# Supplementary material for: Molecular-resolution imaging of ice crystallized from liquid water by cryogenic liquid-cell TEM
Source: Nat Commun. 2025 Sep 25;16:8342. doi: 10.1038/s41467-025-62451-0 (PMC12462463; doi:10.1038/s41467-025-62451-0)
Supplement: Supplementary file 9 — Supplementary Data 1 [file 41467_2025_62451_MOESM9_ESM.zip › supercell_4_3_6/1.0/93K_relaxed.cfg]

Number of particles = 30654
A = 1.0 Angstrom (basic length-scale)
H0(1,1) = 107.131 A
H0(1,2) = 0 A
H0(1,3) = 0 A
H0(2,1) = 0 A
H0(2,2) = 70.268 A
H0(2,3) = 0 A
H0(3,1) = 0 A
H0(3,2) = 0 A
H0(3,3) = 131.763 A
.NO_VELOCITY.
entry_count = 3
18
F 
0.0205537 0.0245291 0.0237722
0.0205537 0.134397 0.0237722
0.0205537 0.244266 0.0237722
0.103637 0.0243045 0.0250476
0.103637 0.134173 0.0250476
0.103637 0.244041 0.0250476
0.187096 0.0285274 0.0279925
0.186073 0.138996 0.0268106
0.249039 0.0103827 0.0893495
0.0200246 0.060035 0.0514673
0.0200246 0.169903 0.0514673
0.103057 0.0602456 0.0527316
0.103057 0.170114 0.0527316
0.186838 0.064032 0.0552563
0.185451 0.175612 0.0552778
0.0204262 0.0605569 0.0310205
0.0204262 0.170426 0.0310205
0.103505 0.0607525 0.0320562
0.103505 0.170621 0.0320562
0.187529 0.0637667 0.0351674
0.185724 0.174494 0.0343924
0.0197319 0.0341503 0.00348245
0.163975 0.0047606 0.109106
0.0197319 0.144019 0.00348245
0.0822493 0.00531518 0.0524376
0.163843 0.118346 0.143623
0.123119 0.0052942 0.0874226
0.103758 0.032736 0.00439947
0.103758 0.142604 0.00439947
0.103758 0.252473 0.00439947
0.210622 0.0871888 0.00742743
0.164139 0.00718215 0.143678
0.248141 0.229104 0.145537
0.041003 0.11561 0.0311698
0.041003 0.225479 0.0311698
0.14286 0.0619309 0.163419
0.124306 0.115687 0.0323515
0.124306 0.225555 0.0323515
0.248301 0.118889 0.164603
0.209209 0.121142 0.0333389
0.188819 0.144499 0.00705985
0.227702 0.246315 0.138693
0.0413424 0.0876427 0.00349657
0.0413424 0.197511 0.00349657
0.124559 0.0876702 0.00469469
0.124559 0.197539 0.00469469
0.204267 0.122599 0.165781
0.248141 0.122101 0.0898489
0.0411172 0.0792886 0.0241142
0.0411172 0.189157 0.0241142
0.124439 0.0792389 0.0253429
0.124439 0.189107 0.0253429
0.207751 0.0832575 0.028214
0.207552 0.195191 0.027106
0.0405672 0.115107 0.0518166
0.0405672 0.224975 0.0518166
0.0803246 0.225035 0.142062
0.123858 0.11518 0.0530267
0.123858 0.225048 0.0530267
0.248454 0.193758 0.0622124
0.207704 0.120172 0.0540789
0.206168 0.232198 0.0548798
0.166483 0.197446 0.00590383
0.0619919 0.0242743 0.0244771
0.0619919 0.134143 0.0244771
0.0619919 0.244011 0.0244771
0.14499 0.0255008 0.024279
0.144757 0.136582 0.0263955
0.205551 0.00799617 0.0894808
0.228576 0.0275693 0.0272143
0.228578 0.140169 0.0268037
0.124306 0.00581821 0.0323515
0.0614038 0.0602832 0.0521524
0.0614038 0.170151 0.0521524
0.1442 0.0596825 0.053305
0.14515 0.172488 0.0526574
0.228295 0.0649068 0.0546839
0.227154 0.178022 0.0532341
0.061846 0.0607934 0.0314502
0.061846 0.170662 0.0314502
0.145192 0.0610989 0.0324513
0.146223 0.173002 0.032448
0.229199 0.063662 0.0345309
0.226958 0.176764 0.0325756
0.0621112 0.0327358 0.00381075
0.0621112 0.142604 0.00381075
0.0621112 0.252473 0.00381075
0.248266 0.191549 0.139057
0.183858 0.065001 0.164992
0.246585 0.0851735 0.0826838
0.248944 0.0133041 0.144473
0.247899 0.19062 0.118302
0.229295 0.142088 0.00741723
0.0826989 0.11569 0.0317604
0.0826989 0.225559 0.0317604
0.223981 0.0658788 0.164043
0.166558 0.119741 0.0344635
0.165697 0.227805 0.0335216
0.164039 0.226044 0.142993
0.0798798 0.0052981 0.162777
0.185859 0.246877 0.0254559
0.0798798 0.225035 0.162777
0.0829602 0.0876671 0.00410575
0.0829602 0.197536 0.00410575
0.186574 0.243248 0.116526
0.0600742 0.133436 0.114137
0.0828278 0.0792344 0.0247542
0.0828278 0.189103 0.0247542
0.166572 0.0830226 0.0282755
0.166178 0.193066 0.0265157
0.122675 0.00529419 0.108134
0.206669 0.0104301 0.163983
0.0822493 0.115184 0.0524376
0.0822493 0.225052 0.0524376
0.0798798 0.115167 0.162777
0.165702 0.118572 0.0548047
0.165069 0.228546 0.0534032
0.208091 0.0112101 0.0340058
0.249665 0.231949 0.0910458
0.163973 0.0070676 0.0885769
0.205146 0.00675472 0.111168
0.0194594 0.0238449 0.0789412
0.0194594 0.133713 0.0789412
0.0194594 0.243581 0.0789412
0.102466 0.0236051 0.0802324
0.102466 0.133474 0.0802324
0.102466 0.243342 0.0802324
0.184559 0.0266484 0.0818193
0.185664 0.135686 0.0817715
0.228102 0.248788 0.0612224
0.018869 0.0599863 0.106551
0.018869 0.169855 0.106551
0.101873 0.0602286 0.107839
0.101873 0.170097 0.107839
0.182793 0.0640765 0.110221
0.186224 0.173404 0.109645
0.0193086 0.0599861 0.086058
0.0193086 0.169855 0.086058
0.102318 0.0602286 0.0871274
0.102318 0.170097 0.0871274
0.185746 0.0631253 0.0893518
0.1857 0.17147 0.0885686
0.0198845 0.0238421 0.0584591
0.0198845 0.133711 0.0584591
0.0198845 0.243578 0.0584591
0.10291 0.0236107 0.0595443
0.10291 0.133479 0.0595443
0.10291 0.243348 0.0595443
0.184926 0.0271678 0.0610591
0.188168 0.137944 0.061434
0.121934 0.00529419 0.142654
0.0398236 0.115091 0.0862644
0.0398236 0.22496 0.0862644
0.143822 0.245121 0.0608427
0.123119 0.115163 0.0874226
0.123119 0.225031 0.0874226
0.165013 0.188605 0.137152
0.206634 0.119215 0.0898003
0.207495 0.228828 0.088816
0.162174 0.117889 0.164878
0.0404159 0.078613 0.0586821
0.0404159 0.188481 0.0586821
0.123712 0.0785451 0.0598396
0.123712 0.188414 0.0598396
0.207668 0.0842261 0.0612342
0.206911 0.196023 0.0609584
0.0399734 0.0786113 0.0793209
0.0399734 0.188479 0.0793209
0.123268 0.0785394 0.0805276
0.123268 0.188408 0.0805276
0.207605 0.0832814 0.0825927
0.207432 0.193502 0.081493
0.0393804 0.115091 0.106927
0.0393804 0.22496 0.106927
0.16364 0.0811849 0.136323
0.122675 0.115163 0.108134
0.122675 0.225031 0.108134
0.0804728 0.188404 0.135161
0.206028 0.118725 0.111147
0.207311 0.227133 0.109171
0.0803246 0.115167 0.142062
0.0608146 0.0235681 0.0796548
0.0608146 0.133436 0.0796548
0.0608146 0.243305 0.0796548
0.143625 0.0219023 0.0799933
0.143259 0.136703 0.082214
0.143225 0.242605 0.135172
0.226807 0.0276898 0.0840521
0.226737 0.139212 0.0810908
0.145087 0.252958 0.00524341
0.0602218 0.0602657 0.107261
0.0602218 0.170134 0.107261
0.143296 0.0606709 0.108721
0.143184 0.168923 0.108472
0.226383 0.0661617 0.111725
0.227652 0.173347 0.10961
0.0606671 0.0602658 0.0865225
0.0606671 0.170134 0.0865225
0.143019 0.0591596 0.0876199
0.143768 0.173058 0.0878704
0.227489 0.0645262 0.0904401
0.228022 0.175415 0.0889526
0.0612603 0.0235749 0.05894
0.0612603 0.133443 0.05894
0.0612603 0.243312 0.05894
0.14479 0.0226109 0.0597032
0.143981 0.134808 0.0608522
0.166021 0.00517493 0.0537246
0.227844 0.0267291 0.0623096
0.227994 0.143347 0.0602303
0.0826989 0.0058216 0.0317604
0.0815104 0.115167 0.0868306
0.0815104 0.225035 0.0868306
0.0804728 0.0785355 0.135161
0.165168 0.117603 0.0883697
0.16478 0.228811 0.0887712
0.143134 0.244007 0.0816182
0.208973 0.197002 0.00696731
0.206617 0.0116332 0.0542764
0.146254 0.0317258 0.0040405
0.0821021 0.0785409 0.0592475
0.0821021 0.18841 0.0592475
0.165009 0.0815198 0.0594721
0.164684 0.194081 0.061841
0.0815104 0.0052981 0.0868306
0.123858 0.00531124 0.0530267
0.0816582 0.0785356 0.0799387
0.0816582 0.188404 0.0799387
0.165161 0.081301 0.0813541
0.165209 0.188852 0.0818968
0.248541 0.0817151 0.116696
0.227074 0.16956 0.145796
0.0810656 0.115167 0.107544
0.0810656 0.225035 0.107544
0.0803246 0.0052981 0.142062
0.162795 0.120426 0.109208
0.16547 0.223956 0.109036
0.041003 0.00574166 0.0311698
0.0810656 0.0052981 0.107544
0.121488 0.00529419 0.163366
0.163322 0.187889 0.115267
0.0182764 0.0238473 0.134167
0.0182764 0.133716 0.134167
0.0182764 0.243584 0.134167
0.10128 0.0236051 0.135454
0.10128 0.133473 0.135454
0.10128 0.243342 0.135454
0.184075 0.0256837 0.136751
0.185492 0.135945 0.136794
0.248776 0.0853919 0.0613638
0.0176834 0.0599863 0.161783
0.0176834 0.169855 0.161783
0.100687 0.0602286 0.163071
0.100687 0.170097 0.163071
0.142316 0.0236001 0.11298
0.143077 0.171884 0.162504
0.0181234 0.0599863 0.14129
0.0181234 0.169855 0.14129
0.101132 0.0602286 0.142358
0.101132 0.170097 0.142358
0.183936 0.0614985 0.14362
0.185945 0.171947 0.143571
0.0187162 0.0238473 0.113674
0.0187162 0.133716 0.113674
0.0187162 0.243584 0.113674
0.101725 0.0236051 0.114742
0.101725 0.133473 0.114742
0.101725 0.243342 0.114742
0.18316 0.0259902 0.116031
0.18394 0.134904 0.115846
0.0600742 0.0235679 0.114137
0.0386383 0.115091 0.141496
0.0386383 0.22496 0.141496
0.162164 0.0831602 0.115603
0.121934 0.115163 0.142654
0.121934 0.225031 0.142654
0.0809174 0.188404 0.114445
0.206879 0.118146 0.145242
0.20588 0.228099 0.146367
0.226259 0.137898 0.117788
0.0392311 0.0786113 0.11388
0.0392311 0.188479 0.11388
0.122526 0.0785394 0.115037
0.122526 0.188408 0.115037
0.203684 0.0814519 0.116269
0.205849 0.190385 0.11686
0.0387875 0.0786113 0.134543
0.0387875 0.188479 0.134543
0.122082 0.0785394 0.13575
0.122082 0.188408 0.13575
0.20501 0.0811213 0.136118
0.20595 0.191975 0.138741
0.0381946 0.115091 0.162159
0.0381946 0.22496 0.162159
0.0809174 0.0785355 0.114445
0.121488 0.115163 0.163366
0.121488 0.225031 0.163366
0.141696 0.134258 0.11646
0.226316 0.174304 0.165987
0.186088 0.246305 0.137412
0.225687 0.0269928 0.116095
0.059629 0.0235679 0.134877
0.059629 0.133436 0.134877
0.059629 0.243305 0.134877
0.142494 0.0233053 0.134076
0.142256 0.137737 0.137116
0.144584 0.141769 0.00530407
0.2285 0.0275945 0.136293
0.227815 0.134374 0.13798
0.16354 0.229297 0.164314
0.059036 0.0602657 0.162493
0.059036 0.170134 0.162493
0.248422 0.231738 0.16565
0.185887 0.246141 0.0816167
0.0600742 0.243305 0.114137
0.22714 0.247587 0.118002
0.0594814 0.0602657 0.141753
0.0594814 0.170134 0.141753
0.142547 0.0591256 0.14277
0.142991 0.174167 0.142668
0.225193 0.0628229 0.14305
0.207338 0.23222 0.0340602
0.143971 0.242976 0.114888
0.166713 0.00928534 0.0337096
0.228694 0.0292217 0.00548756
0.206098 0.228022 0.167298
0.184624 0.172963 0.164419
0.228804 0.248998 0.0820038
0.144285 0.24396 0.0250739
0.167515 0.0876696 0.00751687
0.187168 0.032765 0.00775748
0.228458 0.249218 0.0269765
0.245542 0.0833167 0.137432
0.248507 0.0100863 0.110196
0.248158 0.120548 0.110273
0.185052 0.248298 0.0612739
0.250161 0.229961 0.0536302
0.247779 0.227671 0.111116
0.248115 0.0836593 0.0270168
0.247675 0.193418 0.0255208
0.248153 0.0108439 0.0536632
0.251196 0.00996953 0.032521
0.249241 0.119667 0.143355
0.248669 0.194883 0.0834161
0.249657 0.228846 0.0324897
0.228581 0.249361 0.00602952
0.205706 0.0107478 0.143425
0.0170906 0.0238473 0.1894
0.0170905 0.133716 0.1894
0.0170906 0.243584 0.1894
0.100094 0.0236051 0.190687
0.100094 0.133473 0.190687
0.100094 0.243342 0.190687
0.183961 0.0252429 0.191601
0.182838 0.133554 0.192813
0.245981 0.22924 0.310511
0.0164976 0.0599863 0.217016
0.0164976 0.169855 0.217016
0.0995013 0.0602286 0.218303
0.0995013 0.170097 0.218303
0.184052 0.0617527 0.219395
0.183978 0.169188 0.220195
0.0169376 0.0599863 0.196522
0.0169376 0.169855 0.196522
0.0999456 0.0602286 0.197591
0.0999456 0.170097 0.197591
0.184954 0.0608431 0.198828
0.183667 0.169219 0.199489
0.119118 0.00529419 0.273831
0.077953 0.0052981 0.252527
0.119562 0.00529419 0.253119
0.100539 0.0236051 0.169975
0.100539 0.133473 0.169975
0.100539 0.243342 0.169975
0.219784 0.0613262 0.329365
0.141738 0.025046 0.169793
0.243469 0.00699109 0.276306
0.0374525 0.115091 0.196729
0.0374525 0.22496 0.196729
0.159383 0.115273 0.328283
0.120748 0.115163 0.197886
0.120748 0.225031 0.197886
0.242714 0.0808687 0.303623
0.205621 0.119665 0.199859
0.203763 0.228163 0.200128
0.159635 0.223766 0.307729
0.0380454 0.0786113 0.169112
0.0380454 0.188479 0.169112
0.121341 0.0785394 0.17027
0.121341 0.188408 0.17027
0.183696 0.245841 0.173
0.243082 0.189261 0.247841
0.0376018 0.0786113 0.189775
0.0376018 0.188479 0.189775
0.120896 0.0785394 0.190982
0.120896 0.188408 0.190982
0.204996 0.0823595 0.192545
0.205919 0.190601 0.192615
0.0370089 0.115091 0.217392
0.0370089 0.22496 0.217392
0.160304 0.114273 0.307824
0.120303 0.115163 0.218598
0.120303 0.225031 0.218598
0.204543 0.191367 0.172569
0.203654 0.117782 0.220669
0.205055 0.224197 0.220367
0.140272 0.245394 0.170732
0.0584432 0.0235679 0.190109
0.0584432 0.133436 0.190109
0.0584433 0.243305 0.190109
0.141935 0.022807 0.190108
0.141422 0.134423 0.191177
0.246367 0.082774 0.227348
0.224731 0.0265472 0.192729
0.226313 0.137756 0.193896
0.245269 0.189912 0.281639
0.0578503 0.0602657 0.217725
0.0578503 0.170134 0.217725
0.142122 0.0575421 0.218226
0.139746 0.166874 0.218745
0.224769 0.0607585 0.220194
0.226794 0.173961 0.220181
0.0582956 0.0602657 0.196986
0.0582956 0.170134 0.196986
0.141995 0.0587987 0.197439
0.141823 0.171126 0.197334
0.226082 0.0615068 0.199377
0.226123 0.173067 0.199447
0.0588884 0.0235679 0.16937
0.0588884 0.133436 0.16937
0.0588884 0.243305 0.16937
0.141409 0.135905 0.171414
0.18088 0.243097 0.193104
0.204959 0.0866273 0.172114
0.242124 0.11545 0.330715
0.244609 0.0832257 0.283813
0.181852 0.175085 0.329051
0.0791389 0.115167 0.197294
0.0791389 0.225035 0.197294
0.24586 0.226643 0.200072
0.161791 0.114077 0.198691
0.160725 0.224449 0.198445
0.0767673 0.225035 0.307759
0.228345 0.137487 0.172828
0.247895 0.118951 0.199928
0.0763225 0.225035 0.328474
0.0797316 0.0785355 0.169678
0.0797316 0.188404 0.169678
0.203415 0.0072475 0.199997
0.0175305 0.243584 0.168906
0.183078 0.246867 0.24684
0.223222 0.244609 0.228148
0.079287 0.0785355 0.190393
0.079287 0.188404 0.190393
0.162978 0.0780581 0.192253
0.163174 0.188263 0.19224
0.0175305 0.133716 0.168906
0.179693 0.0609765 0.329573
0.078694 0.115167 0.218009
0.078694 0.225035 0.218009
0.0763225 0.115167 0.328474
0.161955 0.113129 0.219662
0.161225 0.223686 0.220158
0.0767673 0.115167 0.307759
0.244155 0.116969 0.274039
0.246808 0.22852 0.277027
0.0775083 0.0052981 0.273242
0.0159048 0.0238473 0.244632
0.0159048 0.133716 0.244632
0.0159048 0.243584 0.244632
0.0989086 0.0236051 0.245919
0.0989086 0.133473 0.245919
0.0989086 0.243342 0.245919
0.182641 0.0245647 0.247797
0.180885 0.135048 0.248158
0.141274 0.242071 0.191178
0.0153119 0.0599863 0.272248
0.0153119 0.169855 0.272248
0.0983159 0.0602286 0.273536
0.0983159 0.170097 0.273536
0.183227 0.0607396 0.275631
0.179349 0.170306 0.275454
0.0157519 0.0599863 0.251755
0.0157519 0.169855 0.251755
0.0987602 0.0602286 0.252823
0.0987602 0.170097 0.252823
0.182341 0.0611415 0.255042
0.181466 0.170596 0.254924
0.0163447 0.0238473 0.224139
0.0163447 0.133716 0.224139
0.0163447 0.243584 0.224139
0.0993529 0.0236051 0.225207
0.0993529 0.133473 0.225207
0.0993529 0.243342 0.225207
0.18218 0.0249102 0.227824
0.18136 0.134005 0.226626
0.24443 0.0824217 0.172509
0.0362668 0.115091 0.251961
0.0362668 0.22496 0.251961
0.20413 0.00605385 0.253963
0.119562 0.115163 0.253119
0.119562 0.225031 0.253119
0.159249 0.18691 0.301346
0.200488 0.114053 0.254445
0.204284 0.227389 0.255373
0.139272 0.24289 0.245869
0.0368596 0.0786113 0.224345
0.0368596 0.188479 0.224345
0.120155 0.0785394 0.225502
0.120155 0.188408 0.225502
0.204318 0.0803319 0.225168
0.203975 0.18909 0.227938
0.036416 0.0786113 0.245008
0.036416 0.188479 0.245008
0.11971 0.0785394 0.246215
0.11971 0.188408 0.246215
0.203435 0.076797 0.246222
0.201271 0.191852 0.248411
0.0358231 0.115091 0.272624
0.0358231 0.22496 0.272624
0.15909 0.0784065 0.30205
0.119118 0.115163 0.273831
0.119118 0.225031 0.273831
0.0769154 0.188404 0.300858
0.202861 0.117182 0.274918
0.203001 0.227577 0.276194
0.222887 0.137538 0.281386
0.0572574 0.0235679 0.245342
0.0572574 0.133436 0.245342
0.0572574 0.243305 0.245342
0.141017 0.0211291 0.246483
0.140136 0.133747 0.246815
0.222352 0.173714 0.329621
0.224347 0.0224644 0.24776
0.220844 0.133923 0.248161
0.19941 0.117277 0.329834
0.0566645 0.0602657 0.272958
0.0566645 0.170134 0.272958
0.139917 0.0602283 0.274126
0.139917 0.170097 0.274126
0.224247 0.063733 0.275698
0.221035 0.173862 0.274024
0.0571099 0.0602657 0.252218
0.0571099 0.170134 0.252218
0.14015 0.0592929 0.252544
0.14002 0.170911 0.254213
0.225179 0.0595474 0.254118
0.222065 0.170737 0.253109
0.0577027 0.0235679 0.224602
0.0577027 0.133436 0.224602
0.0577027 0.243305 0.224602
0.140876 0.0228593 0.225817
0.141532 0.131075 0.225498
0.183956 0.13812 0.173152
0.224719 0.0253874 0.2278
0.223267 0.137737 0.226476
0.226303 0.0314877 0.171734
0.077953 0.115167 0.252527
0.077953 0.225035 0.252527
0.0769154 0.0785355 0.300858
0.160293 0.113739 0.254121
0.161689 0.226969 0.252717
0.22216 0.0231 0.28112
0.226605 0.245975 0.19277
0.245128 0.0829134 0.193129
0.180607 0.245002 0.280893
0.0785459 0.0785355 0.22491
0.0785459 0.188404 0.22491
0.162356 0.076816 0.225401
0.160825 0.187382 0.224759
0.0175305 0.0238473 0.168906
0.200623 0.230538 0.329999
0.0781013 0.0785355 0.245626
0.0781013 0.188404 0.245626
0.161682 0.0785962 0.246369
0.160201 0.188757 0.246843
0.243204 0.227617 0.331216
0.242812 0.118805 0.25353
0.0775083 0.115167 0.273242
0.0775083 0.225035 0.273242
0.16388 0.190125 0.171013
0.16052 0.115554 0.275213
0.160584 0.225993 0.274374
0.139769 0.243342 0.28103
0.184183 0.0271335 0.170476
0.245464 0.225123 0.2562
0.159585 0.189974 0.280837
0.0147191 0.0238473 0.299865
0.0147191 0.133716 0.299865
0.0147191 0.243584 0.299865
0.0977231 0.0236051 0.301152
0.0977231 0.133473 0.301152
0.0977231 0.243342 0.301152
0.179827 0.0230859 0.302821
0.182623 0.133956 0.30116
0.24725 0.190187 0.193571
0.0141261 0.0599863 0.327481
0.0141261 0.169855 0.327481
0.0971295 0.0602286 0.328768
0.0971295 0.170097 0.328768
0.15946 0.225704 0.329887
0.141131 0.24196 0.226172
0.0145662 0.0599863 0.306987
0.0145662 0.169855 0.306987
0.0975747 0.0602286 0.308056
0.0975747 0.170097 0.308056
0.18025 0.0612933 0.309721
0.18068 0.169758 0.309399
0.015159 0.0238473 0.279371
0.015159 0.133716 0.279371
0.015159 0.243584 0.279371
0.0981674 0.0236051 0.28044
0.0981674 0.133473 0.28044
0.0981674 0.243342 0.28044
0.181006 0.02324 0.281708
0.180876 0.133604 0.281148
0.245707 0.191476 0.303146
0.035081 0.115091 0.307194
0.035081 0.22496 0.307194
0.161798 0.0788837 0.280637
0.118376 0.115163 0.308351
0.118376 0.225031 0.308351
0.0773601 0.188404 0.280143
0.203022 0.11699 0.308177
0.20165 0.226531 0.309436
0.139769 0.133474 0.28103
0.0356739 0.0786113 0.279577
0.0356739 0.188479 0.279577
0.118969 0.0785394 0.280735
0.118969 0.188408 0.280735
0.202846 0.0806159 0.281272
0.199494 0.190213 0.281255
0.0352303 0.0786113 0.30024
0.0352303 0.188479 0.30024
0.118525 0.0785394 0.301447
0.118525 0.188408 0.301447
0.201063 0.0816225 0.300778
0.20135 0.189413 0.302086
0.0346374 0.115091 0.327857
0.0346374 0.22496 0.327857
0.0773601 0.0785355 0.280143
0.117931 0.115163 0.329063
0.117931 0.225031 0.329063
0.245418 0.120061 0.220573
0.245103 0.118929 0.309621
0.245616 0.0809713 0.247743
0.139769 0.0236053 0.28103
0.0560717 0.0235679 0.300574
0.0560717 0.133436 0.300574
0.0560717 0.243305 0.300574
0.139325 0.0236053 0.301742
0.139325 0.133474 0.301742
0.139325 0.243342 0.301742
0.222477 0.0276466 0.301615
0.224395 0.136454 0.301603
0.224892 0.244673 0.283502
0.0554788 0.0602657 0.32819
0.0554788 0.170134 0.32819
0.138732 0.0602283 0.329358
0.138732 0.170097 0.329358
0.243845 0.226167 0.220761
0.222787 0.245747 0.303763
0.0559241 0.0602657 0.307451
0.0559241 0.170134 0.307451
0.139176 0.0602283 0.308646
0.139176 0.170097 0.308646
0.222086 0.0627728 0.309108
0.223757 0.173727 0.307457
0.0565169 0.0235679 0.279835
0.0565169 0.133436 0.279835
0.0565169 0.243305 0.279835
0.120747 0.00529419 0.197886
0.0767673 0.0052981 0.307759
0.120303 0.00529419 0.218598
0.117931 0.00529419 0.329063
0.0791389 0.0052981 0.197294
0.118376 0.00529419 0.308351
0.0763225 0.0052981 0.328474
0.078694 0.0052981 0.218009
0.247213 0.188878 0.227727
0.180147 0.244095 0.302455
0.183085 0.242087 0.226087
0.226279 0.248878 0.172648
0.224451 0.243665 0.248236
0.246505 0.0093696 0.220769
0.162594 0.0809279 0.171757
0.24228 0.0066093 0.331442
0.246171 0.194996 0.172753
0.201497 0.00863676 0.310049
0.16261 0.00540726 0.219438
0.244128 0.00720089 0.311007
0.20256 0.00551328 0.274207
0.247248 0.0136057 0.199597
0.160458 0.00409418 0.254126
0.159711 0.00651264 0.330851
0.161458 0.00464149 0.274378
0.159737 0.0045534 0.308925
0.245227 0.00596001 0.255452
0.202436 0.00597485 0.330562
0.0135333 0.0238473 0.355097
0.0135333 0.133716 0.355097
0.0135333 0.243584 0.355097
0.0965367 0.0236051 0.356384
0.0965367 0.133473 0.356384
0.0965367 0.243342 0.356384
0.181661 0.0256662 0.35706
0.180108 0.133908 0.358021
0.221893 0.0238365 0.33844
0.0129404 0.0599863 0.382713
0.0129404 0.169855 0.382713
0.095944 0.0602286 0.384001
0.095944 0.170097 0.384001
0.177576 0.0626521 0.385856
0.179876 0.172207 0.38548
0.0133804 0.0599863 0.36222
0.0133804 0.169855 0.36222
0.0963893 0.0602286 0.363288
0.0963893 0.170097 0.363288
0.17868 0.0617157 0.365028
0.180539 0.170053 0.364769
0.11556 0.00529419 0.439528
0.0743958 0.0052981 0.418224
0.116004 0.00529419 0.418816
0.096982 0.0236051 0.335672
0.096982 0.133473 0.335672
0.096982 0.243342 0.335672
0.158459 0.0791221 0.335539
0.241109 0.228878 0.440164
0.242146 0.00743935 0.440299
0.0338953 0.115091 0.362426
0.0338953 0.22496 0.362426
0.242446 0.19423 0.41171
0.117191 0.115163 0.363584
0.117191 0.225031 0.363584
0.0139732 0.243584 0.334604
0.201925 0.117024 0.363494
0.200449 0.225008 0.363857
0.15737 0.225732 0.474329
0.0344881 0.0786113 0.33481
0.0344881 0.188479 0.33481
0.117784 0.0785394 0.335967
0.117784 0.188408 0.335967
0.241942 0.118638 0.38412
0.242 0.116612 0.473817
0.0340446 0.0786113 0.355473
0.0340446 0.188479 0.355473
0.117338 0.0785394 0.35668
0.117338 0.188408 0.35668
0.200859 0.0786237 0.358842
0.200059 0.189935 0.355593
0.0334516 0.115091 0.383089
0.0334516 0.22496 0.383089
0.1565 0.114625 0.473746
0.116746 0.115163 0.384296
0.116746 0.225031 0.384296
0.244121 0.18942 0.337964
0.201525 0.117917 0.384666
0.201159 0.227134 0.383758
0.181105 0.0247565 0.336599
0.054886 0.0235679 0.355807
0.054886 0.133436 0.355807
0.054886 0.243305 0.355807
0.138139 0.0236053 0.356975
0.138139 0.133474 0.356975
0.138139 0.243342 0.356975
0.220355 0.0253869 0.358831
0.222044 0.137294 0.3556
0.241913 0.119143 0.420357
0.054293 0.0602657 0.383423
0.054293 0.170134 0.383423
0.137546 0.0602283 0.384591
0.137546 0.170097 0.384591
0.220654 0.0629871 0.386379
0.221665 0.173131 0.385786
0.0547383 0.0602657 0.362683
0.0547383 0.170134 0.362683
0.137991 0.0602283 0.363879
0.137991 0.170097 0.363879
0.222728 0.0655872 0.36652
0.22148 0.172131 0.364744
0.0553311 0.0235679 0.335067
0.0553311 0.133436 0.335067
0.0553311 0.243305 0.335067
0.138583 0.0236053 0.336263
0.138583 0.133474 0.336263
0.138583 0.243342 0.336263
0.178852 0.243392 0.468121
0.241228 0.0814263 0.41402
0.218572 0.168235 0.496202
0.0755815 0.115167 0.362992
0.0755815 0.225035 0.362992
0.157566 0.115047 0.494834
0.159886 0.116204 0.364157
0.158828 0.226306 0.365021
0.0732101 0.225035 0.473457
0.221684 0.249595 0.447524
0.242544 0.118755 0.441175
0.0727652 0.225035 0.494172
0.0761744 0.0785355 0.335375
0.0761744 0.188404 0.335375
0.24374 0.118888 0.363659
0.241499 0.0793051 0.447005
0.221025 0.135244 0.335282
0.17862 0.24396 0.412789
0.0757297 0.0785355 0.356091
0.0757297 0.188404 0.356091
0.158559 0.0779157 0.356387
0.159566 0.191333 0.359003
0.178291 0.249238 0.447025
0.242802 0.192991 0.446952
0.0751368 0.115167 0.383707
0.0751368 0.225035 0.383707
0.0727652 0.115167 0.494172
0.158238 0.117559 0.384699
0.159248 0.226626 0.384934
0.0732101 0.115167 0.473457
0.242621 0.189709 0.468095
0.241191 0.0799848 0.337173
0.223262 0.246507 0.467433
0.0123476 0.0238473 0.41033
0.0123476 0.133716 0.41033
0.0123476 0.243584 0.41033
0.0953513 0.0236051 0.411617
0.0953513 0.133473 0.411617
0.0953513 0.243342 0.411617
0.17942 0.0243774 0.414319
0.178762 0.133999 0.412218
0.241638 0.0813209 0.393589
0.0117546 0.0599863 0.437946
0.0117546 0.169855 0.437946
0.0947585 0.0602286 0.439233
0.0947585 0.170097 0.439233
0.177711 0.0621035 0.441549
0.178189 0.172172 0.441485
0.0121947 0.0599863 0.417452
0.0121947 0.169855 0.417452
0.0952029 0.0602286 0.418521
0.0952029 0.170097 0.418521
0.1792 0.0620907 0.42052
0.178778 0.17142 0.419654
0.0127874 0.0238473 0.389836
0.0127874 0.133716 0.389836
0.0127875 0.243584 0.389836
0.0957956 0.0236051 0.390905
0.0957956 0.133473 0.390905
0.0957956 0.243342 0.390905
0.178272 0.0273537 0.392426
0.179131 0.135009 0.392022
0.242482 0.080605 0.467306
0.0327096 0.115091 0.417659
0.0327096 0.22496 0.417659
0.221072 0.0618037 0.495952
0.116004 0.115163 0.418816
0.116004 0.225031 0.418816
0.156433 0.188737 0.467141
0.201765 0.119864 0.419194
0.201133 0.225293 0.420021
0.222157 0.243944 0.392703
0.0333023 0.0786113 0.390042
0.0333023 0.188479 0.390042
0.116597 0.0785394 0.3912
0.116597 0.188408 0.3912
0.197929 0.0804323 0.391261
0.200951 0.191579 0.392086
0.0328588 0.0786113 0.410705
0.0328588 0.188479 0.410705
0.116153 0.0785394 0.411912
0.116153 0.188408 0.411912
0.199036 0.0823977 0.412872
0.200585 0.189507 0.413157
0.0322659 0.115091 0.438322
0.0322659 0.22496 0.438322
0.157061 0.0777902 0.468679
0.11556 0.115163 0.439528
0.11556 0.225031 0.439528
0.0733582 0.188404 0.466556
0.19981 0.117317 0.439657
0.199829 0.229568 0.440837
0.220961 0.135672 0.447761
0.0537002 0.0235679 0.411039
0.0537002 0.133436 0.411039
0.0537002 0.243305 0.411039
0.136953 0.0236053 0.412207
0.136953 0.133474 0.412207
0.136953 0.243342 0.412207
0.221699 0.0248399 0.411662
0.22139 0.137962 0.411579
0.199374 0.0818932 0.337822
0.0531073 0.0602657 0.438655
0.0531073 0.170134 0.438655
0.13636 0.0602283 0.439823
0.13636 0.170097 0.439823
0.22067 0.0631257 0.439964
0.221586 0.171914 0.44137
0.0535525 0.0602657 0.417916
0.0535525 0.170134 0.417916
0.136805 0.0602283 0.419111
0.136805 0.170097 0.419111
0.221387 0.0624311 0.419414
0.224082 0.172973 0.419771
0.0541454 0.0235679 0.3903
0.0541454 0.133436 0.3903
0.0541454 0.243305 0.3903
0.137398 0.0236053 0.391495
0.137398 0.133474 0.391495
0.137398 0.243342 0.391495
0.220648 0.0247498 0.391206
0.222363 0.137774 0.391989
0.241316 0.223827 0.496927
0.0743958 0.115167 0.418224
0.0743958 0.225035 0.418224
0.0733582 0.0785355 0.466556
0.157835 0.118424 0.420055
0.157841 0.226955 0.418841
0.221148 0.0270455 0.447157
0.24237 0.225328 0.365189
0.244066 0.19344 0.391043
0.243529 0.082197 0.35742
0.0749886 0.0785355 0.390608
0.0749886 0.188404 0.390608
0.156359 0.0798553 0.392788
0.15802 0.188377 0.391066
0.158312 0.00659166 0.441229
0.241972 0.190231 0.357862
0.0745439 0.0785355 0.411323
0.0745439 0.188404 0.411323
0.157609 0.0803689 0.413276
0.157032 0.188477 0.412425
0.22158 0.245663 0.358027
0.0139732 0.133716 0.334604
0.073951 0.115167 0.438939
0.073951 0.225035 0.438939
0.221278 0.243627 0.412976
0.156795 0.117355 0.440246
0.158067 0.228943 0.439559
0.136212 0.243342 0.446728
0.243238 0.23004 0.384735
0.199906 0.224593 0.49595
0.157374 0.19121 0.446688
0.0111618 0.0238473 0.465562
0.0111618 0.133716 0.465562
0.0111618 0.243584 0.465562
0.0941658 0.0236051 0.466849
0.0941658 0.133473 0.466849
0.0941658 0.243342 0.466849
0.179134 0.0236822 0.467258
0.177595 0.13488 0.46722
0.179245 0.0575724 0.494878
0.0105689 0.0599863 0.493178
0.0105689 0.169855 0.493178
0.0935721 0.0602286 0.494466
0.0935721 0.170097 0.494466
0.243396 0.2285 0.419563
0.197428 0.114853 0.496411
0.0110089 0.0599863 0.472685
0.0110089 0.169855 0.472685
0.0940174 0.0602286 0.473753
0.0940174 0.170097 0.473753
0.178734 0.0587121 0.474621
0.178338 0.17188 0.473908
0.0116017 0.0238473 0.445069
0.0116017 0.133716 0.445069
0.0116017 0.243584 0.445069
0.0946101 0.0236051 0.446137
0.0946101 0.133473 0.446137
0.0946101 0.243342 0.446137
0.179597 0.0243454 0.447184
0.177852 0.134341 0.446692
0.242665 0.226814 0.475642
0.0315238 0.115091 0.472891
0.0315238 0.22496 0.472891
0.157438 0.0803434 0.448256
0.114819 0.115163 0.474049
0.114819 0.225031 0.474049
0.0738029 0.188404 0.44584
0.198338 0.117771 0.475812
0.201636 0.227571 0.475157
0.136212 0.133474 0.446728
0.0321165 0.0786113 0.445275
0.0321165 0.188479 0.445275
0.115412 0.0785394 0.446432
0.115412 0.188408 0.446432
0.199543 0.0785315 0.448575
0.199131 0.191982 0.447287
0.0316731 0.0786113 0.465938
0.0316731 0.188479 0.465938
0.114967 0.0785394 0.467145
0.114967 0.188408 0.467145
0.198999 0.0782513 0.468747
0.201117 0.188511 0.467726
0.0310801 0.115091 0.493554
0.0310801 0.224958 0.493554
0.0738029 0.0785355 0.44584
0.114374 0.115163 0.494761
0.114374 0.225031 0.494761
0.202424 0.194077 0.334763
0.159757 0.189969 0.337388
0.0139732 0.0238473 0.334604
0.136212 0.0236053 0.446728
0.0525145 0.0235679 0.466272
0.0525145 0.133436 0.466272
0.0525145 0.243305 0.466272
0.135767 0.0236053 0.46744
0.135767 0.133474 0.46744
0.135767 0.243342 0.46744
0.223263 0.0249917 0.467274
0.220556 0.135882 0.468291
0.22196 0.247072 0.337728
0.0519215 0.0602657 0.493889
0.0519215 0.170134 0.493889
0.135174 0.0602283 0.495056
0.135174 0.170097 0.495056
0.180413 0.243983 0.392449
0.157361 0.228594 0.494581
0.0523668 0.0602657 0.473148
0.0523668 0.170134 0.473148
0.135619 0.0602283 0.474344
0.135619 0.170097 0.474344
0.222 0.0604962 0.47532
0.222035 0.172155 0.47562
0.0529596 0.0235679 0.445532
0.0529596 0.133436 0.445532
0.0529596 0.243305 0.445532
0.117191 0.00529419 0.363584
0.0732101 0.00529812 0.473457
0.116746 0.00529419 0.384296
0.114374 0.00529419 0.494761
0.0755815 0.0052981 0.362992
0.114819 0.00529419 0.474049
0.0727652 0.00529813 0.494172
0.0751368 0.0052981 0.383707
0.073951 0.0052981 0.438939
0.24219 0.11643 0.495306
0.179882 0.243873 0.357498
0.175715 0.173968 0.494665
0.178676 0.138472 0.335678
0.241733 0.00792042 0.365854
0.179037 0.243884 0.336848
0.242372 0.00765845 0.386363
0.243419 0.00874623 0.475239
0.157325 0.00703982 0.473778
0.157578 0.00578347 0.384901
0.241202 0.00781055 0.495846
0.157671 0.00914342 0.419865
0.242776 0.0100879 0.41984
0.199884 0.00601886 0.38709
0.156635 0.00525579 0.494535
0.160817 0.00661929 0.364426
0.200126 0.00722753 0.474414
0.200421 0.00519891 0.366821
0.196522 0.188558 0.502694
0.00997664 0.0238494 0.520792
0.00997664 0.133718 0.520792
0.00997664 0.243587 0.520792
0.0929798 0.0236051 0.522082
0.0929798 0.133473 0.522082
0.0929798 0.243342 0.522082
0.176389 0.0236783 0.522558
0.177652 0.132946 0.52558
0.194964 0.114476 0.661381
0.00936327 0.0595765 0.548473
0.00936327 0.169445 0.548473
0.0923867 0.0602287 0.549699
0.0923867 0.170097 0.549699
0.177342 0.0607134 0.548671
0.176478 0.168975 0.550742
0.00982262 0.0599802 0.527935
0.00982271 0.169848 0.527935
0.0928316 0.0602286 0.528986
0.0928316 0.170097 0.528986
0.178188 0.0605338 0.52796
0.175545 0.170767 0.529967
0.0715665 0.00530285 0.549406
0.0691616 0.00531588 0.659875
0.0290507 0.0053618 0.583442
0.0934247 0.0236051 0.50137
0.0934247 0.133473 0.50137
0.0934247 0.243342 0.50137
0.179014 0.244055 0.502455
0.221853 0.0262775 0.503417
0.234997 0.225029 0.660646
0.0303277 0.115096 0.528153
0.0303277 0.224964 0.528153
0.152595 0.115373 0.66101
0.113634 0.115163 0.529281
0.113634 0.225031 0.529281
0.152663 0.226615 0.660079
0.200388 0.113573 0.530671
0.1988 0.223949 0.53039
0.153097 0.225658 0.638847
0.0309306 0.0786116 0.500508
0.0309306 0.188479 0.500508
0.114226 0.0785394 0.501665
0.114226 0.188408 0.501665
0.0104162 0.133716 0.500301
0.178012 0.0220654 0.501998
0.0304851 0.0786143 0.521176
0.0304851 0.188482 0.521176
0.113781 0.0785394 0.522377
0.113781 0.188408 0.522377
0.198423 0.0793703 0.521415
0.197122 0.186796 0.523455
0.0295046 0.115274 0.548904
0.0295047 0.225142 0.548904
0.153497 0.116372 0.639602
0.113188 0.115163 0.549993
0.113188 0.225031 0.549993
0.215399 0.061761 0.660806
0.196624 0.117411 0.551757
0.195866 0.227453 0.551483
0.236983 0.114955 0.639945
0.0513259 0.0235659 0.521508
0.0513259 0.133434 0.521508
0.0513259 0.243302 0.521508
0.134582 0.0236053 0.522672
0.134582 0.133474 0.522672
0.134582 0.243342 0.522672
0.219391 0.025706 0.523408
0.221144 0.132816 0.522558
0.171698 0.0608152 0.661957
0.0507275 0.0602769 0.54913
0.0507275 0.170145 0.54913
0.133989 0.0602283 0.550288
0.133989 0.170097 0.550288
0.218049 0.0595722 0.54907
0.22092 0.172563 0.550084
0.0511803 0.0602667 0.528383
0.0511803 0.170135 0.528383
0.134433 0.0602283 0.529576
0.134433 0.170097 0.529576
0.217655 0.0613823 0.529008
0.219078 0.171987 0.529407
0.0517736 0.0235676 0.500765
0.0517736 0.133436 0.500765
0.0517736 0.243305 0.500765
0.135026 0.0236053 0.50196
0.135026 0.133474 0.50196
0.135026 0.243342 0.50196
0.241066 0.0798755 0.503107
0.17835 0.137295 0.503048
0.175711 0.243882 0.631805
0.072024 0.115167 0.52869
0.072024 0.225035 0.52869
0.217589 0.242931 0.557759
0.156002 0.115274 0.529467
0.15671 0.224487 0.528555
0.0696529 0.225032 0.639156
0.241974 0.117687 0.531229
0.240988 0.224963 0.529889
0.0691616 0.225052 0.659875
0.072617 0.0785355 0.501073
0.072617 0.188404 0.501073
0.175614 0.245996 0.578451
0.213182 0.168547 0.660766
0.219802 0.243335 0.50135
0.0104162 0.243584 0.500301
0.0721723 0.0785355 0.521788
0.0721723 0.188404 0.521788
0.156493 0.0771099 0.522288
0.154899 0.187408 0.522461
0.239862 0.0794838 0.523399
0.240013 0.188755 0.52428
0.0715665 0.115171 0.549406
0.0715665 0.225039 0.549406
0.0691616 0.115184 0.659875
0.154624 0.11597 0.550669
0.154542 0.224262 0.550159
0.0696529 0.115165 0.639156
0.238254 0.115849 0.552656
0.238838 0.224873 0.550728
0.237124 0.186715 0.63272
0.0087625 0.0249337 0.576206
0.0087625 0.134802 0.576206
0.0087625 0.24467 0.576206
0.0917938 0.0236046 0.577315
0.0917938 0.133473 0.577315
0.0917938 0.243342 0.577315
0.176757 0.0242546 0.577913
0.176609 0.12929 0.580052
0.112447 0.00529422 0.584514
0.00830321 0.0589668 0.603769
0.00830322 0.168835 0.603769
0.0912008 0.0602291 0.604931
0.0912008 0.170097 0.604931
0.176482 0.0629867 0.605113
0.174195 0.168778 0.604641
0.00606933 0.0613578 0.583209
0.00606933 0.171227 0.583209
0.0916411 0.0602301 0.584218
0.0916411 0.170098 0.584218
0.175431 0.0605313 0.584798
0.174863 0.16818 0.584117
0.00620491 0.0220516 0.555462
0.00620487 0.13192 0.555462
0.00620504 0.241788 0.555462
0.092237 0.0236045 0.556602
0.092237 0.133473 0.556602
0.092237 0.243341 0.556602
0.17722 0.0259306 0.556321
0.175651 0.133394 0.558246
0.218937 0.133023 0.502504
0.0290507 0.11523 0.583442
0.0290507 0.225099 0.583442
0.237365 0.0772326 0.632927
0.112447 0.115163 0.584514
0.112447 0.225031 0.584514
0.152659 0.189148 0.632688
0.196595 0.111649 0.586522
0.196014 0.223705 0.58418
0.177285 0.240426 0.522785
0.0296909 0.078551 0.555815
0.0296909 0.18842 0.555815
0.11304 0.0785394 0.556897
0.11304 0.188408 0.556897
0.198203 0.0766199 0.557844
0.197554 0.188506 0.556522
0.0283932 0.0782416 0.576636
0.0283932 0.188109 0.576636
0.112596 0.0785393 0.57761
0.112596 0.188408 0.57761
0.19749 0.0753184 0.578737
0.196659 0.184248 0.5775
0.0279068 0.115394 0.604235
0.0279068 0.225263 0.604235
0.153828 0.0792873 0.633464
0.112002 0.115163 0.605226
0.112002 0.225031 0.605226
0.0697518 0.188385 0.63226
0.196741 0.114803 0.608082
0.196932 0.225461 0.604974
0.217827 0.133058 0.613906
0.0501325 0.0235476 0.576748
0.0501325 0.133416 0.576748
0.0501325 0.243284 0.576748
0.133396 0.0236053 0.577905
0.133396 0.133474 0.577905
0.133396 0.243342 0.577905
0.219224 0.0269117 0.577805
0.218249 0.13296 0.58027
0.173978 0.245572 0.557849
0.0495409 0.0602845 0.604366
0.0495409 0.170152 0.604366
0.132803 0.0602283 0.605521
0.132803 0.170097 0.605521
0.217399 0.0584407 0.605944
0.21513 0.172646 0.606964
0.0498147 0.0602939 0.583607
0.0498147 0.170162 0.583607
0.133248 0.0602283 0.584809
0.133248 0.170097 0.584809
0.219174 0.0627397 0.585183
0.218244 0.169405 0.58534
0.050521 0.0235634 0.555999
0.050521 0.133432 0.555999
0.050521 0.2433 0.555999
0.133841 0.0236053 0.557193
0.133841 0.133474 0.557193
0.133841 0.243342 0.557193
0.219617 0.0237269 0.556739
0.217639 0.135661 0.559138
0.236332 0.114197 0.660259
0.0708374 0.115166 0.583924
0.0708374 0.225034 0.583924
0.0697518 0.0785167 0.63226
0.154389 0.114908 0.585723
0.15381 0.228734 0.58559
0.216464 0.0212344 0.611879
0.239419 0.117616 0.586558
0.237584 0.222442 0.586374
0.237393 0.189772 0.612199
0.0714305 0.0785357 0.556307
0.0714305 0.188404 0.556307
0.155884 0.0779447 0.556541
0.154101 0.188558 0.557716
0.238708 0.0780852 0.558808
0.240892 0.188169 0.559259
0.0709498 0.0785219 0.577025
0.0709498 0.18839 0.577025
0.15426 0.0783697 0.577667
0.154204 0.190211 0.579066
0.240244 0.0810525 0.57917
0.239925 0.188462 0.579832
0.0703452 0.115185 0.604644
0.0703452 0.225054 0.604644
0.239281 0.0783106 0.612616
0.15368 0.114532 0.606599
0.153504 0.225237 0.60571
0.132654 0.243342 0.612425
0.238586 0.115153 0.606807
0.238697 0.227241 0.606572
0.154035 0.187278 0.611374
0.00775144 0.0248258 0.63142
0.00775144 0.134694 0.63142
0.00775145 0.244563 0.63142
0.0906081 0.0236046 0.632548
0.0906081 0.133473 0.632548
0.0906081 0.243341 0.632548
0.173254 0.024632 0.631439
0.174706 0.133496 0.634009
0.216816 0.24134 0.577865
0.00718773 0.0590492 0.65906
0.00718773 0.168917 0.65906
0.0900153 0.060229 0.660163
0.0900153 0.170097 0.660163
0.217354 0.241623 0.633584
0.239545 0.187758 0.503401
0.00511308 0.0613638 0.638521
0.00511308 0.171233 0.638521
0.090452 0.0602314 0.63945
0.090452 0.1701 0.63945
0.173922 0.0605665 0.640771
0.173774 0.172018 0.639767
0.0055607 0.0224213 0.610875
0.0055607 0.13229 0.610875
0.0055607 0.242158 0.610875
0.0910458 0.0236026 0.611834
0.0910458 0.133471 0.611834
0.0910458 0.243339 0.611834
0.174813 0.0246825 0.610623
0.174694 0.133984 0.613252
0.216774 0.242854 0.613217
0.0278949 0.115174 0.638662
0.0278949 0.225042 0.638662
0.155247 0.0775188 0.6121
0.111262 0.115163 0.639746
0.111262 0.225031 0.639746
0.070245 0.188405 0.61154
0.196136 0.114347 0.640075
0.194752 0.224008 0.639985
0.132654 0.133474 0.612425
0.0284655 0.0785116 0.611038
0.0284655 0.18838 0.611038
0.111854 0.0785393 0.61213
0.111854 0.188408 0.61213
0.19772 0.0774973 0.61407
0.193056 0.1895 0.611722
0.0273707 0.0783344 0.631839
0.0273707 0.188203 0.631839
0.111409 0.0785392 0.632842
0.111409 0.188408 0.632842
0.194469 0.0782641 0.634446
0.195446 0.187089 0.633299
0.0268312 0.115346 0.659444
0.0268312 0.225214 0.659444
0.070245 0.0785372 0.61154
0.110816 0.115163 0.660458
0.110816 0.225031 0.660458
0.237696 0.222532 0.640056
0.174274 0.168166 0.661491
0.155843 0.1914 0.500827
0.132654 0.0236053 0.612425
0.0489494 0.0235528 0.631981
0.0489494 0.133421 0.631981
0.0489494 0.24329 0.631981
0.13221 0.0236053 0.633137
0.13221 0.133474 0.633137
0.13221 0.243342 0.633137
0.215678 0.0243301 0.632658
0.216842 0.133087 0.634122
0.194194 0.226914 0.661036
0.0483592 0.0602782 0.659595
0.0483592 0.170147 0.659595
0.131617 0.0602283 0.660753
0.131617 0.170097 0.660753
0.0104162 0.0238474 0.500301
0.219275 0.242444 0.522358
0.0486132 0.0603195 0.63883
0.0486132 0.170188 0.63883
0.132061 0.0602283 0.640041
0.132061 0.170097 0.640041
0.216067 0.0587078 0.639479
0.215848 0.170145 0.639397
0.0491972 0.0235128 0.611213
0.0491972 0.133381 0.611213
0.0491972 0.24325 0.611213
0.113634 0.00529419 0.529281
0.0696529 0.00529612 0.639156
0.0295046 0.00540548 0.548904
0.110816 0.00529443 0.660458
0.0268312 0.00547793 0.659444
0.111262 0.00529423 0.639746
0.0278949 0.00530606 0.638662
0.113188 0.00529422 0.549993
0.0703452 0.0053164 0.604644
0.072024 0.00529814 0.52869
0.0708374 0.00529711 0.583924
0.112002 0.00529434 0.605226
0.0279068 0.00552599 0.604235
0.175375 0.243142 0.611064
0.198887 0.00867066 0.583604
0.199466 0.0786429 0.501653
0.156994 0.0762892 0.501898
0.196514 0.00552761 0.6031
0.240733 0.00730527 0.53014
0.239969 0.00916628 0.58417
0.197194 0.00748574 0.53046
0.155082 0.00696486 0.530218
0.00662076 0.0247424 0.686696
0.00662076 0.134611 0.686696
0.00662077 0.244479 0.686696
0.0894226 0.0236048 0.687779
0.0894226 0.133473 0.687779
0.0894226 0.243342 0.687779
0.17235 0.0222494 0.689021
0.173858 0.134024 0.688424
0.173512 0.246129 0.667739
0.00605232 0.0591403 0.714332
0.00605233 0.169008 0.714332
0.0888299 0.0602287 0.715396
0.0888299 0.170097 0.715396
0.17107 0.0577802 0.715899
0.172968 0.169579 0.714806
0.00428347 0.0612072 0.693801
0.00428346 0.171076 0.693801
0.0892669 0.0602311 0.694683
0.0892669 0.1701 0.694683
0.172047 0.0589391 0.695876
0.175541 0.169421 0.694328
0.0679848 0.00531218 0.715107
0.0656308 0.00530137 0.825566
0.10889 0.0052942 0.750211
0.0898592 0.0236022 0.667066
0.0898592 0.133471 0.667066
0.0898592 0.243339 0.667066
0.215478 0.241061 0.689847
0.188007 0.220014 0.826803
0.00468866 0.242278 0.666162
0.0267548 0.115145 0.6939
0.0267548 0.225012 0.6939
0.170163 0.244079 0.778223
0.110076 0.115163 0.694979
0.110076 0.225031 0.694979
0.152286 0.190261 0.668118
0.195053 0.114354 0.69451
0.194628 0.224452 0.696207
0.149134 0.224204 0.806448
0.0273252 0.078543 0.666282
0.0273252 0.188411 0.666282
0.110669 0.0785393 0.667362
0.110669 0.188408 0.667362
0.108445 0.00529432 0.770923
0.21531 0.0253922 0.669718
0.0262922 0.0783745 0.687052
0.0262922 0.188243 0.687052
0.110223 0.0785392 0.688075
0.110223 0.188408 0.688075
0.191622 0.0772845 0.688478
0.195321 0.189219 0.687757
0.0257583 0.115309 0.714659
0.0257583 0.225177 0.714659
0.149262 0.115922 0.806517
0.10963 0.115163 0.715691
0.10963 0.225031 0.715691
0.174361 0.24352 0.689225
0.193905 0.113987 0.715306
0.19126 0.22788 0.716803
0.232205 0.110073 0.806661
0.0477704 0.0235579 0.687209
0.0477704 0.133426 0.687209
0.0477704 0.243295 0.687209
0.131024 0.0236053 0.68837
0.131024 0.133474 0.68837
0.131024 0.243342 0.68837
0.214729 0.0229332 0.690051
0.214071 0.134257 0.687391
0.0668097 0.00530739 0.770338
0.0471821 0.060273 0.714824
0.0471821 0.170141 0.714824
0.130432 0.0602283 0.715986
0.130432 0.170097 0.715986
0.212149 0.0589533 0.716154
0.214195 0.171368 0.715424
0.0474574 0.0603107 0.694065
0.0474574 0.170179 0.694065
0.130876 0.0602283 0.695274
0.130876 0.170097 0.695274
0.213572 0.059189 0.695341
0.21442 0.169387 0.69495
0.0480344 0.0235182 0.666447
0.0480344 0.133387 0.666447
0.0480344 0.243255 0.666447
0.131469 0.0236053 0.667658
0.131469 0.133474 0.667658
0.131469 0.243342 0.667658
0.215766 0.132124 0.667449
0.00468866 0.132409 0.666162
0.169996 0.0598274 0.82675
0.0684686 0.115165 0.694388
0.0684686 0.225034 0.694388
0.23538 0.221393 0.715099
0.152787 0.116036 0.694563
0.151955 0.226461 0.69601
0.0660883 0.225039 0.804847
0.23554 0.116711 0.6959
0.213393 0.242167 0.77751
0.0656308 0.225038 0.825566
0.0690607 0.0785375 0.666772
0.0690607 0.188405 0.666772
0.170406 0.246339 0.72219
0.0246716 0.00542075 0.769906
0.21314 0.0229036 0.744465
0.215875 0.241484 0.72311
0.0685727 0.0785194 0.687492
0.0685727 0.188388 0.687492
0.152059 0.0785205 0.688842
0.152803 0.188064 0.68924
0.2349 0.0785481 0.691049
0.236465 0.185606 0.687917
0.0679848 0.115181 0.715107
0.0679848 0.225049 0.715107
0.0656308 0.11517 0.825566
0.151543 0.112277 0.715978
0.15178 0.225572 0.716677
0.0660883 0.115171 0.804847
0.234397 0.112697 0.717247
0.23806 0.224235 0.693746
0.232024 0.184943 0.801303
0.00548303 0.0246378 0.741967
0.00548303 0.134506 0.741967
0.00548304 0.244374 0.741967
0.0882373 0.0236051 0.743012
0.0882373 0.133473 0.743012
0.0882373 0.243342 0.743012
0.171117 0.0210394 0.743822
0.172141 0.132429 0.744257
0.171525 0.243973 0.743003
0.004908 0.0592103 0.769632
0.00490801 0.169079 0.769632
0.0876444 0.0602286 0.770627
0.0876444 0.170097 0.770627
0.171219 0.0580593 0.772736
0.172183 0.169869 0.771074
0.00350496 0.0609985 0.749089
0.00350496 0.170867 0.749089
0.0880833 0.0602304 0.749915
0.0880833 0.170098 0.749915
0.171854 0.057231 0.751902
0.171844 0.17079 0.750339
0.00389052 0.0227227 0.72144
0.00389052 0.132591 0.72144
0.00389052 0.24246 0.72144
0.088675 0.0236028 0.722299
0.088675 0.133471 0.722299
0.088675 0.243339 0.722299
0.172165 0.0218775 0.723684
0.172582 0.132561 0.723844
0.212063 0.16713 0.827175
0.0256113 0.115117 0.749144
0.0256113 0.224985 0.749144
0.231843 0.0739976 0.798548
0.10889 0.115163 0.750211
0.10889 0.225031 0.750211
0.148345 0.188168 0.798191
0.192027 0.112722 0.74941
0.192506 0.224493 0.749939
0.0672845 0.00529644 0.74962
0.0261848 0.0785725 0.721517
0.0261848 0.188441 0.721517
0.109484 0.0785394 0.722595
0.109484 0.188408 0.722595
0.192049 0.0779605 0.722898
0.19331 0.189362 0.721182
0.0252285 0.0784131 0.742267
0.0252285 0.188282 0.742267
0.109037 0.0785393 0.743307
0.109037 0.188408 0.743307
0.191285 0.0748906 0.743204
0.192626 0.186504 0.74266
0.0246716 0.115289 0.769906
0.0246716 0.225158 0.769906
0.149617 0.0795365 0.800438
0.108445 0.115163 0.770923
0.108445 0.225031 0.770923
0.0662198 0.188397 0.797956
0.191508 0.111878 0.769693
0.192008 0.227671 0.771272
0.210031 0.131571 0.77899
0.0465932 0.0235626 0.74244
0.0465932 0.133431 0.74244
0.0465932 0.2433 0.74244
0.129839 0.0236053 0.743602
0.129839 0.133474 0.743602
0.129839 0.243342 0.743602
0.193063 0.188299 0.667426
0.213696 0.130267 0.744296
0.20816 0.0171409 0.800756
0.0460018 0.0602708 0.770057
0.0460018 0.17014 0.770057
0.129245 0.0602283 0.771218
0.129245 0.170097 0.771218
0.211173 0.0562568 0.77238
0.213026 0.169207 0.771871
0.0463108 0.0602989 0.749302
0.0463108 0.170167 0.749302
0.129691 0.0602283 0.750506
0.129691 0.170097 0.750506
0.21329 0.0599409 0.751529
0.211533 0.165715 0.751929
0.0468828 0.0235285 0.721683
0.0468828 0.133397 0.721683
0.0468828 0.243265 0.721683
0.130283 0.0236053 0.72289
0.130283 0.133474 0.72289
0.130283 0.243342 0.72289
0.213155 0.0212605 0.723786
0.214088 0.134084 0.723099
0.213385 0.243339 0.743101
0.0672845 0.115165 0.74962
0.0672845 0.225034 0.74962
0.0662198 0.0785288 0.797956
0.150657 0.11311 0.751
0.151194 0.226325 0.750742
0.211918 0.0205095 0.77858
0.234558 0.112654 0.750758
0.231297 0.219474 0.749889
0.23281 0.185983 0.780189
0.0678764 0.0785373 0.722004
0.0678764 0.188405 0.722004
0.151061 0.0768253 0.723481
0.1519 0.186765 0.722898
0.233677 0.0751594 0.724313
0.235476 0.185043 0.722955
0.0673978 0.0785239 0.742722
0.0673978 0.188393 0.742722
0.151794 0.0777078 0.744461
0.151108 0.18932 0.74433
0.234042 0.0743017 0.744839
0.233909 0.182713 0.743983
0.0668097 0.115176 0.770338
0.0668097 0.225044 0.770338
0.231529 0.0754995 0.777685
0.150815 0.115823 0.772167
0.150084 0.225392 0.770657
0.129097 0.243342 0.778125
0.231618 0.113893 0.773237
0.234235 0.221765 0.771909
0.150215 0.189096 0.777169
0.00124323 0.0222142 0.798897
0.00124318 0.132083 0.798897
0.0012433 0.241952 0.798897
0.0870504 0.0236048 0.798244
0.0870504 0.133473 0.798244
0.0870504 0.243342 0.798244
0.169082 0.0239493 0.798897
0.17036 0.131998 0.799087
0.15242 0.0799241 0.668567
0.00147636 0.0610595 0.826234
0.00147636 0.170928 0.826234
0.086456 0.0602291 0.825862
0.086456 0.170097 0.825862
0.148314 0.11463 0.826044
0.0684686 0.00529622 0.694388
0.00271634 0.0605237 0.805151
0.00271634 0.170392 0.805151
0.0868989 0.0602301 0.805151
0.0868989 0.170098 0.805151
0.171016 0.0605284 0.806684
0.168488 0.168194 0.806274
0.00313123 0.0229849 0.7771
0.00313123 0.132853 0.7771
0.00313123 0.242722 0.7771
0.0874913 0.0236035 0.777533
0.0874913 0.133472 0.777533
0.0874913 0.243341 0.777533
0.170381 0.0205187 0.778019
0.171327 0.133255 0.777973
0.211652 0.0561209 0.826803
0.0242317 0.115248 0.804346
0.0242317 0.225116 0.804346
0.150781 0.0793486 0.778466
0.107704 0.115163 0.805447
0.107704 0.225031 0.805447
0.0666919 0.188405 0.777237
0.189225 0.113856 0.807276
0.188539 0.222318 0.806114
0.129097 0.133474 0.778125
0.02503 0.0785941 0.776774
0.02503 0.188462 0.776774
0.108297 0.0785394 0.777829
0.108297 0.188408 0.777829
0.191265 0.0791804 0.778019
0.192262 0.188761 0.778436
0.0240811 0.0783631 0.797561
0.0240811 0.188232 0.797561
0.107852 0.0785393 0.79854
0.107852 0.188408 0.79854
0.191391 0.0775942 0.799466
0.189769 0.185842 0.799041
0.0235299 0.11537 0.825156
0.0235299 0.225239 0.825156
0.0666919 0.0785369 0.777237
0.107259 0.115163 0.826158
0.107259 0.225031 0.826158
0.231942 0.220595 0.808566
0.210973 0.238233 0.800286
0.148453 0.223706 0.826598
0.129097 0.0236053 0.778125
0.0453556 0.0235769 0.797667
0.0453556 0.133445 0.797667
0.0453556 0.243314 0.797667
0.128653 0.0236053 0.798836
0.128653 0.133474 0.798836
0.128653 0.243342 0.798836
0.232413 0.111498 0.827365
0.209658 0.130141 0.800324
0.10963 0.0052944 0.715691
0.0447036 0.0602331 0.825278
0.0447036 0.170101 0.825278
0.12806 0.0602283 0.826454
0.12806 0.170097 0.826454
0.169951 0.244474 0.799868
0.00468866 0.0225404 0.666162
0.0451579 0.0602943 0.804536
0.0451579 0.170162 0.804536
0.128504 0.0602283 0.805743
0.128504 0.170097 0.805743
0.210151 0.0552841 0.80597
0.210112 0.166881 0.807139
0.0457358 0.02354 0.776918
0.0457358 0.133408 0.776918
0.0457358 0.243277 0.776918
0.110076 0.00529423 0.694979
0.0660883 0.00530287 0.804847
0.0257583 0.00544024 0.714659
0.107259 0.00529429 0.826158
0.0235299 0.00550178 0.825156
0.107704 0.0052942 0.805447
0.0242317 0.00538007 0.804346
0.169078 0.168226 0.827289
0.230727 0.221473 0.829346
0.190109 0.111656 0.827554
0.174136 0.132466 0.666811
0.171877 0.0232306 0.668366
0.214448 0.241782 0.66898
0.235218 0.078309 0.66986
0.235023 0.188401 0.666727
0.194363 0.0786845 0.66808
0.150722 0.00697975 0.696098
0.192457 0.00401891 0.750678
0.1942 0.000196604 0.715579
0.149098 0.00284751 0.750667
0.149021 0.00342975 0.770869
0.151713 0.00372443 0.716637
0.000974461 0.0227463 0.853874
0.000974461 0.132615 0.853874
0.000974461 0.242483 0.853874
0.0858623 0.0236041 0.85348
0.0858623 0.133473 0.85348
0.0858623 0.243341 0.85348
0.169419 0.0218484 0.855514
0.170877 0.131202 0.85455
0.23196 0.185553 0.836297
0.000531695 0.0610718 0.881469
0.000531695 0.170939 0.881469
0.0852693 0.0602295 0.88109
0.0852693 0.170098 0.88109
0.169069 0.0597097 0.882972
0.168885 0.165816 0.882228
0.00199573 0.0600555 0.860333
0.00199573 0.169923 0.860333
0.0857144 0.0602301 0.860379
0.0857144 0.170098 0.860379
0.169153 0.0592805 0.861722
0.169201 0.16675 0.861335
0.0863065 0.0236035 0.832761
0.0863065 0.133472 0.832761
0.0863065 0.243341 0.832761
0.169235 0.0212681 0.966076
0.20859 0.24017 0.834324
0.165163 0.160576 0.994308
0.0229314 0.115274 0.859544
0.0229314 0.225142 0.859544
0.2282 0.214592 0.99235
0.106518 0.115163 0.860675
0.106518 0.225031 0.860675
0.167592 0.0525342 0.99402
0.189885 0.112666 0.863141
0.190932 0.22423 0.861881
0.000461734 0.0582645 0.992176
0.0233658 0.0783479 0.831911
0.0233658 0.188216 0.831911
0.107112 0.0785394 0.833057
0.107112 0.188408 0.833057
0.192026 0.0740908 0.834575
0.210235 0.0213071 0.910317
0.0230079 0.0783789 0.852759
0.0230079 0.188247 0.852759
0.106666 0.0785393 0.853776
0.106666 0.188408 0.853776
0.189894 0.0759118 0.855218
0.190239 0.18524 0.855992
0.0224964 0.115296 0.880346
0.0224964 0.225165 0.880346
0.209983 0.161345 0.994195
0.106074 0.115163 0.881386
0.106074 0.225031 0.881386
0.062449 0.21587 0.991144
0.188717 0.114204 0.884346
0.189913 0.222996 0.883397
0.000461724 0.168133 0.992176
0.0441119 0.0235844 0.852895
0.0441119 0.133453 0.852895
0.0441119 0.243321 0.852895
0.127467 0.0236053 0.854064
0.127467 0.133474 0.854064
0.127467 0.243342 0.854064
0.210003 0.0196068 0.855992
0.209133 0.128744 0.855089
0.16981 0.0226664 0.909626
0.0435374 0.0602407 0.880506
0.0435374 0.17011 0.880506
0.126874 0.0602283 0.881682
0.126874 0.170097 0.881682
0.210364 0.054297 0.883822
0.209299 0.165476 0.882744
0.0440129 0.0602973 0.859771
0.0440129 0.170165 0.859771
0.127319 0.0602283 0.860971
0.127319 0.170097 0.860971
0.211727 0.0568661 0.862208
0.211381 0.16695 0.861297
0.0445838 0.0235342 0.832154
0.0445838 0.133403 0.832154
0.0445838 0.243271 0.832154
0.127911 0.0236053 0.833353
0.127911 0.133474 0.833353
0.127911 0.243342 0.833353
0.208962 0.0175245 0.964953
0.208575 0.0494528 0.994491
0.190833 0.18128 0.835083
0.0648814 0.115185 0.860075
0.0648814 0.225054 0.860075
0.062449 0.106002 0.991144
0.148749 0.114552 0.860212
0.148724 0.226825 0.861342
0.209696 0.130224 0.946761
0.230082 0.111948 0.863915
0.231332 0.221315 0.863543
0.230838 0.177809 0.965446
0.0654801 0.0785215 0.832465
0.0654801 0.18839 0.832465
0.169826 0.0250117 0.834954
0.167827 0.241862 0.833641
0.170087 0.242248 0.853768
0.229565 0.105223 0.994475
0.0650431 0.0785356 0.853184
0.0650431 0.188404 0.853184
0.14938 0.0782555 0.853624
0.148614 0.190429 0.855468
0.230786 0.0747381 0.854474
0.233029 0.185222 0.856758
0.0644563 0.115163 0.880802
0.0644563 0.225032 0.880802
0.229645 0.0727771 0.966008
0.146876 0.114311 0.88238
0.147385 0.22199 0.88213
0.212429 0.237113 0.891131
0.230116 0.110609 0.88405
0.231253 0.220086 0.883503
0.146365 0.187762 0.965537
9.98591e-05 0.0227727 0.909072
9.98591e-05 0.132641 0.909072
9.98591e-05 0.24251 0.909072
0.0846771 0.0236043 0.908708
0.0846771 0.133473 0.908708
0.0846771 0.243341 0.908708
0.1487 0.18878 0.833899
0.167678 0.129649 0.911326
0.0644563 0.00529484 0.880802
0.125542 0.243325 0.943695
0.144374 0.223463 0.973013
0.0840853 0.0602234 0.936288
0.0840853 0.170091 0.936288
0.167441 0.0567075 0.938094
0.166718 0.168967 0.937927
0.00125435 0.0599223 0.915591
0.00125435 0.169791 0.915591
0.0845309 0.0602294 0.915599
0.0845309 0.170098 0.915599
0.168786 0.0597502 0.917238
0.168611 0.167619 0.917246
0.00162058 0.0238424 0.887966
0.00162058 0.133711 0.887966
0.00162058 0.24358 0.887966
0.0851224 0.0236038 0.887996
0.0851224 0.133472 0.887996
0.0851224 0.243341 0.887996
0.168374 0.0230095 0.8894
0.167002 0.131502 0.890956
0.211211 0.129926 0.834491
0.0218999 0.115204 0.914772
0.0218999 0.225072 0.914772
0.145867 0.0764062 0.963761
0.105333 0.115163 0.915895
0.105333 0.225031 0.915895
0.0626943 0.187897 0.96348
0.188749 0.112165 0.918073
0.190062 0.221075 0.91862
0.125542 0.133457 0.943695
0.022413 0.078465 0.887162
0.022413 0.188333 0.887162
0.105925 0.0785394 0.888292
0.105925 0.188408 0.888292
0.190102 0.0763329 0.890053
0.18904 0.186269 0.889787
0.0219979 0.078439 0.907941
0.0219979 0.188307 0.907941
0.105481 0.0785394 0.909004
0.105481 0.188408 0.909004
0.190248 0.0762072 0.910385
0.189438 0.185912 0.911577
0.0214813 0.115233 0.935521
0.0214813 0.225102 0.935521
0.0626943 0.0780295 0.96348
0.104889 0.115157 0.936584
0.104889 0.225025 0.936584
0.231182 0.182383 0.945926
0.18778 0.113749 0.938663
0.188843 0.220141 0.939058
0.125542 0.0235884 0.943695
0.0429687 0.0236029 0.908116
0.0429687 0.133471 0.908116
0.0429687 0.243339 0.908116
0.126282 0.0236053 0.9093
0.126282 0.133474 0.9093
0.126282 0.243342 0.9093
0.169489 0.24081 0.889013
0.210047 0.131407 0.911531
0.211601 0.235906 0.911197
0.0423974 0.060222 0.935696
0.0423974 0.17009 0.935696
0.125689 0.0602226 0.93688
0.125689 0.170091 0.93688
0.210086 0.0532756 0.937213
0.210002 0.167467 0.939293
0.0428767 0.0602821 0.914992
0.0428767 0.170151 0.914992
0.126133 0.0602281 0.916191
0.126133 0.170097 0.916191
0.2103 0.0573427 0.917337
0.209933 0.165486 0.918308
0.0434432 0.0235436 0.887382
0.0434432 0.133412 0.887382
0.0434432 0.243281 0.887382
0.126726 0.0236053 0.888588
0.126726 0.133474 0.888588
0.126726 0.243342 0.888588
0.209228 0.0178028 0.889461
0.210027 0.129146 0.890607
0.188597 0.106395 0.995348
0.0637034 0.115183 0.915295
0.0637034 0.225051 0.915295
0.230557 0.0724239 0.945698
0.145502 0.111978 0.916942
0.148223 0.223575 0.916001
0.0423241 0.24329 0.942465
0.230408 0.112318 0.91827
0.231614 0.216882 0.918938
0.146435 0.187324 0.944302
0.0642907 0.0785174 0.887693
0.0642907 0.188385 0.887693
0.147562 0.0769679 0.889271
0.147577 0.18546 0.889438
0.231472 0.074021 0.890478
0.23081 0.182171 0.890159
0.0638704 0.0785417 0.908412
0.0638704 0.18841 0.908412
0.148223 0.075339 0.910431
0.148676 0.185923 0.910453
0.231785 0.0734706 0.910802
0.231068 0.180541 0.911106
0.0632895 0.115148 0.935992
0.0632895 0.225017 0.935992
0.147625 0.076784 0.943126
0.146256 0.112948 0.937714
0.145756 0.222748 0.937229
0.0423241 0.133421 0.942465
0.229537 0.110591 0.938443
0.232518 0.218039 0.939331
0.0631163 0.188373 0.942799
0.144399 0.110784 0.973301
0.0423241 0.0235527 0.942465
0.0625431 0.224353 0.970485
0.083493 0.0230802 0.963776
0.083493 0.132949 0.963776
0.083493 0.242817 0.963776
0.210227 0.0177256 0.945554
0.165189 0.131021 0.966455
0.165156 0.238034 0.964953
0.0631163 0.0785037 0.942799
0.0625431 0.114485 0.970485
0.0023147 0.24353 0.832693
0.21038 0.237398 0.944241
0.0832345 0.0510924 0.99144
0.0832345 0.16096 0.99144
0.0023147 0.0237926 0.832693
0.146922 0.104024 0.993625
0.000590231 0.0597067 0.971206
0.000590231 0.169575 0.971206
0.0833605 0.0595298 0.970789
0.0833605 0.169398 0.970789
0.167085 0.0577495 0.97324
0.167578 0.166818 0.973126
0.000872129 0.0240084 0.943209
0.000872129 0.133877 0.943209
0.000872129 0.243745 0.943209
0.0839415 0.0235874 0.943103
0.0839415 0.133456 0.943103
0.0839415 0.243324 0.943103
0.168037 0.0182364 0.945114
0.165514 0.132231 0.944363
0.166586 0.238407 0.943589
0.0209337 0.114544 0.969597
0.0209337 0.224413 0.969597
0.209247 0.161681 0.973734
0.104162 0.114463 0.971085
0.104162 0.224331 0.971085
0.208604 0.052953 0.972876
0.187542 0.110573 0.974394
0.186706 0.21962 0.972542
0.124962 0.169397 0.971381
0.0213673 0.078482 0.94226
0.0213673 0.18835 0.94226
0.104742 0.0785224 0.943399
0.104742 0.188391 0.943399
0.190518 0.0751144 0.944552
0.188306 0.182559 0.945463
0.0209447 0.077937 0.962949
0.0209447 0.187805 0.962949
0.104294 0.0780153 0.964072
0.104294 0.187883 0.964072
0.188921 0.0750642 0.966114
0.18904 0.182517 0.965681
0.0218258 0.107851 0.990051
0.0218258 0.217719 0.990051
0.124962 0.0595287 0.971381
0.104042 0.106031 0.991728
0.104042 0.2159 0.991728
0.229159 0.215083 0.972132
0.0218999 0.00533529 0.914772
0.169903 0.239975 0.909459
0.22772 0.108327 0.973999
0.0419044 0.0231896 0.963108
0.0419044 0.133058 0.963108
0.0419044 0.242927 0.963108
0.125093 0.0230813 0.964368
0.125093 0.13295 0.964368
0.125093 0.242818 0.964368
0.189538 0.216411 0.992669
0.208017 0.125765 0.966653
0.208917 0.233894 0.965158
0.0414922 0.05107 0.990855
0.0414922 0.160938 0.990855
0.124842 0.0510977 0.992024
0.124842 0.160966 0.992024
0.0023147 0.133661 0.832693
0.211819 0.239548 0.854421
0.0417394 0.0595921 0.970182
0.0417394 0.169461 0.970182
0.0229314 0.00540509 0.859544
0.106518 0.00529419 0.860675
0.0224964 0.00542809 0.880346
0.106074 0.00529424 0.881386
0.0637034 0.00531435 0.915295
0.0648814 0.00531635 0.860075
0.0214813 0.0053649 0.935521
0.105333 0.00529407 0.915895
0.145222 0.21664 0.993064
0.209611 0.0189732 0.834491
0.148573 0.0790795 0.832867
0.231444 0.0753418 0.83484
0.168063 0.13091 0.83358
0.250347 0.157317 0.993451
0.251913 0.052547 0.917185
0.250906 0.0552495 0.862564
0.249411 0.0494393 0.993921
0.0205537 0.354134 0.0237722
0.0205537 0.464003 0.0237722
0.103637 0.35391 0.0250476
0.103637 0.463778 0.0250476
0.186985 0.358614 0.0265534
0.187774 0.467929 0.0263652
0.0200246 0.389641 0.0514673
0.0200246 0.499509 0.0514673
0.0200246 0.279771 0.0514673
0.103057 0.389851 0.0527316
0.0798798 0.444772 0.162777
0.103057 0.279982 0.0527316
0.185472 0.395789 0.0545999
0.184413 0.282213 0.164771
0.185078 0.284127 0.0534797
0.0204262 0.390162 0.0310205
0.247505 0.303962 0.0826413
0.0204262 0.280294 0.0310205
0.103505 0.390358 0.0320562
0.164401 0.30016 0.13554
0.103505 0.28049 0.0320562
0.187565 0.394997 0.0331337
0.163963 0.410536 0.136593
0.187939 0.283422 0.0336409
0.0197319 0.363755 0.00348245
0.0197319 0.253888 0.00348245
0.0197319 0.473623 0.00348245
0.141093 0.386831 0.164332
0.103758 0.362341 0.00439947
0.103758 0.47221 0.00439947
0.20602 0.445306 0.16538
0.145414 0.36187 0.00555434
0.041003 0.445215 0.0311698
0.041003 0.335347 0.0311698
0.124306 0.445292 0.0323515
0.124306 0.335424 0.0323515
0.208331 0.44983 0.0337162
0.207622 0.343177 0.0334198
0.0413424 0.417248 0.00349657
0.0413424 0.30738 0.00349657
0.124559 0.417275 0.00469469
0.124559 0.307407 0.00469469
0.166381 0.417315 0.00541094
0.247139 0.415019 0.115819
0.0411172 0.408894 0.0241142
0.0411172 0.299025 0.0241142
0.124439 0.408844 0.0253429
0.124439 0.298976 0.0253429
0.206926 0.411811 0.0262758
0.208182 0.304976 0.0281078
0.0405672 0.444713 0.0518166
0.0405672 0.334845 0.0518166
0.123858 0.444785 0.0530267
0.123858 0.334916 0.0530267
0.208012 0.448572 0.0537375
0.204946 0.342034 0.05391
0.0619919 0.353879 0.0244771
0.0619919 0.463748 0.0244771
0.145517 0.358413 0.0263519
0.145084 0.46604 0.0263368
0.229702 0.360034 0.0271092
0.22844 0.467016 0.0260913
0.0614038 0.389888 0.0521524
0.247285 0.338849 0.145818
0.0614038 0.28002 0.0521524
0.144749 0.391993 0.0539721
0.0804728 0.298272 0.135161
0.145 0.281997 0.0533185
0.227214 0.397169 0.0555422
0.0804728 0.408141 0.135161
0.2273 0.28599 0.0541401
0.061846 0.390399 0.0314502
0.206918 0.337537 0.165478
0.061846 0.28053 0.0314502
0.145598 0.395488 0.0336238
0.22791 0.360478 0.00710496
0.145867 0.280557 0.0334911
0.227899 0.395417 0.035459
0.165517 0.299684 0.115773
0.229711 0.285075 0.0343954
0.0621112 0.362341 0.00381075
0.0621112 0.47221 0.00381075
0.144353 0.470891 0.00546481
0.226866 0.286059 0.167107
0.249306 0.448603 0.165626
0.186843 0.25034 0.00596776
0.0826989 0.445295 0.0317604
0.0826989 0.335427 0.0317604
0.16699 0.449548 0.0322155
0.165749 0.338309 0.0331294
0.246632 0.302365 0.117687
0.248236 0.304448 0.061892
0.0829602 0.417272 0.00410575
0.0829602 0.307404 0.00410575
0.249548 0.451397 0.055139
0.0594814 0.280003 0.141753
0.0828278 0.40884 0.0247542
0.0828278 0.298971 0.0247542
0.167231 0.413165 0.0260679
0.165384 0.30061 0.027173
0.0600742 0.353173 0.114137
0.059036 0.389871 0.162493
0.0822493 0.44479 0.0524376
0.0822493 0.33492 0.0524376
0.167203 0.447778 0.0538644
0.165078 0.338881 0.0534523
0.0798798 0.334903 0.162777
0.0600742 0.463041 0.114137
0.0194594 0.353451 0.0789412
0.0194594 0.463319 0.0789412
0.102466 0.35321 0.0802324
0.102466 0.463079 0.0802324
0.187299 0.354189 0.0828234
0.185602 0.465426 0.0822664
0.018869 0.389592 0.106551
0.018869 0.49946 0.106551
0.018869 0.279723 0.106551
0.101873 0.389834 0.107839
0.164292 0.408133 0.116787
0.101873 0.279965 0.107839
0.186403 0.390892 0.109525
0.250996 0.452066 0.0891029
0.186611 0.282872 0.109409
0.0193086 0.389591 0.086058
0.0193086 0.49946 0.086058
0.0193086 0.279723 0.086058
0.102318 0.389834 0.0871274
0.0809174 0.298272 0.114445
0.102318 0.279965 0.0871274
0.185926 0.390038 0.089216
0.228013 0.392725 0.144489
0.187207 0.282334 0.0878795
0.0198845 0.353448 0.0584591
0.0198845 0.463316 0.0584591
0.10291 0.353216 0.0595443
0.10291 0.463084 0.0595443
0.183537 0.361362 0.0617931
0.18778 0.466745 0.062047
0.0398236 0.444696 0.0862644
0.0398236 0.334828 0.0862644
0.123119 0.444768 0.0874226
0.123119 0.334899 0.0874226
0.208187 0.448448 0.0894133
0.208951 0.33783 0.0888964
0.0404159 0.408218 0.0586821
0.0404159 0.29835 0.0586821
0.123712 0.40815 0.0598396
0.123712 0.298282 0.0598396
0.206263 0.413696 0.0622335
0.206002 0.300469 0.0604188
0.0399734 0.408217 0.0793209
0.0399734 0.298349 0.0793209
0.123268 0.408144 0.0805276
0.123268 0.298276 0.0805276
0.206209 0.410868 0.082768
0.206648 0.301266 0.0806437
0.0393804 0.444696 0.106927
0.0393804 0.334828 0.106927
0.122675 0.444768 0.108134
0.122675 0.334899 0.108134
0.204642 0.449597 0.110101
0.207563 0.337157 0.110217
0.0608146 0.353173 0.0796548
0.0608146 0.463041 0.0796548
0.145314 0.356011 0.080687
0.142955 0.463526 0.0802066
0.227538 0.356082 0.0820926
0.228643 0.466895 0.0820637
0.0602218 0.389871 0.107261
0.245776 0.30275 0.13924
0.0602218 0.280003 0.107261
0.14418 0.390355 0.109509
0.165132 0.335551 0.143872
0.144347 0.2826 0.109559
0.227552 0.391652 0.10962
0.164233 0.446891 0.142427
0.228043 0.283369 0.108974
0.0606671 0.389871 0.0865225
0.143188 0.353886 0.116024
0.0606671 0.280003 0.0865225
0.143677 0.390754 0.0884972
0.143395 0.281431 0.142872
0.144528 0.281418 0.087865
0.227337 0.394059 0.0887841
0.0803246 0.334903 0.142062
0.226755 0.284604 0.0895279
0.0612603 0.35318 0.05894
0.0612603 0.463048 0.05894
0.143318 0.355205 0.0600503
0.144657 0.464359 0.0591228
0.226508 0.359493 0.0617227
0.228484 0.468732 0.0600866
0.0815104 0.444772 0.0868306
0.0815104 0.334903 0.0868306
0.164283 0.445043 0.0882825
0.164393 0.334123 0.0883804
0.228507 0.357115 0.116986
0.163883 0.446862 0.162852
0.0821021 0.408146 0.0592475
0.0821021 0.298278 0.0592475
0.164368 0.413377 0.0616688
0.163887 0.302291 0.059739
0.143013 0.464154 0.114602
0.226585 0.28227 0.146359
0.0816582 0.408141 0.0799387
0.0816582 0.298272 0.0799387
0.165232 0.407028 0.0827726
0.165759 0.298332 0.0795744
0.248899 0.449203 0.0344137
0.142789 0.390012 0.143857
0.0810656 0.444772 0.107544
0.0810656 0.334903 0.107544
0.163509 0.445057 0.10868
0.16348 0.336311 0.109584
0.207198 0.414874 0.00511987
0.142641 0.281843 0.1633
0.0182764 0.353452 0.134167
0.0182764 0.463321 0.134167
0.10128 0.35321 0.135454
0.10128 0.463078 0.135454
0.1844 0.355998 0.135825
0.184709 0.466118 0.136854
0.0176834 0.389592 0.161783
0.0176834 0.49946 0.161783
0.0176834 0.279723 0.161783
0.100687 0.389834 0.163071
0.0809174 0.408141 0.114445
0.100687 0.279965 0.163071
0.059036 0.280003 0.162493
0.0803246 0.444772 0.142062
0.206783 0.306683 0.00700941
0.0181234 0.389592 0.14129
0.0181234 0.49946 0.14129
0.0181234 0.279723 0.14129
0.101132 0.389834 0.142358
0.24642 0.453401 0.109804
0.101132 0.279965 0.142358
0.186555 0.393103 0.14369
0.224892 0.469069 0.117745
0.184574 0.284947 0.144099
0.0187162 0.353452 0.113674
0.0187162 0.463321 0.113674
0.101725 0.35321 0.114742
0.101725 0.463078 0.114742
0.186181 0.352496 0.115145
0.182726 0.467281 0.114485
0.0386383 0.444696 0.141496
0.0386383 0.334828 0.141496
0.121934 0.444768 0.142654
0.121934 0.334899 0.142654
0.206282 0.446812 0.144388
0.20607 0.339955 0.144582
0.0392311 0.408217 0.11388
0.0392311 0.298349 0.11388
0.122526 0.408144 0.115037
0.122526 0.298276 0.115037
0.207479 0.411195 0.116644
0.207578 0.300832 0.117227
0.0387875 0.408217 0.134543
0.0387875 0.298349 0.134543
0.122082 0.408144 0.13575
0.122082 0.298276 0.13575
0.206766 0.412476 0.137524
0.206398 0.301407 0.137654
0.0381946 0.444696 0.162159
0.0381946 0.334828 0.162159
0.121488 0.444768 0.163366
0.121488 0.334899 0.163366
0.163496 0.335081 0.16399
0.0594814 0.389871 0.141753
0.059629 0.353173 0.134877
0.059629 0.463041 0.134877
0.143659 0.351598 0.13682
0.14301 0.463336 0.135891
0.226741 0.355426 0.13712
0.22581 0.467258 0.138237
0.226452 0.392524 0.16503
0.18332 0.390825 0.164069
0.248647 0.449795 0.14518
0.188098 0.361473 0.00626176
0.1856 0.47332 0.00659543
0.16683 0.307608 0.00652041
0.248148 0.414552 0.13728
0.250582 0.304877 0.0267569
0.249014 0.415485 0.0838343
0.250585 0.413659 0.0264526
0.249855 0.340156 0.110585
0.251059 0.339572 0.165454
0.247572 0.416348 0.0629669
0.249573 0.33979 0.0892061
0.22805 0.47006 0.00531686
0.0170905 0.353452 0.1894
0.0170906 0.463321 0.1894
0.100094 0.35321 0.190687
0.100094 0.463078 0.190687
0.183162 0.353284 0.192616
0.184405 0.462971 0.192439
0.0164976 0.389592 0.217016
0.0164976 0.49946 0.217016
0.0164976 0.279723 0.217016
0.0995013 0.389834 0.218303
0.247187 0.409782 0.248436
0.0995013 0.279965 0.218303
0.183429 0.392202 0.219167
0.0175305 0.463321 0.168906
0.183921 0.279525 0.219372
0.0169376 0.389592 0.196522
0.0169376 0.49946 0.196522
0.0169376 0.279723 0.196522
0.0999456 0.389834 0.197591
0.245271 0.446748 0.311245
0.0999456 0.279965 0.197591
0.183712 0.39194 0.198944
0.0773601 0.298272 0.280143
0.185502 0.279514 0.198899
0.201616 0.337349 0.331711
0.243366 0.302954 0.302495
0.100539 0.35321 0.169975
0.100539 0.463078 0.169975
0.245962 0.338427 0.275695
0.243375 0.341367 0.331521
0.0374525 0.444696 0.196729
0.0374525 0.334828 0.196729
0.120747 0.444768 0.197886
0.120747 0.334899 0.197886
0.204894 0.447233 0.199796
0.206744 0.337593 0.199886
0.0380454 0.408217 0.169112
0.0380454 0.298349 0.169112
0.121341 0.408144 0.17027
0.121341 0.298276 0.17027
0.244661 0.409889 0.282704
0.139769 0.463079 0.28103
0.0376018 0.408217 0.189775
0.0376018 0.298349 0.189775
0.120896 0.408144 0.190982
0.120896 0.298276 0.190982
0.204562 0.409916 0.192338
0.206556 0.30094 0.193071
0.0370089 0.444696 0.217392
0.0370089 0.334828 0.217392
0.120303 0.444768 0.218598
0.120303 0.334899 0.218598
0.205306 0.44419 0.220871
0.204225 0.33643 0.220063
0.0584432 0.353173 0.190109
0.0584432 0.463041 0.190109
0.142543 0.351556 0.193088
0.142065 0.463377 0.192164
0.227329 0.357963 0.19184
0.226138 0.466512 0.19223
0.0578503 0.389871 0.217725
0.246491 0.446361 0.22083
0.0578503 0.280003 0.217725
0.141724 0.391513 0.219675
0.141618 0.351108 0.172759
0.141106 0.279823 0.219923
0.226459 0.390833 0.219026
0.224007 0.465775 0.282517
0.225547 0.281693 0.220745
0.0582956 0.389871 0.196986
0.245624 0.298798 0.228486
0.0582956 0.280003 0.196986
0.142255 0.389793 0.199258
0.0175305 0.353452 0.168906
0.141357 0.278027 0.198401
0.226169 0.3958 0.198248
0.184634 0.35251 0.172305
0.227859 0.282219 0.200032
0.0588884 0.353173 0.16937
0.0588884 0.463041 0.16937
0.139176 0.279965 0.308646
0.221946 0.283261 0.330194
0.226752 0.463829 0.171467
0.203485 0.445488 0.331096
0.0791389 0.444772 0.197294
0.0791389 0.334903 0.197294
0.161565 0.445132 0.199049
0.16237 0.334856 0.198433
0.222963 0.391148 0.310956
0.22152 0.395397 0.33258
0.0797316 0.408141 0.169678
0.0797316 0.298272 0.169678
0.185559 0.46441 0.171127
0.16211 0.408457 0.280473
0.139769 0.35321 0.28103
0.228505 0.356219 0.171511
0.079287 0.408141 0.190393
0.079287 0.298272 0.190393
0.161173 0.409641 0.190795
0.163788 0.295379 0.191177
0.247882 0.33545 0.220849
0.0565169 0.463041 0.279835
0.078694 0.444772 0.218009
0.078694 0.334903 0.218009
0.16168 0.446025 0.219356
0.161771 0.336005 0.219119
0.246298 0.449706 0.256333
0.15991 0.332573 0.330946
0.0159048 0.353452 0.244632
0.0159048 0.463321 0.244632
0.0989086 0.35321 0.245919
0.0989086 0.463078 0.245919
0.183003 0.352702 0.246165
0.183726 0.464308 0.246178
0.0153119 0.389592 0.272248
0.0153119 0.49946 0.272248
0.0153119 0.279723 0.272248
0.0983159 0.389834 0.273536
0.15981 0.298955 0.301981
0.0983159 0.279965 0.273536
0.183434 0.391627 0.27419
0.224579 0.35363 0.282496
0.181175 0.280755 0.274814
0.0157519 0.389592 0.251755
0.0157519 0.49946 0.251755
0.0157519 0.279723 0.251755
0.0987602 0.389834 0.252823
0.15928 0.408204 0.299911
0.0987602 0.279965 0.252823
0.183641 0.393166 0.253965
0.160555 0.337219 0.309442
0.181612 0.281562 0.253871
0.0163447 0.353452 0.224139
0.0163447 0.463321 0.224139
0.0993529 0.35321 0.225207
0.0993529 0.463078 0.225207
0.183027 0.353989 0.225445
0.18302 0.463738 0.225678
0.0362668 0.444696 0.251961
0.0362668 0.334828 0.251961
0.119562 0.444768 0.253119
0.119562 0.334899 0.253119
0.204865 0.446297 0.254639
0.204221 0.338144 0.253242
0.0368596 0.408217 0.224345
0.0368596 0.298349 0.224345
0.120155 0.408144 0.225502
0.120155 0.298276 0.225502
0.204737 0.408497 0.226079
0.204125 0.298423 0.225592
0.036416 0.408217 0.245008
0.036416 0.298349 0.245008
0.11971 0.408144 0.246215
0.11971 0.298276 0.246215
0.203962 0.411167 0.246355
0.202715 0.299686 0.247493
0.0358231 0.444696 0.272624
0.0358231 0.334828 0.272624
0.119118 0.444768 0.273831
0.119118 0.334899 0.273831
0.20279 0.448214 0.27472
0.203951 0.333901 0.273573
0.0572574 0.353173 0.245342
0.0572574 0.463041 0.245342
0.14084 0.354474 0.248305
0.14011 0.464225 0.247706
0.225343 0.355839 0.247138
0.225331 0.46549 0.248396
0.0566645 0.389871 0.272958
0.246906 0.33972 0.199602
0.0566645 0.280003 0.272958
0.139917 0.389834 0.274126
0.139917 0.499702 0.274126
0.139917 0.279965 0.274126
0.224281 0.390325 0.275775
0.0773601 0.408141 0.280143
0.224232 0.281088 0.276063
0.0571099 0.389871 0.252218
0.180267 0.280238 0.331074
0.0571099 0.280003 0.252218
0.14152 0.391165 0.253749
0.245228 0.450116 0.331874
0.140679 0.279556 0.252931
0.226093 0.392256 0.254716
0.160469 0.44503 0.308447
0.221335 0.280407 0.255685
0.0577027 0.353173 0.224602
0.0577027 0.463041 0.224602
0.140423 0.354814 0.22642
0.140507 0.464856 0.226975
0.226664 0.354324 0.226547
0.225561 0.462569 0.228021
0.077953 0.444772 0.252527
0.077953 0.334903 0.252527
0.162223 0.445828 0.2525
0.161582 0.335245 0.252413
0.204419 0.408231 0.171961
0.242293 0.298364 0.248915
0.0785459 0.408141 0.22491
0.0785459 0.298272 0.22491
0.162169 0.410498 0.226723
0.161773 0.300553 0.225436
0.223263 0.283548 0.309382
0.0565169 0.353173 0.279835
0.0781013 0.408141 0.245626
0.0781013 0.298272 0.245626
0.16279 0.408607 0.246689
0.160854 0.298473 0.246227
0.160573 0.446561 0.328965
0.247893 0.41119 0.172295
0.0775083 0.444772 0.273242
0.0775083 0.334903 0.273242
0.160354 0.446052 0.27284
0.161682 0.334801 0.274963
0.141752 0.464608 0.170238
0.243399 0.339323 0.310377
0.0147191 0.353452 0.299865
0.0147191 0.463321 0.299865
0.0977231 0.35321 0.301152
0.0977231 0.463078 0.301152
0.180833 0.35438 0.302209
0.181914 0.462506 0.300882
0.0141261 0.389592 0.327481
0.0141261 0.49946 0.327481
0.0141261 0.279723 0.327481
0.0971295 0.389834 0.328768
0.0769154 0.298272 0.300858
0.0971295 0.279965 0.328768
0.24561 0.448754 0.201102
0.0767673 0.334903 0.307759
0.2477 0.30207 0.174163
0.0145662 0.389592 0.306987
0.0145662 0.49946 0.306987
0.0145662 0.279723 0.306987
0.0975747 0.389834 0.308056
0.0769154 0.408141 0.300858
0.0975747 0.279965 0.308056
0.180398 0.391192 0.309964
0.0767673 0.444772 0.307759
0.179939 0.280649 0.309627
0.015159 0.353452 0.279371
0.015159 0.463321 0.279371
0.0981674 0.35321 0.28044
0.0981674 0.463078 0.28044
0.183764 0.351524 0.281416
0.181995 0.462779 0.280499
0.035081 0.444696 0.307194
0.035081 0.334828 0.307194
0.118376 0.444768 0.308351
0.118376 0.334899 0.308351
0.202619 0.446533 0.309982
0.199938 0.337843 0.311643
0.0356739 0.408217 0.279577
0.0356739 0.298349 0.279577
0.118969 0.408144 0.280735
0.118969 0.298276 0.280735
0.203443 0.410716 0.281955
0.202388 0.299449 0.28234
0.0352303 0.408217 0.30024
0.0352303 0.298349 0.30024
0.118525 0.408144 0.301447
0.118525 0.298276 0.301447
0.201961 0.408412 0.303413
0.200059 0.301828 0.303531
0.0346374 0.444696 0.327857
0.0346374 0.334828 0.327857
0.117931 0.444768 0.329063
0.117931 0.334899 0.329063
0.248502 0.302362 0.194387
0.163829 0.297613 0.17032
0.0560717 0.353173 0.300574
0.0560717 0.463041 0.300574
0.139325 0.35321 0.301742
0.139325 0.463079 0.301742
0.222645 0.355289 0.303164
0.223731 0.464681 0.303948
0.0554788 0.389871 0.32819
0.0763225 0.334903 0.328474
0.0554788 0.280003 0.32819
0.138732 0.389834 0.329358
0.138732 0.499702 0.329358
0.138732 0.279965 0.329358
0.180446 0.389964 0.330791
0.161215 0.298404 0.281279
0.244734 0.409747 0.304025
0.0559241 0.389871 0.307451
0.0763225 0.444772 0.328474
0.0559241 0.280003 0.307451
0.139176 0.389834 0.308646
0.139176 0.499702 0.308646
0.247923 0.412083 0.193593
0.245345 0.336316 0.255145
0.246901 0.409072 0.22829
0.246083 0.447519 0.276671
0.244787 0.301981 0.282187
0.141597 0.50352 0.220443
0.204166 0.300626 0.173022
0.162233 0.410441 0.170117
0.224217 0.503105 0.255621
0.142221 0.501554 0.198023
0.183559 0.500916 0.199163
0.0135333 0.353452 0.355097
0.0135333 0.463321 0.355097
0.0965367 0.35321 0.356384
0.0965367 0.463078 0.356384
0.180286 0.35685 0.358051
0.179669 0.466782 0.358471
0.0129404 0.389592 0.382713
0.0129404 0.49946 0.382713
0.0129404 0.279723 0.382713
0.095944 0.389834 0.384001
0.242731 0.303196 0.468029
0.095944 0.279965 0.384001
0.17988 0.388172 0.386454
0.0139732 0.463321 0.334604
0.17978 0.282598 0.384224
0.0133804 0.389592 0.36222
0.0133804 0.49946 0.36222
0.0133804 0.279723 0.36222
0.0963893 0.389834 0.363288
0.243186 0.412774 0.339886
0.0963893 0.279965 0.363288
0.178936 0.391632 0.365617
0.201427 0.300414 0.338589
0.180876 0.280891 0.363302
0.241018 0.302295 0.447387
0.241622 0.334792 0.497258
0.096982 0.35321 0.335672
0.096982 0.463078 0.335672
0.0732101 0.334903 0.473457
0.220057 0.465823 0.44838
0.0338953 0.444696 0.362426
0.0338953 0.334828 0.362426
0.117191 0.444768 0.363584
0.117191 0.334899 0.363584
0.199402 0.448646 0.364649
0.201793 0.340149 0.364945
0.0344881 0.408217 0.33481
0.0344881 0.298349 0.33481
0.117784 0.408144 0.335967
0.117784 0.298276 0.335967
0.243243 0.300136 0.413844
0.243654 0.302568 0.358527
0.0340446 0.408217 0.355473
0.0340446 0.298349 0.355473
0.117338 0.408144 0.35668
0.117338 0.298276 0.35668
0.200178 0.411409 0.359752
0.201768 0.302472 0.358935
0.0334516 0.444696 0.383089
0.0334516 0.334828 0.383089
0.116746 0.444768 0.384296
0.116746 0.334899 0.384296
0.199932 0.445564 0.385881
0.199629 0.336609 0.386047
0.054886 0.353173 0.355807
0.054886 0.463041 0.355807
0.138139 0.35321 0.356975
0.138139 0.463079 0.356975
0.222773 0.355863 0.358483
0.221191 0.464914 0.358428
0.054293 0.389871 0.383423
0.179319 0.281348 0.495592
0.054293 0.280003 0.383423
0.137546 0.389834 0.384591
0.137546 0.499702 0.384591
0.137546 0.279965 0.384591
0.221852 0.389501 0.386022
0.243405 0.445686 0.476388
0.222804 0.281939 0.385768
0.0547383 0.389871 0.362683
0.24555 0.338987 0.365182
0.0547383 0.280003 0.362683
0.137991 0.389834 0.363879
0.137991 0.499702 0.363879
0.137991 0.279965 0.363879
0.221859 0.391028 0.364613
0.0139732 0.353452 0.334604
0.222723 0.283481 0.364278
0.0553311 0.353173 0.335067
0.0553311 0.463041 0.335067
0.138583 0.35321 0.336263
0.138583 0.463079 0.336263
0.243585 0.300906 0.392857
0.221822 0.355222 0.448195
0.0755815 0.444772 0.362992
0.0755815 0.334903 0.362992
0.159455 0.446809 0.365263
0.159643 0.333214 0.363227
0.177461 0.387846 0.495435
0.155485 0.334455 0.495357
0.0761744 0.408141 0.335375
0.0761744 0.298272 0.335375
0.136212 0.463079 0.446728
0.242245 0.450798 0.367123
0.136212 0.35321 0.446728
0.243356 0.411464 0.360444
0.0757297 0.408141 0.356091
0.0757297 0.298272 0.356091
0.158696 0.409608 0.357566
0.159603 0.296447 0.358033
0.218347 0.389685 0.496272
0.155725 0.445874 0.495182
0.0751368 0.444772 0.383707
0.0751368 0.334903 0.383707
0.158972 0.444844 0.385373
0.158594 0.333054 0.383519
0.197434 0.444323 0.494591
0.241904 0.335728 0.385279
0.0123476 0.353452 0.41033
0.0123476 0.463321 0.41033
0.0953513 0.35321 0.411617
0.0953513 0.463078 0.411617
0.179152 0.35513 0.414368
0.179206 0.462244 0.413846
0.0117546 0.389592 0.437946
0.0117546 0.49946 0.437946
0.0117546 0.279723 0.437946
0.0947585 0.389834 0.439233
0.157506 0.295434 0.468036
0.0947585 0.279965 0.439233
0.178619 0.392292 0.439918
0.157137 0.334378 0.47467
0.180386 0.284305 0.440183
0.0121947 0.389592 0.417452
0.0121947 0.49946 0.417452
0.0121947 0.279723 0.417452
0.0952029 0.389834 0.418521
0.156676 0.410082 0.467975
0.0952029 0.279965 0.418521
0.178645 0.39342 0.419209
0.0732101 0.444772 0.473457
0.180536 0.280601 0.420106
0.0127874 0.353452 0.389836
0.0127874 0.463321 0.389836
0.0957956 0.35321 0.390905
0.0957956 0.463078 0.390905
0.177764 0.351362 0.392968
0.178829 0.46715 0.392813
0.0327096 0.444696 0.417659
0.0327096 0.334828 0.417659
0.116004 0.444768 0.418816
0.116004 0.334899 0.418816
0.201179 0.445777 0.419976
0.199715 0.33689 0.420401
0.0333023 0.408217 0.390042
0.0333023 0.298349 0.390042
0.116597 0.408144 0.3912
0.116597 0.298276 0.3912
0.200962 0.408662 0.39235
0.200344 0.296706 0.392133
0.0328588 0.408217 0.410705
0.0328588 0.298349 0.410705
0.116153 0.408144 0.411912
0.116153 0.298276 0.411912
0.200734 0.408752 0.412889
0.198817 0.299718 0.412986
0.0322659 0.444696 0.438322
0.0322659 0.334828 0.438322
0.11556 0.444768 0.439528
0.11556 0.334899 0.439528
0.201961 0.442407 0.440213
0.200166 0.338894 0.440992
0.0537002 0.353173 0.411039
0.0537002 0.463041 0.411039
0.136953 0.35321 0.412207
0.136953 0.463079 0.412207
0.223239 0.35501 0.414224
0.222136 0.464885 0.413089
0.0531073 0.389871 0.438655
0.224135 0.464345 0.338252
0.0531073 0.280003 0.438655
0.13636 0.389834 0.439823
0.13636 0.499702 0.439823
0.13636 0.279965 0.439823
0.222221 0.393187 0.441711
0.157817 0.298877 0.447043
0.221939 0.283345 0.43868
0.0535525 0.389871 0.417916
0.242551 0.414217 0.447902
0.0535525 0.280003 0.417916
0.136805 0.389834 0.419111
0.136805 0.499702 0.419111
0.136805 0.279965 0.419111
0.22174 0.391509 0.420794
0.155497 0.409142 0.447348
0.222245 0.280083 0.418711
0.0541454 0.353173 0.3903
0.0541454 0.463041 0.3903
0.137398 0.35321 0.391495
0.137398 0.463079 0.391495
0.221808 0.354889 0.393192
0.221866 0.461873 0.392439
0.0743958 0.444772 0.418224
0.0743958 0.334903 0.418224
0.157965 0.447397 0.419347
0.156618 0.335976 0.419119
0.243505 0.339014 0.440972
0.158974 0.295818 0.337293
0.0749886 0.408141 0.390608
0.0749886 0.298272 0.390608
0.159147 0.409063 0.392419
0.156832 0.299453 0.392369
0.241157 0.412016 0.468472
0.241537 0.449287 0.440706
0.0745439 0.408141 0.411323
0.0745439 0.298272 0.411323
0.157541 0.410518 0.41291
0.15893 0.296075 0.413313
0.242975 0.446775 0.420266
0.242654 0.40576 0.393247
0.073951 0.444772 0.438939
0.073951 0.334903 0.438939
0.157429 0.447041 0.440633
0.155984 0.334973 0.439937
0.243577 0.444034 0.386538
0.243037 0.302541 0.337072
0.0111618 0.353452 0.465562
0.0111618 0.463321 0.465562
0.0941658 0.35321 0.466849
0.0941658 0.463078 0.466849
0.180035 0.353049 0.467475
0.180198 0.464752 0.467479
0.0105689 0.389592 0.493178
0.0105689 0.49946 0.493178
0.0105689 0.279723 0.493178
0.0935721 0.389834 0.494466
0.0733582 0.298272 0.466556
0.0935721 0.279965 0.494466
0.198071 0.335213 0.496046
0.158011 0.44717 0.473779
0.220804 0.281472 0.494857
0.0110089 0.389592 0.472685
0.0110089 0.49946 0.472685
0.0110089 0.279723 0.472685
0.0940174 0.389834 0.473753
0.0733582 0.408141 0.466556
0.0940174 0.279965 0.473753
0.177777 0.390311 0.475345
0.0738029 0.298272 0.44584
0.177691 0.278937 0.474939
0.0116017 0.353452 0.445069
0.0116017 0.463321 0.445069
0.0946101 0.35321 0.446137
0.0946101 0.463078 0.446137
0.176993 0.353209 0.446526
0.180774 0.460936 0.446066
0.0315238 0.444696 0.472891
0.0315238 0.334828 0.472891
0.114819 0.444768 0.474049
0.114819 0.334899 0.474049
0.199004 0.442309 0.473174
0.200195 0.336834 0.475221
0.0321165 0.408217 0.445275
0.0321165 0.298349 0.445275
0.115412 0.408144 0.446432
0.115412 0.298276 0.446432
0.200252 0.407785 0.447731
0.201729 0.302042 0.447043
0.0316731 0.408217 0.465938
0.0316731 0.298349 0.465938
0.114967 0.408144 0.467145
0.114967 0.298276 0.467145
0.198879 0.404615 0.468687
0.199185 0.299655 0.469484
0.0310801 0.444696 0.493554
0.0310801 0.334828 0.493554
0.114374 0.444768 0.494761
0.114374 0.334899 0.494761
0.244257 0.409059 0.414442
0.0529596 0.463041 0.445532
0.0525145 0.353173 0.466272
0.0525145 0.463041 0.466272
0.135767 0.35321 0.46744
0.135767 0.463079 0.46744
0.221485 0.355447 0.468759
0.221768 0.459448 0.46921
0.0519215 0.389871 0.493889
0.0727652 0.334903 0.494172
0.0519215 0.280003 0.493889
0.135174 0.389834 0.495056
0.135174 0.499702 0.495056
0.135174 0.279965 0.495056
0.24342 0.33489 0.421875
0.241134 0.338498 0.476832
0.0529596 0.353173 0.445532
0.0523668 0.389871 0.473148
0.0727652 0.444772 0.494172
0.0523668 0.280003 0.473148
0.135619 0.389834 0.474344
0.135619 0.499702 0.474344
0.135619 0.279965 0.474344
0.22081 0.391341 0.476477
0.0738029 0.408141 0.44584
0.221243 0.283183 0.474844
0.160249 0.411049 0.336671
0.221584 0.357175 0.33802
0.239814 0.447058 0.496717
0.199839 0.410538 0.338249
0.180135 0.35425 0.337599
0.182101 0.461175 0.338064
0.180254 0.500364 0.440148
0.17996 0.501198 0.366634
0.177318 0.499245 0.49487
0.00997664 0.353455 0.520792
0.00997664 0.463323 0.520792
0.0929798 0.35321 0.522082
0.0929798 0.463078 0.522082
0.175912 0.349504 0.522754
0.177925 0.463491 0.522938
0.00936327 0.389181 0.548473
0.00936327 0.49905 0.548473
0.00936327 0.279313 0.548473
0.0923867 0.389834 0.549699
0.238231 0.405022 0.634596
0.0923867 0.279966 0.549699
0.176434 0.39007 0.550902
0.237033 0.44155 0.642712
0.174612 0.28091 0.549756
0.00982262 0.389585 0.527935
0.00982271 0.499455 0.527935
0.00982271 0.279717 0.527935
0.0928316 0.389834 0.528986
0.15265 0.299514 0.633939
0.0928316 0.279965 0.528986
0.176208 0.385958 0.529813
0.218066 0.353543 0.612974
0.177633 0.279218 0.527515
0.153639 0.404834 0.61348
0.070245 0.298275 0.61154
0.0934247 0.35321 0.50137
0.0934247 0.463078 0.50137
0.152629 0.334305 0.661784
0.152289 0.442228 0.659995
0.0303277 0.444701 0.528153
0.0303277 0.334832 0.528153
0.113634 0.444768 0.529281
0.113634 0.334899 0.529281
0.197517 0.442325 0.529431
0.198375 0.334075 0.530612
0.0309306 0.408217 0.500508
0.0309306 0.298349 0.500508
0.114226 0.408144 0.501665
0.114226 0.298276 0.501665
0.156541 0.29584 0.502955
0.173679 0.282632 0.661018
0.0304851 0.40822 0.521176
0.0304851 0.298352 0.521176
0.113781 0.408144 0.522377
0.113781 0.298276 0.522377
0.196164 0.407043 0.523008
0.198247 0.297817 0.521601
0.0295046 0.444879 0.548904
0.0295046 0.335011 0.548904
0.113188 0.444768 0.549993
0.113188 0.334899 0.549993
0.197024 0.445996 0.550783
0.196705 0.332303 0.551124
0.0513259 0.353172 0.521508
0.0513259 0.46304 0.521508
0.134582 0.35321 0.522672
0.134582 0.463079 0.522672
0.217924 0.354761 0.523619
0.216964 0.46193 0.522549
0.0507275 0.389883 0.54913
0.215293 0.277634 0.66116
0.0507275 0.280013 0.54913
0.133989 0.389834 0.550288
0.133989 0.499702 0.550288
0.133989 0.279965 0.550288
0.218518 0.38878 0.551733
0.0696529 0.334902 0.639156
0.21951 0.279787 0.551274
0.0511803 0.389873 0.528383
0.242607 0.299399 0.502705
0.0511803 0.280003 0.528383
0.134433 0.389834 0.529576
0.134433 0.499702 0.529576
0.134433 0.279965 0.529576
0.21792 0.389681 0.531619
0.0104162 0.463321 0.500301
0.21978 0.281227 0.529607
0.0517736 0.353173 0.500765
0.0517736 0.463041 0.500765
0.135026 0.35321 0.50196
0.135026 0.463079 0.50196
0.19295 0.442538 0.660417
0.132654 0.35321 0.612425
0.072024 0.444772 0.52869
0.072024 0.334903 0.52869
0.156213 0.442007 0.528387
0.155064 0.331633 0.528979
0.239501 0.445847 0.530046
0.240279 0.338296 0.530623
0.072617 0.408141 0.501073
0.072617 0.298272 0.501073
0.235386 0.331018 0.66245
0.23814 0.409855 0.503948
0.152543 0.444118 0.63973
0.195192 0.442665 0.639098
0.0721723 0.408141 0.521788
0.0721723 0.298272 0.521788
0.155181 0.405977 0.522073
0.155942 0.296248 0.52321
0.239714 0.408303 0.524727
0.241868 0.299002 0.523181
0.0715665 0.444777 0.549406
0.0715665 0.334909 0.549406
0.153454 0.444364 0.547918
0.155456 0.334318 0.550283
0.238217 0.44417 0.551812
0.240399 0.336652 0.551589
0.0087625 0.354539 0.576206
0.0087625 0.464407 0.576206
0.0917938 0.35321 0.577315
0.0917938 0.463078 0.577315
0.174345 0.351888 0.578327
0.174244 0.463122 0.577846
0.00830321 0.388572 0.603769
0.00830322 0.49844 0.603769
0.00830322 0.278704 0.603769
0.0912008 0.389834 0.604931
0.154072 0.408191 0.633978
0.0912008 0.279966 0.604931
0.174403 0.386612 0.604359
0.132654 0.463079 0.612425
0.173992 0.281065 0.605704
0.00606933 0.390963 0.583209
0.156634 0.407112 0.501562
0.00606933 0.281095 0.583209
0.0916411 0.389836 0.584218
0.0697518 0.298253 0.63226
0.0916411 0.279968 0.584218
0.174731 0.389471 0.584657
0.0696529 0.44477 0.639156
0.175449 0.282492 0.585311
0.0062049 0.351658 0.555462
0.0062049 0.461525 0.555462
0.092237 0.35321 0.556602
0.092237 0.463078 0.556602
0.176346 0.352756 0.557686
0.173916 0.461473 0.556299
0.0290507 0.444835 0.583442
0.0290507 0.334967 0.583442
0.112447 0.444768 0.584514
0.112447 0.334899 0.584514
0.194384 0.444913 0.584756
0.196626 0.334485 0.58505
0.0296909 0.408157 0.555815
0.0296909 0.298288 0.555815
0.11304 0.408144 0.556897
0.11304 0.298276 0.556897
0.19729 0.407421 0.55645
0.196744 0.29694 0.5574
0.0283932 0.407847 0.576636
0.0283932 0.297979 0.576636
0.112596 0.408144 0.57761
0.112596 0.298276 0.57761
0.194815 0.40704 0.576695
0.196978 0.298569 0.578044
0.0279068 0.445 0.604235
0.0279068 0.335131 0.604235
0.112002 0.444768 0.605226
0.112002 0.3349 0.605226
0.195823 0.442787 0.606102
0.198677 0.332339 0.605606
0.0501325 0.353153 0.576748
0.0501325 0.463021 0.576748
0.133396 0.35321 0.577905
0.133396 0.463079 0.577905
0.216495 0.35465 0.578588
0.216645 0.460761 0.579738
0.0495409 0.38989 0.604366
0.0691616 0.334922 0.659875
0.0495409 0.280022 0.604366
0.132803 0.389834 0.605521
0.132803 0.499702 0.605521
0.132803 0.279965 0.605521
0.217431 0.389793 0.605983
0.15298 0.336235 0.641482
0.216775 0.278839 0.60585
0.0498147 0.3899 0.583607
0.0691616 0.44479 0.659875
0.0498147 0.28003 0.583607
0.133248 0.389834 0.584809
0.133248 0.499702 0.584809
0.133248 0.279965 0.584809
0.214294 0.391654 0.585876
0.0104162 0.353452 0.500301
0.218178 0.278345 0.584955
0.050521 0.353169 0.555999
0.050521 0.463037 0.555999
0.133841 0.35321 0.557193
0.133841 0.463079 0.557193
0.218097 0.350434 0.557852
0.217827 0.463578 0.559366
0.0708374 0.444771 0.583924
0.0708374 0.334903 0.583924
0.153056 0.443627 0.584864
0.153432 0.334803 0.584922
0.237475 0.441748 0.587338
0.237149 0.334829 0.585546
0.0714305 0.408141 0.556307
0.0714305 0.298273 0.556307
0.156236 0.410061 0.557145
0.153443 0.298397 0.557895
0.238552 0.407757 0.557907
0.240012 0.300562 0.557116
0.0709498 0.408127 0.577025
0.0709498 0.298259 0.577025
0.153847 0.408217 0.57753
0.154698 0.299436 0.578417
0.238594 0.405365 0.578321
0.238837 0.297808 0.578664
0.0703452 0.44479 0.604644
0.0703452 0.334922 0.604644
0.15368 0.443234 0.605834
0.153829 0.335299 0.605309
0.238437 0.44176 0.607849
0.238322 0.335865 0.60629
0.00775144 0.354431 0.63142
0.00775144 0.464299 0.63142
0.0906081 0.35321 0.632548
0.0906081 0.463078 0.632548
0.173961 0.350226 0.632019
0.17319 0.462855 0.635063
0.00718773 0.388654 0.65906
0.00718773 0.498522 0.65906
0.00718773 0.278787 0.65906
0.0900153 0.389834 0.660163
0.0697518 0.408121 0.63226
0.0900153 0.279966 0.660163
0.216433 0.277277 0.641014
0.070245 0.408143 0.61154
0.0491972 0.462987 0.611213
0.00511308 0.390968 0.638521
0.23597 0.439912 0.66297
0.00511308 0.281101 0.638521
0.090452 0.389837 0.63945
0.236476 0.298195 0.613227
0.090452 0.279968 0.63945
0.175405 0.387224 0.638874
0.216261 0.461491 0.613278
0.173829 0.279983 0.639994
0.0055607 0.352026 0.610875
0.0055607 0.461895 0.610875
0.0910458 0.353207 0.611834
0.0910458 0.463077 0.611834
0.176963 0.350136 0.610891
0.175645 0.461305 0.613736
0.0278949 0.44478 0.638662
0.0278949 0.334912 0.638662
0.111262 0.444768 0.639746
0.111262 0.334899 0.639746
0.174001 0.38762 0.660601
0.194885 0.334284 0.63964
0.0284655 0.408117 0.611038
0.0284655 0.298249 0.611038
0.111854 0.408144 0.61213
0.111854 0.298276 0.61213
0.194949 0.405358 0.61179
0.195664 0.295679 0.61303
0.0273707 0.407939 0.631839
0.0273707 0.298071 0.631839
0.111409 0.408144 0.632842
0.111409 0.298276 0.632842
0.196039 0.404675 0.633168
0.195453 0.297432 0.634225
0.0268312 0.444952 0.659444
0.0268312 0.335084 0.659444
0.110816 0.444768 0.660458
0.110816 0.3349 0.660458
0.0491972 0.353118 0.611213
0.219513 0.352023 0.503234
0.0489494 0.353157 0.631981
0.0489494 0.463027 0.631981
0.13221 0.35321 0.633137
0.13221 0.463079 0.633137
0.217197 0.34957 0.633664
0.217088 0.459125 0.634476
0.0483592 0.389884 0.659595
0.237634 0.295986 0.634656
0.0483592 0.280015 0.659595
0.131617 0.389834 0.660753
0.131617 0.499702 0.660753
0.131617 0.279965 0.660753
0.217279 0.38875 0.63955
0.236941 0.3339 0.642208
0.217168 0.463724 0.502044
0.0486132 0.389925 0.63883
0.238736 0.404447 0.614448
0.0486132 0.280056 0.63883
0.132061 0.389834 0.640041
0.153705 0.298555 0.612946
0.132061 0.279965 0.640041
0.215106 0.38947 0.659562
0.196035 0.334022 0.661534
0.200278 0.298077 0.501959
0.19656 0.408285 0.502801
0.176367 0.352467 0.502536
0.176712 0.46288 0.501872
0.173 0.49885 0.662368
0.215591 0.497212 0.662308
0.216081 0.495979 0.641779
0.217656 0.497287 0.585686
0.176305 0.499328 0.550341
0.21559 0.499748 0.605618
0.17619 0.4965 0.606811
0.173093 0.499651 0.586763
0.00662076 0.354347 0.686696
0.00662076 0.464217 0.686696
0.0894226 0.35321 0.687779
0.0894226 0.463078 0.687779
0.173417 0.353717 0.688596
0.173931 0.459779 0.68855
0.00605232 0.388746 0.714332
0.00605233 0.498613 0.714332
0.00605233 0.278878 0.714332
0.0888299 0.389834 0.715396
0.150004 0.298478 0.799868
0.0888299 0.279966 0.715396
0.170392 0.385158 0.716143
0.211707 0.460703 0.77981
0.172662 0.282472 0.714664
0.00428347 0.390812 0.693801
0.214393 0.460731 0.668683
0.00428347 0.280944 0.693801
0.0892669 0.389837 0.694683
0.148661 0.408948 0.798631
0.0892669 0.279968 0.694683
0.172687 0.391185 0.695741
0.213351 0.277541 0.806023
0.172974 0.280436 0.694645
0.0666919 0.408143 0.777237
0.231116 0.33166 0.806608
0.0898592 0.353207 0.667066
0.0898592 0.463077 0.667066
0.17479 0.350518 0.668375
0.169899 0.280126 0.827031
0.0267548 0.44475 0.6939
0.0267548 0.334882 0.6939
0.110076 0.444768 0.694979
0.110076 0.334899 0.694979
0.194304 0.441539 0.696065
0.214564 0.352224 0.687827
0.0273252 0.408148 0.666282
0.0273252 0.29828 0.666282
0.110669 0.408144 0.667362
0.110669 0.298276 0.667362
0.228878 0.33082 0.827547
0.235223 0.439413 0.826629
0.0262922 0.40798 0.687052
0.0262922 0.298111 0.687052
0.110223 0.408144 0.688075
0.110223 0.298276 0.688075
0.211196 0.276783 0.827183
0.193008 0.334966 0.695838
0.0257583 0.444913 0.714659
0.0257583 0.335045 0.714659
0.10963 0.444768 0.715691
0.10963 0.3349 0.715691
0.192659 0.440735 0.716324
0.192711 0.335357 0.716674
0.0477704 0.353163 0.687209
0.0477704 0.463031 0.687209
0.131024 0.35321 0.68837
0.131024 0.463079 0.68837
0.212466 0.387095 0.696919
0.215817 0.461192 0.689513
0.0471821 0.389878 0.714824
0.235736 0.406203 0.743581
0.0471821 0.28001 0.714824
0.130432 0.389834 0.715986
0.130432 0.499702 0.715986
0.130432 0.279965 0.715986
0.212665 0.387419 0.716916
0.00468866 0.462014 0.666162
0.214031 0.277901 0.716943
0.0474574 0.389915 0.694065
0.0662198 0.298266 0.797956
0.0474574 0.280047 0.694065
0.130876 0.389834 0.695274
0.0662198 0.408134 0.797956
0.130876 0.279965 0.695274
0.193357 0.404979 0.687763
0.00468866 0.352146 0.666162
0.194842 0.298185 0.68997
0.0480344 0.353123 0.666447
0.0480344 0.462991 0.666447
0.131469 0.35321 0.667658
0.131469 0.463079 0.667658
0.0457358 0.353145 0.776918
0.0457358 0.463014 0.776918
0.0684686 0.44477 0.694388
0.0684686 0.334902 0.694388
0.152418 0.443507 0.694505
0.152053 0.333806 0.695215
0.234039 0.440284 0.696808
0.233987 0.330322 0.696661
0.0690607 0.408143 0.666772
0.0690607 0.298275 0.666772
0.129097 0.35321 0.778125
0.149256 0.445857 0.827076
0.172452 0.461003 0.66745
0.211213 0.390651 0.826659
0.0685727 0.408124 0.687492
0.0685727 0.298256 0.687492
0.151283 0.407805 0.689038
0.152516 0.297141 0.689606
0.233987 0.402907 0.689505
0.234463 0.29577 0.689597
0.0679848 0.444785 0.715107
0.0679848 0.334917 0.715107
0.150735 0.444474 0.715175
0.150101 0.331794 0.715188
0.234457 0.442774 0.716888
0.233754 0.331323 0.716397
0.00548303 0.354243 0.741967
0.00548303 0.464111 0.741967
0.0882373 0.35321 0.743012
0.0882373 0.463078 0.743012
0.172187 0.353037 0.743353
0.171277 0.46439 0.743053
0.004908 0.388815 0.769632
0.00490801 0.498685 0.769632
0.00490801 0.278947 0.769632
0.0876444 0.389834 0.770627
0.232238 0.296132 0.778944
0.0876444 0.279965 0.770627
0.170747 0.389897 0.770627
0.210147 0.38654 0.806092
0.170114 0.280312 0.771036
0.00350496 0.390604 0.749089
0.235567 0.404061 0.669263
0.00350496 0.280735 0.749089
0.0880833 0.389836 0.749915
0.232677 0.403759 0.779779
0.0880833 0.279968 0.749915
0.170392 0.389625 0.750187
0.231397 0.440056 0.806054
0.171276 0.280622 0.74962
0.00389052 0.352328 0.72144
0.00389052 0.462196 0.72144
0.088675 0.353209 0.722299
0.088675 0.463077 0.722299
0.17077 0.348797 0.723254
0.17218 0.461437 0.722404
0.0256113 0.444721 0.749144
0.0256113 0.334853 0.749144
0.10889 0.444768 0.750211
0.10889 0.334899 0.750211
0.191558 0.442256 0.750603
0.192682 0.333716 0.751691
0.0261848 0.408178 0.721517
0.0261848 0.298309 0.721517
0.109484 0.408144 0.722595
0.109484 0.298276 0.722595
0.192039 0.403537 0.722224
0.192583 0.299094 0.72337
0.0252285 0.408019 0.742267
0.0252285 0.29815 0.742267
0.109037 0.408144 0.743307
0.109037 0.298276 0.743307
0.192473 0.406025 0.743419
0.192957 0.298215 0.744088
0.0246716 0.444895 0.769906
0.0246716 0.335025 0.769906
0.108445 0.444768 0.770923
0.108445 0.3349 0.770923
0.192165 0.441579 0.771105
0.190541 0.332988 0.77216
0.0465932 0.353167 0.74244
0.0465932 0.463037 0.74244
0.129839 0.35321 0.743602
0.129839 0.463079 0.743602
0.213724 0.354885 0.74348
0.213116 0.460394 0.743877
0.0460018 0.389875 0.770057
0.0656308 0.334907 0.825566
0.0460018 0.280008 0.770057
0.129245 0.389834 0.771218
0.129245 0.499702 0.771218
0.129245 0.279965 0.771218
0.211431 0.386013 0.770892
0.129097 0.463079 0.778125
0.211682 0.279286 0.772486
0.0463108 0.389904 0.749302
0.150146 0.298471 0.778337
0.0463108 0.280036 0.749302
0.129691 0.389834 0.750506
0.129691 0.499702 0.750506
0.129691 0.279965 0.750506
0.213525 0.390517 0.750853
0.211561 0.351764 0.778907
0.212185 0.279149 0.750622
0.0468828 0.353133 0.721683
0.0468828 0.463003 0.721683
0.130283 0.35321 0.72289
0.130283 0.463079 0.72289
0.21469 0.351926 0.723141
0.213957 0.460159 0.722681
0.0672845 0.44477 0.74962
0.0672845 0.334902 0.74962
0.150222 0.446447 0.748569
0.150337 0.336211 0.750596
0.233722 0.442712 0.752242
0.233088 0.331623 0.751995
0.0678764 0.408143 0.722004
0.0678764 0.298275 0.722004
0.150402 0.408006 0.722677
0.151504 0.297418 0.722586
0.234603 0.403856 0.721818
0.233476 0.298372 0.724732
0.0673978 0.40813 0.742722
0.0673978 0.298261 0.742722
0.150418 0.408332 0.743403
0.150807 0.299437 0.743119
0.149235 0.33497 0.827092
0.233082 0.297556 0.745132
0.0668097 0.444781 0.770338
0.0668097 0.334913 0.770338
0.150602 0.446116 0.770376
0.14952 0.335701 0.770786
0.232547 0.440875 0.773237
0.233686 0.332731 0.77301
0.00124319 0.35182 0.798897
0.00124322 0.461688 0.798897
0.0870504 0.35321 0.798244
0.0870504 0.463078 0.798244
0.169327 0.353293 0.799034
0.170421 0.462887 0.798806
0.00147636 0.390665 0.826234
0.0656308 0.444775 0.825566
0.00147636 0.280796 0.826234
0.086456 0.389834 0.825862
0.149931 0.409715 0.777912
0.086456 0.279966 0.825862
0.170561 0.497456 0.771234
0.147868 0.335798 0.806813
0.168721 0.499625 0.825892
0.00271634 0.390129 0.805151
0.191298 0.444225 0.826196
0.00271634 0.280261 0.805151
0.0868989 0.389836 0.805151
0.0666919 0.298273 0.777237
0.0868989 0.279966 0.805151
0.169521 0.390866 0.806327
0.148643 0.445823 0.805705
0.170831 0.280846 0.806881
0.00313123 0.35259 0.7771
0.00313123 0.462459 0.7771
0.0874913 0.353209 0.777533
0.0874913 0.463077 0.777533
0.169711 0.353545 0.777859
0.171619 0.45984 0.777411
0.0242317 0.444854 0.804346
0.0242317 0.334986 0.804346
0.107704 0.444768 0.805447
0.107704 0.334899 0.805447
0.18993 0.441208 0.805674
0.190378 0.33446 0.806289
0.02503 0.4082 0.776774
0.02503 0.298332 0.776774
0.108297 0.408144 0.777829
0.108297 0.298276 0.777829
0.192167 0.406176 0.777935
0.191485 0.296641 0.778793
0.0240811 0.407969 0.797561
0.0240811 0.2981 0.797561
0.107852 0.408144 0.79854
0.107852 0.298276 0.79854
0.190165 0.405247 0.79848
0.191721 0.297923 0.799755
0.0235299 0.444976 0.825156
0.0235299 0.335107 0.825156
0.107259 0.444768 0.826158
0.107259 0.3349 0.826158
0.189959 0.334482 0.826909
0.0660883 0.444777 0.804847
0.0453556 0.353182 0.797667
0.0453556 0.463051 0.797667
0.128653 0.35321 0.798836
0.128653 0.463079 0.798836
0.211386 0.350412 0.798813
0.210478 0.461928 0.800802
0.0447036 0.389838 0.825278
0.234094 0.296894 0.79958
0.0447036 0.279971 0.825278
0.12806 0.389834 0.826454
0.12806 0.499702 0.826454
0.12806 0.279965 0.826454
0.152402 0.295618 0.668635
0.0660883 0.334909 0.804847
0.212557 0.275593 0.696856
0.0451579 0.3899 0.804536
0.232323 0.40256 0.801045
0.0451579 0.280032 0.804536
0.128504 0.389834 0.805743
0.128504 0.499702 0.805743
0.128504 0.279965 0.805743
0.168642 0.39164 0.826879
0.217017 0.354252 0.667538
0.193622 0.407041 0.667458
0.196199 0.29909 0.668654
0.236764 0.294834 0.668174
0.213337 0.497697 0.717435
0.212612 0.496176 0.752617
0.211568 0.493068 0.82886
0.152399 0.404329 0.667609
0.213032 0.497452 0.807723
0.169589 0.498011 0.805447
0.215107 0.49586 0.696701
0.171316 0.49887 0.751302
0.000974461 0.352352 0.853874
0.000974461 0.46222 0.853874
0.0858623 0.353209 0.85348
0.0858623 0.463078 0.85348
0.169229 0.35396 0.854041
0.168129 0.462425 0.854732
0.000531695 0.390677 0.881469
0.000461724 0.497738 0.992176
0.000531695 0.280809 0.881469
0.0852693 0.389834 0.88109
0.000461724 0.278001 0.992176
0.0852693 0.279966 0.88109
0.168885 0.388512 0.882562
0.206682 0.488028 0.99424
0.168308 0.277554 0.882494
0.00199573 0.389661 0.860333
0.062449 0.325738 0.991144
0.00199573 0.279793 0.860333
0.0857144 0.389836 0.860379
0.000461724 0.38787 0.992176
0.0857144 0.279966 0.860379
0.169982 0.392379 0.860993
0.169551 0.354888 0.832465
0.170724 0.278769 0.862079
0.0863065 0.353209 0.832761
0.0863065 0.463077 0.832761
0.208539 0.494333 0.918141
0.207243 0.491673 0.973483
0.0229314 0.444879 0.859544
0.0229314 0.33501 0.859544
0.106518 0.444768 0.860675
0.106518 0.334899 0.860675
0.189212 0.444439 0.861585
0.188885 0.335077 0.861593
0.0233658 0.407953 0.831911
0.0233658 0.298085 0.831911
0.107112 0.408144 0.833057
0.107112 0.298276 0.833057
0.213769 0.455489 0.834719
0.251932 0.340637 0.96688
0.0230079 0.407985 0.852759
0.0230079 0.298115 0.852759
0.106666 0.408144 0.853776
0.106666 0.298276 0.853776
0.190784 0.406882 0.854497
0.190741 0.297731 0.854687
0.0224964 0.444902 0.880346
0.0224964 0.335034 0.880346
0.106074 0.444768 0.881386
0.106074 0.3349 0.881386
0.18972 0.44273 0.882623
0.189313 0.335159 0.882145
0.0441119 0.35319 0.852895
0.0441119 0.463058 0.852895
0.127467 0.35321 0.854064
0.127467 0.463079 0.854064
0.210636 0.350044 0.855453
0.211342 0.45799 0.854929
0.0435374 0.389846 0.880506
0.144282 0.331917 0.972701
0.0435374 0.279978 0.880506
0.126874 0.389834 0.881682
0.126874 0.499702 0.881682
0.126874 0.279965 0.881682
0.20775 0.386375 0.883109
0.145379 0.435596 0.993709
0.210774 0.273342 0.881424
0.0440129 0.389903 0.859771
0.0626943 0.407635 0.96348
0.0440129 0.280035 0.859771
0.127319 0.389834 0.860971
0.127319 0.499702 0.860971
0.127319 0.279965 0.860971
0.210463 0.386437 0.862291
0.232907 0.403557 0.833983
0.211404 0.278505 0.860341
0.0445838 0.353139 0.832154
0.0445838 0.463008 0.832154
0.127911 0.35321 0.833353
0.127911 0.463079 0.833353
0.191726 0.297333 0.833694
0.232152 0.293702 0.834537
0.0648814 0.44479 0.860075
0.0648814 0.334922 0.860075
0.148016 0.444701 0.861502
0.149022 0.335894 0.861547
0.232491 0.44172 0.862344
0.231506 0.328977 0.86176
0.0654801 0.408127 0.832465
0.0654801 0.298258 0.832465
0.165305 0.491893 0.992502
0.211358 0.493004 0.861972
0.168342 0.498709 0.91799
0.164642 0.492298 0.972208
0.0650431 0.408141 0.853184
0.0650431 0.298272 0.853184
0.14842 0.407156 0.85455
0.14961 0.300183 0.854854
0.231189 0.404642 0.855013
0.233212 0.293684 0.854861
0.0644563 0.444768 0.880802
0.0644563 0.3349 0.880802
0.148251 0.44249 0.882183
0.147725 0.334312 0.881636
0.231977 0.439137 0.883048
0.231073 0.330318 0.882767
9.98591e-05 0.352378 0.909072
9.98591e-05 0.462247 0.909072
0.0846771 0.35321 0.908708
0.0846771 0.463078 0.908708
0.167822 0.351544 0.90933
0.16853 0.461057 0.910135
0.230339 0.399779 0.944894
0.062449 0.435608 0.991144
0.146425 0.294757 0.944158
0.0840853 0.389829 0.936288
0.0840853 0.499696 0.936288
0.0840853 0.279961 0.936288
0.166957 0.38336 0.937972
0.211282 0.495638 0.884141
0.168361 0.276359 0.939194
0.00125435 0.389528 0.915591
0.00125435 0.499396 0.915591
0.00125435 0.279659 0.915591
0.0845309 0.389834 0.915599
0.145613 0.441353 0.972565
0.0845309 0.279966 0.915599
0.167052 0.388718 0.917064
0.189197 0.409102 0.83418
0.167488 0.275947 0.91679
0.00162058 0.353448 0.887966
0.00162058 0.463316 0.887966
0.0851224 0.353209 0.887996
0.0851224 0.463078 0.887996
0.167481 0.350704 0.888862
0.167292 0.461821 0.88981
0.0218999 0.444809 0.914772
0.0218999 0.33494 0.914772
0.105333 0.444768 0.915895
0.105333 0.334899 0.915895
0.188474 0.442969 0.91821
0.18837 0.329142 0.915849
0.022413 0.40807 0.887162
0.022413 0.298202 0.887162
0.105925 0.408144 0.888292
0.105925 0.298276 0.888292
0.188206 0.40611 0.890387
0.190272 0.293795 0.889294
0.0219979 0.408044 0.907941
0.0219979 0.298177 0.907941
0.105481 0.408144 0.909004
0.105481 0.298276 0.909004
0.188814 0.404786 0.911243
0.189137 0.293186 0.909922
0.0214813 0.444838 0.935521
0.0214813 0.33497 0.935521
0.104889 0.444762 0.936584
0.104889 0.334893 0.936584
0.188532 0.438953 0.938033
0.188867 0.328519 0.936819
0.0429687 0.353209 0.908116
0.0429687 0.463077 0.908116
0.126282 0.35321 0.9093
0.126282 0.463079 0.9093
0.211096 0.346813 0.910302
0.209938 0.459295 0.910355
0.0423974 0.389827 0.935696
0.0423974 0.499696 0.935696
0.0423974 0.279959 0.935696
0.125689 0.389829 0.93688
0.125689 0.499696 0.93688
0.125689 0.279959 0.93688
0.209233 0.38134 0.938185
0.0023147 0.463266 0.832693
0.209499 0.273801 0.936105
0.0428767 0.389887 0.914992
0.230728 0.28745 0.946139
0.0428767 0.280019 0.914992
0.126133 0.389833 0.916191
0.126133 0.499702 0.916191
0.126133 0.279965 0.916191
0.211324 0.381076 0.918255
0.0023147 0.353398 0.832693
0.209939 0.272227 0.91591
0.0434432 0.353149 0.887382
0.0434432 0.463017 0.887382
0.126726 0.35321 0.888588
0.126726 0.463079 0.888588
0.209769 0.347115 0.889378
0.211354 0.45835 0.889324
0.0637034 0.444788 0.915295
0.0637034 0.33492 0.915295
0.147247 0.443735 0.916153
0.146723 0.333911 0.915652
0.229921 0.438505 0.9172
0.230548 0.32682 0.918445
0.0642907 0.408123 0.887693
0.0642907 0.298255 0.887693
0.147977 0.405655 0.889954
0.148418 0.297243 0.888634
0.230533 0.400956 0.888459
0.231484 0.293483 0.889112
0.0638704 0.408147 0.908412
0.0638704 0.298279 0.908412
0.145883 0.405992 0.90971
0.147274 0.298117 0.909391
0.230616 0.401081 0.910036
0.230662 0.29129 0.910051
0.0632895 0.444754 0.935992
0.0632895 0.334885 0.935992
0.145971 0.441252 0.936811
0.146463 0.332832 0.937411
0.230024 0.438576 0.937145
0.230195 0.323767 0.938967
0.147144 0.404564 0.944568
0.0631163 0.298241 0.942799
0.083493 0.352685 0.963776
0.083493 0.462554 0.963776
0.166965 0.347323 0.965924
0.168311 0.455795 0.96644
0.166569 0.27053 0.993625
0.0631163 0.408109 0.942799
0.22755 0.431718 0.99254
0.228499 0.323972 0.972072
0.167572 0.381809 0.993754
0.227954 0.431633 0.972626
0.0832345 0.380698 0.99144
0.0832345 0.490566 0.99144
0.0832345 0.27083 0.99144
0.187469 0.326626 0.99405
0.229289 0.324778 0.993595
0.00199573 0.49953 0.860333
0.000590231 0.389312 0.971206
0.000590231 0.49918 0.971206
0.000590231 0.279444 0.971206
0.0833605 0.389135 0.970789
0.230498 0.287446 0.966706
0.0833605 0.279266 0.970789
0.168171 0.384876 0.972747
0.229371 0.394172 0.965879
0.166968 0.273968 0.972959
0.000872129 0.353614 0.943209
0.000872129 0.463482 0.943209
0.0839415 0.353193 0.943103
0.0839415 0.463061 0.943103
0.168297 0.347148 0.944348
0.16865 0.458245 0.946116
0.0209337 0.444149 0.969597
0.0209337 0.334281 0.969597
0.104162 0.444068 0.971085
0.104162 0.3342 0.971085
0.188491 0.43525 0.972808
0.188348 0.325321 0.972975
0.0213673 0.408087 0.94226
0.0213673 0.298219 0.94226
0.104742 0.408127 0.943399
0.104742 0.298259 0.943399
0.188543 0.401047 0.944279
0.189903 0.292258 0.94453
0.0209447 0.407542 0.962949
0.0209447 0.297674 0.962949
0.104294 0.40762 0.964072
0.104294 0.297752 0.964072
0.189239 0.400284 0.965021
0.189219 0.289345 0.96515
0.0218258 0.437456 0.990051
0.0218258 0.327587 0.990051
0.104042 0.435637 0.991728
0.104042 0.325768 0.991728
0.0833605 0.499003 0.970789
0.21071 0.353673 0.834339
0.0419044 0.352795 0.963108
0.0419044 0.462664 0.963108
0.125093 0.352686 0.964368
0.125093 0.462554 0.964368
0.20958 0.34315 0.964285
0.208963 0.455554 0.966046
0.0414922 0.380675 0.990855
0.0414922 0.490544 0.990855
0.0414922 0.270807 0.990855
0.124842 0.380703 0.992024
0.124842 0.490571 0.992024
0.124842 0.270834 0.992024
0.146842 0.326165 0.993064
0.207841 0.380269 0.994453
0.0417394 0.499066 0.970182
0.0417394 0.389198 0.970182
0.146205 0.296568 0.965977
0.0417394 0.279329 0.970182
0.124962 0.389134 0.971381
0.147618 0.403499 0.965416
0.124962 0.279266 0.971381
0.20916 0.37758 0.973218
0.0626943 0.297767 0.96348
0.207333 0.271344 0.973696
0.0423241 0.353157 0.942465
0.0423241 0.463027 0.942465
0.125542 0.353193 0.943695
0.125542 0.463062 0.943695
0.210191 0.346782 0.943239
0.209922 0.457145 0.945038
0.0625431 0.444091 0.970485
0.0625431 0.334221 0.970485
0.124962 0.499002 0.971381
0.187414 0.436817 0.992798
0.208583 0.268588 0.994149
0.14887 0.298968 0.834028
0.208796 0.493788 0.938117
0.171887 0.462624 0.834848
0.170173 0.496393 0.862792
0.166538 0.495263 0.939225
0.148606 0.410173 0.834066
0.167947 0.498591 0.883344
0.249963 0.26991 0.994559
0.252385 0.272459 0.937897
0.251124 0.377509 0.972079
0.251208 0.381498 0.917208
0.248981 0.451253 0.965484
0.249768 0.455019 0.945213
0.246995 0.378101 0.993413
0.254457 0.457559 0.911554
0.0205537 0.683739 0.0237722
0.0205537 0.573871 0.0237722
0.103637 0.683516 0.0250476
0.103637 0.573646 0.0250476
0.186929 0.68345 0.0252257
0.186207 0.577685 0.0275119
0.0200246 0.719246 0.0514673
0.0200246 0.609377 0.0514673
0.103057 0.719457 0.0527316
0.103057 0.609587 0.0527316
0.187344 0.722898 0.0540295
0.187442 0.612449 0.0546522
0.0204262 0.719767 0.0310205
0.0204262 0.609899 0.0310205
0.103505 0.719963 0.0320562
0.103505 0.610095 0.0320562
0.18682 0.722409 0.0320457
0.187219 0.616861 0.033158
0.0197319 0.693361 0.00348245
0.101132 0.499702 0.142358
0.0197319 0.583493 0.00348245
0.100687 0.499702 0.163071
0.103758 0.691946 0.00439947
0.103758 0.582078 0.00439947
0.16602 0.526592 0.00491174
0.228983 0.504218 0.0897062
0.041003 0.555084 0.0311698
0.041003 0.664952 0.0311698
0.124306 0.55516 0.0323515
0.124306 0.665029 0.0323515
0.207989 0.559997 0.0340687
0.207425 0.668082 0.0349344
0.0413424 0.746853 0.00349657
0.0413424 0.527116 0.00349657
0.0413424 0.636985 0.00349657
0.124559 0.74688 0.00469469
0.124559 0.527144 0.00469469
0.124559 0.637012 0.00469469
0.187705 0.692003 0.0051425
0.248457 0.634581 0.0839922
0.185032 0.721948 0.164805
0.0411172 0.738499 0.0241142
0.0411172 0.518762 0.0241142
0.0411172 0.628631 0.0241142
0.124439 0.73845 0.0253429
0.124439 0.518712 0.0253429
0.124439 0.628582 0.0253429
0.229493 0.5809 0.00691104
0.208261 0.523542 0.025895
0.208111 0.632522 0.0255574
0.0405672 0.554581 0.0518166
0.0405672 0.66445 0.0518166
0.123858 0.554653 0.0530267
0.123858 0.664521 0.0530267
0.207317 0.559214 0.0541869
0.208821 0.669387 0.0551945
0.0619919 0.683484 0.0244771
0.0619919 0.573616 0.0244771
0.144554 0.684745 0.024621
0.145147 0.573095 0.0262821
0.226763 0.687063 0.028314
0.228764 0.579458 0.0268323
0.0614038 0.719494 0.0521524
0.0614038 0.609626 0.0521524
0.14395 0.720918 0.0528432
0.143106 0.610477 0.0528507
0.228022 0.725082 0.0559572
0.228688 0.614235 0.055534
0.061846 0.720004 0.0314502
0.061846 0.610135 0.0314502
0.14524 0.721341 0.0325963
0.145586 0.610582 0.0323388
0.228269 0.723719 0.0351437
0.229551 0.617379 0.0341323
0.0621112 0.691946 0.00381075
0.0621112 0.582078 0.00381075
0.146195 0.503199 0.0332108
0.226578 0.505796 0.111041
0.207854 0.637469 0.00413022
0.162379 0.556798 0.163055
0.0826989 0.555164 0.0317604
0.0826989 0.665032 0.0317604
0.166207 0.559788 0.034926
0.165688 0.666948 0.032638
0.143102 0.610535 0.163825
0.248563 0.634614 0.118181
0.0829602 0.746877 0.00410575
0.0829602 0.527141 0.00410575
0.0829602 0.637009 0.00410575
0.226142 0.611313 0.165965
0.248026 0.522341 0.11815
0.226632 0.72012 0.165785
0.0828278 0.738445 0.0247542
0.0828278 0.518708 0.0247542
0.0828278 0.628576 0.0247542
0.229362 0.688576 0.00770546
0.165235 0.524117 0.0261852
0.165431 0.632125 0.024872
0.143563 0.720317 0.163158
0.248193 0.560656 0.111913
0.207446 0.666051 0.166591
0.0822493 0.554657 0.0524376
0.0822493 0.664525 0.0524376
0.165836 0.55553 0.0545136
0.16553 0.666727 0.052995
0.0606671 0.499739 0.0865225
0.248771 0.666872 0.167214
0.0194594 0.683056 0.0789412
0.0194594 0.573187 0.0789412
0.102466 0.682815 0.0802324
0.102466 0.572947 0.0802324
0.185491 0.685768 0.0817146
0.186709 0.572986 0.0817214
0.018869 0.719198 0.106551
0.018869 0.609328 0.106551
0.101873 0.719439 0.107839
0.101873 0.60957 0.107839
0.163346 0.736736 0.135952
0.184388 0.611151 0.110022
0.0193086 0.719196 0.086058
0.0193086 0.609328 0.086058
0.102318 0.719439 0.0871274
0.102318 0.60957 0.0871274
0.184441 0.723004 0.0894839
0.186548 0.609287 0.0905077
0.0198845 0.683053 0.0584591
0.0198845 0.573184 0.0584591
0.10291 0.682821 0.0595443
0.10291 0.572953 0.0595443
0.18571 0.687708 0.0611691
0.186342 0.576682 0.0611985
0.0398236 0.554565 0.0862644
0.0398236 0.664433 0.0862644
0.123119 0.554636 0.0874226
0.123119 0.664505 0.0874226
0.208485 0.558634 0.0903324
0.207057 0.668974 0.0888365
0.0404159 0.737823 0.0586821
0.0404159 0.518086 0.0586821
0.0404159 0.627955 0.0586821
0.123712 0.737755 0.0598396
0.123712 0.518019 0.0598396
0.123712 0.627887 0.0598396
0.0602218 0.499739 0.107261
0.20737 0.523071 0.0608844
0.207749 0.632414 0.0624244
0.0399734 0.737822 0.0793209
0.0399734 0.518085 0.0793209
0.0399734 0.627954 0.0793209
0.123268 0.737751 0.0805276
0.123268 0.518013 0.0805276
0.123268 0.627881 0.0805276
0.248005 0.670673 0.0345696
0.208323 0.5229 0.0820341
0.205805 0.631136 0.083152
0.0393804 0.554565 0.106927
0.0393804 0.664433 0.106927
0.122675 0.554636 0.108134
0.122675 0.664505 0.108134
0.207092 0.557888 0.110985
0.206528 0.668818 0.110195
0.0608146 0.682778 0.0796548
0.0608146 0.57291 0.0796548
0.14483 0.681533 0.079856
0.143644 0.576041 0.0808729
0.227658 0.687164 0.0837258
0.228841 0.575239 0.0816759
0.0602218 0.719476 0.107261
0.0602218 0.609608 0.107261
0.143282 0.719745 0.108392
0.143937 0.612132 0.107179
0.226479 0.723692 0.109703
0.227669 0.614769 0.111051
0.0606671 0.719476 0.0865225
0.0606671 0.609608 0.0865225
0.144099 0.718968 0.0866333
0.144493 0.611016 0.0871274
0.228151 0.725354 0.0892364
0.226948 0.612959 0.089175
0.0612603 0.682785 0.05894
0.0612603 0.572918 0.05894
0.144898 0.683607 0.0591921
0.14444 0.574383 0.0602462
0.229342 0.689207 0.0633867
0.228607 0.577435 0.0620238
0.0815104 0.55464 0.0868306
0.0815104 0.664508 0.0868306
0.16331 0.557867 0.0883455
0.165243 0.666603 0.087714
0.184157 0.611756 0.163848
0.061846 0.500267 0.0314502
0.0821021 0.737751 0.0592475
0.0821021 0.518015 0.0592475
0.0821021 0.627883 0.0592475
0.247918 0.671965 0.0905221
0.164875 0.51965 0.0607919
0.164698 0.629899 0.0602471
0.207276 0.74305 0.0613011
0.203753 0.556606 0.165621
0.102318 0.499702 0.0871274
0.0816582 0.737746 0.0799387
0.0816582 0.518009 0.0799387
0.0816582 0.627877 0.0799387
0.103057 0.499719 0.0527316
0.164714 0.520349 0.0816767
0.166058 0.627198 0.0808464
0.184878 0.504078 0.164939
0.144531 0.502466 0.107928
0.14394 0.500165 0.0875994
0.0810656 0.55464 0.107544
0.0810656 0.664508 0.107544
0.16423 0.556868 0.108779
0.164516 0.667152 0.108683
0.145285 0.691815 0.0045538
0.246059 0.743033 0.117845
0.0182764 0.683057 0.134167
0.0182764 0.573189 0.134167
0.10128 0.682815 0.135454
0.10128 0.572947 0.135454
0.184226 0.685415 0.136776
0.185402 0.575612 0.137014
0.0176834 0.719198 0.161783
0.0176834 0.609328 0.161783
0.100687 0.719439 0.163071
0.100687 0.60957 0.163071
0.0614038 0.499756 0.0521524
0.207373 0.52601 0.00558152
0.0181234 0.719198 0.14129
0.0181234 0.609328 0.14129
0.101132 0.719439 0.142358
0.101132 0.60957 0.142358
0.185114 0.722953 0.14405
0.186867 0.613498 0.144234
0.0187162 0.683057 0.113674
0.0187162 0.573189 0.113674
0.101725 0.682815 0.114742
0.101725 0.572947 0.114742
0.184342 0.685401 0.116638
0.185657 0.573675 0.116295
0.0386383 0.554565 0.141496
0.0386383 0.664433 0.141496
0.121934 0.554636 0.142654
0.121934 0.664505 0.142654
0.205891 0.555758 0.14498
0.205608 0.670949 0.144848
0.0392311 0.737822 0.11388
0.0392311 0.518085 0.11388
0.0392311 0.627954 0.11388
0.122526 0.737749 0.115037
0.122526 0.518013 0.115037
0.122526 0.627881 0.115037
0.246213 0.631725 0.138479
0.204263 0.520369 0.117544
0.206073 0.629063 0.117108
0.0387875 0.737822 0.134543
0.0387875 0.518085 0.134543
0.0387875 0.627954 0.134543
0.122082 0.737749 0.13575
0.122082 0.518013 0.13575
0.122082 0.627881 0.13575
0.103505 0.500226 0.0320562
0.207301 0.520614 0.139032
0.207298 0.634311 0.136812
0.0381946 0.554565 0.162159
0.0381946 0.664433 0.162159
0.121488 0.554636 0.163366
0.121488 0.664505 0.163366
0.164603 0.665314 0.164022
0.227481 0.500007 0.166553
0.059629 0.682778 0.134877
0.059629 0.57291 0.134877
0.142559 0.682605 0.136681
0.142279 0.573168 0.134972
0.226687 0.686342 0.138057
0.227513 0.575297 0.139849
0.059036 0.719476 0.162493
0.059036 0.609608 0.162493
0.227798 0.505745 0.0536839
0.248501 0.522582 0.139209
0.164844 0.739524 0.0601567
0.163775 0.739365 0.0807379
0.0594814 0.719476 0.141753
0.0594814 0.609608 0.141753
0.142642 0.719398 0.142911
0.143836 0.610538 0.142777
0.228126 0.72344 0.145428
0.225835 0.611682 0.145051
0.0600742 0.682778 0.114137
0.0600742 0.57291 0.114137
0.142812 0.683551 0.116477
0.143088 0.574402 0.114388
0.227812 0.688538 0.117674
0.226789 0.576336 0.118313
0.0803246 0.55464 0.142062
0.0803246 0.664508 0.142062
0.163718 0.556562 0.142726
0.164286 0.66739 0.143358
0.0594814 0.499739 0.141753
0.059036 0.499739 0.162493
0.0809174 0.737746 0.114445
0.0809174 0.518009 0.114445
0.0809174 0.627877 0.114445
0.185002 0.721486 0.109613
0.163756 0.520942 0.116046
0.162846 0.631315 0.115082
0.101873 0.499702 0.107839
0.16581 0.743642 0.0272921
0.228311 0.504942 0.0326029
0.0804728 0.737746 0.135161
0.0804728 0.518009 0.135161
0.0804728 0.627877 0.135161
0.205122 0.741283 0.0824705
0.163505 0.519004 0.135766
0.165002 0.631199 0.136206
0.0204262 0.500031 0.0310205
0.206569 0.740031 0.137336
0.248358 0.561165 0.0350077
0.0798798 0.55464 0.162777
0.0798798 0.664508 0.162777
0.248744 0.523825 0.0827635
0.187141 0.581952 0.00622914
0.168332 0.637647 0.00404112
0.247041 0.557407 0.167149
0.249004 0.634293 0.0058568
0.248375 0.558729 0.14607
0.163958 0.739945 0.115771
0.208362 0.742296 0.0271036
0.248736 0.667483 0.146332
0.227787 0.501218 0.146728
0.247523 0.744435 0.138963
0.186651 0.502306 0.0546509
0.20528 0.740877 0.116986
0.186223 0.505086 0.0334753
0.146189 0.585497 0.00497231
0.248896 0.560491 0.0909479
0.24927 0.670396 0.0553058
0.247852 0.744804 0.0627316
0.185371 0.503234 0.144231
0.248707 0.669643 0.112082
0.143378 0.502129 0.163269
0.247205 0.523031 0.0614182
0.144344 0.501733 0.0528699
0.249046 0.560152 0.0553072
0.18459 0.503441 0.108762
0.185686 0.503426 0.0881094
0.14401 0.500364 0.142233
0.0170905 0.683057 0.1894
0.0170906 0.573189 0.1894
0.100094 0.682815 0.190687
0.100094 0.572947 0.190687
0.18391 0.684513 0.19173
0.184236 0.57571 0.191752
0.0164976 0.719198 0.217016
0.0164976 0.609328 0.217016
0.0995013 0.719439 0.218303
0.0995013 0.60957 0.218303
0.182451 0.7227 0.220394
0.182409 0.609856 0.220571
0.0169376 0.719198 0.196522
0.0169376 0.609328 0.196522
0.0999456 0.719439 0.197591
0.0999456 0.60957 0.197591
0.181823 0.721289 0.1987
0.183609 0.61259 0.200025
0.0975747 0.499702 0.308056
0.0971295 0.499702 0.328768
0.100539 0.682815 0.169975
0.100539 0.572947 0.169975
0.246771 0.556014 0.312358
0.24593 0.519371 0.304537
0.0374525 0.554565 0.196729
0.0374525 0.664433 0.196729
0.120748 0.554636 0.197886
0.120748 0.664505 0.197886
0.20449 0.557065 0.200156
0.204824 0.665808 0.200889
0.0380454 0.737822 0.169112
0.0380454 0.518085 0.169112
0.0380454 0.627954 0.169112
0.121341 0.737749 0.17027
0.121341 0.518013 0.17027
0.121341 0.627881 0.17027
0.203311 0.74218 0.193057
0.163514 0.520693 0.171024
0.243899 0.739326 0.249201
0.0376018 0.737822 0.189775
0.0376018 0.518085 0.189775
0.0376018 0.627954 0.189775
0.120896 0.737749 0.190982
0.120896 0.518013 0.190982
0.120896 0.627881 0.190982
0.180463 0.498978 0.310056
0.205591 0.519589 0.193931
0.20491 0.629361 0.19437
0.0370089 0.554565 0.217392
0.0370089 0.664433 0.217392
0.120303 0.554636 0.218598
0.120303 0.664505 0.218598
0.20522 0.557322 0.22092
0.20421 0.666945 0.221272
0.0584432 0.682778 0.190109
0.0584432 0.57291 0.190109
0.141257 0.684593 0.191047
0.142106 0.571107 0.191289
0.225265 0.686387 0.193751
0.225782 0.576844 0.193283
0.0578503 0.719476 0.217725
0.0578503 0.609608 0.217725
0.141143 0.721689 0.219663
0.140865 0.611268 0.21833
0.223776 0.722999 0.221886
0.223888 0.615008 0.222154
0.0582956 0.719476 0.196986
0.0582956 0.609608 0.196986
0.140151 0.720406 0.199138
0.140293 0.605934 0.198698
0.223374 0.722627 0.200349
0.224938 0.610997 0.201846
0.0588884 0.682778 0.16937
0.0588884 0.57291 0.16937
0.244849 0.666188 0.311725
0.161215 0.738841 0.228184
0.242635 0.666475 0.331934
0.242833 0.631443 0.281868
0.0791389 0.55464 0.197294
0.0791389 0.664508 0.197294
0.164047 0.555884 0.198595
0.161273 0.666528 0.198219
0.206276 0.521326 0.173382
0.180987 0.50051 0.331728
0.0797316 0.737746 0.169678
0.0797316 0.518009 0.169678
0.0797316 0.627877 0.169678
0.142064 0.574046 0.171506
0.0995013 0.499702 0.218303
0.245028 0.743206 0.282068
0.163933 0.628035 0.17181
0.142172 0.683474 0.17029
0.246811 0.557821 0.256035
0.079287 0.737746 0.190393
0.079287 0.518009 0.190393
0.079287 0.627877 0.190393
0.227698 0.684604 0.173431
0.162743 0.519822 0.190822
0.162032 0.626959 0.19328
0.246297 0.629888 0.173249
0.246302 0.633442 0.248605
0.246039 0.556916 0.200529
0.078694 0.55464 0.218009
0.078694 0.664508 0.218009
0.162449 0.555978 0.220088
0.162309 0.66889 0.218495
0.244061 0.630191 0.193027
0.24494 0.629061 0.302601
0.0159048 0.683057 0.244632
0.0159048 0.573189 0.244632
0.0989086 0.682815 0.245919
0.0989086 0.572947 0.245919
0.182241 0.68528 0.247899
0.181259 0.574402 0.248936
0.0153119 0.719198 0.272248
0.0153119 0.609328 0.272248
0.0983159 0.719439 0.273536
0.0983159 0.60957 0.273536
0.182116 0.71964 0.275604
0.181289 0.612765 0.276278
0.0157519 0.719198 0.251755
0.0157519 0.609328 0.251755
0.0987602 0.719439 0.252823
0.0987602 0.60957 0.252823
0.181713 0.721808 0.25486
0.181731 0.610881 0.255578
0.0163447 0.683057 0.224139
0.0163447 0.573189 0.224139
0.0993529 0.682815 0.225207
0.0993529 0.572947 0.225207
0.18316 0.686841 0.226503
0.184215 0.573225 0.227482
0.0362668 0.554565 0.251961
0.0362668 0.664433 0.251961
0.119562 0.554636 0.253119
0.119562 0.664505 0.253119
0.203818 0.558221 0.254893
0.202751 0.665345 0.25428
0.0368596 0.737822 0.224345
0.0368596 0.518085 0.224345
0.0368596 0.627954 0.224345
0.120155 0.737749 0.225502
0.120155 0.518013 0.225502
0.120155 0.627881 0.225502
0.223389 0.723098 0.331915
0.203726 0.518386 0.226648
0.202152 0.630803 0.228071
0.036416 0.737822 0.245008
0.036416 0.518085 0.245008
0.036416 0.627954 0.245008
0.11971 0.737749 0.246215
0.11971 0.518013 0.246215
0.11971 0.627881 0.246215
0.18386 0.575158 0.171443
0.203895 0.52184 0.247507
0.202266 0.628442 0.249133
0.0358231 0.554565 0.272624
0.0358231 0.664433 0.272624
0.119118 0.554636 0.273831
0.119118 0.664505 0.273831
0.203302 0.556251 0.27607
0.202929 0.664769 0.275087
0.0572574 0.682778 0.245342
0.0572574 0.57291 0.245342
0.138876 0.684811 0.24544
0.140953 0.573732 0.247047
0.2232 0.685625 0.248078
0.223764 0.573823 0.248436
0.0566645 0.719476 0.272958
0.0566645 0.609608 0.272958
0.139917 0.719439 0.274126
0.139917 0.60957 0.274126
0.223452 0.725045 0.275884
0.222472 0.609766 0.276523
0.0571099 0.719476 0.252218
0.0571099 0.609608 0.252218
0.14052 0.722172 0.252918
0.13909 0.61101 0.253538
0.221844 0.720275 0.255157
0.224312 0.611221 0.255516
0.0577027 0.682778 0.224602
0.0577027 0.57291 0.224602
0.141309 0.685501 0.224608
0.141383 0.573545 0.225794
0.223804 0.68497 0.227741
0.22402 0.576139 0.228083
0.077953 0.55464 0.252527
0.077953 0.664508 0.252527
0.160832 0.556367 0.2547
0.158978 0.666264 0.253575
0.244873 0.66916 0.255609
0.0983159 0.499702 0.273536
0.0785459 0.737746 0.22491
0.0785459 0.518009 0.22491
0.0785459 0.627877 0.22491
0.246919 0.55509 0.221545
0.162758 0.519189 0.227091
0.162299 0.628818 0.225737
0.24524 0.52073 0.282938
0.246048 0.631526 0.227805
0.161636 0.738246 0.191305
0.0781013 0.737746 0.245626
0.0781013 0.518009 0.245626
0.0781013 0.627877 0.245626
0.248048 0.519385 0.193495
0.162666 0.517726 0.248492
0.161053 0.628523 0.247233
0.0987602 0.499702 0.252823
0.161293 0.737106 0.281892
0.181241 0.608002 0.330659
0.0775083 0.55464 0.273242
0.0775083 0.664508 0.273242
0.161273 0.556721 0.275118
0.160668 0.666152 0.274378
0.159625 0.555248 0.329298
0.203538 0.554054 0.330331
0.0147191 0.683057 0.299865
0.0147191 0.573189 0.299865
0.0977231 0.682815 0.301152
0.0977231 0.572947 0.301152
0.181843 0.682969 0.302821
0.183363 0.570073 0.302302
0.0141261 0.719198 0.327481
0.0141261 0.609328 0.327481
0.0971295 0.719439 0.328768
0.0971295 0.60957 0.328768
0.246699 0.73804 0.193798
0.245858 0.66815 0.220797
0.0145662 0.719198 0.306987
0.0145662 0.609328 0.306987
0.0975747 0.719439 0.308056
0.0975747 0.60957 0.308056
0.181764 0.719772 0.308828
0.180117 0.607016 0.309265
0.015159 0.683057 0.279371
0.015159 0.573189 0.279371
0.0981674 0.682815 0.28044
0.0981674 0.572947 0.28044
0.182633 0.683799 0.282886
0.181991 0.572055 0.281054
0.035081 0.554565 0.307194
0.035081 0.664433 0.307194
0.118376 0.554636 0.308351
0.118376 0.664505 0.308351
0.204538 0.552338 0.3106
0.20321 0.666364 0.309478
0.0356739 0.737822 0.279577
0.0356739 0.518085 0.279577
0.0356739 0.627954 0.279577
0.118969 0.737749 0.280735
0.118969 0.518013 0.280735
0.118969 0.627881 0.280735
0.0999456 0.499702 0.197591
0.200963 0.518973 0.281491
0.201852 0.628909 0.283166
0.0352303 0.737822 0.30024
0.0352303 0.518085 0.30024
0.0352303 0.627954 0.30024
0.118525 0.737749 0.301447
0.118525 0.518013 0.301447
0.118525 0.627881 0.301447
0.24608 0.667325 0.19991
0.202781 0.516734 0.302862
0.201255 0.629898 0.303241
0.0346374 0.554565 0.327857
0.0346374 0.664433 0.327857
0.117931 0.554636 0.329063
0.117931 0.664505 0.329063
0.246884 0.518877 0.249468
0.0175305 0.683057 0.168906
0.0560717 0.682778 0.300574
0.0560717 0.57291 0.300574
0.139325 0.682815 0.301742
0.139325 0.572947 0.301742
0.224642 0.686202 0.302845
0.224588 0.573127 0.304861
0.0554788 0.719476 0.32819
0.0554788 0.609608 0.32819
0.138732 0.719439 0.329358
0.138732 0.60957 0.329358
0.0559241 0.499739 0.307451
0.244622 0.669162 0.276452
0.0559241 0.719476 0.307451
0.0559241 0.609608 0.307451
0.139176 0.719439 0.308646
0.139176 0.60957 0.308646
0.223915 0.724112 0.310546
0.223357 0.610798 0.311482
0.0565169 0.682778 0.279835
0.0565169 0.57291 0.279835
0.139769 0.682815 0.28103
0.139769 0.572947 0.28103
0.223363 0.688891 0.281422
0.225165 0.573969 0.283759
0.0767673 0.55464 0.307759
0.0767673 0.664508 0.307759
0.160195 0.554633 0.307435
0.160375 0.66547 0.308351
0.223698 0.501142 0.30979
0.162322 0.741148 0.2481
0.0773601 0.737746 0.280143
0.0773601 0.518009 0.280143
0.0773601 0.627877 0.280143
0.181051 0.7178 0.330221
0.160245 0.51853 0.280736
0.160061 0.630745 0.281208
0.202051 0.73969 0.28178
0.24645 0.555305 0.332491
0.246579 0.558611 0.276139
0.0769154 0.737746 0.300858
0.0769154 0.518009 0.300858
0.0769154 0.627877 0.300858
0.224788 0.606025 0.33144
0.1594 0.514249 0.301583
0.160251 0.628697 0.303001
0.203599 0.739599 0.247666
0.245285 0.517666 0.22861
0.180725 0.499463 0.274713
0.0763225 0.55464 0.328474
0.0763225 0.664508 0.328474
0.224907 0.574654 0.173101
0.245941 0.742154 0.303605
0.160202 0.739763 0.302392
0.0175305 0.573189 0.168906
0.0578503 0.499739 0.217725
0.0582956 0.499739 0.196986
0.0566645 0.499739 0.272958
0.0571099 0.499739 0.252218
0.0554788 0.499739 0.32819
0.246743 0.738548 0.173763
0.245533 0.740933 0.229183
0.2022 0.741061 0.302721
0.203694 0.741344 0.226932
0.160492 0.666488 0.328686
0.205842 0.628479 0.173356
0.203482 0.664366 0.330235
0.183607 0.684626 0.171023
0.205324 0.738795 0.172948
0.248192 0.51854 0.173237
0.163206 0.739554 0.171034
0.183854 0.498648 0.254668
0.141555 0.499194 0.253818
0.183077 0.501216 0.22011
0.226138 0.499093 0.221199
0.226889 0.503382 0.200762
0.224372 0.500704 0.33047
0.22278 0.50276 0.276464
0.0135333 0.683057 0.355097
0.0135333 0.573189 0.355097
0.0965367 0.682815 0.356384
0.0965367 0.572947 0.356384
0.181058 0.682509 0.357633
0.180461 0.573017 0.357669
0.0129404 0.719198 0.382713
0.0129404 0.609328 0.382713
0.095944 0.719439 0.384001
0.095944 0.60957 0.384001
0.179078 0.719179 0.386057
0.17939 0.609559 0.385609
0.0133804 0.719198 0.36222
0.0133804 0.609328 0.36222
0.0963893 0.719439 0.363288
0.0963893 0.60957 0.363288
0.180911 0.721631 0.364087
0.179754 0.607969 0.364405
0.0940174 0.499702 0.473753
0.0935721 0.499702 0.494466
0.096982 0.682815 0.335672
0.096982 0.572947 0.335672
0.2407 0.522212 0.470061
0.244101 0.523393 0.414817
0.0338953 0.554565 0.362426
0.0338953 0.664433 0.362426
0.117191 0.554636 0.363584
0.117191 0.664505 0.363584
0.201519 0.557057 0.364901
0.200845 0.663351 0.365397
0.0344881 0.737822 0.33481
0.0344881 0.518085 0.33481
0.0344881 0.627954 0.33481
0.117784 0.737749 0.335967
0.117784 0.518013 0.335967
0.117784 0.627881 0.335967
0.222519 0.686218 0.338718
0.23911 0.631795 0.450022
0.243172 0.556617 0.367258
0.0340446 0.737822 0.355473
0.0340446 0.518085 0.355473
0.0340446 0.627954 0.355473
0.117338 0.737749 0.35668
0.117338 0.518013 0.35668
0.117338 0.627881 0.35668
0.239349 0.630214 0.470787
0.201201 0.519266 0.358698
0.201088 0.62756 0.357291
0.0334516 0.554565 0.383089
0.0334516 0.664433 0.383089
0.116746 0.554636 0.384296
0.116746 0.664505 0.384296
0.201319 0.558255 0.385874
0.199733 0.666186 0.385498
0.054886 0.682778 0.355807
0.054886 0.57291 0.355807
0.138139 0.682815 0.356975
0.138139 0.572947 0.356975
0.222819 0.683618 0.35877
0.223761 0.573949 0.359121
0.054293 0.719476 0.383423
0.054293 0.609608 0.383423
0.137546 0.719439 0.384591
0.137546 0.60957 0.384591
0.220107 0.718335 0.386249
0.221294 0.612426 0.386988
0.0547383 0.719476 0.362683
0.0547383 0.609608 0.362683
0.137991 0.719439 0.363879
0.137991 0.60957 0.363879
0.22183 0.720121 0.365182
0.222525 0.61039 0.366001
0.0553311 0.682778 0.335067
0.0553311 0.57291 0.335067
0.138583 0.682815 0.336263
0.138583 0.572947 0.336263
0.246823 0.519805 0.337885
0.242664 0.630719 0.393365
0.0755815 0.55464 0.362992
0.0755815 0.664508 0.362992
0.15914 0.553313 0.363858
0.158696 0.665584 0.362913
0.242002 0.674208 0.421557
0.241318 0.739547 0.358424
0.0761744 0.737746 0.335375
0.0761744 0.518009 0.335375
0.0761744 0.627877 0.335375
0.24267 0.523101 0.359043
0.156645 0.734819 0.468161
0.242427 0.520232 0.394182
0.0139732 0.573189 0.334604
0.224255 0.570941 0.338536
0.217747 0.720369 0.49599
0.0757297 0.737746 0.356091
0.0757297 0.518009 0.356091
0.0757297 0.627877 0.356091
0.155494 0.66189 0.494863
0.159387 0.517201 0.356667
0.158955 0.627664 0.356645
0.244124 0.665301 0.365521
0.159258 0.630661 0.335056
0.239422 0.668909 0.441201
0.0751368 0.55464 0.383707
0.0751368 0.664508 0.383707
0.158508 0.555195 0.384948
0.158859 0.667094 0.383657
0.244561 0.6289 0.336993
0.157267 0.737051 0.447941
0.0123476 0.683057 0.41033
0.0123476 0.573189 0.41033
0.0953513 0.682815 0.411617
0.0953513 0.572947 0.411617
0.178661 0.684533 0.413862
0.179908 0.573467 0.413648
0.0117546 0.719198 0.437946
0.0117546 0.609328 0.437946
0.0947585 0.719439 0.439233
0.0947585 0.60957 0.439233
0.180058 0.719375 0.442539
0.178448 0.61227 0.440219
0.0121947 0.719198 0.417452
0.0121947 0.609328 0.417452
0.0952029 0.719439 0.418521
0.0952029 0.60957 0.418521
0.176869 0.720491 0.421749
0.178717 0.609365 0.419643
0.0127874 0.683057 0.389836
0.0127875 0.573189 0.389836
0.0957956 0.682815 0.390905
0.0957956 0.572947 0.390905
0.178993 0.684092 0.391851
0.178593 0.572765 0.393192
0.0327096 0.554565 0.417659
0.0327096 0.664433 0.417659
0.116004 0.554636 0.418816
0.116004 0.664505 0.418816
0.201331 0.557867 0.421228
0.199737 0.668687 0.421769
0.0333023 0.737822 0.390042
0.0333023 0.518085 0.390042
0.0333023 0.627954 0.390042
0.116597 0.737749 0.3912
0.116597 0.518013 0.3912
0.116597 0.627881 0.3912
0.242558 0.739888 0.412473
0.20031 0.519922 0.39286
0.198994 0.629815 0.394287
0.0328588 0.737822 0.410705
0.0328588 0.518085 0.410705
0.0328588 0.627954 0.410705
0.116153 0.737749 0.411912
0.116153 0.518013 0.411912
0.116153 0.627881 0.411912
0.244501 0.557815 0.387326
0.201005 0.521732 0.414596
0.200226 0.630713 0.4158
0.0322659 0.554565 0.438322
0.0322659 0.664433 0.438322
0.11556 0.554636 0.439528
0.11556 0.664505 0.439528
0.199889 0.557869 0.44233
0.200009 0.666513 0.442403
0.0537002 0.682778 0.411039
0.0537002 0.57291 0.411039
0.136953 0.682815 0.412207
0.136953 0.572947 0.412207
0.220898 0.724344 0.419674
0.222716 0.577232 0.415232
0.0531073 0.719476 0.438655
0.0531073 0.609608 0.438655
0.13636 0.719439 0.439823
0.13636 0.60957 0.439823
0.242401 0.519653 0.448663
0.21964 0.612742 0.442134
0.0535525 0.719476 0.417916
0.0535525 0.609608 0.417916
0.136805 0.719439 0.419111
0.136805 0.60957 0.419111
0.219939 0.722358 0.440298
0.221895 0.612349 0.421391
0.0541454 0.682778 0.3903
0.0541454 0.57291 0.3903
0.137398 0.682815 0.391495
0.137398 0.572947 0.391495
0.221363 0.680342 0.393972
0.221589 0.574413 0.394393
0.0743958 0.55464 0.418224
0.0743958 0.664508 0.418224
0.158231 0.555093 0.420323
0.157937 0.664514 0.420566
0.157051 0.553475 0.496374
0.243519 0.741313 0.337694
0.0749886 0.737746 0.390608
0.0749886 0.518009 0.390608
0.0749886 0.627877 0.390608
0.241017 0.66881 0.497902
0.156703 0.518759 0.393106
0.157597 0.629497 0.391316
0.15815 0.737751 0.39286
0.242418 0.558397 0.442827
0.203039 0.625445 0.336502
0.0745439 0.737746 0.411323
0.0745439 0.518009 0.411323
0.0745439 0.627877 0.411323
0.200086 0.520383 0.448673
0.15771 0.51818 0.414333
0.157135 0.62911 0.412852
0.220863 0.60859 0.497583
0.198579 0.554404 0.496364
0.242528 0.742641 0.447777
0.073951 0.55464 0.438939
0.073951 0.664508 0.438939
0.158298 0.557484 0.440758
0.156799 0.664725 0.440981
0.198053 0.739128 0.413729
0.197448 0.665401 0.497106
0.0111618 0.683057 0.465562
0.0111618 0.573189 0.465562
0.0941658 0.682815 0.466849
0.0941658 0.572947 0.466849
0.177252 0.683982 0.468569
0.178694 0.573603 0.469295
0.0105689 0.719198 0.493178
0.0105689 0.609328 0.493178
0.0935721 0.719439 0.494466
0.0935721 0.60957 0.494466
0.240572 0.558804 0.476876
0.243075 0.668015 0.386535
0.0110089 0.719198 0.472685
0.0110089 0.609328 0.472685
0.0940174 0.719439 0.473753
0.0940174 0.60957 0.473753
0.0963893 0.499702 0.363288
0.180114 0.610916 0.475207
0.0116017 0.683057 0.445069
0.0116017 0.573189 0.445069
0.0946101 0.682815 0.446137
0.0946101 0.572947 0.446137
0.177318 0.681106 0.44773
0.179053 0.574601 0.447552
0.0315238 0.554565 0.472891
0.0315238 0.664433 0.472891
0.114819 0.554636 0.474049
0.114819 0.664505 0.474049
0.199944 0.555854 0.476324
0.197472 0.666644 0.477071
0.0321165 0.737822 0.445275
0.0321165 0.518085 0.445275
0.0321165 0.627954 0.445275
0.115412 0.737749 0.446432
0.115412 0.518013 0.446432
0.115412 0.627881 0.446432
0.181588 0.681446 0.337278
0.199138 0.742342 0.448556
0.198905 0.629357 0.44813
0.0316731 0.737822 0.465938
0.0316731 0.518085 0.465938
0.0316731 0.627954 0.465938
0.114967 0.737749 0.467145
0.114967 0.518013 0.467145
0.114967 0.627881 0.467145
0.239409 0.667325 0.476628
0.199811 0.519499 0.46929
0.199228 0.630312 0.468521
0.0310801 0.554565 0.493554
0.0310801 0.664433 0.493554
0.114374 0.554636 0.494761
0.114374 0.664505 0.494761
0.199508 0.736773 0.392957
0.0139732 0.683057 0.334604
0.0525145 0.682778 0.466272
0.0525145 0.57291 0.466272
0.135767 0.682815 0.46744
0.135767 0.572947 0.46744
0.218473 0.685963 0.468877
0.219737 0.57415 0.468191
0.0519215 0.719476 0.493889
0.0519215 0.609608 0.493889
0.135174 0.719439 0.495056
0.135174 0.60957 0.495056
0.0952029 0.499702 0.418521
0.219566 0.686982 0.413963
0.0523668 0.719476 0.473148
0.0523668 0.609608 0.473148
0.135619 0.719439 0.474344
0.135619 0.60957 0.474344
0.218669 0.722814 0.475031
0.21829 0.609794 0.477059
0.0529596 0.682778 0.445532
0.0529596 0.57291 0.445532
0.136212 0.682815 0.446728
0.136212 0.572947 0.446728
0.219087 0.686459 0.44897
0.219661 0.577106 0.44802
0.0732101 0.55464 0.473457
0.0732101 0.664508 0.473457
0.15709 0.554585 0.476058
0.1561 0.663718 0.474069
0.203388 0.515149 0.337749
0.159707 0.737856 0.356953
0.0738029 0.737746 0.44584
0.0738029 0.518009 0.44584
0.0738029 0.627877 0.44584
0.156181 0.738553 0.413772
0.158626 0.518435 0.446357
0.157684 0.628876 0.447401
0.240894 0.635593 0.414532
0.178131 0.609796 0.495404
0.198439 0.740798 0.468944
0.0733582 0.737746 0.466556
0.0733582 0.518009 0.466556
0.0733582 0.627877 0.466556
0.17722 0.720189 0.475428
0.156912 0.51997 0.467805
0.158484 0.625778 0.467651
0.222965 0.503815 0.419366
0.200872 0.739369 0.338054
0.176507 0.720864 0.495616
0.0727652 0.55464 0.494172
0.0727652 0.664508 0.494172
0.161437 0.736588 0.336489
0.201684 0.741141 0.358341
0.0947585 0.499702 0.439233
0.243386 0.558572 0.42213
0.054293 0.499739 0.383423
0.0547383 0.499739 0.362683
0.0531073 0.499739 0.438655
0.0535525 0.499739 0.417916
0.0519215 0.499739 0.493889
0.0523668 0.499739 0.473148
0.095944 0.499702 0.384001
0.239695 0.554712 0.497487
0.243625 0.62893 0.35891
0.242354 0.739548 0.391818
0.240594 0.736752 0.468164
0.180753 0.57034 0.335941
0.15892 0.517757 0.335539
0.223002 0.501188 0.365678
0.2211 0.499366 0.387238
0.181868 0.500129 0.419658
0.218092 0.501426 0.497586
0.178592 0.501875 0.473939
0.178047 0.504652 0.387285
0.220137 0.498825 0.477023
0.221683 0.500308 0.440876
0.00997664 0.68306 0.520792
0.00997664 0.573192 0.520792
0.0929798 0.682815 0.522082
0.0929798 0.572947 0.522082
0.176098 0.682273 0.523601
0.174913 0.569553 0.523644
0.00936327 0.718788 0.548473
0.00936327 0.608918 0.548473
0.0923867 0.719439 0.549699
0.0923867 0.609571 0.549699
0.177113 0.721497 0.551287
0.177312 0.609214 0.551999
0.00982262 0.71919 0.527935
0.00982271 0.609322 0.527935
0.0928316 0.719439 0.528986
0.0928316 0.60957 0.528986
0.176685 0.720615 0.529324
0.177644 0.608679 0.530531
0.132061 0.499702 0.640041
0.0486132 0.499793 0.63883
0.0934247 0.682815 0.50137
0.0934247 0.572947 0.50137
0.154595 0.73991 0.501911
0.199736 0.629084 0.503272
0.0303277 0.554569 0.528153
0.0303277 0.664437 0.528153
0.113634 0.554636 0.529281
0.113634 0.664505 0.529281
0.197834 0.556547 0.530267
0.197794 0.627768 0.523581
0.0309306 0.737822 0.500508
0.0309306 0.518086 0.500508
0.0309306 0.627954 0.500508
0.114226 0.737749 0.501665
0.114226 0.518013 0.501665
0.114226 0.627881 0.501665
0.23559 0.661413 0.660807
0.177883 0.573239 0.503624
0.23561 0.740956 0.635035
0.0304851 0.737825 0.521176
0.0304851 0.518087 0.521176
0.0304851 0.627957 0.521176
0.113781 0.737749 0.522377
0.113781 0.518013 0.522377
0.113781 0.627881 0.522377
0.174506 0.608345 0.661352
0.214988 0.607072 0.659435
0.218878 0.684007 0.503325
0.0295047 0.554747 0.548904
0.0295046 0.664616 0.548904
0.113188 0.554636 0.549993
0.113188 0.664505 0.549993
0.195051 0.551685 0.551176
0.196537 0.664026 0.53007
0.0513259 0.682777 0.521508
0.0513259 0.572908 0.521508
0.134582 0.682815 0.522672
0.134582 0.572947 0.522672
0.219072 0.682144 0.523795
0.218318 0.576181 0.525831
0.0507275 0.719488 0.54913
0.0507275 0.609618 0.54913
0.133989 0.719439 0.550288
0.133989 0.60957 0.550288
0.219426 0.719972 0.551123
0.196599 0.630271 0.557929
0.0511803 0.719478 0.528383
0.0511803 0.609608 0.528383
0.134433 0.719439 0.529576
0.134433 0.60957 0.529576
0.218626 0.719696 0.530602
0.218394 0.611134 0.532124
0.0517736 0.682778 0.500765
0.0517736 0.57291 0.500765
0.135026 0.682815 0.50196
0.135026 0.572947 0.50196
0.236789 0.738487 0.613852
0.239071 0.739688 0.504614
0.072024 0.55464 0.52869
0.072024 0.664508 0.52869
0.153242 0.550303 0.530791
0.156665 0.662357 0.528763
0.239977 0.556315 0.533779
0.240794 0.666955 0.531323
0.072617 0.737746 0.501073
0.072617 0.518009 0.501073
0.072617 0.627877 0.501073
0.155855 0.625399 0.502572
0.0104162 0.683059 0.500301
0.240312 0.632034 0.504562
0.195693 0.664229 0.659844
0.0104162 0.573189 0.500301
0.217585 0.72053 0.584818
0.0721723 0.737746 0.521788
0.0721723 0.518009 0.521788
0.0721723 0.627877 0.521788
0.193666 0.737722 0.6122
0.155444 0.514813 0.522404
0.156173 0.626751 0.523125
0.240672 0.736016 0.525399
0.238826 0.520323 0.524463
0.238534 0.629942 0.557607
0.0715665 0.554645 0.549406
0.0715665 0.664514 0.549406
0.155481 0.553442 0.551434
0.15552 0.664907 0.55009
0.239369 0.554713 0.553097
0.2366 0.515931 0.634014
0.0087625 0.684145 0.576206
0.0087625 0.574275 0.576206
0.0917938 0.682815 0.577315
0.0917938 0.572947 0.577315
0.176572 0.683749 0.577419
0.17586 0.572848 0.578635
0.00830321 0.718177 0.603769
0.00830322 0.608309 0.603769
0.0912008 0.719439 0.604931
0.0912008 0.609571 0.604931
0.173308 0.71845 0.605143
0.171875 0.608958 0.60519
0.00606933 0.720568 0.583209
0.00606933 0.6107 0.583209
0.0916411 0.719441 0.584218
0.0916411 0.609573 0.584218
0.175714 0.721974 0.584253
0.173401 0.610572 0.584857
0.0062049 0.681263 0.555462
0.00620499 0.571393 0.555462
0.092237 0.682815 0.556602
0.092237 0.572946 0.556602
0.176119 0.683639 0.556819
0.175943 0.572074 0.557213
0.0290507 0.554704 0.583442
0.0290507 0.664572 0.583442
0.112447 0.554636 0.584514
0.112447 0.664505 0.584514
0.195416 0.554391 0.58515
0.197253 0.666754 0.584081
0.0296909 0.737762 0.555815
0.0296909 0.518025 0.555815
0.0296909 0.627893 0.555815
0.11304 0.737749 0.556897
0.11304 0.518013 0.556897
0.11304 0.627881 0.556897
0.0928316 0.499702 0.528986
0.19619 0.515637 0.558789
0.198401 0.667256 0.550786
0.0283932 0.737452 0.576636
0.0283932 0.517715 0.576636
0.0283932 0.627584 0.576636
0.112596 0.737749 0.57761
0.112596 0.518013 0.57761
0.112596 0.627881 0.57761
0.239648 0.62825 0.526006
0.195785 0.514572 0.580157
0.195337 0.628253 0.579096
0.0279068 0.554868 0.604235
0.0279068 0.664736 0.604235
0.112002 0.554636 0.605226
0.112002 0.664505 0.605226
0.194832 0.559685 0.606269
0.196381 0.660894 0.606007
0.0501325 0.682758 0.576748
0.0501325 0.572889 0.576748
0.133396 0.682815 0.577905
0.133396 0.572947 0.577905
0.218793 0.682915 0.557805
0.217085 0.570771 0.578603
0.0495409 0.719495 0.604366
0.0495409 0.609627 0.604366
0.132803 0.719439 0.605521
0.132803 0.60957 0.605521
0.21605 0.717996 0.606401
0.214809 0.611454 0.605238
0.0498147 0.719505 0.583607
0.0498147 0.609636 0.583607
0.133248 0.719439 0.584809
0.133248 0.60957 0.584809
0.218762 0.682979 0.578437
0.21815 0.608824 0.585354
0.050521 0.682774 0.555999
0.050521 0.572906 0.555999
0.133841 0.682815 0.557193
0.133841 0.572947 0.557193
0.240025 0.666541 0.551797
0.216604 0.571418 0.55801
0.0708374 0.554639 0.583924
0.0708374 0.664508 0.583924
0.155394 0.555309 0.586071
0.154391 0.664574 0.58348
0.236382 0.552476 0.586588
0.239425 0.738018 0.580868
0.0714305 0.737746 0.556307
0.0714305 0.518009 0.556307
0.0714305 0.627879 0.556307
0.197205 0.519318 0.503531
0.156101 0.516195 0.557517
0.155084 0.626189 0.556308
0.155357 0.737843 0.521918
0.238884 0.51769 0.557665
0.216672 0.610286 0.55275
0.0709498 0.737732 0.577025
0.0709498 0.517996 0.577025
0.0709498 0.627864 0.577025
0.197792 0.741042 0.55627
0.152919 0.518489 0.578422
0.154338 0.627409 0.576887
0.173749 0.718917 0.661666
0.237483 0.516558 0.578722
0.238035 0.626606 0.578075
0.0703452 0.554659 0.604644
0.0703452 0.664527 0.604644
0.153344 0.552958 0.605844
0.15426 0.6681 0.604367
0.194396 0.551996 0.660406
0.239227 0.662825 0.585543
0.00775144 0.684036 0.63142
0.00775145 0.574168 0.63142
0.0906081 0.682815 0.632548
0.0906081 0.572946 0.632548
0.174437 0.68431 0.6323
0.173926 0.572422 0.633648
0.00718773 0.71826 0.65906
0.00718773 0.608392 0.65906
0.0900153 0.719439 0.660163
0.0900153 0.609571 0.660163
0.0916411 0.499704 0.584218
0.198097 0.740196 0.576825
0.00511308 0.720574 0.638521
0.00511308 0.610706 0.638521
0.090452 0.719442 0.63945
0.090452 0.609573 0.63945
0.175047 0.719334 0.639997
0.174523 0.609838 0.640804
0.0055607 0.681631 0.610875
0.0055607 0.571763 0.610875
0.0910458 0.682813 0.611834
0.0910458 0.572945 0.611834
0.175626 0.682956 0.611567
0.172044 0.572169 0.612701
0.0278949 0.554647 0.638662
0.0278949 0.664517 0.638662
0.111262 0.554636 0.639746
0.111262 0.664505 0.639746
0.19474 0.550559 0.639955
0.194545 0.663262 0.640055
0.0284655 0.737722 0.611038
0.0284655 0.517985 0.611038
0.0284655 0.627854 0.611038
0.111854 0.737749 0.61213
0.111854 0.518013 0.61213
0.111854 0.627881 0.61213
0.236841 0.627083 0.612198
0.196785 0.519518 0.612039
0.193996 0.626522 0.612902
0.0273707 0.737544 0.631839
0.0273707 0.517809 0.631839
0.0273707 0.627676 0.631839
0.111409 0.737749 0.632842
0.111409 0.518013 0.632842
0.111409 0.627881 0.632842
0.235507 0.552796 0.662174
0.196781 0.515482 0.633077
0.195125 0.627702 0.633804
0.0268312 0.55482 0.659444
0.0268312 0.664689 0.659444
0.110816 0.554636 0.660458
0.110816 0.664505 0.660458
0.090452 0.499705 0.63945
0.153409 0.663457 0.660887
0.0489494 0.682763 0.631981
0.0489494 0.572895 0.631981
0.13221 0.682815 0.633137
0.13221 0.572947 0.633137
0.215203 0.680699 0.635013
0.214879 0.569535 0.63411
0.0483592 0.719489 0.659595
0.0483592 0.60962 0.659595
0.131617 0.719439 0.660753
0.131617 0.60957 0.660753
0.152859 0.554642 0.662367
0.198907 0.739353 0.5226
0.0486132 0.719531 0.63883
0.0486132 0.609661 0.63883
0.132061 0.719439 0.640041
0.132061 0.60957 0.640041
0.215948 0.71887 0.641452
0.215261 0.606792 0.638202
0.0491972 0.682723 0.611213
0.0491972 0.572855 0.611213
0.132654 0.682815 0.612425
0.132654 0.572947 0.612425
0.216246 0.682131 0.61428
0.217335 0.57651 0.613701
0.0696529 0.554638 0.639156
0.0696529 0.664507 0.639156
0.152368 0.554357 0.640965
0.153274 0.66591 0.640273
0.237121 0.553808 0.641174
0.236303 0.662795 0.640431
0.070245 0.737748 0.61154
0.070245 0.518011 0.61154
0.070245 0.62788 0.61154
0.155538 0.73693 0.557139
0.154887 0.515803 0.612276
0.151928 0.630627 0.612343
0.154625 0.739239 0.578995
0.236505 0.553876 0.608038
0.238457 0.663121 0.606482
0.0697518 0.737727 0.63226
0.0697518 0.517991 0.63226
0.0697518 0.627859 0.63226
0.153163 0.736763 0.632192
0.153336 0.518272 0.633245
0.153828 0.628527 0.63393
0.197692 0.519516 0.524075
0.23578 0.517106 0.613311
0.235885 0.625916 0.63327
0.0691616 0.554657 0.659875
0.0691616 0.664527 0.659875
0.0900153 0.499702 0.660163
0.156691 0.516297 0.501918
0.238561 0.516878 0.503873
0.0912008 0.499702 0.604931
0.00511308 0.500838 0.638521
0.0507275 0.499751 0.54913
0.0511803 0.499741 0.528383
0.00606933 0.500832 0.583209
0.0495409 0.499758 0.604366
0.0498147 0.499768 0.583607
0.0483592 0.499752 0.659595
0.0923867 0.499702 0.549699
0.195209 0.737882 0.633137
0.238313 0.739554 0.558897
0.152844 0.736831 0.612162
0.176026 0.685812 0.503126
0.214674 0.718288 0.661705
0.218949 0.572375 0.505228
0.19704 0.741428 0.502615
0.217449 0.499869 0.530511
0.175349 0.498917 0.640973
0.217594 0.499248 0.551019
0.175649 0.501246 0.529458
0.00662076 0.683952 0.686696
0.00662077 0.574085 0.686696
0.0894226 0.682815 0.687779
0.0894226 0.572947 0.687779
0.171835 0.679747 0.688427
0.173439 0.571963 0.68878
0.00605232 0.718351 0.714332
0.00605233 0.608483 0.714332
0.0888299 0.719439 0.715396
0.0888299 0.609571 0.715396
0.172389 0.719558 0.716749
0.172325 0.608988 0.716103
0.00428347 0.720417 0.693801
0.00428347 0.610549 0.693801
0.0892669 0.719442 0.694683
0.0892669 0.609573 0.694683
0.173265 0.716792 0.695429
0.172467 0.608064 0.695136
0.0868989 0.499704 0.805151
0.086456 0.499704 0.825862
0.0898592 0.682813 0.667066
0.0898592 0.572945 0.667066
0.191218 0.741612 0.742983
0.00468866 0.571883 0.666162
0.0267548 0.554619 0.6939
0.0267548 0.664487 0.6939
0.110076 0.554636 0.694979
0.110076 0.664505 0.694979
0.192907 0.550829 0.694578
0.194442 0.660706 0.696384
0.0273252 0.737754 0.666282
0.0273252 0.518016 0.666282
0.0273252 0.627886 0.666282
0.110669 0.737749 0.667362
0.110669 0.518013 0.667362
0.110669 0.627881 0.667362
0.232161 0.54767 0.827274
0.192631 0.738136 0.723318
0.151305 0.737601 0.723603
0.0262922 0.737586 0.687052
0.0262922 0.517848 0.687052
0.0262922 0.627716 0.687052
0.110223 0.737749 0.688075
0.110223 0.518013 0.688075
0.110223 0.627881 0.688075
0.0888299 0.499702 0.715396
0.193763 0.513754 0.690741
0.193283 0.626972 0.687811
0.0257583 0.554783 0.714659
0.0257583 0.664651 0.714659
0.10963 0.554636 0.715691
0.10963 0.664505 0.715691
0.191433 0.552486 0.715403
0.193295 0.662039 0.717717
0.0477704 0.682768 0.687209
0.0477704 0.5729 0.687209
0.131024 0.682815 0.68837
0.131024 0.572947 0.68837
0.213391 0.679908 0.688164
0.212909 0.569893 0.688547
0.0471821 0.719484 0.714824
0.0471821 0.609616 0.714824
0.130432 0.719439 0.715986
0.130432 0.60957 0.715986
0.213065 0.716706 0.716634
0.213019 0.606166 0.716911
0.0474574 0.719522 0.694065
0.0474574 0.609653 0.694065
0.130876 0.719439 0.695274
0.130876 0.60957 0.695274
0.213254 0.715127 0.696514
0.213692 0.607572 0.696009
0.0480344 0.682729 0.666447
0.0480344 0.572861 0.666447
0.131469 0.682815 0.667658
0.131469 0.572947 0.667658
0.0876444 0.499702 0.770627
0.19634 0.628499 0.666679
0.0684686 0.554639 0.694388
0.0684686 0.664507 0.694388
0.151908 0.553387 0.695825
0.151222 0.661669 0.695228
0.233458 0.549038 0.695933
0.234017 0.658463 0.696042
0.0690607 0.737748 0.666772
0.0690607 0.518011 0.666772
0.0690607 0.62788 0.666772
0.168978 0.608042 0.826075
0.168975 0.716767 0.827266
0.148292 0.6651 0.827167
0.00468866 0.681751 0.666162
0.233839 0.734051 0.690052
0.149198 0.73691 0.800195
0.0685727 0.737729 0.687492
0.0685727 0.517994 0.687492
0.0685727 0.627861 0.687492
0.195255 0.516854 0.669594
0.151662 0.517655 0.689724
0.152721 0.625714 0.688376
0.0880833 0.499704 0.749915
0.236161 0.512029 0.688146
0.233808 0.622801 0.688548
0.0679848 0.554655 0.715107
0.0679848 0.664523 0.715107
0.150874 0.557024 0.716656
0.151989 0.664254 0.716929
0.232066 0.550819 0.716494
0.234914 0.659974 0.717222
0.00548303 0.683849 0.741967
0.00548304 0.573979 0.741967
0.0882373 0.682815 0.743012
0.0882373 0.572947 0.743012
0.171541 0.684779 0.744269
0.171695 0.572737 0.74435
0.004908 0.71842 0.769632
0.004908 0.608553 0.769632
0.0876444 0.719439 0.770627
0.0876444 0.60957 0.770627
0.171175 0.722372 0.773328
0.169381 0.60669 0.771522
0.00350496 0.720209 0.749089
0.00350496 0.61034 0.749089
0.0880833 0.719441 0.749915
0.0880833 0.609573 0.749915
0.171405 0.721901 0.752155
0.169705 0.60799 0.750766
0.00389052 0.681933 0.72144
0.00389052 0.572065 0.72144
0.088675 0.682814 0.722299
0.088675 0.572945 0.722299
0.172248 0.683171 0.723245
0.172129 0.570152 0.72424
0.0256113 0.554591 0.749144
0.0256113 0.664459 0.749144
0.10889 0.554636 0.750211
0.10889 0.664505 0.750211
0.193129 0.552588 0.751866
0.191688 0.66598 0.751318
0.0261848 0.737783 0.721517
0.0261848 0.518046 0.721517
0.0261848 0.627914 0.721517
0.109484 0.737749 0.722595
0.109484 0.518013 0.722595
0.109484 0.627881 0.722595
0.149987 0.73792 0.779256
0.192801 0.518485 0.724269
0.193394 0.625323 0.723328
0.0252285 0.737624 0.742267
0.0252285 0.517887 0.742267
0.0252285 0.627755 0.742267
0.109037 0.737749 0.743307
0.109037 0.518013 0.743307
0.109037 0.627881 0.743307
0.231965 0.733904 0.798214
0.192273 0.515977 0.744763
0.189049 0.628473 0.743854
0.0246716 0.554763 0.769906
0.0246716 0.664631 0.769906
0.108445 0.554636 0.770923
0.108445 0.664505 0.770923
0.191121 0.550362 0.772956
0.191688 0.662672 0.771894
0.0465932 0.682773 0.74244
0.0465932 0.572905 0.74244
0.129839 0.682815 0.743602
0.129839 0.572947 0.743602
0.212741 0.683251 0.743819
0.212977 0.571336 0.744091
0.0460018 0.719481 0.770057
0.0460018 0.609613 0.770057
0.129245 0.719439 0.771218
0.129245 0.60957 0.771218
0.213137 0.716652 0.77112
0.212001 0.603694 0.771773
0.0463108 0.719509 0.749302
0.0463108 0.609641 0.749302
0.129691 0.719439 0.750506
0.129691 0.60957 0.750506
0.211964 0.723788 0.74962
0.210578 0.609459 0.75179
0.0468828 0.682739 0.721683
0.0468828 0.572871 0.721683
0.130283 0.682815 0.72289
0.130283 0.572947 0.72289
0.214313 0.681101 0.723319
0.211724 0.569129 0.72284
0.0672845 0.554639 0.74962
0.0672845 0.664507 0.74962
0.150587 0.556916 0.75004
0.151076 0.664208 0.751279
0.233401 0.550937 0.751913
0.23409 0.662072 0.751267
0.0678764 0.737748 0.722004
0.0678764 0.518011 0.722004
0.0678764 0.62788 0.722004
0.234526 0.736568 0.743109
0.14999 0.52077 0.723481
0.150837 0.627819 0.723046
0.130876 0.499702 0.695274
0.236043 0.512816 0.724261
0.233764 0.624136 0.72494
0.0673978 0.737735 0.742722
0.0673978 0.517998 0.742722
0.0673978 0.627866 0.742722
0.189563 0.662705 0.827418
0.15095 0.517796 0.743718
0.148499 0.627311 0.743607
0.0451579 0.499768 0.804536
0.233824 0.512095 0.800764
0.232909 0.624856 0.745401
0.0668097 0.554649 0.770338
0.0668097 0.664518 0.770338
0.149606 0.554959 0.770725
0.150078 0.663209 0.771302
0.23453 0.547617 0.772531
0.233238 0.659402 0.771719
0.00124323 0.681425 0.798897
0.00124329 0.571557 0.798897
0.0870504 0.682815 0.798244
0.0870504 0.572947 0.798244
0.169064 0.682326 0.799504
0.171144 0.569219 0.799003
0.00147636 0.720271 0.826234
0.00147636 0.610401 0.826234
0.086456 0.719439 0.825862
0.086456 0.609571 0.825862
0.234009 0.734008 0.722826
0.0892669 0.499705 0.694683
0.00271634 0.719734 0.805151
0.00271634 0.609866 0.805151
0.0868989 0.719441 0.805151
0.0868989 0.609573 0.805151
0.169368 0.719634 0.806623
0.170449 0.606102 0.806114
0.00313123 0.682195 0.7771
0.00313123 0.572327 0.7771
0.0874913 0.682814 0.777533
0.0874913 0.572946 0.777533
0.170825 0.682008 0.778778
0.170541 0.571529 0.778064
0.0242317 0.554721 0.804346
0.0242317 0.664591 0.804346
0.107704 0.554636 0.805447
0.107704 0.664505 0.805447
0.190633 0.549184 0.805978
0.189774 0.663418 0.805629
0.02503 0.737805 0.776774
0.02503 0.518068 0.776774
0.02503 0.627937 0.776774
0.108297 0.737749 0.777829
0.108297 0.518013 0.777829
0.108297 0.627881 0.777829
0.195097 0.737823 0.668825
0.149567 0.554499 0.82631
0.190237 0.624553 0.779096
0.0240811 0.737574 0.797561
0.0240811 0.517837 0.797561
0.0240811 0.627705 0.797561
0.107852 0.737749 0.79854
0.107852 0.518013 0.79854
0.107852 0.627881 0.79854
0.193564 0.737744 0.777981
0.192013 0.512708 0.799853
0.191861 0.625714 0.799436
0.0235299 0.554844 0.825156
0.0235299 0.664712 0.825156
0.107259 0.554636 0.826158
0.107259 0.664505 0.826158
0.0474574 0.499785 0.694065
0.234025 0.733064 0.77817
0.0453556 0.682787 0.797667
0.0453556 0.572919 0.797667
0.128653 0.682815 0.798836
0.128653 0.572947 0.798836
0.211374 0.680473 0.800058
0.211719 0.565971 0.800627
0.0447036 0.719444 0.825278
0.0447036 0.609576 0.825278
0.12806 0.719439 0.826454
0.12806 0.60957 0.826454
0.191909 0.737745 0.688695
0.0463108 0.499772 0.749302
0.0451579 0.719505 0.804536
0.0451579 0.609637 0.804536
0.128504 0.719439 0.805743
0.128504 0.60957 0.805743
0.212807 0.718341 0.806722
0.210862 0.602497 0.807815
0.0457358 0.68275 0.776918
0.0457358 0.572882 0.776918
0.129097 0.682815 0.778125
0.129097 0.572947 0.778125
0.212555 0.679837 0.779233
0.212366 0.567794 0.779301
0.0660883 0.554645 0.804847
0.0660883 0.664514 0.804847
0.149671 0.555067 0.80613
0.14841 0.66431 0.806456
0.232243 0.549225 0.80726
0.231359 0.660645 0.80704
0.0666919 0.737748 0.777237
0.0666919 0.518011 0.777237
0.0666919 0.627879 0.777237
0.17435 0.571161 0.668442
0.150356 0.517698 0.77874
0.149497 0.626845 0.778049
0.214938 0.570898 0.668227
0.235911 0.511752 0.780075
0.233186 0.623132 0.780106
0.0662198 0.737739 0.797956
0.0662198 0.518002 0.797956
0.0662198 0.627871 0.797956
0.193043 0.513001 0.779559
0.148959 0.51694 0.799345
0.15067 0.627822 0.799216
0.190819 0.549869 0.826735
0.229939 0.659095 0.827615
0.233163 0.624237 0.801386
0.0656308 0.554643 0.825566
0.0656308 0.664513 0.825566
0.233566 0.514645 0.744703
0.150575 0.739514 0.7442
0.191672 0.733766 0.800172
0.152101 0.735882 0.68855
0.00428346 0.500681 0.693801
0.00350496 0.500472 0.749089
0.00271634 0.499997 0.805151
0.0471821 0.499746 0.714824
0.0460018 0.499745 0.770057
0.00147636 0.500533 0.826234
0.0447036 0.499706 0.825278
0.211163 0.716361 0.828048
0.215201 0.681886 0.667309
0.234627 0.736826 0.668753
0.211672 0.603913 0.828625
0.234087 0.62675 0.668054
0.237539 0.513869 0.667378
0.152749 0.738071 0.668388
0.152353 0.625452 0.667017
0.174742 0.680571 0.667566
0.213587 0.496753 0.773344
0.172308 0.498542 0.697319
0.171649 0.499405 0.71731
0.152072 0.517871 0.66825
0.000974461 0.681957 0.853874
0.000974471 0.572088 0.853874
0.0858623 0.682815 0.85348
0.0858623 0.572946 0.85348
0.17043 0.681961 0.854246
0.167686 0.571341 0.853153
0.000531695 0.720282 0.881469
0.000531695 0.610414 0.881469
0.0852693 0.719439 0.88109
0.0852693 0.609571 0.88109
0.168223 0.717924 0.882039
0.168635 0.60811 0.882365
0.00199573 0.719266 0.860333
0.00199573 0.609398 0.860333
0.0857144 0.719441 0.860379
0.0857144 0.609573 0.860379
0.169412 0.71775 0.861494
0.16754 0.608047 0.86132
0.0863065 0.682814 0.832761
0.0863065 0.572946 0.832761
0.18755 0.656545 0.990825
0.190158 0.734704 0.910036
0.0229314 0.554747 0.859544
0.0229314 0.664615 0.859544
0.106518 0.554636 0.860675
0.106518 0.664505 0.860675
0.188543 0.552867 0.861145
0.190516 0.658399 0.86176
0.0233658 0.737559 0.831911
0.0233658 0.517821 0.831911
0.0233658 0.627691 0.831911
0.107112 0.737749 0.833057
0.107112 0.518013 0.833057
0.107112 0.627881 0.833057
0.229644 0.654556 0.992699
0.146848 0.735831 0.94478
0.188571 0.735479 0.88849
0.0230079 0.73759 0.852759
0.0230079 0.517853 0.852759
0.0230079 0.627721 0.852759
0.106666 0.737749 0.853776
0.106666 0.518013 0.853776
0.106666 0.627881 0.853776
0.228602 0.507703 0.965621
0.190281 0.515281 0.855658
0.190499 0.622454 0.854785
0.0224964 0.55477 0.880346
0.0224964 0.664639 0.880346
0.106074 0.554636 0.881386
0.106074 0.664505 0.881386
0.18821 0.553825 0.882388
0.187711 0.662897 0.883078
0.0441119 0.682795 0.852895
0.0441119 0.572926 0.852895
0.127467 0.682815 0.854064
0.127467 0.572947 0.854064
0.211164 0.680148 0.856083
0.21135 0.5673 0.855294
0.0435374 0.719451 0.880506
0.0435374 0.609583 0.880506
0.126874 0.719439 0.881682
0.126874 0.60957 0.881682
0.209806 0.715623 0.882403
0.209993 0.604679 0.881773
0.0440129 0.719508 0.859771
0.0440129 0.60964 0.859771
0.127319 0.719439 0.860971
0.127319 0.60957 0.860971
0.209275 0.715825 0.862177
0.211103 0.605117 0.861798
0.0445838 0.682744 0.832154
0.0445838 0.572876 0.832154
0.127911 0.682815 0.833353
0.127911 0.572947 0.833353
0.0023147 0.573135 0.832693
0.230572 0.509552 0.945827
0.0648814 0.554659 0.860075
0.0648814 0.664527 0.860075
0.147072 0.55334 0.861699
0.148139 0.663381 0.86069
0.231764 0.5496 0.863475
0.232417 0.660178 0.862967
0.0654801 0.737732 0.832465
0.0654801 0.517995 0.832465
0.0654801 0.627864 0.832465
0.232039 0.730349 0.836297
0.149297 0.737897 0.853654
0.231387 0.512009 0.856235
0.145616 0.547567 0.992699
0.190415 0.73452 0.83484
0.168198 0.600099 0.992381
0.0650431 0.737746 0.853184
0.0650431 0.518009 0.853184
0.0650431 0.627877 0.853184
0.0435374 0.499715 0.880506
0.149935 0.516361 0.854466
0.147692 0.6272 0.85326
0.230879 0.734258 0.857434
0.148012 0.736358 0.908973
0.231928 0.622984 0.855605
0.0644563 0.554638 0.880802
0.0644563 0.664505 0.880802
0.147706 0.553155 0.882593
0.148303 0.662671 0.881136
0.231223 0.552025 0.883815
0.230374 0.659136 0.883253
9.98591e-05 0.681983 0.909072
9.98591e-05 0.572115 0.909072
0.0846771 0.682815 0.908708
0.0846771 0.572946 0.908708
0.167079 0.681315 0.909884
0.168161 0.569558 0.910772
0.0428767 0.499756 0.914992
0.0440129 0.49977 0.859771
0.0840853 0.719434 0.936288
0.0840853 0.609566 0.936288
0.168062 0.717696 0.937737
0.167247 0.607447 0.93738
0.00125435 0.719133 0.915591
0.00125435 0.609264 0.915591
0.0845309 0.719439 0.915599
0.0845309 0.609571 0.915599
0.169657 0.717564 0.91764
0.167918 0.607371 0.916153
0.00162058 0.683053 0.887966
0.00162058 0.573185 0.887966
0.0851224 0.682814 0.887996
0.0851224 0.572946 0.887996
0.16734 0.682583 0.88956
0.16776 0.571956 0.889803
0.0218999 0.554677 0.914772
0.0218999 0.664545 0.914772
0.105333 0.554636 0.915895
0.105333 0.664504 0.915895
0.18969 0.553135 0.917648
0.189007 0.660659 0.916077
0.022413 0.737675 0.887162
0.022413 0.517938 0.887162
0.022413 0.627807 0.887162
0.105925 0.737749 0.888292
0.105925 0.518013 0.888292
0.105925 0.627881 0.888292
0.188826 0.73646 0.944264
0.190343 0.515625 0.889264
0.190734 0.62557 0.887996
0.0219979 0.73765 0.907941
0.0219979 0.517912 0.907941
0.0219979 0.627782 0.907941
0.105481 0.737749 0.909004
0.105481 0.518013 0.909004
0.105481 0.627881 0.909004
0.147702 0.737485 0.887366
0.189292 0.515206 0.911417
0.189159 0.623901 0.908951
0.0214813 0.554707 0.935521
0.0214813 0.664575 0.935521
0.104889 0.55463 0.936584
0.104889 0.664498 0.936584
0.188279 0.551339 0.938997
0.189676 0.659267 0.936849
0.0429687 0.682814 0.908116
0.0429687 0.572945 0.908116
0.126282 0.682815 0.9093
0.126282 0.572947 0.9093
0.210459 0.678092 0.911182
0.210614 0.568382 0.910013
0.0423974 0.719432 0.935696
0.0423974 0.609564 0.935696
0.125689 0.719434 0.93688
0.125689 0.609564 0.93688
0.209599 0.714743 0.938747
0.209186 0.6063 0.938086
0.0428767 0.719492 0.914992
0.0428767 0.609624 0.914992
0.126133 0.719438 0.916191
0.126133 0.60957 0.916191
0.210863 0.715311 0.918103
0.208253 0.604612 0.916722
0.0434432 0.682754 0.887382
0.0434432 0.572886 0.887382
0.126726 0.682815 0.888588
0.126726 0.572947 0.888588
0.209825 0.677729 0.889173
0.208503 0.569529 0.889021
0.0637034 0.554656 0.915295
0.0637034 0.664525 0.915295
0.145575 0.55558 0.917739
0.146209 0.664868 0.917496
0.229354 0.547807 0.918119
0.230101 0.654741 0.918232
0.0642907 0.737728 0.887693
0.0642907 0.517991 0.887693
0.0642907 0.62786 0.887693
0.231179 0.514575 0.890804
0.14784 0.517892 0.890858
0.148603 0.627013 0.88852
0.231031 0.733476 0.8894
0.147938 0.517807 0.833171
0.232309 0.621062 0.889044
0.0638704 0.737752 0.908412
0.0638704 0.518015 0.908412
0.0638704 0.627884 0.908412
0.148603 0.62751 0.831645
0.147058 0.517974 0.911243
0.148176 0.629766 0.909049
0.18928 0.737002 0.854527
0.229236 0.511671 0.91248
0.230798 0.619182 0.909823
0.0632895 0.554622 0.935992
0.0632895 0.66449 0.935992
0.146726 0.553542 0.937601
0.145077 0.663552 0.937737
0.228873 0.545742 0.938747
0.229722 0.656554 0.939126
0.000461724 0.607606 0.992176
0.000461734 0.717476 0.992176
0.083493 0.68229 0.963776
0.083493 0.572422 0.963776
0.165121 0.678163 0.963943
0.168232 0.567881 0.965408
0.209405 0.600799 0.992904
0.000531695 0.500546 0.881469
0.188494 0.513539 0.945137
0.210265 0.709395 0.994248
0.0832345 0.710303 0.99144
0.0832345 0.600435 0.99144
0.16646 0.711461 0.992548
0.170567 0.570645 0.832913
0.000590231 0.718917 0.971206
0.000590231 0.609049 0.971206
0.0833605 0.718741 0.970789
0.0833605 0.608871 0.970789
0.165878 0.714743 0.972239
0.166236 0.604003 0.972284
0.000872129 0.68322 0.943209
0.000872129 0.57335 0.943209
0.0839415 0.682798 0.943103
0.0839415 0.572929 0.943103
0.167961 0.679117 0.944006
0.167598 0.571877 0.945137
0.0209337 0.554018 0.969597
0.0209337 0.663886 0.969597
0.104162 0.553936 0.971085
0.104162 0.663805 0.971085
0.188137 0.547485 0.973331
0.186372 0.66101 0.969984
0.0213673 0.737692 0.94226
0.0213673 0.517955 0.94226
0.0213673 0.627824 0.94226
0.104742 0.737734 0.943399
0.104742 0.517996 0.943399
0.104742 0.627864 0.943399
0.227768 0.543334 0.993952
0.189656 0.62411 0.833656
0.188457 0.624127 0.94437
0.0209447 0.737147 0.962949
0.0209447 0.517411 0.962949
0.0209447 0.627279 0.962949
0.104294 0.737226 0.964072
0.104294 0.51749 0.964072
0.104294 0.627358 0.964072
0.188285 0.732297 0.964839
0.190317 0.511753 0.834241
0.187004 0.622696 0.965067
0.0218258 0.547324 0.990051
0.0218258 0.657192 0.990051
0.104042 0.545505 0.991728
0.104042 0.655373 0.991728
0.0852693 0.499704 0.88109
0.0023147 0.683003 0.832693
0.0419044 0.6824 0.963108
0.0419044 0.572532 0.963108
0.125093 0.682292 0.964368
0.125093 0.572424 0.964368
0.209518 0.674197 0.965264
0.208927 0.565547 0.966546
0.0414922 0.71028 0.990855
0.0414922 0.600412 0.990855
0.124842 0.710309 0.992024
0.124842 0.600439 0.992024
0.231839 0.732709 0.910711
0.0845309 0.499704 0.915599
0.0417394 0.718803 0.970182
0.0417394 0.608934 0.970182
0.124962 0.718739 0.971381
0.124962 0.608871 0.971381
0.209704 0.713613 0.972345
0.207903 0.602392 0.972732
0.0423241 0.682763 0.942465
0.0423241 0.572895 0.942465
0.125542 0.682798 0.943695
0.125542 0.57293 0.943695
0.210755 0.676931 0.944977
0.210916 0.568786 0.946404
0.0625431 0.553959 0.970485
0.0625431 0.663827 0.970485
0.145008 0.551899 0.972846
0.144429 0.659412 0.972595
0.229527 0.545461 0.973271
0.230678 0.655074 0.971889
0.0631163 0.737714 0.942799
0.0631163 0.517978 0.942799
0.0631163 0.627846 0.942799
0.232076 0.511773 0.83459
0.146419 0.516474 0.945015
0.146499 0.623144 0.944454
0.230123 0.732418 0.945349
0.0857144 0.499704 0.860379
0.230674 0.620874 0.946275
0.0626943 0.73724 0.96348
0.0626943 0.517503 0.96348
0.0626943 0.627372 0.96348
0.145357 0.736022 0.964763
0.14541 0.515741 0.965287
0.146407 0.624402 0.964543
0.230111 0.732287 0.967063
0.145952 0.653609 0.992684
0.229512 0.61895 0.966266
0.062449 0.545475 0.991144
0.062449 0.655343 0.991144
0.188773 0.546277 0.993974
0.210413 0.678663 0.834726
0.186106 0.511782 0.967594
0.170029 0.681273 0.83358
0.231478 0.623241 0.834818
0.213158 0.567061 0.834355
0.148118 0.737557 0.83292
0.251281 0.706841 0.995561
0.249433 0.710872 0.974986
0.0205537 0.793608 0.0237722
0.0205537 0.903476 0.0237722
0.103637 0.793383 0.0250476
0.103637 0.903251 0.0250476
0.188114 0.797483 0.0256776
0.185323 0.907561 0.0263718
0.0200246 0.829114 0.0514673
0.0200246 0.938983 0.0514673
0.103057 0.829324 0.0527316
0.103057 0.939192 0.0527316
0.186954 0.832535 0.0547815
0.18771 0.94132 0.0539292
0.0204262 0.829636 0.0310205
0.0204262 0.939504 0.0310205
0.103505 0.829831 0.0320562
0.103505 0.9397 0.0320562
0.187116 0.834311 0.033998
0.185129 0.943153 0.0332616
0.0197319 0.803229 0.00348245
0.224917 0.942226 0.165074
0.0197319 0.913098 0.00348245
0.0398236 0.994038 0.0862644
0.103758 0.801815 0.00439947
0.103758 0.911683 0.00439947
0.205663 0.885888 0.1674
0.247708 0.964265 0.0819628
0.041003 0.77482 0.0311698
0.041003 0.88469 0.0311698
0.124306 0.774897 0.0323515
0.124306 0.884765 0.0323515
0.207295 0.779037 0.0345376
0.206822 0.89244 0.031769
0.0413424 0.856721 0.00349657
0.0413424 0.96659 0.00349657
0.124559 0.856749 0.00469469
0.124559 0.966617 0.00469469
0.185825 0.940243 0.164478
0.186583 0.800242 0.00505478
0.0411172 0.848367 0.0241142
0.0411172 0.958237 0.0241142
0.124439 0.848317 0.0253429
0.124439 0.958187 0.0253429
0.20591 0.85585 0.026945
0.205493 0.963425 0.0262361
0.0405672 0.774318 0.0518166
0.0405672 0.884186 0.0518166
0.123858 0.77439 0.0530267
0.123858 0.884258 0.0530267
0.207195 0.779327 0.055058
0.208997 0.889413 0.0519167
0.0619919 0.793354 0.0244771
0.0619919 0.903222 0.0244771
0.144767 0.79435 0.0258304
0.145726 0.905629 0.0269329
0.227515 0.799631 0.0268477
0.229034 0.909295 0.0275017
0.0614038 0.829361 0.0521524
0.0614038 0.939231 0.0521524
0.144079 0.829471 0.0525991
0.144822 0.939143 0.0532017
0.228156 0.837896 0.0549137
0.229507 0.945335 0.0531877
0.061846 0.829872 0.0314502
0.061846 0.93974 0.0314502
0.143656 0.830982 0.0323932
0.144997 0.941075 0.0333114
0.228494 0.837122 0.0328863
0.226763 0.947039 0.0332408
0.0621112 0.801815 0.00381075
0.0621112 0.911683 0.00381075
0.144409 0.91156 0.00617662
0.144905 0.800916 0.00456045
0.246148 0.776356 0.167442
0.224438 0.829036 0.164607
0.0826989 0.7749 0.0317604
0.0826989 0.884769 0.0317604
0.16737 0.781115 0.0336484
0.167123 0.88573 0.0330352
0.183678 0.831186 0.164889
0.0804728 0.847614 0.135161
0.0829602 0.856747 0.00410575
0.0829602 0.966615 0.00410575
0.227511 0.911247 0.00570568
0.0386383 0.994038 0.141496
0.0828278 0.848313 0.0247542
0.0828278 0.958181 0.0247542
0.165653 0.849378 0.0254024
0.165955 0.962167 0.0254937
0.249275 0.889208 0.0346083
0.0405672 0.994055 0.0518166
0.0822493 0.774395 0.0524376
0.0822493 0.884263 0.0524376
0.166857 0.776443 0.0543251
0.165477 0.886736 0.0532359
0.248847 0.960794 0.116099
0.205917 0.855167 0.00575769
0.0194594 0.792924 0.0789412
0.0194594 0.902792 0.0789412
0.102466 0.792685 0.0802324
0.102466 0.902553 0.0802324
0.186791 0.794992 0.0823931
0.186346 0.905399 0.0821806
0.018869 0.829065 0.106551
0.018869 0.938933 0.106551
0.101873 0.829307 0.107839
0.101873 0.939175 0.107839
0.18578 0.832794 0.109628
0.184648 0.94118 0.110246
0.0193086 0.829065 0.086058
0.0193086 0.938933 0.086058
0.102318 0.829307 0.0871274
0.102318 0.939177 0.0871274
0.186689 0.833746 0.0897533
0.186262 0.94251 0.0895036
0.0198845 0.792921 0.0584591
0.0198845 0.902789 0.0584591
0.10291 0.79269 0.0595443
0.10291 0.902558 0.0595443
0.186112 0.795552 0.0617777
0.186394 0.903055 0.0610231
0.0398236 0.774302 0.0862644
0.0398236 0.88417 0.0862644
0.123119 0.774373 0.0874226
0.123119 0.884241 0.0874226
0.206768 0.776127 0.0904045
0.208467 0.889051 0.089011
0.0404159 0.847691 0.0586821
0.0404159 0.957561 0.0586821
0.123712 0.847624 0.0598396
0.123712 0.957492 0.0598396
0.206541 0.853816 0.061994
0.207842 0.963071 0.0607329
0.0399734 0.84769 0.0793209
0.0399734 0.957559 0.0793209
0.123268 0.847619 0.0805276
0.123268 0.957487 0.0805276
0.206625 0.853128 0.0826769
0.20553 0.961814 0.0811021
0.0393804 0.774301 0.106927
0.0393804 0.88417 0.106927
0.122675 0.774373 0.108134
0.122675 0.884241 0.108134
0.206191 0.777295 0.110586
0.207018 0.888405 0.109634
0.0608146 0.792646 0.0796548
0.0608146 0.902516 0.0796548
0.144459 0.793265 0.0809822
0.14367 0.904554 0.0808198
0.226902 0.796403 0.0841235
0.228154 0.907959 0.0812835
0.0602218 0.829344 0.107261
0.0602218 0.939214 0.107261
0.144907 0.832017 0.107944
0.142357 0.940366 0.108043
0.226819 0.836264 0.11045
0.227516 0.945892 0.109071
0.0606671 0.829344 0.0865225
0.0606671 0.939214 0.0865225
0.144743 0.829733 0.0868503
0.144317 0.941698 0.0880123
0.227121 0.834552 0.0899233
0.22784 0.944811 0.0879311
0.0612603 0.792653 0.05894
0.0612603 0.902523 0.05894
0.145455 0.79359 0.0596501
0.143343 0.90289 0.0603127
0.227261 0.802494 0.0626318
0.228836 0.90748 0.06054
0.0815104 0.774378 0.0868306
0.0815104 0.884246 0.0868306
0.166453 0.778031 0.0889587
0.166224 0.885884 0.0880821
0.248221 0.778597 0.0896948
0.0381946 0.994038 0.162159
0.0821021 0.84762 0.0592475
0.0821021 0.957488 0.0592475
0.164538 0.848196 0.0603433
0.164892 0.957857 0.0615035
0.247119 0.853021 0.139902
0.0393804 0.994038 0.106927
0.0816582 0.847614 0.0799387
0.0816582 0.957482 0.0799387
0.165914 0.847946 0.080879
0.165265 0.959463 0.0819415
0.0798798 0.884246 0.162777
0.160622 0.958217 0.137745
0.0810656 0.774378 0.107544
0.0810656 0.884246 0.107544
0.165247 0.778409 0.109886
0.165989 0.887197 0.109443
0.142797 0.829507 0.164779
0.250224 0.888642 0.0557362
0.0182764 0.792927 0.134167
0.0182764 0.902795 0.134167
0.10128 0.792683 0.135454
0.10128 0.902553 0.135454
0.184658 0.793708 0.136977
0.185714 0.908923 0.138175
0.0176834 0.829065 0.161783
0.0176834 0.938933 0.161783
0.100687 0.829307 0.163071
0.100687 0.939175 0.163071
0.0798798 0.774378 0.162777
0.247724 0.963252 0.137255
0.0181234 0.829065 0.14129
0.0181234 0.938933 0.14129
0.101132 0.829307 0.142358
0.101132 0.939175 0.142358
0.184189 0.831589 0.143306
0.182247 0.944999 0.145167
0.0187162 0.792927 0.113674
0.0187162 0.902795 0.113674
0.101725 0.792683 0.114742
0.101725 0.902553 0.114742
0.185071 0.796245 0.116558
0.18673 0.905715 0.117293
0.0386383 0.774301 0.141496
0.0386383 0.88417 0.141496
0.121934 0.774373 0.142654
0.121934 0.884241 0.142654
0.204628 0.776289 0.145456
0.205229 0.891414 0.146628
0.0392311 0.84769 0.11388
0.0392311 0.957559 0.11388
0.122526 0.847619 0.115037
0.122526 0.957487 0.115037
0.205981 0.852507 0.117295
0.205529 0.959905 0.116718
0.0387875 0.84769 0.134543
0.0387875 0.957559 0.134543
0.122082 0.847619 0.13575
0.122082 0.957487 0.13575
0.204744 0.853354 0.137761
0.204463 0.960417 0.137537
0.0381946 0.774301 0.162159
0.0381946 0.88417 0.162159
0.121488 0.774373 0.163366
0.121488 0.884241 0.163366
0.163479 0.850535 0.138103
0.0804728 0.957482 0.135161
0.059629 0.792646 0.134877
0.059629 0.902516 0.134877
0.14279 0.791817 0.136313
0.143854 0.902759 0.13543
0.224568 0.796245 0.137929
0.225996 0.909061 0.137891
0.059036 0.829344 0.162493
0.059036 0.939214 0.162493
0.167029 0.854417 0.00370843
0.227937 0.80318 0.00604694
0.163052 0.957037 0.116397
0.248284 0.890446 0.0887386
0.0594814 0.829344 0.141753
0.0594814 0.939214 0.141753
0.142676 0.829538 0.144132
0.141269 0.938882 0.143535
0.225323 0.831795 0.144165
0.225366 0.945702 0.145015
0.0600742 0.792646 0.114137
0.0600742 0.902516 0.114137
0.142819 0.794185 0.115014
0.143487 0.903324 0.114507
0.226031 0.798591 0.117034
0.227491 0.90768 0.116561
0.0803246 0.774378 0.142062
0.0803246 0.884246 0.142062
0.164902 0.7734 0.143726
0.165378 0.885992 0.145247
0.247726 0.780584 0.0567617
0.165099 0.77606 0.16429
0.0809174 0.847614 0.114445
0.0809174 0.957482 0.114445
0.164379 0.85093 0.117062
0.207204 0.96418 0.0049952
0.246168 0.780651 0.146151
0.142949 0.93951 0.163543
0.162519 0.884155 0.166059
0.247074 0.853435 0.117869
0.204354 0.774341 0.165584
0.247206 0.888612 0.109044
0.248231 0.8864 0.1649
0.184876 0.911376 0.00627962
0.248686 0.890576 0.14449
0.247768 0.779509 0.110493
0.166801 0.964262 0.00479355
0.247608 0.853462 0.0822641
0.166037 0.74546 0.00742108
0.248828 0.85285 0.0621341
0.164665 0.994946 0.163631
0.248938 0.856841 0.00595206
0.248653 0.963871 0.0617197
0.249006 0.963087 0.0271991
0.249707 0.853214 0.0258219
0.208111 0.745427 0.00685398
0.0170905 0.792927 0.1894
0.0170906 0.902795 0.1894
0.100094 0.792683 0.190687
0.100094 0.902553 0.190687
0.182723 0.795239 0.192124
0.184778 0.902123 0.191348
0.0164976 0.829065 0.217016
0.0164976 0.938933 0.217016
0.0995013 0.829307 0.218303
0.0995013 0.939175 0.218303
0.182052 0.834567 0.219986
0.181689 0.941314 0.218407
0.0169376 0.829065 0.196522
0.0169376 0.938933 0.196522
0.0999456 0.829307 0.197591
0.0999456 0.939175 0.197591
0.182164 0.830363 0.199894
0.183575 0.939467 0.197964
0.0358231 0.994038 0.272624
0.0175305 0.902795 0.168906
0.100539 0.792683 0.169975
0.100539 0.902553 0.169975
0.244576 0.776892 0.331604
0.24512 0.849474 0.171244
0.0374525 0.774301 0.196729
0.0374525 0.88417 0.196729
0.120748 0.774373 0.197886
0.120748 0.884241 0.197886
0.203966 0.777647 0.201514
0.205579 0.888028 0.198806
0.0380454 0.84769 0.169112
0.0380454 0.957559 0.169112
0.121341 0.847619 0.17027
0.121341 0.957487 0.17027
0.244145 0.777659 0.310968
0.222239 0.831237 0.332115
0.0376018 0.84769 0.189775
0.0376018 0.957559 0.189775
0.120896 0.847619 0.190982
0.120896 0.957487 0.190982
0.202051 0.850496 0.192756
0.203315 0.961305 0.192151
0.0370089 0.774301 0.217392
0.0370089 0.88417 0.217392
0.120303 0.774373 0.218598
0.120303 0.884241 0.218598
0.203439 0.776695 0.221928
0.20403 0.88787 0.219591
0.0584432 0.792646 0.190109
0.0584432 0.902516 0.190109
0.14163 0.79283 0.19223
0.141547 0.901982 0.192935
0.2246 0.793893 0.194082
0.227371 0.905968 0.192234
0.0578503 0.829344 0.217725
0.0578503 0.939214 0.217725
0.142554 0.827481 0.219734
0.140383 0.942032 0.217775
0.223754 0.832517 0.220977
0.225025 0.94142 0.219769
0.0582956 0.829344 0.196986
0.0582956 0.939214 0.196986
0.140208 0.830035 0.198731
0.141966 0.939985 0.196915
0.223871 0.831858 0.20034
0.225951 0.943288 0.199363
0.0588884 0.792646 0.16937
0.0588884 0.902516 0.16937
0.245052 0.958062 0.282684
0.163589 0.957953 0.169067
0.0370089 0.994038 0.217392
0.224124 0.794069 0.173957
0.0791389 0.774378 0.197294
0.0791389 0.884246 0.197294
0.163461 0.773892 0.19817
0.162446 0.884422 0.198883
0.0374525 0.994038 0.196729
0.244007 0.886982 0.331741
0.0797316 0.847614 0.169678
0.0797316 0.957482 0.169678
0.246563 0.961336 0.225927
0.180597 0.940183 0.3299
0.244134 0.84843 0.283616
0.247696 0.960219 0.19539
0.079287 0.847614 0.190393
0.079287 0.957482 0.190393
0.161267 0.848806 0.192624
0.161768 0.960196 0.191307
0.246347 0.775732 0.201726
0.246527 0.885541 0.255617
0.078694 0.774378 0.218009
0.078694 0.884246 0.218009
0.161962 0.773672 0.219074
0.162708 0.886349 0.219517
0.243802 0.779438 0.276533
0.184933 0.796973 0.172693
0.0159048 0.792927 0.244632
0.0159048 0.902795 0.244632
0.0989086 0.792683 0.245919
0.0989086 0.902553 0.245919
0.183641 0.796413 0.247973
0.182626 0.901706 0.245093
0.0153119 0.829065 0.272248
0.0153119 0.938933 0.272248
0.0983159 0.829307 0.273536
0.0983159 0.939177 0.273536
0.182585 0.831956 0.274025
0.183062 0.937544 0.274784
0.0157519 0.829065 0.251755
0.0157519 0.938933 0.251755
0.0987602 0.829307 0.252823
0.0987602 0.939175 0.252823
0.182929 0.834468 0.253335
0.182101 0.938872 0.253701
0.0163447 0.792927 0.224139
0.0163447 0.902795 0.224139
0.0993529 0.792683 0.225207
0.0993529 0.902553 0.225207
0.182275 0.794993 0.226235
0.182405 0.906769 0.224512
0.0362668 0.774301 0.251961
0.0362668 0.88417 0.251961
0.119562 0.774373 0.253119
0.119562 0.884241 0.253119
0.203544 0.776697 0.255517
0.204657 0.889248 0.255713
0.0368596 0.84769 0.224345
0.0368596 0.957559 0.224345
0.120155 0.847619 0.225502
0.120155 0.957487 0.225502
0.203174 0.851411 0.226511
0.203012 0.957351 0.226428
0.036416 0.84769 0.245008
0.036416 0.957559 0.245008
0.11971 0.847619 0.246215
0.11971 0.957487 0.246215
0.203725 0.850849 0.24694
0.204533 0.95987 0.246533
0.0358231 0.774301 0.272624
0.0358231 0.88417 0.272624
0.119118 0.774373 0.273831
0.119118 0.884241 0.273831
0.202346 0.777678 0.276491
0.204302 0.885128 0.275073
0.0572574 0.792646 0.245342
0.0572574 0.902516 0.245342
0.140931 0.79232 0.247105
0.141008 0.901532 0.246192
0.223353 0.795333 0.24966
0.226411 0.905264 0.246925
0.0566645 0.829344 0.272958
0.0566645 0.939214 0.272958
0.139917 0.829307 0.274126
0.139917 0.939175 0.274126
0.224409 0.831946 0.275141
0.223521 0.940533 0.274335
0.0571099 0.829344 0.252218
0.0571099 0.939214 0.252218
0.140333 0.82895 0.253522
0.140225 0.938484 0.25319
0.224394 0.832499 0.254849
0.224917 0.940926 0.254173
0.0577027 0.792646 0.224602
0.0577027 0.902516 0.224602
0.140389 0.792565 0.226106
0.141731 0.905967 0.225342
0.224074 0.796426 0.228222
0.225637 0.90539 0.226633
0.077953 0.774378 0.252527
0.077953 0.884246 0.252527
0.1632 0.777772 0.253665
0.162817 0.885346 0.253978
0.180489 0.834285 0.329711
0.245218 0.961232 0.303595
0.0785459 0.847614 0.22491
0.0785459 0.957482 0.22491
0.161449 0.84978 0.22671
0.161262 0.957716 0.226466
0.244497 0.886345 0.309842
0.035081 0.994038 0.307194
0.0781013 0.847614 0.245626
0.0781013 0.957482 0.245626
0.161261 0.849661 0.246803
0.161155 0.957102 0.246954
0.245004 0.777759 0.255477
0.246151 0.889406 0.277276
0.0775083 0.774378 0.273242
0.0775083 0.884246 0.273242
0.161393 0.773584 0.274114
0.162443 0.886864 0.275599
0.0346374 0.994038 0.327857
0.0362668 0.994038 0.251961
0.0147191 0.792927 0.299865
0.0147191 0.902795 0.299865
0.0977231 0.792683 0.301152
0.0977231 0.902553 0.301152
0.181832 0.795453 0.301892
0.180295 0.90426 0.302491
0.0141261 0.829065 0.327481
0.0141261 0.938933 0.327481
0.0971295 0.829307 0.328768
0.0971295 0.939175 0.328768
0.0175305 0.792927 0.168906
0.205336 0.961901 0.171543
0.0145662 0.829065 0.306987
0.0145662 0.938933 0.306987
0.0975747 0.829307 0.308056
0.0975747 0.939175 0.308056
0.181183 0.831065 0.30953
0.18137 0.940826 0.309612
0.015159 0.792927 0.279371
0.015159 0.902795 0.279371
0.0981674 0.792683 0.28044
0.0981674 0.902553 0.28044
0.180344 0.79461 0.280655
0.18402 0.903621 0.282647
0.035081 0.774301 0.307194
0.035081 0.88417 0.307194
0.118376 0.774373 0.308351
0.118376 0.884241 0.308351
0.202845 0.77849 0.30853
0.201056 0.886863 0.309685
0.0356739 0.84769 0.279577
0.0356739 0.957559 0.279577
0.118969 0.847619 0.280735
0.118969 0.957487 0.280735
0.204187 0.84995 0.282191
0.203481 0.955964 0.281602
0.0352303 0.84769 0.30024
0.0352303 0.957559 0.30024
0.118525 0.847619 0.301447
0.118525 0.957487 0.301447
0.202248 0.849674 0.302695
0.201039 0.959815 0.302845
0.0346374 0.774301 0.327857
0.0346374 0.88417 0.327857
0.117931 0.774373 0.329063
0.117931 0.884241 0.329063
0.245362 0.847817 0.227659
0.247355 0.886635 0.199324
0.0560717 0.792646 0.300574
0.0560717 0.902516 0.300574
0.139325 0.792685 0.301742
0.139325 0.902553 0.301742
0.223821 0.79476 0.304161
0.223485 0.904505 0.303989
0.0554788 0.829344 0.32819
0.0554788 0.939214 0.32819
0.138732 0.829307 0.329358
0.138732 0.939175 0.329358
0.24699 0.884062 0.220429
0.246458 0.849198 0.193452
0.0559241 0.829344 0.307451
0.0559241 0.939214 0.307451
0.139176 0.829307 0.308646
0.139176 0.939175 0.308646
0.222417 0.831412 0.311354
0.224676 0.942003 0.309289
0.0565169 0.792646 0.279835
0.0565169 0.902516 0.279835
0.139769 0.792685 0.28103
0.139769 0.902553 0.28103
0.222768 0.796358 0.284339
0.224615 0.903402 0.283251
0.0767673 0.774378 0.307759
0.0767673 0.884246 0.307759
0.161058 0.77681 0.30933
0.15972 0.883898 0.307949
0.161082 0.774601 0.330571
0.243396 0.849035 0.304795
0.0773601 0.847614 0.280143
0.0773601 0.957482 0.280143
0.161547 0.848245 0.280595
0.16089 0.956133 0.279429
0.202574 0.886089 0.330165
0.160398 0.886755 0.328743
0.0769154 0.847614 0.300858
0.0769154 0.957482 0.300858
0.161001 0.846422 0.301294
0.159933 0.955674 0.301351
0.245072 0.960044 0.173837
0.201962 0.776713 0.328815
0.0763225 0.774378 0.328474
0.0763225 0.884246 0.328474
0.227464 0.904447 0.172125
0.245616 0.959368 0.247244
0.142225 0.903419 0.171232
0.203024 0.848729 0.171613
0.16132 0.849039 0.172808
0.222315 0.942073 0.330346
0.246324 0.85032 0.248441
0.183184 0.902417 0.171096
0.245764 0.777836 0.222703
0.203567 0.996272 0.221266
0.162551 0.997542 0.199219
0.141589 0.7931 0.171292
0.0135333 0.792927 0.355097
0.0135333 0.902795 0.355097
0.0965367 0.792683 0.356384
0.0965367 0.902553 0.356384
0.180621 0.793556 0.358047
0.17944 0.903083 0.35784
0.0129404 0.829065 0.382713
0.0129404 0.938933 0.382713
0.095944 0.829307 0.384001
0.095944 0.939175 0.384001
0.179726 0.828885 0.38464
0.178329 0.939301 0.385641
0.0133804 0.829065 0.36222
0.0133804 0.938933 0.36222
0.0963893 0.829307 0.363288
0.0963893 0.939175 0.363288
0.178812 0.831221 0.363215
0.179774 0.939316 0.364055
0.0139732 0.902795 0.334604
0.0139732 0.792927 0.334604
0.096982 0.792683 0.335672
0.096982 0.902553 0.335672
0.241645 0.772982 0.47686
0.243039 0.849325 0.337838
0.0338953 0.774301 0.362426
0.0338953 0.88417 0.362426
0.117191 0.774373 0.363584
0.117191 0.884241 0.363584
0.201059 0.777672 0.365791
0.201771 0.88711 0.364851
0.0344881 0.84769 0.33481
0.0344881 0.957559 0.33481
0.117784 0.847619 0.335967
0.117784 0.957487 0.335967
0.242765 0.886385 0.476774
0.201548 0.959105 0.336812
0.0340446 0.84769 0.355473
0.0340446 0.957559 0.355473
0.117338 0.847619 0.35668
0.117338 0.957487 0.35668
0.200929 0.849067 0.358337
0.201127 0.959011 0.357776
0.0334516 0.774301 0.383089
0.0334516 0.88417 0.383089
0.116746 0.774373 0.384296
0.116746 0.884241 0.384296
0.2013 0.774314 0.385861
0.20215 0.886242 0.385679
0.054886 0.792646 0.355807
0.054886 0.902516 0.355807
0.138139 0.792685 0.356975
0.138139 0.902553 0.356975
0.222619 0.795103 0.35859
0.222946 0.906573 0.35814
0.054293 0.829344 0.383423
0.054293 0.939214 0.383423
0.137546 0.829307 0.384591
0.137546 0.939175 0.384591
0.221791 0.833531 0.385906
0.221564 0.941378 0.386589
0.0547383 0.829344 0.362683
0.0547383 0.939214 0.362683
0.137991 0.829307 0.363879
0.137991 0.939175 0.363879
0.221054 0.831688 0.365695
0.221276 0.941341 0.365734
0.0553311 0.792646 0.335067
0.0553311 0.902516 0.335067
0.138583 0.792685 0.336263
0.138583 0.902553 0.336263
0.242157 0.959034 0.338466
0.242199 0.960226 0.358757
0.0755815 0.774378 0.362992
0.0755815 0.884246 0.362992
0.159218 0.775227 0.364604
0.158669 0.883459 0.364478
0.17557 0.830669 0.494778
0.241118 0.886477 0.495989
0.0761744 0.847614 0.335375
0.0761744 0.957482 0.335375
0.0334516 0.994038 0.383089
0.222122 0.793224 0.338284
0.0310801 0.994038 0.493554
0.241066 0.778075 0.420095
0.0757297 0.847614 0.356091
0.0757297 0.957482 0.356091
0.158031 0.846943 0.356376
0.159043 0.960058 0.356994
0.241905 0.958881 0.448139
0.200677 0.848253 0.338268
0.0751368 0.774378 0.383707
0.0751368 0.884246 0.383707
0.158383 0.775237 0.384674
0.15942 0.886624 0.385408
0.242704 0.776986 0.364538
0.242588 0.848451 0.468448
0.0123476 0.792927 0.41033
0.0123476 0.902795 0.41033
0.0953513 0.792683 0.411617
0.0953513 0.902553 0.411617
0.17842 0.796186 0.41351
0.180609 0.905452 0.413214
0.0117546 0.829065 0.437946
0.0117546 0.938933 0.437946
0.0947585 0.829307 0.439233
0.0947585 0.939175 0.439233
0.179648 0.829739 0.441612
0.176951 0.940564 0.441829
0.0121947 0.829065 0.417452
0.0121947 0.938933 0.417452
0.0952029 0.829307 0.418521
0.0952029 0.939175 0.418521
0.17787 0.831069 0.419729
0.178326 0.942787 0.420644
0.0127874 0.792927 0.389836
0.0127875 0.902795 0.389836
0.0957956 0.792683 0.390905
0.0957956 0.902553 0.390905
0.17887 0.793413 0.392382
0.181104 0.902816 0.391941
0.0327096 0.774301 0.417659
0.0327096 0.88417 0.417659
0.116004 0.774373 0.418816
0.116004 0.884241 0.418816
0.2199 0.795101 0.412176
0.200445 0.886521 0.41989
0.0333023 0.84769 0.390042
0.0333023 0.957559 0.390042
0.116597 0.847619 0.3912
0.116597 0.957487 0.3912
0.200922 0.848343 0.391314
0.199703 0.958272 0.392032
0.0328588 0.84769 0.410705
0.0328588 0.957559 0.410705
0.116153 0.847619 0.411912
0.116153 0.957487 0.411912
0.199036 0.849729 0.41226
0.200609 0.959153 0.413889
0.0322659 0.774301 0.438322
0.0322659 0.88417 0.438322
0.11556 0.774373 0.439528
0.11556 0.884241 0.439528
0.200112 0.775989 0.419027
0.200946 0.884634 0.440283
0.0537002 0.792646 0.411039
0.0537002 0.902516 0.411039
0.136953 0.792685 0.412207
0.136953 0.902553 0.412207
0.222734 0.796462 0.391951
0.221756 0.905187 0.414064
0.0531073 0.829344 0.438655
0.0531073 0.939214 0.438655
0.13636 0.829307 0.439823
0.13636 0.939175 0.439823
0.222632 0.830259 0.440373
0.220332 0.943115 0.441218
0.0535525 0.829344 0.417916
0.0535525 0.939214 0.417916
0.136805 0.829307 0.419111
0.136805 0.939175 0.419111
0.220963 0.832455 0.419501
0.221965 0.941876 0.420596
0.0541454 0.792646 0.3903
0.0541454 0.902516 0.3903
0.137398 0.792685 0.391495
0.137398 0.902553 0.391495
0.222477 0.90707 0.337446
0.220881 0.905736 0.393364
0.0743958 0.774378 0.418224
0.0743958 0.884246 0.418224
0.157873 0.775425 0.420443
0.159631 0.88621 0.418334
0.0327096 0.994038 0.417659
0.242619 0.88905 0.386791
0.0749886 0.847614 0.390608
0.0749886 0.957482 0.390608
0.158044 0.846591 0.391853
0.158514 0.956648 0.391674
0.243624 0.852385 0.392984
0.159411 0.957851 0.335535
0.0745439 0.847614 0.411323
0.0745439 0.957482 0.411323
0.15708 0.848122 0.412459
0.157966 0.961335 0.413145
0.242233 0.852762 0.359362
0.242058 0.959549 0.393131
0.073951 0.774378 0.438939
0.073951 0.884246 0.438939
0.157958 0.773668 0.44178
0.157367 0.885909 0.439307
0.241039 0.776895 0.384986
0.24153 0.851985 0.413847
0.0111618 0.792927 0.465562
0.0111618 0.902795 0.465562
0.0941658 0.792683 0.466849
0.0941658 0.902553 0.466849
0.179006 0.791578 0.467494
0.17939 0.902325 0.468635
0.0105689 0.829065 0.493178
0.0105689 0.938933 0.493178
0.0935721 0.829307 0.494466
0.0935721 0.939175 0.494466
0.241737 0.779073 0.441102
0.15631 0.885674 0.493798
0.0110089 0.829065 0.472685
0.0110089 0.938933 0.472685
0.0940174 0.829307 0.473753
0.0940174 0.939177 0.473753
0.177063 0.829047 0.473599
0.178615 0.939259 0.474568
0.0116017 0.792927 0.445069
0.0116017 0.902795 0.445069
0.0946101 0.792683 0.446137
0.0946101 0.902553 0.446137
0.178314 0.793066 0.447234
0.178942 0.902079 0.447109
0.0315238 0.774301 0.472891
0.0315238 0.88417 0.472891
0.114819 0.774373 0.474049
0.114819 0.884241 0.474049
0.200143 0.777422 0.475431
0.200141 0.884944 0.476221
0.0321165 0.84769 0.445275
0.0321165 0.957559 0.445275
0.115412 0.847619 0.446432
0.115412 0.957487 0.446432
0.200607 0.847899 0.447003
0.199081 0.957176 0.447827
0.0316731 0.84769 0.465938
0.0316731 0.957559 0.465938
0.114967 0.847619 0.467145
0.114967 0.957487 0.467145
0.199623 0.848295 0.46824
0.200853 0.957212 0.469199
0.0310801 0.774301 0.493554
0.0310801 0.88417 0.493554
0.114374 0.774373 0.494761
0.114374 0.884241 0.494761
0.220916 0.941008 0.497004
0.219378 0.831802 0.49588
0.0525145 0.792646 0.466272
0.0525145 0.902516 0.466272
0.135767 0.792685 0.46744
0.135767 0.902553 0.46744
0.22235 0.792273 0.469188
0.221649 0.902403 0.470144
0.0519215 0.829344 0.493889
0.0519215 0.939214 0.493889
0.135174 0.829307 0.495056
0.135174 0.939175 0.495056
0.242783 0.962231 0.413796
0.199252 0.775661 0.439738
0.0523668 0.829344 0.473148
0.0523668 0.939214 0.473148
0.135619 0.829307 0.474344
0.135619 0.939175 0.474344
0.220574 0.831061 0.474253
0.221722 0.939533 0.476533
0.0529596 0.792646 0.445532
0.0529596 0.902516 0.445532
0.136212 0.792685 0.446728
0.136212 0.902553 0.446728
0.220489 0.794156 0.448572
0.221866 0.905281 0.449045
0.0732101 0.774378 0.473457
0.0732101 0.884246 0.473457
0.157102 0.773679 0.474233
0.157393 0.884328 0.47349
0.15594 0.776519 0.494053
0.198834 0.885179 0.496856
0.0738029 0.847614 0.44584
0.0738029 0.957482 0.44584
0.157342 0.848443 0.445831
0.155248 0.957078 0.44834
0.177662 0.939743 0.494289
0.242927 0.849336 0.447504
0.0733582 0.847614 0.466556
0.0733582 0.957482 0.466556
0.157069 0.84664 0.467299
0.156034 0.958486 0.469655
0.243131 0.88797 0.420542
0.241549 0.959606 0.468243
0.0727652 0.774378 0.494172
0.0727652 0.884246 0.494172
0.197165 0.777854 0.496331
0.24206 0.887593 0.441757
0.243544 0.890438 0.366157
0.0315238 0.994038 0.472891
0.0338953 0.994038 0.362426
0.0322659 0.994038 0.438322
0.240057 0.776151 0.497412
0.180365 0.79603 0.337135
0.15908 0.850508 0.335976
0.181449 0.904647 0.336959
0.201041 0.996096 0.496094
0.20149 0.996809 0.419627
0.199674 0.995581 0.440274
0.00997664 0.792928 0.520792
0.00997664 0.902797 0.520792
0.0929798 0.792683 0.522082
0.0929798 0.902553 0.522082
0.176698 0.792693 0.524025
0.177995 0.902652 0.522441
0.00936327 0.828656 0.548473
0.00936327 0.938524 0.548473
0.0923867 0.829307 0.549699
0.0923867 0.939177 0.549699
0.175579 0.831022 0.550443
0.175133 0.941911 0.550447
0.00982271 0.82906 0.527935
0.00982271 0.938928 0.527935
0.0928316 0.829307 0.528986
0.0928316 0.939177 0.528986
0.17599 0.831384 0.529437
0.176955 0.939799 0.529651
0.157688 0.957313 0.502959
0.19527 0.776218 0.584337
0.0934247 0.792683 0.50137
0.0934247 0.902553 0.50137
0.0104162 0.792927 0.500301
0.24245 0.848759 0.50306
0.0303277 0.774307 0.528153
0.0303277 0.884174 0.528153
0.113634 0.774373 0.529281
0.113634 0.884241 0.529281
0.198605 0.775774 0.529642
0.198623 0.884432 0.530678
0.0309306 0.847691 0.500508
0.0309306 0.957559 0.500508
0.114226 0.847619 0.501665
0.114226 0.957487 0.501665
0.0104162 0.902795 0.500301
0.0303277 0.994044 0.528153
0.0304851 0.847693 0.521176
0.0304851 0.957562 0.521176
0.113781 0.847619 0.522377
0.113781 0.957487 0.522377
0.196484 0.847005 0.52338
0.197098 0.958625 0.521997
0.0295046 0.774484 0.548904
0.0295047 0.884352 0.548904
0.113188 0.774373 0.549993
0.113188 0.884241 0.549993
0.19749 0.778667 0.549967
0.196722 0.8882 0.5518
0.0513259 0.792645 0.521508
0.0513259 0.902513 0.521508
0.134582 0.792685 0.522672
0.134582 0.902553 0.522672
0.22017 0.793068 0.523401
0.218648 0.9039 0.523634
0.0507275 0.829356 0.54913
0.0507275 0.939225 0.54913
0.133989 0.829307 0.550288
0.133989 0.939175 0.550288
0.221419 0.832706 0.551369
0.219624 0.942961 0.550307
0.0511803 0.829346 0.528383
0.0511803 0.939214 0.528383
0.134433 0.829307 0.529576
0.134433 0.939175 0.529576
0.218998 0.833459 0.530111
0.217449 0.942262 0.529992
0.0517736 0.792646 0.500765
0.0517736 0.902516 0.500765
0.135026 0.792685 0.50196
0.135026 0.902553 0.50196
0.241115 0.959476 0.52292
0.214066 0.939071 0.66102
0.072024 0.774378 0.52869
0.072024 0.884246 0.52869
0.155557 0.775449 0.529412
0.156771 0.883456 0.53014
0.242112 0.774587 0.531087
0.241028 0.885637 0.531386
0.072617 0.847614 0.501073
0.072617 0.957482 0.501073
0.176326 0.903461 0.501746
0.195172 0.883739 0.659741
0.239553 0.885821 0.585351
0.241806 0.959342 0.503158
0.0721723 0.847614 0.521788
0.0721723 0.957482 0.521788
0.15573 0.848646 0.522121
0.15502 0.956556 0.524183
0.240832 0.849856 0.523314
0.234671 0.774099 0.662306
0.0715665 0.774382 0.549406
0.0715665 0.88425 0.549406
0.155119 0.775435 0.550298
0.155581 0.885855 0.550294
0.241055 0.776144 0.552097
0.239398 0.886436 0.551803
0.0087625 0.794012 0.576206
0.0087625 0.90388 0.576206
0.0917938 0.792683 0.577315
0.0917938 0.902553 0.577315
0.174797 0.790325 0.577162
0.173166 0.903455 0.578601
0.00830322 0.828045 0.603769
0.00830322 0.937914 0.603769
0.0912008 0.829307 0.604931
0.0912008 0.939177 0.604931
0.173609 0.828752 0.606539
0.17696 0.937771 0.605255
0.00606933 0.830437 0.583209
0.00606933 0.940305 0.583209
0.0916411 0.829309 0.584218
0.0916411 0.939178 0.584218
0.173548 0.827809 0.584183
0.175183 0.94089 0.584322
0.00620488 0.791131 0.555462
0.00620504 0.900999 0.555462
0.092237 0.792683 0.556602
0.092237 0.902551 0.556602
0.176633 0.793179 0.557366
0.175663 0.905442 0.557526
0.0290507 0.77444 0.583442
0.0290507 0.88431 0.583442
0.112447 0.774373 0.584514
0.112447 0.884241 0.584514
0.172389 0.940578 0.661337
0.196733 0.883191 0.585147
0.0296909 0.84763 0.555815
0.0296909 0.957498 0.555815
0.11304 0.847619 0.556897
0.11304 0.957487 0.556897
0.197463 0.849873 0.556813
0.197621 0.958079 0.557827
0.0283932 0.847321 0.576636
0.0283932 0.957189 0.576636
0.112596 0.847619 0.57761
0.112596 0.957487 0.57761
0.196764 0.84661 0.57828
0.197773 0.958161 0.578479
0.0279068 0.774605 0.604235
0.0279068 0.884473 0.604235
0.112002 0.774373 0.605226
0.112002 0.884241 0.605226
0.196472 0.774991 0.605712
0.196982 0.883632 0.606059
0.0501325 0.792626 0.576748
0.0501325 0.902494 0.576748
0.133396 0.792685 0.577905
0.133396 0.902553 0.577905
0.219826 0.794925 0.578497
0.217327 0.90375 0.579105
0.0495409 0.829363 0.604366
0.0495409 0.939232 0.604366
0.132803 0.829307 0.605521
0.132803 0.939175 0.605521
0.215682 0.830124 0.606948
0.218513 0.94198 0.604729
0.0498147 0.829373 0.583607
0.0498147 0.939241 0.583607
0.133248 0.829307 0.584809
0.133248 0.939175 0.584809
0.218913 0.829349 0.58594
0.218299 0.941065 0.584772
0.050521 0.792642 0.555999
0.050521 0.902511 0.555999
0.133841 0.792685 0.557193
0.133841 0.902553 0.557193
0.218822 0.795854 0.557336
0.217848 0.906475 0.558706
0.0708374 0.774376 0.583924
0.0708374 0.884244 0.583924
0.153772 0.775404 0.585276
0.153702 0.884695 0.586444
0.239941 0.775535 0.585288
0.152739 0.885212 0.660552
0.0714305 0.847614 0.556307
0.0714305 0.957484 0.556307
0.153978 0.849435 0.55666
0.154278 0.958104 0.556941
0.241326 0.850956 0.560127
0.241207 0.961615 0.557768
0.0709498 0.847602 0.577025
0.0709498 0.95747 0.577025
0.153182 0.847603 0.577668
0.153928 0.957105 0.577616
0.241217 0.848009 0.580147
0.23933 0.958914 0.579994
0.0703452 0.774395 0.604644
0.0703452 0.884264 0.604644
0.153246 0.775078 0.605082
0.153214 0.883042 0.607119
0.236013 0.777668 0.604858
0.236955 0.884751 0.605812
0.00775144 0.793904 0.63142
0.00775145 0.903774 0.63142
0.0906081 0.792683 0.632548
0.0906081 0.902553 0.632548
0.172769 0.788854 0.633404
0.173814 0.903802 0.632754
0.00718773 0.828128 0.65906
0.00718773 0.937997 0.65906
0.0900153 0.829307 0.660163
0.0900153 0.939177 0.660163
0.217084 0.829343 0.66416
0.173633 0.827938 0.660911
0.00511308 0.830443 0.638521
0.00511308 0.940311 0.638521
0.090452 0.82931 0.63945
0.090452 0.939178 0.63945
0.174266 0.826497 0.640033
0.172624 0.939801 0.640784
0.0055607 0.791501 0.610875
0.0055607 0.901369 0.610875
0.0910458 0.792682 0.611834
0.0910458 0.90255 0.611834
0.174829 0.791765 0.612295
0.174223 0.901801 0.612414
0.0278949 0.774385 0.638662
0.0278949 0.884254 0.638662
0.111262 0.774373 0.639746
0.111262 0.884241 0.639746
0.194217 0.773286 0.641051
0.19347 0.884174 0.638979
0.0284655 0.84759 0.611038
0.0284655 0.95746 0.611038
0.111854 0.847619 0.61213
0.111854 0.957487 0.61213
0.194527 0.846571 0.612123
0.195779 0.958079 0.612804
0.0273707 0.847414 0.631839
0.0273707 0.957282 0.631839
0.111409 0.847619 0.632842
0.111409 0.957487 0.632842
0.19295 0.845356 0.633015
0.192329 0.959164 0.633646
0.0268312 0.774557 0.659444
0.0268312 0.884425 0.659444
0.110816 0.774373 0.660458
0.110816 0.884241 0.660458
0.154021 0.773029 0.66168
0.219819 0.795105 0.502774
0.0489494 0.792632 0.631981
0.0489494 0.9025 0.631981
0.13221 0.792685 0.633137
0.13221 0.902553 0.633137
0.214153 0.794952 0.635816
0.215061 0.903496 0.633178
0.0483592 0.829357 0.659595
0.0483592 0.939225 0.659595
0.131617 0.829307 0.660753
0.131617 0.939175 0.660753
0.154776 0.849143 0.500014
0.195301 0.775294 0.661912
0.0486132 0.829398 0.63883
0.0486132 0.939266 0.63883
0.132061 0.829307 0.640041
0.132061 0.939175 0.640041
0.213452 0.831754 0.642565
0.212903 0.939932 0.640443
0.0491972 0.792592 0.611213
0.0491972 0.90246 0.611213
0.132654 0.792685 0.612425
0.132654 0.902553 0.612425
0.216199 0.795662 0.614598
0.217028 0.905978 0.612387
0.0696529 0.774375 0.639156
0.0696529 0.884244 0.639156
0.152467 0.773446 0.640958
0.153681 0.884465 0.640306
0.234942 0.776781 0.641824
0.235334 0.883923 0.640297
0.070245 0.847616 0.61154
0.070245 0.957485 0.61154
0.151963 0.84701 0.614016
0.153588 0.955823 0.61209
0.236608 0.848127 0.612496
0.237192 0.959815 0.612406
0.0697518 0.847596 0.63226
0.0697518 0.957464 0.63226
0.153017 0.847159 0.634206
0.153375 0.957841 0.633036
0.234475 0.846578 0.63341
0.235464 0.95848 0.633584
0.0691616 0.774395 0.659875
0.0691616 0.884263 0.659875
0.2366 0.882444 0.662456
0.19773 0.849477 0.502003
0.219688 0.904857 0.503391
0.176201 0.793664 0.502832
0.199187 0.958615 0.502458
0.234057 0.993766 0.660424
0.153196 0.993522 0.640016
0.154609 0.994196 0.58449
0.152828 0.994439 0.660887
0.155536 0.995821 0.551084
0.194605 0.994844 0.639823
0.238225 0.995975 0.604622
0.198753 0.99492 0.551292
0.241708 0.997585 0.551135
0.193683 0.996566 0.660641
0.237044 0.995823 0.63972
0.152452 0.992831 0.605423
0.194794 0.847122 0.668944
0.00662076 0.793822 0.686696
0.00662077 0.90369 0.686696
0.0894226 0.792683 0.687779
0.0894226 0.902553 0.687779
0.173413 0.791336 0.689709
0.173979 0.902295 0.687414
0.00605233 0.828219 0.714332
0.00605233 0.938088 0.714332
0.0888299 0.829307 0.715396
0.0888299 0.939177 0.715396
0.172006 0.828179 0.716849
0.171705 0.93657 0.71675
0.00428346 0.830286 0.693801
0.00428347 0.940154 0.693801
0.0892669 0.82931 0.694683
0.0892669 0.939178 0.694683
0.17099 0.82707 0.695539
0.173008 0.936584 0.696251
0.186367 0.991824 0.808361
0.00468866 0.901488 0.666162
0.0898592 0.792682 0.667066
0.0898592 0.90255 0.667066
0.149401 0.994881 0.827661
0.216124 0.901424 0.666993
0.0267548 0.774355 0.6939
0.0267548 0.884224 0.6939
0.110076 0.774373 0.694979
0.110076 0.884241 0.694979
0.194642 0.773464 0.6966
0.192533 0.882865 0.695741
0.0273252 0.847622 0.666282
0.0273252 0.957491 0.666282
0.110669 0.847619 0.667362
0.110669 0.957487 0.667362
0.191252 0.770689 0.826826
0.174428 0.792037 0.668672
0.0262922 0.847454 0.687052
0.0262922 0.957322 0.687052
0.110223 0.847619 0.688075
0.110223 0.957487 0.688075
0.193291 0.845925 0.689822
0.192813 0.954196 0.68919
0.0257583 0.774519 0.714659
0.0257583 0.884388 0.714659
0.10963 0.774373 0.715691
0.10963 0.884241 0.715691
0.193537 0.773902 0.71726
0.192237 0.883002 0.716835
0.0477704 0.792636 0.687209
0.0477704 0.902506 0.687209
0.131024 0.792685 0.68837
0.131024 0.902553 0.68837
0.215794 0.793479 0.689847
0.213157 0.902029 0.688826
0.0471821 0.829351 0.714824
0.0471821 0.939221 0.714824
0.130432 0.829307 0.715986
0.130432 0.939175 0.715986
0.213084 0.828293 0.718868
0.212822 0.935719 0.717219
0.0474574 0.82939 0.694065
0.0474574 0.939258 0.694065
0.130876 0.829307 0.695274
0.130876 0.939175 0.695274
0.213909 0.827733 0.697563
0.214127 0.936636 0.695742
0.0480344 0.792596 0.666447
0.0480344 0.902466 0.666447
0.131469 0.792685 0.667658
0.131469 0.902553 0.667658
0.233453 0.993025 0.751856
0.00468866 0.791619 0.666162
0.0684686 0.774375 0.694388
0.0684686 0.884244 0.694388
0.151715 0.773068 0.695315
0.152188 0.885071 0.694862
0.236701 0.771584 0.696
0.233118 0.881702 0.696943
0.0690607 0.847616 0.666772
0.0690607 0.957485 0.666772
0.0267548 0.994092 0.6939
0.152766 0.848137 0.667448
0.237225 0.845891 0.6698
0.148414 0.774776 0.827289
0.0685727 0.847599 0.687492
0.0685727 0.957467 0.687492
0.15234 0.84904 0.687584
0.151664 0.958319 0.689435
0.234551 0.844807 0.690572
0.232974 0.955228 0.686292
0.0679848 0.77439 0.715107
0.0679848 0.88426 0.715107
0.151898 0.772592 0.716321
0.150955 0.882515 0.717134
0.233488 0.771391 0.715931
0.233299 0.880891 0.718251
0.00548303 0.793716 0.741967
0.00548304 0.903586 0.741967
0.0882373 0.792683 0.743012
0.0882373 0.902553 0.743012
0.170926 0.790356 0.744143
0.171705 0.901428 0.745426
0.00490801 0.82829 0.769632
0.00490801 0.938158 0.769632
0.0876444 0.829307 0.770627
0.0876444 0.939175 0.770627
0.1711 0.829337 0.772296
0.171551 0.935451 0.771727
0.00350496 0.830077 0.749089
0.00350496 0.939945 0.749089
0.0880833 0.829309 0.749915
0.0880833 0.939178 0.749915
0.172118 0.827121 0.751968
0.170962 0.938492 0.751567
0.00389052 0.791802 0.72144
0.00389052 0.90167 0.72144
0.088675 0.792682 0.722299
0.088675 0.90255 0.722299
0.172337 0.790873 0.723722
0.172582 0.900047 0.724977
0.0256113 0.774326 0.749144
0.0256113 0.884196 0.749144
0.10889 0.774373 0.750211
0.10889 0.884241 0.750211
0.192083 0.774736 0.751711
0.19101 0.883016 0.751475
0.0261848 0.847651 0.721517
0.0261848 0.957519 0.721517
0.109484 0.847619 0.722595
0.109484 0.957487 0.722595
0.19289 0.847471 0.724145
0.192428 0.954092 0.723823
0.0252285 0.847492 0.742267
0.0252285 0.95736 0.742267
0.109037 0.847619 0.743307
0.109037 0.957487 0.743307
0.192112 0.847112 0.745106
0.192835 0.954686 0.744122
0.0246716 0.7745 0.769906
0.0246716 0.884368 0.769906
0.108445 0.774373 0.770923
0.108445 0.884241 0.770923
0.193511 0.775183 0.773275
0.193474 0.883107 0.771287
0.0465932 0.792642 0.74244
0.0465932 0.90251 0.74244
0.129839 0.792685 0.743602
0.129839 0.902553 0.743602
0.212695 0.793435 0.744985
0.213357 0.900879 0.745276
0.0460018 0.82935 0.770057
0.0460018 0.939218 0.770057
0.129245 0.829307 0.771218
0.129245 0.939175 0.771218
0.211986 0.829279 0.772402
0.212171 0.937142 0.772258
0.0463108 0.829377 0.749302
0.0463108 0.939246 0.749302
0.129691 0.829307 0.750506
0.129691 0.939175 0.750506
0.213969 0.828836 0.75112
0.212577 0.939063 0.751538
0.0468828 0.792608 0.721683
0.0468828 0.902476 0.721683
0.130283 0.792685 0.72289
0.130283 0.902553 0.72289
0.213753 0.789359 0.724837
0.212666 0.901175 0.724645
0.0672845 0.774375 0.74962
0.0672845 0.884244 0.74962
0.150721 0.774484 0.752284
0.150047 0.883064 0.751235
0.232818 0.770372 0.752544
0.234137 0.882427 0.752402
0.0678764 0.847616 0.722004
0.0678764 0.957485 0.722004
0.150091 0.844569 0.723895
0.150749 0.956463 0.722854
0.234938 0.844848 0.724651
0.233434 0.953745 0.722253
0.0673978 0.847603 0.742722
0.0673978 0.957471 0.742722
0.151586 0.845431 0.744897
0.151173 0.956078 0.744026
0.235609 0.847774 0.745292
0.234808 0.955793 0.743339
0.0668097 0.774386 0.770338
0.0668097 0.884254 0.770338
0.150168 0.775109 0.773146
0.149235 0.883366 0.771249
0.233194 0.771493 0.773404
0.235944 0.881546 0.772903
0.00124318 0.791293 0.798897
0.00124325 0.901162 0.798897
0.0870504 0.792683 0.798244
0.0870504 0.902553 0.798244
0.17228 0.791344 0.800498
0.169288 0.899474 0.800278
0.00147636 0.830138 0.826234
0.00147636 0.940006 0.826234
0.086456 0.829309 0.825862
0.086456 0.939177 0.825862
0.233277 0.99131 0.772592
0.147914 0.991385 0.80704
0.00271634 0.829602 0.805151
0.00271634 0.939471 0.805151
0.0868989 0.829309 0.805151
0.0868989 0.939178 0.805151
0.17008 0.826534 0.807298
0.169536 0.937392 0.805872
0.00313123 0.792064 0.7771
0.00313123 0.901932 0.7771
0.0874913 0.792682 0.777533
0.0874913 0.902551 0.777533
0.172221 0.791545 0.779628
0.172424 0.898483 0.778967
0.0242317 0.774459 0.804346
0.0242317 0.884328 0.804346
0.107704 0.774373 0.805447
0.107704 0.884241 0.805447
0.192498 0.769784 0.806714
0.189077 0.879734 0.806927
0.02503 0.847673 0.776774
0.02503 0.957542 0.776774
0.108297 0.847619 0.777829
0.108297 0.957487 0.777829
0.191495 0.846319 0.779794
0.191887 0.956856 0.77789
0.0240811 0.847442 0.797561
0.0240811 0.95731 0.797561
0.107852 0.847619 0.79854
0.107852 0.957487 0.79854
0.190599 0.843092 0.799618
0.190872 0.954935 0.798791
0.0235299 0.774581 0.825156
0.0235299 0.884449 0.825156
0.107259 0.774373 0.826158
0.107259 0.884241 0.826158
0.0256113 0.994064 0.749144
0.146901 0.882205 0.827016
0.0453556 0.792656 0.797667
0.0453556 0.902524 0.797667
0.128653 0.792685 0.798836
0.128653 0.902553 0.798836
0.213448 0.789061 0.800255
0.209825 0.898571 0.800551
0.0447036 0.829312 0.825278
0.0447036 0.939181 0.825278
0.12806 0.829307 0.826454
0.12806 0.939175 0.826454
0.231008 0.767457 0.828534
0.16923 0.827766 0.827608
0.0451579 0.829373 0.804536
0.0451579 0.939242 0.804536
0.128504 0.829307 0.805743
0.128504 0.939175 0.805743
0.21144 0.827419 0.806904
0.210771 0.935115 0.807101
0.0457358 0.792619 0.776918
0.0457358 0.902487 0.776918
0.129097 0.792685 0.778125
0.129097 0.902553 0.778125
0.214152 0.792185 0.780311
0.214111 0.898481 0.779316
0.0660883 0.774382 0.804847
0.0660883 0.88425 0.804847
0.150641 0.774338 0.806904
0.149359 0.881826 0.806881
0.233106 0.769314 0.80783
0.232904 0.881796 0.80591
0.0666919 0.847616 0.777237
0.0666919 0.957484 0.777237
0.150569 0.847882 0.778732
0.15072 0.953596 0.779157
0.233277 0.845386 0.778057
0.233068 0.954118 0.778641
0.0662198 0.847607 0.797956
0.0662198 0.957477 0.797956
0.149442 0.845873 0.799656
0.149983 0.955423 0.80002
0.231703 0.845308 0.79829
0.231441 0.954867 0.799322
0.0656308 0.774381 0.825566
0.0656308 0.884248 0.825566
0.207296 0.935696 0.826583
0.188414 0.880197 0.827129
0.230261 0.991003 0.807496
0.188169 0.990052 0.829391
0.211865 0.826454 0.826742
0.166965 0.934687 0.825528
0.231423 0.881737 0.826272
0.234638 0.991802 0.718733
0.193585 0.958893 0.668098
0.236931 0.955345 0.666448
0.235262 0.988619 0.69783
0.230262 0.988765 0.829034
0.152012 0.958565 0.668766
0.215297 0.792796 0.669754
0.192978 0.992234 0.694942
0.17421 0.902917 0.666053
0.19093 0.993136 0.7709
0.000974461 0.791825 0.853874
0.000974471 0.901693 0.853874
0.0858623 0.792683 0.85348
0.0858623 0.902551 0.85348
0.170417 0.792409 0.854353
0.169125 0.902238 0.854694
0.000531695 0.830151 0.881469
0.000531695 0.940019 0.881469
0.0852693 0.829309 0.88109
0.0852693 0.939177 0.88109
0.168379 0.829414 0.883875
0.166265 0.939286 0.882851
0.00199573 0.829135 0.860333
0.00199573 0.939003 0.860333
0.0857144 0.829309 0.860379
0.0857144 0.939178 0.860379
0.168719 0.829744 0.862238
0.166885 0.938364 0.861927
0.0863065 0.792682 0.832761
0.0863065 0.902551 0.832761
0.230695 0.987764 0.882965
0.186822 0.984675 0.994217
0.0229314 0.774484 0.859544
0.0229314 0.884352 0.859544
0.106518 0.774373 0.860675
0.106518 0.884241 0.860675
0.190495 0.772933 0.861881
0.18839 0.882018 0.860288
0.0233658 0.847427 0.831911
0.0233658 0.957296 0.831911
0.107112 0.847619 0.833057
0.107112 0.957487 0.833057
0.148616 0.845231 0.833269
0.148006 0.956664 0.832366
0.0230079 0.847458 0.852759
0.0230079 0.957326 0.852759
0.106666 0.847619 0.853776
0.106666 0.957487 0.853776
0.190921 0.845944 0.855764
0.188498 0.95472 0.855309
0.0224964 0.774507 0.880346
0.0224964 0.884375 0.880346
0.106074 0.774373 0.881386
0.106074 0.884241 0.881386
0.189301 0.773951 0.882798
0.189276 0.884307 0.880657
0.0441119 0.792663 0.852895
0.0441119 0.902531 0.852895
0.127467 0.792685 0.854064
0.127467 0.902553 0.854064
0.211275 0.792744 0.855218
0.209932 0.898931 0.855036
0.0435374 0.82932 0.880506
0.0435374 0.939188 0.880506
0.126874 0.829307 0.881682
0.126874 0.939175 0.881682
0.21105 0.825387 0.883177
0.210072 0.934513 0.883435
0.0440129 0.829376 0.859771
0.0440129 0.939245 0.859771
0.127319 0.829307 0.860971
0.127319 0.939175 0.860971
0.209554 0.826158 0.863467
0.209808 0.934496 0.863338
0.0445838 0.792614 0.832154
0.0445838 0.902481 0.832154
0.127911 0.792685 0.833353
0.127911 0.902553 0.833353
0.189661 0.991647 0.938208
0.231116 0.987008 0.938914
0.0648814 0.774395 0.860075
0.0648814 0.884264 0.860075
0.148825 0.775441 0.859286
0.146935 0.884342 0.861684
0.229559 0.771344 0.862587
0.229489 0.87864 0.86308
0.0654801 0.8476 0.832465
0.0654801 0.95747 0.832465
0.230461 0.986414 0.972793
0.147655 0.996277 0.882684
0.0023147 0.902741 0.832693
0.146159 0.99534 0.972178
0.0650431 0.847614 0.853184
0.0650431 0.957482 0.853184
0.148749 0.846825 0.854869
0.147441 0.959772 0.854117
0.230684 0.841731 0.856698
0.229928 0.95036 0.855241
0.0644563 0.774373 0.880802
0.0644563 0.884243 0.880802
0.148094 0.774435 0.880202
0.147149 0.883735 0.88298
0.231703 0.770376 0.883086
0.229911 0.876714 0.883443
9.98591e-05 0.791852 0.909072
9.98591e-05 0.90172 0.909072
0.0846771 0.792683 0.908708
0.0846771 0.902551 0.908708
0.169082 0.792541 0.908996
0.16701 0.90021 0.909087
0.228415 0.98881 0.917815
0.104042 0.984979 0.991728
0.0840853 0.829302 0.936288
0.0840853 0.939171 0.936288
0.166833 0.827823 0.935847
0.167225 0.936582 0.938451
0.00125435 0.829001 0.915591
0.00125435 0.938869 0.915591
0.0845309 0.829309 0.915599
0.0845309 0.939177 0.915599
0.169518 0.830271 0.915538
0.16647 0.937006 0.916608
0.00162058 0.792921 0.887966
0.00162058 0.90279 0.887966
0.0851224 0.792683 0.887996
0.0851224 0.902551 0.887996
0.168173 0.790411 0.887974
0.169456 0.899973 0.888945
0.0218999 0.774415 0.914772
0.0218999 0.884283 0.914772
0.105333 0.774373 0.915895
0.105333 0.884241 0.915895
0.188407 0.77257 0.916532
0.188616 0.883254 0.916472
0.022413 0.847545 0.887162
0.022413 0.957413 0.887162
0.105925 0.847619 0.888292
0.105925 0.957487 0.888292
0.190007 0.848131 0.88934
0.188443 0.95407 0.889271
0.0219979 0.847518 0.907941
0.0219979 0.957387 0.907941
0.105481 0.847619 0.909004
0.105481 0.957487 0.909004
0.189945 0.848134 0.910924
0.188404 0.954719 0.910317
0.0214813 0.774445 0.935521
0.0214813 0.884312 0.935521
0.104889 0.774368 0.936584
0.104889 0.884236 0.936584
0.188421 0.773374 0.937418
0.189197 0.881482 0.937487
0.0429687 0.792682 0.908116
0.0429687 0.90255 0.908116
0.126282 0.792685 0.9093
0.126282 0.902553 0.9093
0.211586 0.789333 0.910681
0.211198 0.899328 0.910567
0.0423974 0.829302 0.935696
0.0423974 0.93917 0.935696
0.125689 0.829302 0.93688
0.125689 0.93917 0.93688
0.209612 0.82489 0.93905
0.20951 0.93318 0.937434
0.0428767 0.829361 0.914992
0.0428767 0.939229 0.914992
0.126133 0.829307 0.916191
0.126133 0.939175 0.916191
0.209125 0.827937 0.918369
0.209086 0.934557 0.917914
0.0434432 0.792622 0.887382
0.0434432 0.902491 0.887382
0.126726 0.792685 0.888588
0.126726 0.902553 0.888588
0.210086 0.789272 0.890152
0.210371 0.899123 0.890311
0.0637034 0.774393 0.915295
0.0637034 0.884261 0.915295
0.147422 0.774847 0.915318
0.146268 0.885319 0.916426
0.230782 0.768654 0.91673
0.231034 0.878863 0.917769
0.0642907 0.847596 0.887693
0.0642907 0.957465 0.887693
0.147473 0.84835 0.888793
0.146378 0.960719 0.890486
0.23181 0.840497 0.891609
0.232123 0.953005 0.890334
0.0638704 0.84762 0.908412
0.0638704 0.957489 0.908412
0.14769 0.847249 0.909201
0.146634 0.956768 0.911417
0.231021 0.843657 0.911508
0.229975 0.953533 0.910605
0.0632895 0.774359 0.935992
0.0632895 0.884227 0.935992
0.147211 0.772583 0.937525
0.146681 0.881934 0.936986
0.228656 0.768231 0.938147
0.231061 0.87674 0.938428
0.0218258 0.986799 0.990051
0.146124 0.874795 0.992631
0.083493 0.79216 0.963776
0.083493 0.902028 0.963776
0.167696 0.787566 0.965135
0.164798 0.897993 0.964975
0.208117 0.818482 0.993466
0.0625431 0.993432 0.970485
0.0023147 0.792871 0.832693
0.0632895 0.994095 0.935992
0.0832345 0.820171 0.99144
0.0832345 0.93004 0.99144
0.170282 0.790196 0.833368
0.229733 0.950179 0.834681
0.000590231 0.828785 0.971206
0.000590231 0.938654 0.971206
0.0833605 0.828609 0.970789
0.0833605 0.938477 0.970789
0.166953 0.826241 0.971062
0.166491 0.933379 0.971404
0.000872129 0.793087 0.943209
0.000872129 0.902955 0.943209
0.0839415 0.792666 0.943103
0.0839415 0.902536 0.943103
0.167398 0.789915 0.944241
0.166991 0.89953 0.944218
0.0209337 0.773754 0.969597
0.0209337 0.883624 0.969597
0.104162 0.773673 0.971085
0.104162 0.883541 0.971085
0.187243 0.769236 0.972557
0.186797 0.88113 0.97214
0.0213673 0.84756 0.94226
0.0213673 0.95743 0.94226
0.104742 0.847602 0.943399
0.104742 0.95747 0.943399
0.188508 0.843213 0.943467
0.188731 0.95463 0.944674
0.0209447 0.847017 0.962949
0.0209447 0.956885 0.962949
0.104294 0.847095 0.964072
0.104294 0.956963 0.964072
0.187698 0.844088 0.9643
0.187719 0.951599 0.965241
0.0218258 0.767061 0.990051
0.0218258 0.876929 0.990051
0.104042 0.765243 0.991728
0.104042 0.875111 0.991728
0.104162 0.993411 0.971085
0.210002 0.899134 0.833922
0.0419044 0.792269 0.963108
0.0419044 0.902137 0.963108
0.125093 0.79216 0.964368
0.125093 0.902029 0.964368
0.208577 0.786609 0.966941
0.209986 0.898813 0.965674
0.0414922 0.82015 0.990855
0.0414922 0.930018 0.990855
0.124842 0.820177 0.992024
0.124842 0.930045 0.992024
0.164916 0.928471 0.991356
0.145532 0.762867 0.99213
0.0417394 0.828671 0.970182
0.0417394 0.938539 0.970182
0.124962 0.828607 0.971381
0.124962 0.938477 0.971381
0.205365 0.823261 0.972823
0.208544 0.933296 0.972853
0.0423241 0.792632 0.942465
0.0423241 0.9025 0.942465
0.125542 0.792668 0.943695
0.125542 0.902536 0.943695
0.209721 0.786352 0.945698
0.210911 0.896958 0.944651
0.0625431 0.773696 0.970485
0.0625431 0.883564 0.970485
0.146513 0.770732 0.971609
0.14522 0.879869 0.972876
0.228474 0.767212 0.974303
0.229296 0.878769 0.974326
0.0631163 0.847583 0.942799
0.0631163 0.957451 0.942799
0.146793 0.845396 0.943786
0.145938 0.955752 0.945516
0.228783 0.842342 0.946503
0.230377 0.951825 0.944932
0.0626943 0.847109 0.96348
0.0626943 0.956977 0.96348
0.147406 0.845263 0.964437
0.145892 0.956656 0.966379
0.227394 0.840909 0.967609
0.229419 0.948566 0.966068
0.062449 0.765213 0.991144
0.062449 0.875081 0.991144
0.21118 0.791653 0.834491
0.145934 0.98434 0.992183
0.000461724 0.937211 0.992176
0.000461724 0.827343 0.992176
0.189015 0.987571 0.973718
0.231481 0.987768 0.861327
0.104889 0.994105 0.936584
0.062449 0.984949 0.991144
0.1862 0.762123 0.993944
0.190698 0.992377 0.917694
0.207115 0.928314 0.992927
0.231871 0.845831 0.835865
0.0209337 0.993492 0.969597
0.165605 0.819555 0.992237
0.227802 0.875841 0.993974
0.167252 0.899302 0.834575
0.188161 0.954534 0.833816
0.186278 0.875701 0.992123
0.147462 0.994104 0.91739
0.229167 0.981303 0.993808
0.190492 0.843433 0.834977
0.229417 0.765739 0.995272
0.147949 0.996196 0.861767
0.250828 0.934546 0.93779
0.248364 0.821682 0.994422
0.249229 0.930935 0.974561
0.145829 0.992114 0.938329
0.188921 0.991583 0.881917
0.188582 0.990514 0.861555
0.27352 0.0301981 0.0288898
0.270123 0.138251 0.0264514
0.331557 0.0104801 0.14597
0.355337 0.0305862 0.0281874
0.354875 0.138529 0.0287476
0.270377 0.0302025 0.00796166
0.436619 0.0271297 0.0288313
0.438868 0.140111 0.0304898
0.290676 0.00923321 0.0557463
0.27018 0.0662468 0.0539486
0.268017 0.175348 0.0546745
0.353636 0.0672629 0.0568739
0.352714 0.177846 0.056464
0.438102 0.0659236 0.0560769
0.459424 0.196386 0.0653939
0.270322 0.0658758 0.0339016
0.267716 0.174584 0.0332232
0.353235 0.0644456 0.0364721
0.354698 0.177964 0.0351688
0.437948 0.0628421 0.0354015
0.438694 0.179753 0.0579347
0.458695 0.196681 0.0855844
0.271068 0.139474 0.00571934
0.396996 0.140417 0.00713956
0.374305 0.0104597 0.0372911
0.289962 0.0105964 0.109961
0.437667 0.176714 0.0372
0.397001 0.0289791 0.00868602
0.457101 0.0156511 0.112411
0.396877 0.251138 0.00710218
0.290925 0.117965 0.0333935
0.291581 0.229585 0.0343615
0.413001 0.195928 0.118504
0.37537 0.119131 0.0360967
0.375811 0.229642 0.0361577
0.415515 0.0870728 0.119252
0.460228 0.122005 0.0367746
0.414831 0.0147024 0.146578
0.460931 0.190752 0.0102449
0.460762 0.0842093 0.00886226
0.249343 0.195451 0.00325443
0.375488 0.0132694 0.0579298
0.459901 0.228577 0.03699
0.245315 0.0102521 0.166651
0.333535 0.19399 0.0085006
0.293312 0.0815539 0.0278153
0.2903 0.191903 0.0276328
0.375787 0.0832806 0.0284595
0.375653 0.193541 0.0279869
0.45954 0.0843437 0.0307699
0.479861 0.174621 0.0369352
0.291037 0.120905 0.0552044
0.290753 0.229914 0.0563322
0.32981 0.19359 0.115659
0.375142 0.119711 0.0574392
0.374263 0.229696 0.0573658
0.330514 0.0857968 0.117744
0.457512 0.123164 0.0577049
0.312084 0.24922 0.0614789
0.291036 0.196719 0.00698922
0.313556 0.0290822 0.0286026
0.311543 0.138737 0.027684
0.393308 0.0296686 0.14062
0.396682 0.0302906 0.0295379
0.396979 0.139092 0.0279385
0.372931 0.0118547 0.146679
0.435636 0.032382 0.119457
0.249029 0.0842018 0.00657572
0.249027 0.120425 0.0332676
0.311407 0.0671488 0.0559558
0.312886 0.178331 0.0557912
0.39525 0.0631747 0.0584231
0.396206 0.176926 0.0560122
0.293403 0.0101737 0.0350756
0.456705 0.0142517 0.144567
0.312487 0.0643899 0.0355532
0.313525 0.175593 0.0346887
0.394456 0.0653892 0.0373634
0.436138 0.247317 0.0842062
0.480318 0.0667678 0.037174
0.481596 0.136913 0.0302474
0.267535 0.247409 0.118204
0.479572 0.25018 0.0855123
0.477721 0.140684 0.0660746
0.416347 0.00990948 0.0371964
0.375063 0.19609 0.00731118
0.478011 0.0295887 0.137681
0.33166 0.120854 0.0348332
0.334097 0.229969 0.0341922
0.45856 0.191948 0.0306453
0.416175 0.119496 0.0344462
0.418769 0.229522 0.0355012
0.331739 0.0872179 0.00840243
0.456798 0.0130513 0.0369764
0.480724 0.138978 0.00982394
0.310676 0.0300583 0.11612
0.309608 0.0630927 0.166657
0.497817 0.0861072 0.141841
0.269576 0.249889 0.139017
0.332488 0.0839547 0.0281112
0.333523 0.1935 0.0284085
0.415915 0.0831767 0.0296895
0.417317 0.19457 0.030407
0.332535 0.122456 0.0565457
0.333866 0.230658 0.0556673
0.414323 0.195076 0.13983
0.395723 0.175852 0.0348299
0.417647 0.230894 0.0559674
0.287877 0.00867351 0.166162
0.269732 0.0278206 0.0825145
0.269368 0.139102 0.0829782
0.45616 0.231842 0.112977
0.352404 0.0297971 0.0850167
0.354217 0.142567 0.0842517
0.417158 0.0839702 0.0629963
0.438208 0.0329598 0.0858455
0.455709 0.123434 0.0916984
0.457808 0.013407 0.0584423
0.269065 0.0638901 0.109546
0.269467 0.174793 0.110342
0.35231 0.0667907 0.11183
0.352613 0.17832 0.111625
0.436034 0.0673524 0.111418
0.435128 0.179768 0.113079
0.267196 0.0646353 0.0888805
0.269069 0.176171 0.0898808
0.35147 0.0662482 0.090601
0.353433 0.179848 0.0904432
0.437656 0.068428 0.091042
0.435419 0.181229 0.0922737
0.269251 0.0300305 0.0616141
0.269778 0.138159 0.0617179
0.269885 0.249641 0.0621933
0.354136 0.0308112 0.0647172
0.353484 0.140557 0.0629607
0.439029 0.245323 0.0289549
0.478071 0.251016 0.118161
0.436506 0.141511 0.0627211
0.311303 0.137866 0.00695428
0.29088 0.120333 0.0901874
0.289295 0.22966 0.0891522
0.414917 0.122596 0.14658
0.372446 0.121733 0.0917971
0.373969 0.233696 0.0895582
0.332165 0.231223 0.143324
0.354358 0.0339573 0.00798234
0.434858 0.0677056 0.147033
0.434188 0.175311 0.146973
0.290176 0.0845063 0.061677
0.288994 0.1944 0.0627014
0.375752 0.0840997 0.0643712
0.375311 0.191669 0.0630306
0.479086 0.0317231 0.0640199
0.480237 0.17684 0.0586864
0.289024 0.0832528 0.0828295
0.289608 0.194105 0.0825206
0.374033 0.084183 0.0845895
0.374502 0.196136 0.0832902
0.458437 0.0863727 0.0641756
0.479694 0.17824 0.0921576
0.289837 0.117857 0.110739
0.28889 0.230302 0.110881
0.32919 0.119566 0.144742
0.373022 0.120955 0.112679
0.37362 0.233921 0.110806
0.479242 0.248293 0.0101389
0.436321 0.143089 0.117559
0.45646 0.193642 0.140754
0.414594 0.0860195 0.139716
0.309631 0.0270193 0.081452
0.310969 0.14025 0.0837683
0.291367 0.0825313 0.0068546
0.395862 0.030031 0.0859677
0.393764 0.140777 0.084084
0.290411 0.011927 0.145936
0.47706 0.0696989 0.167243
0.417164 0.011849 0.0577467
0.497967 0.232415 0.14711
0.310228 0.0671094 0.111179
0.309381 0.173905 0.110641
0.395569 0.0662736 0.112606
0.392987 0.177534 0.111275
0.47855 0.030142 0.116883
0.477827 0.179322 0.113119
0.309549 0.06329 0.0897669
0.309329 0.177738 0.0893776
0.394556 0.0675713 0.0921128
0.393154 0.177985 0.0905251
0.436523 0.145644 0.0851845
0.458182 0.0861543 0.0852968
0.312198 0.0293253 0.0611505
0.311611 0.14106 0.0638086
0.480621 0.249796 0.0302466
0.435842 0.248394 0.121182
0.39578 0.139642 0.062223
0.480673 0.0273553 0.0102633
0.458414 0.0114322 0.0916256
0.310768 0.24982 0.116924
0.417491 0.0134629 0.0924779
0.332222 0.122775 0.089855
0.330882 0.232304 0.0886475
0.499404 0.0172397 0.146922
0.415654 0.123436 0.0907262
0.415825 0.229646 0.0917083
0.394564 0.140539 0.118853
0.331932 0.0865744 0.0628036
0.33243 0.19569 0.0628204
0.416603 0.119772 0.0559386
0.416795 0.195198 0.0631155
0.330875 0.0851773 0.0838654
0.330571 0.195871 0.0839854
0.415631 0.0878145 0.0840461
0.414756 0.193812 0.0831384
0.332482 0.121437 0.111048
0.332772 0.231136 0.109376
0.312217 0.250996 0.00655081
0.415651 0.123588 0.111865
0.414742 0.233629 0.113578
0.396533 0.0311499 0.120133
0.270015 0.0277674 0.137755
0.270832 0.13894 0.137494
0.374584 0.0138175 0.0915087
0.352739 0.0288235 0.140146
0.351342 0.138382 0.139635
0.439386 0.139696 0.010456
0.435631 0.0314307 0.139449
0.289746 0.00933217 0.0892084
0.418923 0.0873661 0.00979014
0.372095 0.228434 0.165914
0.392697 0.176114 0.165857
0.309829 0.247755 0.0823438
0.393269 0.250459 0.12128
0.47852 0.14266 0.119569
0.414679 0.231251 0.166777
0.268045 0.0643538 0.145667
0.270501 0.174732 0.14436
0.350376 0.0650306 0.145272
0.352885 0.177584 0.145216
0.456385 0.0833664 0.139598
0.266077 0.0643449 0.166116
0.268953 0.0276114 0.11657
0.270671 0.137465 0.117336
0.330818 0.120514 0.165952
0.352361 0.0285881 0.119999
0.354133 0.142531 0.119314
0.288267 0.117146 0.166111
0.499356 0.124032 0.168892
0.435618 0.141138 0.138722
0.351992 0.250193 0.136678
0.288469 0.117047 0.145825
0.289961 0.23151 0.145561
0.395795 0.0285854 0.0656823
0.37389 0.121826 0.145957
0.372344 0.231863 0.145667
0.268248 0.175059 0.165598
0.498705 0.196123 0.140315
0.375754 0.0882227 0.00781483
0.331007 0.194868 0.136345
0.288489 0.0836238 0.117555
0.28904 0.192915 0.117187
0.373847 0.083462 0.117911
0.371988 0.198582 0.117119
0.456163 0.0864186 0.119243
0.456558 0.121767 0.11215
0.288932 0.0824594 0.138125
0.289619 0.194969 0.137775
0.372675 0.0837424 0.1384
0.37141 0.197886 0.137887
0.478272 0.0664874 0.14611
0.477483 0.174009 0.145619
0.498775 0.122846 0.113484
0.478149 0.141881 0.0871577
0.334351 0.0105126 0.0572929
0.313147 0.0321421 0.00856463
0.28901 0.228516 0.166335
0.456864 0.120883 0.146302
0.479282 0.0670689 0.056431
0.414942 0.232602 0.147235
0.330649 0.0842379 0.138637
0.31104 0.0309259 0.136485
0.307635 0.138581 0.138401
0.330593 0.00819332 0.166909
0.437051 0.249642 0.0632748
0.393976 0.141537 0.139327
0.457886 0.231152 0.14711
0.330103 0.2309 0.163846
0.374077 0.0147101 0.112436
0.397173 0.248925 0.0286521
0.43786 0.0291626 0.00753274
0.457487 0.233096 0.0576872
0.352166 0.248525 0.0826876
0.479504 0.0289315 0.0305745
0.456511 0.197234 0.120112
0.477119 0.139463 0.139881
0.310183 0.0650524 0.145191
0.310651 0.176366 0.144947
0.393512 0.0677415 0.145852
0.390856 0.178886 0.144376
0.43727 0.0305658 0.0653139
0.460301 0.155674 0.0036912
0.415311 0.0126684 0.167167
0.311545 0.135947 0.118001
0.457053 0.231741 0.0930926
0.41656 0.0111246 0.112464
0.477299 0.0683608 0.112723
0.479504 0.0271162 0.0846828
0.477703 0.0650697 0.0916355
0.498649 0.122454 0.147488
0.352859 0.177197 0.166482
0.354645 0.249965 0.0303024
0.497988 0.0857463 0.119654
0.330083 0.0111174 0.0895749
0.41722 0.194212 0.0102093
0.309747 0.248458 0.138467
0.354189 0.140598 0.00791032
0.334888 0.00998503 0.0351455
0.353746 0.251337 0.0623028
0.394258 0.24997 0.141282
0.436713 0.24993 0.14138
0.395847 0.249655 0.0837691
0.354021 0.248716 0.00893142
0.311059 0.173835 0.165956
0.269198 0.249262 0.0827817
0.330841 0.0111942 0.110722
0.397031 0.25206 0.0625059
0.351952 0.0665812 0.167391
0.372072 0.121222 0.167352
0.457407 0.013553 0.166169
0.373441 0.0121345 0.16734
0.439531 0.248036 0.00741567
0.351973 0.248935 0.116905
0.247508 0.122114 0.0540067
0.500971 0.194192 0.0850312
0.392169 0.065666 0.16619
0.501172 0.0134581 0.0917812
0.457093 0.234519 0.167352
0.455282 0.126139 0.167503
0.498961 0.122081 0.0580749
0.477879 0.178293 0.165681
0.499811 0.197491 0.12025
0.501295 0.231088 0.0916946
0.500776 0.0158359 0.111466
0.27201 0.251834 0.005698
0.499068 0.229111 0.1679
0.435678 0.176364 0.167162
0.480753 0.103852 0.00177889
0.48058 0.21252 0.00320545
0.268829 0.0308416 0.193282
0.267771 0.138567 0.193726
0.351971 0.0293589 0.173667
0.351259 0.0320718 0.194226
0.350881 0.14057 0.195285
0.307972 0.247353 0.228297
0.434728 0.0298096 0.195634
0.436649 0.140421 0.196087
0.266722 0.0279739 0.173012
0.267319 0.0631647 0.221233
0.268847 0.173184 0.221545
0.350923 0.0658519 0.223284
0.350941 0.175841 0.222329
0.436142 0.0687368 0.223339
0.435483 0.178069 0.222909
0.268292 0.0677419 0.200998
0.267198 0.173455 0.201182
0.351979 0.0663207 0.20267
0.352483 0.179092 0.20213
0.436008 0.0672251 0.202875
0.436044 0.17739 0.201627
0.456103 0.0122071 0.223016
0.499084 0.0900404 0.252075
0.43461 0.248914 0.284886
0.413977 0.0116836 0.202821
0.476871 0.0331166 0.306197
0.477175 0.032348 0.251091
0.309671 0.137653 0.171872
0.372407 0.0150301 0.201136
0.49897 0.191624 0.174188
0.289893 0.122639 0.20083
0.289832 0.231539 0.199924
0.498249 0.197542 0.283885
0.371311 0.121732 0.201055
0.37483 0.232074 0.201595
0.328564 0.0127071 0.312055
0.456884 0.121626 0.20284
0.456412 0.231802 0.20075
0.436616 0.250708 0.228659
0.309739 0.250084 0.19414
0.350053 0.24798 0.250093
0.416272 0.0104021 0.258156
0.327463 0.00952851 0.333439
0.306849 0.064736 0.331499
0.284483 0.00703878 0.333445
0.288937 0.0819945 0.194366
0.288638 0.191689 0.193584
0.372032 0.0856359 0.195111
0.373374 0.195255 0.195639
0.455864 0.0862667 0.195511
0.455957 0.196755 0.193289
0.288067 0.11798 0.22154
0.288368 0.22893 0.220118
0.330332 0.19506 0.171782
0.370624 0.121125 0.221729
0.373805 0.230323 0.222631
0.285798 0.229142 0.331635
0.454861 0.12201 0.223153
0.458509 0.23317 0.220839
0.476714 0.0347026 0.195394
0.310901 0.029594 0.193646
0.310957 0.138943 0.193386
0.456328 0.0156093 0.202669
0.393282 0.0317134 0.195194
0.393585 0.139677 0.194794
0.372211 0.0105132 0.256268
0.394217 0.139981 0.172664
0.477228 0.140945 0.19513
0.498907 0.124355 0.313076
0.310804 0.0658628 0.221837
0.310154 0.17312 0.222249
0.393862 0.064453 0.222467
0.394082 0.17604 0.222219
0.476262 0.0701099 0.223161
0.477717 0.17887 0.221887
0.310755 0.0664442 0.200668
0.310801 0.176949 0.200918
0.394118 0.0677021 0.202553
0.394937 0.176364 0.201598
0.477204 0.0720825 0.202031
0.476886 0.177185 0.20176
0.372514 0.229608 0.333684
0.480406 0.25106 0.173655
0.498047 0.194094 0.230582
0.455865 0.0164436 0.313254
0.268028 0.24946 0.174057
0.371529 0.0122146 0.220905
0.49782 0.230107 0.313797
0.434903 0.142835 0.176322
0.28637 0.00615481 0.277556
0.330209 0.120214 0.201756
0.330269 0.232709 0.199466
0.309357 0.0253112 0.173076
0.41507 0.121787 0.201991
0.415471 0.229931 0.201593
0.329791 0.190432 0.28386
0.372652 0.0118951 0.276567
0.499151 0.230084 0.221807
0.478159 0.248196 0.305324
0.330994 0.0850821 0.173945
0.331902 0.0841275 0.193846
0.331058 0.196036 0.192753
0.41567 0.0852098 0.195246
0.413226 0.196436 0.193969
0.329627 0.119529 0.221996
0.329316 0.231815 0.220647
0.307809 0.249449 0.304543
0.412408 0.121188 0.222533
0.415536 0.233359 0.221727
0.26734 0.243987 0.228129
0.266283 0.0240738 0.249471
0.264613 0.134173 0.246814
0.475795 0.0325953 0.228452
0.352552 0.0295378 0.251384
0.350944 0.13482 0.249668
0.395909 0.250785 0.194812
0.435258 0.0311095 0.250676
0.434336 0.136729 0.249349
0.33109 0.00921656 0.256412
0.266023 0.0624927 0.275537
0.266417 0.171133 0.275725
0.350438 0.0700687 0.278275
0.350165 0.172952 0.276581
0.435845 0.0672857 0.278719
0.433918 0.175738 0.276756
0.266145 0.0624562 0.255194
0.26409 0.169947 0.254006
0.350286 0.0666534 0.257967
0.349873 0.171645 0.256153
0.435586 0.0652182 0.258249
0.434501 0.174624 0.256027
0.268479 0.0260251 0.228775
0.268573 0.137103 0.227243
0.498355 0.19478 0.305216
0.351005 0.0289559 0.230362
0.350822 0.13846 0.229436
0.351301 0.245756 0.229592
0.435037 0.0311883 0.230294
0.434356 0.14054 0.228922
0.497999 0.126035 0.258179
0.286991 0.118203 0.254075
0.28824 0.226905 0.254987
0.455746 0.0144551 0.277228
0.371294 0.117737 0.257171
0.371102 0.230538 0.255932
0.349998 0.140436 0.174371
0.455424 0.122275 0.258838
0.457986 0.231283 0.255373
0.392628 0.247932 0.25009
0.288604 0.0808164 0.227454
0.2894 0.191745 0.229069
0.372478 0.0852506 0.22893
0.3716 0.193053 0.228282
0.457588 0.0878156 0.230814
0.457624 0.197686 0.228556
0.287957 0.0796559 0.247569
0.285015 0.190567 0.249082
0.371809 0.0813204 0.249271
0.371529 0.192917 0.249117
0.456745 0.0847574 0.251765
0.455082 0.193856 0.248796
0.287586 0.11781 0.274755
0.288244 0.229879 0.276197
0.455682 0.234172 0.311757
0.372529 0.120725 0.277718
0.3712 0.226734 0.277005
0.47804 0.0688285 0.313976
0.455901 0.122642 0.279421
0.454618 0.230536 0.276532
0.413494 0.193348 0.305303
0.310353 0.0289781 0.249174
0.308449 0.137939 0.249253
0.498086 0.0877463 0.285241
0.39473 0.0251854 0.250843
0.39072 0.138355 0.249911
0.349998 0.0633923 0.332466
0.478001 0.249958 0.195593
0.476135 0.14261 0.249421
0.412058 0.0120076 0.312231
0.305546 0.064282 0.276544
0.30858 0.171601 0.276936
0.392922 0.0642901 0.276942
0.391871 0.174607 0.278666
0.287516 0.00779106 0.311832
0.476005 0.17834 0.278183
0.308202 0.0658506 0.255779
0.306679 0.174778 0.255232
0.391709 0.0626563 0.256313
0.392548 0.174634 0.258062
0.478446 0.0682636 0.257507
0.475684 0.179166 0.257262
0.309669 0.0281253 0.228754
0.307535 0.136468 0.227787
0.497898 0.0154607 0.258888
0.392292 0.028878 0.229636
0.392403 0.138651 0.229508
0.330547 0.0137616 0.276496
0.414097 0.0845776 0.17399
0.474538 0.141469 0.229377
0.477435 0.0674957 0.278511
0.329602 0.118803 0.257199
0.329726 0.227958 0.256746
0.414055 0.0857017 0.306197
0.412898 0.118029 0.256068
0.412569 0.230536 0.257074
0.412978 0.231018 0.313747
0.330874 0.0835144 0.23015
0.329676 0.194827 0.229868
0.413282 0.0845188 0.229738
0.415454 0.197027 0.229291
0.329421 0.0832595 0.250236
0.328359 0.190563 0.249158
0.412845 0.0812767 0.250489
0.413688 0.195 0.250383
0.328962 0.119779 0.278085
0.330302 0.230804 0.278219
0.330081 0.190789 0.304387
0.413955 0.117348 0.277206
0.412367 0.230753 0.277994
0.497544 0.0118757 0.278752
0.266782 0.0249577 0.304108
0.266134 0.135274 0.302445
0.414046 0.0115537 0.223855
0.349254 0.0301536 0.303172
0.348831 0.135697 0.305641
0.455349 0.0887391 0.173693
0.433214 0.0295231 0.306215
0.435391 0.141645 0.305511
0.497017 0.128098 0.278654
0.498365 0.015311 0.222044
0.477568 0.177057 0.311345
0.391221 0.173145 0.334623
0.391517 0.247049 0.304523
0.393255 0.247612 0.173413
0.328559 0.228868 0.311662
0.264528 0.0626218 0.310083
0.266849 0.171315 0.30969
0.350285 0.065742 0.311379
0.350426 0.172351 0.311427
0.4345 0.0664475 0.314154
0.434347 0.177235 0.311951
0.264849 0.02643 0.281717
0.266405 0.133829 0.281813
0.498783 0.195873 0.195136
0.351076 0.032015 0.282068
0.349725 0.136018 0.284173
0.288972 0.0126785 0.199623
0.435257 0.0316558 0.284758
0.433832 0.139616 0.284912
0.327873 0.22713 0.333509
0.284741 0.117794 0.310906
0.287903 0.229579 0.310775
0.329356 0.0826039 0.303961
0.370744 0.118668 0.312609
0.372235 0.229289 0.312385
0.413043 0.193988 0.284344
0.455409 0.123488 0.314496
0.478165 0.142184 0.173803
0.41425 0.12326 0.312334
0.285956 0.0826999 0.282917
0.287848 0.192672 0.282829
0.37256 0.0839062 0.283491
0.370594 0.190181 0.285567
0.45731 0.0865504 0.286264
0.454309 0.195808 0.284185
0.28494 0.0828686 0.30366
0.288154 0.193055 0.303969
0.371238 0.0831441 0.304799
0.37086 0.192759 0.306854
0.456422 0.0857338 0.307551
0.331009 0.0102635 0.221594
0.456324 0.0123237 0.25701
0.263618 0.0612319 0.331634
0.412857 0.0805984 0.285589
0.457161 0.195743 0.171813
0.352408 0.24579 0.194829
0.285956 0.117512 0.331708
0.305923 0.174093 0.330217
0.497422 0.0880079 0.194434
0.496535 0.123477 0.223191
0.307072 0.0272149 0.305482
0.306229 0.13568 0.30482
0.367783 0.122734 0.334889
0.392951 0.0334095 0.304642
0.392142 0.138899 0.30564
0.454538 0.195663 0.305032
0.479744 0.248955 0.250164
0.498572 0.086933 0.30692
0.497371 0.0119439 0.312908
0.327224 0.0826652 0.283336
0.288265 0.011517 0.257205
0.414537 0.00998459 0.278169
0.476812 0.0318125 0.174139
0.496919 0.0871639 0.230835
0.267601 0.244408 0.194542
0.306731 0.0643469 0.310917
0.30829 0.17309 0.309864
0.392485 0.0702338 0.313486
0.392231 0.177341 0.312582
0.477045 0.0311731 0.285499
0.475348 0.144072 0.285469
0.307475 0.0275413 0.282798
0.307064 0.135255 0.283585
0.309511 0.246899 0.248805
0.392078 0.0286997 0.283946
0.393484 0.137326 0.285303
0.308269 0.247784 0.283786
0.266626 0.247331 0.303952
0.498843 0.0854521 0.173606
0.393653 0.0305078 0.173865
0.327279 0.117601 0.311095
0.497804 0.234939 0.278028
0.372297 0.0844982 0.173769
0.436823 0.0285649 0.17442
0.414457 0.194484 0.172651
0.497101 0.0123093 0.333527
0.434855 0.248713 0.194431
0.476347 0.139588 0.306411
0.268928 0.139124 0.173303
0.498034 0.124482 0.201938
0.496564 0.013724 0.201759
0.28704 0.0798859 0.172896
0.373091 0.193872 0.174887
0.350815 0.247641 0.173057
0.371371 0.0117746 0.310598
0.331322 0.0105303 0.200992
0.289571 0.191602 0.172269
0.433297 0.178364 0.332224
0.267682 0.243991 0.248663
0.499703 0.229981 0.258698
0.268001 0.250798 0.282834
0.391274 0.24688 0.284013
0.326303 0.118171 0.330965
0.308832 0.249694 0.172819
0.497343 0.194337 0.250821
0.412395 0.121455 0.333001
0.350559 0.246964 0.285808
0.265055 0.172536 0.330266
0.350498 0.245626 0.305295
0.348199 0.17498 0.331885
0.39067 0.066682 0.333936
0.432759 0.065513 0.335009
0.498564 0.23199 0.201896
0.370775 0.00973553 0.331219
0.433508 0.247841 0.305708
0.455288 0.123671 0.334863
0.496098 0.236198 0.334826
0.393749 0.250937 0.228719
0.433325 0.245919 0.249209
0.475517 0.247928 0.284559
0.436002 0.250078 0.173576
0.413438 0.0115309 0.333841
0.47886 0.250646 0.228855
0.413114 0.228129 0.333902
0.477357 0.18001 0.334095
0.454567 0.0148063 0.334151
0.416497 0.122352 0.167009
0.434784 0.0664966 0.167225
0.498686 0.0157283 0.166987
0.261755 0.0275361 0.359436
0.265949 0.134446 0.3577
0.349294 0.0265891 0.449368
0.349839 0.0312791 0.360749
0.347734 0.139125 0.360202
0.453524 0.0856783 0.341269
0.433477 0.0303016 0.360936
0.43279 0.14263 0.360711
0.370389 0.0124098 0.367087
0.263173 0.0662122 0.385432
0.265363 0.175247 0.384523
0.347839 0.0657821 0.387423
0.34809 0.172511 0.387755
0.435329 0.0652601 0.389244
0.431035 0.178594 0.386847
0.264467 0.0641824 0.364056
0.264441 0.171928 0.361962
0.348209 0.0672208 0.366096
0.348415 0.173648 0.367557
0.434571 0.068814 0.368111
0.432721 0.179988 0.366309
0.454339 0.196349 0.339568
0.348506 0.247846 0.449913
0.327528 0.00932466 0.422569
0.496739 0.0124985 0.422563
0.494913 0.197721 0.471344
0.498331 0.122396 0.422801
0.494954 0.232458 0.4239
0.454864 0.0131281 0.366901
0.453773 0.119945 0.387591
0.286324 0.115858 0.364708
0.285839 0.22646 0.366071
0.495615 0.0840274 0.416963
0.367939 0.121642 0.368398
0.453655 0.232569 0.423677
0.495431 0.0842068 0.470863
0.328293 0.0123626 0.387637
0.34914 0.0268536 0.339024
0.475726 0.140533 0.361585
0.453096 0.0150344 0.420031
0.454672 0.0859262 0.361742
0.496863 0.23311 0.479788
0.26397 0.134022 0.337906
0.496937 0.12434 0.444546
0.477555 0.144697 0.341675
0.285501 0.0818519 0.358371
0.285785 0.191293 0.358508
0.369069 0.0858631 0.36135
0.370411 0.192811 0.361213
0.476165 0.0683069 0.368152
0.305795 0.138512 0.338026
0.285483 0.11848 0.385545
0.285017 0.23022 0.385615
0.496472 0.0875154 0.450266
0.368419 0.120017 0.388613
0.369827 0.227772 0.388059
0.284648 0.0819938 0.337809
0.4536 0.121606 0.367013
0.451197 0.196891 0.393828
0.41105 0.0119634 0.423474
0.306382 0.0287237 0.359933
0.306411 0.136674 0.358603
0.49602 0.0858516 0.340234
0.391311 0.0285871 0.359552
0.389881 0.134508 0.362318
0.265611 0.246655 0.337774
0.496933 0.229461 0.445006
0.284929 0.00830661 0.388147
0.495828 0.19551 0.417448
0.305679 0.0637522 0.386812
0.307048 0.172089 0.387372
0.390511 0.0649241 0.388695
0.391001 0.177698 0.386614
0.475439 0.0650672 0.388714
0.473622 0.181401 0.387728
0.305263 0.0656388 0.366433
0.307225 0.172468 0.366102
0.391053 0.0667983 0.366864
0.390931 0.171931 0.366747
0.477492 0.0333756 0.361289
0.47581 0.178463 0.367428
0.455226 0.0116595 0.389264
0.369648 0.0851336 0.341131
0.265646 0.244913 0.359545
0.454006 0.0122831 0.476957
0.262593 0.0243051 0.339004
0.499562 0.0144597 0.367863
0.283534 0.0125259 0.367403
0.285285 0.00693115 0.496067
0.390869 0.137301 0.340368
0.326692 0.119501 0.365173
0.328051 0.227617 0.367689
0.326136 0.190381 0.33992
0.412314 0.120617 0.368067
0.370231 0.00907574 0.421883
0.30398 0.246462 0.44848
0.283093 0.00610027 0.420983
0.49656 0.199116 0.341238
0.284307 0.00471257 0.440919
0.327103 0.227275 0.495679
0.327243 0.0826366 0.359142
0.327826 0.190549 0.360653
0.413175 0.0839765 0.361021
0.409793 0.195098 0.360164
0.325143 0.119964 0.387497
0.305795 0.13768 0.448926
0.494332 0.119937 0.478307
0.411573 0.122898 0.389077
0.410816 0.232511 0.38752
0.495512 0.12326 0.388843
0.263699 0.0269622 0.413396
0.26285 0.137963 0.412555
0.329711 0.0105432 0.367428
0.348409 0.0284578 0.415116
0.346866 0.138306 0.415636
0.411332 0.0858488 0.449838
0.431547 0.0326217 0.417156
0.433482 0.138763 0.415789
0.45518 0.0112542 0.441587
0.263189 0.0607967 0.442053
0.261734 0.172271 0.439106
0.348191 0.065235 0.442811
0.347711 0.176007 0.443627
0.434109 0.0646388 0.443538
0.43221 0.173831 0.442047
0.261141 0.060451 0.421982
0.263866 0.173313 0.418498
0.349008 0.0650867 0.421642
0.348241 0.175811 0.422681
0.433186 0.0705601 0.423509
0.431507 0.176877 0.421198
0.261959 0.0282562 0.393203
0.262837 0.137667 0.391726
0.263788 0.0234218 0.447024
0.349025 0.0312403 0.394745
0.346792 0.136628 0.394917
0.348678 0.245974 0.359753
0.433972 0.0293289 0.395881
0.434569 0.141043 0.395218
0.496491 0.192433 0.450862
0.281964 0.11754 0.421587
0.284045 0.229067 0.421983
0.372003 0.00957887 0.475946
0.36905 0.121601 0.421736
0.370446 0.229147 0.421961
0.474886 0.0650102 0.478442
0.454571 0.123198 0.42405
0.412065 0.233188 0.367075
0.390867 0.0277663 0.339478
0.284492 0.0824629 0.39354
0.287165 0.192827 0.394089
0.369043 0.0833176 0.395172
0.369223 0.19018 0.39393
0.455108 0.0853608 0.396413
0.45401 0.192746 0.414335
0.282835 0.0798107 0.414912
0.286622 0.192217 0.414069
0.370431 0.0828105 0.415468
0.369268 0.192507 0.41505
0.454601 0.0874132 0.416639
0.474998 0.174621 0.423572
0.286736 0.115897 0.442122
0.283125 0.226833 0.441857
0.495881 0.233127 0.389076
0.369004 0.11948 0.442896
0.369855 0.22932 0.442773
0.474748 0.143123 0.394162
0.453337 0.12125 0.444658
0.495664 0.0134819 0.47919
0.49516 0.086817 0.396262
0.305483 0.0245056 0.41505
0.304775 0.134113 0.414961
0.409207 0.230977 0.476965
0.389914 0.0289119 0.416979
0.39014 0.140286 0.415386
0.349235 0.246648 0.394425
0.326099 0.119811 0.498029
0.474917 0.17703 0.444072
0.325715 0.194212 0.447384
0.285318 0.0796626 0.449095
0.305353 0.174215 0.440907
0.390713 0.0639921 0.443781
0.391241 0.175259 0.443244
0.475706 0.0683428 0.443859
0.47263 0.177267 0.497844
0.305063 0.0632705 0.421409
0.306421 0.171376 0.420922
0.391484 0.0639635 0.423317
0.392185 0.176399 0.422346
0.474942 0.0674616 0.42282
0.432905 0.141311 0.339668
0.30601 0.0270894 0.394179
0.305129 0.136627 0.393804
0.411769 0.194855 0.448089
0.392506 0.0279338 0.396188
0.389486 0.140503 0.394846
0.262057 0.246906 0.448818
0.475794 0.0293163 0.394877
0.475265 0.14048 0.414791
0.370322 0.230627 0.367211
0.325684 0.118675 0.422306
0.327783 0.230504 0.422146
0.497213 0.0140762 0.387812
0.411587 0.122592 0.421673
0.412265 0.232361 0.422716
0.306095 0.0251497 0.447881
0.325582 0.0831257 0.393798
0.327807 0.191691 0.394272
0.412066 0.0849214 0.394505
0.409736 0.19544 0.394447
0.327388 0.082605 0.414917
0.327637 0.192029 0.414716
0.411241 0.083992 0.417086
0.410367 0.197168 0.415116
0.327293 0.119242 0.442577
0.327066 0.232004 0.443331
0.370324 0.0114435 0.387999
0.411475 0.122922 0.443478
0.41125 0.230699 0.443143
0.328505 0.00597525 0.442735
0.264846 0.0258626 0.468301
0.262073 0.136741 0.467859
0.327868 0.0825256 0.338916
0.349144 0.025933 0.469427
0.349261 0.137874 0.470488
0.412772 0.192276 0.340823
0.433286 0.0288396 0.469906
0.430544 0.138807 0.470989
0.495965 0.122995 0.369437
0.325254 0.192002 0.46772
0.40932 0.195628 0.469571
0.344782 0.138545 0.339461
0.306909 0.0628188 0.441423
0.306095 0.0293863 0.339398
0.454278 0.198252 0.361194
0.263369 0.0626343 0.475227
0.262555 0.172936 0.477389
0.347683 0.0615945 0.476452
0.347397 0.177918 0.476702
0.433069 0.0644103 0.478355
0.43105 0.175908 0.47804
0.391132 0.252749 0.360825
0.264356 0.13551 0.447444
0.282773 0.115912 0.496244
0.370471 0.192347 0.339662
0.348652 0.138748 0.449216
0.452848 0.23655 0.388459
0.435136 0.0290025 0.448384
0.431467 0.138443 0.45094
0.454671 0.234236 0.444208
0.283892 0.118715 0.475622
0.284233 0.225872 0.475757
0.4948 0.235256 0.500734
0.368648 0.117441 0.476601
0.368338 0.234304 0.478191
0.369762 0.010964 0.497104
0.452505 0.123646 0.478403
0.347173 0.0661537 0.497009
0.496146 0.197557 0.361545
0.476415 0.0313333 0.340621
0.28289 0.189325 0.447524
0.476096 0.253734 0.361018
0.369237 0.193578 0.450508
0.453937 0.0836382 0.450897
0.452412 0.194025 0.448571
0.285826 0.0781663 0.470501
0.282097 0.190315 0.468665
0.369677 0.080624 0.470747
0.368236 0.195407 0.470371
0.453871 0.0845907 0.471358
0.452059 0.193547 0.471189
0.429304 0.176756 0.49794
0.390391 0.174745 0.497479
0.413515 0.0850296 0.4703
0.475196 0.032046 0.415874
0.495544 0.234365 0.368441
0.411981 0.0856353 0.340522
0.369731 0.00835947 0.442506
0.349183 0.244896 0.414215
0.430752 0.250744 0.395404
0.307487 0.0274169 0.468908
0.30589 0.138081 0.469745
0.432888 0.0298504 0.340829
0.391779 0.0296701 0.470714
0.388603 0.137618 0.469805
0.286542 0.0100067 0.47511
0.43278 0.251058 0.33972
0.473816 0.138311 0.471496
0.328177 0.0084284 0.477811
0.430447 0.247671 0.471159
0.327795 0.0836355 0.471086
0.432287 0.249335 0.416161
0.496105 0.196467 0.396268
0.412262 0.0120541 0.444648
0.327835 0.2291 0.388371
0.306965 0.0616639 0.477107
0.304416 0.173652 0.476076
0.392292 0.0659627 0.477508
0.388765 0.176579 0.476044
0.474754 0.0304602 0.471316
0.328578 0.00843866 0.498133
0.369608 0.231035 0.498663
0.327326 0.081356 0.450483
0.474839 0.0659242 0.498941
0.39094 0.026424 0.449914
0.389301 0.138918 0.448922
0.369325 0.119536 0.496918
0.475147 0.0293636 0.449607
0.474958 0.138615 0.450401
0.262486 0.0632228 0.495336
0.32766 0.121331 0.477865
0.324641 0.229601 0.475329
0.409443 0.120072 0.478869
0.368749 0.0824432 0.44979
0.451608 0.23129 0.478119
0.283272 0.228192 0.496381
0.305874 0.244671 0.415132
0.45474 0.23571 0.367026
0.412034 0.0106233 0.475689
0.347347 0.175596 0.497773
0.43226 0.250858 0.450685
0.496816 0.0870752 0.361424
0.26363 0.244976 0.413723
0.473982 0.175209 0.47732
0.303198 0.173638 0.497626
0.476367 0.254979 0.339591
0.39133 0.249057 0.450576
0.349747 0.245525 0.339305
0.433482 0.252753 0.360676
0.411771 0.0115392 0.367366
0.345841 0.245818 0.470571
0.306833 0.246254 0.339507
0.450712 0.124166 0.499098
0.263865 0.244607 0.469383
0.261735 0.1723 0.497841
0.496276 0.0130629 0.442021
0.286032 0.191085 0.337759
0.476315 0.247508 0.452437
0.304372 0.246048 0.46941
0.263235 0.246722 0.393478
0.412885 0.0103111 0.388535
0.306152 0.0629346 0.497948
0.389859 0.251858 0.47086
0.306013 0.246657 0.39405
0.306386 0.248169 0.36207
0.389793 0.0611512 0.498347
0.410102 0.120052 0.499324
0.393002 0.24682 0.340151
0.390856 0.249063 0.416633
0.474785 0.249593 0.39646
0.389793 0.248707 0.39609
0.491845 0.121371 0.497768
0.430548 0.0687646 0.498634
0.410545 0.230787 0.497416
0.495495 0.01416 0.500659
0.45483 0.233121 0.33234
0.497813 0.12315 0.333914
0.475355 0.0680179 0.334347
0.261243 0.026968 0.523311
0.26234 0.133053 0.522845
0.494925 0.195322 0.527717
0.348019 0.0255949 0.524858
0.494254 0.0889292 0.638228
0.320267 0.00387569 0.661278
0.493023 0.232038 0.588163
0.429564 0.138853 0.525761
0.493358 0.196335 0.637957
0.260959 0.0634807 0.55122
0.261892 0.169932 0.551869
0.34507 0.0643678 0.553068
0.345748 0.172698 0.552265
0.430136 0.0654027 0.554721
0.429057 0.175334 0.552478
0.260868 0.0633305 0.530634
0.260198 0.171225 0.531169
0.346434 0.061928 0.53159
0.345557 0.17159 0.532384
0.431342 0.0665454 0.533609
0.430663 0.175956 0.5318
0.387851 0.0272391 0.579395
0.493481 0.0869568 0.561454
0.494988 0.0857131 0.616844
0.430588 0.0289903 0.616727
0.492195 0.123067 0.534005
0.390521 0.0258811 0.504842
0.496282 0.013811 0.58937
0.470644 0.250873 0.559517
0.494282 0.0165359 0.534451
0.28292 0.117965 0.530759
0.282779 0.226396 0.531621
0.494787 0.19588 0.50642
0.365984 0.121287 0.532025
0.367855 0.230453 0.530867
0.32585 0.0825538 0.503741
0.451492 0.123096 0.533407
0.450781 0.234169 0.53389
0.494104 0.231946 0.532507
0.368977 0.193388 0.505012
0.38452 0.0564378 0.664593
0.493688 0.123281 0.554786
0.40412 0.115836 0.664215
0.387316 0.0217319 0.635225
0.260778 0.131929 0.61384
0.281467 0.0810059 0.524294
0.280946 0.191509 0.524467
0.367356 0.0836567 0.524689
0.366625 0.191008 0.525593
0.451837 0.0841871 0.526393
0.451773 0.197693 0.526432
0.282932 0.117133 0.551152
0.282574 0.227131 0.551676
0.257638 0.0240986 0.613051
0.366039 0.118925 0.552272
0.36496 0.230419 0.551634
0.494206 0.0874685 0.582736
0.451599 0.120508 0.554491
0.472028 0.140374 0.505564
0.471147 0.142465 0.560245
0.304306 0.0249412 0.524584
0.303861 0.135578 0.524297
0.428407 0.247296 0.615661
0.388349 0.0269675 0.524965
0.387267 0.139062 0.526416
0.349015 0.0293876 0.503742
0.344808 0.136184 0.524868
0.472311 0.139975 0.526338
0.40931 0.195467 0.505482
0.302406 0.0610625 0.551967
0.304879 0.174016 0.551911
0.388341 0.0646522 0.55313
0.387124 0.174802 0.552748
0.303157 0.244703 0.524984
0.469667 0.187092 0.663289
0.302958 0.0614561 0.53182
0.303629 0.173534 0.529894
0.387463 0.0643414 0.531666
0.388475 0.175523 0.531751
0.473212 0.0682584 0.534125
0.472282 0.179561 0.533591
0.492844 0.127923 0.644238
0.492426 0.229684 0.608408
0.494132 0.122151 0.610837
0.262893 0.136394 0.502801
0.492361 0.195012 0.561276
0.451308 0.196867 0.50455
0.345754 0.249486 0.558896
0.26147 0.243941 0.501965
0.494373 0.0887901 0.506248
0.324531 0.117496 0.532079
0.325862 0.229401 0.532142
0.493614 0.192666 0.582877
0.409716 0.120249 0.533228
0.410225 0.231552 0.532112
0.431484 0.0322756 0.526264
0.493413 0.231192 0.643274
0.409611 0.00930554 0.60872
0.299862 0.168867 0.661136
0.306083 0.0247404 0.504119
0.323773 0.0801336 0.525211
0.325227 0.19254 0.525023
0.40951 0.0834841 0.527218
0.409539 0.195224 0.525052
0.324911 0.117444 0.553452
0.324909 0.230937 0.552428
0.408912 0.0835523 0.506536
0.409638 0.121273 0.553867
0.407539 0.229889 0.552621
0.494955 0.124303 0.59019
0.261752 0.0260745 0.577795
0.259813 0.134891 0.579993
0.347122 0.134951 0.503967
0.344478 0.0266531 0.580202
0.343391 0.136601 0.58089
0.343511 0.245431 0.635717
0.449921 0.00775438 0.644237
0.430056 0.13795 0.580953
0.368559 0.0844135 0.504218
0.261598 0.0617561 0.607302
0.259339 0.168927 0.607434
0.345481 0.0622393 0.607314
0.343696 0.174698 0.610031
0.430989 0.0656433 0.608181
0.428702 0.175414 0.607833
0.261305 0.0612975 0.585931
0.262547 0.17228 0.586064
0.346016 0.0625837 0.587323
0.344122 0.173448 0.587923
0.431385 0.0665415 0.58794
0.429508 0.174992 0.587039
0.262392 0.0254608 0.557228
0.259743 0.132131 0.558718
0.412107 0.0118829 0.531629
0.344317 0.0272968 0.559389
0.344717 0.13704 0.560166
0.472199 0.0694145 0.554769
0.278974 0.114841 0.663593
0.431436 0.137957 0.560621
0.47228 0.0271774 0.637633
0.280216 0.118027 0.587089
0.281953 0.224511 0.585373
0.258926 0.239878 0.578552
0.365586 0.117893 0.586354
0.366039 0.228574 0.589546
0.406879 0.187598 0.636137
0.451811 0.120854 0.59018
0.408673 0.0106548 0.588337
0.449593 0.228468 0.642977
0.281853 0.0797951 0.558439
0.282347 0.188536 0.556655
0.366726 0.0815111 0.558188
0.365504 0.193742 0.559359
0.449909 0.0855341 0.560752
0.472225 0.176817 0.553235
0.281802 0.0815247 0.578887
0.283021 0.188222 0.577769
0.365506 0.0823973 0.579379
0.364995 0.191481 0.581415
0.450938 0.085676 0.581519
0.362657 0.221366 0.663826
0.282012 0.115245 0.607212
0.280178 0.225251 0.606267
0.406981 0.078386 0.637065
0.363891 0.11793 0.606748
0.366993 0.231152 0.609921
0.321674 0.190136 0.634842
0.450199 0.1221 0.610338
0.471278 0.175375 0.607972
0.404769 0.224627 0.662264
0.302666 0.0254834 0.580022
0.301776 0.132985 0.579548
0.341036 0.169543 0.662508
0.279145 0.219067 0.662292
0.387896 0.137171 0.579825
0.449787 0.192781 0.636055
0.451833 0.0128439 0.554163
0.472256 0.13977 0.617156
0.34296 0.060139 0.66246
0.303214 0.0636742 0.608296
0.302013 0.170527 0.605919
0.388276 0.0629681 0.608529
0.386651 0.172057 0.607204
0.472982 0.0658865 0.609508
0.469867 0.142968 0.638503
0.301389 0.0616167 0.586503
0.303438 0.170709 0.584913
0.387764 0.0633616 0.587897
0.387551 0.173884 0.586405
0.472923 0.0670046 0.588616
0.304324 0.136281 0.503168
0.303716 0.0250888 0.559086
0.303274 0.136486 0.559891
0.449978 0.192622 0.562146
0.432079 0.0309673 0.504912
0.387342 0.137226 0.559016
0.344313 0.0283098 0.614584
0.449896 0.0110449 0.53282
0.472795 0.137974 0.581199
0.471499 0.179761 0.643897
0.323016 0.115762 0.588065
0.324829 0.227386 0.588161
0.322556 0.0790481 0.635709
0.408992 0.119469 0.58838
0.40857 0.229344 0.587914
0.34707 0.246494 0.579594
0.324136 0.0805876 0.559989
0.325259 0.193142 0.559743
0.409554 0.0834993 0.561486
0.40903 0.195485 0.558867
0.323633 0.07973 0.581672
0.323815 0.193329 0.580176
0.409872 0.0823008 0.581861
0.407782 0.192717 0.579896
0.32392 0.116458 0.608431
0.322668 0.228311 0.608558
0.40726 0.189392 0.61506
0.406614 0.118729 0.608276
0.407419 0.228461 0.609025
0.281898 0.19288 0.503526
0.491396 0.193577 0.616876
0.25868 0.241119 0.633819
0.36865 0.00877361 0.531871
0.343522 0.0228265 0.636097
0.344438 0.134885 0.635693
0.451354 0.227427 0.588384
0.472473 0.0307816 0.527705
0.427867 0.134896 0.637087
0.452271 0.0808737 0.63684
0.382698 0.170064 0.663245
0.450688 0.014725 0.609751
0.429159 0.139915 0.505647
0.346603 0.249416 0.524649
0.449727 0.190425 0.6152
0.451637 0.191787 0.582175
0.259754 0.24547 0.613869
0.388463 0.0274297 0.558126
0.343569 0.0627431 0.641799
0.343141 0.171963 0.641734
0.428952 0.0620856 0.644376
0.451058 0.116931 0.642458
0.474163 0.250936 0.526542
0.256007 0.170303 0.660169
0.427533 0.16718 0.665004
0.472833 0.0293737 0.582411
0.34417 0.13728 0.615333
0.472774 0.174435 0.588347
0.38467 0.24343 0.636524
0.428388 0.139873 0.616006
0.451295 0.227856 0.608561
0.281523 0.114662 0.64277
0.278091 0.222224 0.641201
0.409047 0.0841921 0.616196
0.3653 0.115276 0.642653
0.36305 0.223995 0.642245
0.322607 0.192224 0.614629
0.388663 0.139913 0.505732
0.2605 0.128342 0.635602
0.483925 0.22106 0.661765
0.282159 0.0800149 0.614385
0.281197 0.188727 0.612814
0.367249 0.0815546 0.614038
0.365065 0.193063 0.613047
0.452813 0.0823065 0.616153
0.429144 0.0248853 0.637321
0.282231 0.0771594 0.633996
0.280341 0.186133 0.633062
0.365077 0.0801738 0.634944
0.365787 0.189215 0.633876
0.429615 0.17232 0.643809
0.262365 0.243779 0.523313
0.427588 0.243315 0.637629
0.260256 0.244133 0.557532
0.324536 0.0798815 0.615469
0.299536 0.242212 0.635945
0.472713 0.033963 0.561558
0.322055 0.113328 0.662191
0.38947 0.250381 0.50483
0.428872 0.251549 0.559863
0.258753 0.169647 0.640001
0.300683 0.0226685 0.633863
0.301514 0.133592 0.635092
0.473655 0.063171 0.644524
0.495069 0.0143406 0.555738
0.385659 0.135313 0.635127
0.323676 0.00852826 0.607179
0.322057 0.221359 0.662435
0.446978 0.114809 0.662846
0.324751 0.189799 0.503847
0.42528 0.0569241 0.66586
0.259005 0.0621653 0.640982
0.300108 0.245417 0.613999
0.450574 0.229199 0.554084
0.3429 0.246586 0.614611
0.387428 0.24549 0.581392
0.30176 0.0588161 0.641434
0.301439 0.170238 0.640635
0.385946 0.059361 0.642593
0.385112 0.171479 0.642052
0.493848 0.0871145 0.526282
0.47445 0.0304719 0.506938
0.302033 0.0268242 0.613491
0.302426 0.134226 0.61384
0.492562 0.233597 0.554107
0.258525 0.0226682 0.634458
0.384634 0.134406 0.61486
0.387824 0.247952 0.616794
0.363292 0.112578 0.663344
0.30082 0.0583402 0.662924
0.283882 0.0809616 0.5029
0.32339 0.11534 0.640731
0.322302 0.226598 0.642324
0.406816 0.224287 0.641699
0.406512 0.116819 0.643314
0.472884 0.0287842 0.616656
0.305687 0.242319 0.503438
0.387589 0.0261752 0.615669
0.346637 0.246994 0.503873
0.453585 0.0850138 0.504338
0.46666 0.0604247 0.664409
0.429823 0.0302472 0.580843
0.263142 0.024585 0.502214
0.430084 0.0296311 0.560031
0.430577 0.249507 0.525404
0.495924 0.0138724 0.610501
0.302524 0.24571 0.557659
0.303338 0.243467 0.579749
0.429839 0.244513 0.581094
0.389558 0.250277 0.526056
0.470989 0.246607 0.63703
0.493273 0.0110719 0.644883
0.366989 0.0102986 0.55237
0.365542 0.0107793 0.606778
0.385532 0.244993 0.559541
0.257259 0.0592964 0.662283
0.451597 0.0129238 0.588441
0.410028 0.0118105 0.552084
0.445682 0.22551 0.664043
0.473324 0.250898 0.506016
0.325956 0.00613299 0.53047
0.487094 0.00321195 0.665734
0.470477 0.247592 0.616248
0.366781 0.00844639 0.586382
0.325628 0.00954359 0.551551
0.281561 0.00724428 0.530627
0.407813 0.0061669 0.644198
0.365075 0.00639395 0.643693
0.278702 0.00605721 0.641395
0.282322 0.00603864 0.551751
0.28068 0.00869352 0.586388
0.431127 0.249379 0.504615
0.404758 3.62896e-06 0.663791
0.321471 0.00440859 0.640672
0.452729 0.233131 0.498133
0.41163 0.0113951 0.496845
0.453246 0.011997 0.497434
0.443305 0.073254 0.692463
0.442053 0.179907 0.692741
0.256358 0.055079 0.696981
0.254696 0.237771 0.799701
0.340164 0.129 0.689995
0.48098 0.157697 0.671568
0.461906 0.00705062 0.747796
0.322023 0.0785245 0.670302
0.379141 0.0115777 0.803155
0.256702 0.237802 0.667815
0.446784 0.187256 0.671983
0.339447 0.0536877 0.716796
0.340493 0.165012 0.716986
0.419471 0.0490506 0.717999
0.420721 0.160229 0.720589
0.298318 0.0221281 0.66885
0.364063 0.0759904 0.670251
0.339059 0.0541436 0.696295
0.339796 0.165708 0.696931
0.419681 0.05519 0.698407
0.420856 0.166424 0.699402
0.426193 0.131464 0.671486
0.252735 0.0198874 0.780311
0.252095 0.0553188 0.807594
0.383703 0.239843 0.67038
0.460776 0.0099331 0.727616
0.252475 0.129165 0.779529
0.276062 0.220266 0.7176
0.335541 0.0136782 0.747012
0.335989 0.0180962 0.726835
0.279017 0.112075 0.696338
0.276674 0.222442 0.69672
0.42547 0.244999 0.671961
0.361007 0.110776 0.696937
0.362161 0.222133 0.698496
0.295984 0.0141511 0.802798
0.258194 0.131283 0.687671
0.251861 0.0191683 0.800483
0.462602 0.12343 0.693099
0.338299 0.0193738 0.68995
0.277735 0.184903 0.668961
0.253054 0.0561564 0.828928
0.383152 0.131725 0.669353
0.256672 0.128339 0.724744
0.376692 0.0120004 0.727194
0.278702 0.0744113 0.691412
0.278432 0.185748 0.689221
0.360037 0.0729891 0.690924
0.360893 0.184126 0.690249
0.441879 0.109273 0.700725
0.379561 0.0139417 0.7822
0.276997 0.114245 0.717361
0.466197 0.241922 0.671494
0.481677 0.206378 0.811511
0.359233 0.107067 0.717382
0.359238 0.216132 0.718333
0.336594 0.0112226 0.802335
0.440622 0.105054 0.719737
0.442987 0.21371 0.720802
0.397681 0.0994165 0.8106
0.296991 0.0195499 0.688894
0.299755 0.130095 0.690462
0.468609 0.121378 0.673659
0.419755 0.00910392 0.801295
0.380838 0.130343 0.689894
0.255396 0.127009 0.74494
0.279034 0.0768886 0.67043
0.254414 0.0186788 0.689733
0.253349 0.0535538 0.771704
0.296805 0.0546977 0.718004
0.299174 0.165421 0.716417
0.378327 0.0487879 0.719344
0.381325 0.162354 0.719992
0.254145 0.167578 0.772592
0.483424 0.17352 0.728425
0.298565 0.0567345 0.697866
0.298709 0.167615 0.696878
0.381367 0.054365 0.697873
0.381156 0.165949 0.698598
0.295455 0.0190466 0.747098
0.462301 0.154887 0.722673
0.420518 0.0125919 0.725976
0.378017 0.0144608 0.747172
0.405142 0.187803 0.669739
0.343084 0.241847 0.671754
0.297431 0.239081 0.726203
0.422139 0.0175429 0.692273
0.460707 0.149691 0.810683
0.315861 0.180217 0.802479
0.378899 0.156609 0.80805
0.320612 0.112863 0.698653
0.318797 0.220016 0.697967
0.294394 0.0499095 0.809537
0.40056 0.113236 0.698574
0.400775 0.21859 0.69919
0.482065 0.0978862 0.810615
0.48134 0.0625393 0.729256
0.254713 0.164283 0.75082
0.48119 0.169012 0.803876
0.252872 0.237593 0.74423
0.483068 0.167975 0.692365
0.398699 0.215473 0.807883
0.337119 0.236099 0.74837
0.319736 0.0768059 0.691161
0.319926 0.184049 0.691288
0.40083 0.0752219 0.691081
0.401855 0.183557 0.689673
0.481051 0.0845899 0.674735
0.340446 0.24023 0.691944
0.318981 0.107897 0.71895
0.318135 0.219102 0.71856
0.481044 0.0608978 0.80405
0.400388 0.105659 0.719651
0.399903 0.217729 0.72007
0.313396 0.217084 0.808649
0.482897 0.10069 0.722901
0.337785 0.0119602 0.781229
0.399015 0.175523 0.801864
0.258037 0.244734 0.688793
0.298672 0.237873 0.689315
0.383168 0.239181 0.69046
0.442759 0.216847 0.69966
0.337049 0.123916 0.745985
0.316103 0.215056 0.753527
0.464493 0.232124 0.691868
0.419795 0.118034 0.746351
0.421102 0.228476 0.746499
0.255101 0.0221873 0.7251
0.255831 0.0208748 0.745194
0.33648 0.0506437 0.775165
0.336375 0.161281 0.775173
0.419434 0.0464284 0.775514
0.418772 0.155321 0.775294
0.459973 0.114339 0.802699
0.295974 0.0163065 0.783119
0.33826 0.0498332 0.753933
0.337237 0.159073 0.75396
0.418307 0.0476765 0.754649
0.421233 0.155489 0.755881
0.380758 0.0142914 0.692303
0.315523 0.181025 0.782102
0.462332 0.226823 0.803428
0.422442 0.12895 0.691951
0.339704 0.127074 0.726197
0.33916 0.237867 0.725923
0.503774 0.152134 0.755178
0.420788 0.123452 0.72724
0.31548 0.214303 0.830886
0.275605 0.108152 0.751869
0.273947 0.219328 0.750292
0.398709 0.0614862 0.802601
0.357831 0.105922 0.755094
0.356769 0.217117 0.752669
0.337952 0.161898 0.809158
0.439893 0.0995896 0.75286
0.439719 0.208114 0.754997
0.316437 0.105711 0.808581
0.277321 0.076532 0.722991
0.276949 0.183483 0.72345
0.359951 0.0706048 0.726433
0.359534 0.180164 0.727148
0.439493 0.0681322 0.726569
0.442295 0.176016 0.727444
0.275077 0.0725864 0.744122
0.276109 0.183918 0.743952
0.358209 0.0697218 0.747811
0.3583 0.179135 0.748019
0.439532 0.0615654 0.74686
0.442124 0.171058 0.748077
0.273783 0.108781 0.773169
0.273467 0.219767 0.771621
0.320449 0.187334 0.670645
0.358617 0.102318 0.776045
0.356147 0.214938 0.773245
0.376779 0.0486691 0.809826
0.440213 0.0990864 0.773465
0.419379 0.232109 0.780963
0.460491 0.226613 0.78305
0.376274 0.0470517 0.830757
0.296975 0.128623 0.745731
0.482225 0.102401 0.701936
0.27278 0.219392 0.829611
0.378067 0.12334 0.746815
0.377665 0.233352 0.746921
0.256687 0.0578549 0.71736
0.462048 0.116211 0.748073
0.461072 0.227594 0.748809
0.292911 0.0538756 0.773275
0.296302 0.162631 0.773237
0.378411 0.0500081 0.773685
0.378225 0.158037 0.773882
0.460588 0.0428186 0.775544
0.441757 0.172132 0.783073
0.295755 0.0572421 0.75305
0.295449 0.164201 0.752713
0.377574 0.050772 0.754397
0.377622 0.158577 0.752974
0.461465 0.0453963 0.754621
0.462321 0.153623 0.775248
0.361599 0.184698 0.669932
0.297281 0.128613 0.724824
0.340236 0.0237681 0.668561
0.422276 0.235004 0.691381
0.379141 0.124586 0.725885
0.48119 0.0674617 0.694181
0.25733 0.166755 0.6957
0.461624 0.118094 0.728332
0.46325 0.230705 0.728281
0.315675 0.106153 0.75187
0.295624 0.237345 0.746769
0.460928 0.117279 0.782071
0.399003 0.103764 0.754913
0.399794 0.214221 0.753889
0.253503 0.128607 0.800772
0.482048 0.0979474 0.756342
0.484163 0.175549 0.748486
0.315047 0.068666 0.80235
0.317579 0.0702024 0.725739
0.320974 0.182159 0.725635
0.398453 0.0693481 0.725235
0.401373 0.180171 0.728443
0.459415 0.0463153 0.721025
0.481154 0.208617 0.71882
0.318935 0.0686933 0.745991
0.318979 0.177984 0.746112
0.398951 0.0670261 0.74667
0.399247 0.176467 0.7485
0.483524 0.0596169 0.748847
0.463872 0.156219 0.754688
0.316158 0.104106 0.772949
0.334445 0.23394 0.780485
0.481957 0.169777 0.783028
0.398012 0.103365 0.774717
0.398643 0.213023 0.774512
0.37679 0.231697 0.78006
0.481515 0.0987001 0.775894
0.481575 0.207334 0.776865
0.480642 0.0603387 0.783339
0.274577 0.0701871 0.801364
0.252534 0.167228 0.827737
0.460999 0.0506988 0.700633
0.257312 0.133422 0.667704
0.3363 0.125373 0.801826
0.482489 0.205291 0.697613
0.419618 0.00827182 0.781449
0.416666 0.118227 0.801849
0.383716 0.0203373 0.671934
0.334887 0.0509195 0.829368
0.29372 0.23803 0.801637
0.467919 0.0234303 0.67174
0.421653 0.232919 0.726599
0.295192 0.0508932 0.829664
0.252076 0.164782 0.807534
0.378268 0.157568 0.828799
0.300113 0.238921 0.668813
0.335386 0.0476809 0.808809
0.35925 0.177201 0.801341
0.419936 0.0446337 0.809977
0.418469 0.153913 0.809074
0.461501 0.157879 0.702331
0.445328 0.079392 0.672122
0.274585 0.110362 0.826864
0.295127 0.0184843 0.725945
0.336627 0.124695 0.780736
0.416487 0.0438824 0.831068
0.463147 0.0158368 0.693528
0.419691 0.118304 0.782026
0.421116 0.230397 0.801546
0.274467 0.109119 0.806722
0.273583 0.219004 0.808126
0.398444 0.176825 0.781487
0.356027 0.105775 0.808573
0.335088 0.234567 0.801235
0.399822 0.0671805 0.780963
0.437999 0.100201 0.808862
0.440721 0.209774 0.810486
0.378329 0.122887 0.781654
0.273112 0.0717624 0.780622
0.275768 0.183511 0.780083
0.359613 0.0663 0.782853
0.358593 0.178011 0.780455
0.440058 0.0636739 0.781654
0.439676 0.209452 0.776068
0.292926 0.236839 0.781183
0.273279 0.180847 0.800271
0.357345 0.067326 0.803056
0.35455 0.212517 0.807951
0.439453 0.0643455 0.802472
0.440703 0.170652 0.803405
0.399208 0.211111 0.8287
0.375739 0.231478 0.800999
0.31342 0.217258 0.774368
0.404857 0.0776769 0.670412
0.294641 0.127031 0.780333
0.314209 0.0690354 0.780485
0.420987 0.0121855 0.746715
0.377805 0.233268 0.727289
0.294156 0.162867 0.809386
0.481945 0.21024 0.756837
0.296574 0.12635 0.802267
0.460344 0.0449542 0.811594
0.342487 0.132026 0.668324
0.378801 0.119443 0.802282
0.256957 0.0210705 0.668047
0.337088 0.160279 0.82952
0.255155 0.164422 0.716471
0.253923 0.238364 0.723851
0.254747 0.057587 0.751582
0.294899 0.162909 0.830347
0.424608 0.019416 0.672091
0.31602 0.105292 0.82927
0.253166 0.240049 0.779794
0.300493 0.133117 0.669312
0.481334 0.210004 0.832305
0.356812 0.102147 0.829573
0.482655 0.0961378 0.831509
0.419529 0.154208 0.829255
0.43926 0.210432 0.830423
0.398136 0.10081 0.831615
0.358109 0.211228 0.829513
0.461324 0.153402 0.829998
0.499835 0.137177 0.664375
0.295198 0.0146232 0.893233
0.46093 0.00788645 0.948332
0.398289 0.174938 0.837079
0.460235 0.00896831 0.894121
0.335981 0.124507 0.857259
0.438181 0.0611828 0.837132
0.292469 0.0139356 0.835713
0.419044 0.118546 0.857958
0.420118 0.230248 0.857085
0.482882 0.0596863 0.839113
0.2944 0.0135858 0.855521
0.314096 0.067386 0.891935
0.335335 0.121114 0.891541
0.418261 0.0476326 0.885469
0.416969 0.155817 0.886334
0.419464 0.00809905 0.838157
0.250883 0.0142077 0.911189
0.334047 0.0474661 0.865926
0.336656 0.160955 0.864629
0.419335 0.0457634 0.864735
0.419018 0.156714 0.865987
0.459726 0.00937681 0.915698
0.418653 0.0112534 0.893317
0.420027 0.117879 0.837565
0.337744 0.123584 0.836943
0.463131 0.00880838 0.837937
0.376316 0.00886396 0.912988
0.37573 0.0111496 0.857965
0.459681 0.00744246 0.969742
0.251136 0.126479 0.891837
0.271322 0.110674 0.863058
0.273776 0.217587 0.865183
0.397073 0.176894 0.969294
0.354952 0.103422 0.864803
0.355929 0.212106 0.884315
0.397341 0.0663325 0.96814
0.440463 0.0987301 0.865388
0.439423 0.209939 0.865403
0.295797 0.125418 0.83506
0.461327 0.0458833 0.832791
0.275316 0.0742206 0.834992
0.315348 0.0690331 0.837269
0.37587 0.157603 0.99572
0.291579 0.0128443 0.914089
0.252903 0.235723 0.890539
0.337037 0.234081 0.835652
0.27353 0.181288 0.856819
0.354273 0.0663732 0.857829
0.357616 0.175354 0.857775
0.440384 0.0633865 0.857434
0.440466 0.17344 0.857882
0.27065 0.106317 0.88427
0.273846 0.217986 0.885082
0.314348 0.17526 0.967131
0.356081 0.0660392 0.892709
0.355925 0.175876 0.891981
0.313717 0.0650774 0.967541
0.440586 0.0627432 0.891799
0.439293 0.208712 0.88622
0.332919 0.0127299 0.83563
0.273988 0.182592 0.8367
0.293042 0.126887 0.856197
0.295291 0.23339 0.857312
0.419418 0.230812 0.83588
0.376072 0.121853 0.856554
0.355173 0.212075 0.864317
0.397228 0.0641497 0.838142
0.461178 0.116328 0.859012
0.480965 0.170409 0.913884
0.293497 0.052271 0.86305
0.292084 0.159062 0.885416
0.376895 0.0492083 0.885515
0.377652 0.161017 0.884634
0.252487 0.237739 0.836449
0.459818 0.11574 0.892664
0.273109 0.0734136 0.856075
0.29404 0.161086 0.865046
0.374517 0.0474024 0.864788
0.378094 0.158399 0.863733
0.46122 0.0442484 0.865706
0.461075 0.153967 0.864963
0.480927 0.171329 0.837481
0.460398 0.116325 0.838066
0.290734 0.159577 0.994604
0.335467 0.229628 0.913831
0.333263 0.0505584 0.99547
0.375225 0.0116088 0.948848
0.419106 0.0110393 0.969658
0.270185 0.101025 0.994339
0.33344 0.0127718 0.968512
0.3127 0.107573 0.863612
0.31571 0.213884 0.864553
0.484214 0.170363 0.949265
0.396992 0.102164 0.864181
0.398594 0.21364 0.863748
0.482335 0.06011 0.893377
0.480143 0.0975111 0.86645
0.479308 0.204263 0.867141
0.480775 0.0623812 0.947588
0.292953 0.231018 0.966645
0.356269 0.0649237 0.837656
0.331625 0.157541 0.996054
0.417098 0.0103183 0.914066
0.354103 0.212751 0.996836
0.252849 0.12603 0.912009
0.314776 0.0675169 0.85776
0.315465 0.179246 0.857897
0.396403 0.0639695 0.859749
0.398213 0.176276 0.85707
0.481748 0.0589235 0.859938
0.48178 0.170457 0.857753
0.314015 0.104943 0.884847
0.314414 0.216088 0.88531
0.398048 0.175473 0.947049
0.399762 0.100713 0.885454
0.39772 0.215125 0.8849
0.396158 0.21435 0.97557
0.481088 0.0957997 0.886418
0.479894 0.206799 0.88792
0.398079 0.0651141 0.947869
0.311063 0.101667 0.994604
0.417976 0.156838 0.996229
0.377338 0.230433 0.856341
0.249708 0.123491 0.966228
0.335621 0.119574 0.912465
0.439375 0.172828 0.837056
0.336226 0.233632 0.856766
0.417955 0.119902 0.914286
0.420488 0.230432 0.91232
0.480328 0.210783 0.977384
0.378376 0.230341 0.835781
0.333531 0.0483645 0.939801
0.335645 0.157689 0.939908
0.418597 0.0445244 0.94327
0.419735 0.154882 0.940947
0.295191 0.231665 0.944689
0.291713 0.0141283 0.946177
0.333389 0.050399 0.918073
0.335137 0.156665 0.919674
0.397101 0.21494 0.996426
0.418675 0.157787 0.920001
0.376687 0.119539 0.96789
0.250198 0.163061 0.939005
0.295134 0.122126 0.947634
0.291827 0.121968 0.967746
0.356434 0.10106 0.884725
0.313317 0.213821 0.99462
0.459186 0.155006 0.97765
0.420084 0.117982 0.893415
0.419005 0.229993 0.891753
0.272845 0.106837 0.919682
0.272079 0.215483 0.917845
0.314932 0.174059 0.947231
0.357825 0.100726 0.920054
0.356871 0.211282 0.919674
0.312016 0.0677513 0.947634
0.439573 0.103699 0.920729
0.439182 0.210087 0.919743
0.3979 0.101471 0.975449
0.272266 0.0683257 0.890584
0.272934 0.181344 0.891161
0.334464 0.0485198 0.886896
0.33471 0.157633 0.885348
0.438052 0.0657 0.91333
0.439235 0.171435 0.894015
0.273975 0.0714318 0.911508
0.272012 0.178893 0.912017
0.355963 0.0647622 0.913231
0.356422 0.175301 0.913459
0.418636 0.0451968 0.922407
0.440224 0.173958 0.914711
0.273827 0.108026 0.939794
0.272262 0.214412 0.938731
0.376804 0.118695 0.946518
0.356748 0.101662 0.939946
0.356877 0.212031 0.940075
0.378013 0.120808 0.835576
0.441612 0.0998778 0.941168
0.44024 0.210592 0.941372
0.313671 0.210339 0.973013
0.459437 0.00724862 0.858937
0.294032 0.123343 0.912973
0.294303 0.232909 0.912389
0.336446 0.231818 0.892292
0.37765 0.119637 0.911956
0.378395 0.229898 0.912047
0.251238 0.0195195 0.834074
0.462452 0.115354 0.91339
0.460167 0.229268 0.915531
0.290468 0.052248 0.939073
0.293975 0.15782 0.939946
0.376264 0.0473016 0.941524
0.376689 0.157633 0.939991
0.459282 0.044375 0.941137
0.463527 0.156381 0.940849
0.292608 0.0507597 0.918612
0.293146 0.159345 0.919644
0.376677 0.048067 0.921496
0.377445 0.155487 0.918346
0.458751 0.0466606 0.920084
0.460562 0.151514 0.920335
0.460412 0.22836 0.838794
0.292529 0.123826 0.892041
0.294122 0.235006 0.891518
0.418269 0.00824395 0.948727
0.377418 0.1216 0.890334
0.376476 0.231439 0.889787
0.252717 0.0172974 0.854656
0.440461 0.0987367 0.885993
0.459671 0.226063 0.894288
0.314218 0.106275 0.920115
0.314656 0.211308 0.920441
0.458926 0.120724 0.969696
0.396665 0.102008 0.919568
0.399063 0.213149 0.920729
0.31352 0.104115 0.97513
0.483714 0.095998 0.92167
0.479915 0.206284 0.920335
0.335132 0.0106039 0.914612
0.293019 0.0500837 0.883693
0.313799 0.180012 0.891745
0.396897 0.0662953 0.893643
0.398106 0.178324 0.892034
0.460614 0.0443518 0.885583
0.459545 0.152807 0.88641
0.312833 0.0698066 0.912874
0.314628 0.175888 0.912169
0.397829 0.0650652 0.915106
0.398927 0.178333 0.911819
0.481287 0.0597998 0.914096
0.480912 0.167981 0.893757
0.315386 0.102069 0.941236
0.316074 0.211469 0.941008
0.438437 0.214735 0.977179
0.397785 0.101499 0.940105
0.398644 0.211733 0.940591
0.461632 0.224341 0.948916
0.481492 0.0997215 0.941357
0.482781 0.206486 0.941357
0.48028 0.0624193 0.968778
0.458662 0.0465338 0.974956
0.376606 0.157359 0.975988
0.316118 0.179141 0.83733
0.376681 0.0133552 0.892603
0.33423 0.119723 0.968284
0.334841 0.22827 0.96833
0.292846 0.0490751 0.974432
0.418766 0.122239 0.967571
0.41848 0.232546 0.968603
0.375337 0.228647 0.965788
0.459441 0.232121 0.969514
0.375933 0.0474002 0.976117
0.461754 0.228069 0.859392
0.252029 0.23565 0.911432
0.480542 0.0990656 0.974523
0.335645 0.0487708 0.974576
0.334612 0.15814 0.974993
0.418569 0.0491568 0.975676
0.417273 0.15857 0.97472
0.479954 0.174181 0.970212
0.292778 0.157571 0.974751
0.358874 0.176726 0.837527
0.253053 0.235333 0.857275
0.336339 0.121223 0.946928
0.33469 0.231257 0.947277
0.439036 0.0661032 0.967943
0.420436 0.118903 0.947171
0.419996 0.230827 0.947406
0.270785 0.103643 0.974204
0.270253 0.215459 0.971722
0.461615 0.119293 0.948985
0.355005 0.103548 0.975122
0.355373 0.211523 0.976056
0.292142 0.0137437 0.966918
0.437586 0.102338 0.976193
0.438918 0.178274 0.970501
0.37771 0.231311 0.945516
0.271195 0.0712326 0.94456
0.272195 0.177593 0.945585
0.353721 0.064378 0.947952
0.356283 0.175737 0.9484
0.439378 0.0642018 0.947626
0.441017 0.173409 0.948772
0.27225 0.0679067 0.965567
0.273037 0.178142 0.966417
0.356334 0.0655176 0.968489
0.354931 0.175408 0.968679
0.418645 0.0502303 0.996449
0.336869 0.0129327 0.857434
0.376957 0.0123101 0.969522
0.293936 0.235329 0.836199
0.2521 0.0146526 0.966326
0.332591 0.0143453 0.94774
0.334863 0.0131181 0.89425
0.249687 0.0534852 0.937934
0.251046 0.129038 0.856349
0.291904 0.0466742 0.994627
0.270308 0.215788 0.994331
0.440084 0.208601 0.997815
0.377104 0.0103515 0.836533
0.352788 0.104501 0.995174
0.25279 0.131135 0.83478
0.440342 0.103515 0.996851
0.249296 0.235768 0.966425
0.419654 0.00906562 0.858451
0.252451 0.161319 0.884528
0.251211 0.0513266 0.883746
0.252395 0.0143698 0.890637
0.252869 0.164227 0.863703
0.253264 0.235787 0.945949
0.25127 0.12525 0.945471
0.398381 0.10359 0.996168
0.460331 0.0472767 0.997109
0.376466 0.0498326 0.997048
0.251526 0.0172574 0.945797
0.502428 0.0390334 0.867315
0.503026 0.227023 0.950525
0.251871 0.160387 0.971882
0.250754 0.0524584 0.973134
0.251742 0.162159 0.919136
0.439217 0.0975505 0.830188
0.27134 0.359285 0.0278744
0.270882 0.465398 0.0272241
0.353577 0.359875 0.0279006
0.354132 0.469683 0.0293765
0.459484 0.306192 0.0107421
0.437742 0.466374 0.0285658
0.267848 0.396756 0.0554459
0.415036 0.306836 0.118202
0.267879 0.285048 0.0546969
0.353816 0.400371 0.055478
0.416625 0.41378 0.118069
0.352671 0.287675 0.0544376
0.438393 0.396726 0.0570299
0.417956 0.410556 0.00824787
0.436372 0.285733 0.0565068
0.271738 0.395333 0.0343965
0.331614 0.304842 0.117449
0.27086 0.284677 0.0333761
0.353254 0.396674 0.0353168
0.331264 0.413949 0.119558
0.353165 0.286649 0.0340678
0.436174 0.394962 0.0360512
0.330116 0.412866 0.00769938
0.437108 0.282482 0.0361071
0.249713 0.305144 0.00665234
0.43647 0.468371 0.00770492
0.354285 0.360309 0.00666739
0.268475 0.470138 0.00689895
0.268424 0.394242 0.165473
0.25082 0.342106 0.0348173
0.292242 0.448569 0.0354482
0.291864 0.339851 0.0349576
0.376054 0.449319 0.0371261
0.374152 0.338731 0.035548
0.460091 0.450557 0.0352186
0.332841 0.339867 0.167883
0.247418 0.341989 0.0553269
0.479985 0.468712 0.00835137
0.500734 0.303456 0.0303184
0.312173 0.358368 0.00729224
0.249384 0.414981 0.00545991
0.43797 0.355988 0.00958522
0.293339 0.413464 0.0275626
0.291608 0.302675 0.0271082
0.375851 0.411891 0.0296373
0.375287 0.303789 0.0289076
0.311797 0.469755 0.00847277
0.350685 0.39434 0.166012
0.293876 0.451566 0.0557806
0.29105 0.343477 0.0551456
0.37336 0.450129 0.0586075
0.373757 0.346605 0.0555828
0.499408 0.303617 0.1396
0.479906 0.286789 0.0585268
0.312264 0.356263 0.0273036
0.313415 0.469246 0.0289244
0.396001 0.357151 0.0308888
0.396296 0.466657 0.0306496
0.477834 0.356667 0.0865961
0.478776 0.287677 0.166941
0.311621 0.395865 0.0550994
0.415923 0.3417 0.147146
0.310531 0.286015 0.0555538
0.396223 0.396936 0.0574309
0.414678 0.453745 0.14469
0.393972 0.287808 0.0569885
0.457318 0.412293 0.0296996
0.395051 0.395614 0.165929
0.45856 0.342081 0.0578084
0.313151 0.393631 0.0347914
0.331966 0.342229 0.148051
0.311714 0.285757 0.0350741
0.396393 0.393846 0.0371236
0.330921 0.450636 0.146983
0.396283 0.285478 0.0360433
0.310737 0.395269 0.167132
0.268852 0.285035 0.167256
0.289841 0.453748 0.16553
0.354083 0.468826 0.00931159
0.457974 0.410857 0.0098316
0.48101 0.356065 0.00910673
0.415967 0.45185 0.166279
0.333646 0.452148 0.0375635
0.333632 0.339898 0.0351707
0.417176 0.448925 0.0371573
0.417803 0.337815 0.0353996
0.289784 0.414276 0.00637961
0.374255 0.448222 0.165592
0.478939 0.360832 0.0653908
0.499129 0.452473 0.149799
0.457321 0.30358 0.0643994
0.458883 0.342145 0.0369253
0.331451 0.415176 0.0280156
0.332076 0.304112 0.0276308
0.416062 0.413817 0.0293964
0.415989 0.301948 0.0288491
0.333075 0.45297 0.0580468
0.332823 0.342121 0.0558416
0.415304 0.448229 0.0573492
0.416981 0.339912 0.0566556
0.268885 0.360926 0.0815044
0.271997 0.471927 0.0816767
0.354097 0.361726 0.0824811
0.353316 0.469593 0.086924
0.436983 0.357141 0.0848308
0.437759 0.469223 0.0834283
0.269359 0.395918 0.10959
0.310115 0.395767 0.146561
0.268838 0.284752 0.111027
0.351693 0.395918 0.112084
0.395366 0.46737 0.0106811
0.352109 0.285206 0.110469
0.438329 0.397963 0.112046
0.458515 0.305124 0.030888
0.43725 0.285757 0.112971
0.27003 0.397794 0.0888069
0.479679 0.467177 0.141566
0.267826 0.286234 0.0904895
0.35381 0.396802 0.0923807
0.417742 0.302333 0.00816155
0.35271 0.28729 0.0888729
0.437874 0.394092 0.0910685
0.33323 0.303495 0.00714468
0.436503 0.284337 0.0918176
0.268355 0.35809 0.0614013
0.271327 0.467799 0.0606322
0.353618 0.3641 0.062102
0.352844 0.471252 0.0656278
0.436962 0.359796 0.0639761
0.437596 0.468576 0.0620258
0.290235 0.452423 0.0905054
0.290288 0.340667 0.088816
0.375647 0.454182 0.0915816
0.374572 0.344182 0.0903589
0.46073 0.453105 0.0557859
0.456899 0.343238 0.112691
0.289871 0.414047 0.0613198
0.288691 0.305656 0.0635143
0.375135 0.413313 0.0642531
0.373204 0.308382 0.0608808
0.458732 0.416556 0.0633661
0.457786 0.302834 0.0854342
0.291166 0.41642 0.0827475
0.288323 0.303236 0.0832044
0.373497 0.414799 0.0846585
0.374433 0.307583 0.0825168
0.458663 0.414026 0.0840294
0.478357 0.28615 0.0923921
0.290214 0.453833 0.110679
0.289416 0.34007 0.109409
0.374626 0.448383 0.112842
0.372185 0.343082 0.112626
0.458397 0.453314 0.113281
0.456438 0.307211 0.119781
0.311197 0.360045 0.0844711
0.311344 0.469272 0.0839368
0.395778 0.361513 0.0852998
0.396247 0.469817 0.0833691
0.438204 0.356086 0.029887
0.458506 0.449147 0.0919633
0.311053 0.392806 0.112747
0.397151 0.357874 0.00914792
0.310586 0.285545 0.110453
0.394614 0.397051 0.110188
0.479047 0.470157 0.0862546
0.392737 0.286625 0.112159
0.478414 0.358528 0.14067
0.416515 0.303825 0.140033
0.478524 0.395756 0.113674
0.310948 0.395584 0.0912727
0.479506 0.358474 0.0298932
0.30906 0.284981 0.0902094
0.395286 0.398444 0.0910291
0.311814 0.46816 0.118737
0.39486 0.28695 0.0915307
0.477475 0.360514 0.120197
0.414975 0.415633 0.138998
0.292229 0.305076 0.00616049
0.311542 0.359993 0.0632431
0.312268 0.474957 0.0633022
0.396823 0.358989 0.0629894
0.394958 0.470719 0.0624539
0.268085 0.357158 0.00696219
0.374652 0.414972 0.00862637
0.331982 0.449866 0.0915246
0.332822 0.342224 0.0904204
0.418082 0.450744 0.0907187
0.41564 0.343544 0.0929727
0.332818 0.414616 0.0645649
0.331092 0.304359 0.0623794
0.416956 0.413965 0.0645126
0.416183 0.303008 0.0654386
0.333654 0.412792 0.084232
0.330116 0.304354 0.0833524
0.417018 0.415349 0.0851086
0.41544 0.306809 0.0862872
0.332227 0.449672 0.112814
0.330791 0.340893 0.111382
0.415869 0.447108 0.109623
0.416052 0.344229 0.113689
0.268134 0.35851 0.139062
0.27017 0.466421 0.137848
0.350748 0.359441 0.13963
0.35114 0.469741 0.141642
0.436143 0.359924 0.140765
0.436925 0.468672 0.138498
0.375882 0.302197 0.00787668
0.479281 0.470551 0.120836
0.310026 0.286402 0.144733
0.480359 0.470259 0.0658479
0.476872 0.289047 0.113441
0.499725 0.340984 0.168153
0.479245 0.395836 0.091788
0.331094 0.305486 0.139871
0.479391 0.285831 0.0374212
0.26876 0.395885 0.144362
0.310101 0.357377 0.120555
0.268051 0.287708 0.146009
0.353098 0.394458 0.146762
0.479541 0.393332 0.0379199
0.352142 0.285986 0.144529
0.436683 0.398794 0.146363
0.331946 0.414498 0.140735
0.437043 0.285978 0.148202
0.269595 0.360071 0.118128
0.268266 0.469589 0.116783
0.350932 0.360035 0.119138
0.352833 0.467729 0.119872
0.436255 0.361676 0.120239
0.435379 0.468058 0.118967
0.291367 0.451982 0.145794
0.289194 0.341089 0.147379
0.372762 0.451347 0.145097
0.372341 0.340127 0.146051
0.457138 0.452036 0.147726
0.45656 0.342367 0.148493
0.291048 0.415253 0.117056
0.28983 0.305893 0.118472
0.374313 0.412668 0.119691
0.372357 0.306508 0.117302
0.459052 0.4164 0.1203
0.3959 0.465042 0.117196
0.290555 0.414464 0.13769
0.287528 0.305782 0.139161
0.373669 0.413969 0.139863
0.374558 0.304453 0.138261
0.458186 0.414443 0.140719
0.45608 0.305262 0.140075
0.479388 0.469952 0.0285805
0.479557 0.395189 0.147034
0.456588 0.340691 0.0929871
0.394855 0.286646 0.146536
0.393831 0.360814 0.119291
0.394565 0.395695 0.145741
0.310311 0.358911 0.142113
0.311317 0.468985 0.138082
0.393643 0.359273 0.140379
0.393159 0.468624 0.137952
0.478734 0.286787 0.145957
0.413987 0.34203 0.168224
0.478763 0.398108 0.0577772
0.270081 0.247762 0.0265721
0.35372 0.283531 0.165281
0.456838 0.344989 0.168955
0.498191 0.307297 0.119468
0.500258 0.449268 0.0923853
0.499041 0.449117 0.113352
0.500442 0.485454 0.00263706
0.49947 0.453436 0.170246
0.309293 0.285161 0.16569
0.291136 0.339587 0.167786
0.395653 0.284314 0.166295
0.332179 0.451152 0.167744
0.457321 0.449139 0.169105
0.499401 0.413852 0.120045
0.372167 0.340046 0.167382
0.480502 0.395955 0.167675
0.499263 0.340684 0.14674
0.501349 0.415257 0.140498
0.499882 0.452546 0.0577662
0.499043 0.344546 0.112137
0.50315 0.300489 0.0107
0.501929 0.342961 0.0900523
0.500258 0.305228 0.0873619
0.499538 0.413314 0.0295894
0.50043 0.41677 0.0641949
0.500055 0.410683 0.00929265
0.499635 0.45088 0.0368873
0.479705 0.248293 0.0654794
0.312215 0.249738 0.0278895
0.477299 0.249995 0.139175
0.435444 0.398104 0.167243
0.43624 0.289273 0.168431
0.460051 0.270192 0.00291877
0.479741 0.430871 0.0036582
0.268045 0.359436 0.194416
0.267423 0.468921 0.19474
0.350845 0.355706 0.195064
0.352494 0.46583 0.193301
0.436015 0.359305 0.195059
0.435216 0.467369 0.196465
0.267955 0.392322 0.222011
0.496077 0.416782 0.251244
0.267471 0.283756 0.221006
0.353021 0.394455 0.220609
0.494606 0.453616 0.311652
0.351729 0.281559 0.22391
0.435268 0.394614 0.223622
0.497583 0.340523 0.257173
0.436142 0.287429 0.222322
0.26967 0.394485 0.200767
0.456649 0.414086 0.196621
0.270064 0.280762 0.200748
0.352061 0.394442 0.200973
0.392219 0.283427 0.333722
0.351483 0.281751 0.201047
0.435351 0.39387 0.203534
0.32934 0.339746 0.331942
0.436648 0.286195 0.201836
0.478061 0.467618 0.177431
0.289384 0.415584 0.172957
0.352114 0.360748 0.175064
0.475737 0.395515 0.25786
0.307672 0.394078 0.333561
0.311428 0.357682 0.174096
0.289903 0.448779 0.199294
0.289498 0.337886 0.199705
0.373165 0.447839 0.200471
0.372 0.339437 0.200327
0.456053 0.450361 0.203139
0.456321 0.306552 0.193342
0.496311 0.305033 0.28551
0.496358 0.417703 0.230539
0.497379 0.305627 0.306196
0.476967 0.399329 0.333491
0.499955 0.41513 0.195671
0.498965 0.307353 0.229669
0.288848 0.413444 0.193214
0.290071 0.302203 0.19316
0.372473 0.413205 0.192535
0.372436 0.302185 0.195511
0.478629 0.396124 0.20327
0.478942 0.360232 0.175591
0.289772 0.448076 0.220569
0.28965 0.336237 0.221493
0.373991 0.449832 0.221427
0.372595 0.338605 0.220179
0.476867 0.471445 0.231525
0.458114 0.341297 0.202303
0.309217 0.359453 0.194537
0.310515 0.4692 0.194302
0.393924 0.356173 0.196433
0.394212 0.467769 0.194337
0.414526 0.415329 0.172887
0.496581 0.450967 0.260048
0.309962 0.396625 0.221594
0.457859 0.305702 0.173265
0.309486 0.284425 0.223153
0.392495 0.394086 0.220675
0.477188 0.357582 0.250586
0.393807 0.28761 0.221925
0.476298 0.394849 0.313075
0.499751 0.34325 0.223052
0.478371 0.35985 0.230133
0.309608 0.396352 0.200825
0.475459 0.287059 0.257249
0.309341 0.283372 0.202347
0.392853 0.395104 0.19975
0.475343 0.475243 0.3075
0.394411 0.286958 0.20109
0.496891 0.413672 0.307997
0.477383 0.285405 0.312049
0.478404 0.287796 0.221757
0.499668 0.304979 0.175003
0.395342 0.466774 0.174118
0.476182 0.395739 0.277872
0.373441 0.301552 0.17438
0.494479 0.417373 0.287357
0.349309 0.283514 0.332016
0.330998 0.449052 0.200559
0.329454 0.340668 0.200808
0.414607 0.447257 0.201173
0.415963 0.340495 0.203599
0.500207 0.344555 0.20197
0.457538 0.451467 0.223115
0.497021 0.303149 0.250532
0.497355 0.450626 0.202766
0.332712 0.412231 0.194173
0.331337 0.302738 0.194993
0.415942 0.411873 0.194797
0.416289 0.305212 0.196238
0.331706 0.449006 0.221455
0.33001 0.342359 0.222429
0.414915 0.450515 0.221667
0.415192 0.342669 0.223481
0.266881 0.356004 0.247729
0.268437 0.467955 0.248908
0.351021 0.362752 0.249862
0.349936 0.466801 0.249355
0.433923 0.358931 0.251071
0.434119 0.467201 0.250254
0.265219 0.390792 0.277632
0.353812 0.468926 0.173571
0.267602 0.28692 0.275533
0.348672 0.396013 0.277237
0.497969 0.306078 0.195475
0.349742 0.283995 0.277499
0.432463 0.392883 0.278872
0.307623 0.394533 0.312181
0.434994 0.285711 0.276649
0.266909 0.391383 0.256352
0.477516 0.29139 0.331935
0.265783 0.283646 0.254284
0.350538 0.398171 0.256196
0.28956 0.302655 0.172499
0.350336 0.28343 0.257574
0.434428 0.39662 0.257593
0.478284 0.359435 0.195791
0.433902 0.281924 0.255486
0.269037 0.354282 0.226833
0.268279 0.462885 0.226745
0.352576 0.359312 0.22918
0.351448 0.466659 0.228457
0.458755 0.34086 0.223105
0.435417 0.468136 0.22961
0.288829 0.446035 0.257395
0.287835 0.338192 0.256739
0.371211 0.450794 0.25559
0.369779 0.340348 0.257259
0.455081 0.450459 0.25817
0.455809 0.341176 0.257162
0.288904 0.412469 0.228033
0.288429 0.301075 0.229722
0.373547 0.411699 0.228831
0.371761 0.302849 0.228714
0.434861 0.467362 0.175481
0.457977 0.303673 0.22899
0.288893 0.409761 0.250357
0.286667 0.300382 0.250183
0.371048 0.414972 0.249808
0.371625 0.303518 0.25005
0.454743 0.414273 0.283925
0.454045 0.304369 0.249386
0.287308 0.446523 0.278186
0.288385 0.339338 0.277383
0.371167 0.451474 0.276586
0.370852 0.337899 0.277994
0.455484 0.451639 0.278548
0.454951 0.339874 0.277204
0.309063 0.355006 0.24941
0.307686 0.467044 0.248969
0.390767 0.357518 0.250332
0.392003 0.471674 0.249605
0.286032 0.337692 0.333154
0.476019 0.472098 0.286269
0.306416 0.395188 0.278515
0.390322 0.282724 0.312175
0.307869 0.283406 0.276275
0.390558 0.394811 0.277409
0.474705 0.358015 0.305808
0.39155 0.282896 0.278979
0.474635 0.359637 0.284423
0.413598 0.299494 0.28485
0.475481 0.286654 0.278498
0.311149 0.393329 0.257413
0.456377 0.345332 0.333526
0.309624 0.282733 0.255471
0.390637 0.394932 0.255471
0.476273 0.470091 0.252296
0.392704 0.283827 0.257517
0.393055 0.357572 0.174918
0.411159 0.410487 0.285415
0.310447 0.472263 0.172959
0.3088 0.358611 0.228062
0.310318 0.466139 0.229003
0.39209 0.359199 0.229737
0.393966 0.466368 0.228725
0.476875 0.287032 0.201313
0.455384 0.413822 0.249766
0.329124 0.448562 0.255584
0.329743 0.338986 0.256014
0.411346 0.45244 0.256122
0.412333 0.338125 0.257485
0.331056 0.413505 0.228774
0.329862 0.301662 0.228658
0.41373 0.413135 0.228769
0.414966 0.306896 0.229314
0.330728 0.412936 0.248863
0.330585 0.303853 0.249341
0.413031 0.415569 0.249845
0.412904 0.302521 0.250237
0.329654 0.447923 0.278014
0.328928 0.33944 0.276482
0.413951 0.447338 0.277202
0.412466 0.336184 0.279023
0.265131 0.357075 0.305084
0.265312 0.46508 0.304878
0.349819 0.357519 0.30592
0.351738 0.466589 0.304531
0.432663 0.357226 0.304972
0.433171 0.46935 0.305776
0.391933 0.469771 0.283513
0.412006 0.301642 0.305459
0.434122 0.36118 0.174866
0.390636 0.396287 0.31356
0.413477 0.343652 0.332401
0.477118 0.470518 0.198411
0.329239 0.451249 0.312194
0.329696 0.30261 0.2831
0.331472 0.301117 0.174263
0.265164 0.395292 0.311564
0.455156 0.415638 0.229314
0.265237 0.283772 0.310138
0.348756 0.394498 0.312989
0.328743 0.413314 0.305702
0.349163 0.283847 0.31116
0.433499 0.394982 0.311284
0.308356 0.466014 0.284926
0.433491 0.285321 0.313017
0.265924 0.355665 0.283594
0.266152 0.465966 0.284073
0.350464 0.359016 0.28443
0.349587 0.469123 0.283619
0.432875 0.354322 0.283742
0.431655 0.46739 0.285016
0.286682 0.447936 0.311778
0.28685 0.339124 0.311079
0.372252 0.447976 0.311102
0.370299 0.340327 0.31235
0.477171 0.396067 0.223731
0.453729 0.339484 0.313541
0.285347 0.410743 0.285506
0.28749 0.302968 0.284918
0.369452 0.413475 0.283988
0.371405 0.301075 0.285528
0.455884 0.413488 0.305422
0.454104 0.304239 0.284177
0.286598 0.413188 0.305284
0.286973 0.303368 0.30465
0.370342 0.411057 0.306133
0.370012 0.303176 0.306968
0.496807 0.45586 0.223493
0.456787 0.412722 0.174651
0.327854 0.411491 0.284932
0.306339 0.284937 0.312492
0.390514 0.357808 0.284377
0.328967 0.301704 0.303293
0.308572 0.356863 0.284312
0.412261 0.451653 0.311344
0.309834 0.357892 0.304726
0.30652 0.46742 0.30539
0.39138 0.361087 0.305142
0.39211 0.467929 0.303947
0.263724 0.394903 0.332734
0.268039 0.468272 0.173216
0.411711 0.339739 0.311092
0.41018 0.41342 0.306379
0.331556 0.413723 0.174625
0.496007 0.342078 0.277755
0.32963 0.33689 0.311746
0.436987 0.358836 0.229887
0.454593 0.302873 0.305642
0.455066 0.450738 0.3119
0.415795 0.305269 0.174773
0.372989 0.410427 0.171974
0.269651 0.357995 0.174116
0.329298 0.45141 0.333031
0.389814 0.397916 0.334581
0.28692 0.449692 0.332431
0.433369 0.396462 0.331864
0.264857 0.284906 0.330897
0.500629 0.41563 0.175428
0.497657 0.343705 0.312602
0.305462 0.282535 0.33255
0.350474 0.393681 0.332794
0.495667 0.452556 0.279712
0.412356 0.452094 0.332483
0.369659 0.45237 0.333025
0.370351 0.338871 0.332853
0.436178 0.290169 0.333476
0.497867 0.455023 0.333266
0.498205 0.343379 0.334254
0.264953 0.35912 0.360602
0.264674 0.466301 0.359387
0.348705 0.356163 0.360694
0.328988 0.44906 0.367838
0.455614 0.342362 0.367592
0.431585 0.471474 0.359561
0.264007 0.389478 0.387949
0.349029 0.470218 0.340732
0.263308 0.283087 0.386014
0.349357 0.391079 0.387491
0.433109 0.357526 0.416941
0.349828 0.283526 0.387112
0.413444 0.342646 0.388292
0.474829 0.47159 0.416777
0.281433 0.337811 0.498184
0.265494 0.394744 0.367369
0.45297 0.454639 0.479272
0.266053 0.280832 0.365257
0.349771 0.39311 0.367173
0.454494 0.305351 0.450606
0.433751 0.471003 0.338645
0.454736 0.41554 0.36092
0.390529 0.468617 0.339692
0.265983 0.46674 0.338926
0.286652 0.413319 0.339263
0.494906 0.30783 0.418581
0.47575 0.469532 0.340097
0.498861 0.416847 0.361188
0.47687 0.397817 0.36625
0.497139 0.452659 0.369283
0.286054 0.44879 0.366785
0.286488 0.339459 0.366778
0.370843 0.447819 0.3694
0.371671 0.340149 0.367099
0.453447 0.415371 0.39565
0.411158 0.41331 0.360209
0.453517 0.342554 0.388232
0.49503 0.453969 0.389929
0.47562 0.359872 0.417108
0.495941 0.418916 0.474109
0.476039 0.472345 0.360653
0.494675 0.34683 0.479231
0.285883 0.411608 0.360826
0.285223 0.302894 0.359551
0.370031 0.412688 0.36055
0.350092 0.283063 0.366563
0.433138 0.359966 0.360564
0.457275 0.307956 0.339555
0.284456 0.44718 0.388149
0.285448 0.338515 0.388073
0.370103 0.447912 0.390517
0.372125 0.338031 0.388518
0.45224 0.451931 0.387672
0.433928 0.359389 0.396615
0.306466 0.357559 0.359466
0.307039 0.467088 0.360788
0.392633 0.359196 0.360563
0.389484 0.469247 0.361147
0.476244 0.359584 0.39594
0.43407 0.286678 0.387735
0.30588 0.392319 0.388808
0.453562 0.415241 0.451579
0.307632 0.283693 0.389554
0.392583 0.39387 0.388164
0.496633 0.307447 0.451171
0.392078 0.286409 0.387704
0.412411 0.41381 0.339379
0.433278 0.287522 0.44401
0.475969 0.28896 0.498347
0.307768 0.396033 0.367758
0.495246 0.455669 0.444888
0.37005 0.302534 0.339619
0.39159 0.396645 0.368136
0.433576 0.361089 0.340086
0.39283 0.288989 0.366685
0.369443 0.451454 0.444368
0.47539 0.285674 0.44659
0.496974 0.308043 0.471587
0.496534 0.4552 0.423257
0.324964 0.449329 0.498916
0.389283 0.287164 0.497778
0.494426 0.416506 0.416478
0.473709 0.400448 0.480401
0.307667 0.357309 0.338767
0.32792 0.301162 0.360117
0.325977 0.337668 0.366896
0.411332 0.449312 0.367204
0.370258 0.30281 0.360827
0.476068 0.286937 0.477275
0.473317 0.473389 0.471549
0.452177 0.417596 0.472956
0.413939 0.305601 0.394102
0.329511 0.411039 0.360152
0.307518 0.284486 0.36894
0.414834 0.307128 0.359908
0.498394 0.343124 0.367121
0.327659 0.444568 0.388577
0.327019 0.339884 0.387966
0.410109 0.450391 0.387794
0.392095 0.357376 0.396226
0.264435 0.352476 0.413811
0.263203 0.465738 0.414956
0.349371 0.357209 0.415294
0.478081 0.362795 0.341607
0.43339 0.394634 0.388912
0.431921 0.469448 0.416182
0.263216 0.395083 0.441816
0.351217 0.467054 0.360687
0.264404 0.283782 0.442382
0.348614 0.394845 0.442399
0.498254 0.418198 0.340445
0.349616 0.287351 0.442727
0.431896 0.398323 0.444174
0.412181 0.303809 0.45147
0.495622 0.306236 0.396941
0.263623 0.389696 0.421443
0.301475 0.390376 0.497084
0.264217 0.281492 0.421818
0.34917 0.393593 0.421875
0.411588 0.449719 0.477436
0.348846 0.279936 0.42088
0.454205 0.305795 0.395995
0.329793 0.413341 0.339122
0.262856 0.47016 0.470409
0.262285 0.353122 0.393489
0.263234 0.46523 0.393225
0.350204 0.354798 0.393541
0.348544 0.465695 0.395657
0.454568 0.342673 0.424612
0.430724 0.471146 0.395637
0.284804 0.446476 0.421745
0.286107 0.336029 0.422255
0.369723 0.411087 0.416382
0.371254 0.338501 0.442092
0.454646 0.450259 0.442087
0.410704 0.30255 0.415232
0.28502 0.410643 0.394955
0.285093 0.301424 0.393145
0.369952 0.408997 0.395873
0.36895 0.302301 0.394554
0.474085 0.397105 0.423359
0.474118 0.28939 0.426057
0.283373 0.449015 0.442913
0.284569 0.300587 0.413428
0.303532 0.279199 0.496606
0.369041 0.300149 0.414753
0.432793 0.39356 0.423405
0.433159 0.284278 0.478539
0.496483 0.341953 0.388339
0.284012 0.339735 0.442004
0.369129 0.448141 0.422585
0.390735 0.359169 0.44845
0.434089 0.288472 0.366783
0.327949 0.302763 0.339172
0.306601 0.355368 0.416144
0.305337 0.463303 0.415796
0.369965 0.336558 0.421855
0.497793 0.305096 0.361292
0.41432 0.30578 0.339192
0.474568 0.396494 0.388754
0.306172 0.392024 0.443249
0.494876 0.456906 0.478929
0.305983 0.28423 0.442168
0.392199 0.39703 0.442761
0.495128 0.343233 0.425746
0.391069 0.284714 0.444052
0.413049 0.413818 0.395159
0.389434 0.466468 0.416554
0.259972 0.391437 0.497781
0.307568 0.39239 0.421996
0.350285 0.358426 0.339425
0.305843 0.284132 0.421351
0.284963 0.409923 0.415355
0.346872 0.394209 0.497328
0.389886 0.285371 0.423156
0.411181 0.305289 0.473314
0.47405 0.399112 0.444238
0.454037 0.415923 0.340305
0.306247 0.355264 0.395143
0.306075 0.46595 0.395051
0.391703 0.35657 0.416868
0.389839 0.468223 0.396414
0.454357 0.303088 0.471763
0.496861 0.30709 0.342405
0.325898 0.446827 0.422625
0.328869 0.337983 0.420952
0.410507 0.449839 0.422983
0.41294 0.338052 0.42308
0.327992 0.407576 0.394427
0.328384 0.301992 0.393637
0.390605 0.393941 0.422602
0.452975 0.34086 0.445175
0.32906 0.410058 0.414798
0.328342 0.299917 0.414612
0.411545 0.412496 0.415566
0.432347 0.288477 0.423038
0.325596 0.447308 0.443161
0.327754 0.33783 0.441589
0.413072 0.452288 0.444357
0.411966 0.339688 0.444298
0.262605 0.357544 0.469853
0.390701 0.360161 0.340659
0.345466 0.359122 0.468344
0.348026 0.467104 0.471719
0.433085 0.360457 0.472353
0.431547 0.469235 0.471026
0.265319 0.358641 0.339993
0.494681 0.418966 0.451473
0.305754 0.466169 0.450071
0.346055 0.467867 0.416252
0.411113 0.412623 0.470646
0.306558 0.355449 0.44831
0.474444 0.361773 0.452845
0.327419 0.300932 0.448463
0.325025 0.339668 0.475068
0.263374 0.394296 0.477117
0.326281 0.301428 0.469839
0.262812 0.28233 0.474818
0.347038 0.393752 0.477292
0.433276 0.396141 0.368735
0.347843 0.282972 0.475837
0.431189 0.397528 0.478313
0.307953 0.467713 0.340022
0.473556 0.471539 0.45085
0.263596 0.35844 0.449086
0.261507 0.468149 0.449841
0.348511 0.356216 0.447049
0.430927 0.397448 0.49978
0.430683 0.36098 0.451233
0.285185 0.301584 0.339419
0.28422 0.449763 0.47759
0.283737 0.341515 0.476805
0.369461 0.446729 0.477579
0.366997 0.341629 0.476372
0.477347 0.288852 0.368438
0.455031 0.454033 0.367437
0.285068 0.410723 0.449904
0.285338 0.302974 0.447865
0.369072 0.414059 0.449584
0.369742 0.304983 0.4502
0.347548 0.465849 0.450177
0.387281 0.395575 0.498089
0.283636 0.411634 0.470759
0.283522 0.306059 0.469059
0.368155 0.411049 0.470639
0.366377 0.304001 0.470129
0.453673 0.45214 0.421913
0.495769 0.414681 0.396345
0.475162 0.286493 0.390794
0.473477 0.471009 0.394673
0.325058 0.447795 0.476654
0.413462 0.341414 0.367998
0.474098 0.363976 0.473554
0.391197 0.46962 0.450109
0.304368 0.357573 0.469382
0.305662 0.467251 0.470967
0.4109 0.343625 0.478459
0.389783 0.46967 0.471404
0.367724 0.450748 0.498023
0.495636 0.345653 0.446305
0.456386 0.30587 0.36069
0.326228 0.410347 0.470345
0.389527 0.357491 0.469339
0.477423 0.36144 0.36199
0.434223 0.469642 0.449483
0.369539 0.414807 0.340229
0.453954 0.342456 0.479912
0.327178 0.411999 0.448798
0.411663 0.41678 0.450197
0.305883 0.394482 0.477372
0.454194 0.305274 0.417606
0.303735 0.283309 0.475436
0.389369 0.392565 0.476702
0.453664 0.41593 0.416525
0.387972 0.289833 0.476084
0.263256 0.281008 0.496208
0.283697 0.446186 0.497955
0.345639 0.283356 0.496544
0.323759 0.338664 0.496905
0.409706 0.4499 0.498342
0.366418 0.337802 0.49704
0.408054 0.339413 0.498905
0.453072 0.452107 0.500132
0.453042 0.342217 0.499995
0.433741 0.286567 0.499061
0.474672 0.254142 0.41702
0.475092 0.398844 0.50056
0.473811 0.249447 0.473575
0.26423 0.505074 0.443346
0.496218 0.454213 0.501099
0.454783 0.452251 0.333069
0.263544 0.354726 0.524311
0.260388 0.465245 0.524721
0.344931 0.353278 0.525976
0.347251 0.462099 0.525842
0.430209 0.35766 0.526149
0.494036 0.453977 0.535364
0.260836 0.390665 0.550562
0.454343 0.304662 0.505141
0.261311 0.280403 0.550871
0.34581 0.389756 0.552569
0.493187 0.414868 0.616479
0.346162 0.285868 0.55284
0.432138 0.39429 0.553473
0.493754 0.306192 0.581489
0.429411 0.286328 0.553262
0.261999 0.391878 0.530368
0.423848 0.280608 0.663163
0.262098 0.279073 0.530095
0.346033 0.389217 0.532006
0.494997 0.345935 0.534918
0.344501 0.284014 0.532772
0.429887 0.394708 0.533725
0.345388 0.355666 0.504385
0.431226 0.28612 0.532684
0.303142 0.466217 0.505135
0.346243 0.465038 0.505835
0.47217 0.289192 0.533231
0.257931 0.385548 0.643596
0.491162 0.416731 0.637628
0.47246 0.364194 0.527061
0.2821 0.448814 0.531596
0.284014 0.337436 0.532165
0.36928 0.448248 0.532889
0.367976 0.336854 0.532444
0.496158 0.305289 0.507233
0.452461 0.340223 0.532902
0.321196 0.334755 0.640633
0.468595 0.464994 0.638839
0.47439 0.471467 0.506102
0.258711 0.281237 0.604946
0.448338 0.302462 0.614434
0.492819 0.347062 0.555005
0.28355 0.4106 0.525081
0.282906 0.299326 0.523926
0.367736 0.409372 0.526038
0.364891 0.301899 0.525124
0.49067 0.451929 0.646251
0.451478 0.302527 0.525574
0.280769 0.443886 0.551671
0.282857 0.337119 0.553209
0.367721 0.446479 0.553784
0.368368 0.336848 0.554315
0.472936 0.398952 0.554967
0.453266 0.343059 0.552791
0.304438 0.355392 0.525869
0.303823 0.468571 0.52642
0.388202 0.355957 0.525986
0.389027 0.469494 0.525844
0.259915 0.462704 0.613719
0.491563 0.304576 0.636228
0.303925 0.393305 0.552144
0.283412 0.301196 0.502998
0.303495 0.285405 0.551541
0.389201 0.393309 0.554347
0.470425 0.467897 0.618033
0.386928 0.282391 0.552795
0.494251 0.308794 0.527885
0.302397 0.354554 0.504685
0.323889 0.299974 0.502463
0.305534 0.39392 0.531136
0.471216 0.397489 0.610506
0.305263 0.281186 0.530451
0.388533 0.393351 0.533068
0.494221 0.414915 0.583174
0.38781 0.288025 0.531581
0.259428 0.276887 0.640737
0.469585 0.284076 0.642418
0.472193 0.287375 0.553994
0.49395 0.41707 0.562254
0.451486 0.450596 0.534723
0.473859 0.362463 0.506871
0.382325 0.276843 0.665271
0.259014 0.350465 0.578922
0.259321 0.46008 0.635095
0.324686 0.449604 0.532453
0.324694 0.335312 0.530024
0.410353 0.447791 0.554798
0.429783 0.468864 0.56161
0.29775 0.387537 0.662684
0.430771 0.466334 0.527119
0.471407 0.285505 0.588549
0.450637 0.415237 0.527721
0.326744 0.4126 0.525842
0.325257 0.300459 0.522871
0.409983 0.411533 0.525405
0.409396 0.305153 0.524383
0.324762 0.448204 0.553186
0.323815 0.338662 0.552587
0.470727 0.470132 0.560814
0.408631 0.337926 0.554204
0.4956 0.415832 0.507953
0.259265 0.461723 0.578878
0.34579 0.354992 0.580262
0.34462 0.463013 0.581354
0.428748 0.357768 0.581627
0.429697 0.468647 0.583849
0.259457 0.387687 0.606606
0.452676 0.413956 0.506446
0.367048 0.41376 0.504934
0.343742 0.391949 0.609476
0.493132 0.417202 0.52933
0.34536 0.284072 0.607213
0.428939 0.394889 0.609858
0.257494 0.349954 0.634931
0.428264 0.282034 0.608024
0.258979 0.389534 0.586318
0.49165 0.340964 0.610545
0.260047 0.277911 0.585198
0.344753 0.392514 0.586978
0.494626 0.343947 0.589935
0.344389 0.280585 0.586726
0.429579 0.394143 0.58975
0.450378 0.451904 0.555187
0.428597 0.282329 0.587652
0.261201 0.353855 0.558238
0.260246 0.46371 0.558232
0.345914 0.354286 0.559441
0.346412 0.464017 0.560072
0.432341 0.357388 0.560871
0.495765 0.45427 0.590189
0.28068 0.444089 0.586218
0.280043 0.334432 0.586293
0.366018 0.445659 0.586895
0.365136 0.336564 0.588855
0.450901 0.451296 0.589528
0.449032 0.33829 0.608976
0.281362 0.408469 0.558282
0.281832 0.298803 0.55789
0.369261 0.410255 0.559986
0.366872 0.301492 0.560164
0.451229 0.415331 0.561702
0.451839 0.304514 0.559401
0.279404 0.408703 0.579198
0.281446 0.294866 0.579503
0.365571 0.409735 0.580237
0.365423 0.301077 0.581013
0.450665 0.413656 0.582663
0.449909 0.30327 0.579883
0.280711 0.441427 0.608112
0.282074 0.334059 0.606598
0.364107 0.448188 0.606787
0.363998 0.334698 0.609305
0.450098 0.450549 0.611088
0.472845 0.396433 0.590229
0.300795 0.354016 0.579573
0.30282 0.460815 0.580277
0.387661 0.355722 0.582754
0.387319 0.462247 0.58113
0.450684 0.339168 0.588399
0.388526 0.4679 0.505595
0.30086 0.388942 0.60753
0.490564 0.341418 0.642366
0.30202 0.282976 0.607584
0.386097 0.394878 0.609845
0.492714 0.309063 0.560914
0.387574 0.282041 0.6088
0.470892 0.358712 0.615449
0.494356 0.454142 0.556516
0.324152 0.411757 0.504587
0.300866 0.389809 0.58752
0.340062 0.386615 0.663253
0.303386 0.279888 0.586966
0.38634 0.391057 0.589524
0.404699 0.30053 0.636017
0.385979 0.282956 0.587703
0.47258 0.359106 0.584187
0.472128 0.39989 0.535001
0.281227 0.410656 0.504254
0.30372 0.357341 0.559934
0.302419 0.46141 0.56019
0.387602 0.355261 0.561859
0.3881 0.463064 0.560655
0.471663 0.362431 0.563064
0.447619 0.337809 0.641763
0.324418 0.446287 0.588792
0.323189 0.336629 0.586329
0.40934 0.448867 0.588525
0.408641 0.338683 0.589387
0.324642 0.410603 0.561009
0.325017 0.303471 0.559787
0.409267 0.408516 0.561386
0.407087 0.301881 0.560538
0.322935 0.409275 0.581318
0.32442 0.299914 0.580446
0.40791 0.412117 0.582395
0.407189 0.299789 0.580867
0.321261 0.447718 0.608803
0.323051 0.33617 0.606524
0.406812 0.448319 0.609401
0.407698 0.340095 0.609202
0.430627 0.358382 0.50499
0.430235 0.470823 0.505874
0.342318 0.353079 0.636732
0.340315 0.460812 0.635447
0.426421 0.356078 0.635715
0.426134 0.463958 0.636773
0.402319 0.332004 0.665788
0.386275 0.358311 0.505388
0.442158 0.444242 0.665769
0.320423 0.441037 0.641614
0.319483 0.405413 0.635217
0.492347 0.305134 0.616251
0.31818 0.333187 0.661766
0.277521 0.33319 0.662355
0.494559 0.454616 0.610865
0.360666 0.443329 0.662625
0.469926 0.28607 0.609071
0.409302 0.340606 0.533217
0.341484 0.389353 0.642234
0.323932 0.300496 0.613001
0.342715 0.281597 0.642403
0.427085 0.391175 0.644521
0.472653 0.468307 0.527901
0.425937 0.281273 0.641891
0.260647 0.349745 0.613934
0.44628 0.336938 0.662121
0.342663 0.354384 0.61504
0.34241 0.465381 0.616047
0.429069 0.355876 0.61571
0.428632 0.467268 0.61639
0.279814 0.441346 0.642333
0.278799 0.334749 0.642421
0.362044 0.444454 0.642468
0.362777 0.335929 0.644042
0.448191 0.446439 0.644255
0.449187 0.30098 0.63553
0.279518 0.405489 0.613957
0.279478 0.297597 0.613777
0.364592 0.412095 0.614824
0.365626 0.298339 0.616016
0.45012 0.412695 0.617061
0.261874 0.464673 0.503196
0.277563 0.404719 0.634538
0.278941 0.299446 0.633939
0.362995 0.409559 0.634997
0.363861 0.299242 0.636556
0.447353 0.40845 0.637604
0.26101 0.355154 0.50435
0.401854 0.44429 0.664195
0.318702 0.439749 0.663062
0.412082 0.303717 0.503115
0.256533 0.384068 0.664266
0.407946 0.301777 0.615137
0.32167 0.410199 0.614492
0.299994 0.351796 0.63455
0.300573 0.461719 0.634376
0.384626 0.353717 0.63569
0.382534 0.463847 0.635342
0.257443 0.274345 0.661153
0.383551 0.386837 0.662841
0.366366 0.300893 0.504014
0.473641 0.468621 0.581921
0.468886 0.360004 0.637165
0.470125 0.396483 0.643733
0.406721 0.410114 0.637774
0.405344 0.33725 0.643542
0.299981 0.276145 0.66138
0.403031 0.447532 0.642906
0.407345 0.411726 0.616682
0.29875 0.387263 0.642282
0.38551 0.466797 0.61476
0.299955 0.279758 0.640825
0.385346 0.391209 0.642894
0.321093 0.298749 0.633973
0.385404 0.278967 0.644112
0.423915 0.497579 0.664517
0.408858 0.44721 0.534358
0.424206 0.386833 0.665012
0.30127 0.35171 0.614006
0.299373 0.463734 0.612949
0.386372 0.355154 0.61566
0.409178 0.412601 0.505032
0.277647 0.442631 0.663004
0.471768 0.250096 0.580718
0.340492 0.276655 0.663236
0.300112 0.495362 0.641935
0.466113 0.279601 0.663965
0.360785 0.333944 0.664434
0.468171 0.38657 0.663989
0.260836 0.502668 0.551277
0.338828 0.497937 0.661854
0.381546 0.499631 0.664603
0.48941 0.337428 0.663373
0.297279 0.497724 0.662778
0.258092 0.495828 0.640356
0.257169 0.49976 0.605642
0.259699 0.498218 0.583566
0.30335 0.498603 0.585814
0.259726 0.501788 0.530764
0.256731 0.493951 0.660351
0.3854 0.505345 0.608457
0.34133 0.501198 0.609502
0.300191 0.50108 0.606322
0.48536 0.446174 0.666208
0.468784 0.499595 0.665888
0.494899 0.344281 0.50075
0.318483 0.403768 0.669957
0.319929 0.295585 0.668921
0.337518 0.347345 0.690258
0.338758 0.460024 0.689627
0.421046 0.345548 0.690326
0.422549 0.457297 0.691205
0.381734 0.352006 0.671279
0.445176 0.406846 0.67263
0.419532 0.485899 0.75455
0.338865 0.383239 0.719035
0.253778 0.458143 0.800711
0.339284 0.273276 0.719025
0.42187 0.379716 0.718196
0.335661 0.492476 0.809811
0.421727 0.490422 0.718821
0.462082 0.372728 0.831349
0.335119 0.488273 0.829846
0.420669 0.270347 0.718524
0.337308 0.384957 0.698117
0.292833 0.382633 0.828625
0.338615 0.276696 0.697885
0.421362 0.382216 0.697627
0.25472 0.27553 0.718302
0.255292 0.456273 0.724404
0.482854 0.443839 0.702167
0.254315 0.457021 0.780273
0.29787 0.458592 0.668405
0.46319 0.266324 0.752592
0.461468 0.26543 0.808725
0.254891 0.459203 0.745346
0.276661 0.4421 0.697233
0.276794 0.330988 0.698565
0.358507 0.442093 0.697274
0.357818 0.33014 0.698772
0.465118 0.346934 0.691084
0.442862 0.327934 0.696891
0.422297 0.462089 0.671565
0.421487 0.266808 0.752303
0.460893 0.484959 0.83207
0.251838 0.382842 0.827463
0.461323 0.452977 0.692637
0.256163 0.349947 0.724704
0.277368 0.404283 0.691164
0.276523 0.294724 0.689416
0.358742 0.404914 0.69031
0.359334 0.293615 0.690841
0.254364 0.350573 0.744675
0.294094 0.49094 0.82955
0.276795 0.44043 0.717589
0.277708 0.330161 0.719583
0.359645 0.438487 0.717959
0.358733 0.328246 0.719208
0.443052 0.433062 0.71924
0.44349 0.324166 0.717211
0.29708 0.3498 0.690495
0.297534 0.459192 0.689289
0.379716 0.352141 0.691465
0.380563 0.459112 0.691702
0.295679 0.494007 0.809864
0.417411 0.485958 0.808475
0.296375 0.38695 0.720154
0.253443 0.277668 0.772774
0.296176 0.275249 0.71821
0.379081 0.382714 0.718766
0.481843 0.278512 0.781753
0.378973 0.26857 0.719036
0.462518 0.376093 0.719329
0.443929 0.289844 0.691492
0.25415 0.346697 0.798768
0.298726 0.385542 0.698157
0.29783 0.351841 0.669439
0.296487 0.274634 0.697163
0.379443 0.389833 0.69838
0.254754 0.460452 0.691358
0.379979 0.275041 0.698253
0.445265 0.297044 0.67025
0.465001 0.269479 0.697516
0.251932 0.274574 0.80679
0.458802 0.483982 0.774588
0.336987 0.49534 0.717533
0.379687 0.460434 0.671058
0.315316 0.435201 0.828207
0.294224 0.496154 0.771651
0.256041 0.386118 0.717026
0.318116 0.441269 0.697862
0.317977 0.328735 0.697979
0.401105 0.43947 0.697745
0.400375 0.329751 0.697963
0.422972 0.495278 0.6979
0.33579 0.268779 0.828845
0.442738 0.39958 0.692855
0.440001 0.435538 0.700023
0.460695 0.26306 0.77345
0.293 0.269767 0.829179
0.318682 0.405049 0.691031
0.318758 0.292925 0.689441
0.400912 0.403774 0.690711
0.402351 0.291845 0.693311
0.338872 0.348474 0.669906
0.254775 0.350348 0.779719
0.3183 0.437778 0.718685
0.319215 0.330019 0.71929
0.400365 0.436467 0.719076
0.4002 0.325242 0.718086
0.481969 0.429662 0.720909
0.485397 0.283211 0.725795
0.439754 0.321257 0.829915
0.251201 0.273791 0.82735
0.340276 0.344975 0.747732
0.336933 0.45536 0.743907
0.419677 0.339725 0.745386
0.421524 0.448683 0.74579
0.361108 0.405516 0.668306
0.379727 0.494111 0.71877
0.416457 0.266953 0.809735
0.336833 0.383249 0.774376
0.255424 0.346917 0.691484
0.339882 0.271307 0.754885
0.418414 0.374995 0.772144
0.462514 0.267591 0.718469
0.484141 0.40708 0.692058
0.486524 0.408997 0.670793
0.256266 0.348438 0.670119
0.420681 0.267485 0.772683
0.337448 0.382821 0.752914
0.483574 0.283138 0.803663
0.356883 0.432021 0.829907
0.41913 0.376767 0.751632
0.481139 0.388795 0.80301
0.463498 0.46292 0.671398
0.376711 0.487626 0.808763
0.272394 0.328 0.828222
0.33839 0.348252 0.727074
0.339062 0.457058 0.723917
0.421654 0.341936 0.724153
0.421929 0.45275 0.724153
0.275891 0.439292 0.752543
0.275282 0.330154 0.752174
0.357513 0.439286 0.751318
0.359942 0.323818 0.754308
0.440835 0.431189 0.753805
0.439256 0.321455 0.754949
0.274593 0.404744 0.725728
0.27587 0.291938 0.726345
0.358392 0.402351 0.726207
0.360005 0.293332 0.72516
0.442302 0.395259 0.725857
0.442487 0.286965 0.724372
0.275702 0.401334 0.745703
0.275326 0.293233 0.746236
0.359224 0.399763 0.747039
0.358261 0.289955 0.74589
0.441861 0.394232 0.746698
0.442882 0.286777 0.74501
0.274734 0.437947 0.773647
0.275264 0.330161 0.77345
0.353891 0.437941 0.772873
0.359799 0.324278 0.774353
0.438315 0.430107 0.775362
0.439714 0.321137 0.775522
0.296187 0.347041 0.746817
0.29666 0.45996 0.743734
0.37945 0.343617 0.746328
0.380484 0.454744 0.746158
0.460785 0.337102 0.747562
0.462265 0.448981 0.748388
0.296338 0.382201 0.775294
0.397074 0.285378 0.802441
0.293516 0.273307 0.773935
0.376842 0.379344 0.774512
0.398859 0.396745 0.781449
0.378528 0.269331 0.774345
0.458975 0.374473 0.775636
0.46426 0.38301 0.699516
0.419906 0.376609 0.830788
0.296523 0.383033 0.753496
0.459746 0.482841 0.810767
0.296266 0.275455 0.75304
0.380171 0.37979 0.752935
0.399118 0.396275 0.802859
0.380022 0.269573 0.753006
0.460346 0.371786 0.754885
0.480266 0.497698 0.747321
0.417673 0.485719 0.776068
0.297735 0.348771 0.725615
0.298319 0.459762 0.723514
0.379134 0.346682 0.725719
0.379433 0.458072 0.725313
0.462879 0.339444 0.72666
0.462613 0.450684 0.727622
0.316465 0.436639 0.752437
0.316985 0.326912 0.752127
0.400186 0.433345 0.753736
0.399545 0.323159 0.75374
0.483193 0.427324 0.755495
0.482063 0.319017 0.755049
0.318493 0.4011 0.725215
0.318421 0.291179 0.726
0.402716 0.397905 0.725119
0.399723 0.288368 0.726152
0.482213 0.393287 0.727916
0.356497 0.321988 0.828253
0.316055 0.400045 0.745907
0.319518 0.290495 0.747597
0.400239 0.398293 0.745812
0.400876 0.286191 0.746362
0.481737 0.391728 0.748563
0.48638 0.283634 0.748146
0.313848 0.439449 0.772327
0.316909 0.329235 0.773564
0.396989 0.433066 0.774588
0.399467 0.322866 0.773541
0.481729 0.42849 0.776888
0.481144 0.317473 0.775461
0.499284 0.473272 0.69861
0.337976 0.493708 0.752216
0.33737 0.347996 0.802532
0.338007 0.456422 0.801295
0.420165 0.340736 0.801978
0.420208 0.449593 0.802631
0.253518 0.274832 0.751804
0.314449 0.292752 0.802198
0.375214 0.453176 0.780956
0.466715 0.35112 0.671298
0.317759 0.437189 0.808224
0.295939 0.346469 0.781092
0.376065 0.488454 0.829217
0.316676 0.327823 0.809917
0.376135 0.490199 0.775385
0.334975 0.493933 0.773488
0.314126 0.399494 0.801379
0.378016 0.488181 0.754882
0.336424 0.385245 0.808915
0.479587 0.317414 0.810334
0.33414 0.271768 0.80871
0.418157 0.375704 0.809712
0.460344 0.447892 0.783111
0.402839 0.295764 0.671197
0.459951 0.338079 0.782413
0.335779 0.377296 0.829323
0.338071 0.346015 0.780872
0.335008 0.45782 0.779825
0.419013 0.340682 0.780986
0.419631 0.449258 0.781601
0.274684 0.438132 0.806782
0.272714 0.328667 0.808224
0.356516 0.435629 0.809537
0.357987 0.327107 0.807769
0.439855 0.429182 0.809575
0.439665 0.320285 0.808877
0.276043 0.403869 0.781115
0.273925 0.294455 0.780667
0.357032 0.401416 0.780827
0.357431 0.286809 0.781434
0.438721 0.393958 0.782458
0.440424 0.283807 0.781737
0.273687 0.401619 0.800635
0.27215 0.293457 0.800392
0.358368 0.401815 0.801553
0.355374 0.289581 0.800946
0.440216 0.392578 0.802464
0.44011 0.282758 0.803344
0.279773 0.296842 0.668783
0.439357 0.430134 0.830484
0.485909 0.325536 0.696411
0.379314 0.343019 0.782011
0.256198 0.45984 0.669991
0.294493 0.45997 0.780333
0.29568 0.344993 0.801197
0.295388 0.456452 0.800506
0.380567 0.344252 0.802153
0.378993 0.45106 0.801697
0.461764 0.337425 0.801576
0.46075 0.446995 0.803322
0.486934 0.290391 0.689438
0.480009 0.425509 0.810721
0.315245 0.324289 0.83012
0.423074 0.270959 0.697569
0.398734 0.321716 0.808748
0.316184 0.403126 0.780553
0.480897 0.390853 0.782382
0.336492 0.26958 0.775203
0.377013 0.380107 0.831023
0.294293 0.381079 0.807465
0.400709 0.286858 0.78113
0.293641 0.276677 0.808619
0.377501 0.381412 0.810182
0.399747 0.433387 0.809219
0.375813 0.266895 0.807632
0.459599 0.372448 0.810205
0.339413 0.460764 0.669114
0.419634 0.267608 0.830211
0.457753 0.484119 0.753929
0.490606 0.297725 0.668318
0.277721 0.406586 0.669463
0.27428 0.439369 0.828055
0.482729 0.318704 0.717269
0.36169 0.296462 0.669998
0.462581 0.486063 0.718909
0.40316 0.407003 0.669468
0.315723 0.291605 0.780827
0.460945 0.264199 0.830051
0.424665 0.350765 0.670031
0.254303 0.279342 0.697018
0.378927 0.496886 0.697783
0.2555 0.386412 0.695476
0.463447 0.491142 0.698713
0.256413 0.492969 0.771613
0.33822 0.496923 0.697335
0.396007 0.325029 0.829482
0.252878 0.493095 0.829611
0.376926 0.267985 0.829065
0.254712 0.386669 0.752782
0.29589 0.495265 0.751544
0.296756 0.496334 0.716198
0.254915 0.385899 0.772949
0.298333 0.49496 0.696069
0.416518 0.486397 0.829414
0.253319 0.385182 0.807298
0.254525 0.493988 0.751103
0.25332 0.493849 0.808573
0.256072 0.495845 0.717291
0.397625 0.431223 0.829793
0.256245 0.497808 0.697459
0.480849 0.498251 0.804005
0.48085 0.317537 0.830309
0.503533 0.369935 0.811215
0.294763 0.345515 0.834924
0.419331 0.450321 0.836055
0.334753 0.344057 0.856402
0.335187 0.452857 0.855521
0.417859 0.339935 0.858891
0.419372 0.449617 0.857221
0.377724 0.26663 0.863771
0.440835 0.285185 0.836722
0.481934 0.50088 0.859278
0.336247 0.378529 0.884437
0.399809 0.395161 0.83761
0.417512 0.268731 0.974902
0.416334 0.375274 0.886592
0.311056 0.431815 0.993291
0.294072 0.454817 0.835956
0.355164 0.288598 0.892201
0.418234 0.487049 0.941426
0.334092 0.48989 0.863134
0.33358 0.378324 0.8645
0.461255 0.265273 0.866473
0.336424 0.271328 0.864818
0.418832 0.37678 0.86604
0.458398 0.485351 0.975426
0.416932 0.487384 0.919788
0.419023 0.340512 0.838331
0.416353 0.485973 0.885515
0.417737 0.269186 0.86497
0.458788 0.268617 0.976215
0.357152 0.287278 0.856887
0.292727 0.490379 0.940743
0.27202 0.437018 0.863794
0.273073 0.326323 0.863073
0.354887 0.433584 0.864037
0.354607 0.325321 0.862701
0.440482 0.430383 0.864522
0.439425 0.320834 0.865517
0.397956 0.286681 0.836024
0.250728 0.384026 0.862739
0.461196 0.484146 0.865228
0.315013 0.287399 0.836001
0.48144 0.317456 0.996691
0.352688 0.430853 0.995971
0.271356 0.40111 0.855954
0.273254 0.289797 0.855483
0.354931 0.396658 0.858064
0.459723 0.265179 0.921162
0.440485 0.39361 0.857912
0.439973 0.28422 0.858504
0.270813 0.436589 0.884695
0.273016 0.328367 0.884665
0.354463 0.43575 0.88449
0.353783 0.322687 0.883632
0.438071 0.429633 0.885515
0.437211 0.322035 0.885461
0.294385 0.34463 0.857077
0.292899 0.454023 0.857001
0.378051 0.34137 0.858489
0.377294 0.449331 0.856561
0.460467 0.339071 0.858846
0.461534 0.447148 0.859377
0.294225 0.380898 0.883898
0.290557 0.4901 0.974083
0.292635 0.273115 0.883769
0.376603 0.377124 0.887063
0.419183 0.266647 0.885219
0.28994 0.376038 0.995447
0.45851 0.373843 0.884437
0.37569 0.268709 0.939043
0.375575 0.487122 0.922194
0.291638 0.382068 0.863596
0.37562 0.487581 0.975578
0.294139 0.270259 0.862488
0.37633 0.378735 0.866298
0.334754 0.488635 0.940439
0.483243 0.28232 0.969893
0.460373 0.375129 0.864553
0.271962 0.401763 0.835766
0.253772 0.457223 0.835
0.37597 0.268806 0.884331
0.417007 0.488654 0.974576
0.461795 0.483333 0.885499
0.314259 0.289171 0.890546
0.374661 0.484735 0.863885
0.252105 0.344058 0.911873
0.314336 0.435314 0.862967
0.316438 0.288647 0.856948
0.398327 0.432655 0.864834
0.397855 0.32265 0.865069
0.480444 0.426741 0.867072
0.482143 0.322592 0.866131
0.336365 0.340988 0.835994
0.315191 0.398557 0.834643
0.460433 0.447178 0.838802
0.271627 0.291504 0.834855
0.355478 0.397486 0.837618
0.25148 0.458332 0.890266
0.313779 0.400526 0.856728
0.334257 0.269343 0.885241
0.397747 0.396995 0.85836
0.397642 0.286964 0.857889
0.480951 0.391236 0.859339
0.483761 0.284398 0.860007
0.312648 0.436585 0.883579
0.315034 0.325115 0.864295
0.396931 0.431885 0.885978
0.396789 0.320379 0.886129
0.480604 0.42594 0.887503
0.48112 0.317249 0.886607
0.418185 0.267571 0.919007
0.252518 0.34771 0.856288
0.334607 0.341559 0.913269
0.333874 0.454733 0.912161
0.417336 0.338262 0.915591
0.419304 0.451424 0.913102
0.334177 0.489858 0.974257
0.397373 0.282619 0.946662
0.333873 0.491119 0.919082
0.332496 0.379215 0.939938
0.292916 0.491149 0.863194
0.334305 0.268446 0.940234
0.416337 0.373057 0.941464
0.251477 0.344095 0.835258
0.483335 0.2806 0.839409
0.293363 0.491881 0.883519
0.460351 0.262169 0.942268
0.314226 0.289029 0.946328
0.334982 0.377709 0.918802
0.334112 0.266745 0.995621
0.47827 0.501744 0.915652
0.416591 0.373895 0.920479
0.418192 0.268245 0.995158
0.292787 0.269613 0.993299
0.482278 0.50285 0.838347
0.313852 0.285539 0.966615
0.335321 0.343541 0.893286
0.333161 0.454709 0.891427
0.417692 0.340273 0.894971
0.418507 0.448946 0.892231
0.272862 0.435434 0.919014
0.272205 0.325824 0.919265
0.355357 0.435794 0.919045
0.356541 0.322461 0.920904
0.438598 0.431212 0.920198
0.439578 0.32117 0.921238
0.272084 0.399117 0.890182
0.273032 0.292383 0.890842
0.356496 0.399043 0.891556
0.355327 0.286318 0.913497
0.438014 0.392891 0.892429
0.440298 0.282904 0.892459
0.271782 0.397644 0.911
0.271314 0.290217 0.911698
0.356853 0.398918 0.912176
0.334673 0.267865 0.919864
0.43799 0.391545 0.914036
0.439325 0.283561 0.913102
0.270757 0.434805 0.938921
0.271621 0.325239 0.939551
0.354522 0.432608 0.939961
0.355419 0.325169 0.940773
0.438831 0.430042 0.94141
0.438755 0.319725 0.94245
0.293918 0.341997 0.911296
0.293301 0.454694 0.911577
0.376142 0.33949 0.911888
0.37695 0.450485 0.913694
0.460938 0.336473 0.913299
0.460593 0.445944 0.912791
0.291925 0.379117 0.940219
0.251099 0.493075 0.918513
0.295453 0.269757 0.937145
0.374227 0.378021 0.940985
0.356075 0.287015 0.836153
0.417354 0.484525 0.864902
0.460607 0.375246 0.94072
0.335576 0.451707 0.835356
0.335331 0.487974 0.88389
0.292387 0.379848 0.919257
0.462049 0.264847 0.88707
0.293128 0.270571 0.916973
0.376717 0.376108 0.91849
0.247991 0.489439 0.992692
0.2705 0.321822 0.99443
0.459098 0.372496 0.920555
0.312083 0.399594 0.945402
0.396071 0.320535 0.996046
0.295391 0.342992 0.890433
0.293088 0.456226 0.890933
0.376026 0.338956 0.891487
0.37599 0.450166 0.893195
0.458755 0.336796 0.892391
0.460015 0.447326 0.892064
0.313435 0.435312 0.91969
0.312773 0.324803 0.918915
0.398482 0.433551 0.920562
0.395825 0.319575 0.920259
0.480882 0.428772 0.921337
0.481106 0.283572 0.914081
0.31526 0.397666 0.889924
0.316813 0.325002 0.884695
0.396833 0.3953 0.893537
0.397889 0.283033 0.891616
0.479212 0.390692 0.894728
0.483807 0.281341 0.894106
0.31512 0.398917 0.911706
0.314602 0.289648 0.910916
0.397496 0.394775 0.913041
0.397358 0.285027 0.912222
0.481322 0.388323 0.915629
0.480353 0.282477 0.949045
0.312344 0.434791 0.939672
0.312745 0.326147 0.939619
0.396983 0.429926 0.940257
0.396838 0.319817 0.940371
0.480569 0.426827 0.941251
0.480812 0.318943 0.921162
0.377619 0.450368 0.836472
0.311382 0.398904 0.966266
0.334071 0.339192 0.966281
0.334587 0.452097 0.967305
0.417389 0.337468 0.968755
0.418333 0.449395 0.970038
0.333785 0.483712 0.994733
0.481116 0.390855 0.968975
0.480594 0.320302 0.97683
0.331147 0.378071 0.994286
0.460787 0.334674 0.838195
0.313601 0.32187 0.974052
0.375474 0.341365 0.837163
0.355929 0.321846 0.994589
0.44086 0.394344 0.83736
0.331936 0.374627 0.972997
0.313686 0.323111 0.994483
0.335506 0.26516 0.974523
0.416405 0.374385 0.976162
0.25328 0.271625 0.862496
0.37514 0.486191 0.88509
0.375752 0.450277 0.948507
0.480578 0.318517 0.941319
0.333031 0.341605 0.946078
0.334234 0.451253 0.947763
0.41758 0.336689 0.948347
0.417458 0.451511 0.947952
0.269772 0.434655 0.972891
0.272033 0.322002 0.973331
0.352737 0.430292 0.975092
0.355324 0.322963 0.974356
0.439465 0.430453 0.976026
0.438696 0.321641 0.975889
0.271501 0.397169 0.946844
0.273315 0.287829 0.944955
0.353318 0.397222 0.947345
0.355732 0.288097 0.946723
0.438383 0.392174 0.946822
0.439274 0.281152 0.948241
0.271357 0.396913 0.967457
0.273288 0.286592 0.965294
0.352922 0.394101 0.968588
0.355189 0.28499 0.966896
0.437073 0.3931 0.967655
0.438532 0.286138 0.96808
0.457647 0.481125 0.922073
0.482018 0.386908 0.838863
0.376002 0.487509 0.94242
0.376767 0.341728 0.948711
0.481774 0.390532 0.948021
0.459972 0.338551 0.94834
0.2928 0.341013 0.967859
0.290458 0.455399 0.966706
0.375462 0.342372 0.96981
0.374116 0.448039 0.969339
0.4592 0.339171 0.970364
0.461408 0.449245 0.968444
0.312697 0.436483 0.973627
0.37556 0.264111 0.993785
0.376144 0.377348 0.996843
0.395634 0.319226 0.975517
0.460343 0.447138 0.947581
0.376934 0.266377 0.918369
0.39646 0.432699 0.976162
0.397868 0.393339 0.949326
0.458583 0.375903 0.975502
0.292193 0.378465 0.974584
0.41844 0.266667 0.940356
0.293497 0.268512 0.97346
0.374845 0.377934 0.976906
0.395371 0.28379 0.967237
0.374914 0.266193 0.972808
0.480207 0.428328 0.978022
0.395796 0.396325 0.970212
0.291356 0.490593 0.92057
0.291848 0.341496 0.947231
0.292017 0.45292 0.946761
0.457932 0.484246 0.942382
0.438849 0.322263 0.996122
0.270681 0.435633 0.993762
0.413955 0.487351 0.994938
0.291071 0.486706 0.994688
0.248424 0.487557 0.972626
0.250184 0.491842 0.93924
0.251999 0.494455 0.862784
0.251441 0.379307 0.93773
0.376085 0.48719 0.997041
0.437848 0.429514 0.996699
0.25129 0.345619 0.891723
0.251255 0.495246 0.883344
0.252337 0.274297 0.88383
0.418081 0.374371 0.996638
0.39671 0.430121 0.996502
0.251203 0.272387 0.91764
0.459654 0.373431 0.996745
0.480399 0.502304 0.894796
0.252133 0.271157 0.973309
0.499704 0.484068 0.975426
0.250914 0.343536 0.946328
0.252017 0.381959 0.883253
0.252712 0.457953 0.854732
0.502276 0.481954 0.887753
0.50156 0.446795 0.96978
0.501798 0.372841 0.976693
0.458527 0.486191 0.996229
0.479544 0.423851 0.831751
0.270946 0.685939 0.0284409
0.270823 0.578946 0.0276679
0.355129 0.688321 0.0302286
0.35468 0.579686 0.0285353
0.438335 0.686614 0.0311745
0.438656 0.578111 0.0298877
0.269632 0.72517 0.0574812
0.268772 0.614074 0.0557459
0.352052 0.721301 0.0572687
0.352502 0.61555 0.0562034
0.435994 0.724816 0.058399
0.436467 0.615631 0.0565875
0.270873 0.723239 0.0366259
0.270665 0.615146 0.0350653
0.353901 0.72598 0.0361331
0.354442 0.616203 0.0351528
0.439023 0.724581 0.036769
0.437291 0.615776 0.0354188
0.311485 0.504854 0.0899134
0.271174 0.508393 0.0894064
0.397377 0.506237 0.0894421
0.268879 0.503092 0.145019
0.373668 0.633661 0.00848246
0.439858 0.50444 0.0358451
0.292064 0.561188 0.0333743
0.29131 0.669469 0.0362218
0.374291 0.559599 0.0362871
0.374976 0.668093 0.036697
0.458598 0.562904 0.0592911
0.47758 0.690711 0.0312412
0.35282 0.507364 0.0905471
0.289583 0.523791 0.00807095
0.311594 0.505143 0.0352116
0.438049 0.504724 0.0922418
0.416729 0.523481 0.00713023
0.351908 0.508553 0.146693
0.478554 0.508035 0.114519
0.45583 0.705053 0.00287066
0.435335 0.504196 0.147726
0.478794 0.5062 0.147741
0.29056 0.523527 0.0273885
0.29243 0.632978 0.0288351
0.478367 0.620057 0.112433
0.375447 0.524029 0.0290701
0.376094 0.633195 0.028746
0.456542 0.634695 0.142361
0.355075 0.687769 0.00915508
0.459527 0.633288 0.0294921
0.290639 0.56062 0.0540571
0.289896 0.669757 0.0561758
0.375282 0.5611 0.0571765
0.374777 0.669192 0.0577719
0.478823 0.580144 0.0289995
0.477221 0.690588 0.065421
0.31136 0.687672 0.0282747
0.313858 0.576154 0.02809
0.39532 0.689292 0.0299413
0.397008 0.578466 0.0283252
0.458131 0.668102 0.0383754
0.415607 0.74479 0.0864549
0.309658 0.723453 0.0561824
0.31184 0.614003 0.055933
0.394522 0.720605 0.0572681
0.39438 0.616578 0.0548432
0.311171 0.504904 0.144741
0.310529 0.505333 0.111082
0.312349 0.723628 0.0353152
0.311755 0.614108 0.0356047
0.394563 0.726356 0.0368267
0.395842 0.615164 0.0342125
0.414939 0.632152 0.00831697
0.496812 0.74476 0.0310882
0.457556 0.633967 0.00857773
0.268905 0.505339 0.0561885
0.267451 0.61382 0.166997
0.352525 0.503135 0.111749
0.33422 0.56041 0.0344099
0.332643 0.671641 0.0351248
0.418392 0.55993 0.0351587
0.416416 0.670088 0.0363329
0.460254 0.524144 0.084761
0.271272 0.503703 0.0351873
0.374678 0.525681 0.00881568
0.479502 0.728762 0.114555
0.478778 0.506318 0.0361067
0.271295 0.577217 0.00753529
0.438359 0.50468 0.0564195
0.374058 0.743291 0.0828894
0.398463 0.505866 0.033969
0.479439 0.50672 0.058644
0.333415 0.522311 0.0291298
0.331632 0.633648 0.0291767
0.457123 0.524907 0.120949
0.419496 0.524718 0.0279898
0.416684 0.635845 0.0286093
0.336088 0.559907 0.0547813
0.332696 0.665782 0.0562258
0.418217 0.558111 0.0568506
0.415362 0.670162 0.0573451
0.270221 0.689241 0.0840392
0.270189 0.580766 0.0844172
0.354247 0.688474 0.0837691
0.353899 0.578119 0.0839656
0.476428 0.689433 0.0864033
0.437494 0.578136 0.0855753
0.26712 0.725738 0.111909
0.269258 0.617777 0.110711
0.354174 0.722579 0.111608
0.352957 0.613983 0.112116
0.372915 0.742984 0.139678
0.435543 0.614507 0.111968
0.270223 0.725757 0.0915998
0.269989 0.616976 0.0892896
0.480027 0.578633 0.00892206
0.354213 0.616089 0.0907657
0.435842 0.725372 0.0931161
0.435874 0.614911 0.0916423
0.268255 0.6884 0.0639815
0.269638 0.577365 0.0630446
0.352527 0.68505 0.0631505
0.355471 0.579818 0.0626753
0.436511 0.687396 0.063998
0.437471 0.579914 0.0648348
0.291266 0.562943 0.090941
0.288895 0.670847 0.090919
0.374999 0.559815 0.0912385
0.374727 0.668904 0.0908887
0.45787 0.561155 0.0928498
0.456518 0.633994 0.0853924
0.354215 0.507973 0.036112
0.289962 0.524218 0.0620033
0.289496 0.633333 0.0638333
0.269012 0.507724 0.110114
0.375855 0.525051 0.0641766
0.373873 0.632329 0.0638301
0.47915 0.690079 0.121163
0.439737 0.576588 0.00829834
0.457461 0.671282 0.0585643
0.435673 0.688721 0.0103699
0.290771 0.525873 0.0818975
0.290957 0.634042 0.0845933
0.458511 0.522397 0.0101273
0.374762 0.524106 0.0848301
0.375502 0.633136 0.0848392
0.436235 0.508097 0.112398
0.479445 0.50592 0.0934273
0.478464 0.616822 0.0585168
0.290754 0.561797 0.111309
0.290861 0.672768 0.11146
0.374183 0.560314 0.112021
0.373473 0.669153 0.111961
0.457011 0.56232 0.113854
0.456247 0.670803 0.0946257
0.310668 0.68716 0.0837152
0.312033 0.58088 0.0822041
0.395734 0.688079 0.0854501
0.396877 0.578769 0.0842958
0.397143 0.579232 0.00737671
0.495531 0.747441 0.0863138
0.312355 0.724634 0.111588
0.309044 0.614994 0.111298
0.393133 0.725982 0.112001
0.396048 0.614246 0.111503
0.250066 0.636644 0.026584
0.353671 0.725989 0.0912203
0.310916 0.724679 0.0915634
0.31023 0.613472 0.0908636
0.393812 0.723181 0.0913091
0.396273 0.613606 0.0912211
0.290979 0.741802 0.0837766
0.459717 0.562705 0.0386518
0.311788 0.685339 0.0632417
0.312958 0.575269 0.0605195
0.394134 0.686493 0.0657349
0.395928 0.579706 0.0629545
0.436128 0.689478 0.0853871
0.289301 0.742182 0.00862669
0.332647 0.562721 0.0906405
0.332018 0.669818 0.0895628
0.417124 0.559297 0.0915975
0.415819 0.669091 0.0918586
0.396238 0.50066 0.110021
0.335398 0.524843 0.0630887
0.331134 0.629815 0.0634853
0.394656 0.68878 0.00821492
0.418103 0.522409 0.0631782
0.416632 0.633752 0.0627449
0.314661 0.686765 0.00761959
0.332384 0.525001 0.0831095
0.331664 0.632134 0.0838571
0.393969 0.505373 0.146635
0.418503 0.523974 0.0836165
0.416024 0.63279 0.0839026
0.331179 0.558338 0.11104
0.330575 0.668456 0.109825
0.414906 0.560904 0.112993
0.415234 0.669848 0.113222
0.269828 0.68845 0.139043
0.268729 0.577987 0.138688
0.351738 0.687283 0.138649
0.34931 0.579828 0.139106
0.456718 0.671993 0.148812
0.436094 0.578459 0.140324
0.41391 0.744548 0.117472
0.479669 0.616304 0.0383247
0.458455 0.526599 0.0302529
0.397227 0.506637 0.0556116
0.270764 0.687095 0.00799481
0.458614 0.527355 0.0638288
0.268269 0.7264 0.146086
0.267806 0.613432 0.145981
0.352717 0.724006 0.146512
0.350535 0.617643 0.145618
0.434965 0.690554 0.141301
0.435428 0.614589 0.14642
0.26922 0.689595 0.119013
0.270192 0.580528 0.117878
0.351534 0.687852 0.117263
0.352255 0.576576 0.118367
0.436215 0.688979 0.120097
0.435669 0.579593 0.11917
0.289281 0.56103 0.146786
0.289254 0.669979 0.145978
0.371157 0.55956 0.146368
0.372268 0.669057 0.146355
0.457589 0.55807 0.148066
0.498324 0.564725 0.112489
0.311565 0.510085 0.0555753
0.290587 0.523564 0.117442
0.289962 0.63578 0.117111
0.457548 0.561416 0.16829
0.376683 0.521295 0.11748
0.373928 0.631577 0.117014
0.499367 0.742787 0.0110751
0.436187 0.725193 0.147552
0.457863 0.670902 0.115109
0.478504 0.725435 0.148161
0.29018 0.525703 0.138656
0.288346 0.634108 0.136851
0.47901 0.693082 0.0102549
0.372531 0.522697 0.137736
0.372185 0.633604 0.138083
0.355531 0.504898 0.05777
0.457407 0.520908 0.142036
0.499151 0.639938 0.0868716
0.414903 0.740742 0.0654214
0.477758 0.72441 0.0947016
0.393793 0.506428 0.167396
0.477471 0.726112 0.168704
0.41478 0.742834 0.138634
0.373341 0.55997 0.167817
0.310055 0.690544 0.138759
0.309342 0.580605 0.140324
0.39316 0.688173 0.140203
0.393558 0.576601 0.140529
0.291092 0.63308 0.00903237
0.478659 0.579303 0.140608
0.375119 0.744165 0.0293224
0.268601 0.504013 0.166231
0.290663 0.741115 0.117572
0.289679 0.666973 0.167315
0.497474 0.675879 0.0943426
0.332016 0.739291 0.0639126
0.31038 0.724635 0.147364
0.310121 0.616757 0.146982
0.394731 0.725173 0.147904
0.393299 0.614722 0.145855
0.478985 0.619001 0.092317
0.458281 0.745125 0.118906
0.311855 0.688558 0.11838
0.31158 0.578873 0.119265
0.394387 0.689875 0.119405
0.394893 0.578249 0.120773
0.330939 0.669262 0.166727
0.4791 0.583174 0.119484
0.329826 0.55963 0.145944
0.329447 0.671416 0.145265
0.415738 0.562194 0.147365
0.413932 0.671146 0.148
0.478143 0.615139 0.148182
0.331042 0.523169 0.118265
0.331648 0.633153 0.119312
0.331302 0.628768 0.00841008
0.415252 0.52372 0.118204
0.415198 0.632438 0.119754
0.355394 0.577927 0.00785656
0.33044 0.524151 0.138808
0.328736 0.635378 0.139474
0.333802 0.744207 0.0278931
0.414381 0.524355 0.139999
0.414429 0.634398 0.141646
0.478399 0.687934 0.142467
0.456393 0.63311 0.120146
0.436916 0.726268 0.113573
0.457521 0.744905 0.0288237
0.350591 0.723141 0.167047
0.373062 0.740661 0.0625683
0.25014 0.521244 0.0267533
0.372973 0.743093 0.00849727
0.477524 0.727675 0.0586598
0.499808 0.56362 0.0585279
0.289947 0.560936 0.167353
0.392898 0.726558 0.168436
0.476425 0.726427 0.0382539
0.331032 0.561601 0.167479
0.478022 0.580813 0.0857203
0.497756 0.673093 0.0382793
0.478734 0.581324 0.0657499
0.457353 0.634839 0.0638601
0.313543 0.578133 0.00712505
0.415463 0.741884 0.00877051
0.332815 0.52264 0.0087115
0.458543 0.744654 0.14007
0.455419 0.744123 0.0660013
0.372759 0.670349 0.167016
0.416408 0.742207 0.0301953
0.457772 0.742591 0.0865695
0.333541 0.739636 0.118285
0.267577 0.722347 0.166744
0.499121 0.672277 0.114925
0.500482 0.525563 0.0305346
0.291291 0.743453 0.0281808
0.373025 0.742624 0.11862
0.498366 0.634405 0.140709
0.498067 0.743715 0.140273
0.290889 0.740069 0.138298
0.457055 0.743029 0.0080382
0.436197 0.726763 0.168919
0.500189 0.525962 0.0654673
0.24848 0.524341 0.00613006
0.332248 0.741146 0.138017
0.499452 0.563458 0.0374485
0.351907 0.50554 0.167977
0.31066 0.507842 0.164727
0.49857 0.521265 0.0105187
0.498714 0.525711 0.121289
0.498447 0.67215 0.0593107
0.498153 0.564061 0.0923064
0.499721 0.670374 0.148353
0.308442 0.724065 0.169541
0.353014 0.616755 0.167645
0.499013 0.747935 0.120684
0.499228 0.635593 0.0312913
0.436614 0.614908 0.168202
0.498996 0.636678 0.120593
0.330547 0.742631 0.0841091
0.413576 0.66967 0.168971
0.309035 0.616512 0.168355
0.479132 0.616126 0.1688
0.499844 0.635381 0.0654
0.248782 0.741515 0.0303286
0.24806 0.633901 0.0632712
0.249042 0.741818 0.0833585
0.248982 0.743253 0.00968952
0.289724 0.7435 0.0633012
0.498458 0.668527 0.169082
0.479073 0.505224 0.168731
0.436187 0.502917 0.167856
0.416565 0.56194 0.167621
0.394651 0.614264 0.166192
0.456327 0.67381 0.169377
0.459243 0.597936 0.000942306
0.480476 0.654014 0.00435401
0.269563 0.68434 0.194859
0.266598 0.576551 0.193924
0.350122 0.689524 0.194188
0.3522 0.577392 0.19522
0.435028 0.690065 0.196263
0.434873 0.578424 0.19593
0.267627 0.723105 0.221733
0.267526 0.61377 0.221636
0.349701 0.7253 0.222378
0.351666 0.617026 0.22207
0.475363 0.511935 0.312472
0.434213 0.616284 0.222246
0.269342 0.720188 0.201748
0.265552 0.613176 0.201452
0.35115 0.725387 0.201852
0.352397 0.613663 0.201389
0.436088 0.726874 0.202648
0.43613 0.616452 0.200624
0.454911 0.673497 0.258146
0.395733 0.503623 0.201373
0.310076 0.502301 0.222348
0.265027 0.500303 0.276378
0.475694 0.692868 0.305283
0.352179 0.504777 0.25678
0.288664 0.555121 0.201137
0.289799 0.664584 0.201082
0.372904 0.559845 0.201066
0.371628 0.670352 0.200747
0.458333 0.525135 0.196879
0.455911 0.672499 0.222843
0.391972 0.504455 0.310827
0.496669 0.673175 0.312456
0.269084 0.503337 0.331075
0.286784 0.740795 0.3052
0.267479 0.501643 0.310097
0.457864 0.523164 0.175752
0.415195 0.632841 0.174661
0.288404 0.741071 0.228838
0.394663 0.505493 0.222114
0.328669 0.741659 0.249331
0.291091 0.519711 0.194168
0.288691 0.627985 0.1949
0.3088 0.504525 0.335315
0.373949 0.522708 0.195455
0.371371 0.634939 0.194103
0.496441 0.529269 0.2341
0.369966 0.745682 0.229845
0.457373 0.636121 0.194756
0.288782 0.559762 0.222201
0.288356 0.668191 0.220581
0.373857 0.558513 0.221163
0.371836 0.669861 0.222057
0.456465 0.562009 0.223787
0.455898 0.635136 0.230055
0.309486 0.68433 0.194082
0.309939 0.576517 0.195768
0.394449 0.687569 0.194485
0.39236 0.579609 0.19414
0.39245 0.507811 0.256454
0.475737 0.580035 0.19628
0.310533 0.721208 0.222273
0.308716 0.612327 0.222457
0.392531 0.725845 0.223506
0.392205 0.616644 0.222936
0.373544 0.524072 0.174266
0.498339 0.565149 0.311883
0.309264 0.723037 0.200849
0.31007 0.612664 0.201754
0.392709 0.724462 0.201841
0.392213 0.616361 0.201062
0.308134 0.503935 0.257339
0.331152 0.523924 0.173542
0.500392 0.631826 0.175946
0.266456 0.501722 0.222432
0.476316 0.614848 0.257074
0.410934 0.745995 0.306741
0.414644 0.524649 0.173608
0.49884 0.677637 0.224449
0.330486 0.558356 0.201133
0.330674 0.666753 0.201272
0.412924 0.561204 0.20216
0.413786 0.669198 0.202669
0.477351 0.508757 0.278395
0.327451 0.74284 0.284545
0.477896 0.688438 0.196459
0.307081 0.6162 0.331638
0.49905 0.526539 0.195363
0.414335 0.743938 0.173389
0.476503 0.723927 0.204618
0.333283 0.520138 0.193905
0.330048 0.63115 0.194329
0.31207 0.506927 0.201219
0.41668 0.525004 0.194811
0.41419 0.63349 0.194847
0.331124 0.557275 0.222619
0.331164 0.669942 0.222826
0.414389 0.557711 0.223507
0.412835 0.670685 0.223438
0.266152 0.684425 0.247886
0.266698 0.57888 0.249306
0.350162 0.688558 0.251045
0.349887 0.577556 0.249473
0.434635 0.690576 0.250829
0.433632 0.577951 0.24945
0.265264 0.721913 0.275418
0.264675 0.612843 0.27658
0.350091 0.723589 0.278106
0.348682 0.616765 0.277764
0.434108 0.727541 0.256698
0.434135 0.616058 0.277705
0.26608 0.724614 0.254829
0.26724 0.615338 0.256664
0.35019 0.724816 0.257557
0.350202 0.613738 0.256185
0.269829 0.505776 0.202059
0.434936 0.615134 0.25664
0.268335 0.686922 0.227352
0.268014 0.57709 0.228353
0.350558 0.688714 0.230588
0.352535 0.575552 0.228967
0.43458 0.690073 0.230151
0.435215 0.578074 0.229336
0.285996 0.55972 0.257315
0.28807 0.667806 0.254804
0.371392 0.562399 0.256555
0.371062 0.668605 0.25748
0.455948 0.561558 0.278162
0.454296 0.637142 0.250897
0.495579 0.636258 0.284373
0.287147 0.520201 0.228221
0.28772 0.631506 0.228676
0.455245 0.672604 0.27901
0.373608 0.523019 0.229417
0.371601 0.634515 0.229233
0.436561 0.578794 0.175251
0.454846 0.525368 0.229534
0.474747 0.617581 0.277608
0.497358 0.742865 0.197548
0.287532 0.52337 0.248756
0.289354 0.629347 0.24907
0.478029 0.689382 0.176574
0.37075 0.525242 0.250065
0.371934 0.632583 0.25105
0.498682 0.637486 0.19826
0.453765 0.526773 0.251134
0.494446 0.562069 0.269966
0.289204 0.557766 0.278154
0.288335 0.667431 0.276032
0.369453 0.561056 0.277043
0.3707 0.669838 0.277777
0.477641 0.58052 0.283763
0.498396 0.531573 0.284753
0.307272 0.689325 0.248595
0.307612 0.575991 0.250436
0.39241 0.68835 0.250147
0.393301 0.580574 0.250923
0.45672 0.636417 0.305145
0.454084 0.746413 0.286488
0.3063 0.72456 0.277498
0.307371 0.614399 0.277265
0.391216 0.726071 0.276026
0.392361 0.615991 0.278621
0.392847 0.508543 0.276897
0.455046 0.63807 0.285027
0.307144 0.726619 0.256645
0.309016 0.61229 0.256905
0.390049 0.726868 0.255398
0.393339 0.615775 0.258273
0.498171 0.527739 0.306049
0.353772 0.50337 0.221853
0.309223 0.685435 0.228546
0.30989 0.576781 0.229456
0.391699 0.688037 0.228908
0.395658 0.578713 0.230198
0.47748 0.616597 0.224904
0.478126 0.616587 0.204037
0.327956 0.55709 0.25594
0.328335 0.670461 0.256909
0.412544 0.558675 0.256908
0.414208 0.669216 0.256305
0.496877 0.747141 0.175525
0.331232 0.51972 0.227495
0.330352 0.632797 0.228919
0.478982 0.506905 0.203991
0.415337 0.521788 0.230647
0.413383 0.633597 0.229756
0.267878 0.576186 0.17308
0.329553 0.519215 0.248452
0.329172 0.634468 0.250107
0.476873 0.727728 0.258532
0.4135 0.523544 0.251157
0.413525 0.63308 0.250441
0.33014 0.558903 0.277159
0.328836 0.669596 0.277187
0.414567 0.55991 0.278114
0.41198 0.671151 0.277574
0.265022 0.68498 0.304795
0.266827 0.573662 0.304051
0.347635 0.688976 0.304076
0.35158 0.57888 0.303778
0.457138 0.746132 0.198278
0.433435 0.579233 0.304753
0.370835 0.743095 0.173287
0.476304 0.690644 0.230811
0.497399 0.637126 0.305849
0.495315 0.640223 0.250902
0.309442 0.686413 0.174549
0.267665 0.503044 0.25671
0.265792 0.721743 0.311246
0.264918 0.610906 0.310584
0.349455 0.724362 0.311268
0.350043 0.614722 0.312564
0.268791 0.686069 0.173385
0.435777 0.61747 0.31225
0.266955 0.685154 0.283565
0.267375 0.576397 0.283574
0.349238 0.688035 0.283524
0.34958 0.579303 0.284091
0.43398 0.728603 0.277006
0.434739 0.579608 0.284883
0.288517 0.559041 0.312179
0.286839 0.66965 0.3103
0.371158 0.561972 0.312624
0.369003 0.66997 0.312066
0.454611 0.563017 0.310896
0.432797 0.691691 0.283038
0.34844 0.724591 0.332286
0.287453 0.518201 0.282933
0.285737 0.631379 0.284212
0.45648 0.743968 0.176459
0.370103 0.524702 0.284428
0.371803 0.633407 0.28507
0.478974 0.577399 0.175681
0.455104 0.526679 0.284709
0.474946 0.692409 0.284763
0.349751 0.504898 0.277338
0.289277 0.522594 0.304143
0.285352 0.632145 0.304894
0.29041 0.524369 0.173057
0.370126 0.524436 0.305626
0.370895 0.633671 0.30531
0.476441 0.507277 0.224996
0.454363 0.526837 0.30523
0.45625 0.672935 0.311208
0.327274 0.671315 0.332053
0.330598 0.744509 0.194738
0.475099 0.508017 0.257577
0.352577 0.578315 0.175168
0.371672 0.74284 0.304705
0.390132 0.728096 0.333992
0.307125 0.686056 0.304615
0.310068 0.576936 0.305593
0.391542 0.688272 0.305608
0.392656 0.579919 0.304585
0.474733 0.729373 0.278678
0.437207 0.505878 0.202471
0.392757 0.688047 0.174313
0.475918 0.690345 0.251455
0.478285 0.580173 0.231902
0.434817 0.6914 0.175978
0.329135 0.562068 0.331829
0.455702 0.670827 0.202443
0.308609 0.723461 0.311841
0.306483 0.615913 0.311449
0.390718 0.725381 0.313214
0.392721 0.615382 0.312033
0.476704 0.61693 0.332946
0.476122 0.581539 0.305266
0.306202 0.688284 0.284723
0.310399 0.576744 0.284594
0.391249 0.688532 0.283407
0.393511 0.578425 0.283269
0.434726 0.690607 0.304336
0.476978 0.577157 0.252691
0.331325 0.559764 0.311857
0.328532 0.66924 0.31056
0.41218 0.561188 0.312644
0.413473 0.670934 0.312119
0.327796 0.74255 0.30443
0.328911 0.520181 0.284593
0.328868 0.63466 0.284112
0.499194 0.526941 0.175105
0.413308 0.522703 0.284022
0.413159 0.633481 0.285154
0.497656 0.674322 0.204199
0.328423 0.521823 0.306331
0.328285 0.632926 0.304424
0.374222 0.63159 0.173516
0.413363 0.523303 0.304927
0.413228 0.634792 0.305507
0.433894 0.505985 0.256531
0.47821 0.72937 0.224375
0.286836 0.743255 0.249446
0.434196 0.504919 0.278057
0.286212 0.743946 0.173329
0.49894 0.564942 0.333948
0.497648 0.674131 0.333029
0.369567 0.745863 0.250893
0.41268 0.563014 0.333316
0.474596 0.730281 0.31316
0.370682 0.561605 0.332248
0.454424 0.75074 0.307092
0.350347 0.50325 0.31207
0.372142 0.7428 0.194204
0.476458 0.505447 0.332949
0.455279 0.561404 0.203701
0.283963 0.667093 0.330866
0.395232 0.578932 0.173145
0.432691 0.728704 0.311685
0.476373 0.618809 0.312083
0.434194 0.72603 0.222862
0.434416 0.505671 0.311353
0.310788 0.578244 0.175604
0.412987 0.670525 0.333218
0.457169 0.63642 0.173364
0.49542 0.53422 0.255471
0.456028 0.671465 0.332506
0.454917 0.561558 0.257323
0.35121 0.687339 0.173519
0.497578 0.63758 0.229962
0.26594 0.610055 0.332724
0.263957 0.723081 0.331261
0.287618 0.631801 0.175041
0.330713 0.632132 0.173613
0.288684 0.5584 0.332785
0.354372 0.501729 0.199413
0.434884 0.50485 0.22198
0.495781 0.747644 0.285473
0.497082 0.675835 0.259179
0.285922 0.739605 0.284812
0.433617 0.613441 0.333277
0.307181 0.722197 0.332479
0.350031 0.616875 0.33321
0.30814 0.504808 0.314256
0.309165 0.503697 0.277293
0.413258 0.744748 0.285827
0.329283 0.742863 0.229012
0.349867 0.504495 0.332968
0.370431 0.744182 0.283261
0.497065 0.673931 0.278704
0.43392 0.728781 0.332787
0.288677 0.741669 0.193821
0.455899 0.745955 0.228878
0.414584 0.743615 0.194124
0.412629 0.745362 0.25044
0.33018 0.743349 0.174064
0.391462 0.618702 0.332814
0.45559 0.745912 0.250569
0.475139 0.727251 0.333568
0.369301 0.671521 0.333313
0.456467 0.561996 0.332611
0.500796 0.562624 0.168111
0.433755 0.507633 0.367074
0.264716 0.576478 0.35976
0.349182 0.688272 0.361213
0.351044 0.576458 0.359507
0.434248 0.690894 0.359593
0.433596 0.579374 0.360138
0.262968 0.72377 0.365222
0.498648 0.636204 0.360149
0.348667 0.688844 0.339994
0.348281 0.613623 0.388163
0.433169 0.725855 0.388174
0.434794 0.615714 0.388279
0.264779 0.684683 0.359046
0.264363 0.612756 0.387691
0.349447 0.725325 0.366239
0.349366 0.615509 0.366383
0.434194 0.726061 0.367367
0.434833 0.61515 0.367511
0.263177 0.502824 0.36529
0.392265 0.505957 0.368591
0.350055 0.581664 0.339565
0.434513 0.578064 0.339502
0.327738 0.740522 0.413
0.473937 0.509041 0.423418
0.285666 0.559233 0.367239
0.28592 0.66904 0.367015
0.370275 0.558671 0.368227
0.370519 0.672068 0.368014
0.455584 0.561725 0.368207
0.455433 0.671415 0.366548
0.328772 0.633571 0.339376
0.494324 0.563948 0.443393
0.410714 0.523843 0.395964
0.411381 0.525915 0.339351
0.390555 0.5062 0.389717
0.262108 0.505379 0.477478
0.498148 0.673824 0.367157
0.474993 0.692037 0.41499
0.474441 0.509324 0.478397
0.498078 0.673278 0.387605
0.285778 0.521936 0.361004
0.285561 0.63228 0.359454
0.329802 0.52448 0.338627
0.372509 0.522656 0.360083
0.370687 0.63504 0.360472
0.26486 0.722815 0.385889
0.476053 0.688363 0.472728
0.478244 0.618187 0.367711
0.284581 0.557218 0.388138
0.285188 0.670157 0.387664
0.367518 0.521964 0.414673
0.369442 0.668822 0.389103
0.45351 0.562136 0.387852
0.455544 0.669939 0.388523
0.305532 0.68819 0.359557
0.30769 0.576813 0.359699
0.391214 0.692259 0.360476
0.3892 0.579794 0.361304
0.47595 0.691114 0.360721
0.369733 0.522694 0.45155
0.305893 0.721796 0.386918
0.327614 0.630619 0.394956
0.389621 0.726534 0.387372
0.390325 0.617336 0.38821
0.303664 0.501323 0.497638
0.496407 0.52558 0.395965
0.307464 0.724326 0.365089
0.30644 0.615418 0.367196
0.391169 0.727842 0.366829
0.390442 0.617776 0.367935
0.263479 0.501418 0.386153
0.263326 0.72274 0.421316
0.414637 0.634604 0.339893
0.369178 0.740692 0.414745
0.348188 0.723729 0.386589
0.411299 0.742793 0.414752
0.495455 0.56323 0.4796
0.454636 0.634415 0.415431
0.328179 0.558442 0.36588
0.326507 0.671308 0.36744
0.412651 0.560931 0.366885
0.412071 0.673726 0.366616
0.370075 0.56148 0.389107
0.475046 0.725307 0.480107
0.369309 0.522374 0.394997
0.496512 0.56359 0.390075
0.475848 0.507117 0.368449
0.476539 0.729958 0.422939
0.347958 0.503925 0.423551
0.329251 0.521015 0.360602
0.327706 0.633217 0.360765
0.258733 0.501761 0.497518
0.411853 0.524085 0.360309
0.413602 0.635869 0.361872
0.32824 0.560526 0.387413
0.327566 0.665328 0.388279
0.41122 0.559176 0.387927
0.412568 0.670807 0.387972
0.262702 0.688149 0.414179
0.389152 0.612829 0.49899
0.347498 0.68685 0.451009
0.327214 0.631327 0.414814
0.433645 0.690393 0.415572
0.432565 0.579998 0.416138
0.432776 0.692097 0.339345
0.260274 0.610219 0.44221
0.346469 0.722178 0.442563
0.347249 0.611706 0.442905
0.496927 0.674679 0.445392
0.45376 0.636067 0.450269
0.493839 0.635205 0.470154
0.261269 0.61745 0.421327
0.347842 0.72114 0.422015
0.348058 0.611831 0.422246
0.433883 0.725193 0.422007
0.433814 0.617245 0.42344
0.263646 0.686335 0.393415
0.263971 0.57754 0.395404
0.347384 0.686846 0.393552
0.348705 0.578264 0.395064
0.433484 0.689847 0.395323
0.432076 0.578342 0.394425
0.282791 0.559357 0.422391
0.28431 0.671355 0.420774
0.345691 0.574524 0.417543
0.411948 0.670214 0.442551
0.306018 0.503196 0.388294
0.475669 0.689029 0.39465
0.390986 0.504915 0.444004
0.284675 0.518227 0.394996
0.285463 0.632827 0.395047
0.307141 0.504747 0.367891
0.370728 0.556527 0.442264
0.368199 0.633315 0.395873
0.498093 0.670861 0.478715
0.454125 0.526564 0.395932
0.456149 0.634002 0.394831
0.475097 0.617642 0.443794
0.284286 0.520003 0.415139
0.283351 0.634385 0.41635
0.347356 0.50388 0.477266
0.390703 0.506591 0.479461
0.369917 0.629071 0.416951
0.328864 0.742912 0.358533
0.45218 0.524756 0.416401
0.455331 0.671731 0.422003
0.49802 0.565122 0.368742
0.281362 0.670205 0.441868
0.390314 0.723625 0.498619
0.368408 0.629677 0.449196
0.451428 0.562275 0.4439
0.455517 0.673292 0.442354
0.306747 0.687587 0.415803
0.305911 0.578395 0.394878
0.390584 0.685929 0.414666
0.390145 0.576954 0.414162
0.261129 0.722129 0.442734
0.285956 0.739985 0.33828
0.30605 0.722982 0.441161
0.304269 0.612503 0.442644
0.389394 0.723298 0.443384
0.409424 0.634704 0.450727
0.474134 0.580225 0.471634
0.497194 0.637579 0.396024
0.306968 0.724245 0.420617
0.304446 0.614671 0.420762
0.390646 0.723847 0.421612
0.392633 0.613721 0.422788
0.344042 0.502059 0.498111
0.472843 0.579931 0.416227
0.306848 0.68573 0.395311
0.305936 0.616654 0.387785
0.391046 0.688465 0.394682
0.391513 0.578335 0.393956
0.474442 0.581748 0.394865
0.368963 0.744007 0.338744
0.324143 0.558605 0.424241
0.349048 0.684909 0.41445
0.411801 0.562788 0.422725
0.413228 0.669242 0.421149
0.497872 0.526935 0.362853
0.495135 0.673864 0.42394
0.369178 0.668477 0.421034
0.327077 0.738996 0.468625
0.263338 0.503227 0.421639
0.412319 0.632386 0.394632
0.475281 0.726176 0.369327
0.326544 0.520874 0.416001
0.328643 0.667629 0.422121
0.285154 0.521809 0.449674
0.410109 0.525291 0.416598
0.413077 0.632605 0.416022
0.326087 0.522456 0.449364
0.327496 0.667759 0.442917
0.411535 0.560141 0.443849
0.433477 0.690265 0.449016
0.261335 0.682351 0.468216
0.261561 0.573426 0.469933
0.347443 0.684601 0.470749
0.345912 0.574409 0.469811
0.414031 0.743309 0.360805
0.431491 0.579313 0.472355
0.477177 0.619577 0.388533
0.454897 0.636134 0.339434
0.453517 0.745014 0.472127
0.352084 0.504192 0.366622
0.328783 0.522705 0.395196
0.264694 0.612045 0.367154
0.262406 0.719257 0.474838
0.260065 0.61333 0.476193
0.347277 0.721328 0.47748
0.34701 0.610958 0.477515
0.476101 0.691267 0.339829
0.473911 0.615578 0.478157
0.260335 0.685916 0.448627
0.264002 0.572959 0.449529
0.367363 0.665507 0.441934
0.30498 0.578277 0.415632
0.433442 0.723373 0.4797
0.429854 0.582006 0.451844
0.284023 0.55706 0.476741
0.283153 0.666654 0.476129
0.369673 0.521265 0.472194
0.368159 0.665631 0.476838
0.283685 0.740849 0.468533
0.431429 0.506028 0.422458
0.453578 0.671985 0.477175
0.284807 0.558289 0.443475
0.282454 0.630469 0.448136
0.45708 0.634241 0.359726
0.284956 0.632178 0.338885
0.390455 0.614727 0.443349
0.370697 0.526646 0.339929
0.4547 0.525321 0.340507
0.452756 0.633763 0.470935
0.304191 0.723046 0.495167
0.285422 0.521644 0.469836
0.280796 0.629845 0.469299
0.474697 0.616079 0.422989
0.349951 0.574501 0.449482
0.367907 0.630534 0.469928
0.304773 0.501504 0.422501
0.453503 0.52605 0.471289
0.430322 0.616946 0.478366
0.326311 0.740435 0.392574
0.434271 0.506476 0.443227
0.432311 0.689641 0.470292
0.476288 0.691461 0.451846
0.477436 0.58135 0.338497
0.494489 0.673508 0.499953
0.304139 0.685341 0.469419
0.303712 0.579058 0.471469
0.389488 0.684155 0.469719
0.387432 0.579427 0.470292
0.472545 0.581466 0.450915
0.431299 0.616738 0.498596
0.409854 0.67054 0.499443
0.324384 0.557472 0.498334
0.388377 0.504767 0.422432
0.369625 0.55707 0.421315
0.264341 0.685881 0.337886
0.367146 0.742457 0.450028
0.304996 0.723423 0.474638
0.302603 0.61554 0.477435
0.389537 0.723861 0.477591
0.36792 0.559552 0.477461
0.49348 0.52982 0.452109
0.285265 0.737298 0.394149
0.304917 0.684291 0.449152
0.306252 0.577718 0.449677
0.388729 0.686059 0.448929
0.390092 0.578186 0.450029
0.432539 0.507679 0.388222
0.453455 0.56282 0.47839
0.324668 0.559062 0.477779
0.325789 0.665398 0.476045
0.408724 0.56339 0.477419
0.411602 0.669303 0.478083
0.284788 0.74082 0.359469
0.326878 0.559675 0.444717
0.325695 0.630601 0.449912
0.453932 0.526642 0.45097
0.412369 0.522202 0.450498
0.431512 0.619395 0.444666
0.367493 0.668418 0.497266
0.325141 0.522701 0.470992
0.325013 0.626951 0.469326
0.473955 0.509621 0.388788
0.410518 0.524342 0.472382
0.409726 0.633695 0.470608
0.496244 0.564404 0.422729
0.370681 0.635968 0.340388
0.283684 0.737946 0.448533
0.497871 0.636895 0.339153
0.455335 0.745527 0.341081
0.369481 0.7453 0.359349
0.452583 0.561658 0.423861
0.495831 0.527462 0.472864
0.434407 0.728207 0.442358
0.266993 0.573144 0.338854
0.496033 0.638205 0.416882
0.474271 0.508255 0.444105
0.309189 0.579955 0.338974
0.368506 0.743147 0.394661
0.305508 0.68528 0.33977
0.348482 0.504142 0.386563
0.324391 0.667935 0.496346
0.47619 0.726268 0.389707
0.368174 0.740933 0.471867
0.477132 0.728593 0.443925
0.474778 0.581902 0.359823
0.345099 0.610868 0.497586
0.472637 0.616817 0.498884
0.262931 0.579316 0.415589
0.455211 0.52387 0.361786
0.390993 0.690914 0.339323
0.388219 0.617458 0.478167
0.433443 0.506702 0.478948
0.348782 0.503311 0.44438
0.261138 0.72262 0.495954
0.455273 0.745325 0.362157
0.411476 0.746077 0.340163
0.261478 0.616767 0.497274
0.391499 0.580218 0.34024
0.498055 0.746519 0.451334
0.412289 0.740949 0.470411
0.495986 0.52796 0.340866
0.282489 0.557992 0.497334
0.287589 0.521568 0.339995
0.495819 0.636807 0.449643
0.327143 0.74239 0.447717
0.284384 0.740439 0.414782
0.284382 0.668685 0.496744
0.303177 0.612732 0.498617
0.495663 0.526028 0.416253
0.328025 0.74156 0.338067
0.410521 0.741468 0.448991
0.306695 0.501986 0.443032
0.346932 0.724496 0.498371
0.366473 0.556301 0.49866
0.304429 0.502459 0.477956
0.45473 0.745471 0.450959
0.497855 0.746396 0.415575
0.497159 0.748454 0.39555
0.430965 0.724221 0.500754
0.472614 0.729031 0.500952
0.431528 0.509433 0.49849
0.389657 0.504962 0.499995
0.408852 0.563478 0.498993
0.450672 0.672895 0.497752
0.453969 0.744659 0.415577
0.45511 0.745177 0.39517
0.474188 0.508551 0.498671
0.495451 0.564005 0.500416
0.452029 0.564662 0.498488
0.433399 0.508496 0.332705
0.390194 0.503778 0.331314
0.261661 0.682797 0.524166
0.26093 0.576473 0.524057
0.345658 0.684378 0.525183
0.344496 0.577217 0.525703
0.430875 0.686441 0.526877
0.472216 0.577972 0.582259
0.427373 0.499618 0.64493
0.259947 0.610016 0.552202
0.345432 0.72084 0.55196
0.343427 0.612509 0.552531
0.431097 0.726811 0.55431
0.428896 0.61481 0.55383
0.262673 0.719928 0.531202
0.260618 0.61158 0.532278
0.345377 0.721826 0.531288
0.345638 0.614982 0.531896
0.430225 0.723837 0.533051
0.430771 0.615375 0.532346
0.471745 0.728465 0.555576
0.366039 0.51883 0.503912
0.387576 0.687863 0.50547
0.256279 0.607223 0.639298
0.258071 0.718107 0.605658
0.496525 0.525797 0.506998
0.282934 0.560033 0.532104
0.282872 0.665617 0.531539
0.365194 0.558056 0.532251
0.367526 0.667917 0.532409
0.450109 0.561235 0.532598
0.451674 0.671661 0.554664
0.256772 0.683072 0.632979
0.25942 0.570114 0.580603
0.260581 0.681334 0.579483
0.429411 0.577645 0.526225
0.471922 0.582376 0.616358
0.410305 0.526373 0.507158
0.493246 0.637529 0.527621
0.283473 0.73871 0.502939
0.367156 0.630684 0.503337
0.494889 0.564948 0.589884
0.27927 0.524003 0.52427
0.282395 0.629985 0.525678
0.260592 0.575926 0.503095
0.364604 0.520783 0.524235
0.365922 0.632835 0.524433
0.491633 0.637038 0.640175
0.494904 0.636713 0.619014
0.345708 0.687042 0.50381
0.281309 0.558844 0.552671
0.282045 0.665708 0.552678
0.365968 0.555819 0.55282
0.36522 0.668604 0.553688
0.451282 0.563669 0.553993
0.453793 0.671698 0.533628
0.304351 0.683524 0.523486
0.303321 0.573006 0.525441
0.39002 0.686249 0.526417
0.387196 0.576603 0.526532
0.491001 0.559492 0.645561
0.472783 0.615583 0.532715
0.303382 0.719698 0.551638
0.301837 0.61142 0.553732
0.390487 0.721104 0.554447
0.386506 0.61296 0.55328
0.471477 0.690617 0.562085
0.346814 0.499072 0.551349
0.303777 0.72223 0.530943
0.303175 0.609604 0.531937
0.389041 0.720767 0.534178
0.386794 0.612931 0.531949
0.452623 0.634236 0.526668
0.492925 0.636153 0.506294
0.474815 0.577252 0.56217
0.299241 0.504894 0.5336
0.340264 0.499534 0.641619
0.494785 0.561291 0.532034
0.325122 0.63126 0.504584
0.469887 0.689605 0.637938
0.324995 0.556789 0.532033
0.325141 0.665805 0.530766
0.407433 0.559998 0.533866
0.41047 0.667626 0.533216
0.447897 0.63419 0.636826
0.258447 0.569825 0.633933
0.361563 0.51785 0.634515
0.470401 0.578429 0.63712
0.492922 0.526428 0.617215
0.484214 0.550785 0.665418
0.408907 0.632825 0.505804
0.322354 0.518449 0.526108
0.323922 0.629804 0.525527
0.410473 0.522798 0.526354
0.387253 0.50586 0.532689
0.496821 0.525539 0.560479
0.324769 0.554387 0.552278
0.321233 0.66526 0.552041
0.408694 0.560807 0.554719
0.408373 0.630799 0.525995
0.493371 0.677008 0.645537
0.430793 0.503872 0.533514
0.344575 0.682525 0.579319
0.343257 0.573813 0.57985
0.429958 0.685894 0.58193
0.427298 0.575789 0.582274
0.261148 0.723535 0.552602
0.25785 0.570861 0.613231
0.341397 0.718973 0.607789
0.341761 0.614699 0.607365
0.427659 0.723744 0.610801
0.429474 0.612116 0.608388
0.493511 0.672737 0.590714
0.258394 0.609626 0.583586
0.345142 0.71931 0.58758
0.342453 0.612167 0.585033
0.429442 0.72141 0.590077
0.429282 0.614944 0.586881
0.260603 0.685904 0.559003
0.259747 0.574103 0.559873
0.343008 0.683849 0.558456
0.344515 0.574934 0.558266
0.430298 0.688326 0.561846
0.430026 0.577241 0.561361
0.279785 0.551932 0.586594
0.281088 0.665193 0.585644
0.364198 0.554821 0.587208
0.365772 0.664301 0.585014
0.450516 0.560498 0.589391
0.451778 0.670715 0.588711
0.450909 0.670932 0.609346
0.281881 0.519213 0.559581
0.279679 0.629961 0.559497
0.305606 0.688267 0.503764
0.364633 0.519869 0.560295
0.364617 0.630318 0.560636
0.258928 0.681858 0.612647
0.386823 0.574907 0.505858
0.449508 0.634179 0.561137
0.442958 0.662348 0.66388
0.494285 0.635366 0.582909
0.279271 0.630106 0.578547
0.261194 0.719152 0.584607
0.364103 0.518016 0.581022
0.366064 0.627491 0.580767
0.474348 0.691252 0.527896
0.451883 0.523074 0.582414
0.451546 0.633318 0.581706
0.279989 0.55286 0.607343
0.280161 0.665244 0.606407
0.360795 0.556355 0.607427
0.364529 0.662532 0.606969
0.450837 0.559576 0.609158
0.280159 0.52079 0.50331
0.303864 0.683672 0.580851
0.300873 0.572639 0.579132
0.38564 0.685709 0.580676
0.385478 0.571793 0.581955
0.495284 0.672585 0.535767
0.472399 0.578603 0.527428
0.300043 0.720595 0.607574
0.30031 0.608988 0.606297
0.384119 0.718911 0.608307
0.385813 0.610808 0.608392
0.258465 0.608284 0.604888
0.296908 0.716575 0.662154
0.301379 0.720389 0.587612
0.300949 0.608029 0.585737
0.385171 0.723702 0.587632
0.386451 0.609419 0.586926
0.472855 0.727295 0.590171
0.473408 0.621006 0.610343
0.300746 0.683467 0.560684
0.303921 0.574147 0.559476
0.387159 0.683473 0.560995
0.385783 0.574591 0.560937
0.472993 0.69088 0.583042
0.254298 0.717887 0.662139
0.321667 0.556155 0.585257
0.32362 0.663383 0.587265
0.406909 0.556711 0.588569
0.408486 0.66818 0.586933
0.495873 0.673796 0.611282
0.325539 0.517268 0.55884
0.322382 0.629884 0.559598
0.470914 0.615433 0.555238
0.408013 0.521571 0.56087
0.40766 0.634456 0.560027
0.431562 0.505241 0.554388
0.323421 0.5173 0.579925
0.320313 0.627857 0.579813
0.322675 0.520935 0.504951
0.407828 0.520272 0.581224
0.406914 0.630463 0.58067
0.321296 0.559432 0.606952
0.321263 0.666663 0.608348
0.405946 0.55928 0.609487
0.407499 0.666522 0.608746
0.282091 0.739219 0.52462
0.453701 0.527449 0.505664
0.342916 0.684549 0.634622
0.34166 0.572226 0.63541
0.42648 0.68579 0.637615
0.427106 0.574648 0.636823
0.255654 0.718396 0.641049
0.382261 0.501505 0.643965
0.36855 0.740351 0.525873
0.324596 0.741903 0.525354
0.34485 0.498964 0.530936
0.49218 0.521245 0.638602
0.428176 0.502826 0.610519
0.431485 0.582396 0.505784
0.342977 0.72037 0.64088
0.340713 0.608466 0.641747
0.428037 0.722404 0.644375
0.425435 0.611999 0.642623
0.452308 0.635427 0.505801
0.493877 0.746533 0.527381
0.343028 0.680773 0.614232
0.341424 0.577345 0.614182
0.428597 0.685327 0.615981
0.428527 0.575324 0.616388
0.27945 0.551925 0.641339
0.277895 0.66594 0.639738
0.363193 0.556774 0.641341
0.362852 0.667266 0.642805
0.449379 0.519767 0.637944
0.448771 0.670541 0.644334
0.47262 0.505957 0.53158
0.278889 0.516075 0.613502
0.278892 0.626148 0.612481
0.47261 0.505645 0.610217
0.364059 0.520868 0.614046
0.363529 0.627877 0.615372
0.497124 0.681244 0.66597
0.323412 0.740889 0.558292
0.45082 0.63434 0.615802
0.495721 0.562214 0.553893
0.279988 0.514594 0.635092
0.277858 0.626302 0.632872
0.276852 0.662684 0.660821
0.254488 0.606545 0.660328
0.360837 0.627732 0.635924
0.277089 0.737391 0.634553
0.43122 0.688024 0.50657
0.277803 0.737912 0.613736
0.494782 0.564558 0.611287
0.338793 0.607388 0.662494
0.471805 0.689259 0.50658
0.262229 0.684906 0.502751
0.360053 0.665738 0.663758
0.402571 0.553004 0.6632
0.300441 0.681535 0.636146
0.300192 0.573771 0.635409
0.384363 0.6839 0.63703
0.384776 0.57261 0.634483
0.450151 0.524055 0.526172
0.46823 0.613277 0.64476
0.304078 0.576561 0.504935
0.385215 0.49976 0.587194
0.448377 0.557191 0.64375
0.47355 0.578873 0.507418
0.49546 0.529525 0.583088
0.410042 0.743796 0.505448
0.29927 0.71919 0.642364
0.297677 0.609895 0.640989
0.383999 0.720364 0.643231
0.382477 0.60956 0.640529
0.450413 0.744568 0.526736
0.475016 0.507065 0.55373
0.299422 0.68353 0.614934
0.299428 0.571072 0.615447
0.384808 0.680362 0.61492
0.384064 0.574654 0.614105
0.471365 0.689231 0.616757
0.365166 0.740567 0.578575
0.320796 0.554793 0.640577
0.321831 0.663215 0.642154
0.405682 0.553671 0.642847
0.405864 0.664988 0.641511
0.387502 0.503254 0.555115
0.320574 0.521153 0.614412
0.319973 0.630049 0.612698
0.492403 0.749886 0.561141
0.406605 0.523167 0.616589
0.406293 0.629737 0.613795
0.345578 0.575375 0.504732
0.319434 0.517256 0.63421
0.320422 0.62625 0.633513
0.475112 0.506212 0.589425
0.406861 0.515385 0.636695
0.403916 0.628351 0.634786
0.283623 0.631603 0.505192
0.472252 0.615092 0.589774
0.443622 0.553821 0.665877
0.320439 0.737506 0.614256
0.408467 0.742137 0.526887
0.340226 0.71618 0.662032
0.407951 0.740522 0.583418
0.472078 0.729285 0.646532
0.471957 0.727937 0.534177
0.423079 0.607438 0.663165
0.409423 0.67051 0.553009
0.318386 0.661736 0.661481
0.493101 0.67575 0.556157
0.317994 0.552561 0.661561
0.406227 0.73837 0.637542
0.409313 0.742666 0.562851
0.471148 0.501297 0.644737
0.469447 0.72702 0.611172
0.44912 0.741563 0.638466
0.495014 0.522932 0.52683
0.32505 0.740825 0.503622
0.450319 0.523158 0.61708
0.283075 0.741407 0.558981
0.321004 0.736111 0.635082
0.451827 0.525513 0.561865
0.451703 0.746556 0.506262
0.323408 0.73756 0.579289
0.282146 0.517201 0.579697
0.447648 0.744256 0.61698
0.36436 0.737876 0.634854
0.297668 0.607652 0.661905
0.368862 0.742272 0.50553
0.492569 0.635518 0.561819
0.403677 0.663758 0.663315
0.424934 0.721245 0.665363
0.302356 0.500035 0.553628
0.361336 0.736311 0.614634
0.281754 0.740705 0.579722
0.36618 0.738435 0.558255
0.343287 0.502032 0.588653
0.404496 0.739786 0.616135
0.383349 0.71865 0.66342
0.360008 0.551014 0.661383
0.278092 0.553678 0.66319
0.450938 0.742485 0.583707
0.38074 0.608025 0.661758
0.479263 0.743402 0.665528
0.429446 0.505378 0.590163
0.492693 0.746399 0.581252
0.494593 0.746705 0.505954
0.451361 0.745382 0.562749
0.490251 0.74628 0.617202
0.463325 0.607858 0.66452
0.317324 0.516861 0.690678
0.439493 0.505082 0.804126
0.338303 0.677446 0.690487
0.339349 0.569771 0.68872
0.504982 0.554499 0.693447
0.417672 0.569834 0.691305
0.358885 0.510781 0.745045
0.255353 0.681176 0.667981
0.336955 0.712569 0.718018
0.336422 0.605797 0.718168
0.420136 0.71035 0.721566
0.418346 0.59945 0.720405
0.254056 0.606637 0.717407
0.255343 0.678564 0.72325
0.339753 0.715359 0.696833
0.337895 0.607542 0.696705
0.420613 0.713273 0.700708
0.418822 0.604556 0.699418
0.252013 0.712581 0.828609
0.446393 0.51456 0.67049
0.486307 0.611023 0.675015
0.480418 0.496662 0.782618
0.459725 0.563781 0.69309
0.397151 0.504231 0.782117
0.277258 0.551269 0.697346
0.274784 0.660393 0.696055
0.358766 0.552361 0.696972
0.358706 0.661662 0.697322
0.437203 0.547511 0.699685
0.252952 0.602292 0.808156
0.481716 0.611501 0.695919
0.442934 0.512697 0.691604
0.31548 0.512914 0.801819
0.253659 0.604279 0.77414
0.40142 0.738381 0.672064
0.358773 0.510376 0.723965
0.382865 0.681562 0.668817
0.484093 0.719114 0.729039
0.276971 0.513273 0.725832
0.423371 0.683942 0.670892
0.276829 0.514356 0.690118
0.273422 0.624557 0.689092
0.480919 0.544626 0.700665
0.297424 0.572834 0.669553
0.359803 0.62481 0.69165
0.318512 0.626649 0.668285
0.359859 0.625576 0.669968
0.439171 0.618799 0.692457
0.274369 0.551334 0.718374
0.275637 0.659905 0.717329
0.356426 0.548915 0.718009
0.358677 0.65815 0.718884
0.440642 0.542975 0.719792
0.31822 0.514905 0.670347
0.295919 0.678543 0.689901
0.296607 0.572347 0.691302
0.379516 0.67936 0.690084
0.378913 0.570754 0.68882
0.274086 0.65873 0.828367
0.35705 0.510252 0.802737
0.294584 0.715392 0.717424
0.295068 0.605148 0.716887
0.381186 0.713203 0.720567
0.377838 0.602887 0.719969
0.438949 0.504941 0.746599
0.438455 0.615894 0.72718
0.29518 0.715721 0.69655
0.295103 0.609741 0.696395
0.381156 0.712166 0.699628
0.3783 0.604995 0.699412
0.254977 0.71443 0.717328
0.459364 0.598726 0.6996
0.336112 0.713171 0.829983
0.255668 0.716442 0.751694
0.460316 0.671782 0.694643
0.255243 0.570955 0.745341
0.274724 0.735566 0.667613
0.397501 0.507384 0.802031
0.317463 0.554562 0.697079
0.316621 0.660831 0.696853
0.397848 0.549721 0.696885
0.398466 0.659506 0.698323
0.361082 0.734189 0.669814
0.359582 0.516044 0.669975
0.359406 0.516967 0.690555
0.35993 0.727045 0.725002
0.463519 0.571943 0.671933
0.255882 0.717158 0.772615
0.2509 0.714784 0.807109
0.338297 0.681303 0.66927
0.380804 0.570098 0.668091
0.44168 0.731273 0.694723
0.317082 0.62663 0.689553
0.400978 0.732707 0.693005
0.317054 0.73341 0.723966
0.398552 0.623423 0.691132
0.256066 0.571393 0.668398
0.253888 0.567643 0.780128
0.486009 0.506048 0.692627
0.315604 0.549797 0.718141
0.315027 0.659717 0.719293
0.397695 0.546022 0.717689
0.398508 0.654373 0.718774
0.479707 0.54044 0.720471
0.480767 0.607865 0.729085
0.253848 0.680005 0.687699
0.481361 0.60856 0.803602
0.337126 0.679813 0.746997
0.338556 0.571117 0.745692
0.41811 0.671231 0.748104
0.417785 0.561745 0.745925
0.47954 0.644475 0.721974
0.255516 0.567261 0.689124
0.335057 0.716437 0.773746
0.335245 0.604277 0.775165
0.41782 0.704788 0.774922
0.419308 0.593837 0.774884
0.254855 0.67887 0.743479
0.254973 0.714884 0.696148
0.336478 0.716212 0.753029
0.334865 0.606714 0.754022
0.418253 0.709702 0.75445
0.416781 0.59775 0.753749
0.397952 0.542036 0.829869
0.297481 0.680033 0.669547
0.337358 0.67479 0.725929
0.335256 0.566797 0.724395
0.417974 0.673253 0.728024
0.419216 0.561232 0.725716
0.275136 0.551548 0.753267
0.273006 0.657859 0.753043
0.356105 0.546786 0.753913
0.357597 0.660377 0.753635
0.43902 0.541313 0.755105
0.438827 0.649262 0.754908
0.275588 0.736377 0.723553
0.461715 0.703432 0.72262
0.275424 0.62404 0.724849
0.457551 0.68803 0.675527
0.272882 0.73267 0.801925
0.357728 0.624285 0.726882
0.252706 0.569059 0.724591
0.43719 0.651554 0.829976
0.438719 0.652385 0.721239
0.448134 0.723658 0.675747
0.275304 0.514792 0.745594
0.274256 0.624087 0.74487
0.358663 0.730814 0.745921
0.314295 0.659092 0.829467
0.356082 0.62299 0.747896
0.44072 0.721792 0.748337
0.459439 0.709563 0.702613
0.439718 0.613902 0.747865
0.275147 0.551174 0.774004
0.274379 0.658763 0.77449
0.357066 0.54469 0.774596
0.355929 0.659893 0.774573
0.440139 0.536728 0.77499
0.438848 0.649395 0.775871
0.294691 0.678946 0.74674
0.296055 0.568657 0.744803
0.377989 0.674671 0.747446
0.378482 0.564199 0.747142
0.462358 0.665273 0.74949
0.460734 0.556782 0.747033
0.2934 0.715796 0.772987
0.294913 0.606096 0.772956
0.376973 0.712512 0.774573
0.376179 0.599742 0.775544
0.459577 0.701946 0.775256
0.460301 0.592346 0.77584
0.296676 0.716168 0.75185
0.294802 0.605806 0.752396
0.377717 0.712129 0.752985
0.376161 0.601418 0.754937
0.461623 0.702869 0.753898
0.460214 0.594347 0.755076
0.294457 0.681304 0.725294
0.295242 0.568968 0.724479
0.37854 0.676926 0.726445
0.376985 0.565863 0.725835
0.460373 0.664884 0.729072
0.460492 0.560477 0.726825
0.317039 0.551889 0.752786
0.316499 0.663014 0.753038
0.39746 0.541232 0.753361
0.397755 0.65621 0.755508
0.479147 0.533533 0.75401
0.483112 0.646386 0.755723
0.356289 0.509523 0.782929
0.376062 0.711071 0.831873
0.315289 0.622641 0.724894
0.401009 0.730312 0.72864
0.314236 0.510953 0.781206
0.398405 0.617561 0.727224
0.421861 0.570789 0.670986
0.253119 0.606734 0.753544
0.458719 0.598263 0.720891
0.317183 0.73648 0.744096
0.402639 0.51594 0.67167
0.315203 0.624294 0.745383
0.39881 0.73022 0.748576
0.360359 0.734163 0.691119
0.396735 0.619609 0.747587
0.483348 0.721247 0.749357
0.274135 0.510899 0.801644
0.48347 0.610166 0.749671
0.314408 0.547782 0.773655
0.314183 0.662441 0.773495
0.397907 0.54216 0.774732
0.397976 0.653516 0.776425
0.48123 0.534209 0.775742
0.480556 0.646268 0.77666
0.47995 0.719122 0.78327
0.275124 0.735959 0.689555
0.334822 0.677695 0.801789
0.335356 0.569014 0.802251
0.419254 0.67202 0.803504
0.41838 0.562719 0.802714
0.48099 0.608739 0.782269
0.481257 0.717296 0.694262
0.48 0.717133 0.803451
0.31467 0.731609 0.800923
0.252632 0.602924 0.696854
0.252421 0.604761 0.82823
0.480111 0.648833 0.701418
0.44279 0.506492 0.725813
0.334575 0.713617 0.808983
0.335076 0.605027 0.809628
0.418039 0.709406 0.809325
0.418753 0.598014 0.809416
0.399285 0.504085 0.746759
0.48039 0.707087 0.673292
0.335363 0.680074 0.780538
0.335866 0.565692 0.78091
0.419359 0.669047 0.783028
0.420007 0.556243 0.782625
0.272895 0.548495 0.807048
0.272493 0.659616 0.807382
0.354373 0.546704 0.809811
0.355564 0.656192 0.809219
0.437592 0.542821 0.810182
0.438638 0.648993 0.809689
0.275787 0.736671 0.781548
0.274869 0.513734 0.78009
0.274464 0.62163 0.782413
0.356472 0.732423 0.782284
0.314437 0.547937 0.829065
0.356133 0.621692 0.780933
0.316576 0.514376 0.745506
0.401624 0.512539 0.691253
0.439241 0.612691 0.780546
0.337768 0.572418 0.669084
0.398321 0.617437 0.782982
0.273425 0.622313 0.802365
0.355688 0.731795 0.803048
0.421795 0.675092 0.692505
0.355285 0.620763 0.801819
0.439728 0.72664 0.803162
0.491044 0.517883 0.67261
0.440863 0.614279 0.801007
0.397383 0.727409 0.781525
0.442172 0.726834 0.728303
0.397183 0.61708 0.804612
0.438071 0.720609 0.782155
0.318601 0.732592 0.689113
0.396862 0.726727 0.802115
0.293636 0.678954 0.802229
0.293505 0.566316 0.801462
0.37607 0.672989 0.802692
0.376964 0.563494 0.802616
0.461054 0.663203 0.802889
0.460608 0.558079 0.802904
0.439129 0.653335 0.701244
0.317472 0.513859 0.724797
0.275687 0.734496 0.744547
0.400868 0.507045 0.726549
0.377721 0.601107 0.828807
0.314937 0.623931 0.80194
0.293877 0.715717 0.808391
0.294545 0.603981 0.808308
0.375197 0.709708 0.810349
0.374233 0.599799 0.808406
0.458493 0.701031 0.809575
0.460202 0.593531 0.810994
0.293574 0.680389 0.781297
0.295802 0.569815 0.781054
0.377999 0.676228 0.782519
0.378072 0.563642 0.782033
0.460152 0.665392 0.783088
0.461527 0.554891 0.781844
0.314294 0.548056 0.808831
0.314 0.660313 0.809294
0.397961 0.54424 0.808907
0.397021 0.656261 0.809355
0.480808 0.535699 0.809439
0.481704 0.643818 0.810106
0.313829 0.734873 0.780523
0.272928 0.545853 0.828678
0.31545 0.625859 0.781806
0.400674 0.625243 0.67029
0.442466 0.624503 0.671602
0.293553 0.714466 0.829793
0.318089 0.736116 0.668665
0.275954 0.626172 0.667627
0.251204 0.679707 0.800734
0.439254 0.501781 0.783035
0.294006 0.602513 0.829497
0.275916 0.515939 0.669025
0.253047 0.567402 0.800392
0.356805 0.546133 0.830302
0.25345 0.678547 0.779544
0.498658 0.576962 0.675532
0.334313 0.601686 0.831326
0.396182 0.654592 0.830484
0.356433 0.658649 0.830196
0.417109 0.705944 0.830545
0.419195 0.595515 0.830347
0.438528 0.539517 0.83037
0.481437 0.503212 0.727254
0.480743 0.536225 0.830507
0.459578 0.594089 0.831417
0.399176 0.617786 0.837041
0.272474 0.5114 0.912328
0.335665 0.675411 0.858147
0.334251 0.562497 0.857768
0.418696 0.671806 0.85754
0.419408 0.561194 0.858937
0.396179 0.505022 0.858314
0.254036 0.60174 0.882881
0.337004 0.708456 0.883883
0.33627 0.599799 0.886053
0.419258 0.706693 0.88638
0.41889 0.59469 0.885166
0.294393 0.678929 0.836024
0.356713 0.619401 0.837656
0.336533 0.712011 0.863741
0.335744 0.598004 0.865418
0.418547 0.708083 0.865092
0.419425 0.597162 0.864568
0.355743 0.731747 0.836707
0.335253 0.564635 0.836639
0.395351 0.505302 0.913906
0.251844 0.565386 0.945387
0.417662 0.671317 0.837474
0.438558 0.723529 0.837276
0.273458 0.549144 0.863392
0.273587 0.655407 0.862701
0.35541 0.543264 0.864075
0.353711 0.651847 0.865001
0.437636 0.540184 0.865835
0.438042 0.650035 0.864021
0.378104 0.564824 0.835432
0.272056 0.650401 0.994658
0.33526 0.676914 0.83714
0.376576 0.674107 0.838665
0.313225 0.508947 0.947603
0.354202 0.508968 0.947702
0.315377 0.73043 0.837314
0.355539 0.508146 0.968444
0.43977 0.615021 0.837064
0.25157 0.604262 0.861563
0.249966 0.677008 0.91122
0.2736 0.619812 0.855719
0.357417 0.733433 0.856789
0.336026 0.706083 0.995841
0.355864 0.615769 0.858246
0.440869 0.720808 0.858868
0.313572 0.508671 0.836464
0.439512 0.612778 0.857973
0.273847 0.550261 0.883784
0.271861 0.658787 0.88405
0.356452 0.542263 0.884255
0.356785 0.65375 0.885909
0.437474 0.538176 0.886706
0.438131 0.650815 0.884907
0.294231 0.675223 0.856235
0.295456 0.563865 0.856576
0.375123 0.671817 0.859862
0.377438 0.56134 0.85773
0.459732 0.666734 0.857343
0.45866 0.554009 0.85836
0.292583 0.709163 0.884513
0.29261 0.603071 0.885082
0.377709 0.707545 0.886167
0.3778 0.596718 0.884353
0.458575 0.702486 0.887753
0.460572 0.59121 0.884611
0.294198 0.709001 0.864295
0.293768 0.600549 0.863824
0.375533 0.709419 0.865122
0.375586 0.597748 0.863672
0.461401 0.701838 0.866397
0.45917 0.591044 0.8645
0.274912 0.731051 0.856113
0.396191 0.505617 0.968459
0.313854 0.508637 0.91229
0.395651 0.508009 0.836965
0.269703 0.54254 0.993929
0.438736 0.540872 0.99572
0.314875 0.54329 0.864879
0.315164 0.657235 0.864727
0.397618 0.542867 0.865122
0.397305 0.654011 0.862709
0.479425 0.538659 0.86598
0.481047 0.645209 0.86557
0.252148 0.567097 0.891275
0.459736 0.662298 0.837443
0.253242 0.601847 0.939392
0.437987 0.507166 0.969628
0.268572 0.508271 0.967374
0.291492 0.596554 0.994597
0.249245 0.709712 0.938807
0.39622 0.504899 0.891897
0.270673 0.50731 0.947027
0.314883 0.728942 0.858231
0.29282 0.567337 0.835425
0.316639 0.621802 0.85735
0.397202 0.728296 0.860029
0.461068 0.556338 0.837034
0.397658 0.614037 0.857533
0.482259 0.718914 0.858975
0.250988 0.67444 0.834984
0.480569 0.607545 0.858838
0.314236 0.542925 0.885537
0.314462 0.654053 0.884369
0.397465 0.541723 0.884915
0.397387 0.656421 0.884558
0.478908 0.537924 0.886888
0.481626 0.644824 0.88726
0.39766 0.72536 0.839993
0.313867 0.623014 0.836738
0.334842 0.673322 0.912502
0.3361 0.561907 0.912814
0.4184 0.668143 0.913512
0.419227 0.56105 0.91311
0.356751 0.505314 0.912783
0.37537 0.706648 0.995416
0.333737 0.710319 0.940242
0.334322 0.600703 0.93908
0.416923 0.70625 0.940826
0.415532 0.595996 0.940113
0.249004 0.563543 0.965438
0.254173 0.676945 0.855354
0.333431 0.709149 0.918915
0.336851 0.597933 0.919917
0.416345 0.704544 0.919477
0.419276 0.596211 0.919333
0.458488 0.701453 0.830659
0.458977 0.665919 0.949205
0.335722 0.672743 0.891586
0.336378 0.561269 0.891252
0.417945 0.670818 0.892216
0.417973 0.558931 0.892588
0.272097 0.546345 0.919386
0.271586 0.657198 0.918263
0.357483 0.540611 0.919561
0.354751 0.653421 0.919196
0.438947 0.53993 0.92082
0.440158 0.649557 0.918604
0.27259 0.729367 0.891017
0.27428 0.510543 0.835857
0.273524 0.623409 0.891191
0.35254 0.542275 0.996198
0.418428 0.560525 0.83906
0.358027 0.617495 0.893043
0.438726 0.721213 0.894432
0.272406 0.510171 0.856371
0.439757 0.611288 0.891594
0.271784 0.732041 0.913125
0.249849 0.599053 0.974227
0.272418 0.619861 0.911941
0.354219 0.728629 0.912556
0.439085 0.502328 0.91311
0.356321 0.616578 0.912988
0.438267 0.723372 0.913808
0.313243 0.507064 0.96808
0.439245 0.612922 0.91229
0.272887 0.546235 0.94006
0.270719 0.654377 0.939657
0.356798 0.544077 0.9399
0.354261 0.65807 0.941092
0.436915 0.541583 0.941312
0.439242 0.649221 0.939445
0.293134 0.672967 0.911827
0.293503 0.562803 0.911948
0.375749 0.671197 0.913664
0.378216 0.561612 0.91232
0.460873 0.66622 0.912624
0.459734 0.560016 0.914157
0.291928 0.708604 0.937843
0.293946 0.600587 0.93965
0.376725 0.70927 0.941107
0.375089 0.600348 0.939794
0.457155 0.704663 0.94179
0.458907 0.596975 0.94182
0.292482 0.709979 0.917223
0.292924 0.599557 0.918741
0.373163 0.7081 0.920555
0.376502 0.597458 0.919948
0.45738 0.701844 0.9206
0.459003 0.597475 0.921276
0.293605 0.674914 0.891556
0.294831 0.565348 0.891267
0.376738 0.672614 0.892542
0.377284 0.560255 0.89151
0.459559 0.666391 0.893028
0.460338 0.55553 0.894167
0.314755 0.544078 0.918248
0.314058 0.652864 0.918301
0.398364 0.544743 0.920517
0.397198 0.650778 0.91912
0.479762 0.539612 0.921086
0.479877 0.646654 0.920562
0.316574 0.728118 0.891662
0.250587 0.679361 0.890417
0.314738 0.616602 0.891495
0.398178 0.724612 0.894174
0.478213 0.539663 0.997018
0.398941 0.6168 0.88978
0.480233 0.720685 0.895085
0.271831 0.513074 0.890873
0.480918 0.608715 0.893552
0.312653 0.728041 0.91226
0.311434 0.650418 0.994081
0.315433 0.616025 0.912085
0.39535 0.722422 0.914643
0.396241 0.64842 0.974804
0.397757 0.616768 0.911402
0.479132 0.719822 0.916244
0.375432 0.565226 0.947778
0.482057 0.610933 0.914681
0.313858 0.544368 0.938982
0.314329 0.656008 0.938906
0.393846 0.54342 0.940113
0.396655 0.65129 0.940143
0.479435 0.53824 0.941122
0.47963 0.647165 0.9422
0.396565 0.506065 0.948552
0.312936 0.543954 0.974159
0.33277 0.672187 0.967563
0.33362 0.560802 0.96622
0.416853 0.666889 0.9683
0.417268 0.560713 0.966934
0.478561 0.651017 0.97765
0.481203 0.610337 0.949197
0.314603 0.50734 0.891996
0.478514 0.616781 0.969446
0.357079 0.728266 0.892224
0.313924 0.618516 0.945653
0.333273 0.708221 0.974811
0.333266 0.596657 0.973271
0.414805 0.706061 0.974864
0.417463 0.596527 0.97469
0.481565 0.607127 0.837838
0.355828 0.504721 0.892671
0.332754 0.674642 0.947186
0.334766 0.5637 0.945387
0.419104 0.667117 0.94749
0.416045 0.559088 0.946336
0.269566 0.546763 0.973309
0.272371 0.653905 0.973718
0.355078 0.543504 0.974713
0.353327 0.65313 0.974773
0.437056 0.544946 0.975806
0.437554 0.652134 0.976921
0.270722 0.728122 0.945744
0.334353 0.592966 0.99443
0.273246 0.617265 0.9467
0.354899 0.727057 0.947292
0.459164 0.558914 0.948408
0.354835 0.619845 0.946966
0.437196 0.724067 0.947831
0.395646 0.541784 0.995879
0.436412 0.613656 0.947626
0.271883 0.728426 0.968292
0.397084 0.726611 0.947436
0.270859 0.617231 0.967518
0.355045 0.725358 0.968702
0.376988 0.67252 0.947649
0.352925 0.61901 0.967002
0.436578 0.724834 0.96943
0.39668 0.541801 0.97535
0.437723 0.616186 0.968254
0.478793 0.720867 0.969552
0.395817 0.611913 0.967283
0.479532 0.72038 0.838802
0.312442 0.653338 0.973483
0.478816 0.719602 0.948438
0.313477 0.729364 0.947277
0.292436 0.674159 0.966213
0.292076 0.560864 0.965909
0.375563 0.670125 0.96808
0.375804 0.560616 0.967586
0.457418 0.669125 0.969309
0.459095 0.5588 0.969757
0.396595 0.61414 0.946746
0.479765 0.539662 0.97557
0.311074 0.540133 0.994954
0.396145 0.727168 0.968345
0.312473 0.727553 0.968178
0.312703 0.61714 0.96704
0.291316 0.706944 0.975388
0.290404 0.597741 0.973263
0.375791 0.70835 0.974447
0.372789 0.598461 0.974751
0.457387 0.703962 0.976094
0.458162 0.597212 0.97535
0.291696 0.672576 0.945653
0.294273 0.562833 0.946123
0.272898 0.732693 0.835554
0.250082 0.67297 0.947042
0.438339 0.50544 0.949296
0.313838 0.508379 0.857608
0.273184 0.621496 0.835022
0.354714 0.507158 0.856887
0.252456 0.566111 0.855301
0.376485 0.597025 0.995895
0.251539 0.714127 0.882729
0.252757 0.566911 0.834301
0.355845 0.507156 0.835508
0.43746 0.502232 0.837178
0.291526 0.704813 0.995416
0.437835 0.502837 0.858519
0.394572 0.650909 0.995788
0.251595 0.675565 0.967571
0.251805 0.564575 0.911873
0.416002 0.705733 0.995933
0.478785 0.499786 0.949144
0.353052 0.649403 0.996107
0.250922 0.712785 0.9189
0.420057 0.595649 0.995379
0.50087 0.706365 0.998604
0.436758 0.65322 0.99805
0.500432 0.704379 0.976253
0.480399 0.644721 0.830734
0.502598 0.591787 0.942997
0.479655 0.50398 0.969795
0.252333 0.600916 0.91884
0.253465 0.714426 0.862253
0.439115 0.49988 0.892846
0.49917 0.598692 0.996783
0.500241 0.559105 0.969635
0.501231 0.666408 0.914931
0.500868 0.554887 0.949174
0.250755 0.596847 0.99427
0.500876 0.551626 0.893772
0.269795 0.797217 0.0285313
0.269026 0.911823 0.0269457
0.353901 0.798406 0.0287371
0.35347 0.908965 0.0296781
0.436905 0.796103 0.0299163
0.438894 0.90703 0.0290548
0.269746 0.835326 0.0558791
0.268523 0.942615 0.0548449
0.35371 0.832783 0.0557694
0.354929 0.944814 0.0550029
0.438371 0.835595 0.0570594
0.437177 0.941152 0.058791
0.269477 0.83532 0.03488
0.2698 0.947113 0.0338462
0.353699 0.834852 0.0346453
0.354563 0.947861 0.0340476
0.437455 0.83042 0.0362042
0.438606 0.94426 0.0368069
0.478997 0.87005 0.00218451
0.45741 0.965099 0.138077
0.417034 0.966482 0.0113773
0.375042 0.854999 0.00850699
0.354121 0.909813 0.00882968
0.353666 0.797449 0.00787914
0.291712 0.780413 0.0358375
0.289209 0.889817 0.0358772
0.374943 0.779915 0.0358611
0.37439 0.888189 0.0348282
0.394094 0.7947 0.0081772
0.459475 0.889276 0.0370383
0.416022 0.852178 0.00996342
0.269657 0.911074 0.00698026
0.457891 0.852665 0.00960778
0.397097 0.908104 0.0106418
0.334107 0.964567 0.00859986
0.500041 0.96656 0.0849135
0.290608 0.852241 0.0283729
0.291087 0.963775 0.028341
0.375137 0.851676 0.0286695
0.376907 0.9636 0.030649
0.457796 0.852161 0.0302087
0.45825 0.964698 0.0299076
0.289949 0.781089 0.0565119
0.291169 0.887754 0.0560725
0.375167 0.778522 0.0564512
0.374656 0.888746 0.0558923
0.457852 0.77969 0.0379434
0.480074 0.835563 0.0570638
0.312216 0.798451 0.0282264
0.310168 0.908803 0.0287759
0.396218 0.797058 0.0287985
0.397926 0.905471 0.0315276
0.330518 0.741508 0.00728563
0.479763 0.83656 0.037141
0.312276 0.833782 0.0562593
0.310763 0.94313 0.0562411
0.395527 0.835159 0.0567508
0.395526 0.945305 0.0575849
0.476807 0.800113 0.0310331
0.499307 0.961726 0.0287939
0.311538 0.836783 0.0348496
0.311669 0.94469 0.0357346
0.395144 0.83452 0.0363894
0.397272 0.942501 0.0369937
0.333413 0.856776 0.00839974
0.48092 0.905832 0.0296891
0.27041 0.800906 0.00671433
0.47937 0.906129 0.00899555
0.3118 0.912149 0.00859758
0.497713 0.854366 0.140431
0.33247 0.780268 0.0349438
0.331519 0.892591 0.0362988
0.415815 0.778963 0.0368127
0.419827 0.886185 0.0372463
0.478813 0.801132 0.0866697
0.4374 0.907566 0.00885183
0.496726 0.892174 0.169795
0.45646 0.894375 0.16998
0.497141 0.857481 0.11998
0.480473 0.800186 0.0656568
0.333211 0.85371 0.0290133
0.33234 0.962251 0.0287037
0.41653 0.8513 0.0299801
0.417457 0.96118 0.031349
0.333803 0.779417 0.0560858
0.334887 0.889819 0.0561531
0.416488 0.778096 0.0580832
0.416561 0.887682 0.0577075
0.268068 0.798917 0.0829077
0.270425 0.908005 0.0827035
0.353316 0.797176 0.0823688
0.353629 0.908977 0.0829198
0.438067 0.802055 0.0853613
0.480487 0.951155 0.112418
0.267383 0.833857 0.110173
0.269102 0.943049 0.109005
0.353096 0.832855 0.11124
0.352684 0.9464 0.110905
0.437695 0.800001 0.120201
0.439896 0.943216 0.112537
0.268903 0.83655 0.089137
0.269771 0.944424 0.0882992
0.352366 0.834426 0.0907156
0.354157 0.944577 0.0902322
0.43623 0.83825 0.093378
0.457634 0.893722 0.11393
0.269167 0.799368 0.0620725
0.270759 0.908017 0.0621373
0.354693 0.796284 0.0621336
0.354585 0.908469 0.0626929
0.436679 0.797674 0.0641754
0.439241 0.904626 0.0636337
0.290217 0.778489 0.0902185
0.290025 0.888114 0.0896121
0.375014 0.78051 0.0907141
0.374807 0.889698 0.0884965
0.458338 0.779141 0.0925743
0.45845 0.89312 0.0935632
0.290736 0.852417 0.0616928
0.29127 0.96156 0.0627137
0.373734 0.854374 0.0639271
0.374704 0.96485 0.0635959
0.458317 0.853919 0.0646096
0.456326 0.963297 0.0650585
0.28948 0.852879 0.082428
0.291422 0.961163 0.0838207
0.373995 0.852247 0.0839573
0.373835 0.964632 0.0851647
0.456143 0.856011 0.086247
0.458441 0.961306 0.0851412
0.291701 0.778435 0.111134
0.290524 0.888535 0.110728
0.373031 0.779993 0.110644
0.373974 0.890263 0.110193
0.45813 0.962354 0.0090028
0.434877 0.906991 0.120826
0.310978 0.797918 0.0841645
0.312722 0.904461 0.082809
0.396428 0.801202 0.0851913
0.395155 0.908215 0.0827908
0.392754 0.837637 0.167857
0.436843 0.90773 0.0848855
0.312001 0.832656 0.111194
0.310568 0.944469 0.110712
0.393837 0.835263 0.112558
0.437394 0.944845 0.0919117
0.479266 0.801067 0.12043
0.476782 0.838383 0.113585
0.31174 0.83322 0.0904758
0.31204 0.942568 0.089874
0.395493 0.837295 0.0926615
0.395571 0.946334 0.111257
0.50065 0.782867 0.114386
0.479448 0.911725 0.0852065
0.313056 0.797469 0.0626617
0.311555 0.905888 0.0622808
0.395466 0.798091 0.0642478
0.39464 0.906841 0.0625358
0.459325 0.780578 0.0594399
0.313735 0.800932 0.0082481
0.332635 0.779852 0.0896986
0.334103 0.889958 0.0906078
0.417768 0.781404 0.0921348
0.41532 0.891044 0.0922904
0.33327 0.852871 0.0628674
0.332307 0.962991 0.0629855
0.417055 0.850657 0.063314
0.417585 0.962088 0.0642124
0.33172 0.853008 0.083804
0.333202 0.961578 0.0840969
0.416127 0.854953 0.0842259
0.41772 0.964084 0.0849841
0.330997 0.775945 0.111422
0.332541 0.88934 0.110175
0.415904 0.782243 0.113117
0.415609 0.888955 0.112949
0.269335 0.795285 0.137153
0.269777 0.906233 0.137774
0.353042 0.797583 0.13962
0.352444 0.911023 0.137991
0.437023 0.798813 0.140911
0.437028 0.910176 0.141299
0.373215 0.779955 0.166342
0.477125 0.798663 0.00929172
0.353915 0.944979 0.166597
0.480675 0.94942 0.0919959
0.478145 0.943882 0.0360894
0.497863 0.781256 0.14703
0.269979 0.834322 0.144508
0.267617 0.942605 0.145324
0.353201 0.835521 0.144985
0.354349 0.947454 0.14513
0.435022 0.835407 0.148948
0.351872 0.834801 0.16649
0.268711 0.796937 0.117143
0.268834 0.905358 0.115622
0.351513 0.796292 0.119278
0.352541 0.910378 0.117562
0.459077 0.782711 0.112996
0.396323 0.944872 0.0901502
0.289639 0.776796 0.144961
0.290577 0.889349 0.143783
0.374227 0.781721 0.146067
0.372931 0.890627 0.145346
0.458908 0.780686 0.146863
0.458016 0.896381 0.149876
0.29091 0.85141 0.117458
0.288857 0.961609 0.116422
0.372247 0.85358 0.117873
0.373525 0.966381 0.117461
0.434961 0.838109 0.115032
0.45896 0.968019 0.117754
0.291333 0.852783 0.138145
0.288467 0.962877 0.1371
0.374881 0.854612 0.138489
0.375621 0.96563 0.138809
0.45563 0.858989 0.141687
0.436531 0.947555 0.146266
0.376304 0.963795 0.00933295
0.477149 0.839242 0.148491
0.41589 0.96666 0.140134
0.477728 0.913237 0.14161
0.290184 0.887278 0.163995
0.499263 0.782001 0.0939123
0.311555 0.796262 0.138631
0.311239 0.908792 0.137122
0.395518 0.798722 0.139647
0.394592 0.907502 0.139767
0.479649 0.910822 0.0642533
0.456226 0.858826 0.121006
0.265913 0.830146 0.165544
0.43602 0.797337 0.00945597
0.460582 0.889743 0.0577221
0.47873 0.947233 0.057741
0.478119 0.914251 0.121227
0.477738 0.801317 0.141128
0.313286 0.832608 0.14447
0.310238 0.944003 0.145214
0.393721 0.835299 0.147486
0.395546 0.946002 0.146616
0.478998 0.950439 0.148446
0.499382 0.892096 0.057265
0.312372 0.797199 0.117187
0.311114 0.907082 0.117067
0.394558 0.798367 0.118226
0.394203 0.90892 0.118812
0.477095 0.837855 0.0923542
0.29244 0.854935 0.00803903
0.332959 0.77785 0.145753
0.332411 0.888791 0.143521
0.415724 0.779427 0.145367
0.415642 0.890958 0.146866
0.332475 0.853024 0.117379
0.331484 0.962839 0.117261
0.413573 0.853841 0.120808
0.418743 0.962273 0.119196
0.33293 0.852491 0.138116
0.331738 0.962968 0.138046
0.414925 0.854904 0.140958
0.332893 0.886329 0.165663
0.289908 0.967698 0.00771449
0.266873 0.94165 0.166142
0.289259 0.778855 0.164683
0.249444 0.965544 0.00712305
0.498093 0.85818 0.0842631
0.310407 0.942265 0.165285
0.436864 0.946314 0.166349
0.310043 0.831002 0.164983
0.393617 0.948891 0.167491
0.331176 0.779026 0.166264
0.414239 0.893254 0.167903
0.37139 0.891047 0.166731
0.499018 0.893931 0.147996
0.500089 0.966992 0.141977
0.434695 0.833706 0.169886
0.501274 0.970612 0.120892
0.501199 0.855049 0.0637729
0.500583 0.852178 0.0284915
0.502299 0.888822 0.0371604
0.499557 0.781038 0.058285
0.248849 0.778791 0.0355334
0.477776 0.948463 0.168766
0.456333 0.778089 0.167786
0.477879 0.836106 0.168263
0.436242 0.760508 0.00398468
0.266602 0.794307 0.194813
0.268488 0.904095 0.192978
0.350627 0.800731 0.193928
0.351905 0.909478 0.194476
0.434912 0.799927 0.196003
0.436234 0.948818 0.203018
0.267062 0.83124 0.221301
0.267588 0.942384 0.221565
0.350538 0.83455 0.222039
0.351693 0.946119 0.222544
0.454486 0.852326 0.230328
0.414376 0.964144 0.195278
0.267575 0.832566 0.200472
0.270407 0.941669 0.200038
0.353336 0.837002 0.200963
0.351275 0.945101 0.201046
0.432997 0.83533 0.222765
0.456002 0.968439 0.194566
0.309644 0.794422 0.173739
0.456161 0.853129 0.174471
0.497055 0.893846 0.313175
0.499637 0.96779 0.230098
0.416666 0.965933 0.174567
0.411891 0.781332 0.258773
0.287433 0.776956 0.201462
0.289437 0.885562 0.198524
0.372042 0.780126 0.200552
0.374266 0.889881 0.20206
0.45541 0.782895 0.204329
0.477711 0.800644 0.230055
0.330443 0.85212 0.172594
0.498361 0.89288 0.203898
0.477187 0.912122 0.176473
0.495739 0.85589 0.251299
0.476213 0.798067 0.175112
0.499259 0.967867 0.250745
0.28829 0.848187 0.192994
0.289784 0.965045 0.193604
0.37509 0.854889 0.194429
0.370718 0.967497 0.195555
0.456034 0.890852 0.202659
0.497226 0.891735 0.279159
0.287443 0.777346 0.221746
0.287681 0.888736 0.219838
0.372341 0.780824 0.221447
0.373151 0.888559 0.222698
0.331376 0.960579 0.172315
0.473467 0.910731 0.230658
0.307778 0.796171 0.194073
0.309608 0.907168 0.193005
0.393106 0.800035 0.194622
0.393343 0.912386 0.195377
0.289463 0.850022 0.170985
0.477178 0.911571 0.252161
0.309154 0.834157 0.222067
0.30861 0.947694 0.220581
0.392908 0.834799 0.222939
0.414887 0.963602 0.230637
0.391974 0.912385 0.173444
0.289647 0.960746 0.172128
0.310367 0.832956 0.200716
0.311236 0.946258 0.199761
0.394872 0.836722 0.201754
0.394793 0.945779 0.223264
0.413276 0.857067 0.175441
0.47709 0.909956 0.196791
0.497274 0.858713 0.23052
0.498522 0.784547 0.224175
0.268655 0.794064 0.173587
0.393578 0.801252 0.174939
0.477568 0.948376 0.201917
0.45612 0.966787 0.174484
0.329228 0.781603 0.202215
0.330746 0.891393 0.200476
0.414015 0.781562 0.202258
0.414126 0.856513 0.195539
0.497536 0.89327 0.258739
0.350472 0.800142 0.173052
0.497705 0.853795 0.17592
0.497657 0.783928 0.314184
0.331056 0.854159 0.193663
0.332324 0.96455 0.193125
0.434531 0.835791 0.202401
0.39172 0.948648 0.201729
0.330504 0.779635 0.222496
0.330578 0.890715 0.221207
0.496725 0.856066 0.306175
0.416593 0.897132 0.200866
0.265997 0.796531 0.249876
0.266164 0.907088 0.24868
0.347794 0.800925 0.249712
0.350264 0.90731 0.249551
0.434683 0.798753 0.253109
0.413278 0.890729 0.25621
0.267277 0.833933 0.277377
0.266462 0.942702 0.274656
0.35036 0.830712 0.279092
0.349775 0.944317 0.277373
0.453958 0.85728 0.28529
0.434311 0.945912 0.278084
0.266506 0.833244 0.256336
0.267824 0.945342 0.253418
0.347761 0.835364 0.257337
0.351445 0.94514 0.257382
0.432787 0.836901 0.25838
0.435616 0.944192 0.257652
0.267586 0.794819 0.228961
0.26653 0.905359 0.227999
0.351607 0.799772 0.228726
0.351594 0.909231 0.228258
0.433606 0.799513 0.231953
0.455041 0.890282 0.222972
0.286334 0.778902 0.256827
0.287026 0.887904 0.256141
0.368967 0.782468 0.25615
0.392571 0.90929 0.250181
0.456443 0.783113 0.258933
0.434517 0.910996 0.227781
0.287018 0.850542 0.228156
0.28855 0.96511 0.227727
0.371822 0.852624 0.229039
0.372787 0.964673 0.228388
0.477271 0.837546 0.223725
0.458446 0.966928 0.230081
0.287385 0.849449 0.248421
0.288321 0.964369 0.248081
0.370757 0.850943 0.25031
0.371724 0.963495 0.249908
0.475295 0.836003 0.256994
0.456724 0.962685 0.251019
0.286703 0.776366 0.277177
0.28895 0.889187 0.277196
0.36906 0.779424 0.275998
0.372401 0.888336 0.2566
0.45562 0.783612 0.279669
0.456507 0.891148 0.256998
0.306732 0.796497 0.249153
0.307463 0.908575 0.249238
0.391037 0.798642 0.250786
0.393312 0.909618 0.230476
0.477216 0.799849 0.25005
0.49637 0.894489 0.223659
0.306277 0.831971 0.275311
0.308246 0.943746 0.276057
0.391778 0.834438 0.278907
0.392062 0.946277 0.277436
0.476314 0.80204 0.284987
0.479011 0.9481 0.258937
0.307964 0.833776 0.255101
0.3081 0.944873 0.255525
0.392046 0.834059 0.258048
0.392193 0.946571 0.25744
0.453536 0.852719 0.250766
0.434116 0.907941 0.249845
0.308571 0.798187 0.229179
0.307607 0.90956 0.226355
0.391288 0.800121 0.230174
0.413547 0.891032 0.221954
0.455603 0.782223 0.223833
0.477133 0.83833 0.202418
0.32777 0.778227 0.257076
0.328339 0.891753 0.256687
0.410247 0.782162 0.278862
0.412897 0.891001 0.277688
0.329421 0.852028 0.22956
0.330362 0.962391 0.229268
0.412412 0.853907 0.22968
0.436473 0.948078 0.223786
0.328203 0.855242 0.250663
0.33008 0.962522 0.249663
0.411932 0.854283 0.249875
0.414542 0.961476 0.251873
0.328299 0.779778 0.278148
0.328975 0.88938 0.277096
0.43231 0.799187 0.284889
0.392272 0.90921 0.283059
0.264823 0.796099 0.303877
0.266194 0.905429 0.305366
0.350922 0.794494 0.305271
0.348635 0.906108 0.305412
0.434566 0.838232 0.311329
0.434824 0.911471 0.306347
0.434487 0.796056 0.1759
0.268937 0.905691 0.172631
0.496147 0.85588 0.285705
0.412305 0.782324 0.223929
0.26458 0.944819 0.333092
0.49897 0.7832 0.258193
0.26611 0.831397 0.312039
0.265073 0.941461 0.311665
0.350031 0.833763 0.310966
0.349572 0.943277 0.30977
0.456025 0.854784 0.305227
0.434649 0.948502 0.31312
0.266103 0.796611 0.282935
0.267573 0.90697 0.285552
0.349439 0.795039 0.285494
0.350718 0.908161 0.285169
0.433838 0.836359 0.278821
0.435313 0.908686 0.285103
0.286477 0.780748 0.309549
0.286648 0.887429 0.31089
0.371582 0.777768 0.312082
0.369996 0.891485 0.310771
0.455343 0.785242 0.314007
0.474613 0.946373 0.312559
0.287299 0.851527 0.284671
0.286271 0.958409 0.283909
0.37041 0.85259 0.28396
0.370712 0.962778 0.283922
0.457107 0.893041 0.277569
0.453976 0.966748 0.285329
0.286429 0.850789 0.305378
0.285725 0.959973 0.304645
0.369484 0.856022 0.304878
0.370317 0.962705 0.304112
0.432331 0.798251 0.305796
0.454097 0.969946 0.305682
0.435057 0.909692 0.17427
0.499811 0.964838 0.195019
0.372287 0.85391 0.173551
0.347829 0.833947 0.330896
0.368901 0.780316 0.33326
0.412008 0.782573 0.332653
0.30803 0.795561 0.304201
0.307632 0.904303 0.305044
0.390609 0.802379 0.305806
0.391836 0.90931 0.304746
0.476564 0.800933 0.305791
0.496608 0.963588 0.30583
0.476578 0.910854 0.30462
0.476097 0.800189 0.196363
0.455782 0.854326 0.195244
0.477322 0.910572 0.28391
0.389558 0.835616 0.332108
0.43858 0.913602 0.194368
0.307407 0.833239 0.311441
0.306258 0.940284 0.310865
0.391768 0.839505 0.311004
0.391691 0.945246 0.312443
0.474889 0.83918 0.277981
0.478273 0.946281 0.221733
0.307756 0.798346 0.283244
0.309171 0.907949 0.284154
0.388664 0.799136 0.285574
0.370011 0.88914 0.276186
0.496897 0.855883 0.196348
0.455996 0.892605 0.311282
0.329009 0.779511 0.311999
0.32811 0.885013 0.310983
0.40978 0.782626 0.312226
0.412427 0.892891 0.312611
0.327789 0.849971 0.281596
0.330092 0.963528 0.284803
0.412491 0.855419 0.284707
0.413457 0.96152 0.286198
0.328627 0.847129 0.302368
0.327655 0.961811 0.305107
0.413447 0.856149 0.304895
0.412501 0.964393 0.306414
0.50022 0.781865 0.202731
0.305788 0.943618 0.331827
0.264377 0.831206 0.332836
0.373436 0.965981 0.174679
0.306381 0.831138 0.332461
0.327152 0.778311 0.332604
0.499533 0.9689 0.174408
0.475746 0.838454 0.313334
0.351898 0.908144 0.173229
0.477881 0.948046 0.279824
0.497583 0.783968 0.278639
0.31205 0.906539 0.172903
0.284648 0.776815 0.330265
0.498012 0.963828 0.285683
0.328326 0.888108 0.333265
0.495713 0.748558 0.306916
0.285998 0.887482 0.332206
0.498709 0.74837 0.230576
0.391356 0.943621 0.332381
0.412903 0.7455 0.230687
0.435259 0.945665 0.33377
0.348584 0.94421 0.330448
0.370352 0.890005 0.331944
0.456595 0.890601 0.332359
0.476132 0.834781 0.334763
0.497897 0.746413 0.251295
0.453997 0.782992 0.334123
0.495624 0.78347 0.335079
0.288775 1 0.219983
0.414029 0.781473 0.167913
0.497019 0.782515 0.167582
0.263958 0.79496 0.359419
0.264834 0.908269 0.358216
0.347149 0.795918 0.361447
0.350698 0.910296 0.359963
0.432371 0.800109 0.361444
0.433405 0.946571 0.368583
0.264164 0.830295 0.386223
0.263472 0.941795 0.38702
0.369011 0.852326 0.39485
0.347739 0.943886 0.38752
0.432901 0.8353 0.389118
0.409233 0.960808 0.395636
0.263662 0.833043 0.364912
0.263943 0.943971 0.366046
0.34678 0.831893 0.367253
0.349477 0.946953 0.366772
0.453685 0.853357 0.361416
0.43161 0.946415 0.388868
0.496296 0.968039 0.361172
0.495526 0.964894 0.415339
0.494943 0.965318 0.472227
0.2852 0.849087 0.339074
0.390787 0.798115 0.338593
0.282624 0.776387 0.496831
0.283474 0.776013 0.366695
0.284859 0.889969 0.365099
0.369029 0.778942 0.367283
0.369562 0.889349 0.366614
0.453354 0.783047 0.367956
0.453995 0.890234 0.368635
0.476851 0.908265 0.341588
0.263502 0.793238 0.412197
0.453545 0.781465 0.44323
0.305482 0.792666 0.339492
0.474925 0.800435 0.343268
0.496243 0.856693 0.450875
0.284208 0.853418 0.359707
0.285215 0.964022 0.361531
0.368402 0.851299 0.360726
0.370591 0.964474 0.360744
0.285621 0.84772 0.469222
0.455271 0.963222 0.361383
0.285374 0.774042 0.386944
0.285114 0.8865 0.386611
0.369302 0.780935 0.387417
0.369701 0.890237 0.38791
0.45446 0.783217 0.388594
0.475381 0.910962 0.396543
0.305287 0.7961 0.360086
0.307584 0.907783 0.360363
0.39078 0.796669 0.359448
0.391968 0.944434 0.366487
0.473668 0.80583 0.395646
0.475638 0.910408 0.362464
0.305401 0.830749 0.387082
0.304951 0.942974 0.387678
0.390515 0.834368 0.367173
0.412409 0.891169 0.3879
0.474891 0.841135 0.389053
0.453214 0.781479 0.47909
0.304425 0.833137 0.366296
0.306647 0.943526 0.36678
0.411414 0.852642 0.360889
0.390732 0.908416 0.395411
0.476459 0.839006 0.368618
0.47631 0.946755 0.3695
0.497013 0.781412 0.444291
0.306386 0.793954 0.44828
0.432431 0.837493 0.498609
0.368279 0.853089 0.339572
0.49536 0.963014 0.340431
0.49585 0.854948 0.396784
0.326043 0.778559 0.366957
0.328732 0.890016 0.36504
0.410954 0.778704 0.368168
0.412911 0.889426 0.367551
0.495919 0.892335 0.477097
0.411825 0.854322 0.340218
0.49642 0.891449 0.390464
0.497793 0.894176 0.369269
0.325454 0.850283 0.359787
0.327812 0.963236 0.359636
0.432315 0.835939 0.368447
0.412961 0.963119 0.361001
0.326924 0.776925 0.387416
0.326428 0.888499 0.386036
0.412276 0.778791 0.389322
0.411146 0.854231 0.393791
0.390424 0.946469 0.497579
0.263211 0.904246 0.413779
0.347577 0.798757 0.393374
0.345973 0.906609 0.415307
0.430754 0.801431 0.416391
0.432329 0.909468 0.395221
0.26379 0.82937 0.419806
0.262228 0.941101 0.441016
0.347935 0.833402 0.444261
0.34729 0.942605 0.443018
0.429674 0.834507 0.444546
0.432001 0.94508 0.44349
0.284426 0.846825 0.415141
0.26305 0.940179 0.42004
0.347296 0.83375 0.423311
0.345723 0.942939 0.421938
0.43159 0.837149 0.423575
0.432578 0.945401 0.421725
0.264131 0.790633 0.391713
0.263805 0.904946 0.393063
0.346305 0.835801 0.387322
0.346832 0.907104 0.394748
0.43259 0.798594 0.395685
0.453978 0.893358 0.389573
0.283953 0.776999 0.421648
0.282899 0.884821 0.420847
0.346698 0.799123 0.4142
0.367836 0.891118 0.422685
0.453477 0.784486 0.422407
0.454651 0.891274 0.422986
0.283809 0.848381 0.394255
0.284647 0.961625 0.394447
0.391134 0.83562 0.388197
0.369908 0.964518 0.395466
0.453649 0.855692 0.395615
0.454035 0.964228 0.394686
0.306192 0.830679 0.421881
0.283823 0.958605 0.414423
0.366234 0.852029 0.414909
0.367031 0.960518 0.415276
0.452882 0.853263 0.417778
0.452998 0.966798 0.415531
0.307805 0.830743 0.442251
0.283997 0.884078 0.442226
0.326724 0.961052 0.33965
0.367344 0.887608 0.442926
0.495135 0.859089 0.360642
0.453819 0.892337 0.444064
0.328222 0.777463 0.420022
0.305168 0.904238 0.414892
0.38849 0.797918 0.415729
0.390861 0.90965 0.416956
0.495346 0.782213 0.424086
0.47599 0.908106 0.417185
0.28625 0.847479 0.448145
0.304912 0.903574 0.448311
0.390016 0.835691 0.44202
0.39022 0.945171 0.443
0.49625 0.855639 0.471526
0.475591 0.946066 0.423133
0.30538 0.791928 0.414479
0.304845 0.940779 0.421413
0.389556 0.836366 0.420588
0.389012 0.945882 0.422846
0.475167 0.802084 0.416597
0.473945 0.945132 0.443942
0.305829 0.793611 0.394164
0.305837 0.904134 0.393952
0.391357 0.797556 0.39476
0.433197 0.909234 0.36181
0.4752 0.802369 0.362942
0.305787 0.908261 0.340136
0.432705 0.801283 0.34028
0.326003 0.888524 0.422165
0.410573 0.781812 0.423386
0.433193 0.909507 0.415379
0.324853 0.854623 0.394697
0.325882 0.963245 0.39449
0.411226 0.853865 0.414549
0.388582 0.943477 0.386879
0.326302 0.851864 0.415585
0.325983 0.963252 0.414728
0.411653 0.890391 0.422302
0.410424 0.962749 0.416831
0.327186 0.777372 0.439883
0.327761 0.886634 0.443258
0.409851 0.778505 0.443186
0.40936 0.891081 0.442684
0.265799 0.793214 0.449451
0.262609 0.905008 0.469059
0.348344 0.79625 0.470006
0.345892 0.90598 0.470923
0.433005 0.799725 0.47004
0.431036 0.906876 0.47097
0.496534 0.966995 0.394862
0.495949 0.853015 0.417779
0.493792 0.965859 0.450959
0.475302 0.797707 0.47274
0.283488 0.884688 0.498086
0.434849 0.907767 0.341065
0.261075 0.792569 0.470081
0.26286 0.942669 0.475752
0.348634 0.832501 0.477494
0.347458 0.942633 0.477584
0.432663 0.83597 0.477253
0.431825 0.941646 0.478623
0.263376 0.829575 0.440912
0.263894 0.905323 0.448668
0.367821 0.77976 0.441741
0.347214 0.905948 0.450776
0.432627 0.797014 0.44952
0.431182 0.908225 0.449853
0.284091 0.776561 0.474984
0.281243 0.884798 0.477079
0.368542 0.779075 0.477002
0.366787 0.888598 0.477277
0.498303 0.892245 0.443617
0.452038 0.888512 0.478584
0.325897 0.886547 0.478331
0.284305 0.956627 0.448308
0.368296 0.852247 0.450671
0.368466 0.961496 0.450074
0.451557 0.853227 0.449413
0.453533 0.962865 0.450069
0.263171 0.831129 0.475624
0.286521 0.961017 0.468915
0.3693 0.852772 0.470859
0.368122 0.963078 0.469996
0.45392 0.851955 0.470466
0.45123 0.965174 0.470824
0.32733 0.849671 0.338126
0.390348 0.836275 0.500059
0.496644 0.746435 0.341445
0.264707 0.905923 0.337881
0.263845 0.794235 0.338485
0.473864 0.837411 0.424395
0.304863 0.796964 0.468963
0.303819 0.903587 0.470421
0.389415 0.796711 0.469755
0.388618 0.904894 0.470879
0.390148 0.906395 0.339731
0.472864 0.908376 0.47145
0.473083 0.945773 0.478244
0.306118 0.943348 0.497614
0.412386 0.961847 0.339933
0.474239 0.836636 0.44474
0.455129 0.854448 0.340161
0.285321 0.960272 0.340343
0.306909 0.831885 0.477555
0.306012 0.939885 0.477116
0.389135 0.833904 0.479042
0.38947 0.944957 0.476341
0.475691 0.837493 0.477647
0.454845 0.965016 0.340274
0.495726 0.781176 0.479576
0.327335 0.849755 0.450266
0.38873 0.799476 0.448286
0.388298 0.909388 0.449932
0.474996 0.797918 0.451501
0.476053 0.90785 0.450607
0.325931 0.77609 0.47522
0.476132 0.94582 0.499689
0.411116 0.778896 0.476487
0.410205 0.88979 0.478225
0.347513 0.795481 0.449398
0.306707 0.940739 0.442056
0.408839 0.85427 0.451394
0.410789 0.963203 0.450443
0.32812 0.849605 0.471272
0.32619 0.95962 0.471433
0.410437 0.850688 0.472335
0.410868 0.961759 0.470724
0.325656 0.886807 0.498721
0.495419 0.787021 0.389212
0.496062 0.7841 0.369138
0.496892 0.855526 0.339507
0.476579 0.947256 0.388854
0.347713 0.798559 0.339497
0.473783 0.838805 0.498463
0.348546 0.908521 0.340035
0.327087 0.776899 0.496142
0.370949 0.961049 0.338667
0.285155 0.774554 0.442728
0.39079 0.906431 0.360454
0.325662 0.958952 0.44957
0.367554 0.779327 0.420096
0.262708 0.941311 0.496972
0.263558 0.830341 0.496587
0.369443 0.778977 0.498504
0.497138 0.890002 0.423463
0.305727 0.827308 0.497656
0.367836 0.889066 0.497889
0.348616 0.942725 0.498431
0.412793 0.890082 0.498687
0.432495 0.945968 0.498616
0.347949 0.830245 0.497588
0.496282 0.783901 0.49976
0.411291 0.78172 0.496805
0.452772 0.783111 0.499781
0.496989 0.891821 0.497814
0.49679 0.746534 0.471752
0.41198 0.743338 0.394579
0.497222 0.745608 0.361973
0.474801 0.94456 0.332504
0.433255 0.840085 0.333353
0.411423 0.891701 0.333787
0.498211 0.892719 0.334568
0.263066 0.792424 0.525226
0.261787 0.903752 0.523375
0.347388 0.792706 0.524598
0.346042 0.905434 0.525305
0.429003 0.798269 0.526478
0.430224 0.943163 0.554374
0.260855 0.830736 0.55262
0.261683 0.940214 0.55176
0.346373 0.829842 0.552989
0.345937 0.941613 0.552294
0.429368 0.834431 0.55517
0.431391 0.908555 0.527478
0.261964 0.93806 0.585706
0.261129 0.941131 0.530726
0.346877 0.830901 0.533016
0.348166 0.942002 0.53117
0.469798 0.837335 0.533309
0.257036 0.794114 0.632969
0.261268 0.829837 0.531625
0.494312 0.969007 0.527018
0.492503 0.893884 0.58897
0.259089 0.831143 0.607543
0.299468 0.828475 0.662745
0.258885 0.794408 0.611578
0.284785 0.778203 0.531074
0.282 0.884372 0.530281
0.368752 0.776077 0.53173
0.368188 0.888199 0.531397
0.493395 0.782961 0.608412
0.449363 0.855639 0.526774
0.32086 0.883706 0.661654
0.496125 0.857192 0.505372
0.472015 0.909102 0.527588
0.493764 0.966102 0.617085
0.452462 0.962624 0.525088
0.433674 0.908126 0.506206
0.284087 0.848191 0.52559
0.28348 0.959734 0.524447
0.367703 0.851135 0.525596
0.368677 0.960519 0.524762
0.471545 0.835364 0.554249
0.256574 0.829448 0.640573
0.284232 0.778108 0.551948
0.282613 0.885302 0.552619
0.367498 0.775616 0.552489
0.36734 0.887695 0.552717
0.390913 0.910408 0.504532
0.361177 0.991926 0.664892
0.306641 0.794299 0.524079
0.304801 0.903149 0.524242
0.388354 0.796677 0.525686
0.388192 0.907193 0.525741
0.491707 0.963683 0.639035
0.346847 0.793022 0.504482
0.305471 0.829645 0.552914
0.302003 0.942998 0.551482
0.387287 0.832608 0.552208
0.388907 0.945641 0.554318
0.472216 0.800851 0.561949
0.494076 0.894545 0.554248
0.304981 0.831335 0.532041
0.303911 0.939591 0.531018
0.387147 0.831775 0.532008
0.39001 0.945979 0.53225
0.470806 0.801068 0.526358
0.450882 0.890768 0.555721
0.450375 0.779159 0.642678
0.452745 0.854114 0.505721
0.430554 0.943864 0.587833
0.326017 0.848306 0.503863
0.262303 0.793625 0.558469
0.492364 0.785275 0.552932
0.326007 0.778661 0.53178
0.325342 0.88505 0.53038
0.4086 0.779767 0.534291
0.409694 0.89123 0.532428
0.340562 0.935938 0.661526
0.430846 0.799921 0.506228
0.366881 0.852684 0.504908
0.362309 0.772176 0.663583
0.325537 0.847139 0.525086
0.32612 0.957101 0.525329
0.429532 0.835558 0.533395
0.432316 0.944215 0.533281
0.325104 0.776407 0.551314
0.325053 0.887257 0.551671
0.408675 0.778045 0.554968
0.409163 0.88951 0.55283
0.26082 0.793998 0.579701
0.261102 0.901344 0.579182
0.345309 0.795191 0.58001
0.343416 0.906435 0.579788
0.428797 0.796171 0.582512
0.470884 0.90853 0.581706
0.261187 0.7946 0.504889
0.258105 0.941371 0.606845
0.345616 0.83081 0.607456
0.34443 0.943435 0.607474
0.431934 0.833174 0.608382
0.431536 0.943642 0.609382
0.261269 0.828479 0.587282
0.257092 0.901756 0.633755
0.34455 0.83051 0.586778
0.344037 0.942917 0.586231
0.428558 0.834085 0.587618
0.492514 0.78061 0.587504
0.448357 0.84987 0.636182
0.261312 0.904528 0.558768
0.345811 0.793097 0.559207
0.345889 0.903361 0.559332
0.46792 0.936934 0.666794
0.429244 0.906286 0.561274
0.282515 0.776642 0.586355
0.282394 0.885287 0.58578
0.366037 0.776437 0.588876
0.364721 0.885886 0.58581
0.450782 0.780994 0.589437
0.428554 0.90706 0.581851
0.283267 0.84694 0.558152
0.281423 0.959031 0.559246
0.365556 0.850954 0.55906
0.3667 0.962015 0.559339
0.450975 0.854514 0.561621
0.256425 0.938718 0.639049
0.282899 0.849159 0.579143
0.279882 0.963034 0.578786
0.365569 0.849035 0.579628
0.366038 0.960366 0.580642
0.4276 0.798919 0.561125
0.493323 0.788432 0.643122
0.279801 0.775341 0.605927
0.281294 0.884497 0.60656
0.364825 0.775923 0.609782
0.365029 0.885101 0.606272
0.470451 0.907401 0.637417
0.450825 0.890593 0.589753
0.304825 0.794851 0.581012
0.302307 0.905463 0.578422
0.386917 0.796708 0.582528
0.386541 0.905871 0.580395
0.45001 0.783042 0.553803
0.410574 0.964945 0.561302
[truncated: 428,057 more chars]
