# Supplementary material for: Molecular-resolution imaging of ice crystallized from liquid water by cryogenic liquid-cell TEM
Source: Nat Commun. 2025 Sep 25;16:8342. doi: 10.1038/s41467-025-62451-0 (PMC12462463; doi:10.1038/s41467-025-62451-0)
Supplement: Supplementary file 9 — Supplementary Data 1 [file 41467_2025_62451_MOESM9_ESM.zip › supercell_4_3_6/1.0/93K_relaxed.xyz]

30654
F30654
F 2.201937 1.351610 2.724302
F 2.201937 9.071840 2.724302
F 2.201937 16.792070 2.724302
F 11.102777 1.335830 2.892352
F 11.102777 9.056060 2.892352
F 11.102777 16.776270 2.892352
F 20.043777 1.632560 3.280382
F 19.934177 9.394990 3.124642
F 26.679777 0.357569 11.364962
F 2.145257 3.846540 6.373482
F 2.145257 11.566770 6.373482
F 11.040577 3.861340 6.540072
F 11.040577 11.581570 6.540072
F 20.016177 4.127400 6.872742
F 19.867577 11.967870 6.875572
F 2.188277 3.883210 3.679352
F 2.188277 11.603470 3.679352
F 11.088577 3.896960 3.815822
F 11.088577 11.617170 3.815822
F 20.090177 4.108760 4.225762
F 19.896777 11.889370 4.123642
F 2.113897 2.027670 0.050858
F 17.566777 -0.037482 13.968162
F 2.113897 9.747900 0.050858
F 8.811447 0.001487 6.501342
F 17.552677 7.943940 18.516262
F 13.189877 0.000013 11.111062
F 11.115677 1.928290 0.171688
F 11.115677 9.648520 0.171688
F 11.115677 17.368770 0.171687
F 22.564177 5.754580 0.570660
F 17.584377 0.132675 18.523462
F 26.583577 15.726670 18.768362
F 4.392697 7.751690 3.699022
F 4.392697 15.471970 3.699022
F 15.304777 3.979760 21.124562
F 13.317077 7.757070 3.854732
F 13.317077 15.477270 3.854732
F 26.600777 7.982060 21.280562
F 22.412777 8.140430 3.984832
F 20.228377 9.781640 0.522227
F 24.393977 16.936070 17.866662
F 4.429057 5.786480 0.052719
F 4.429057 13.506670 0.052719
F 13.344077 5.788410 0.210587
F 13.344077 13.508670 0.210586
F 21.883277 8.242790 21.435862
F 26.583577 8.207760 11.430762
F 4.404927 5.199450 2.769362
F 4.404927 12.919670 2.769362
F 13.331277 5.195960 2.931252
F 13.331277 12.916170 2.931252
F 22.256577 5.478340 3.309562
F 22.235277 13.343670 3.163562
F 4.346007 7.716370 6.419512
F 4.346007 15.436570 6.419512
F 8.605257 15.440770 18.310462
F 13.269077 7.721440 6.578962
F 13.269077 15.441670 6.578962
F 26.617177 13.242970 7.789292
F 22.251577 8.072240 6.717602
F 22.086977 15.944070 6.823122
F 17.835477 13.502170 0.369907
F 6.641257 1.333710 2.817172
F 6.641257 9.053940 2.817172
F 6.641257 16.774170 2.817172
F 15.532977 1.419890 2.791072
F 15.507977 9.225350 3.069952
F 22.020877 0.189875 11.382262
F 24.487577 1.565240 3.177842
F 24.487777 9.477370 3.123742
F 13.317077 0.036834 3.854732
F 6.578247 3.863980 6.463752
F 6.578247 11.584170 6.463752
F 15.448277 3.821770 6.615622
F 15.550077 11.748370 6.530292
F 24.457477 4.188870 6.797312
F 24.335277 12.137270 6.606282
F 6.625627 3.899830 3.735972
F 6.625627 11.620070 3.735972
F 15.554577 3.921300 3.867882
F 15.664977 11.784470 3.867442
F 24.554277 4.101400 4.141892
F 24.314277 12.048870 3.884262
F 6.654037 1.928280 0.094116
F 6.654037 9.648520 0.094116
F 6.654037 17.368770 0.094116
F 26.596977 13.087770 17.914562
F 19.696877 4.195490 21.331862
F 26.416877 5.612970 10.486662
F 26.669577 0.562849 18.628162
F 26.557677 13.022470 15.179762
F 24.564577 9.612250 0.569316
F 8.859617 7.757300 3.776842
F 8.859617 15.477570 3.776842
F 23.995277 4.257170 21.206862
F 17.843577 8.041930 4.133012
F 17.751277 15.635370 4.008902
F 17.573677 15.511670 18.433162
F 8.557607 0.000287 21.039962
F 19.911277 16.975570 2.946152
F 8.557607 15.440770 21.039962
F 8.887607 5.788190 0.132986
F 8.887607 13.508470 0.132986
F 19.987877 16.720570 14.945762
F 6.435807 9.004300 14.631062
F 8.873427 5.195640 2.853692
F 8.873427 12.915870 2.853692
F 17.844977 5.461830 3.317662
F 17.802777 13.194370 3.085782
F 13.142277 0.000012 13.840062
F 22.140677 0.360902 21.198862
F 8.811447 7.721720 6.501342
F 8.811447 15.441970 6.501342
F 8.557607 7.720520 21.039962
F 17.751777 7.959810 6.813232
F 17.683977 15.687470 6.628562
F 22.292977 0.415710 4.072702
F 26.746877 15.926570 11.588462
F 17.566577 0.124626 11.263162
F 21.977477 0.102641 14.239862
F 2.084707 1.303530 9.993532
F 2.084707 9.023760 9.993532
F 2.084707 16.743970 9.993532
F 10.977277 1.286680 10.163662
F 10.977277 9.006920 10.163662
F 10.977277 16.727170 10.163662
F 19.771977 1.500530 10.372762
F 19.890377 9.162380 10.366462
F 24.436777 17.109870 7.658842
F 2.021457 3.843120 13.631462
F 2.021457 11.563370 13.631462
F 10.913777 3.860140 13.801162
F 10.913777 11.580370 13.801162
F 19.582777 4.130530 14.115062
F 19.950377 11.812770 14.039162
F 2.068547 3.843100 10.931262
F 2.068547 11.563370 10.931262
F 10.961377 3.860140 11.072162
F 10.961377 11.580370 11.072162
F 19.899177 4.063690 11.365262
F 19.894177 11.676870 11.262062
F 2.130247 1.303340 7.294742
F 2.130247 9.023570 7.294742
F 2.130247 16.743770 7.294742
F 11.024877 1.287080 7.437742
F 11.024877 9.007310 7.437742
F 11.024877 16.727570 7.437742
F 19.811277 1.537030 7.637332
F 20.158577 9.321040 7.686722
F 13.062877 0.000012 18.388462
F 4.266347 7.715210 10.958462
F 4.266347 15.435470 10.958462
F 15.407777 16.852170 7.608822
F 13.189877 7.720250 11.111062
F 13.189877 15.440470 11.111062
F 17.677977 12.880870 17.663562
F 22.136877 8.005000 11.424362
F 22.229177 15.707270 11.294662
F 17.373877 7.911790 21.316762
F 4.329797 5.151980 7.324132
F 4.329797 12.872170 7.324132
F 13.253377 5.147210 7.476642
F 13.253377 12.867470 7.476642
F 22.247677 5.546400 7.660402
F 22.166577 13.402170 7.624062
F 4.282387 5.151860 10.043562
F 4.282387 12.872070 10.043562
F 13.205777 5.146810 10.202562
F 13.205777 12.867070 10.202562
F 22.240977 5.480020 10.474662
F 22.222377 13.224970 10.329762
F 4.218857 7.715190 13.681062
F 4.218857 15.435470 13.681062
F 17.530877 5.332700 17.554362
F 13.142277 7.720250 13.840062
F 13.142277 15.440470 13.840062
F 8.621127 12.866770 17.401162
F 22.071977 7.970550 14.237062
F 22.209477 15.588170 13.976762
F 8.605257 7.720520 18.310462
F 6.515127 1.284080 10.087562
F 6.515127 9.004310 10.087562
F 6.515127 16.724570 10.087562
F 15.386677 1.167030 10.132162
F 15.347477 9.233820 10.424762
F 15.343877 16.675370 17.402662
F 24.298077 1.573710 10.666962
F 24.290577 9.410140 10.276762
F 15.543277 17.402870 0.282888
F 6.451617 3.862750 13.725062
F 6.451617 11.582970 13.725062
F 15.351477 3.891220 13.917362
F 15.339477 11.497870 13.884562
F 24.252677 4.277050 14.313162
F 24.388577 11.808770 14.034562
F 6.499327 3.862760 10.992462
F 6.499327 11.582970 10.992462
F 15.321777 3.785030 11.137062
F 15.401977 11.788470 11.170062
F 24.371077 4.162130 11.508662
F 24.428177 11.954070 11.312662
F 6.562877 1.284560 7.358112
F 6.562877 9.004790 7.358112
F 6.562877 16.725070 7.358112
F 15.511477 1.216820 7.458672
F 15.424777 9.100680 7.610062
F 17.785977 -0.008368 6.670912
F 24.409177 1.506200 7.802102
F 24.425277 9.700740 7.528122
F 8.859617 0.037072 3.776842
F 8.732287 7.720520 11.033062
F 8.732287 15.440770 11.033062
F 8.621127 5.146530 17.401162
F 17.694577 7.891750 11.235862
F 17.653077 15.706070 11.288762
F 15.334077 16.773870 10.346262
F 22.387477 13.470970 0.510034
F 22.135077 0.445439 6.743622
F 15.668377 1.857310 0.124388
F 8.795677 5.146910 7.398622
F 8.795677 12.867170 7.398622
F 17.677577 5.356230 7.428222
F 17.642777 13.265670 7.740352
F 8.732287 0.000287 11.033062
F 13.269077 0.001210 6.578962
F 8.748127 5.146540 10.124962
F 8.748127 12.866770 10.124962
F 17.693877 5.340860 10.311462
F 17.698977 12.898270 10.382962
F 26.626477 5.369960 14.968262
F 24.326677 11.542670 18.802562
F 8.684637 7.720520 13.762362
F 8.684637 15.440770 13.762362
F 8.605257 0.000287 18.310462
F 17.440377 8.090090 13.981562
F 17.726977 15.364970 13.958962
F 4.392697 0.031455 3.699022
F 8.684637 0.000287 13.762362
F 13.015177 0.000012 21.117562
F 17.496877 12.830570 14.779862
F 1.957967 1.303700 17.270262
F 1.957967 9.023940 17.270262
F 1.957967 16.744170 17.270262
F 10.850277 1.286680 17.439862
F 10.850277 9.006910 17.439862
F 10.850277 16.727170 17.439862
F 19.720177 1.432740 17.610662
F 19.871977 9.180570 17.616362
F 26.651577 5.628320 7.677472
F 1.894437 3.843120 20.909062
F 1.894437 11.563370 20.909062
F 10.786677 3.860140 21.078662
F 10.786677 11.580370 21.078662
F 15.246477 1.286330 14.478562
F 15.327977 11.705970 21.004062
F 1.941577 3.843120 18.208762
F 1.941577 11.563370 18.208762
F 10.834377 3.860140 18.349562
F 10.834377 11.580370 18.349562
F 19.705277 3.949380 18.515762
F 19.920477 11.710370 18.509362
F 2.005087 1.303700 14.569962
F 2.005087 9.023940 14.569962
F 2.005087 16.744170 14.569962
F 10.897877 1.286680 14.710762
F 10.897877 9.006910 14.710762
F 10.897877 16.727170 14.710762
F 19.622077 1.454280 14.880562
F 19.705677 9.107460 14.856262
F 6.435807 1.284070 14.631062
F 4.139357 7.715190 18.235962
F 4.139357 15.435470 18.235962
F 17.372777 5.471500 14.824262
F 13.062877 7.720250 18.388462
F 13.062877 15.440470 18.388462
F 8.668757 12.866770 14.671662
F 22.163177 7.929850 18.729562
F 22.056177 15.656070 18.877762
F 24.239377 9.317820 15.112162
F 4.202867 5.151860 14.597162
F 4.202867 12.872070 14.597162
F 13.126377 5.146810 14.749662
F 13.126377 12.867070 14.749662
F 21.820877 5.351460 14.911962
F 22.052777 13.005970 14.989862
F 4.155347 5.151860 17.319762
F 4.155347 12.872070 17.319762
F 13.078777 5.146810 17.478762
F 13.078777 12.867070 17.478762
F 21.962877 5.328230 17.527362
F 22.063577 13.117670 17.872962
F 4.091827 7.715190 20.958562
F 4.091827 15.435470 20.958562
F 8.668757 5.146530 14.671662
F 13.015177 7.720250 21.117562
F 13.015177 15.440470 21.117562
F 15.180077 9.062030 14.937062
F 24.245477 11.875970 21.462962
F 19.935777 16.935370 17.697762
F 24.178077 1.524730 14.888962
F 6.388117 1.284070 17.363762
F 6.388117 9.004300 17.363762
F 6.388117 16.724570 17.363762
F 15.265577 1.265620 17.258262
F 15.239977 9.306530 17.658762
F 15.489377 9.589830 0.290880
F 24.479477 1.567010 17.550362
F 24.406077 9.070170 17.772662
F 17.520177 15.740270 21.242562
F 6.324587 3.862750 21.002562
F 6.324587 11.582970 21.002562
F 26.613677 15.911770 21.418562
F 19.914277 16.923870 10.346062
F 6.435807 16.724570 14.631062
F 24.333777 17.025470 15.140262
F 6.372297 3.862750 18.269862
F 6.372297 11.582970 18.269862
F 15.271177 3.782640 18.403862
F 15.318777 11.866370 18.390362
F 24.125177 4.042440 18.440662
F 22.212277 15.945670 4.079872
F 15.423777 16.701470 14.729962
F 17.860177 0.280462 4.033672
F 24.500177 1.681350 0.315057
F 22.079477 15.650670 21.635662
F 19.778977 11.781770 21.256362
F 24.511977 17.124570 10.397062
F 15.457377 16.770570 2.895812
F 17.946077 5.788370 0.582446
F 20.051477 1.930330 0.614149
F 24.474977 17.140070 3.146502
F 26.305177 5.482500 17.700462
F 26.622777 0.336741 14.111762
F 26.585377 8.098670 14.121962
F 19.824777 17.075370 7.665632
F 26.799977 15.786870 6.658482
F 26.544777 15.625970 14.232962
F 26.580777 5.506570 3.151812
F 26.533677 13.219070 2.954692
F 26.584877 0.389976 6.662822
F 26.910877 0.328539 3.877062
F 26.701477 8.036730 18.480862
F 26.640177 13.322070 10.583162
F 26.745977 15.708570 3.872942
F 24.488077 17.150070 0.386468
F 22.037477 0.383228 18.490162
F 1.830937 1.303700 24.547862
F 1.830927 9.023940 24.547862
F 1.830937 16.744170 24.547862
F 10.723177 1.286680 24.717462
F 10.723177 9.006910 24.717462
F 10.723177 16.727170 24.717462
F 19.707877 1.401770 24.837862
F 19.587577 9.012580 24.997562
F 26.352177 15.736270 40.505862
F 1.767407 3.843120 28.186662
F 1.767407 11.563370 28.186662
F 10.659677 3.860140 28.356262
F 10.659677 11.580370 28.356262
F 19.717677 3.967240 28.500162
F 19.709777 11.516470 28.605562
F 1.814547 3.843120 25.486362
F 1.814547 11.563370 25.486362
F 10.707277 3.860140 25.627162
F 10.707277 11.580370 25.627162
F 19.814277 3.903320 25.790162
F 19.676377 11.518670 25.877262
F 12.761177 0.000012 35.672762
F 8.351187 0.000287 32.865662
F 12.808777 0.000012 32.943662
F 10.770877 1.286680 21.988362
F 10.770877 9.006910 21.988362
F 10.770877 16.727170 21.988362
F 23.545677 3.937270 42.990062
F 15.184577 1.387930 21.964462
F 26.083077 0.119250 35.998862
F 4.012327 7.715190 25.513562
F 4.012327 15.435470 25.513562
F 17.074877 7.727990 42.847562
F 12.935877 7.720240 25.666062
F 12.935877 15.440470 25.666062
F 26.002177 5.310480 39.598262
F 22.028377 8.036610 25.925962
F 21.829377 15.660570 25.961462
F 17.101877 15.351570 40.139262
F 4.075837 5.151860 21.874762
F 4.075837 12.872070 21.874762
F 12.999377 5.146810 22.027262
F 12.999377 12.867070 22.027262
F 19.679577 16.902770 22.386962
F 26.041577 12.926970 32.248262
F 4.028317 5.151860 24.597362
F 4.028317 12.872070 24.597362
F 12.951677 5.146810 24.756362
F 12.951677 12.867070 24.756362
F 21.961477 5.415240 24.962262
F 22.060277 13.021170 24.971562
F 3.964797 7.715190 28.236162
F 3.964797 15.435470 28.236162
F 17.173577 7.657750 40.151762
F 12.888177 7.720250 28.395162
F 12.888177 15.440470 28.395162
F 21.912877 13.074970 22.330262
F 21.817677 7.904310 28.668062
F 21.967777 15.381870 28.628162
F 15.027477 16.871370 22.088162
F 6.261077 1.284070 24.641362
F 6.261077 9.004300 24.641362
F 6.261087 16.724570 24.641362
F 15.205677 1.230600 24.641262
F 15.150677 9.073630 24.782062
F 26.393577 5.444360 29.548062
F 24.075677 1.493420 24.986562
F 24.245177 9.307820 25.140262
F 26.275877 12.972770 36.701562
F 6.197557 3.862750 28.280162
F 6.197557 11.582970 28.280162
F 15.225677 3.671370 28.346062
F 14.971177 11.353870 28.414462
F 24.079777 3.897380 28.605362
F 24.296677 11.851870 28.603662
F 6.245267 3.862750 25.547462
F 6.245267 11.582970 25.547462
F 15.212077 3.759670 25.607162
F 15.193677 11.652670 25.593362
F 24.220377 3.949960 25.862562
F 24.224777 11.789070 25.871762
F 6.308777 1.284070 21.908662
F 6.308777 9.004300 21.908662
F 6.308777 16.724570 21.908662
F 15.149277 9.177790 22.178062
F 19.377877 16.709970 25.035962
F 21.957477 5.715130 22.270262
F 25.938977 7.740440 43.167962
F 26.205177 5.476100 36.988062
F 19.481977 11.930870 42.948762
F 8.478227 7.720520 25.588062
F 8.478227 15.440770 25.588062
F 26.339177 15.553770 25.954062
F 17.332877 7.643990 25.772162
F 17.218677 15.399570 25.739762
F 8.224157 15.440770 40.143262
F 24.462877 9.288930 22.364362
F 26.557277 7.986430 25.935062
F 8.176507 15.440770 42.872762
F 8.541727 5.146530 21.949262
F 8.541727 12.866770 21.949262
F 21.792077 0.137267 25.944262
F 1.878057 16.744170 21.847562
F 19.613377 16.974870 32.116362
F 23.913977 16.816170 29.653462
F 8.494097 5.146530 24.678762
F 8.494097 12.866770 24.678762
F 17.459977 5.112990 24.923862
F 17.480977 12.856870 24.922162
F 1.878057 9.023940 21.847562
F 19.250677 3.912700 43.017462
F 8.430567 7.720520 28.317562
F 8.430567 15.440770 28.317562
F 8.176507 7.720520 42.872762
F 17.350377 7.577320 28.535362
F 17.272177 15.345970 28.600662
F 8.224157 7.720520 40.143262
F 26.156577 7.847160 35.700262
F 26.440777 15.685670 36.093862
F 8.303537 0.000287 35.595162
F 1.703897 1.303700 31.825462
F 1.703897 9.023940 31.825462
F 1.703897 16.744170 31.825462
F 10.596177 1.286680 31.995062
F 10.596177 9.006910 31.995062
F 10.596177 16.727170 31.995062
F 19.566477 1.354110 32.242462
F 19.378377 9.117520 32.290062
F 15.134777 16.637870 24.782162
F 1.640377 3.843120 35.464262
F 1.640377 11.563370 35.464262
F 10.532677 3.860140 35.633862
F 10.532677 11.580370 35.633862
F 19.629277 3.896050 35.909962
F 19.213877 11.595070 35.886662
F 1.687517 3.843120 32.763962
F 1.687517 11.563370 32.763962
F 10.580277 3.860140 32.904762
F 10.580277 11.580370 32.904762
F 19.534377 3.924290 33.197062
F 19.440677 11.615470 33.181562
F 1.751027 1.303700 29.125162
F 1.751027 9.023940 29.125162
F 1.751027 16.744170 29.125162
F 10.643777 1.286680 29.265962
F 10.643777 9.006910 29.265962
F 10.643777 16.727170 29.265962
F 19.517177 1.378390 29.610762
F 19.429277 9.044230 29.452962
F 26.186077 5.419610 22.322262
F 3.885297 7.715190 32.791162
F 3.885297 15.435470 32.791162
F 21.868677 0.053392 33.054862
F 12.808777 7.720250 32.943662
F 12.808777 15.440470 32.943662
F 17.060477 12.761770 39.298262
F 21.478477 7.642250 33.118462
F 21.885177 15.606170 33.240762
F 14.920377 16.695370 31.988462
F 3.948807 5.151860 29.152362
F 3.948807 12.872070 29.152362
F 12.872277 5.146810 29.304862
F 12.872277 12.867070 29.304862
F 21.888777 5.272760 29.260762
F 21.852077 12.914970 29.625762
F 3.901287 5.151860 31.874962
F 3.901287 12.872070 31.874962
F 12.824677 5.146810 32.033962
F 12.824677 12.867070 32.033962
F 21.794177 5.024370 32.034962
F 21.562377 13.109070 32.323362
F 3.837767 7.715190 35.513762
F 3.837767 15.435470 35.513762
F 17.043477 5.137470 39.390962
F 12.761177 7.720240 35.672762
F 12.761177 15.440470 35.672762
F 8.240027 12.866770 39.233962
F 21.732677 7.862140 35.815962
F 21.747677 15.619370 35.984162
F 23.878077 9.292490 36.668262
F 6.134047 1.284070 31.918962
F 6.134047 9.004300 31.918962
F 6.134047 16.724570 31.918962
F 15.107277 1.112700 32.069362
F 15.012877 9.026160 32.113062
F 23.820777 11.834570 43.023862
F 24.034477 1.206530 32.237562
F 23.659277 9.038480 32.290462
F 21.362977 7.868810 43.051962
F 6.070527 3.862750 35.557762
F 6.070527 11.582970 35.557762
F 14.989477 3.860120 35.711662
F 14.989477 11.580370 35.711662
F 24.023777 4.106390 35.918762
F 23.679677 11.844970 35.698262
F 6.118237 3.862750 32.825062
F 6.118237 11.582970 32.825062
F 15.014377 3.794390 32.867962
F 15.000477 11.637570 33.087862
F 24.123677 3.812280 33.075362
F 23.790077 11.625370 32.942462
F 6.181747 1.284070 29.186262
F 6.181747 9.004300 29.186262
F 6.181747 16.724570 29.186262
F 15.092177 1.234280 29.346262
F 15.162477 8.838370 29.304262
F 19.707377 9.333390 22.407062
F 24.074377 1.411920 29.607562
F 23.918777 9.306490 29.433162
F 24.244077 1.840580 22.220162
F 8.351187 7.720520 32.865662
F 8.351187 15.440770 32.865662
F 8.240027 5.146530 39.233962
F 17.172377 7.620200 33.075762
F 17.321877 15.576670 32.890762
F 23.800177 1.251190 36.633162
F 24.276377 16.912170 24.991962
F 26.260777 5.454160 25.039262
F 19.348577 16.843770 36.603362
F 8.414697 5.146530 29.226862
F 8.414697 12.866770 29.226862
F 17.393377 5.025710 29.291462
F 17.229377 12.794970 29.206862
F 1.878057 1.303700 21.847562
F 21.492977 15.827470 43.073662
F 8.367067 5.146530 31.956362
F 8.367067 12.866770 31.956362
F 17.321177 5.150800 32.054362
F 17.162477 12.891570 32.116762
F 26.054677 15.622170 43.234062
F 26.012677 7.976190 32.997862
F 8.303537 7.720520 35.595162
F 8.303537 15.440770 35.595162
F 17.556577 12.987670 22.125162
F 17.196677 7.747760 35.854862
F 17.203577 15.508070 35.744362
F 14.973577 16.727170 36.621362
F 19.731677 1.534620 22.054462
F 26.296777 15.446970 33.349662
F 17.096477 12.977070 36.595862
F 1.576867 1.303700 39.103062
F 1.576867 9.023940 39.103062
F 1.576867 16.744170 39.103062
F 10.469177 1.286680 39.272662
F 10.469177 9.006910 39.272662
F 10.469177 16.727170 39.272662
F 19.265077 1.250200 39.492662
F 19.564577 9.040830 39.273762
F 26.488177 12.992070 25.097462
F 1.513347 3.843120 42.741862
F 1.513347 11.563370 42.741862
F 10.405577 3.860140 42.911462
F 10.405577 11.580370 42.911462
F 17.083077 15.487770 43.058862
F 15.119477 16.630070 29.393062
F 1.560487 3.843120 40.041562
F 1.560487 11.563370 40.041562
F 10.453277 3.860140 40.182362
F 10.453277 11.580370 40.182362
F 19.310377 3.934960 40.401762
F 19.356477 11.556570 40.359362
F 1.623997 1.303700 36.402762
F 1.623997 9.023940 36.402762
F 1.623997 16.744170 36.402762
F 10.516777 1.286680 36.543562
F 10.516777 9.006910 36.543562
F 10.516777 16.727170 36.543562
F 19.391377 1.261030 36.710662
F 19.377477 9.016100 36.636862
F 26.322877 13.082670 39.535362
F 3.758267 7.715190 40.068762
F 3.758267 15.435470 40.068762
F 17.333577 5.171000 36.569562
F 12.681777 7.720250 40.221262
F 12.681777 15.440470 40.221262
F 8.287667 12.866770 36.504462
F 21.749977 7.848660 40.198362
F 21.602977 15.545870 40.364162
F 14.973577 9.006940 36.621362
F 3.821777 5.151860 36.429962
F 3.821777 12.872070 36.429962
F 12.745277 5.146810 36.582462
F 12.745277 12.867070 36.582462
F 21.731077 5.292720 36.653262
F 21.371977 12.993870 36.651062
F 3.774257 5.151860 39.152562
F 3.774257 12.872070 39.152562
F 12.697677 5.146810 39.311562
F 12.697677 12.867070 39.311562
F 21.540077 5.363450 39.223362
F 21.570877 12.937670 39.395762
F 3.710737 7.715190 42.791362
F 3.710737 15.435470 42.791362
F 8.287667 5.146530 36.504462
F 12.634077 7.720250 42.950362
F 12.634077 15.440470 42.950362
F 26.291877 8.064460 28.655362
F 26.258177 7.984890 40.388562
F 26.313077 5.317690 32.235362
F 14.973577 1.286700 36.621362
F 6.007017 1.284070 39.196562
F 6.007017 9.004300 39.196562
F 6.007017 16.724570 39.196562
F 14.925977 1.286700 39.350462
F 14.925977 9.006940 39.350462
F 14.925977 16.727170 39.350462
F 23.834177 1.570670 39.333762
F 24.039677 9.216340 39.332062
F 24.092877 16.820670 36.947062
F 5.943497 3.862750 42.835362
F 5.943497 11.582970 42.835362
F 14.862477 3.860120 42.989262
F 14.862477 11.580370 42.989262
F 26.123377 15.520270 28.680162
F 23.867377 16.896170 39.616762
F 5.991207 3.862750 40.102662
F 5.991207 11.582970 40.102662
F 14.910077 3.860120 40.260162
F 14.910077 11.580370 40.260162
F 23.792277 4.038920 40.321062
F 23.971277 11.835470 40.103462
F 6.054707 1.284070 36.463862
F 6.054707 9.004300 36.463862
F 6.054707 16.724570 36.463862
F 12.935777 0.000012 25.666062
F 8.224157 0.000287 40.143262
F 12.888177 0.000012 28.395162
F 12.634077 0.000012 42.950362
F 8.478227 0.000287 25.588062
F 12.681777 0.000012 40.221262
F 8.176507 0.000287 42.872762
F 8.430567 0.000287 28.317562
F 26.484177 12.900070 29.597962
F 19.299377 16.780070 39.444362
F 19.614077 16.638970 29.381962
F 24.241477 17.116170 22.340662
F 24.045677 16.749870 32.300362
F 26.408377 0.286383 28.681162
F 17.418877 5.314640 22.223162
F 25.955677 0.092422 43.263762
F 26.372577 13.329970 22.354462
F 21.586577 0.234888 40.444962
F 17.420577 0.007957 28.505862
F 26.153677 0.133992 40.571262
F 21.700477 0.015407 35.722362
F 26.487877 0.584042 25.891462
F 17.190077 -0.084310 33.076462
F 17.109977 0.085630 43.185962
F 17.297177 -0.045852 35.744862
F 17.112777 -0.052042 40.296862
F 26.271377 0.046798 33.251162
F 21.687177 0.047841 43.147862
F 1.449837 1.303700 46.380662
F 1.449837 9.023940 46.380662
F 1.449837 16.744170 46.380662
F 10.342077 1.286680 46.550262
F 10.342077 9.006910 46.550262
F 10.342077 16.727170 46.550262
F 19.461577 1.431510 46.639362
F 19.295177 9.037440 46.765862
F 23.771577 1.302940 44.185862
F 1.386317 3.843120 50.019462
F 1.386317 11.563370 50.019462
F 10.278577 3.860140 50.189062
F 10.278577 11.580370 50.189062
F 19.023877 4.030440 50.433562
F 19.270277 11.728670 50.384062
F 1.433457 3.843120 47.319162
F 1.433457 11.563370 47.319162
F 10.326277 3.860140 47.459962
F 10.326277 11.580370 47.459962
F 19.142177 3.964640 47.689162
F 19.341377 11.577270 47.655062
F 12.380077 0.000012 57.505562
F 7.970097 0.000287 54.698462
F 12.427677 0.000012 54.776462
F 10.389777 1.286680 43.821162
F 10.389777 9.006910 43.821162
F 10.389777 16.727170 43.821162
F 16.975877 5.187750 43.803562
F 25.830277 15.710770 57.589362
F 25.941377 0.150748 57.607062
F 3.631237 7.715190 47.346362
F 3.631237 15.435470 47.346362
F 25.973477 13.276170 53.840162
F 12.554777 7.720250 47.498862
F 12.554777 15.440470 47.498862
F 1.496967 16.744170 43.680362
F 21.632477 7.851010 47.487062
F 21.474277 15.438870 47.534862
F 16.859177 15.489770 62.091062
F 3.694747 5.151860 43.707562
F 3.694747 12.872070 43.707562
F 12.618277 5.146810 43.860062
F 12.618277 12.867070 43.860062
F 25.919477 7.964480 50.204862
F 25.925677 7.822110 62.023562
F 3.647227 5.151860 46.430162
F 3.647227 12.872070 46.430162
F 12.570577 5.146810 46.589162
F 12.570577 12.867070 46.589162
F 21.518177 5.152730 46.874062
F 21.432477 12.974370 46.445962
F 3.583707 7.715190 50.068962
F 3.583707 15.435470 50.068962
F 16.765977 7.682480 62.014162
F 12.507077 7.720240 50.227962
F 12.507077 15.440470 50.227962
F 26.152877 12.938170 44.123162
F 21.589577 7.913790 50.276762
F 21.550377 15.588270 50.157062
F 19.401977 1.367590 43.943262
F 5.879987 1.284070 46.474162
F 5.879987 9.004300 46.474162
F 5.879987 16.724570 46.474162
F 14.798977 1.286700 46.628062
F 14.798977 9.006940 46.628062
F 14.798977 16.727170 46.628062
F 23.606877 1.411890 46.872662
F 23.787777 9.275370 46.446862
F 25.916377 7.999940 54.979562
F 5.816467 3.862750 50.112962
F 5.816467 11.582970 50.112962
F 14.735477 3.860120 50.266862
F 14.735477 11.580370 50.266862
F 23.638877 4.053980 50.502462
F 23.747177 11.793570 50.424262
F 5.864167 3.862750 47.380262
F 5.864167 11.582970 47.380262
F 14.783077 3.860120 47.537762
F 14.783077 11.580370 47.537762
F 23.861077 4.236680 47.885762
F 23.727377 11.723270 47.651762
F 5.927677 1.284070 43.741462
F 5.927677 9.004300 43.741462
F 5.927677 16.724570 43.741462
F 14.846577 1.286700 43.898962
F 14.846577 9.006940 43.898962
F 14.846577 16.727170 43.898962
F 19.160577 16.730670 61.272962
F 25.842977 5.349660 54.144562
F 23.415877 11.449570 64.973062
F 8.097127 7.720520 47.420862
F 8.097127 15.440770 47.420862
F 16.880177 7.712140 64.792762
F 17.128777 7.793410 47.574462
F 17.015377 15.530070 47.688262
F 7.843067 15.440770 61.976062
F 23.749277 17.166570 58.559062
F 25.983977 7.972650 57.722562
F 7.795407 15.440770 64.705562
F 8.160637 5.146530 43.782062
F 8.160637 12.866770 43.782062
F 26.112077 7.982050 47.508762
F 25.872077 5.200610 58.490762
F 23.678677 9.131350 43.769762
F 19.135777 16.770570 53.982362
F 8.112997 5.146530 46.511562
F 8.112997 12.866770 46.511562
F 16.986577 5.102980 46.550662
F 17.094477 13.072570 46.895362
F 19.100477 17.141470 58.493362
F 26.011577 13.189070 58.483762
F 8.049477 7.720520 50.150362
F 8.049477 15.440770 50.150362
F 7.795407 7.720520 64.705562
F 16.952177 7.888630 50.281062
F 17.060377 15.552570 50.312062
F 7.843067 7.720520 61.976062
F 25.992277 12.958470 61.269662
F 25.839077 5.248370 44.018962
F 23.918277 16.949570 61.182362
F 1.322807 1.303700 53.658262
F 1.322807 9.023940 53.658262
F 1.322807 16.744170 53.658262
F 10.215077 1.286680 53.827862
F 10.215077 9.006910 53.827862
F 10.215077 16.727170 53.827862
F 19.221477 1.340950 54.183862
F 19.150977 9.043810 53.907062
F 25.886877 5.342260 51.452462
F 1.259277 3.843120 57.297062
F 1.259287 11.563370 57.297062
F 10.151577 3.860140 57.466662
F 10.151577 11.580370 57.466662
F 19.038377 3.991890 57.771762
F 19.089577 11.726170 57.763362
F 1.306427 3.843120 54.596762
F 1.306427 11.563370 54.596762
F 10.199177 3.860140 54.737562
F 10.199177 11.580370 54.737562
F 19.197877 3.990990 55.000962
F 19.152677 11.673370 54.886862
F 1.369927 1.303700 50.957962
F 1.369927 9.023940 50.957962
F 1.369937 16.744170 50.957962
F 10.262677 1.286680 51.098762
F 10.262677 9.006910 51.098762
F 10.262677 16.727170 51.098762
F 19.098477 1.550090 51.299162
F 19.190477 9.114780 51.245962
F 25.977377 5.291950 61.165662
F 3.504207 7.715190 54.623962
F 3.504207 15.435470 54.623962
F 23.683677 3.970820 64.940062
F 12.427677 7.720250 54.776462
F 12.427677 15.440470 54.776462
F 16.758877 12.890170 61.143962
F 21.615277 8.050580 54.826262
F 21.547577 15.458870 54.935162
F 23.799877 16.769470 51.335662
F 3.567707 5.151860 50.985162
F 3.567707 12.872070 50.985162
F 12.491177 5.146810 51.137662
F 12.491177 12.867070 51.137662
F 21.204377 5.279820 51.145762
F 21.528077 13.089870 51.254462
F 3.520197 5.151860 53.707762
F 3.520197 12.872070 53.707762
F 12.443577 5.146810 53.866762
F 12.443577 12.867070 53.866762
F 21.322977 5.417920 53.993262
F 21.488877 12.944270 54.030762
F 3.456677 7.715190 57.346562
F 3.456677 15.435470 57.346562
F 16.826077 5.094160 61.346562
F 12.380077 7.720250 57.505562
F 12.380077 15.440470 57.505562
F 7.858937 12.866770 61.066762
F 21.405877 7.871640 57.522562
F 21.407877 15.759270 57.677962
F 23.671777 9.161370 58.590362
F 5.752957 1.284070 53.751762
F 5.752957 9.004300 53.751762
F 5.752957 16.724570 53.751762
F 14.671877 1.286700 53.905662
F 14.671877 9.006940 53.905662
F 14.671877 16.727170 53.905662
F 23.750877 1.373450 53.833762
F 23.717777 9.322340 53.822862
F 21.359177 5.382470 44.104462
F 5.689437 3.862750 57.390562
F 5.689437 11.582970 57.390562
F 14.608377 3.860120 57.544462
F 14.608377 11.580370 57.544462
F 23.640577 4.063720 57.562962
F 23.738677 11.708070 57.748262
F 5.737137 3.862750 54.657862
F 5.737137 11.582970 54.657862
F 14.656077 3.860120 54.815362
F 14.656077 11.580370 54.815362
F 23.717377 4.014910 54.855262
F 24.006077 11.782470 54.902262
F 5.800647 1.284070 51.019062
F 5.800647 9.004300 51.019062
F 5.800647 16.724570 51.019062
F 14.719577 1.286700 51.176562
F 14.719577 9.006940 51.176562
F 14.719577 16.727170 51.176562
F 23.638277 1.367120 51.138462
F 23.821977 9.309130 51.241662
F 25.852377 15.355870 65.068562
F 7.970097 7.720520 54.698462
F 7.970097 15.440770 54.698462
F 7.858937 5.146530 61.066762
F 16.908977 7.949390 54.939662
F 16.909677 15.575670 54.779762
F 23.691777 1.528430 58.510762
F 25.965377 15.461370 47.710362
F 26.147077 13.220670 51.116962
F 26.089477 5.403820 46.686762
F 8.033607 5.146530 51.059662
F 8.033607 12.866770 51.059662
F 16.750877 5.239270 51.346862
F 16.928877 12.864870 51.120062
F 16.960077 0.091183 57.729662
F 25.922677 12.995170 46.744962
F 7.985967 5.146530 53.789162
F 7.985967 12.866770 53.789162
F 16.884777 5.275360 54.046462
F 16.822977 12.871870 53.934362
F 23.738077 16.890270 46.766662
F 1.496967 9.023940 43.680362
F 7.922447 7.720520 57.427962
F 7.922447 15.440770 57.427962
F 23.705777 16.747170 54.006962
F 16.797577 7.874310 57.600162
F 16.933877 15.715370 57.509662
F 14.592477 16.727170 58.454162
F 26.058377 15.792470 50.285862
F 21.416077 15.409670 64.939862
F 16.859677 13.063970 58.448962
F 1.195777 1.303700 60.935862
F 1.195777 9.023940 60.935862
F 1.195777 16.744170 60.935862
F 10.088077 1.286680 61.105462
F 10.088077 9.006910 61.105462
F 10.088077 16.727170 61.105462
F 19.190777 1.292100 61.159362
F 19.025877 9.105770 61.154362
F 19.202677 3.673500 64.798662
F 1.132257 3.843120 64.574662
F 1.132257 11.563370 64.574662
F 10.024477 3.860140 64.744262
F 10.024477 11.580370 64.744262
F 26.075277 15.684270 54.874862
F 21.150677 7.698460 65.000662
F 1.179397 3.843120 61.874362
F 1.179397 11.563370 61.874362
F 10.072177 3.860140 62.015162
F 10.072177 11.580370 62.015162
F 19.147977 3.753580 62.129462
F 19.105477 11.705670 62.035562
F 1.242897 1.303700 58.235562
F 1.242897 9.023940 58.235562
F 1.242897 16.744170 58.235562
F 10.135677 1.286680 58.376362
F 10.135677 9.006910 58.376362
F 10.135677 16.727170 58.376362
F 19.240377 1.338700 58.514362
F 19.053477 9.067870 58.449462
F 25.996977 15.565770 62.264062
F 3.377177 7.715190 61.901562
F 3.377177 15.435470 61.901562
F 16.866477 5.273570 58.655562
F 12.300677 7.720240 62.054062
F 12.300677 15.440470 62.054062
F 7.906577 12.866770 58.337262
F 21.248177 7.903540 62.286462
F 21.601477 15.618970 62.200062
F 14.592477 9.006940 58.454162
F 3.440677 5.151860 58.262762
F 3.440677 12.872070 58.262762
F 12.364177 5.146810 58.415262
F 12.364177 12.867070 58.415262
F 21.377277 5.146250 58.697562
F 21.333077 13.118170 58.527862
F 3.393167 5.151860 60.985362
F 3.393167 12.872070 60.985362
F 12.316577 5.146810 61.144362
F 12.316577 12.867070 61.144362
F 21.318977 5.126560 61.355462
F 21.545877 12.874270 61.220962
F 3.329647 7.715180 64.624162
F 3.329647 15.435370 64.624162
F 7.906577 5.146530 58.337262
F 12.252977 7.720250 64.783162
F 12.252977 15.440470 64.783162
F 21.685877 13.265370 43.701362
F 17.114877 12.976770 44.047262
F 1.496967 1.303700 43.680362
F 14.592477 1.286700 58.454162
F 5.625927 1.284070 61.029362
F 5.625927 9.004300 61.029362
F 5.625927 16.724570 61.029362
F 14.544877 1.286700 61.183262
F 14.544877 9.006940 61.183262
F 14.544877 16.727170 61.183262
F 23.918377 1.384120 61.161362
F 23.628377 9.176140 61.295462
F 23.778777 16.989270 44.092062
F 5.562397 3.862750 64.668262
F 5.562397 11.582970 64.668262
F 14.481377 3.860120 64.822062
F 14.481377 11.580370 64.822062
F 19.327877 16.772170 51.302262
F 16.858277 15.690870 64.759462
F 5.610107 3.862750 61.935462
F 5.610107 11.582970 61.935462
F 14.528977 3.860120 62.092962
F 14.528977 11.580370 62.092962
F 23.783077 3.878950 62.221562
F 23.786877 11.724970 62.261062
F 5.673617 1.284070 58.296662
F 5.673617 9.004300 58.296662
F 5.673617 16.724570 58.296662
F 12.554777 0.000012 47.498862
F 7.843067 0.000288 61.976062
F 12.507077 0.000012 50.227962
F 12.252977 0.000012 64.783162
F 8.097127 0.000287 47.420862
F 12.300677 0.000012 62.054062
F 7.795407 0.000289 64.705562
F 8.049477 0.000287 50.150362
F 7.922447 0.000287 57.427962
F 25.946077 7.809280 64.854962
F 19.270977 16.764470 46.696962
F 18.824477 11.852370 64.770562
F 19.141777 9.358140 43.821962
F 25.897077 0.184552 47.797962
F 19.180377 16.765270 43.976162
F 25.965577 0.166144 50.500362
F 26.077677 0.242580 62.210862
F 16.854377 0.122674 62.018462
F 16.881477 0.034393 50.307662
F 25.840177 0.176832 64.926162
F 16.891477 0.270490 54.914662
F 26.008877 0.336857 54.911362
F 21.413777 0.050933 50.596162
F 16.780477 -0.002686 64.753362
F 17.228477 0.093124 47.609862
F 21.439677 0.135864 62.102162
F 21.471277 -0.006683 47.925462
F 21.053577 12.877570 65.828462
F 1.068807 1.303850 68.213062
F 1.068807 9.024090 68.213062
F 1.068807 16.744370 68.213062
F 9.961017 1.286680 68.383062
F 9.961017 9.006910 68.383062
F 9.961017 16.727170 68.383062
F 18.896777 1.291830 68.445762
F 19.032077 8.969860 68.844062
F 20.886677 7.672000 86.737562
F 1.003097 3.814320 71.860462
F 1.003097 11.534570 71.860462
F 9.897477 3.860150 72.021962
F 9.897477 11.580370 72.021962
F 18.998877 3.894210 71.886562
F 18.906277 11.501570 72.159362
F 1.052307 3.842690 69.154362
F 1.052317 11.562870 69.154362
F 9.945137 3.860140 69.292762
F 9.945137 11.580370 69.292762
F 19.089477 3.881590 69.157562
F 18.806277 11.627470 69.422062
F 7.666987 0.000621 71.983362
F 7.409347 0.001536 86.539162
F 3.112227 0.004763 76.468062
F 10.008677 1.286680 65.653962
F 10.008677 9.006910 65.653962
F 10.008677 16.727170 65.653962
F 19.177977 16.777270 65.796962
F 23.767377 1.474470 65.923762
F 25.175477 15.440370 86.640762
F 3.249037 7.715540 69.183062
F 3.249037 15.435770 69.183062
F 16.347677 7.735030 86.688662
F 12.173677 7.720250 69.331662
F 12.173677 15.440470 69.331662
F 16.354977 15.551770 86.565962
F 21.467777 7.608550 69.514762
F 21.297677 15.364470 69.477762
F 16.401477 15.484570 83.768462
F 3.313627 5.151880 65.540462
F 3.313627 12.872070 65.540462
F 12.237177 5.146810 65.692862
F 12.237177 12.867070 65.692862
F 1.115897 9.023950 65.513162
F 19.070577 1.178490 65.736762
F 3.265897 5.152070 68.263662
F 3.265897 12.872270 68.263662
F 12.189477 5.146810 68.421962
F 12.189477 12.867070 68.421962
F 21.257277 5.205190 68.295262
F 21.117877 12.753770 68.563962
F 3.160857 7.728070 71.917262
F 3.160867 15.448270 71.917262
F 16.444277 7.805240 83.867862
F 12.125977 7.720250 72.060762
F 12.125977 15.440470 72.060762
F 23.075877 3.967820 86.661762
F 21.064477 7.878260 72.293162
F 20.983277 15.610670 72.257062
F 25.388177 7.705680 83.913062
F 5.498597 1.283930 68.307462
F 5.498597 9.004160 68.307462
F 5.498597 16.724370 68.307462
F 14.417877 1.286700 68.460862
F 14.417877 9.006940 68.460862
F 14.417877 16.727170 68.460862
F 23.503577 1.434310 68.557862
F 23.691377 8.960710 68.445762
F 18.394177 3.901360 86.813462
F 5.434487 3.863540 71.947062
F 5.434487 11.583770 71.947062
F 14.354377 3.860120 72.099662
F 14.354377 11.580370 72.099662
F 23.359777 3.814020 71.939162
F 23.667377 11.753670 72.072762
F 5.482997 3.862820 69.213362
F 5.482997 11.583070 69.213362
F 14.401977 3.860120 69.370562
F 14.401977 11.580370 69.370562
F 23.317577 3.941210 69.295662
F 23.470077 11.713170 69.348262
F 5.546557 1.284050 65.574362
F 5.546557 9.004280 65.574362
F 5.546557 16.724570 65.574362
F 14.465477 1.286700 65.731762
F 14.465477 9.006940 65.731762
F 14.465477 16.727170 65.731762
F 25.825677 5.240690 65.882862
F 19.106777 9.275410 65.875062
F 18.824077 16.765070 82.840562
F 7.716007 7.720520 69.253762
F 7.716007 15.440770 69.253762
F 23.310577 16.698270 73.083962
F 16.712677 7.728090 69.356162
F 16.788477 15.402270 69.235962
F 7.461987 15.440570 83.809062
F 25.922877 7.897640 69.588262
F 25.817277 15.435670 69.411762
F 7.409347 15.441970 86.539162
F 7.779537 5.146530 65.614862
F 7.779537 12.866770 65.614862
F 18.813677 16.913670 75.810462
F 22.838377 11.471470 86.656562
F 23.547577 16.726670 65.651362
F 1.115897 16.744170 65.513162
F 7.731887 5.146530 68.344362
F 7.731887 12.866770 68.344362
F 16.765277 5.046360 68.410262
F 16.594477 12.796770 68.433062
F 25.696677 5.213170 68.556562
F 25.712877 12.891470 68.672662
F 7.666987 7.720850 71.983362
F 7.666987 15.441070 71.983362
F 7.409347 7.721770 86.539162
F 16.565077 7.776990 72.149862
F 16.556277 15.386470 72.082662
F 7.461987 7.720380 83.809062
F 25.524377 7.768470 72.411562
F 25.586977 15.429370 72.157562
F 25.403377 12.748070 82.961062
F 0.938735 1.380040 75.514662
F 0.938735 9.100270 75.514662
F 0.938735 16.820470 75.514662
F 9.833957 1.286650 75.660762
F 9.833957 9.006880 75.660762
F 9.833957 16.727170 75.660762
F 18.936177 1.332320 75.739562
F 18.920277 8.712940 76.021362
F 12.046577 0.000014 76.609262
F 0.889531 3.771480 79.146362
F 0.889532 11.491670 79.146362
F 9.770437 3.860180 79.299562
F 9.770437 11.580370 79.299562
F 18.906677 4.053950 79.323462
F 18.661677 11.487670 79.261362
F 0.650213 3.939490 76.437362
F 0.650213 11.659770 76.437362
F 9.817607 3.860250 76.570262
F 9.817607 11.580470 76.570262
F 18.794077 3.881410 76.646762
F 18.733277 11.445670 76.557062
F 0.664738 1.177520 72.781362
F 0.664734 8.897750 72.781362
F 0.664752 16.617970 72.781362
F 9.881437 1.286640 72.931562
F 9.881437 9.006870 72.931562
F 9.881437 16.727070 72.931562
F 18.985777 1.450090 72.894562
F 18.817677 9.001340 73.148162
F 23.454977 8.975290 65.803462
F 3.112227 7.725000 76.468062
F 3.112227 15.445270 76.468062
F 25.429177 5.054980 82.988362
F 12.046577 7.720250 76.609262
F 12.046577 15.440470 76.609262
F 16.354477 12.919070 82.956862
F 21.061377 7.473330 76.873862
F 20.999177 15.347270 76.565362
F 18.992677 16.522270 68.475762
F 3.180817 5.147620 72.827862
F 3.180817 12.867870 72.827862
F 12.110077 5.146810 72.970462
F 12.110077 12.867070 72.970462
F 21.233677 5.011930 73.095162
F 21.164177 12.873970 72.921062
F 3.041797 5.125880 75.571262
F 3.041797 12.846070 75.571262
F 12.062477 5.146800 75.699562
F 12.062477 12.867070 75.699562
F 21.157277 4.920470 75.848062
F 21.068277 12.574770 75.685162
F 2.989687 7.736530 79.207862
F 2.989687 15.456770 79.207862
F 16.479777 5.199360 83.059062
F 11.998877 7.720260 79.338362
F 11.998877 15.440470 79.338362
F 7.472577 12.865470 82.900462
F 21.077077 7.694970 79.714662
F 21.097477 15.470670 79.305162
F 23.335977 8.977740 80.482162
F 5.370747 1.282640 75.586062
F 5.370747 9.002870 75.586062
F 5.370747 16.723070 75.586062
F 14.290877 1.286700 75.738462
F 14.290877 9.006940 75.738462
F 14.290877 16.727170 75.738462
F 23.485677 1.519030 75.725362
F 23.381277 8.970840 76.050062
F 18.638477 16.883870 73.095862
F 5.307367 3.864070 79.225062
F 5.307367 11.584270 79.225062
F 14.227277 3.860120 79.377262
F 14.227277 11.580370 79.377262
F 23.290177 3.734510 79.432962
F 23.047077 11.759470 79.567462
F 5.336697 3.864730 76.489862
F 5.336697 11.584970 76.489862
F 14.274977 3.860120 76.648162
F 14.274977 11.580370 76.648162
F 23.480277 4.036590 76.697462
F 23.380677 11.531770 76.718162
F 5.412367 1.283750 72.852062
F 5.412367 9.003980 72.852062
F 5.412367 16.724170 72.852062
F 14.338477 1.286700 73.009362
F 14.338477 9.006940 73.009362
F 14.338477 16.727170 73.009362
F 23.527777 1.295240 72.949662
F 23.315877 9.160630 73.265762
F 25.318477 7.652400 86.589662
F 7.588877 7.720450 76.531562
F 7.588877 15.440670 76.531562
F 7.472577 5.145210 82.900462
F 16.539877 7.702330 76.768662
F 16.477777 15.700670 76.751062
F 23.189977 1.120100 80.215062
F 25.649177 7.892610 76.878662
F 25.452577 15.258570 76.854462
F 25.432177 12.962870 80.257162
F 7.652417 5.146550 72.892662
F 7.652417 12.866770 72.892662
F 16.699977 5.105020 72.923562
F 16.508977 12.877570 73.078362
F 25.572977 5.114890 73.222262
F 25.806977 12.850270 73.281662
F 7.600927 5.145580 75.622562
F 7.600927 12.865770 75.622562
F 16.526077 5.134880 75.707162
F 16.519977 12.993770 75.891462
F 25.737577 5.323400 75.905162
F 25.703377 12.870870 75.992362
F 7.536147 7.721810 79.261662
F 7.536147 15.442070 79.261662
F 25.634377 5.130730 80.312162
F 16.463877 7.675900 79.519262
F 16.445077 15.454970 79.402162
F 14.211377 16.727170 80.286962
F 25.559977 7.719600 79.546762
F 25.571877 15.595770 79.515762
F 16.501877 12.787670 80.148462
F 0.830420 1.372460 82.789762
F 0.830420 9.092690 82.789762
F 0.830421 16.812970 82.789762
F 9.706937 1.286650 82.938362
F 9.706937 9.006880 82.938362
F 9.706937 16.727070 82.938362
F 18.560877 1.358840 82.792262
F 18.716477 9.008480 83.130862
F 23.227677 16.586470 75.733262
F 0.770029 3.777270 86.431662
F 0.770029 11.497470 86.431662
F 9.643427 3.860170 86.577062
F 9.643427 11.580370 86.577062
F 23.285377 16.606370 83.074962
F 25.662677 12.821370 65.921562
F 0.547769 3.939910 83.725462
F 0.547769 11.660170 83.725462
F 9.690217 3.860340 83.847862
F 9.690217 11.580570 83.847862
F 18.632477 3.883890 84.021862
F 18.616577 11.715370 83.889562
F 0.595723 1.203500 80.082662
F 0.595723 8.923730 80.082662
F 0.595723 16.643970 80.082662
F 9.753827 1.286510 80.209062
F 9.753827 9.006740 80.209062
F 9.753827 16.726970 80.209062
F 18.727877 1.362390 80.049562
F 18.715177 9.042800 80.395862
F 23.223177 16.692870 80.391262
F 2.988407 7.721080 83.744062
F 2.988407 15.441270 83.744062
F 16.631777 5.075090 80.244162
F 11.919577 7.720250 83.886862
F 11.919577 15.440470 83.886862
F 7.525417 12.866870 80.170362
F 21.012277 7.662920 83.930162
F 20.863977 15.368570 83.918362
F 14.211377 9.006930 80.286962
F 3.049537 5.144850 80.104162
F 3.049537 12.865070 80.104162
F 11.983077 5.146800 80.248062
F 11.983077 12.867070 80.248062
F 21.181977 5.073580 80.503662
F 20.682277 12.943770 80.194262
F 2.932247 5.132400 82.844962
F 2.932247 12.852670 82.844962
F 11.935377 5.146790 82.977162
F 11.935377 12.867070 82.977162
F 20.833677 5.127460 83.188462
F 20.938277 12.774370 83.037362
F 2.874457 7.733160 86.482262
F 2.874457 15.453370 86.482262
F 7.525417 5.146650 80.170362
F 11.871777 7.720260 86.615962
F 11.871777 15.440470 86.615962
F 25.464577 15.264870 83.927762
F 18.670177 11.444670 86.752062
F 16.695577 13.077270 65.582462
F 14.211377 1.286700 80.286962
F 5.243997 1.283010 82.863662
F 5.243997 9.003240 82.863662
F 5.243997 16.723470 82.863662
F 14.163777 1.286700 83.016062
F 14.163777 9.006940 83.016062
F 14.163777 16.727170 83.016062
F 23.105777 1.337630 82.952962
F 23.230477 8.979730 83.145762
F 20.804177 15.572770 86.692062
F 5.180767 3.863630 86.502162
F 5.180767 11.583870 86.502162
F 14.100277 3.860120 86.654862
F 14.100277 11.580370 86.654862
F 1.115897 1.303710 65.513162
F 23.491177 16.664070 68.419462
F 5.207977 3.866530 83.766162
F 5.207977 11.586770 83.766162
F 14.147877 3.860120 83.925762
F 14.147877 11.580370 83.925762
F 23.147477 3.753280 83.851662
F 23.123977 11.583770 83.840862
F 5.270547 1.280200 80.127262
F 5.270547 9.000430 80.127262
F 5.270547 16.720670 80.127262
F 12.173677 0.000012 69.331662
F 7.461987 0.000148 83.809062
F 3.160857 0.007832 71.917262
F 11.871777 0.000029 86.615962
F 2.874457 0.012923 86.482262
F 11.919577 0.000015 83.886862
F 2.988407 0.000846 83.744062
F 12.125977 0.000014 72.060762
F 7.536147 0.001573 79.261662
F 7.716007 0.000290 69.253762
F 7.588877 0.000217 76.531562
F 11.998877 0.000023 79.338362
F 2.989687 0.016300 79.207862
F 18.788077 16.713070 80.107562
F 21.306977 0.237270 76.489362
F 21.368977 5.154080 65.691362
F 16.818877 4.988690 65.723562
F 21.052777 0.016414 79.058262
F 25.789977 0.141327 69.444862
F 25.708077 0.272096 76.563962
F 21.125577 0.154008 69.487062
F 16.614077 0.117407 69.455062
F 0.709289 1.366600 90.073162
F 0.709289 9.086830 90.073162
F 0.709290 16.807070 90.073162
F 9.579937 1.286660 90.215862
F 9.579937 9.006890 90.215862
F 9.579937 16.727170 90.215862
F 18.463977 1.191420 90.379462
F 18.625577 9.045630 90.300762
F 18.588477 16.922970 87.575262
F 0.648391 3.783670 93.714462
F 0.648392 11.503870 93.714462
F 9.516437 3.860150 93.854662
F 9.516437 11.580370 93.854662
F 18.326877 3.688100 93.921062
F 18.530277 11.543970 93.776962
F 0.458892 3.928910 91.009362
F 0.458891 11.649170 91.009362
F 9.563257 3.860320 91.125462
F 9.563257 11.580570 91.125462
F 18.431577 3.769530 91.282762
F 18.805877 11.532870 91.078762
F 7.283277 0.001276 93.816662
F 7.031097 0.000517 108.371062
F 11.665477 0.000013 98.442062
F 9.626707 1.286480 87.486662
F 9.626707 9.006720 87.486662
F 9.626707 16.726970 87.486662
F 23.084377 16.566870 90.488362
F 20.141377 15.087970 108.534062
F 0.502301 16.652370 87.367462
F 2.866267 7.718980 91.022362
F 2.866267 15.439170 91.022362
F 18.229777 16.778970 102.133062
F 11.792577 7.720250 91.164462
F 11.792577 15.440470 91.164462
F 16.314577 12.997270 87.625262
F 20.896177 7.663450 91.102762
F 20.850677 15.399770 91.326362
F 15.976877 15.382370 105.852062
F 2.927377 5.147060 87.383362
F 2.927377 12.867270 87.383362
F 11.856077 5.146800 87.525662
F 11.856077 12.867070 87.525662
F 11.617777 0.000021 101.171062
F 23.066377 1.412260 87.836062
F 2.816707 5.135220 90.120062
F 2.816707 12.855470 90.120062
F 11.808277 5.146790 90.254762
F 11.808277 12.867070 90.254762
F 20.528677 5.058630 90.307962
F 20.924977 12.924070 90.212962
F 2.759517 7.730510 93.757562
F 2.759517 15.450770 93.757562
F 15.990577 7.773600 105.861062
F 11.744777 7.720260 93.893562
F 11.744777 15.440470 93.893562
F 18.679477 16.739670 90.406362
F 20.773277 7.637630 93.842862
F 20.489877 15.640670 94.040062
F 24.876377 7.362610 105.880062
F 5.117687 1.283370 90.140762
F 5.117687 9.003600 90.140762
F 5.117687 16.723870 90.140762
F 14.036777 1.286700 90.293662
F 14.036777 9.006940 90.293662
F 14.036777 16.727170 90.293662
F 23.004177 1.239470 90.515162
F 22.933677 9.061990 90.164662
F 7.157387 0.000940 101.094062
F 5.054667 3.863260 93.779362
F 5.054667 11.583470 93.779362
F 13.973277 3.860120 93.932462
F 13.973277 11.580370 93.932462
F 22.727777 3.770530 93.954662
F 22.946977 11.669670 93.858462
F 5.084157 3.865910 91.044062
F 5.084157 11.586170 91.044062
F 14.020877 3.860120 91.203362
F 14.020877 11.580370 91.203362
F 22.880177 3.787090 91.212162
F 22.970977 11.530470 91.160762
F 5.145977 1.280580 87.405062
F 5.145977 9.000810 87.405062
F 5.145977 16.721070 87.405062
F 14.084377 1.286700 87.564562
F 14.084377 9.006930 87.564562
F 14.084377 16.727170 87.564562
F 23.115277 8.912090 87.537062
F 0.502301 8.932100 87.367462
F 18.211877 3.831950 108.527062
F 7.335107 7.720390 91.086662
F 7.335107 15.440670 91.086662
F 25.216477 15.184870 93.815562
F 16.368277 7.781620 91.109662
F 16.279077 15.540970 91.300362
F 7.080107 15.441070 105.641062
F 25.233677 7.829030 91.285862
F 22.860977 16.644570 102.039062
F 7.031097 15.440970 108.371062
F 7.398537 5.146670 87.447862
F 7.398537 12.866870 87.447862
F 18.255777 16.937770 94.749862
F 2.643097 0.008905 101.037062
F 22.833877 1.237390 97.684962
F 23.126877 16.596570 94.871162
F 7.346257 5.145400 90.177962
F 7.346257 12.865670 90.177962
F 16.290277 5.145480 90.355862
F 16.369977 12.842870 90.408362
F 25.165077 5.147420 90.646662
F 25.332777 12.670170 90.233962
F 7.283277 7.721510 93.816662
F 7.283277 15.441770 93.816662
F 7.031097 7.720750 108.371062
F 16.234977 7.517500 93.931362
F 16.260377 15.478470 94.023462
F 7.080107 7.720850 105.641062
F 25.111177 7.546980 94.098562
F 25.503577 15.384570 91.002062
F 24.856977 12.623570 105.174062
F 0.587403 1.359250 97.355762
F 0.587403 9.079480 97.355762
F 0.587404 16.799670 97.355762
F 9.452947 1.286680 97.493462
F 9.452947 9.006910 97.493462
F 9.452947 16.727170 97.493462
F 18.331977 1.106400 97.600262
F 18.441677 8.933500 97.657562
F 18.375677 16.771470 97.492362
F 0.525799 3.788590 101.001062
F 0.525800 11.508870 101.001062
F 9.389427 3.860140 101.132062
F 9.389427 11.580370 101.132062
F 18.342877 3.707710 101.410062
F 18.446177 11.564370 101.191062
F 0.375490 3.914240 98.294262
F 0.375490 11.634470 98.294262
F 9.436447 3.860270 98.403062
F 9.436447 11.580470 98.403062
F 18.410877 3.649510 98.664862
F 18.409777 11.629070 98.458862
F 0.416795 1.224680 94.651062
F 0.416795 8.944910 94.651062
F 0.416795 16.665170 94.651062
F 9.499837 1.286520 94.764262
F 9.499837 9.006750 94.764262
F 9.499837 16.726970 94.764262
F 18.444177 1.165290 94.946762
F 18.488877 8.942830 94.967862
F 22.718477 11.371870 108.583062
F 2.743767 7.717010 98.301462
F 2.743767 15.437270 98.301462
F 24.837577 4.827660 104.811062
F 11.665477 7.720250 98.442062
F 11.665477 15.440470 98.442062
F 15.892377 12.850170 104.764062
F 20.572077 7.548780 98.336562
F 20.623377 15.402670 98.406262
F 7.208257 0.000170 98.364162
F 2.805207 5.149130 94.661262
F 2.805207 12.869370 94.661262
F 11.729077 5.146810 94.803262
F 11.729077 12.867070 94.803262
F 20.574377 5.106130 94.843262
F 20.709477 12.934070 94.617062
F 2.702757 5.137930 97.395262
F 2.702757 12.858170 97.395262
F 11.681277 5.146800 97.532362
F 11.681277 12.867070 97.532362
F 20.492577 4.890410 97.518762
F 20.636177 12.733270 97.447162
F 2.643097 7.729140 101.037062
F 2.643097 15.449370 101.037062
F 16.028577 5.216870 105.060062
F 11.617777 7.720250 101.171062
F 11.617777 15.440470 101.171062
F 7.094197 12.866270 104.733062
F 20.516477 7.489430 101.009062
F 20.569977 15.625970 101.217062
F 22.500877 8.873240 102.234062
F 4.991577 1.283700 97.418062
F 4.991577 9.003930 97.418062
F 4.991577 16.724170 97.418062
F 13.909777 1.286700 97.571262
F 13.909777 9.006940 97.571262
F 13.909777 16.727170 97.571262
F 20.683077 12.859370 87.534062
F 22.893477 8.781600 97.662662
F 22.300377 0.832458 105.102062
F 4.928217 3.863110 101.057062
F 4.928217 11.583370 101.057062
F 13.846177 3.860120 101.210062
F 13.846177 11.580370 101.210062
F 22.623177 3.581050 101.363062
F 22.821677 11.517870 101.296062
F 4.961317 3.865080 98.322262
F 4.961317 11.585270 98.322262
F 13.893877 3.860120 98.480962
F 13.893877 11.580370 98.480962
F 22.849977 3.839930 98.615662
F 22.661777 11.272470 98.668462
F 5.022597 1.281300 94.683162
F 5.022597 9.001530 94.683162
F 5.022597 16.721770 94.683162
F 13.957377 1.286700 94.842162
F 13.957377 9.006930 94.842162
F 13.957377 16.727170 94.842162
F 22.835477 1.121930 94.960262
F 22.935477 9.049800 94.869662
F 22.860177 16.726970 97.505162
F 7.208257 7.720400 98.364162
F 7.208257 15.440670 98.364162
F 7.094197 5.146060 104.733062
F 16.140077 7.576040 98.545962
F 16.197577 15.531370 98.512062
F 22.702977 1.069160 102.180062
F 25.128477 7.543980 98.514162
F 24.779077 15.049970 98.399662
F 24.941177 12.696670 102.392062
F 7.271667 5.146660 94.725362
F 7.271667 12.866870 94.725362
F 16.183277 5.026360 94.919962
F 16.273177 12.751570 94.843162
F 25.034077 4.909300 95.029662
F 25.226777 12.630570 94.850762
F 7.220397 5.145720 97.455262
F 7.220397 12.865970 97.455262
F 16.261877 5.088370 97.684362
F 16.188377 12.931170 97.667162
F 25.073177 4.849030 97.734162
F 25.058877 12.466870 97.621462
F 7.157387 7.721170 101.094062
F 7.157387 15.441370 101.094062
F 24.803977 4.933200 102.062062
F 16.156977 7.766650 101.335062
F 16.078677 15.465870 101.136062
F 13.830277 16.727170 102.120062
F 24.813477 7.631010 101.476062
F 25.093877 15.210970 101.301062
F 16.092677 12.915370 101.994062
F 0.133189 1.188950 104.857062
F 0.133183 8.909180 104.857062
F 0.133196 16.629470 104.857062
F 9.325797 1.286660 104.771062
F 9.325797 9.006900 104.771062
F 9.325797 16.727170 104.771062
F 18.113877 1.310870 104.857062
F 18.250877 8.903250 104.882062
F 16.328877 5.244110 87.684362
F 0.158164 3.918530 108.459062
F 0.158164 11.638770 108.459062
F 9.262117 3.860180 108.410062
F 9.262117 11.580370 108.410062
F 15.888977 7.682790 108.434062
F 7.335107 0.000155 91.086662
F 0.291004 3.880880 105.681062
F 0.291004 11.601070 105.681062
F 9.309567 3.860250 105.681062
F 9.309567 11.580470 105.681062
F 18.321077 3.881210 105.883062
F 18.050277 11.446670 105.829062
F 0.335452 1.243100 101.985062
F 0.335452 8.963340 101.985062
F 0.335452 16.683570 101.985062
F 9.373027 1.286570 102.042062
F 9.373027 9.006800 102.042062
F 9.373027 16.727070 102.042062
F 18.253077 1.069810 102.106062
F 18.354477 8.991590 102.100062
F 22.674477 3.571500 108.534062
F 2.595967 7.726280 105.575062
F 2.595967 15.446470 105.575062
F 16.153277 5.203670 102.165062
F 11.538477 7.720250 105.720062
F 11.538477 15.440470 105.720062
F 7.144767 12.866870 102.003062
F 20.271877 7.628410 105.961062
F 20.198377 15.249870 105.808062
F 13.830277 9.006930 102.120062
F 2.681487 5.150650 101.942062
F 2.681487 12.870870 101.942062
F 11.601977 5.146810 102.081062
F 11.601977 12.867070 102.081062
F 20.490377 5.191850 102.106062
F 20.597177 12.891870 102.161062
F 2.579827 5.134420 104.681062
F 2.579827 12.854670 104.681062
F 11.554277 5.146800 104.810062
F 11.554277 12.867070 104.810062
F 20.503877 5.080390 104.932062
F 20.330177 12.686770 104.876062
F 2.520787 7.734830 108.317062
F 2.520787 15.455070 108.317062
F 7.144767 5.146630 102.003062
F 11.490777 7.720250 108.449062
F 11.490777 15.440470 108.449062
F 24.848177 15.128770 106.131062
F 22.601777 16.368170 105.040062
F 15.903877 15.347370 108.507062
F 13.830277 1.286700 102.120062
F 4.858987 1.284700 104.695062
F 4.858987 9.004930 104.695062
F 4.858987 16.725170 104.695062
F 13.782677 1.286700 104.849062
F 13.782677 9.006940 104.849062
F 13.782677 16.727170 104.849062
F 24.898677 7.462730 108.608062
F 22.460877 8.772730 105.045062
F 11.744777 0.000027 93.893562
F 4.789137 3.860460 108.333062
F 4.789137 11.580670 108.333062
F 13.719177 3.860120 108.488062
F 13.719177 11.580370 108.488062
F 18.206977 16.806670 104.985062
F 0.502301 1.211870 87.367462
F 4.837807 3.864760 105.600062
F 4.837807 11.584970 105.600062
F 13.766777 3.860120 105.759062
F 13.766777 11.580370 105.759062
F 22.513677 3.512700 105.789062
F 22.509477 11.354370 105.943062
F 4.899717 1.282110 101.961062
F 4.899717 9.002340 101.961062
F 4.899717 16.722570 101.961062
F 11.792577 0.000015 91.164462
F 7.080107 0.000622 105.641062
F 2.759517 0.010275 93.757562
F 11.490777 0.000019 108.449062
F 2.520787 0.014599 108.317062
F 11.538477 0.000013 105.720062
F 2.595967 0.006047 105.575062
F 18.113477 11.448870 108.598062
F 24.717977 15.190470 108.869062
F 20.366577 7.473860 108.633062
F 18.655377 8.936110 87.452962
F 18.413377 1.260370 87.657962
F 22.974077 16.617570 87.738762
F 25.199177 5.130620 87.854762
F 25.178277 12.866570 87.441962
F 20.822277 5.157000 87.620162
F 16.146977 0.118453 91.311962
F 20.618077 -0.089599 98.503562
F 20.804877 -0.358185 93.878862
F 15.972977 -0.171911 98.502162
F 15.964777 -0.130998 101.164062
F 16.253177 -0.110292 94.018262
F 0.104395 1.226340 112.101062
F 0.104395 8.946570 112.101062
F 0.104395 16.666770 112.101062
F 9.198517 1.286610 112.049062
F 9.198517 9.006850 112.049062
F 9.198517 16.727070 112.049062
F 18.149977 1.163240 112.317062
F 18.306277 8.847270 112.190062
F 24.850077 12.666470 109.785062
F 0.056961 3.919390 115.737062
F 0.056961 11.639570 115.737062
F 9.134987 3.860210 115.687062
F 9.134987 11.580470 115.687062
F 18.112577 3.823680 115.935062
F 18.092777 11.279570 115.837062
F 0.213805 3.847980 112.952062
F 0.213805 11.568170 112.952062
F 9.182667 3.860250 112.958062
F 9.182667 11.580470 112.958062
F 18.121477 3.793520 113.135062
F 18.126677 11.345170 113.084062
F 9.246097 1.286570 109.319062
F 9.246097 9.006800 109.319062
F 9.246097 16.727070 109.319062
F 18.130277 1.122470 126.885062
F 22.346477 16.504270 109.525062
F 17.694077 10.911370 130.605062
F 2.456667 7.728040 112.848062
F 2.456667 15.448270 112.848062
F 24.447277 14.706970 130.347062
F 11.411377 7.720250 112.997062
F 11.411377 15.440470 112.997062
F 17.954277 3.319470 130.567062
F 20.342577 7.544820 113.322062
F 20.454777 15.384170 113.156062
F 0.049466 3.722130 130.324062
F 2.503197 5.133350 109.207062
F 2.503197 12.853570 109.207062
F 11.474977 5.146810 109.358062
F 11.474977 12.867070 109.358062
F 20.571977 4.834210 109.558062
F 22.522677 1.125210 119.538062
F 2.464857 5.135530 111.954062
F 2.464857 12.855770 111.954062
F 11.427277 5.146800 112.088062
F 11.427277 12.867070 112.088062
F 20.343577 4.962170 112.278062
F 20.380477 12.644470 112.380062
F 2.410067 7.729650 115.589062
F 2.410067 15.449870 115.589062
F 22.495677 10.965370 130.590062
F 11.363777 7.720250 115.726062
F 11.363777 15.440470 115.726062
F 6.690227 14.796770 130.188062
F 20.217477 7.652920 116.116062
F 20.345577 15.297470 115.991062
F 0.049465 11.442370 130.324062
F 4.725747 1.285230 111.972062
F 4.725747 9.005470 111.972062
F 4.725747 16.725670 111.972062
F 13.655677 1.286700 112.126062
F 13.655677 9.006930 112.126062
F 13.655677 16.727170 112.126062
F 22.497877 1.005730 112.380062
F 22.404577 8.674550 112.261062
F 18.191877 1.220720 119.447062
F 4.664207 3.860990 115.610062
F 4.664207 11.581270 115.610062
F 13.592177 3.860120 115.765062
F 13.592177 11.580370 115.765062
F 22.536477 3.443340 116.047062
F 22.422377 11.255670 115.905062
F 4.715147 3.864970 112.878062
F 4.715147 11.585170 112.878062
F 13.639777 3.860120 113.036062
F 13.639777 11.580370 113.036062
F 22.682577 3.623870 113.199062
F 22.645477 11.359270 113.079062
F 4.776307 1.281700 109.239062
F 4.776307 9.001930 109.239062
F 4.776307 16.722170 109.239062
F 13.703277 1.286700 109.397062
F 13.703277 9.006930 109.397062
F 13.703277 16.727170 109.397062
F 22.386277 0.859414 126.737062
F 22.344877 3.102950 130.629062
F 20.444077 12.366170 109.625062
F 6.950807 7.721800 112.918062
F 6.950807 15.442070 112.918062
F 6.690227 7.076530 130.188062
F 15.935677 7.677350 112.936062
F 15.932977 15.566570 113.085062
F 22.464977 8.778580 124.340062
F 24.648877 7.494350 113.424062
F 24.782877 15.179370 113.375062
F 24.729877 12.122270 126.802062
F 7.014947 5.145550 109.280062
F 7.014947 12.865770 109.280062
F 18.193577 1.385520 109.608062
F 17.979477 16.623170 109.435062
F 18.221577 16.650270 112.087062
F 24.593577 7.021790 130.627062
F 6.968137 5.146540 112.010062
F 6.968137 12.866770 112.010062
F 16.003177 5.126860 112.068062
F 15.921177 13.009070 112.311062
F 24.724377 4.879700 112.180062
F 24.964677 12.643170 112.481062
F 6.905267 7.720290 115.649062
F 6.905267 15.440570 115.649062
F 24.602077 4.741900 126.876062
F 15.734977 7.660420 115.857062
F 15.789477 15.226770 115.824062
F 22.757777 16.289470 117.010062
F 24.652577 7.400300 116.077062
F 24.774377 15.092970 116.005062
F 15.680277 12.821670 126.814062
F 0.010698 1.228190 119.374062
F 0.010698 8.948420 119.374062
F 0.010698 16.668670 119.374062
F 9.071547 1.286630 119.326062
F 9.071547 9.006860 119.326062
F 9.071547 16.727070 119.326062
F 15.930377 12.893170 109.469062
F 17.963477 8.738190 119.671062
F 6.905267 0.000058 115.649062
F 13.449477 16.725970 123.936062
F 15.466977 15.330270 127.799062
F 9.008137 3.859780 122.960062
F 9.008137 11.579970 122.960062
F 17.938077 3.612720 123.198062
F 17.860677 11.500970 123.176062
F 0.134380 3.838620 120.233062
F 0.134380 11.558870 120.233062
F 9.055877 3.860200 120.234062
F 9.055877 11.580470 120.234062
F 18.082177 3.826530 120.450062
F 18.063477 11.406270 120.451062
F 0.173614 1.303360 116.593062
F 0.173614 9.023600 116.593062
F 0.173614 16.743870 116.593062
F 9.119247 1.286590 116.597062
F 9.119247 9.006820 116.597062
F 9.119247 16.727070 116.597062
F 18.038077 1.244830 116.782062
F 17.891077 8.868400 116.987062
F 22.627277 8.757670 109.547062
F 2.346157 7.723130 120.125062
F 2.346157 15.443370 120.125062
F 15.626877 4.996910 126.580062
F 11.284377 7.720240 120.273062
F 11.284377 15.440470 120.273062
F 6.716507 12.831170 126.543062
F 20.220877 7.509610 120.560062
F 20.361577 15.162470 120.632062
F 13.449477 9.005740 123.936062
F 2.401127 5.141580 116.487062
F 2.401127 12.861770 116.487062
F 11.347877 5.146810 116.636062
F 11.347877 12.867070 116.636062
F 20.365777 4.991760 116.868062
F 20.252077 12.716770 116.833062
F 2.356657 5.139750 119.225062
F 2.356657 12.859970 119.225062
F 11.300277 5.146810 119.365062
F 11.300277 12.867070 119.365062
F 20.381477 4.982930 119.547062
F 20.294677 12.691670 119.704062
F 2.301317 7.725210 122.859062
F 2.301317 15.445470 122.859062
F 6.716507 5.110980 126.543062
F 11.236877 7.719840 122.999062
F 11.236877 15.440070 122.999062
F 24.766777 12.443670 124.230062
F 20.117077 7.620900 123.273062
F 20.230977 15.096870 123.325062
F 13.449477 1.285510 123.936062
F 4.603277 1.286530 119.248062
F 4.603277 9.006760 119.248062
F 4.603277 16.726970 119.248062
F 13.528677 1.286700 119.404062
F 13.528677 9.006930 119.404062
F 13.528677 16.727170 119.404062
F 18.157477 16.549270 116.731062
F 22.502577 8.861740 119.698062
F 22.669077 16.204670 119.654062
F 4.542077 3.859680 122.882062
F 4.542077 11.579870 122.882062
F 13.465177 3.859720 123.038062
F 13.465177 11.579970 123.038062
F 22.506677 3.371570 123.082062
F 22.497677 11.395570 123.356062
F 4.593427 3.863900 120.154062
F 4.593427 11.584170 120.154062
F 13.512777 3.860110 120.312062
F 13.512777 11.580370 120.312062
F 22.529677 3.657360 120.463062
F 22.490377 11.256370 120.591062
F 4.654117 1.282360 116.516062
F 4.654117 9.002590 116.516062
F 4.654117 16.722870 116.516062
F 13.576277 1.286700 116.675062
F 13.576277 9.006940 116.675062
F 13.576277 16.727170 116.675062
F 22.414777 0.878970 116.790062
F 22.500377 8.702850 116.941062
F 20.204577 7.104160 130.742062
F 6.824607 7.721660 120.194062
F 6.824607 15.441870 120.194062
F 24.699777 4.717080 124.200062
F 15.587777 7.496460 120.411062
F 15.879277 15.338170 120.287062
F 4.534227 16.723470 123.774062
F 24.683877 7.520360 120.586062
F 24.813077 14.867870 120.674062
F 15.687677 12.790870 124.016062
F 6.887527 5.145260 116.557062
F 6.887527 12.865470 116.557062
F 15.808477 5.036380 116.765062
F 15.810077 12.659870 116.787062
F 24.797877 4.829310 116.924062
F 24.726877 12.428770 116.882062
F 6.842497 5.146970 119.287062
F 6.842497 12.867170 119.287062
F 15.879277 4.921920 119.553062
F 15.927777 12.692470 119.556062
F 24.831377 4.790630 119.602062
F 24.754577 12.314270 119.642062
F 6.780267 7.719220 122.921062
F 6.780267 15.439470 122.921062
F 15.815177 5.023460 123.861062
F 15.668577 7.564660 123.148062
F 15.614977 15.280070 123.084062
F 4.534227 9.003230 123.774062
F 24.590577 7.398980 123.244062
F 24.909877 14.949170 123.361062
F 6.761717 12.864570 123.818062
F 15.469577 7.412550 127.837062
F 4.534227 1.283000 123.774062
F 6.700307 15.392870 127.466062
F 8.944687 1.249800 126.582062
F 8.944687 8.970030 126.582062
F 8.944687 16.690270 126.582062
F 22.521777 0.873543 124.181062
F 17.696877 8.834610 126.935062
F 17.693277 16.354170 126.737062
F 6.761717 5.144300 123.818062
F 6.700307 7.672620 127.466062
F 0.247976 16.740370 109.310062
F 22.538177 16.309470 124.008062
F 8.916997 3.218160 130.227062
F 8.916997 10.938370 130.227062
F 0.247976 1.299860 109.310062
F 15.739877 6.937560 130.515062
F 0.063232 3.823470 127.561062
F 0.063232 11.543670 127.561062
F 8.930497 3.811040 127.506062
F 8.930497 11.531270 127.506062
F 17.899977 3.685940 127.829062
F 17.952777 11.349970 127.814062
F 0.093432 1.315020 123.872062
F 0.093432 9.035250 123.872062
F 0.093432 16.755470 123.872062
F 8.992737 1.285440 123.858062
F 8.992737 9.005680 123.858062
F 8.992737 16.725870 123.858062
F 18.001977 0.909434 124.123062
F 17.731677 8.919590 124.024062
F 17.846577 16.380370 123.922062
F 2.242647 7.676810 127.349062
F 2.242647 15.397070 127.349062
F 22.416877 10.988970 127.894062
F 11.158977 7.671060 127.545062
F 11.158977 15.391270 127.545062
F 22.347977 3.348900 127.781062
F 20.091577 7.397710 127.981062
F 20.001977 15.060270 127.737062
F 13.387277 11.531170 127.584062
F 2.289097 5.142770 123.747062
F 2.289097 12.862970 123.747062
F 11.221077 5.145610 123.897062
F 11.221077 12.865870 123.897062
F 20.410377 4.906140 124.049062
F 20.173377 12.456070 124.169062
F 2.243827 5.104480 126.473062
F 2.243827 12.824670 126.473062
F 11.173077 5.109980 126.621062
F 11.173077 12.830170 126.621062
F 20.239277 4.902610 126.890062
F 20.252077 12.453070 126.833062
F 2.338217 7.206440 130.044062
F 2.338217 14.926670 130.044062
F 13.387277 3.810960 127.584062
F 11.146177 7.078620 130.265062
F 11.146177 14.798870 130.265062
F 24.550077 14.741470 127.683062
F 2.346157 0.002900 120.125062
F 18.201877 16.490570 119.425062
F 24.395877 7.239950 127.929062
F 4.489257 1.257490 126.494062
F 4.489257 8.977720 126.494062
F 4.489257 16.697970 126.494062
F 13.401377 1.249880 126.660062
F 13.401377 8.970110 126.660062
F 13.401377 16.690370 126.660062
F 20.305377 14.834770 130.389062
F 22.285077 8.465280 126.961062
F 22.381477 16.063270 126.764062
F 4.445097 3.216590 130.150062
F 4.445097 10.936770 130.150062
F 13.374477 3.218530 130.304062
F 13.374477 10.938770 130.304062
F 0.247976 9.020090 109.310062
F 22.692377 16.460570 112.173062
F 4.471587 3.815420 127.426062
F 4.471587 11.535670 127.426062
F 2.456667 0.007805 112.848062
F 11.411377 0.000012 112.997062
F 2.410067 0.009421 115.589062
F 11.363777 0.000016 115.726062
F 6.824607 0.001429 120.194062
F 6.950807 0.001569 112.918062
F 2.301317 0.004981 122.859062
F 11.284377 0.000004 120.273062
F 15.557777 14.850870 130.441062
F 22.455877 0.961207 109.547062
F 15.916777 5.184760 109.333062
F 24.794777 4.922120 109.593062
F 18.004777 8.826770 109.427062
F 26.819977 10.682370 130.492062
F 26.987677 3.320370 120.443062
F 26.879777 3.510270 113.246062
F 26.719677 3.102000 130.554062
F 2.201937 24.512270 2.724302
F 2.201937 32.232570 2.724302
F 11.102777 24.496570 2.892352
F 11.102777 32.216770 2.892352
F 20.031877 24.827070 3.090752
F 20.116377 32.508470 3.065952
F 2.145257 27.007270 6.373482
F 2.145257 34.727470 6.373482
F 2.145257 19.286970 6.373482
F 11.040577 27.022070 6.540072
F 8.557607 30.881270 21.039962
F 11.040577 19.301770 6.540072
F 19.869777 27.439270 6.786242
F 19.756377 19.458570 21.302662
F 19.827577 19.593070 6.638642
F 2.188277 27.043870 3.679352
F 26.515477 20.986770 10.481062
F 2.188277 19.323670 3.679352
F 11.088577 27.057670 3.815822
F 17.612477 20.719670 17.451162
F 11.088577 19.337470 3.815822
F 20.093977 27.383670 3.957792
F 17.565477 28.475570 17.589962
F 20.134077 19.543470 4.024622
F 2.113897 25.188370 0.050858
F 2.113897 17.468170 0.050858
F 2.113897 32.908570 0.050858
F 15.115477 26.809870 21.244862
F 11.115677 25.088970 0.171688
F 11.115677 32.809270 0.171688
F 22.071077 30.918770 21.382962
F 15.578377 25.055870 0.323856
F 4.392697 30.912370 3.699022
F 4.392697 23.192170 3.699022
F 13.317077 30.917770 3.854732
F 13.317077 23.197570 3.854732
F 22.318677 31.236670 4.034542
F 22.242777 23.742370 3.995492
F 4.429057 28.947170 0.052719
F 4.429057 21.226970 0.052718
F 13.344077 28.949070 0.210587
F 13.344077 21.228870 0.210586
F 17.824577 28.951870 0.304962
F 26.476277 28.790570 14.852662
F 4.404927 28.360170 2.769362
F 4.404927 20.639870 2.769362
F 13.331277 28.356670 2.931252
F 13.331277 20.636470 2.931252
F 22.168177 28.565170 3.054182
F 22.302777 21.058070 3.295562
F 4.346007 30.877070 6.419512
F 4.346007 23.156870 6.419512
F 13.269077 30.882170 6.578962
F 13.269077 23.161870 6.578962
F 22.284577 31.148270 6.672612
F 21.956077 23.662070 6.695342
F 6.641257 24.494370 2.817172
F 6.641257 32.214670 2.817172
F 15.589377 24.812970 3.064202
F 15.542977 32.375670 3.062222
F 24.608177 24.926870 3.163992
F 24.472977 32.444270 3.029872
F 6.578247 27.024670 6.463752
F 26.491877 23.438270 18.805462
F 6.578247 19.304470 6.463752
F 15.507077 27.172570 6.703532
F 8.621127 20.586970 17.401162
F 15.533977 19.443370 6.617402
F 24.341677 27.536270 6.910412
F 8.621127 28.307270 17.401162
F 24.350877 19.723970 6.725662
F 6.625627 27.060570 3.735972
F 22.167377 23.346070 21.395862
F 6.625627 19.340270 3.735972
F 15.598077 27.418170 4.022372
F 24.416277 24.958070 0.528171
F 15.626877 19.342170 4.004882
F 24.415077 27.413170 4.264182
F 17.731977 20.686170 14.846662
F 24.609177 19.659670 4.124042
F 6.654037 25.088970 0.094116
F 6.654037 32.809270 0.094116
F 15.464677 32.716570 0.312060
F 24.304377 19.728770 21.610562
F 26.708377 31.150470 21.415362
F 20.016677 17.218870 0.378330
F 8.859617 30.917970 3.776842
F 8.859617 23.197770 3.776842
F 17.889777 31.216870 3.836812
F 17.756877 23.400270 3.957232
F 26.421977 20.874570 15.098762
F 26.593777 21.020970 7.747072
F 8.887607 28.948870 0.132986
F 8.887607 21.228670 0.132986
F 26.734377 31.346770 6.857282
F 6.372297 19.303270 18.269862
F 8.873427 28.356370 2.853692
F 8.873427 20.636070 2.853692
F 17.915677 28.660270 3.026782
F 17.717777 20.751270 3.172392
F 6.435807 24.444770 14.631062
F 6.324587 27.023470 21.002562
F 8.811447 30.882470 6.501342
F 8.811447 23.162170 6.501342
F 17.912677 31.092470 6.689332
F 17.684977 23.440470 6.635032
F 8.557607 23.160970 21.039962
F 6.435807 32.164970 14.631062
F 2.084707 24.464270 9.993532
F 2.084707 32.184470 9.993532
F 10.977277 24.447370 10.163662
F 10.977277 32.167670 10.163662
F 20.065577 24.516170 10.505062
F 19.883677 32.332570 10.431662
F 2.021457 27.003870 13.631462
F 2.021457 34.724070 13.631462
F 2.021457 19.283570 13.631462
F 10.913777 27.020870 13.801162
F 17.600777 28.306670 14.980262
F 10.913777 19.300570 13.801162
F 19.969577 27.095170 14.023362
F 26.889477 31.393770 11.332462
F 19.991777 19.504870 14.008062
F 2.068547 27.003770 10.931262
F 2.068547 34.724070 10.931262
F 2.068547 19.283570 10.931262
F 10.961377 27.020870 11.072162
F 8.668757 20.586970 14.671662
F 10.961377 19.300570 11.072162
F 19.918477 27.035170 11.347362
F 24.427277 27.223970 18.630362
F 20.055677 19.467070 11.171262
F 2.130247 24.464070 7.294742
F 2.130247 32.184270 7.294742
F 11.024877 24.447770 7.437742
F 11.024877 32.167970 7.437742
F 19.662477 25.020170 7.734042
F 20.117077 32.425270 7.767502
F 4.266347 30.875870 10.958462
F 4.266347 23.155670 10.958462
F 13.189877 30.880970 11.111062
F 13.189877 23.160670 11.111062
F 22.303277 31.139570 11.373362
F 22.385077 23.366670 11.305262
F 4.329797 28.312670 7.324132
F 4.329797 20.592470 7.324132
F 13.253377 28.307870 7.476642
F 13.253377 20.587670 7.476642
F 22.097177 28.697570 7.792072
F 22.069177 20.741370 7.552962
F 4.282387 28.312570 10.043562
F 4.282387 20.592370 10.043562
F 13.205777 28.307470 10.202562
F 13.205777 20.587270 10.202562
F 22.091377 28.498870 10.497762
F 22.138377 20.797370 10.217862
F 4.218857 30.875870 13.681062
F 4.218857 23.155670 13.681062
F 13.142277 30.880970 13.840062
F 13.142277 23.160670 13.840062
F 21.923477 31.220270 14.099262
F 22.236477 23.319370 14.114562
F 6.515127 24.444770 10.087562
F 6.515127 32.164970 10.087562
F 15.567677 24.644170 10.223562
F 15.314877 32.199070 10.160262
F 24.376377 24.649170 10.408762
F 24.494777 32.435770 10.404962
F 6.451617 27.023470 13.725062
F 26.330277 20.901670 17.938662
F 6.451617 19.303270 13.725062
F 15.446177 27.057470 14.021262
F 17.690777 23.206470 18.549062
F 15.464077 19.485770 14.027862
F 24.377877 27.148570 14.035862
F 17.594477 31.030170 18.358662
F 24.430477 19.539770 13.950762
F 6.499327 27.023470 10.992462
F 15.339877 24.494870 14.879662
F 6.499327 19.303270 10.992462
F 15.392277 27.085470 11.252662
F 15.362077 19.403570 18.417262
F 15.483377 19.402670 11.169362
F 24.354877 27.317770 11.290462
F 8.605257 23.160970 18.310462
F 24.292477 19.626570 11.388462
F 6.562877 24.445270 7.358112
F 6.562877 32.165470 7.358112
F 15.353777 24.587570 7.504412
F 15.497277 32.257570 7.382202
F 24.265977 24.888870 7.724762
F 24.477677 32.564870 7.509192
F 8.732287 30.881270 11.033062
F 8.732287 23.160970 11.033062
F 17.599777 30.900270 11.224362
F 17.611577 23.106170 11.237262
F 24.480177 24.721770 15.006462
F 17.556977 31.028070 21.049862
F 8.795677 28.307570 7.398622
F 8.795677 20.587370 7.398622
F 17.608877 28.675170 7.717662
F 17.557377 20.869370 7.463392
F 15.321077 32.243170 14.692362
F 24.274277 19.462570 18.876662
F 8.748127 28.307270 10.124962
F 8.748127 20.586970 10.124962
F 17.701477 28.229070 10.498362
F 17.757977 20.591170 10.076962
F 26.664777 31.192570 4.126452
F 15.297177 27.033370 18.547062
F 8.684637 30.881270 13.762362
F 8.684637 23.160970 13.762362
F 17.516877 30.901270 13.912062
F 17.513777 23.259870 14.031162
F 22.197277 28.780370 0.266610
F 15.281277 19.432570 21.108962
F 1.957967 24.464370 17.270262
F 1.957967 32.184670 17.270262
F 10.850277 24.447370 17.439862
F 10.850277 32.167570 17.439862
F 19.754977 24.643270 17.488762
F 19.788077 32.381170 17.624262
F 1.894437 27.003870 20.909062
F 1.894437 34.724070 20.909062
F 1.894437 19.283570 20.909062
F 10.786677 27.020870 21.078662
F 8.668757 28.307270 14.671662
F 10.786677 19.300570 21.078662
F 6.324587 19.303270 21.002562
F 8.605257 30.881270 18.310462
F 22.152877 21.177970 0.515581
F 1.941577 27.003870 18.208762
F 1.941577 34.724070 18.208762
F 1.941577 19.283570 18.208762
F 10.834377 27.020870 18.349562
F 26.399177 31.487570 14.060162
F 10.834377 19.300570 18.349562
F 19.985777 27.250570 18.525062
F 24.092877 32.588570 15.106462
F 19.773577 19.650670 18.578962
F 2.005087 24.464370 14.569962
F 2.005087 32.184670 14.569962
F 10.897877 24.447370 14.710762
F 10.897877 32.167570 14.710762
F 19.945777 24.397170 14.763862
F 19.575577 32.462870 14.676862
F 4.139357 30.875870 18.235962
F 4.139357 23.155670 18.235962
F 13.062877 30.880970 18.388462
F 13.062877 23.160670 18.388462
F 22.099177 31.024570 18.616962
F 22.076477 23.515970 18.642562
F 4.202867 28.312570 14.597162
F 4.202867 20.592370 14.597162
F 13.126377 28.307470 14.749662
F 13.126377 20.587270 14.749662
F 22.227477 28.521870 14.961362
F 22.238077 20.766870 15.038162
F 4.155347 28.312570 17.319762
F 4.155347 20.592370 17.319762
F 13.078777 28.307470 17.478762
F 13.078777 20.587270 17.478762
F 22.151077 28.611870 17.712562
F 22.111577 20.807270 17.729662
F 4.091827 30.875870 20.958562
F 4.091827 23.155670 20.958562
F 13.015177 30.880970 21.117562
F 13.015177 23.160670 21.117562
F 17.515477 23.173470 21.199762
F 6.372297 27.023470 18.269862
F 6.388117 24.444770 17.363762
F 6.388117 32.164970 17.363762
F 15.390377 24.334070 17.619762
F 15.320777 32.185670 17.497362
F 24.290977 24.603070 17.659362
F 24.191277 32.461270 17.806562
F 24.260077 27.209870 21.336862
F 19.639277 27.090470 21.210162
F 26.637777 31.234170 18.721362
F 20.151177 25.027970 0.417068
F 19.883477 32.887270 0.461034
F 17.872677 21.242970 0.451149
F 26.584377 28.757770 17.680362
F 26.845077 21.051070 3.117572
F 26.677077 28.823270 10.638262
F 26.845377 28.694970 3.077472
F 26.767177 23.530070 14.162962
F 26.896177 23.489070 21.392662
F 26.522677 28.883970 7.888712
F 26.736977 23.504370 11.346062
F 24.431177 32.658170 0.292566
F 1.830927 24.464370 24.547862
F 1.830937 32.184670 24.547862
F 10.723177 24.447370 24.717462
F 10.723177 32.167570 24.717462
F 19.622277 24.452570 24.971662
F 19.755477 32.160070 24.948362
F 1.767407 27.003870 28.186662
F 1.767407 34.724070 28.186662
F 1.767407 19.283570 28.186662
F 10.659677 27.020870 28.356262
F 26.481377 28.422570 32.326662
F 10.659677 19.300570 28.356262
F 19.650977 27.187270 28.470162
F 1.878057 32.184670 21.847562
F 19.703677 19.269670 28.497062
F 1.814547 27.003870 25.486362
F 1.814547 34.724070 25.486362
F 1.814547 19.283570 25.486362
F 10.707277 27.020870 25.627162
F 26.276077 31.020070 40.602562
F 10.707277 19.300570 25.627162
F 19.681277 27.168870 25.805462
F 8.287667 20.586970 36.504462
F 19.872977 19.268870 25.799562
F 21.599277 23.332870 43.299262
F 26.072077 20.915970 39.449662
F 10.770877 24.447370 21.988362
F 10.770877 32.167570 21.988362
F 26.350177 23.408570 35.918462
F 26.072977 23.615170 43.274262
F 4.012327 30.875870 25.513562
F 4.012327 23.155670 25.513562
F 12.935777 30.880970 25.666062
F 12.935777 23.160670 25.666062
F 21.950477 31.054170 25.917762
F 22.148677 23.349970 25.929562
F 4.075837 28.312570 21.874762
F 4.075837 20.592370 21.874762
F 12.999377 28.307470 22.027262
F 12.999377 20.587270 22.027262
F 26.210777 28.430070 36.841862
F 14.973577 32.167670 36.621362
F 4.028317 28.312570 24.597362
F 4.028317 20.592370 24.597362
F 12.951677 28.307470 24.756362
F 12.951677 20.587270 24.756362
F 21.914977 28.431970 24.935062
F 22.128577 20.774470 25.031562
F 3.964797 30.875870 28.236162
F 3.964797 23.155670 28.236162
F 12.888177 30.880970 28.395162
F 12.888177 23.160670 28.395162
F 21.994677 30.840370 28.694562
F 21.878877 23.268270 28.588162
F 6.261077 24.444770 24.641362
F 6.261077 32.164970 24.641362
F 15.270777 24.331170 25.033862
F 15.219577 32.188570 24.912062
F 24.353977 24.781370 24.869462
F 24.226377 32.408870 24.920762
F 6.197557 27.023470 28.280162
F 26.406877 30.992870 28.689262
F 6.197557 19.303270 28.280162
F 15.183077 27.138870 28.537062
F 15.171677 24.299670 22.355262
F 15.116777 19.290570 28.569662
F 24.260777 27.091070 28.451562
F 23.998077 32.357070 36.817262
F 24.163077 19.421970 28.678062
F 6.245267 27.023470 25.547462
F 26.313977 20.623970 29.697962
F 6.245267 19.303270 25.547462
F 15.239877 27.017970 25.846862
F 1.878057 24.464370 21.847562
F 15.143677 19.164370 25.733962
F 24.229677 27.440070 25.713762
F 19.780077 24.398170 22.295362
F 24.410777 19.458970 25.948762
F 6.308777 24.444770 21.908662
F 6.308777 32.164970 21.908662
F 14.910077 19.300570 40.260162
F 23.777277 19.532170 43.099362
F 24.292177 32.220370 22.184962
F 21.799577 30.931570 43.218262
F 8.478227 30.881270 25.588062
F 8.478227 23.160970 25.588062
F 17.308577 30.906570 25.819262
F 17.394877 23.157670 25.738162
F 23.886277 27.113170 40.564462
F 23.731677 27.411770 43.413762
F 8.541727 28.307270 21.949262
F 8.541727 20.586970 21.949262
F 19.879077 32.261170 22.140162
F 17.366977 28.329470 36.547962
F 14.973577 24.447370 36.621362
F 24.479977 24.658770 22.190862
F 8.494097 28.307270 24.678762
F 8.494097 20.586970 24.678762
F 17.266677 28.412670 24.731762
F 17.546777 20.383670 24.782062
F 26.555877 23.199370 28.691762
F 6.054707 32.164970 36.463862
F 8.430567 30.881270 28.317562
F 8.430567 23.160970 28.317562
F 17.320977 30.969270 28.495062
F 17.330677 23.238370 28.463762
F 26.386177 31.227970 33.367262
F 17.131277 22.997270 43.198462
F 1.703897 24.464370 31.825462
F 1.703897 32.184670 31.825462
F 10.596177 24.447370 31.995062
F 10.596177 32.167570 31.995062
F 19.605277 24.411670 32.027462
F 19.682777 32.253970 32.029162
F 1.640377 27.003870 35.464262
F 1.640377 34.724070 35.464262
F 1.640377 19.283570 35.464262
F 10.532677 27.020870 35.633862
F 17.120577 20.634970 39.381862
F 10.532677 19.300570 35.633862
F 19.651477 27.146870 35.720062
F 24.059377 24.476870 36.814562
F 19.409477 19.356070 35.802362
F 1.687517 27.003870 32.763962
F 1.687517 34.724070 32.763962
F 1.687517 19.283570 32.763962
F 10.580277 27.020870 32.904762
F 17.063877 28.311670 39.109162
F 10.580277 19.300570 32.904762
F 19.673677 27.254970 33.055162
F 17.200377 23.323670 40.365062
F 19.456277 19.412770 33.042862
F 1.751027 24.464370 29.125162
F 1.751027 32.184670 29.125162
F 10.643777 24.447370 29.265962
F 10.643777 32.167570 29.265962
F 19.607877 24.502070 29.297262
F 19.607077 32.213970 29.327962
F 3.885297 30.875870 32.791162
F 3.885297 23.155670 32.791162
F 12.808777 30.880970 32.943662
F 12.808777 23.160670 32.943662
F 21.947377 30.988370 33.143962
F 21.878377 23.388670 32.959962
F 3.948807 28.312570 29.152362
F 3.948807 20.592370 29.152362
F 12.872277 28.307470 29.304862
F 12.872277 20.587270 29.304862
F 21.933677 28.332270 29.380862
F 21.868077 20.597570 29.316662
F 3.901287 28.312570 31.874962
F 3.901287 20.592370 31.874962
F 12.824677 28.307470 32.033962
F 12.824677 20.587270 32.033962
F 21.850677 28.519870 32.052462
F 21.717077 20.686370 32.202462
F 3.837767 30.875870 35.513762
F 3.837767 23.155670 35.513762
F 12.761177 30.880970 35.672762
F 12.761177 23.160670 35.672762
F 21.725077 31.123070 35.789962
F 21.849477 23.090570 35.638762
F 6.134047 24.444770 31.918962
F 6.134047 32.164970 31.918962
F 15.088377 24.536170 32.309462
F 15.010177 32.248170 32.230462
F 24.141177 24.632070 32.155662
F 24.139977 32.337070 32.321462
F 6.070527 27.023470 35.557762
F 26.451277 23.499470 25.892162
F 6.070527 19.303270 35.557762
F 14.989477 27.020870 35.711662
F 14.989477 34.741070 35.711662
F 14.989477 19.300570 35.711662
F 24.027477 27.055370 35.928962
F 8.287667 28.307270 36.504462
F 24.022177 19.379470 35.966862
F 6.118237 27.023470 32.825062
F 19.312177 19.319770 43.215262
F 6.118237 19.303270 32.825062
F 15.161177 27.114370 33.026762
F 26.271477 31.256770 43.320762
F 15.071077 19.271870 32.918962
F 24.221577 27.191070 33.154162
F 17.191177 30.899370 40.233862
F 23.711877 19.331670 33.281762
F 6.181747 24.444770 29.186262
F 6.181747 32.164970 29.186262
F 15.043677 24.560070 29.425762
F 15.052677 32.292470 29.498862
F 24.282777 24.525670 29.442562
F 24.164577 32.131770 29.636762
F 8.351187 30.881270 32.865662
F 8.351187 23.160970 32.865662
F 17.379077 30.955470 32.862162
F 17.310477 23.184970 32.850662
F 21.899577 28.313570 22.250062
F 25.957077 20.593470 32.389762
F 8.414697 28.307270 29.226862
F 8.414697 20.586970 29.226862
F 17.373377 28.472870 29.465762
F 17.330877 20.747270 29.296162
F 23.918377 19.552370 40.357062
F 6.054707 24.444770 36.463862
F 8.367067 28.307270 31.956362
F 8.367067 20.586970 31.956362
F 17.439877 28.339970 32.096462
F 17.232477 20.601070 32.035562
F 17.202377 31.006970 42.937362
F 26.556977 28.521470 22.294162
F 8.303537 30.881270 35.595162
F 8.303537 23.160970 35.595162
F 17.178877 30.971170 35.542262
F 17.321177 23.153770 35.821962
F 15.186077 32.275070 22.023062
F 26.075577 23.471570 40.488162
F 1.576867 24.464370 39.103062
F 1.576867 32.184670 39.103062
F 10.469177 24.447370 39.272662
F 10.469177 32.167570 39.272662
F 19.372777 24.529570 39.411962
F 19.488577 32.127370 39.237162
F 1.513347 27.003870 42.741862
F 1.513347 34.724070 42.741862
F 1.513347 19.283570 42.741862
F 10.405577 27.020870 42.911462
F 8.240027 20.586970 39.233962
F 10.405577 19.300570 42.911462
F 26.312477 31.161070 26.089862
F 8.224157 23.160970 40.143262
F 26.536377 20.853870 22.540262
F 1.560487 27.003870 40.041562
F 1.560487 34.724070 40.041562
F 1.560487 19.283570 40.041562
F 10.453277 27.020870 40.182362
F 8.240027 28.307270 39.233962
F 10.453277 19.300570 40.182362
F 19.326177 27.116270 40.433762
F 8.224157 30.881270 40.143262
F 19.277077 19.348670 40.389362
F 1.623997 24.464370 36.402762
F 1.623997 32.184670 36.402762
F 10.516777 24.447370 36.543562
F 10.516777 32.167570 36.543562
F 19.686777 24.328870 36.672262
F 19.497277 32.146570 36.551362
F 3.758267 30.875870 40.068762
F 3.758267 23.155670 40.068762
F 12.681777 30.880970 40.221262
F 12.681777 23.160670 40.221262
F 21.706777 31.004970 40.436162
F 21.419577 23.367570 40.654962
F 3.821777 28.312570 36.429962
F 3.821777 20.592370 36.429962
F 12.745277 28.307470 36.582462
F 12.745277 20.587270 36.582462
F 21.795077 28.488170 36.743262
F 21.682077 20.669670 36.793962
F 3.774257 28.312570 39.152562
F 3.774257 20.592370 39.152562
F 12.697677 28.307470 39.311562
F 12.697677 20.587270 39.311562
F 21.636277 28.326270 39.570662
F 21.432477 20.836870 39.586162
F 3.710737 30.875870 42.791362
F 3.710737 23.155670 42.791362
F 12.634077 30.880970 42.950362
F 12.634077 23.160670 42.950362
F 26.622277 20.874370 25.204962
F 17.551177 20.540670 22.033862
F 6.007017 24.444770 39.196562
F 6.007017 32.164970 39.196562
F 14.925977 24.447370 39.350462
F 14.925977 32.167670 39.350462
F 23.852177 24.593470 39.537862
F 23.968477 32.280170 39.641062
F 5.943497 27.023470 42.835362
F 8.176507 23.160970 42.872762
F 5.943497 19.303270 42.835362
F 14.862477 27.020870 42.989262
F 14.862477 34.741070 42.989262
F 14.862477 19.300570 42.989262
F 19.331377 27.029970 43.177962
F 17.271177 20.596270 36.654162
F 26.218577 28.420070 39.651262
F 5.991207 27.023470 40.102662
F 8.176507 30.881270 42.872762
F 5.991207 19.303270 40.102662
F 14.910077 27.020870 40.260162
F 14.910077 34.741070 40.260162
F 26.560277 28.584270 25.100362
F 26.284077 23.260270 33.210662
F 26.450777 28.372670 29.672162
F 26.363077 31.074270 36.046962
F 26.224277 20.847570 36.773862
F 15.169477 35.009370 28.638262
F 21.872477 20.752370 22.389862
F 17.380177 28.468870 22.007162
F 24.020577 34.980170 33.273362
F 15.236277 34.871170 25.684162
F 19.664877 34.826370 25.834362
F 1.449837 24.464370 46.380662
F 1.449837 32.184670 46.380662
F 10.342077 24.447370 46.550262
F 10.342077 32.167570 46.550262
F 19.314177 24.703170 46.769862
F 19.248077 32.427870 46.825262
F 1.386317 27.003870 50.019462
F 1.386317 34.724070 50.019462
F 1.386317 19.283570 50.019462
F 10.278577 27.020870 50.189062
F 26.003977 20.932970 61.260962
F 10.278577 19.300570 50.189062
F 19.270777 26.904070 50.512362
F 1.496967 32.184670 43.680362
F 19.259977 19.485570 50.218562
F 1.433457 27.003870 47.319162
F 1.433457 34.724070 47.319162
F 1.433457 19.283570 47.319162
F 10.326277 27.020870 47.459962
F 26.052777 28.632770 44.376462
F 10.326277 19.300570 47.459962
F 19.169577 27.147170 47.766762
F 21.579077 20.737470 44.205462
F 19.377377 19.365670 47.461762
F 25.820477 20.869670 58.541062
F 25.885177 23.153170 65.112162
F 10.389777 24.447370 43.821162
F 10.389777 32.167570 43.821162
F 7.843067 23.160970 61.976062
F 23.574977 32.360470 58.671862
F 3.631237 30.875870 47.346362
F 3.631237 23.155670 47.346362
F 12.554777 30.880970 47.498862
F 12.554777 23.160670 47.498862
F 21.362177 31.153470 47.639262
F 21.618277 23.529570 47.678262
F 3.694747 28.312570 43.707562
F 3.694747 20.592370 43.707562
F 12.618277 28.307470 43.860062
F 12.618277 20.587270 43.860062
F 26.058877 20.717970 54.121362
F 26.102877 20.888870 46.832562
F 3.647227 28.312570 46.430162
F 3.647227 20.592370 46.430162
F 12.570577 28.307470 46.589162
F 12.570577 20.587270 46.589162
F 21.445277 28.536870 46.994062
F 21.615577 20.882070 46.886362
F 3.583707 30.875870 50.068962
F 3.583707 23.155670 50.068962
F 12.507077 30.880970 50.227962
F 12.507077 23.160670 50.227962
F 21.418877 30.936870 50.436862
F 21.386477 23.280870 50.458662
F 5.879987 24.444770 46.474162
F 5.879987 32.164970 46.474162
F 14.798977 24.447370 46.628062
F 14.798977 32.167670 46.628062
F 23.865877 24.633770 46.826762
F 23.696377 32.296570 46.819562
F 5.816467 27.023470 50.112962
F 19.210577 19.397770 64.892662
F 5.816467 19.303270 50.112962
F 14.735477 27.020870 50.266862
F 14.735477 34.741070 50.266862
F 14.735477 19.300570 50.266862
F 23.767277 26.997470 50.455462
F 26.076177 30.945470 62.362262
F 23.869177 19.439270 50.421962
F 5.864167 27.023470 47.380262
F 26.305977 23.447970 47.709462
F 5.864167 19.303270 47.380262
F 14.783077 27.020870 47.537762
F 14.783077 34.741070 47.537762
F 14.783077 19.300570 47.537762
F 23.767977 27.104770 47.634462
F 1.496967 24.464370 43.680362
F 23.860577 19.547670 47.590362
F 5.927677 24.444770 43.741462
F 5.927677 32.164970 43.741462
F 14.846577 24.447370 43.898962
F 14.846577 32.167670 43.898962
F 26.095477 20.772070 51.355962
F 23.763977 24.588770 58.647462
F 8.097127 30.881270 47.420862
F 8.097127 23.160970 47.420862
F 17.082577 31.024370 47.720162
F 17.102677 23.042270 47.451862
F 19.011577 26.881170 64.871962
F 16.657277 23.129470 64.861662
F 8.160637 28.307270 43.782062
F 8.160637 20.586970 43.782062
F 14.592477 32.167670 58.454162
F 25.951977 31.304670 47.965262
F 14.592477 24.447370 58.454162
F 26.070977 28.540770 47.085162
F 8.112997 28.307270 46.511562
F 8.112997 20.586970 46.511562
F 17.001277 28.410370 46.705962
F 17.098377 20.458770 46.767562
F 23.391777 27.010370 64.982262
F 16.682977 30.958670 64.838662
F 8.049477 30.881270 50.150362
F 8.049477 23.160970 50.150362
F 17.030777 30.886270 50.369862
F 16.990377 23.031070 50.125562
F 21.151277 30.849670 64.760762
F 25.915377 23.218970 50.357462
F 1.322807 24.464370 53.658262
F 1.322807 32.184670 53.658262
F 10.215077 24.447370 53.827862
F 10.215077 32.167570 53.827862
F 19.192777 24.582270 54.190362
F 19.198477 32.108970 54.121562
F 1.259277 27.003870 57.297062
F 1.259287 34.724070 57.297062
F 1.259287 19.283570 57.297062
F 10.151577 27.020870 57.466662
F 16.873777 20.387570 61.261762
F 10.151577 19.300570 57.466662
F 19.135677 27.193570 57.556962
F 16.834277 23.124070 62.135962
F 19.324977 19.605570 57.591862
F 1.306427 27.003870 54.596762
F 1.306427 34.724070 54.596762
F 1.306427 19.283570 54.596762
F 10.199177 27.020870 54.737562
F 16.784877 28.443670 61.253762
F 10.199177 19.300570 54.737562
F 19.138377 27.272870 54.828262
F 7.843067 30.881270 61.976062
F 19.340977 19.345270 54.946462
F 1.369927 24.464370 50.957962
F 1.369927 32.184670 50.957962
F 10.262677 24.447370 51.098762
F 10.262677 32.167570 51.098762
F 19.044077 24.317470 51.370662
F 19.158077 32.453670 51.350262
F 3.504207 30.875870 54.623962
F 3.504207 23.155670 54.623962
F 12.427677 30.880970 54.776462
F 12.427677 23.160670 54.776462
F 21.552477 30.951870 54.929362
F 21.395677 23.300570 54.985362
F 3.567707 28.312570 50.985162
F 3.567707 20.592370 50.985162
F 12.491177 28.307470 51.137662
F 12.491177 20.587270 51.137662
F 21.529277 28.343870 51.289262
F 21.463077 20.476970 51.260562
F 3.520197 28.312570 53.707762
F 3.520197 20.592370 53.707762
F 12.443577 28.307470 53.866762
F 12.443577 20.587270 53.866762
F 21.504877 28.350170 53.995462
F 21.299477 20.688570 54.008262
F 3.456677 30.875870 57.346562
F 3.456677 23.155670 57.346562
F 12.380077 30.880970 57.505562
F 12.380077 23.160670 57.505562
F 21.636277 30.715070 57.595762
F 21.443977 23.441370 57.698462
F 5.752957 24.444770 53.751762
F 5.752957 32.164970 53.751762
F 14.671877 24.447370 53.905662
F 14.671877 32.167670 53.905662
F 23.915777 24.573870 54.171462
F 23.797677 32.294570 54.021862
F 5.689437 27.023470 57.390562
F 24.011777 32.256570 44.161162
F 5.689437 19.303270 57.390562
F 14.608377 27.020870 57.544462
F 14.608377 34.741070 57.544462
F 14.608377 19.300570 57.544462
F 23.806777 27.256470 57.793162
F 16.907077 20.629470 58.495662
F 23.776577 19.538070 57.393762
F 5.737137 27.023470 54.657862
F 25.984777 28.734170 58.608962
F 5.737137 19.303270 54.657862
F 14.656077 27.020870 54.815362
F 14.656077 34.741070 54.815362
F 14.656077 19.300570 54.815362
F 23.755177 27.138570 55.037062
F 16.658577 28.377570 58.535962
F 23.809377 19.308870 54.762562
F 5.800647 24.444770 51.019062
F 5.800647 32.164970 51.019062
F 14.719577 24.447370 51.176562
F 14.719577 32.167670 51.176562
F 23.762477 24.565370 51.400162
F 23.768777 32.082870 51.300962
F 7.970097 30.881270 54.698462
F 7.970097 23.160970 54.698462
F 16.922977 31.065670 54.846362
F 16.778677 23.236370 54.816362
F 26.086977 23.449870 57.695762
F 17.031077 20.414570 44.034762
F 8.033607 28.307270 51.059662
F 8.033607 20.586970 51.059662
F 17.049577 28.372070 51.298362
F 16.801577 20.669970 51.291662
F 25.835377 28.579570 61.319262
F 25.876077 31.198470 57.660762
F 7.985967 28.307270 53.789162
F 7.985967 20.586970 53.789162
F 16.877477 28.474270 53.998262
F 17.026277 20.432570 54.051362
F 26.030177 31.021970 54.967462
F 25.995777 28.139970 51.407462
F 7.922447 30.881270 57.427962
F 7.922447 23.160970 57.427962
F 16.865577 31.040670 57.651062
F 16.710677 23.165870 57.559362
F 26.094677 30.829370 50.523362
F 26.036777 20.886970 44.005562
F 1.195777 24.464370 60.935862
F 1.195777 32.184670 60.935862
F 10.088077 24.447370 61.105462
F 10.088077 32.167570 61.105462
F 19.287277 24.436070 61.187962
F 19.304777 32.285170 61.188462
F 1.132257 27.003870 64.574662
F 1.132257 34.724070 64.574662
F 1.132257 19.283570 64.574662
F 10.024477 27.020870 64.744262
F 7.858937 20.586970 61.066762
F 10.024477 19.300570 64.744262
F 21.219577 23.182770 64.952562
F 16.927877 31.049770 62.018562
F 23.654977 19.406470 64.795862
F 1.179397 27.003870 61.874362
F 1.179397 34.724070 61.874362
F 1.179397 19.283570 61.874362
F 10.072177 27.020870 62.015162
F 7.858937 28.307270 61.066762
F 10.072177 19.300570 62.015162
F 19.045477 27.054370 62.224862
F 7.906577 20.586970 58.337262
F 19.036177 19.228370 62.171362
F 1.242897 24.464370 58.235562
F 1.242897 32.184670 58.235562
F 10.135677 24.447370 58.376362
F 10.135677 32.167570 58.376362
F 18.961477 24.447270 58.427662
F 19.366477 32.017070 58.366962
F 3.377177 30.875870 61.901562
F 3.377177 23.155670 61.901562
F 12.300677 30.880970 62.054062
F 12.300677 23.160670 62.054062
F 21.319477 30.708170 61.938862
F 21.447077 23.296670 62.208562
F 3.440677 28.312570 58.262762
F 3.440677 20.592370 58.262762
F 12.364177 28.307470 58.415262
F 12.364177 20.587270 58.415262
F 21.453177 28.282270 58.586362
F 21.611377 20.851870 58.495662
F 3.393167 28.312570 60.985362
F 3.393167 20.592370 60.985362
F 12.316577 28.307470 61.144362
F 12.316577 20.587270 61.144362
F 21.306077 28.059470 61.347662
F 21.338877 20.684170 61.452562
F 3.329647 30.875870 64.624162
F 3.329647 23.155670 64.624162
F 12.252977 30.880970 64.783162
F 12.252977 23.160670 64.783162
F 26.167477 28.371770 54.200162
F 5.673617 32.164970 58.296662
F 5.625927 24.444770 61.029362
F 5.625927 32.164970 61.029362
F 14.544877 24.447370 61.183262
F 14.544877 32.167670 61.183262
F 23.727877 24.604570 61.357062
F 23.758277 31.912470 61.416562
F 5.562397 27.023470 64.668262
F 7.795407 23.160970 64.705562
F 5.562397 19.303270 64.668262
F 14.481377 27.020870 64.822062
F 14.481377 34.741070 64.822062
F 14.481377 19.300570 64.822062
F 26.077877 23.160070 55.179562
F 25.832977 23.413570 62.420762
F 5.673617 24.444770 58.296662
F 5.610107 27.023470 61.935462
F 7.795407 30.881270 64.705562
F 5.610107 19.303270 61.935462
F 14.528977 27.020870 62.092962
F 14.528977 34.741070 62.092962
F 14.528977 19.300570 62.092962
F 23.655577 27.126770 62.374062
F 7.906577 28.307270 58.337262
F 23.701977 19.526670 62.158862
F 17.167677 28.511570 43.952762
F 23.738477 24.725970 44.130562
F 25.691477 31.041870 65.040862
F 21.408977 28.475670 44.160662
F 19.298077 24.520470 44.075062
F 19.508677 32.033870 44.136362
F 19.310777 34.787570 57.587262
F 19.279277 34.846170 47.900762
F 18.996277 34.708970 64.797562
F 1.068807 24.464570 68.213062
F 1.068807 32.184770 68.213062
F 9.961017 24.447370 68.383062
F 9.961017 32.167570 68.383062
F 18.845677 24.186970 68.471662
F 19.061277 32.196570 68.495862
F 1.003097 26.974970 71.860462
F 1.003097 34.695270 71.860462
F 1.003097 19.254770 71.860462
F 9.897477 27.020870 72.021962
F 25.521977 28.088070 83.208262
F 9.897477 19.300670 72.021962
F 18.901577 27.037470 72.180462
F 25.393577 30.654870 84.277662
F 18.706377 19.366970 72.029462
F 1.052307 27.003370 69.154362
F 1.052317 34.723670 69.154362
F 1.052317 19.283170 69.154362
F 9.945137 27.020870 69.292762
F 16.353577 20.674270 83.121762
F 9.945137 19.300570 69.292762
F 18.877377 26.748470 69.401762
F 23.361677 24.470770 80.359262
F 19.029977 19.248070 69.098962
F 16.459477 28.074870 80.425962
F 7.525417 20.587170 80.170362
F 10.008677 24.447370 65.653962
F 10.008677 32.167570 65.653962
F 16.351277 23.118970 86.790662
F 16.314877 30.702470 86.554962
F 3.249037 30.876270 69.183062
F 3.249037 23.155970 69.183062
F 12.173677 30.880970 69.331662
F 12.173677 23.160670 69.331662
F 21.160177 30.709270 69.351362
F 21.252077 23.102770 69.507062
F 3.313627 28.312570 65.540462
F 3.313627 20.592370 65.540462
F 12.237177 28.307470 65.692862
F 12.237177 20.587270 65.692862
F 16.770377 20.416070 65.862862
F 18.606377 19.487970 86.689762
F 3.265897 28.312770 68.263662
F 3.265897 20.592570 68.263662
F 12.189477 28.307470 68.421962
F 12.189477 20.587270 68.421962
F 21.015277 28.230070 68.505062
F 21.238377 20.554970 68.319762
F 3.160857 30.888770 71.917262
F 3.160857 23.168570 71.917262
F 12.125977 30.880970 72.060762
F 12.125977 23.160670 72.060762
F 21.107377 30.967270 72.164762
F 21.073177 22.978270 72.209762
F 5.498597 24.444670 68.307462
F 5.498597 32.164870 68.307462
F 14.417877 24.447370 68.460862
F 14.417877 32.167670 68.460862
F 23.346377 24.556370 68.585662
F 23.243577 32.086870 68.444562
F 5.434487 27.024270 71.947062
F 23.064577 19.136770 86.708462
F 5.434487 19.303970 71.947062
F 14.354377 27.020870 72.099662
F 14.354377 34.741070 72.099662
F 14.354377 19.300570 72.099662
F 23.410077 26.946770 72.289962
F 7.461987 23.160870 83.809062
F 23.516377 19.288070 72.229562
F 5.482997 27.023570 69.213362
F 25.990777 20.666170 65.829962
F 5.482997 19.303270 69.213362
F 14.401977 27.020870 69.370562
F 14.401977 34.741070 69.370562
F 14.401977 19.300570 69.370562
F 23.345977 27.010070 69.639762
F 1.115897 32.184670 65.513162
F 23.545277 19.389270 69.374662
F 5.546557 24.444770 65.574362
F 5.546557 32.164970 65.574362
F 14.465477 24.447370 65.731762
F 14.465477 32.167670 65.731762
F 20.670977 30.724270 86.610462
F 14.211377 24.447370 80.286962
F 7.716007 30.881270 69.253762
F 7.716007 23.160970 69.253762
F 16.735277 30.686970 69.213862
F 16.612177 22.931170 69.291862
F 25.657977 30.956770 69.432462
F 25.741277 23.399370 69.508462
F 7.779537 28.307270 65.614862
F 7.779537 20.586970 65.614862
F 25.217177 22.887970 86.878462
F 25.512177 28.427670 65.993662
F 16.342077 30.835270 83.884762
F 20.911077 30.733170 83.801462
F 7.731887 28.307270 68.344362
F 7.731887 20.586970 68.344362
F 16.624677 28.155170 68.381862
F 16.706177 20.444770 68.531762
F 25.680777 28.318670 68.731662
F 25.911577 20.638270 68.527962
F 7.666987 30.881570 71.983362
F 7.666987 23.161370 71.983362
F 16.439677 30.852570 71.787262
F 16.654177 23.119870 72.098962
F 25.520377 30.838970 72.300362
F 25.754177 23.283870 72.271062
F 0.938735 24.540770 75.514662
F 0.938735 32.260970 75.514662
F 9.833957 24.447370 75.660762
F 9.833957 32.167570 75.660762
F 18.677777 24.354470 75.794162
F 18.666977 32.170670 75.730762
F 0.889531 26.932170 79.146362
F 0.889532 34.652370 79.146362
F 0.889532 19.211970 79.146362
F 9.770437 27.020870 79.299562
F 16.505877 28.310770 83.126862
F 9.770437 19.300670 79.299562
F 18.683977 26.794470 79.224162
F 14.211377 32.167670 80.286962
F 18.639977 19.377870 79.401362
F 0.650213 27.100170 76.437362
F 16.780377 28.234970 65.679262
F 0.650213 19.379970 76.437362
F 9.817607 27.020970 76.570262
F 7.472577 20.585670 82.900462
F 9.817607 19.300770 76.570262
F 18.719077 26.995370 76.628162
F 7.461987 30.881070 83.809062
F 18.796077 19.478170 76.714362
F 0.664737 24.338270 72.781362
F 0.664737 32.058470 72.781362
F 9.881437 24.447370 72.931562
F 9.881437 32.167570 72.931562
F 18.892077 24.415470 73.074362
F 18.631777 32.054770 72.891562
F 3.112227 30.885670 76.468062
F 3.112227 23.165470 76.468062
F 12.046577 30.880970 76.609262
F 12.046577 23.160670 76.609262
F 20.824577 30.891170 76.641162
F 21.064777 23.131570 76.679962
F 3.180817 28.308370 72.827862
F 3.180817 20.588070 72.827862
F 12.110077 28.307470 72.970462
F 12.110077 20.587270 72.970462
F 21.135877 28.256670 72.911462
F 21.077377 20.493370 73.036762
F 3.041797 28.286570 75.571262
F 3.041797 20.566370 75.571262
F 12.062477 28.307470 75.699562
F 12.062477 20.587270 75.699562
F 20.870777 28.229870 75.579062
F 21.102477 20.607870 75.756762
F 2.989687 30.897270 79.207862
F 2.989687 23.176970 79.207862
F 11.998877 30.880970 79.338362
F 11.998877 23.160770 79.338362
F 20.978677 30.741770 79.453862
F 21.284477 22.980770 79.388462
F 5.370747 24.443370 75.586062
F 5.370747 32.163570 75.586062
F 14.290877 24.447370 75.738462
F 14.290877 32.167670 75.738462
F 23.193277 24.548570 75.828462
F 23.209377 32.004770 75.979962
F 5.307367 27.024770 79.225062
F 7.409347 23.162270 86.539162
F 5.307367 19.304570 79.225062
F 14.227277 27.020870 79.377262
F 14.227277 34.741070 79.377262
F 14.227277 19.300570 79.377262
F 23.293577 27.017970 79.438162
F 16.388877 23.254570 84.115562
F 23.223277 19.221470 79.420662
F 5.336697 27.025470 76.489862
F 7.409347 30.882470 86.539162
F 5.336697 19.305170 76.489862
F 14.274977 27.020870 76.648162
F 14.274977 34.741070 76.648162
F 14.274977 19.300570 76.648162
F 22.957477 27.148770 76.788762
F 1.115897 24.464370 65.513162
F 23.373677 19.186770 76.667462
F 5.412367 24.444470 72.852062
F 5.412367 32.164670 72.852062
F 14.338477 24.447370 73.009362
F 14.338477 32.167670 73.009362
F 23.364977 24.252270 73.096262
F 23.336077 32.202670 73.295762
F 7.588877 30.881170 76.531562
F 7.588877 23.160970 76.531562
F 16.397077 30.800770 76.655462
F 16.437377 23.153970 76.663062
F 25.440977 30.668770 76.981462
F 25.405977 23.155770 76.745362
F 7.652417 28.307270 72.892662
F 7.652417 20.587070 72.892662
F 16.737677 28.442170 73.003162
F 16.438477 20.595770 73.101962
F 25.556277 28.280270 73.103462
F 25.712677 20.747870 72.999262
F 7.600927 28.306270 75.622562
F 7.600927 20.586070 75.622562
F 16.481777 28.312570 75.689062
F 16.572977 20.668770 75.805962
F 25.560777 28.112170 75.793262
F 25.586877 20.554370 75.838462
F 7.536147 30.882470 79.261662
F 7.536147 23.162270 79.261662
F 16.463877 30.773170 79.418562
F 16.479877 23.188770 79.349362
F 25.543977 30.669570 79.684062
F 25.531677 23.228570 79.478562
F 0.830420 24.533170 82.789762
F 0.830420 32.253370 82.789762
F 9.706937 24.447370 82.938362
F 9.706937 32.167570 82.938362
F 18.636577 24.237670 82.868762
F 18.553977 32.151870 83.269762
F 0.770029 26.937970 86.431662
F 0.770029 34.658170 86.431662
F 0.770029 19.217770 86.431662
F 9.643427 27.020870 86.577062
F 7.472577 28.305870 82.900462
F 9.643427 19.300670 86.577062
F 23.186677 19.111670 84.053962
F 7.525417 28.307370 80.170362
F 5.270547 32.161170 80.127262
F 0.547769 27.100570 83.725462
F 25.279677 30.539770 86.946862
F 0.547769 19.380370 83.725462
F 9.690217 27.021070 83.847862
F 25.333877 20.581570 80.392662
F 9.690217 19.300770 83.847862
F 18.791277 26.837470 83.771962
F 23.168277 32.056070 80.399362
F 18.622477 19.301870 83.919562
F 0.595723 24.364170 80.082662
F 0.595723 32.084470 80.082662
F 9.753827 24.447170 80.209062
F 9.753827 32.167470 80.209062
F 18.958177 24.231370 80.084862
F 18.816977 32.042970 80.459662
F 2.988407 30.881770 83.744062
F 2.988407 23.161570 83.744062
F 11.919577 30.880970 83.886862
F 11.919577 23.160670 83.886862
F 18.640877 26.865270 86.634762
F 20.878177 23.117470 83.872862
F 3.049537 28.305570 80.104162
F 3.049537 20.585370 80.104162
F 11.983077 28.307470 80.248062
F 11.983077 20.587270 80.248062
F 20.885077 28.111670 80.203262
F 20.961677 20.404770 80.366662
F 2.932247 28.293070 82.844962
F 2.932247 20.572870 82.844962
F 11.935377 28.307470 82.977162
F 11.935377 20.587270 82.977162
F 21.001877 28.063670 83.020062
F 20.939077 20.527970 83.159362
F 2.874457 30.893870 86.482262
F 2.874457 23.173670 86.482262
F 11.871777 30.880970 86.615962
F 11.871777 23.160770 86.615962
F 5.270547 24.440870 80.127262
F 23.516677 24.363970 65.899662
F 5.243997 24.443670 82.863662
F 5.243997 32.163970 82.863662
F 14.163777 24.447370 83.016062
F 14.163777 32.167670 83.016062
F 23.268577 24.191570 83.085462
F 23.256877 31.889770 83.192462
F 5.180767 27.024370 86.502162
F 25.457977 20.426370 83.216162
F 5.180767 19.304070 86.502162
F 14.100277 27.020870 86.654862
F 14.100277 34.741070 86.654862
F 14.100277 19.300570 86.654862
F 23.277277 26.944670 83.860962
F 25.383777 23.090470 84.211262
F 23.265377 32.212970 65.742762
F 5.207977 27.027270 83.766162
F 25.576077 28.047670 80.553462
F 5.207977 19.306970 83.766162
F 14.147877 27.020870 83.925762
F 16.466577 20.606870 80.355662
F 14.147877 19.300570 83.925762
F 23.044477 26.995270 86.497862
F 21.001377 23.099070 86.757762
F 21.455977 20.573270 65.731562
F 21.057677 28.317370 65.842562
F 18.894377 24.395170 65.807662
F 18.931377 32.153670 65.720162
F 18.533677 34.681170 86.867562
F 23.096477 34.566070 86.859662
F 23.148977 34.479470 84.154662
F 23.317677 34.571370 76.763762
F 18.887777 34.714770 72.106562
F 23.096377 34.744270 79.390062
F 18.875377 34.516070 79.547262
F 18.543677 34.737470 76.905662
F 0.709289 24.527270 90.073162
F 0.709289 32.247570 90.073162
F 9.579937 24.447370 90.215862
F 9.579937 32.167570 90.215862
F 18.578377 24.482970 90.323462
F 18.633377 31.935770 90.317362
F 0.648391 26.944370 93.714462
F 0.648392 34.664570 93.714462
F 0.648392 19.224170 93.714462
F 9.516437 27.020870 93.854662
F 16.070077 20.601470 104.985062
F 9.516437 19.300670 93.854662
F 18.254277 26.692270 93.953162
F 22.680377 32.000670 102.342062
F 18.497477 19.476770 93.758262
F 0.458892 27.089570 91.009362
F 22.968177 32.002670 87.699662
F 0.458892 19.369370 91.009362
F 9.563257 27.021070 91.125462
F 15.926177 28.363970 104.822062
F 9.563257 19.300770 91.125462
F 18.500177 27.115770 91.264962
F 22.856477 19.130270 105.796062
F 18.530877 19.333670 91.120462
F 7.144767 28.307370 102.003062
F 24.759677 22.933070 105.873062
F 9.626707 24.447170 87.486662
F 9.626707 32.167470 87.486662
F 18.725477 24.258170 87.659062
F 18.201477 19.311870 108.564062
F 2.866267 30.879670 91.022362
F 2.866267 23.159470 91.022362
F 11.792577 30.880970 91.164462
F 11.792577 23.160670 91.164462
F 20.815977 30.654070 91.307662
F 22.986477 24.378070 90.222162
F 2.927377 28.307770 87.383362
F 2.927377 20.587570 87.383362
F 11.856077 28.307470 87.525662
F 11.856077 20.587270 87.525662
F 24.519877 22.874070 108.632062
F 25.199677 30.504670 108.511062
F 2.816707 28.295970 90.120062
F 2.816707 20.575670 90.120062
F 11.808277 28.307470 90.254762
F 11.808277 20.587270 90.254762
F 22.625677 19.076970 108.584062
F 20.677177 23.165370 91.277762
F 2.759517 30.891170 93.757562
F 2.759517 23.170970 93.757562
F 11.744777 30.880970 93.893562
F 11.744777 23.160770 93.893562
F 20.639777 30.597570 93.976962
F 20.645277 23.192870 94.023162
F 5.117687 24.444070 90.140762
F 5.117687 32.164270 90.140762
F 14.036777 24.447370 90.293662
F 14.036777 32.167670 90.293662
F 22.761677 26.828370 91.420162
F 23.120677 32.035070 90.444262
F 5.054667 27.023970 93.779362
F 25.254677 28.171070 97.568462
F 5.054667 19.303770 93.779362
F 13.973277 27.020870 93.932462
F 13.973277 34.741070 93.932462
F 13.973277 19.300570 93.932462
F 22.782977 26.851170 94.054962
F 0.502301 32.092770 87.367462
F 22.929377 19.155570 94.058562
F 5.084157 27.026570 91.044062
F 7.094197 20.586570 104.733062
F 5.084157 19.306370 91.044062
F 14.020877 27.020870 91.203362
F 7.094197 28.306770 104.733062
F 14.020877 19.300570 91.203362
F 20.714577 28.085070 90.213662
F 0.502301 24.372570 87.367462
F 20.873577 20.580870 90.504562
F 5.145977 24.441270 87.405062
F 5.145977 32.161470 87.405062
F 14.084377 24.447370 87.564562
F 14.084377 32.167670 87.564562
F 4.899717 24.442770 101.961062
F 4.899717 32.163070 101.961062
F 7.335107 30.881070 91.086662
F 7.335107 23.160870 91.086662
F 16.328677 30.792370 91.102062
F 16.289577 23.083870 91.195562
F 25.072877 30.565870 91.405562
F 25.067277 22.839070 91.386162
F 7.398537 28.307370 87.447862
F 7.398537 20.587170 87.447862
F 13.830277 24.447370 102.120062
F 15.989977 30.957470 108.570062
F 18.474977 32.021770 87.537262
F 22.627477 27.078270 108.515062
F 7.346257 28.306070 90.177962
F 7.346257 20.585870 90.177962
F 16.207077 28.283670 90.381662
F 16.339177 20.507470 90.456562
F 25.067277 27.939470 90.443262
F 25.118277 20.411170 90.455362
F 7.283277 30.882170 93.816662
F 7.283277 23.161970 93.816662
F 16.148377 30.860270 93.825662
F 16.080477 22.942470 93.827262
F 25.117577 30.740870 94.051362
F 25.042277 22.909370 93.986562
F 0.587403 24.519970 97.355762
F 0.587403 32.240170 97.355762
F 9.452947 24.447370 97.493462
F 9.452947 32.167570 97.493462
F 18.446577 24.435170 97.538462
F 18.349077 32.259770 97.498862
F 0.525799 26.949270 101.001062
F 0.525800 34.669570 101.001062
F 0.525800 19.229070 101.001062
F 9.389427 27.020870 101.132062
F 24.879877 20.436570 102.228062
F 9.389427 19.300570 101.132062
F 18.292277 27.025270 101.132062
F 22.513277 26.789370 105.805062
F 18.224477 19.324970 101.186062
F 0.375490 27.074970 98.294262
F 25.236577 28.020570 87.776062
F 0.375490 19.354670 98.294262
F 9.436447 27.020970 98.403062
F 24.926877 27.999370 102.338062
F 9.436447 19.300770 98.403062
F 18.254277 27.006170 98.438862
F 24.789777 30.549870 105.800062
F 18.348977 19.346770 98.364162
F 0.416795 24.385370 94.651062
F 0.416795 32.105570 94.651062
F 9.499837 24.447270 94.764262
F 9.499837 32.167470 94.764262
F 18.294777 24.137270 94.890162
F 18.445777 32.052270 94.778062
F 2.743767 30.877670 98.301462
F 2.743767 23.157470 98.301462
F 11.665477 30.880970 98.442062
F 11.665477 23.160670 98.442062
F 20.521777 30.704470 98.493762
F 20.642177 23.077570 98.637062
F 2.805207 28.309870 94.661262
F 2.805207 20.589570 94.661262
F 11.729077 28.307470 94.803262
F 11.729077 20.587270 94.803262
F 20.573277 27.983770 94.754462
F 20.631577 20.644770 94.905362
F 2.702757 28.298670 97.395262
F 2.702757 20.578370 97.395262
F 11.681277 28.307470 97.532362
F 11.681277 20.587270 97.532362
F 20.619877 28.158570 97.547062
F 20.671677 20.582970 97.635262
F 2.643097 30.889870 101.037062
F 2.643097 23.169570 101.037062
F 11.617777 30.880970 101.171062
F 11.617777 23.160770 101.171062
F 20.586877 30.656870 101.195062
F 20.412877 23.026370 101.334062
F 4.991577 24.444370 97.418062
F 4.991577 32.164670 97.418062
F 13.909777 24.447370 97.571262
F 13.909777 32.167670 97.571262
F 22.896477 24.565070 97.555162
F 22.831277 31.978970 97.607462
F 4.928217 27.023770 101.057062
F 7.031097 23.161270 108.371062
F 4.928217 19.303570 101.057062
F 13.846177 27.020870 101.210062
F 13.846177 34.741070 101.210062
F 13.846177 19.300570 101.210062
F 22.650777 26.752370 101.167062
F 13.830277 32.167670 102.120062
F 22.677677 19.252870 101.377062
F 4.961317 27.025770 98.322262
F 16.085277 20.600970 102.148062
F 4.961317 19.305570 98.322262
F 13.893877 27.020870 98.480962
F 13.893877 34.741070 98.480962
F 13.893877 19.300570 98.480962
F 22.875177 27.068870 98.526662
F 22.664777 24.345770 102.223062
F 22.731577 19.243270 98.496162
F 5.022597 24.441970 94.683162
F 5.022597 32.162270 94.683162
F 13.957377 24.447370 94.842162
F 13.957377 32.167670 94.842162
F 22.999977 24.357170 94.875162
F 22.921477 31.962470 94.814562
F 7.208257 30.881070 98.364162
F 7.208257 23.160870 98.364162
F 16.093477 30.998970 98.225662
F 16.105777 23.252870 98.492762
F 25.038877 30.736470 98.709662
F 24.970977 22.930470 98.677162
F 7.271667 28.307370 94.725362
F 7.271667 20.587170 94.725362
F 16.112677 28.297770 94.814062
F 16.230777 20.526970 94.802062
F 25.133277 28.006170 94.700862
F 25.012477 20.593970 95.084862
F 7.220397 28.306470 97.455262
F 7.220397 20.586170 97.455262
F 16.114477 28.320670 97.545062
F 16.156077 20.668870 97.507562
F 15.987677 23.165670 108.572062
F 24.970277 20.536670 97.772762
F 7.157387 30.881870 101.094062
F 7.157387 23.161670 101.094062
F 16.134177 30.975670 101.099062
F 16.018177 23.217070 101.153062
F 24.912977 30.607370 101.476062
F 25.034977 23.008370 101.446062
F 0.133184 24.349670 104.857062
F 0.133187 32.069870 104.857062
F 9.325797 24.447370 104.771062
F 9.325797 32.167570 104.771062
F 18.140177 24.453170 104.875062
F 18.257377 32.154170 104.845062
F 0.158164 27.079270 108.459062
F 7.031097 30.881470 108.371062
F 0.158164 19.358970 108.459062
F 9.262117 27.020870 108.410062
F 16.062277 28.417870 102.092062
F 9.262117 19.300670 108.410062
F 18.272377 34.583270 101.212062
F 15.841277 23.223870 105.900062
F 18.075277 34.735670 108.414062
F 0.291004 27.041570 105.681062
F 20.493977 30.842770 108.454062
F 0.291004 19.321370 105.681062
F 9.309567 27.020970 105.681062
F 7.144767 20.587070 102.003062
F 9.309567 19.300670 105.681062
F 18.160977 27.093370 105.836062
F 15.924277 30.955070 105.754062
F 18.301277 19.362470 105.909062
F 0.335452 24.403770 101.985062
F 0.335452 32.124070 101.985062
F 9.373027 24.447270 102.042062
F 9.373027 32.167470 102.042062
F 18.181277 24.470870 102.085062
F 18.385677 31.940070 102.026062
F 2.595967 30.886970 105.575062
F 2.595967 23.166770 105.575062
F 11.538477 30.880970 105.720062
F 11.538477 23.160670 105.720062
F 20.347377 30.630770 105.750062
F 20.395377 23.129870 105.831062
F 2.681487 28.311370 101.942062
F 2.681487 20.591170 101.942062
F 11.601977 28.307470 102.081062
F 11.601977 20.587270 102.081062
F 20.587077 28.169170 102.095062
F 20.513977 20.472370 102.208062
F 2.579827 28.295170 104.681062
F 2.579827 20.574870 104.681062
F 11.554277 28.307470 104.810062
F 11.554277 20.587270 104.810062
F 20.372577 28.103870 104.802062
F 20.539277 20.562470 104.970062
F 2.520787 30.895570 108.317062
F 2.520787 23.175270 108.317062
F 11.490777 30.880970 108.449062
F 11.490777 23.160770 108.449062
F 20.350477 23.131370 108.548062
F 7.080107 30.881570 105.641062
F 4.858987 24.445370 104.695062
F 4.858987 32.165670 104.695062
F 13.782677 24.447370 104.849062
F 13.782677 32.167670 104.849062
F 22.645977 24.250770 104.846062
F 22.548677 32.086770 105.108062
F 4.789137 27.021170 108.333062
F 25.078777 20.490170 104.947062
F 4.789137 19.300970 108.333062
F 13.719177 27.020870 108.488062
F 13.719177 34.741070 108.488062
F 13.719177 19.300570 108.488062
F 16.326977 20.400470 87.693362
F 7.080107 23.161370 105.641062
F 22.771477 18.993370 91.411862
F 4.837807 27.025470 105.600062
F 24.888977 27.915070 105.140062
F 4.837807 19.305270 105.600062
F 13.766777 27.020870 105.759062
F 13.766777 34.741070 105.759062
F 13.766777 19.300570 105.759062
F 18.066777 27.147770 108.544062
F 23.249277 24.520570 87.548862
F 20.742877 28.229970 87.538262
F 21.018977 20.644470 87.695862
F 25.364777 20.345370 87.632562
F 22.854977 34.600170 94.123362
F 22.777377 34.493270 98.759062
F 22.665477 34.274870 108.805062
F 16.326677 28.039370 87.558162
F 22.822377 34.582970 106.020062
F 18.168277 34.622270 105.720062
F 23.044677 34.471070 91.391462
F 18.353277 34.682570 98.585762
F 0.104395 24.387070 112.101062
F 0.104395 32.107270 112.101062
F 9.198517 24.447270 112.049062
F 9.198517 32.167570 112.049062
F 18.129677 24.500070 112.123062
F 18.011877 32.121670 112.214062
F 0.056961 27.080070 115.737062
F 0.049465 34.603070 130.324062
F 0.056961 19.359870 115.737062
F 9.134987 27.020870 115.687062
F 0.049465 19.162570 130.324062
F 9.134987 19.300670 115.687062
F 18.092777 26.927970 115.881062
F 22.142077 33.920770 130.596062
F 18.030977 19.131170 115.872062
F 0.213805 27.008670 112.952062
F 6.690227 22.516970 130.188062
F 0.213805 19.288470 112.952062
F 9.182667 27.020970 112.958062
F 0.049465 26.882870 130.324062
F 9.182667 19.300670 112.958062
F 18.210377 27.199670 113.039062
F 18.164177 24.565270 109.280062
F 18.289877 19.216570 113.182062
F 9.246097 24.447270 109.319062
F 9.246097 32.167470 109.319062
F 22.340977 34.363770 120.569062
F 22.202177 34.176870 127.861062
F 2.456667 30.888770 112.848062
F 2.456667 23.168470 112.848062
F 11.411377 30.880970 112.997062
F 11.411377 23.160670 112.997062
F 20.270477 30.857870 113.117062
F 20.235477 23.173170 113.118062
F 2.503197 28.294070 109.207062
F 2.503197 20.573870 109.207062
F 11.474977 28.307470 109.358062
F 11.474977 20.587270 109.358062
F 22.901277 31.634270 109.577062
F 26.989677 23.563870 126.991062
F 2.464857 28.296270 111.954062
F 2.464857 20.575970 111.954062
F 11.427277 28.307470 112.088062
F 11.427277 20.587270 112.088062
F 20.438877 28.218770 112.183062
F 20.434277 20.548970 112.208062
F 2.410067 30.890370 115.589062
F 2.410067 23.170170 115.589062
F 11.363777 30.880970 115.726062
F 11.363777 23.160770 115.726062
F 20.324877 30.737770 115.889062
F 20.281277 23.178970 115.826062
F 4.725747 24.445970 111.972062
F 4.725747 32.166170 111.972062
F 13.655677 24.447370 112.126062
F 13.655677 32.167670 112.126062
F 22.565677 24.224870 112.309062
F 22.641277 31.810070 112.240062
F 4.664207 27.021670 115.610062
F 15.457077 22.951170 127.758062
F 4.664207 19.301470 115.610062
F 13.592177 27.020870 115.765062
F 13.592177 34.741070 115.765062
F 13.592177 19.300570 115.765062
F 22.256477 26.777770 115.953062
F 15.574577 30.236470 130.526062
F 22.580477 18.835170 115.731062
F 4.715147 27.025670 112.878062
F 6.716507 28.271670 126.543062
F 4.715147 19.305470 112.878062
F 13.639777 27.020870 113.036062
F 13.639777 34.741070 113.036062
F 13.639777 19.300570 113.036062
F 22.547077 26.782170 113.210062
F 24.951577 27.985170 109.480062
F 22.647877 19.197970 112.953062
F 4.776307 24.442370 109.239062
F 4.776307 32.162670 109.239062
F 13.703277 24.447370 109.397062
F 13.703277 32.167670 109.397062
F 20.539777 20.520970 109.442062
F 24.870677 20.265870 109.553062
F 6.950807 30.882470 112.918062
F 6.950807 23.162270 112.918062
F 15.857077 30.876270 113.106062
F 15.964877 23.230570 113.112062
F 24.906977 30.666770 113.217062
F 24.801477 22.744570 113.140062
F 7.014947 28.306270 109.280062
F 7.014947 20.585970 109.280062
F 17.709277 34.192370 130.367062
F 22.642977 34.270370 113.168062
F 18.034677 34.671270 120.549062
F 17.638277 34.220770 127.693062
F 6.968137 28.307270 112.010062
F 6.968137 20.586970 112.010062
F 15.900377 28.238070 112.190062
F 16.027877 20.721270 112.230062
F 24.767477 28.061370 112.251062
F 24.984277 20.264570 112.231062
F 6.905267 30.880970 115.649062
F 6.905267 23.160770 115.649062
F 15.882277 30.720870 115.831062
F 15.825977 23.119470 115.759062
F 24.851977 30.485270 115.945062
F 24.755077 22.838770 115.908062
F 0.010698 24.388870 119.374062
F 0.010698 32.109170 119.374062
F 9.071547 24.447370 119.326062
F 9.071547 32.167570 119.326062
F 17.978977 24.330270 119.408062
F 18.054777 32.025570 119.514062
F 24.676477 27.719670 124.094062
F 6.690227 30.237270 130.188062
F 15.686677 20.339970 123.997062
F 9.008137 27.020470 122.960062
F 9.008137 34.740670 122.960062
F 9.008137 19.300270 122.960062
F 17.886277 26.565970 123.182062
F 22.634877 34.455470 116.089062
F 18.036677 19.047170 123.343062
F 0.134380 26.999370 120.233062
F 0.134380 34.719570 120.233062
F 0.134380 19.279070 120.233062
F 9.055877 27.020870 120.234062
F 15.599677 30.640970 127.740062
F 9.055877 19.300670 120.234062
F 17.896477 26.942470 120.427062
F 20.268877 28.374770 109.506062
F 17.943177 19.018270 120.391062
F 0.173614 24.464070 116.593062
F 0.173614 32.184270 116.593062
F 9.119247 24.447270 116.597062
F 9.119247 32.167570 116.597062
F 17.942377 24.271270 116.711062
F 17.922177 32.079270 116.836062
F 2.346157 30.883870 120.125062
F 2.346157 23.163570 120.125062
F 11.284377 30.880970 120.273062
F 11.284377 23.160670 120.273062
F 20.191377 30.754570 120.578062
F 20.180277 22.756170 120.267062
F 2.401127 28.302270 116.487062
F 2.401127 20.582070 116.487062
F 11.347877 28.307470 116.636062
F 11.347877 20.587270 116.636062
F 20.162677 28.164570 116.912062
F 20.384077 20.272370 116.768062
F 2.356657 28.300470 119.225062
F 2.356657 20.580270 119.225062
F 11.300277 28.307470 119.365062
F 11.300277 20.587270 119.365062
F 20.227877 28.071470 119.660062
F 20.262477 20.229570 119.486062
F 2.301317 30.885870 122.859062
F 2.301317 23.165670 122.859062
F 11.236877 30.880570 122.999062
F 11.236877 23.160270 122.999062
F 20.197577 30.472370 123.190062
F 20.233477 22.712370 123.030062
F 4.603277 24.447270 119.248062
F 4.603277 32.167470 119.248062
F 13.528677 24.447370 119.404062
F 13.528677 32.167670 119.404062
F 22.614977 23.997870 119.536062
F 22.490877 31.901770 119.543062
F 4.542077 27.020370 122.882062
F 4.542077 34.740670 122.882062
F 4.542077 19.300170 122.882062
F 13.465177 27.020470 123.038062
F 13.465177 34.740670 123.038062
F 13.465177 19.300170 123.038062
F 22.415377 26.423970 123.210062
F 0.247976 32.180770 109.310062
F 22.443877 18.867470 122.936062
F 4.593427 27.024570 120.154062
F 24.718077 19.826570 124.258062
F 4.593427 19.304370 120.154062
F 13.512777 27.020770 120.312062
F 13.512777 34.741070 120.312062
F 13.512777 19.300570 120.312062
F 22.639377 26.405470 120.584062
F 0.247976 24.460570 109.310062
F 22.490977 18.756870 120.275062
F 4.654117 24.443070 116.516062
F 4.654117 32.163270 116.516062
F 13.576277 24.447370 116.675062
F 13.576277 32.167670 116.675062
F 22.472777 24.019070 116.779062
F 22.642577 31.835370 116.772062
F 6.824607 30.882370 120.194062
F 6.824607 23.162170 120.194062
F 15.774677 30.808370 120.307062
F 15.718577 23.091270 120.241062
F 24.631677 30.440870 120.445062
F 24.698877 22.592970 120.609062
F 6.887527 28.305970 116.557062
F 6.887527 20.585770 116.557062
F 15.852977 28.132570 116.855062
F 15.900177 20.514670 116.681062
F 24.697277 27.802370 116.658062
F 24.799077 20.250470 116.744062
F 6.842497 28.307670 119.287062
F 6.842497 20.587470 119.287062
F 15.628577 28.156270 119.458062
F 15.777577 20.576070 119.416062
F 24.706077 27.811170 119.501062
F 24.711077 20.096370 119.503062
F 6.780267 30.879970 122.921062
F 6.780267 23.159670 122.921062
F 15.637977 30.633870 123.029062
F 15.690777 23.015470 123.108062
F 24.642677 30.445870 123.073062
F 24.660977 22.378470 123.313062
F 15.763677 28.055870 124.051062
F 6.761717 20.584770 123.818062
F 8.944687 24.410470 126.582062
F 8.944687 32.130770 126.582062
F 17.887077 24.033670 126.865062
F 18.031277 31.655770 126.933062
F 17.844677 18.637570 130.515062
F 6.761717 28.304970 123.818062
F 24.377677 29.963970 130.372062
F 24.479277 22.392870 127.675062
F 17.952177 26.456970 130.532062
F 24.420977 29.957970 127.748062
F 8.916997 26.378870 130.227062
F 8.916997 34.099070 130.227062
F 8.916997 18.658670 130.227062
F 20.083777 22.579370 130.571062
F 24.563977 22.449470 130.511062
F 0.213805 34.728970 112.952062
F 0.063232 26.984170 127.561062
F 0.063232 34.704370 127.561062
F 0.063232 19.263970 127.561062
F 8.930497 26.971770 127.506062
F 24.693477 19.826270 126.968062
F 8.930497 19.251470 127.506062
F 18.016377 26.672470 127.764062
F 24.572777 27.325670 126.859062
F 17.887477 18.879170 127.792062
F 0.093432 24.475770 123.872062
F 0.093432 32.195970 123.872062
F 8.992737 24.446170 123.858062
F 8.992737 32.166370 123.858062
F 18.029877 24.021370 124.022062
F 18.067677 31.827970 124.255062
F 2.242647 30.837470 127.349062
F 2.242647 23.117270 127.349062
F 11.158977 30.831770 127.545062
F 11.158977 23.111570 127.545062
F 20.193177 30.212170 127.772062
F 20.177877 22.487670 127.794062
F 2.289097 28.303470 123.747062
F 2.289097 20.583270 123.747062
F 11.221077 28.306270 123.897062
F 11.221077 20.586070 123.897062
F 20.198777 27.808770 124.013062
F 20.344477 20.164370 124.046062
F 2.243827 28.265170 126.473062
F 2.243827 20.544970 126.473062
F 11.173077 28.270670 126.621062
F 11.173077 20.550470 126.621062
F 20.273377 27.755170 126.746062
F 20.271177 19.959670 126.763062
F 2.338217 30.367170 130.044062
F 2.338217 22.646870 130.044062
F 11.146177 30.239370 130.265062
F 11.146177 22.519070 130.265062
F 8.930497 34.691970 127.506062
F 22.573577 24.479870 109.527062
F 4.489257 24.418170 126.494062
F 4.489257 32.138470 126.494062
F 13.401377 24.410570 126.660062
F 13.401377 32.130770 126.660062
F 22.452477 23.740470 126.649062
F 22.386377 31.638870 126.881062
F 4.445097 26.377270 130.150062
F 4.445097 34.097570 130.150062
F 4.445097 18.657070 130.150062
F 13.374477 26.379270 130.304062
F 13.374477 34.099470 130.304062
F 13.374477 18.658970 130.304062
F 15.731377 22.546970 130.441062
F 22.266177 26.348770 130.624062
F 4.471587 34.696370 127.426062
F 4.471587 26.976170 127.426062
F 15.663077 20.467270 126.872062
F 4.471587 19.255870 127.426062
F 13.387277 26.971670 127.584062
F 15.814477 27.981070 126.798062
F 13.387277 19.251470 127.584062
F 22.407477 26.159770 127.826062
F 6.716507 20.551470 126.543062
F 22.211777 18.694770 127.889062
F 4.534227 24.443670 123.774062
F 4.534227 32.163970 123.774062
F 13.449477 24.446170 123.936062
F 13.449477 32.166470 123.936062
F 22.517977 23.995670 123.876062
F 22.489177 31.750670 124.113062
F 6.700307 30.833370 127.466062
F 6.700307 23.113070 127.466062
F 13.387277 34.691870 127.584062
F 20.077877 30.322270 130.406062
F 22.345677 18.501170 130.584062
F 15.948577 20.635870 109.486062
F 22.368577 34.325470 123.201062
F 18.414377 32.135670 109.594062
F 18.230777 34.508570 113.276062
F 17.841377 34.429170 123.347062
F 15.920277 28.450070 109.491062
F 17.992377 34.662970 115.984062
F 26.778777 18.594070 130.638062
F 27.038277 18.773170 123.172062
F 26.903177 26.154770 127.676062
F 26.912177 26.435070 120.446062
F 26.673577 31.336670 126.807062
F 26.757877 31.601270 124.136062
F 26.460777 26.196370 130.487062
F 27.260277 31.779770 119.701062
F 2.201937 47.672970 2.724302
F 2.201937 39.952770 2.724302
F 11.102777 47.657270 2.892352
F 11.102777 39.936970 2.892352
F 20.025877 47.652670 2.915812
F 19.948577 40.220770 3.217052
F 2.145257 50.167970 6.373482
F 2.145257 42.447670 6.373482
F 11.040577 50.182770 6.540072
F 11.040577 42.462470 6.540072
F 20.070377 50.424570 6.711092
F 20.080877 42.663570 6.793132
F 2.188277 50.204570 3.679352
F 2.188277 42.484370 3.679352
F 11.088577 50.218370 3.815822
F 11.088577 42.498170 3.815822
F 20.014177 50.390270 3.814442
F 20.056977 42.973570 3.960992
F 2.113897 48.349070 0.050858
F 10.834377 34.741070 18.349562
F 2.113897 40.628870 0.050858
F 10.786677 34.741070 21.078662
F 11.115677 48.249670 0.171688
F 11.115677 40.529470 0.171687
F 17.785877 36.630570 0.239185
F 24.531177 35.058370 11.411962
F 4.392697 38.632670 3.699022
F 4.392697 46.352870 3.699022
F 13.317077 38.637970 3.854732
F 13.317077 46.358270 3.854732
F 22.282077 38.977870 4.080992
F 22.221677 46.572770 4.195062
F 4.429057 52.107870 0.052719
F 4.429057 36.667370 0.052718
F 4.429057 44.387670 0.052718
F 13.344077 52.109770 0.210587
F 13.344077 36.669370 0.210586
F 13.344077 44.389570 0.210586
F 20.109077 48.253670 0.269591
F 26.617477 44.218770 10.659062
F 19.822677 50.357870 21.307162
F 4.404927 51.520870 2.769362
F 4.404927 36.080370 2.769362
F 4.404927 43.800670 2.769362
F 13.331277 51.517370 2.931252
F 13.331277 36.076870 2.931252
F 13.331277 43.797170 2.931252
F 24.585777 40.446670 0.502619
F 22.311177 36.416270 3.004002
F 22.295177 44.074070 2.959522
F 4.346007 38.597270 6.419512
F 4.346007 46.317570 6.419512
F 13.269077 38.602370 6.578962
F 13.269077 46.322570 6.578962
F 22.210077 38.922870 6.731822
F 22.371177 46.664470 6.864592
F 6.641257 47.655070 2.817172
F 6.641257 39.934870 2.817172
F 15.486177 47.743670 2.836142
F 15.549777 39.898270 3.055002
F 24.293377 47.906570 3.322742
F 24.507677 40.345370 3.127502
F 6.578247 50.185370 6.463752
F 6.578247 42.465170 6.463752
F 15.421477 50.285470 6.554782
F 15.331077 42.524970 6.555772
F 24.428277 50.578070 6.965082
F 24.499577 42.789070 6.909332
F 6.625627 50.221270 3.735972
F 6.625627 42.500970 3.735972
F 15.559677 50.315170 3.886982
F 15.596777 42.532370 3.853052
F 24.454677 50.482270 4.222642
F 24.591977 43.009970 4.089372
F 6.654037 48.249670 0.094116
F 6.654037 40.529470 0.094116
F 15.661977 34.986770 3.967952
F 24.273477 35.169270 14.223062
F 22.267577 44.421670 0.136210
F 17.395877 38.753070 21.076662
F 8.859617 38.638270 3.776842
F 8.859617 46.358470 3.776842
F 17.805877 38.963170 4.193952
F 17.750277 46.493070 3.892482
F 15.330677 42.529070 21.178062
F 26.628777 44.221070 15.163862
F 8.887607 52.109570 0.132986
F 8.887607 36.669170 0.132986
F 8.887607 44.389370 0.132986
F 24.226777 42.583770 21.460062
F 26.571277 36.331870 15.159862
F 24.279277 50.229370 21.436362
F 8.873427 51.517070 2.853692
F 8.873427 36.076570 2.853692
F 8.873427 43.796770 2.853692
F 24.571777 48.012870 0.607295
F 17.701777 36.456670 3.042242
F 17.722777 44.046170 2.869212
F 15.380077 50.243270 21.090162
F 26.589177 39.024170 14.337962
F 22.223877 46.430070 21.542562
F 8.811447 38.602670 6.501342
F 8.811447 46.322870 6.501342
F 17.766177 38.663970 6.774882
F 17.733377 46.477570 6.574782
F 6.499327 34.743670 10.992462
F 26.651077 46.487770 21.624562
F 2.084707 47.624970 9.993532
F 2.084707 39.904670 9.993532
F 10.977277 47.608070 10.163662
F 10.977277 39.887870 10.163662
F 19.871877 47.815570 10.358962
F 20.002277 39.890570 10.359862
F 2.021457 50.164570 13.631462
F 2.021457 42.444270 13.631462
F 10.913777 50.181570 13.801162
F 10.913777 42.461270 13.801162
F 17.499377 51.396970 17.505462
F 19.753677 42.572370 14.088862
F 2.068547 50.164470 10.931262
F 2.068547 42.444270 10.931262
F 10.961377 50.181570 11.072162
F 10.961377 42.461270 11.072162
F 19.759377 50.432070 11.382662
F 19.985077 42.441370 11.517562
F 2.130247 47.624770 7.294742
F 2.130247 39.904470 7.294742
F 11.024877 47.608470 7.437742
F 11.024877 39.888270 7.437742
F 19.895277 47.951870 7.651822
F 19.962977 40.150270 7.655692
F 4.266347 38.596170 10.958462
F 4.266347 46.316370 10.958462
F 13.189877 38.601170 11.111062
F 13.189877 46.321470 11.111062
F 22.335177 38.882070 11.494462
F 22.182177 46.635470 11.297362
F 4.329797 51.473370 7.324132
F 4.329797 36.032870 7.324132
F 4.329797 43.753170 7.324132
F 13.253377 51.468570 7.476642
F 13.253377 36.028170 7.476642
F 13.253377 43.748370 7.476642
F 6.451617 34.743670 13.725062
F 22.215777 36.383170 7.614312
F 22.256377 44.066470 7.817222
F 4.282387 51.473270 10.043562
F 4.282387 36.032770 10.043562
F 4.282387 43.753070 10.043562
F 13.205777 51.468270 10.202562
F 13.205777 36.027770 10.202562
F 13.205777 43.747970 10.202562
F 26.568977 46.754870 4.146992
F 22.317877 36.371170 10.401062
F 22.048077 43.976670 10.548362
F 4.218857 38.596170 13.681062
F 4.218857 46.316370 13.681062
F 13.142277 38.601170 13.840062
F 13.142277 46.321470 13.840062
F 22.185977 38.829670 14.215662
F 22.125577 46.624470 14.111562
F 6.515127 47.605470 10.087562
F 6.515127 39.885270 10.087562
F 15.515777 47.517970 10.114062
F 15.388777 40.105270 10.248062
F 24.389177 47.913670 10.623962
F 24.515977 40.048870 10.353862
F 6.451617 50.184170 13.725062
F 6.451617 42.463970 13.725062
F 15.349977 50.203070 13.874062
F 15.420077 42.641270 13.714162
F 24.262877 50.480370 14.046862
F 24.390377 42.826570 14.224462
F 6.499327 50.184170 10.992462
F 6.499327 42.463970 10.992462
F 15.437477 50.148470 11.007062
F 15.479677 42.562870 11.072162
F 24.442077 50.597170 11.350062
F 24.313177 42.699370 11.341962
F 6.562877 47.605970 7.358112
F 6.562877 39.885770 7.358112
F 15.523077 47.663670 7.391332
F 15.473977 39.988770 7.530222
F 24.569677 48.057170 7.944022
F 24.490877 40.203170 7.764442
F 8.732287 38.601470 11.033062
F 8.732287 46.321670 11.033062
F 17.495577 38.828170 11.232662
F 17.702677 46.468870 11.149462
F 19.728977 42.614870 21.181162
F 6.625627 34.780770 3.735972
F 8.795677 51.468270 7.398622
F 8.795677 36.027870 7.398622
F 8.795677 43.748070 7.398622
F 26.559677 46.845670 11.519462
F 17.663277 36.142770 7.602122
F 17.644277 43.889770 7.530342
F 22.205677 51.840670 7.669222
F 21.828277 38.739570 21.414762
F 10.961377 34.741070 11.072162
F 8.748127 51.467970 10.124962
F 8.748127 36.027470 10.124962
F 8.748127 43.747670 10.124962
F 11.040577 34.742270 6.540072
F 17.645977 36.191870 10.353962
F 17.789977 43.699970 10.244562
F 19.806177 35.048570 21.324862
F 15.483777 34.935270 13.812962
F 15.420477 34.773570 11.134362
F 8.684637 38.601470 13.762362
F 8.684637 46.321670 13.762362
F 17.594077 38.757970 13.925062
F 17.624777 46.507470 13.912362
F 15.564577 48.240470 0.192023
F 26.360577 51.839470 15.119562
F 1.957967 47.625070 17.270262
F 1.957967 39.904870 17.270262
F 10.850277 47.608070 17.439862
F 10.850277 39.887870 17.439862
F 19.736277 47.790770 17.614062
F 19.862277 40.075070 17.645362
F 1.894437 50.164570 20.909062
F 1.894437 42.444270 20.909062
F 10.786677 50.181570 21.078662
F 10.786677 42.461270 21.078662
F 6.578247 34.744870 6.463752
F 22.216077 36.589670 0.327438
F 1.941577 50.164570 18.208762
F 1.941577 42.444270 18.208762
F 10.834377 50.181570 18.349562
F 10.834377 42.461270 18.349562
F 19.831477 50.428470 18.572462
F 20.019277 42.737270 18.596662
F 2.005087 47.625070 14.569962
F 2.005087 39.904870 14.569962
F 10.897877 47.608070 14.710762
F 10.897877 39.887870 14.710762
F 19.748777 47.789770 14.960562
F 19.889577 39.938970 14.915362
F 4.139357 38.596170 18.235962
F 4.139357 46.316370 18.235962
F 13.062877 38.601170 18.388462
F 13.062877 46.321470 18.388462
F 22.057277 38.679970 18.694962
F 22.026977 46.774270 18.677562
F 4.202867 51.473270 14.597162
F 4.202867 36.032770 14.597162
F 4.202867 43.753070 14.597162
F 13.126377 51.468170 14.749662
F 13.126377 36.027770 14.749662
F 13.126377 43.747970 14.749662
F 26.377077 44.018070 17.838462
F 21.882877 36.193270 15.079962
F 22.076777 43.830970 15.022462
F 4.155347 51.473270 17.319762
F 4.155347 36.032770 17.319762
F 4.155347 43.753070 17.319762
F 13.078777 51.468170 17.478762
F 13.078777 36.027770 17.478762
F 13.078777 43.747970 17.478762
F 11.088577 34.777870 3.815822
F 22.208377 36.210470 17.911262
F 22.208077 44.199770 17.618762
F 4.091827 38.596170 20.958562
F 4.091827 46.316370 20.958562
F 13.015177 38.601170 21.117562
F 13.015177 46.321470 21.117562
F 17.634077 46.378270 21.204062
F 24.370277 34.762470 21.537462
F 6.388117 47.605470 17.363762
F 6.388117 39.885270 17.363762
F 15.272477 47.593270 17.601462
F 15.242477 39.903370 17.376362
F 24.285177 47.855870 17.782762
F 24.373677 40.052970 18.018862
F 6.324587 50.184170 21.002562
F 6.324587 42.463970 21.002562
F 24.404277 35.165670 6.665552
F 26.622177 36.348770 17.934562
F 17.659877 51.592870 7.518432
F 17.545377 51.581670 10.230262
F 6.372297 50.184170 18.269862
F 6.372297 42.463970 18.269862
F 15.281377 50.178670 18.422362
F 15.409277 42.529270 18.404662
F 24.439377 50.462670 18.754062
F 24.193877 42.609670 18.704362
F 6.435807 47.605470 14.631062
F 6.435807 39.885270 14.631062
F 15.299577 47.659770 14.939362
F 15.329177 39.990070 14.664062
F 24.405777 48.010170 15.097062
F 24.296177 40.125970 15.181262
F 8.605257 38.601470 18.310462
F 8.605257 46.321670 18.310462
F 17.539277 38.736470 18.397962
F 17.600077 46.524170 18.481262
F 6.372297 34.743670 18.269862
F 6.324587 34.743670 21.002562
F 8.668757 51.467970 14.671662
F 8.668757 36.027470 14.671662
F 8.668757 43.747670 14.671662
F 19.819477 50.325370 14.034962
F 17.543377 36.233570 14.882562
F 17.445877 43.989270 14.755562
F 10.913777 34.741070 13.801162
F 17.763377 51.882270 3.188092
F 24.459177 35.109270 3.887862
F 8.621127 51.467970 17.401162
F 8.621127 36.027470 17.401162
F 8.621127 43.747670 17.401162
F 21.974877 51.716470 10.458562
F 17.516477 36.097370 17.480962
F 17.676777 43.981070 17.538862
F 2.188277 34.764170 3.679352
F 22.129977 51.628470 17.687762
F 26.606877 39.059970 4.204722
F 8.557607 38.601470 21.039962
F 8.557607 46.321670 21.039962
F 26.648177 36.436170 10.497162
F 20.048577 40.520570 0.412770
F 18.033577 44.434170 0.124470
F 26.465777 38.795870 21.616062
F 26.676077 44.198470 0.363710
F 26.608677 38.888770 18.838562
F 17.564977 51.622470 14.846362
F 22.322077 51.787670 3.163252
F 26.647377 46.530670 18.873162
F 24.403077 34.847570 18.925262
F 26.517377 51.937970 17.902162
F 19.996077 34.924070 6.792962
F 21.991877 51.687970 15.006462
F 19.950277 35.119370 4.002802
F 15.661377 40.769670 0.247167
F 26.664477 39.012570 11.575562
F 26.704577 46.735370 6.879252
F 26.552677 51.963870 7.857702
F 19.858977 34.989270 18.596262
F 26.644277 46.682470 14.360262
F 15.360277 34.911570 21.104762
F 26.483277 36.380370 7.684642
F 15.463677 34.883770 6.558302
F 26.680577 38.988770 6.879442
F 19.775277 35.003770 13.922862
F 19.892677 35.002770 11.201562
F 15.427977 34.787570 18.333062
F 1.830927 47.625070 24.547862
F 1.830937 39.904870 24.547862
F 10.723177 47.608070 24.717462
F 10.723177 39.887870 24.717462
F 19.702477 47.727370 24.854862
F 19.737377 40.081970 24.857762
F 1.767407 50.164570 28.186662
F 1.767407 42.444270 28.186662
F 10.659677 50.181570 28.356262
F 10.659677 42.461270 28.356262
F 19.546177 50.410670 28.631762
F 19.541677 42.481370 28.655062
F 1.814547 50.164570 25.486362
F 1.814547 42.444270 25.486362
F 10.707277 50.181570 25.627162
F 10.707277 42.461270 25.627162
F 19.478877 50.311570 25.773362
F 19.670177 42.673470 25.947862
F 10.453277 34.741070 40.182362
F 10.405577 34.741070 42.911462
F 10.770877 47.608070 21.988362
F 10.770877 39.887870 21.988362
F 26.436877 38.697970 40.749162
F 26.346777 36.123170 39.718662
F 4.012327 38.596170 25.513562
F 4.012327 46.316370 25.513562
F 12.935877 38.601170 25.666062
F 12.935877 46.321470 25.666062
F 21.907177 38.771870 25.965162
F 21.942977 46.412970 26.061762
F 4.075837 51.473270 21.874762
F 4.075837 36.032770 21.874762
F 4.075837 43.753070 21.874762
F 12.999377 51.468170 22.027262
F 12.999377 36.027770 22.027262
F 12.999377 43.747970 22.027262
F 21.780877 51.779470 25.029762
F 17.517377 36.216070 22.126662
F 26.129177 51.578970 32.427462
F 4.028317 51.473270 24.597362
F 4.028317 36.032770 24.597362
F 4.028317 43.753070 24.597362
F 12.951677 51.468170 24.756362
F 12.951677 36.027770 24.756362
F 12.951677 43.747970 24.756362
F 19.333177 34.690170 40.445862
F 22.025177 36.138470 25.144962
F 21.952177 43.851970 25.202762
F 3.964797 38.596170 28.236162
F 3.964797 46.316370 28.236162
F 12.888177 38.601170 28.395162
F 12.888177 46.321470 28.395162
F 21.985477 38.789870 28.701062
F 21.877177 46.492870 28.747462
F 6.261077 47.605470 24.641362
F 6.261077 39.885270 24.641362
F 15.132977 47.732970 24.764962
F 15.223977 39.758570 24.796762
F 24.132877 47.859070 25.121162
F 24.188277 40.161670 25.059562
F 6.197557 50.184170 28.280162
F 6.197557 42.463970 28.280162
F 15.120777 50.339670 28.535462
F 15.090977 42.580570 28.359762
F 23.973377 50.431670 28.828362
F 23.985377 42.843370 28.863662
F 6.245267 50.184170 25.547462
F 6.245267 42.463970 25.547462
F 15.014477 50.249470 25.831062
F 15.029777 42.205770 25.773062
F 23.930277 50.405570 25.990562
F 24.097877 42.561570 26.187862
F 6.308777 47.605470 21.908662
F 6.308777 39.885270 21.908662
F 26.230877 46.439670 40.665762
F 17.271177 51.544870 29.658262
F 25.993677 46.459870 43.328662
F 26.014977 43.998270 36.731762
F 8.478227 38.601470 25.588062
F 8.478227 46.321670 25.588062
F 17.574477 38.688870 25.759462
F 17.277377 46.463570 25.709962
F 22.098577 36.260570 22.437362
F 19.389277 34.797870 43.301462
F 8.541727 51.467970 21.949262
F 8.541727 36.027470 21.949262
F 8.541727 43.747670 21.949262
F 15.219477 39.965070 22.190162
F 10.659677 34.741070 28.356262
F 26.250077 51.851570 36.758062
F 17.562277 43.758770 22.230162
F 15.230977 47.654370 22.029862
F 26.441077 38.824970 33.327962
F 8.494097 51.467970 24.678762
F 8.494097 36.027470 24.678762
F 8.494097 43.747670 24.678762
F 24.393477 47.733770 22.443762
F 17.434777 36.154870 24.735262
F 17.358677 43.683170 25.059162
F 26.386077 43.888970 22.419862
F 26.386577 44.138670 32.348962
F 26.358377 38.761370 26.014262
F 8.430567 38.601470 28.317562
F 8.430567 46.321670 28.317562
F 17.403277 38.695470 28.591462
F 17.388377 46.629570 28.381562
F 26.146477 43.910270 25.025762
F 26.240677 43.830870 39.463562
F 1.703897 47.625070 31.825462
F 1.703897 39.904870 31.825462
F 10.596177 47.608070 31.995062
F 10.596177 39.887870 31.995062
F 19.523677 47.781270 32.255962
F 19.418477 39.990070 32.392562
F 1.640377 50.164570 35.464262
F 1.640377 42.444270 35.464262
F 10.532677 50.181570 35.633862
F 10.532677 42.461270 35.633862
F 19.510277 50.195670 35.906462
F 19.421677 42.685770 35.995162
F 1.687517 50.164570 32.763962
F 1.687517 42.444270 32.763962
F 10.580277 50.181570 32.904762
F 10.580277 42.461270 32.904762
F 19.467077 50.347970 33.173062
F 19.469077 42.553370 33.267762
F 1.751027 47.625070 29.125162
F 1.751027 39.904870 29.125162
F 10.643777 47.608070 29.265962
F 10.643777 39.887870 29.265962
F 19.622077 47.890970 29.436762
F 19.735177 39.907370 29.565662
F 3.885297 38.596170 32.791162
F 3.885297 46.316370 32.791162
F 12.808777 38.601170 32.943662
F 12.808777 46.321470 32.943662
F 21.835277 38.853070 33.177462
F 21.720877 46.380470 33.096662
F 3.948807 51.473270 29.152362
F 3.948807 36.032770 29.152362
F 3.948807 43.753070 29.152362
F 12.872277 51.468170 29.304862
F 12.872277 36.027770 29.304862
F 12.872277 43.747970 29.304862
F 23.931877 50.438670 43.326162
F 21.825377 36.053970 29.455862
F 21.656777 43.953270 29.643262
F 3.901287 51.473270 31.874962
F 3.901287 36.032770 31.874962
F 3.901287 43.753070 31.874962
F 12.824677 51.468170 32.033962
F 12.824677 36.027770 32.033962
F 12.824677 43.747970 32.033962
F 19.697077 40.043170 22.181862
F 21.843477 36.296670 32.204262
F 21.668977 43.787370 32.418562
F 3.837767 38.596170 35.513762
F 3.837767 46.316370 35.513762
F 12.761177 38.601170 35.672762
F 12.761177 46.321470 35.672762
F 21.779977 38.714670 35.967862
F 21.739977 46.339970 35.838262
F 6.134047 47.605470 31.918962
F 6.134047 39.885270 31.918962
F 14.877977 47.748270 31.931862
F 15.100477 39.942970 32.143662
F 23.911677 47.805470 32.279462
F 23.972077 39.949370 32.326662
F 6.070527 50.184170 35.557762
F 6.070527 42.463970 35.557762
F 14.989477 50.181570 35.711662
F 14.989477 42.461270 35.711662
F 23.938677 50.575470 35.943362
F 23.833677 42.475070 36.027562
F 6.118237 50.184170 32.825062
F 6.118237 42.463970 32.825062
F 15.054077 50.373570 32.917262
F 14.900877 42.562470 32.998862
F 23.766377 50.240270 33.212262
F 24.030777 42.577270 33.259562
F 6.181747 47.605470 29.186262
F 6.181747 39.885270 29.186262
F 15.138577 47.796770 29.186962
F 15.146477 39.929870 29.343262
F 23.976377 47.759470 29.599862
F 23.999477 40.112170 29.644862
F 8.351187 38.601470 32.865662
F 8.351187 46.321670 32.865662
F 17.230077 38.722770 33.152062
F 17.031477 46.445070 33.003862
F 26.233477 46.648570 33.271762
F 10.532677 34.741070 35.633862
F 8.414697 51.467970 29.226862
F 8.414697 36.027470 29.226862
F 8.414697 43.747670 29.226862
F 26.452677 38.633070 28.783462
F 17.436477 36.110370 29.514162
F 17.387277 43.813770 29.335762
F 26.272777 36.218670 36.872762
F 26.359377 44.004070 29.608262
F 17.316277 51.503070 24.798862
F 8.367067 51.467970 31.956362
F 8.367067 36.027470 31.956362
F 8.367067 43.747670 31.956362
F 26.573577 36.124170 25.087462
F 17.426577 36.007570 32.334062
F 17.253777 43.793070 32.168162
F 10.580277 34.741070 32.904762
F 17.279477 51.422970 36.734962
F 19.416577 42.351070 43.160662
F 8.303537 38.601470 35.595162
F 8.303537 46.321670 35.595162
F 17.277377 38.747670 35.842362
F 17.212577 46.437170 35.744862
F 17.100777 38.644170 42.981262
F 21.805277 38.560270 43.117462
F 1.576867 47.625070 39.103062
F 1.576867 39.904870 39.103062
F 10.469177 47.608070 39.272662
F 10.469177 39.887870 39.272662
F 19.480977 47.618870 39.492662
F 19.643877 39.685870 39.424262
F 1.513347 50.164570 42.741862
F 1.513347 42.444270 42.741862
F 10.405577 50.181570 42.911462
F 10.405577 42.461270 42.911462
F 26.429077 51.488570 25.127362
F 26.338977 46.577570 28.684862
F 1.560487 50.164570 40.041562
F 1.560487 42.444270 40.041562
F 10.453277 50.181570 40.182362
F 10.453277 42.461270 40.182362
F 19.472577 50.204970 40.284162
F 19.296077 42.281770 40.341662
F 1.623997 47.625070 36.402762
F 1.623997 39.904870 36.402762
F 10.516777 47.608070 36.543562
F 10.516777 39.887870 36.543562
F 19.565677 47.677170 36.865862
F 19.496877 39.825170 36.624562
F 3.758267 38.596170 40.068762
F 3.758267 46.316370 40.068762
F 12.681777 38.601170 40.221262
F 12.681777 46.321470 40.221262
F 21.912377 38.439670 40.517562
F 21.770077 46.452070 40.369762
F 3.821777 51.473270 36.429962
F 3.821777 36.032770 36.429962
F 3.821777 43.753070 36.429962
F 12.745277 51.468170 36.582462
F 12.745277 36.027770 36.582462
F 12.745277 43.747970 36.582462
F 10.707277 34.741070 25.627162
F 21.529377 36.095170 36.682062
F 21.624577 43.820170 36.902762
F 3.774257 51.473270 39.152562
F 3.774257 36.032770 39.152562
F 3.774257 43.753070 39.152562
F 12.697677 51.468170 39.311562
F 12.697677 36.027770 39.311562
F 12.697677 43.747970 39.311562
F 26.362777 46.519570 25.932762
F 21.724177 35.937870 39.498062
F 21.560677 43.889670 39.547962
F 3.710737 38.596170 42.791362
F 3.710737 46.316370 42.791362
F 12.634077 38.601170 42.950362
F 12.634077 46.321470 42.950362
F 26.448977 36.088470 32.462662
F 1.878057 47.625070 21.847562
F 6.007017 47.605470 39.196562
F 6.007017 39.885270 39.196562
F 14.925977 47.608070 39.350462
F 14.925977 39.887870 39.350462
F 24.066077 47.846070 39.495762
F 24.060377 39.900470 39.761462
F 5.943497 50.184170 42.835362
F 5.943497 42.463970 42.835362
F 14.862477 50.181570 42.989262
F 14.862477 42.461270 42.989262
F 5.991207 34.743670 40.102662
F 26.206577 46.648670 36.018162
F 5.991207 50.184170 40.102662
F 5.991207 42.463970 40.102662
F 14.910077 50.181570 40.260162
F 14.910077 42.461270 40.260162
F 23.988277 50.509870 40.510462
F 23.928477 42.547570 40.633762
F 6.054707 47.605470 36.463862
F 6.054707 39.885270 36.463862
F 14.973577 47.608070 36.621362
F 14.973577 39.887870 36.621362
F 23.929077 48.034970 36.672962
F 24.122177 39.959670 36.980962
F 8.224157 38.601470 40.143262
F 8.224157 46.321670 40.143262
F 17.161877 38.600970 40.100562
F 17.181177 46.389270 40.221262
F 23.964977 34.842270 40.410862
F 17.389677 51.706970 32.282362
F 8.287667 51.467970 36.504462
F 8.287667 36.027470 36.504462
F 8.287667 43.747670 36.504462
F 19.396177 50.066370 43.102962
F 17.167177 36.064070 36.582562
F 17.147477 43.949170 36.644762
F 21.645977 51.604570 36.720162
F 26.402477 38.648170 43.401962
F 26.416277 38.880470 35.976962
F 8.240027 51.467970 39.233962
F 8.240027 36.027470 39.233962
F 8.240027 43.747670 39.233962
F 24.081777 42.212170 43.263562
F 17.076677 35.763270 39.329462
F 17.167877 43.805270 39.516362
F 21.811777 51.598170 32.225162
F 26.277677 36.003370 29.714362
F 19.361277 34.724270 35.788962
F 8.176507 38.601470 42.872762
F 8.176507 46.321670 42.872762
F 24.094477 40.007770 22.400362
F 26.347877 51.777670 39.595962
F 17.162577 51.609670 39.436062
F 1.878057 39.904870 21.847562
F 6.197557 34.743670 28.280162
F 6.245267 34.743670 25.547462
F 6.070527 34.743670 35.557762
F 6.118237 34.743670 32.825062
F 5.943497 34.743670 42.835362
F 26.433877 51.524270 22.487562
F 26.304177 51.691870 29.789862
F 21.661877 51.700870 39.479462
F 21.821977 51.720770 29.493262
F 17.193677 46.460770 42.900662
F 22.052077 43.789970 22.433962
F 21.799177 46.311670 43.104762
F 19.669977 47.735270 22.126562
F 21.996577 51.541670 22.380162
F 26.589077 36.064770 22.418262
F 17.484377 51.594970 22.127962
F 19.696477 34.666970 33.147862
F 15.164877 34.705370 33.035862
F 19.613177 34.847470 28.594362
F 24.226377 34.698270 28.737862
F 24.306877 34.999670 26.045062
F 24.037177 34.811470 43.135662
F 23.866677 34.955970 36.019762
F 1.449837 47.625070 46.380662
F 1.449837 39.904870 46.380662
F 10.342077 47.608070 46.550262
F 10.342077 39.887870 46.550262
F 19.396877 47.586570 46.714762
F 19.332977 39.892770 46.719562
F 1.386317 50.164570 50.019462
F 1.386317 42.444270 50.019462
F 10.278577 50.181570 50.189062
F 10.278577 42.461270 50.189062
F 19.184777 50.163270 50.460062
F 19.218277 42.460470 50.401062
F 1.433457 50.164570 47.319162
F 1.433457 42.444270 47.319162
F 10.326277 50.181570 47.459962
F 10.326277 42.461270 47.459962
F 19.381177 50.335570 47.565162
F 19.257277 42.348770 47.607062
F 10.072177 34.741070 62.015162
F 10.024477 34.741070 64.744262
F 10.389777 47.608070 43.821162
F 10.389777 39.887870 43.821162
F 25.786477 36.322770 61.528662
F 26.150777 36.405770 54.249562
F 3.631237 38.596170 47.346362
F 3.631237 46.316370 47.346362
F 12.554777 38.601170 47.498862
F 12.554777 46.321470 47.498862
F 21.588977 38.771270 47.672462
F 21.516677 46.240370 47.737762
F 3.694747 51.473270 43.707562
F 3.694747 36.032770 43.707562
F 3.694747 43.753070 43.707562
F 12.618277 51.468170 43.860062
F 12.618277 36.027770 43.860062
F 12.618277 43.747970 43.860062
F 23.838677 47.847170 44.222562
F 25.616077 44.022970 58.888262
F 26.051277 38.740370 47.983062
F 3.647227 51.473270 46.430162
F 3.647227 36.032770 46.430162
F 3.647227 43.753070 46.430162
F 12.570577 51.468170 46.589162
F 12.570577 36.027770 46.589162
F 12.570577 43.747970 46.589162
F 25.641677 43.911870 61.624262
F 21.554877 36.115770 46.855162
F 21.542777 43.725370 46.669762
F 3.583707 38.596170 50.068962
F 3.583707 46.316370 50.068962
F 12.507077 38.601170 50.227962
F 12.507077 46.321470 50.227962
F 21.567477 38.855470 50.435962
F 21.397577 46.439570 50.386362
F 5.879987 47.605470 46.474162
F 5.879987 39.885270 46.474162
F 14.798977 47.608070 46.628062
F 14.798977 39.887870 46.628062
F 23.870777 47.664470 46.864662
F 23.971777 39.958270 46.910862
F 5.816467 50.184170 50.112962
F 5.816467 42.463970 50.112962
F 14.735477 50.181570 50.266862
F 14.735477 42.461270 50.266862
F 23.580277 50.103970 50.485262
F 23.707477 42.661970 50.582762
F 5.864167 50.184170 47.380262
F 5.864167 42.463970 47.380262
F 14.783077 50.181570 47.537762
F 14.783077 42.461270 47.537762
F 23.764877 50.229470 47.709462
F 23.839377 42.518870 47.817362
F 5.927677 47.605470 43.741462
F 5.927677 39.885270 43.741462
F 14.846577 47.608070 43.898962
F 14.846577 39.887870 43.898962
F 26.442377 36.153670 44.112762
F 25.996877 43.947370 51.422962
F 8.097127 38.601470 47.420862
F 8.097127 46.321670 47.420862
F 17.048777 38.508170 47.535062
F 17.001277 46.397270 47.410562
F 25.925877 47.003270 55.137562
F 25.852677 51.594470 46.819062
F 8.160637 51.467970 43.782062
F 8.160637 36.027470 43.782062
F 8.160637 43.747670 43.782062
F 25.997477 36.385270 46.900562
F 16.781577 51.262270 61.278362
F 25.971477 36.183670 51.530662
F 1.496967 39.904870 43.680362
F 24.024677 39.746870 44.198562
F 23.327477 50.246870 64.945162
F 8.112997 51.467970 46.511562
F 8.112997 36.027470 46.511562
F 8.112997 43.747670 46.511562
F 16.658177 46.137670 64.796662
F 17.075277 35.970670 46.587462
F 17.028977 43.732670 46.584562
F 26.153277 46.377370 47.754162
F 17.061477 43.943270 43.739962
F 25.649477 46.630870 57.725962
F 8.049477 38.601470 50.150362
F 8.049477 46.321670 50.150362
F 16.981077 38.640470 50.313962
F 17.018677 46.503370 50.143762
F 26.200077 43.819570 43.995262
F 16.848177 51.419070 58.614062
F 1.322807 47.625070 53.658262
F 1.322807 39.904870 53.658262
F 10.215077 47.608070 53.827862
F 10.215077 39.887870 53.827862
F 19.140177 47.728770 54.123662
F 19.273677 39.924370 54.095562
F 1.259277 50.164570 57.297062
F 1.259287 42.444270 57.297062
F 10.151577 50.181570 57.466662
F 10.151577 42.461270 57.466662
F 19.289777 50.177070 57.902262
F 19.117277 42.650970 57.596562
F 1.306427 50.164570 54.596762
F 1.306427 42.444270 54.596762
F 10.199177 50.181570 54.737562
F 10.199177 42.461270 54.737562
F 18.948177 50.255470 55.162862
F 19.146177 42.446870 54.885362
F 1.369927 47.625070 50.957962
F 1.369937 39.904870 50.957962
F 10.262677 47.608070 51.098762
F 10.262677 39.887870 51.098762
F 19.175677 47.697770 51.223462
F 19.132877 39.875070 51.400162
F 3.504207 38.596170 54.623962
F 3.504207 46.316370 54.623962
F 12.427677 38.601170 54.776462
F 12.427677 46.321470 54.776462
F 21.568777 38.828170 55.094262
F 21.398077 46.615270 55.165562
F 3.567707 51.473270 50.985162
F 3.567707 36.032770 50.985162
F 3.567707 43.753070 50.985162
F 12.491177 51.468170 51.137662
F 12.491177 36.027770 51.137662
F 12.491177 43.747970 51.137662
F 25.985477 51.618470 53.940662
F 21.459377 36.161870 51.356462
F 21.318477 43.883870 51.544462
F 3.520197 51.473270 53.707762
F 3.520197 36.032770 53.707762
F 3.520197 43.753070 53.707762
F 12.443577 51.468170 53.866762
F 12.443577 36.027770 53.866762
F 12.443577 43.747970 53.866762
F 26.193677 38.824570 50.627262
F 21.533877 36.289070 54.220462
F 21.450377 43.946970 54.379062
F 3.456677 38.596170 57.346562
F 3.456677 46.316370 57.346562
F 12.380077 38.601170 57.505562
F 12.380077 46.321470 57.505562
F 21.414277 38.828370 57.874662
F 21.427177 46.462570 57.884362
F 5.752957 47.605470 53.751762
F 5.752957 39.885270 53.751762
F 14.671877 47.608070 53.905662
F 14.671877 39.887870 53.905662
F 23.665077 50.526170 54.889462
F 23.859777 40.188970 54.304162
F 5.689437 50.184170 57.390562
F 5.689437 42.463970 57.390562
F 14.608377 50.181570 57.544462
F 14.608377 42.461270 57.544462
F 25.968677 36.142970 58.709162
F 23.530277 42.684170 57.848862
F 5.737137 50.184170 54.657862
F 5.737137 42.463970 54.657862
F 14.656077 50.181570 54.815362
F 14.656077 42.461270 54.815362
F 23.562277 50.386670 57.606962
F 23.771877 42.656570 55.115762
F 5.800647 47.605470 51.019062
F 5.800647 39.885270 51.019062
F 14.719577 47.608070 51.176562
F 14.719577 39.887870 51.176562
F 23.714877 47.434270 51.502962
F 23.739077 39.990870 51.558362
F 7.970097 38.601470 54.698462
F 7.970097 46.321670 54.698462
F 16.951477 38.633270 54.975062
F 16.919977 46.322070 55.007062
F 16.825077 38.519570 64.995762
F 26.088477 51.718570 44.087562
F 8.033607 51.467970 51.059662
F 8.033607 36.027470 51.059662
F 8.033607 43.747670 51.059662
F 25.820377 46.623970 65.197062
F 16.787777 36.080170 51.388862
F 16.883577 43.861470 51.152962
F 16.942777 51.468270 51.356462
F 25.970477 38.865470 57.940162
F 21.751777 43.576770 43.930462
F 7.985967 51.467970 53.789162
F 7.985967 36.027470 53.789162
F 7.985967 43.747670 53.789162
F 21.435377 36.194270 58.710562
F 16.895677 36.039470 54.185762
F 16.833977 43.834270 53.990562
F 23.661277 42.392370 65.155062
F 21.273977 38.584870 64.994462
F 25.982277 51.811870 58.592462
F 7.922447 38.601470 57.427962
F 7.922447 46.321670 57.427962
F 16.958577 38.801270 57.667662
F 16.798077 46.336870 57.696962
F 21.217577 51.565070 54.106162
F 21.152777 46.384370 65.092162
F 1.195777 47.625070 60.935862
F 1.195777 39.904870 60.935862
F 10.088077 47.608070 61.105462
F 10.088077 39.887870 61.105462
F 18.989177 47.690070 61.332062
F 19.143677 39.933970 61.427662
F 1.132257 50.164570 64.574662
F 1.132257 42.444270 64.574662
F 10.024477 50.181570 64.744262
F 10.024477 42.461270 64.744262
F 25.772677 38.894070 62.426662
F 26.040877 46.568070 50.522962
F 1.179397 50.164570 61.874362
F 1.179397 42.444270 61.874362
F 10.072177 50.181570 62.015162
F 10.072177 42.461270 62.015162
F 10.326277 34.741070 47.459962
F 19.295777 42.555870 62.206662
F 1.242897 47.625070 58.235562
F 1.242897 39.904870 58.235562
F 10.135677 47.608070 58.376362
F 10.135677 39.887870 58.376362
F 18.996277 47.487970 58.586262
F 19.182177 40.004070 58.562762
F 3.377177 38.596170 61.901562
F 3.377177 46.316370 61.901562
F 12.300677 38.601170 62.054062
F 12.300677 46.321470 62.054062
F 21.420177 38.686770 62.353862
F 21.155377 46.471770 62.452262
F 3.440677 51.473270 58.262762
F 3.440677 36.032770 58.262762
F 3.440677 43.753070 58.262762
F 12.364177 51.468170 58.415262
F 12.364177 36.027770 58.415262
F 12.364177 43.747970 58.415262
F 19.453677 47.511870 44.032762
F 21.333877 51.790870 58.695062
F 21.308877 43.851670 58.638962
F 3.393167 51.473270 60.985362
F 3.393167 36.032770 60.985362
F 3.393167 43.753070 60.985362
F 12.316577 51.468170 61.144362
F 12.316577 36.027770 61.144362
F 12.316577 43.747970 61.144362
F 25.648177 46.519570 62.393962
F 21.405977 36.132170 61.427062
F 21.343477 43.918770 61.325762
F 3.329647 38.596170 64.624162
F 3.329647 46.316370 64.624162
F 12.252977 38.601170 64.783162
F 12.252977 46.321470 64.783162
F 21.373477 51.399570 51.369162
F 1.496967 47.625070 43.680362
F 5.625927 47.605470 61.029362
F 5.625927 39.885270 61.029362
F 14.544877 47.608070 61.183262
F 14.544877 39.887870 61.183262
F 23.405277 47.829270 61.372662
F 23.540677 39.972370 61.282262
F 5.562397 50.184170 64.668262
F 5.562397 42.463970 64.668262
F 14.481377 50.181570 64.822062
F 14.481377 42.461270 64.822062
F 10.199177 34.741070 54.737562
F 23.522377 47.900870 54.137062
F 5.610107 50.184170 61.935462
F 5.610107 42.463970 61.935462
F 14.528977 50.181570 62.092962
F 14.528977 42.461270 62.092962
F 23.426177 50.418670 62.183562
F 23.385677 42.476970 62.450662
F 5.673617 47.605470 58.296662
F 5.673617 39.885270 58.296662
F 14.592477 47.608070 58.454162
F 14.592477 39.887870 58.454162
F 23.470977 47.864070 58.749662
F 23.532477 40.180070 58.624462
F 7.843067 38.601470 61.976062
F 7.843067 46.321670 61.976062
F 16.829177 38.597570 62.318862
F 16.723177 46.266170 62.056762
F 21.789177 35.826470 44.094862
F 17.109577 51.475670 46.625262
F 7.906577 51.467970 58.337262
F 7.906577 36.027470 58.337262
F 7.906577 43.747670 58.337262
F 16.731877 51.524670 54.111862
F 16.993777 36.057370 58.405362
F 16.892877 43.817870 58.542862
F 25.807177 44.289870 54.211962
F 19.083377 42.477170 64.867962
F 21.258977 51.682370 61.381462
F 7.858937 51.467970 61.066762
F 7.858937 36.027470 61.066762
F 7.858937 43.747670 61.066762
F 18.985777 50.234270 62.235762
F 16.810177 36.165270 61.231362
F 16.978577 43.600170 61.211162
F 23.886477 35.030070 54.848962
F 21.519577 51.581970 44.134962
F 18.909377 50.281670 64.895862
F 7.795407 38.601470 64.705562
F 7.795407 46.321670 64.705562
F 17.294877 51.386570 43.928762
F 21.606577 51.706470 46.808062
F 10.151577 34.741070 57.466662
F 26.074177 38.877770 55.213162
F 5.816467 34.743670 50.112962
F 5.864167 34.743670 47.380262
F 5.689437 34.743670 57.390562
F 5.737137 34.743670 54.657862
F 5.562397 34.743670 64.668262
F 5.610107 34.743670 61.935462
F 10.278577 34.741070 50.189062
F 25.678777 38.606470 65.142362
F 26.099777 43.821670 46.883062
F 25.963677 51.594570 51.219062
F 25.775077 51.398070 61.278662
F 19.364277 39.704670 43.856562
F 17.025277 36.009770 43.803562
F 23.890477 34.845470 47.774862
F 23.686677 34.717470 50.615662
F 19.483677 34.771070 54.887462
F 23.364377 34.862170 65.155462
F 19.132777 34.893770 62.039662
F 19.074377 35.088870 50.621862
F 23.583477 34.679470 62.445962
F 23.749077 34.783670 57.683162
F 1.068807 47.625270 68.213062
F 1.068807 39.905070 68.213062
F 9.961017 47.608070 68.383062
F 9.961017 39.887870 68.383062
F 18.865577 47.569970 68.583262
F 18.738577 39.649370 68.588862
F 1.003097 50.135770 71.860462
F 1.003097 42.415470 71.860462
F 9.897477 50.181570 72.021962
F 9.897477 42.461370 72.021962
F 18.974277 50.326170 72.231262
F 18.995577 42.436270 72.325062
F 1.052307 50.164070 69.154362
F 1.052317 42.443870 69.154362
F 9.945137 50.181570 69.292762
F 9.945137 42.461270 69.292762
F 18.928477 50.264170 69.337262
F 19.031177 42.398670 69.496362
F 14.147877 34.741070 83.925762
F 5.207977 34.747470 83.766162
F 10.008677 47.608070 65.653962
F 10.008677 39.887870 65.653962
F 16.561877 51.619970 65.725362
F 21.397877 43.832470 65.904662
F 3.249037 38.596470 69.183062
F 3.249037 46.316670 69.183062
F 12.173677 38.601170 69.331662
F 12.173677 46.321470 69.331662
F 21.194177 38.735470 69.461562
F 21.189877 43.739970 68.580562
F 3.313627 51.473270 65.540462
F 3.313627 36.032870 65.540462
F 3.313627 43.753070 65.540462
F 12.237177 51.468170 65.692862
F 12.237177 36.027770 65.692862
F 12.237177 43.747970 65.692862
F 25.238977 46.104170 86.661862
F 19.056777 39.908370 65.951062
F 25.241177 51.693470 83.266162
F 3.265897 51.473470 68.263662
F 3.265897 36.032970 68.263662
F 3.265897 43.753270 68.263662
F 12.189477 51.468170 68.421962
F 12.189477 36.027770 68.421962
F 12.189477 43.747970 68.421962
F 18.694977 42.375170 86.733662
F 23.031877 42.285770 86.481162
F 23.448577 47.691770 65.911562
F 3.160867 38.608970 71.917262
F 3.160857 46.329270 71.917262
F 12.125977 38.601170 72.060762
F 12.125977 46.321470 72.060762
F 20.895977 38.393770 72.216662
F 21.055177 46.287770 69.435562
F 5.498597 47.605370 68.307462
F 5.498597 39.885070 68.307462
F 14.417877 47.608070 68.460862
F 14.417877 39.887870 68.460862
F 23.469377 47.560870 68.608762
F 23.388677 40.115070 68.877062
F 5.434487 50.184970 71.947062
F 5.434487 42.464670 71.947062
F 14.354377 50.181570 72.099662
F 14.354377 42.461270 72.099662
F 23.507277 50.218970 72.209562
F 21.061877 43.915870 73.106462
F 5.482997 50.184270 69.213362
F 5.482997 42.463970 69.213362
F 14.401977 50.181570 69.370562
F 14.401977 42.461270 69.370562
F 23.421577 50.199570 69.505662
F 23.396777 42.571170 69.706262
F 5.546557 47.605470 65.574362
F 5.546557 39.885270 65.574362
F 14.465477 47.608070 65.731762
F 14.465477 39.887870 65.731762
F 25.367477 51.519970 80.474962
F 25.611877 51.604370 66.081462
F 7.716007 38.601470 69.253762
F 7.716007 46.321670 69.253762
F 16.416977 38.296670 69.530662
F 16.783677 46.170470 69.263462
F 25.708977 38.719170 69.924262
F 25.796477 46.493570 69.600762
F 7.779537 51.467970 65.614862
F 7.779537 36.027470 65.614862
F 7.779537 43.747670 65.614862
F 16.696877 43.573570 65.812362
F 1.115897 47.625170 65.513162
F 25.744877 44.039770 66.074662
F 20.964777 46.302070 86.535062
F 1.115897 39.904870 65.513162
F 23.310077 50.258170 76.649362
F 7.731887 51.467970 68.344362
F 7.731887 36.027470 68.344362
F 7.731887 43.747670 68.344362
F 20.747677 51.466270 80.257362
F 16.652877 35.802870 68.425562
F 16.730977 43.668570 68.520562
F 25.783477 51.346370 68.820162
F 25.585677 36.190070 68.696762
F 25.554377 43.892770 73.063962
F 7.666987 38.601770 71.983362
F 7.666987 46.322070 71.983362
F 16.656877 38.517270 72.250662
F 16.660977 46.349670 72.073562
F 25.643877 38.606570 72.469662
F 25.347177 35.881470 83.131562
F 0.938735 47.701470 75.514662
F 0.938735 39.981170 75.514662
F 9.833957 47.608070 75.660762
F 9.833957 39.887870 75.660762
F 18.916377 47.673670 75.674462
F 18.840077 39.880870 75.834662
F 0.889531 50.092870 79.146362
F 0.889532 42.372670 79.146362
F 9.770437 50.181570 79.299562
F 9.770437 42.461370 79.299562
F 18.566677 50.112070 79.327462
F 18.413177 42.418270 79.333662
F 0.650213 50.260870 76.437362
F 0.650213 42.540670 76.437362
F 9.817607 50.181670 76.570262
F 9.817607 42.461470 76.570262
F 18.824377 50.359670 76.574962
F 18.576577 42.531670 76.654562
F 0.664737 47.498970 72.781362
F 0.664747 39.778670 72.781362
F 9.881437 47.608070 72.931562
F 9.881437 39.887770 72.931562
F 18.867777 47.665970 72.960162
F 18.848977 39.826470 73.012062
F 3.112227 38.605970 76.468062
F 3.112227 46.326170 76.468062
F 12.046577 38.601170 76.609262
F 12.046577 46.321470 76.609262
F 20.935077 38.583970 76.693062
F 21.131877 46.479470 76.552262
F 3.180817 51.469070 72.827862
F 3.180817 36.028570 72.827862
F 3.180817 43.748770 72.827862
F 12.110077 51.468170 72.970462
F 12.110077 36.027770 72.970462
F 12.110077 43.747970 72.970462
F 9.945137 34.741070 69.292762
F 21.018077 35.860770 73.219762
F 21.254877 46.514770 72.165162
F 3.041797 51.447270 75.571262
F 3.041797 36.006770 75.571262
F 3.041797 43.727070 75.571262
F 12.062477 51.468170 75.699562
F 12.062477 36.027770 75.699562
F 12.062477 43.747970 75.699562
F 25.673677 43.773870 68.900162
F 20.974677 35.785970 76.035262
F 20.926677 43.774070 75.895462
F 2.989687 38.617470 79.207862
F 2.989687 46.337670 79.207862
F 11.998877 38.601170 79.338362
F 11.998877 46.321470 79.338362
F 20.872577 38.955970 79.475762
F 21.038477 46.067670 79.441262
F 5.370747 47.604070 75.586062
F 5.370747 39.883770 75.586062
F 14.290877 47.608070 75.738462
F 14.290877 39.887870 75.738462
F 23.439477 47.615070 73.090062
F 23.256577 39.734970 75.830462
F 5.307367 50.185470 79.225062
F 5.307367 42.465270 79.225062
F 14.227277 50.181570 79.377262
F 14.227277 42.461270 79.377262
F 23.145677 50.080170 79.493262
F 23.012677 42.593670 79.339962
F 5.336697 50.186170 76.489862
F 5.336697 42.465870 76.489862
F 14.274977 50.181570 76.648162
F 14.274977 42.461270 76.648162
F 23.436177 47.619570 75.808562
F 23.370677 42.408870 76.720062
F 5.412367 47.605170 72.852062
F 5.412367 39.884970 72.852062
F 14.338477 47.608070 73.009362
F 14.338477 39.887870 73.009362
F 25.714077 46.464470 72.298462
F 23.204977 39.780370 73.117062
F 7.588877 38.601370 76.531562
F 7.588877 46.321670 76.531562
F 16.647477 38.648470 76.814462
F 16.540077 46.326270 76.473062
F 25.323877 38.449370 76.882562
F 25.649877 51.487070 76.128862
F 7.652417 51.467970 72.892662
F 7.652417 36.027470 72.892662
F 7.652417 43.747770 72.892662
F 21.126777 36.119470 65.938762
F 16.723277 35.899970 73.052162
F 16.614277 43.629070 72.892762
F 16.643577 51.474770 68.361462
F 25.591877 36.005070 73.071562
F 23.212277 42.511570 72.423962
F 7.600927 51.466970 75.622562
F 7.600927 36.026570 75.622562
F 7.600927 43.746770 75.622562
F 21.189677 51.699570 72.887862
F 16.382377 36.061170 75.806662
F 16.534377 43.714770 75.604362
F 18.613877 50.144870 86.775062
F 25.441777 35.925470 75.846162
F 25.500877 43.658370 75.760862
F 7.536147 38.602770 79.261662
F 7.536147 46.322970 79.261662
F 16.427877 38.483270 79.419762
F 16.525977 46.574070 79.225262
F 20.825877 38.415670 86.609062
F 25.628577 46.203370 76.744862
F 0.830420 47.693870 82.789762
F 0.830421 39.973670 82.789762
F 9.706937 47.608070 82.938362
F 9.706937 39.887770 82.938362
F 18.687577 47.713070 82.905762
F 18.632877 39.850970 83.083362
F 0.770029 50.098670 86.431662
F 0.770029 42.378470 86.431662
F 9.643427 50.181570 86.577062
F 9.643427 42.461370 86.577062
F 9.817607 34.741170 76.570262
F 21.222277 51.640070 75.596162
F 0.547769 50.261270 83.725462
F 0.547769 42.541070 83.725462
F 9.690217 50.181770 83.847862
F 9.690217 42.461470 83.847862
F 18.752977 50.174170 83.919862
F 18.696777 42.480070 84.026262
F 0.595723 47.524870 80.082662
F 0.595723 39.804670 80.082662
F 9.753827 47.607870 80.209062
F 9.753827 39.887670 80.209062
F 18.814977 47.617970 80.173862
F 18.431277 39.833170 80.323262
F 2.988407 38.601970 83.744062
F 2.988407 46.322270 83.744062
F 11.919577 38.601170 83.886862
F 11.919577 46.321470 83.886862
F 20.862677 38.314670 83.914362
F 20.841777 46.234070 83.927562
F 3.049537 51.466270 80.104162
F 3.049537 36.025770 80.104162
F 3.049537 43.746070 80.104162
F 11.983077 51.468170 80.248062
F 11.983077 36.027770 80.248062
F 11.983077 43.747970 80.248062
F 25.372977 43.691870 80.257062
F 21.081777 36.133470 80.236062
F 20.782977 43.652470 80.349862
F 2.932247 51.453770 82.844962
F 2.932247 36.013370 82.844962
F 2.932247 43.733570 82.844962
F 11.935377 51.468170 82.977162
F 11.935377 36.027770 82.977162
F 11.935377 43.747970 82.977162
F 25.230077 38.471870 86.842062
F 21.081377 35.849870 83.008062
F 20.903977 43.735370 83.103962
F 2.874457 38.614070 86.482262
F 2.874457 46.334370 86.482262
F 11.871777 38.601170 86.615962
F 11.871777 46.321470 86.615962
F 9.690217 34.741270 83.847862
F 16.434877 46.247770 86.672462
F 5.243997 47.604370 82.863662
F 5.243997 39.884170 82.863662
F 14.163777 47.608070 83.016062
F 14.163777 39.887870 83.016062
F 23.054877 47.459370 83.263262
F 23.020177 39.648070 83.144262
F 5.180767 50.185070 86.502162
F 5.180767 42.464770 86.502162
F 14.100277 50.181570 86.654862
F 14.100277 42.461270 86.654862
F 16.375977 38.601570 86.867462
F 21.309077 51.580870 68.451362
F 5.207977 50.187970 83.766162
F 5.207977 42.467670 83.766162
F 14.147877 50.181570 83.925762
F 14.147877 42.461270 83.925762
F 23.134777 50.141570 84.111662
F 23.061177 42.266070 83.683462
F 5.270547 47.601570 80.127262
F 5.270547 39.881370 80.127262
F 14.211377 47.608070 80.286962
F 14.211377 39.887870 80.286962
F 23.166677 47.559970 80.531362
F 23.283277 40.138170 80.455062
F 7.461987 38.601270 83.809062
F 7.461987 46.321570 83.809062
F 16.323377 38.581570 84.047462
F 16.420377 46.420170 83.956262
F 25.402977 38.542970 84.074962
F 25.315377 46.201270 83.977162
F 7.525417 51.468070 80.170362
F 7.525417 36.027570 80.170362
F 7.525417 43.747870 80.170362
F 16.662977 51.410570 73.002262
F 16.593177 35.872470 80.267262
F 16.276177 43.940870 80.276162
F 16.565177 51.572870 75.882062
F 25.336977 38.547770 79.708862
F 25.546177 46.224170 79.503862
F 7.472577 51.466570 82.900462
F 7.472577 36.026170 82.900462
F 7.472577 43.746370 82.900462
F 16.408477 51.398870 82.891562
F 16.427077 36.045970 83.030262
F 16.479777 43.793370 83.120462
F 21.178977 36.133370 68.645662
F 25.259377 35.963970 80.403662
F 25.270577 43.609870 83.033562
F 7.409347 38.602670 86.539162
F 7.409347 46.322970 86.539162
F 9.643427 34.741070 86.577062
F 16.786477 35.907170 65.726162
F 25.557277 35.947970 65.983762
F 9.770437 34.741070 79.299562
F 0.547769 34.820870 83.725462
F 5.434487 34.744470 71.947062
F 5.482997 34.743770 69.213362
F 0.650213 34.820470 76.437362
F 5.307367 34.744970 79.225062
F 5.336697 34.745670 76.489862
F 5.180767 34.744570 86.502162
F 9.897477 34.741070 72.021962
F 20.912977 51.477470 83.016062
F 25.530677 51.594970 73.233962
F 16.374277 51.403670 80.252262
F 18.857877 47.818670 65.885362
F 22.998277 50.100670 86.780262
F 23.456177 39.847670 66.162362
F 21.109077 51.726670 65.818062
F 23.295577 34.752770 69.493762
F 18.785277 34.685870 84.048562
F 23.311077 34.709170 72.195862
F 18.817477 34.849570 69.354962
F 0.709289 47.687970 90.073162
F 0.709290 39.967770 90.073162
F 9.579937 47.608070 90.215862
F 9.579937 39.887870 90.215862
F 18.408877 47.392470 90.301162
F 18.580677 39.818670 90.347662
F 0.648391 50.105070 93.714462
F 0.648392 42.384870 93.714462
F 9.516437 50.181570 93.854662
F 9.516437 42.461370 93.854662
F 18.468177 50.189870 94.033062
F 18.461377 42.420370 93.947862
F 0.458892 50.250270 91.009362
F 0.458892 42.530070 91.009362
F 9.563257 50.181770 91.125462
F 9.563257 42.461470 91.125462
F 18.562077 49.995570 91.223862
F 18.476577 42.355470 91.185262
F 9.309567 34.741170 105.681062
F 9.262117 34.741170 108.410062
F 9.626707 47.607870 87.486662
F 9.626707 39.887670 87.486662
F 20.485377 51.739570 97.489662
F 0.502301 39.813070 87.367462
F 2.866267 38.599970 91.022362
F 2.866267 46.320170 91.022362
F 11.792577 38.601170 91.164462
F 11.792577 46.321470 91.164462
F 20.666277 38.333670 91.111662
F 20.830777 46.054470 91.349662
F 2.927377 51.468470 87.383362
F 2.927377 36.027970 87.383362
F 2.927377 43.748270 87.383362
F 11.856077 51.468170 87.525662
F 11.856077 36.027770 87.525662
F 11.856077 43.747970 87.525662
F 24.871677 38.111670 108.596062
F 20.636777 51.495370 94.898562
F 16.209477 51.457770 94.936162
F 2.816707 51.456670 90.120062
F 2.816707 36.016170 90.120062
F 2.816707 43.736370 90.120062
F 11.808277 51.468170 90.254762
F 11.808277 36.027770 90.254762
F 11.808277 43.747970 90.254762
F 9.516437 34.741070 93.854662
F 20.758077 35.728470 90.606062
F 20.706577 43.684070 90.220062
F 2.759517 38.611470 93.757562
F 2.759517 46.331670 93.757562
F 11.744777 38.601170 93.893562
F 11.744777 46.321470 93.893562
F 20.508377 38.450070 93.855662
F 20.707877 46.148170 94.160562
F 5.117687 47.604770 90.140762
F 5.117687 39.884570 90.140762
F 14.036777 47.608070 90.293662
F 14.036777 39.887870 90.293662
F 22.860777 47.403770 90.266562
F 22.809177 39.673270 90.317062
F 5.054667 50.184670 93.779362
F 5.054667 42.464470 93.779362
F 13.973277 50.181570 93.932462
F 13.973277 42.461270 93.932462
F 22.825877 49.989470 94.017862
F 22.820977 42.222070 94.054362
F 5.084157 50.187370 91.044062
F 5.084157 42.467070 91.044062
F 14.020877 50.181570 91.203362
F 14.020877 42.461270 91.203362
F 22.846077 49.878570 91.366762
F 22.893077 42.320870 91.300262
F 5.145977 47.601970 87.405062
F 5.145977 39.881770 87.405062
F 14.084377 47.608070 87.564562
F 14.084377 39.887870 87.564562
F 9.389427 34.741070 101.132062
F 21.034077 43.791370 87.435662
F 7.335107 38.601370 91.086662
F 7.335107 46.321570 91.086662
F 16.274077 38.513370 91.275962
F 16.200577 46.122170 91.197262
F 25.010577 38.207770 91.290162
F 25.070477 45.896870 91.304562
F 7.398537 51.468070 87.447862
F 7.398537 36.027570 87.447862
F 7.398537 43.747870 87.447862
F 18.102777 42.353870 108.438062
F 18.102477 49.993770 108.595062
F 15.886677 46.363270 108.582062
F 0.502301 47.533270 87.367462
F 25.051377 51.208270 90.515262
F 15.983777 51.409170 105.028062
F 7.346257 51.466770 90.177962
F 7.346257 36.026370 90.177962
F 7.346257 43.746570 90.177962
F 20.917877 35.946270 87.819762
F 16.247677 36.002570 90.472062
F 16.361177 43.595670 90.294462
F 9.436447 34.741170 98.403062
F 25.300177 35.607270 90.264162
F 25.048077 43.390970 90.317162
F 7.283277 38.602470 93.816662
F 7.283277 46.322670 93.816662
F 16.163277 38.768970 94.020762
F 16.282777 46.303770 94.056762
F 24.861477 38.332970 93.999462
F 25.166577 46.003070 94.095362
F 0.587403 47.680670 97.355762
F 0.587404 39.960370 97.355762
F 9.452947 47.608070 97.493462
F 9.452947 39.887870 97.493462
F 18.377377 47.746070 97.659162
F 18.393877 39.873070 97.669762
F 0.525799 50.109970 101.001062
F 0.525799 42.389770 101.001062
F 9.389427 50.181570 101.132062
F 9.389427 42.461270 101.132062
F 18.338177 50.387670 101.488062
F 18.145977 42.258870 101.250062
F 0.375490 50.235670 98.294262
F 0.375490 42.515370 98.294262
F 9.436447 50.181670 98.403062
F 9.436447 42.461470 98.403062
F 18.362777 50.354570 98.698262
F 18.180677 42.350270 98.515162
F 0.416795 47.546070 94.651062
F 0.416795 39.825870 94.651062
F 9.499837 47.607970 94.764262
F 9.499837 39.887670 94.764262
F 18.453077 47.633070 94.888962
F 18.440377 39.691470 95.020062
F 2.743767 38.597970 98.301462
F 2.743767 46.318170 98.301462
F 11.665477 38.601170 98.442062
F 11.665477 46.321470 98.442062
F 20.690077 38.457270 98.660162
F 20.535777 46.425070 98.587962
F 2.805207 51.470570 94.661262
F 2.805207 36.030070 94.661262
F 2.805207 43.750270 94.661262
F 11.729077 51.468170 94.803262
F 11.729077 36.027770 94.803262
F 11.729077 43.747970 94.803262
F 16.068277 51.480170 102.269062
F 20.654977 36.060870 95.023862
F 20.718477 43.568170 94.899862
F 2.702757 51.459370 97.395262
F 2.702757 36.018870 97.395262
F 2.702757 43.739070 97.395262
F 11.681277 51.468170 97.532362
F 11.681277 36.027770 97.532362
F 11.681277 43.747970 97.532362
F 24.850677 51.197970 104.767062
F 20.598377 35.884670 97.724162
F 20.252977 43.789570 97.604462
F 2.643097 38.610070 101.037062
F 2.643097 46.330270 101.037062
F 11.617777 38.601170 101.171062
F 11.617777 46.321470 101.171062
F 20.474977 38.300870 101.439062
F 20.535777 46.192670 101.299062
F 4.991577 47.605070 97.418062
F 4.991577 39.884870 97.418062
F 13.909777 47.608070 97.571262
F 13.909777 39.887870 97.571262
F 22.791177 47.638670 97.599762
F 22.816477 39.774670 97.635662
F 4.928217 50.184470 101.057062
F 4.928217 42.464270 101.057062
F 13.846177 50.181570 101.210062
F 13.846177 42.461270 101.210062
F 22.833577 49.985670 101.197062
F 22.711877 42.048370 101.283062
F 4.961317 50.186470 98.322262
F 4.961317 42.466270 98.322262
F 13.893877 50.181570 98.480962
F 13.893877 42.461270 98.480962
F 22.707877 50.487170 98.364162
F 22.559477 42.453470 98.650162
F 5.022597 47.602670 94.683162
F 5.022597 39.882470 94.683162
F 13.957377 47.608070 94.842162
F 13.957377 39.887870 94.842162
F 22.959577 47.487570 94.898662
F 22.682177 39.619570 94.835562
F 7.208257 38.601370 98.364162
F 7.208257 46.321570 98.364162
F 16.132577 38.761370 98.419462
F 16.184877 46.300570 98.582762
F 25.004477 38.341270 98.666262
F 25.078277 46.150470 98.581162
F 7.271667 51.468070 94.725362
F 7.271667 36.027570 94.725362
F 7.271667 43.747870 94.725362
F 25.124977 51.385170 97.506262
F 16.068577 36.221470 94.920062
F 16.159277 43.743570 94.862762
F 14.020877 34.741070 91.203362
F 25.287477 35.662570 95.022762
F 25.043377 43.484770 95.112262
F 7.220397 51.467170 97.455262
F 7.220397 36.026670 97.455262
F 7.220397 43.746870 97.455262
F 20.308077 46.194970 108.615062
F 16.171377 36.012470 97.586462
F 15.908877 43.707870 97.571862
F 4.837807 34.745670 105.600062
F 25.049777 35.611870 105.103062
F 24.951777 43.535370 97.808262
F 7.157387 38.602070 101.094062
F 7.157387 46.322370 101.094062
F 16.027477 38.623870 101.145062
F 16.077977 46.230370 101.221062
F 25.125477 38.107970 101.383062
F 24.986977 45.962870 101.276062
F 0.133189 47.510370 104.857062
F 0.133195 39.790170 104.857062
F 9.325797 47.608070 104.771062
F 9.325797 39.887870 104.771062
F 18.111977 47.573670 104.937062
F 18.334877 39.625870 104.871062
F 0.158164 50.239970 108.459062
F 0.158164 42.519670 108.459062
F 9.262117 50.181570 108.410062
F 9.262117 42.461370 108.410062
F 25.069577 51.205270 94.833762
F 9.563257 34.741270 91.125462
F 0.291004 50.202270 105.681062
F 0.291004 42.482070 105.681062
F 9.309567 50.181670 105.681062
F 9.309567 42.461470 105.681062
F 18.144577 50.195270 105.875062
F 18.260377 42.217570 105.808062
F 0.335452 47.564470 101.985062
F 0.335452 39.844270 101.985062
F 9.373027 47.607970 102.042062
F 9.373027 39.887770 102.042062
F 18.300677 47.551370 102.206062
F 18.270277 39.788170 102.112062
F 2.595967 38.607170 105.575062
F 2.595967 46.327470 105.575062
F 11.538477 38.601170 105.720062
F 11.538477 46.321470 105.720062
F 20.422677 38.218070 105.790062
F 20.330677 46.245070 105.744062
F 2.681487 51.472070 101.942062
F 2.681487 36.031570 101.942062
F 2.681487 43.751870 101.942062
F 11.601977 51.468170 102.081062
F 11.601977 36.027770 102.081062
F 11.601977 43.747970 102.081062
F 20.900977 51.473370 87.718362
F 16.023277 38.591570 108.469062
F 20.380277 43.514070 102.248062
F 2.579827 51.455870 104.681062
F 2.579827 36.015370 104.681062
F 2.579827 43.735570 104.681062
F 11.554277 51.468170 104.810062
F 11.554277 36.027770 104.810062
F 11.554277 43.747970 104.810062
F 20.736677 51.467770 102.101062
F 20.570577 35.654970 104.983062
F 20.554277 43.595670 104.928062
F 2.520787 38.615770 108.317062
F 2.520787 46.335970 108.317062
F 11.490777 38.601170 108.449062
F 11.490777 46.321470 108.449062
F 5.084157 34.746870 91.044062
F 25.071377 51.138970 102.126062
F 4.858987 47.606070 104.695062
F 4.858987 39.885870 104.695062
F 13.782677 47.608070 104.849062
F 13.782677 39.887870 104.849062
F 22.644677 47.443470 105.010062
F 22.681677 39.397670 105.085062
F 4.789137 50.181870 108.333062
F 4.789137 42.461670 108.333062
F 13.719177 50.181570 108.488062
F 13.719177 42.461270 108.488062
F 20.559377 51.467870 90.336462
F 4.961317 34.745970 98.322262
F 4.837807 50.186170 105.600062
F 4.837807 42.465970 105.600062
F 13.766777 50.181570 105.759062
F 13.766777 42.461270 105.759062
F 22.798177 50.104370 105.888062
F 22.589877 41.964270 106.032062
F 4.899717 47.603470 101.961062
F 4.899717 39.883270 101.961062
F 13.830277 47.608070 102.120062
F 13.830277 39.887870 102.120062
F 22.771177 47.398770 102.266062
F 22.750977 39.525770 102.275062
F 7.080107 38.601770 105.641062
F 7.080107 46.322070 105.641062
F 16.034377 38.631470 105.810062
F 15.899277 46.307770 105.853062
F 24.880477 38.220970 105.959062
F 24.785677 46.050170 105.930062
F 7.144767 51.468070 102.003062
F 7.144767 36.027570 102.003062
F 7.144767 43.747770 102.003062
F 18.678277 39.762370 87.667862
F 16.107777 36.005570 102.201062
F 16.015777 43.675170 102.110062
F 23.026477 39.743870 87.639562
F 25.273377 35.587770 102.377062
F 24.981477 43.414270 102.381062
F 7.094197 51.467470 104.733062
F 7.094197 36.026970 104.733062
F 7.094197 43.747270 104.733062
F 20.680877 35.675570 102.309062
F 15.958077 35.952370 104.916062
F 16.141377 43.743770 104.899062
F 20.442577 38.266170 108.525062
F 24.633577 45.941270 108.641062
F 24.978977 43.491870 105.185062
F 7.031097 38.601670 108.371062
F 7.031097 46.321970 108.371062
F 25.022177 35.791070 97.716262
F 16.131277 51.592170 97.650062
F 20.533977 51.188270 105.025062
F 16.294777 51.336970 90.317362
F 0.458891 34.809870 91.009362
F 0.375490 34.795170 98.294262
F 0.291004 34.761770 105.681062
F 5.054667 34.744170 93.779362
F 4.928217 34.744070 101.057062
F 0.158164 34.799470 108.459062
F 4.789137 34.741370 108.333062
F 22.622077 49.965270 108.698062
F 23.054677 47.542770 87.518662
F 25.135877 51.403270 87.708962
F 22.676677 42.063770 108.774062
F 25.077977 43.668470 87.616762
F 25.447777 35.736570 87.527762
F 16.364177 51.490770 87.660862
F 16.321677 43.577270 87.480162
F 18.720277 47.450370 87.552562
F 22.881777 34.533870 101.490062
F 18.459477 34.659570 91.472862
F 18.388977 34.720170 94.106962
F 16.291577 36.017770 87.642662
F 0.104395 47.547770 112.101062
F 0.104396 39.827470 112.101062
F 9.198517 47.608070 112.049062
F 9.198517 39.887770 112.049062
F 18.258377 47.548070 112.150062
F 17.964377 39.774970 112.006062
F 0.056961 50.240770 115.737062
F 0.056961 42.520570 115.737062
F 9.134987 50.181570 115.687062
F 9.134987 42.461370 115.687062
F 18.021877 50.075070 115.812062
F 18.066077 42.358670 115.855062
F 0.213805 50.169370 112.952062
F 0.213805 42.449170 112.952062
F 9.182667 50.181670 112.958062
F 9.182667 42.461470 112.958062
F 18.149277 50.062870 113.105062
F 17.948777 42.354270 113.082062
F 9.246097 47.607970 109.319062
F 9.246097 39.887770 109.319062
F 20.092377 45.762070 130.146062
F 20.371777 51.254170 119.501062
F 2.456667 38.608970 112.848062
F 2.456667 46.329170 112.848062
F 11.411377 38.601170 112.997062
F 11.411377 46.321470 112.997062
F 20.198777 38.476870 113.059062
F 20.410177 45.892370 113.140062
F 2.503197 51.454770 109.207062
F 2.503197 36.014270 109.207062
F 2.503197 43.734570 109.207062
F 11.474977 51.468170 109.358062
F 11.474977 36.027770 109.358062
F 11.474977 43.747970 109.358062
F 24.601977 45.622370 130.393062
F 15.731977 51.333370 124.079062
F 20.201777 51.308670 116.662062
F 2.464857 51.456970 111.954062
F 2.464857 36.016470 111.954062
F 2.464857 43.736670 111.954062
F 11.427277 51.468170 112.088062
F 11.427277 36.027770 112.088062
F 11.427277 43.747970 112.088062
F 24.490377 35.303270 126.825062
F 20.384977 35.835770 112.336062
F 20.408377 43.366570 112.221062
F 2.410067 38.610570 115.589062
F 2.410067 46.330870 115.589062
F 11.363777 38.601170 115.726062
F 11.363777 46.321470 115.726062
F 20.163177 38.544170 115.858062
F 20.109677 46.208470 115.949062
F 4.725747 47.606670 111.972062
F 4.725747 39.886370 111.972062
F 13.655677 47.608070 112.126062
F 13.655677 39.887870 112.126062
F 22.622177 47.420670 112.392062
F 22.642177 39.491070 112.288062
F 4.664207 50.182370 115.610062
F 4.664207 42.462170 115.610062
F 13.592177 50.181570 115.765062
F 13.592177 42.461270 115.765062
F 22.476677 49.913370 115.860062
F 22.496777 42.117570 115.777062
F 4.715147 50.186370 112.878062
F 4.715147 42.466170 112.878062
F 13.639777 50.181570 113.036062
F 13.639777 42.461270 113.036062
F 22.419877 49.927570 113.195062
F 22.615677 42.148370 113.145062
F 4.776307 47.603070 109.239062
F 4.776307 39.882870 109.239062
F 13.703277 47.608070 109.397062
F 13.703277 39.887870 109.397062
F 0.247976 39.901070 109.310062
F 24.701377 35.433170 124.217062
F 6.950807 38.602770 112.918062
F 6.950807 46.322970 112.918062
F 15.755977 38.510070 113.132062
F 15.870277 46.242470 112.999062
F 24.829077 38.247270 113.366062
F 24.899077 46.017370 113.299062
F 7.014947 51.466970 109.280062
F 7.014947 36.026470 109.280062
F 7.014947 43.746770 109.280062
F 24.858577 50.948170 109.785062
F 15.994377 51.478570 112.072062
F 24.788677 35.605870 112.412062
F 15.599977 38.104470 130.393062
F 20.399377 51.241270 109.593062
F 18.019177 41.795770 130.351062
F 6.968137 51.467970 112.010062
F 6.968137 36.027470 112.010062
F 6.968137 43.747670 112.010062
F 4.664207 34.741970 115.610062
F 16.062677 35.911670 112.179062
F 15.822377 43.700070 112.020062
F 24.734277 51.222870 112.570062
F 15.856677 51.370370 119.361062
F 24.846677 43.403870 112.329062
F 6.905267 38.601270 115.649062
F 6.905267 46.321470 115.649062
F 15.823877 38.497070 115.885062
F 15.887877 46.192570 115.693062
F 24.771177 38.417670 116.046062
F 24.680177 45.944170 115.972062
F 0.010698 47.549570 119.374062
F 0.010698 39.829370 119.374062
F 9.071547 47.608070 119.326062
F 9.071547 39.887770 119.326062
F 17.899377 47.502670 119.481062
F 18.015277 39.649670 119.598062
F 4.593427 34.744870 120.154062
F 4.715147 34.745870 112.878062
F 9.008137 50.181170 122.960062
F 9.008137 42.460970 122.960062
F 18.004677 50.059070 123.151062
F 17.917377 42.312070 123.104062
F 0.134380 50.160070 120.233062
F 0.134380 42.439770 120.233062
F 9.055877 50.181570 120.234062
F 9.055877 42.461370 120.234062
F 18.175477 50.049770 120.503062
F 17.989177 42.306770 120.307062
F 0.173614 47.624770 116.593062
F 0.173614 39.904570 116.593062
F 9.119247 47.607970 116.597062
F 9.119247 39.887770 116.597062
F 17.927277 47.591770 116.803062
F 17.972277 39.818170 116.835062
F 2.346157 38.604070 120.125062
F 2.346157 46.324270 120.125062
F 11.284377 38.601170 120.273062
F 11.284377 46.321370 120.273062
F 20.321677 38.495670 120.504062
F 20.248477 46.051170 120.297062
F 2.401127 51.462970 116.487062
F 2.401127 36.022470 116.487062
F 2.401127 43.742770 116.487062
F 11.347877 51.468170 116.636062
F 11.347877 36.027770 116.636062
F 11.347877 43.747970 116.636062
F 20.229077 51.377570 124.011062
F 20.391677 35.859970 116.764062
F 20.433477 43.585570 116.597062
F 2.356657 51.461170 119.225062
F 2.356657 36.020670 119.225062
F 2.356657 43.740970 119.225062
F 11.300277 51.468170 119.365062
F 11.300277 36.027770 119.365062
F 11.300277 43.747970 119.365062
F 15.823477 51.449570 116.514062
F 20.279077 35.830470 119.683062
F 20.264777 43.468270 119.358062
F 2.301317 38.606170 122.859062
F 2.301317 46.326370 122.859062
F 11.236877 38.600770 122.999062
F 11.236877 46.320970 122.999062
F 20.170477 38.369470 123.317062
F 20.320177 45.953370 123.034062
F 4.603277 47.607970 119.248062
F 4.603277 39.887670 119.248062
F 13.528677 47.608070 119.404062
F 13.528677 39.887870 119.404062
F 22.546677 47.276170 119.652062
F 22.563277 39.567070 119.498062
F 4.542077 50.181070 122.882062
F 4.542077 42.460870 122.882062
F 13.465177 50.181170 123.038062
F 13.465177 42.460870 123.038062
F 22.454577 49.851570 123.284062
F 22.410277 42.231470 123.197062
F 4.593427 50.185270 120.154062
F 4.593427 42.465070 120.154062
F 13.512777 50.181470 120.312062
F 13.512777 42.461270 120.312062
F 22.589977 49.891470 120.564062
F 22.310377 42.112870 120.382062
F 4.654117 47.603770 116.516062
F 4.654117 39.883570 116.516062
F 13.576277 47.608070 116.675062
F 13.576277 39.887870 116.675062
F 22.478777 47.250670 116.752062
F 22.337177 39.647670 116.732062
F 6.824607 38.602570 120.194062
F 6.824607 46.322870 120.194062
F 15.595577 38.667470 120.516062
F 15.663477 46.346970 120.484062
F 24.570877 38.121270 120.566062
F 24.650977 45.635370 120.581062
F 6.887527 51.466670 116.557062
F 6.887527 36.026170 116.557062
F 6.887527 43.746470 116.557062
F 24.766477 35.786170 116.967062
F 15.838277 36.019270 116.974062
F 15.919977 43.686970 116.666062
F 24.750577 51.167870 116.782062
F 15.848777 36.013270 109.373062
F 24.887477 43.268770 116.735062
F 6.842497 51.468370 119.287062
F 6.842497 36.027870 119.287062
F 6.842497 43.748170 119.287062
F 15.919977 43.721870 109.172062
F 15.754477 36.024970 119.660062
F 15.874277 43.880370 119.371062
F 20.277777 51.415670 112.187062
F 24.558277 35.582070 119.823062
F 24.725577 43.136670 119.473062
F 6.780267 38.600170 122.921062
F 6.780267 46.320370 122.921062
F 15.718877 38.524270 123.133062
F 15.542277 46.254470 123.151062
F 24.519377 37.976170 123.284062
F 24.610377 45.762770 123.334062
F 0.049465 42.323270 130.324062
F 0.049466 50.043570 130.324062
F 8.944687 47.571170 126.582062
F 8.944687 39.850970 126.582062
F 17.689577 47.281170 126.604062
F 18.022877 39.531870 126.797062
F 22.433777 41.844970 130.420062
F 0.056961 34.800370 115.737062
F 20.193577 35.713370 124.126062
F 22.525877 49.475770 130.597062
F 8.916997 49.539570 130.227062
F 8.916997 41.819370 130.227062
F 17.833077 49.620970 130.373062
F 18.272977 39.726070 109.339062
F 0.063232 50.144870 127.561062
F 0.063232 42.424670 127.561062
F 8.930497 50.132470 127.506062
F 8.930497 42.412170 127.506062
F 17.770677 49.851570 127.697062
F 17.808977 42.070070 127.703062
F 0.093432 47.636470 123.872062
F 0.093432 39.916170 123.872062
F 8.992737 47.606870 123.858062
F 8.992737 39.886570 123.858062
F 17.993777 47.348170 123.977062
F 17.954977 39.812670 124.126062
F 2.242647 38.557770 127.349062
F 2.242647 46.277970 127.349062
F 11.158977 38.551970 127.545062
F 11.158977 46.272270 127.545062
F 20.155277 38.098670 127.841062
F 19.966177 46.075870 127.400062
F 2.289097 51.464170 123.747062
F 2.289097 36.023670 123.747062
F 2.289097 43.743970 123.747062
F 11.221077 51.467070 123.897062
F 11.221077 36.026570 123.897062
F 11.221077 43.746770 123.897062
F 24.400977 37.806970 130.558062
F 20.318077 43.482970 109.437062
F 20.189577 43.484170 124.025062
F 2.243827 51.425870 126.473062
F 2.243827 35.985470 126.473062
F 2.243827 43.705670 126.473062
F 11.173077 51.431370 126.621062
F 11.173077 35.990970 126.621062
F 11.173077 43.711170 126.621062
F 20.171177 51.085070 126.722062
F 20.388877 35.587870 109.514062
F 20.033977 43.383570 126.752062
F 2.338217 38.087370 130.044062
F 2.338217 45.807570 130.044062
F 11.146177 37.959570 130.265062
F 11.146177 45.679770 130.265062
F 9.134987 34.741170 115.687062
F 0.247976 47.621270 109.310062
F 4.489257 47.578870 126.494062
F 4.489257 39.858670 126.494062
F 13.401377 47.571270 126.660062
F 13.401377 39.851070 126.660062
F 22.445877 47.002470 126.778062
F 22.382577 39.367870 126.947062
F 4.445097 49.537970 130.150062
F 4.445097 41.817770 130.150062
F 13.374477 49.539970 130.304062
F 13.374477 41.819670 130.304062
F 24.837177 51.113970 119.590062
F 9.055877 34.741170 120.234062
F 4.471587 50.136870 127.426062
F 4.471587 42.416570 127.426062
F 13.387277 50.132370 127.584062
F 13.387277 42.412170 127.584062
F 22.465777 49.772170 127.711062
F 22.272877 41.956870 127.762062
F 4.534227 47.604370 123.774062
F 4.534227 39.884170 123.774062
F 13.449477 47.606870 123.936062
F 13.449477 39.886670 123.936062
F 22.578377 47.194570 124.105062
F 22.595677 39.595470 124.293062
F 6.700307 38.553570 127.466062
F 6.700307 46.273770 127.466062
F 15.534877 38.408870 127.777062
F 15.472777 45.963570 127.744062
F 24.589477 37.956470 127.833062
F 24.712777 45.658770 127.651062
F 6.761717 51.465670 123.818062
F 6.761717 36.025270 123.818062
F 6.761717 43.745470 123.818062
F 24.862577 35.589270 109.560062
F 15.685977 35.919570 124.110062
F 15.694577 43.415070 124.036062
F 24.653277 51.093570 124.154062
F 9.182667 34.741170 112.958062
F 24.712377 43.255570 124.276062
F 6.716507 51.432370 126.543062
F 6.716507 35.991870 126.543062
F 6.716507 43.712170 126.543062
F 15.572277 51.346770 126.712062
F 15.577877 35.868070 126.781062
F 15.684777 43.503470 126.683062
F 24.651977 51.084370 127.015062
F 15.635977 45.555770 130.391062
F 24.587877 43.120370 126.910062
F 6.690227 37.957470 130.188062
F 6.690227 45.677670 130.188062
F 20.223477 38.013770 130.561062
F 22.541777 47.316270 109.578062
F 19.937677 35.589870 127.085062
F 18.215377 47.499670 109.427062
F 24.798477 43.421870 109.590062
F 22.835777 39.474270 109.529062
F 15.868077 51.454670 109.340062
F 26.919977 49.296270 130.770062
F 26.721977 49.579570 128.059062
F 2.201937 55.393270 2.724302
F 2.201937 63.113470 2.724302
F 11.102777 55.377470 2.892352
F 11.102777 63.097670 2.892352
F 20.152877 55.665570 2.975362
F 19.853877 63.400470 3.066822
F 2.145257 57.888170 6.373482
F 2.145257 65.608470 6.373482
F 11.040577 57.902970 6.540072
F 11.040577 65.623170 6.540072
F 20.028577 58.128570 6.810172
F 20.109577 65.772670 6.697872
F 2.188277 57.924870 3.679352
F 2.188277 65.645070 3.679352
F 11.088577 57.938570 3.815822
F 11.088577 65.658870 3.815822
F 20.045877 58.253370 4.071672
F 19.833077 65.901470 3.974642
F 2.113897 56.069270 0.050858
F 24.095577 65.836370 21.342662
F 2.113897 63.789570 0.050858
F 4.266347 69.477070 10.958462
F 11.115677 55.969970 0.171688
F 11.115677 63.690170 0.171687
F 22.032877 61.877570 21.649062
F 26.537177 67.384970 10.391662
F 4.392697 54.073070 3.699022
F 4.392697 61.793370 3.699022
F 13.317077 54.078470 3.854732
F 13.317077 61.798670 3.854732
F 22.207677 54.369370 4.142772
F 22.157077 62.337970 3.777982
F 4.429057 59.828070 0.052719
F 4.429057 67.548370 0.052718
F 13.344077 59.830070 0.210586
F 13.344077 67.550270 0.210586
F 19.907577 65.696970 21.264062
F 19.988777 55.859370 0.258033
F 4.404927 59.241070 2.769362
F 4.404927 66.961370 2.769362
F 13.331277 59.237570 2.931252
F 13.331277 66.957870 2.931252
F 22.059377 59.766870 3.142352
F 22.014677 67.325970 3.048952
F 4.346007 54.037770 6.419512
F 4.346007 61.757970 6.419512
F 13.269077 54.042870 6.578962
F 13.269077 61.763070 6.578962
F 22.196977 54.389770 6.846602
F 22.390077 62.125270 6.432702
F 6.641257 55.375370 2.817172
F 6.641257 63.095570 2.817172
F 15.509077 55.445370 2.995492
F 15.611777 63.264770 3.140762
F 24.373877 55.816470 3.129532
F 24.536677 63.522370 3.215702
F 6.578247 57.905570 6.463752
F 6.578247 65.625870 6.463752
F 15.435377 57.913270 6.522612
F 15.514977 65.619670 6.602022
F 24.442577 58.505270 6.827592
F 24.587277 66.054770 6.600172
F 6.625627 57.941470 3.735972
F 6.625627 65.661670 3.735972
F 15.389977 58.019470 3.860222
F 15.533677 65.755470 3.981212
F 24.478777 58.450870 3.925202
F 24.293377 66.174570 3.971912
F 6.654037 55.969970 0.094116
F 6.654037 63.690170 0.094116
F 15.470677 63.681470 0.405850
F 15.523777 55.906770 0.192898
F 26.370077 54.180970 21.654662
F 24.044277 57.882670 21.281062
F 8.859617 54.078670 3.776842
F 8.859617 61.798970 3.776842
F 17.930477 54.515370 4.025612
F 17.904077 61.866470 3.944822
F 19.677577 58.033770 21.318262
F 8.621127 59.188170 17.401162
F 8.887607 59.829870 0.132986
F 8.887607 67.550070 0.132986
F 24.373477 63.659470 0.343798
F 4.139357 69.477070 18.235962
F 8.873427 59.237270 2.853692
F 8.873427 66.957470 2.853692
F 17.746577 59.312070 2.939092
F 17.778977 67.237570 2.951122
F 26.705077 62.110870 4.152092
F 4.346007 69.478270 6.419512
F 8.811447 54.043170 6.501342
F 8.811447 61.763370 6.501342
F 17.875577 54.187070 6.750042
F 17.727677 61.937170 6.606522
F 26.659277 67.141070 14.889562
F 22.060077 59.718870 0.350651
F 2.084707 55.345170 9.993532
F 2.084707 63.065370 9.993532
F 10.977277 55.328370 10.163662
F 10.977277 63.048570 10.163662
F 20.011077 55.490470 10.448362
F 19.963477 63.248570 10.420362
F 2.021457 57.884770 13.631462
F 2.021457 65.604970 13.631462
F 10.913777 57.901770 13.801162
F 10.913777 65.621970 13.801162
F 19.902777 58.146770 14.036962
F 19.781577 65.762870 14.118362
F 2.068547 57.884770 10.931262
F 2.068547 65.604970 10.931262
F 10.961377 57.901770 11.072162
F 10.961377 65.622070 11.072162
F 20.000177 58.213670 11.418162
F 19.954477 65.856270 11.385262
F 2.130247 55.344970 7.294742
F 2.130247 63.065170 7.294742
F 11.024877 55.328770 7.437742
F 11.024877 63.048970 7.437742
F 19.938377 55.529870 7.732012
F 19.968577 63.083870 7.632592
F 4.266347 54.036670 10.958462
F 4.266347 61.756870 10.958462
F 13.189877 54.041670 11.111062
F 13.189877 61.761870 11.111062
F 22.151277 54.164870 11.503962
F 22.333277 62.099870 11.320362
F 4.329797 59.193570 7.324132
F 4.329797 66.913870 7.324132
F 13.253377 59.188870 7.476642
F 13.253377 66.909070 7.476642
F 22.126977 59.623970 7.760512
F 22.266277 67.301070 7.594352
F 4.282387 59.193470 10.043562
F 4.282387 66.913770 10.043562
F 13.205777 59.188470 10.202562
F 13.205777 66.908670 10.202562
F 22.135977 59.575570 10.485762
F 22.018677 67.212770 10.278262
F 4.218857 54.036570 13.681062
F 4.218857 61.756870 13.681062
F 13.142277 54.041670 13.840062
F 13.142277 61.761870 13.840062
F 22.089477 54.246970 14.163162
F 22.178077 62.054470 14.037762
F 6.515127 55.325670 10.087562
F 6.515127 63.045970 10.087562
F 15.476077 55.369170 10.262462
F 15.391477 63.189170 10.241062
F 24.308277 55.589670 10.676362
F 24.442377 63.428470 10.302162
F 6.451617 57.904370 13.725062
F 6.451617 65.624670 13.725062
F 15.524077 58.092170 13.814962
F 15.250877 65.705670 13.828062
F 24.299377 58.390570 14.145162
F 24.373977 66.093970 13.963562
F 6.499327 57.904370 10.992462
F 6.499327 65.624670 10.992462
F 15.506477 57.931670 11.035662
F 15.460877 65.799270 11.188762
F 24.331677 58.270270 11.440562
F 24.408777 66.017970 11.178062
F 6.562877 55.326170 7.358112
F 6.562877 63.046470 7.358112
F 15.582777 55.391970 7.451682
F 15.356477 63.072270 7.538982
F 24.346677 56.017670 7.844552
F 24.515477 63.394770 7.568932
F 8.732287 54.041970 11.033062
F 8.732287 61.762170 11.033062
F 17.832277 54.298670 11.313462
F 17.807777 61.877270 11.197962
F 26.592177 54.338470 11.410462
F 4.091827 69.477070 20.958562
F 8.795677 59.188570 7.398622
F 8.795677 66.908770 7.398622
F 17.627077 59.229070 7.543012
F 17.665077 66.934670 7.695892
F 26.474077 59.568070 18.025962
F 4.218857 69.477070 13.681062
F 8.748127 59.188170 10.124962
F 8.748127 66.908370 10.124962
F 17.774577 59.211470 10.248862
F 17.704977 67.047570 10.388862
F 8.557607 61.762170 21.039962
F 17.207577 66.959970 17.741662
F 8.684637 54.041970 13.762362
F 8.684637 61.762170 13.762362
F 17.703077 54.325270 14.070862
F 17.782577 61.969570 14.012562
F 15.297977 57.915770 21.303762
F 26.806777 62.071070 6.935972
F 1.957967 55.345370 17.270262
F 1.957967 63.065570 17.270262
F 10.850277 55.328270 17.439862
F 10.850277 63.048570 17.439862
F 19.782577 55.400270 17.640562
F 19.895677 63.496170 17.798362
F 1.894437 57.884770 20.909062
F 1.894437 65.604970 20.909062
F 10.786677 57.901770 21.078662
F 10.786677 65.621970 21.078662
F 8.557607 54.041970 21.039962
F 26.538877 67.313770 17.677162
F 1.941577 57.884770 18.208762
F 1.941577 65.604970 18.208762
F 10.834377 57.901770 18.349562
F 10.834377 65.621970 18.349562
F 19.732377 58.062070 18.474462
F 19.524277 66.031170 18.719662
F 2.005087 55.345370 14.569962
F 2.005087 63.065570 14.569962
F 10.897877 55.328270 14.710762
F 10.897877 63.048570 14.710762
F 19.826877 55.578570 14.950062
F 20.004577 63.270770 15.046862
F 4.139357 54.036570 18.235962
F 4.139357 61.756870 18.235962
F 13.062877 54.041670 18.388462
F 13.062877 61.761870 18.388462
F 21.921977 54.176270 18.757662
F 21.986377 62.265870 18.912162
F 4.202867 59.193470 14.597162
F 4.202867 66.913770 14.597162
F 13.126377 59.188470 14.749662
F 13.126377 66.908670 14.749662
F 22.066977 59.531970 15.047162
F 22.018577 67.078570 14.971062
F 4.155347 59.193470 17.319762
F 4.155347 66.913770 17.319762
F 13.078777 59.188470 17.478762
F 13.078777 66.908670 17.478762
F 21.934477 59.591470 17.743862
F 21.904277 67.114570 17.714262
F 4.091827 54.036570 20.958562
F 4.091827 61.756870 20.958562
F 13.015177 54.041670 21.117562
F 13.015177 61.761870 21.117562
F 17.513677 59.393370 17.788862
F 8.621127 66.908370 17.401162
F 6.388117 55.325670 17.363762
F 6.388117 63.045970 17.363762
F 15.297277 55.267370 17.553062
F 15.411177 63.063070 17.436662
F 24.058177 55.578570 17.765962
F 24.211177 63.505870 17.760962
F 6.324587 57.904370 21.002562
F 6.324587 65.624670 21.002562
F 17.893977 59.666170 0.080634
F 24.419077 56.065870 0.388763
F 17.467877 66.877070 14.928862
F 26.598877 62.197870 11.284462
F 6.372297 57.904370 18.269862
F 6.372297 65.624670 18.269862
F 15.284977 57.917970 18.583262
F 15.134277 65.601370 18.504562
F 24.139077 58.076570 18.587662
F 24.143677 66.080570 18.699562
F 6.435807 55.325670 14.631062
F 6.435807 63.045970 14.631062
F 15.300377 55.433770 14.746562
F 15.371877 63.102770 14.679762
F 24.214977 55.743370 15.012762
F 24.371377 63.408870 14.950462
F 8.605257 54.041970 18.310462
F 8.605257 61.762170 18.310462
F 17.666077 53.973270 18.529762
F 17.717077 61.884870 18.730162
F 26.539177 54.478070 7.071092
F 17.687177 54.160170 21.239362
F 8.668757 59.188170 14.671662
F 8.668757 66.908370 14.671662
F 17.610077 59.421170 15.016462
F 22.197977 67.378970 0.250182
F 26.372177 54.482770 18.849262
F 15.314277 65.645470 21.140862
F 17.410777 61.755770 21.472462
F 26.469277 59.597170 15.122762
F 21.892677 54.039370 21.409862
F 26.483477 62.068970 13.959962
F 26.593277 61.913570 21.319662
F 19.805977 63.668570 0.419421
F 26.641977 62.206970 18.630462
F 26.543677 54.402570 14.150862
F 17.869577 67.384770 0.223613
F 26.526477 59.599070 10.431362
F 17.787677 52.009970 0.569824
F 26.657177 59.556070 7.778982
F 17.640677 69.540870 21.152462
F 26.668977 59.836470 0.376261
F 26.638477 67.357270 7.724372
F 26.676277 67.302170 3.175832
F 26.751377 59.581670 2.994372
F 22.295177 52.007670 0.495101
F 1.830927 55.345370 24.547862
F 1.830937 63.065570 24.547862
F 10.723177 55.328270 24.717462
F 10.723177 63.048570 24.717462
F 19.575277 55.507870 24.906862
F 19.795477 63.018370 24.804562
F 1.767407 57.884770 28.186662
F 1.767407 65.604970 28.186662
F 10.659677 57.901770 28.356262
F 10.659677 65.621970 28.356262
F 19.503377 58.271370 28.577962
F 19.464577 65.772270 28.369962
F 1.814547 57.884770 25.486362
F 1.814547 65.604970 25.486362
F 10.707277 57.901770 25.627162
F 10.707277 65.621970 25.627162
F 19.515377 57.975970 25.930662
F 19.666577 65.642470 25.676362
F 3.837767 69.477070 35.513762
F 1.878057 63.065570 21.847562
F 10.770877 55.328270 21.988362
F 10.770877 63.048570 21.988362
F 26.201677 54.218670 43.285162
F 26.259977 59.318870 22.155662
F 4.012327 54.036570 25.513562
F 4.012327 61.756870 25.513562
F 12.935877 54.041670 25.666062
F 12.935877 61.761870 25.666062
F 21.851077 54.271670 26.144062
F 22.023877 62.027970 25.787262
F 4.075837 59.193470 21.874762
F 4.075837 66.913770 21.874762
F 12.999377 59.188470 22.027262
F 12.999377 66.908670 22.027262
F 26.155477 54.272570 40.566062
F 23.808677 58.037370 43.352462
F 4.028317 59.193470 24.597362
F 4.028317 66.913770 24.597362
F 12.951677 59.188470 24.756362
F 12.951677 66.908670 24.756362
F 21.645977 59.390670 24.990062
F 21.781377 67.176970 24.910362
F 3.964797 54.036570 28.236162
F 3.964797 61.756870 28.236162
F 12.888177 54.041670 28.395162
F 12.888177 61.761870 28.395162
F 21.794577 54.204770 28.833862
F 21.857977 62.016870 28.525962
F 6.261077 55.325670 24.641362
F 6.261077 63.045970 24.641362
F 15.172977 55.338570 24.920762
F 15.164077 63.008470 25.013662
F 24.061577 55.413270 25.164762
F 24.358477 63.288570 24.921362
F 6.197557 57.904370 28.280162
F 6.197557 65.624670 28.280162
F 15.271977 57.773470 28.544762
F 15.039377 65.822670 28.286662
F 23.970977 58.127270 28.708562
F 24.107177 65.779670 28.549362
F 6.245267 57.904370 25.547462
F 6.245267 65.624670 25.547462
F 15.020577 57.952870 25.777362
F 15.208977 65.678870 25.538162
F 23.983577 58.080970 25.989362
F 24.206377 65.910970 25.860662
F 6.308777 55.325670 21.908662
F 6.308777 63.045970 21.908662
F 26.252677 66.949070 36.839262
F 17.525477 66.941470 21.868762
F 3.964797 69.477070 28.236162
F 24.010577 55.425670 22.513162
F 8.478227 54.041970 25.588062
F 8.478227 61.762170 25.588062
F 17.511777 54.007870 25.703462
F 17.402977 61.774570 25.797362
F 4.012327 69.477070 25.513562
F 26.140677 61.954470 43.303162
F 8.541727 59.188170 21.949262
F 8.541727 66.908370 21.949262
F 26.414577 67.179170 29.360762
F 19.347577 65.692770 43.060662
F 26.154277 59.245470 36.962062
F 26.535877 67.100670 25.337162
F 8.494097 59.188170 24.678762
F 8.494097 66.908370 24.678762
F 17.276677 59.271870 24.972762
F 17.330377 67.099070 24.799162
F 26.391377 54.137170 26.171962
F 26.410677 61.853170 33.272862
F 8.430567 54.041970 28.317562
F 8.430567 61.762170 28.317562
F 17.351177 53.992370 28.457862
F 17.431077 61.909970 28.516162
F 26.118777 54.397570 36.028862
F 19.812077 55.629670 22.346562
F 1.703897 55.345370 31.825462
F 1.703897 63.065570 31.825462
F 10.596177 55.328270 31.995062
F 10.596177 63.048570 31.995062
F 19.673677 55.590370 32.265662
F 19.564877 62.989070 31.886162
F 1.640377 57.884770 35.464262
F 1.640377 65.604970 35.464262
F 10.532677 57.901770 35.633862
F 10.532677 65.622070 35.633862
F 19.560477 58.087870 35.698362
F 19.611577 65.507370 35.798362
F 1.687517 57.884770 32.763962
F 1.687517 65.604970 32.763962
F 10.580277 57.901770 32.904762
F 10.580277 65.621970 32.904762
F 19.597377 58.264370 32.972162
F 19.508677 65.600670 33.020362
F 1.751027 55.345370 29.125162
F 1.751027 63.065570 29.125162
F 10.643777 55.328270 29.265962
F 10.643777 63.048570 29.265962
F 19.527277 55.490570 29.401362
F 19.541177 63.344870 29.174362
F 3.885297 54.036570 32.791162
F 3.885297 61.756870 32.791162
F 12.808777 54.041670 32.943662
F 12.808777 61.761870 32.943662
F 21.805877 54.204970 33.259662
F 21.925077 62.113670 33.285462
F 3.948807 59.193470 29.152362
F 3.948807 66.913770 29.152362
F 12.872277 59.188470 29.304862
F 12.872277 66.908670 29.304862
F 21.766277 59.454970 29.437762
F 21.748877 66.899170 29.426862
F 3.901287 59.193470 31.874962
F 3.901287 66.913770 31.874962
F 12.824677 59.188470 32.033962
F 12.824677 66.908670 32.033962
F 21.825277 59.415470 32.129562
F 21.911877 67.076170 32.075962
F 3.837767 54.036570 35.513762
F 3.837767 61.756870 35.513762
F 12.761177 54.041670 35.672762
F 12.761177 61.761870 35.672762
F 21.677577 54.273870 36.023262
F 21.887077 61.824170 35.836462
F 6.134047 55.325670 31.918962
F 6.134047 63.045970 31.918962
F 15.098077 55.302770 32.151262
F 15.106377 62.976870 32.031062
F 23.928077 55.514470 32.487962
F 24.255677 63.239070 32.127562
F 6.070527 57.904370 35.557762
F 6.070527 65.624670 35.557762
F 14.989477 57.901770 35.711662
F 14.989477 65.621970 35.711662
F 24.041177 58.087170 35.845462
F 23.946077 65.717370 35.739262
F 6.118237 57.904370 32.825062
F 6.118237 65.624670 32.825062
F 15.033977 57.876670 32.996762
F 15.022477 65.573370 32.953062
F 24.039577 58.126070 33.171662
F 24.095577 65.744970 33.082562
F 6.181747 55.325670 29.186262
F 6.181747 63.045970 29.186262
F 15.039977 55.319970 29.384462
F 15.183777 63.288470 29.283762
F 24.005277 55.591270 29.663162
F 24.172677 63.247970 29.453862
F 8.351187 54.041970 32.865662
F 8.351187 61.762170 32.865662
F 17.483777 54.280470 33.015662
F 17.442777 61.839470 33.056862
F 19.335977 58.251570 43.035762
F 26.270477 67.171870 39.594562
F 8.414697 59.188170 29.226862
F 8.414697 66.908370 29.226862
F 17.296177 59.340370 29.463962
F 17.276177 66.924770 29.431862
F 26.193177 61.909670 40.417662
F 3.758267 69.477070 40.068762
F 8.367067 59.188170 31.956362
F 8.367067 66.908370 31.956362
F 17.276077 59.331970 32.111462
F 17.264677 66.881670 32.131362
F 26.247577 54.279570 33.254362
F 26.370377 62.124770 36.126662
F 8.303537 54.041970 35.595162
F 8.303537 61.762170 35.595162
F 17.290177 53.986170 35.710062
F 17.402677 61.946170 35.905762
F 3.710737 69.477070 42.791362
F 3.885297 69.477070 32.791162
F 1.576867 55.345370 39.103062
F 1.576867 63.065570 39.103062
F 10.469177 55.328270 39.272662
F 10.469177 63.048570 39.272662
F 19.479877 55.522870 39.370162
F 19.315177 63.168570 39.449162
F 1.513347 57.884770 42.741862
F 1.513347 65.604970 42.741862
F 10.405577 57.901770 42.911462
F 10.405577 65.621970 42.911462
F 1.878057 55.345370 21.847562
F 21.997877 67.218870 22.194962
F 1.560487 57.884770 40.041562
F 1.560487 65.604970 40.041562
F 10.453277 57.901770 40.182362
F 10.453277 65.621970 40.182362
F 19.410277 58.025270 40.376662
F 19.430377 65.737970 40.387362
F 1.623997 55.345370 36.402762
F 1.623997 63.065570 36.402762
F 10.516777 55.328270 36.543562
F 10.516777 63.048570 36.543562
F 19.320477 55.463670 36.571962
F 19.714277 63.123670 36.834362
F 3.758267 54.036570 40.068762
F 3.758267 61.756870 40.068762
F 12.681777 54.041670 40.221262
F 12.681777 61.761870 40.221262
F 21.730977 54.330970 40.244862
F 21.539277 61.946070 40.397062
F 3.821777 59.193470 36.429962
F 3.821777 66.913770 36.429962
F 12.745277 59.188470 36.582462
F 12.745277 66.908670 36.582462
F 21.874777 59.352270 36.774362
F 21.799077 66.801670 36.696662
F 3.774257 59.193470 39.152562
F 3.774257 66.913770 39.152562
F 12.697677 59.188470 39.311562
F 12.697677 66.908670 39.311562
F 21.667077 59.332870 39.475962
F 21.537477 67.072270 39.495762
F 3.710737 54.036570 42.791362
F 3.710737 61.756870 42.791362
F 12.634077 54.041670 42.950362
F 12.634077 61.761870 42.950362
F 26.285877 59.202370 29.589062
F 26.499377 61.930070 25.855562
F 6.007017 55.325670 39.196562
F 6.007017 63.045970 39.196562
F 14.925977 55.328370 39.350462
F 14.925977 63.048570 39.350462
F 23.978177 55.474170 39.669162
F 23.942177 63.185770 39.646562
F 5.943497 57.904370 42.835362
F 5.943497 65.624670 42.835362
F 14.862477 57.901770 42.989262
F 14.862477 65.621970 42.989262
F 26.460277 61.749270 28.636362
F 26.403277 59.299470 25.081762
F 5.991207 57.904370 40.102662
F 5.991207 65.624670 40.102662
F 14.910077 57.901770 40.260162
F 14.910077 65.621970 40.260162
F 23.827777 58.049670 40.616962
F 24.069777 65.820670 40.344862
F 6.054707 55.325670 36.463862
F 6.054707 63.045970 36.463862
F 14.973577 55.328370 36.621362
F 14.973577 63.048570 36.621362
F 23.865377 55.586470 37.057362
F 24.063177 63.108270 36.914062
F 8.224157 54.041970 40.143262
F 8.224157 61.762170 40.143262
F 17.254277 54.212870 40.350262
F 17.110977 61.737770 40.168262
F 17.256877 54.057670 43.149062
F 26.075277 59.287970 39.752762
F 8.287667 59.188170 36.504462
F 8.287667 66.908370 36.504462
F 17.306677 59.232470 36.564062
F 17.236277 66.813570 36.410462
F 21.701977 61.891670 43.095562
F 17.183577 61.938470 42.908162
F 8.240027 59.188170 39.233962
F 8.240027 66.908370 39.233962
F 17.248177 59.104370 39.291362
F 17.133777 66.781270 39.298962
F 26.254777 67.088370 22.497262
F 21.636377 54.206070 42.917662
F 8.176507 54.041970 42.872762
F 8.176507 61.762170 42.872762
F 24.368477 63.181670 22.271662
F 26.313077 67.040870 32.169662
F 15.236677 63.109470 22.154062
F 21.750177 59.266470 22.204262
F 17.282377 59.288270 22.361762
F 23.816877 65.825570 43.119362
F 26.388977 59.378270 32.327362
F 19.624677 63.039070 22.136062
F 26.328977 54.284970 28.936062
F 21.808377 69.634070 28.746662
F 17.414277 69.723270 25.841662
F 15.168577 55.357570 22.161962
F 1.449837 55.345370 46.380662
F 1.449837 63.065570 46.380662
F 10.342077 55.328270 46.550262
F 10.342077 63.048570 46.550262
F 19.350077 55.389570 46.769362
F 19.223577 63.085870 46.742062
F 1.386317 57.884770 50.019462
F 1.386317 65.604970 50.019462
F 10.278577 57.901770 50.189062
F 10.278577 65.621970 50.189062
F 19.254177 57.872070 50.273362
F 19.104577 65.630770 50.405162
F 1.433457 57.884770 47.319162
F 1.433457 65.604970 47.319162
F 10.326277 57.901770 47.459962
F 10.326277 65.621970 47.459962
F 19.156277 58.036270 47.450262
F 19.259377 65.631870 47.560962
F 1.496967 63.065570 43.680362
F 1.496967 55.345370 43.680362
F 10.389777 55.328270 43.821162
F 10.389777 63.048570 43.821162
F 25.887677 53.943870 62.424562
F 26.036977 59.308370 44.106562
F 3.631237 54.036570 47.346362
F 3.631237 61.756870 47.346362
F 12.554777 54.041670 47.498862
F 12.554777 61.761870 47.498862
F 21.539677 54.273470 47.789662
F 21.615977 61.963470 47.665862
F 3.694747 59.193470 43.707562
F 3.694747 66.913770 43.707562
F 12.618277 59.188470 43.860062
F 12.618277 66.908670 43.860062
F 26.007677 61.912470 62.413162
F 21.592077 67.022370 43.971362
F 3.647227 59.193470 46.430162
F 3.647227 66.913770 46.430162
F 12.570577 59.188470 46.589162
F 12.570577 66.908670 46.589162
F 21.525677 59.290270 46.807562
F 21.546977 67.015770 46.733662
F 3.583707 54.036570 50.068962
F 3.583707 61.756870 50.068962
F 12.507077 54.041670 50.227962
F 12.507077 61.761870 50.227962
F 21.565477 54.037470 50.434162
F 21.656577 61.902470 50.410262
F 5.879987 55.325670 46.474162
F 5.879987 63.045970 46.474162
F 14.798977 55.328370 46.628062
F 14.798977 63.048570 46.628062
F 23.849377 55.498270 46.840862
F 23.884377 63.331070 46.781562
F 5.816467 57.904370 50.112962
F 5.816467 65.624670 50.112962
F 14.735477 57.901770 50.266862
F 14.735477 65.621970 50.266862
F 23.760677 58.198570 50.440162
F 23.736377 65.776770 50.530162
F 5.864167 57.904370 47.380262
F 5.864167 65.624670 47.380262
F 14.783077 57.901770 47.537762
F 14.783077 65.621970 47.537762
F 23.681777 58.069070 47.777062
F 23.705477 65.774170 47.782162
F 5.927677 55.325670 43.741462
F 5.927677 63.045970 43.741462
F 14.846577 55.328370 43.898962
F 14.846577 63.048570 43.898962
F 25.942477 67.017370 44.189262
F 25.946977 67.101170 46.862862
F 8.097127 54.041970 47.420862
F 8.097127 61.762170 47.420862
F 17.057177 54.101670 47.633362
F 16.998377 61.706870 47.616662
F 18.808977 57.997470 64.785462
F 25.831177 61.918970 64.945062
F 8.160637 59.188170 43.782062
F 8.160637 66.908370 43.782062
F 3.583707 69.477070 50.068962
F 23.796177 55.366270 44.165362
F 3.329647 69.477070 64.624162
F 25.825677 54.301770 54.944962
F 8.112997 59.188170 46.511562
F 8.112997 66.908370 46.511562
F 16.929977 59.140970 46.549162
F 17.038477 67.089370 46.630562
F 25.915477 67.006670 58.640162
F 21.498777 59.233070 44.163262
F 8.049477 54.041970 50.150362
F 8.049477 61.762170 50.150362
F 16.967677 54.102370 50.277762
F 17.078877 61.929270 50.374462
F 26.001077 54.225270 47.624662
F 25.988677 59.246970 61.316062
F 1.322807 55.345370 53.658262
F 1.322807 63.065570 53.658262
F 10.215077 55.328270 53.827862
F 10.215077 63.048570 53.827862
F 19.114277 55.574370 54.077362
F 19.348777 63.252270 54.038262
F 1.259287 57.884770 57.297062
F 1.259287 65.604970 57.297062
F 10.151577 57.901770 57.466662
F 10.151577 65.621970 57.466662
F 19.245877 57.932070 57.780162
F 18.956977 65.719570 57.808662
F 1.306427 57.884770 54.596762
F 1.306427 65.604970 54.596762
F 10.199177 57.901770 54.737562
F 10.199177 65.621970 54.737562
F 19.055377 58.025570 54.896762
F 19.104277 65.875770 55.017262
F 1.369927 55.345370 50.957962
F 1.369937 63.065570 50.957962
F 10.262677 55.328270 51.098762
F 10.262677 63.048570 51.098762
F 19.162477 55.379570 51.293462
F 19.401877 63.067070 51.235262
F 3.504207 54.036570 54.623962
F 3.504207 61.756870 54.623962
F 12.427677 54.041670 54.776462
F 12.427677 61.761870 54.776462
F 23.558077 55.498170 53.901562
F 21.473877 61.922070 54.917962
F 3.567707 59.193470 50.985162
F 3.567707 66.913770 50.985162
F 12.491177 59.188470 51.137662
F 12.491177 66.908670 51.137662
F 21.524977 59.239370 51.152662
F 21.394377 66.963870 51.247262
F 3.520197 59.193470 53.707762
F 3.520197 66.913770 53.707762
F 12.443577 59.188470 53.866762
F 12.443577 66.908670 53.866762
F 21.322977 59.336770 53.912662
F 21.491477 67.025770 54.127262
F 3.456677 54.036570 57.346562
F 3.456677 61.756870 57.346562
F 12.380077 54.041670 57.505562
F 12.380077 61.761870 57.505562
F 21.438177 54.155170 54.804262
F 21.527577 61.789470 57.605062
F 5.752957 55.325670 53.751762
F 5.752957 63.045970 53.751762
F 14.671877 55.328370 53.905662
F 14.671877 63.048570 53.905662
F 23.861677 55.593770 51.236662
F 23.756977 63.233670 54.150262
F 5.689437 57.904370 57.390562
F 5.689437 65.624670 57.390562
F 14.608377 57.901770 57.544462
F 14.608377 65.621970 57.544462
F 23.850777 57.968670 57.616862
F 23.604377 65.898770 57.728162
F 5.737137 57.904370 54.657862
F 5.737137 65.624670 54.657862
F 14.656077 57.901770 54.815362
F 14.656077 65.621970 54.815362
F 23.671977 58.122970 54.866662
F 23.779377 65.811770 55.010962
F 5.800647 55.325670 51.019062
F 5.800647 63.045970 51.019062
F 14.719577 55.328370 51.176562
F 14.719577 63.048570 51.176562
F 23.834177 63.365970 44.054962
F 23.663177 63.272270 51.422862
F 7.970097 54.041970 54.698462
F 7.970097 61.762170 54.698462
F 16.913077 54.115570 54.990862
F 17.101377 61.900170 54.712962
F 3.504207 69.477070 54.623962
F 25.991977 62.099770 50.556762
F 8.033607 59.188170 51.059662
F 8.033607 66.908370 51.059662
F 16.931377 59.116270 51.223662
F 16.981777 66.849770 51.200162
F 26.099677 59.523370 51.372762
F 17.077877 66.934270 43.803062
F 7.985967 59.188170 53.789162
F 7.985967 66.908370 53.789162
F 16.828177 59.223870 53.938862
F 16.923077 67.179070 54.029262
F 25.950677 59.549870 46.942562
F 25.931877 67.053570 51.392162
F 7.922447 54.041970 57.427962
F 7.922447 61.762170 57.427962
F 16.922177 53.992070 57.802262
F 16.858877 61.879070 57.476362
F 25.822777 54.218870 50.318862
F 25.875377 59.495270 54.121662
F 1.195777 55.345370 60.935862
F 1.195777 63.065570 60.935862
F 10.088077 55.328270 61.105462
F 10.088077 63.048570 61.105462
F 19.177077 55.250570 61.190462
F 19.218277 63.032570 61.340762
F 1.132257 57.884770 64.574662
F 1.132257 65.604970 64.574662
F 10.024477 57.901770 64.744262
F 10.024477 65.621970 64.744262
F 25.897577 54.371870 57.712962
F 16.745677 61.862570 64.656362
F 1.179397 57.884770 61.874362
F 1.179397 65.604970 61.874362
F 10.072177 57.901770 62.015162
F 10.072177 65.622070 62.015162
F 18.968977 57.883470 61.994762
F 19.135177 65.627870 62.122462
F 1.242897 55.345370 58.235562
F 1.242907 63.065570 58.235562
F 10.135677 55.328270 58.376362
F 10.135677 63.048570 58.376362
F 19.102977 55.355170 58.520862
F 19.170277 63.015270 58.504362
F 3.377177 54.036570 61.901562
F 3.377177 61.756870 61.901562
F 12.300677 54.041670 62.054062
F 12.300677 61.761870 62.054062
F 21.441477 54.255870 62.236262
F 21.441277 61.811270 62.340262
F 3.440677 59.193470 58.262762
F 3.440677 66.913770 58.262762
F 12.364177 59.188470 58.415262
F 12.364177 66.908670 58.415262
F 21.491177 59.208170 58.490462
F 21.327777 66.886870 58.599062
F 3.393167 59.193470 60.985362
F 3.393167 66.913770 60.985362
F 12.316577 59.188470 61.144362
F 12.316577 66.908670 61.144362
F 21.385777 59.235970 61.288662
F 21.517577 66.889370 61.415062
F 3.329647 54.036570 64.624162
F 3.329647 61.756870 64.624162
F 12.252977 54.041670 64.783162
F 12.252977 61.761870 64.783162
F 23.666977 65.750770 65.078762
F 23.502177 58.077070 64.930662
F 5.625927 55.325670 61.029362
F 5.625927 63.045970 61.029362
F 14.544877 55.328370 61.183262
F 14.544877 63.048570 61.183262
F 23.820577 55.299470 61.413662
F 23.745477 63.038070 61.539562
F 5.562397 57.904370 64.668262
F 5.562397 65.624670 64.668262
F 14.481377 57.901770 64.822062
F 14.481377 65.621970 64.822062
F 26.009577 67.242070 54.114962
F 21.346077 54.132170 57.533162
F 5.610107 57.904370 61.935462
F 5.610107 65.624670 61.935462
F 14.528977 57.901770 62.092962
F 14.528977 65.621970 62.092962
F 23.630277 58.024970 62.080962
F 23.753277 65.647070 62.381362
F 5.673617 55.325670 58.296662
F 5.673617 63.045970 58.296662
F 14.592477 55.328370 58.454162
F 14.592477 63.048570 58.454162
F 23.621177 55.431770 58.697162
F 23.768777 63.240270 58.759562
F 7.843067 54.041970 61.976062
F 7.843067 61.762170 61.976062
F 16.830477 53.992870 62.078362
F 16.861677 61.767970 61.980462
F 16.705977 54.192470 64.689862
F 21.301277 61.827770 65.059262
F 7.906577 59.188170 58.337262
F 7.906577 66.908370 58.337262
F 16.856177 59.246370 58.336062
F 16.631877 66.879970 58.666562
F 19.033077 65.661870 64.720962
F 26.024977 59.309170 58.556462
F 7.858937 59.188170 61.066762
F 7.858937 66.908370 61.066762
F 16.826977 59.119670 61.164762
F 16.716077 66.978870 61.475162
F 26.046877 62.023870 55.003862
F 25.877377 67.057570 61.289162
F 7.795407 54.041970 64.705562
F 7.795407 61.762170 64.705562
F 21.122477 54.286270 64.990062
F 25.932077 61.997370 57.799262
F 26.091077 62.197270 47.837962
F 3.377177 69.477070 61.901562
F 3.631237 69.477070 47.346362
F 3.456677 69.477070 57.346562
F 25.717577 54.166570 65.132562
F 19.322677 55.563470 44.013962
F 17.042377 59.391470 43.861262
F 19.438777 63.195770 43.990762
F 21.537677 69.621670 64.958862
F 21.585777 69.671770 54.883262
F 21.391277 69.585470 57.603862
F 1.068807 55.345470 68.213062
F 1.068807 63.065770 68.213062
F 9.961017 55.328270 68.383062
F 9.961017 63.048570 68.383062
F 18.929877 55.328970 68.639162
F 19.068777 63.055570 68.430362
F 1.003097 57.855970 71.860462
F 1.003097 65.576170 71.860462
F 9.897477 57.901770 72.021962
F 9.897477 65.622070 72.021962
F 18.809977 58.022270 72.119962
F 18.762177 65.814170 72.120562
F 1.052317 57.884370 69.154362
F 1.052317 65.604570 69.154362
F 9.945137 57.901770 69.292762
F 9.945137 65.622070 69.292762
F 18.853977 58.047670 69.352262
F 18.957377 65.665770 69.380462
F 16.893277 66.896470 65.863362
F 20.919477 54.171270 76.586062
F 10.008677 55.328270 65.653962
F 10.008677 63.048570 65.653962
F 1.115897 55.345370 65.513162
F 25.973877 59.268570 65.876662
F 3.249037 54.036970 69.183062
F 3.249037 61.757170 69.183062
F 12.173677 54.041670 69.331662
F 12.173677 61.761870 69.331662
F 21.276777 54.140070 69.379262
F 21.278677 61.775270 69.515662
F 3.313627 59.193570 65.540462
F 3.313627 66.913770 65.540462
F 12.237177 59.188470 65.692862
F 12.237177 66.908670 65.692862
F 1.115897 63.065570 65.513162
F 3.249037 69.477470 69.183062
F 3.265897 59.193670 68.263662
F 3.265897 66.913970 68.263662
F 12.189477 59.188470 68.421962
F 12.189477 66.908670 68.421962
F 21.049477 59.145370 68.554162
F 21.115277 66.988670 68.371862
F 3.160857 54.049470 71.917262
F 3.160867 61.769670 71.917262
F 12.125977 54.041670 72.060762
F 12.125977 61.761870 72.060762
F 21.157277 54.343370 72.057362
F 21.074977 62.040070 72.298762
F 5.498597 55.325570 68.307462
F 5.498597 63.045770 68.307462
F 14.417877 55.328370 68.460862
F 14.417877 63.048570 68.460862
F 23.587077 55.355270 68.556862
F 23.423977 63.143270 68.587562
F 5.434487 57.905170 71.947062
F 5.434487 65.625470 71.947062
F 14.354377 57.901770 72.099662
F 14.354377 65.621970 72.099662
F 23.720877 58.140570 72.242062
F 23.528577 65.887970 72.102062
F 5.482997 57.904470 69.213362
F 5.482997 65.624670 69.213362
F 14.401977 57.901770 69.370562
F 14.401977 65.621970 69.370562
F 23.461477 58.193470 69.440962
F 23.295577 65.838870 69.425362
F 5.546557 55.325670 65.574362
F 5.546557 63.045970 65.574362
F 14.465477 55.328370 65.731762
F 14.465477 63.048570 65.731762
F 25.830877 67.048470 68.493462
F 22.933077 65.614670 86.689962
F 7.716007 54.041970 69.253762
F 7.716007 61.762170 69.253762
F 16.664977 54.117270 69.348862
F 16.795077 61.706670 69.444862
F 25.937677 54.056670 69.569562
F 25.821577 61.859970 69.609062
F 7.779537 59.188170 65.614862
F 7.779537 66.908370 65.614862
F 18.889977 63.112370 65.703562
F 20.908977 61.726570 86.521462
F 25.663577 61.872870 76.719662
F 25.904877 67.039070 65.889562
F 7.731887 59.188170 68.344362
F 7.731887 66.908370 68.344362
F 16.683477 59.260670 68.388262
F 16.607477 66.843270 68.659862
F 25.800577 59.345670 68.545362
F 25.140577 54.022370 86.859362
F 7.666987 54.042270 71.983362
F 7.666987 61.762470 71.983362
F 16.618077 54.116270 72.100862
F 16.667577 61.875270 72.100362
F 25.824477 54.166070 72.337962
F 25.646977 61.916070 72.299262
F 0.938735 55.421670 75.514662
F 0.938735 63.141870 75.514662
F 9.833957 55.328270 75.660762
F 9.833957 63.048570 75.660762
F 18.726177 55.162570 75.640662
F 18.551477 63.111970 75.830162
F 0.889532 57.813070 79.146362
F 0.889532 65.533370 79.146362
F 9.770437 57.901770 79.299562
F 9.770437 65.622070 79.299562
F 18.598877 57.862770 79.511362
F 18.957877 65.523270 79.342262
F 0.650213 57.981170 76.437362
F 0.650213 65.701370 76.437362
F 9.817607 57.901870 76.570262
F 9.817607 65.622170 76.570262
F 18.592377 57.796470 76.565762
F 18.767577 65.742470 76.583962
F 0.664735 55.219170 72.781362
F 0.664752 62.939370 72.781362
F 9.881437 55.328270 72.931562
F 9.881437 63.048470 72.931562
F 18.922877 55.363070 73.032262
F 18.818977 63.251570 73.053262
F 3.112227 54.046370 76.468062
F 3.112227 61.766670 76.468062
F 12.046577 54.041670 76.609262
F 12.046577 61.761870 76.609262
F 18.468177 65.720570 86.731762
F 21.076177 61.688070 76.692762
F 3.180817 59.189270 72.827862
F 3.180817 66.909470 72.827862
F 12.110077 59.188470 72.970462
F 12.110077 66.908670 72.970462
F 21.154377 59.346870 72.959362
F 21.171377 66.950270 73.092962
F 3.041797 59.167570 75.571262
F 3.041797 66.887770 75.571262
F 12.062477 59.188470 75.699562
F 12.062477 66.908670 75.699562
F 21.079477 59.117570 75.787962
F 21.187577 66.956070 75.814162
F 2.989687 54.057970 79.207862
F 2.989687 61.778170 79.207862
F 11.998877 54.041670 79.338362
F 11.998877 61.761870 79.338362
F 21.048277 54.085070 79.402462
F 21.102877 61.719070 79.448162
F 5.370747 55.324270 75.586062
F 5.370747 63.044470 75.586062
F 14.290877 55.328370 75.738462
F 14.290877 63.048570 75.738462
F 23.550177 55.485770 75.816462
F 23.282477 63.132670 75.896562
F 5.307367 57.905670 79.225062
F 5.307367 65.625970 79.225062
F 14.227277 57.901770 79.377262
F 14.227277 65.621970 79.377262
F 23.106177 57.959170 79.565262
F 23.409477 65.819070 79.272962
F 5.336697 57.906370 76.489862
F 5.336697 65.626570 76.489862
F 14.274977 57.901770 76.648162
F 14.274977 65.621970 76.648162
F 23.452377 57.904670 76.797262
F 23.386577 65.754770 76.643262
F 5.412367 55.325370 72.852062
F 5.412367 63.045670 72.852062
F 14.338477 55.328370 73.009362
F 14.338477 63.048570 73.009362
F 23.442577 55.551070 73.028262
F 23.338277 63.324170 73.208762
F 7.588877 54.041870 76.531562
F 7.588877 61.762070 76.531562
F 16.473777 54.114070 76.709662
F 16.466277 61.793770 76.863662
F 25.705077 54.123270 76.711262
F 16.363077 61.830070 86.628362
F 7.652417 59.188170 72.892662
F 7.652417 66.908470 72.892662
F 16.495777 59.316070 72.939162
F 16.527977 66.952070 72.976262
F 25.853477 59.422970 73.395962
F 25.840777 67.198770 73.085162
F 7.600927 59.187270 75.622562
F 7.600927 66.907470 75.622562
F 16.410577 59.187370 75.707262
F 16.490477 66.881870 75.700462
F 25.841777 59.215870 76.033962
F 25.639677 67.008970 76.013762
F 7.536147 54.043170 79.261662
F 7.536147 61.763470 79.261662
F 16.417377 54.091170 79.319362
F 16.413977 61.677570 79.587762
F 25.284277 54.273170 79.289862
F 25.385177 61.797670 79.415662
F 0.830420 55.414070 82.789762
F 0.830421 63.134370 82.789762
F 9.706937 55.328270 82.938362
F 9.706937 63.048570 82.938362
F 18.508877 55.059170 83.051162
F 18.620877 63.136370 82.965562
F 0.770029 57.818870 86.431662
F 0.770029 65.539170 86.431662
F 9.643427 57.901770 86.577062
F 9.643427 65.622070 86.577062
F 23.256377 57.904270 87.103762
F 18.601477 57.805570 86.675662
F 0.547769 57.981570 83.725462
F 0.547769 65.701770 83.725462
F 9.690217 57.901970 83.847862
F 9.690217 65.622170 83.847862
F 18.669277 57.704270 83.924662
F 18.493377 65.665970 84.023562
F 0.595723 55.245170 80.082662
F 0.595723 62.965370 80.082662
F 9.753827 55.328170 80.209062
F 9.753827 63.048370 80.209062
F 18.729577 55.263770 80.269862
F 18.664677 62.995770 80.285462
F 2.988407 54.042470 83.744062
F 2.988407 61.762770 83.744062
F 11.919577 54.041670 83.886862
F 11.919577 61.761870 83.886862
F 20.806677 53.965270 84.058762
F 20.726677 61.757170 83.785762
F 3.049537 59.186470 80.104162
F 3.049537 66.906770 80.104162
F 11.983077 59.188470 80.248062
F 11.983077 66.908670 80.248062
F 20.839877 59.114870 80.247162
F 20.973977 66.950270 80.336862
F 2.932247 59.174070 82.844962
F 2.932247 66.894270 82.844962
F 11.935377 59.188470 82.977162
F 11.935377 66.908670 82.977162
F 20.670877 59.029470 82.999962
F 20.604377 67.026570 83.083062
F 2.874457 54.054570 86.482262
F 2.874457 61.774770 86.482262
F 11.871777 54.041670 86.615962
F 11.871777 61.761870 86.615962
F 16.500477 53.947170 86.776962
F 23.549477 55.498470 65.839062
F 5.243997 55.324670 82.863662
F 5.243997 63.044870 82.863662
F 14.163777 55.328370 83.016062
F 14.163777 63.048570 83.016062
F 22.942477 55.487670 83.368962
F 23.039677 63.114870 83.021462
F 5.180767 57.905270 86.502162
F 5.180767 65.625470 86.502162
F 14.100277 57.901770 86.654862
F 14.100277 65.621970 86.654862
F 16.581277 59.295570 65.475362
F 20.922777 54.106370 86.807562
F 5.207977 57.908170 83.766162
F 5.207977 65.628370 83.766162
F 14.147877 57.901770 83.925762
F 14.147877 65.621970 83.925762
F 22.867377 58.073670 84.258262
F 22.808477 65.675170 83.978662
F 5.270547 55.321870 80.127262
F 5.270547 63.042070 80.127262
F 14.211377 55.328370 80.286962
F 14.211377 63.048570 80.286962
F 23.161577 55.537570 80.573262
F 23.250477 63.289270 80.281962
F 7.461987 54.041770 83.809062
F 7.461987 61.762070 83.809062
F 16.333977 53.976470 84.046562
F 16.463977 61.777570 83.960662
F 25.169577 54.210870 84.160662
F 25.211577 61.739470 83.959462
F 7.525417 59.188270 80.170362
F 7.525417 66.908570 80.170362
F 16.279977 59.145670 80.496562
F 16.454077 66.791770 80.242862
F 25.348077 59.224170 80.296362
F 25.410577 67.072270 80.284462
F 7.472577 59.186870 82.900462
F 7.472577 66.907070 82.900462
F 16.392877 59.156170 83.156862
F 16.431177 66.933570 83.002662
F 25.119577 59.115370 83.052062
F 25.225477 66.978470 83.074962
F 7.409347 54.043170 86.539162
F 7.409347 61.763370 86.539162
F 25.347177 61.635570 86.879162
F 21.182977 59.319070 65.737362
F 23.535377 63.210470 65.920262
F 18.876577 55.397170 65.846662
F 21.339077 66.987970 65.797362
F 25.074777 69.457970 86.611462
F 16.412077 69.440770 83.922462
F 16.563377 69.488170 76.606162
F 16.372577 69.505270 86.672462
F 16.662677 69.602370 72.204462
F 20.848177 69.533670 83.897062
F 25.521277 69.613170 79.258862
F 21.292577 69.539070 72.231862
F 25.894377 69.726270 72.211262
F 20.749477 69.654670 86.640062
F 25.394777 69.602470 83.883362
F 16.332377 69.392270 79.364362
F 20.868477 59.153570 87.734062
F 0.709289 55.408270 90.073162
F 0.709290 63.128470 90.073162
F 9.579937 55.328270 90.215862
F 9.579937 63.048570 90.215862
F 18.577877 55.233570 90.470162
F 18.638577 63.030470 90.167762
F 0.648392 57.825270 93.714462
F 0.648392 65.545570 93.714462
F 9.516437 57.901770 93.854662
F 9.516437 65.622070 93.854662
F 18.427177 57.822470 94.046162
F 18.394977 65.438870 94.033162
F 0.458891 57.970570 91.009362
F 0.458892 65.690770 91.009362
F 9.563257 57.901970 91.125462
F 9.563257 65.622170 91.125462
F 18.318277 57.744570 91.238362
F 18.534477 65.439870 91.332062
F 19.965677 69.321470 106.104062
F 0.502301 62.973770 87.367462
F 9.626707 55.328170 87.486662
F 9.626707 63.048370 87.486662
F 16.005477 69.536270 108.647062
F 23.153577 62.969270 87.477062
F 2.866267 54.040370 91.022362
F 2.866267 61.760670 91.022362
F 11.792577 54.041670 91.164462
F 11.792577 61.761870 91.164462
F 20.852177 53.977770 91.378062
F 20.626277 61.665170 91.264862
F 2.927377 59.188670 87.383362
F 2.927377 66.908970 87.383362
F 11.856077 59.188470 87.525662
F 11.856077 66.908670 87.525662
F 20.488977 53.782770 108.537062
F 18.686677 55.282870 87.698262
F 2.816707 59.176870 90.120062
F 2.816707 66.897070 90.120062
F 11.808277 59.188470 90.254762
F 11.808277 66.908670 90.254762
F 20.707477 59.069470 90.485062
F 20.656277 66.677470 90.401762
F 2.759517 54.051870 93.757562
F 2.759517 61.772170 93.757562
F 11.744777 54.041670 93.893562
F 11.744777 61.761870 93.893562
F 20.733777 54.008570 94.100362
F 20.594577 61.674770 94.044362
F 5.117687 55.324970 90.140762
F 5.117687 63.045270 90.140762
F 14.036777 55.328370 90.293662
F 14.036777 63.048570 90.293662
F 23.118177 55.384170 90.488362
F 22.835677 63.011770 90.353762
F 5.054667 57.904870 93.779362
F 5.054667 65.625170 93.779362
F 13.973277 57.901770 93.932462
F 13.973277 65.621970 93.932462
F 22.827877 57.830470 94.312262
F 22.799877 65.379070 94.094862
F 5.084157 57.907570 91.044062
F 5.084157 65.627770 91.044062
F 14.020877 57.901770 91.203362
F 14.020877 65.621970 91.203362
F 22.916277 57.791170 91.504962
F 22.939677 65.443570 91.265062
F 5.145977 55.322170 87.405062
F 5.145977 63.042470 87.405062
F 14.084377 55.328370 87.564562
F 14.084377 63.048570 87.564562
F 25.010077 69.405870 98.658762
F 0.502301 55.253470 87.367462
F 7.335107 54.041770 91.086662
F 7.335107 61.762070 91.086662
F 16.253377 53.949970 91.208762
F 16.304077 61.820170 91.149162
F 25.357977 53.845670 91.299062
F 24.974177 61.583470 91.423262
F 7.398537 59.188270 87.447862
F 7.398537 66.908570 87.447862
F 2.866267 69.480870 91.022362
F 16.365977 59.224870 87.536962
F 25.414177 59.067070 87.846862
F 15.899777 54.069970 108.598062
F 7.346257 59.187070 90.177962
F 7.346257 66.907270 90.177962
F 16.320377 59.288370 90.190162
F 16.247877 66.967170 90.433962
F 25.127677 58.990870 90.583862
F 24.958777 66.749970 90.019862
F 7.283277 54.042870 93.816662
F 7.283277 61.763170 93.816662
F 16.272977 53.916470 93.976662
F 16.171977 61.640570 94.083662
F 25.013777 53.832070 93.925162
F 24.993577 61.526470 94.230962
F 0.587403 55.400870 97.355762
F 0.587404 63.121170 97.355762
F 9.452947 55.328270 97.493462
F 9.452947 63.048570 97.493462
F 18.311477 55.164770 97.642462
F 18.394877 62.969570 97.811562
F 0.525800 57.830270 101.001062
F 0.525800 65.550470 101.001062
F 9.389427 57.901770 101.132062
F 9.389427 65.621970 101.132062
F 18.330077 57.903870 101.352062
F 18.378377 65.360270 101.277062
F 0.375490 57.955870 98.294262
F 0.375490 65.676070 98.294262
F 9.436447 57.901870 98.403062
F 9.436447 65.622170 98.403062
F 18.439177 57.748170 98.673562
F 18.315277 65.573970 98.620662
F 0.416795 55.266370 94.651062
F 0.416795 62.986570 94.651062
F 9.499837 55.328170 94.764262
F 9.499837 63.048370 94.764262
F 18.462677 55.201070 94.951762
F 18.488877 62.872470 95.117162
F 2.743767 54.038370 98.301462
F 2.743767 61.758670 98.301462
F 11.665477 54.041670 98.442062
F 11.665477 61.761870 98.442062
F 20.578077 54.067170 98.639762
F 20.463077 61.675770 98.608662
F 2.805207 59.190770 94.661262
F 2.805207 66.910970 94.661262
F 11.729077 59.188470 94.803262
F 11.729077 66.908670 94.803262
F 20.664477 59.178070 95.007562
F 20.614977 66.670170 94.965062
F 2.702757 59.179570 97.395262
F 2.702757 66.899770 97.395262
F 11.681277 59.188470 97.532362
F 11.681277 66.908670 97.532362
F 20.581177 59.152870 97.769362
F 20.658577 66.711870 97.639762
F 2.643097 54.050570 101.037062
F 2.643097 61.770770 101.037062
F 11.617777 54.041670 101.171062
F 11.617777 61.761870 101.171062
F 20.731077 54.098570 101.481062
F 20.727077 61.682170 101.219062
F 4.991577 55.325370 97.418062
F 4.991577 63.045570 97.418062
F 13.909777 55.328370 97.571262
F 13.909777 63.048570 97.571262
F 22.786277 55.381070 97.753462
F 22.857177 62.930970 97.791762
F 4.928217 57.904770 101.057062
F 4.928217 65.624970 101.057062
F 13.846177 57.901770 101.210062
F 13.846177 65.621970 101.210062
F 22.710277 57.899770 101.366062
F 22.730077 65.479070 101.347062
F 4.961317 57.906670 98.322262
F 4.961317 65.626970 98.322262
F 13.893877 57.901770 98.480962
F 13.893877 65.621970 98.480962
F 22.922677 57.868670 98.561762
F 22.773577 65.614070 98.616862
F 5.022597 55.322970 94.683162
F 5.022597 63.043170 94.683162
F 13.957377 55.328370 94.842162
F 13.957377 63.048570 94.842162
F 22.899577 55.094670 95.098762
F 22.783077 62.951770 95.073462
F 7.208257 54.041770 98.364162
F 7.208257 61.762070 98.364162
F 16.146877 54.049470 98.715262
F 16.074677 61.679170 98.576962
F 24.941977 53.760470 98.749462
F 25.083377 61.634370 98.730762
F 7.271667 59.188270 94.725362
F 7.271667 66.908570 94.725362
F 16.079377 58.974170 94.974562
F 16.149877 66.836770 94.837462
F 25.169177 58.993770 95.074162
F 25.007977 66.645770 94.758162
F 7.220397 59.187370 97.455262
F 7.220397 66.907570 97.455262
F 16.239577 59.034770 97.741862
F 16.195277 66.809670 97.627062
F 25.241077 59.199370 97.793962
F 25.155177 66.789670 97.536562
F 7.157387 54.042570 101.094062
F 7.157387 61.762770 101.094062
F 16.087677 54.093370 101.464062
F 15.987677 61.700370 101.214062
F 24.982277 53.839270 101.498062
F 25.276877 61.572470 101.432062
F 0.133183 55.230570 104.857062
F 0.133191 62.950870 104.857062
F 9.325797 55.328270 104.771062
F 9.325797 63.048570 104.771062
F 18.456477 55.234170 105.068062
F 18.135977 62.832270 105.039062
F 0.158164 57.960170 108.459062
F 0.158164 65.680370 108.459062
F 9.262117 57.901870 108.410062
F 9.262117 65.622070 108.410062
F 24.991177 69.285370 101.391062
F 15.846177 69.290670 105.930062
F 0.291004 57.922470 105.681062
F 0.291004 65.642770 105.681062
F 9.309567 57.901870 105.681062
F 9.309567 65.622170 105.681062
F 18.220877 57.706870 105.964062
F 18.162577 65.496670 105.776062
F 0.335452 55.284770 101.985062
F 0.335452 63.004970 101.985062
F 9.373027 55.328170 102.042062
F 9.373027 63.048470 102.042062
F 18.450177 55.248270 102.318062
F 18.471977 62.762570 102.231062
F 2.595967 54.047670 105.575062
F 2.595967 61.767970 105.575062
F 11.538477 54.041670 105.720062
F 11.538477 61.761870 105.720062
F 20.622477 53.719170 105.887062
F 20.255977 61.445170 105.915062
F 2.681487 59.192270 101.942062
F 2.681487 66.912570 101.942062
F 11.601977 59.188470 102.081062
F 11.601977 66.908670 102.081062
F 20.515077 59.097170 102.340062
F 20.557077 66.864370 102.089062
F 2.579827 59.176070 104.681062
F 2.579827 66.896270 104.681062
F 11.554277 59.188470 104.810062
F 11.554277 66.908670 104.810062
F 20.419077 58.870370 104.952062
F 20.448277 66.729370 104.843062
F 2.520787 54.056270 108.317062
F 2.520787 61.776470 108.317062
F 11.490777 54.041670 108.449062
F 11.490777 61.761870 108.449062
F 2.743767 69.478870 98.301462
F 15.737677 61.618770 108.562062
F 4.858987 55.326370 104.695062
F 4.858987 63.046570 104.695062
F 13.782677 55.328370 104.849062
F 13.782677 63.048570 104.849062
F 22.866877 55.073770 105.036062
F 22.478777 62.768770 105.075062
F 4.789137 57.902070 108.333062
F 4.789137 65.622370 108.333062
F 13.719177 57.901770 108.488062
F 13.719177 65.621970 108.488062
F 24.748077 53.555670 108.762062
F 18.129777 57.793470 108.640062
F 4.837807 57.906370 105.600062
F 4.837807 65.626670 105.600062
F 13.766777 57.901770 105.759062
F 13.766777 65.621970 105.759062
F 22.651777 57.769070 105.912062
F 22.580077 65.336670 105.938062
F 4.899717 55.323770 101.961062
F 4.899717 63.043970 101.961062
F 13.830277 55.328370 102.120062
F 13.830277 63.048570 102.120062
F 22.942277 55.293270 102.408062
F 22.937877 62.762470 102.277062
F 7.080107 54.042270 105.641062
F 7.080107 61.762470 105.641062
F 16.138277 54.039170 105.912062
F 16.000977 61.592170 105.909062
F 24.972877 53.686170 106.034062
F 24.951277 61.590070 105.781062
F 7.144767 59.188270 102.003062
F 7.144767 66.908470 102.003062
F 16.130577 59.206970 102.200062
F 16.146777 66.635270 102.256062
F 24.991177 59.031570 102.111062
F 24.968777 66.671970 102.188062
F 7.094197 59.187670 104.733062
F 7.094197 66.907970 104.733062
F 16.009877 59.065770 104.957062
F 16.067777 66.763670 105.005062
F 24.822577 59.026070 104.777062
F 24.794477 66.724570 104.913062
F 7.031097 54.042170 108.371062
F 7.031097 61.762370 108.371062
F 22.207877 65.377470 108.505062
F 20.184977 61.477670 108.577062
F 24.668077 69.263770 105.990062
F 20.158777 69.196970 108.875062
F 22.697277 57.701270 108.526062
F 17.887077 65.306570 108.366062
F 24.792577 61.585870 108.464062
F 25.136977 69.319970 94.294362
F 20.738977 67.007470 87.622662
F 25.382677 66.758170 87.405162
F 25.203877 69.096270 91.540162
F 24.668177 69.106570 108.828062
F 16.285177 66.984470 87.710662
F 23.064977 55.336170 87.840762
F 20.673877 69.350270 91.159662
F 18.663277 63.074170 87.353162
F 20.454477 69.413670 101.168062
F 0.104395 55.267970 112.101062
F 0.104396 62.988170 112.101062
F 9.198517 55.328270 112.049062
F 9.198517 63.048470 112.049062
F 18.256977 55.308970 112.164062
F 18.118477 63.026470 112.209062
F 0.056961 57.961070 115.737062
F 0.056961 65.681270 115.737062
F 9.134987 57.901870 115.687062
F 9.134987 65.622070 115.687062
F 18.038577 57.909270 116.054062
F 17.812177 65.629770 115.919062
F 0.213805 57.889670 112.952062
F 0.213805 65.609870 112.952062
F 9.182667 57.901870 112.958062
F 9.182667 65.622170 112.958062
F 18.075077 57.932470 113.203062
F 17.878577 65.564970 113.162062
F 9.246097 55.328170 109.319062
F 9.246097 63.048470 109.319062
F 24.714577 69.036170 115.934062
F 20.014377 68.819170 130.593062
F 2.456667 54.049470 112.848062
F 2.456667 61.769670 112.848062
F 11.411377 54.041670 112.997062
F 11.411377 61.761870 112.997062
F 20.407877 53.940470 113.156062
F 20.182377 61.605670 112.946062
F 2.503197 59.174970 109.207062
F 2.503197 66.895270 109.207062
F 11.474977 59.188470 109.358062
F 11.474977 66.908670 109.358062
F 15.921377 59.020670 109.386062
F 15.856077 66.850870 109.267062
F 2.464857 59.177170 111.954062
F 2.464857 66.897370 111.954062
F 11.427277 59.188470 112.088062
F 11.427277 66.908670 112.088062
F 20.453577 59.070770 112.350062
F 20.193977 66.714270 112.290062
F 2.410067 54.051070 115.589062
F 2.410067 61.771270 115.589062
F 11.363777 54.041670 115.726062
F 11.363777 61.761870 115.726062
F 20.279977 54.011970 115.912062
F 20.277377 61.766470 115.630062
F 4.725747 55.326870 111.972062
F 4.725747 63.047070 111.972062
F 13.655677 55.328370 112.126062
F 13.655677 63.048570 112.126062
F 22.634077 55.332570 112.278062
F 22.490277 62.794070 112.254062
F 4.664207 57.902670 115.610062
F 4.664207 65.622870 115.610062
F 13.592177 57.901770 115.765062
F 13.592177 65.621970 115.765062
F 22.609977 57.626270 115.962062
F 22.505177 65.294370 115.996062
F 4.715147 57.906570 112.878062
F 4.715147 65.626870 112.878062
F 13.639777 57.901770 113.036062
F 13.639777 65.621970 113.036062
F 22.449777 57.680470 113.365062
F 22.476977 65.293170 113.348062
F 4.776307 55.323370 109.239062
F 4.776307 63.043570 109.239062
F 13.703277 55.328370 109.397062
F 13.703277 63.048570 109.397062
F 20.318577 69.309070 123.213062
F 24.759677 68.983070 123.306062
F 6.950807 54.043170 112.918062
F 6.950807 61.763470 112.918062
F 15.943777 54.116670 112.814062
F 15.741277 61.768970 113.130062
F 24.592877 53.828770 113.249062
F 24.585377 61.368270 113.314062
F 7.014947 59.187170 109.280062
F 7.014947 66.907470 109.280062
F 24.689477 68.941370 127.770062
F 15.818477 69.634370 115.897062
F 0.247976 63.061770 109.310062
F 15.658177 69.568570 127.689062
F 6.968137 59.188170 112.010062
F 6.968137 66.908370 112.010062
F 15.935677 59.132670 112.232062
F 15.795477 67.069270 112.133062
F 24.713377 58.774770 112.473062
F 24.632377 66.407870 112.281062
F 6.905267 54.041670 115.649062
F 6.905267 61.761970 115.649062
F 15.865477 54.045970 115.570062
F 15.764177 61.726270 115.936062
F 24.822577 53.760770 115.950062
F 24.630577 61.232970 115.997062
F 0.010698 55.269870 119.374062
F 0.010698 62.990070 119.374062
F 9.071547 55.328270 119.326062
F 9.071547 63.048470 119.326062
F 18.113977 55.318270 119.364062
F 17.891977 62.883970 119.376062
F 24.470277 69.109670 120.526062
F 11.146177 68.840470 130.265062
F 9.008137 57.901370 122.960062
F 9.008137 65.621670 122.960062
F 17.872977 57.797470 122.902062
F 17.914977 65.439770 123.245062
F 0.134380 57.880270 120.233062
F 0.134380 65.600470 120.233062
F 9.055877 57.901870 120.234062
F 9.055877 65.622070 120.234062
F 18.160677 57.969470 120.226062
F 17.834077 65.469570 120.367062
F 0.173614 55.344970 116.593062
F 0.173614 63.065270 116.593062
F 9.119247 55.328270 116.597062
F 9.119247 63.048470 116.597062
F 18.016577 55.168570 116.594062
F 18.153977 62.867270 116.722062
F 2.346157 54.044570 120.125062
F 2.346157 61.764770 120.125062
F 11.284377 54.041670 120.273062
F 11.284377 61.761870 120.273062
F 20.184277 53.914970 120.357062
F 20.206577 61.692470 120.349062
F 2.401127 59.183270 116.487062
F 2.401127 66.903470 116.487062
F 11.347877 59.188470 116.636062
F 11.347877 66.908670 116.636062
F 20.355677 59.224470 116.774062
F 20.188077 66.668570 116.765062
F 2.356657 59.181370 119.225062
F 2.356657 66.901670 119.225062
F 11.300277 59.188470 119.365062
F 11.300277 66.908670 119.365062
F 20.348977 59.224670 119.618062
F 20.183877 66.714170 119.538062
F 2.301317 54.046670 122.859062
F 2.301317 61.766870 122.859062
F 11.236877 54.041270 122.999062
F 11.236877 61.761470 122.999062
F 20.185677 53.971470 123.109062
F 20.268877 61.567970 123.118062
F 4.603277 55.328170 119.248062
F 4.603277 63.048370 119.248062
F 13.528677 55.328370 119.404062
F 13.528677 63.048570 119.404062
F 22.667377 55.092870 119.586062
F 22.625877 62.821970 119.571062
F 4.542077 57.901370 122.882062
F 4.542077 65.621570 122.882062
F 13.465177 57.901370 123.038062
F 13.465177 65.621570 123.038062
F 22.455977 57.591370 123.324062
F 22.444977 65.200670 123.111062
F 4.593427 57.905570 120.154062
F 4.593427 65.625770 120.154062
F 13.512777 57.901770 120.312062
F 13.512777 65.621970 120.312062
F 22.403777 57.805470 120.599062
F 22.399577 65.297470 120.539062
F 4.654117 55.323970 116.516062
F 4.654117 63.044270 116.516062
F 13.576277 55.328370 116.675062
F 13.576277 63.048570 116.675062
F 22.506677 55.088570 116.881062
F 22.537277 62.807570 116.902062
F 6.824607 54.043070 120.194062
F 6.824607 61.763270 120.194062
F 15.793477 54.074970 120.197062
F 15.669877 61.837570 120.343062
F 24.723877 53.639770 120.383062
F 24.750877 61.383970 120.520062
F 6.887527 59.186870 116.557062
F 6.887527 66.907170 116.557062
F 15.798977 59.239870 116.702062
F 15.681577 67.135770 116.925062
F 24.834077 58.688070 117.073062
F 24.867577 66.593770 116.905062
F 6.842497 59.188570 119.287062
F 6.842497 66.908870 119.287062
F 15.822177 59.162470 119.391062
F 15.709077 66.858170 119.683062
F 24.749477 58.910070 119.695062
F 24.637477 66.630870 119.576062
F 6.780267 54.040670 122.921062
F 6.780267 61.760870 122.921062
F 15.770877 53.915870 123.123062
F 15.714077 61.599770 123.052062
F 24.496177 53.610070 123.205062
F 24.753777 61.234770 123.242062
F 2.338217 68.968370 130.044062
F 15.654377 61.098070 130.384062
F 8.944687 55.291470 126.582062
F 8.944687 63.011670 126.582062
F 17.965477 54.968670 126.761062
F 17.654977 62.728170 126.740062
F 22.295777 57.141070 130.494062
F 6.700307 69.434470 127.466062
F 0.247976 55.341470 109.310062
F 6.780267 69.481070 122.921062
F 8.916997 57.259770 130.227062
F 8.916997 64.980070 130.227062
F 18.242477 55.153470 109.399062
F 24.611577 66.395170 109.572062
F 0.063232 57.865070 127.561062
F 0.063232 65.585370 127.561062
F 8.930497 57.852670 127.506062
F 8.930497 65.572870 127.506062
F 17.885877 57.686270 127.542062
F 17.836377 65.214670 127.587062
F 0.093432 55.356670 123.872062
F 0.093432 63.076870 123.872062
F 8.992737 55.327070 123.858062
F 8.992737 63.047370 123.858062
F 17.933477 55.133770 124.008062
F 17.889877 62.836170 124.005062
F 2.242647 53.998170 127.349062
F 2.242647 61.718470 127.349062
F 11.158977 53.992470 127.545062
F 11.158977 61.712670 127.545062
F 20.059477 53.680670 127.739062
F 20.011777 61.543270 127.684062
F 2.289097 59.184370 123.747062
F 2.289097 66.904670 123.747062
F 11.221077 59.187270 123.897062
F 11.221077 66.907470 123.897062
F 20.195077 58.878870 123.906062
F 20.218977 66.707970 124.065062
F 2.243827 59.146170 126.473062
F 2.243827 66.866370 126.473062
F 11.173077 59.151670 126.621062
F 11.173077 66.871870 126.621062
F 20.108277 58.940370 126.651062
F 20.110477 66.494970 126.775062
F 2.338217 53.527870 130.044062
F 2.338217 61.248070 130.044062
F 11.146177 53.400070 130.265062
F 11.146177 61.120270 130.265062
F 11.158977 69.432970 127.545062
F 22.497677 62.808370 109.472062
F 4.489257 55.299170 126.494062
F 4.489257 63.019370 126.494062
F 13.401377 55.291470 126.660062
F 13.401377 63.011770 126.660062
F 22.345077 54.901470 126.999062
F 22.495977 62.785770 126.832062
F 4.445097 57.258270 130.150062
F 4.445097 64.978470 130.150062
F 13.374477 57.260170 130.304062
F 13.374477 64.980370 130.304062
F 17.667577 64.869770 130.216062
F 15.590977 53.233170 130.318062
F 4.471587 57.857070 127.426062
F 4.471587 65.577270 127.426062
F 13.387277 57.852570 127.584062
F 13.387277 65.572870 127.584062
F 22.000977 57.476870 127.774062
F 22.341577 65.208870 127.778062
F 4.534227 55.324670 123.774062
F 4.534227 63.044870 123.774062
F 13.449477 55.327170 123.936062
F 13.449477 63.047370 123.936062
F 22.467577 54.883370 124.200062
F 22.595077 62.655470 124.062062
F 6.700307 53.994070 127.466062
F 6.700307 61.714270 127.466062
F 15.696077 53.785770 127.614062
F 15.557577 61.454670 127.781062
F 24.476677 53.538470 127.969062
F 24.564677 61.377370 127.972062
F 6.761717 59.185970 123.818062
F 6.761717 66.906170 123.818062
F 15.726077 59.032270 123.948062
F 15.634477 66.786770 124.176062
F 24.509777 58.817670 124.306062
F 24.680477 66.510870 124.099062
F 6.716507 59.152670 126.543062
F 6.716507 66.872870 126.543062
F 15.791777 59.022970 126.669062
F 15.629577 66.850270 126.925062
F 24.360977 58.716970 127.087062
F 24.577877 66.281870 126.884062
F 6.690227 53.397970 130.188062
F 6.690227 61.118170 130.188062
F 22.623977 55.255870 109.547062
F 15.634077 68.795570 130.325062
F 0.049465 65.483970 130.324062
F 0.049465 57.763770 130.324062
F 20.249377 69.022670 127.892062
F 24.798777 69.036470 113.083062
F 11.236877 69.481770 122.999062
F 6.690227 68.838370 130.188062
F 19.947777 53.180870 130.557062
F 20.429677 69.360370 120.510062
F 22.188477 64.858770 130.423062
F 24.840577 59.062870 109.728062
F 2.242647 69.438670 127.349062
F 17.741377 57.216470 130.332062
F 24.404677 61.171570 130.561062
F 17.917877 62.820170 109.558062
F 20.157877 66.701170 109.458062
F 19.956177 61.161770 130.317062
F 15.797777 69.481670 120.470062
F 24.550877 68.582170 130.539062
F 20.407577 58.894370 109.611062
F 24.577677 53.434970 130.732062
F 15.849977 69.628670 113.141062
F 26.871477 65.296670 123.158062
F 26.607477 57.365970 130.620062
F 26.700177 65.042970 128.003062
F 15.622777 69.341870 123.229062
F 20.239277 69.304570 115.796062
F 20.202977 69.229470 113.113062
F 29.302477 1.749960 3.398612
F 28.938577 9.342600 3.077322
F 35.520077 0.364416 18.825462
F 38.067577 1.777230 3.306062
F 38.018077 9.362170 3.379872
F 28.965777 1.750270 0.641052
F 46.775477 1.534350 3.390892
F 47.016377 9.473350 3.609432
F 31.140377 0.276799 6.937302
F 28.944677 4.283030 6.700432
F 28.712877 11.949370 6.796082
F 37.885377 4.354430 7.085872
F 37.786577 12.124870 7.031872
F 46.934277 4.260320 6.980862
F 49.218577 13.427670 8.208492
F 28.959877 4.256960 4.058982
F 28.680677 11.895670 3.969592
F 37.842377 4.156460 4.397672
F 37.999177 12.133170 4.225952
F 46.917777 4.043790 4.256602
F 46.997677 12.258870 7.225652
F 49.140477 13.448370 10.868862
F 29.039777 9.428530 0.345597
F 42.530577 9.494810 0.532730
F 40.099677 0.362985 4.505592
F 31.063877 0.372590 14.080762
F 46.887677 12.045370 4.493582
F 42.531077 1.664300 0.736496
F 48.969677 0.727773 14.403662
F 42.517777 17.274970 0.527805
F 31.167077 7.917190 3.992032
F 31.237377 15.760470 4.119572
F 44.245177 13.395470 15.206462
F 40.213777 7.999110 4.348212
F 40.260977 15.764470 4.356252
F 44.514577 5.746430 15.305062
F 49.304677 8.201030 4.437532
F 44.441277 0.661109 18.905562
F 49.379977 13.031770 0.941901
F 49.361877 5.545220 0.759718
F 26.712377 13.361970 0.020814
F 40.226377 0.560414 7.225002
F 49.269677 15.689670 4.465912
F 26.280877 0.348394 21.550462
F 35.731977 13.259270 0.712065
F 31.422777 5.358630 3.257032
F 31.100077 13.112670 3.232982
F 40.258477 5.479960 3.341912
F 40.244077 13.227770 3.279632
F 49.230977 5.554660 3.646332
F 51.407977 11.898270 4.458692
F 31.179077 8.123770 6.865902
F 31.148677 15.783570 7.014502
F 35.332877 13.231170 14.831562
F 40.189377 8.039860 7.160362
F 40.095177 15.768270 7.150692
F 35.408277 5.656770 15.106262
F 49.013677 8.282520 7.195372
F 33.433877 17.140170 7.692642
F 31.178977 13.451070 0.512921
F 33.591577 1.671550 3.360762
F 33.375877 9.376790 3.239722
F 42.135477 1.712750 18.120462
F 42.496977 1.756460 3.484002
F 42.528777 9.401700 3.273262
F 39.952477 0.461004 18.918862
F 46.670077 1.903420 15.331962
F 26.678777 5.544690 0.458437
F 26.678477 8.090050 3.975442
F 33.361377 4.346410 6.964902
F 33.519777 12.158970 6.943222
F 42.343477 4.067160 7.290002
F 42.445977 12.060270 6.972342
F 31.432577 0.342884 4.213662
F 48.927277 0.629440 18.640562
F 33.477077 4.152550 4.276602
F 33.588277 11.966570 4.162682
F 42.258477 4.222770 4.515112
F 46.723877 17.006470 10.687262
F 51.456977 4.319640 4.490152
F 51.593877 9.248610 3.577482
F 28.661277 17.012970 15.166962
F 51.377077 17.207670 10.859362
F 51.178677 9.513610 8.298182
F 44.603677 0.324319 4.493112
F 40.180877 13.406870 0.555343
F 51.209777 1.707140 17.733262
F 35.531077 8.120180 4.181732
F 35.792177 15.787470 4.097262
F 49.125977 13.115770 3.629922
F 44.585277 8.024710 4.130732
F 44.863177 15.756070 4.269742
F 35.539577 5.756630 0.699130
F 48.937177 0.545092 4.464122
F 51.500477 9.393720 0.886432
F 33.282977 1.740140 14.892262
F 33.168577 4.061400 21.551262
F 53.331677 5.678580 18.281362
F 28.879977 17.187170 17.909362
F 35.619777 5.527330 3.296022
F 35.730677 13.224870 3.335192
F 44.557377 5.472660 3.503972
F 44.707577 13.300070 3.598522
F 35.624777 8.232720 7.042632
F 35.767377 15.835870 6.926892
F 44.386877 13.335570 18.016462
F 42.394177 11.984770 4.181292
F 44.742977 15.852470 6.966432
F 30.840577 0.237470 21.485962
F 28.896677 1.582900 10.464362
F 28.857677 9.402390 10.525462
F 48.868877 15.919070 14.478162
F 37.753377 1.721780 10.794062
F 37.947577 9.645930 10.693262
F 44.690577 5.528420 7.892582
F 46.945677 1.944020 10.903262
F 48.820577 8.301490 11.674462
F 49.045477 0.570085 7.292532
F 28.825177 4.117430 14.026062
F 28.868277 11.910370 14.130962
F 37.743277 4.321250 14.327062
F 37.775777 12.158170 14.300062
F 46.712777 4.360720 14.272762
F 46.615677 12.259970 14.491662
F 28.624977 4.169790 11.303162
F 28.825677 12.007170 11.434962
F 37.653377 4.283130 11.529862
F 37.863677 12.265570 11.509062
F 46.886477 4.436300 11.587962
F 46.646877 12.362570 11.750262
F 28.845077 1.738180 7.710462
F 28.901577 9.336180 7.724132
F 28.913077 17.169770 7.786782
F 37.938977 1.793040 8.119332
F 37.869077 9.504640 7.887892
F 47.033577 16.866370 3.407182
F 51.216177 17.266370 15.161262
F 46.763277 9.571720 7.856322
F 33.350177 9.315580 0.508317
F 31.162277 8.083590 11.475362
F 30.992477 15.765770 11.338962
F 44.450477 8.242570 18.905862
F 39.900477 8.181950 11.687462
F 40.063677 16.049370 11.392462
F 35.585177 15.875570 18.476862
F 37.962677 2.014110 0.643777
F 46.586777 4.385540 18.965562
F 46.514977 11.946770 18.957562
F 31.086877 5.566090 7.718752
F 30.960177 13.288070 7.853722
F 40.254677 5.537520 8.073742
F 40.207477 13.096170 7.897102
F 51.324977 1.857120 8.027452
F 51.448277 12.054170 7.324702
F 30.963377 5.478010 10.505862
F 31.025977 13.267370 10.465162
F 40.070477 5.543370 10.737762
F 40.120777 13.410070 10.566562
F 49.112777 5.697240 8.047972
F 51.390077 12.152570 11.734962
F 31.050577 7.909600 14.183262
F 30.949077 15.810870 14.201962
F 35.266477 8.029650 18.663662
F 39.962177 8.127300 14.438862
F 40.026277 16.065170 14.192162
F 51.341677 17.075070 0.927938
F 46.743477 9.682570 15.081962
F 48.900977 13.234870 18.138162
F 44.415877 5.672420 18.001362
F 33.171077 1.526590 10.324362
F 33.314377 9.483060 10.629562
F 31.214477 5.427310 0.495183
F 42.409077 1.738220 10.919362
F 42.184377 9.520090 10.671162
F 31.111977 0.466087 18.820962
F 51.107877 4.525600 21.628462
F 44.691177 0.460607 7.200882
F 53.347677 15.959370 18.975662
F 33.235077 4.343640 14.241262
F 33.144277 11.847970 14.170362
F 42.377677 4.284910 14.429362
F 42.101077 12.102970 14.253862
F 51.267577 1.746020 14.992862
F 51.190077 12.228570 14.496862
F 33.162277 4.075260 11.419962
F 33.138677 12.117270 11.368662
F 42.269177 4.376100 11.729062
F 42.118977 12.134670 11.519862
F 46.765177 9.862090 10.816162
F 49.085477 5.681890 10.830962
F 33.446077 1.688630 7.649372
F 33.383177 9.540010 7.999612
F 51.489377 17.180670 3.577382
F 46.692177 17.082170 15.559362
F 42.400277 9.440370 7.790692
F 51.494977 1.550200 0.944327
F 49.110377 0.431315 11.664862
F 33.292877 17.182370 14.998262
F 44.726177 0.574013 11.777162
F 35.591277 8.255160 11.431562
F 35.447677 15.951570 11.272462
F 53.501677 0.839398 18.950862
F 44.529477 8.301600 11.546362
F 44.547777 15.764770 11.675762
F 42.270077 9.503370 15.252462
F 35.560177 5.711410 7.867192
F 35.613577 13.378770 7.869402
F 44.631077 8.044130 6.962642
F 44.651677 13.344170 7.908282
F 35.446977 5.613240 10.642362
F 35.414377 13.391470 10.658162
F 44.526977 5.798550 10.666162
F 44.433277 13.246770 10.546562
F 35.619077 8.161160 14.224062
F 35.650177 15.869470 14.003762
F 33.448077 17.264970 0.455155
F 44.529077 8.312270 14.331662
F 44.431677 16.044670 14.557362
F 42.480977 1.816840 15.421062
F 28.926977 1.579160 17.742962
F 29.014477 9.391040 17.708662
F 40.129577 0.598929 11.649462
F 37.789277 1.653370 18.058062
F 37.639577 9.351860 17.990762
F 47.071877 9.444180 0.969709
F 46.669577 1.836570 17.966162
F 31.040777 0.283753 11.346362
F 44.879677 5.767040 0.881978
F 39.862877 15.679570 21.453262
F 42.069977 12.003170 21.445762
F 33.192277 17.037270 10.441862
F 42.131277 17.227270 15.572162
F 51.264277 9.652440 15.346762
F 44.424977 15.877570 21.567062
F 28.715877 4.150010 18.785562
F 28.979077 11.906070 18.613262
F 37.536177 4.197570 18.733462
F 37.804877 12.106470 18.726062
F 48.892977 5.485990 17.985862
F 28.505077 4.149390 21.479962
F 28.813177 1.568200 14.951662
F 28.997277 9.287420 15.052562
F 35.440877 8.096310 21.458362
F 37.748777 1.636830 15.403462
F 37.938577 9.643350 15.313162
F 30.882377 7.859580 21.479262
F 53.496477 8.343510 21.845762
F 46.668177 9.545490 17.870362
F 37.709277 17.208570 17.601062
F 30.903977 7.852690 18.806362
F 31.063777 15.895770 18.771562
F 42.401877 1.636640 8.246502
F 40.055177 8.188470 18.823762
F 39.889577 15.920570 18.785562
F 28.737677 11.929070 21.411662
F 53.426777 13.409170 18.080262
F 40.254877 5.827230 0.621705
F 35.461077 13.320970 17.557162
F 30.906077 5.504080 15.081362
F 30.965177 13.183770 15.032862
F 40.050577 5.492710 15.128362
F 39.851477 13.581970 15.023962
F 48.869177 5.700460 15.303862
F 48.911477 8.184290 14.369262
F 30.953577 5.422260 17.791762
F 31.027177 13.328070 17.745662
F 39.925077 5.512410 17.828062
F 39.789577 13.533070 17.760462
F 51.237777 4.299940 18.843862
F 51.153277 11.855270 18.779262
F 53.434277 8.260170 14.544962
F 51.224577 9.597700 11.076162
F 35.819377 0.366696 7.141082
F 33.547777 1.886560 0.720501
F 30.961877 15.685370 21.508762
F 48.944277 8.122220 18.869162
F 51.345977 4.340800 7.027522
F 44.453177 15.972470 18.992062
F 35.422777 5.547230 17.859162
F 33.322077 1.801100 17.575662
F 32.957277 9.365790 17.828162
F 35.416777 0.203728 21.584462
F 46.821677 17.169870 7.929282
F 42.207077 9.573550 17.950162
F 49.053777 15.870570 18.975662
F 35.364277 15.852870 21.180862
F 40.075277 0.661648 14.406962
F 42.549577 17.119470 3.367292
F 46.908377 1.677200 0.584537
F 49.011077 16.007170 7.193042
F 37.727877 17.091370 10.487162
F 51.369777 1.660960 3.620592
F 48.906477 13.487270 15.418262
F 51.114277 9.427810 18.023162
F 33.230177 4.199100 18.722862
F 33.280377 12.020870 18.690662
F 42.157377 4.388060 18.809962
F 41.872777 12.197970 18.615462
F 46.845177 1.775800 8.197952
F 49.312477 10.566870 0.078363
F 44.492677 0.518184 21.618362
F 33.376077 9.180710 15.140162
F 48.964577 15.911970 11.858162
F 44.626477 0.409705 14.410562
F 51.133477 4.431580 14.444662
F 51.369777 1.533400 10.750062
F 51.176777 4.200320 11.666162
F 53.420777 8.232580 19.025462
F 37.802177 12.079270 21.528162
F 37.993477 17.192570 3.584732
F 53.349977 5.653220 15.357962
F 35.362077 0.409199 11.394662
F 44.697177 13.274870 0.937209
F 33.183477 17.086670 17.836762
F 37.944577 9.507510 0.634288
F 35.876877 0.329628 4.222872
F 37.897177 17.288970 7.801202
F 42.237277 17.192870 18.207762
F 46.785477 17.190070 18.220662
F 42.407477 17.170770 10.629662
F 37.926577 17.104770 0.768831
F 33.324077 11.843070 21.458862
F 28.839477 17.143170 10.499562
F 35.443377 0.414594 14.181062
F 42.534277 17.339770 7.827962
F 37.704977 4.306530 21.647962
F 39.860477 8.146020 21.642762
F 49.002477 0.580345 21.486962
F 40.007077 0.480670 21.641162
F 47.087377 17.056970 0.569111
F 37.707177 17.120170 14.995762
F 26.515777 8.208690 6.708082
F 53.669477 13.273470 10.795962
F 42.013477 4.242220 21.489662
F 53.691077 0.573674 11.685362
F 48.968777 16.107170 21.642862
F 48.774777 8.491520 21.662762
F 53.454177 8.206390 7.244122
F 51.195677 12.156270 21.422662
F 53.545277 13.505270 15.436462
F 53.704277 15.866070 11.673962
F 53.648677 0.740758 14.279062
F 29.140677 17.323870 0.342785
F 53.465677 15.727170 21.714962
F 46.674577 12.020770 21.617762
F 51.503577 6.925490 -0.173608
F 51.484977 14.561370 0.014360
F 28.799877 1.795180 25.059362
F 28.686577 9.364830 25.117962
F 37.706977 1.690990 22.474862
F 37.630677 1.881620 25.183862
F 37.590277 9.505590 25.323362
F 32.993377 17.008970 29.673162
F 46.572877 1.722660 25.369262
F 46.778677 9.495080 25.428962
F 28.574177 1.593670 22.388562
F 28.638177 4.066460 28.742262
F 28.801877 11.797270 28.783462
F 37.594777 4.255280 29.012562
F 37.596677 11.983970 28.886762
F 46.724277 4.458000 29.019862
F 46.653677 12.140570 28.963162
F 28.742377 4.388090 26.076162
F 28.625177 11.816370 26.100362
F 37.707877 4.288220 26.296362
F 37.761877 12.212470 26.225262
F 46.709977 4.351770 26.323362
F 46.713777 12.092870 26.158962
F 48.862777 0.485767 28.977262
F 53.467377 5.954960 32.806162
F 46.560177 17.118670 37.129462
F 44.349777 0.448986 26.316362
F 51.087677 1.955040 39.937462
F 51.120277 1.901030 32.676462
F 33.175377 9.300630 22.238362
F 39.896377 0.684137 26.094262
F 53.455177 13.093070 22.543562
F 31.056477 8.245610 26.053962
F 31.049977 15.897770 25.934562
F 53.377877 13.508870 36.997562
F 39.778877 8.181880 26.083562
F 40.155877 15.935370 26.154762
F 35.199377 0.520902 40.709362
F 48.946477 8.174450 26.318862
F 48.895877 15.916270 26.043462
F 46.775077 17.244770 29.720762
F 33.182677 17.200870 25.172462
F 37.501577 17.053070 32.545062
F 44.595677 0.358936 33.607362
F 35.081477 0.297549 43.526862
F 32.873077 4.176870 43.271262
F 30.476977 0.122601 43.527662
F 30.954077 5.389590 25.202262
F 30.922077 13.097570 25.099262
F 39.856177 5.645460 25.300462
F 39.999977 13.348170 25.369962
F 48.837177 5.689790 25.353062
F 48.847077 13.453570 25.060362
F 30.860877 7.918230 28.782762
F 30.893177 15.714470 28.595362
F 35.388777 13.334470 22.226462
F 39.705277 8.139190 28.807662
F 40.046077 15.812370 28.926562
F 30.617777 15.729370 43.289162
F 48.729677 8.201380 28.995362
F 49.120477 16.012370 28.690462
F 51.070877 2.066480 25.337662
F 33.307177 1.707510 25.107362
F 33.313177 9.391250 25.073162
F 48.886877 0.724836 26.296262
F 42.132677 1.856440 25.311362
F 42.165177 9.442810 25.258662
F 39.875377 0.366742 33.358662
F 42.232877 9.464200 22.342762
F 51.125877 9.531950 25.302962
F 53.448377 8.366190 40.843862
F 33.296777 4.256050 28.821962
F 33.227077 11.792770 28.876162
F 42.194877 4.156980 28.904962
F 42.218377 11.997970 28.872262
F 51.022477 4.554480 28.996362
F 51.178277 12.196870 28.828562
F 33.291477 4.296900 26.032562
F 33.296377 12.061870 26.065562
F 42.222277 4.385290 26.280962
F 42.309977 12.020770 26.155162
F 51.123377 4.693090 26.212262
F 51.089277 12.078470 26.176462
F 39.907777 15.762070 43.559262
F 51.466377 17.269470 22.473362
F 53.356277 13.266570 29.974162
F 48.837277 0.783456 40.867262
F 28.714077 17.157070 22.526262
F 39.802277 0.486295 28.699162
F 53.331977 15.797170 40.938862
F 46.591577 9.664710 22.824762
F 30.679077 0.060486 36.163562
F 35.375577 8.075200 26.175962
F 35.382077 15.979970 25.874262
F 33.141777 1.406570 22.396962
F 44.466877 8.185750 26.206962
F 44.509777 15.784770 26.154562
F 35.330877 13.009270 36.994262
F 39.922577 0.463844 36.033362
F 53.474577 15.795570 28.817962
F 51.225677 17.068270 39.822362
F 35.459677 5.606550 22.511562
F 35.556977 5.539470 25.133762
F 35.466577 13.403070 24.989662
F 44.531177 5.615520 25.318262
F 44.269277 13.431170 25.149962
F 35.313277 8.027060 28.842862
F 35.279977 15.917170 28.665062
F 32.975877 17.156270 39.719462
F 44.181677 8.143660 28.913562
F 44.516777 16.025670 28.807362
F 28.640377 16.772470 29.650962
F 28.527177 1.319620 32.463062
F 28.348277 9.056070 32.112962
F 50.972377 1.918410 29.693562
F 37.769277 1.703560 32.715162
F 37.596977 9.101510 32.488962
F 42.414177 17.250170 25.261062
F 46.629677 1.814000 32.621862
F 46.530877 9.235640 32.446962
F 35.469977 0.275629 33.377662
F 28.499277 4.019240 35.897562
F 28.541477 11.653170 35.922362
F 37.542777 4.551590 36.258362
F 37.513477 11.780970 36.035162
F 46.692477 4.356030 36.316862
F 46.486077 11.976770 36.058162
F 28.512377 4.016670 33.217162
F 28.292177 11.569870 33.060562
F 37.526477 4.311600 33.582462
F 37.482277 11.689170 33.343462
F 46.664777 4.210750 33.619662
F 46.548577 11.898470 33.326862
F 28.762477 1.456730 29.736062
F 28.772477 9.261920 29.534262
F 53.389277 13.314770 39.808162
F 37.603477 1.662670 29.945162
F 37.583877 9.357300 29.823162
F 37.635177 16.896770 29.843762
F 46.605977 1.819540 29.936262
F 46.532977 9.503430 29.755462
F 53.351177 8.484250 33.610462
F 30.745677 7.933910 33.069662
F 30.879477 15.572170 33.189862
F 48.824477 0.643729 36.120362
F 39.777077 7.901110 33.477662
F 39.756577 15.827470 33.314362
F 37.495677 9.496150 22.567662
F 48.789977 8.220010 33.697262
F 49.064477 15.879770 33.240662
F 42.062677 17.049670 32.544562
F 30.918477 5.306810 29.561962
F 31.003677 13.101570 29.774762
F 39.903977 5.618390 29.756562
F 39.809877 13.193470 29.671162
F 49.021877 5.798630 30.004762
F 49.025677 13.518970 29.707262
F 30.849077 5.225260 32.212462
F 30.533977 13.018770 32.411762
F 39.832277 5.342220 32.436662
F 39.802277 13.183870 32.416362
F 48.931577 5.583730 32.765262
F 48.753377 13.249870 32.374162
F 30.809377 7.906260 35.794562
F 30.879877 15.781170 35.984562
F 48.817677 16.082770 40.670062
F 39.909377 8.111120 36.184962
F 39.766977 15.560170 36.091062
F 51.212877 4.464440 40.962362
F 48.841177 8.245780 36.409362
F 48.703677 15.827270 36.028662
F 44.297977 13.214170 39.819662
F 33.248477 1.664230 32.423862
F 33.044477 9.320730 32.434362
F 53.360477 5.793760 37.176262
F 42.287777 1.397730 32.643862
F 41.858277 9.349960 32.520962
F 37.495677 4.082450 43.398762
F 51.208777 17.192070 25.363862
F 51.008777 9.648930 32.456462
F 44.144177 0.471753 40.732462
F 32.733477 4.144970 36.030262
F 33.058477 11.686070 36.081962
F 42.094077 4.145540 36.082762
F 41.981577 11.897270 36.309862
F 30.801877 0.175462 40.679962
F 50.994877 12.159570 36.246162
F 33.017977 4.255190 33.294262
F 32.854777 11.909270 33.222162
F 41.964177 4.030730 33.364562
F 42.054077 11.899170 33.595062
F 51.256377 4.424750 33.521862
F 50.960477 12.217670 33.489562
F 33.175177 1.604310 29.733362
F 32.946577 9.217320 29.605962
F 53.340277 0.714390 33.703862
F 42.026677 1.657200 29.849562
F 42.038577 9.370750 29.832662
F 35.411877 0.595003 36.023962
F 44.362677 5.571100 22.517462
F 50.837677 9.568750 29.815462
F 51.148077 4.370790 36.289462
F 35.310577 7.976080 33.481362
F 35.323877 15.646170 33.421662
F 44.358077 5.650090 39.937462
F 44.234177 7.921650 33.332262
F 44.198977 15.827270 33.464862
F 44.242777 15.861170 40.932262
F 35.446877 5.496390 29.917262
F 35.318477 13.318070 29.880162
F 44.275277 5.566970 29.862962
F 44.507977 13.472670 29.804062
F 35.291177 5.478480 32.563862
F 35.177377 13.018470 32.421862
F 44.228477 5.339150 32.597162
F 44.318777 13.330270 32.583262
F 35.241977 8.044630 36.233362
F 35.385577 15.846170 36.250962
F 35.361877 13.034370 39.698962
F 44.347377 7.873810 36.117462
F 44.177277 15.842570 36.221262
F 53.302377 0.462484 36.321262
F 28.580577 1.381730 39.662162
F 28.511177 9.133420 39.443062
F 44.357177 0.439853 29.087862
F 37.415877 1.746830 39.538862
F 37.370577 9.163170 39.864162
F 48.781977 5.863520 22.478362
F 46.410677 1.702530 39.939862
F 46.643877 9.581120 39.847062
F 53.245977 8.629200 36.308262
F 53.390377 0.703875 28.849162
F 51.162377 12.069470 40.615762
F 41.911877 11.794570 43.682962
F 41.943577 16.987670 39.716862
F 42.129777 17.027170 22.441462
F 35.198877 15.710070 40.657562
F 28.339177 4.028310 40.449462
F 28.587777 11.665970 40.397662
F 37.526377 4.247560 40.620262
F 37.541477 11.738770 40.626562
F 46.548377 4.297130 40.985862
F 46.532077 12.081970 40.695662
F 28.373577 1.485180 36.711862
F 28.540277 9.031900 36.724562
F 53.435077 13.391570 25.303662
F 37.611077 1.877630 36.758062
F 37.466377 9.185730 37.035462
F 30.957877 0.518893 25.894862
F 46.629477 1.852390 37.112562
F 46.476877 9.438520 37.132862
F 35.125377 15.587970 43.536162
F 30.504577 7.905170 40.557862
F 30.843377 15.760070 40.540662
F 35.284277 5.432410 39.642762
F 39.718177 7.966550 40.782262
F 39.877877 15.739670 40.752762
F 44.249677 13.259170 37.057962
F 48.788377 8.305230 41.030962
F 51.226277 9.618980 22.492762
F 44.378977 8.289230 40.746062
F 30.634777 5.439160 36.869962
F 30.837477 13.166670 36.858462
F 39.912677 5.523920 36.945662
F 39.702077 12.991670 37.219162
F 48.992077 5.709720 37.310962
F 48.670577 13.387070 37.037062
F 30.525877 5.451010 39.603162
F 30.870177 13.193570 39.643862
F 39.771077 5.470370 39.753262
F 39.730577 13.172770 40.023962
F 48.896977 5.652340 40.115862
F 35.461377 0.349199 28.789862
F 48.886477 0.493961 33.456362
F 28.241677 3.930640 43.289062
F 44.229777 5.291490 37.222062
F 48.976077 13.382470 22.230662
F 37.753777 16.899170 25.263262
F 30.634777 7.885320 43.298862
F 32.773877 11.861170 43.102362
F 53.289277 5.812140 25.211262
F 53.194277 8.304500 29.000362
F 32.896977 1.540340 39.843162
F 32.806577 9.161980 39.756062
F 39.400977 8.252280 43.717962
F 42.097277 1.975620 39.732562
F 42.010577 9.388150 39.864062
F 48.695077 13.376870 39.783962
F 51.395477 17.121570 32.554362
F 53.412477 5.736610 40.032662
F 53.283877 0.467272 40.821762
F 35.055877 5.436720 36.925162
F 30.882077 0.437274 33.482162
F 44.409777 0.329597 36.244362
F 51.081377 1.863400 22.537062
F 53.235377 5.752830 30.007562
F 28.668377 16.802070 25.225462
F 32.860377 4.149530 40.559362
F 33.027377 11.790670 40.420562
F 42.047277 4.563190 40.897862
F 42.020077 12.089370 40.778762
F 51.106277 1.818470 37.210262
F 50.924477 9.751630 37.206262
F 32.940077 1.563270 36.854362
F 32.896077 9.132090 36.958062
F 33.158177 16.977070 32.375262
F 42.003677 1.644670 37.005562
F 42.154377 9.277630 37.184362
F 33.025177 17.039270 36.984462
F 28.563877 17.007470 39.641562
F 53.441577 5.632550 22.466862
F 42.172477 1.771720 22.500962
F 35.061677 7.891620 40.582762
F 53.330277 16.136670 36.225862
F 39.884577 5.565520 22.488262
F 46.797277 1.635200 22.574162
F 44.401177 13.293970 22.340962
F 53.254977 0.492950 43.538562
F 46.586477 17.104570 25.210762
F 51.031477 9.436590 39.965662
F 28.810477 9.404000 22.426962
F 53.354877 8.375100 26.199962
F 53.197377 0.592355 26.176362
F 30.750877 5.241420 22.373262
F 39.969577 13.250970 22.635662
F 37.583177 17.029270 22.394462
F 39.785377 0.455376 40.517262
F 35.494877 0.367944 26.075262
F 31.022077 13.091470 22.290662
F 46.419577 12.161270 43.366862
F 28.677077 16.772770 32.356562
F 53.533677 15.788270 33.678762
F 28.711177 17.251070 36.859062
F 41.917577 16.975770 37.014362
F 34.957177 7.931620 43.200962
F 33.085477 17.173470 22.363162
F 53.280877 13.283670 32.640862
F 44.180277 8.162410 43.469262
F 37.555777 16.981670 37.250862
F 28.395577 11.751770 43.108862
F 37.549177 16.887670 39.818562
F 37.302877 11.923470 43.322162
F 41.852877 4.313610 43.592362
F 46.361877 4.231470 43.733762
F 53.411677 15.929470 26.194462
F 39.721477 0.312096 43.234462
F 46.442177 17.043270 39.873062
F 48.775477 8.318090 43.714562
F 53.147477 16.225170 43.709662
F 42.182677 17.260870 29.728662
F 46.422577 16.908270 32.428562
F 50.942577 17.049370 37.086362
F 46.709377 17.200470 22.462862
F 44.291977 0.438253 43.579862
F 51.300777 17.240370 29.746562
F 44.257277 15.658170 43.587962
F 51.139777 12.276970 43.613362
F 48.698177 0.668407 43.620762
F 44.619777 8.225450 21.597662
F 46.578877 4.300580 21.626062
F 53.424677 0.733199 21.594662
F 28.042077 1.562910 46.952362
F 28.491377 9.075230 46.723662
F 37.420177 1.496360 58.802062
F 37.478577 1.825920 47.125362
F 37.253077 9.404030 47.053362
F 48.586477 5.648440 44.558662
F 46.438777 1.757230 47.149962
F 46.365277 9.650300 47.120362
F 39.680177 0.500012 47.960462
F 28.193977 4.280600 50.377662
F 28.428577 11.942270 50.257962
F 37.264377 4.250380 50.640062
F 37.291177 11.749970 50.683762
F 46.637277 4.213700 50.879962
F 46.177177 12.177470 50.564162
F 28.332577 4.137970 47.561162
F 28.329877 11.709070 47.285262
F 37.303977 4.351470 47.829962
F 37.326077 11.829870 48.022462
F 46.556077 4.463420 48.095462
F 46.357877 12.275370 47.857962
F 48.673777 13.425070 44.334462
F 37.335777 17.043670 58.873862
F 35.088377 0.283225 55.270962
F 53.216177 0.506247 55.270162
F 53.020577 13.521470 61.697662
F 53.386677 8.228490 55.301562
F 53.024877 15.962370 55.446362
F 48.730077 0.550485 47.935962
F 48.613177 8.056300 50.662162
F 30.674177 7.769110 47.647062
F 30.622177 15.540870 47.826562
F 53.095777 5.532440 54.532262
F 39.417677 8.175560 48.133162
F 48.600477 15.970170 55.416962
F 53.075977 5.545040 61.634262
F 35.170377 0.496697 50.668262
F 37.403677 1.514950 44.262862
F 50.964977 9.502980 47.235562
F 48.540577 0.684435 54.936562
F 48.709477 5.665860 47.256262
F 53.229377 16.008170 62.810262
F 28.279377 9.045480 44.115562
F 53.237377 8.365110 58.166662
F 51.160977 9.795540 44.612162
F 30.585977 5.379570 46.812062
F 30.616477 13.069770 46.830062
F 39.538777 5.661430 47.204562
F 39.682477 13.176470 47.186562
F 51.012077 4.427790 48.100862
F 32.760077 9.360970 44.131262
F 30.584077 7.953350 50.392562
F 30.534177 15.805070 50.401762
F 53.187577 5.777530 58.920362
F 39.469077 8.061320 50.796862
F 39.619977 15.633070 50.723862
F 30.494677 5.389540 44.102762
F 48.594577 8.173000 47.950762
F 48.337177 13.463170 51.483962
F 44.036177 0.468647 55.390162
F 32.822977 1.646360 47.017862
F 32.826077 9.231810 46.842562
F 53.139077 5.660620 44.422262
F 41.921577 1.636760 46.967662
F 41.768377 9.079630 47.332162
F 28.455177 16.959970 44.098162
F 53.236977 15.751770 58.227362
F 30.524677 0.211689 50.735462
F 53.118577 13.366070 54.596162
F 32.747677 4.107740 50.559462
F 32.894377 11.720370 50.633262
F 41.835877 4.190090 50.807662
F 41.888277 12.114470 50.533462
F 50.934277 4.200140 50.810162
F 50.739577 12.374670 50.680262
F 32.703177 4.240310 47.874362
F 32.913277 11.746970 47.830662
F 41.893877 4.321780 47.931062
F 41.880877 11.709270 47.915662
F 51.154177 1.973240 47.196562
F 50.973977 12.168270 48.005362
F 48.768777 0.447293 50.882562
F 39.600777 5.610170 44.540462
F 28.458877 16.837570 46.966762
F 48.638077 0.491109 62.437262
F 28.131877 1.335870 44.260162
F 53.518577 0.644054 48.062762
F 30.375277 0.508167 48.002062
F 30.562877 0.115038 64.955262
F 41.874177 9.275900 44.439862
F 34.998877 8.025130 47.708262
F 35.144477 15.622170 48.039762
F 34.939277 13.005670 44.380862
F 44.171577 8.103510 48.089562
F 39.663177 0.265734 55.180562
F 32.565677 16.946370 58.685062
F 30.328077 0.056654 55.061962
F 53.196977 13.619470 44.554562
F 30.458077 -0.040857 57.688762
F 35.042877 15.598170 64.904162
F 35.057877 5.434710 46.913662
F 35.120277 13.017470 47.112662
F 44.263877 5.528860 47.161162
F 43.901577 13.337170 47.048262
F 34.832877 8.057630 50.649762
F 32.760077 9.302490 58.743862
F 52.958277 8.055750 62.615162
F 44.092277 8.263770 50.857962
F 44.011077 15.966070 50.652862
F 53.084677 8.289210 50.827062
F 28.250377 1.522580 54.062362
F 28.159377 9.322400 53.951462
F 35.322277 0.368853 48.005462
F 37.325377 1.627670 54.288962
F 37.160077 9.346510 54.357462
F 44.066377 5.660420 58.864062
F 46.232077 1.920260 54.557762
F 46.439377 9.378570 54.377662
F 48.763877 0.418813 57.776762
F 28.195677 3.900060 57.838262
F 28.039877 11.733170 57.449962
F 37.302077 4.211930 57.938062
F 37.250677 11.995670 58.045662
F 46.506577 4.170040 58.033962
F 46.303077 11.842770 57.837462
F 27.976277 3.875770 55.193662
F 28.268277 11.806370 54.734562
F 37.389577 4.201510 55.148762
F 37.307377 11.981870 55.285762
F 46.407677 4.586120 55.394762
F 46.227777 12.056770 55.090362
F 28.063977 1.613510 51.401662
F 28.157977 9.301590 51.206962
F 28.259877 1.273800 58.493162
F 37.391377 1.823190 51.604762
F 37.152177 9.228560 51.627462
F 37.354177 16.912070 46.994162
F 46.491877 1.688880 51.754462
F 46.555777 9.538800 51.667162
F 53.189577 13.149870 58.998962
F 30.207077 7.887270 55.141562
F 30.430077 15.724070 55.193762
F 39.853077 0.301088 62.304062
F 39.536677 8.172680 55.161262
F 39.686277 15.729670 55.190862
F 50.874977 4.196140 62.632962
F 48.698677 8.284890 55.466162
F 44.144977 16.013670 47.958962
F 41.873977 1.579080 44.322662
F 30.477877 5.422500 51.445962
F 30.764277 13.177570 51.518362
F 39.535977 5.482560 51.661062
F 39.555277 12.991570 51.497362
F 48.756177 5.626130 51.824562
F 48.638577 13.171870 54.186062
F 30.300377 5.236140 54.262062
F 30.706077 13.134670 54.150962
F 39.684677 5.446930 54.335262
F 39.560077 13.155070 54.280262
F 48.701877 5.770350 54.489662
F 50.886977 11.898270 55.403062
F 30.718277 7.771880 57.847262
F 30.331477 15.567070 57.812362
F 53.124177 16.009370 50.857862
F 39.531777 8.023600 57.949362
F 39.622977 15.741870 57.933162
F 50.860177 9.684960 51.527962
F 48.566477 8.148000 58.181462
F 53.100977 0.575346 62.731462
F 53.046977 5.728460 51.804662
F 32.726677 1.349960 54.280262
F 32.650877 9.051850 54.268462
F 43.838777 15.858270 62.438362
F 41.771877 1.659580 54.534462
F 41.796077 9.485650 54.324562
F 37.413877 16.959470 51.562662
F 34.935277 8.046890 65.213762
F 50.878377 12.067570 58.104262
F 34.894177 13.274870 58.540662
F 30.566377 5.225730 58.766162
F 32.712777 11.869770 57.687262
F 41.857477 4.124600 58.065962
F 41.914077 11.943070 57.995162
F 50.962877 4.430310 58.076162
F 50.633277 12.084170 65.189462
F 32.681677 4.073890 55.118162
F 32.827177 11.670270 55.053962
F 41.940077 4.122590 55.369462
F 42.015177 12.023170 55.241562
F 50.880977 4.368390 55.304062
F 46.377577 9.557630 44.347662
F 32.783177 1.531520 51.530162
F 32.688777 9.228530 51.480762
F 44.113277 13.320070 58.633562
F 42.049577 1.590850 51.794962
F 41.726077 9.500860 51.618062
F 28.074477 16.977570 58.729662
F 50.972277 1.688000 51.622162
F 50.915577 9.499270 54.246062
F 39.672977 15.833670 47.976762
F 34.890877 7.967040 55.236262
F 35.115677 15.825070 55.215162
F 53.266977 0.617105 50.691262
F 44.093677 8.242310 55.152962
F 44.166377 15.955570 55.290362
F 32.792277 1.395220 58.606162
F 34.879877 5.469080 51.480062
F 35.118277 13.097770 51.542462
F 44.145077 5.595260 51.573162
F 43.895377 13.361170 51.565462
F 35.073377 5.432490 54.262662
F 35.100077 13.121470 54.236262
F 44.056677 5.529950 54.548462
F 43.962977 13.482570 54.288962
F 35.063277 8.006880 57.907262
F 35.038877 15.930470 58.006662
F 39.673177 0.432111 50.715862
F 44.081677 8.265510 58.025962
F 44.057577 15.838770 57.981862
F 35.193077 0.047869 57.928062
F 28.373177 1.445310 61.296762
F 28.076177 9.236500 61.238462
F 35.124777 5.426910 44.248562
F 37.404177 1.450260 61.445162
F 37.416677 9.316140 61.584862
F 44.220677 13.138870 44.499862
F 46.418377 1.654500 61.508162
F 46.124577 9.381710 61.650862
F 53.133177 8.270610 48.270062
F 34.844777 13.119570 61.220162
F 43.850877 13.374370 61.464062
F 36.936877 9.363290 44.320362
F 32.879477 4.042150 57.755262
F 32.792277 1.692920 44.312062
F 48.667277 13.558770 47.183962
F 28.214977 4.029190 62.209362
F 28.127777 11.779870 62.494262
F 37.247677 3.956120 62.370762
F 37.216977 12.129970 62.403662
F 46.395077 4.153980 62.621462
F 46.178777 11.988670 62.579962
F 41.902377 17.388170 47.135362
F 28.320677 9.149990 58.548562
F 30.293777 7.772920 64.978562
F 39.688977 13.143870 44.346862
F 37.351477 9.377510 58.782062
F 48.514077 16.249870 50.776462
F 46.616577 1.665950 58.672362
F 46.223477 9.356120 59.009162
F 48.709377 16.087270 58.122162
F 30.413677 7.969870 62.261362
F 30.450177 15.499570 62.279162
F 53.008377 16.158970 65.570262
F 39.493577 7.880330 62.390362
F 39.460377 16.092070 62.599862
F 39.612977 0.398420 65.091962
F 48.477277 8.316390 62.627862
F 37.192977 4.276490 65.079362
F 53.152577 13.509970 47.230262
F 51.038777 1.829730 44.473262
F 30.306277 12.931470 58.559062
F 51.004677 17.457370 47.160862
F 39.556677 13.230370 58.952262
F 48.630777 5.505090 59.003562
F 48.467377 13.261770 58.697062
F 30.620777 5.120590 61.586562
F 30.221377 13.001070 61.344762
F 39.603877 5.293290 61.619062
F 39.449477 13.358870 61.569462
F 48.623677 5.572020 61.699562
F 48.429577 13.228170 61.677262
F 45.991777 12.048270 65.202062
F 41.822977 11.906970 65.141362
F 44.300277 5.602860 61.560162
F 50.908177 1.879810 54.388862
F 53.088077 16.096370 48.138862
F 44.135977 5.645420 44.460162
F 39.609677 0.215403 57.897962
F 37.408277 16.836370 54.170162
F 46.146877 17.247270 51.691562
F 32.941377 1.554530 61.376762
F 32.770277 9.330670 61.487062
F 46.375777 1.725530 44.500662
F 41.971677 1.712860 61.614662
F 41.631377 9.298170 61.494962
F 30.697577 0.331151 62.193862
F 46.364177 17.269370 44.354462
F 50.760377 9.346820 61.717662
F 35.157977 0.220247 62.549862
F 46.114177 17.031370 61.673362
F 35.116977 5.504900 61.663762
F 46.311377 17.148270 54.426562
F 53.148277 13.433370 51.805462
F 44.166077 0.475018 58.180162
F 35.121277 15.726370 50.764962
F 32.885477 3.961000 62.457062
F 32.612377 11.830170 62.321162
F 42.026677 4.263070 62.509862
F 41.648777 12.035870 62.316962
F 50.860877 1.768380 61.693962
F 35.200877 0.220968 65.227562
F 39.596477 15.862370 65.297362
F 35.066777 5.344720 58.948962
F 50.869977 4.260360 65.333962
F 41.881777 1.484760 58.874062
F 41.706177 9.389520 58.743262
F 39.566177 8.027540 65.067362
F 50.902977 1.691320 58.833562
F 50.882677 9.368210 58.938162
F 28.120377 4.070540 64.858962
F 35.102577 8.153700 62.556862
F 34.779077 15.761570 62.222762
F 43.864077 8.065220 62.689162
F 39.504477 5.421120 58.857662
F 48.381177 15.880270 62.590362
F 30.347177 15.662570 64.996662
F 32.768577 16.820570 54.291062
F 48.716777 16.190870 47.952462
F 44.141577 0.374475 62.270162
F 37.211677 11.966770 65.180062
F 46.308477 17.255270 58.975662
F 53.224377 5.746600 47.214262
F 28.242977 16.841970 54.105362
F 50.778177 11.939570 62.485062
F 32.481877 11.829170 65.160662
F 51.033677 17.544870 44.337562
F 41.923577 17.128770 58.961262
F 37.468777 16.880570 44.299862
F 46.439377 17.388470 47.115762
F 44.113477 0.438833 47.997262
F 37.050277 16.901170 61.595862
F 32.871377 16.931770 44.326462
F 48.285177 8.352910 65.354662
F 28.268077 16.816070 61.439362
F 28.039977 11.735170 65.188962
F 53.166577 0.545905 57.834062
F 30.642877 13.055170 44.096162
F 51.028077 17.019870 59.206462
F 32.607677 16.917270 61.442862
F 28.200577 16.964670 51.437862
F 44.232777 0.352539 50.786562
F 32.798377 4.050290 65.203162
F 41.765977 17.325570 61.633962
F 32.783477 16.960070 51.513162
F 32.823477 17.066370 47.299462
F 41.758877 3.924970 65.255662
F 43.934677 8.063780 65.384462
F 42.102677 16.971570 44.411362
F 41.872777 17.129170 54.488862
F 50.864177 17.166370 51.830762
F 41.758877 17.104170 51.781962
F 52.691877 8.156480 65.179362
F 46.125077 4.459950 65.293462
F 43.982077 15.844970 65.133062
F 53.082877 0.622997 65.560362
F 48.726377 16.008970 43.382162
F 53.331177 8.281490 43.589462
F 50.925277 4.407480 43.646562
F 27.987277 1.522990 68.544962
F 28.104777 8.977400 68.483562
F 53.021777 13.352870 69.125562
F 37.283577 1.426500 68.748862
F 52.949977 5.876880 83.686862
F 34.310477 -0.099663 86.723962
F 52.818077 15.932870 77.090062
F 46.019577 9.384950 68.867862
F 52.853977 13.424070 83.651162
F 27.956777 4.088660 72.222462
F 28.056777 11.568770 72.307862
F 36.967677 4.151000 72.465962
F 37.040377 11.763170 72.360062
F 46.080877 4.223720 72.683662
F 45.965277 11.948370 72.388162
F 27.947077 4.078110 69.509862
F 27.875277 11.659670 69.580362
F 37.113777 3.979560 69.635862
F 37.019877 11.685270 69.740562
F 46.210077 4.304010 69.901962
F 46.137377 11.992070 69.663562
F 41.550877 1.542040 75.934862
F 52.867077 5.738280 73.570862
F 53.028577 5.650890 80.869162
F 46.129277 1.665090 80.853862
F 52.729377 8.275700 69.954062
F 41.836877 1.446610 66.111462
F 53.167177 0.598470 77.249162
F 50.420577 17.256370 73.315662
F 52.952977 0.789945 70.012862
F 30.309477 7.917170 69.526362
F 30.294377 15.536370 69.639962
F 53.006977 13.392070 66.319462
F 39.208277 8.150630 69.693262
F 39.408677 15.821470 69.540662
F 34.908677 5.428890 65.966362
F 48.368777 8.277730 69.875362
F 48.292577 16.082570 69.938962
F 52.933877 15.926370 69.756762
F 39.528877 13.216970 66.133862
F 41.193977 3.593770 87.160762
F 52.889277 8.290710 72.692262
F 43.293777 7.767580 87.110962
F 41.493577 1.155060 83.291162
F 27.937377 8.898420 80.473462
F 30.153877 5.320120 68.674562
F 30.098077 13.084970 68.697362
F 39.355177 5.506390 68.726662
F 39.276877 13.049770 68.845662
F 48.405777 5.543660 68.951162
F 48.398877 13.519470 68.956262
F 30.310777 7.858670 72.213462
F 30.272477 15.588070 72.282462
F 27.600977 1.321360 80.369462
F 39.214177 7.984640 72.361062
F 39.098577 15.819070 72.276962
F 52.944777 5.774240 76.375062
F 48.380277 8.095880 72.653462
F 50.568877 9.491800 66.206662
F 50.474477 9.638740 73.411562
F 32.600577 1.380570 68.712762
F 32.552977 9.154770 68.674962
F 45.895677 17.004970 80.713362
F 41.604177 1.522950 68.762962
F 41.488277 9.399600 68.954162
F 37.390277 1.693010 65.966562
F 36.939677 9.197360 68.750162
F 50.599177 9.463750 68.943862
F 43.849777 13.363070 66.195862
F 32.397077 3.918740 72.320862
F 32.661977 11.855770 72.313462
F 41.603377 4.170980 72.474062
F 41.472977 11.910970 72.423762
F 32.477477 16.822770 68.765462
F 50.315877 12.774570 86.988962
F 32.456177 3.946400 69.666262
F 32.528077 11.821870 69.412362
F 41.509277 4.149140 69.645962
F 41.617677 11.961670 69.657162
F 50.695677 4.424380 69.969862
F 50.596077 12.245370 69.899562
F 52.798877 8.616870 84.478762
F 52.754077 15.767470 79.757662
F 52.936877 8.211300 80.077762
F 28.163977 9.212140 65.842562
F 52.747077 13.331070 73.547462
F 48.349077 13.461470 66.073062
F 37.040977 17.158870 73.233862
F 28.011577 16.769270 65.732462
F 52.962677 5.867100 66.296762
F 34.767277 7.884180 69.700262
F 34.909877 15.747570 69.708662
F 52.881377 13.166270 76.393562
F 43.893277 8.077690 69.851662
F 43.947777 15.898670 69.704662
F 46.225277 1.895940 68.934062
F 52.859777 15.873370 84.351662
F 43.882077 0.281882 79.798762
F 32.124477 11.493970 86.705262
F 32.790977 1.366460 66.016262
F 34.686177 5.258830 68.795362
F 34.841877 13.157370 68.770562
F 43.871177 5.494260 69.059762
F 43.874277 13.345970 68.774462
F 34.808077 7.880520 72.516462
F 34.807777 15.855470 72.381562
F 43.807177 5.499050 66.334662
F 43.884977 8.149580 72.571162
F 43.660077 15.781870 72.407062
F 53.024977 8.362490 77.357262
F 28.041777 1.460200 75.724062
F 27.834077 9.106540 76.013662
F 37.187477 9.110710 65.996162
F 36.904277 1.500860 76.041162
F 36.787777 9.226670 76.131862
F 36.800677 16.873970 83.355962
F 48.200477 0.172885 84.478662
F 46.072277 9.321460 76.140162
F 39.484077 5.559570 66.029262
F 28.025277 3.967480 79.611962
F 27.783277 11.498170 79.629262
F 37.011777 4.001430 79.613562
F 36.820477 11.903670 79.971462
F 46.172277 4.240620 79.727762
F 45.927277 11.953970 79.681862
F 27.993877 3.935250 76.796062
F 28.126877 11.733770 76.813562
F 37.069077 4.025630 76.979462
F 36.866177 11.815870 77.058562
F 46.214677 4.303740 77.060762
F 46.013577 11.924370 76.941962
F 28.110277 1.417080 73.014062
F 27.826477 8.912560 73.210362
F 44.149477 0.462988 69.641062
F 36.886977 1.546090 73.298762
F 36.929877 9.257500 73.401162
F 50.587177 4.505620 72.689962
F 29.886777 7.697660 87.028962
F 46.220177 9.321950 73.461062
F 50.595777 1.537700 83.608462
F 30.019777 7.921550 76.948662
F 30.205877 15.403970 76.722462
F 27.738977 16.483770 75.823762
F 39.165577 7.912100 76.851762
F 39.214177 15.689470 77.272362
F 43.589377 12.810170 83.411362
F 48.402977 8.120180 77.355862
F 43.781577 0.376692 77.113062
F 48.165377 15.681970 84.312562
F 30.195177 5.235040 73.173562
F 30.248077 12.876070 72.938562
F 39.287677 5.355620 73.140562
F 39.156777 13.241870 73.294762
F 48.199177 5.638310 73.478362
F 50.589977 12.052570 72.487962
F 30.189777 5.356580 75.867862
F 30.320277 12.853970 75.720562
F 39.156977 5.417890 75.932762
F 39.102277 13.082970 76.200962
F 48.309477 5.648280 76.214662
F 38.851777 15.182970 87.059762
F 30.212177 7.726050 79.600062
F 30.015777 15.455970 79.475562
F 43.600277 5.136030 83.533562
F 38.983977 7.914680 79.538962
F 39.316377 15.870570 79.957062
F 34.461277 12.988470 83.240662
F 48.230277 8.207740 80.011962
F 50.488477 11.951270 79.700162
F 43.363277 15.412070 86.853862
F 32.424877 1.418670 76.017462
F 32.329577 8.972560 75.954962
F 36.535577 11.541470 86.886062
F 29.905077 15.021370 86.857562
F 41.555677 9.266730 75.991462
F 48.186177 13.174370 83.400462
F 48.405277 0.530516 72.610162
F 50.593277 9.449360 80.910362
F 36.741677 3.853850 86.879762
F 32.483577 4.102260 79.742862
F 32.354977 11.610570 79.429662
F 41.596377 4.052640 79.773662
F 41.422277 11.718070 79.598962
F 50.671077 4.257710 79.902562
F 50.337277 9.674080 83.723062
F 32.288077 3.957680 76.871362
F 32.507577 11.623370 76.661862
F 41.541577 4.080290 77.055062
F 41.518677 11.846470 76.858462
F 50.664677 4.336280 77.149862
F 32.602577 9.204200 65.890962
F 32.537377 1.390940 73.258862
F 32.490077 9.218630 73.364962
F 48.206577 13.163170 73.662062
F 46.289077 1.804010 66.120662
F 41.496377 9.270580 73.249562
F 36.886577 1.617270 80.571462
F 48.197777 0.404105 69.797962
F 50.650977 9.323150 76.172462
F 50.512177 12.259470 84.433862
F 34.604977 7.762380 77.077162
F 34.799277 15.605970 77.089862
F 34.555777 5.182550 83.354862
F 43.815677 8.022840 77.118762
F 43.770477 15.743570 77.057362
F 37.181977 16.948670 75.961062
F 34.724977 5.290730 73.377862
F 34.845277 13.199670 73.345462
F 43.875977 5.495330 73.575062
F 43.819777 13.364370 73.229962
F 34.671177 5.230470 76.234862
F 34.690677 13.212870 76.037762
F 43.909977 5.411110 76.259762
F 43.686077 13.169870 76.000862
F 34.701877 7.811280 79.760662
F 34.567777 15.670970 79.777462
F 43.630177 12.936170 80.634162
F 43.560977 7.970820 79.740262
F 43.647177 15.681470 79.838962
F 30.199977 13.181270 65.938162
F 52.643777 13.230270 80.873462
F 27.712677 16.570970 83.105862
F 39.493877 0.244504 69.672862
F 36.801877 1.231970 83.406062
F 36.899977 9.106110 83.352862
F 48.353977 15.608870 77.119262
F 50.616477 1.790960 69.123962
F 45.837777 9.106850 83.536462
F 48.452277 5.310830 83.503962
F 40.998777 11.578070 86.983162
F 48.282677 0.662694 79.934662
F 45.976277 9.459520 66.217562
F 37.131877 17.153970 68.721362
F 48.179677 13.008770 80.652662
F 48.384277 13.104470 76.301062
F 27.827677 16.876670 80.477262
F 41.616377 1.555430 73.132362
F 36.806877 4.036830 84.157362
F 36.761077 11.711470 84.148762
F 45.954077 3.990630 84.496862
F 48.322277 7.844540 84.244162
F 50.797577 17.260770 68.970762
F 27.426277 11.594870 86.577862
F 45.802077 11.375370 87.214862
F 50.655077 1.692030 76.332162
F 36.871277 9.274410 80.670162
F 50.648777 11.885170 77.114362
F 41.210077 16.733370 83.462262
F 45.893677 9.456630 80.758762
F 48.347677 15.638970 79.777762
F 30.159877 7.685040 84.285262
F 29.792177 15.243270 84.078562
F 43.821577 5.544010 80.783862
F 39.134977 7.728190 84.269862
F 38.893877 15.367670 84.216162
F 34.561177 13.135170 80.577362
F 41.637877 9.459410 66.228762
F 27.907577 8.646360 83.340862
F 51.843377 15.161470 86.788162
F 30.227977 5.250490 80.545262
F 30.124877 12.889470 80.338262
F 39.343777 5.358680 80.499462
F 39.109777 13.194170 80.368962
F 48.510277 5.411510 80.778162
F 45.974577 1.376640 83.567362
F 30.235677 5.049840 83.129162
F 30.033177 12.707170 83.006162
F 39.111077 5.261650 83.254162
F 39.187077 12.923770 83.113362
F 46.025077 11.736570 84.422262
F 28.107477 16.757870 68.545262
F 45.807977 16.725270 83.607862
F 27.881477 16.782770 73.054062
F 34.767877 5.241110 80.688062
F 32.089577 16.647770 83.385962
F 50.642177 2.014510 73.584562
F 34.502077 7.591320 86.844262
F 41.724277 17.221770 66.109962
F 45.945477 17.303870 73.361262
F 27.720477 11.548770 83.920462
F 32.212477 1.220870 83.111662
F 32.301477 9.015210 83.273662
F 50.743177 4.066900 84.516462
F 53.037277 0.635686 72.817662
F 41.316077 9.136140 83.278262
F 34.675777 0.227264 79.595662
F 34.502277 15.182470 86.876362
F 47.885177 7.695390 86.930562
F 34.790877 12.964770 65.980362
F 45.560677 3.627940 87.327662
F 27.747477 3.996230 84.049762
F 32.150877 16.872970 80.494362
F 48.270477 15.733370 72.599762
F 36.735177 16.955070 80.574962
F 41.505577 16.878070 76.197962
F 32.327877 3.760890 84.109262
F 32.293477 11.590270 84.003962
F 41.346777 3.799180 84.261962
F 41.257477 11.677470 84.190662
F 52.906377 5.749360 68.936462
F 50.828277 1.769200 66.387662
F 32.357077 1.512880 80.427462
F 32.399177 9.059780 80.473462
F 52.768677 16.042370 72.602762
F 27.696077 1.220850 83.190062
F 41.206277 9.072410 80.607762
F 41.547977 17.051070 80.862662
F 38.919877 7.538600 86.996162
F 32.227177 3.727450 86.940862
F 30.412577 5.317010 65.855662
F 34.645077 7.732680 84.016662
F 34.528577 15.550570 84.226562
F 43.582577 15.388170 84.144162
F 43.550077 7.836630 84.356962
F 50.660577 1.650610 80.844462
F 32.748577 16.655270 65.926462
F 41.522777 1.467280 80.714362
F 37.135577 16.983770 65.983762
F 48.592977 5.601750 66.045062
F 49.993777 3.873920 87.136462
F 46.047377 1.753410 76.125662
F 28.190677 1.355540 65.765262
F 46.075277 1.710120 73.383362
F 46.128177 17.160370 68.820762
F 53.128877 0.602789 80.033462
F 32.409677 16.893570 73.070762
F 32.496877 16.735970 75.981462
F 46.049077 16.809470 76.158662
F 41.733777 17.214470 68.906762
F 50.457477 16.956570 83.528962
F 52.844877 0.406003 84.563662
F 39.315877 0.351662 72.373962
F 39.160877 0.385438 79.542862
F 41.302477 16.843170 73.318762
F 27.560377 3.794640 86.856362
F 48.380077 0.536129 77.126762
F 43.926677 0.457901 72.336262
F 47.746377 15.474170 87.088362
F 50.707677 17.258070 66.266162
F 34.919977 0.058953 69.488262
F 52.182877 -0.146303 87.311062
F 50.402677 17.025770 80.790662
F 39.293577 0.221511 76.855462
F 34.884877 0.298609 72.265962
F 30.163877 0.137041 69.508962
F 43.689377 0.061336 84.473462
F 39.110877 0.077290 84.406862
F 29.857577 0.053628 84.104162
F 30.245477 0.052323 72.292362
F 30.069477 0.238876 76.856262
F 46.187077 17.151370 66.081562
F 43.362077 -0.371745 87.055062
F 34.439477 -0.062217 84.008862
F 48.501277 16.009670 65.227462
F 44.098377 0.428711 65.057762
F 48.556677 0.471008 65.135462
F 47.491677 4.775410 90.832962
F 47.357577 12.269670 90.869662
F 27.463877 3.498290 91.428362
F 27.285877 16.335670 104.963062
F 36.442077 8.692560 90.507862
F 51.527877 10.709070 88.079862
F 49.484477 0.123433 98.123862
F 34.498677 5.145760 87.912962
F 40.617777 0.441541 105.418062
F 27.500777 16.337870 87.585362
F 47.864377 12.786070 88.134462
F 36.365277 3.400530 94.039162
F 36.477377 11.223070 94.064262
F 44.938377 3.074690 94.197662
F 45.072277 10.886970 94.538962
F 31.959077 1.182900 87.721662
F 39.002477 4.967690 87.906262
F 36.323777 3.432560 91.337962
F 36.402677 11.271970 91.421662
F 44.960877 3.506090 91.616262
F 45.086677 11.322270 91.747362
F 45.658477 8.865700 88.068962
F 27.075777 1.025450 102.408062
F 27.007177 3.515140 106.003062
F 41.106477 16.481270 87.923262
F 49.363377 0.325979 95.464862
F 27.047877 8.704140 102.305062
F 29.574777 15.105670 94.145162
F 35.946877 0.589143 98.020562
F 35.994877 0.899583 95.361962
F 29.891377 7.503290 91.343562
F 29.640377 15.258570 91.393862
F 45.581077 16.843570 88.131562
F 38.675077 7.412010 91.422562
F 38.798677 15.236870 91.627962
F 31.709077 0.622373 105.371062
F 27.660577 8.853020 90.201562
F 26.982077 0.974921 105.066062
F 49.558977 8.301200 90.916762
F 36.242277 0.989358 90.501862
F 29.754077 12.620770 87.736362
F 27.109977 3.574000 108.814062
F 41.047477 8.884030 87.787962
F 27.497477 8.646150 95.086462
F 40.355377 0.471242 95.409262
F 29.857677 4.856730 90.694462
F 29.828677 12.680170 90.405862
F 38.571177 4.756800 90.630262
F 38.662777 12.566170 90.541262
F 47.338977 7.306420 91.921662
F 40.662777 0.607657 102.657062
F 29.674977 7.655740 94.113662
F 49.944177 16.627370 88.070062
F 51.602577 14.129770 106.519062
F 38.484977 7.151370 94.116462
F 38.485477 14.815170 94.241762
F 36.059677 0.416590 105.310062
F 47.204277 7.009920 94.426762
F 47.457677 14.644970 94.567062
F 42.603977 6.613800 106.399062
F 31.816977 1.001729 90.362762
F 32.113077 8.769500 90.569362
F 50.202577 8.157020 88.355362
F 44.968777 0.267714 105.173062
F 40.799577 8.786950 90.494562
F 27.360877 8.552690 97.747562
F 29.893177 5.030810 87.929862
F 27.255677 0.940519 90.473262
F 27.141577 3.391120 101.274062
F 31.796977 3.471500 94.198362
F 32.050777 11.251770 93.989262
F 40.530577 3.056230 94.374862
F 40.851677 11.036270 94.460362
F 27.226777 11.403370 101.391062
F 51.789677 11.820870 95.571462
F 31.985577 3.614620 91.544962
F 32.000977 11.405970 91.414762
F 40.856277 3.448120 91.545862
F 40.833677 11.288870 91.641362
F 31.652377 0.966367 98.031862
F 49.526777 10.511570 94.813562
F 45.050477 0.512808 95.248762
F 40.497377 0.644129 98.041662
F 43.403277 12.824570 87.838862
F 36.754977 16.622070 88.104362
F 31.864077 16.427770 95.278662
F 45.224177 0.860704 90.807962
F 49.355977 10.146470 106.410062
F 33.838477 12.291470 105.329062
F 40.591877 10.632570 106.063062
F 34.347477 7.558630 91.648662
F 34.153077 15.088070 91.558162
F 31.538677 3.135040 106.259062
F 42.912377 7.584860 91.638162
F 42.935377 14.987870 91.719362
F 51.644077 6.506270 106.401062
F 51.566477 4.022510 95.680962
F 27.287677 11.171870 98.522262
F 51.550377 11.504170 105.513062
F 27.090477 16.323170 97.653962
F 51.751577 11.431270 90.820062
F 42.712977 14.768870 106.041062
F 36.115877 16.218170 98.199462
F 34.253677 5.025000 90.661462
F 34.273977 12.560770 90.678162
F 42.941277 4.913690 90.650862
F 43.051077 12.526170 90.465362
F 51.535477 5.571960 88.497162
F 36.472277 16.508470 90.764562
F 34.172777 7.209730 94.323062
F 34.082077 15.023870 94.271662
F 51.534777 3.907170 105.536062
F 42.893977 7.052440 94.415362
F 42.841977 14.927370 94.470562
F 33.574377 14.882070 106.142062
F 51.733277 6.703270 94.843562
F 36.187277 0.468420 102.529062
F 42.746877 11.961670 105.248062
F 27.643777 16.824970 90.349462
F 31.996977 16.342870 90.418262
F 41.049177 16.434770 90.569062
F 47.433177 14.865370 91.781362
F 36.108377 8.335360 97.885162
F 33.864377 14.739570 98.878962
F 49.761577 15.938870 90.754662
F 44.973077 7.922000 97.933462
F 45.113077 15.682570 97.952962
F 27.329177 1.187060 95.133362
F 27.407477 1.094830 97.780962
F 36.047477 3.186630 101.730062
F 36.036177 10.960870 101.731062
F 44.934377 2.890430 101.776062
F 44.863477 10.542070 101.747062
F 49.277377 7.662380 105.358062
F 31.707977 0.773822 102.778062
F 36.238177 3.129680 98.932462
F 36.128577 10.805770 98.936062
F 44.813677 2.978130 99.026762
F 45.127077 10.553870 99.189162
F 40.790977 0.632231 90.811962
F 33.802277 12.348270 102.644062
F 49.530077 15.566370 105.454062
F 45.256677 8.689050 90.765562
F 36.392877 8.557210 95.277862
F 36.334577 16.342470 95.241762
F 53.969777 10.318170 99.096462
F 45.079477 8.302710 95.415262
F 33.797677 14.686670 109.072062
F 29.525877 7.227620 98.660562
F 29.348177 15.039770 98.452662
F 42.714077 3.948510 105.345062
F 38.334777 7.070940 99.085462
F 38.220977 14.884370 98.765862
F 36.205177 11.004270 106.209062
F 47.126177 6.625960 98.791062
F 47.107577 14.251770 99.072662
F 33.900177 7.056090 106.133062
F 29.709677 5.005750 94.855462
F 29.669777 12.520970 94.915962
F 38.561877 4.589260 95.308962
F 38.517277 12.287770 95.403262
F 47.083377 4.415510 95.326862
F 47.383477 11.996270 95.442262
F 29.469277 4.728500 97.639762
F 29.579877 12.551570 97.617362
F 38.375277 4.527210 98.125862
F 38.385077 12.215470 98.153262
F 47.087477 3.954080 98.000562
F 47.365177 11.647870 98.160862
F 29.330677 7.271800 101.467062
F 29.296777 15.070570 101.263062
F 34.329977 12.791570 87.958262
F 38.418977 6.817700 101.846062
F 38.154377 14.731270 101.477062
F 40.364677 3.047880 106.297062
F 47.160477 6.590600 101.506062
F 44.928477 15.937870 102.494062
F 49.332877 15.551670 102.769062
F 40.310577 2.934230 109.055062
F 31.815277 8.666060 97.851762
F 51.661277 6.823500 92.081162
F 29.223177 15.044270 108.904062
F 40.502677 8.294820 97.994562
F 40.459677 16.025170 98.008562
F 27.499177 3.693350 94.113562
F 49.499677 7.793910 98.160362
F 49.395077 15.620570 98.257362
F 31.379877 3.413730 101.481062
F 31.743177 11.055770 101.476062
F 40.539577 3.141970 101.535062
F 40.519577 10.732970 101.561062
F 49.343277 2.636780 101.780062
F 47.325877 11.723370 102.772062
F 31.684577 3.650290 98.816162
F 31.651777 11.166070 98.771662
F 40.449877 3.195650 98.993562
F 40.454977 10.770870 98.806062
F 49.437177 2.817910 99.023062
F 49.528877 10.422770 101.741062
F 38.738477 12.606370 87.864262
F 31.847977 8.665380 95.096962
F 36.449777 1.298140 87.683562
F 45.238877 16.141270 90.690462
F 40.617777 8.382420 95.236762
F 51.550377 4.368400 91.059362
F 27.567977 11.345570 91.259462
F 49.454277 7.926230 95.559162
F 49.628477 15.839170 95.552462
F 33.818577 7.087140 98.660662
F 31.670477 16.305770 97.988462
F 49.379677 7.868980 102.640062
F 42.745577 6.919290 99.061562
F 42.830377 14.680870 98.926662
F 27.157977 8.664940 105.104062
F 51.642277 6.510570 99.249862
F 51.868877 11.963470 98.214762
F 33.751277 4.453020 105.312062
F 34.022577 4.560980 95.217562
F 34.386277 12.427970 95.203862
F 42.686677 4.500950 95.151162
F 42.999477 12.288270 95.573862
F 49.217577 2.882480 94.596362
F 51.546477 14.287070 94.305862
F 34.167777 4.454940 97.885962
F 34.172577 12.134570 97.901962
F 42.739977 4.337790 97.975462
F 42.771777 12.027970 98.216562
F 51.800377 3.817160 98.262362
F 49.695077 10.605170 99.031962
F 33.870277 6.943350 101.438062
F 35.829377 16.066470 102.431062
F 51.632577 11.557870 102.766062
F 42.639377 6.891260 101.671062
F 42.706977 14.596670 101.644062
F 40.365877 15.908870 102.375062
F 51.585177 6.563460 101.826062
F 51.591577 14.196970 101.954062
F 51.491677 3.867880 102.807062
F 29.415677 4.559910 105.182062
F 27.054177 11.378770 108.657062
F 49.387277 3.190500 91.909562
F 27.566077 9.003270 87.570662
F 36.028177 8.437740 105.243062
F 51.689477 14.053370 91.511562
F 44.954077 0.209244 102.558062
F 44.637877 7.935590 105.246062
F 41.107877 1.057060 88.128062
F 35.876777 3.206010 108.872062
F 31.466477 16.353870 105.218062
F 50.128577 1.274400 88.102462
F 45.172077 15.994770 95.330862
F 31.624177 3.204160 108.911062
F 27.005177 11.206870 105.995062
F 40.524177 10.699970 108.797062
F 32.151377 16.416470 87.716862
F 35.930277 2.978440 106.163062
F 38.486777 12.079570 105.179062
F 44.988177 2.764320 106.317062
F 44.830977 10.443170 106.198062
F 49.441077 10.721870 92.133262
F 47.708477 5.206720 88.152762
F 29.416577 7.382940 108.542062
F 31.617277 0.926855 95.244662
F 36.063177 8.390070 102.464062
F 44.618677 2.711530 109.096062
F 49.617377 0.740817 90.973362
F 44.961877 7.940960 102.634062
F 45.114577 15.817570 105.206062
F 29.403977 7.295600 105.888062
F 29.309177 15.016970 106.073062
F 42.685677 12.053170 102.563062
F 38.141477 7.060610 106.132062
F 35.898277 16.110570 105.165062
F 42.833377 4.348640 102.494062
F 46.923277 6.668910 106.170062
F 47.214877 14.368370 106.384062
F 40.530777 8.263030 102.585062
F 29.258777 4.670600 102.449062
F 29.543277 12.522970 102.378062
F 38.525677 4.286770 102.743062
F 38.416377 12.136470 102.427062
F 47.143877 4.102240 102.585062
F 47.102877 14.345770 101.849062
F 31.381477 16.270170 102.523062
F 29.276677 12.335770 105.038062
F 38.282677 4.358860 105.405062
F 37.983277 14.561170 106.050062
F 47.079077 4.149430 105.328062
F 47.212977 11.619370 105.451062
F 42.767577 14.462370 108.784062
F 40.253277 15.893470 105.134062
F 33.576977 14.894270 101.625062
F 43.372777 5.086200 87.927562
F 31.565177 8.554210 102.411062
F 33.661477 4.478980 102.431062
F 45.100777 0.484254 97.981462
F 40.474677 16.019270 95.421762
F 31.513277 11.072370 106.239062
F 51.631277 14.401170 99.315162
F 31.772277 8.506360 105.301062
F 49.317077 2.786840 106.530062
F 36.690977 8.905190 87.652362
F 40.581377 8.020990 105.303062
F 27.528077 1.108580 87.615862
F 36.112577 10.890470 108.892062
F 27.334977 11.181570 93.996362
F 27.202977 16.377370 94.968762
F 27.291277 3.674520 98.622662
F 31.592877 11.075270 109.001062
F 45.488677 0.992327 88.148662
F 33.855577 7.026680 108.859062
F 27.121977 16.495770 102.340062
F 32.192077 8.981880 87.782562
F 51.565777 14.384570 109.259062
F 38.225677 6.805650 108.899062
F 51.707277 6.383410 109.154062
F 44.944577 10.463870 108.857062
F 47.058377 14.414670 109.011062
F 42.652677 6.711750 109.168062
F 38.364577 14.470570 108.891062
F 49.422077 10.407270 108.955062
F 53.547777 9.267180 87.132062
F 31.624877 0.655542 117.287062
F 49.379877 0.182165 124.547062
F 42.669077 11.920570 109.888062
F 49.305477 0.258185 117.404062
F 35.993977 8.376830 112.547062
F 46.942777 3.927190 109.895062
F 31.332477 0.607228 109.708062
F 44.892577 7.957990 112.639062
F 45.007677 15.807070 112.524062
F 51.731677 3.822040 110.156062
F 31.539377 0.582649 112.318062
F 33.649377 4.363080 117.116062
F 35.924777 8.138450 117.064062
F 44.808677 2.975050 116.264062
F 44.670277 10.576970 116.378062
F 44.937577 0.197104 110.030062
F 26.877377 0.626346 119.653062
F 35.786777 2.963350 113.689062
F 36.066277 10.937970 113.518062
F 44.923777 2.843700 113.532062
F 44.889777 10.639970 113.697062
F 49.250877 0.286890 120.247062
F 44.850677 0.418751 117.298062
F 44.997877 7.911100 109.952062
F 36.182877 8.312000 109.870062
F 49.615677 0.246947 110.001062
F 40.315077 0.250853 119.890062
F 40.252377 0.411461 112.640062
F 49.246077 0.150967 127.368062
F 26.904477 8.515440 117.103062
F 29.066977 7.404830 113.311062
F 29.329877 14.917370 113.591062
F 42.538877 12.057970 127.309062
F 38.026377 6.895230 113.541062
F 38.130977 14.532270 116.112062
F 42.567577 4.289050 127.157062
F 47.187277 6.565570 113.618062
F 47.075777 14.379970 113.620062
F 31.688977 8.440900 109.622062
F 49.422377 2.852130 109.323062
F 29.494877 4.843330 109.613062
F 33.783577 4.478820 109.913062
F 40.267377 10.702470 130.791062
F 31.237177 0.530540 120.035062
F 27.093777 16.191770 116.932062
F 36.107077 16.076370 109.700062
F 29.303577 12.366770 112.489062
F 37.953577 4.291910 112.622062
F 38.311777 11.949770 112.615062
F 47.178777 4.082040 112.570062
F 47.187577 11.815270 112.629062
F 28.994977 7.098690 116.106062
F 29.337377 14.945470 116.213062
F 33.676377 11.943170 127.024062
F 38.147277 4.268440 117.218062
F 38.130577 11.986470 117.122062
F 33.608777 4.200860 127.078062
F 47.200377 4.036840 117.098062
F 47.061877 14.293770 116.363062
F 35.665977 0.522508 109.697062
F 29.352577 12.458370 109.838062
F 31.393877 8.544130 112.407062
F 31.634777 16.027870 112.554062
F 44.932677 15.846670 109.730062
F 40.288977 8.190400 112.454062
F 38.050077 14.530070 113.477062
F 42.555477 4.135670 110.028062
F 49.406477 7.802170 112.778062
F 51.526277 11.602270 120.008062
F 31.442677 3.300980 113.310062
F 31.291277 10.804970 116.257062
F 40.377177 3.085770 116.270062
F 40.458277 10.942370 116.154062
F 27.049177 16.333470 109.805062
F 49.260777 7.760790 117.212062
F 29.258477 4.786630 112.391062
F 31.500777 10.947170 113.573062
F 40.122377 2.958870 113.539062
F 40.505577 10.758370 113.400062
F 49.410977 2.737250 113.660062
F 49.395377 10.446970 113.562062
F 51.522177 11.666970 109.941062
F 49.322877 7.801890 110.018062
F 31.146577 10.841170 130.644062
F 35.938877 15.763470 120.001062
F 35.702777 3.180640 130.758062
F 40.198177 0.443728 124.615062
F 44.899277 0.403709 127.357062
F 28.945177 6.726820 130.609062
F 35.721777 0.525449 127.206062
F 33.499877 7.186960 113.384062
F 33.822277 14.657170 113.508062
F 51.874377 11.599070 124.670062
F 42.530177 6.806890 113.459062
F 42.701777 14.640070 113.402062
F 51.673077 3.851810 117.306062
F 51.438177 6.479910 113.758062
F 51.348777 13.981170 113.849062
F 51.505877 4.011400 124.449062
F 31.384377 15.861170 126.960062
F 38.167477 4.190060 109.964062
F 35.527277 10.698070 130.835062
F 44.684177 0.353046 120.032062
F 37.935377 14.577570 130.938062
F 27.087977 8.483850 119.761062
F 33.722277 4.372280 112.613062
F 33.796077 12.223270 112.631062
F 42.467077 4.123010 112.875062
F 42.660977 12.014570 112.522062
F 51.610177 3.768440 112.900062
F 51.613577 11.605670 112.612062
F 33.640777 7.002120 116.182062
F 33.683477 14.812070 116.243062
F 42.643277 11.958170 124.378062
F 42.826877 6.704920 116.262062
F 42.608177 14.744370 116.189062
F 42.440777 14.689970 128.136062
F 51.539477 6.359650 116.389062
F 51.411477 14.159370 116.587062
F 42.646577 4.203440 124.486062
F 33.324477 6.771930 130.644062
F 44.778177 10.648670 130.858062
F 40.424577 15.820070 112.426062
F 26.751477 8.305440 126.905062
F 35.955377 8.030230 119.821062
F 47.070677 11.772270 109.885062
F 36.020177 16.044870 112.482062
F 44.775977 8.053240 120.061062
F 45.047277 15.819970 119.802062
F 51.457977 14.439270 128.375062
F 40.535777 15.813570 109.717062
F 35.731477 3.026480 123.423062
F 35.957977 10.708470 123.437062
F 44.844677 2.756640 123.880062
F 44.966577 10.511270 123.574062
F 31.624077 15.906670 124.067062
F 31.251477 0.620765 124.263062
F 35.716277 3.169440 120.560062
F 35.903577 10.636570 120.771062
F 42.541877 14.731370 130.884062
F 44.853077 10.715370 120.814062
F 40.354877 8.027800 127.124062
F 26.803977 11.085970 123.318062
F 31.617977 8.209540 124.455062
F 31.263677 8.198440 127.105062
F 38.185177 6.729270 116.166062
F 33.565977 14.652770 130.646062
F 49.193077 10.519970 128.410062
F 45.003977 7.918360 117.311062
F 44.888477 15.789170 117.092062
F 29.230177 7.135210 120.772062
F 29.148077 14.769570 120.530062
F 33.738977 11.858770 124.402062
F 38.334177 6.705810 120.821062
F 38.231977 14.474370 120.771062
F 33.426577 4.388750 124.455062
F 47.091877 6.914710 120.910062
F 47.049977 14.390370 120.780062
F 42.627377 6.758150 128.120062
F 29.168177 4.429110 116.938062
F 29.239677 12.370670 117.014062
F 35.831477 3.037390 116.452062
F 35.857777 10.704570 116.248062
F 46.928977 4.244610 119.935062
F 47.055677 11.674370 117.390062
F 29.351177 4.647370 119.695062
F 29.140877 12.198470 119.762062
F 38.134677 4.178710 119.922062
F 38.183877 11.946070 119.952062
F 44.848877 2.803890 121.131062
F 47.161677 11.851670 120.117062
F 29.335377 7.218790 123.422062
F 29.167677 14.694270 123.282062
F 40.367377 7.968490 124.308062
F 38.218777 6.771600 123.442062
F 38.232577 14.526970 123.459062
F 40.496877 8.116950 109.690062
F 47.310377 6.646210 123.603062
F 47.163377 14.425870 123.630062
F 33.603877 14.408070 127.799062
F 49.219977 0.137346 112.768062
F 31.499977 8.295050 119.888062
F 31.528977 15.994070 119.811062
F 36.043777 15.917370 117.163062
F 40.457977 8.034680 119.754062
F 40.537877 15.782470 119.766062
F 26.915377 0.999594 109.492062
F 49.542977 7.733730 119.943062
F 49.298177 15.738170 120.225062
F 31.118177 3.299360 123.327062
F 31.493877 10.717670 123.442062
F 40.309577 2.951790 123.650062
F 40.355077 10.704570 123.448062
F 49.203377 2.746140 123.599062
F 49.658077 10.616570 123.561062
F 31.347377 3.194780 120.631062
F 31.405077 10.824870 120.767062
F 40.353777 3.005570 121.011062
F 40.436077 10.553770 120.596062
F 49.146477 2.906750 120.825062
F 49.340477 10.274570 120.858062
F 49.324377 15.674370 110.114062
F 31.338877 8.329000 117.130062
F 31.509577 16.141370 117.061062
F 44.809577 0.207286 124.599062
F 40.433177 8.172570 116.905062
F 40.332277 15.890770 116.833062
F 27.073877 0.843455 112.204062
F 47.187077 6.566030 116.333062
F 49.244977 15.512970 117.426062
F 33.662477 7.095760 120.829062
F 33.709377 14.476170 120.872062
F 49.165177 8.111000 127.362062
F 42.495077 6.795930 120.757062
F 42.751977 14.605570 120.910062
F 33.587677 6.943920 128.078062
F 51.820777 6.373590 121.034062
F 51.413777 14.123170 120.858062
F 35.902977 0.373118 120.104062
F 31.391377 3.147280 116.030062
F 33.617577 12.277070 117.091062
F 42.519977 4.286440 117.341062
F 42.649477 12.158470 117.129062
F 49.346077 2.744510 116.279062
F 49.231477 10.365470 116.388062
F 33.514077 4.533170 119.875062
F 33.706377 11.987270 119.782062
F 42.619777 4.200000 120.169062
F 42.737477 12.159070 119.736062
F 51.560777 3.830010 120.036062
F 51.520577 11.431670 117.356062
F 33.787577 6.800180 123.612062
F 33.861377 14.487470 123.582062
F 46.970177 14.716970 128.348062
F 42.615077 6.760160 123.463062
F 42.707177 14.506070 123.527062
F 49.455077 15.391970 124.624062
F 51.582677 6.635230 123.628062
F 51.720777 14.137370 123.628062
F 51.452877 4.014080 127.241062
F 49.136877 2.897840 128.055062
F 40.346177 10.685270 128.191062
F 33.866077 12.215870 109.921062
F 40.354177 0.566446 117.204062
F 35.806377 8.040690 127.176062
F 35.871877 15.668070 127.182062
F 31.372877 3.076410 127.986062
F 44.862777 8.217480 127.082062
F 44.832177 15.968570 127.218062
F 40.210177 15.694570 126.847062
F 49.220377 15.938670 127.338062
F 40.274077 2.958720 128.208062
F 49.468177 15.653970 112.828062
F 27.000077 16.186670 119.685062
F 51.480977 6.589140 127.998062
F 35.957977 3.055030 128.005062
F 35.847277 10.740170 128.060062
F 44.841677 3.082150 128.150062
F 44.702877 10.770370 128.024062
F 51.417977 11.867370 127.430062
F 31.365577 10.700170 128.028062
F 38.446577 12.046170 109.947062
F 27.109777 16.164370 112.549062
F 36.032377 8.146070 124.362062
F 35.855677 15.877970 124.408062
F 47.034377 4.272940 127.131062
F 45.041677 7.983050 124.394062
F 44.994577 15.847770 124.425062
F 29.009477 6.910800 127.956062
F 28.952477 14.767870 127.629062
F 49.453277 8.010470 124.633062
F 38.032077 6.904110 128.077062
F 38.071477 14.491270 128.200062
F 31.297477 0.593741 126.996062
F 46.878977 6.819080 128.218062
F 47.021777 12.154970 127.468062
F 40.464477 15.881770 124.176062
F 29.053377 4.633370 124.050062
F 29.160477 12.107070 124.185062
F 37.894477 4.151710 124.497062
F 38.168977 11.976670 124.556062
F 47.070977 4.139330 124.454062
F 47.246577 11.813070 124.605062
F 29.166377 4.399670 126.818062
F 29.250777 12.145670 126.930062
F 38.174377 4.231790 127.203062
F 38.024077 11.953570 127.228062
F 44.849877 3.157580 130.887062
F 36.089077 0.536755 112.570062
F 40.383777 0.493008 127.339062
F 31.489677 16.164070 109.772062
F 27.007677 0.657606 126.918062
F 35.630777 0.636018 124.469062
F 35.874177 0.549785 117.421062
F 26.749177 3.386300 123.177062
F 26.894777 8.695210 112.427062
F 31.271977 2.907700 130.647062
F 28.958377 14.790970 130.608062
F 47.146677 14.285970 131.067062
F 40.399477 0.355376 109.816062
F 37.794577 6.971070 130.719062
F 27.081677 8.842570 109.585062
F 47.174277 6.901770 130.940062
F 26.707377 16.194970 126.931062
F 44.957977 0.265023 112.704062
F 27.045377 10.963570 116.140062
F 26.912477 3.234620 116.037062
F 27.039377 0.637736 116.945062
F 27.090077 11.167870 113.396062
F 27.132377 16.196270 124.233062
F 26.918777 8.429040 124.170062
F 42.678977 6.907040 130.850062
F 49.315677 2.950040 130.974062
F 40.331177 3.129640 130.966062
F 26.946277 0.840646 124.213062
F 53.825577 2.370800 113.872062
F 53.889677 15.580470 124.836062
F 26.983177 10.898070 127.650062
F 26.863577 3.314150 127.815062
F 26.969377 11.022570 120.700062
F 47.053777 6.482680 108.980062
F 29.068977 24.874270 3.264812
F 29.019877 32.330570 3.179132
F 37.879077 24.915670 3.268272
F 37.938477 32.631670 3.462732
F 49.224977 21.143470 1.007406
F 46.895777 32.399170 3.355912
F 28.694777 27.507270 6.897722
F 44.463177 21.188770 15.166662
F 28.698177 19.657770 6.799022
F 37.904677 27.761270 6.901952
F 44.633477 28.703470 15.149062
F 37.781977 19.842370 6.764862
F 46.965477 27.505170 7.106432
F 44.776077 28.476970 0.678764
F 46.748977 19.705870 7.037502
F 29.111577 27.407270 4.124192
F 35.526177 21.048670 15.067462
F 29.017477 19.631670 3.989732
F 37.844477 27.501470 4.245452
F 35.488677 28.715370 15.345362
F 37.834877 19.770270 4.080872
F 46.727777 27.381170 4.342212
F 35.365677 28.639270 0.606494
F 46.827777 19.477470 4.349582
F 26.751977 21.069870 0.468532
F 46.759477 32.539470 0.607224
F 37.954877 24.946170 0.470515
F 28.761977 32.663670 0.501027
F 28.756577 27.330570 21.395162
F 26.870577 23.667070 4.179632
F 31.308177 31.148070 4.262762
F 31.267677 23.508670 4.198112
F 40.287077 31.200770 4.483842
F 40.083277 23.429970 4.275912
F 49.289977 31.287770 4.232512
F 35.657577 23.509770 21.712762
F 26.506177 23.658870 6.882042
F 51.421277 32.563470 0.692402
F 53.644177 20.951270 3.586842
F 33.443377 24.809770 0.552848
F 26.716777 28.787870 0.311414
F 46.920177 24.642570 0.854977
F 31.425677 28.681270 3.223732
F 31.240277 20.896370 3.163862
F 40.265277 28.570770 3.497102
F 40.204877 20.974670 3.400952
F 33.403077 32.636770 0.708397
F 37.569277 27.337470 21.466262
F 31.483277 31.358670 6.941822
F 31.180477 23.763470 6.858152
F 39.998477 31.257670 7.314302
F 40.040977 23.983270 6.915752
F 53.502077 20.962570 17.986162
F 51.412777 19.780070 7.303672
F 33.453177 24.661870 3.189602
F 33.576477 32.600970 3.403172
F 42.423977 24.724270 3.662002
F 42.455577 32.419070 3.630482
F 51.190877 24.690270 11.002162
F 51.291777 19.842470 21.588662
F 33.384277 27.444670 6.852062
F 44.558277 23.638570 18.980362
F 33.267477 19.725670 6.911932
F 42.447777 27.519870 7.159272
F 44.424877 31.511770 18.656762
F 42.206577 19.851670 7.100982
F 48.992977 28.598970 3.505302
F 42.322177 27.426970 21.455362
F 49.125977 23.665370 7.209012
F 33.548177 27.287670 4.176222
F 35.563877 23.675770 19.099662
F 33.394277 19.707570 4.213472
F 42.465977 27.302770 4.483512
F 35.451877 31.293270 18.958962
F 42.454177 19.687970 4.341172
F 33.289577 27.402770 21.613762
F 28.802377 19.656870 21.630162
F 31.050977 31.511970 21.402762
F 37.933277 32.571470 0.818923
F 49.063177 28.498070 0.887441
F 51.531077 24.647970 0.791930
F 44.562977 31.378570 21.501362
F 35.743777 31.399570 4.541482
F 35.742277 23.511970 4.226202
F 44.692477 31.173070 4.487952
F 44.759677 23.365570 4.256362
F 31.044877 28.738370 0.432597
F 40.094277 31.123670 21.410862
F 51.309177 24.982970 8.208082
F 53.472177 31.422370 19.329962
F 48.993277 20.959970 8.077462
F 49.160577 23.669870 4.457392
F 35.508677 28.801570 3.283422
F 35.575677 20.997370 3.232712
F 44.573177 28.706070 3.465362
F 44.565277 20.845270 3.393242
F 35.682677 31.457270 7.240422
F 35.655677 23.668170 6.949862
F 44.491977 31.124170 7.148502
F 44.671577 23.512970 7.057112
F 28.805877 24.989570 10.331262
F 29.139277 32.789370 10.353962
F 37.934777 25.045770 10.459962
F 37.851077 32.625370 11.045362
F 46.814377 24.723570 10.769562
F 46.897577 32.599370 10.584762
F 28.856677 27.448370 14.031962
F 33.222877 27.437770 18.903362
F 28.800877 19.636970 14.221262
F 37.677177 27.448370 14.360462
F 42.355977 32.469170 0.999377
F 37.721777 19.668870 14.147762
F 46.958577 27.592070 14.355562
F 49.121177 21.068470 3.661892
F 46.842977 19.707570 14.477462
F 28.928577 27.580170 11.293462
F 51.388477 32.455570 18.245162
F 28.692477 19.741070 11.515162
F 37.903977 27.510470 11.764362
F 44.753077 20.872370 0.667390
F 37.786177 19.815270 11.302162
F 46.909877 27.320070 11.591462
F 35.699277 20.953970 0.533405
F 46.762977 19.607770 11.690162
F 28.749177 24.790270 7.682422
F 29.067577 32.499270 7.581082
F 37.883477 25.212570 7.774742
F 37.800577 32.741970 8.239312
F 46.812177 24.910170 8.021682
F 46.880077 32.553870 7.764712
F 31.093177 31.418870 11.517262
F 31.098877 23.565970 11.294662
F 40.243477 31.542470 11.659062
F 40.128277 23.812970 11.497962
F 49.358477 31.466770 6.942522
F 48.948077 23.746670 14.440562
F 31.054177 28.722270 7.671682
F 30.927777 21.105870 7.960832
F 40.188577 28.670670 8.058182
F 39.981677 21.297370 7.613832
F 49.144377 28.898570 7.941312
F 49.043077 20.907570 10.849062
F 31.192877 28.888970 10.495062
F 30.888377 20.935770 10.555262
F 40.013077 28.775070 10.746862
F 40.113377 21.241270 10.464662
F 49.137077 28.720770 10.663962
F 51.246877 19.735170 11.765862
F 31.090877 31.517970 14.175462
F 31.005377 23.524070 14.008062
F 40.134077 31.134970 14.460362
F 39.872577 23.735670 14.431962
F 49.108477 31.481470 14.518262
F 48.898677 21.215070 15.374662
F 33.338877 24.927670 10.722162
F 33.354577 32.602770 10.651762
F 42.400077 25.030770 10.831362
F 42.450377 32.641070 10.576962
F 46.945277 24.649470 3.530002
F 49.120177 31.188670 11.709362
F 33.323377 27.229670 14.447862
F 42.547177 24.775070 0.797358
F 33.273377 19.692670 14.145562
F 42.275377 27.527970 14.110762
F 51.320777 32.664970 10.957162
F 42.074277 19.768570 14.370462
F 51.252977 24.821070 18.127062
F 44.621677 20.977170 18.043162
F 51.264777 27.436970 14.570062
F 33.312177 27.424870 11.618362
F 51.369977 24.817270 3.530812
F 33.109877 19.653070 11.478262
F 42.347377 27.625870 11.586262
F 33.404977 32.524670 15.237162
F 42.301777 19.791370 11.652362
F 51.152377 24.960570 15.429462
F 44.456677 28.833670 17.906762
F 31.306777 21.065070 0.403725
F 33.375777 24.923970 7.925102
F 33.453577 33.002270 7.932892
F 42.512077 24.853470 7.891672
F 42.312277 32.704470 7.821112
F 28.720177 24.724770 0.509359
F 40.136877 28.787270 0.728636
F 35.565577 31.239170 11.651562
F 35.655577 23.675370 11.506062
F 44.789577 31.300870 11.545362
F 44.527877 23.768170 11.842362
F 35.655077 28.762270 8.099262
F 35.470177 21.014670 7.811302
F 44.668877 28.716470 8.092372
F 44.586077 20.919770 8.214382
F 35.744677 28.634070 10.690662
F 35.365677 21.014370 10.574762
F 44.675577 28.813770 10.806162
F 44.506477 21.186870 10.961462
F 35.591777 31.225570 14.456662
F 35.437977 23.581870 14.267962
F 44.552477 31.045370 14.036262
F 44.572077 23.816270 14.572062
F 28.725477 24.819770 17.915262
F 28.943577 32.402470 17.755262
F 37.575977 24.885170 17.990062
F 37.617977 32.635770 18.255162
F 46.724477 24.919170 18.139662
F 46.808177 32.560670 17.840862
F 40.268577 20.862770 0.629855
F 51.345877 32.692670 15.513762
F 33.213377 19.752870 18.662462
F 51.461377 32.672170 8.268312
F 51.087777 19.938770 14.539362
F 53.536077 23.588270 21.748362
F 51.341977 27.442570 11.686262
F 35.470477 21.093870 18.021862
F 51.357677 19.712770 4.522732
F 28.792477 27.446070 18.613562
F 33.221377 24.740170 15.476662
F 28.716577 19.844670 18.830562
F 37.827777 27.345770 18.929762
F 51.373677 27.266670 4.588442
F 37.725377 19.723670 18.635562
F 46.782277 27.650470 18.877262
F 35.561677 28.753970 18.135662
F 46.820877 19.723070 19.119562
F 28.881977 24.929470 15.156962
F 28.739577 32.625070 14.979662
F 37.595677 24.926970 15.289962
F 37.799377 32.494370 15.386662
F 46.736477 25.042270 15.435062
F 46.642577 32.517470 15.267462
F 31.214477 31.387870 18.802262
F 30.981677 23.595670 19.011162
F 39.934377 31.343270 18.710362
F 39.889277 23.528070 18.836162
F 48.973677 31.391670 19.056762
F 48.911777 23.685470 19.157862
F 31.180277 28.806970 15.015662
F 31.049777 21.122470 15.202262
F 40.100477 28.625370 15.362862
F 39.890977 21.165670 15.048062
F 49.178677 28.887570 15.443062
F 42.413177 32.305570 15.034062
F 31.127477 28.751570 17.734462
F 30.803177 21.114670 17.928262
F 40.031577 28.716770 18.020762
F 40.126777 21.021270 17.809662
F 49.085977 28.750070 18.133562
F 48.860277 21.078170 18.048662
F 51.357277 32.650570 3.357852
F 51.375377 27.397170 18.965662
F 48.914777 23.567670 11.844262
F 42.301177 19.770070 18.900062
F 42.191477 24.981670 15.310162
F 42.270177 27.432670 18.795262
F 33.243977 24.847970 18.317262
F 33.351677 32.582670 17.786162
F 42.171377 24.873370 18.088762
F 42.119477 32.557270 17.768962
F 51.287277 19.779970 18.823762
F 44.350877 23.661770 21.757662
F 51.290377 27.602270 7.204892
F 28.934077 17.037770 3.093222
F 37.894377 19.551170 21.369862
F 48.941477 23.869670 21.853962
F 53.371677 21.221170 15.333462
F 53.593177 31.197170 11.764962
F 53.462777 31.186570 14.527662
F 53.612877 33.739870 -0.060533
F 53.508677 31.490070 22.024062
F 33.134877 19.665670 21.423862
F 31.189677 23.490070 21.699962
F 42.386677 19.606170 21.503562
F 35.586677 31.329570 21.694462
F 48.993277 31.188070 21.873762
F 53.501277 28.708570 15.409462
F 39.870577 23.522370 21.646762
F 51.476677 27.450970 21.685362
F 53.486577 23.567170 18.926862
F 53.709977 28.807270 18.104462
F 53.552877 31.427470 7.203442
F 53.462977 23.838570 14.367462
F 53.902977 20.742770 1.001869
F 53.772177 23.727170 11.457562
F 53.593177 21.075770 11.103062
F 53.515977 28.670770 3.490782
F 53.611577 28.913570 8.050512
F 53.571377 28.485870 0.816428
F 53.526377 31.310470 4.452382
F 51.391277 17.075070 8.219762
F 33.447877 17.176570 3.266802
F 51.133477 17.194670 17.930162
F 46.649577 27.601970 21.628462
F 46.734877 19.954670 21.784962
F 49.285677 18.613870 -0.023414
F 51.395177 29.904470 0.074015
F 28.715977 24.884870 25.208862
F 28.649277 32.578170 25.251462
F 37.586377 24.622770 25.294162
F 37.763077 32.360970 25.061962
F 46.710677 24.875670 25.293562
F 46.625177 32.469070 25.478762
F 28.706277 27.195670 28.844862
F 53.145177 28.914470 32.696662
F 28.654477 19.566970 28.712362
F 37.819477 27.345570 28.660062
F 52.987677 31.502670 40.656262
F 37.681077 19.412570 29.095062
F 46.630677 27.356770 29.057062
F 53.306577 23.555870 33.477862
F 46.724377 19.825070 28.885862
F 28.889977 27.347670 26.045662
F 48.921277 28.724970 25.499362
F 28.932177 19.356570 26.043162
F 37.716677 27.344670 26.072862
F 42.018777 19.543870 43.564162
F 37.654777 19.426070 26.082562
F 46.639577 27.304470 26.410262
F 35.282577 23.501270 43.329662
F 46.778577 19.738370 26.186562
F 51.215177 32.486570 22.970862
F 31.001977 28.830270 22.381362
F 37.722277 24.977070 22.658962
F 50.966177 27.420070 33.568462
F 32.961177 27.319070 43.543062
F 33.363577 24.761570 22.531462
F 31.057577 31.162770 25.851562
F 31.014177 23.370570 25.905762
F 39.977577 31.096770 26.006662
F 39.852777 23.479570 25.987662
F 48.857377 31.273970 26.358262
F 48.886077 21.168770 25.067262
F 53.170277 21.062070 37.211662
F 53.175277 28.979170 29.968462
F 53.284677 21.103770 39.937262
F 51.097977 27.688070 43.533762
F 53.560677 28.798370 25.374162
F 53.454577 21.225070 29.853862
F 30.944577 28.679870 25.050462
F 31.075577 20.863170 25.043362
F 39.903377 28.663070 24.960962
F 39.899477 20.861970 25.353062
F 51.275977 27.462870 26.375462
F 51.309577 24.940770 22.728462
F 31.043577 31.113370 28.654862
F 31.030477 23.254670 28.776562
F 40.065977 31.236770 28.767862
F 39.916477 23.421070 28.603462
F 51.087277 32.755470 30.098462
F 49.078177 23.610270 26.248062
F 33.126777 24.886070 25.224762
F 33.265777 32.597770 25.193862
F 42.201477 24.655570 25.474562
F 42.232377 32.497170 25.198362
F 44.408577 28.812370 22.372162
F 53.199177 31.316570 33.856762
F 33.206577 27.498070 28.789862
F 49.050877 21.109070 22.421862
F 33.155577 19.613970 28.995362
F 42.048377 27.319670 28.668762
F 51.121677 24.754570 32.609962
F 42.188977 19.837770 28.833462
F 51.026277 27.373270 40.843662
F 53.538877 23.747470 28.982062
F 51.248377 24.913970 29.914962
F 33.168577 27.478870 26.053362
F 50.936377 19.799070 33.487962
F 33.139977 19.539970 26.253862
F 42.086777 27.391170 25.911662
F 50.923977 33.022370 40.109062
F 42.253677 19.791970 26.088162
F 53.232477 28.695870 40.174662
F 51.142477 19.682870 40.708462
F 51.251877 19.850870 28.811362
F 53.529977 21.058270 22.650962
F 42.353377 32.427270 22.534362
F 51.013877 27.435770 36.205262
F 40.007077 20.817470 22.568862
F 52.973977 28.955970 37.455062
F 37.421777 19.549970 43.339462
F 35.460177 31.181970 26.018262
F 35.294777 23.566070 26.051062
F 44.417277 31.055870 26.099162
F 44.562577 23.553870 26.418762
F 53.587677 23.839170 26.204162
F 49.016477 31.351670 28.990262
F 53.246377 20.929670 32.602862
F 53.282177 31.292570 26.309062
F 35.643777 28.594670 25.176862
F 35.496477 20.900770 25.284862
F 44.560277 28.569470 25.259062
F 44.597477 21.074670 25.448962
F 35.535977 31.178770 28.771562
F 35.354277 23.684870 28.899862
F 44.450277 31.284770 28.799562
F 44.479977 23.706670 29.038562
F 28.591177 24.643670 32.233562
F 28.757877 32.510270 32.388862
F 37.605277 25.117870 32.514562
F 37.488977 32.429170 32.447762
F 46.486577 24.849370 32.673862
F 46.507577 32.457270 32.566162
F 28.413177 27.088170 36.173562
F 37.904277 32.578470 22.462262
F 28.668477 19.789270 35.897062
F 37.353577 27.455070 36.121562
F 53.347877 21.135470 25.348362
F 37.468177 19.583770 36.156162
F 46.330177 27.235070 36.336962
F 32.955977 27.351070 40.725962
F 46.601377 19.704370 36.044062
F 28.594177 27.129670 33.369762
F 51.156777 20.103370 43.328762
F 28.473577 19.559270 33.097162
F 37.553477 27.606670 33.349162
F 31.020877 20.894970 22.320962
F 37.531877 19.544070 33.530662
F 46.540677 27.497670 33.533262
F 51.239077 24.884770 25.390062
F 46.484377 19.438270 33.255662
F 28.822177 24.522670 29.480262
F 28.740977 32.153970 29.468562
F 37.771777 24.876170 29.789462
F 37.650977 32.419170 29.694162
F 49.146877 23.579570 28.988962
F 46.646677 32.522970 29.846062
F 30.942577 30.969970 33.507162
F 30.836077 23.392070 33.420662
F 39.768177 31.304370 33.269262
F 39.614777 23.543570 33.489162
F 48.753277 31.280870 33.609262
F 48.831277 23.601770 33.476462
F 30.950577 28.611370 29.638262
F 30.899677 20.783970 29.860862
F 40.018477 28.557270 29.743462
F 39.827077 20.908570 29.728062
F 46.587077 32.468570 22.713862
F 49.063577 20.966470 29.764462
F 30.949377 28.421070 32.579762
F 30.710877 20.735270 32.556862
F 39.750777 28.787270 32.507462
F 39.812577 20.955570 32.539362
F 48.717077 28.738170 37.002862
F 48.642277 21.015370 32.451862
F 30.779577 31.004270 36.246562
F 30.894977 23.472570 36.140762
F 39.763477 31.352170 36.035862
F 39.729777 23.371470 36.221262
F 48.796477 31.363770 36.294262
F 48.739377 23.510270 36.117262
F 33.110277 24.573570 32.454962
F 32.962677 32.446270 32.396862
F 41.863277 24.750070 32.576462
F 41.995677 32.771570 32.480762
F 30.642877 23.356970 43.489362
F 50.996377 32.801370 37.311662
F 32.826677 27.397070 36.289962
F 41.815577 19.494470 40.725162
F 32.982277 19.542370 35.994862
F 41.840877 27.370570 36.144262
F 50.855577 24.784970 39.886162
F 41.947177 19.506570 36.351162
F 50.848077 24.898970 37.068362
F 44.309177 20.672870 37.124662
F 50.938777 19.770570 36.287762
F 33.333677 27.266470 33.509462
F 48.892177 23.893770 43.538362
F 33.170277 19.495070 33.253562
F 41.849377 27.379070 33.253662
F 51.023577 32.660370 32.835262
F 42.070777 19.571970 33.523262
F 42.108377 24.753870 22.639662
F 44.047877 28.472070 37.199162
F 33.258477 32.812970 22.381562
F 33.082077 24.826870 29.642162
F 33.244677 32.382670 29.766162
F 42.004977 24.868170 29.862862
F 42.205977 32.398770 29.729462
F 51.088077 19.797170 26.117562
F 48.785777 28.706470 32.501962
F 35.259377 31.147570 33.268562
F 35.325677 23.447870 33.325162
F 44.067877 31.420070 33.339362
F 44.173677 23.387370 33.518962
F 35.466377 28.684170 29.735962
F 35.338477 20.825170 29.720662
F 44.323277 28.658170 29.735262
F 44.455677 21.192970 29.807162
F 35.431177 28.644170 32.382962
F 35.415877 20.979170 32.445862
F 44.248477 28.829170 32.512262
F 44.234777 20.885570 32.563962
F 35.316177 31.102670 36.223962
F 35.238377 23.479770 36.022062
F 44.346977 31.061570 36.116962
F 44.187877 23.250970 36.356962
F 28.403777 24.718970 39.790762
F 28.423177 32.308270 39.763662
F 37.476477 24.750170 39.900962
F 37.682077 32.414270 39.717962
F 46.351577 24.729570 39.775962
F 46.406077 32.608270 39.881962
F 41.988177 32.637870 36.948562
F 44.138577 20.823770 39.840162
F 46.507977 25.007370 22.632862
F 41.849177 27.474270 40.907662
F 44.296177 23.775770 43.390162
F 51.114077 32.690370 25.735262
F 35.271677 31.336370 40.727662
F 35.320677 20.891770 36.894062
F 35.510877 20.786870 22.553462
F 28.407277 27.404370 40.644662
F 48.761277 28.834070 29.807162
F 28.415077 19.568070 40.456762
F 37.362577 27.348570 40.832362
F 35.218577 28.670770 39.872262
F 37.406177 19.573370 40.591362
F 46.441177 27.382570 40.607662
F 33.034477 32.373870 37.134662
F 46.440277 19.676970 40.836062
F 28.488677 24.619870 36.959262
F 28.513077 32.370470 37.022262
F 37.545577 24.855370 37.069362
F 37.451577 32.592370 36.962462
F 46.374377 24.525470 36.978762
F 46.243677 32.470570 37.146562
F 30.712577 31.103570 40.672762
F 30.730477 23.457570 40.580662
F 39.879677 31.106370 40.583762
F 39.670477 23.542070 40.748162
F 51.119777 27.458870 29.071462
F 48.608477 23.482870 40.905162
F 30.569477 28.490070 37.211162
F 30.799077 20.916970 37.133662
F 39.579777 28.682070 37.011062
F 39.788977 20.783970 37.213962
F 48.839277 28.682970 39.835362
F 48.648577 21.006270 37.036062
F 30.703577 28.661870 39.817162
F 30.743677 20.945070 39.733562
F 39.675077 28.512170 39.929062
F 39.639777 20.931570 40.038962
F 53.223477 31.660370 29.040162
F 48.936077 28.629170 22.604562
F 35.123377 28.542670 37.135462
F 32.818377 19.649970 40.766862
F 41.836177 24.770470 37.062362
F 35.242577 20.828170 39.554762
F 33.057577 24.704070 37.053762
F 44.165977 31.364770 40.615662
F 33.192777 24.776370 39.743662
F 32.837777 32.472670 39.831062
F 41.928977 25.000870 39.798362
F 42.007177 32.508470 39.640962
F 28.252977 27.377070 43.434062
F 28.715277 32.532570 22.415462
F 44.106977 23.500770 40.582462
F 43.942977 28.678170 39.961462
F 35.519977 28.699470 22.601062
F 53.137777 23.665170 36.189862
F 35.313577 23.300570 40.668562
F 46.814877 24.842670 29.882562
F 48.700977 20.910270 39.864362
F 48.751677 31.300470 40.688862
F 44.544577 21.078670 22.620562
F 39.958677 28.467870 22.251762
F 28.887977 24.783570 22.534062
F 35.277977 31.347670 43.473162
F 41.761177 27.588770 43.677462
F 30.737977 31.226970 43.394062
F 46.427277 27.486570 43.319462
F 28.374377 19.647770 43.191962
F 53.632877 28.833470 22.706962
F 53.314477 23.779470 40.781362
F 32.724477 19.481170 43.409762
F 37.546677 27.291170 43.441962
F 53.101277 31.428170 36.447662
F 44.176077 31.395770 43.400962
F 39.601977 31.415170 43.472362
F 39.676077 23.439770 43.449762
F 46.728177 20.017570 43.531862
F 53.336977 31.601570 43.504162
F 53.373177 23.756570 43.634262
F 28.384677 24.862670 47.105962
F 28.354777 32.394070 46.945862
F 37.357077 24.654870 47.118062
F 35.244777 31.182570 48.059462
F 48.810377 23.685070 48.026962
F 46.236177 32.757570 46.968862
F 28.283377 26.995870 50.709262
F 37.391877 32.669270 44.487862
F 28.208477 19.519970 50.454362
F 37.426977 27.108370 50.648962
F 46.399377 24.750670 54.529462
F 37.477377 19.550770 50.599062
F 44.292677 23.705070 50.754462
F 50.868877 32.765670 54.507762
F 30.150177 23.365270 65.234162
F 28.442677 27.365870 47.997662
F 48.527077 31.574570 62.742362
F 28.502577 19.361470 47.719362
F 37.471277 27.251070 47.971862
F 48.690377 21.084370 58.965162
F 46.468177 32.724470 44.212862
F 48.716277 28.827170 47.147962
F 41.837777 32.556770 44.350862
F 28.495077 32.424870 44.249962
F 30.709277 28.671070 44.294262
F 53.019777 21.258570 54.745462
F 50.967577 32.621070 44.404162
F 53.443477 28.918970 47.183262
F 51.087577 27.581770 47.850262
F 53.258977 31.435470 48.249862
F 30.645277 31.163570 47.920662
F 30.691777 23.481070 47.919762
F 39.728777 31.095370 48.265262
F 39.817477 23.529570 47.962062
F 48.578177 28.815270 51.724062
F 44.047777 28.670470 47.054162
F 48.585677 23.698570 50.746662
F 53.033077 31.527470 50.970162
F 50.953677 24.915470 54.551462
F 53.130677 29.064370 62.062062
F 50.998577 32.818770 47.112762
F 52.994977 23.999070 62.736962
F 30.626977 28.550870 47.135462
F 30.556277 20.911770 46.967562
F 39.641777 28.626770 47.099162
F 37.505677 19.518270 47.891462
F 46.402477 24.922070 47.100962
F 48.988377 21.267470 44.332762
F 30.474077 31.050470 50.735662
F 30.580277 23.414770 50.725662
F 39.649477 31.101870 51.047662
F 39.866077 23.380770 50.784362
F 48.448977 31.384270 50.672862
F 46.487177 24.881570 51.851162
F 32.831977 24.752970 46.956362
F 32.893377 32.449370 47.130462
F 42.063177 24.867970 47.100862
F 41.725777 32.601070 47.177762
F 51.020477 24.895270 51.762262
F 46.502377 19.772270 50.681162
F 32.769177 27.195470 50.822562
F 48.590577 28.806170 59.093462
F 32.956977 19.562570 50.920762
F 42.057777 27.304470 50.737662
F 53.204777 21.231670 59.039662
F 42.003677 19.753370 50.677062
F 44.181977 28.705570 44.309562
F 46.417477 19.831570 58.096062
F 50.991077 19.932670 65.255662
F 32.971477 27.456470 48.048962
F 53.056177 31.646970 58.211762
F 39.643877 20.886470 44.341162
F 41.951477 27.499470 48.098762
F 46.449477 25.000970 44.402762
F 42.084277 19.934670 47.907562
F 39.578777 31.350770 58.143262
F 50.928977 19.701770 58.436062
F 53.241277 21.273570 61.729762
F 53.194177 31.613970 55.361662
F 34.813677 31.201470 65.330662
F 41.704277 19.806470 65.180662
F 52.968377 28.895070 54.468362
F 50.748877 27.766670 62.891062
F 32.960677 24.735370 44.228962
F 35.130377 20.790070 47.042062
F 34.922277 23.355270 47.935262
F 44.066377 31.200270 47.975862
F 39.666077 20.905870 47.135662
F 51.001677 19.790470 62.479162
F 50.706977 32.892070 61.724662
F 48.442177 28.971670 61.910162
F 44.345677 21.101970 51.520062
F 35.300877 28.510870 47.046662
F 32.944677 19.618270 48.204662
F 44.441577 21.209270 47.014562
F 53.393477 23.738670 47.964962
F 35.102477 30.866870 50.792062
F 35.033877 23.510970 50.711562
F 43.935377 31.276070 50.688862
F 42.005477 24.740070 51.799862
F 28.329177 24.395770 54.116962
F 28.197177 32.354470 54.267862
F 37.428477 24.728370 54.312362
F 51.217277 25.120870 44.603162
F 46.429477 27.358170 50.836262
F 46.272177 32.615170 54.429362
F 28.198577 27.389670 57.806962
F 37.626277 32.446970 47.117162
F 28.325877 19.568770 57.881562
F 37.347377 27.372970 57.883762
F 53.378477 29.013970 44.450062
F 37.454677 19.819570 57.927062
F 46.269477 27.617370 58.117762
F 44.157377 20.976070 59.079062
F 53.096477 21.146570 51.894162
F 28.242177 27.011170 55.122562
F 32.297277 27.058970 65.089262
F 28.305877 19.407870 55.172062
F 37.406977 27.284970 55.179462
F 44.093877 31.228870 62.500362
F 37.372177 19.298570 55.048362
F 48.659477 21.115570 51.769462
F 35.331077 28.672670 44.275762
F 28.160077 32.665170 61.574562
F 28.098877 24.441170 51.439262
F 28.200477 32.318770 51.404562
F 37.517677 24.558970 51.446162
F 37.339877 32.351470 51.724962
F 48.698377 23.706970 55.540162
F 46.143877 32.734470 51.722362
F 30.511377 31.000970 55.162362
F 30.650977 23.240070 55.229562
F 39.608777 28.514270 54.455762
F 39.772777 23.413770 57.843362
F 48.706677 31.266770 57.842762
F 43.999077 20.887570 54.304162
F 30.534477 28.483070 51.632462
F 30.542277 20.808470 51.393962
F 39.633377 28.367370 51.753362
F 39.525977 20.870070 51.579662
F 50.789177 27.531770 55.375062
F 50.792777 19.962870 55.730562
F 30.358077 31.179370 57.951562
F 30.486177 20.749670 54.066462
F 32.517677 19.246770 65.026262
F 39.535777 20.718870 54.241062
F 46.365577 27.282670 55.381062
F 46.404777 19.603670 62.645762
F 53.188677 23.656370 50.760762
F 30.426477 23.500470 57.831762
F 39.545177 31.117970 55.273062
F 41.859877 24.866070 58.681062
F 46.504377 19.898370 47.920462
F 35.133477 20.902570 44.282362
F 32.846477 24.598970 54.424362
F 32.711077 32.183370 54.378562
F 39.634677 23.277270 55.176862
F 53.329077 21.066470 47.196962
F 44.386477 21.114570 44.284962
F 50.840977 27.488870 50.815362
F 32.800477 27.174770 57.995762
F 53.016577 31.733870 62.697162
F 32.780277 19.600270 57.853362
F 42.016677 27.526470 57.931562
F 53.043577 23.746270 55.689562
F 41.895577 19.634270 58.101562
F 44.250377 28.706170 51.659362
F 41.720477 32.405770 54.478362
F 27.851077 27.133470 65.181162
F 32.950077 27.200470 55.195462
F 37.526377 24.813870 44.315662
F 32.765277 19.593370 55.110462
F 30.528377 28.432470 54.320362
F 37.160777 27.328270 65.121462
F 41.768877 19.680470 55.348262
F 44.050277 21.080070 61.957262
F 50.785477 27.672770 58.126162
F 48.641477 28.854070 44.431562
F 32.808577 24.591670 51.657262
F 32.790077 32.369370 51.645162
F 41.963577 24.683470 54.519762
F 41.763877 32.529070 51.824762
F 48.675677 20.925370 61.752862
F 53.229177 21.206570 44.708262
F 34.913777 31.025670 55.278362
F 35.232077 23.377370 55.057962
F 43.977977 31.237270 55.325462
F 44.238677 23.382270 55.338262
F 35.138077 28.267570 51.562862
F 35.180077 20.848370 51.458762
F 41.845877 27.309470 55.275362
F 48.527677 23.579570 58.249562
F 35.252477 28.441970 54.247062
F 35.175577 20.702570 54.222562
F 44.089277 28.613270 54.348262
F 46.317777 19.898670 55.332762
F 34.881477 31.059470 57.984262
F 35.112577 23.366670 57.777062
F 44.252777 31.409370 58.141762
F 44.134277 23.497170 58.134062
F 28.133177 24.751870 61.501262
F 41.856177 24.935770 44.478262
F 37.010077 24.862770 61.302462
F 37.284377 32.450470 61.747162
F 46.396777 24.956570 61.830662
F 46.232077 32.600170 61.655862
F 28.423877 24.828970 44.390462
F 52.995677 29.067870 59.079462
F 32.755777 32.384770 58.894662
F 37.073177 32.504070 54.438662
F 44.042977 28.622170 61.605762
F 32.841877 24.604670 58.662662
F 50.827677 25.049070 59.260162
F 35.076677 20.773870 58.682862
F 34.820277 23.495770 62.188362
F 28.215477 27.334370 62.458362
F 34.954777 20.808770 61.499462
F 28.155277 19.466770 62.155462
F 37.178577 27.296170 62.481462
F 46.417277 27.464070 48.177662
F 37.264777 19.511870 62.289662
F 46.193677 27.561470 62.615962
F 32.991277 32.493270 44.394262
F 50.732477 32.762070 58.997362
F 28.239277 24.814870 58.764962
F 28.015477 32.523870 58.864462
F 37.336377 24.658570 58.496562
F 46.165677 27.555870 65.444562
F 46.139477 24.993370 59.047762
F 30.552177 20.819670 44.314862
F 30.448777 31.231970 62.520662
F 30.397077 23.625570 62.417262
F 39.580677 31.018770 62.519262
F 39.316777 23.633570 62.360262
F 51.138677 19.925070 48.138462
F 48.747877 31.531970 48.006662
F 30.539577 28.488670 58.872662
F 30.568577 20.917370 58.604062
F 39.539077 28.723070 58.830562
F 39.610877 21.058570 58.911762
F 37.233177 32.362270 58.908662
F 41.489777 27.424270 65.221662
F 30.386177 28.552670 61.620662
F 30.373977 21.134170 61.396562
F 39.440777 28.511570 61.604862
F 39.250377 20.989570 61.537562
F 48.602477 31.398970 55.184562
F 53.112277 28.766770 51.815662
F 50.904577 19.759270 51.084162
F 50.724077 32.724870 51.595362
F 34.823777 31.093670 62.397362
F 44.294577 23.618470 48.080462
F 50.790577 25.203870 61.988862
F 41.909277 32.627270 58.899662
F 32.607277 24.753970 61.439162
F 32.745877 32.460770 61.647962
F 44.020077 23.773870 62.635162
F 41.757877 32.630770 61.705562
F 39.394677 31.301170 65.212962
F 53.097977 23.916370 58.398462
F 48.893077 21.120870 47.117662
F 34.949177 28.462270 61.566062
F 41.730377 24.748170 61.433562
F 51.146777 25.025670 47.288862
F 46.518777 32.628770 58.817262
F 39.589077 28.775670 44.421562
F 48.632577 23.691670 62.826662
F 35.050877 28.578370 58.726962
F 44.101877 28.914270 58.911362
F 32.769577 27.347470 62.491962
F 48.658277 21.078970 54.617062
F 32.539477 19.535570 62.236862
F 41.713477 27.212770 62.403662
F 48.601477 28.854570 54.474562
F 41.563777 19.993970 62.322262
F 28.202877 19.373870 64.973862
F 30.392777 30.980570 65.204062
F 37.028677 19.538870 65.018062
F 34.684677 23.425270 65.065662
F 43.892177 31.241570 65.255062
F 39.254677 23.364670 65.083462
F 43.715277 23.477870 65.329262
F 48.538077 31.396670 65.490862
F 48.534877 23.674870 65.472862
F 46.467077 19.764470 65.349762
F 50.852077 17.486070 54.539862
F 50.897077 27.653970 65.547262
F 50.759877 17.156170 61.991662
F 28.307177 35.118570 58.008562
F 53.160277 31.544670 65.618362
F 48.721377 31.406770 43.478162
F 28.233777 24.553870 68.676762
F 27.895577 32.319870 68.730762
F 36.952777 24.452170 68.896162
F 37.201377 32.098770 68.878462
F 46.088677 24.760070 68.918962
F 52.926577 31.528070 70.133162
F 27.943577 27.079270 72.135662
F 48.674177 21.035970 66.150862
F 27.994477 19.331370 72.176362
F 37.046977 27.015370 72.400162
F 52.835577 28.779970 80.821062
F 37.084677 19.715370 72.435862
F 46.295377 27.333970 72.519262
F 52.896377 21.143470 76.210762
F 46.003277 19.747670 72.491462
F 28.068177 27.164470 69.474862
F 45.407277 19.345770 86.972362
F 28.078777 19.237870 69.438962
F 37.070877 26.977470 69.690662
F 53.029577 23.936170 70.074362
F 36.906777 19.585070 69.791662
F 46.054177 27.363370 69.917262
F 37.001777 24.619970 66.051262
F 46.197677 19.733070 69.780062
F 32.475877 32.388170 66.150062
F 37.093377 32.305270 66.242362
F 50.584077 19.948970 69.852162
F 27.632377 26.719670 84.394162
F 52.618677 28.910870 83.607762
F 50.615077 25.219170 69.039162
F 30.221677 31.165270 69.636662
F 30.426677 23.338970 69.711662
F 39.561377 31.125470 69.807062
F 39.421677 23.298070 69.748462
F 53.153877 21.080070 66.426562
F 48.472577 23.534770 69.808762
F 34.410077 23.150570 84.003662
F 50.201077 32.302170 83.767362
F 50.821877 32.757070 66.277562
F 27.715977 19.389970 79.301562
F 48.030877 20.881370 80.551662
F 52.796177 24.015370 72.721062
F 30.376977 28.480070 68.778262
F 30.307977 20.661070 68.626062
F 39.395877 28.393770 68.904362
F 39.091177 20.841870 68.783962
F 52.565977 31.384170 84.743962
F 48.367277 20.885970 68.843162
F 30.079077 30.818970 72.281862
F 30.302777 23.316670 72.484462
F 39.394277 31.001170 72.560262
F 39.463677 23.297670 72.630262
F 50.666077 27.661570 72.716162
F 48.558877 23.734070 72.429462
F 32.614777 24.600670 68.882062
F 32.548877 32.553570 68.954662
F 41.588477 24.640370 68.897462
F 41.676877 32.618370 68.878762
F 27.844977 32.141270 80.457462
F 52.661677 21.029970 83.423262
F 32.559777 27.264770 72.344162
F 30.362177 20.792470 65.868562
F 32.513677 19.682870 72.264662
F 41.695477 27.265070 72.634362
F 50.397077 32.506170 81.025862
F 41.451977 19.471070 72.429862
F 52.949577 21.326370 69.147762
F 32.396077 24.541770 66.090762
F 34.698577 20.706570 65.798062
F 32.732177 27.307970 69.576062
F 50.481877 27.558770 80.034062
F 32.703177 19.386370 69.485762
F 41.623877 27.267970 69.830662
F 52.946377 28.783270 76.432762
F 41.546477 19.866970 69.634762
F 27.792777 19.084270 84.017462
F 50.307077 19.589470 84.238862
F 50.586477 19.821270 72.587962
F 52.917377 28.934670 73.676262
F 48.368177 31.290470 70.048662
F 50.764977 25.097570 66.378862
F 40.958877 19.081170 87.250062
F 27.748477 24.254470 75.872562
F 27.781277 31.956870 83.273962
F 34.783977 31.220770 69.749662
F 34.784777 23.189670 69.429562
F 43.961577 31.093370 72.693862
F 46.043077 32.574170 73.591462
F 31.898277 26.859470 86.909262
F 46.148877 32.396370 69.046762
F 50.502277 19.689870 77.140962
F 48.277177 28.805870 69.126062
F 35.004377 28.620570 68.878462
F 34.845077 20.740670 68.487062
F 43.921877 28.545570 68.820962
F 43.858977 21.070470 68.686262
F 34.792077 31.122370 72.481462
F 34.690577 23.425070 72.402462
F 50.429477 32.663270 73.486562
F 43.777077 23.373370 72.615562
F 53.094077 28.847670 66.521462
F 27.775277 32.072370 75.866662
F 37.044877 24.572570 76.049062
F 36.919477 32.162970 76.192962
F 45.932177 24.767670 76.228862
F 46.033877 32.558870 76.521662
F 27.795877 26.869970 79.520262
F 48.495677 28.715870 66.322862
F 39.322177 28.702070 66.123562
F 36.825377 27.169470 79.898362
F 52.829777 28.943970 69.338162
F 36.998777 19.589170 79.600262
F 45.952677 27.376070 79.948762
F 27.585577 24.218570 83.252462
F 45.880377 19.445970 79.707062
F 27.744677 26.999770 76.847062
F 52.670977 23.586870 80.039262
F 27.859077 19.156270 76.699462
F 36.933777 27.209170 76.933962
F 52.989777 23.796470 77.323562
F 36.894777 19.344170 76.900762
F 46.021177 27.323670 77.299262
F 48.249477 31.382370 72.745062
F 45.915977 19.466670 77.022762
F 27.982677 24.492670 73.147162
F 27.880377 32.211970 73.146362
F 37.058077 24.522970 73.305562
F 37.111477 32.233570 73.388762
F 46.317177 24.740970 73.494062
F 53.111777 31.548670 77.357062
F 30.069577 30.833270 76.833862
F 30.001277 23.127870 76.843762
F 39.211877 30.943570 76.923062
F 39.117377 23.277670 77.181362
F 48.305477 31.339670 77.269962
F 48.105277 23.398970 79.832562
F 30.142577 28.330270 73.152862
F 30.192977 20.624270 73.101262
F 39.559277 28.455770 73.377462
F 39.303377 20.813270 73.400862
F 48.340577 28.812470 73.603562
F 48.405977 21.025570 73.300362
F 29.932777 28.346770 75.908862
F 30.151577 20.347670 75.949062
F 39.163977 28.419270 76.045762
F 39.148177 20.784070 76.147962
F 48.280177 28.694770 76.365362
F 48.199177 20.938170 75.999062
F 30.072877 30.646170 79.718662
F 30.218877 23.101670 79.519162
F 39.007177 31.121270 79.544062
F 38.995477 23.146570 79.875862
F 48.219477 31.287170 80.110762
F 50.656377 27.484570 77.362362
F 32.224477 24.503970 75.958262
F 32.441377 32.008570 76.051062
F 41.530477 24.623870 76.377462
F 41.493877 32.109170 76.163462
F 48.282277 23.460670 77.121262
F 41.623177 32.506370 66.210762
F 32.231477 26.958170 79.641962
F 52.554577 23.618770 84.232062
F 32.355677 19.512170 79.649062
F 41.362977 27.375270 79.947062
F 52.784977 21.345270 73.499762
F 41.521177 19.446470 79.809362
F 50.447177 24.833970 80.685362
F 52.960877 31.539670 72.920262
F 34.726677 28.561370 66.077962
F 32.232077 27.019070 77.005462
F 36.431177 26.794670 86.984262
F 32.502077 19.295170 76.932362
F 41.388977 27.106770 77.269462
F 43.355777 20.745670 83.395562
F 41.350277 19.510770 77.029462
F 50.627977 24.861670 76.566262
F 50.579577 27.727470 70.085362
F 30.128077 28.483970 66.033962
F 32.537877 24.737670 73.370562
F 32.398477 32.050370 73.404362
F 41.524177 24.591470 73.624162
F 41.577577 32.166570 73.465562
F 50.529777 25.095270 73.783062
F 47.953877 23.365170 84.152662
F 34.755177 30.987670 77.173062
F 34.623577 23.282270 76.848462
F 43.852977 31.168970 77.137762
F 43.778077 23.426570 77.251362
F 34.779177 28.480270 73.512262
F 34.819377 20.952270 73.351262
F 43.845177 28.333570 73.561962
F 43.611677 20.840570 73.450162
F 34.596377 28.386970 76.188262
F 34.755477 20.702370 76.073262
F 43.699777 28.586670 76.330162
F 43.622577 20.693570 76.128762
F 34.416977 31.088270 79.809662
F 34.608777 23.249970 79.509362
F 43.582177 31.130470 79.888562
F 43.677077 23.525770 79.862262
F 46.133477 24.810770 66.131062
F 46.091477 32.711770 66.247462
F 36.672877 24.438170 83.489762
F 36.458277 32.008370 83.320362
F 45.682877 24.648870 83.355762
F 45.652177 32.229370 83.495162
F 43.100877 22.957270 87.318162
F 41.381977 24.805770 66.183462
F 47.368777 30.843970 87.315662
F 34.327277 30.618770 84.132962
F 34.226577 28.115570 83.290162
F 52.745677 21.069170 80.791062
F 34.086977 23.040370 86.788262
F 29.731077 23.040570 86.865862
F 52.982577 31.572970 80.081462
F 38.638477 30.779870 86.901462
F 50.343677 19.729570 79.845062
F 43.848977 23.561670 69.850262
F 36.583477 26.987070 84.214662
F 34.703177 20.743270 80.362862
F 36.715377 19.415270 84.236962
F 45.754077 27.115070 84.515962
F 50.635777 32.534970 69.149762
F 45.631077 19.392470 84.169462
F 27.923377 24.203870 80.485762
F 47.810377 23.303970 86.835062
F 36.709877 24.529870 80.631462
F 36.682677 32.329370 80.764262
F 45.966577 24.634670 80.719862
F 45.919777 32.461970 80.809362
F 29.976777 30.640470 84.227662
F 29.867977 23.150170 84.239262
F 38.786177 30.858870 84.245562
F 38.864677 23.233070 84.452962
F 48.015177 30.998370 84.480962
F 48.121877 20.777270 83.331362
F 29.945077 28.120870 80.488762
F 29.940777 20.539570 80.465062
F 39.059077 28.585070 80.603062
F 39.169877 20.591670 80.760062
F 48.221777 28.627270 80.897762
F 28.054877 32.279670 65.894662
F 29.735577 28.066770 83.200662
F 29.883177 20.669470 83.121762
F 38.887977 28.406870 83.261062
F 38.980777 20.655170 83.466562
F 47.925377 28.328970 83.604562
F 27.962277 24.583970 66.046662
F 43.050977 30.847370 87.108262
F 34.142877 30.528270 86.959062
F 44.146777 20.969570 65.883962
F 27.482677 26.615670 87.117662
F 43.703677 20.833270 80.644362
F 34.460877 28.451870 80.559262
F 32.138677 24.347970 83.202162
F 32.200677 32.072070 83.179262
F 41.205377 24.482970 83.352362
F 40.981277 32.221570 83.306562
F 27.580177 18.905670 86.707462
F 41.090177 26.810270 86.929862
F 39.249177 20.771170 66.002462
F 50.741677 32.557070 76.267662
F 50.232177 24.924770 83.546762
F 50.364977 27.488070 84.412162
F 43.572377 28.445870 83.627062
F 43.424877 23.325870 84.386962
F 32.137277 19.032170 86.737462
F 43.177077 31.075170 84.303162
F 43.639277 28.559170 80.847862
F 32.005377 26.840170 84.221062
F 41.300077 32.428870 80.594562
F 32.134477 19.286070 84.028962
F 41.282477 27.117470 84.301662
F 34.398977 20.620470 83.126162
F 41.288677 19.230470 84.462162
F 45.414477 34.591870 87.150762
F 43.801377 31.052570 70.000662
F 45.445577 26.809970 87.215962
F 32.275377 24.341970 80.495262
F 32.072177 32.213670 80.355962
F 41.392377 24.583970 80.713262
F 43.835677 28.620670 66.136562
F 29.744577 30.730770 86.951362
F 50.540977 17.201770 76.109162
F 36.477277 19.067970 86.981962
F 32.151277 34.436070 84.175262
F 49.935177 19.274970 87.077962
F 38.651277 23.093570 87.139862
F 50.155577 26.791470 87.081162
F 27.943577 34.949470 72.229962
F 36.298977 34.617070 86.799862
F 40.875377 34.736070 87.162062
F 52.430977 23.338370 87.000062
F 31.847777 34.602070 86.921662
F 27.649677 34.468870 83.967262
F 27.550777 34.745170 79.393162
F 27.821777 34.636770 76.484462
F 32.498177 34.663870 76.780562
F 27.824677 34.887670 69.527062
F 27.503877 34.336970 86.601862
F 41.288277 35.137570 79.764162
F 36.566977 34.846170 79.901762
F 32.159777 34.837870 79.482862
F 51.997077 30.979770 87.373562
F 50.221277 34.733570 87.331462
F 53.018977 23.819970 65.572362
F 34.119377 27.999970 87.867562
F 34.274277 20.398170 87.731062
F 36.158677 24.035270 90.542462
F 36.291477 31.952970 90.459362
F 45.107077 23.908970 90.551462
F 45.268077 31.761370 90.667262
F 40.895577 24.362770 88.041762
F 47.692177 28.216270 88.219762
F 44.944877 33.771170 99.013762
F 36.302977 26.557470 94.334162
F 27.187477 31.820770 105.096062
F 36.347877 18.830570 94.332862
F 45.195377 26.309870 94.223662
F 35.959677 34.233270 106.295062
F 45.180077 34.088970 94.306062
F 49.503277 25.818870 109.133062
F 35.901677 33.937970 108.935062
F 45.066677 18.624770 94.266862
F 36.136177 26.678170 91.577962
F 31.371477 26.514870 108.774062
F 36.276177 19.070870 91.547462
F 45.140977 26.485570 91.513462
F 27.288377 18.988970 94.237562
F 27.349677 31.689370 95.041662
F 51.728677 30.815670 92.111662
F 27.244977 31.741970 102.403062
F 31.911077 31.852370 87.663062
F 49.621977 18.342070 98.755762
F 49.437577 18.279270 106.152062
F 27.306677 31.895270 97.801062
F 29.638977 30.693470 91.461562
F 29.653177 22.885870 91.636962
F 38.407177 30.692970 91.466862
F 38.333377 22.826270 91.664262
F 49.828577 24.006370 90.651362
F 47.444277 22.671270 91.416462
F 45.241077 32.098070 88.079362
F 45.154377 18.376070 98.717662
F 49.375877 33.705070 109.228062
F 26.979677 26.529570 108.621062
F 49.421977 31.457770 90.855962
F 27.442977 24.218070 95.081162
F 29.714677 28.036170 90.661862
F 29.624177 20.337670 90.431562
F 38.432377 28.080470 90.549362
F 38.495777 20.259770 90.619262
F 27.250277 24.262070 97.712662
F 31.506577 34.125370 108.896062
F 29.653377 30.576170 94.143662
F 29.751177 22.827770 94.406462
F 38.529077 30.439570 94.192462
F 38.431477 22.693170 94.357062
F 47.464577 30.058370 94.361162
F 47.511577 22.406470 94.093862
F 31.826477 24.207770 90.573662
F 31.875077 31.894470 90.414762
F 40.679377 24.372270 90.701462
F 40.770077 31.888870 90.732762
F 31.676377 34.340870 106.302062
F 44.717677 33.775270 106.119062
F 31.750977 26.818170 94.481662
F 27.151577 19.139170 101.415062
F 31.729677 18.969170 94.225462
F 40.611377 26.520570 94.298762
F 51.620277 19.198470 102.598062
F 40.599777 18.499870 94.334362
F 49.549977 26.055270 94.372962
F 47.558577 19.994770 90.705062
F 27.227377 23.989670 104.840062
F 32.002777 26.719270 91.583262
F 31.906877 24.351170 87.799262
F 31.762977 18.925970 91.452262
F 40.650077 27.020770 91.612662
F 27.292077 31.983070 90.687362
F 40.707577 18.954570 91.595962
F 47.701677 20.500670 87.906162
F 49.815977 18.563770 91.498762
F 26.989677 18.921770 105.897062
F 49.151877 33.636470 101.654062
F 36.101777 34.434570 94.136262
F 40.676277 31.981770 88.012662
F 33.780077 30.208670 108.719062
F 31.520477 34.491770 101.267062
F 27.429977 26.759770 94.069562
F 34.080077 30.635070 91.544362
F 34.065177 22.727570 91.559762
F 42.970777 30.508670 91.528962
F 42.892577 22.798970 91.557762
F 45.313377 34.430170 91.549462
F 35.973477 18.514570 108.803062
F 47.430977 27.705670 90.884662
F 47.137777 30.232370 91.829162
F 49.354677 18.112670 101.504062
F 31.389377 18.583970 108.847062
F 34.140677 28.089970 90.644262
F 34.148877 20.211270 90.434862
F 42.950077 28.000370 90.602162
F 43.104277 20.135370 90.944762
F 36.303677 24.114570 87.860862
F 27.294277 24.246270 102.330062
F 34.099777 30.389770 94.288062
F 34.197777 22.817770 94.367862
F 42.891477 30.297670 94.339662
F 42.873777 22.482070 94.209162
F 51.633777 29.819470 94.581162
F 52.001077 19.528670 95.224962
F 47.111277 22.202070 108.944062
F 26.911377 18.866770 108.606062
F 36.454077 23.868670 98.115462
F 36.095977 31.625270 97.611462
F 44.960377 23.499770 97.806262
F 45.158277 31.156070 97.859562
F 38.685877 28.122770 87.649962
F 40.680577 34.348170 94.299262
F 44.615477 18.386270 106.285062
F 36.085277 26.558170 101.626062
F 27.363877 24.005170 90.703962
F 36.411877 18.692170 99.057862
F 44.825077 25.978170 101.332062
F 49.549577 18.431070 94.259662
F 51.866477 28.232670 90.779662
F 52.121777 28.367370 87.977762
F 27.454077 24.112070 87.888862
F 45.067977 18.423670 101.403062
F 36.151177 26.528070 98.798162
F 51.805777 19.523570 105.485062
F 38.233277 29.985270 108.943062
F 44.901777 26.102670 98.629262
F 51.544877 26.947870 105.399062
F 49.654977 32.156470 88.057462
F 40.357377 33.892470 106.157062
F 29.181877 22.675870 108.721062
F 36.252077 24.098970 95.393462
F 36.324077 31.744570 94.977462
F 45.172177 23.655170 95.008562
F 45.201677 31.441870 95.008562
F 29.556477 30.496170 98.749362
F 29.491277 22.827270 98.700762
F 38.300777 30.495770 98.587862
F 38.560977 22.382070 98.981862
F 47.227077 29.926770 98.915662
F 47.057977 22.215970 99.066362
F 29.417377 28.068570 95.216062
F 29.554277 20.141870 95.297362
F 38.394877 27.900370 95.279162
F 38.567677 20.239870 95.141262
F 47.384277 27.402070 95.233062
F 47.404077 19.792470 95.037462
F 29.536277 27.828970 97.848062
F 29.495977 20.232870 97.918262
F 38.484077 27.718570 98.024062
F 38.380877 20.002570 97.872662
F 47.336977 27.329870 97.979162
F 47.446377 19.779270 97.756762
F 29.432577 30.401670 101.530062
F 29.489277 22.827770 101.504062
F 37.912677 30.401270 101.428062
F 38.545677 22.414370 101.623062
F 46.957177 29.850770 101.756062
F 47.106977 22.193670 101.777062
F 31.730777 24.013870 97.994862
F 31.781477 31.948470 97.588562
F 40.650877 23.773270 97.930362
F 40.761677 31.581970 97.908062
F 49.364377 23.315470 98.092962
F 49.522877 31.176970 98.201862
F 31.746977 26.484470 101.747062
F 42.538977 19.680970 105.324062
F 31.444677 18.832770 101.568062
F 40.371477 26.283770 101.644062
F 42.730177 27.506470 102.558062
F 40.552077 18.553370 101.622062
F 49.170477 25.941470 101.792062
F 49.736677 26.541370 91.762262
F 44.984977 26.091570 109.059062
F 31.766777 26.542970 98.874862
F 49.253077 33.556270 106.421062
F 31.739277 18.983670 98.814762
F 40.728077 26.315070 98.800962
F 42.757877 27.473470 105.379062
F 40.712177 18.570370 98.810362
F 49.317377 25.752670 99.057962
F 51.451377 34.600270 98.061262
F 44.745677 33.758470 101.849062
F 31.896677 24.135470 95.201162
F 31.959177 31.934570 94.924362
F 40.616977 23.988670 95.214862
F 40.649077 31.815770 95.161462
F 49.588677 23.480070 95.338962
F 49.560177 31.296670 95.465662
F 33.903177 30.309770 98.735362
F 33.958877 22.599470 98.694462
F 42.872377 30.078270 98.906562
F 42.803677 22.335770 98.907062
F 51.764977 29.655170 99.138262
F 51.643877 22.044670 99.079462
F 34.120477 27.812470 95.148562
F 34.112777 20.088570 95.251962
F 43.143377 27.587970 95.135862
F 42.822777 19.891070 95.271962
F 51.659977 27.263470 95.504362
F 38.191877 22.253470 108.725062
F 33.859277 27.738370 97.874962
F 34.230277 20.040470 98.097562
F 42.877977 27.615270 97.862362
F 42.946277 19.738070 97.934862
F 51.608977 27.153970 98.224862
F 52.106377 19.558370 98.169962
F 33.622877 30.507170 101.356062
F 33.950777 22.762670 101.519062
F 42.529877 30.058670 101.654062
F 42.795277 22.315170 101.516062
F 51.608077 29.737170 101.957062
F 51.545477 21.936170 101.769062
F 53.488777 32.883870 91.642962
F 36.207677 34.319870 98.706262
F 36.142777 24.080970 105.336062
F 36.210977 31.699870 105.173062
F 45.012677 23.570870 105.263062
F 45.017277 31.219970 105.349062
F 27.159677 18.939870 98.651962
F 33.687277 20.199070 105.292062
F 40.197077 31.471770 102.493062
F 49.999677 24.300470 88.044262
F 34.041877 30.348370 106.086062
F 31.704277 23.973670 102.511062
F 40.288177 33.950670 108.852062
F 33.925777 22.663470 106.309062
F 40.295677 34.073270 101.759062
F 35.886177 34.335670 101.509062
F 33.652677 27.699670 105.184062
F 40.497277 33.931470 99.057562
F 36.041477 26.698370 106.177062
F 51.378677 21.932070 106.364062
F 35.796777 18.724570 106.150062
F 44.797577 26.027970 106.282062
F 49.317077 31.100470 102.777062
F 43.156577 20.410770 88.030962
F 49.274977 23.384170 102.685062
F 35.972377 26.139870 108.866062
F 36.217877 23.941770 102.482062
F 35.889777 31.798070 102.344062
F 44.889277 23.567070 102.497062
F 44.955477 31.196470 102.578062
F 29.427177 30.414670 105.896062
F 29.216077 22.722770 106.086062
F 38.193877 30.238770 106.259062
F 38.351477 22.613170 106.026062
F 47.122077 29.785770 106.264062
F 47.101777 22.133770 106.172062
F 29.572777 28.007070 102.514062
F 29.345877 20.318770 102.455062
F 38.249177 27.834670 102.476062
F 38.291977 19.781470 102.556062
F 47.000577 27.310670 102.691062
F 47.183077 19.570570 102.596062
F 29.320377 27.848970 105.086062
F 29.155677 20.248670 105.054062
F 38.392277 27.862770 105.207062
F 38.071577 19.976270 105.127062
F 47.160777 27.213670 105.327062
F 47.149477 19.496870 105.443062
F 29.972377 20.486470 87.712862
F 47.068777 29.852670 109.019062
F 52.055877 22.502770 91.353162
F 40.636277 23.731270 102.632062
F 27.446777 31.940070 87.872062
F 31.549277 31.949170 102.411062
F 31.676477 23.869970 105.160062
F 31.645177 31.701970 105.069062
F 40.770477 23.817870 105.286062
F 40.601877 31.323070 105.226062
F 49.469277 23.338170 105.210062
F 49.360577 31.037470 105.440062
F 52.165777 20.033170 90.434462
F 51.423877 29.527670 106.415062
F 33.772477 22.415170 108.971062
F 45.324377 18.667770 91.505762
F 42.716777 22.234370 106.155062
F 33.873077 27.954870 102.440062
F 51.518977 27.092470 102.681062
F 36.048677 18.570870 101.735062
F 40.389777 26.337370 109.090062
F 31.527877 26.405670 105.986062
F 42.928377 19.784970 102.516062
F 31.458077 19.069570 106.138062
F 40.442077 26.429070 106.344062
F 42.825277 30.081270 106.217062
F 40.261177 18.382170 106.008062
F 49.237277 25.799170 106.347062
F 36.361677 32.004970 87.756462
F 44.955777 18.432270 108.983062
F 49.039577 33.646070 98.931962
F 52.559077 20.548570 87.651562
F 29.752477 28.197970 87.802462
F 29.383877 30.501570 108.699062
F 51.715277 22.022670 94.101562
F 38.748177 20.459770 87.872962
F 49.556777 33.782670 94.317662
F 43.190977 28.227270 87.803162
F 33.823677 20.118470 102.476062
F 49.381477 18.192770 108.962062
F 45.494777 24.275570 87.877262
F 27.243777 19.256770 91.433162
F 40.594777 34.543170 91.533962
F 27.371977 26.780370 91.230062
F 49.649577 34.139570 91.656562
F 27.469777 34.267970 101.262062
F 36.233877 34.545770 91.474962
F 42.424677 22.467170 108.887062
F 27.091077 34.276770 108.904062
F 40.380477 18.458770 108.832062
F 27.287577 26.798470 98.780762
F 31.698977 34.429270 98.617662
F 31.791777 34.504370 93.960362
F 27.309277 26.744370 101.438062
F 31.960677 34.407870 91.308162
F 44.621977 33.806170 108.878062
F 27.138277 26.693970 105.964062
F 27.267477 34.339570 98.559562
F 27.138377 34.329770 106.132062
F 27.433277 34.470070 94.104362
F 42.597977 29.929170 108.928062
F 27.451777 34.607970 91.491262
F 51.513877 34.639070 105.530062
F 51.513977 21.940670 108.996062
F 53.943977 25.622570 106.480062
F 31.578277 23.906670 109.604062
F 44.923377 31.271170 109.753062
F 35.862377 23.804170 112.434062
F 35.908877 31.449370 112.318062
F 44.765677 23.514570 112.762062
F 44.927777 31.221670 112.542062
F 40.465977 18.363570 113.405062
F 47.227077 19.667370 109.841062
F 51.630077 34.823870 112.813062
F 36.022477 26.226470 116.128062
F 42.831977 27.395170 109.958062
F 44.728477 18.511170 128.048062
F 44.602277 25.997770 116.412062
F 33.323777 29.970770 130.471062
F 31.504277 31.587070 109.740062
F 38.049077 19.907170 117.151062
F 44.805777 33.851970 123.637062
F 35.791577 34.051570 113.321062
F 35.736777 26.212070 113.501062
F 49.414677 18.268170 113.761062
F 36.041477 18.693670 113.543062
F 44.869877 26.103570 113.704062
F 49.108677 33.732670 128.117062
F 44.666377 33.875470 120.786062
F 44.890377 23.555070 110.053062
F 44.604277 33.776370 116.270062
F 44.752577 18.543170 113.563062
F 49.150377 18.503170 128.221062
F 38.262077 19.814470 112.498062
F 31.360177 34.085970 123.547062
F 29.141777 30.336370 113.408062
F 29.254577 22.558070 113.313062
F 38.019377 30.095070 113.440062
F 37.989377 22.487670 113.264062
F 47.189277 29.870170 113.504062
F 47.076077 22.172370 113.635062
F 42.633477 19.772470 109.749062
F 26.860777 26.612770 113.269062
F 49.408377 33.647970 113.597062
F 33.747677 19.822970 109.746062
F 51.577177 21.934970 130.919062
F 37.783777 29.903170 130.824062
F 29.070677 27.813170 112.375062
F 29.273977 19.991470 112.313062
F 38.024077 27.500370 112.653062
F 49.250577 18.261570 120.967062
F 47.189577 27.286170 112.633062
F 47.134777 19.599570 112.711062
F 29.012477 30.306270 116.162062
F 29.248477 22.701670 116.158062
F 37.973977 30.247270 116.135062
F 37.901177 22.302570 116.022062
F 46.930977 29.817470 116.270062
F 46.838877 22.256770 116.263062
F 31.537777 23.844470 112.523062
F 31.378577 31.531270 112.513062
F 40.500977 23.615370 112.709062
F 40.419877 31.201570 112.455062
F 49.330277 23.453870 112.756062
F 49.444577 31.048170 112.826062
F 31.520577 26.392970 116.057062
F 31.127677 34.066370 127.940062
F 31.350277 18.819270 116.040062
F 40.345877 26.127770 116.474062
F 44.907477 18.364770 116.231062
F 31.061577 26.051470 130.755062
F 49.120677 25.897170 116.128062
F 40.248077 18.509670 123.323062
F 40.235677 33.857070 121.103062
F 31.243477 26.475170 113.382062
F 40.240577 33.889370 128.137062
F 31.511377 18.618570 113.236062
F 40.316577 26.240970 113.738062
F 35.862577 33.963370 123.507062
F 51.770277 19.466070 127.388062
F 49.320177 25.987570 113.508062
F 29.135577 27.859070 109.715062
F 27.186877 31.756170 109.614062
F 40.278077 18.516470 116.114062
F 44.674377 33.964770 128.005062
F 49.472577 33.590870 116.268062
F 33.666877 19.947470 116.933062
F 40.137777 33.689370 113.420062
F 27.008277 23.804270 119.743062
F 33.675077 30.216670 113.299062
F 33.900277 19.910670 112.506062
F 42.673177 30.029770 113.545062
F 42.622577 22.299970 113.576062
F 51.470477 29.614270 113.840062
F 51.652477 22.295870 113.716062
F 36.035077 23.588570 109.745062
F 33.766677 27.633770 109.567062
F 49.326677 31.050270 110.115062
F 29.099677 20.111370 109.595062
F 38.082677 27.558570 109.959062
F 26.941277 31.834070 116.896062
F 33.615477 27.772170 112.477062
F 35.809277 18.554170 116.234062
F 42.611077 27.524070 112.692062
F 42.599777 19.792370 112.630062
F 51.524777 27.119370 112.821062
F 51.825777 19.612070 112.909062
F 33.494277 30.305970 116.015062
F 33.749877 22.473170 113.474062
F 42.523577 29.975670 116.331062
F 42.508377 22.140370 116.351062
F 51.487577 29.557970 116.532062
F 51.542877 21.920470 116.414062
F 44.800577 18.429670 120.683062
F 27.052477 24.060870 112.419062
F 35.846777 23.628670 119.927062
F 35.768277 31.581170 119.781062
F 44.709577 23.396970 120.233062
F 44.920477 31.348670 119.905062
F 35.800677 34.049370 127.963062
F 42.570977 19.487070 124.327062
F 35.768177 34.137970 120.693062
F 35.620677 26.274670 123.441062
F 31.380377 34.140070 113.329062
F 35.814477 18.491170 123.480062
F 44.602577 25.841970 123.642062
F 26.940977 23.806870 109.648062
F 51.780177 19.345170 110.195062
F 31.428277 34.191470 116.007062
F 49.317877 18.050070 123.748062
F 33.663377 19.937470 124.283062
F 35.886977 26.168870 120.656062
F 35.793777 18.371670 130.778062
F 51.237577 34.884570 120.241062
F 44.629777 25.900870 120.877062
F 44.801377 18.477070 130.717062
F 31.366577 18.573170 130.472062
F 51.666977 34.962270 110.055062
F 33.623277 19.692270 126.956062
F 35.923277 23.767970 117.294062
F 35.691877 31.579470 117.049062
F 44.747777 23.538270 117.516062
F 44.835077 31.174570 117.155062
F 29.231977 30.225070 120.684062
F 29.161577 22.522970 120.717062
F 38.069777 30.250370 120.688062
F 38.196577 22.286670 120.933062
F 46.987477 29.928370 120.840062
F 47.092477 22.195970 120.977062
F 29.148677 27.673170 116.885062
F 29.250177 20.173170 116.972062
F 38.191777 27.667970 117.066062
F 38.066577 19.746970 119.957062
F 46.924877 27.235670 117.181062
F 47.169577 19.507070 117.185062
F 29.116277 27.569670 119.628062
F 29.066177 20.020970 119.720062
F 38.229977 27.659170 119.783062
F 35.853877 18.450370 120.796062
F 46.922277 27.141070 120.028062
F 47.065277 19.553270 119.905062
F 29.006477 30.180870 123.307062
F 29.099077 22.481870 123.390062
F 37.980277 30.026470 123.444062
F 38.076377 22.476970 123.551062
F 47.012377 29.846170 123.635062
F 47.004277 22.094470 123.772062
F 31.487777 23.659470 119.667062
F 31.421577 31.578470 119.704062
F 40.296477 23.483270 119.745062
F 40.382977 31.282670 119.983062
F 49.380777 23.271270 119.931062
F 49.343777 30.963570 119.864062
F 31.274177 26.267770 123.478062
F 26.900477 34.275370 120.618062
F 31.652177 18.583270 123.073062
F 40.091277 26.190770 123.579062
F 38.146677 19.795970 109.766062
F 44.711577 33.674570 113.554062
F 49.345277 25.995770 123.544062
F 35.950577 31.368570 109.661062
F 35.924377 33.916970 116.056062
F 31.323677 26.319170 120.716062
F 49.499777 18.238270 116.475062
F 31.403077 18.640470 120.415062
F 40.358077 26.056370 120.615062
F 26.567477 34.019870 130.392062
F 28.978977 22.241770 130.621062
F 49.183677 25.802570 120.887062
F 33.433777 27.706670 124.161062
F 42.431477 22.151370 130.834062
F 31.645577 23.729370 116.918062
F 31.398777 31.686070 116.984062
F 40.284077 23.445770 117.057062
F 40.280177 31.260270 117.282062
F 49.146877 23.293970 117.176062
F 49.281877 31.060670 117.133062
F 33.578577 30.216470 120.773062
F 33.507677 22.451270 120.671062
F 42.689777 30.092770 120.888062
F 42.405077 22.083870 120.848062
F 51.517377 29.756970 120.990062
F 51.541377 19.554070 120.034062
F 33.774077 27.571170 116.851062
F 33.940477 22.465270 116.162062
F 42.513077 27.404970 117.327062
F 42.626277 19.516170 117.074062
F 51.338477 27.081170 117.484062
F 51.830677 19.397270 117.402062
F 33.759077 27.659070 119.721062
F 33.703577 19.980970 119.617062
F 42.584177 27.368070 119.897062
F 42.569377 19.656270 119.789062
F 51.564477 26.914670 120.238062
F 51.460677 19.477070 124.641062
F 33.461777 30.179870 123.406062
F 33.504677 22.545670 123.399062
F 42.529177 29.838070 123.483062
F 42.513677 22.100870 123.498062
F 51.483877 29.620270 123.614062
F 51.509877 22.039470 120.967062
F 40.454677 31.274470 109.808062
F 33.358677 27.658170 126.910062
F 35.789377 23.462370 126.912062
F 35.844677 31.395970 127.047062
F 44.715277 23.341170 127.238062
F 44.816477 31.206070 127.407062
F 35.758677 33.617470 130.661062
F 51.542477 27.092570 127.267062
F 51.486477 22.134970 128.302062
F 35.476077 26.194270 130.602062
F 49.364577 23.144870 110.035062
F 33.596377 22.245170 127.936062
F 40.224877 23.615070 109.899062
F 38.130977 22.243470 130.642062
F 47.229777 27.337770 109.925062
F 35.560677 25.952270 127.797062
F 33.605477 22.332370 130.628062
F 35.943077 18.260270 127.998062
F 44.609877 25.935270 128.214062
F 27.134177 18.714570 113.237062
F 40.189077 33.791670 116.214062
F 40.254677 31.268070 124.570062
F 51.484777 22.009570 123.623062
F 35.677977 23.631870 124.250062
F 35.806777 31.336670 124.472062
F 44.735777 23.286470 124.549062
F 44.722677 31.354770 124.497062
F 28.900977 30.170370 127.783062
F 29.143177 22.254470 127.841062
F 37.789077 29.863770 128.073062
F 38.066177 22.321970 127.976062
F 47.080277 29.875070 128.196062
F 46.997977 22.229070 128.178062
F 29.086177 27.536270 124.351062
F 29.280477 19.853170 124.102062
F 37.851277 27.539970 124.417062
F 38.109977 19.871970 124.335062
F 46.964377 27.185270 124.348062
F 47.059877 19.383970 124.535062
F 29.070777 27.518270 127.067062
F 29.277577 19.766270 126.782062
F 37.808877 27.320670 127.216062
F 38.051777 19.653670 126.993062
F 46.824077 27.250370 127.093062
F 46.980377 19.734370 127.149062
F 49.028177 33.435670 121.087062
F 51.639077 26.815270 110.123062
F 40.281477 33.884270 123.768062
F 40.363477 23.640570 124.597062
F 51.612977 27.069870 124.506062
F 49.277277 23.417270 124.548062
F 31.367977 23.590270 127.120062
F 31.117077 31.627970 126.968062
F 40.223577 23.685770 127.377062
F 40.079377 31.110770 127.315062
F 49.194577 23.460870 127.450062
F 49.431077 31.195570 127.197062
F 33.499577 30.298770 127.880062
F 40.234077 18.186570 130.536062
F 40.296677 26.143470 130.939062
F 42.384677 22.059370 128.129062
F 49.316977 31.047470 124.448062
F 40.381277 18.345770 120.599062
F 42.473177 30.032870 128.214062
F 42.623977 27.267170 124.678062
F 49.128477 26.041970 128.127062
F 31.302977 26.221970 128.006062
F 44.827877 18.366170 123.496062
F 31.442677 18.495770 127.858062
F 40.157477 26.184670 128.312062
F 42.356477 19.569370 127.038062
F 40.164877 18.332870 127.772062
F 51.445077 29.725770 128.459062
F 42.401977 27.476970 127.430062
F 31.213277 34.100970 120.889062
F 31.265977 23.624270 124.402062
F 31.284077 31.453770 124.340062
F 49.058677 33.654970 123.763062
F 47.014377 22.272770 130.844062
F 28.998377 30.239070 130.533062
F 44.347377 33.873170 130.688062
F 31.182777 33.827870 130.655062
F 26.613877 33.887670 127.748062
F 26.802477 34.188770 123.349062
F 26.996877 34.372370 113.275062
F 26.937077 26.281170 123.150062
F 40.290377 33.861870 130.965062
F 46.907077 29.809070 130.920062
F 26.920977 23.913970 117.088062
F 26.917177 34.427970 115.984062
F 27.033077 18.902270 116.048062
F 44.789477 25.934270 130.912062
F 42.499977 29.851770 130.894062
F 26.911577 18.768070 120.503062
F 49.243177 25.868270 130.926062
F 51.465577 34.923870 117.493062
F 27.011277 18.681670 127.838062
F 53.533777 33.642470 128.117062
F 26.880677 23.767570 124.283062
F 26.998877 26.467470 115.972062
F 27.073277 31.807470 112.214062
F 53.809377 33.493970 116.565062
F 53.732677 31.023370 127.373062
F 53.758077 25.826770 128.284062
F 49.122477 33.791670 130.858062
F 51.373977 29.411170 109.186062
F 29.026677 47.827570 3.339462
F 29.013577 40.309370 3.237602
F 38.045377 47.994970 3.575012
F 37.997177 40.361370 3.351892
F 46.959277 47.874970 3.699652
F 46.993677 40.250670 3.530092
F 28.885977 50.584270 7.165892
F 28.793777 42.777770 6.937242
F 37.715677 50.312370 7.137902
F 37.763877 42.881470 6.997532
F 46.708477 50.559370 7.286832
F 46.759177 42.887170 7.048142
F 29.018877 50.448570 4.417932
F 28.996577 42.853070 4.212312
F 37.913777 50.641170 4.353002
F 37.971677 42.927370 4.223842
F 47.032977 50.542870 4.436792
F 46.847377 42.897370 4.258882
F 33.369677 35.103070 11.439262
F 29.051177 35.351770 11.372462
F 42.571377 35.200270 11.377162
F 28.805277 34.979270 18.700162
F 40.031377 44.154070 0.709675
F 47.122477 35.073970 4.315052
F 31.289077 39.061570 3.989502
F 31.208377 46.670270 4.364692
F 40.098177 38.949870 4.373302
F 40.171577 46.573570 4.427302
F 49.130077 39.182170 7.404372
F 51.163577 48.162870 3.708432
F 37.797977 35.279470 11.522762
F 31.023277 36.433770 0.655452
F 33.381377 35.123370 4.231592
F 46.928677 35.093970 11.746062
F 44.644577 36.411970 0.531500
F 37.700277 35.362970 18.920762
F 51.267977 35.326570 14.681362
F 48.833577 49.170670 -0.029753
F 46.637877 35.056870 19.056862
F 51.293677 35.197670 19.058862
F 31.127977 36.415170 3.200792
F 31.328277 44.106070 3.391402
F 51.247977 43.198170 14.406562
F 40.221977 36.450470 3.422362
F 40.291277 44.121370 3.379662
F 48.909777 44.226770 18.349862
F 38.039577 47.956170 0.798301
F 49.229577 44.127870 3.477962
F 31.136477 39.021670 6.714722
F 31.056877 46.690470 6.993892
F 40.204377 39.055370 7.125742
F 40.150277 46.650770 7.204202
F 51.296777 40.393570 3.413062
F 51.125177 48.154270 8.212062
F 33.356277 47.949370 3.317562
F 33.623877 40.113170 3.293222
F 42.351077 48.063170 3.537162
F 42.531877 40.275670 3.324212
F 49.080077 46.574170 4.648462
F 44.524377 51.962870 10.983562
F 33.173977 50.463570 6.994762
F 33.407777 42.772770 6.961902
F 42.265577 50.263470 7.137812
F 42.250377 42.953670 6.818302
F 33.336077 35.106570 18.663462
F 33.267277 35.136770 14.228562
F 33.462277 50.475870 4.245242
F 33.398577 42.780170 4.283382
F 42.269877 50.667570 4.444392
F 42.406977 42.854370 4.099942
F 44.452877 44.048070 0.687869
F 53.223977 51.960770 3.688272
F 49.018477 44.175570 0.722228
F 28.808077 35.137170 6.995562
F 28.652277 42.759870 21.595962
F 37.766377 34.982270 14.316362
F 35.805277 39.006870 4.125952
F 35.636377 46.822870 4.220152
F 44.822777 38.973170 4.224612
F 44.611077 46.713770 4.379332
F 49.307477 36.458570 10.760362
F 29.061677 35.022170 4.228382
F 40.139677 36.566570 0.753581
F 51.369477 50.836670 14.686162
F 51.291977 35.205970 4.349532
F 29.064077 40.187870 0.584872
F 46.961877 35.090870 7.026002
F 40.073177 51.857570 10.513762
F 42.687777 35.174170 4.067852
F 51.362777 35.234170 7.319112
F 35.719077 36.329770 3.430232
F 35.528077 44.153170 3.436412
F 48.972077 36.512170 15.528662
F 44.941077 36.498870 3.280022
F 44.639777 44.307570 3.361642
F 36.005477 38.971570 6.810142
F 35.642077 46.411170 7.000482
F 44.803977 38.845370 7.082812
F 44.498177 46.718970 7.147962
F 28.949077 48.059570 10.665262
F 28.945577 40.437270 10.715062
F 37.950877 48.005670 10.629662
F 37.913577 40.251270 10.655562
F 51.040177 48.073070 10.976762
F 46.869177 40.252470 10.867662
F 28.616877 50.624170 14.337462
F 28.845877 43.037970 14.179562
F 37.942977 50.402170 14.297762
F 37.812677 42.771370 14.364762
F 39.950777 51.835970 17.996362
F 46.660177 42.808170 14.345262
F 28.949277 50.625470 11.661462
F 28.924177 42.981670 11.357062
F 51.425777 40.287370 0.767598
F 37.947177 42.919370 11.551562
F 46.692177 50.598470 11.861262
F 46.695577 42.836570 11.667062
F 28.738377 48.000470 8.022392
F 28.886577 40.198270 7.898952
F 37.766577 47.765070 7.912902
F 38.081977 40.370670 7.850282
F 46.763877 47.929970 8.024572
F 46.866677 40.377370 8.134822
F 31.203577 39.184870 11.574662
F 30.949577 46.767070 11.571762
F 40.173977 38.965070 11.613862
F 40.144877 46.630570 11.567762
F 49.052077 39.059270 11.826162
F 48.907277 44.177470 10.843562
F 37.947377 35.322270 4.350232
F 31.063877 36.463770 7.761742
F 31.013977 44.131070 8.002862
F 28.819577 35.304770 14.100962
F 40.265677 36.522270 8.048102
F 40.053377 44.060470 8.002452
F 51.331777 48.118470 15.556762
F 47.109477 40.143670 0.685414
F 49.008277 46.797670 7.308612
F 46.674077 48.023070 0.958363
F 31.150577 36.580070 10.383062
F 31.170477 44.180870 10.738262
F 49.120777 36.335770 0.926410
F 40.148677 36.455870 10.769462
F 40.227877 44.117170 10.770662
F 46.734277 35.330970 14.401862
F 51.363377 35.177970 11.902262
F 51.258377 42.970870 7.302352
F 31.148777 39.104370 14.258362
F 31.160177 46.902070 14.278262
F 40.086577 39.000170 14.352162
F 40.010577 46.648070 14.344362
F 48.960077 39.141070 14.593762
F 48.878177 46.763970 12.060162
F 33.282177 47.913370 10.622562
F 33.428377 40.445270 10.423462
F 42.395377 47.977970 10.851162
F 42.517777 40.296970 10.699062
F 42.546277 40.329470 0.563978
F 53.086777 52.149170 10.964962
F 33.462877 50.546570 14.295162
F 33.108177 42.842370 14.256962
F 42.116777 50.641270 14.349562
F 42.428977 42.789870 14.283962
F 26.789777 44.363670 3.094792
F 37.889077 50.641770 11.611462
F 33.308777 50.549770 11.656662
F 33.235277 42.735470 11.564462
F 42.189477 50.444470 11.623162
F 42.453077 42.744870 11.611562
F 31.172877 51.752970 10.630662
F 49.249977 39.168170 4.684882
F 33.402177 47.785370 7.924912
F 33.527477 40.050970 7.566232
F 42.223977 47.866470 8.253432
F 42.416177 40.362770 7.887072
F 46.722777 48.076270 10.842862
F 30.993077 51.779670 0.728678
F 35.636777 39.169270 11.535062
F 35.569377 46.694770 11.393062
F 44.686877 38.928670 11.661162
F 44.547077 46.643670 11.695562
F 42.449377 34.808370 14.088662
F 35.931477 36.507670 7.904762
F 35.474677 43.883870 7.957012
F 42.279877 48.027170 0.674423
F 44.791777 36.336670 7.916552
F 44.634177 44.160470 7.859462
F 33.709977 47.885570 0.595980
F 35.608577 36.518770 10.542762
F 35.531477 44.046770 10.641262
F 42.206277 35.139570 18.913062
F 44.834677 36.446570 10.609562
F 44.569077 44.092870 10.647262
F 35.479577 38.861270 14.222962
F 35.414777 46.599070 14.062862
F 44.449277 39.041570 14.480362
F 44.484477 46.696870 14.510462
F 28.906977 48.003970 17.912762
F 28.789177 40.241970 17.865962
F 37.682077 47.921970 17.860862
F 37.421977 40.371370 17.920962
F 48.928677 46.847570 19.199962
F 46.719177 40.275170 18.081462
F 44.342577 51.945870 15.070462
F 51.387377 42.934470 4.641772
F 49.114777 36.631070 3.578212
F 42.555377 35.228370 6.919552
F 29.007177 47.908770 0.645420
F 49.131777 36.684170 8.002272
F 28.739877 50.670670 18.840762
F 28.690377 42.732670 18.826862
F 37.786977 50.502470 18.896862
F 37.553177 43.028570 18.779062
F 46.598277 48.151870 18.210262
F 46.647877 42.813970 18.884762
F 28.841777 48.084470 15.273462
F 28.945977 40.420570 15.123962
F 37.660177 47.961970 15.042862
F 37.737477 40.142870 15.188362
F 46.732177 48.041170 15.416362
F 46.673677 40.354870 15.294262
F 30.990977 39.050470 18.932962
F 30.988077 46.706070 18.826462
F 39.762377 38.947170 18.877862
F 39.881477 46.641270 18.876162
F 49.021977 38.842470 19.101662
F 53.385977 39.310070 14.413862
F 33.378277 35.470670 6.914762
F 31.130877 36.417770 15.066562
F 31.063877 44.302970 15.022862
F 49.017577 39.077570 21.766362
F 40.354477 36.258370 15.071562
F 40.059277 44.007670 15.010162
F 53.497677 51.822170 1.051292
F 46.729177 50.585870 19.033862
F 49.051277 46.770970 14.759162
F 51.262577 50.602870 19.114162
F 31.087277 36.568070 17.861762
F 30.890777 44.185470 17.623862
F 51.316777 48.329470 0.943218
F 39.909577 36.356870 17.740562
F 39.872577 44.150070 17.786262
F 38.088377 35.106170 7.203952
F 49.002477 36.231170 18.307062
F 53.474577 44.595170 11.038462
F 44.448977 51.678470 8.212122
F 51.182677 50.530870 12.070162
F 42.187477 35.213670 21.648662
F 51.151977 50.650470 21.820962
F 44.435777 51.825470 17.858862
F 39.996377 38.975970 21.704062
F 33.216477 48.151170 17.875362
F 33.140077 40.425970 18.081562
F 42.119677 47.984570 18.065562
F 42.162277 40.144570 18.108462
F 31.184977 44.113270 0.782132
F 51.279177 40.334470 18.118962
F 40.186877 51.918970 3.455602
F 28.775477 35.043970 21.495062
F 31.138977 51.704670 15.083662
F 31.033577 46.494870 21.637962
F 53.294877 47.120670 12.022862
F 35.569177 51.576470 8.013312
F 33.251277 50.546670 19.009162
F 33.223577 42.966270 18.958762
F 42.287977 50.584470 19.080262
F 42.134477 42.823270 18.810262
F 51.314177 43.123970 11.755962
F 49.096077 51.986470 15.259362
F 33.409377 48.011570 15.190062
F 33.379877 40.304270 15.306662
F 42.251077 48.104170 15.325162
F 42.305277 40.260370 15.505362
F 35.453777 46.655670 21.560462
F 51.326477 40.606470 15.335562
F 35.334577 38.952070 18.821962
F 35.293977 46.807070 18.732562
F 44.538477 39.132270 19.009262
F 44.344977 46.788070 19.092962
F 51.223977 42.852570 19.116862
F 35.464877 36.390070 15.174962
F 35.529777 44.118370 15.312962
F 35.492677 43.810270 0.700137
F 44.486377 36.428770 15.166962
F 44.480577 44.068170 15.371162
F 38.073677 40.237770 0.627204
F 35.400377 36.459070 17.881762
F 35.217777 44.274770 17.969562
F 35.760577 51.921970 3.267282
F 44.393077 36.473370 18.038662
F 44.398177 44.205870 18.255762
F 51.251377 47.967770 18.363862
F 48.893877 44.115370 15.422762
F 46.807277 50.661370 14.556762
F 49.014677 51.970970 3.389902
F 37.559177 50.441670 21.602662
F 39.966477 51.672770 7.836192
F 26.797777 36.254770 3.117092
F 39.956977 51.843670 0.711626
F 51.157677 50.760270 7.321192
F 53.544977 39.232470 7.303812
F 31.062277 39.043870 21.642962
F 42.091577 50.681770 21.785662
F 51.039877 50.672570 4.632452
F 35.463777 39.090570 21.659562
F 51.210977 40.440570 10.886762
F 53.325077 46.924870 4.635792
F 51.287277 40.476470 8.255402
F 48.996677 44.236870 8.006402
F 33.590177 40.252270 0.530818
F 44.508977 51.758670 0.747629
F 35.654777 36.352870 0.739853
F 49.124177 51.953370 18.048062
F 48.789477 51.916070 8.288532
F 39.934077 46.732070 21.598562
F 44.610177 51.781370 3.570622
F 49.041577 51.808370 10.998662
F 35.732577 51.600770 15.177562
F 28.665777 50.385870 21.562662
F 53.471377 46.867570 14.734862
F 53.617177 36.558270 3.615332
F 31.206277 51.868970 3.305182
F 39.962577 51.810670 15.221662
F 53.390477 44.206370 18.132262
F 53.358377 51.887370 18.074762
F 31.163277 51.631170 17.814562
F 48.964777 51.839170 0.651137
F 46.730177 50.696170 21.849262
F 53.585777 36.586270 8.218172
F 26.619877 36.472370 0.399715
F 35.594077 51.706870 17.777562
F 53.506777 39.221070 4.526332
F 37.700177 35.151270 21.725162
F 33.281277 35.313070 21.296962
F 53.412277 36.256270 0.977970
F 53.427677 36.568670 15.573362
F 53.399177 46.858670 7.406952
F 53.367577 39.263470 11.754562
F 53.535577 46.733870 19.139462
F 33.043677 50.506570 21.931262
F 37.818777 42.966170 21.681462
F 53.459777 52.183870 15.493662
F 53.482777 44.289870 3.715042
F 46.774877 42.836370 21.754762
F 53.457977 44.366070 15.481662
F 35.411877 51.811170 10.674462
F 44.306777 46.684370 21.856062
F 33.107277 42.949070 21.774962
F 51.329877 42.921970 21.833562
F 53.548777 44.274970 8.209302
F 26.652277 51.732770 3.588192
F 26.574877 44.170970 7.928802
F 26.680077 51.754070 10.575562
F 26.673677 51.854870 0.868720
F 31.038377 51.872270 7.932762
F 53.400277 46.604070 21.870762
F 51.323577 35.129070 21.824562
F 46.729177 34.966970 21.709262
F 44.627077 39.114370 21.678262
F 42.279377 42.791070 21.489962
F 48.886777 46.975270 21.909662
F 49.199177 41.643770 -0.283839
F 51.473877 45.584270 0.165697
F 28.878577 47.715170 25.267262
F 28.560877 40.141070 25.144062
F 37.508877 48.079470 25.178762
F 37.731577 40.200170 25.314762
F 46.604977 48.117470 25.452162
F 46.588377 40.272670 25.408262
F 28.671177 50.439170 28.808162
F 28.660377 42.756370 28.795462
F 37.463777 50.593370 28.893162
F 37.674377 42.985170 28.852662
F 50.926077 35.600670 40.764262
F 46.517677 42.933070 28.875862
F 28.854877 50.234170 26.174862
F 28.448877 42.714670 26.135862
F 37.619077 50.599470 26.188562
F 37.752677 42.748870 26.127562
F 46.718577 50.703970 26.293462
F 46.723077 42.944870 26.026762
F 48.735077 46.953270 33.606062
F 42.395277 35.016570 26.125462
F 33.218777 34.923670 28.889262
F 28.392577 34.783270 36.008362
F 50.961577 48.314470 39.816962
F 37.729277 35.097670 33.426162
F 30.924877 38.635270 26.094462
F 31.046477 46.326970 26.087162
F 39.949577 38.967170 26.085062
F 39.812877 46.732270 26.043062
F 49.101677 36.528170 25.533362
F 48.842177 46.883170 28.954462
F 41.992377 35.075070 40.547562
F 53.208677 46.930670 40.762162
F 28.827277 34.996470 43.215462
F 30.723477 51.682170 39.806062
F 28.655277 34.877470 40.451362
F 49.051477 36.389670 22.749562
F 44.480277 44.096470 22.605862
F 30.896977 51.701570 29.744362
F 42.280677 35.147970 28.858362
F 35.210677 51.742870 32.444662
F 31.184877 36.147070 25.176162
F 30.927777 43.755270 25.272562
F 33.082077 35.079970 43.774062
F 40.061577 36.357670 25.345762
F 39.785377 44.243870 25.167562
F 53.184177 36.818670 30.437762
F 39.634877 52.025570 29.877062
F 48.998877 44.326970 25.253662
F 30.937477 38.961370 28.869862
F 30.891877 46.580470 28.656362
F 40.051677 38.873570 28.733162
F 39.835177 46.697770 28.850962
F 48.901577 39.119270 29.078862
F 48.840777 44.257770 29.904762
F 33.155577 47.714470 25.164762
F 33.204077 40.138670 25.386962
F 42.257677 47.942070 25.217862
F 42.033877 40.355970 25.172462
F 42.043577 35.310870 33.383162
F 50.966177 40.385870 25.454462
F 33.267677 50.305870 28.879362
F 33.073077 42.654970 28.903662
F 42.052277 50.631670 29.041762
F 42.017277 42.958370 28.966662
F 40.018177 36.453470 22.553762
F 53.387577 39.339870 40.686662
F 33.131777 50.434370 26.056462
F 33.218077 42.678670 26.175662
F 42.071277 50.534470 26.187162
F 42.018177 42.938470 26.084562
F 33.010677 35.038470 33.499762
F 35.476677 36.443070 22.458462
F 53.607477 44.025170 22.775162
F 28.545677 34.882970 28.900262
F 51.028177 42.832170 33.464862
F 44.023777 52.047570 40.009162
F 44.421177 36.494070 22.467062
F 53.441277 47.244170 29.166062
F 35.405277 38.862570 26.093862
F 35.425477 46.479370 26.112262
F 44.236977 39.062670 26.229162
F 44.329277 46.651170 26.296262
F 51.139077 35.377370 36.274162
F 35.080177 51.825870 37.084462
F 51.197477 48.003170 25.478062
F 32.897877 42.927170 43.289562
F 53.463677 36.626870 25.333662
F 44.388077 51.903070 22.438262
F 51.048277 50.496870 26.553062
F 35.704977 36.177070 25.141462
F 35.358377 43.977670 25.197362
F 33.432377 35.248770 26.105162
F 44.639377 36.518970 25.260862
F 44.372577 44.142070 25.265562
F 35.473677 38.786570 28.924962
F 35.477977 46.703470 28.952162
F 44.393877 38.817270 29.041962
F 44.227477 46.755670 29.032862
F 28.513077 47.721170 32.254162
F 28.571677 40.304770 32.441362
F 37.513177 48.011570 32.670462
F 37.483777 40.211670 32.463262
F 46.562877 48.153370 32.641962
F 46.455377 40.239470 32.460262
F 28.417977 50.355370 35.881862
F 28.354877 42.691270 36.034962
F 37.505577 50.473170 36.236062
F 37.354677 42.966870 36.190962
F 46.506477 50.750870 33.415262
F 46.509277 42.917170 36.183262
F 28.505377 50.545170 33.169062
F 28.629677 42.866570 33.410862
F 37.516177 50.559370 33.528462
F 37.517477 42.754170 33.347662
F 28.907077 35.167870 26.215962
F 46.595177 42.852270 33.407662
F 28.746977 47.896670 29.548562
F 28.712577 40.178970 29.680462
F 37.555577 48.022570 29.974962
F 37.767377 40.070870 29.761362
F 46.556977 48.118070 29.917362
F 46.624977 40.248070 29.810062
F 30.639077 38.958370 33.496662
F 30.861277 46.553370 33.165762
F 39.787577 39.146670 33.396462
F 39.752277 46.609570 33.518362
F 48.846177 39.087570 36.243462
F 48.669177 44.398670 32.650962
F 53.091877 44.336570 37.061862
F 30.762377 36.181470 29.663062
F 30.823777 44.002670 29.723062
F 48.770877 46.890570 36.355162
F 40.024977 36.379470 29.820662
F 39.809977 44.214070 29.796462
F 46.769177 40.298670 22.683662
F 48.728077 36.544570 29.836062
F 50.860077 43.024170 36.170462
F 53.282477 51.827670 25.621462
F 30.803577 36.404170 32.368862
F 30.998777 43.850970 32.410262
F 51.211777 48.069470 22.857862
F 39.718777 36.535670 32.541362
F 39.845677 44.078370 32.671162
F 53.424277 44.422870 25.715362
F 48.612277 36.643270 32.682162
F 52.970477 39.123470 35.163562
F 30.982677 38.821070 36.242362
F 30.889577 46.527070 35.962862
F 39.579877 39.052270 36.095962
F 39.713477 46.696170 36.192762
F 51.170177 40.419970 36.981462
F 53.393677 36.980570 37.111962
F 32.918377 48.065470 32.347562
F 32.954777 40.101770 32.590162
F 42.039277 47.996970 32.552062
F 42.134777 40.423770 32.654362
F 48.928877 44.347770 39.798762
F 48.646477 52.076970 37.340562
F 32.814277 50.541370 36.155962
F 32.928977 42.800570 36.125262
F 41.911377 50.647570 35.962062
F 42.033977 42.912470 36.303962
F 42.086077 35.362270 36.076762
F 48.749577 44.463870 37.147962
F 32.904677 50.686070 33.408362
F 33.105177 42.652370 33.442562
F 41.786377 50.703570 33.244062
F 42.138777 42.897270 33.622762
F 53.369577 36.711170 39.917962
F 37.899977 34.998770 28.823962
F 33.127377 47.792170 29.705862
F 33.198877 40.157270 29.825762
F 41.963077 47.974970 29.753662
F 42.387277 40.292970 29.923562
F 51.152877 42.955070 29.226062
F 51.222077 42.954370 26.476462
F 35.134277 38.773570 33.315462
F 35.174877 46.739970 33.443062
F 44.196277 38.884970 33.442962
F 44.374477 46.652470 33.363462
F 53.230977 52.128070 22.719662
F 35.485177 36.147670 29.567362
F 35.390977 44.093370 29.755062
F 51.313777 35.247170 26.470462
F 44.495477 36.292970 29.982762
F 44.286177 44.149570 29.865362
F 28.698077 40.115470 22.397562
F 35.305377 36.112170 32.328762
F 35.264477 44.210770 32.546862
F 51.087877 50.763970 33.656962
F 44.298677 36.416370 32.685162
F 44.301377 44.113270 32.590862
F 35.368177 38.900970 36.111262
F 35.228577 46.679170 36.114962
F 44.412977 38.971770 36.237162
F 44.135877 46.788470 36.165962
F 28.392077 47.760170 39.752662
F 28.585477 39.938070 39.654662
F 37.242477 48.040970 39.657962
F 37.665077 40.304770 39.618762
F 48.973677 52.057170 25.717662
F 46.434277 40.329570 39.747162
F 39.727977 51.843770 22.424862
F 51.026877 48.158170 30.004362
F 53.286877 44.397570 39.891562
F 53.063577 44.615170 32.651562
F 33.150877 47.860870 22.591162
F 28.675177 34.975870 33.416862
F 28.474577 50.343470 40.602662
F 28.380977 42.555170 40.515462
F 37.437477 50.527470 40.605662
F 37.500477 42.823270 40.776362
F 28.795877 47.836670 22.437662
F 46.685277 43.016370 40.735062
F 28.599177 47.772370 36.955362
F 28.644177 40.130270 36.956562
F 37.414177 47.974870 36.949962
F 37.450877 40.334470 37.024662
F 46.492677 50.825470 36.091162
F 46.574077 40.355870 37.129062
F 30.909077 38.910670 40.725662
F 30.729377 46.682970 40.478062
F 39.762477 39.116670 40.784262
F 39.531677 46.705470 40.710762
F 48.702977 39.190070 40.556562
F 46.365977 48.231770 36.885962
F 37.328777 50.543570 43.374962
F 30.795077 36.040970 36.872062
F 30.611277 43.993770 37.040662
F 48.903177 51.905170 22.842762
F 39.649477 36.497770 37.069062
F 39.831577 44.136270 37.153662
F 51.312977 40.200670 22.740262
F 48.755777 36.636670 37.106162
F 50.881477 48.282170 37.113262
F 37.469177 35.106170 36.134862
F 30.990577 36.349670 39.666762
F 30.570077 44.047570 39.765762
F 31.111877 36.474370 22.394562
F 39.651977 36.479070 39.862162
F 39.734377 44.154770 39.820562
F 51.041577 35.273370 29.238162
F 48.676377 36.647770 39.810062
F 48.878477 46.913770 40.597662
F 35.061177 46.799970 43.344362
F 35.417277 51.943170 25.251262
F 50.897877 35.325370 33.531162
F 37.771877 40.265070 22.672662
F 39.817577 51.825870 39.740862
F 41.795277 50.789870 43.599762
F 32.902577 47.835770 39.728962
F 33.217877 40.168170 39.857862
F 41.946277 47.991470 39.859862
F 42.065577 40.377770 39.725062
F 50.858577 50.879570 36.311462
F 46.838377 35.175070 26.270162
F 42.076477 47.975670 22.559962
F 50.985577 48.137170 32.724462
F 51.239177 40.395570 30.148162
F 46.582377 48.211270 22.779362
F 35.260577 39.123370 43.314762
F 48.819777 46.765670 26.266462
F 33.061577 50.464170 40.681162
F 32.833777 42.906970 40.629462
F 41.857977 50.599070 40.862062
F 42.072577 42.869670 40.706362
F 51.069777 42.978470 43.461962
F 51.007377 40.491570 39.814762
F 32.803777 47.992370 37.107962
F 33.253377 40.154670 37.090962
F 41.914877 48.009770 36.934562
F 42.157177 40.272770 36.916362
F 46.572677 48.155570 39.692262
F 51.099077 40.183670 32.887362
F 35.495177 38.961470 40.683262
F 35.195977 46.654170 40.512262
F 44.157277 39.061570 40.786862
F 44.295777 46.773170 40.717762
F 35.117077 51.805470 39.704562
F 35.236577 36.180070 37.090762
F 35.231977 44.224270 37.027462
F 53.479177 36.655070 22.664362
F 44.278077 36.357270 37.015562
F 44.262177 44.141470 37.164762
F 53.314377 47.011270 26.497862
F 35.184277 36.295470 39.955062
F 35.169477 44.102470 39.703862
F 40.090777 44.008570 22.454962
F 44.283977 36.399470 39.770162
F 44.269577 44.233570 39.846562
F 46.483477 35.182570 33.393262
F 51.231077 50.879370 29.156262
F 30.729077 51.855070 32.459762
F 46.515877 35.107670 36.229662
F 30.662177 51.903570 22.430362
F 53.451977 39.325370 43.593962
F 53.313577 46.997870 43.472862
F 39.592077 52.038270 32.650462
F 44.210777 39.189870 43.510762
F 50.843977 50.943370 40.854862
F 39.711577 39.090870 43.369962
F 48.682877 52.380970 40.055362
F 37.533077 34.990370 40.711262
F 39.867977 51.823070 25.180862
F 51.043377 35.144770 43.462362
F 48.774477 39.076770 26.432262
F 30.421277 46.503270 43.187962
F 42.341577 40.308370 22.406162
F 46.354577 50.832570 40.660562
F 51.034277 43.110470 40.712962
F 46.515677 50.644670 28.956962
F 46.539377 35.160470 40.616762
F 33.294977 40.260070 22.730062
F 44.243677 46.744470 43.497862
F 48.976977 44.347970 22.434962
F 53.074877 37.166570 33.253562
F 48.854777 46.810470 43.403962
F 48.735677 39.087570 33.497662
F 37.625477 47.925970 22.455362
F 53.305977 44.429470 29.892462
F 28.490377 42.495370 43.432662
F 28.277977 50.437470 43.239962
F 30.812777 44.023370 22.655962
F 35.429577 44.046670 22.467762
F 30.926977 38.865670 43.440762
F 37.964177 34.883470 25.867262
F 46.589577 35.102770 28.840762
F 53.113477 52.163470 37.206762
F 53.252877 47.117570 33.742162
F 30.631077 51.598570 37.119662
F 46.453777 42.733270 43.505562
F 32.908577 50.375370 43.400462
F 37.499177 42.974570 43.496762
F 33.011377 35.099870 40.999362
F 33.121177 35.021770 36.128962
F 44.272777 51.959970 37.253362
F 35.276377 51.827470 29.767262
F 37.481577 35.077870 43.464862
F 39.684677 51.920170 36.915362
F 53.251077 46.983770 36.314862
F 46.486277 50.837970 43.441062
F 30.926277 51.743570 25.130462
F 48.840877 52.044770 29.749662
F 44.414777 51.880370 25.170362
F 44.205377 52.003070 32.590762
F 35.372477 51.861670 22.527162
F 41.937677 43.102970 43.444562
F 48.807777 52.041770 32.607762
F 50.902077 50.730470 43.543862
F 39.563577 46.814470 43.510262
F 48.901777 39.118370 43.417762
F 53.650777 39.162470 21.742862
F 46.468577 35.298370 47.958762
F 28.359277 40.135970 46.995062
F 37.408177 47.991470 47.186462
F 37.607677 40.134570 46.961662
F 46.521377 48.175770 46.973062
F 46.451577 40.339470 47.044862
F 28.172077 50.485870 47.714762
F 53.420677 44.332770 47.046262
F 37.353077 48.031670 44.390662
F 37.311677 42.746070 50.737562
F 46.405877 50.632370 50.738962
F 46.579877 42.892970 50.752762
F 28.366077 47.739270 46.900962
F 28.321477 42.685170 50.675362
F 37.436577 50.595170 47.848762
F 37.427977 42.878570 47.867662
F 46.515677 50.646870 47.997362
F 46.584077 42.853370 48.016362
F 28.194377 34.960470 47.723762
F 42.023777 35.180570 48.158662
F 37.501777 40.500370 44.334062
F 46.549777 40.247370 44.325862
F 35.110877 51.662970 54.010062
F 50.773377 35.397270 55.382862
F 30.603677 38.924170 47.980462
F 30.630877 46.640070 47.951062
F 39.667977 38.884670 48.110662
F 39.694077 46.852870 48.082662
F 48.807177 39.099270 48.108062
F 48.790977 46.806970 47.889462
F 35.221677 44.147770 44.309262
F 52.957377 39.255470 58.014762
F 44.000177 36.437370 51.765462
F 44.071677 36.582970 44.305862
F 41.840577 35.197670 50.942262
F 28.079877 35.139970 62.505962
F 53.367077 46.976270 47.969762
F 50.886477 48.256070 54.272362
F 50.827377 35.417170 62.626962
F 53.359577 46.937870 50.664062
F 30.615677 36.303370 47.158962
F 30.592477 44.057070 46.954762
F 35.331977 36.482170 44.210562
F 39.907277 36.353970 47.037562
F 39.712077 44.250970 47.088862
F 28.374677 50.418770 50.437862
F 51.000077 47.997870 61.880062
F 51.234777 43.066770 48.042762
F 30.487477 38.782570 50.734262
F 30.552477 46.718570 50.671762
F 39.372577 36.305370 54.230562
F 39.578677 46.624770 50.861362
F 48.584977 39.128170 50.696562
F 48.802877 46.703270 50.784962
F 32.731977 47.985770 46.968362
F 32.963177 40.159470 46.986962
F 41.911177 48.271670 47.089462
F 41.695377 40.368970 47.198462
F 50.988977 48.191170 47.121662
F 39.609877 36.356670 59.089562
F 32.770577 50.347170 50.573462
F 35.097577 43.940370 51.632562
F 41.740477 50.680070 50.633262
F 41.815877 43.006970 50.743762
F 32.531877 34.854970 65.162262
F 53.180577 36.559470 51.765562
F 32.938877 50.524970 47.697162
F 32.829277 42.872170 47.974862
F 41.906277 50.771970 47.926462
F 41.828477 43.037870 48.072262
F 28.226777 34.861670 50.472662
F 28.210377 50.413470 55.105862
F 44.420477 44.220370 44.377362
F 39.550377 51.674970 54.240062
F 37.301677 50.482970 50.530062
F 44.062877 51.822570 54.240962
F 53.078577 39.205070 62.785562
F 48.705577 44.207070 54.330462
F 35.158177 38.868570 47.801462
F 34.978977 46.799470 48.007062
F 44.207677 39.043470 47.933862
F 44.145577 46.969370 47.898462
F 39.646477 39.082070 50.861862
F 50.892177 50.593870 62.852362
F 39.564477 36.334170 51.637962
F 53.191877 39.230370 50.989462
F 50.978077 35.262070 48.139962
F 51.052077 50.920670 55.319762
F 37.277077 35.037770 55.400362
F 35.272977 36.238670 47.105962
F 35.107477 44.122870 47.127462
F 27.718277 34.885770 65.146462
F 44.122277 36.454370 47.067362
F 44.309577 44.309270 47.273362
F 35.164677 39.015070 50.638662
F 35.092477 46.379270 50.752862
F 44.054377 38.920170 50.706362
F 44.198777 46.764270 50.712362
F 28.143577 47.982870 54.165462
F 41.690277 42.690270 65.340462
F 37.227777 47.891570 59.018262
F 35.054777 43.990070 54.249162
F 46.456777 48.140570 54.349062
F 46.341077 40.383270 54.423562
F 46.363777 48.260270 44.305162
F 27.883377 42.506870 57.858862
F 37.117577 50.373970 57.905462
F 37.201177 42.611370 57.950462
F 53.236277 47.036370 58.278162
F 48.611777 44.323170 58.920762
F 52.905477 44.262570 61.540862
F 27.989977 43.014970 55.107362
F 37.264677 50.301070 55.197962
F 37.287777 42.620170 55.228362
F 46.482277 50.585870 55.196862
F 46.474977 43.000570 55.385662
F 28.244677 47.855370 51.429562
F 28.279477 40.210570 51.691662
F 37.215577 47.891270 51.447562
F 37.357077 40.261470 51.646862
F 46.439577 48.102170 51.680962
F 46.288777 40.266970 51.562662
F 30.295677 38.932870 55.247462
F 30.458377 46.802770 55.034462
F 37.034177 39.998670 54.608662
F 44.132377 46.722570 57.903862
F 32.783977 34.986570 50.754762
F 50.958877 48.044670 51.592262
F 41.886677 35.107370 58.095362
F 30.497477 36.042770 51.637862
F 30.581977 44.095470 51.644562
F 32.904277 35.095570 48.066462
F 39.716477 38.734070 57.866062
F 39.445577 44.129770 51.753362
F 53.361177 46.768070 62.668962
F 48.650877 36.628570 51.761162
F 48.867677 44.178070 51.616062
F 50.897577 43.028470 58.067662
F 30.455877 36.167570 54.291962
F 30.355677 44.204970 54.451462
F 37.212577 35.034670 62.478062
F 41.856377 35.225170 62.767162
F 39.629577 43.831570 54.530662
F 35.231577 51.830970 46.833362
F 48.442477 36.501570 54.458262
F 48.780077 46.829170 55.196362
F 53.353377 39.337970 48.178562
F 30.142577 46.721970 57.813862
F 41.814677 50.475670 65.291562
F 39.467877 43.874170 58.779362
F 48.361977 39.137970 58.081562
F 48.799977 46.938870 57.877862
F 32.862077 47.943370 54.379462
F 32.772577 40.270670 51.622362
F 41.843677 47.826870 54.229662
F 41.796677 40.169370 54.163162
F 27.974977 50.370570 57.927962
F 30.634777 51.625270 44.164762
F 32.787477 50.430470 57.720662
F 32.596677 42.667370 57.916162
F 41.716177 50.452670 58.013662
F 43.861977 44.227370 58.981162
F 50.794477 40.399270 61.735862
F 53.264877 44.429370 51.773362
F 32.885777 50.519270 55.013762
F 32.615577 42.819670 55.032862
F 41.850277 50.491270 55.144862
F 42.063177 42.752970 55.299762
F 36.857577 34.906670 65.224662
F 50.656177 40.378570 54.435362
F 32.872977 47.812870 51.679362
F 32.775277 42.959070 50.687662
F 41.893177 48.005070 51.596462
F 41.943177 40.266470 51.500762
F 50.827477 40.506270 51.620662
F 39.527377 51.907870 44.225962
F 34.725777 38.880070 55.491262
F 37.393877 47.755170 54.201162
F 44.116677 39.173970 55.291562
F 44.269577 46.654270 55.083862
F 53.337477 36.654670 47.402562
F 53.044277 46.979070 55.451662
F 39.550377 46.600570 55.068762
F 35.040077 51.555770 61.339462
F 28.211677 34.988770 55.148362
F 44.172177 44.064470 51.589862
F 50.917377 50.654970 48.255662
F 34.982977 36.228770 54.405562
F 35.207877 46.540970 55.211962
F 30.548877 36.294470 58.842362
F 43.935377 36.539170 54.484162
F 44.253377 44.079870 54.408262
F 34.933977 36.339970 58.801562
F 35.084977 46.550070 57.952062
F 44.088177 38.987970 58.074862
F 46.438877 48.131570 58.755662
F 27.997077 47.575470 61.285562
F 28.021277 39.921470 61.511762
F 37.221877 47.733570 61.619262
F 37.057877 39.990570 61.495662
F 44.355577 51.858870 47.132762
F 46.226077 40.335170 61.830962
F 51.120477 43.164470 50.786262
F 48.733577 44.327870 44.316862
F 48.585677 51.978670 61.800862
F 37.719077 35.056570 47.899162
F 35.222877 36.357470 51.664262
F 28.356977 42.635170 47.969262
F 28.111777 50.168770 62.158062
F 27.860977 42.725470 62.336562
F 37.204177 50.314270 62.506162
F 37.175577 42.558770 62.510862
F 51.005177 48.201970 44.368862
F 50.770577 42.883470 62.595462
F 27.889977 47.825970 58.704462
F 28.282777 39.888670 58.823262
F 39.355977 46.391870 57.822562
F 32.672777 40.262370 54.356862
F 46.435077 50.457970 62.798762
F 46.050677 40.524370 59.128362
F 30.427677 38.771470 62.408862
F 30.334477 46.472470 62.328162
F 39.603477 36.256270 61.809762
F 39.441277 46.400570 62.421562
F 30.391477 51.685970 61.327262
F 46.219377 35.185570 55.256362
F 48.592277 46.847070 62.466062
F 30.511677 38.857870 58.025662
F 30.259577 43.929770 58.639762
F 48.967477 44.194870 46.990562
F 30.527577 44.049870 44.244562
F 41.829877 42.823670 58.008962
F 39.713177 36.634370 44.382062
F 48.712477 36.541270 44.458262
F 48.504177 44.161270 61.643762
F 32.588277 50.434970 64.836662
F 30.577577 36.282870 61.499062
F 30.081977 43.885970 61.428262
F 50.854777 42.918670 55.326362
F 37.490577 39.997070 58.817162
F 39.414277 43.934370 61.511162
F 32.650677 34.867670 55.261962
F 48.584177 36.592470 61.690462
F 46.100777 42.979570 62.622962
F 34.958077 51.656870 51.318762
[truncated: 580,498 more chars]
