# Supplementary material for: Molecular-resolution imaging of ice crystallized from liquid water by cryogenic liquid-cell TEM
Source: Nat Commun. 2025 Sep 25;16:8342. doi: 10.1038/s41467-025-62451-0 (PMC12462463; doi:10.1038/s41467-025-62451-0)
Supplement: Supplementary file 9 — Supplementary Data 1 [file 41467_2025_62451_MOESM9_ESM.zip › supercell_4_3_6/1.0/input.xyz]

30654
F30654
F 2.222342 1.286291 2.728224
F 1.841371 1.286291 24.554006
F 1.460401 1.286291 46.379788
F 1.079430 1.286291 68.205572
F 0.698460 1.286291 90.031354
F 0.317489 1.286291 111.857137
F 2.222342 24.439548 2.728224
F 1.841371 24.439548 24.554006
F 1.460401 24.439548 46.379788
F 1.079430 24.439548 68.205572
F 0.698460 24.439548 90.031354
F 0.317489 24.439548 111.857137
F 2.222342 47.592806 2.728224
F 1.841371 47.592806 24.554006
F 1.460401 47.592806 46.379788
F 1.079430 47.592806 68.205572
F 0.698460 47.592806 90.031354
F 0.317489 47.592806 111.857137
F 28.953373 1.286291 3.194816
F 28.572402 1.286291 25.020598
F 28.191432 1.286291 46.846380
F 27.810461 1.286291 68.672163
F 27.429491 1.286291 90.497946
F 27.048520 1.286291 112.323729
F 28.953373 24.439548 3.194816
F 28.572402 24.439548 25.020598
F 28.191432 24.439548 46.846380
F 27.810461 24.439548 68.672163
F 27.429491 24.439548 90.497946
F 27.048520 24.439548 112.323729
F 28.953373 47.592806 3.194816
F 28.572402 47.592806 25.020598
F 28.191432 47.592806 46.846380
F 27.810461 47.592806 68.672163
F 27.429491 47.592806 90.497946
F 27.048520 47.592806 112.323729
F 2.222342 9.004040 2.728224
F 1.841371 9.004040 24.554006
F 1.460401 9.004040 46.379788
F 1.079430 9.004040 68.205572
F 0.698460 9.004040 90.031354
F 0.317489 9.004040 111.857137
F 2.222342 32.157298 2.728224
F 1.841371 32.157298 24.554006
F 1.460401 32.157298 46.379788
F 1.079430 32.157298 68.205572
F 0.698460 32.157298 90.031354
F 0.317489 32.157298 111.857137
F 2.222342 55.310555 2.728224
F 1.841371 55.310555 24.554006
F 1.460401 55.310555 46.379788
F 1.079430 55.310555 68.205572
F 0.698460 55.310555 90.031354
F 0.317489 55.310555 111.857137
F 28.953373 9.004040 3.194816
F 28.572402 9.004040 25.020598
F 28.191432 9.004040 46.846380
F 27.810461 9.004040 68.672163
F 27.429491 9.004040 90.497946
F 27.048520 9.004040 112.323729
F 28.953373 32.157298 3.194816
F 28.572402 32.157298 25.020598
F 28.191432 32.157298 46.846380
F 27.810461 32.157298 68.672163
F 27.429491 32.157298 90.497946
F 27.048520 32.157298 112.323729
F 28.953373 55.310555 3.194816
F 28.572402 55.310555 25.020598
F 28.191432 55.310555 46.846380
F 27.810461 55.310555 68.672163
F 27.429491 55.310555 90.497946
F 27.048520 55.310555 112.323729
F 2.222342 16.721795 2.728224
F 1.841371 16.721795 24.554007
F 1.460401 16.721795 46.379789
F 1.079430 16.721795 68.205573
F 0.698460 16.721795 90.031355
F 0.317489 16.721795 111.857137
F 2.222342 39.875053 2.728224
F 1.841371 39.875053 24.554007
F 1.460401 39.875053 46.379789
F 1.079430 39.875053 68.205573
F 0.698460 39.875053 90.031355
F 0.317489 39.875053 111.857137
F 2.222342 63.028310 2.728224
F 1.841371 63.028310 24.554007
F 1.460401 63.028310 46.379789
F 1.079430 63.028310 68.205573
F 0.698460 63.028310 90.031355
F 0.317489 63.028310 111.857137
F 28.953373 16.721795 3.194816
F 28.572402 16.721795 25.020599
F 28.191432 16.721795 46.846381
F 27.810461 16.721795 68.672164
F 27.429491 16.721795 90.497947
F 27.048520 16.721795 112.323729
F 28.953373 39.875053 3.194816
F 28.572402 39.875053 25.020599
F 28.191432 39.875053 46.846381
F 27.810461 39.875053 68.672164
F 27.429491 39.875053 90.497947
F 27.048520 39.875053 112.323729
F 28.953373 63.028310 3.194816
F 28.572402 63.028310 25.020599
F 28.191432 63.028310 46.846381
F 27.810461 63.028310 68.672164
F 27.429491 63.028310 90.497947
F 27.048520 63.028310 112.323729
F 11.132681 1.286291 2.883754
F 10.751711 1.286291 24.709537
F 10.370740 1.286291 46.535320
F 9.989770 1.286291 68.361102
F 9.608800 1.286291 90.186884
F 9.227829 1.286291 112.012668
F 11.132681 24.439548 2.883754
F 10.751711 24.439548 24.709537
F 10.370740 24.439548 46.535320
F 9.989770 24.439548 68.361102
F 9.608800 24.439548 90.186884
F 9.227829 24.439548 112.012668
F 11.132681 47.592806 2.883754
F 10.751711 47.592806 24.709537
F 10.370740 47.592806 46.535320
F 9.989770 47.592806 68.361102
F 9.608800 47.592806 90.186884
F 9.227829 47.592806 112.012668
F 37.863712 1.286291 3.350346
F 37.482742 1.286291 25.176128
F 37.101772 1.286291 47.001912
F 36.720801 1.286291 68.827694
F 36.339831 1.286291 90.653476
F 35.958860 1.286291 112.479260
F 37.863712 24.439548 3.350346
F 37.482742 24.439548 25.176128
F 37.101772 24.439548 47.001912
F 36.720801 24.439548 68.827694
F 36.339831 24.439548 90.653476
F 35.958860 24.439548 112.479260
F 37.863712 47.592806 3.350346
F 37.482742 47.592806 25.176128
F 37.101772 47.592806 47.001912
F 36.720801 47.592806 68.827694
F 36.339831 47.592806 90.653476
F 35.958860 47.592806 112.479260
F 11.132681 9.004040 2.883754
F 10.751711 9.004040 24.709537
F 10.370740 9.004040 46.535320
F 9.989770 9.004040 68.361102
F 9.608800 9.004040 90.186884
F 9.227829 9.004040 112.012668
F 11.132681 32.157298 2.883754
F 10.751711 32.157298 24.709537
F 10.370740 32.157298 46.535320
F 9.989770 32.157298 68.361102
F 9.608800 32.157298 90.186884
F 9.227829 32.157298 112.012668
F 11.132681 55.310555 2.883754
F 10.751711 55.310555 24.709537
F 10.370740 55.310555 46.535320
F 9.989770 55.310555 68.361102
F 9.608800 55.310555 90.186884
F 9.227829 55.310555 112.012668
F 37.863712 9.004040 3.350346
F 37.482742 9.004040 25.176128
F 37.101772 9.004040 47.001912
F 36.720801 9.004040 68.827694
F 36.339831 9.004040 90.653476
F 35.958860 9.004040 112.479260
F 37.863712 32.157298 3.350346
F 37.482742 32.157298 25.176128
F 37.101772 32.157298 47.001912
F 36.720801 32.157298 68.827694
F 36.339831 32.157298 90.653476
F 35.958860 32.157298 112.479260
F 37.863712 55.310555 3.350346
F 37.482742 55.310555 25.176128
F 37.101772 55.310555 47.001912
F 36.720801 55.310555 68.827694
F 36.339831 55.310555 90.653476
F 35.958860 55.310555 112.479260
F 11.132681 16.721795 2.883755
F 10.751711 16.721795 24.709538
F 10.370740 16.721795 46.535320
F 9.989770 16.721795 68.361103
F 9.608800 16.721795 90.186885
F 9.227829 16.721795 112.012669
F 11.132681 39.875053 2.883755
F 10.751711 39.875053 24.709538
F 10.370740 39.875053 46.535320
F 9.989770 39.875053 68.361103
F 9.608800 39.875053 90.186885
F 9.227829 39.875053 112.012669
F 11.132681 63.028310 2.883755
F 10.751711 63.028310 24.709538
F 10.370740 63.028310 46.535320
F 9.989770 63.028310 68.361103
F 9.608800 63.028310 90.186885
F 9.227829 63.028310 112.012669
F 37.863712 16.721795 3.350347
F 37.482742 16.721795 25.176129
F 37.101772 16.721795 47.001912
F 36.720801 16.721795 68.827695
F 36.339831 16.721795 90.653477
F 35.958860 16.721795 112.479261
F 37.863712 39.875053 3.350347
F 37.482742 39.875053 25.176129
F 37.101772 39.875053 47.001912
F 36.720801 39.875053 68.827695
F 36.339831 39.875053 90.653477
F 35.958860 39.875053 112.479261
F 37.863712 63.028310 3.350347
F 37.482742 63.028310 25.176129
F 37.101772 63.028310 47.001912
F 36.720801 63.028310 68.827695
F 36.339831 63.028310 90.653477
F 35.958860 63.028310 112.479261
F 20.043027 1.286290 3.039286
F 19.662057 1.286290 24.865068
F 19.281086 1.286290 46.690851
F 18.900116 1.286290 68.516634
F 18.519145 1.286290 90.342416
F 18.138175 1.286290 112.168199
F 20.043027 24.439547 3.039286
F 19.662057 24.439547 24.865068
F 19.281086 24.439547 46.690851
F 18.900116 24.439547 68.516634
F 18.519145 24.439547 90.342416
F 18.138175 24.439547 112.168199
F 20.043027 47.592805 3.039286
F 19.662057 47.592805 24.865068
F 19.281086 47.592805 46.690851
F 18.900116 47.592805 68.516634
F 18.519145 47.592805 90.342416
F 18.138175 47.592805 112.168199
F 46.774059 1.286290 3.505878
F 46.393089 1.286290 25.331660
F 46.012118 1.286290 47.157443
F 45.631148 1.286290 68.983226
F 45.250177 1.286290 90.809008
F 44.869207 1.286290 112.634791
F 46.774059 24.439547 3.505878
F 46.393089 24.439547 25.331660
F 46.012118 24.439547 47.157443
F 45.631148 24.439547 68.983226
F 45.250177 24.439547 90.809008
F 44.869207 24.439547 112.634791
F 46.774059 47.592805 3.505878
F 46.393089 47.592805 25.331660
F 46.012118 47.592805 47.157443
F 45.631148 47.592805 68.983226
F 45.250177 47.592805 90.809008
F 44.869207 47.592805 112.634791
F 20.043027 9.004039 3.039286
F 19.662057 9.004039 24.865068
F 19.281086 9.004039 46.690851
F 18.900116 9.004039 68.516634
F 18.519145 9.004039 90.342416
F 18.138175 9.004039 112.168199
F 20.043027 32.157297 3.039286
F 19.662057 32.157297 24.865068
F 19.281086 32.157297 46.690851
F 18.900116 32.157297 68.516634
F 18.519145 32.157297 90.342416
F 18.138175 32.157297 112.168199
F 20.043027 55.310554 3.039286
F 19.662057 55.310554 24.865068
F 19.281086 55.310554 46.690851
F 18.900116 55.310554 68.516634
F 18.519145 55.310554 90.342416
F 18.138175 55.310554 112.168199
F 46.774059 9.004039 3.505878
F 46.393089 9.004039 25.331660
F 46.012118 9.004039 47.157443
F 45.631148 9.004039 68.983226
F 45.250177 9.004039 90.809008
F 44.869207 9.004039 112.634791
F 46.774059 32.157297 3.505878
F 46.393089 32.157297 25.331660
F 46.012118 32.157297 47.157443
F 45.631148 32.157297 68.983226
F 45.250177 32.157297 90.809008
F 44.869207 32.157297 112.634791
F 46.774059 55.310554 3.505878
F 46.393089 55.310554 25.331660
F 46.012118 55.310554 47.157443
F 45.631148 55.310554 68.983226
F 45.250177 55.310554 90.809008
F 44.869207 55.310554 112.634791
F 20.043027 16.721795 3.039287
F 19.662057 16.721795 24.865069
F 19.281086 16.721795 46.690851
F 18.900116 16.721795 68.516635
F 18.519145 16.721795 90.342417
F 18.138175 16.721795 112.168200
F 20.043027 39.875052 3.039287
F 19.662057 39.875052 24.865069
F 19.281086 39.875052 46.690851
F 18.900116 39.875052 68.516635
F 18.519145 39.875052 90.342417
F 18.138175 39.875052 112.168200
F 20.043027 63.028310 3.039287
F 19.662057 63.028310 24.865069
F 19.281086 63.028310 46.690851
F 18.900116 63.028310 68.516635
F 18.519145 63.028310 90.342417
F 18.138175 63.028310 112.168200
F 46.774059 16.721795 3.505879
F 46.393089 16.721795 25.331661
F 46.012118 16.721795 47.157443
F 45.631148 16.721795 68.983227
F 45.250177 16.721795 90.809009
F 44.869207 16.721795 112.634792
F 46.774059 39.875052 3.505879
F 46.393089 39.875052 25.331661
F 46.012118 39.875052 47.157443
F 45.631148 39.875052 68.983227
F 45.250177 39.875052 90.809009
F 44.869207 39.875052 112.634792
F 46.774059 63.028310 3.505879
F 46.393089 63.028310 25.331661
F 46.012118 63.028310 47.157443
F 45.631148 63.028310 68.983227
F 45.250177 63.028310 90.809009
F 44.869207 63.028310 112.634792
F 2.158833 3.858875 6.365853
F 1.777862 3.858875 28.191637
F 1.396892 3.858875 50.017419
F 1.015921 3.858875 71.843201
F 0.634951 3.858875 93.668985
F 0.253980 3.858875 115.494767
F 2.158833 27.012132 6.365853
F 1.777862 27.012132 28.191637
F 1.396892 27.012132 50.017419
F 1.015921 27.012132 71.843201
F 0.634951 27.012132 93.668985
F 0.253980 27.012132 115.494767
F 2.158833 50.165390 6.365853
F 1.777862 50.165390 28.191637
F 1.396892 50.165390 50.017419
F 1.015921 50.165390 71.843201
F 0.634951 50.165390 93.668985
F 0.253980 50.165390 115.494767
F 28.889864 3.858875 6.832445
F 28.508893 3.858875 28.658228
F 28.127923 3.858875 50.484011
F 27.746952 3.858875 72.309793
F 27.365982 3.858875 94.135576
F 26.985011 3.858875 115.961359
F 28.889864 27.012132 6.832445
F 28.508893 27.012132 28.658228
F 28.127923 27.012132 50.484011
F 27.746952 27.012132 72.309793
F 27.365982 27.012132 94.135576
F 26.985011 27.012132 115.961359
F 28.889864 50.165390 6.832445
F 28.508893 50.165390 28.658228
F 28.127923 50.165390 50.484011
F 27.746952 50.165390 72.309793
F 27.365982 50.165390 94.135576
F 26.985011 50.165390 115.961359
F 2.158833 11.576625 6.365853
F 1.777862 11.576625 28.191637
F 1.396892 11.576625 50.017419
F 1.015921 11.576625 71.843202
F 0.634951 11.576625 93.668985
F 0.253980 11.576625 115.494767
F 2.158833 34.729882 6.365853
F 1.777862 34.729882 28.191637
F 1.396892 34.729882 50.017419
F 1.015921 34.729882 71.843202
F 0.634951 34.729882 93.668985
F 0.253980 34.729882 115.494767
F 2.158833 57.883140 6.365853
F 1.777862 57.883140 28.191637
F 1.396892 57.883140 50.017419
F 1.015921 57.883140 71.843202
F 0.634951 57.883140 93.668985
F 0.253980 57.883140 115.494767
F 28.889864 11.576625 6.832445
F 28.508893 11.576625 28.658228
F 28.127923 11.576625 50.484011
F 27.746952 11.576625 72.309794
F 27.365982 11.576625 94.135576
F 26.985011 11.576625 115.961359
F 28.889864 34.729882 6.832445
F 28.508893 34.729882 28.658228
F 28.127923 34.729882 50.484011
F 27.746952 34.729882 72.309794
F 27.365982 34.729882 94.135576
F 26.985011 34.729882 115.961359
F 28.889864 57.883140 6.832445
F 28.508893 57.883140 28.658228
F 28.127923 57.883140 50.484011
F 27.746952 57.883140 72.309794
F 27.365982 57.883140 94.135576
F 26.985011 57.883140 115.961359
F 2.158833 19.294380 6.365854
F 1.777862 19.294380 28.191637
F 1.396892 19.294380 50.017420
F 1.015921 19.294380 71.843202
F 0.634951 19.294380 93.668985
F 0.253980 19.294380 115.494768
F 2.158833 42.447638 6.365854
F 1.777862 42.447638 28.191637
F 1.396892 42.447638 50.017420
F 1.015921 42.447638 71.843202
F 0.634951 42.447638 93.668985
F 0.253980 42.447638 115.494768
F 2.158833 65.600895 6.365854
F 1.777862 65.600895 28.191637
F 1.396892 65.600895 50.017420
F 1.015921 65.600895 71.843202
F 0.634951 65.600895 93.668985
F 0.253980 65.600895 115.494768
F 28.889864 19.294380 6.832446
F 28.508893 19.294380 28.658228
F 28.127923 19.294380 50.484012
F 27.746952 19.294380 72.309794
F 27.365982 19.294380 94.135576
F 26.985011 19.294380 115.961360
F 28.889864 42.447638 6.832446
F 28.508893 42.447638 28.658228
F 28.127923 42.447638 50.484012
F 27.746952 42.447638 72.309794
F 27.365982 42.447638 94.135576
F 26.985011 42.447638 115.961360
F 28.889864 65.600895 6.832446
F 28.508893 65.600895 28.658228
F 28.127923 65.600895 50.484012
F 27.746952 65.600895 72.309794
F 27.365982 65.600895 94.135576
F 26.985011 65.600895 115.961360
F 11.069170 3.858875 6.521385
F 10.688200 3.858875 28.347167
F 10.307229 3.858875 50.172949
F 9.926259 3.858875 71.998733
F 9.545288 3.858875 93.824515
F 9.164318 3.858875 115.650298
F 11.069170 27.012133 6.521385
F 10.688200 27.012133 28.347167
F 10.307229 27.012133 50.172949
F 9.926259 27.012133 71.998733
F 9.545288 27.012133 93.824515
F 9.164318 27.012133 115.650298
F 11.069170 50.165390 6.521385
F 10.688200 50.165390 28.347167
F 10.307229 50.165390 50.172949
F 9.926259 50.165390 71.998733
F 9.545288 50.165390 93.824515
F 9.164318 50.165390 115.650298
F 37.800202 3.858875 6.987977
F 37.419232 3.858875 28.813759
F 37.038261 3.858875 50.639541
F 36.657291 3.858875 72.465325
F 36.276321 3.858875 94.291107
F 35.895350 3.858875 116.116890
F 37.800202 27.012133 6.987977
F 37.419232 27.012133 28.813759
F 37.038261 27.012133 50.639541
F 36.657291 27.012133 72.465325
F 36.276321 27.012133 94.291107
F 35.895350 27.012133 116.116890
F 37.800202 50.165390 6.987977
F 37.419232 50.165390 28.813759
F 37.038261 50.165390 50.639541
F 36.657291 50.165390 72.465325
F 36.276321 50.165390 94.291107
F 35.895350 50.165390 116.116890
F 11.069170 11.576625 6.521385
F 10.688200 11.576625 28.347167
F 10.307229 11.576625 50.172950
F 9.926259 11.576625 71.998733
F 9.545288 11.576625 93.824515
F 9.164318 11.576625 115.650298
F 11.069170 34.729883 6.521385
F 10.688200 34.729883 28.347167
F 10.307229 34.729883 50.172950
F 9.926259 34.729883 71.998733
F 9.545288 34.729883 93.824515
F 9.164318 34.729883 115.650298
F 11.069170 57.883140 6.521385
F 10.688200 57.883140 28.347167
F 10.307229 57.883140 50.172950
F 9.926259 57.883140 71.998733
F 9.545288 57.883140 93.824515
F 9.164318 57.883140 115.650298
F 37.800202 11.576625 6.987977
F 37.419232 11.576625 28.813759
F 37.038261 11.576625 50.639542
F 36.657291 11.576625 72.465325
F 36.276321 11.576625 94.291107
F 35.895350 11.576625 116.116890
F 37.800202 34.729883 6.987977
F 37.419232 34.729883 28.813759
F 37.038261 34.729883 50.639542
F 36.657291 34.729883 72.465325
F 36.276321 34.729883 94.291107
F 35.895350 34.729883 116.116890
F 37.800202 57.883140 6.987977
F 37.419232 57.883140 28.813759
F 37.038261 57.883140 50.639542
F 36.657291 57.883140 72.465325
F 36.276321 57.883140 94.291107
F 35.895350 57.883140 116.116890
F 11.069170 19.294380 6.521385
F 10.688200 19.294380 28.347168
F 10.307229 19.294380 50.172950
F 9.926259 19.294380 71.998733
F 9.545288 19.294380 93.824516
F 9.164318 19.294380 115.650298
F 11.069170 42.447638 6.521385
F 10.688200 42.447638 28.347168
F 10.307229 42.447638 50.172950
F 9.926259 42.447638 71.998733
F 9.545288 42.447638 93.824516
F 9.164318 42.447638 115.650298
F 11.069170 65.600896 6.521385
F 10.688200 65.600896 28.347168
F 10.307229 65.600896 50.172950
F 9.926259 65.600896 71.998733
F 9.545288 65.600896 93.824516
F 9.164318 65.600896 115.650298
F 37.800202 19.294380 6.987977
F 37.419232 19.294380 28.813760
F 37.038261 19.294380 50.639542
F 36.657291 19.294380 72.465325
F 36.276321 19.294380 94.291108
F 35.895350 19.294380 116.116890
F 37.800202 42.447638 6.987977
F 37.419232 42.447638 28.813760
F 37.038261 42.447638 50.639542
F 36.657291 42.447638 72.465325
F 36.276321 42.447638 94.291108
F 35.895350 42.447638 116.116890
F 37.800202 65.600896 6.987977
F 37.419232 65.600896 28.813760
F 37.038261 65.600896 50.639542
F 36.657291 65.600896 72.465325
F 36.276321 65.600896 94.291108
F 35.895350 65.600896 116.116890
F 19.979519 3.858876 6.676917
F 19.598548 3.858876 28.502699
F 19.217578 3.858876 50.328481
F 18.836608 3.858876 72.154264
F 18.455637 3.858876 93.980047
F 18.074667 3.858876 115.805830
F 19.979519 27.012134 6.676917
F 19.598548 27.012134 28.502699
F 19.217578 27.012134 50.328481
F 18.836608 27.012134 72.154264
F 18.455637 27.012134 93.980047
F 18.074667 27.012134 115.805830
F 19.979519 50.165391 6.676917
F 19.598548 50.165391 28.502699
F 19.217578 50.165391 50.328481
F 18.836608 50.165391 72.154264
F 18.455637 50.165391 93.980047
F 18.074667 50.165391 115.805830
F 46.710550 3.858876 7.143508
F 46.329580 3.858876 28.969291
F 45.948609 3.858876 50.795073
F 45.567639 3.858876 72.620856
F 45.186668 3.858876 94.446639
F 44.805698 3.858876 116.272422
F 46.710550 27.012134 7.143508
F 46.329580 27.012134 28.969291
F 45.948609 27.012134 50.795073
F 45.567639 27.012134 72.620856
F 45.186668 27.012134 94.446639
F 44.805698 27.012134 116.272422
F 46.710550 50.165391 7.143508
F 46.329580 50.165391 28.969291
F 45.948609 50.165391 50.795073
F 45.567639 50.165391 72.620856
F 45.186668 50.165391 94.446639
F 44.805698 50.165391 116.272422
F 19.979519 11.576626 6.676917
F 19.598548 11.576626 28.502699
F 19.217578 11.576626 50.328482
F 18.836608 11.576626 72.154264
F 18.455637 11.576626 93.980047
F 18.074667 11.576626 115.805830
F 19.979519 34.729884 6.676917
F 19.598548 34.729884 28.502699
F 19.217578 34.729884 50.328482
F 18.836608 34.729884 72.154264
F 18.455637 34.729884 93.980047
F 18.074667 34.729884 115.805830
F 19.979519 57.883141 6.676917
F 19.598548 57.883141 28.502699
F 19.217578 57.883141 50.328482
F 18.836608 57.883141 72.154264
F 18.455637 57.883141 93.980047
F 18.074667 57.883141 115.805830
F 46.710550 11.576626 7.143508
F 46.329580 11.576626 28.969291
F 45.948609 11.576626 50.795074
F 45.567639 11.576626 72.620856
F 45.186668 11.576626 94.446639
F 44.805698 11.576626 116.272422
F 46.710550 34.729884 7.143508
F 46.329580 34.729884 28.969291
F 45.948609 34.729884 50.795074
F 45.567639 34.729884 72.620856
F 45.186668 34.729884 94.446639
F 44.805698 34.729884 116.272422
F 46.710550 57.883141 7.143508
F 46.329580 57.883141 28.969291
F 45.948609 57.883141 50.795074
F 45.567639 57.883141 72.620856
F 45.186668 57.883141 94.446639
F 44.805698 57.883141 116.272422
F 19.979519 19.294382 6.676917
F 19.598548 19.294382 28.502700
F 19.217578 19.294382 50.328482
F 18.836608 19.294382 72.154265
F 18.455637 19.294382 93.980048
F 18.074667 19.294382 115.805830
F 19.979519 42.447639 6.676917
F 19.598548 42.447639 28.502700
F 19.217578 42.447639 50.328482
F 18.836608 42.447639 72.154265
F 18.455637 42.447639 93.980048
F 18.074667 42.447639 115.805830
F 19.979519 65.600897 6.676917
F 19.598548 65.600897 28.502700
F 19.217578 65.600897 50.328482
F 18.836608 65.600897 72.154265
F 18.455637 65.600897 93.980048
F 18.074667 65.600897 115.805830
F 46.710550 19.294382 7.143508
F 46.329580 19.294382 28.969292
F 45.948609 19.294382 50.795074
F 45.567639 19.294382 72.620857
F 45.186668 19.294382 94.446640
F 44.805698 19.294382 116.272422
F 46.710550 42.447639 7.143508
F 46.329580 42.447639 28.969292
F 45.948609 42.447639 50.795074
F 45.567639 42.447639 72.620857
F 45.186668 42.447639 94.446640
F 44.805698 42.447639 116.272422
F 46.710550 65.600897 7.143508
F 46.329580 65.600897 28.969292
F 45.948609 65.600897 50.795074
F 45.567639 65.600897 72.620857
F 45.186668 65.600897 94.446640
F 44.805698 65.600897 116.272422
F 2.206466 3.858875 3.637632
F 1.825495 3.858875 25.463414
F 1.444525 3.858875 47.289198
F 1.063554 3.858875 69.114980
F 0.682584 3.858875 90.940762
F 0.301614 3.858875 112.766546
F 2.206466 27.012133 3.637632
F 1.825495 27.012133 25.463414
F 1.444525 27.012133 47.289198
F 1.063554 27.012133 69.114980
F 0.682584 27.012133 90.940762
F 0.301614 27.012133 112.766546
F 2.206466 50.165390 3.637632
F 1.825495 50.165390 25.463414
F 1.444525 50.165390 47.289198
F 1.063554 50.165390 69.114980
F 0.682584 50.165390 90.940762
F 0.301614 50.165390 112.766546
F 28.937497 3.858875 4.104224
F 28.556527 3.858875 25.930006
F 28.175556 3.858875 47.755790
F 27.794586 3.858875 69.581572
F 27.413615 3.858875 91.407354
F 27.032645 3.858875 113.233138
F 28.937497 27.012133 4.104224
F 28.556527 27.012133 25.930006
F 28.175556 27.012133 47.755790
F 27.794586 27.012133 69.581572
F 27.413615 27.012133 91.407354
F 27.032645 27.012133 113.233138
F 28.937497 50.165390 4.104224
F 28.556527 50.165390 25.930006
F 28.175556 50.165390 47.755790
F 27.794586 50.165390 69.581572
F 27.413615 50.165390 91.407354
F 27.032645 50.165390 113.233138
F 2.206466 11.576625 3.637632
F 1.825495 11.576625 25.463414
F 1.444525 11.576625 47.289198
F 1.063554 11.576625 69.114980
F 0.682584 11.576625 90.940762
F 0.301614 11.576625 112.766546
F 2.206466 34.729883 3.637632
F 1.825495 34.729883 25.463414
F 1.444525 34.729883 47.289198
F 1.063554 34.729883 69.114980
F 0.682584 34.729883 90.940762
F 0.301614 34.729883 112.766546
F 2.206466 57.883140 3.637632
F 1.825495 57.883140 25.463414
F 1.444525 57.883140 47.289198
F 1.063554 57.883140 69.114980
F 0.682584 57.883140 90.940762
F 0.301614 57.883140 112.766546
F 28.937497 11.576625 4.104224
F 28.556527 11.576625 25.930006
F 28.175556 11.576625 47.755790
F 27.794586 11.576625 69.581572
F 27.413615 11.576625 91.407354
F 27.032645 11.576625 113.233138
F 28.937497 34.729883 4.104224
F 28.556527 34.729883 25.930006
F 28.175556 34.729883 47.755790
F 27.794586 34.729883 69.581572
F 27.413615 34.729883 91.407354
F 27.032645 34.729883 113.233138
F 28.937497 57.883140 4.104224
F 28.556527 57.883140 25.930006
F 28.175556 57.883140 47.755790
F 27.794586 57.883140 69.581572
F 27.413615 57.883140 91.407354
F 27.032645 57.883140 113.233138
F 2.206466 19.294381 3.637631
F 1.825495 19.294381 25.463414
F 1.444525 19.294381 47.289197
F 1.063555 19.294381 69.114979
F 0.682584 19.294381 90.940762
F 0.301614 19.294381 112.766545
F 2.206466 42.447638 3.637631
F 1.825495 42.447638 25.463414
F 1.444525 42.447638 47.289197
F 1.063555 42.447638 69.114979
F 0.682584 42.447638 90.940762
F 0.301614 42.447638 112.766545
F 2.206466 65.600896 3.637631
F 1.825495 65.600896 25.463414
F 1.444525 65.600896 47.289197
F 1.063555 65.600896 69.114979
F 0.682584 65.600896 90.940762
F 0.301614 65.600896 112.766545
F 28.937497 19.294381 4.104223
F 28.556527 19.294381 25.930006
F 28.175556 19.294381 47.755789
F 27.794586 19.294381 69.581571
F 27.413615 19.294381 91.407354
F 27.032645 19.294381 113.233137
F 28.937497 42.447638 4.104223
F 28.556527 42.447638 25.930006
F 28.175556 42.447638 47.755789
F 27.794586 42.447638 69.581571
F 27.413615 42.447638 91.407354
F 27.032645 42.447638 113.233137
F 28.937497 65.600896 4.104223
F 28.556527 65.600896 25.930006
F 28.175556 65.600896 47.755789
F 27.794586 65.600896 69.581571
F 27.413615 65.600896 91.407354
F 27.032645 65.600896 113.233137
F 11.116805 3.858875 3.793163
F 10.735834 3.858875 25.618945
F 10.354864 3.858875 47.444728
F 9.973893 3.858875 69.270511
F 9.592923 3.858875 91.096293
F 9.211952 3.858875 112.922076
F 11.116805 27.012133 3.793163
F 10.735834 27.012133 25.618945
F 10.354864 27.012133 47.444728
F 9.973893 27.012133 69.270511
F 9.592923 27.012133 91.096293
F 9.211952 27.012133 112.922076
F 11.116805 50.165390 3.793163
F 10.735834 50.165390 25.618945
F 10.354864 50.165390 47.444728
F 9.973893 50.165390 69.270511
F 9.592923 50.165390 91.096293
F 9.211952 50.165390 112.922076
F 37.847837 3.858875 4.259755
F 37.466866 3.858875 26.085537
F 37.085896 3.858875 47.911320
F 36.704925 3.858875 69.737102
F 36.323955 3.858875 91.562885
F 35.942984 3.858875 113.388668
F 37.847837 27.012133 4.259755
F 37.466866 27.012133 26.085537
F 37.085896 27.012133 47.911320
F 36.704925 27.012133 69.737102
F 36.323955 27.012133 91.562885
F 35.942984 27.012133 113.388668
F 37.847837 50.165390 4.259755
F 37.466866 50.165390 26.085537
F 37.085896 50.165390 47.911320
F 36.704925 50.165390 69.737102
F 36.323955 50.165390 91.562885
F 35.942984 50.165390 113.388668
F 11.116805 11.576625 3.793163
F 10.735834 11.576625 25.618945
F 10.354864 11.576625 47.444727
F 9.973893 11.576625 69.270511
F 9.592923 11.576625 91.096293
F 9.211952 11.576625 112.922076
F 11.116805 34.729883 3.793163
F 10.735834 34.729883 25.618945
F 10.354864 34.729883 47.444727
F 9.973893 34.729883 69.270511
F 9.592923 34.729883 91.096293
F 9.211952 34.729883 112.922076
F 11.116805 57.883140 3.793163
F 10.735834 57.883140 25.618945
F 10.354864 57.883140 47.444727
F 9.973893 57.883140 69.270511
F 9.592923 57.883140 91.096293
F 9.211952 57.883140 112.922076
F 37.847837 11.576625 4.259755
F 37.466866 11.576625 26.085537
F 37.085896 11.576625 47.911319
F 36.704925 11.576625 69.737102
F 36.323955 11.576625 91.562885
F 35.942984 11.576625 113.388668
F 37.847837 34.729883 4.259755
F 37.466866 34.729883 26.085537
F 37.085896 34.729883 47.911319
F 36.704925 34.729883 69.737102
F 36.323955 34.729883 91.562885
F 35.942984 34.729883 113.388668
F 37.847837 57.883140 4.259755
F 37.466866 57.883140 26.085537
F 37.085896 57.883140 47.911319
F 36.704925 57.883140 69.737102
F 36.323955 57.883140 91.562885
F 35.942984 57.883140 113.388668
F 11.116805 19.294381 3.793162
F 10.735834 19.294381 25.618945
F 10.354864 19.294381 47.444727
F 9.973893 19.294381 69.270510
F 9.592923 19.294381 91.096293
F 9.211952 19.294381 112.922075
F 11.116805 42.447638 3.793162
F 10.735834 42.447638 25.618945
F 10.354864 42.447638 47.444727
F 9.973893 42.447638 69.270510
F 9.592923 42.447638 91.096293
F 9.211952 42.447638 112.922075
F 11.116805 65.600896 3.793162
F 10.735834 65.600896 25.618945
F 10.354864 65.600896 47.444727
F 9.973893 65.600896 69.270510
F 9.592923 65.600896 91.096293
F 9.211952 65.600896 112.922075
F 37.847837 19.294381 4.259754
F 37.466866 19.294381 26.085537
F 37.085896 19.294381 47.911319
F 36.704925 19.294381 69.737101
F 36.323955 19.294381 91.562885
F 35.942984 19.294381 113.388667
F 37.847837 42.447638 4.259754
F 37.466866 42.447638 26.085537
F 37.085896 42.447638 47.911319
F 36.704925 42.447638 69.737101
F 36.323955 42.447638 91.562885
F 35.942984 42.447638 113.388667
F 37.847837 65.600896 4.259754
F 37.466866 65.600896 26.085537
F 37.085896 65.600896 47.911319
F 36.704925 65.600896 69.737101
F 36.323955 65.600896 91.562885
F 35.942984 65.600896 113.388667
F 20.027152 3.858876 3.948692
F 19.646182 3.858876 25.774475
F 19.265211 3.858876 47.600258
F 18.884241 3.858876 69.426040
F 18.503270 3.858876 91.251823
F 18.122300 3.858876 113.077606
F 20.027152 27.012133 3.948692
F 19.646182 27.012133 25.774475
F 19.265211 27.012133 47.600258
F 18.884241 27.012133 69.426040
F 18.503270 27.012133 91.251823
F 18.122300 27.012133 113.077606
F 20.027152 50.165391 3.948692
F 19.646182 50.165391 25.774475
F 19.265211 50.165391 47.600258
F 18.884241 50.165391 69.426040
F 18.503270 50.165391 91.251823
F 18.122300 50.165391 113.077606
F 46.758183 3.858876 4.415284
F 46.377213 3.858876 26.241067
F 45.996242 3.858876 48.066850
F 45.615272 3.858876 69.892632
F 45.234302 3.858876 91.718414
F 44.853331 3.858876 113.544198
F 46.758183 27.012133 4.415284
F 46.377213 27.012133 26.241067
F 45.996242 27.012133 48.066850
F 45.615272 27.012133 69.892632
F 45.234302 27.012133 91.718414
F 44.853331 27.012133 113.544198
F 46.758183 50.165391 4.415284
F 46.377213 50.165391 26.241067
F 45.996242 50.165391 48.066850
F 45.615272 50.165391 69.892632
F 45.234302 50.165391 91.718414
F 44.853331 50.165391 113.544198
F 20.027152 11.576626 3.948692
F 19.646182 11.576626 25.774475
F 19.265211 11.576626 47.600257
F 18.884241 11.576626 69.426040
F 18.503270 11.576626 91.251823
F 18.122300 11.576626 113.077606
F 20.027152 34.729883 3.948692
F 19.646182 34.729883 25.774475
F 19.265211 34.729883 47.600257
F 18.884241 34.729883 69.426040
F 18.503270 34.729883 91.251823
F 18.122300 34.729883 113.077606
F 20.027152 57.883141 3.948692
F 19.646182 57.883141 25.774475
F 19.265211 57.883141 47.600257
F 18.884241 57.883141 69.426040
F 18.503270 57.883141 91.251823
F 18.122300 57.883141 113.077606
F 46.758183 11.576626 4.415284
F 46.377213 11.576626 26.241067
F 45.996242 11.576626 48.066849
F 45.615272 11.576626 69.892632
F 45.234302 11.576626 91.718414
F 44.853331 11.576626 113.544198
F 46.758183 34.729883 4.415284
F 46.377213 34.729883 26.241067
F 45.996242 34.729883 48.066849
F 45.615272 34.729883 69.892632
F 45.234302 34.729883 91.718414
F 44.853331 34.729883 113.544198
F 46.758183 57.883141 4.415284
F 46.377213 57.883141 26.241067
F 45.996242 57.883141 48.066849
F 45.615272 57.883141 69.892632
F 45.234302 57.883141 91.718414
F 44.853331 57.883141 113.544198
F 20.027152 19.294381 3.948691
F 19.646182 19.294381 25.774475
F 19.265211 19.294381 47.600257
F 18.884241 19.294381 69.426039
F 18.503270 19.294381 91.251823
F 18.122300 19.294381 113.077605
F 20.027152 42.447639 3.948691
F 19.646182 42.447639 25.774475
F 19.265211 42.447639 47.600257
F 18.884241 42.447639 69.426039
F 18.503270 42.447639 91.251823
F 18.122300 42.447639 113.077605
F 20.027152 65.600896 3.948691
F 19.646182 65.600896 25.774475
F 19.265211 65.600896 47.600257
F 18.884241 65.600896 69.426039
F 18.503270 65.600896 91.251823
F 18.122300 65.600896 113.077605
F 46.758183 19.294381 4.415283
F 46.377213 19.294381 26.241067
F 45.996242 19.294381 48.066849
F 45.615272 19.294381 69.892631
F 45.234302 19.294381 91.718414
F 44.853331 19.294381 113.544197
F 46.758183 42.447639 4.415283
F 46.377213 42.447639 26.241067
F 45.996242 42.447639 48.066849
F 45.615272 42.447639 69.892631
F 45.234302 42.447639 91.718414
F 44.853331 42.447639 113.544197
F 46.758183 65.600896 4.415283
F 46.377213 65.600896 26.241067
F 45.996242 65.600896 48.066849
F 45.615272 65.600896 69.892631
F 45.234302 65.600896 91.718414
F 44.853331 65.600896 113.544197
F 2.269951 1.286291 0.000001
F 1.888980 1.286291 21.825784
F 1.508010 1.286291 43.651567
F 1.127040 1.286291 65.477349
F 0.746069 1.286291 87.303132
F 0.365099 1.286291 109.128915
F 2.269951 24.439549 0.000001
F 1.888980 24.439549 21.825784
F 1.508010 24.439549 43.651567
F 1.127040 24.439549 65.477349
F 0.746069 24.439549 87.303132
F 0.365099 24.439549 109.128915
F 2.269951 47.592806 0.000001
F 1.888980 47.592806 21.825784
F 1.508010 47.592806 43.651567
F 1.127040 47.592806 65.477349
F 0.746069 47.592806 87.303132
F 0.365099 47.592806 109.128915
F 29.000982 1.286291 0.466593
F 28.620012 1.286291 22.292376
F 28.239041 1.286291 44.118159
F 27.858071 1.286291 65.943941
F 27.477100 1.286291 87.769724
F 27.096130 1.286291 109.595506
F 29.000982 24.439549 0.466593
F 28.620012 24.439549 22.292376
F 28.239041 24.439549 44.118159
F 27.858071 24.439549 65.943941
F 27.477100 24.439549 87.769724
F 27.096130 24.439549 109.595506
F 29.000982 47.592806 0.466593
F 28.620012 47.592806 22.292376
F 28.239041 47.592806 44.118159
F 27.858071 47.592806 65.943941
F 27.477100 47.592806 87.769724
F 27.096130 47.592806 109.595506
F 2.269951 9.004040 0.000001
F 1.888980 9.004040 21.825784
F 1.508010 9.004040 43.651567
F 1.127040 9.004040 65.477349
F 0.746069 9.004040 87.303132
F 0.365099 9.004040 109.128915
F 2.269951 32.157298 0.000001
F 1.888980 32.157298 21.825784
F 1.508010 32.157298 43.651567
F 1.127040 32.157298 65.477349
F 0.746069 32.157298 87.303132
F 0.365099 32.157298 109.128915
F 2.269951 55.310555 0.000001
F 1.888980 55.310555 21.825784
F 1.508010 55.310555 43.651567
F 1.127040 55.310555 65.477349
F 0.746069 55.310555 87.303132
F 0.365099 55.310555 109.128915
F 29.000982 9.004040 0.466593
F 28.620012 9.004040 22.292376
F 28.239041 9.004040 44.118159
F 27.858071 9.004040 65.943941
F 27.477100 9.004040 87.769724
F 27.096130 9.004040 109.595506
F 29.000982 32.157298 0.466593
F 28.620012 32.157298 22.292376
F 28.239041 32.157298 44.118159
F 27.858071 32.157298 65.943941
F 27.477100 32.157298 87.769724
F 27.096130 32.157298 109.595506
F 29.000982 55.310555 0.466593
F 28.620012 55.310555 22.292376
F 28.239041 55.310555 44.118159
F 27.858071 55.310555 65.943941
F 27.477100 55.310555 87.769724
F 27.096130 55.310555 109.595506
F 2.269951 16.721796 0.000000
F 1.888980 16.721796 21.825783
F 1.508010 16.721796 43.651566
F 1.127040 16.721796 65.477349
F 0.746069 16.721796 87.303131
F 0.365099 16.721796 109.128914
F 2.269951 39.875053 0.000000
F 1.888980 39.875053 21.825783
F 1.508010 39.875053 43.651566
F 1.127040 39.875053 65.477349
F 0.746069 39.875053 87.303131
F 0.365099 39.875053 109.128914
F 2.269951 63.028311 0.000000
F 1.888980 63.028311 21.825783
F 1.508010 63.028311 43.651566
F 1.127040 63.028311 65.477349
F 0.746069 63.028311 87.303131
F 0.365099 63.028311 109.128914
F 29.000982 16.721796 0.466592
F 28.620012 16.721796 22.292375
F 28.239041 16.721796 44.118158
F 27.858071 16.721796 65.943941
F 27.477100 16.721796 87.769723
F 27.096130 16.721796 109.595505
F 29.000982 39.875053 0.466592
F 28.620012 39.875053 22.292375
F 28.239041 39.875053 44.118158
F 27.858071 39.875053 65.943941
F 27.477100 39.875053 87.769723
F 27.096130 39.875053 109.595505
F 29.000982 63.028311 0.466592
F 28.620012 63.028311 22.292375
F 28.239041 63.028311 44.118158
F 27.858071 63.028311 65.943941
F 27.477100 63.028311 87.769723
F 27.096130 63.028311 109.595505
F 11.180290 1.286291 0.155532
F 10.799319 1.286291 21.981315
F 10.418349 1.286291 43.807097
F 10.037378 1.286291 65.632880
F 9.656408 1.286291 87.458663
F 9.275437 1.286291 109.284445
F 11.180290 24.439548 0.155532
F 10.799319 24.439548 21.981315
F 10.418349 24.439548 43.807097
F 10.037378 24.439548 65.632880
F 9.656408 24.439548 87.458663
F 9.275437 24.439548 109.284445
F 11.180290 47.592806 0.155532
F 10.799319 47.592806 21.981315
F 10.418349 47.592806 43.807097
F 10.037378 47.592806 65.632880
F 9.656408 47.592806 87.458663
F 9.275437 47.592806 109.284445
F 37.911321 1.286291 0.622123
F 37.530350 1.286291 22.447907
F 37.149380 1.286291 44.273689
F 36.768409 1.286291 66.099471
F 36.387439 1.286291 87.925255
F 36.006468 1.286291 109.751037
F 37.911321 24.439548 0.622123
F 37.530350 24.439548 22.447907
F 37.149380 24.439548 44.273689
F 36.768409 24.439548 66.099471
F 36.387439 24.439548 87.925255
F 36.006468 24.439548 109.751037
F 37.911321 47.592806 0.622123
F 37.530350 47.592806 22.447907
F 37.149380 47.592806 44.273689
F 36.768409 47.592806 66.099471
F 36.387439 47.592806 87.925255
F 36.006468 47.592806 109.751037
F 11.180290 9.004040 0.155532
F 10.799319 9.004040 21.981315
F 10.418349 9.004040 43.807097
F 10.037378 9.004040 65.632880
F 9.656408 9.004040 87.458663
F 9.275437 9.004040 109.284445
F 11.180290 32.157298 0.155532
F 10.799319 32.157298 21.981315
F 10.418349 32.157298 43.807097
F 10.037378 32.157298 65.632880
F 9.656408 32.157298 87.458663
F 9.275437 32.157298 109.284445
F 11.180290 55.310555 0.155532
F 10.799319 55.310555 21.981315
F 10.418349 55.310555 43.807097
F 10.037378 55.310555 65.632880
F 9.656408 55.310555 87.458663
F 9.275437 55.310555 109.284445
F 37.911321 9.004040 0.622123
F 37.530350 9.004040 22.447907
F 37.149380 9.004040 44.273689
F 36.768409 9.004040 66.099471
F 36.387439 9.004040 87.925255
F 36.006468 9.004040 109.751037
F 37.911321 32.157298 0.622123
F 37.530350 32.157298 22.447907
F 37.149380 32.157298 44.273689
F 36.768409 32.157298 66.099471
F 36.387439 32.157298 87.925255
F 36.006468 32.157298 109.751037
F 37.911321 55.310555 0.622123
F 37.530350 55.310555 22.447907
F 37.149380 55.310555 44.273689
F 36.768409 55.310555 66.099471
F 36.387439 55.310555 87.925255
F 36.006468 55.310555 109.751037
F 11.180290 16.721795 0.155531
F 10.799319 16.721795 21.981314
F 10.418349 16.721795 43.807096
F 10.037378 16.721795 65.632880
F 9.656408 16.721795 87.458662
F 9.275437 16.721795 109.284444
F 11.180290 39.875053 0.155531
F 10.799319 39.875053 21.981314
F 10.418349 39.875053 43.807096
F 10.037378 39.875053 65.632880
F 9.656408 39.875053 87.458662
F 9.275437 39.875053 109.284444
F 11.180290 63.028310 0.155531
F 10.799319 63.028310 21.981314
F 10.418349 63.028310 43.807096
F 10.037378 63.028310 65.632880
F 9.656408 63.028310 87.458662
F 9.275437 63.028310 109.284444
F 37.911321 16.721795 0.622122
F 37.530350 16.721795 22.447906
F 37.149380 16.721795 44.273688
F 36.768409 16.721795 66.099471
F 36.387439 16.721795 87.925254
F 36.006469 16.721795 109.751036
F 37.911321 39.875053 0.622122
F 37.530350 39.875053 22.447906
F 37.149380 39.875053 44.273688
F 36.768409 39.875053 66.099471
F 36.387439 39.875053 87.925254
F 36.006469 39.875053 109.751036
F 37.911321 63.028310 0.622122
F 37.530350 63.028310 22.447906
F 37.149380 63.028310 44.273688
F 36.768409 63.028310 66.099471
F 36.387439 63.028310 87.925254
F 36.006469 63.028310 109.751036
F 20.090636 1.286290 0.311061
F 19.709666 1.286290 22.136844
F 19.328695 1.286290 43.962627
F 18.947725 1.286290 65.788409
F 18.566755 1.286290 87.614192
F 18.185784 1.286290 109.439975
F 20.090636 24.439547 0.311061
F 19.709666 24.439547 22.136844
F 19.328695 24.439547 43.962627
F 18.947725 24.439547 65.788409
F 18.566755 24.439547 87.614192
F 18.185784 24.439547 109.439975
F 20.090636 47.592805 0.311061
F 19.709666 47.592805 22.136844
F 19.328695 47.592805 43.962627
F 18.947725 47.592805 65.788409
F 18.566755 47.592805 87.614192
F 18.185784 47.592805 109.439975
F 46.821668 1.286290 0.777653
F 46.440698 1.286290 22.603435
F 46.059728 1.286290 44.429219
F 45.678757 1.286290 66.255001
F 45.297787 1.286290 88.080783
F 44.916816 1.286290 109.906567
F 46.821668 24.439547 0.777653
F 46.440698 24.439547 22.603435
F 46.059728 24.439547 44.429219
F 45.678757 24.439547 66.255001
F 45.297787 24.439547 88.080783
F 44.916816 24.439547 109.906567
F 46.821668 47.592805 0.777653
F 46.440698 47.592805 22.603435
F 46.059728 47.592805 44.429219
F 45.678757 47.592805 66.255001
F 45.297787 47.592805 88.080783
F 44.916816 47.592805 109.906567
F 20.090636 9.004039 0.311061
F 19.709666 9.004039 22.136844
F 19.328695 9.004039 43.962627
F 18.947725 9.004039 65.788409
F 18.566755 9.004039 87.614193
F 18.185784 9.004039 109.439975
F 20.090636 32.157296 0.311061
F 19.709666 32.157296 22.136844
F 19.328695 32.157296 43.962627
F 18.947725 32.157296 65.788409
F 18.566755 32.157296 87.614193
F 18.185784 32.157296 109.439975
F 20.090636 55.310554 0.311061
F 19.709666 55.310554 22.136844
F 19.328695 55.310554 43.962627
F 18.947725 55.310554 65.788409
F 18.566755 55.310554 87.614193
F 18.185784 55.310554 109.439975
F 46.821668 9.004039 0.777653
F 46.440698 9.004039 22.603435
F 46.059728 9.004039 44.429219
F 45.678757 9.004039 66.255001
F 45.297787 9.004039 88.080784
F 44.916816 9.004039 109.906567
F 46.821668 32.157296 0.777653
F 46.440698 32.157296 22.603435
F 46.059728 32.157296 44.429219
F 45.678757 32.157296 66.255001
F 45.297787 32.157296 88.080784
F 44.916816 32.157296 109.906567
F 46.821668 55.310554 0.777653
F 46.440698 55.310554 22.603435
F 46.059728 55.310554 44.429219
F 45.678757 55.310554 66.255001
F 45.297787 55.310554 88.080784
F 44.916816 55.310554 109.906567
F 20.090636 16.721794 0.311060
F 19.709666 16.721794 22.136844
F 19.328695 16.721794 43.962626
F 18.947725 16.721794 65.788408
F 18.566755 16.721794 87.614192
F 18.185784 16.721794 109.439974
F 20.090636 39.875052 0.311060
F 19.709666 39.875052 22.136844
F 19.328695 39.875052 43.962626
F 18.947725 39.875052 65.788408
F 18.566755 39.875052 87.614192
F 18.185784 39.875052 109.439974
F 20.090636 63.028309 0.311060
F 19.709666 63.028309 22.136844
F 19.328695 63.028309 43.962626
F 18.947725 63.028309 65.788408
F 18.566755 63.028309 87.614192
F 18.185784 63.028309 109.439974
F 46.821668 16.721794 0.777652
F 46.440698 16.721794 22.603435
F 46.059728 16.721794 44.429218
F 45.678757 16.721794 66.255000
F 45.297787 16.721794 88.080783
F 44.916816 16.721794 109.906566
F 46.821668 39.875052 0.777652
F 46.440698 39.875052 22.603435
F 46.059728 39.875052 44.429218
F 45.678757 39.875052 66.255000
F 45.297787 39.875052 88.080783
F 44.916816 39.875052 109.906566
F 46.821668 63.028309 0.777652
F 46.440698 63.028309 22.603435
F 46.059728 63.028309 44.429218
F 45.678757 63.028309 66.255000
F 45.297787 63.028309 88.080783
F 44.916816 63.028309 109.906566
F 4.434053 7.717750 3.676515
F 4.053082 7.717750 25.502297
F 3.672112 7.717750 47.328080
F 3.291141 7.717750 69.153863
F 2.910171 7.717750 90.979645
F 2.529200 7.717750 112.805428
F 4.434053 30.871007 3.676515
F 4.053082 30.871007 25.502297
F 3.672112 30.871007 47.328080
F 3.291141 30.871007 69.153863
F 2.910171 30.871007 90.979645
F 2.529200 30.871007 112.805428
F 4.434053 54.024265 3.676515
F 4.053082 54.024265 25.502297
F 3.672112 54.024265 47.328080
F 3.291141 54.024265 69.153863
F 2.910171 54.024265 90.979645
F 2.529200 54.024265 112.805428
F 31.165084 7.717750 4.143107
F 30.784113 7.717750 25.968889
F 30.403143 7.717750 47.794672
F 30.022172 7.717750 69.620455
F 29.641202 7.717750 91.446237
F 29.260231 7.717750 113.272020
F 31.165084 30.871007 4.143107
F 30.784113 30.871007 25.968889
F 30.403143 30.871007 47.794672
F 30.022172 30.871007 69.620455
F 29.641202 30.871007 91.446237
F 29.260231 30.871007 113.272020
F 31.165084 54.024265 4.143107
F 30.784113 54.024265 25.968889
F 30.403143 54.024265 47.794672
F 30.022172 54.024265 69.620455
F 29.641202 54.024265 91.446237
F 29.260231 54.024265 113.272020
F 4.434053 15.435503 3.676514
F 4.053082 15.435503 25.502296
F 3.672112 15.435503 47.328079
F 3.291141 15.435503 69.153862
F 2.910171 15.435503 90.979644
F 2.529200 15.435503 112.805427
F 4.434053 38.588760 3.676514
F 4.053082 38.588760 25.502296
F 3.672112 38.588760 47.328079
F 3.291141 38.588760 69.153862
F 2.910171 38.588760 90.979644
F 2.529200 38.588760 112.805427
F 4.434053 61.742018 3.676514
F 4.053082 61.742018 25.502296
F 3.672112 61.742018 47.328079
F 3.291141 61.742018 69.153862
F 2.910171 61.742018 90.979644
F 2.529200 61.742018 112.805427
F 31.165084 15.435503 4.143106
F 30.784113 15.435503 25.968888
F 30.403143 15.435503 47.794671
F 30.022172 15.435503 69.620454
F 29.641202 15.435503 91.446236
F 29.260231 15.435503 113.272019
F 31.165084 38.588760 4.143106
F 30.784113 38.588760 25.968888
F 30.403143 38.588760 47.794671
F 30.022172 38.588760 69.620454
F 29.641202 38.588760 91.446236
F 29.260231 38.588760 113.272019
F 31.165084 61.742018 4.143106
F 30.784113 61.742018 25.968888
F 30.403143 61.742018 47.794671
F 30.022172 61.742018 69.620454
F 29.641202 61.742018 91.446236
F 29.260231 61.742018 113.272019
F 4.434053 0.000000 3.676515
F 4.053082 0.000000 25.502297
F 3.672112 0.000000 47.328080
F 3.291141 0.000000 69.153863
F 2.910171 0.000000 90.979645
F 2.529200 0.000000 112.805428
F 4.434053 23.153258 3.676515
F 4.053082 23.153258 25.502297
F 3.672112 23.153258 47.328080
F 3.291141 23.153258 69.153863
F 2.910171 23.153258 90.979645
F 2.529200 23.153258 112.805428
F 4.434053 46.306515 3.676515
F 4.053082 46.306515 25.502297
F 3.672112 46.306515 47.328080
F 3.291141 46.306515 69.153863
F 2.910171 46.306515 90.979645
F 2.529200 46.306515 112.805428
F 31.165084 0.000000 4.143107
F 30.784113 0.000000 25.968889
F 30.403143 0.000000 47.794672
F 30.022172 0.000000 69.620455
F 29.641202 0.000000 91.446237
F 29.260231 0.000000 113.272020
F 31.165084 23.153258 4.143107
F 30.784113 23.153258 25.968889
F 30.403143 23.153258 47.794672
F 30.022172 23.153258 69.620455
F 29.641202 23.153258 91.446237
F 29.260231 23.153258 113.272020
F 31.165084 46.306515 4.143107
F 30.784113 46.306515 25.968889
F 30.403143 46.306515 47.794672
F 30.022172 46.306515 69.620455
F 29.641202 46.306515 91.446237
F 29.260231 46.306515 113.272020
F 13.344393 7.717750 3.832045
F 12.963423 7.717750 25.657828
F 12.582452 7.717750 47.483611
F 12.201482 7.717750 69.309393
F 11.820511 7.717750 91.135176
F 11.439541 7.717750 112.960959
F 13.344393 30.871007 3.832045
F 12.963423 30.871007 25.657828
F 12.582452 30.871007 47.483611
F 12.201482 30.871007 69.309393
F 11.820511 30.871007 91.135176
F 11.439541 30.871007 112.960959
F 13.344393 54.024265 3.832045
F 12.963423 54.024265 25.657828
F 12.582452 54.024265 47.483611
F 12.201482 54.024265 69.309393
F 11.820511 54.024265 91.135176
F 11.439541 54.024265 112.960959
F 40.075424 7.717750 4.298637
F 39.694454 7.717750 26.124420
F 39.313483 7.717750 47.950203
F 38.932513 7.717750 69.775985
F 38.551543 7.717750 91.601767
F 38.170572 7.717750 113.427551
F 40.075424 30.871007 4.298637
F 39.694454 30.871007 26.124420
F 39.313483 30.871007 47.950203
F 38.932513 30.871007 69.775985
F 38.551543 30.871007 91.601767
F 38.170572 30.871007 113.427551
F 40.075424 54.024265 4.298637
F 39.694454 54.024265 26.124420
F 39.313483 54.024265 47.950203
F 38.932513 54.024265 69.775985
F 38.551543 54.024265 91.601767
F 38.170572 54.024265 113.427551
F 13.344393 15.435502 3.832044
F 12.963423 15.435502 25.657827
F 12.582452 15.435502 47.483610
F 12.201482 15.435502 69.309392
F 11.820511 15.435502 91.135175
F 11.439541 15.435502 112.960958
F 13.344393 38.588760 3.832044
F 12.963423 38.588760 25.657827
F 12.582452 38.588760 47.483610
F 12.201482 38.588760 69.309392
F 11.820511 38.588760 91.135175
F 11.439541 38.588760 112.960958
F 13.344393 61.742017 3.832044
F 12.963423 61.742017 25.657827
F 12.582452 61.742017 47.483610
F 12.201482 61.742017 69.309392
F 11.820511 61.742017 91.135175
F 11.439541 61.742017 112.960958
F 40.075424 15.435502 4.298636
F 39.694454 15.435502 26.124419
F 39.313483 15.435502 47.950202
F 38.932513 15.435502 69.775984
F 38.551543 15.435502 91.601766
F 38.170572 15.435502 113.427550
F 40.075424 38.588760 4.298636
F 39.694454 38.588760 26.124419
F 39.313483 38.588760 47.950202
F 38.932513 38.588760 69.775984
F 38.551543 38.588760 91.601766
F 38.170572 38.588760 113.427550
F 40.075424 61.742017 4.298636
F 39.694454 61.742017 26.124419
F 39.313483 61.742017 47.950202
F 38.932513 61.742017 69.775984
F 38.551543 61.742017 91.601766
F 38.170572 61.742017 113.427550
F 13.344393 0.000000 3.832045
F 12.963423 0.000000 25.657828
F 12.582452 0.000000 47.483611
F 12.201482 0.000000 69.309393
F 11.820511 0.000000 91.135176
F 11.439541 0.000000 112.960959
F 13.344393 23.153258 3.832045
F 12.963423 23.153258 25.657828
F 12.582452 23.153258 47.483611
F 12.201482 23.153258 69.309393
F 11.820511 23.153258 91.135176
F 11.439541 23.153258 112.960959
F 13.344393 46.306515 3.832045
F 12.963423 46.306515 25.657828
F 12.582452 46.306515 47.483611
F 12.201482 46.306515 69.309393
F 11.820511 46.306515 91.135176
F 11.439541 46.306515 112.960959
F 40.075424 0.000000 4.298637
F 39.694454 0.000000 26.124420
F 39.313483 0.000000 47.950203
F 38.932513 0.000000 69.775985
F 38.551543 0.000000 91.601767
F 38.170572 0.000000 113.427551
F 40.075424 23.153258 4.298637
F 39.694454 23.153258 26.124420
F 39.313483 23.153258 47.950203
F 38.932513 23.153258 69.775985
F 38.551543 23.153258 91.601767
F 38.170572 23.153258 113.427551
F 40.075424 46.306515 4.298637
F 39.694454 46.306515 26.124420
F 39.313483 46.306515 47.950203
F 38.932513 46.306515 69.775985
F 38.551543 46.306515 91.601767
F 38.170572 46.306515 113.427551
F 22.254741 7.717750 3.987575
F 21.873771 7.717750 25.813357
F 21.492800 7.717750 47.639141
F 21.111830 7.717750 69.464923
F 20.730859 7.717750 91.290706
F 20.349889 7.717750 113.116489
F 22.254741 30.871008 3.987575
F 21.873771 30.871008 25.813357
F 21.492800 30.871008 47.639141
F 21.111830 30.871008 69.464923
F 20.730859 30.871008 91.290706
F 20.349889 30.871008 113.116489
F 22.254741 54.024265 3.987575
F 21.873771 54.024265 25.813357
F 21.492800 54.024265 47.639141
F 21.111830 54.024265 69.464923
F 20.730859 54.024265 91.290706
F 20.349889 54.024265 113.116489
F 48.985772 7.717750 4.454167
F 48.604802 7.717750 26.279949
F 48.223831 7.717750 48.105733
F 47.842861 7.717750 69.931515
F 47.461890 7.717750 91.757298
F 47.080920 7.717750 113.583080
F 48.985772 30.871008 4.454167
F 48.604802 30.871008 26.279949
F 48.223831 30.871008 48.105733
F 47.842861 30.871008 69.931515
F 47.461890 30.871008 91.757298
F 47.080920 30.871008 113.583080
F 48.985772 54.024265 4.454167
F 48.604802 54.024265 26.279949
F 48.223831 54.024265 48.105733
F 47.842861 54.024265 69.931515
F 47.461890 54.024265 91.757298
F 47.080920 54.024265 113.583080
F 22.254741 15.435503 3.987574
F 21.873771 15.435503 25.813356
F 21.492800 15.435503 47.639140
F 21.111830 15.435503 69.464922
F 20.730859 15.435503 91.290705
F 20.349889 15.435503 113.116488
F 22.254741 38.588760 3.987574
F 21.873771 38.588760 25.813356
F 21.492800 38.588760 47.639140
F 21.111830 38.588760 69.464922
F 20.730859 38.588760 91.290705
F 20.349889 38.588760 113.116488
F 22.254741 61.742018 3.987574
F 21.873771 61.742018 25.813356
F 21.492800 61.742018 47.639140
F 21.111830 61.742018 69.464922
F 20.730859 61.742018 91.290705
F 20.349889 61.742018 113.116488
F 48.985772 15.435503 4.454166
F 48.604802 15.435503 26.279948
F 48.223831 15.435503 48.105732
F 47.842861 15.435503 69.931514
F 47.461890 15.435503 91.757297
F 47.080920 15.435503 113.583079
F 48.985772 38.588760 4.454166
F 48.604802 38.588760 26.279948
F 48.223831 38.588760 48.105732
F 47.842861 38.588760 69.931514
F 47.461890 38.588760 91.757297
F 47.080920 38.588760 113.583079
F 48.985772 61.742018 4.454166
F 48.604802 61.742018 26.279948
F 48.223831 61.742018 48.105732
F 47.842861 61.742018 69.931514
F 47.461890 61.742018 91.757297
F 47.080920 61.742018 113.583079
F 22.254741 0.000001 3.987575
F 21.873771 0.000001 25.813357
F 21.492800 0.000001 47.639141
F 21.111830 0.000001 69.464923
F 20.730859 0.000001 91.290706
F 20.349889 0.000001 113.116489
F 22.254741 23.153258 3.987575
F 21.873771 23.153258 25.813357
F 21.492800 23.153258 47.639141
F 21.111830 23.153258 69.464923
F 20.730859 23.153258 91.290706
F 20.349889 23.153258 113.116489
F 22.254741 46.306516 3.987575
F 21.873771 46.306516 25.813357
F 21.492800 46.306516 47.639141
F 21.111830 46.306516 69.464923
F 20.730859 46.306516 91.290706
F 20.349889 46.306516 113.116489
F 48.985772 0.000001 4.454167
F 48.604802 0.000001 26.279949
F 48.223831 0.000001 48.105733
F 47.842861 0.000001 69.931515
F 47.461890 0.000001 91.757298
F 47.080920 0.000001 113.583080
F 48.985772 23.153258 4.454167
F 48.604802 23.153258 26.279949
F 48.223831 23.153258 48.105733
F 47.842861 23.153258 69.931515
F 47.461890 23.153258 91.757298
F 47.080920 23.153258 113.583080
F 48.985772 46.306516 4.454167
F 48.604802 46.306516 26.279949
F 48.223831 46.306516 48.105733
F 47.842861 46.306516 69.931515
F 47.461890 46.306516 91.757298
F 47.080920 46.306516 113.583080
F 4.497534 5.145166 0.038885
F 4.116563 5.145166 21.864667
F 3.735593 5.145166 43.690449
F 3.354622 5.145166 65.516233
F 2.973652 5.145166 87.342015
F 2.592681 5.145166 109.167797
F 4.497534 28.298423 0.038885
F 4.116563 28.298423 21.864667
F 3.735593 28.298423 43.690449
F 3.354622 28.298423 65.516233
F 2.973652 28.298423 87.342015
F 2.592681 28.298423 109.167797
F 4.497534 51.451681 0.038885
F 4.116563 51.451681 21.864667
F 3.735593 51.451681 43.690449
F 3.354622 51.451681 65.516233
F 2.973652 51.451681 87.342015
F 2.592681 51.451681 109.167797
F 31.228565 5.145166 0.505476
F 30.847594 5.145166 22.331259
F 30.466624 5.145166 44.157041
F 30.085653 5.145166 65.982824
F 29.704683 5.145166 87.808607
F 29.323712 5.145166 109.634389
F 31.228565 28.298423 0.505476
F 30.847594 28.298423 22.331259
F 30.466624 28.298423 44.157041
F 30.085653 28.298423 65.982824
F 29.704683 28.298423 87.808607
F 29.323712 28.298423 109.634389
F 31.228565 51.451681 0.505476
F 30.847594 51.451681 22.331259
F 30.466624 51.451681 44.157041
F 30.085653 51.451681 65.982824
F 29.704683 51.451681 87.808607
F 29.323712 51.451681 109.634389
F 4.497534 12.862918 0.038884
F 4.116563 12.862918 21.864666
F 3.735593 12.862918 43.690448
F 3.354622 12.862918 65.516232
F 2.973652 12.862918 87.342014
F 2.592681 12.862918 109.167797
F 4.497534 36.016175 0.038884
F 4.116563 36.016175 21.864666
F 3.735593 36.016175 43.690448
F 3.354622 36.016175 65.516232
F 2.973652 36.016175 87.342014
F 2.592681 36.016175 109.167797
F 4.497534 59.169433 0.038884
F 4.116563 59.169433 21.864666
F 3.735593 59.169433 43.690448
F 3.354622 59.169433 65.516232
F 2.973652 59.169433 87.342014
F 2.592681 59.169433 109.167797
F 31.228565 12.862918 0.505475
F 30.847594 12.862918 22.331258
F 30.466624 12.862918 44.157040
F 30.085653 12.862918 65.982823
F 29.704683 12.862918 87.808606
F 29.323712 12.862918 109.634389
F 31.228565 36.016175 0.505475
F 30.847594 36.016175 22.331258
F 30.466624 36.016175 44.157040
F 30.085653 36.016175 65.982823
F 29.704683 36.016175 87.808606
F 29.323712 36.016175 109.634389
F 31.228565 59.169433 0.505475
F 30.847594 59.169433 22.331258
F 30.466624 59.169433 44.157040
F 30.085653 59.169433 65.982823
F 29.704683 59.169433 87.808606
F 29.323712 59.169433 109.634389
F 4.497534 20.580673 0.038884
F 4.116563 20.580673 21.864667
F 3.735593 20.580673 43.690449
F 3.354622 20.580673 65.516232
F 2.973652 20.580673 87.342015
F 2.592681 20.580673 109.167797
F 4.497534 43.733931 0.038884
F 4.116563 43.733931 21.864667
F 3.735593 43.733931 43.690449
F 3.354622 43.733931 65.516232
F 2.973652 43.733931 87.342015
F 2.592681 43.733931 109.167797
F 4.497534 66.887188 0.038884
F 4.116563 66.887188 21.864667
F 3.735593 66.887188 43.690449
F 3.354622 66.887188 65.516232
F 2.973652 66.887188 87.342015
F 2.592681 66.887188 109.167797
F 31.228565 20.580673 0.505475
F 30.847594 20.580673 22.331259
F 30.466624 20.580673 44.157041
F 30.085653 20.580673 65.982823
F 29.704683 20.580673 87.808607
F 29.323712 20.580673 109.634389
F 31.228565 43.733931 0.505475
F 30.847594 43.733931 22.331259
F 30.466624 43.733931 44.157041
F 30.085653 43.733931 65.982823
F 29.704683 43.733931 87.808607
F 29.323712 43.733931 109.634389
F 31.228565 66.887188 0.505475
F 30.847594 66.887188 22.331259
F 30.466624 66.887188 44.157041
F 30.085653 66.887188 65.982823
F 29.704683 66.887188 87.808607
F 29.323712 66.887188 109.634389
F 13.407873 5.145165 0.194414
F 13.026903 5.145165 22.020196
F 12.645932 5.145165 43.845980
F 12.264962 5.145165 65.671762
F 11.883991 5.145165 87.497545
F 11.503021 5.145165 109.323328
F 13.407873 28.298422 0.194414
F 13.026903 28.298422 22.020196
F 12.645932 28.298422 43.845980
F 12.264962 28.298422 65.671762
F 11.883991 28.298422 87.497545
F 11.503021 28.298422 109.323328
F 13.407873 51.451680 0.194414
F 13.026903 51.451680 22.020196
F 12.645932 51.451680 43.845980
F 12.264962 51.451680 65.671762
F 11.883991 51.451680 87.497545
F 11.503021 51.451680 109.323328
F 40.138904 5.145165 0.661006
F 39.757934 5.145165 22.486788
F 39.376964 5.145165 44.312572
F 38.995993 5.145165 66.138354
F 38.615023 5.145165 87.964137
F 38.234052 5.145165 109.789920
F 40.138904 28.298422 0.661006
F 39.757934 28.298422 22.486788
F 39.376964 28.298422 44.312572
F 38.995993 28.298422 66.138354
F 38.615023 28.298422 87.964137
F 38.234052 28.298422 109.789920
F 40.138904 51.451680 0.661006
F 39.757934 51.451680 22.486788
F 39.376964 51.451680 44.312572
F 38.995993 51.451680 66.138354
F 38.615023 51.451680 87.964137
F 38.234052 51.451680 109.789920
F 13.407873 12.862917 0.194413
F 13.026903 12.862917 22.020195
F 12.645932 12.862917 43.845979
F 12.264962 12.862917 65.671761
F 11.883992 12.862917 87.497544
F 11.503021 12.862917 109.323327
F 13.407873 36.016174 0.194413
F 13.026903 36.016174 22.020195
F 12.645932 36.016174 43.845979
F 12.264962 36.016174 65.671761
F 11.883992 36.016174 87.497544
F 11.503021 36.016174 109.323327
F 13.407873 59.169432 0.194413
F 13.026903 59.169432 22.020195
F 12.645932 59.169432 43.845979
F 12.264962 59.169432 65.671761
F 11.883992 59.169432 87.497544
F 11.503021 59.169432 109.323327
F 40.138904 12.862917 0.661005
F 39.757934 12.862917 22.486787
F 39.376964 12.862917 44.312571
F 38.995993 12.862917 66.138353
F 38.615023 12.862917 87.964136
F 38.234052 12.862917 109.789919
F 40.138904 36.016174 0.661005
F 39.757934 36.016174 22.486787
F 39.376964 36.016174 44.312571
F 38.995993 36.016174 66.138353
F 38.615023 36.016174 87.964136
F 38.234052 36.016174 109.789919
F 40.138904 59.169432 0.661005
F 39.757934 59.169432 22.486787
F 39.376964 59.169432 44.312571
F 38.995993 59.169432 66.138353
F 38.615023 59.169432 87.964136
F 38.234052 59.169432 109.789919
F 13.407873 20.580672 0.194414
F 13.026903 20.580672 22.020196
F 12.645932 20.580672 43.845980
F 12.264962 20.580672 65.671762
F 11.883992 20.580672 87.497544
F 11.503021 20.580672 109.323328
F 13.407873 43.733930 0.194414
F 13.026903 43.733930 22.020196
F 12.645932 43.733930 43.845980
F 12.264962 43.733930 65.671762
F 11.883992 43.733930 87.497544
F 11.503021 43.733930 109.323328
F 13.407873 66.887187 0.194414
F 13.026903 66.887187 22.020196
F 12.645932 66.887187 43.845980
F 12.264962 66.887187 65.671762
F 11.883992 66.887187 87.497544
F 11.503021 66.887187 109.323328
F 40.138904 20.580672 0.661006
F 39.757934 20.580672 22.486788
F 39.376964 20.580672 44.312572
F 38.995993 20.580672 66.138354
F 38.615023 20.580672 87.964136
F 38.234052 20.580672 109.789920
F 40.138904 43.733930 0.661006
F 39.757934 43.733930 22.486788
F 39.376964 43.733930 44.312572
F 38.995993 43.733930 66.138354
F 38.615023 43.733930 87.964136
F 38.234052 43.733930 109.789920
F 40.138904 66.887187 0.661006
F 39.757934 66.887187 22.486788
F 39.376964 66.887187 44.312572
F 38.995993 66.887187 66.138354
F 38.615023 66.887187 87.964136
F 38.234052 66.887187 109.789920
F 22.318223 5.145164 0.349944
F 21.937253 5.145164 22.175727
F 21.556282 5.145164 44.001510
F 21.175312 5.145164 65.827293
F 20.794341 5.145164 87.653075
F 20.413371 5.145164 109.478857
F 22.318223 28.298422 0.349944
F 21.937253 28.298422 22.175727
F 21.556282 28.298422 44.001510
F 21.175312 28.298422 65.827293
F 20.794341 28.298422 87.653075
F 20.413371 28.298422 109.478857
F 22.318223 51.451679 0.349944
F 21.937253 51.451679 22.175727
F 21.556282 51.451679 44.001510
F 21.175312 51.451679 65.827293
F 20.794341 51.451679 87.653075
F 20.413371 51.451679 109.478857
F 49.049254 5.145164 0.816536
F 48.668284 5.145164 22.642319
F 48.287313 5.145164 44.468101
F 47.906343 5.145164 66.293885
F 47.525372 5.145164 88.119667
F 47.144402 5.145164 109.945449
F 49.049254 28.298422 0.816536
F 48.668284 28.298422 22.642319
F 48.287313 28.298422 44.468101
F 47.906343 28.298422 66.293885
F 47.525372 28.298422 88.119667
F 47.144402 28.298422 109.945449
F 49.049254 51.451679 0.816536
F 48.668284 51.451679 22.642319
F 48.287313 51.451679 44.468101
F 47.906343 51.451679 66.293885
F 47.525372 51.451679 88.119667
F 47.144402 51.451679 109.945449
F 22.318223 12.862916 0.349944
F 21.937253 12.862916 22.175726
F 21.556282 12.862916 44.001509
F 21.175312 12.862916 65.827292
F 20.794341 12.862916 87.653074
F 20.413371 12.862916 109.478857
F 22.318223 36.016174 0.349944
F 21.937253 36.016174 22.175726
F 21.556282 36.016174 44.001509
F 21.175312 36.016174 65.827292
F 20.794341 36.016174 87.653074
F 20.413371 36.016174 109.478857
F 22.318223 59.169431 0.349944
F 21.937253 59.169431 22.175726
F 21.556282 59.169431 44.001509
F 21.175312 59.169431 65.827292
F 20.794341 59.169431 87.653074
F 20.413371 59.169431 109.478857
F 49.049254 12.862916 0.816536
F 48.668284 12.862916 22.642318
F 48.287313 12.862916 44.468100
F 47.906343 12.862916 66.293884
F 47.525372 12.862916 88.119666
F 47.144402 12.862916 109.945449
F 49.049254 36.016174 0.816536
F 48.668284 36.016174 22.642318
F 48.287313 36.016174 44.468100
F 47.906343 36.016174 66.293884
F 47.525372 36.016174 88.119666
F 47.144402 36.016174 109.945449
F 49.049254 59.169431 0.816536
F 48.668284 59.169431 22.642318
F 48.287313 59.169431 44.468100
F 47.906343 59.169431 66.293884
F 47.525372 59.169431 88.119666
F 47.144402 59.169431 109.945449
F 22.318223 20.580672 0.349944
F 21.937253 20.580672 22.175727
F 21.556282 20.580672 44.001510
F 21.175312 20.580672 65.827292
F 20.794341 20.580672 87.653075
F 20.413371 20.580672 109.478857
F 22.318223 43.733929 0.349944
F 21.937253 43.733929 22.175727
F 21.556282 43.733929 44.001510
F 21.175312 43.733929 65.827292
F 20.794341 43.733929 87.653075
F 20.413371 43.733929 109.478857
F 22.318223 66.887187 0.349944
F 21.937253 66.887187 22.175727
F 21.556282 66.887187 44.001510
F 21.175312 66.887187 65.827292
F 20.794341 66.887187 87.653075
F 20.413371 66.887187 109.478857
F 49.049254 20.580672 0.816536
F 48.668284 20.580672 22.642319
F 48.287313 20.580672 44.468101
F 47.906343 20.580672 66.293884
F 47.525372 20.580672 88.119667
F 47.144402 20.580672 109.945449
F 49.049254 43.733929 0.816536
F 48.668284 43.733929 22.642319
F 48.287313 43.733929 44.468101
F 47.906343 43.733929 66.293884
F 47.525372 43.733929 88.119667
F 47.144402 43.733929 109.945449
F 49.049254 66.887187 0.816536
F 48.668284 66.887187 22.642319
F 48.287313 66.887187 44.468101
F 47.906343 66.887187 66.293884
F 47.525372 66.887187 88.119667
F 47.144402 66.887187 109.945449
F 4.449924 5.145165 2.767105
F 4.068954 5.145165 24.592889
F 3.687983 5.145165 46.418671
F 3.307013 5.145165 68.244454
F 2.926043 5.145165 90.070237
F 2.545072 5.145165 111.896019
F 4.449924 28.298423 2.767105
F 4.068954 28.298423 24.592889
F 3.687983 28.298423 46.418671
F 3.307013 28.298423 68.244454
F 2.926043 28.298423 90.070237
F 2.545072 28.298423 111.896019
F 4.449924 51.451680 2.767105
F 4.068954 51.451680 24.592889
F 3.687983 51.451680 46.418671
F 3.307013 51.451680 68.244454
F 2.926043 51.451680 90.070237
F 2.545072 51.451680 111.896019
F 31.180955 5.145165 3.233697
F 30.799985 5.145165 25.059480
F 30.419015 5.145165 46.885263
F 30.038044 5.145165 68.711046
F 29.657074 5.145165 90.536828
F 29.276103 5.145165 112.362611
F 31.180955 28.298423 3.233697
F 30.799985 28.298423 25.059480
F 30.419015 28.298423 46.885263
F 30.038044 28.298423 68.711046
F 29.657074 28.298423 90.536828
F 29.276103 28.298423 112.362611
F 31.180955 51.451680 3.233697
F 30.799985 51.451680 25.059480
F 30.419015 51.451680 46.885263
F 30.038044 51.451680 68.711046
F 29.657074 51.451680 90.536828
F 29.276103 51.451680 112.362611
F 4.449924 12.862917 2.767106
F 4.068954 12.862917 24.592890
F 3.687983 12.862917 46.418672
F 3.307013 12.862917 68.244455
F 2.926042 12.862917 90.070238
F 2.545072 12.862917 111.896020
F 4.449924 36.016175 2.767106
F 4.068954 36.016175 24.592890
F 3.687983 36.016175 46.418672
F 3.307013 36.016175 68.244455
F 2.926042 36.016175 90.070238
F 2.545072 36.016175 111.896020
F 4.449924 59.169432 2.767106
F 4.068954 59.169432 24.592890
F 3.687983 59.169432 46.418672
F 3.307013 59.169432 68.244455
F 2.926042 59.169432 90.070238
F 2.545072 59.169432 111.896020
F 31.180955 12.862917 3.233698
F 30.799985 12.862917 25.059481
F 30.419015 12.862917 46.885264
F 30.038044 12.862917 68.711047
F 29.657074 12.862917 90.536829
F 29.276103 12.862917 112.362612
F 31.180955 36.016175 3.233698
F 30.799985 36.016175 25.059481
F 30.419015 36.016175 46.885264
F 30.038044 36.016175 68.711047
F 29.657074 36.016175 90.536829
F 29.276103 36.016175 112.362612
F 31.180955 59.169432 3.233698
F 30.799985 59.169432 25.059481
F 30.419015 59.169432 46.885264
F 30.038044 59.169432 68.711047
F 29.657074 59.169432 90.536829
F 29.276103 59.169432 112.362612
F 4.449924 20.580673 2.767106
F 4.068954 20.580673 24.592889
F 3.687983 20.580673 46.418671
F 3.307013 20.580673 68.244454
F 2.926043 20.580673 90.070237
F 2.545072 20.580673 111.896020
F 4.449924 43.733930 2.767106
F 4.068954 43.733930 24.592889
F 3.687983 43.733930 46.418671
F 3.307013 43.733930 68.244454
F 2.926043 43.733930 90.070237
F 2.545072 43.733930 111.896020
F 4.449924 66.887188 2.767106
F 4.068954 66.887188 24.592889
F 3.687983 66.887188 46.418671
F 3.307013 66.887188 68.244454
F 2.926043 66.887188 90.070237
F 2.545072 66.887188 111.896020
F 31.180955 20.580673 3.233698
F 30.799985 20.580673 25.059480
F 30.419015 20.580673 46.885263
F 30.038044 20.580673 68.711046
F 29.657074 20.580673 90.536828
F 29.276103 20.580673 112.362612
F 31.180955 43.733930 3.233698
F 30.799985 43.733930 25.059480
F 30.419015 43.733930 46.885263
F 30.038044 43.733930 68.711046
F 29.657074 43.733930 90.536828
F 29.276103 43.733930 112.362612
F 31.180955 66.887188 3.233698
F 30.799985 66.887188 25.059480
F 30.419015 66.887188 46.885263
F 30.038044 66.887188 68.711046
F 29.657074 66.887188 90.536828
F 29.276103 66.887188 112.362612
F 13.360265 5.145165 2.922637
F 12.979295 5.145165 24.748419
F 12.598324 5.145165 46.574202
F 12.217354 5.145165 68.399985
F 11.836383 5.145165 90.225767
F 11.455413 5.145165 112.051550
F 13.360265 28.298422 2.922637
F 12.979295 28.298422 24.748419
F 12.598324 28.298422 46.574202
F 12.217354 28.298422 68.399985
F 11.836383 28.298422 90.225767
F 11.455413 28.298422 112.051550
F 13.360265 51.451680 2.922637
F 12.979295 51.451680 24.748419
F 12.598324 51.451680 46.574202
F 12.217354 51.451680 68.399985
F 11.836383 51.451680 90.225767
F 11.455413 51.451680 112.051550
F 40.091296 5.145165 3.389229
F 39.710326 5.145165 25.215011
F 39.329355 5.145165 47.040794
F 38.948385 5.145165 68.866577
F 38.567414 5.145165 90.692359
F 38.186444 5.145165 112.518142
F 40.091296 28.298422 3.389229
F 39.710326 28.298422 25.215011
F 39.329355 28.298422 47.040794
F 38.948385 28.298422 68.866577
F 38.567414 28.298422 90.692359
F 38.186444 28.298422 112.518142
F 40.091296 51.451680 3.389229
F 39.710326 51.451680 25.215011
F 39.329355 51.451680 47.040794
F 38.948385 51.451680 68.866577
F 38.567414 51.451680 90.692359
F 38.186444 51.451680 112.518142
F 13.360265 12.862917 2.922638
F 12.979295 12.862917 24.748420
F 12.598324 12.862917 46.574203
F 12.217354 12.862917 68.399986
F 11.836383 12.862917 90.225768
F 11.455413 12.862917 112.051551
F 13.360265 36.016175 2.922638
F 12.979295 36.016175 24.748420
F 12.598324 36.016175 46.574203
F 12.217354 36.016175 68.399986
F 11.836383 36.016175 90.225768
F 11.455413 36.016175 112.051551
F 13.360265 59.169432 2.922638
F 12.979295 59.169432 24.748420
F 12.598324 59.169432 46.574203
F 12.217354 59.169432 68.399986
F 11.836383 59.169432 90.225768
F 11.455413 59.169432 112.051551
F 40.091296 12.862917 3.389230
F 39.710326 12.862917 25.215012
F 39.329355 12.862917 47.040795
F 38.948385 12.862917 68.866578
F 38.567414 12.862917 90.692360
F 38.186444 12.862917 112.518143
F 40.091296 36.016175 3.389230
F 39.710326 36.016175 25.215012
F 39.329355 36.016175 47.040795
F 38.948385 36.016175 68.866578
F 38.567414 36.016175 90.692360
F 38.186444 36.016175 112.518143
F 40.091296 59.169432 3.389230
F 39.710326 59.169432 25.215012
F 39.329355 59.169432 47.040795
F 38.948385 59.169432 68.866578
F 38.567414 59.169432 90.692360
F 38.186444 59.169432 112.518143
F 13.360265 20.580672 2.922637
F 12.979295 20.580672 24.748420
F 12.598324 20.580672 46.574202
F 12.217354 20.580672 68.399985
F 11.836383 20.580672 90.225768
F 11.455413 20.580672 112.051550
F 13.360265 43.733930 2.922637
F 12.979295 43.733930 24.748420
F 12.598324 43.733930 46.574202
F 12.217354 43.733930 68.399985
F 11.836383 43.733930 90.225768
F 11.455413 43.733930 112.051550
F 13.360265 66.887187 2.922637
F 12.979295 66.887187 24.748420
F 12.598324 66.887187 46.574202
F 12.217354 66.887187 68.399985
F 11.836383 66.887187 90.225768
F 11.455413 66.887187 112.051550
F 40.091296 20.580672 3.389229
F 39.710326 20.580672 25.215012
F 39.329355 20.580672 47.040794
F 38.948385 20.580672 68.866577
F 38.567414 20.580672 90.692360
F 38.186444 20.580672 112.518142
F 40.091296 43.733930 3.389229
F 39.710326 43.733930 25.215012
F 39.329355 43.733930 47.040794
F 38.948385 43.733930 68.866577
F 38.567414 43.733930 90.692360
F 38.186444 43.733930 112.518142
F 40.091296 66.887187 3.389229
F 39.710326 66.887187 25.215012
F 39.329355 66.887187 47.040794
F 38.948385 66.887187 68.866577
F 38.567414 66.887187 90.692360
F 38.186444 66.887187 112.518142
F 22.270613 5.145164 3.078167
F 21.889642 5.145164 24.903951
F 21.508672 5.145164 46.729733
F 21.127701 5.145164 68.555516
F 20.746731 5.145164 90.381299
F 20.365760 5.145164 112.207081
F 22.270613 28.298422 3.078167
F 21.889642 28.298422 24.903951
F 21.508672 28.298422 46.729733
F 21.127701 28.298422 68.555516
F 20.746731 28.298422 90.381299
F 20.365760 28.298422 112.207081
F 22.270613 51.451679 3.078167
F 21.889642 51.451679 24.903951
F 21.508672 51.451679 46.729733
F 21.127701 51.451679 68.555516
F 20.746731 51.451679 90.381299
F 20.365760 51.451679 112.207081
F 49.001645 5.145164 3.544759
F 48.620674 5.145164 25.370543
F 48.239704 5.145164 47.196325
F 47.858733 5.145164 69.022108
F 47.477763 5.145164 90.847891
F 47.096793 5.145164 112.673673
F 49.001645 28.298422 3.544759
F 48.620674 28.298422 25.370543
F 48.239704 28.298422 47.196325
F 47.858733 28.298422 69.022108
F 47.477763 28.298422 90.847891
F 47.096793 28.298422 112.673673
F 49.001645 51.451679 3.544759
F 48.620674 51.451679 25.370543
F 48.239704 51.451679 47.196325
F 47.858733 51.451679 69.022108
F 47.477763 51.451679 90.847891
F 47.096793 51.451679 112.673673
F 22.270613 12.862917 3.078168
F 21.889642 12.862917 24.903952
F 21.508672 12.862917 46.729734
F 21.127701 12.862917 68.555516
F 20.746731 12.862917 90.381300
F 20.365760 12.862917 112.207082
F 22.270613 36.016174 3.078168
F 21.889642 36.016174 24.903952
F 21.508672 36.016174 46.729734
F 21.127701 36.016174 68.555516
F 20.746731 36.016174 90.381300
F 20.365760 36.016174 112.207082
F 22.270613 59.169432 3.078168
F 21.889642 59.169432 24.903952
F 21.508672 59.169432 46.729734
F 21.127701 59.169432 68.555516
F 20.746731 59.169432 90.381300
F 20.365760 59.169432 112.207082
F 49.001645 12.862917 3.544760
F 48.620674 12.862917 25.370544
F 48.239704 12.862917 47.196326
F 47.858733 12.862917 69.022108
F 47.477763 12.862917 90.847892
F 47.096793 12.862917 112.673674
F 49.001645 36.016174 3.544760
F 48.620674 36.016174 25.370544
F 48.239704 36.016174 47.196326
F 47.858733 36.016174 69.022108
F 47.477763 36.016174 90.847892
F 47.096793 36.016174 112.673674
F 49.001645 59.169432 3.544760
F 48.620674 59.169432 25.370544
F 48.239704 59.169432 47.196326
F 47.858733 59.169432 69.022108
F 47.477763 59.169432 90.847892
F 47.096793 59.169432 112.673674
F 22.270613 20.580672 3.078168
F 21.889642 20.580672 24.903951
F 21.508672 20.580672 46.729733
F 21.127701 20.580672 68.555516
F 20.746731 20.580672 90.381299
F 20.365760 20.580672 112.207082
F 22.270613 43.733929 3.078168
F 21.889642 43.733929 24.903951
F 21.508672 43.733929 46.729733
F 21.127701 43.733929 68.555516
F 20.746731 43.733929 90.381299
F 20.365760 43.733929 112.207082
F 22.270613 66.887187 3.078168
F 21.889642 66.887187 24.903951
F 21.508672 66.887187 46.729733
F 21.127701 66.887187 68.555516
F 20.746731 66.887187 90.381299
F 20.365760 66.887187 112.207082
F 49.001645 20.580672 3.544760
F 48.620674 20.580672 25.370543
F 48.239704 20.580672 47.196325
F 47.858733 20.580672 69.022108
F 47.477763 20.580672 90.847891
F 47.096793 20.580672 112.673674
F 49.001645 43.733929 3.544760
F 48.620674 43.733929 25.370543
F 48.239704 43.733929 47.196325
F 47.858733 43.733929 69.022108
F 47.477763 43.733929 90.847891
F 47.096793 43.733929 112.673674
F 49.001645 66.887187 3.544760
F 48.620674 66.887187 25.370543
F 48.239704 66.887187 47.196325
F 47.858733 66.887187 69.022108
F 47.477763 66.887187 90.847891
F 47.096793 66.887187 112.673674
F 4.386419 7.717749 6.404736
F 4.005449 7.717749 28.230519
F 3.624478 7.717749 50.056302
F 3.243508 7.717749 71.882084
F 2.862537 7.717749 93.707867
F 2.481567 7.717749 115.533650
F 4.386419 30.871007 6.404736
F 4.005449 30.871007 28.230519
F 3.624478 30.871007 50.056302
F 3.243508 30.871007 71.882084
F 2.862537 30.871007 93.707867
F 2.481567 30.871007 115.533650
F 4.386419 54.024264 6.404736
F 4.005449 54.024264 28.230519
F 3.624478 54.024264 50.056302
F 3.243508 54.024264 71.882084
F 2.862537 54.024264 93.707867
F 2.481567 54.024264 115.533650
F 31.117450 7.717749 6.871328
F 30.736480 7.717749 28.697111
F 30.355509 7.717749 50.522893
F 29.974539 7.717749 72.348676
F 29.593569 7.717749 94.174459
F 29.212598 7.717749 116.000241
F 31.117450 30.871007 6.871328
F 30.736480 30.871007 28.697111
F 30.355509 30.871007 50.522893
F 29.974539 30.871007 72.348676
F 29.593569 30.871007 94.174459
F 29.212598 30.871007 116.000241
F 31.117450 54.024264 6.871328
F 30.736480 54.024264 28.697111
F 30.355509 54.024264 50.522893
F 29.974539 54.024264 72.348676
F 29.593569 54.024264 94.174459
F 29.212598 54.024264 116.000241
F 4.386419 15.435502 6.404737
F 4.005449 15.435502 28.230520
F 3.624478 15.435502 50.056303
F 3.243508 15.435502 71.882085
F 2.862537 15.435502 93.707868
F 2.481567 15.435502 115.533651
F 4.386419 38.588760 6.404737
F 4.005449 38.588760 28.230520
F 3.624478 38.588760 50.056303
F 3.243508 38.588760 71.882085
F 2.862537 38.588760 93.707868
F 2.481567 38.588760 115.533651
F 4.386419 61.742017 6.404737
F 4.005449 61.742017 28.230520
F 3.624478 61.742017 50.056303
F 3.243508 61.742017 71.882085
F 2.862537 61.742017 93.707868
F 2.481567 61.742017 115.533651
F 31.117450 15.435502 6.871329
F 30.736480 15.435502 28.697112
F 30.355509 15.435502 50.522894
F 29.974539 15.435502 72.348677
F 29.593569 15.435502 94.174460
F 29.212598 15.435502 116.000242
F 31.117450 38.588760 6.871329
F 30.736480 38.588760 28.697112
F 30.355509 38.588760 50.522894
F 29.974539 38.588760 72.348677
F 29.593569 38.588760 94.174460
F 29.212598 38.588760 116.000242
F 31.117450 61.742017 6.871329
F 30.736480 61.742017 28.697112
F 30.355509 61.742017 50.522894
F 29.974539 61.742017 72.348677
F 29.593569 61.742017 94.174460
F 29.212598 61.742017 116.000242
F 4.386419 0.000000 6.404736
F 4.005449 0.000000 28.230519
F 3.624478 0.000000 50.056302
F 3.243508 0.000000 71.882084
F 2.862537 0.000000 93.707867
F 2.481567 0.000000 115.533650
F 4.386419 23.153257 6.404736
F 4.005449 23.153257 28.230519
F 3.624478 23.153257 50.056302
F 3.243508 23.153257 71.882084
F 2.862537 23.153257 93.707867
F 2.481567 23.153257 115.533650
F 4.386419 46.306515 6.404736
F 4.005449 46.306515 28.230519
F 3.624478 46.306515 50.056302
F 3.243508 46.306515 71.882084
F 2.862537 46.306515 93.707867
F 2.481567 46.306515 115.533650
F 31.117450 0.000000 6.871328
F 30.736480 0.000000 28.697111
F 30.355509 0.000000 50.522893
F 29.974539 0.000000 72.348676
F 29.593569 0.000000 94.174459
F 29.212598 0.000000 116.000241
F 31.117450 23.153257 6.871328
F 30.736480 23.153257 28.697111
F 30.355509 23.153257 50.522893
F 29.974539 23.153257 72.348676
F 29.593569 23.153257 94.174459
F 29.212598 23.153257 116.000241
F 31.117450 46.306515 6.871328
F 30.736480 46.306515 28.697111
F 30.355509 46.306515 50.522893
F 29.974539 46.306515 72.348676
F 29.593569 46.306515 94.174459
F 29.212598 46.306515 116.000241
F 13.296759 7.717750 6.560267
F 12.915788 7.717750 28.386050
F 12.534818 7.717750 50.211832
F 12.153848 7.717750 72.037615
F 11.772877 7.717750 93.863398
F 11.391907 7.717750 115.689181
F 13.296759 30.871007 6.560267
F 12.915788 30.871007 28.386050
F 12.534818 30.871007 50.211832
F 12.153848 30.871007 72.037615
F 11.772877 30.871007 93.863398
F 11.391907 30.871007 115.689181
F 13.296759 54.024265 6.560267
F 12.915788 54.024265 28.386050
F 12.534818 54.024265 50.211832
F 12.153848 54.024265 72.037615
F 11.772877 54.024265 93.863398
F 11.391907 54.024265 115.689181
F 40.027790 7.717750 7.026859
F 39.646820 7.717750 28.852642
F 39.265849 7.717750 50.678424
F 38.884879 7.717750 72.504207
F 38.503908 7.717750 94.329990
F 38.122938 7.717750 116.155773
F 40.027790 30.871007 7.026859
F 39.646820 30.871007 28.852642
F 39.265849 30.871007 50.678424
F 38.884879 30.871007 72.504207
F 38.503908 30.871007 94.329990
F 38.122938 30.871007 116.155773
F 40.027790 54.024265 7.026859
F 39.646820 54.024265 28.852642
F 39.265849 54.024265 50.678424
F 38.884879 54.024265 72.504207
F 38.503908 54.024265 94.329990
F 38.122938 54.024265 116.155773
F 13.296759 15.435503 6.560268
F 12.915788 15.435503 28.386051
F 12.534818 15.435503 50.211833
F 12.153848 15.435503 72.037616
F 11.772877 15.435503 93.863399
F 11.391907 15.435503 115.689182
F 13.296759 38.588760 6.560268
F 12.915788 38.588760 28.386051
F 12.534818 38.588760 50.211833
F 12.153848 38.588760 72.037616
F 11.772877 38.588760 93.863399
F 11.391907 38.588760 115.689182
F 13.296759 61.742018 6.560268
F 12.915788 61.742018 28.386051
F 12.534818 61.742018 50.211833
F 12.153848 61.742018 72.037616
F 11.772877 61.742018 93.863399
F 11.391907 61.742018 115.689182
F 40.027790 15.435503 7.026860
F 39.646820 15.435503 28.852643
F 39.265849 15.435503 50.678425
F 38.884879 15.435503 72.504208
F 38.503908 15.435503 94.329991
F 38.122938 15.435503 116.155774
F 40.027790 38.588760 7.026860
F 39.646820 38.588760 28.852643
F 39.265849 38.588760 50.678425
F 38.884879 38.588760 72.504208
F 38.503908 38.588760 94.329991
F 38.122938 38.588760 116.155774
F 40.027790 61.742018 7.026860
F 39.646820 61.742018 28.852643
F 39.265849 61.742018 50.678425
F 38.884879 61.742018 72.504208
F 38.503908 61.742018 94.329991
F 38.122938 61.742018 116.155774
F 13.296759 0.000000 6.560267
F 12.915788 0.000000 28.386050
F 12.534818 0.000000 50.211832
F 12.153848 0.000000 72.037615
F 11.772877 0.000000 93.863398
F 11.391907 0.000000 115.689181
F 13.296759 23.153258 6.560267
F 12.915788 23.153258 28.386050
F 12.534818 23.153258 50.211832
F 12.153848 23.153258 72.037615
F 11.772877 23.153258 93.863398
F 11.391907 23.153258 115.689181
F 13.296759 46.306515 6.560267
F 12.915788 46.306515 28.386050
F 12.534818 46.306515 50.211832
F 12.153848 46.306515 72.037615
F 11.772877 46.306515 93.863398
F 11.391907 46.306515 115.689181
F 40.027790 0.000000 7.026859
F 39.646820 0.000000 28.852642
F 39.265849 0.000000 50.678424
F 38.884879 0.000000 72.504207
F 38.503908 0.000000 94.329990
F 38.122938 0.000000 116.155773
F 40.027790 23.153258 7.026859
F 39.646820 23.153258 28.852642
F 39.265849 23.153258 50.678424
F 38.884879 23.153258 72.504207
F 38.503908 23.153258 94.329990
F 38.122938 23.153258 116.155773
F 40.027790 46.306515 7.026859
F 39.646820 46.306515 28.852642
F 39.265849 46.306515 50.678424
F 38.884879 46.306515 72.504207
F 38.503908 46.306515 94.329990
F 38.122938 46.306515 116.155773
F 22.207108 7.717751 6.715798
F 21.826137 7.717751 28.541582
F 21.445167 7.717751 50.367364
F 21.064196 7.717751 72.193147
F 20.683226 7.717751 94.018929
F 20.302255 7.717751 115.844712
F 22.207108 30.871008 6.715798
F 21.826137 30.871008 28.541582
F 21.445167 30.871008 50.367364
F 21.064196 30.871008 72.193147
F 20.683226 30.871008 94.018929
F 20.302255 30.871008 115.844712
F 22.207108 54.024266 6.715798
F 21.826137 54.024266 28.541582
F 21.445167 54.024266 50.367364
F 21.064196 54.024266 72.193147
F 20.683226 54.024266 94.018929
F 20.302255 54.024266 115.844712
F 48.938139 7.717751 7.182390
F 48.557168 7.717751 29.008173
F 48.176198 7.717751 50.833956
F 47.795227 7.717751 72.659739
F 47.414257 7.717751 94.485521
F 47.033286 7.717751 116.311304
F 48.938139 30.871008 7.182390
F 48.557168 30.871008 29.008173
F 48.176198 30.871008 50.833956
F 47.795227 30.871008 72.659739
F 47.414257 30.871008 94.485521
F 47.033286 30.871008 116.311304
F 48.938139 54.024266 7.182390
F 48.557168 54.024266 29.008173
F 48.176198 54.024266 50.833956
F 47.795227 54.024266 72.659739
F 47.414257 54.024266 94.485521
F 47.033286 54.024266 116.311304
F 22.207108 15.435503 6.715799
F 21.826137 15.435503 28.541583
F 21.445167 15.435503 50.367365
F 21.064196 15.435503 72.193148
F 20.683226 15.435503 94.018930
F 20.302255 15.435503 115.844713
F 22.207108 38.588761 6.715799
F 21.826137 38.588761 28.541583
F 21.445167 38.588761 50.367365
F 21.064196 38.588761 72.193148
F 20.683226 38.588761 94.018930
F 20.302255 38.588761 115.844713
F 22.207108 61.742018 6.715799
F 21.826137 61.742018 28.541583
F 21.445167 61.742018 50.367365
F 21.064196 61.742018 72.193148
F 20.683226 61.742018 94.018930
F 20.302255 61.742018 115.844713
F 48.938139 15.435503 7.182391
F 48.557168 15.435503 29.008174
F 48.176198 15.435503 50.833957
F 47.795227 15.435503 72.659740
F 47.414257 15.435503 94.485522
F 47.033286 15.435503 116.311305
F 48.938139 38.588761 7.182391
F 48.557168 38.588761 29.008174
F 48.176198 38.588761 50.833957
F 47.795227 38.588761 72.659740
F 47.414257 38.588761 94.485522
F 47.033286 38.588761 116.311305
F 48.938139 61.742018 7.182391
F 48.557168 61.742018 29.008174
F 48.176198 61.742018 50.833957
F 47.795227 61.742018 72.659740
F 47.414257 61.742018 94.485522
F 47.033286 61.742018 116.311305
F 22.207108 0.000001 6.715798
F 21.826137 0.000001 28.541582
F 21.445167 0.000001 50.367364
F 21.064196 0.000001 72.193147
F 20.683226 0.000001 94.018929
F 20.302255 0.000001 115.844712
F 22.207108 23.153259 6.715798
F 21.826137 23.153259 28.541582
F 21.445167 23.153259 50.367364
F 21.064196 23.153259 72.193147
F 20.683226 23.153259 94.018929
F 20.302255 23.153259 115.844712
F 22.207108 46.306516 6.715798
F 21.826137 46.306516 28.541582
F 21.445167 46.306516 50.367364
F 21.064196 46.306516 72.193147
F 20.683226 46.306516 94.018929
F 20.302255 46.306516 115.844712
F 48.938139 0.000001 7.182390
F 48.557168 0.000001 29.008173
F 48.176198 0.000001 50.833956
F 47.795227 0.000001 72.659739
F 47.414257 0.000001 94.485521
F 47.033286 0.000001 116.311304
F 48.938139 23.153259 7.182390
F 48.557168 23.153259 29.008173
F 48.176198 23.153259 50.833956
F 47.795227 23.153259 72.659739
F 47.414257 23.153259 94.485521
F 47.033286 23.153259 116.311304
F 48.938139 46.306516 7.182390
F 48.557168 46.306516 29.008173
F 48.176198 46.306516 50.833956
F 47.795227 46.306516 72.659739
F 47.414257 46.306516 94.485521
F 47.033286 46.306516 116.311304
F 6.677511 1.286291 2.805989
F 6.296541 1.286291 24.631771
F 5.915570 1.286291 46.457555
F 5.534600 1.286291 68.283337
F 5.153629 1.286291 90.109119
F 4.772659 1.286291 111.934903
F 6.677511 24.439548 2.805989
F 6.296541 24.439548 24.631771
F 5.915570 24.439548 46.457555
F 5.534600 24.439548 68.283337
F 5.153629 24.439548 90.109119
F 4.772659 24.439548 111.934903
F 6.677511 47.592806 2.805989
F 6.296541 47.592806 24.631771
F 5.915570 47.592806 46.457555
F 5.534600 47.592806 68.283337
F 5.153629 47.592806 90.109119
F 4.772659 47.592806 111.934903
F 33.408543 1.286291 3.272581
F 33.027573 1.286291 25.098363
F 32.646602 1.286291 46.924146
F 32.265632 1.286291 68.749929
F 31.884661 1.286291 90.575711
F 31.503691 1.286291 112.401494
F 33.408543 24.439548 3.272581
F 33.027573 24.439548 25.098363
F 32.646602 24.439548 46.924146
F 32.265632 24.439548 68.749929
F 31.884661 24.439548 90.575711
F 31.503691 24.439548 112.401494
F 33.408543 47.592806 3.272581
F 33.027573 47.592806 25.098363
F 32.646602 47.592806 46.924146
F 32.265632 47.592806 68.749929
F 31.884661 47.592806 90.575711
F 31.503691 47.592806 112.401494
F 6.677511 9.004040 2.805989
F 6.296541 9.004040 24.631771
F 5.915570 9.004040 46.457555
F 5.534600 9.004040 68.283337
F 5.153629 9.004040 90.109119
F 4.772659 9.004040 111.934903
F 6.677511 32.157298 2.805989
F 6.296541 32.157298 24.631771
F 5.915570 32.157298 46.457555
F 5.534600 32.157298 68.283337
F 5.153629 32.157298 90.109119
F 4.772659 32.157298 111.934903
F 6.677511 55.310555 2.805989
F 6.296541 55.310555 24.631771
F 5.915570 55.310555 46.457555
F 5.534600 55.310555 68.283337
F 5.153629 55.310555 90.109119
F 4.772659 55.310555 111.934903
F 33.408543 9.004040 3.272581
F 33.027573 9.004040 25.098363
F 32.646602 9.004040 46.924146
F 32.265632 9.004040 68.749929
F 31.884661 9.004040 90.575711
F 31.503691 9.004040 112.401494
F 33.408543 32.157298 3.272581
F 33.027573 32.157298 25.098363
F 32.646602 32.157298 46.924146
F 32.265632 32.157298 68.749929
F 31.884661 32.157298 90.575711
F 31.503691 32.157298 112.401494
F 33.408543 55.310555 3.272581
F 33.027573 55.310555 25.098363
F 32.646602 55.310555 46.924146
F 32.265632 55.310555 68.749929
F 31.884661 55.310555 90.575711
F 31.503691 55.310555 112.401494
F 6.677511 16.721795 2.805990
F 6.296541 16.721795 24.631772
F 5.915570 16.721795 46.457555
F 5.534600 16.721795 68.283338
F 5.153629 16.721795 90.109120
F 4.772659 16.721795 111.934904
F 6.677511 39.875053 2.805990
F 6.296541 39.875053 24.631772
F 5.915570 39.875053 46.457555
F 5.534600 39.875053 68.283338
F 5.153629 39.875053 90.109120
F 4.772659 39.875053 111.934904
F 6.677511 63.028310 2.805990
F 6.296541 63.028310 24.631772
F 5.915570 63.028310 46.457555
F 5.534600 63.028310 68.283338
F 5.153629 63.028310 90.109120
F 4.772659 63.028310 111.934904
F 33.408543 16.721795 3.272582
F 33.027573 16.721795 25.098364
F 32.646602 16.721795 46.924146
F 32.265632 16.721795 68.749930
F 31.884661 16.721795 90.575712
F 31.503691 16.721795 112.401495
F 33.408543 39.875053 3.272582
F 33.027573 39.875053 25.098364
F 32.646602 39.875053 46.924146
F 32.265632 39.875053 68.749930
F 31.884661 39.875053 90.575712
F 31.503691 39.875053 112.401495
F 33.408543 63.028310 3.272582
F 33.027573 63.028310 25.098364
F 32.646602 63.028310 46.924146
F 32.265632 63.028310 68.749930
F 31.884661 63.028310 90.575712
F 31.503691 63.028310 112.401495
F 15.587854 1.286290 2.961520
F 15.206883 1.286290 24.787303
F 14.825913 1.286290 46.613085
F 14.444942 1.286290 68.438867
F 14.063972 1.286290 90.264651
F 13.683001 1.286290 112.090433
F 15.587854 24.439548 2.961520
F 15.206883 24.439548 24.787303
F 14.825913 24.439548 46.613085
F 14.444942 24.439548 68.438867
F 14.063972 24.439548 90.264651
F 13.683001 24.439548 112.090433
F 15.587854 47.592806 2.961520
F 15.206883 47.592806 24.787303
F 14.825913 47.592806 46.613085
F 14.444942 47.592806 68.438867
F 14.063972 47.592806 90.264651
F 13.683001 47.592806 112.090433
F 42.318885 1.286290 3.428111
F 41.937914 1.286290 25.253895
F 41.556944 1.286290 47.079677
F 41.175973 1.286290 68.905459
F 40.795003 1.286290 90.731243
F 40.414033 1.286290 112.557025
F 42.318885 24.439548 3.428111
F 41.937914 24.439548 25.253895
F 41.556944 24.439548 47.079677
F 41.175973 24.439548 68.905459
F 40.795003 24.439548 90.731243
F 40.414033 24.439548 112.557025
F 42.318885 47.592806 3.428111
F 41.937914 47.592806 25.253895
F 41.556944 47.592806 47.079677
F 41.175973 47.592806 68.905459
F 40.795003 47.592806 90.731243
F 40.414033 47.592806 112.557025
F 15.587854 9.004040 2.961520
F 15.206883 9.004040 24.787303
F 14.825913 9.004040 46.613085
F 14.444942 9.004040 68.438867
F 14.063972 9.004040 90.264651
F 13.683001 9.004040 112.090433
F 15.587854 32.157297 2.961520
F 15.206883 32.157297 24.787303
F 14.825913 32.157297 46.613085
F 14.444942 32.157297 68.438867
F 14.063972 32.157297 90.264651
F 13.683001 32.157297 112.090433
F 15.587854 55.310555 2.961520
F 15.206883 55.310555 24.787303
F 14.825913 55.310555 46.613085
F 14.444942 55.310555 68.438867
F 14.063972 55.310555 90.264651
F 13.683001 55.310555 112.090433
F 42.318885 9.004040 3.428111
F 41.937914 9.004040 25.253895
F 41.556944 9.004040 47.079677
F 41.175973 9.004040 68.905459
F 40.795003 9.004040 90.731243
F 40.414033 9.004040 112.557025
F 42.318885 32.157297 3.428111
F 41.937914 32.157297 25.253895
F 41.556944 32.157297 47.079677
F 41.175973 32.157297 68.905459
F 40.795003 32.157297 90.731243
F 40.414033 32.157297 112.557025
F 42.318885 55.310555 3.428111
F 41.937914 55.310555 25.253895
F 41.556944 55.310555 47.079677
F 41.175973 55.310555 68.905459
F 40.795003 55.310555 90.731243
F 40.414033 55.310555 112.557025
F 15.587854 16.721795 2.961521
F 15.206883 16.721795 24.787303
F 14.825913 16.721795 46.613086
F 14.444942 16.721795 68.438868
F 14.063972 16.721795 90.264652
F 13.683001 16.721795 112.090434
F 15.587854 39.875053 2.961521
F 15.206883 39.875053 24.787303
F 14.825913 39.875053 46.613086
F 14.444942 39.875053 68.438868
F 14.063972 39.875053 90.264652
F 13.683001 39.875053 112.090434
F 15.587854 63.028310 2.961521
F 15.206883 63.028310 24.787303
F 14.825913 63.028310 46.613086
F 14.444942 63.028310 68.438868
F 14.063972 63.028310 90.264652
F 13.683001 63.028310 112.090434
F 42.318885 16.721795 3.428112
F 41.937914 16.721795 25.253895
F 41.556944 16.721795 47.079678
F 41.175973 16.721795 68.905460
F 40.795003 16.721795 90.731244
F 40.414033 16.721795 112.557026
F 42.318885 39.875053 3.428112
F 41.937914 39.875053 25.253895
F 41.556944 39.875053 47.079678
F 41.175973 39.875053 68.905460
F 40.795003 39.875053 90.731244
F 40.414033 39.875053 112.557026
F 42.318885 63.028310 3.428112
F 41.937914 63.028310 25.253895
F 41.556944 63.028310 47.079678
F 41.175973 63.028310 68.905460
F 40.795003 63.028310 90.731244
F 40.414033 63.028310 112.557026
F 24.498201 1.286290 3.117050
F 24.117231 1.286290 24.942834
F 23.736260 1.286290 46.768616
F 23.355290 1.286290 68.594398
F 22.974320 1.286290 90.420181
F 22.593349 1.286290 112.245964
F 24.498201 24.439548 3.117050
F 24.117231 24.439548 24.942834
F 23.736260 24.439548 46.768616
F 23.355290 24.439548 68.594398
F 22.974320 24.439548 90.420181
F 22.593349 24.439548 112.245964
F 24.498201 47.592805 3.117050
F 24.117231 47.592805 24.942834
F 23.736260 47.592805 46.768616
F 23.355290 47.592805 68.594398
F 22.974320 47.592805 90.420181
F 22.593349 47.592805 112.245964
F 51.229233 1.286290 3.583642
F 50.848262 1.286290 25.409425
F 50.467292 1.286290 47.235208
F 50.086321 1.286290 69.060990
F 49.705351 1.286290 90.886773
F 49.324380 1.286290 112.712556
F 51.229233 24.439548 3.583642
F 50.848262 24.439548 25.409425
F 50.467292 24.439548 47.235208
F 50.086321 24.439548 69.060990
F 49.705351 24.439548 90.886773
F 49.324380 24.439548 112.712556
F 51.229233 47.592805 3.583642
F 50.848262 47.592805 25.409425
F 50.467292 47.592805 47.235208
F 50.086321 47.592805 69.060990
F 49.705351 47.592805 90.886773
F 49.324380 47.592805 112.712556
F 24.498201 9.004040 3.117050
F 24.117231 9.004040 24.942834
F 23.736260 9.004040 46.768616
F 23.355290 9.004040 68.594398
F 22.974320 9.004040 90.420181
F 22.593349 9.004040 112.245964
F 24.498201 32.157297 3.117050
F 24.117231 32.157297 24.942834
F 23.736260 32.157297 46.768616
F 23.355290 32.157297 68.594398
F 22.974320 32.157297 90.420181
F 22.593349 32.157297 112.245964
F 24.498201 55.310555 3.117050
F 24.117231 55.310555 24.942834
F 23.736260 55.310555 46.768616
F 23.355290 55.310555 68.594398
F 22.974320 55.310555 90.420181
F 22.593349 55.310555 112.245964
F 51.229233 9.004040 3.583642
F 50.848262 9.004040 25.409425
F 50.467292 9.004040 47.235208
F 50.086321 9.004040 69.060990
F 49.705351 9.004040 90.886773
F 49.324380 9.004040 112.712556
F 51.229233 32.157297 3.583642
F 50.848262 32.157297 25.409425
F 50.467292 32.157297 47.235208
F 50.086321 32.157297 69.060990
F 49.705351 32.157297 90.886773
F 49.324380 32.157297 112.712556
F 51.229233 55.310555 3.583642
F 50.848262 55.310555 25.409425
F 50.467292 55.310555 47.235208
F 50.086321 55.310555 69.060990
F 49.705351 55.310555 90.886773
F 49.324380 55.310555 112.712556
F 24.498201 16.721795 3.117051
F 24.117231 16.721795 24.942834
F 23.736260 16.721795 46.768617
F 23.355290 16.721795 68.594399
F 22.974320 16.721795 90.420182
F 22.593349 16.721795 112.245965
F 24.498201 39.875052 3.117051
F 24.117231 39.875052 24.942834
F 23.736260 39.875052 46.768617
F 23.355290 39.875052 68.594399
F 22.974320 39.875052 90.420182
F 22.593349 39.875052 112.245965
F 24.498201 63.028310 3.117051
F 24.117231 63.028310 24.942834
F 23.736260 63.028310 46.768617
F 23.355290 63.028310 68.594399
F 22.974320 63.028310 90.420182
F 22.593349 63.028310 112.245965
F 51.229232 16.721795 3.583643
F 50.848262 16.721795 25.409425
F 50.467292 16.721795 47.235209
F 50.086321 16.721795 69.060991
F 49.705351 16.721795 90.886774
F 49.324380 16.721795 112.712557
F 51.229232 39.875052 3.583643
F 50.848262 39.875052 25.409425
F 50.467292 39.875052 47.235209
F 50.086321 39.875052 69.060991
F 49.705351 39.875052 90.886774
F 49.324380 39.875052 112.712557
F 51.229232 63.028310 3.583643
F 50.848262 63.028310 25.409425
F 50.467292 63.028310 47.235209
F 50.086321 63.028310 69.060991
F 49.705351 63.028310 90.886774
F 49.324380 63.028310 112.712557
F 6.614001 3.858875 6.443619
F 6.233030 3.858875 28.269402
F 5.852060 3.858875 50.095184
F 5.471090 3.858875 71.920966
F 5.090119 3.858875 93.746750
F 4.709149 3.858875 115.572532
F 6.614001 27.012132 6.443619
F 6.233030 27.012132 28.269402
F 5.852060 27.012132 50.095184
F 5.471090 27.012132 71.920966
F 5.090119 27.012132 93.746750
F 4.709149 27.012132 115.572532
F 6.614001 50.165390 6.443619
F 6.233030 50.165390 28.269402
F 5.852060 50.165390 50.095184
F 5.471090 50.165390 71.920966
F 5.090119 50.165390 93.746750
F 4.709149 50.165390 115.572532
F 33.345033 3.858875 6.910210
F 32.964063 3.858875 28.735994
F 32.583092 3.858875 50.561776
F 32.202122 3.858875 72.387558
F 31.821151 3.858875 94.213342
F 31.440181 3.858875 116.039124
F 33.345033 27.012132 6.910210
F 32.964063 27.012132 28.735994
F 32.583092 27.012132 50.561776
F 32.202122 27.012132 72.387558
F 31.821151 27.012132 94.213342
F 31.440181 27.012132 116.039124
F 33.345033 50.165390 6.910210
F 32.964063 50.165390 28.735994
F 32.583092 50.165390 50.561776
F 32.202122 50.165390 72.387558
F 31.821151 50.165390 94.213342
F 31.440181 50.165390 116.039124
F 6.614001 11.576625 6.443619
F 6.233030 11.576625 28.269402
F 5.852060 11.576625 50.095184
F 5.471090 11.576625 71.920967
F 5.090119 11.576625 93.746750
F 4.709149 11.576625 115.572532
F 6.614001 34.729882 6.443619
F 6.233030 34.729882 28.269402
F 5.852060 34.729882 50.095184
F 5.471090 34.729882 71.920967
F 5.090119 34.729882 93.746750
F 4.709149 34.729882 115.572532
F 6.614001 57.883140 6.443619
F 6.233030 57.883140 28.269402
F 5.852060 57.883140 50.095184
F 5.471090 57.883140 71.920967
F 5.090119 57.883140 93.746750
F 4.709149 57.883140 115.572532
F 33.345033 11.576625 6.910210
F 32.964063 11.576625 28.735994
F 32.583092 11.576625 50.561776
F 32.202122 11.576625 72.387559
F 31.821151 11.576625 94.213342
F 31.440181 11.576625 116.039124
F 33.345033 34.729882 6.910210
F 32.964063 34.729882 28.735994
F 32.583092 34.729882 50.561776
F 32.202122 34.729882 72.387559
F 31.821151 34.729882 94.213342
F 31.440181 34.729882 116.039124
F 33.345033 57.883140 6.910210
F 32.964063 57.883140 28.735994
F 32.583092 57.883140 50.561776
F 32.202122 57.883140 72.387559
F 31.821151 57.883140 94.213342
F 31.440181 57.883140 116.039124
F 6.614001 19.294380 6.443620
F 6.233030 19.294380 28.269402
F 5.852060 19.294380 50.095185
F 5.471090 19.294380 71.920967
F 5.090119 19.294380 93.746750
F 4.709149 19.294380 115.572533
F 6.614001 42.447638 6.443620
F 6.233030 42.447638 28.269402
F 5.852060 42.447638 50.095185
F 5.471090 42.447638 71.920967
F 5.090119 42.447638 93.746750
F 4.709149 42.447638 115.572533
F 6.614001 65.600895 6.443620
F 6.233030 65.600895 28.269402
F 5.852060 65.600895 50.095185
F 5.471090 65.600895 71.920967
F 5.090119 65.600895 93.746750
F 4.709149 65.600895 115.572533
F 33.345033 19.294380 6.910211
F 32.964063 19.294380 28.735994
F 32.583092 19.294380 50.561777
F 32.202122 19.294380 72.387559
F 31.821151 19.294380 94.213342
F 31.440181 19.294380 116.039125
F 33.345033 42.447638 6.910211
F 32.964063 42.447638 28.735994
F 32.583092 42.447638 50.561777
F 32.202122 42.447638 72.387559
F 31.821151 42.447638 94.213342
F 31.440181 42.447638 116.039125
F 33.345033 65.600895 6.910211
F 32.964063 65.600895 28.735994
F 32.583092 65.600895 50.561777
F 32.202122 65.600895 72.387559
F 31.821151 65.600895 94.213342
F 31.440181 65.600895 116.039125
F 15.524344 3.858876 6.599150
F 15.143373 3.858876 28.424933
F 14.762403 3.858876 50.250716
F 14.381432 3.858876 72.076498
F 14.000462 3.858876 93.902281
F 13.619491 3.858876 115.728064
F 15.524344 27.012134 6.599150
F 15.143373 27.012134 28.424933
F 14.762403 27.012134 50.250716
F 14.381432 27.012134 72.076498
F 14.000462 27.012134 93.902281
F 13.619491 27.012134 115.728064
F 15.524344 50.165391 6.599150
F 15.143373 50.165391 28.424933
F 14.762403 50.165391 50.250716
F 14.381432 50.165391 72.076498
F 14.000462 50.165391 93.902281
F 13.619491 50.165391 115.728064
F 42.255375 3.858876 7.065742
F 41.874404 3.858876 28.891525
F 41.493434 3.858876 50.717308
F 41.112463 3.858876 72.543090
F 40.731493 3.858876 94.368873
F 40.350522 3.858876 116.194656
F 42.255375 27.012134 7.065742
F 41.874404 27.012134 28.891525
F 41.493434 27.012134 50.717308
F 41.112463 27.012134 72.543090
F 40.731493 27.012134 94.368873
F 40.350522 27.012134 116.194656
F 42.255375 50.165391 7.065742
F 41.874404 50.165391 28.891525
F 41.493434 50.165391 50.717308
F 41.112463 50.165391 72.543090
F 40.731493 50.165391 94.368873
F 40.350522 50.165391 116.194656
F 15.524344 11.576626 6.599150
F 15.143373 11.576626 28.424933
F 14.762403 11.576626 50.250716
F 14.381432 11.576626 72.076499
F 14.000462 11.576626 93.902281
F 13.619491 11.576626 115.728064
F 15.524344 34.729884 6.599150
F 15.143373 34.729884 28.424933
F 14.762403 34.729884 50.250716
F 14.381432 34.729884 72.076499
F 14.000462 34.729884 93.902281
F 13.619491 34.729884 115.728064
F 15.524344 57.883141 6.599150
F 15.143373 57.883141 28.424933
F 14.762403 57.883141 50.250716
F 14.381432 57.883141 72.076499
F 14.000462 57.883141 93.902281
F 13.619491 57.883141 115.728064
F 42.255375 11.576626 7.065742
F 41.874404 11.576626 28.891525
F 41.493434 11.576626 50.717308
F 41.112463 11.576626 72.543091
F 40.731493 11.576626 94.368873
F 40.350522 11.576626 116.194656
F 42.255375 34.729884 7.065742
F 41.874404 34.729884 28.891525
F 41.493434 34.729884 50.717308
F 41.112463 34.729884 72.543091
F 40.731493 34.729884 94.368873
F 40.350522 34.729884 116.194656
F 42.255375 57.883141 7.065742
F 41.874404 57.883141 28.891525
F 41.493434 57.883141 50.717308
F 41.112463 57.883141 72.543091
F 40.731493 57.883141 94.368873
F 40.350522 57.883141 116.194656
F 15.524344 19.294382 6.599151
F 15.143373 19.294382 28.424933
F 14.762403 19.294382 50.250717
F 14.381432 19.294382 72.076499
F 14.000462 19.294382 93.902281
F 13.619491 19.294382 115.728065
F 15.524344 42.447639 6.599151
F 15.143373 42.447639 28.424933
F 14.762403 42.447639 50.250717
F 14.381432 42.447639 72.076499
F 14.000462 42.447639 93.902281
F 13.619491 42.447639 115.728065
F 15.524344 65.600897 6.599151
F 15.143373 65.600897 28.424933
F 14.762403 65.600897 50.250717
F 14.381432 65.600897 72.076499
F 14.000462 65.600897 93.902281
F 13.619491 65.600897 115.728065
F 42.255375 19.294382 7.065743
F 41.874404 19.294382 28.891525
F 41.493434 19.294382 50.717309
F 41.112463 19.294382 72.543091
F 40.731493 19.294382 94.368873
F 40.350522 19.294382 116.194657
F 42.255375 42.447639 7.065743
F 41.874404 42.447639 28.891525
F 41.493434 42.447639 50.717309
F 41.112463 42.447639 72.543091
F 40.731493 42.447639 94.368873
F 40.350522 42.447639 116.194657
F 42.255375 65.600897 7.065743
F 41.874404 65.600897 28.891525
F 41.493434 65.600897 50.717309
F 41.112463 65.600897 72.543091
F 40.731493 65.600897 94.368873
F 40.350522 65.600897 116.194657
F 24.434693 3.858875 6.754681
F 24.053723 3.858875 28.580463
F 23.672752 3.858875 50.406247
F 23.291782 3.858875 72.232029
F 22.910812 3.858875 94.057811
F 22.529841 3.858875 115.883594
F 24.434693 27.012133 6.754681
F 24.053723 27.012133 28.580463
F 23.672752 27.012133 50.406247
F 23.291782 27.012133 72.232029
F 22.910812 27.012133 94.057811
F 22.529841 27.012133 115.883594
F 24.434693 50.165390 6.754681
F 24.053723 50.165390 28.580463
F 23.672752 50.165390 50.406247
F 23.291782 50.165390 72.232029
F 22.910812 50.165390 94.057811
F 22.529841 50.165390 115.883594
F 51.165724 3.858875 7.221273
F 50.784754 3.858875 29.047055
F 50.403784 3.858875 50.872838
F 50.022813 3.858875 72.698621
F 49.641843 3.858875 94.524403
F 49.260872 3.858875 116.350186
F 51.165724 27.012133 7.221273
F 50.784754 27.012133 29.047055
F 50.403784 27.012133 50.872838
F 50.022813 27.012133 72.698621
F 49.641843 27.012133 94.524403
F 49.260872 27.012133 116.350186
F 51.165724 50.165390 7.221273
F 50.784754 50.165390 29.047055
F 50.403784 50.165390 50.872838
F 50.022813 50.165390 72.698621
F 49.641843 50.165390 94.524403
F 49.260872 50.165390 116.350186
F 24.434693 11.576625 6.754681
F 24.053723 11.576625 28.580463
F 23.672752 11.576625 50.406247
F 23.291782 11.576625 72.232029
F 22.910811 11.576625 94.057812
F 22.529841 11.576625 115.883594
F 24.434693 34.729883 6.754681
F 24.053723 34.729883 28.580463
F 23.672752 34.729883 50.406247
F 23.291782 34.729883 72.232029
F 22.910811 34.729883 94.057812
F 22.529841 34.729883 115.883594
F 24.434693 57.883140 6.754681
F 24.053723 57.883140 28.580463
F 23.672752 57.883140 50.406247
F 23.291782 57.883140 72.232029
F 22.910811 57.883140 94.057812
F 22.529841 57.883140 115.883594
F 51.165724 11.576625 7.221273
F 50.784754 11.576625 29.047055
F 50.403784 11.576625 50.872838
F 50.022813 11.576625 72.698621
F 49.641843 11.576625 94.524404
F 49.260872 11.576625 116.350186
F 51.165724 34.729883 7.221273
F 50.784754 34.729883 29.047055
F 50.403784 34.729883 50.872838
F 50.022813 34.729883 72.698621
F 49.641843 34.729883 94.524404
F 49.260872 34.729883 116.350186
F 51.165724 57.883140 7.221273
F 50.784754 57.883140 29.047055
F 50.403784 57.883140 50.872838
F 50.022813 57.883140 72.698621
F 49.641843 57.883140 94.524404
F 49.260872 57.883140 116.350186
F 24.434693 19.294381 6.754681
F 24.053723 19.294381 28.580464
F 23.672752 19.294381 50.406247
F 23.291782 19.294381 72.232030
F 22.910811 19.294381 94.057812
F 22.529841 19.294381 115.883594
F 24.434693 42.447638 6.754681
F 24.053723 42.447638 28.580464
F 23.672752 42.447638 50.406247
F 23.291782 42.447638 72.232030
F 22.910811 42.447638 94.057812
F 22.529841 42.447638 115.883594
F 24.434693 65.600896 6.754681
F 24.053723 65.600896 28.580464
F 23.672752 65.600896 50.406247
F 23.291782 65.600896 72.232030
F 22.910811 65.600896 94.057812
F 22.529841 65.600896 115.883594
F 51.165724 19.294381 7.221273
F 50.784754 19.294381 29.047056
F 50.403784 19.294381 50.872838
F 50.022813 19.294381 72.698622
F 49.641843 19.294381 94.524404
F 49.260872 19.294381 116.350186
F 51.165724 42.447638 7.221273
F 50.784754 42.447638 29.047056
F 50.403784 42.447638 50.872838
F 50.022813 42.447638 72.698622
F 49.641843 42.447638 94.524404
F 49.260872 42.447638 116.350186
F 51.165724 65.600896 7.221273
F 50.784754 65.600896 29.047056
F 50.403784 65.600896 50.872838
F 50.022813 65.600896 72.698622
F 49.641843 65.600896 94.524404
F 49.260872 65.600896 116.350186
F 6.661635 3.858875 3.715397
F 6.280665 3.858875 25.541180
F 5.899694 3.858875 47.366963
F 5.518724 3.858875 69.192745
F 5.137753 3.858875 91.018528
F 4.756783 3.858875 112.844311
F 6.661635 27.012133 3.715397
F 6.280665 27.012133 25.541180
F 5.899694 27.012133 47.366963
F 5.518724 27.012133 69.192745
F 5.137753 27.012133 91.018528
F 4.756783 27.012133 112.844311
F 6.661635 50.165390 3.715397
F 6.280665 50.165390 25.541180
F 5.899694 50.165390 47.366963
F 5.518724 50.165390 69.192745
F 5.137753 50.165390 91.018528
F 4.756783 50.165390 112.844311
F 33.392666 3.858875 4.181989
F 33.011696 3.858875 26.007772
F 32.630725 3.858875 47.833555
F 32.249755 3.858875 69.659337
F 31.868785 3.858875 91.485120
F 31.487814 3.858875 113.310903
F 33.392666 27.012133 4.181989
F 33.011696 27.012133 26.007772
F 32.630725 27.012133 47.833555
F 32.249755 27.012133 69.659337
F 31.868785 27.012133 91.485120
F 31.487814 27.012133 113.310903
F 33.392666 50.165390 4.181989
F 33.011696 50.165390 26.007772
F 32.630725 50.165390 47.833555
F 32.249755 50.165390 69.659337
F 31.868785 50.165390 91.485120
F 31.487814 50.165390 113.310903
F 6.661635 11.576625 3.715397
F 6.280665 11.576625 25.541180
F 5.899694 11.576625 47.366962
F 5.518724 11.576625 69.192745
F 5.137753 11.576625 91.018528
F 4.756783 11.576625 112.844311
F 6.661635 34.729883 3.715397
F 6.280665 34.729883 25.541180
F 5.899694 34.729883 47.366962
F 5.518724 34.729883 69.192745
F 5.137753 34.729883 91.018528
F 4.756783 34.729883 112.844311
F 6.661635 57.883140 3.715397
F 6.280665 57.883140 25.541180
F 5.899694 57.883140 47.366962
F 5.518724 57.883140 69.192745
F 5.137753 57.883140 91.018528
F 4.756783 57.883140 112.844311
F 33.392666 11.576625 4.181989
F 33.011696 11.576625 26.007772
F 32.630725 11.576625 47.833554
F 32.249755 11.576625 69.659337
F 31.868785 11.576625 91.485120
F 31.487814 11.576625 113.310903
F 33.392666 34.729883 4.181989
F 33.011696 34.729883 26.007772
F 32.630725 34.729883 47.833554
F 32.249755 34.729883 69.659337
F 31.868785 34.729883 91.485120
F 31.487814 34.729883 113.310903
F 33.392666 57.883140 4.181989
F 33.011696 57.883140 26.007772
F 32.630725 57.883140 47.833554
F 32.249755 57.883140 69.659337
F 31.868785 57.883140 91.485120
F 31.487814 57.883140 113.310903
F 6.661635 19.294381 3.715396
F 6.280665 19.294381 25.541180
F 5.899694 19.294381 47.366962
F 5.518724 19.294381 69.192744
F 5.137753 19.294381 91.018528
F 4.756783 19.294381 112.844310
F 6.661635 42.447638 3.715396
F 6.280665 42.447638 25.541180
F 5.899694 42.447638 47.366962
F 5.518724 42.447638 69.192744
F 5.137753 42.447638 91.018528
F 4.756783 42.447638 112.844310
F 6.661635 65.600896 3.715396
F 6.280665 65.600896 25.541180
F 5.899694 65.600896 47.366962
F 5.518724 65.600896 69.192744
F 5.137753 65.600896 91.018528
F 4.756783 65.600896 112.844310
F 33.392666 19.294381 4.181988
F 33.011696 19.294381 26.007772
F 32.630725 19.294381 47.833554
F 32.249755 19.294381 69.659336
F 31.868785 19.294381 91.485120
F 31.487814 19.294381 113.310902
F 33.392666 42.447638 4.181988
F 33.011696 42.447638 26.007772
F 32.630725 42.447638 47.833554
F 32.249755 42.447638 69.659336
F 31.868785 42.447638 91.485120
F 31.487814 42.447638 113.310902
F 33.392666 65.600896 4.181988
F 33.011696 65.600896 26.007772
F 32.630725 65.600896 47.833554
F 32.249755 65.600896 69.659336
F 31.868785 65.600896 91.485120
F 31.487814 65.600896 113.310902
F 15.571978 3.858876 3.870927
F 15.191007 3.858876 25.696710
F 14.810037 3.858876 47.522493
F 14.429067 3.858876 69.348275
F 14.048096 3.858876 91.174058
F 13.667126 3.858876 112.999841
F 15.571978 27.012133 3.870927
F 15.191007 27.012133 25.696710
F 14.810037 27.012133 47.522493
F 14.429067 27.012133 69.348275
F 14.048096 27.012133 91.174058
F 13.667126 27.012133 112.999841
F 15.571978 50.165391 3.870927
F 15.191007 50.165391 25.696710
F 14.810037 50.165391 47.522493
F 14.429067 50.165391 69.348275
F 14.048096 50.165391 91.174058
F 13.667126 50.165391 112.999841
F 42.303009 3.858876 4.337519
F 41.922039 3.858876 26.163302
F 41.541068 3.858876 47.989084
F 41.160098 3.858876 69.814867
F 40.779127 3.858876 91.640650
F 40.398157 3.858876 113.466432
F 42.303009 27.012133 4.337519
F 41.922039 27.012133 26.163302
F 41.541068 27.012133 47.989084
F 41.160098 27.012133 69.814867
F 40.779127 27.012133 91.640650
F 40.398157 27.012133 113.466432
F 42.303009 50.165391 4.337519
F 41.922039 50.165391 26.163302
F 41.541068 50.165391 47.989084
F 41.160098 50.165391 69.814867
F 40.779127 50.165391 91.640650
F 40.398157 50.165391 113.466432
F 15.571978 11.576626 3.870927
F 15.191007 11.576626 25.696709
F 14.810037 11.576626 47.522493
F 14.429067 11.576626 69.348275
F 14.048096 11.576626 91.174058
F 13.667126 11.576626 112.999841
F 15.571978 34.729883 3.870927
F 15.191007 34.729883 25.696709
F 14.810037 34.729883 47.522493
F 14.429067 34.729883 69.348275
F 14.048096 34.729883 91.174058
F 13.667126 34.729883 112.999841
F 15.571978 57.883141 3.870927
F 15.191007 57.883141 25.696709
F 14.810037 57.883141 47.522493
F 14.429067 57.883141 69.348275
F 14.048096 57.883141 91.174058
F 13.667126 57.883141 112.999841
F 42.303009 11.576626 4.337519
F 41.922039 11.576626 26.163301
F 41.541068 11.576626 47.989084
F 41.160098 11.576626 69.814867
F 40.779127 11.576626 91.640650
F 40.398157 11.576626 113.466432
F 42.303009 34.729883 4.337519
F 41.922039 34.729883 26.163301
F 41.541068 34.729883 47.989084
F 41.160098 34.729883 69.814867
F 40.779127 34.729883 91.640650
F 40.398157 34.729883 113.466432
F 42.303009 57.883141 4.337519
F 41.922039 57.883141 26.163301
F 41.541068 57.883141 47.989084
F 41.160098 57.883141 69.814867
F 40.779127 57.883141 91.640650
F 40.398157 57.883141 113.466432
F 15.571978 19.294381 3.870927
F 15.191007 19.294381 25.696709
F 14.810037 19.294381 47.522492
F 14.429067 19.294381 69.348275
F 14.048096 19.294381 91.174057
F 13.667126 19.294381 112.999840
F 15.571978 42.447639 3.870927
F 15.191007 42.447639 25.696709
F 14.810037 42.447639 47.522492
F 14.429067 42.447639 69.348275
F 14.048096 42.447639 91.174057
F 13.667126 42.447639 112.999840
F 15.571978 65.600896 3.870927
F 15.191007 65.600896 25.696709
F 14.810037 65.600896 47.522492
F 14.429067 65.600896 69.348275
F 14.048096 65.600896 91.174057
F 13.667126 65.600896 112.999840
F 42.303009 19.294381 4.337519
F 41.922039 19.294381 26.163301
F 41.541068 19.294381 47.989083
F 41.160098 19.294381 69.814867
F 40.779127 19.294381 91.640649
F 40.398157 19.294381 113.466431
F 42.303009 42.447639 4.337519
F 41.922039 42.447639 26.163301
F 41.541068 42.447639 47.989083
F 41.160098 42.447639 69.814867
F 40.779127 42.447639 91.640649
F 40.398157 42.447639 113.466431
F 42.303009 65.600896 4.337519
F 41.922039 65.600896 26.163301
F 41.541068 65.600896 47.989083
F 41.160098 65.600896 69.814867
F 40.779127 65.600896 91.640649
F 40.398157 65.600896 113.466431
F 24.482326 3.858875 4.026459
F 24.101355 3.858875 25.852241
F 23.720385 3.858875 47.678023
F 23.339414 3.858875 69.503807
F 22.958444 3.858875 91.329589
F 22.577473 3.858875 113.155372
F 24.482326 27.012133 4.026459
F 24.101355 27.012133 25.852241
F 23.720385 27.012133 47.678023
F 23.339414 27.012133 69.503807
F 22.958444 27.012133 91.329589
F 22.577473 27.012133 113.155372
F 24.482326 50.165390 4.026459
F 24.101355 50.165390 25.852241
F 23.720385 50.165390 47.678023
F 23.339414 50.165390 69.503807
F 22.958444 50.165390 91.329589
F 22.577473 50.165390 113.155372
F 51.213357 3.858875 4.493051
F 50.832386 3.858875 26.318833
F 50.451416 3.858875 48.144615
F 50.070445 3.858875 69.970398
F 49.689475 3.858875 91.796181
F 49.308504 3.858875 113.621964
F 51.213357 27.012133 4.493051
F 50.832386 27.012133 26.318833
F 50.451416 27.012133 48.144615
F 50.070445 27.012133 69.970398
F 49.689475 27.012133 91.796181
F 49.308504 27.012133 113.621964
F 51.213357 50.165390 4.493051
F 50.832386 50.165390 26.318833
F 50.451416 50.165390 48.144615
F 50.070445 50.165390 69.970398
F 49.689475 50.165390 91.796181
F 49.308504 50.165390 113.621964
F 24.482326 11.576625 4.026458
F 24.101355 11.576625 25.852241
F 23.720385 11.576625 47.678023
F 23.339414 11.576625 69.503807
F 22.958444 11.576625 91.329589
F 22.577473 11.576625 113.155371
F 24.482326 34.729883 4.026458
F 24.101355 34.729883 25.852241
F 23.720385 34.729883 47.678023
F 23.339414 34.729883 69.503807
F 22.958444 34.729883 91.329589
F 22.577473 34.729883 113.155371
F 24.482326 57.883140 4.026458
F 24.101355 57.883140 25.852241
F 23.720385 57.883140 47.678023
F 23.339414 57.883140 69.503807
F 22.958444 57.883140 91.329589
F 22.577473 57.883140 113.155371
F 51.213357 11.576625 4.493050
F 50.832386 11.576625 26.318833
F 50.451416 11.576625 48.144615
F 50.070445 11.576625 69.970398
F 49.689475 11.576625 91.796181
F 49.308504 11.576625 113.621963
F 51.213357 34.729883 4.493050
F 50.832386 34.729883 26.318833
F 50.451416 34.729883 48.144615
F 50.070445 34.729883 69.970398
F 49.689475 34.729883 91.796181
F 49.308504 34.729883 113.621963
F 51.213357 57.883140 4.493050
F 50.832386 57.883140 26.318833
F 50.451416 57.883140 48.144615
F 50.070445 57.883140 69.970398
F 49.689475 57.883140 91.796181
F 49.308504 57.883140 113.621963
F 24.482326 19.294381 4.026458
F 24.101355 19.294381 25.852240
F 23.720385 19.294381 47.678023
F 23.339414 19.294381 69.503806
F 22.958444 19.294381 91.329588
F 22.577473 19.294381 113.155371
F 24.482326 42.447638 4.026458
F 24.101355 42.447638 25.852240
F 23.720385 42.447638 47.678023
F 23.339414 42.447638 69.503806
F 22.958444 42.447638 91.329588
F 22.577473 42.447638 113.155371
F 24.482326 65.600896 4.026458
F 24.101355 65.600896 25.852240
F 23.720385 65.600896 47.678023
F 23.339414 65.600896 69.503806
F 22.958444 65.600896 91.329588
F 22.577473 65.600896 113.155371
F 51.213357 19.294381 4.493050
F 50.832386 19.294381 26.318832
F 50.451416 19.294381 48.144615
F 50.070445 19.294381 69.970397
F 49.689475 19.294381 91.796180
F 49.308504 19.294381 113.621963
F 51.213357 42.447638 4.493050
F 50.832386 42.447638 26.318832
F 50.451416 42.447638 48.144615
F 50.070445 42.447638 69.970397
F 49.689475 42.447638 91.796180
F 49.308504 42.447638 113.621963
F 51.213357 65.600896 4.493050
F 50.832386 65.600896 26.318832
F 50.451416 65.600896 48.144615
F 50.070445 65.600896 69.970397
F 49.689475 65.600896 91.796180
F 49.308504 65.600896 113.621963
F 6.725119 1.286291 0.077766
F 6.344149 1.286291 21.903550
F 5.963178 1.286291 43.729332
F 5.582208 1.286291 65.555114
F 5.201237 1.286291 87.380898
F 4.820267 1.286291 109.206680
F 6.725119 24.439549 0.077766
F 6.344149 24.439549 21.903550
F 5.963178 24.439549 43.729332
F 5.582208 24.439549 65.555114
F 5.201237 24.439549 87.380898
F 4.820267 24.439549 109.206680
F 6.725119 47.592806 0.077766
F 6.344149 47.592806 21.903550
F 5.963178 47.592806 43.729332
F 5.582208 47.592806 65.555114
F 5.201237 47.592806 87.380898
F 4.820267 47.592806 109.206680
F 33.456151 1.286291 0.544358
F 33.075181 1.286291 22.370141
F 32.694210 1.286291 44.195924
F 32.313240 1.286291 66.021706
F 31.932270 1.286291 87.847489
F 31.551299 1.286291 109.673272
F 33.456151 24.439549 0.544358
F 33.075181 24.439549 22.370141
F 32.694210 24.439549 44.195924
F 32.313240 24.439549 66.021706
F 31.932270 24.439549 87.847489
F 31.551299 24.439549 109.673272
F 33.456151 47.592806 0.544358
F 33.075181 47.592806 22.370141
F 32.694210 47.592806 44.195924
F 32.313240 47.592806 66.021706
F 31.932270 47.592806 87.847489
F 31.551299 47.592806 109.673272
F 6.725119 9.004041 0.077766
F 6.344149 9.004041 21.903550
F 5.963178 9.004041 43.729332
F 5.582208 9.004041 65.555114
F 5.201237 9.004041 87.380898
F 4.820267 9.004041 109.206680
F 6.725119 32.157298 0.077766
F 6.344149 32.157298 21.903550
F 5.963178 32.157298 43.729332
F 5.582208 32.157298 65.555114
F 5.201237 32.157298 87.380898
F 4.820267 32.157298 109.206680
F 6.725119 55.310556 0.077766
F 6.344149 55.310556 21.903550
F 5.963178 55.310556 43.729332
F 5.582208 55.310556 65.555114
F 5.201237 55.310556 87.380898
F 4.820267 55.310556 109.206680
F 33.456151 9.004041 0.544358
F 33.075181 9.004041 22.370141
F 32.694210 9.004041 44.195924
F 32.313240 9.004041 66.021706
F 31.932270 9.004041 87.847489
F 31.551299 9.004041 109.673272
F 33.456151 32.157298 0.544358
F 33.075181 32.157298 22.370141
F 32.694210 32.157298 44.195924
F 32.313240 32.157298 66.021706
F 31.932270 32.157298 87.847489
F 31.551299 32.157298 109.673272
F 33.456151 55.310556 0.544358
F 33.075181 55.310556 22.370141
F 32.694210 55.310556 44.195924
F 32.313240 55.310556 66.021706
F 31.932270 55.310556 87.847489
F 31.551299 55.310556 109.673272
F 6.725119 16.721796 0.077765
F 6.344149 16.721796 21.903549
F 5.963178 16.721796 43.729331
F 5.582208 16.721796 65.555114
F 5.201237 16.721796 87.380897
F 4.820267 16.721796 109.206679
F 6.725119 39.875053 0.077765
F 6.344149 39.875053 21.903549
F 5.963178 39.875053 43.729331
F 5.582208 39.875053 65.555114
F 5.201237 39.875053 87.380897
F 4.820267 39.875053 109.206679
F 6.725119 63.028311 0.077765
F 6.344149 63.028311 21.903549
F 5.963178 63.028311 43.729331
F 5.582208 63.028311 65.555114
F 5.201237 63.028311 87.380897
F 4.820267 63.028311 109.206679
F 33.456151 16.721796 0.544357
F 33.075181 16.721796 22.370140
F 32.694211 16.721796 44.195923
F 32.313240 16.721796 66.021706
F 31.932270 16.721796 87.847488
F 31.551299 16.721796 109.673271
F 33.456151 39.875053 0.544357
F 33.075181 39.875053 22.370140
F 32.694211 39.875053 44.195923
F 32.313240 39.875053 66.021706
F 31.932270 39.875053 87.847488
F 31.551299 39.875053 109.673271
F 33.456151 63.028311 0.544357
F 33.075181 63.028311 22.370140
F 32.694211 63.028311 44.195923
F 32.313240 63.028311 66.021706
F 31.932270 63.028311 87.847488
F 31.551299 63.028311 109.673271
F 15.635462 1.286290 0.233297
F 15.254492 1.286290 22.059079
F 14.873521 1.286290 43.884862
F 14.492551 1.286290 65.710645
F 14.111580 1.286290 87.536427
F 13.730610 1.286290 109.362209
F 15.635462 24.439547 0.233297
F 15.254492 24.439547 22.059079
F 14.873521 24.439547 43.884862
F 14.492551 24.439547 65.710645
F 14.111580 24.439547 87.536427
F 13.730610 24.439547 109.362209
F 15.635462 47.592805 0.233297
F 15.254492 47.592805 22.059079
F 14.873521 47.592805 43.884862
F 14.492551 47.592805 65.710645
F 14.111580 47.592805 87.536427
F 13.730610 47.592805 109.362209
F 42.366493 1.286290 0.699889
F 41.985523 1.286290 22.525671
F 41.604552 1.286290 44.351453
F 41.223582 1.286290 66.177237
F 40.842611 1.286290 88.003019
F 40.461641 1.286290 109.828801
F 42.366493 24.439547 0.699889
F 41.985523 24.439547 22.525671
F 41.604552 24.439547 44.351453
F 41.223582 24.439547 66.177237
F 40.842611 24.439547 88.003019
F 40.461641 24.439547 109.828801
F 42.366493 47.592805 0.699889
F 41.985523 47.592805 22.525671
F 41.604552 47.592805 44.351453
F 41.223582 47.592805 66.177237
F 40.842611 47.592805 88.003019
F 40.461641 47.592805 109.828801
F 15.635462 9.004039 0.233297
F 15.254492 9.004039 22.059079
F 14.873521 9.004039 43.884862
F 14.492551 9.004039 65.710645
F 14.111580 9.004039 87.536427
F 13.730610 9.004039 109.362210
F 15.635462 32.157297 0.233297
F 15.254492 32.157297 22.059079
F 14.873521 32.157297 43.884862
F 14.492551 32.157297 65.710645
F 14.111580 32.157297 87.536427
F 13.730610 32.157297 109.362210
F 15.635462 55.310554 0.233297
F 15.254492 55.310554 22.059079
F 14.873521 55.310554 43.884862
F 14.492551 55.310554 65.710645
F 14.111580 55.310554 87.536427
F 13.730610 55.310554 109.362210
F 42.366493 9.004039 0.699889
F 41.985523 9.004039 22.525671
F 41.604552 9.004039 44.351453
F 41.223582 9.004039 66.177237
F 40.842611 9.004039 88.003019
F 40.461641 9.004039 109.828802
F 42.366493 32.157297 0.699889
F 41.985523 32.157297 22.525671
F 41.604552 32.157297 44.351453
F 41.223582 32.157297 66.177237
F 40.842611 32.157297 88.003019
F 40.461641 32.157297 109.828802
F 42.366493 55.310554 0.699889
F 41.985523 55.310554 22.525671
F 41.604552 55.310554 44.351453
F 41.223582 55.310554 66.177237
F 40.842611 55.310554 88.003019
F 40.461641 55.310554 109.828802
F 15.635462 16.721795 0.233296
F 15.254492 16.721795 22.059078
F 14.873521 16.721795 43.884862
F 14.492551 16.721795 65.710644
F 14.111580 16.721795 87.536426
F 13.730610 16.721795 109.362209
F 15.635462 39.875052 0.233296
F 15.254492 39.875052 22.059078
F 14.873521 39.875052 43.884862
F 14.492551 39.875052 65.710644
F 14.111580 39.875052 87.536426
F 13.730610 39.875052 109.362209
F 15.635462 63.028310 0.233296
F 15.254492 63.028310 22.059078
F 14.873521 63.028310 43.884862
F 14.492551 63.028310 65.710644
F 14.111580 63.028310 87.536426
F 13.730610 63.028310 109.362209
F 42.366493 16.721795 0.699888
F 41.985523 16.721795 22.525670
F 41.604552 16.721795 44.351453
F 41.223582 16.721795 66.177236
F 40.842611 16.721795 88.003018
F 40.461641 16.721795 109.828801
F 42.366493 39.875052 0.699888
F 41.985523 39.875052 22.525670
F 41.604552 39.875052 44.351453
F 41.223582 39.875052 66.177236
F 40.842611 39.875052 88.003018
F 40.461641 39.875052 109.828801
F 42.366493 63.028310 0.699888
F 41.985523 63.028310 22.525670
F 41.604552 63.028310 44.351453
F 41.223582 63.028310 66.177236
F 40.842611 63.028310 88.003018
F 40.461641 63.028310 109.828801
F 24.545811 1.286290 0.388828
F 24.164840 1.286290 22.214610
F 23.783870 1.286290 44.040392
F 23.402899 1.286290 65.866176
F 23.021929 1.286290 87.691958
F 22.640958 1.286290 109.517741
F 24.545811 24.439548 0.388828
F 24.164840 24.439548 22.214610
F 23.783870 24.439548 44.040392
F 23.402899 24.439548 65.866176
F 23.021929 24.439548 87.691958
F 22.640958 24.439548 109.517741
F 24.545811 47.592805 0.388828
F 24.164840 47.592805 22.214610
F 23.783870 47.592805 44.040392
F 23.402899 47.592805 65.866176
F 23.021929 47.592805 87.691958
F 22.640958 47.592805 109.517741
F 50.895872 1.286290 22.681202
F 50.514902 1.286290 44.506984
F 50.133931 1.286290 66.332767
F 49.752961 1.286290 88.158550
F 49.371991 1.286290 109.984333
F 50.895872 24.439548 22.681202
F 50.514902 24.439548 44.506984
F 50.133931 24.439548 66.332767
F 49.752961 24.439548 88.158550
F 49.371991 24.439548 109.984333
F 50.895872 47.592805 22.681202
F 50.514902 47.592805 44.506984
F 50.133931 47.592805 66.332767
F 49.752961 47.592805 88.158550
F 49.371991 47.592805 109.984333
F 24.545811 9.004039 0.388828
F 24.164840 9.004039 22.214610
F 23.783870 9.004039 44.040393
F 23.402899 9.004039 65.866176
F 23.021929 9.004039 87.691958
F 22.640958 9.004039 109.517741
F 24.545811 32.157297 0.388828
F 24.164840 32.157297 22.214610
F 23.783870 32.157297 44.040393
F 23.402899 32.157297 65.866176
F 23.021929 32.157297 87.691958
F 22.640958 32.157297 109.517741
F 24.545811 55.310555 0.388828
F 24.164840 55.310555 22.214610
F 23.783870 55.310555 44.040393
F 23.402899 55.310555 65.866176
F 23.021929 55.310555 87.691958
F 22.640958 55.310555 109.517741
F 50.895872 9.004039 22.681202
F 50.514902 9.004039 44.506985
F 50.133931 9.004039 66.332767
F 49.752961 9.004039 88.158550
F 49.371991 9.004039 109.984333
F 50.895872 32.157297 22.681202
F 50.514902 32.157297 44.506985
F 50.133931 32.157297 66.332767
F 49.752961 32.157297 88.158550
F 49.371991 32.157297 109.984333
F 50.895872 55.310555 22.681202
F 50.514902 55.310555 44.506985
F 50.133931 55.310555 66.332767
F 49.752961 55.310555 88.158550
F 49.371991 55.310555 109.984333
F 24.545811 16.721795 0.388827
F 24.164840 16.721795 22.214609
F 23.783870 16.721795 44.040392
F 23.402899 16.721795 65.866175
F 23.021929 16.721795 87.691957
F 22.640958 16.721795 109.517740
F 24.545811 39.875052 0.388827
F 24.164840 39.875052 22.214609
F 23.783870 39.875052 44.040392
F 23.402899 39.875052 65.866175
F 23.021929 39.875052 87.691957
F 22.640958 39.875052 109.517740
F 24.545811 63.028310 0.388827
F 24.164840 63.028310 22.214609
F 23.783870 63.028310 44.040392
F 23.402899 63.028310 65.866175
F 23.021929 63.028310 87.691957
F 22.640958 63.028310 109.517740
F 50.895872 16.721795 22.681201
F 50.514902 16.721795 44.506984
F 50.133931 16.721795 66.332766
F 49.752961 16.721795 88.158549
F 49.371991 16.721795 109.984332
F 50.895872 39.875052 22.681201
F 50.514902 39.875052 44.506984
F 50.133931 39.875052 66.332766
F 49.752961 39.875052 88.158549
F 49.371991 39.875052 109.984332
F 50.895872 63.028310 22.681201
F 50.514902 63.028310 44.506984
F 50.133931 63.028310 66.332766
F 49.752961 63.028310 88.158549
F 49.371991 63.028310 109.984332
F 8.889222 7.717750 3.754280
F 8.508251 7.717750 25.580062
F 8.127281 7.717750 47.405846
F 7.746311 7.717750 69.231628
F 7.365340 7.717750 91.057411
F 6.984370 7.717750 112.883194
F 8.889222 30.871007 3.754280
F 8.508251 30.871007 25.580062
F 8.127281 30.871007 47.405846
F 7.746311 30.871007 69.231628
F 7.365340 30.871007 91.057411
F 6.984370 30.871007 112.883194
F 8.889222 54.024265 3.754280
F 8.508251 54.024265 25.580062
F 8.127281 54.024265 47.405846
F 7.746311 54.024265 69.231628
F 7.365340 54.024265 91.057411
F 6.984370 54.024265 112.883194
F 35.620254 7.717750 4.220872
F 35.239284 7.717750 26.046654
F 34.858313 7.717750 47.872438
F 34.477343 7.717750 69.698220
F 34.096372 7.717750 91.524003
F 33.715402 7.717750 113.349786
F 35.620254 30.871007 4.220872
F 35.239284 30.871007 26.046654
F 34.858313 30.871007 47.872438
F 34.477343 30.871007 69.698220
F 34.096372 30.871007 91.524003
F 33.715402 30.871007 113.349786
F 35.620254 54.024265 4.220872
F 35.239284 54.024265 26.046654
F 34.858313 54.024265 47.872438
F 34.477343 54.024265 69.698220
F 34.096372 54.024265 91.524003
F 33.715402 54.024265 113.349786
F 8.889222 15.435502 3.754279
F 8.508251 15.435502 25.580061
F 8.127281 15.435502 47.405845
F 7.746311 15.435502 69.231627
F 7.365340 15.435502 91.057409
F 6.984370 15.435502 112.883193
F 8.889222 38.588760 3.754279
F 8.508251 38.588760 25.580061
F 8.127281 38.588760 47.405845
F 7.746311 38.588760 69.231627
F 7.365340 38.588760 91.057409
F 6.984370 38.588760 112.883193
F 8.889222 61.742018 3.754279
F 8.508251 61.742018 25.580061
F 8.127281 61.742018 47.405845
F 7.746311 61.742018 69.231627
F 7.365340 61.742018 91.057409
F 6.984370 61.742018 112.883193
F 35.620254 15.435502 4.220871
F 35.239284 15.435502 26.046653
F 34.858313 15.435502 47.872437
F 34.477343 15.435502 69.698219
F 34.096372 15.435502 91.524001
F 33.715402 15.435502 113.349785
F 35.620254 38.588760 4.220871
F 35.239284 38.588760 26.046653
F 34.858313 38.588760 47.872437
F 34.477343 38.588760 69.698219
F 34.096372 38.588760 91.524001
F 33.715402 38.588760 113.349785
F 35.620254 61.742018 4.220871
F 35.239284 61.742018 26.046653
F 34.858313 61.742018 47.872437
F 34.477343 61.742018 69.698219
F 34.096372 61.742018 91.524001
F 33.715402 61.742018 113.349785
F 8.889222 0.000000 3.754280
F 8.508251 0.000000 25.580062
F 8.127281 0.000000 47.405846
F 7.746311 0.000000 69.231628
F 7.365340 0.000000 91.057410
F 6.984370 0.000000 112.883194
F 8.889222 23.153258 3.754280
F 8.508251 23.153258 25.580062
F 8.127281 23.153258 47.405846
F 7.746311 23.153258 69.231628
F 7.365340 23.153258 91.057410
F 6.984370 23.153258 112.883194
F 8.889222 46.306515 3.754280
F 8.508251 46.306515 25.580062
F 8.127281 46.306515 47.405846
F 7.746311 46.306515 69.231628
F 7.365340 46.306515 91.057410
F 6.984370 46.306515 112.883194
F 35.620254 0.000000 4.220872
F 35.239284 0.000000 26.046654
F 34.858313 0.000000 47.872438
F 34.477343 0.000000 69.698220
F 34.096372 0.000000 91.524002
F 33.715402 0.000000 113.349786
F 35.620254 23.153258 4.220872
F 35.239284 23.153258 26.046654
F 34.858313 23.153258 47.872438
F 34.477343 23.153258 69.698220
F 34.096372 23.153258 91.524002
F 33.715402 23.153258 113.349786
F 35.620254 46.306515 4.220872
F 35.239284 46.306515 26.046654
F 34.858313 46.306515 47.872438
F 34.477343 46.306515 69.698220
F 34.096372 46.306515 91.524002
F 33.715402 46.306515 113.349786
F 17.799567 7.717750 3.909810
F 17.418596 7.717750 25.735593
F 17.037626 7.717750 47.561375
F 16.656655 7.717750 69.387158
F 16.275685 7.717750 91.212941
F 15.894714 7.717750 113.038723
F 17.799567 30.871008 3.909810
F 17.418596 30.871008 25.735593
F 17.037626 30.871008 47.561375
F 16.656655 30.871008 69.387158
F 16.275685 30.871008 91.212941
F 15.894714 30.871008 113.038723
F 17.799567 54.024265 3.909810
F 17.418596 54.024265 25.735593
F 17.037626 54.024265 47.561375
F 16.656655 54.024265 69.387158
F 16.275685 54.024265 91.212941
F 15.894714 54.024265 113.038723
F 44.530598 7.717750 4.376402
F 44.149627 7.717750 26.202185
F 43.768657 7.717750 48.027967
F 43.387686 7.717750 69.853749
F 43.006716 7.717750 91.679533
F 42.625745 7.717750 113.505315
F 44.530598 30.871008 4.376402
F 44.149627 30.871008 26.202185
F 43.768657 30.871008 48.027967
F 43.387686 30.871008 69.853749
F 43.006716 30.871008 91.679533
F 42.625745 30.871008 113.505315
F 44.530598 54.024265 4.376402
F 44.149627 54.024265 26.202185
F 43.768657 54.024265 48.027967
F 43.387686 54.024265 69.853749
F 43.006716 54.024265 91.679533
F 42.625745 54.024265 113.505315
F 17.799567 15.435503 3.909809
F 17.418596 15.435503 25.735591
F 17.037626 15.435503 47.561374
F 16.656655 15.435503 69.387157
F 16.275685 15.435503 91.212940
F 15.894714 15.435503 113.038722
F 17.799567 38.588760 3.909809
F 17.418596 38.588760 25.735591
F 17.037626 38.588760 47.561374
F 16.656655 38.588760 69.387157
F 16.275685 38.588760 91.212940
F 15.894714 38.588760 113.038722
F 17.799567 61.742018 3.909809
F 17.418596 61.742018 25.735591
F 17.037626 61.742018 47.561374
F 16.656655 61.742018 69.387157
F 16.275685 61.742018 91.212940
F 15.894714 61.742018 113.038722
F 44.530598 15.435503 4.376401
F 44.149627 15.435503 26.202183
F 43.768657 15.435503 48.027966
F 43.387686 15.435503 69.853748
F 43.006716 15.435503 91.679532
F 42.625745 15.435503 113.505314
F 44.530598 38.588760 4.376401
F 44.149627 38.588760 26.202183
F 43.768657 38.588760 48.027966
F 43.387686 38.588760 69.853748
F 43.006716 38.588760 91.679532
F 42.625745 38.588760 113.505314
F 44.530598 61.742018 4.376401
F 44.149627 61.742018 26.202183
F 43.768657 61.742018 48.027966
F 43.387686 61.742018 69.853748
F 43.006716 61.742018 91.679532
F 42.625745 61.742018 113.505314
F 17.799567 0.000001 3.909810
F 17.418596 0.000001 25.735592
F 17.037626 0.000001 47.561375
F 16.656655 0.000001 69.387158
F 16.275685 0.000001 91.212941
F 15.894714 0.000001 113.038723
F 17.799567 23.153258 3.909810
F 17.418596 23.153258 25.735592
F 17.037626 23.153258 47.561375
F 16.656655 23.153258 69.387158
F 16.275685 23.153258 91.212941
F 15.894714 23.153258 113.038723
F 17.799567 46.306516 3.909810
F 17.418596 46.306516 25.735592
F 17.037626 46.306516 47.561375
F 16.656655 46.306516 69.387158
F 16.275685 46.306516 91.212941
F 15.894714 46.306516 113.038723
F 44.530598 0.000001 4.376402
F 44.149627 0.000001 26.202184
F 43.768657 0.000001 48.027967
F 43.387686 0.000001 69.853749
F 43.006716 0.000001 91.679533
F 42.625745 0.000001 113.505315
F 44.530598 23.153258 4.376402
F 44.149627 23.153258 26.202184
F 43.768657 23.153258 48.027967
F 43.387686 23.153258 69.853749
F 43.006716 23.153258 91.679533
F 42.625745 23.153258 113.505315
F 44.530598 46.306516 4.376402
F 44.149627 46.306516 26.202184
F 43.768657 46.306516 48.027967
F 43.387686 46.306516 69.853749
F 43.006716 46.306516 91.679533
F 42.625745 46.306516 113.505315
F 26.709913 7.717750 4.065341
F 26.328943 7.717750 25.891124
F 25.947972 7.717750 47.716907
F 25.567002 7.717750 69.542689
F 25.186031 7.717750 91.368472
F 24.805061 7.717750 113.194255
F 26.709913 30.871007 4.065341
F 26.328943 30.871007 25.891124
F 25.947972 30.871007 47.716907
F 25.567002 30.871007 69.542689
F 25.186031 30.871007 91.368472
F 24.805061 30.871007 113.194255
F 26.709913 54.024265 4.065341
F 26.328943 54.024265 25.891124
F 25.947972 54.024265 47.716907
F 25.567002 54.024265 69.542689
F 25.186031 54.024265 91.368472
F 24.805061 54.024265 113.194255
F 51.917064 7.717750 91.835064
F 51.536093 7.717750 113.660847
F 51.917064 30.871007 91.835064
F 51.536093 30.871007 113.660847
F 51.917064 54.024265 91.835064
F 51.536093 54.024265 113.660847
F 26.709913 15.435502 4.065340
F 26.328943 15.435502 25.891123
F 25.947972 15.435502 47.716906
F 25.567002 15.435502 69.542688
F 25.186031 15.435502 91.368471
F 24.805061 15.435502 113.194254
F 26.709913 38.588760 4.065340
F 26.328943 38.588760 25.891123
F 25.947972 38.588760 47.716906
F 25.567002 38.588760 69.542688
F 25.186031 38.588760 91.368471
F 24.805061 38.588760 113.194254
F 26.709913 61.742018 4.065340
F 26.328943 61.742018 25.891123
F 25.947972 61.742018 47.716906
F 25.567002 61.742018 69.542688
F 25.186031 61.742018 91.368471
F 24.805061 61.742018 113.194254
F 51.917064 15.435502 91.835063
F 51.536093 15.435502 113.660846
F 51.917064 38.588760 91.835063
F 51.536093 38.588760 113.660846
F 51.917064 61.742018 91.835063
F 51.536093 61.742018 113.660846
F 26.709913 0.000000 4.065341
F 26.328943 0.000000 25.891124
F 25.947972 0.000000 47.716907
F 25.567002 0.000000 69.542689
F 25.186031 0.000000 91.368472
F 24.805061 0.000000 113.194255
F 26.709913 23.153258 4.065341
F 26.328943 23.153258 25.891124
F 25.947972 23.153258 47.716907
F 25.567002 23.153258 69.542689
F 25.186031 23.153258 91.368472
F 24.805061 23.153258 113.194255
F 26.709913 46.306515 4.065341
F 26.328943 46.306515 25.891124
F 25.947972 46.306515 47.716907
F 25.567002 46.306515 69.542689
F 25.186031 46.306515 91.368472
F 24.805061 46.306515 113.194255
F 51.917064 0.000000 91.835064
F 51.536093 0.000000 113.660847
F 51.917064 23.153258 91.835064
F 51.536093 23.153258 113.660847
F 51.917064 46.306515 91.835064
F 51.536093 46.306515 113.660847
F 8.952702 5.145165 0.116650
F 8.571732 5.145165 21.942432
F 8.190761 5.145165 43.768214
F 7.809791 5.145165 65.593998
F 7.428820 5.145165 87.419780
F 7.047850 5.145165 109.245562
F 8.952702 28.298423 0.116650
F 8.571732 28.298423 21.942432
F 8.190761 28.298423 43.768214
F 7.809791 28.298423 65.593998
F 7.428820 28.298423 87.419780
F 7.047850 28.298423 109.245562
F 8.952702 51.451680 0.116650
F 8.571732 51.451680 21.942432
F 8.190761 51.451680 43.768214
F 7.809791 51.451680 65.593998
F 7.428820 51.451680 87.419780
F 7.047850 51.451680 109.245562
F 35.683733 5.145165 0.583242
F 35.302763 5.145165 22.409024
F 34.921792 5.145165 44.234806
F 34.540822 5.145165 66.060590
F 34.159851 5.145165 87.886372
F 33.778881 5.145165 109.712154
F 35.683733 28.298423 0.583242
F 35.302763 28.298423 22.409024
F 34.921792 28.298423 44.234806
F 34.540822 28.298423 66.060590
F 34.159851 28.298423 87.886372
F 33.778881 28.298423 109.712154
F 35.683733 51.451680 0.583242
F 35.302763 51.451680 22.409024
F 34.921792 51.451680 44.234806
F 34.540822 51.451680 66.060590
F 34.159851 51.451680 87.886372
F 33.778881 51.451680 109.712154
F 8.952702 12.862918 0.116649
F 8.571732 12.862918 21.942431
F 8.190761 12.862918 43.768213
F 7.809791 12.862918 65.593997
F 7.428820 12.862918 87.419779
F 7.047850 12.862918 109.245562
F 8.952702 36.016175 0.116649
F 8.571732 36.016175 21.942431
F 8.190761 36.016175 43.768213
F 7.809791 36.016175 65.593997
F 7.428820 36.016175 87.419779
F 7.047850 36.016175 109.245562
F 8.952702 59.169433 0.116649
F 8.571732 59.169433 21.942431
F 8.190761 59.169433 43.768213
F 7.809791 59.169433 65.593997
F 7.428820 59.169433 87.419779
F 7.047850 59.169433 109.245562
F 35.683733 12.862918 0.583241
F 35.302763 12.862918 22.409023
F 34.921792 12.862918 44.234805
F 34.540822 12.862918 66.060589
F 34.159851 12.862918 87.886371
F 33.778881 12.862918 109.712154
F 35.683733 36.016175 0.583241
F 35.302763 36.016175 22.409023
F 34.921792 36.016175 44.234805
F 34.540822 36.016175 66.060589
F 34.159851 36.016175 87.886371
F 33.778881 36.016175 109.712154
F 35.683733 59.169433 0.583241
F 35.302763 59.169433 22.409023
F 34.921792 59.169433 44.234805
F 34.540822 59.169433 66.060589
F 34.159851 59.169433 87.886371
F 33.778881 59.169433 109.712154
F 8.952702 20.580673 0.116649
F 8.571732 20.580673 21.942432
F 8.190761 20.580673 43.768214
F 7.809791 20.580673 65.593997
F 7.428820 20.580673 87.419780
F 7.047850 20.580673 109.245562
F 8.952702 43.733930 0.116649
F 8.571732 43.733930 21.942432
F 8.190761 43.733930 43.768214
F 7.809791 43.733930 65.593997
F 7.428820 43.733930 87.419780
F 7.047850 43.733930 109.245562
F 8.952702 66.887188 0.116649
F 8.571732 66.887188 21.942432
F 8.190761 66.887188 43.768214
F 7.809791 66.887188 65.593997
F 7.428820 66.887188 87.419780
F 7.047850 66.887188 109.245562
F 35.683733 20.580673 0.583241
F 35.302763 20.580673 22.409024
F 34.921792 20.580673 44.234806
F 34.540822 20.580673 66.060589
F 34.159851 20.580673 87.886372
F 33.778881 20.580673 109.712154
F 35.683733 43.733930 0.583241
F 35.302763 43.733930 22.409024
F 34.921792 43.733930 44.234806
F 34.540822 43.733930 66.060589
F 34.159851 43.733930 87.886372
F 33.778881 43.733930 109.712154
F 35.683733 66.887188 0.583241
F 35.302763 66.887188 22.409024
F 34.921792 66.887188 44.234806
F 34.540822 66.887188 66.060589
F 34.159851 66.887188 87.886372
F 33.778881 66.887188 109.712154
F 17.863048 5.145164 0.272179
F 17.482077 5.145164 22.097962
F 17.101107 5.145164 43.923744
F 16.720136 5.145164 65.749526
F 16.339166 5.145164 87.575310
F 15.958195 5.145164 109.401092
F 17.863048 28.298421 0.272179
F 17.482077 28.298421 22.097962
F 17.101107 28.298421 43.923744
F 16.720136 28.298421 65.749526
F 16.339166 28.298421 87.575310
F 15.958195 28.298421 109.401092
F 17.863048 51.451679 0.272179
F 17.482077 51.451679 22.097962
F 17.101107 51.451679 43.923744
F 16.720136 51.451679 65.749526
F 16.339166 51.451679 87.575310
F 15.958195 51.451679 109.401092
F 44.594079 5.145164 0.738770
F 44.213108 5.145164 22.564554
F 43.832138 5.145164 44.390336
F 43.451167 5.145164 66.216118
F 43.070197 5.145164 88.041902
F 42.689227 5.145164 109.867684
F 44.594079 28.298421 0.738770
F 44.213108 28.298421 22.564554
F 43.832138 28.298421 44.390336
F 43.451167 28.298421 66.216118
F 43.070197 28.298421 88.041902
F 42.689227 28.298421 109.867684
F 44.594079 51.451679 0.738770
F 44.213108 51.451679 22.564554
F 43.832138 51.451679 44.390336
F 43.451167 51.451679 66.216118
F 43.070197 51.451679 88.041902
F 42.689227 51.451679 109.867684
F 17.863048 12.862916 0.272178
F 17.482077 12.862916 22.097961
F 17.101107 12.862916 43.923743
F 16.720136 12.862916 65.749525
F 16.339166 12.862916 87.575309
F 15.958195 12.862916 109.401091
F 17.863048 36.016174 0.272178
F 17.482077 36.016174 22.097961
F 17.101107 36.016174 43.923743
F 16.720136 36.016174 65.749525
F 16.339166 36.016174 87.575309
F 15.958195 36.016174 109.401091
F 17.863048 59.169431 0.272178
F 17.482077 59.169431 22.097961
F 17.101107 59.169431 43.923743
F 16.720136 59.169431 65.749525
F 16.339166 59.169431 87.575309
F 15.958195 59.169431 109.401091
F 44.594079 12.862916 0.738769
F 44.213108 12.862916 22.564553
F 43.832138 12.862916 44.390335
F 43.451167 12.862916 66.216117
F 43.070197 12.862916 88.041901
F 42.689227 12.862916 109.867683
F 44.594079 36.016174 0.738769
F 44.213108 36.016174 22.564553
F 43.832138 36.016174 44.390335
F 43.451167 36.016174 66.216117
F 43.070197 36.016174 88.041901
F 42.689227 36.016174 109.867683
F 44.594079 59.169431 0.738769
F 44.213108 59.169431 22.564553
F 43.832138 59.169431 44.390335
F 43.451167 59.169431 66.216117
F 43.070197 59.169431 88.041901
F 42.689227 59.169431 109.867683
F 17.863048 20.580671 0.272179
F 17.482077 20.580671 22.097961
F 17.101107 20.580671 43.923744
F 16.720136 20.580671 65.749526
F 16.339166 20.580671 87.575309
F 15.958195 20.580671 109.401092
F 17.863048 43.733929 0.272179
F 17.482077 43.733929 22.097961
F 17.101107 43.733929 43.923744
F 16.720136 43.733929 65.749526
F 16.339166 43.733929 87.575309
F 15.958195 43.733929 109.401092
F 17.863048 66.887186 0.272179
F 17.482077 66.887186 22.097961
F 17.101107 66.887186 43.923744
F 16.720136 66.887186 65.749526
F 16.339166 66.887186 87.575309
F 15.958195 66.887186 109.401092
F 44.594079 20.580671 0.738770
F 44.213108 20.580671 22.564553
F 43.832138 20.580671 44.390336
F 43.451167 20.580671 66.216118
F 43.070197 20.580671 88.041901
F 42.689227 20.580671 109.867684
F 44.594079 43.733929 0.738770
F 44.213108 43.733929 22.564553
F 43.832138 43.733929 44.390336
F 43.451167 43.733929 66.216118
F 43.070197 43.733929 88.041901
F 42.689227 43.733929 109.867684
F 44.594079 66.887186 0.738770
F 44.213108 66.887186 22.564553
F 43.832138 66.887186 44.390336
F 43.451167 66.887186 66.216118
F 43.070197 66.887186 88.041901
F 42.689227 66.887186 109.867684
F 26.773395 5.145165 0.427710
F 26.392425 5.145165 22.253494
F 26.011454 5.145165 44.079276
F 25.630484 5.145165 65.905059
F 25.249514 5.145165 87.730841
F 24.868543 5.145165 109.556624
F 26.773395 28.298423 0.427710
F 26.392425 28.298423 22.253494
F 26.011454 28.298423 44.079276
F 25.630484 28.298423 65.905059
F 25.249514 28.298423 87.730841
F 24.868543 28.298423 109.556624
F 26.773395 51.451680 0.427710
F 26.392425 51.451680 22.253494
F 26.011454 51.451680 44.079276
F 25.630484 51.451680 65.905059
F 25.249514 51.451680 87.730841
F 24.868543 51.451680 109.556624
F 51.599574 5.145165 110.023216
F 51.599574 28.298423 110.023216
F 51.599574 51.451680 110.023216
F 26.773395 12.862917 0.427709
F 26.392425 12.862917 22.253493
F 26.011454 12.862917 44.079275
F 25.630484 12.862917 65.905058
F 25.249514 12.862917 87.730840
F 24.868543 12.862917 109.556623
F 26.773395 36.016175 0.427709
F 26.392425 36.016175 22.253493
F 26.011454 36.016175 44.079275
F 25.630484 36.016175 65.905058
F 25.249514 36.016175 87.730840
F 24.868543 36.016175 109.556623
F 26.773395 59.169432 0.427709
F 26.392425 59.169432 22.253493
F 26.011454 59.169432 44.079275
F 25.630484 59.169432 65.905058
F 25.249514 59.169432 87.730840
F 24.868543 59.169432 109.556623
F 51.599574 12.862917 110.023215
F 51.599574 36.016175 110.023215
F 51.599574 59.169432 110.023215
F 26.773395 20.580673 0.427710
F 26.392425 20.580673 22.253494
F 26.011454 20.580673 44.079276
F 25.630484 20.580673 65.905058
F 25.249514 20.580673 87.730841
F 24.868543 20.580673 109.556624
F 26.773395 43.733930 0.427710
F 26.392425 43.733930 22.253494
F 26.011454 43.733930 44.079276
F 25.630484 43.733930 65.905058
F 25.249514 43.733930 87.730841
F 24.868543 43.733930 109.556624
F 26.773395 66.887188 0.427710
F 26.392425 66.887188 22.253494
F 26.011454 66.887188 44.079276
F 25.630484 66.887188 65.905058
F 25.249514 66.887188 87.730841
F 24.868543 66.887188 109.556624
F 51.599574 20.580673 110.023216
F 51.599574 43.733930 110.023216
F 51.599574 66.887188 110.023216
F 8.905094 5.145165 2.844871
F 8.524123 5.145165 24.670654
F 8.143153 5.145165 46.496436
F 7.762182 5.145165 68.322219
F 7.381212 5.145165 90.148002
F 7.000241 5.145165 111.973784
F 8.905094 28.298423 2.844871
F 8.524123 28.298423 24.670654
F 8.143153 28.298423 46.496436
F 7.762182 28.298423 68.322219
F 7.381212 28.298423 90.148002
F 7.000241 28.298423 111.973784
F 8.905094 51.451680 2.844871
F 8.524123 51.451680 24.670654
F 8.143153 51.451680 46.496436
F 7.762182 51.451680 68.322219
F 7.381212 51.451680 90.148002
F 7.000241 51.451680 111.973784
F 35.636125 5.145165 3.311463
F 35.255154 5.145165 25.137246
F 34.874184 5.145165 46.963028
F 34.493213 5.145165 68.788811
F 34.112243 5.145165 90.614594
F 33.731273 5.145165 112.440376
F 35.636125 28.298423 3.311463
F 35.255154 28.298423 25.137246
F 34.874184 28.298423 46.963028
F 34.493213 28.298423 68.788811
F 34.112243 28.298423 90.614594
F 33.731273 28.298423 112.440376
F 35.636125 51.451680 3.311463
F 35.255154 51.451680 25.137246
F 34.874184 51.451680 46.963028
F 34.493213 51.451680 68.788811
F 34.112243 51.451680 90.614594
F 33.731273 51.451680 112.440376
F 8.905094 12.862917 2.844871
F 8.524123 12.862917 24.670655
F 8.143153 12.862917 46.496437
F 7.762182 12.862917 68.322220
F 7.381212 12.862917 90.148003
F 7.000241 12.862917 111.973785
F 8.905094 36.016175 2.844871
F 8.524123 36.016175 24.670655
F 8.143153 36.016175 46.496437
F 7.762182 36.016175 68.322220
F 7.381212 36.016175 90.148003
F 7.000241 36.016175 111.973785
F 8.905094 59.169432 2.844871
F 8.524123 59.169432 24.670655
F 8.143153 59.169432 46.496437
F 7.762182 59.169432 68.322220
F 7.381212 59.169432 90.148003
F 7.000241 59.169432 111.973785
F 35.636125 12.862917 3.311463
F 35.255154 12.862917 25.137247
F 34.874184 12.862917 46.963029
F 34.493213 12.862917 68.788812
F 34.112243 12.862917 90.614595
F 33.731273 12.862917 112.440377
F 35.636125 36.016175 3.311463
F 35.255154 36.016175 25.137247
F 34.874184 36.016175 46.963029
F 34.493213 36.016175 68.788812
F 34.112243 36.016175 90.614595
F 33.731273 36.016175 112.440377
F 35.636125 59.169432 3.311463
F 35.255154 59.169432 25.137247
F 34.874184 59.169432 46.963029
F 34.493213 59.169432 68.788812
F 34.112243 59.169432 90.614595
F 33.731273 59.169432 112.440377
F 8.905094 20.580673 2.844871
F 8.524123 20.580673 24.670654
F 8.143153 20.580673 46.496437
F 7.762182 20.580673 68.322219
F 7.381212 20.580673 90.148002
F 7.000241 20.580673 111.973785
F 8.905094 43.733930 2.844871
F 8.524123 43.733930 24.670654
F 8.143153 43.733930 46.496437
F 7.762182 43.733930 68.322219
F 7.381212 43.733930 90.148002
F 7.000241 43.733930 111.973785
F 8.905094 66.887188 2.844871
F 8.524123 66.887188 24.670654
F 8.143153 66.887188 46.496437
F 7.762182 66.887188 68.322219
F 7.381212 66.887188 90.148002
F 7.000241 66.887188 111.973785
F 35.636125 20.580673 3.311463
F 35.255154 20.580673 25.137246
F 34.874184 20.580673 46.963029
F 34.493213 20.580673 68.788811
F 34.112243 20.580673 90.614594
F 33.731273 20.580673 112.440377
F 35.636125 43.733930 3.311463
F 35.255154 43.733930 25.137246
F 34.874184 43.733930 46.963029
F 34.493213 43.733930 68.788811
F 34.112243 43.733930 90.614594
F 33.731273 43.733930 112.440377
F 35.636125 66.887188 3.311463
F 35.255154 66.887188 25.137246
F 34.874184 66.887188 46.963029
F 34.493213 66.887188 68.788811
F 34.112243 66.887188 90.614594
F 33.731273 66.887188 112.440377
F 17.815438 5.145164 3.000403
F 17.434468 5.145164 24.826185
F 17.053497 5.145164 46.651968
F 16.672527 5.145164 68.477751
F 16.291557 5.145164 90.303533
F 15.910586 5.145164 112.129317
F 17.815438 28.298422 3.000403
F 17.434468 28.298422 24.826185
F 17.053497 28.298422 46.651968
F 16.672527 28.298422 68.477751
F 16.291557 28.298422 90.303533
F 15.910586 28.298422 112.129317
F 17.815438 51.451679 3.000403
F 17.434468 51.451679 24.826185
F 17.053497 51.451679 46.651968
F 16.672527 51.451679 68.477751
F 16.291557 51.451679 90.303533
F 15.910586 51.451679 112.129317
F 44.546469 5.145164 3.466995
F 44.165499 5.145164 25.292777
F 43.784529 5.145164 47.118560
F 43.403558 5.145164 68.944343
F 43.022588 5.145164 90.770125
F 42.641617 5.145164 112.595909
F 44.546469 28.298422 3.466995
F 44.165499 28.298422 25.292777
F 43.784529 28.298422 47.118560
F 43.403558 28.298422 68.944343
F 43.022588 28.298422 90.770125
F 42.641617 28.298422 112.595909
F 44.546469 51.451679 3.466995
F 44.165499 51.451679 25.292777
F 43.784529 51.451679 47.118560
F 43.403558 51.451679 68.944343
F 43.022588 51.451679 90.770125
F 42.641617 51.451679 112.595909
F 17.815438 12.862917 3.000403
F 17.434468 12.862917 24.826186
F 17.053497 12.862917 46.651969
F 16.672527 12.862917 68.477752
F 16.291557 12.862917 90.303534
F 15.910586 12.862917 112.129317
F 17.815438 36.016174 3.000403
F 17.434468 36.016174 24.826186
F 17.053497 36.016174 46.651969
F 16.672527 36.016174 68.477752
F 16.291557 36.016174 90.303534
F 15.910586 36.016174 112.129317
F 17.815438 59.169432 3.000403
F 17.434468 59.169432 24.826186
F 17.053497 59.169432 46.651969
F 16.672527 59.169432 68.477752
F 16.291557 59.169432 90.303534
F 15.910586 59.169432 112.129317
F 44.546469 12.862917 3.466995
F 44.165499 12.862917 25.292778
F 43.784529 12.862917 47.118561
F 43.403558 12.862917 68.944344
F 43.022588 12.862917 90.770126
F 42.641617 12.862917 112.595909
F 44.546469 36.016174 3.466995
F 44.165499 36.016174 25.292778
F 43.784529 36.016174 47.118561
F 43.403558 36.016174 68.944344
F 43.022588 36.016174 90.770126
F 42.641617 36.016174 112.595909
F 44.546469 59.169432 3.466995
F 44.165499 59.169432 25.292778
F 43.784529 59.169432 47.118561
F 43.403558 59.169432 68.944344
F 43.022588 59.169432 90.770126
F 42.641617 59.169432 112.595909
F 17.815438 20.580672 3.000403
F 17.434468 20.580672 24.826185
F 17.053497 20.580672 46.651969
F 16.672527 20.580672 68.477751
F 16.291557 20.580672 90.303533
F 15.910586 20.580672 112.129317
F 17.815438 43.733929 3.000403
F 17.434468 43.733929 24.826185
F 17.053497 43.733929 46.651969
F 16.672527 43.733929 68.477751
F 16.291557 43.733929 90.303533
F 15.910586 43.733929 112.129317
F 17.815438 66.887187 3.000403
F 17.434468 66.887187 24.826185
F 17.053497 66.887187 46.651969
F 16.672527 66.887187 68.477751
F 16.291557 66.887187 90.303533
F 15.910586 66.887187 112.129317
F 44.546469 20.580672 3.466995
F 44.165499 20.580672 25.292777
F 43.784529 20.580672 47.118561
F 43.403558 20.580672 68.944343
F 43.022588 20.580672 90.770125
F 42.641617 20.580672 112.595909
F 44.546469 43.733929 3.466995
F 44.165499 43.733929 25.292777
F 43.784529 43.733929 47.118561
F 43.403558 43.733929 68.944343
F 43.022588 43.733929 90.770125
F 42.641617 43.733929 112.595909
F 44.546469 66.887187 3.466995
F 44.165499 66.887187 25.292777
F 43.784529 66.887187 47.118561
F 43.403558 66.887187 68.944343
F 43.022588 66.887187 90.770125
F 42.641617 66.887187 112.595909
F 26.725785 5.145165 3.155932
F 26.344815 5.145165 24.981715
F 25.963844 5.145165 46.807497
F 25.582874 5.145165 68.633281
F 25.201903 5.145165 90.459063
F 24.820933 5.145165 112.284845
F 26.725785 28.298423 3.155932
F 26.344815 28.298423 24.981715
F 25.963844 28.298423 46.807497
F 25.582874 28.298423 68.633281
F 25.201903 28.298423 90.459063
F 24.820933 28.298423 112.284845
F 26.725785 51.451680 3.155932
F 26.344815 51.451680 24.981715
F 25.963844 51.451680 46.807497
F 25.582874 51.451680 68.633281
F 25.201903 51.451680 90.459063
F 24.820933 51.451680 112.284845
F 51.932935 5.145165 90.925655
F 51.551965 5.145165 112.751437
F 51.932935 28.298423 90.925655
F 51.551965 28.298423 112.751437
F 51.932935 51.451680 90.925655
F 51.551965 51.451680 112.751437
F 26.725785 12.862917 3.155933
F 26.344815 12.862917 24.981716
F 25.963844 12.862917 46.807498
F 25.582874 12.862917 68.633282
F 25.201903 12.862917 90.459064
F 24.820933 12.862917 112.284846
F 26.725785 36.016175 3.155933
F 26.344815 36.016175 24.981716
F 25.963844 36.016175 46.807498
F 25.582874 36.016175 68.633282
F 25.201903 36.016175 90.459064
F 24.820933 36.016175 112.284846
F 26.725785 59.169432 3.155933
F 26.344815 59.169432 24.981716
F 25.963844 59.169432 46.807498
F 25.582874 59.169432 68.633282
F 25.201903 59.169432 90.459064
F 24.820933 59.169432 112.284846
F 51.932935 12.862917 90.925656
F 51.551965 12.862917 112.751438
F 51.932935 36.016175 90.925656
F 51.551965 36.016175 112.751438
F 51.932935 59.169432 90.925656
F 51.551965 59.169432 112.751438
F 26.725785 20.580672 3.155933
F 26.344815 20.580672 24.981715
F 25.963844 20.580672 46.807497
F 25.582874 20.580672 68.633281
F 25.201903 20.580672 90.459063
F 24.820933 20.580672 112.284846
F 26.725785 43.733930 3.155933
F 26.344815 43.733930 24.981715
F 25.963844 43.733930 46.807497
F 25.582874 43.733930 68.633281
F 25.201903 43.733930 90.459063
F 24.820933 43.733930 112.284846
F 26.725785 66.887188 3.155933
F 26.344815 66.887188 24.981715
F 25.963844 66.887188 46.807497
F 25.582874 66.887188 68.633281
F 25.201903 66.887188 90.459063
F 24.820933 66.887188 112.284846
F 51.932935 20.580672 90.925655
F 51.551965 20.580672 112.751438
F 51.932935 43.733930 90.925655
F 51.551965 43.733930 112.751438
F 51.932935 66.887188 90.925655
F 51.551965 66.887188 112.751438
F 8.841588 7.717749 6.482501
F 8.460617 7.717749 28.308285
F 8.079647 7.717749 50.134067
F 7.698676 7.717749 71.959849
F 7.317706 7.717749 93.785632
F 6.936735 7.717749 115.611415
F 8.841588 30.871007 6.482501
F 8.460617 30.871007 28.308285
F 8.079647 30.871007 50.134067
F 7.698676 30.871007 71.959849
F 7.317706 30.871007 93.785632
F 6.936735 30.871007 115.611415
F 8.841588 54.024264 6.482501
F 8.460617 54.024264 28.308285
F 8.079647 54.024264 50.134067
F 7.698676 54.024264 71.959849
F 7.317706 54.024264 93.785632
F 6.936735 54.024264 115.611415
F 35.572620 7.717749 6.949093
F 35.191649 7.717749 28.774876
F 34.810679 7.717749 50.600659
F 34.429708 7.717749 72.426441
F 34.048738 7.717749 94.252224
F 33.667767 7.717749 116.078007
F 35.572620 30.871007 6.949093
F 35.191649 30.871007 28.774876
F 34.810679 30.871007 50.600659
F 34.429708 30.871007 72.426441
F 34.048738 30.871007 94.252224
F 33.667767 30.871007 116.078007
F 35.572620 54.024264 6.949093
F 35.191649 54.024264 28.774876
F 34.810679 54.024264 50.600659
F 34.429708 54.024264 72.426441
F 34.048738 54.024264 94.252224
F 33.667767 54.024264 116.078007
F 8.841588 15.435502 6.482502
F 8.460617 15.435502 28.308286
F 8.079647 15.435502 50.134068
F 7.698676 15.435502 71.959850
F 7.317706 15.435502 93.785633
F 6.936735 15.435502 115.611416
F 8.841588 38.588760 6.482502
F 8.460617 38.588760 28.308286
F 8.079647 38.588760 50.134068
F 7.698676 38.588760 71.959850
F 7.317706 38.588760 93.785633
F 6.936735 38.588760 115.611416
F 8.841588 61.742017 6.482502
F 8.460617 61.742017 28.308286
F 8.079647 61.742017 50.134068
F 7.698676 61.742017 71.959850
F 7.317706 61.742017 93.785633
F 6.936735 61.742017 115.611416
F 35.572620 15.435502 6.949094
F 35.191649 15.435502 28.774877
F 34.810679 15.435502 50.600660
F 34.429708 15.435502 72.426442
F 34.048738 15.435502 94.252225
F 33.667767 15.435502 116.078008
F 35.572620 38.588760 6.949094
F 35.191649 38.588760 28.774877
F 34.810679 38.588760 50.600660
F 34.429708 38.588760 72.426442
F 34.048738 38.588760 94.252225
F 33.667767 38.588760 116.078008
F 35.572620 61.742017 6.949094
F 35.191649 61.742017 28.774877
F 34.810679 61.742017 50.600660
F 34.429708 61.742017 72.426442
F 34.048738 61.742017 94.252225
F 33.667767 61.742017 116.078008
F 8.841588 0.000000 6.482501
F 8.460617 0.000000 28.308285
F 8.079647 0.000000 50.134067
F 7.698676 0.000000 71.959850
F 7.317706 0.000000 93.785632
F 6.936735 0.000000 115.611415
F 8.841588 23.153257 6.482501
F 8.460617 23.153257 28.308285
F 8.079647 23.153257 50.134067
F 7.698676 23.153257 71.959850
F 7.317706 23.153257 93.785632
F 6.936735 23.153257 115.611415
F 8.841588 46.306515 6.482501
F 8.460617 46.306515 28.308285
F 8.079647 46.306515 50.134067
F 7.698676 46.306515 71.959850
F 7.317706 46.306515 93.785632
F 6.936735 46.306515 115.611415
F 35.572620 0.000000 6.949093
F 35.191649 0.000000 28.774876
F 34.810679 0.000000 50.600659
F 34.429708 0.000000 72.426442
F 34.048738 0.000000 94.252224
F 33.667767 0.000000 116.078007
F 35.572620 23.153257 6.949093
F 35.191649 23.153257 28.774876
F 34.810679 23.153257 50.600659
F 34.429708 23.153257 72.426442
F 34.048738 23.153257 94.252224
F 33.667767 23.153257 116.078007
F 35.572620 46.306515 6.949093
F 35.191649 46.306515 28.774876
F 34.810679 46.306515 50.600659
F 34.429708 46.306515 72.426442
F 34.048738 46.306515 94.252224
F 33.667767 46.306515 116.078007
F 17.751932 7.717751 6.638033
F 17.370962 7.717751 28.463816
F 16.989991 7.717751 50.289598
F 16.609021 7.717751 72.115382
F 16.228050 7.717751 93.941164
F 15.847080 7.717751 115.766946
F 17.751932 30.871008 6.638033
F 17.370962 30.871008 28.463816
F 16.989991 30.871008 50.289598
F 16.609021 30.871008 72.115382
F 16.228050 30.871008 93.941164
F 15.847080 30.871008 115.766946
F 17.751932 54.024266 6.638033
F 17.370962 54.024266 28.463816
F 16.989991 54.024266 50.289598
F 16.609021 54.024266 72.115382
F 16.228050 54.024266 93.941164
F 15.847080 54.024266 115.766946
F 44.482963 7.717751 7.104625
F 44.101993 7.717751 28.930408
F 43.721022 7.717751 50.756190
F 43.340052 7.717751 72.581974
F 42.959082 7.717751 94.407756
F 42.578111 7.717751 116.233538
F 44.482963 30.871008 7.104625
F 44.101993 30.871008 28.930408
F 43.721022 30.871008 50.756190
F 43.340052 30.871008 72.581974
F 42.959082 30.871008 94.407756
F 42.578111 30.871008 116.233538
F 44.482963 54.024266 7.104625
F 44.101993 54.024266 28.930408
F 43.721022 54.024266 50.756190
F 43.340052 54.024266 72.581974
F 42.959082 54.024266 94.407756
F 42.578111 54.024266 116.233538
F 17.751932 15.435503 6.638034
F 17.370962 15.435503 28.463817
F 16.989991 15.435503 50.289599
F 16.609021 15.435503 72.115383
F 16.228050 15.435503 93.941165
F 15.847080 15.435503 115.766947
F 17.751932 38.588761 6.638034
F 17.370962 38.588761 28.463817
F 16.989991 38.588761 50.289599
F 16.609021 38.588761 72.115383
F 16.228050 38.588761 93.941165
F 15.847080 38.588761 115.766947
F 17.751932 61.742018 6.638034
F 17.370962 61.742018 28.463817
F 16.989991 61.742018 50.289599
F 16.609021 61.742018 72.115383
F 16.228050 61.742018 93.941165
F 15.847080 61.742018 115.766947
F 44.482963 15.435503 7.104626
F 44.101993 15.435503 28.930409
F 43.721022 15.435503 50.756191
F 43.340052 15.435503 72.581975
F 42.959082 15.435503 94.407757
F 42.578111 15.435503 116.233539
F 44.482963 38.588761 7.104626
F 44.101993 38.588761 28.930409
F 43.721022 38.588761 50.756191
F 43.340052 38.588761 72.581975
F 42.959082 38.588761 94.407757
F 42.578111 38.588761 116.233539
F 44.482963 61.742018 7.104626
F 44.101993 61.742018 28.930409
F 43.721022 61.742018 50.756191
F 43.340052 61.742018 72.581975
F 42.959082 61.742018 94.407757
F 42.578111 61.742018 116.233539
F 17.751932 0.000001 6.638033
F 17.370962 0.000001 28.463816
F 16.989991 0.000001 50.289598
F 16.609021 0.000001 72.115382
F 16.228050 0.000001 93.941164
F 15.847080 0.000001 115.766946
F 17.751932 23.153259 6.638033
F 17.370962 23.153259 28.463816
F 16.989991 23.153259 50.289598
F 16.609021 23.153259 72.115382
F 16.228050 23.153259 93.941164
F 15.847080 23.153259 115.766946
F 17.751932 46.306516 6.638033
F 17.370962 46.306516 28.463816
F 16.989991 46.306516 50.289598
F 16.609021 46.306516 72.115382
F 16.228050 46.306516 93.941164
F 15.847080 46.306516 115.766946
F 44.482963 0.000001 7.104625
F 44.101993 0.000001 28.930408
F 43.721022 0.000001 50.756190
F 43.340052 0.000001 72.581974
F 42.959082 0.000001 94.407756
F 42.578111 0.000001 116.233538
F 44.482963 23.153259 7.104625
F 44.101993 23.153259 28.930408
F 43.721022 23.153259 50.756190
F 43.340052 23.153259 72.581974
F 42.959082 23.153259 94.407756
F 42.578111 23.153259 116.233538
F 44.482963 46.306516 7.104625
F 44.101993 46.306516 28.930408
F 43.721022 46.306516 50.756190
F 43.340052 46.306516 72.581974
F 42.959082 46.306516 94.407756
F 42.578111 46.306516 116.233538
F 26.662281 7.717750 6.793563
F 26.281311 7.717750 28.619346
F 25.900340 7.717750 50.445128
F 25.519370 7.717750 72.270911
F 25.138399 7.717750 94.096694
F 24.757429 7.717750 115.922476
F 26.662281 30.871007 6.793563
F 26.281311 30.871007 28.619346
F 25.900340 30.871007 50.445128
F 25.519370 30.871007 72.270911
F 25.138399 30.871007 94.096694
F 24.757429 30.871007 115.922476
F 26.662281 54.024265 6.793563
F 26.281311 54.024265 28.619346
F 25.900340 54.024265 50.445128
F 25.519370 54.024265 72.270911
F 25.138399 54.024265 94.096694
F 24.757429 54.024265 115.922476
F 51.869430 7.717750 94.563286
F 51.488460 7.717750 116.389068
F 51.869430 30.871007 94.563286
F 51.488460 30.871007 116.389068
F 51.869430 54.024265 94.563286
F 51.488460 54.024265 116.389068
F 26.662281 15.435502 6.793564
F 26.281311 15.435502 28.619347
F 25.900340 15.435502 50.445129
F 25.519370 15.435502 72.270913
F 25.138399 15.435502 94.096695
F 24.757429 15.435502 115.922477
F 26.662281 38.588760 6.793564
F 26.281311 38.588760 28.619347
F 25.900340 38.588760 50.445129
F 25.519370 38.588760 72.270913
F 25.138399 38.588760 94.096695
F 24.757429 38.588760 115.922477
F 26.662281 61.742017 6.793564
F 26.281311 61.742017 28.619347
F 25.900340 61.742017 50.445129
F 25.519370 61.742017 72.270913
F 25.138399 61.742017 94.096695
F 24.757429 61.742017 115.922477
F 51.869430 15.435502 94.563287
F 51.488460 15.435502 116.389069
F 51.869430 38.588760 94.563287
F 51.488460 38.588760 116.389069
F 51.869430 61.742017 94.563287
F 51.488460 61.742017 116.389069
F 26.662281 0.000000 6.793563
F 26.281311 0.000000 28.619346
F 25.900340 0.000000 50.445128
F 25.519370 0.000000 72.270912
F 25.138399 0.000000 94.096694
F 24.757429 0.000000 115.922476
F 26.662281 23.153258 6.793563
F 26.281311 23.153258 28.619346
F 25.900340 23.153258 50.445128
F 25.519370 23.153258 72.270912
F 25.138399 23.153258 94.096694
F 24.757429 23.153258 115.922476
F 26.662281 46.306515 6.793563
F 26.281311 46.306515 28.619346
F 25.900340 46.306515 50.445128
F 25.519370 46.306515 72.270912
F 25.138399 46.306515 94.096694
F 24.757429 46.306515 115.922476
F 51.869430 0.000000 94.563286
F 51.488460 0.000000 116.389068
F 51.869430 23.153258 94.563286
F 51.488460 23.153258 116.389068
F 51.869430 46.306515 94.563286
F 51.488460 46.306515 116.389068
F 2.095351 1.286291 10.003484
F 1.714381 1.286291 31.829267
F 1.333411 1.286291 53.655049
F 0.952440 1.286291 75.480832
F 0.571470 1.286291 97.306615
F 0.190499 1.286291 119.132398
F 2.095351 24.439548 10.003484
F 1.714381 24.439548 31.829267
F 1.333411 24.439548 53.655049
F 0.952440 24.439548 75.480832
F 0.571470 24.439548 97.306615
F 0.190499 24.439548 119.132398
F 2.095351 47.592806 10.003484
F 1.714381 47.592806 31.829267
F 1.333411 47.592806 53.655049
F 0.952440 47.592806 75.480832
F 0.571470 47.592806 97.306615
F 0.190499 47.592806 119.132398
F 28.826383 1.286291 10.470076
F 28.445412 1.286291 32.295859
F 28.064442 1.286291 54.121641
F 27.683471 1.286291 75.947424
F 27.302501 1.286291 97.773207
F 26.921530 1.286291 119.598990
F 28.826383 24.439548 10.470076
F 28.445412 24.439548 32.295859
F 28.064442 24.439548 54.121641
F 27.683471 24.439548 75.947424
F 27.302501 24.439548 97.773207
F 26.921530 24.439548 119.598990
F 28.826383 47.592806 10.470076
F 28.445412 47.592806 32.295859
F 28.064442 47.592806 54.121641
F 27.683471 47.592806 75.947424
F 27.302501 47.592806 97.773207
F 26.921530 47.592806 119.598990
F 2.095351 9.004040 10.003484
F 1.714381 9.004040 31.829267
F 1.333411 9.004040 53.655049
F 0.952440 9.004040 75.480832
F 0.571470 9.004040 97.306615
F 0.190499 9.004040 119.132398
F 2.095351 32.157298 10.003484
F 1.714381 32.157298 31.829267
F 1.333411 32.157298 53.655049
F 0.952440 32.157298 75.480832
F 0.571470 32.157298 97.306615
F 0.190499 32.157298 119.132398
F 2.095351 55.310555 10.003484
F 1.714381 55.310555 31.829267
F 1.333411 55.310555 53.655049
F 0.952440 55.310555 75.480832
F 0.571470 55.310555 97.306615
F 0.190499 55.310555 119.132398
F 28.826383 9.004040 10.470076
F 28.445412 9.004040 32.295859
F 28.064442 9.004040 54.121641
F 27.683471 9.004040 75.947424
F 27.302501 9.004040 97.773207
F 26.921530 9.004040 119.598990
F 28.826383 32.157298 10.470076
F 28.445412 32.157298 32.295859
F 28.064442 32.157298 54.121641
F 27.683471 32.157298 75.947424
F 27.302501 32.157298 97.773207
F 26.921530 32.157298 119.598990
F 28.826383 55.310555 10.470076
F 28.445412 55.310555 32.295859
F 28.064442 55.310555 54.121641
F 27.683471 55.310555 75.947424
F 27.302501 55.310555 97.773207
F 26.921530 55.310555 119.598990
F 2.095351 16.721795 10.003484
F 1.714381 16.721795 31.829268
F 1.333411 16.721795 53.655050
F 0.952440 16.721795 75.480833
F 0.571470 16.721795 97.306616
F 0.190499 16.721795 119.132398
F 2.095351 39.875053 10.003484
F 1.714381 39.875053 31.829268
F 1.333411 39.875053 53.655050
F 0.952440 39.875053 75.480833
F 0.571470 39.875053 97.306616
F 0.190499 39.875053 119.132398
F 2.095351 63.028310 10.003484
F 1.714381 63.028310 31.829268
F 1.333411 63.028310 53.655050
F 0.952440 63.028310 75.480833
F 0.571470 63.028310 97.306616
F 0.190499 63.028310 119.132398
F 28.826383 16.721795 10.470076
F 28.445412 16.721795 32.295860
F 28.064442 16.721795 54.121642
F 27.683471 16.721795 75.947425
F 27.302501 16.721795 97.773208
F 26.921530 16.721795 119.598990
F 28.826383 39.875053 10.470076
F 28.445412 39.875053 32.295860
F 28.064442 39.875053 54.121642
F 27.683471 39.875053 75.947425
F 27.302501 39.875053 97.773208
F 26.921530 39.875053 119.598990
F 28.826383 63.028310 10.470076
F 28.445412 63.028310 32.295860
F 28.064442 63.028310 54.121642
F 27.683471 63.028310 75.947425
F 27.302501 63.028310 97.773208
F 26.921530 63.028310 119.598990
F 11.005691 1.286291 10.159015
F 10.624721 1.286291 31.984797
F 10.243750 1.286291 53.810581
F 9.862780 1.286291 75.636363
F 9.481809 1.286291 97.462145
F 9.100839 1.286291 119.287929
F 11.005691 24.439548 10.159015
F 10.624721 24.439548 31.984797
F 10.243750 24.439548 53.810581
F 9.862780 24.439548 75.636363
F 9.481809 24.439548 97.462145
F 9.100839 24.439548 119.287929
F 11.005691 47.592806 10.159015
F 10.624721 47.592806 31.984797
F 10.243750 47.592806 53.810581
F 9.862780 47.592806 75.636363
F 9.481809 47.592806 97.462145
F 9.100839 47.592806 119.287929
F 37.736722 1.286291 10.625607
F 37.355752 1.286291 32.451389
F 36.974781 1.286291 54.277172
F 36.593811 1.286291 76.102955
F 36.212840 1.286291 97.928737
F 35.831870 1.286291 119.754520
F 37.736722 24.439548 10.625607
F 37.355752 24.439548 32.451389
F 36.974781 24.439548 54.277172
F 36.593811 24.439548 76.102955
F 36.212840 24.439548 97.928737
F 35.831870 24.439548 119.754520
F 37.736722 47.592806 10.625607
F 37.355752 47.592806 32.451389
F 36.974781 47.592806 54.277172
F 36.593811 47.592806 76.102955
F 36.212840 47.592806 97.928737
F 35.831870 47.592806 119.754520
F 11.005691 9.004040 10.159015
F 10.624721 9.004040 31.984797
F 10.243750 9.004040 53.810581
F 9.862780 9.004040 75.636363
F 9.481809 9.004040 97.462145
F 9.100839 9.004040 119.287929
F 11.005691 32.157298 10.159015
F 10.624721 32.157298 31.984797
F 10.243750 32.157298 53.810581
F 9.862780 32.157298 75.636363
F 9.481809 32.157298 97.462145
F 9.100839 32.157298 119.287929
F 11.005691 55.310555 10.159015
F 10.624721 55.310555 31.984797
F 10.243750 55.310555 53.810581
F 9.862780 55.310555 75.636363
F 9.481809 55.310555 97.462145
F 9.100839 55.310555 119.287929
F 37.736722 9.004040 10.625607
F 37.355752 9.004040 32.451389
F 36.974781 9.004040 54.277172
F 36.593811 9.004040 76.102955
F 36.212840 9.004040 97.928737
F 35.831870 9.004040 119.754520
F 37.736722 32.157298 10.625607
F 37.355752 32.157298 32.451389
F 36.974781 32.157298 54.277172
F 36.593811 32.157298 76.102955
F 36.212840 32.157298 97.928737
F 35.831870 32.157298 119.754520
F 37.736722 55.310555 10.625607
F 37.355752 55.310555 32.451389
F 36.974781 55.310555 54.277172
F 36.593811 55.310555 76.102955
F 36.212840 55.310555 97.928737
F 35.831870 55.310555 119.754520
F 11.005691 16.721795 10.159016
F 10.624721 16.721795 31.984798
F 10.243750 16.721795 53.810581
F 9.862780 16.721795 75.636364
F 9.481809 16.721795 97.462146
F 9.100839 16.721795 119.287930
F 11.005691 39.875053 10.159016
F 10.624721 39.875053 31.984798
F 10.243750 39.875053 53.810581
F 9.862780 39.875053 75.636364
F 9.481809 39.875053 97.462146
F 9.100839 39.875053 119.287930
F 11.005691 63.028310 10.159016
F 10.624721 63.028310 31.984798
F 10.243750 63.028310 53.810581
F 9.862780 63.028310 75.636364
F 9.481809 63.028310 97.462146
F 9.100839 63.028310 119.287930
F 37.736722 16.721795 10.625608
F 37.355752 16.721795 32.451390
F 36.974781 16.721795 54.277172
F 36.593811 16.721795 76.102956
F 36.212840 16.721795 97.928738
F 35.831870 16.721795 119.754521
F 37.736722 39.875053 10.625608
F 37.355752 39.875053 32.451390
F 36.974781 39.875053 54.277172
F 36.593811 39.875053 76.102956
F 36.212840 39.875053 97.928738
F 35.831870 39.875053 119.754521
F 37.736722 63.028310 10.625608
F 37.355752 63.028310 32.451390
F 36.974781 63.028310 54.277172
F 36.593811 63.028310 76.102956
F 36.212840 63.028310 97.928738
F 35.831870 63.028310 119.754521
F 19.916037 1.286290 10.314547
F 19.535066 1.286290 32.140329
F 19.154096 1.286290 53.966112
F 18.773126 1.286290 75.791895
F 18.392155 1.286290 97.617677
F 18.011185 1.286290 119.443460
F 19.916037 24.439547 10.314547
F 19.535066 24.439547 32.140329
F 19.154096 24.439547 53.966112
F 18.773126 24.439547 75.791895
F 18.392155 24.439547 97.617677
F 18.011185 24.439547 119.443460
F 19.916037 47.592805 10.314547
F 19.535066 47.592805 32.140329
F 19.154096 47.592805 53.966112
F 18.773126 47.592805 75.791895
F 18.392155 47.592805 97.617677
F 18.011185 47.592805 119.443460
F 46.647069 1.286290 10.781139
F 46.266099 1.286290 32.606921
F 45.885128 1.286290 54.432704
F 45.504158 1.286290 76.258486
F 45.123187 1.286290 98.084269
F 44.742217 1.286290 119.910052
F 46.647069 24.439547 10.781139
F 46.266099 24.439547 32.606921
F 45.885128 24.439547 54.432704
F 45.504158 24.439547 76.258486
F 45.123187 24.439547 98.084269
F 44.742217 24.439547 119.910052
F 46.647069 47.592805 10.781139
F 46.266099 47.592805 32.606921
F 45.885128 47.592805 54.432704
F 45.504158 47.592805 76.258486
F 45.123187 47.592805 98.084269
F 44.742217 47.592805 119.910052
F 19.916037 9.004039 10.314547
F 19.535066 9.004039 32.140329
F 19.154096 9.004039 53.966112
F 18.773126 9.004039 75.791895
F 18.392155 9.004039 97.617677
F 18.011185 9.004039 119.443460
F 19.916037 32.157297 10.314547
F 19.535066 32.157297 32.140329
F 19.154096 32.157297 53.966112
F 18.773126 32.157297 75.791895
F 18.392155 32.157297 97.617677
F 18.011185 32.157297 119.443460
F 19.916037 55.310554 10.314547
F 19.535066 55.310554 32.140329
F 19.154096 55.310554 53.966112
F 18.773126 55.310554 75.791895
F 18.392155 55.310554 97.617677
F 18.011185 55.310554 119.443460
F 46.647069 9.004039 10.781139
F 46.266099 9.004039 32.606921
F 45.885128 9.004039 54.432704
F 45.504158 9.004039 76.258486
F 45.123187 9.004039 98.084269
F 44.742217 9.004039 119.910052
F 46.647069 32.157297 10.781139
F 46.266099 32.157297 32.606921
F 45.885128 32.157297 54.432704
F 45.504158 32.157297 76.258486
F 45.123187 32.157297 98.084269
F 44.742217 32.157297 119.910052
F 46.647069 55.310554 10.781139
F 46.266099 55.310554 32.606921
F 45.885128 55.310554 54.432704
F 45.504158 55.310554 76.258486
F 45.123187 55.310554 98.084269
F 44.742217 55.310554 119.910052
F 19.916037 16.721795 10.314548
F 19.535066 16.721795 32.140330
F 19.154096 16.721795 53.966112
F 18.773126 16.721795 75.791896
F 18.392155 16.721795 97.617678
F 18.011185 16.721795 119.443461
F 19.916037 39.875052 10.314548
F 19.535066 39.875052 32.140330
F 19.154096 39.875052 53.966112
F 18.773126 39.875052 75.791896
F 18.392155 39.875052 97.617678
F 18.011185 39.875052 119.443461
F 19.916037 63.028310 10.314548
F 19.535066 63.028310 32.140330
F 19.154096 63.028310 53.966112
F 18.773126 63.028310 75.791896
F 18.392155 63.028310 97.617678
F 18.011185 63.028310 119.443461
F 46.647069 16.721795 10.781140
F 46.266099 16.721795 32.606922
F 45.885128 16.721795 54.432704
F 45.504158 16.721795 76.258487
F 45.123187 16.721795 98.084270
F 44.742217 16.721795 119.910053
F 46.647069 39.875052 10.781140
F 46.266099 39.875052 32.606922
F 45.885128 39.875052 54.432704
F 45.504158 39.875052 76.258487
F 45.123187 39.875052 98.084270
F 44.742217 39.875052 119.910053
F 46.647069 63.028310 10.781140
F 46.266099 63.028310 32.606922
F 45.885128 63.028310 54.432704
F 45.504158 63.028310 76.258487
F 45.123187 63.028310 98.084270
F 44.742217 63.028310 119.910053
F 2.031842 3.858875 13.641113
F 1.650872 3.858875 35.466896
F 1.269902 3.858875 57.292679
F 0.888931 3.858875 79.118462
F 0.507961 3.858875 100.944244
F 0.126990 3.858875 122.770027
F 2.031842 27.012132 13.641113
F 1.650872 27.012132 35.466896
F 1.269902 27.012132 57.292679
F 0.888931 27.012132 79.118462
F 0.507961 27.012132 100.944244
F 0.126990 27.012132 122.770027
F 2.031842 50.165390 13.641113
F 1.650872 50.165390 35.466896
F 1.269902 50.165390 57.292679
F 0.888931 50.165390 79.118462
F 0.507961 50.165390 100.944244
F 0.126990 50.165390 122.770027
F 28.762874 3.858875 14.107705
F 28.381903 3.858875 35.933488
F 28.000933 3.858875 57.759271
F 27.619962 3.858875 79.585054
F 27.238992 3.858875 101.410836
F 26.858021 3.858875 123.236619
F 28.762874 27.012132 14.107705
F 28.381903 27.012132 35.933488
F 28.000933 27.012132 57.759271
F 27.619962 27.012132 79.585054
F 27.238992 27.012132 101.410836
F 26.858021 27.012132 123.236619
F 28.762874 50.165390 14.107705
F 28.381903 50.165390 35.933488
F 28.000933 50.165390 57.759271
F 27.619962 50.165390 79.585054
F 27.238992 50.165390 101.410836
F 26.858021 50.165390 123.236619
F 2.031842 11.576625 13.641114
F 1.650872 11.576625 35.466896
F 1.269902 11.576625 57.292679
F 0.888931 11.576625 79.118462
F 0.507961 11.576625 100.944244
F 0.126990 11.576625 122.770028
F 2.031842 34.729882 13.641114
F 1.650872 34.729882 35.466896
F 1.269902 34.729882 57.292679
F 0.888931 34.729882 79.118462
F 0.507961 34.729882 100.944244
F 0.126990 34.729882 122.770028
F 2.031842 57.883140 13.641114
F 1.650872 57.883140 35.466896
F 1.269902 57.883140 57.292679
F 0.888931 57.883140 79.118462
F 0.507961 57.883140 100.944244
F 0.126990 57.883140 122.770028
F 28.762874 11.576625 14.107706
F 28.381903 11.576625 35.933488
F 28.000933 11.576625 57.759271
F 27.619962 11.576625 79.585054
F 27.238992 11.576625 101.410836
F 26.858021 11.576625 123.236620
F 28.762874 34.729882 14.107706
F 28.381903 34.729882 35.933488
F 28.000933 34.729882 57.759271
F 27.619962 34.729882 79.585054
F 27.238992 34.729882 101.410836
F 26.858021 34.729882 123.236620
F 28.762874 57.883140 14.107706
F 28.381903 57.883140 35.933488
F 28.000933 57.883140 57.759271
F 27.619962 57.883140 79.585054
F 27.238992 57.883140 101.410836
F 26.858021 57.883140 123.236620
F 2.031842 19.294380 13.641114
F 1.650872 19.294380 35.466897
F 1.269902 19.294380 57.292680
F 0.888931 19.294380 79.118462
F 0.507961 19.294380 100.944245
F 0.126990 19.294380 122.770028
F 2.031842 42.447638 13.641114
F 1.650872 42.447638 35.466897
F 1.269902 42.447638 57.292680
F 0.888931 42.447638 79.118462
F 0.507961 42.447638 100.944245
F 0.126990 42.447638 122.770028
F 2.031842 65.600895 13.641114
F 1.650872 65.600895 35.466897
F 1.269902 65.600895 57.292680
F 0.888931 65.600895 79.118462
F 0.507961 65.600895 100.944245
F 0.126990 65.600895 122.770028
F 28.762874 19.294380 14.107706
F 28.381903 19.294380 35.933489
F 28.000933 19.294380 57.759272
F 27.619962 19.294380 79.585054
F 27.238992 19.294380 101.410837
F 26.858021 19.294380 123.236620
F 28.762874 42.447638 14.107706
F 28.381903 42.447638 35.933489
F 28.000933 42.447638 57.759272
F 27.619962 42.447638 79.585054
F 27.238992 42.447638 101.410837
F 26.858021 42.447638 123.236620
F 28.762874 65.600895 14.107706
F 28.381903 65.600895 35.933489
F 28.000933 65.600895 57.759272
F 27.619962 65.600895 79.585054
F 27.238992 65.600895 101.410837
F 26.858021 65.600895 123.236620
F 10.942180 3.858875 13.796645
F 10.561210 3.858875 35.622427
F 10.180239 3.858875 57.448210
F 9.799269 3.858875 79.273993
F 9.418298 3.858875 101.099775
F 9.037328 3.858875 122.925558
F 10.942180 27.012133 13.796645
F 10.561210 27.012133 35.622427
F 10.180239 27.012133 57.448210
F 9.799269 27.012133 79.273993
F 9.418298 27.012133 101.099775
F 9.037328 27.012133 122.925558
F 10.942180 50.165390 13.796645
F 10.561210 50.165390 35.622427
F 10.180239 50.165390 57.448210
F 9.799269 50.165390 79.273993
F 9.418298 50.165390 101.099775
F 9.037328 50.165390 122.925558
F 37.673212 3.858875 14.263236
F 37.292242 3.858875 36.089019
F 36.911271 3.858875 57.914802
F 36.530301 3.858875 79.740584
F 36.149330 3.858875 101.566367
F 35.768360 3.858875 123.392150
F 37.673212 27.012133 14.263236
F 37.292242 27.012133 36.089019
F 36.911271 27.012133 57.914802
F 36.530301 27.012133 79.740584
F 36.149330 27.012133 101.566367
F 35.768360 27.012133 123.392150
F 37.673212 50.165390 14.263236
F 37.292242 50.165390 36.089019
F 36.911271 50.165390 57.914802
F 36.530301 50.165390 79.740584
F 36.149330 50.165390 101.566367
F 35.768360 50.165390 123.392150
F 10.942180 11.576625 13.796645
F 10.561210 11.576625 35.622427
F 10.180239 11.576625 57.448210
F 9.799269 11.576625 79.273993
F 9.418298 11.576625 101.099776
F 9.037328 11.576625 122.925558
F 10.942180 34.729883 13.796645
F 10.561210 34.729883 35.622427
F 10.180239 34.729883 57.448210
F 9.799269 34.729883 79.273993
F 9.418298 34.729883 101.099776
F 9.037328 34.729883 122.925558
F 10.942180 57.883140 13.796645
F 10.561210 57.883140 35.622427
F 10.180239 57.883140 57.448210
F 9.799269 57.883140 79.273993
F 9.418298 57.883140 101.099776
F 9.037328 57.883140 122.925558
F 37.673212 11.576625 14.263236
F 37.292242 11.576625 36.089019
F 36.911271 11.576625 57.914802
F 36.530301 11.576625 79.740584
F 36.149330 11.576625 101.566368
F 35.768360 11.576625 123.392150
F 37.673212 34.729883 14.263236
F 37.292242 34.729883 36.089019
F 36.911271 34.729883 57.914802
F 36.530301 34.729883 79.740584
F 36.149330 34.729883 101.566368
F 35.768360 34.729883 123.392150
F 37.673212 57.883140 14.263236
F 37.292242 57.883140 36.089019
F 36.911271 57.883140 57.914802
F 36.530301 57.883140 79.740584
F 36.149330 57.883140 101.566368
F 35.768360 57.883140 123.392150
F 10.942180 19.294380 13.796645
F 10.561210 19.294380 35.622428
F 10.180239 19.294380 57.448210
F 9.799269 19.294380 79.273994
F 9.418298 19.294380 101.099776
F 9.037328 19.294380 122.925558
F 10.942180 42.447638 13.796645
F 10.561210 42.447638 35.622428
F 10.180239 42.447638 57.448210
F 9.799269 42.447638 79.273994
F 9.418298 42.447638 101.099776
F 9.037328 42.447638 122.925558
F 10.942180 65.600896 13.796645
F 10.561210 65.600896 35.622428
F 10.180239 65.600896 57.448210
F 9.799269 65.600896 79.273994
F 9.418298 65.600896 101.099776
F 9.037328 65.600896 122.925558
F 37.673212 19.294380 14.263236
F 37.292242 19.294380 36.089020
F 36.911271 19.294380 57.914802
F 36.530301 19.294380 79.740585
F 36.149330 19.294380 101.566368
F 35.768360 19.294380 123.392150
F 37.673212 42.447638 14.263236
F 37.292242 42.447638 36.089020
F 36.911271 42.447638 57.914802
F 36.530301 42.447638 79.740585
F 36.149330 42.447638 101.566368
F 35.768360 42.447638 123.392150
F 37.673212 65.600896 14.263236
F 37.292242 65.600896 36.089020
F 36.911271 65.600896 57.914802
F 36.530301 65.600896 79.740585
F 36.149330 65.600896 101.566368
F 35.768360 65.600896 123.392150
F 19.852529 3.858876 13.952176
F 19.471558 3.858876 35.777959
F 19.090588 3.858876 57.603742
F 18.709617 3.858876 79.429524
F 18.328647 3.858876 101.255308
F 17.947677 3.858876 123.081090
F 19.852529 27.012134 13.952176
F 19.471558 27.012134 35.777959
F 19.090588 27.012134 57.603742
F 18.709617 27.012134 79.429524
F 18.328647 27.012134 101.255308
F 17.947677 27.012134 123.081090
F 19.852529 50.165391 13.952176
F 19.471558 50.165391 35.777959
F 19.090588 50.165391 57.603742
F 18.709617 50.165391 79.429524
F 18.328647 50.165391 101.255308
F 17.947677 50.165391 123.081090
F 46.583560 3.858876 14.418768
F 46.202589 3.858876 36.244550
F 45.821619 3.858876 58.070334
F 45.440649 3.858876 79.896116
F 45.059678 3.858876 101.721899
F 44.678708 3.858876 123.547682
F 46.583560 27.012134 14.418768
F 46.202589 27.012134 36.244550
F 45.821619 27.012134 58.070334
F 45.440649 27.012134 79.896116
F 45.059678 27.012134 101.721899
F 44.678708 27.012134 123.547682
F 46.583560 50.165391 14.418768
F 46.202589 50.165391 36.244550
F 45.821619 50.165391 58.070334
F 45.440649 50.165391 79.896116
F 45.059678 50.165391 101.721899
F 44.678708 50.165391 123.547682
F 19.852529 11.576626 13.952176
F 19.471558 11.576626 35.777960
F 19.090588 11.576626 57.603742
F 18.709617 11.576626 79.429524
F 18.328647 11.576626 101.255308
F 17.947677 11.576626 123.081090
F 19.852529 34.729884 13.952176
F 19.471558 34.729884 35.777960
F 19.090588 34.729884 57.603742
F 18.709617 34.729884 79.429524
F 18.328647 34.729884 101.255308
F 17.947677 34.729884 123.081090
F 19.852529 57.883141 13.952176
F 19.471558 57.883141 35.777960
F 19.090588 57.883141 57.603742
F 18.709617 57.883141 79.429524
F 18.328647 57.883141 101.255308
F 17.947677 57.883141 123.081090
F 46.583560 11.576626 14.418768
F 46.202589 11.576626 36.244551
F 45.821619 11.576626 58.070334
F 45.440649 11.576626 79.896116
F 45.059678 11.576626 101.721899
F 44.678708 11.576626 123.547682
F 46.583560 34.729884 14.418768
F 46.202589 34.729884 36.244551
F 45.821619 34.729884 58.070334
F 45.440649 34.729884 79.896116
F 45.059678 34.729884 101.721899
F 44.678708 34.729884 123.547682
F 46.583560 57.883141 14.418768
F 46.202589 57.883141 36.244551
F 45.821619 57.883141 58.070334
F 45.440649 57.883141 79.896116
F 45.059678 57.883141 101.721899
F 44.678708 57.883141 123.547682
F 19.852529 19.294382 13.952177
F 19.471558 19.294382 35.777960
F 19.090588 19.294382 57.603742
F 18.709617 19.294382 79.429525
F 18.328647 19.294382 101.255308
F 17.947677 19.294382 123.081091
F 19.852529 42.447639 13.952177
F 19.471558 42.447639 35.777960
F 19.090588 42.447639 57.603742
F 18.709617 42.447639 79.429525
F 18.328647 42.447639 101.255308
F 17.947677 42.447639 123.081091
F 19.852529 65.600897 13.952177
F 19.471558 65.600897 35.777960
F 19.090588 65.600897 57.603742
F 18.709617 65.600897 79.429525
F 18.328647 65.600897 101.255308
F 17.947677 65.600897 123.081091
F 46.583560 19.294382 14.418769
F 46.202589 19.294382 36.244551
F 45.821619 19.294382 58.070334
F 45.440649 19.294382 79.896117
F 45.059678 19.294382 101.721899
F 44.678708 19.294382 123.547683
F 46.583560 42.447639 14.418769
F 46.202589 42.447639 36.244551
F 45.821619 42.447639 58.070334
F 45.440649 42.447639 79.896117
F 45.059678 42.447639 101.721899
F 44.678708 42.447639 123.547683
F 46.583560 65.600897 14.418769
F 46.202589 65.600897 36.244551
F 45.821619 65.600897 58.070334
F 45.440649 65.600897 79.896117
F 45.059678 65.600897 101.721899
F 44.678708 65.600897 123.547683
F 2.079476 3.858875 10.912892
F 1.698505 3.858875 32.738675
F 1.317535 3.858875 54.564457
F 0.936564 3.858875 76.390240
F 0.555594 3.858875 98.216023
F 0.174623 3.858875 120.041805
F 2.079476 27.012133 10.912892
F 1.698505 27.012133 32.738675
F 1.317535 27.012133 54.564457
F 0.936564 27.012133 76.390240
F 0.555594 27.012133 98.216023
F 0.174623 27.012133 120.041805
F 2.079476 50.165390 10.912892
F 1.698505 50.165390 32.738675
F 1.317535 50.165390 54.564457
F 0.936564 50.165390 76.390240
F 0.555594 50.165390 98.216023
F 0.174623 50.165390 120.041805
F 28.810507 3.858875 11.379484
F 28.429536 3.858875 33.205267
F 28.048566 3.858875 55.031049
F 27.667595 3.858875 76.856832
F 27.286625 3.858875 98.682615
F 26.905655 3.858875 120.508397
F 28.810507 27.012133 11.379484
F 28.429536 27.012133 33.205267
F 28.048566 27.012133 55.031049
F 27.667595 27.012133 76.856832
F 27.286625 27.012133 98.682615
F 26.905655 27.012133 120.508397
F 28.810507 50.165390 11.379484
F 28.429536 50.165390 33.205267
F 28.048566 50.165390 55.031049
F 27.667595 50.165390 76.856832
F 27.286625 50.165390 98.682615
F 26.905655 50.165390 120.508397
F 2.079476 11.576625 10.912892
F 1.698505 11.576625 32.738674
F 1.317535 11.576625 54.564457
F 0.936564 11.576625 76.390240
F 0.555594 11.576625 98.216023
F 0.174623 11.576625 120.041805
F 2.079476 34.729883 10.912892
F 1.698505 34.729883 32.738674
F 1.317535 34.729883 54.564457
F 0.936564 34.729883 76.390240
F 0.555594 34.729883 98.216023
F 0.174623 34.729883 120.041805
F 2.079476 57.883140 10.912892
F 1.698505 57.883140 32.738674
F 1.317535 57.883140 54.564457
F 0.936564 57.883140 76.390240
F 0.555594 57.883140 98.216023
F 0.174623 57.883140 120.041805
F 28.810507 11.576625 11.379484
F 28.429536 11.576625 33.205266
F 28.048566 11.576625 55.031049
F 27.667595 11.576625 76.856832
F 27.286625 11.576625 98.682615
F 26.905655 11.576625 120.508397
F 28.810507 34.729883 11.379484
F 28.429536 34.729883 33.205266
F 28.048566 34.729883 55.031049
F 27.667595 34.729883 76.856832
F 27.286625 34.729883 98.682615
F 26.905655 34.729883 120.508397
F 28.810507 57.883140 11.379484
F 28.429536 57.883140 33.205266
F 28.048566 57.883140 55.031049
F 27.667595 57.883140 76.856832
F 27.286625 57.883140 98.682615
F 26.905655 57.883140 120.508397
F 2.079476 19.294381 10.912891
F 1.698505 19.294381 32.738674
F 1.317535 19.294381 54.564456
F 0.936564 19.294381 76.390240
F 0.555594 19.294381 98.216022
F 0.174623 19.294381 120.041804
F 2.079476 42.447638 10.912891
F 1.698505 42.447638 32.738674
F 1.317535 42.447638 54.564456
F 0.936564 42.447638 76.390240
F 0.555594 42.447638 98.216022
F 0.174623 42.447638 120.041804
F 2.079476 65.600896 10.912891
F 1.698505 65.600896 32.738674
F 1.317535 65.600896 54.564456
F 0.936564 65.600896 76.390240
F 0.555594 65.600896 98.216022
F 0.174623 65.600896 120.041804
F 28.810507 19.294381 11.379483
F 28.429536 19.294381 33.205266
F 28.048566 19.294381 55.031048
F 27.667595 19.294381 76.856832
F 27.286625 19.294381 98.682614
F 26.905655 19.294381 120.508396
F 28.810507 42.447638 11.379483
F 28.429536 42.447638 33.205266
F 28.048566 42.447638 55.031048
F 27.667595 42.447638 76.856832
F 27.286625 42.447638 98.682614
F 26.905655 42.447638 120.508396
F 28.810507 65.600896 11.379483
F 28.429536 65.600896 33.205266
F 28.048566 65.600896 55.031048
F 27.667595 65.600896 76.856832
F 27.286625 65.600896 98.682614
F 26.905655 65.600896 120.508396
F 10.989814 3.858875 11.068422
F 10.608844 3.858875 32.894205
F 10.227874 3.858875 54.719988
F 9.846903 3.858875 76.545770
F 9.465933 3.858875 98.371554
F 9.084962 3.858875 120.197336
F 10.989814 27.012133 11.068422
F 10.608844 27.012133 32.894205
F 10.227874 27.012133 54.719988
F 9.846903 27.012133 76.545770
F 9.465933 27.012133 98.371554
F 9.084962 27.012133 120.197336
F 10.989814 50.165390 11.068422
F 10.608844 50.165390 32.894205
F 10.227874 50.165390 54.719988
F 9.846903 50.165390 76.545770
F 9.465933 50.165390 98.371554
F 9.084962 50.165390 120.197336
F 37.720847 3.858875 11.535014
F 37.339876 3.858875 33.360797
F 36.958906 3.858875 55.186580
F 36.577935 3.858875 77.012362
F 36.196965 3.858875 98.838146
F 35.815994 3.858875 120.663928
F 37.720847 27.012133 11.535014
F 37.339876 27.012133 33.360797
F 36.958906 27.012133 55.186580
F 36.577935 27.012133 77.012362
F 36.196965 27.012133 98.838146
F 35.815994 27.012133 120.663928
F 37.720847 50.165390 11.535014
F 37.339876 50.165390 33.360797
F 36.958906 50.165390 55.186580
F 36.577935 50.165390 77.012362
F 36.196965 50.165390 98.838146
F 35.815994 50.165390 120.663928
F 10.989814 11.576625 11.068422
F 10.608844 11.576625 32.894205
F 10.227874 11.576625 54.719988
F 9.846903 11.576625 76.545770
F 9.465933 11.576625 98.371553
F 9.084962 11.576625 120.197336
F 10.989814 34.729883 11.068422
F 10.608844 34.729883 32.894205
F 10.227874 34.729883 54.719988
F 9.846903 34.729883 76.545770
F 9.465933 34.729883 98.371553
F 9.084962 34.729883 120.197336
F 10.989814 57.883140 11.068422
F 10.608844 57.883140 32.894205
F 10.227874 57.883140 54.719988
F 9.846903 57.883140 76.545770
F 9.465933 57.883140 98.371553
F 9.084962 57.883140 120.197336
F 37.720847 11.576625 11.535014
F 37.339876 11.576625 33.360797
F 36.958906 11.576625 55.186580
F 36.577935 11.576625 77.012362
F 36.196965 11.576625 98.838145
F 35.815994 11.576625 120.663928
F 37.720847 34.729883 11.535014
F 37.339876 34.729883 33.360797
F 36.958906 34.729883 55.186580
F 36.577935 34.729883 77.012362
F 36.196965 34.729883 98.838145
F 35.815994 34.729883 120.663928
F 37.720847 57.883140 11.535014
F 37.339876 57.883140 33.360797
F 36.958906 57.883140 55.186580
F 36.577935 57.883140 77.012362
F 36.196965 57.883140 98.838145
F 35.815994 57.883140 120.663928
F 10.989814 19.294381 11.068421
F 10.608844 19.294381 32.894205
F 10.227874 19.294381 54.719987
F 9.846903 19.294381 76.545770
F 9.465933 19.294381 98.371553
F 9.084962 19.294381 120.197335
F 10.989814 42.447638 11.068421
F 10.608844 42.447638 32.894205
F 10.227874 42.447638 54.719987
F 9.846903 42.447638 76.545770
F 9.465933 42.447638 98.371553
F 9.084962 42.447638 120.197335
F 10.989814 65.600896 11.068421
F 10.608844 65.600896 32.894205
F 10.227874 65.600896 54.719987
F 9.846903 65.600896 76.545770
F 9.465933 65.600896 98.371553
F 9.084962 65.600896 120.197335
F 37.720847 19.294381 11.535013
F 37.339876 19.294381 33.360797
F 36.958906 19.294381 55.186579
F 36.577935 19.294381 77.012362
F 36.196965 19.294381 98.838145
F 35.815994 19.294381 120.663927
F 37.720847 42.447638 11.535013
F 37.339876 42.447638 33.360797
F 36.958906 42.447638 55.186579
F 36.577935 42.447638 77.012362
F 36.196965 42.447638 98.838145
F 35.815994 42.447638 120.663927
F 37.720847 65.600896 11.535013
F 37.339876 65.600896 33.360797
F 36.958906 65.600896 55.186579
F 36.577935 65.600896 77.012362
F 36.196965 65.600896 98.838145
F 35.815994 65.600896 120.663927
F 19.900162 3.858876 11.223952
F 19.519192 3.858876 33.049734
F 19.138221 3.858876 54.875518
F 18.757251 3.858876 76.701300
F 18.376280 3.858876 98.527083
F 17.995310 3.858876 120.352866
F 19.900162 27.012133 11.223952
F 19.519192 27.012133 33.049734
F 19.138221 27.012133 54.875518
F 18.757251 27.012133 76.701300
F 18.376280 27.012133 98.527083
F 17.995310 27.012133 120.352866
F 19.900162 50.165391 11.223952
F 19.519192 50.165391 33.049734
F 19.138221 50.165391 54.875518
F 18.757251 50.165391 76.701300
F 18.376280 50.165391 98.527083
F 17.995310 50.165391 120.352866
F 46.631193 3.858876 11.690544
F 46.250223 3.858876 33.516326
F 45.869252 3.858876 55.342110
F 45.488282 3.858876 77.167892
F 45.107311 3.858876 98.993675
F 44.726341 3.858876 120.819458
F 46.631193 27.012133 11.690544
F 46.250223 27.012133 33.516326
F 45.869252 27.012133 55.342110
F 45.488282 27.012133 77.167892
F 45.107311 27.012133 98.993675
F 44.726341 27.012133 120.819458
F 46.631193 50.165391 11.690544
F 46.250223 50.165391 33.516326
F 45.869252 50.165391 55.342110
F 45.488282 50.165391 77.167892
F 45.107311 50.165391 98.993675
F 44.726341 50.165391 120.819458
F 19.900162 11.576626 11.223952
F 19.519192 11.576626 33.049734
F 19.138221 11.576626 54.875518
F 18.757251 11.576626 76.701300
F 18.376280 11.576626 98.527082
F 17.995310 11.576626 120.352866
F 19.900162 34.729883 11.223952
F 19.519192 34.729883 33.049734
F 19.138221 34.729883 54.875518
F 18.757251 34.729883 76.701300
F 18.376280 34.729883 98.527082
F 17.995310 34.729883 120.352866
F 19.900162 57.883141 11.223952
F 19.519192 57.883141 33.049734
F 19.138221 57.883141 54.875518
F 18.757251 57.883141 76.701300
F 18.376280 57.883141 98.527082
F 17.995310 57.883141 120.352866
F 46.631193 11.576626 11.690544
F 46.250223 11.576626 33.516326
F 45.869252 11.576626 55.342110
F 45.488282 11.576626 77.167892
F 45.107311 11.576626 98.993674
F 44.726341 11.576626 120.819458
F 46.631193 34.729883 11.690544
F 46.250223 34.729883 33.516326
F 45.869252 34.729883 55.342110
F 45.488282 34.729883 77.167892
F 45.107311 34.729883 98.993674
F 44.726341 34.729883 120.819458
F 46.631193 57.883141 11.690544
F 46.250223 57.883141 33.516326
F 45.869252 57.883141 55.342110
F 45.488282 57.883141 77.167892
F 45.107311 57.883141 98.993674
F 44.726341 57.883141 120.819458
F 19.900162 19.294381 11.223951
F 19.519192 19.294381 33.049734
F 19.138221 19.294381 54.875517
F 18.757251 19.294381 76.701300
F 18.376280 19.294381 98.527082
F 17.995310 19.294381 120.352865
F 19.900162 42.447639 11.223951
F 19.519192 42.447639 33.049734
F 19.138221 42.447639 54.875517
F 18.757251 42.447639 76.701300
F 18.376280 42.447639 98.527082
F 17.995310 42.447639 120.352865
F 19.900162 65.600896 11.223951
F 19.519192 65.600896 33.049734
F 19.138221 65.600896 54.875517
F 18.757251 65.600896 76.701300
F 18.376280 65.600896 98.527082
F 17.995310 65.600896 120.352865
F 46.631193 19.294381 11.690543
F 46.250223 19.294381 33.516326
F 45.869252 19.294381 55.342109
F 45.488282 19.294381 77.167892
F 45.107311 19.294381 98.993674
F 44.726341 19.294381 120.819457
F 46.631193 42.447639 11.690543
F 46.250223 42.447639 33.516326
F 45.869252 42.447639 55.342109
F 45.488282 42.447639 77.167892
F 45.107311 42.447639 98.993674
F 44.726341 42.447639 120.819457
F 46.631193 65.600896 11.690543
F 46.250223 65.600896 33.516326
F 45.869252 65.600896 55.342109
F 45.488282 65.600896 77.167892
F 45.107311 65.600896 98.993674
F 44.726341 65.600896 120.819457
F 2.142961 1.286291 7.275262
F 1.761990 1.286291 29.101044
F 1.381020 1.286291 50.926827
F 1.000049 1.286291 72.752610
F 0.619079 1.286291 94.578393
F 0.238109 1.286291 116.404175
F 2.142961 24.439549 7.275262
F 1.761990 24.439549 29.101044
F 1.381020 24.439549 50.926827
F 1.000049 24.439549 72.752610
F 0.619079 24.439549 94.578393
F 0.238109 24.439549 116.404175
F 2.142961 47.592806 7.275262
F 1.761990 47.592806 29.101044
F 1.381020 47.592806 50.926827
F 1.000049 47.592806 72.752610
F 0.619079 47.592806 94.578393
F 0.238109 47.592806 116.404175
F 28.873992 1.286291 7.741854
F 28.493021 1.286291 29.567636
F 28.112051 1.286291 51.393419
F 27.731081 1.286291 73.219202
F 27.350110 1.286291 95.044985
F 26.969140 1.286291 116.870767
F 28.873992 24.439549 7.741854
F 28.493021 24.439549 29.567636
F 28.112051 24.439549 51.393419
F 27.731081 24.439549 73.219202
F 27.350110 24.439549 95.044985
F 26.969140 24.439549 116.870767
F 28.873992 47.592806 7.741854
F 28.493021 47.592806 29.567636
F 28.112051 47.592806 51.393419
F 27.731081 47.592806 73.219202
F 27.350110 47.592806 95.044985
F 26.969140 47.592806 116.870767
F 2.142961 9.004040 7.275262
F 1.761990 9.004040 29.101045
F 1.381020 9.004040 50.926827
F 1.000049 9.004040 72.752610
F 0.619079 9.004040 94.578393
F 0.238109 9.004040 116.404175
F 2.142961 32.157298 7.275262
F 1.761990 32.157298 29.101045
F 1.381020 32.157298 50.926827
F 1.000049 32.157298 72.752610
F 0.619079 32.157298 94.578393
F 0.238109 32.157298 116.404175
F 2.142961 55.310555 7.275262
F 1.761990 55.310555 29.101045
F 1.381020 55.310555 50.926827
F 1.000049 55.310555 72.752610
F 0.619079 55.310555 94.578393
F 0.238109 55.310555 116.404175
F 28.873992 9.004040 7.741854
F 28.493021 9.004040 29.567637
F 28.112051 9.004040 51.393419
F 27.731081 9.004040 73.219202
F 27.350110 9.004040 95.044985
F 26.969140 9.004040 116.870767
F 28.873992 32.157298 7.741854
F 28.493021 32.157298 29.567637
F 28.112051 32.157298 51.393419
F 27.731081 32.157298 73.219202
F 27.350110 32.157298 95.044985
F 26.969140 32.157298 116.870767
F 28.873992 55.310555 7.741854
F 28.493021 55.310555 29.567637
F 28.112051 55.310555 51.393419
F 27.731081 55.310555 73.219202
F 27.350110 55.310555 95.044985
F 26.969140 55.310555 116.870767
F 2.142961 16.721796 7.275261
F 1.761990 16.721796 29.101044
F 1.381020 16.721796 50.926826
F 1.000049 16.721796 72.752609
F 0.619079 16.721796 94.578392
F 0.238109 16.721796 116.404174
F 2.142961 39.875053 7.275261
F 1.761990 39.875053 29.101044
F 1.381020 39.875053 50.926826
F 1.000049 39.875053 72.752609
F 0.619079 39.875053 94.578392
F 0.238109 39.875053 116.404174
F 2.142961 63.028311 7.275261
F 1.761990 63.028311 29.101044
F 1.381020 63.028311 50.926826
F 1.000049 63.028311 72.752609
F 0.619079 63.028311 94.578392
F 0.238109 63.028311 116.404174
F 28.873992 16.721796 7.741853
F 28.493021 16.721796 29.567636
F 28.112051 16.721796 51.393418
F 27.731081 16.721796 73.219201
F 27.350110 16.721796 95.044984
F 26.969140 16.721796 116.870766
F 28.873992 39.875053 7.741853
F 28.493021 39.875053 29.567636
F 28.112051 39.875053 51.393418
F 27.731081 39.875053 73.219201
F 27.350110 39.875053 95.044984
F 26.969140 39.875053 116.870766
F 28.873992 63.028311 7.741853
F 28.493021 63.028311 29.567636
F 28.112051 63.028311 51.393418
F 27.731081 63.028311 73.219201
F 27.350110 63.028311 95.044984
F 26.969140 63.028311 116.870766
F 11.053299 1.286291 7.430792
F 10.672329 1.286291 29.256575
F 10.291359 1.286291 51.082358
F 9.910388 1.286291 72.908140
F 9.529418 1.286291 94.733924
F 9.148447 1.286291 116.559706
F 11.053299 24.439548 7.430792
F 10.672329 24.439548 29.256575
F 10.291359 24.439548 51.082358
F 9.910388 24.439548 72.908140
F 9.529418 24.439548 94.733924
F 9.148447 24.439548 116.559706
F 11.053299 47.592806 7.430792
F 10.672329 47.592806 29.256575
F 10.291359 47.592806 51.082358
F 9.910388 47.592806 72.908140
F 9.529418 47.592806 94.733924
F 9.148447 47.592806 116.559706
F 37.784331 1.286291 7.897384
F 37.403360 1.286291 29.723167
F 37.022390 1.286291 51.548950
F 36.641419 1.286291 73.374732
F 36.260449 1.286291 95.200515
F 35.879478 1.286291 117.026298
F 37.784331 24.439548 7.897384
F 37.403360 24.439548 29.723167
F 37.022390 24.439548 51.548950
F 36.641419 24.439548 73.374732
F 36.260449 24.439548 95.200515
F 35.879478 24.439548 117.026298
F 37.784331 47.592806 7.897384
F 37.403360 47.592806 29.723167
F 37.022390 47.592806 51.548950
F 36.641419 47.592806 73.374732
F 36.260449 47.592806 95.200515
F 35.879478 47.592806 117.026298
F 11.053299 9.004040 7.430792
F 10.672329 9.004040 29.256575
F 10.291359 9.004040 51.082358
F 9.910388 9.004040 72.908140
F 9.529418 9.004040 94.733924
F 9.148447 9.004040 116.559706
F 11.053299 32.157298 7.430792
F 10.672329 32.157298 29.256575
F 10.291359 32.157298 51.082358
F 9.910388 32.157298 72.908140
F 9.529418 32.157298 94.733924
F 9.148447 32.157298 116.559706
F 11.053299 55.310555 7.430792
F 10.672329 55.310555 29.256575
F 10.291359 55.310555 51.082358
F 9.910388 55.310555 72.908140
F 9.529418 55.310555 94.733924
F 9.148447 55.310555 116.559706
F 37.784331 9.004040 7.897384
F 37.403360 9.004040 29.723167
F 37.022390 9.004040 51.548950
F 36.641419 9.004040 73.374732
F 36.260449 9.004040 95.200515
F 35.879478 9.004040 117.026298
F 37.784331 32.157298 7.897384
F 37.403360 32.157298 29.723167
F 37.022390 32.157298 51.548950
F 36.641419 32.157298 73.374732
F 36.260449 32.157298 95.200515
F 35.879478 32.157298 117.026298
F 37.784331 55.310555 7.897384
F 37.403360 55.310555 29.723167
F 37.022390 55.310555 51.548950
F 36.641419 55.310555 73.374732
F 36.260449 55.310555 95.200515
F 35.879478 55.310555 117.026298
F 11.053300 16.721795 7.430791
F 10.672329 16.721795 29.256575
F 10.291359 16.721795 51.082357
F 9.910388 16.721795 72.908139
F 9.529418 16.721795 94.733923
F 9.148447 16.721795 116.559705
F 11.053300 39.875053 7.430791
F 10.672329 39.875053 29.256575
F 10.291359 39.875053 51.082357
F 9.910388 39.875053 72.908139
F 9.529418 39.875053 94.733923
F 9.148447 39.875053 116.559705
F 11.053300 63.028310 7.430791
F 10.672329 63.028310 29.256575
F 10.291359 63.028310 51.082357
F 9.910388 63.028310 72.908139
F 9.529418 63.028310 94.733923
F 9.148447 63.028310 116.559705
F 37.784331 16.721795 7.897383
F 37.403360 16.721795 29.723167
F 37.022390 16.721795 51.548949
F 36.641419 16.721795 73.374731
F 36.260449 16.721795 95.200514
F 35.879478 16.721795 117.026297
F 37.784331 39.875053 7.897383
F 37.403360 39.875053 29.723167
F 37.022390 39.875053 51.548949
F 36.641419 39.875053 73.374731
F 36.260449 39.875053 95.200514
F 35.879478 39.875053 117.026297
F 37.784331 63.028310 7.897383
F 37.403360 63.028310 29.723167
F 37.022390 63.028310 51.548949
F 36.641419 63.028310 73.374731
F 36.260449 63.028310 95.200514
F 35.879478 63.028310 117.026297
F 19.963646 1.286290 7.586322
F 19.582676 1.286290 29.412104
F 19.201705 1.286290 51.237888
F 18.820735 1.286290 73.063670
F 18.439764 1.286290 94.889452
F 18.058794 1.286290 116.715236
F 19.963646 24.439547 7.586322
F 19.582676 24.439547 29.412104
F 19.201705 24.439547 51.237888
F 18.820735 24.439547 73.063670
F 18.439764 24.439547 94.889452
F 18.058794 24.439547 116.715236
F 19.963646 47.592805 7.586322
F 19.582676 47.592805 29.412104
F 19.201705 47.592805 51.237888
F 18.820735 47.592805 73.063670
F 18.439764 47.592805 94.889452
F 18.058794 47.592805 116.715236
F 46.694678 1.286290 8.052914
F 46.313708 1.286290 29.878696
F 45.932737 1.286290 51.704480
F 45.551767 1.286290 73.530262
F 45.170797 1.286290 95.356044
F 44.789826 1.286290 117.181828
F 46.694678 24.439547 8.052914
F 46.313708 24.439547 29.878696
F 45.932737 24.439547 51.704480
F 45.551767 24.439547 73.530262
F 45.170797 24.439547 95.356044
F 44.789826 24.439547 117.181828
F 46.694678 47.592805 8.052914
F 46.313708 47.592805 29.878696
F 45.932737 47.592805 51.704480
F 45.551767 47.592805 73.530262
F 45.170797 47.592805 95.356044
F 44.789826 47.592805 117.181828
F 19.963646 9.004039 7.586322
F 19.582676 9.004039 29.412104
F 19.201705 9.004039 51.237888
F 18.820735 9.004039 73.063670
F 18.439764 9.004039 94.889452
F 18.058794 9.004039 116.715236
F 19.963646 32.157296 7.586322
F 19.582676 32.157296 29.412104
F 19.201705 32.157296 51.237888
F 18.820735 32.157296 73.063670
F 18.439764 32.157296 94.889452
F 18.058794 32.157296 116.715236
F 19.963646 55.310554 7.586322
F 19.582676 55.310554 29.412104
F 19.201705 55.310554 51.237888
F 18.820735 55.310554 73.063670
F 18.439764 55.310554 94.889452
F 18.058794 55.310554 116.715236
F 46.694678 9.004039 8.052914
F 46.313708 9.004039 29.878696
F 45.932737 9.004039 51.704480
F 45.551767 9.004039 73.530262
F 45.170797 9.004039 95.356044
F 44.789826 9.004039 117.181828
F 46.694678 32.157296 8.052914
F 46.313708 32.157296 29.878696
F 45.932737 32.157296 51.704480
F 45.551767 32.157296 73.530262
F 45.170797 32.157296 95.356044
F 44.789826 32.157296 117.181828
F 46.694678 55.310554 8.052914
F 46.313708 55.310554 29.878696
F 45.932737 55.310554 51.704480
F 45.551767 55.310554 73.530262
F 45.170797 55.310554 95.356044
F 44.789826 55.310554 117.181828
F 19.963646 16.721794 7.586321
F 19.582676 16.721794 29.412103
F 19.201705 16.721794 51.237887
F 18.820735 16.721794 73.063669
F 18.439764 16.721794 94.889452
F 18.058794 16.721794 116.715235
F 19.963646 39.875052 7.586321
F 19.582676 39.875052 29.412103
F 19.201705 39.875052 51.237887
F 18.820735 39.875052 73.063669
F 18.439764 39.875052 94.889452
F 18.058794 39.875052 116.715235
F 19.963646 63.028309 7.586321
F 19.582676 63.028309 29.412103
F 19.201705 63.028309 51.237887
F 18.820735 63.028309 73.063669
F 18.439764 63.028309 94.889452
F 18.058794 63.028309 116.715235
F 46.694678 16.721794 8.052913
F 46.313708 16.721794 29.878695
F 45.932737 16.721794 51.704479
F 45.551767 16.721794 73.530261
F 45.170797 16.721794 95.356044
F 44.789826 16.721794 117.181827
F 46.694678 39.875052 8.052913
F 46.313708 39.875052 29.878695
F 45.932737 39.875052 51.704479
F 45.551767 39.875052 73.530261
F 45.170797 39.875052 95.356044
F 44.789826 39.875052 117.181827
F 46.694678 63.028309 8.052913
F 46.313708 63.028309 29.878695
F 45.932737 63.028309 51.704479
F 45.551767 63.028309 73.530261
F 45.170797 63.028309 95.356044
F 44.789826 63.028309 117.181827
F 4.307062 7.717750 10.951775
F 3.926092 7.717750 32.777558
F 3.545121 7.717750 54.603340
F 3.164151 7.717750 76.429122
F 2.783181 7.717750 98.254906
F 2.402210 7.717750 120.080688
F 4.307062 30.871007 10.951775
F 3.926092 30.871007 32.777558
F 3.545121 30.871007 54.603340
F 3.164151 30.871007 76.429122
F 2.783181 30.871007 98.254906
F 2.402210 30.871007 120.080688
F 4.307062 54.024265 10.951775
F 3.926092 54.024265 32.777558
F 3.545121 54.024265 54.603340
F 3.164151 54.024265 76.429122
F 2.783181 54.024265 98.254906
F 2.402210 54.024265 120.080688
F 31.038094 7.717750 11.418366
F 30.657123 7.717750 33.244150
F 30.276153 7.717750 55.069932
F 29.895182 7.717750 76.895714
F 29.514212 7.717750 98.721498
F 29.133241 7.717750 120.547280
F 31.038094 30.871007 11.418366
F 30.657123 30.871007 33.244150
F 30.276153 30.871007 55.069932
F 29.895182 30.871007 76.895714
F 29.514212 30.871007 98.721498
F 29.133241 30.871007 120.547280
F 31.038094 54.024265 11.418366
F 30.657123 54.024265 33.244150
F 30.276153 54.024265 55.069932
F 29.895182 54.024265 76.895714
F 29.514212 54.024265 98.721498
F 29.133241 54.024265 120.547280
F 4.307062 15.435503 10.951774
F 3.926092 15.435503 32.777557
F 3.545122 15.435503 54.603339
F 3.164151 15.435503 76.429121
F 2.783181 15.435503 98.254905
F 2.402210 15.435503 120.080687
F 4.307062 38.588760 10.951774
F 3.926092 38.588760 32.777557
F 3.545122 38.588760 54.603339
F 3.164151 38.588760 76.429121
F 2.783181 38.588760 98.254905
F 2.402210 38.588760 120.080687
F 4.307062 61.742018 10.951774
F 3.926092 61.742018 32.777557
F 3.545122 61.742018 54.603339
F 3.164151 61.742018 76.429121
F 2.783181 61.742018 98.254905
F 2.402210 61.742018 120.080687
F 31.038094 15.435503 11.418365
F 30.657123 15.435503 33.244149
F 30.276153 15.435503 55.069931
F 29.895182 15.435503 76.895713
F 29.514212 15.435503 98.721497
F 29.133241 15.435503 120.547279
F 31.038094 38.588760 11.418365
F 30.657123 38.588760 33.244149
F 30.276153 38.588760 55.069931
F 29.895182 38.588760 76.895713
F 29.514212 38.588760 98.721497
F 29.133241 38.588760 120.547279
F 31.038094 61.742018 11.418365
F 30.657123 61.742018 33.244149
F 30.276153 61.742018 55.069931
F 29.895182 61.742018 76.895713
F 29.514212 61.742018 98.721497
F 29.133241 61.742018 120.547279
F 4.307062 0.000000 10.951775
F 3.926092 0.000000 32.777557
F 3.545121 0.000000 54.603340
F 3.164151 0.000000 76.429122
F 2.783181 0.000000 98.254906
F 2.402210 0.000000 120.080688
F 4.307062 23.153258 10.951775
F 3.926092 23.153258 32.777557
F 3.545121 23.153258 54.603340
F 3.164151 23.153258 76.429122
F 2.783181 23.153258 98.254906
F 2.402210 23.153258 120.080688
F 4.307062 46.306515 10.951775
F 3.926092 46.306515 32.777557
F 3.545121 46.306515 54.603340
F 3.164151 46.306515 76.429122
F 2.783181 46.306515 98.254906
F 2.402210 46.306515 120.080688
F 31.038094 0.000000 11.418366
F 30.657123 0.000000 33.244149
F 30.276153 0.000000 55.069932
F 29.895182 0.000000 76.895714
F 29.514212 0.000000 98.721498
F 29.133241 0.000000 120.547280
F 31.038094 23.153258 11.418366
F 30.657123 23.153258 33.244149
F 30.276153 23.153258 55.069932
F 29.895182 23.153258 76.895714
F 29.514212 23.153258 98.721498
F 29.133241 23.153258 120.547280
F 31.038094 46.306515 11.418366
F 30.657123 46.306515 33.244149
F 30.276153 46.306515 55.069932
F 29.895182 46.306515 76.895714
F 29.514212 46.306515 98.721498
F 29.133241 46.306515 120.547280
F 13.217403 7.717750 11.107305
F 12.836433 7.717750 32.933087
F 12.455462 7.717750 54.758871
F 12.074492 7.717750 76.584653
F 11.693521 7.717750 98.410436
F 11.312551 7.717750 120.236219
F 13.217403 30.871007 11.107305
F 12.836433 30.871007 32.933087
F 12.455462 30.871007 54.758871
F 12.074492 30.871007 76.584653
F 11.693521 30.871007 98.410436
F 11.312551 30.871007 120.236219
F 13.217403 54.024265 11.107305
F 12.836433 54.024265 32.933087
F 12.455462 54.024265 54.758871
F 12.074492 54.024265 76.584653
F 11.693521 54.024265 98.410436
F 11.312551 54.024265 120.236219
F 39.948434 7.717750 11.573897
F 39.567464 7.717750 33.399679
F 39.186493 7.717750 55.225463
F 38.805523 7.717750 77.051245
F 38.424552 7.717750 98.877028
F 38.043582 7.717750 120.702811
F 39.948434 30.871007 11.573897
F 39.567464 30.871007 33.399679
F 39.186493 30.871007 55.225463
F 38.805523 30.871007 77.051245
F 38.424552 30.871007 98.877028
F 38.043582 30.871007 120.702811
F 39.948434 54.024265 11.573897
F 39.567464 54.024265 33.399679
F 39.186493 54.024265 55.225463
F 38.805523 54.024265 77.051245
F 38.424552 54.024265 98.877028
F 38.043582 54.024265 120.702811
F 13.217403 15.435502 11.107304
F 12.836433 15.435502 32.933086
F 12.455462 15.435502 54.758870
F 12.074492 15.435502 76.584652
F 11.693521 15.435502 98.410435
F 11.312551 15.435502 120.236218
F 13.217403 38.588760 11.107304
F 12.836433 38.588760 32.933086
F 12.455462 38.588760 54.758870
F 12.074492 38.588760 76.584652
F 11.693521 38.588760 98.410435
F 11.312551 38.588760 120.236218
F 13.217403 61.742017 11.107304
F 12.836433 61.742017 32.933086
F 12.455462 61.742017 54.758870
F 12.074492 61.742017 76.584652
F 11.693521 61.742017 98.410435
F 11.312551 61.742017 120.236218
F 39.948434 15.435502 11.573896
F 39.567464 15.435502 33.399678
F 39.186493 15.435502 55.225462
F 38.805523 15.435502 77.051244
F 38.424552 15.435502 98.877027
F 38.043582 15.435502 120.702810
F 39.948434 38.588760 11.573896
F 39.567464 38.588760 33.399678
F 39.186493 38.588760 55.225462
F 38.805523 38.588760 77.051244
F 38.424552 38.588760 98.877027
F 38.043582 38.588760 120.702810
F 39.948434 61.742017 11.573896
F 39.567464 61.742017 33.399678
F 39.186493 61.742017 55.225462
F 38.805523 61.742017 77.051244
F 38.424552 61.742017 98.877027
F 38.043582 61.742017 120.702810
F 13.217403 0.000000 11.107305
F 12.836433 0.000000 32.933087
F 12.455462 0.000000 54.758871
F 12.074492 0.000000 76.584653
F 11.693521 0.000000 98.410436
F 11.312551 0.000000 120.236219
F 13.217403 23.153258 11.107305
F 12.836433 23.153258 32.933087
F 12.455462 23.153258 54.758871
F 12.074492 23.153258 76.584653
F 11.693521 23.153258 98.410436
F 11.312551 23.153258 120.236219
F 13.217403 46.306515 11.107305
F 12.836433 46.306515 32.933087
F 12.455462 46.306515 54.758871
F 12.074492 46.306515 76.584653
F 11.693521 46.306515 98.410436
F 11.312551 46.306515 120.236219
F 39.948434 0.000000 11.573897
F 39.567464 0.000000 33.399679
F 39.186493 0.000000 55.225463
F 38.805523 0.000000 77.051245
F 38.424552 0.000000 98.877028
F 38.043582 0.000000 120.702811
F 39.948434 23.153258 11.573897
F 39.567464 23.153258 33.399679
F 39.186493 23.153258 55.225463
F 38.805523 23.153258 77.051245
F 38.424552 23.153258 98.877028
F 38.043582 23.153258 120.702811
F 39.948434 46.306515 11.573897
F 39.567464 46.306515 33.399679
F 39.186493 46.306515 55.225463
F 38.805523 46.306515 77.051245
F 38.424552 46.306515 98.877028
F 38.043582 46.306515 120.702811
F 22.127751 7.717750 11.262835
F 21.746780 7.717750 33.088618
F 21.365810 7.717750 54.914400
F 20.984839 7.717750 76.740184
F 20.603869 7.717750 98.565966
F 20.222899 7.717750 120.391748
F 22.127751 30.871008 11.262835
F 21.746780 30.871008 33.088618
F 21.365810 30.871008 54.914400
F 20.984839 30.871008 76.740184
F 20.603869 30.871008 98.565966
F 20.222899 30.871008 120.391748
F 22.127751 54.024265 11.262835
F 21.746780 54.024265 33.088618
F 21.365810 54.024265 54.914400
F 20.984839 54.024265 76.740184
F 20.603869 54.024265 98.565966
F 20.222899 54.024265 120.391748
F 48.858782 7.717750 11.729427
F 48.477811 7.717750 33.555210
F 48.096841 7.717750 55.380992
F 47.715871 7.717750 77.206776
F 47.334900 7.717750 99.032558
F 46.953930 7.717750 120.858340
F 48.858782 30.871008 11.729427
F 48.477811 30.871008 33.555210
F 48.096841 30.871008 55.380992
F 47.715871 30.871008 77.206776
F 47.334900 30.871008 99.032558
F 46.953930 30.871008 120.858340
F 48.858782 54.024265 11.729427
F 48.477811 54.024265 33.555210
F 48.096841 54.024265 55.380992
F 47.715871 54.024265 77.206776
F 47.334900 54.024265 99.032558
F 46.953930 54.024265 120.858340
F 22.127751 15.435503 11.262834
F 21.746780 15.435503 33.088617
F 21.365810 15.435503 54.914399
F 20.984839 15.435503 76.740182
F 20.603869 15.435503 98.565965
F 20.222899 15.435503 120.391747
F 22.127751 38.588760 11.262834
F 21.746780 38.588760 33.088617
F 21.365810 38.588760 54.914399
F 20.984839 38.588760 76.740182
F 20.603869 38.588760 98.565965
F 20.222899 38.588760 120.391747
F 22.127751 61.742018 11.262834
F 21.746780 61.742018 33.088617
F 21.365810 61.742018 54.914399
F 20.984839 61.742018 76.740182
F 20.603869 61.742018 98.565965
F 20.222899 61.742018 120.391747
F 48.858782 15.435503 11.729426
F 48.477811 15.435503 33.555209
F 48.096841 15.435503 55.380991
F 47.715871 15.435503 77.206774
F 47.334900 15.435503 99.032557
F 46.953930 15.435503 120.858339
F 48.858782 38.588760 11.729426
F 48.477811 38.588760 33.555209
F 48.096841 38.588760 55.380991
F 47.715871 38.588760 77.206774
F 47.334900 38.588760 99.032557
F 46.953930 38.588760 120.858339
F 48.858782 61.742018 11.729426
F 48.477811 61.742018 33.555209
F 48.096841 61.742018 55.380991
F 47.715871 61.742018 77.206774
F 47.334900 61.742018 99.032557
F 46.953930 61.742018 120.858339
F 22.127751 0.000001 11.262835
F 21.746780 0.000001 33.088618
F 21.365810 0.000001 54.914400
F 20.984839 0.000001 76.740183
F 20.603869 0.000001 98.565966
F 20.222899 0.000001 120.391748
F 22.127751 23.153258 11.262835
F 21.746780 23.153258 33.088618
F 21.365810 23.153258 54.914400
F 20.984839 23.153258 76.740183
F 20.603869 23.153258 98.565966
F 20.222899 23.153258 120.391748
F 22.127751 46.306516 11.262835
F 21.746780 46.306516 33.088618
F 21.365810 46.306516 54.914400
F 20.984839 46.306516 76.740183
F 20.603869 46.306516 98.565966
F 20.222899 46.306516 120.391748
F 48.858782 0.000001 11.729427
F 48.477811 0.000001 33.555210
F 48.096841 0.000001 55.380992
F 47.715871 0.000001 77.206775
F 47.334900 0.000001 99.032558
F 46.953930 0.000001 120.858340
F 48.858782 23.153258 11.729427
F 48.477811 23.153258 33.555210
F 48.096841 23.153258 55.380992
F 47.715871 23.153258 77.206775
F 47.334900 23.153258 99.032558
F 46.953930 23.153258 120.858340
F 48.858782 46.306516 11.729427
F 48.477811 46.306516 33.555210
F 48.096841 46.306516 55.380992
F 47.715871 46.306516 77.206775
F 47.334900 46.306516 99.032558
F 46.953930 46.306516 120.858340
F 4.370543 5.145166 7.314144
F 3.989573 5.145166 29.139928
F 3.608603 5.145166 50.965710
F 3.227632 5.145166 72.791493
F 2.846662 5.145166 94.617276
F 2.465691 5.145166 116.443058
F 4.370543 28.298423 7.314144
F 3.989573 28.298423 29.139928
F 3.608603 28.298423 50.965710
F 3.227632 28.298423 72.791493
F 2.846662 28.298423 94.617276
F 2.465691 28.298423 116.443058
F 4.370543 51.451681 7.314144
F 3.989573 51.451681 29.139928
F 3.608603 51.451681 50.965710
F 3.227632 51.451681 72.791493
F 2.846662 51.451681 94.617276
F 2.465691 51.451681 116.443058
F 31.101575 5.145166 7.780736
F 30.720604 5.145166 29.606520
F 30.339634 5.145166 51.432302
F 29.958663 5.145166 73.258085
F 29.577693 5.145166 95.083868
F 29.196722 5.145166 116.909650
F 31.101575 28.298423 7.780736
F 30.720604 28.298423 29.606520
F 30.339634 28.298423 51.432302
F 29.958663 28.298423 73.258085
F 29.577693 28.298423 95.083868
F 29.196722 28.298423 116.909650
F 31.101575 51.451681 7.780736
F 30.720604 51.451681 29.606520
F 30.339634 51.451681 51.432302
F 29.958663 51.451681 73.258085
F 29.577693 51.451681 95.083868
F 29.196722 51.451681 116.909650
F 4.370543 12.862918 7.314143
F 3.989573 12.862918 29.139927
F 3.608603 12.862918 50.965709
F 3.227632 12.862918 72.791492
F 2.846662 12.862918 94.617275
F 2.465691 12.862918 116.443057
F 4.370543 36.016175 7.314143
F 3.989573 36.016175 29.139927
F 3.608603 36.016175 50.965709
F 3.227632 36.016175 72.791492
F 2.846662 36.016175 94.617275
F 2.465691 36.016175 116.443057
F 4.370543 59.169433 7.314143
F 3.989573 59.169433 29.139927
F 3.608603 59.169433 50.965709
F 3.227632 59.169433 72.791492
F 2.846662 59.169433 94.617275
F 2.465691 59.169433 116.443057
F 31.101575 12.862918 7.780735
F 30.720604 12.862918 29.606519
F 30.339634 12.862918 51.432301
F 29.958663 12.862918 73.258084
F 29.577693 12.862918 95.083867
F 29.196722 12.862918 116.909649
F 31.101575 36.016175 7.780735
F 30.720604 36.016175 29.606519
F 30.339634 36.016175 51.432301
F 29.958663 36.016175 73.258084
F 29.577693 36.016175 95.083867
F 29.196722 36.016175 116.909649
F 31.101575 59.169433 7.780735
F 30.720604 59.169433 29.606519
F 30.339634 59.169433 51.432301
F 29.958663 59.169433 73.258084
F 29.577693 59.169433 95.083867
F 29.196722 59.169433 116.909649
F 4.370543 20.580673 7.314144
F 3.989573 20.580673 29.139927
F 3.608603 20.580673 50.965710
F 3.227632 20.580673 72.791492
F 2.846662 20.580673 94.617276
F 2.465691 20.580673 116.443058
F 4.370543 43.733931 7.314144
F 3.989573 43.733931 29.139927
F 3.608603 43.733931 50.965710
F 3.227632 43.733931 72.791492
F 2.846662 43.733931 94.617276
F 2.465691 43.733931 116.443058
F 4.370543 66.887188 7.314144
F 3.989573 66.887188 29.139927
F 3.608603 66.887188 50.965710
F 3.227632 66.887188 72.791492
F 2.846662 66.887188 94.617276
F 2.465691 66.887188 116.443058
F 31.101575 20.580673 7.780736
F 30.720604 20.580673 29.606519
F 30.339634 20.580673 51.432302
F 29.958663 20.580673 73.258084
F 29.577693 20.580673 95.083868
F 29.196722 20.580673 116.909650
F 31.101575 43.733931 7.780736
F 30.720604 43.733931 29.606519
F 30.339634 43.733931 51.432302
F 29.958663 43.733931 73.258084
F 29.577693 43.733931 95.083868
F 29.196722 43.733931 116.909650
F 31.101575 66.887188 7.780736
F 30.720604 66.887188 29.606519
F 30.339634 66.887188 51.432302
F 29.958663 66.887188 73.258084
F 29.577693 66.887188 95.083868
F 29.196722 66.887188 116.909650
F 13.280883 5.145165 7.469675
F 12.899913 5.145165 29.295457
F 12.518942 5.145165 51.121241
F 12.137972 5.145165 72.947023
F 11.757001 5.145165 94.772805
F 11.376031 5.145165 116.598589
F 13.280883 28.298422 7.469675
F 12.899913 28.298422 29.295457
F 12.518942 28.298422 51.121241
F 12.137972 28.298422 72.947023
F 11.757001 28.298422 94.772805
F 11.376031 28.298422 116.598589
F 13.280883 51.451680 7.469675
F 12.899913 51.451680 29.295457
F 12.518942 51.451680 51.121241
F 12.137972 51.451680 72.947023
F 11.757001 51.451680 94.772805
F 11.376031 51.451680 116.598589
F 40.011914 5.145165 7.936267
F 39.630944 5.145165 29.762049
F 39.249973 5.145165 51.587832
F 38.869003 5.145165 73.413615
F 38.488032 5.145165 95.239397
F 38.107062 5.145165 117.065180
F 40.011914 28.298422 7.936267
F 39.630944 28.298422 29.762049
F 39.249973 28.298422 51.587832
F 38.869003 28.298422 73.413615
F 38.488032 28.298422 95.239397
F 38.107062 28.298422 117.065180
F 40.011914 51.451680 7.936267
F 39.630944 51.451680 29.762049
F 39.249973 51.451680 51.587832
F 38.869003 51.451680 73.413615
F 38.488032 51.451680 95.239397
F 38.107062 51.451680 117.065180
F 13.280883 12.862917 7.469674
F 12.899913 12.862917 29.295456
F 12.518942 12.862917 51.121240
F 12.137972 12.862917 72.947022
F 11.757001 12.862917 94.772804
F 11.376031 12.862917 116.598588
F 13.280883 36.016174 7.469674
F 12.899913 36.016174 29.295456
F 12.518942 36.016174 51.121240
F 12.137972 36.016174 72.947022
F 11.757001 36.016174 94.772804
F 11.376031 36.016174 116.598588
F 13.280883 59.169432 7.469674
F 12.899913 59.169432 29.295456
F 12.518942 59.169432 51.121240
F 12.137972 59.169432 72.947022
F 11.757001 59.169432 94.772804
F 11.376031 59.169432 116.598588
F 40.011914 12.862917 7.936266
F 39.630944 12.862917 29.762048
F 39.249973 12.862917 51.587831
F 38.869003 12.862917 73.413614
F 38.488032 12.862917 95.239396
F 38.107062 12.862917 117.065179
F 40.011914 36.016174 7.936266
F 39.630944 36.016174 29.762048
F 39.249973 36.016174 51.587831
F 38.869003 36.016174 73.413614
F 38.488032 36.016174 95.239396
F 38.107062 36.016174 117.065179
F 40.011914 59.169432 7.936266
F 39.630944 59.169432 29.762048
F 39.249973 59.169432 51.587831
F 38.869003 59.169432 73.413614
F 38.488032 59.169432 95.239396
F 38.107062 59.169432 117.065179
F 13.280883 20.580672 7.469675
F 12.899913 20.580672 29.295457
F 12.518942 20.580672 51.121240
F 12.137972 20.580672 72.947023
F 11.757001 20.580672 94.772805
F 11.376031 20.580672 116.598589
F 13.280883 43.733930 7.469675
F 12.899913 43.733930 29.295457
F 12.518942 43.733930 51.121240
F 12.137972 43.733930 72.947023
F 11.757001 43.733930 94.772805
F 11.376031 43.733930 116.598589
F 13.280883 66.887187 7.469675
F 12.899913 66.887187 29.295457
F 12.518942 66.887187 51.121240
F 12.137972 66.887187 72.947023
F 11.757001 66.887187 94.772805
F 11.376031 66.887187 116.598589
F 40.011914 20.580672 7.936267
F 39.630944 20.580672 29.762049
F 39.249973 20.580672 51.587831
F 38.869003 20.580672 73.413615
F 38.488032 20.580672 95.239397
F 38.107062 20.580672 117.065180
F 40.011914 43.733930 7.936267
F 39.630944 43.733930 29.762049
F 39.249973 43.733930 51.587831
F 38.869003 43.733930 73.413615
F 38.488032 43.733930 95.239397
F 38.107062 43.733930 117.065180
F 40.011914 66.887187 7.936267
F 39.630944 66.887187 29.762049
F 39.249973 66.887187 51.587831
F 38.869003 66.887187 73.413615
F 38.488032 66.887187 95.239397
F 38.107062 66.887187 117.065180
F 22.191233 5.145164 7.625205
F 21.810262 5.145164 29.450988
F 21.429292 5.145164 51.276770
F 21.048322 5.145164 73.102553
F 20.667351 5.145164 94.928336
F 20.286381 5.145164 116.754118
F 22.191233 28.298422 7.625205
F 21.810262 28.298422 29.450988
F 21.429292 28.298422 51.276770
F 21.048322 28.298422 73.102553
F 20.667351 28.298422 94.928336
F 20.286381 28.298422 116.754118
F 22.191233 51.451679 7.625205
F 21.810262 51.451679 29.450988
F 21.429292 51.451679 51.276770
F 21.048322 51.451679 73.102553
F 20.667351 51.451679 94.928336
F 20.286381 51.451679 116.754118
F 48.922264 5.145164 8.091797
F 48.541294 5.145164 29.917580
F 48.160323 5.145164 51.743362
F 47.779353 5.145164 73.569145
F 47.398382 5.145164 95.394928
F 47.017412 5.145164 117.220710
F 48.922264 28.298422 8.091797
F 48.541294 28.298422 29.917580
F 48.160323 28.298422 51.743362
F 47.779353 28.298422 73.569145
F 47.398382 28.298422 95.394928
F 47.017412 28.298422 117.220710
F 48.922264 51.451679 8.091797
F 48.541294 51.451679 29.917580
F 48.160323 51.451679 51.743362
F 47.779353 51.451679 73.569145
F 47.398382 51.451679 95.394928
F 47.017412 51.451679 117.220710
F 22.191233 12.862916 7.625204
F 21.810262 12.862916 29.450987
F 21.429292 12.862916 51.276769
F 21.048322 12.862916 73.102553
F 20.667351 12.862916 94.928335
F 20.286381 12.862916 116.754117
F 22.191233 36.016174 7.625204
F 21.810262 36.016174 29.450987
F 21.429292 36.016174 51.276769
F 21.048322 36.016174 73.102553
F 20.667351 36.016174 94.928335
F 20.286381 36.016174 116.754117
F 22.191233 59.169431 7.625204
F 21.810262 59.169431 29.450987
F 21.429292 59.169431 51.276769
F 21.048322 59.169431 73.102553
F 20.667351 59.169431 94.928335
F 20.286381 59.169431 116.754117
F 48.922264 12.862916 8.091796
F 48.541294 12.862916 29.917579
F 48.160323 12.862916 51.743361
F 47.779353 12.862916 73.569145
F 47.398382 12.862916 95.394927
F 47.017412 12.862916 117.220709
F 48.922264 36.016174 8.091796
F 48.541294 36.016174 29.917579
F 48.160323 36.016174 51.743361
F 47.779353 36.016174 73.569145
F 47.398382 36.016174 95.394927
F 47.017412 36.016174 117.220709
F 48.922264 59.169431 8.091796
F 48.541294 59.169431 29.917579
F 48.160323 59.169431 51.743361
F 47.779353 59.169431 73.569145
F 47.398382 59.169431 95.394927
F 47.017412 59.169431 117.220709
F 22.191233 20.580672 7.625205
F 21.810262 20.580672 29.450987
F 21.429292 20.580672 51.276770
F 21.048322 20.580672 73.102553
F 20.667351 20.580672 94.928336
F 20.286381 20.580672 116.754118
F 22.191233 43.733929 7.625205
F 21.810262 43.733929 29.450987
F 21.429292 43.733929 51.276770
F 21.048322 43.733929 73.102553
F 20.667351 43.733929 94.928336
F 20.286381 43.733929 116.754118
F 22.191233 66.887187 7.625205
F 21.810262 66.887187 29.450987
F 21.429292 66.887187 51.276770
F 21.048322 66.887187 73.102553
F 20.667351 66.887187 94.928336
F 20.286381 66.887187 116.754118
F 48.922264 20.580672 8.091797
F 48.541294 20.580672 29.917579
F 48.160323 20.580672 51.743362
F 47.779353 20.580672 73.569145
F 47.398382 20.580672 95.394928
F 47.017412 20.580672 117.220710
F 48.922264 43.733929 8.091797
F 48.541294 43.733929 29.917579
F 48.160323 43.733929 51.743362
F 47.779353 43.733929 73.569145
F 47.398382 43.733929 95.394928
F 47.017412 43.733929 117.220710
F 48.922264 66.887187 8.091797
F 48.541294 66.887187 29.917579
F 48.160323 66.887187 51.743362
F 47.779353 66.887187 73.569145
F 47.398382 66.887187 95.394928
F 47.017412 66.887187 117.220710
F 4.322934 5.145165 10.042366
F 3.941964 5.145165 31.868149
F 3.560993 5.145165 53.693932
F 3.180023 5.145165 75.519715
F 2.799052 5.145165 97.345497
F 2.418082 5.145165 119.171280
F 4.322934 28.298423 10.042366
F 3.941964 28.298423 31.868149
F 3.560993 28.298423 53.693932
F 3.180023 28.298423 75.519715
F 2.799052 28.298423 97.345497
F 2.418082 28.298423 119.171280
F 4.322934 51.451680 10.042366
F 3.941964 51.451680 31.868149
F 3.560993 51.451680 53.693932
F 3.180023 51.451680 75.519715
F 2.799052 51.451680 97.345497
F 2.418082 51.451680 119.171280
F 31.053965 5.145165 10.508958
F 30.672995 5.145165 32.334741
F 30.292024 5.145165 54.160524
F 29.911054 5.145165 75.986307
F 29.530083 5.145165 97.812089
F 29.149113 5.145165 119.637871
F 31.053965 28.298423 10.508958
F 30.672995 28.298423 32.334741
F 30.292024 28.298423 54.160524
F 29.911054 28.298423 75.986307
F 29.530083 28.298423 97.812089
F 29.149113 28.298423 119.637871
F 31.053965 51.451680 10.508958
F 30.672995 51.451680 32.334741
F 30.292024 51.451680 54.160524
F 29.911054 51.451680 75.986307
F 29.530083 51.451680 97.812089
F 29.149113 51.451680 119.637871
F 4.322934 12.862917 10.042367
F 3.941964 12.862917 31.868150
F 3.560993 12.862917 53.693933
F 3.180023 12.862917 75.519716
F 2.799052 12.862917 97.345498
F 2.418082 12.862917 119.171281
F 4.322934 36.016175 10.042367
F 3.941964 36.016175 31.868150
F 3.560993 36.016175 53.693933
F 3.180023 36.016175 75.519716
F 2.799052 36.016175 97.345498
F 2.418082 36.016175 119.171281
F 4.322934 59.169432 10.042367
F 3.941964 59.169432 31.868150
F 3.560993 59.169432 53.693933
F 3.180023 59.169432 75.519716
F 2.799052 59.169432 97.345498
F 2.418082 59.169432 119.171281
F 31.053965 12.862917 10.508959
F 30.672995 12.862917 32.334742
F 30.292024 12.862917 54.160525
F 29.911054 12.862917 75.986308
F 29.530083 12.862917 97.812090
F 29.149113 12.862917 119.637872
F 31.053965 36.016175 10.508959
F 30.672995 36.016175 32.334742
F 30.292024 36.016175 54.160525
F 29.911054 36.016175 75.986308
F 29.530083 36.016175 97.812090
F 29.149113 36.016175 119.637872
F 31.053965 59.169432 10.508959
F 30.672995 59.169432 32.334742
F 30.292024 59.169432 54.160525
F 29.911054 59.169432 75.986308
F 29.530083 59.169432 97.812090
F 29.149113 59.169432 119.637872
F 4.322934 20.580673 10.042367
F 3.941964 20.580673 31.868149
F 3.560993 20.580673 53.693932
F 3.180023 20.580673 75.519715
F 2.799052 20.580673 97.345497
F 2.418082 20.580673 119.171281
F 4.322934 43.733930 10.042367
F 3.941964 43.733930 31.868149
F 3.560993 43.733930 53.693932
F 3.180023 43.733930 75.519715
F 2.799052 43.733930 97.345497
F 2.418082 43.733930 119.171281
F 4.322934 66.887188 10.042367
F 3.941964 66.887188 31.868149
F 3.560993 66.887188 53.693932
F 3.180023 66.887188 75.519715
F 2.799052 66.887188 97.345497
F 2.418082 66.887188 119.171281
F 31.053965 20.580673 10.508959
F 30.672995 20.580673 32.334741
F 30.292024 20.580673 54.160524
F 29.911054 20.580673 75.986307
F 29.530083 20.580673 97.812089
F 29.149113 20.580673 119.637872
F 31.053965 43.733930 10.508959
F 30.672995 43.733930 32.334741
F 30.292024 43.733930 54.160524
F 29.911054 43.733930 75.986307
F 29.530083 43.733930 97.812089
F 29.149113 43.733930 119.637872
F 31.053965 66.887188 10.508959
F 30.672995 66.887188 32.334741
F 30.292024 66.887188 54.160524
F 29.911054 66.887188 75.986307
F 29.530083 66.887188 97.812089
F 29.149113 66.887188 119.637872
F 13.233275 5.145165 10.197898
F 12.852304 5.145165 32.023680
F 12.471334 5.145165 53.849463
F 12.090364 5.145165 75.675246
F 11.709393 5.145165 97.501028
F 11.328423 5.145165 119.326811
F 13.233275 28.298422 10.197898
F 12.852304 28.298422 32.023680
F 12.471334 28.298422 53.849463
F 12.090364 28.298422 75.675246
F 11.709393 28.298422 97.501028
F 11.328423 28.298422 119.326811
F 13.233275 51.451680 10.197898
F 12.852304 51.451680 32.023680
F 12.471334 51.451680 53.849463
F 12.090364 51.451680 75.675246
F 11.709393 51.451680 97.501028
F 11.328423 51.451680 119.326811
F 39.964306 5.145165 10.664489
F 39.583336 5.145165 32.490272
F 39.202365 5.145165 54.316055
F 38.821395 5.145165 76.141837
F 38.440424 5.145165 97.967620
F 38.059454 5.145165 119.793403
F 39.964306 28.298422 10.664489
F 39.583336 28.298422 32.490272
F 39.202365 28.298422 54.316055
F 38.821395 28.298422 76.141837
F 38.440424 28.298422 97.967620
F 38.059454 28.298422 119.793403
F 39.964306 51.451680 10.664489
F 39.583336 51.451680 32.490272
F 39.202365 51.451680 54.316055
F 38.821395 51.451680 76.141837
F 38.440424 51.451680 97.967620
F 38.059454 51.451680 119.793403
F 13.233275 12.862917 10.197899
F 12.852304 12.862917 32.023681
F 12.471334 12.862917 53.849464
F 12.090363 12.862917 75.675247
F 11.709393 12.862917 97.501029
F 11.328423 12.862917 119.326812
F 13.233275 36.016175 10.197899
F 12.852304 36.016175 32.023681
F 12.471334 36.016175 53.849464
F 12.090363 36.016175 75.675247
F 11.709393 36.016175 97.501029
F 11.328423 36.016175 119.326812
F 13.233275 59.169432 10.197899
F 12.852304 59.169432 32.023681
F 12.471334 59.169432 53.849464
F 12.090363 59.169432 75.675247
F 11.709393 59.169432 97.501029
F 11.328423 59.169432 119.326812
F 39.964306 12.862917 10.664490
F 39.583336 12.862917 32.490273
F 39.202365 12.862917 54.316056
F 38.821395 12.862917 76.141838
F 38.440424 12.862917 97.967621
F 38.059454 12.862917 119.793404
F 39.964306 36.016175 10.664490
F 39.583336 36.016175 32.490273
F 39.202365 36.016175 54.316056
F 38.821395 36.016175 76.141838
F 38.440424 36.016175 97.967621
F 38.059454 36.016175 119.793404
F 39.964306 59.169432 10.664490
F 39.583336 59.169432 32.490273
F 39.202365 59.169432 54.316056
F 38.821395 59.169432 76.141838
F 38.440424 59.169432 97.967621
F 38.059454 59.169432 119.793404
F 13.233275 20.580672 10.197898
F 12.852304 20.580672 32.023681
F 12.471334 20.580672 53.849463
F 12.090364 20.580672 75.675246
F 11.709393 20.580672 97.501029
F 11.328423 20.580672 119.326811
F 13.233275 43.733930 10.197898
F 12.852304 43.733930 32.023681
F 12.471334 43.733930 53.849463
F 12.090364 43.733930 75.675246
F 11.709393 43.733930 97.501029
F 11.328423 43.733930 119.326811
F 13.233275 66.887187 10.197898
F 12.852304 66.887187 32.023681
F 12.471334 66.887187 53.849463
F 12.090364 66.887187 75.675246
F 11.709393 66.887187 97.501029
F 11.328423 66.887187 119.326811
F 39.964306 20.580672 10.664489
F 39.583336 20.580672 32.490273
F 39.202365 20.580672 54.316055
F 38.821395 20.580672 76.141837
F 38.440424 20.580672 97.967621
F 38.059454 20.580672 119.793403
F 39.964306 43.733930 10.664489
F 39.583336 43.733930 32.490273
F 39.202365 43.733930 54.316055
F 38.821395 43.733930 76.141837
F 38.440424 43.733930 97.967621
F 38.059454 43.733930 119.793403
F 39.964306 66.887187 10.664489
F 39.583336 66.887187 32.490273
F 39.202365 66.887187 54.316055
F 38.821395 66.887187 76.141837
F 38.440424 66.887187 97.967621
F 38.059454 66.887187 119.793403
F 22.143623 5.145164 10.353428
F 21.762652 5.145164 32.179212
F 21.381682 5.145164 54.004994
F 21.000711 5.145164 75.830777
F 20.619741 5.145164 97.656560
F 20.238770 5.145164 119.482342
F 22.143623 28.298422 10.353428
F 21.762652 28.298422 32.179212
F 21.381682 28.298422 54.004994
F 21.000711 28.298422 75.830777
F 20.619741 28.298422 97.656560
F 20.238770 28.298422 119.482342
F 22.143623 51.451679 10.353428
F 21.762652 51.451679 32.179212
F 21.381682 51.451679 54.004994
F 21.000711 51.451679 75.830777
F 20.619741 51.451679 97.656560
F 20.238770 51.451679 119.482342
F 48.874655 5.145164 10.820020
F 48.493684 5.145164 32.645803
F 48.112714 5.145164 54.471586
F 47.731743 5.145164 76.297369
F 47.350773 5.145164 98.123151
F 46.969802 5.145164 119.948934
F 48.874655 28.298422 10.820020
F 48.493684 28.298422 32.645803
F 48.112714 28.298422 54.471586
F 47.731743 28.298422 76.297369
F 47.350773 28.298422 98.123151
F 46.969802 28.298422 119.948934
F 48.874655 51.451679 10.820020
F 48.493684 51.451679 32.645803
F 48.112714 51.451679 54.471586
F 47.731743 51.451679 76.297369
F 47.350773 51.451679 98.123151
F 46.969802 51.451679 119.948934
F 22.143623 12.862917 10.353429
F 21.762652 12.862917 32.179213
F 21.381682 12.862917 54.004995
F 21.000711 12.862917 75.830777
F 20.619741 12.862917 97.656561
F 20.238770 12.862917 119.482343
F 22.143623 36.016174 10.353429
F 21.762652 36.016174 32.179213
F 21.381682 36.016174 54.004995
F 21.000711 36.016174 75.830777
F 20.619741 36.016174 97.656561
F 20.238770 36.016174 119.482343
F 22.143623 59.169432 10.353429
F 21.762652 59.169432 32.179213
F 21.381682 59.169432 54.004995
F 21.000711 59.169432 75.830777
F 20.619741 59.169432 97.656561
F 20.238770 59.169432 119.482343
F 48.874655 12.862917 10.820021
F 48.493684 12.862917 32.645804
F 48.112714 12.862917 54.471587
F 47.731743 12.862917 76.297369
F 47.350773 12.862917 98.123152
F 46.969802 12.862917 119.948935
F 48.874655 36.016174 10.820021
F 48.493684 36.016174 32.645804
F 48.112714 36.016174 54.471587
F 47.731743 36.016174 76.297369
F 47.350773 36.016174 98.123152
F 46.969802 36.016174 119.948935
F 48.874655 59.169432 10.820021
F 48.493684 59.169432 32.645804
F 48.112714 59.169432 54.471587
F 47.731743 59.169432 76.297369
F 47.350773 59.169432 98.123152
F 46.969802 59.169432 119.948935
F 22.143623 20.580672 10.353429
F 21.762652 20.580672 32.179212
F 21.381682 20.580672 54.004994
F 21.000711 20.580672 75.830777
F 20.619741 20.580672 97.656560
F 20.238770 20.580672 119.482343
F 22.143623 43.733929 10.353429
F 21.762652 43.733929 32.179212
F 21.381682 43.733929 54.004994
F 21.000711 43.733929 75.830777
F 20.619741 43.733929 97.656560
F 20.238770 43.733929 119.482343
F 22.143623 66.887187 10.353429
F 21.762652 66.887187 32.179212
F 21.381682 66.887187 54.004994
F 21.000711 66.887187 75.830777
F 20.619741 66.887187 97.656560
F 20.238770 66.887187 119.482343
F 48.874655 20.580672 10.820021
F 48.493684 20.580672 32.645803
F 48.112714 20.580672 54.471586
F 47.731743 20.580672 76.297369
F 47.350773 20.580672 98.123151
F 46.969802 20.580672 119.948935
F 48.874655 43.733929 10.820021
F 48.493684 43.733929 32.645803
F 48.112714 43.733929 54.471586
F 47.731743 43.733929 76.297369
F 47.350773 43.733929 98.123151
F 46.969802 43.733929 119.948935
F 48.874655 66.887187 10.820021
F 48.493684 66.887187 32.645803
F 48.112714 66.887187 54.471586
F 47.731743 66.887187 76.297369
F 47.350773 66.887187 98.123151
F 46.969802 66.887187 119.948935
F 4.259429 7.717749 13.679996
F 3.878459 7.717749 35.505779
F 3.497488 7.717749 57.331561
F 3.116518 7.717749 79.157345
F 2.735547 7.717749 100.983127
F 2.354577 7.717749 122.808909
F 4.259429 30.871007 13.679996
F 3.878459 30.871007 35.505779
F 3.497488 30.871007 57.331561
F 3.116518 30.871007 79.157345
F 2.735547 30.871007 100.983127
F 2.354577 30.871007 122.808909
F 4.259429 54.024264 13.679996
F 3.878459 54.024264 35.505779
F 3.497488 54.024264 57.331561
F 3.116518 54.024264 79.157345
F 2.735547 54.024264 100.983127
F 2.354577 54.024264 122.808909
F 30.990460 7.717749 14.146588
F 30.609490 7.717749 35.972371
F 30.228519 7.717749 57.798153
F 29.847549 7.717749 79.623937
F 29.466578 7.717749 101.449719
F 29.085608 7.717749 123.275501
F 30.990460 30.871007 14.146588
F 30.609490 30.871007 35.972371
F 30.228519 30.871007 57.798153
F 29.847549 30.871007 79.623937
F 29.466578 30.871007 101.449719
F 29.085608 30.871007 123.275501
F 30.990460 54.024264 14.146588
F 30.609490 54.024264 35.972371
F 30.228519 54.024264 57.798153
F 29.847549 54.024264 79.623937
F 29.466578 54.024264 101.449719
F 29.085608 54.024264 123.275501
F 4.259429 15.435502 13.679997
F 3.878459 15.435502 35.505780
F 3.497488 15.435502 57.331562
F 3.116518 15.435502 79.157346
F 2.735547 15.435502 100.983128
F 2.354577 15.435502 122.808910
F 4.259429 38.588760 13.679997
F 3.878459 38.588760 35.505780
F 3.497488 38.588760 57.331562
F 3.116518 38.588760 79.157346
F 2.735547 38.588760 100.983128
F 2.354577 38.588760 122.808910
F 4.259429 61.742017 13.679997
F 3.878459 61.742017 35.505780
F 3.497488 61.742017 57.331562
F 3.116518 61.742017 79.157346
F 2.735547 61.742017 100.983128
F 2.354577 61.742017 122.808910
F 30.990460 15.435502 14.146589
F 30.609490 15.435502 35.972372
F 30.228519 15.435502 57.798154
F 29.847549 15.435502 79.623938
F 29.466578 15.435502 101.449720
F 29.085608 15.435502 123.275502
F 30.990460 38.588760 14.146589
F 30.609490 38.588760 35.972372
F 30.228519 38.588760 57.798154
F 29.847549 38.588760 79.623938
F 29.466578 38.588760 101.449720
F 29.085608 38.588760 123.275502
F 30.990460 61.742017 14.146589
F 30.609490 61.742017 35.972372
F 30.228519 61.742017 57.798154
F 29.847549 61.742017 79.623938
F 29.466578 61.742017 101.449720
F 29.085608 61.742017 123.275502
F 4.259429 0.000000 13.679997
F 3.878459 0.000000 35.505779
F 3.497488 0.000000 57.331561
F 3.116518 0.000000 79.157345
F 2.735547 0.000000 100.983127
F 2.354577 0.000000 122.808909
F 4.259429 23.153257 13.679997
F 3.878459 23.153257 35.505779
F 3.497488 23.153257 57.331561
F 3.116518 23.153257 79.157345
F 2.735547 23.153257 100.983127
F 2.354577 23.153257 122.808909
F 4.259429 46.306515 13.679997
F 3.878459 46.306515 35.505779
F 3.497488 46.306515 57.331561
F 3.116518 46.306515 79.157345
F 2.735547 46.306515 100.983127
F 2.354577 46.306515 122.808909
F 30.990460 0.000000 14.146589
F 30.609490 0.000000 35.972371
F 30.228519 0.000000 57.798153
F 29.847549 0.000000 79.623937
F 29.466578 0.000000 101.449719
F 29.085608 0.000000 123.275501
F 30.990460 23.153257 14.146589
F 30.609490 23.153257 35.972371
F 30.228519 23.153257 57.798153
F 29.847549 23.153257 79.623937
F 29.466578 23.153257 101.449719
F 29.085608 23.153257 123.275501
F 30.990460 46.306515 14.146589
F 30.609490 46.306515 35.972371
F 30.228519 46.306515 57.798153
F 29.847549 46.306515 79.623937
F 29.466578 46.306515 101.449719
F 29.085608 46.306515 123.275501
F 13.169769 7.717750 13.835527
F 12.788798 7.717750 35.661310
F 12.407828 7.717750 57.487093
F 12.026857 7.717750 79.312875
F 11.645887 7.717750 101.138658
F 11.264917 7.717750 122.964441
F 13.169769 30.871007 13.835527
F 12.788798 30.871007 35.661310
F 12.407828 30.871007 57.487093
F 12.026857 30.871007 79.312875
F 11.645887 30.871007 101.138658
F 11.264917 30.871007 122.964441
F 13.169769 54.024265 13.835527
F 12.788798 54.024265 35.661310
F 12.407828 54.024265 57.487093
F 12.026857 54.024265 79.312875
F 11.645887 54.024265 101.138658
F 11.264917 54.024265 122.964441
F 39.900800 7.717750 14.302119
F 39.519829 7.717750 36.127901
F 39.138859 7.717750 57.953685
F 38.757889 7.717750 79.779467
F 38.376918 7.717750 101.605249
F 37.995948 7.717750 123.431033
F 39.900800 30.871007 14.302119
F 39.519829 30.871007 36.127901
F 39.138859 30.871007 57.953685
F 38.757889 30.871007 79.779467
F 38.376918 30.871007 101.605249
F 37.995948 30.871007 123.431033
F 39.900800 54.024265 14.302119
F 39.519829 54.024265 36.127901
F 39.138859 54.024265 57.953685
F 38.757889 54.024265 79.779467
F 38.376918 54.024265 101.605249
F 37.995948 54.024265 123.431033
F 13.169769 15.435503 13.835528
F 12.788798 15.435503 35.661311
F 12.407828 15.435503 57.487094
F 12.026857 15.435503 79.312876
F 11.645887 15.435503 101.138659
F 11.264917 15.435503 122.964442
F 13.169769 38.588760 13.835528
F 12.788798 38.588760 35.661311
F 12.407828 38.588760 57.487094
F 12.026857 38.588760 79.312876
F 11.645887 38.588760 101.138659
F 11.264917 38.588760 122.964442
F 13.169769 61.742018 13.835528
F 12.788798 61.742018 35.661311
F 12.407828 61.742018 57.487094
F 12.026857 61.742018 79.312876
F 11.645887 61.742018 101.138659
F 11.264917 61.742018 122.964442
F 39.900800 15.435503 14.302120
F 39.519829 15.435503 36.127902
F 39.138859 15.435503 57.953686
F 38.757889 15.435503 79.779468
F 38.376918 15.435503 101.605250
F 37.995948 15.435503 123.431034
F 39.900800 38.588760 14.302120
F 39.519829 38.588760 36.127902
F 39.138859 38.588760 57.953686
F 38.757889 38.588760 79.779468
F 38.376918 38.588760 101.605250
F 37.995948 38.588760 123.431034
F 39.900800 61.742018 14.302120
F 39.519829 61.742018 36.127902
F 39.138859 61.742018 57.953686
F 38.757889 61.742018 79.779468
F 38.376918 61.742018 101.605250
F 37.995948 61.742018 123.431034
F 13.169769 0.000000 13.835527
F 12.788798 0.000000 35.661310
F 12.407828 0.000000 57.487093
F 12.026857 0.000000 79.312875
F 11.645887 0.000000 101.138659
F 11.264917 0.000000 122.964441
F 13.169769 23.153258 13.835527
F 12.788798 23.153258 35.661310
F 12.407828 23.153258 57.487093
F 12.026857 23.153258 79.312875
F 11.645887 23.153258 101.138659
F 11.264917 23.153258 122.964441
F 13.169769 46.306515 13.835527
F 12.788798 46.306515 35.661310
F 12.407828 46.306515 57.487093
F 12.026857 46.306515 79.312875
F 11.645887 46.306515 101.138659
F 11.264917 46.306515 122.964441
F 39.900800 0.000000 14.302119
F 39.519829 0.000000 36.127901
F 39.138859 0.000000 57.953685
F 38.757889 0.000000 79.779467
F 38.376918 0.000000 101.605250
F 37.995948 0.000000 123.431033
F 39.900800 23.153258 14.302119
F 39.519829 23.153258 36.127901
F 39.138859 23.153258 57.953685
F 38.757889 23.153258 79.779467
F 38.376918 23.153258 101.605250
F 37.995948 23.153258 123.431033
F 39.900800 46.306515 14.302119
F 39.519829 46.306515 36.127901
F 39.138859 46.306515 57.953685
F 38.757889 46.306515 79.779467
F 38.376918 46.306515 101.605250
F 37.995948 46.306515 123.431033
F 22.080117 7.717751 13.991059
F 21.699147 7.717751 35.816841
F 21.318177 7.717751 57.642624
F 20.937206 7.717751 79.468407
F 20.556236 7.717751 101.294189
F 20.175265 7.717751 123.119973
F 22.080117 30.871008 13.991059
F 21.699147 30.871008 35.816841
F 21.318177 30.871008 57.642624
F 20.937206 30.871008 79.468407
F 20.556236 30.871008 101.294189
F 20.175265 30.871008 123.119973
F 22.080117 54.024266 13.991059
F 21.699147 54.024266 35.816841
F 21.318177 54.024266 57.642624
F 20.937206 54.024266 79.468407
F 20.556236 54.024266 101.294189
F 20.175265 54.024266 123.119973
F 48.811149 7.717751 14.457651
F 48.430178 7.717751 36.283433
F 48.049208 7.717751 58.109216
F 47.668237 7.717751 79.934999
F 47.287267 7.717751 101.760781
F 46.906296 7.717751 123.586564
F 48.811149 30.871008 14.457651
F 48.430178 30.871008 36.283433
F 48.049208 30.871008 58.109216
F 47.668237 30.871008 79.934999
F 47.287267 30.871008 101.760781
F 46.906296 30.871008 123.586564
F 48.811149 54.024266 14.457651
F 48.430178 54.024266 36.283433
F 48.049208 54.024266 58.109216
F 47.668237 54.024266 79.934999
F 47.287267 54.024266 101.760781
F 46.906296 54.024266 123.586564
F 22.080117 15.435503 13.991060
F 21.699147 15.435503 35.816842
F 21.318177 15.435503 57.642625
F 20.937206 15.435503 79.468408
F 20.556236 15.435503 101.294190
F 20.175265 15.435503 123.119974
F 22.080117 38.588761 13.991060
F 21.699147 38.588761 35.816842
F 21.318177 38.588761 57.642625
F 20.937206 38.588761 79.468408
F 20.556236 38.588761 101.294190
F 20.175265 38.588761 123.119974
F 22.080117 61.742018 13.991060
F 21.699147 61.742018 35.816842
F 21.318177 61.742018 57.642625
F 20.937206 61.742018 79.468408
F 20.556236 61.742018 101.294190
F 20.175265 61.742018 123.119974
F 48.811149 15.435503 14.457652
F 48.430178 15.435503 36.283434
F 48.049208 15.435503 58.109217
F 47.668237 15.435503 79.935000
F 47.287267 15.435503 101.760782
F 46.906296 15.435503 123.586565
F 48.811149 38.588761 14.457652
F 48.430178 38.588761 36.283434
F 48.049208 38.588761 58.109217
F 47.668237 38.588761 79.935000
F 47.287267 38.588761 101.760782
F 46.906296 38.588761 123.586565
F 48.811149 61.742018 14.457652
F 48.430178 61.742018 36.283434
F 48.049208 61.742018 58.109217
F 47.668237 61.742018 79.935000
F 47.287267 61.742018 101.760782
F 46.906296 61.742018 123.586565
F 22.080117 0.000001 13.991059
F 21.699147 0.000001 35.816841
F 21.318177 0.000001 57.642625
F 20.937206 0.000001 79.468407
F 20.556236 0.000001 101.294189
F 20.175265 0.000001 123.119973
F 22.080117 23.153259 13.991059
F 21.699147 23.153259 35.816841
F 21.318177 23.153259 57.642625
F 20.937206 23.153259 79.468407
F 20.556236 23.153259 101.294189
F 20.175265 23.153259 123.119973
F 22.080117 46.306516 13.991059
F 21.699147 46.306516 35.816841
F 21.318177 46.306516 57.642625
F 20.937206 46.306516 79.468407
F 20.556236 46.306516 101.294189
F 20.175265 46.306516 123.119973
F 48.811149 0.000001 14.457651
F 48.430178 0.000001 36.283433
F 48.049208 0.000001 58.109217
F 47.668237 0.000001 79.934999
F 47.287267 0.000001 101.760781
F 46.906296 0.000001 123.586564
F 48.811149 23.153259 14.457651
F 48.430178 23.153259 36.283433
F 48.049208 23.153259 58.109217
F 47.668237 23.153259 79.934999
F 47.287267 23.153259 101.760781
F 46.906296 23.153259 123.586564
F 48.811149 46.306516 14.457651
F 48.430178 46.306516 36.283433
F 48.049208 46.306516 58.109217
F 47.668237 46.306516 79.934999
F 47.287267 46.306516 101.760781
F 46.906296 46.306516 123.586564
F 6.550521 1.286291 10.081250
F 6.169550 1.286291 31.907032
F 5.788580 1.286291 53.732815
F 5.407609 1.286291 75.558598
F 5.026639 1.286291 97.384380
F 4.645669 1.286291 119.210163
F 6.550521 24.439548 10.081250
F 6.169550 24.439548 31.907032
F 5.788580 24.439548 53.732815
F 5.407609 24.439548 75.558598
F 5.026639 24.439548 97.384380
F 4.645669 24.439548 119.210163
F 6.550521 47.592806 10.081250
F 6.169550 47.592806 31.907032
F 5.788580 47.592806 53.732815
F 5.407609 47.592806 75.558598
F 5.026639 47.592806 97.384380
F 4.645669 47.592806 119.210163
F 33.281553 1.286291 10.547842
F 32.900583 1.286291 32.373624
F 32.519612 1.286291 54.199407
F 32.138642 1.286291 76.025190
F 31.757671 1.286291 97.850972
F 31.376701 1.286291 119.676755
F 33.281553 24.439548 10.547842
F 32.900583 24.439548 32.373624
F 32.519612 24.439548 54.199407
F 32.138642 24.439548 76.025190
F 31.757671 24.439548 97.850972
F 31.376701 24.439548 119.676755
F 33.281553 47.592806 10.547842
F 32.900583 47.592806 32.373624
F 32.519612 47.592806 54.199407
F 32.138642 47.592806 76.025190
F 31.757671 47.592806 97.850972
F 31.376701 47.592806 119.676755
F 6.550521 9.004040 10.081250
F 6.169550 9.004040 31.907032
F 5.788580 9.004040 53.732815
F 5.407609 9.004040 75.558598
F 5.026639 9.004040 97.384380
F 4.645669 9.004040 119.210163
F 6.550521 32.157298 10.081250
F 6.169550 32.157298 31.907032
F 5.788580 32.157298 53.732815
F 5.407609 32.157298 75.558598
F 5.026639 32.157298 97.384380
F 4.645669 32.157298 119.210163
F 6.550521 55.310555 10.081250
F 6.169550 55.310555 31.907032
F 5.788580 55.310555 53.732815
F 5.407609 55.310555 75.558598
F 5.026639 55.310555 97.384380
F 4.645669 55.310555 119.210163
F 33.281553 9.004040 10.547842
F 32.900583 9.004040 32.373624
F 32.519612 9.004040 54.199407
F 32.138642 9.004040 76.025190
F 31.757671 9.004040 97.850972
F 31.376701 9.004040 119.676755
F 33.281553 32.157298 10.547842
F 32.900583 32.157298 32.373624
F 32.519612 32.157298 54.199407
F 32.138642 32.157298 76.025190
F 31.757671 32.157298 97.850972
F 31.376701 32.157298 119.676755
F 33.281553 55.310555 10.547842
F 32.900583 55.310555 32.373624
F 32.519612 55.310555 54.199407
F 32.138642 55.310555 76.025190
F 31.757671 55.310555 97.850972
F 31.376701 55.310555 119.676755
F 6.550521 16.721795 10.081251
F 6.169550 16.721795 31.907033
F 5.788580 16.721795 53.732815
F 5.407609 16.721795 75.558599
F 5.026639 16.721795 97.384381
F 4.645669 16.721795 119.210164
F 6.550521 39.875053 10.081251
F 6.169550 39.875053 31.907033
F 5.788580 39.875053 53.732815
F 5.407609 39.875053 75.558599
F 5.026639 39.875053 97.384381
F 4.645669 39.875053 119.210164
F 6.550521 63.028310 10.081251
F 6.169550 63.028310 31.907033
F 5.788580 63.028310 53.732815
F 5.407609 63.028310 75.558599
F 5.026639 63.028310 97.384381
F 4.645669 63.028310 119.210164
F 33.281553 16.721795 10.547843
F 32.900582 16.721795 32.373625
F 32.519612 16.721795 54.199407
F 32.138642 16.721795 76.025191
F 31.757671 16.721795 97.850973
F 31.376701 16.721795 119.676756
F 33.281553 39.875053 10.547843
F 32.900582 39.875053 32.373625
F 32.519612 39.875053 54.199407
F 32.138642 39.875053 76.025191
F 31.757671 39.875053 97.850973
F 31.376701 39.875053 119.676756
F 33.281553 63.028310 10.547843
F 32.900582 63.028310 32.373625
F 32.519612 63.028310 54.199407
F 32.138642 63.028310 76.025191
F 31.757671 63.028310 97.850973
F 31.376701 63.028310 119.676756
F 15.460864 1.286290 10.236780
F 15.079893 1.286290 32.062564
F 14.698923 1.286290 53.888346
F 14.317952 1.286290 75.714128
F 13.936982 1.286290 97.539912
F 13.556011 1.286290 119.365694
F 15.460864 24.439548 10.236780
F 15.079893 24.439548 32.062564
F 14.698923 24.439548 53.888346
F 14.317952 24.439548 75.714128
F 13.936982 24.439548 97.539912
F 13.556011 24.439548 119.365694
F 15.460864 47.592806 10.236780
F 15.079893 47.592806 32.062564
F 14.698923 47.592806 53.888346
F 14.317952 47.592806 75.714128
F 13.936982 47.592806 97.539912
F 13.556011 47.592806 119.365694
F 42.191895 1.286290 10.703372
F 41.810924 1.286290 32.529155
F 41.429954 1.286290 54.354938
F 41.048983 1.286290 76.180720
F 40.668013 1.286290 98.006503
F 40.287042 1.286290 119.832286
F 42.191895 24.439548 10.703372
F 41.810924 24.439548 32.529155
F 41.429954 24.439548 54.354938
F 41.048983 24.439548 76.180720
F 40.668013 24.439548 98.006503
F 40.287042 24.439548 119.832286
F 42.191895 47.592806 10.703372
F 41.810924 47.592806 32.529155
F 41.429954 47.592806 54.354938
F 41.048983 47.592806 76.180720
F 40.668013 47.592806 98.006503
F 40.287042 47.592806 119.832286
F 15.460864 9.004040 10.236780
F 15.079893 9.004040 32.062564
F 14.698923 9.004040 53.888346
F 14.317952 9.004040 75.714128
F 13.936982 9.004040 97.539912
F 13.556011 9.004040 119.365694
F 15.460864 32.157297 10.236780
F 15.079893 32.157297 32.062564
F 14.698923 32.157297 53.888346
F 14.317952 32.157297 75.714128
F 13.936982 32.157297 97.539912
F 13.556011 32.157297 119.365694
F 15.460864 55.310555 10.236780
F 15.079893 55.310555 32.062564
F 14.698923 55.310555 53.888346
F 14.317952 55.310555 75.714128
F 13.936982 55.310555 97.539912
F 13.556011 55.310555 119.365694
F 42.191895 9.004040 10.703372
F 41.810924 9.004040 32.529155
F 41.429954 9.004040 54.354938
F 41.048983 9.004040 76.180720
F 40.668013 9.004040 98.006503
F 40.287042 9.004040 119.832286
F 42.191895 32.157297 10.703372
F 41.810924 32.157297 32.529155
F 41.429954 32.157297 54.354938
F 41.048983 32.157297 76.180720
F 40.668013 32.157297 98.006503
F 40.287042 32.157297 119.832286
F 42.191895 55.310555 10.703372
F 41.810924 55.310555 32.529155
F 41.429954 55.310555 54.354938
F 41.048983 55.310555 76.180720
F 40.668013 55.310555 98.006503
F 40.287042 55.310555 119.832286
F 15.460864 16.721795 10.236781
F 15.079893 16.721795 32.062564
F 14.698923 16.721795 53.888347
F 14.317952 16.721795 75.714129
F 13.936982 16.721795 97.539913
F 13.556011 16.721795 119.365695
F 15.460864 39.875053 10.236781
F 15.079893 39.875053 32.062564
F 14.698923 39.875053 53.888347
F 14.317952 39.875053 75.714129
F 13.936982 39.875053 97.539913
F 13.556011 39.875053 119.365695
F 15.460864 63.028310 10.236781
F 15.079893 63.028310 32.062564
F 14.698923 63.028310 53.888347
F 14.317952 63.028310 75.714129
F 13.936982 63.028310 97.539913
F 13.556011 63.028310 119.365695
F 42.191895 16.721795 10.703373
F 41.810924 16.721795 32.529155
F 41.429954 16.721795 54.354939
F 41.048983 16.721795 76.180721
F 40.668013 16.721795 98.006504
F 40.287042 16.721795 119.832287
F 42.191895 39.875053 10.703373
F 41.810924 39.875053 32.529155
F 41.429954 39.875053 54.354939
F 41.048983 39.875053 76.180721
F 40.668013 39.875053 98.006504
F 40.287042 39.875053 119.832287
F 42.191895 63.028310 10.703373
F 41.810924 63.028310 32.529155
F 41.429954 63.028310 54.354939
F 41.048983 63.028310 76.180721
F 40.668013 63.028310 98.006504
F 40.287042 63.028310 119.832287
F 24.371211 1.286290 10.392311
F 23.990241 1.286290 32.218094
F 23.609270 1.286290 54.043877
F 23.228300 1.286290 75.869659
F 22.847329 1.286290 97.695442
F 22.466359 1.286290 119.521225
F 24.371211 24.439548 10.392311
F 23.990241 24.439548 32.218094
F 23.609270 24.439548 54.043877
F 23.228300 24.439548 75.869659
F 22.847329 24.439548 97.695442
F 22.466359 24.439548 119.521225
F 24.371211 47.592805 10.392311
F 23.990241 47.592805 32.218094
F 23.609270 47.592805 54.043877
F 23.228300 47.592805 75.869659
F 22.847329 47.592805 97.695442
F 22.466359 47.592805 119.521225
F 51.102242 1.286290 10.858903
F 50.721272 1.286290 32.684686
F 50.340301 1.286290 54.510469
F 49.959331 1.286290 76.336251
F 49.578361 1.286290 98.162034
F 49.197390 1.286290 119.987816
F 51.102242 24.439548 10.858903
F 50.721272 24.439548 32.684686
F 50.340301 24.439548 54.510469
F 49.959331 24.439548 76.336251
F 49.578361 24.439548 98.162034
F 49.197390 24.439548 119.987816
F 51.102242 47.592805 10.858903
F 50.721272 47.592805 32.684686
F 50.340301 47.592805 54.510469
F 49.959331 47.592805 76.336251
F 49.578361 47.592805 98.162034
F 49.197390 47.592805 119.987816
F 24.371211 9.004040 10.392311
F 23.990241 9.004040 32.218094
F 23.609270 9.004040 54.043877
F 23.228300 9.004040 75.869659
F 22.847329 9.004040 97.695442
F 22.466359 9.004040 119.521225
F 24.371211 32.157297 10.392311
F 23.990241 32.157297 32.218094
F 23.609270 32.157297 54.043877
F 23.228300 32.157297 75.869659
F 22.847329 32.157297 97.695442
F 22.466359 32.157297 119.521225
F 24.371211 55.310555 10.392311
F 23.990241 55.310555 32.218094
F 23.609270 55.310555 54.043877
F 23.228300 55.310555 75.869659
F 22.847329 55.310555 97.695442
F 22.466359 55.310555 119.521225
F 51.102242 9.004040 10.858903
F 50.721272 9.004040 32.684686
F 50.340301 9.004040 54.510469
F 49.959331 9.004040 76.336251
F 49.578361 9.004040 98.162034
F 49.197390 9.004040 119.987816
F 51.102242 32.157297 10.858903
F 50.721272 32.157297 32.684686
F 50.340301 32.157297 54.510469
F 49.959331 32.157297 76.336251
F 49.578361 32.157297 98.162034
F 49.197390 32.157297 119.987816
F 51.102242 55.310555 10.858903
F 50.721272 55.310555 32.684686
F 50.340301 55.310555 54.510469
F 49.959331 55.310555 76.336251
F 49.578361 55.310555 98.162034
F 49.197390 55.310555 119.987816
F 24.371211 16.721795 10.392312
F 23.990241 16.721795 32.218094
F 23.609270 16.721795 54.043878
F 23.228300 16.721795 75.869660
F 22.847329 16.721795 97.695443
F 22.466359 16.721795 119.521226
F 24.371211 39.875052 10.392312
F 23.990241 39.875052 32.218094
F 23.609270 39.875052 54.043878
F 23.228300 39.875052 75.869660
F 22.847329 39.875052 97.695443
F 22.466359 39.875052 119.521226
F 24.371211 63.028310 10.392312
F 23.990241 63.028310 32.218094
F 23.609270 63.028310 54.043878
F 23.228300 63.028310 75.869660
F 22.847329 63.028310 97.695443
F 22.466359 63.028310 119.521226
F 51.102242 16.721795 10.858904
F 50.721272 16.721795 32.684686
F 50.340301 16.721795 54.510470
F 49.959331 16.721795 76.336252
F 49.578361 16.721795 98.162035
F 49.197390 16.721795 119.987817
F 51.102242 39.875052 10.858904
F 50.721272 39.875052 32.684686
F 50.340301 39.875052 54.510470
F 49.959331 39.875052 76.336252
F 49.578361 39.875052 98.162035
F 49.197390 39.875052 119.987817
F 51.102242 63.028310 10.858904
F 50.721272 63.028310 32.684686
F 50.340301 63.028310 54.510470
F 49.959331 63.028310 76.336252
F 49.578361 63.028310 98.162035
F 49.197390 63.028310 119.987817
F 6.487011 3.858875 13.718879
F 6.106040 3.858875 35.544662
F 5.725070 3.858875 57.370444
F 5.344099 3.858875 79.196227
F 4.963129 3.858875 101.022010
F 4.582159 3.858875 122.847792
F 6.487011 27.012132 13.718879
F 6.106040 27.012132 35.544662
F 5.725070 27.012132 57.370444
F 5.344099 27.012132 79.196227
F 4.963129 27.012132 101.022010
F 4.582159 27.012132 122.847792
F 6.487011 50.165390 13.718879
F 6.106040 50.165390 35.544662
F 5.725070 50.165390 57.370444
F 5.344099 50.165390 79.196227
F 4.963129 50.165390 101.022010
F 4.582159 50.165390 122.847792
F 33.218043 3.858875 14.185471
F 32.837072 3.858875 36.011254
F 32.456102 3.858875 57.837036
F 32.075132 3.858875 79.662819
F 31.694161 3.858875 101.488601
F 31.313191 3.858875 123.314384
F 33.218043 27.012132 14.185471
F 32.837072 27.012132 36.011254
F 32.456102 27.012132 57.837036
F 32.075132 27.012132 79.662819
F 31.694161 27.012132 101.488601
F 31.313191 27.012132 123.314384
F 33.218043 50.165390 14.185471
F 32.837072 50.165390 36.011254
F 32.456102 50.165390 57.837036
F 32.075132 50.165390 79.662819
F 31.694161 50.165390 101.488601
F 31.313191 50.165390 123.314384
F 6.487011 11.576625 13.718879
F 6.106040 11.576625 35.544662
F 5.725070 11.576625 57.370444
F 5.344099 11.576625 79.196227
F 4.963129 11.576625 101.022010
F 4.582159 11.576625 122.847793
F 6.487011 34.729882 13.718879
F 6.106040 34.729882 35.544662
F 5.725070 34.729882 57.370444
F 5.344099 34.729882 79.196227
F 4.963129 34.729882 101.022010
F 4.582159 34.729882 122.847793
F 6.487011 57.883140 13.718879
F 6.106040 57.883140 35.544662
F 5.725070 57.883140 57.370444
F 5.344099 57.883140 79.196227
F 4.963129 57.883140 101.022010
F 4.582159 57.883140 122.847793
F 33.218043 11.576625 14.185471
F 32.837072 11.576625 36.011254
F 32.456102 11.576625 57.837036
F 32.075132 11.576625 79.662819
F 31.694161 11.576625 101.488601
F 31.313191 11.576625 123.314385
F 33.218043 34.729882 14.185471
F 32.837072 34.729882 36.011254
F 32.456102 34.729882 57.837036
F 32.075132 34.729882 79.662819
F 31.694161 34.729882 101.488601
F 31.313191 34.729882 123.314385
F 33.218043 57.883140 14.185471
F 32.837072 57.883140 36.011254
F 32.456102 57.883140 57.837036
F 32.075132 57.883140 79.662819
F 31.694161 57.883140 101.488601
F 31.313191 57.883140 123.314385
F 6.487011 19.294380 13.718879
F 6.106040 19.294380 35.544663
F 5.725070 19.294380 57.370445
F 5.344099 19.294380 79.196227
F 4.963129 19.294380 101.022011
F 4.582159 19.294380 122.847793
F 6.487011 42.447638 13.718879
F 6.106040 42.447638 35.544663
F 5.725070 42.447638 57.370445
F 5.344099 42.447638 79.196227
F 4.963129 42.447638 101.022011
F 4.582159 42.447638 122.847793
F 6.487011 65.600895 13.718879
F 6.106040 65.600895 35.544663
F 5.725070 65.600895 57.370445
F 5.344099 65.600895 79.196227
F 4.963129 65.600895 101.022011
F 4.582159 65.600895 122.847793
F 33.218043 19.294380 14.185471
F 32.837072 19.294380 36.011255
F 32.456102 19.294380 57.837037
F 32.075132 19.294380 79.662819
F 31.694161 19.294380 101.488602
F 31.313191 19.294380 123.314385
F 33.218043 42.447638 14.185471
F 32.837072 42.447638 36.011255
F 32.456102 42.447638 57.837037
F 32.075132 42.447638 79.662819
F 31.694161 42.447638 101.488602
F 31.313191 42.447638 123.314385
F 33.218043 65.600895 14.185471
F 32.837072 65.600895 36.011255
F 32.456102 65.600895 57.837037
F 32.075132 65.600895 79.662819
F 31.694161 65.600895 101.488602
F 31.313191 65.600895 123.314385
F 15.397353 3.858876 13.874411
F 15.016383 3.858876 35.700193
F 14.635413 3.858876 57.525976
F 14.254442 3.858876 79.351759
F 13.873472 3.858876 101.177541
F 13.492501 3.858876 123.003324
F 15.397353 27.012134 13.874411
F 15.016383 27.012134 35.700193
F 14.635413 27.012134 57.525976
F 14.254442 27.012134 79.351759
F 13.873472 27.012134 101.177541
F 13.492501 27.012134 123.003324
F 15.397353 50.165391 13.874411
F 15.016383 50.165391 35.700193
F 14.635413 50.165391 57.525976
F 14.254442 50.165391 79.351759
F 13.873472 50.165391 101.177541
F 13.492501 50.165391 123.003324
F 42.128385 3.858876 14.341003
F 41.747414 3.858876 36.166785
F 41.366444 3.858876 57.992567
F 40.985473 3.858876 79.818351
F 40.604503 3.858876 101.644133
F 40.223532 3.858876 123.469915
F 42.128385 27.012134 14.341003
F 41.747414 27.012134 36.166785
F 41.366444 27.012134 57.992567
F 40.985473 27.012134 79.818351
F 40.604503 27.012134 101.644133
F 40.223532 27.012134 123.469915
F 42.128385 50.165391 14.341003
F 41.747414 50.165391 36.166785
F 41.366444 50.165391 57.992567
F 40.985473 50.165391 79.818351
F 40.604503 50.165391 101.644133
F 40.223532 50.165391 123.469915
F 15.397353 11.576626 13.874411
F 15.016383 11.576626 35.700193
F 14.635413 11.576626 57.525976
F 14.254442 11.576626 79.351759
F 13.873472 11.576626 101.177541
F 13.492501 11.576626 123.003325
F 15.397353 34.729884 13.874411
F 15.016383 34.729884 35.700193
F 14.635413 34.729884 57.525976
F 14.254442 34.729884 79.351759
F 13.873472 34.729884 101.177541
F 13.492501 34.729884 123.003325
F 15.397353 57.883141 13.874411
F 15.016383 57.883141 35.700193
F 14.635413 57.883141 57.525976
F 14.254442 57.883141 79.351759
F 13.873472 57.883141 101.177541
F 13.492501 57.883141 123.003325
F 42.128385 11.576626 14.341003
F 41.747414 11.576626 36.166785
F 41.366444 11.576626 57.992567
F 40.985473 11.576626 79.818351
F 40.604503 11.576626 101.644133
F 40.223532 11.576626 123.469916
F 42.128385 34.729884 14.341003
F 41.747414 34.729884 36.166785
F 41.366444 34.729884 57.992567
F 40.985473 34.729884 79.818351
F 40.604503 34.729884 101.644133
F 40.223532 34.729884 123.469916
F 42.128385 57.883141 14.341003
F 41.747414 57.883141 36.166785
F 41.366444 57.883141 57.992567
F 40.985473 57.883141 79.818351
F 40.604503 57.883141 101.644133
F 40.223532 57.883141 123.469916
F 15.397353 19.294382 13.874411
F 15.016383 19.294382 35.700194
F 14.635413 19.294382 57.525977
F 14.254442 19.294382 79.351759
F 13.873472 19.294382 101.177542
F 13.492501 19.294382 123.003325
F 15.397353 42.447639 13.874411
F 15.016383 42.447639 35.700194
F 14.635413 42.447639 57.525977
F 14.254442 42.447639 79.351759
F 13.873472 42.447639 101.177542
F 13.492501 42.447639 123.003325
F 15.397353 65.600897 13.874411
F 15.016383 65.600897 35.700194
F 14.635413 65.600897 57.525977
F 14.254442 65.600897 79.351759
F 13.873472 65.600897 101.177542
F 13.492501 65.600897 123.003325
F 42.128385 19.294382 14.341003
F 41.747414 19.294382 36.166786
F 41.366444 19.294382 57.992568
F 40.985473 19.294382 79.818351
F 40.604503 19.294382 101.644134
F 40.223532 19.294382 123.469916
F 42.128385 42.447639 14.341003
F 41.747414 42.447639 36.166786
F 41.366444 42.447639 57.992568
F 40.985473 42.447639 79.818351
F 40.604503 42.447639 101.644134
F 40.223532 42.447639 123.469916
F 42.128385 65.600897 14.341003
F 41.747414 65.600897 36.166786
F 41.366444 65.600897 57.992568
F 40.985473 65.600897 79.818351
F 40.604503 65.600897 101.644134
F 40.223532 65.600897 123.469916
F 24.307703 3.858875 14.029941
F 23.926733 3.858875 35.855723
F 23.545762 3.858875 57.681506
F 23.164792 3.858875 79.507289
F 22.783821 3.858875 101.333072
F 22.402851 3.858875 123.158854
F 24.307703 27.012133 14.029941
F 23.926733 27.012133 35.855723
F 23.545762 27.012133 57.681506
F 23.164792 27.012133 79.507289
F 22.783821 27.012133 101.333072
F 22.402851 27.012133 123.158854
F 24.307703 50.165390 14.029941
F 23.926733 50.165390 35.855723
F 23.545762 50.165390 57.681506
F 23.164792 50.165390 79.507289
F 22.783821 50.165390 101.333072
F 22.402851 50.165390 123.158854
F 51.038734 3.858875 14.496533
F 50.657764 3.858875 36.322315
F 50.276793 3.858875 58.148098
F 49.895823 3.858875 79.973880
F 49.514852 3.858875 101.799664
F 49.133882 3.858875 123.625446
F 51.038734 27.012133 14.496533
F 50.657764 27.012133 36.322315
F 50.276793 27.012133 58.148098
F 49.895823 27.012133 79.973880
F 49.514852 27.012133 101.799664
F 49.133882 27.012133 123.625446
F 51.038734 50.165390 14.496533
F 50.657764 50.165390 36.322315
F 50.276793 50.165390 58.148098
F 49.895823 50.165390 79.973880
F 49.514852 50.165390 101.799664
F 49.133882 50.165390 123.625446
F 24.307703 11.576625 14.029941
F 23.926733 11.576625 35.855724
F 23.545762 11.576625 57.681506
F 23.164792 11.576625 79.507289
F 22.783821 11.576625 101.333072
F 22.402851 11.576625 123.158854
F 24.307703 34.729883 14.029941
F 23.926733 34.729883 35.855724
F 23.545762 34.729883 57.681506
F 23.164792 34.729883 79.507289
F 22.783821 34.729883 101.333072
F 22.402851 34.729883 123.158854
F 24.307703 57.883140 14.029941
F 23.926733 57.883140 35.855724
F 23.545762 57.883140 57.681506
F 23.164792 57.883140 79.507289
F 22.783821 57.883140 101.333072
F 22.402851 57.883140 123.158854
F 51.038734 11.576625 14.496533
F 50.657764 11.576625 36.322316
F 50.276793 11.576625 58.148098
F 49.895823 11.576625 79.973880
F 49.514852 11.576625 101.799664
F 49.133882 11.576625 123.625446
F 51.038734 34.729883 14.496533
F 50.657764 34.729883 36.322316
F 50.276793 34.729883 58.148098
F 49.895823 34.729883 79.973880
F 49.514852 34.729883 101.799664
F 49.133882 34.729883 123.625446
F 51.038734 57.883140 14.496533
F 50.657764 57.883140 36.322316
F 50.276793 57.883140 58.148098
F 49.895823 57.883140 79.973880
F 49.514852 57.883140 101.799664
F 49.133882 57.883140 123.625446
F 24.307703 19.294381 14.029942
F 23.926733 19.294381 35.855724
F 23.545762 19.294381 57.681507
F 23.164792 19.294381 79.507290
F 22.783821 19.294381 101.333072
F 22.402851 19.294381 123.158855
F 24.307703 42.447638 14.029942
F 23.926733 42.447638 35.855724
F 23.545762 42.447638 57.681507
F 23.164792 42.447638 79.507290
F 22.783821 42.447638 101.333072
F 22.402851 42.447638 123.158855
F 24.307703 65.600896 14.029942
F 23.926733 65.600896 35.855724
F 23.545762 65.600896 57.681507
F 23.164792 65.600896 79.507290
F 22.783821 65.600896 101.333072
F 22.402851 65.600896 123.158855
F 51.038734 19.294381 14.496534
F 50.657764 19.294381 36.322316
F 50.276793 19.294381 58.148099
F 49.895823 19.294381 79.973881
F 49.514852 19.294381 101.799664
F 49.133882 19.294381 123.625447
F 51.038734 42.447638 14.496534
F 50.657764 42.447638 36.322316
F 50.276793 42.447638 58.148099
F 49.895823 42.447638 79.973881
F 49.514852 42.447638 101.799664
F 49.133882 42.447638 123.625447
F 51.038734 65.600896 14.496534
F 50.657764 65.600896 36.322316
F 50.276793 65.600896 58.148099
F 49.895823 65.600896 79.973881
F 49.514852 65.600896 101.799664
F 49.133882 65.600896 123.625447
F 6.534645 3.858875 10.990657
F 6.153675 3.858875 32.816439
F 5.772704 3.858875 54.642223
F 5.391734 3.858875 76.468005
F 5.010763 3.858875 98.293788
F 4.629793 3.858875 120.119571
F 6.534645 27.012133 10.990657
F 6.153675 27.012133 32.816439
F 5.772704 27.012133 54.642223
F 5.391734 27.012133 76.468005
F 5.010763 27.012133 98.293788
F 4.629793 27.012133 120.119571
F 6.534645 50.165390 10.990657
F 6.153675 50.165390 32.816439
F 5.772704 50.165390 54.642223
F 5.391734 50.165390 76.468005
F 5.010763 50.165390 98.293788
F 4.629793 50.165390 120.119571
F 33.265676 3.858875 11.457249
F 32.884706 3.858875 33.283031
F 32.503735 3.858875 55.108815
F 32.122765 3.858875 76.934597
F 31.741794 3.858875 98.760380
F 31.360824 3.858875 120.586163
F 33.265676 27.012133 11.457249
F 32.884706 27.012133 33.283031
F 32.503735 27.012133 55.108815
F 32.122765 27.012133 76.934597
F 31.741794 27.012133 98.760380
F 31.360824 27.012133 120.586163
F 33.265676 50.165390 11.457249
F 32.884706 50.165390 33.283031
F 32.503735 50.165390 55.108815
F 32.122765 50.165390 76.934597
F 31.741794 50.165390 98.760380
F 31.360824 50.165390 120.586163
F 6.534645 11.576625 10.990657
F 6.153675 11.576625 32.816439
F 5.772704 11.576625 54.642223
F 5.391734 11.576625 76.468005
F 5.010763 11.576625 98.293788
F 4.629793 11.576625 120.119571
F 6.534645 34.729883 10.990657
F 6.153675 34.729883 32.816439
F 5.772704 34.729883 54.642223
F 5.391734 34.729883 76.468005
F 5.010763 34.729883 98.293788
F 4.629793 34.729883 120.119571
F 6.534645 57.883140 10.990657
F 6.153675 57.883140 32.816439
F 5.772704 57.883140 54.642223
F 5.391734 57.883140 76.468005
F 5.010763 57.883140 98.293788
F 4.629793 57.883140 120.119571
F 33.265676 11.576625 11.457249
F 32.884706 11.576625 33.283031
F 32.503735 11.576625 55.108815
F 32.122765 11.576625 76.934597
F 31.741794 11.576625 98.760380
F 31.360824 11.576625 120.586163
F 33.265676 34.729883 11.457249
F 32.884706 34.729883 33.283031
F 32.503735 34.729883 55.108815
F 32.122765 34.729883 76.934597
F 31.741794 34.729883 98.760380
F 31.360824 34.729883 120.586163
F 33.265676 57.883140 11.457249
F 32.884706 57.883140 33.283031
F 32.503735 57.883140 55.108815
F 32.122765 57.883140 76.934597
F 31.741794 57.883140 98.760380
F 31.360824 57.883140 120.586163
F 6.534645 19.294381 10.990656
F 6.153675 19.294381 32.816439
F 5.772704 19.294381 54.642222
F 5.391734 19.294381 76.468005
F 5.010763 19.294381 98.293787
F 4.629793 19.294381 120.119570
F 6.534645 42.447638 10.990656
F 6.153675 42.447638 32.816439
F 5.772704 42.447638 54.642222
F 5.391734 42.447638 76.468005
F 5.010763 42.447638 98.293787
F 4.629793 42.447638 120.119570
F 6.534645 65.600896 10.990656
F 6.153675 65.600896 32.816439
F 5.772704 65.600896 54.642222
F 5.391734 65.600896 76.468005
F 5.010763 65.600896 98.293787
F 4.629793 65.600896 120.119570
F 33.265676 19.294381 11.457248
F 32.884706 19.294381 33.283031
F 32.503735 19.294381 55.108814
F 32.122765 19.294381 76.934597
F 31.741794 19.294381 98.760379
F 31.360824 19.294381 120.586162
F 33.265676 42.447638 11.457248
F 32.884706 42.447638 33.283031
F 32.503735 42.447638 55.108814
F 32.122765 42.447638 76.934597
F 31.741794 42.447638 98.760379
F 31.360824 42.447638 120.586162
F 33.265676 65.600896 11.457248
F 32.884706 65.600896 33.283031
F 32.503735 65.600896 55.108814
F 32.122765 65.600896 76.934597
F 31.741794 65.600896 98.760379
F 31.360824 65.600896 120.586162
F 15.444988 3.858876 11.146187
F 15.064017 3.858876 32.971970
F 14.683047 3.858876 54.797752
F 14.302076 3.858876 76.623536
F 13.921106 3.858876 98.449318
F 13.540136 3.858876 120.275100
F 15.444988 27.012133 11.146187
F 15.064017 27.012133 32.971970
F 14.683047 27.012133 54.797752
F 14.302076 27.012133 76.623536
F 13.921106 27.012133 98.449318
F 13.540136 27.012133 120.275100
F 15.444988 50.165391 11.146187
F 15.064017 50.165391 32.971970
F 14.683047 50.165391 54.797752
F 14.302076 50.165391 76.623536
F 13.921106 50.165391 98.449318
F 13.540136 50.165391 120.275100
F 42.176019 3.858876 11.612779
F 41.795048 3.858876 33.438562
F 41.414078 3.858876 55.264344
F 41.033108 3.858876 77.090128
F 40.652137 3.858876 98.915910
F 40.271167 3.858876 120.741692
F 42.176019 27.012133 11.612779
F 41.795048 27.012133 33.438562
F 41.414078 27.012133 55.264344
F 41.033108 27.012133 77.090128
F 40.652137 27.012133 98.915910
F 40.271167 27.012133 120.741692
F 42.176019 50.165391 11.612779
F 41.795048 50.165391 33.438562
F 41.414078 50.165391 55.264344
F 41.033108 50.165391 77.090128
F 40.652137 50.165391 98.915910
F 40.271167 50.165391 120.741692
F 15.444988 11.576626 11.146187
F 15.064017 11.576626 32.971970
F 14.683047 11.576626 54.797752
F 14.302076 11.576626 76.623535
F 13.921106 11.576626 98.449318
F 13.540136 11.576626 120.275100
F 15.444988 34.729883 11.146187
F 15.064017 34.729883 32.971970
F 14.683047 34.729883 54.797752
F 14.302076 34.729883 76.623535
F 13.921106 34.729883 98.449318
F 13.540136 34.729883 120.275100
F 15.444988 57.883141 11.146187
F 15.064017 57.883141 32.971970
F 14.683047 57.883141 54.797752
F 14.302076 57.883141 76.623535
F 13.921106 57.883141 98.449318
F 13.540136 57.883141 120.275100
F 42.176019 11.576626 11.612779
F 41.795048 11.576626 33.438562
F 41.414078 11.576626 55.264344
F 41.033108 11.576626 77.090127
F 40.652137 11.576626 98.915910
F 40.271167 11.576626 120.741692
F 42.176019 34.729883 11.612779
F 41.795048 34.729883 33.438562
F 41.414078 34.729883 55.264344
F 41.033108 34.729883 77.090127
F 40.652137 34.729883 98.915910
F 40.271167 34.729883 120.741692
F 42.176019 57.883141 11.612779
F 41.795048 57.883141 33.438562
F 41.414078 57.883141 55.264344
F 41.033108 57.883141 77.090127
F 40.652137 57.883141 98.915910
F 40.271167 57.883141 120.741692
F 15.444988 19.294381 11.146187
F 15.064017 19.294381 32.971969
F 14.683047 19.294381 54.797752
F 14.302076 19.294381 76.623535
F 13.921106 19.294381 98.449317
F 13.540136 19.294381 120.275100
F 15.444988 42.447639 11.146187
F 15.064017 42.447639 32.971969
F 14.683047 42.447639 54.797752
F 14.302076 42.447639 76.623535
F 13.921106 42.447639 98.449317
F 13.540136 42.447639 120.275100
F 15.444988 65.600896 11.146187
F 15.064017 65.600896 32.971969
F 14.683047 65.600896 54.797752
F 14.302076 65.600896 76.623535
F 13.921106 65.600896 98.449317
F 13.540136 65.600896 120.275100
F 42.176019 19.294381 11.612779
F 41.795048 19.294381 33.438561
F 41.414078 19.294381 55.264344
F 41.033108 19.294381 77.090127
F 40.652137 19.294381 98.915909
F 40.271167 19.294381 120.741692
F 42.176019 42.447639 11.612779
F 41.795048 42.447639 33.438561
F 41.414078 42.447639 55.264344
F 41.033108 42.447639 77.090127
F 40.652137 42.447639 98.915909
F 40.271167 42.447639 120.741692
F 42.176019 65.600896 11.612779
F 41.795048 65.600896 33.438561
F 41.414078 65.600896 55.264344
F 41.033108 65.600896 77.090127
F 40.652137 65.600896 98.915909
F 40.271167 65.600896 120.741692
F 24.355335 3.858875 11.301718
F 23.974365 3.858875 33.127501
F 23.593395 3.858875 54.953284
F 23.212424 3.858875 76.779066
F 22.831454 3.858875 98.604849
F 22.450483 3.858875 120.430632
F 24.355335 27.012133 11.301718
F 23.974365 27.012133 33.127501
F 23.593395 27.012133 54.953284
F 23.212424 27.012133 76.779066
F 22.831454 27.012133 98.604849
F 22.450483 27.012133 120.430632
F 24.355335 50.165390 11.301718
F 23.974365 50.165390 33.127501
F 23.593395 50.165390 54.953284
F 23.212424 50.165390 76.779066
F 22.831454 50.165390 98.604849
F 22.450483 50.165390 120.430632
F 51.086367 3.858875 11.768310
F 50.705396 3.858875 33.594093
F 50.324426 3.858875 55.419876
F 49.943455 3.858875 77.245658
F 49.562485 3.858875 99.071441
F 49.181514 3.858875 120.897224
F 51.086367 27.012133 11.768310
F 50.705396 27.012133 33.594093
F 50.324426 27.012133 55.419876
F 49.943455 27.012133 77.245658
F 49.562485 27.012133 99.071441
F 49.181514 27.012133 120.897224
F 51.086367 50.165390 11.768310
F 50.705396 50.165390 33.594093
F 50.324426 50.165390 55.419876
F 49.943455 50.165390 77.245658
F 49.562485 50.165390 99.071441
F 49.181514 50.165390 120.897224
F 24.355335 11.576625 11.301718
F 23.974365 11.576625 33.127501
F 23.593395 11.576625 54.953283
F 23.212424 11.576625 76.779066
F 22.831454 11.576625 98.604849
F 22.450483 11.576625 120.430632
F 24.355335 34.729883 11.301718
F 23.974365 34.729883 33.127501
F 23.593395 34.729883 54.953283
F 23.212424 34.729883 76.779066
F 22.831454 34.729883 98.604849
F 22.450483 34.729883 120.430632
F 24.355335 57.883140 11.301718
F 23.974365 57.883140 33.127501
F 23.593395 57.883140 54.953283
F 23.212424 57.883140 76.779066
F 22.831454 57.883140 98.604849
F 22.450483 57.883140 120.430632
F 51.086367 11.576625 11.768310
F 50.705396 11.576625 33.594093
F 50.324426 11.576625 55.419875
F 49.943455 11.576625 77.245658
F 49.562485 11.576625 99.071441
F 49.181514 11.576625 120.897224
F 51.086367 34.729883 11.768310
F 50.705396 34.729883 33.594093
F 50.324426 34.729883 55.419875
F 49.943455 34.729883 77.245658
F 49.562485 34.729883 99.071441
F 49.181514 34.729883 120.897224
F 51.086367 57.883140 11.768310
F 50.705396 57.883140 33.594093
F 50.324426 57.883140 55.419875
F 49.943455 57.883140 77.245658
F 49.562485 57.883140 99.071441
F 49.181514 57.883140 120.897224
F 24.355335 19.294381 11.301717
F 23.974365 19.294381 33.127501
F 23.593395 19.294381 54.953283
F 23.212424 19.294381 76.779065
F 22.831454 19.294381 98.604849
F 22.450483 19.294381 120.430631
F 24.355335 42.447638 11.301717
F 23.974365 42.447638 33.127501
F 23.593395 42.447638 54.953283
F 23.212424 42.447638 76.779065
F 22.831454 42.447638 98.604849
F 22.450483 42.447638 120.430631
F 24.355335 65.600896 11.301717
F 23.974365 65.600896 33.127501
F 23.593395 65.600896 54.953283
F 23.212424 65.600896 76.779065
F 22.831454 65.600896 98.604849
F 22.450483 65.600896 120.430631
F 51.086367 19.294381 11.768309
F 50.705396 19.294381 33.594093
F 50.324426 19.294381 55.419875
F 49.943455 19.294381 77.245657
F 49.562485 19.294381 99.071441
F 49.181514 19.294381 120.897223
F 51.086367 42.447638 11.768309
F 50.705396 42.447638 33.594093
F 50.324426 42.447638 55.419875
F 49.943455 42.447638 77.245657
F 49.562485 42.447638 99.071441
F 49.181514 42.447638 120.897223
F 51.086367 65.600896 11.768309
F 50.705396 65.600896 33.594093
F 50.324426 65.600896 55.419875
F 49.943455 65.600896 77.245657
F 49.562485 65.600896 99.071441
F 49.181514 65.600896 120.897223
F 6.598129 1.286291 7.353027
F 6.217159 1.286291 29.178809
F 5.836188 1.286291 51.004593
F 5.455218 1.286291 72.830375
F 5.074247 1.286291 94.656158
F 4.693277 1.286291 116.481941
F 6.598129 24.439549 7.353027
F 6.217159 24.439549 29.178809
F 5.836188 24.439549 51.004593
F 5.455218 24.439549 72.830375
F 5.074247 24.439549 94.656158
F 4.693277 24.439549 116.481941
F 6.598129 47.592806 7.353027
F 6.217159 47.592806 29.178809
F 5.836188 47.592806 51.004593
F 5.455218 47.592806 72.830375
F 5.074247 47.592806 94.656158
F 4.693277 47.592806 116.481941
F 33.329161 1.286291 7.819619
F 32.948191 1.286291 29.645401
F 32.567220 1.286291 51.471185
F 32.186250 1.286291 73.296967
F 31.805279 1.286291 95.122750
F 31.424309 1.286291 116.948533
F 33.329161 24.439549 7.819619
F 32.948191 24.439549 29.645401
F 32.567220 24.439549 51.471185
F 32.186250 24.439549 73.296967
F 31.805279 24.439549 95.122750
F 31.424309 24.439549 116.948533
F 33.329161 47.592806 7.819619
F 32.948191 47.592806 29.645401
F 32.567220 47.592806 51.471185
F 32.186250 47.592806 73.296967
F 31.805279 47.592806 95.122750
F 31.424309 47.592806 116.948533
F 6.598129 9.004041 7.353027
F 6.217159 9.004041 29.178809
F 5.836188 9.004041 51.004593
F 5.455218 9.004041 72.830375
F 5.074247 9.004041 94.656158
F 4.693277 9.004041 116.481941
F 6.598129 32.157298 7.353027
F 6.217159 32.157298 29.178809
F 5.836188 32.157298 51.004593
F 5.455218 32.157298 72.830375
F 5.074247 32.157298 94.656158
F 4.693277 32.157298 116.481941
F 6.598129 55.310556 7.353027
F 6.217159 55.310556 29.178809
F 5.836188 55.310556 51.004593
F 5.455218 55.310556 72.830375
F 5.074247 55.310556 94.656158
F 4.693277 55.310556 116.481941
F 33.329161 9.004041 7.819619
F 32.948191 9.004041 29.645401
F 32.567220 9.004041 51.471185
F 32.186250 9.004041 73.296967
F 31.805279 9.004041 95.122750
F 31.424309 9.004041 116.948533
F 33.329161 32.157298 7.819619
F 32.948191 32.157298 29.645401
F 32.567220 32.157298 51.471185
F 32.186250 32.157298 73.296967
F 31.805279 32.157298 95.122750
F 31.424309 32.157298 116.948533
F 33.329161 55.310556 7.819619
F 32.948191 55.310556 29.645401
F 32.567220 55.310556 51.471185
F 32.186250 55.310556 73.296967
F 31.805279 55.310556 95.122750
F 31.424309 55.310556 116.948533
F 6.598129 16.721796 7.353026
F 6.217159 16.721796 29.178809
F 5.836188 16.721796 51.004592
F 5.455218 16.721796 72.830374
F 5.074247 16.721796 94.656157
F 4.693277 16.721796 116.481940
F 6.598129 39.875053 7.353026
F 6.217159 39.875053 29.178809
F 5.836188 39.875053 51.004592
F 5.455218 39.875053 72.830374
F 5.074247 39.875053 94.656157
F 4.693277 39.875053 116.481940
F 6.598129 63.028311 7.353026
F 6.217159 63.028311 29.178809
F 5.836188 63.028311 51.004592
F 5.455218 63.028311 72.830374
F 5.074247 63.028311 94.656157
F 4.693277 63.028311 116.481940
F 33.329161 16.721796 7.819618
F 32.948191 16.721796 29.645401
F 32.567220 16.721796 51.471184
F 32.186250 16.721796 73.296966
F 31.805279 16.721796 95.122749
F 31.424309 16.721796 116.948532
F 33.329161 39.875053 7.819618
F 32.948191 39.875053 29.645401
F 32.567220 39.875053 51.471184
F 32.186250 39.875053 73.296966
F 31.805279 39.875053 95.122749
F 31.424309 39.875053 116.948532
F 33.329161 63.028311 7.819618
F 32.948191 63.028311 29.645401
F 32.567220 63.028311 51.471184
F 32.186250 63.028311 73.296966
F 31.805279 63.028311 95.122749
F 31.424309 63.028311 116.948532
F 15.508472 1.286290 7.508557
F 15.127501 1.286290 29.334340
F 14.746531 1.286290 51.160122
F 14.365560 1.286290 72.985906
F 13.984590 1.286290 94.811688
F 13.603620 1.286290 116.637470
F 15.508472 24.439547 7.508557
F 15.127501 24.439547 29.334340
F 14.746531 24.439547 51.160122
F 14.365560 24.439547 72.985906
F 13.984590 24.439547 94.811688
F 13.603620 24.439547 116.637470
F 15.508472 47.592805 7.508557
F 15.127501 47.592805 29.334340
F 14.746531 47.592805 51.160122
F 14.365560 47.592805 72.985906
F 13.984590 47.592805 94.811688
F 13.603620 47.592805 116.637470
F 42.239503 1.286290 7.975149
F 41.858533 1.286290 29.800932
F 41.477562 1.286290 51.626714
F 41.096592 1.286290 73.452497
F 40.715621 1.286290 95.278280
F 40.334651 1.286290 117.104062
F 42.239503 24.439547 7.975149
F 41.858533 24.439547 29.800932
F 41.477562 24.439547 51.626714
F 41.096592 24.439547 73.452497
F 40.715621 24.439547 95.278280
F 40.334651 24.439547 117.104062
F 42.239503 47.592805 7.975149
F 41.858533 47.592805 29.800932
F 41.477562 47.592805 51.626714
F 41.096592 47.592805 73.452497
F 40.715621 47.592805 95.278280
F 40.334651 47.592805 117.104062
F 15.508472 9.004039 7.508557
F 15.127501 9.004039 29.334340
F 14.746531 9.004039 51.160122
F 14.365560 9.004039 72.985906
F 13.984590 9.004039 94.811688
F 13.603620 9.004039 116.637470
F 15.508472 32.157297 7.508557
F 15.127501 32.157297 29.334340
F 14.746531 32.157297 51.160122
F 14.365560 32.157297 72.985906
F 13.984590 32.157297 94.811688
F 13.603620 32.157297 116.637470
F 15.508472 55.310554 7.508557
F 15.127501 55.310554 29.334340
F 14.746531 55.310554 51.160122
F 14.365560 55.310554 72.985906
F 13.984590 55.310554 94.811688
F 13.603620 55.310554 116.637470
F 42.239503 9.004039 7.975149
F 41.858533 9.004039 29.800932
F 41.477562 9.004039 51.626714
F 41.096592 9.004039 73.452497
F 40.715621 9.004039 95.278280
F 40.334651 9.004039 117.104062
F 42.239503 32.157297 7.975149
F 41.858533 32.157297 29.800932
F 41.477562 32.157297 51.626714
F 41.096592 32.157297 73.452497
F 40.715621 32.157297 95.278280
F 40.334651 32.157297 117.104062
F 42.239503 55.310554 7.975149
F 41.858533 55.310554 29.800932
F 41.477562 55.310554 51.626714
F 41.096592 55.310554 73.452497
F 40.715621 55.310554 95.278280
F 40.334651 55.310554 117.104062
F 15.508472 16.721795 7.508557
F 15.127501 16.721795 29.334339
F 14.746531 16.721795 51.160121
F 14.365561 16.721795 72.985905
F 13.984590 16.721795 94.811687
F 13.603620 16.721795 116.637470
F 15.508472 39.875052 7.508557
F 15.127501 39.875052 29.334339
F 14.746531 39.875052 51.160121
F 14.365561 39.875052 72.985905
F 13.984590 39.875052 94.811687
F 13.603620 39.875052 116.637470
F 15.508472 63.028310 7.508557
F 15.127501 63.028310 29.334339
F 14.746531 63.028310 51.160121
F 14.365561 63.028310 72.985905
F 13.984590 63.028310 94.811687
F 13.603620 63.028310 116.637470
F 42.239503 16.721795 7.975149
F 41.858533 16.721795 29.800931
F 41.477562 16.721795 51.626713
F 41.096592 16.721795 73.452496
F 40.715621 16.721795 95.278279
F 40.334651 16.721795 117.104062
F 42.239503 39.875052 7.975149
F 41.858533 39.875052 29.800931
F 41.477562 39.875052 51.626713
F 41.096592 39.875052 73.452496
F 40.715621 39.875052 95.278279
F 40.334651 39.875052 117.104062
F 42.239503 63.028310 7.975149
F 41.858533 63.028310 29.800931
F 41.477562 63.028310 51.626713
F 41.096592 63.028310 73.452496
F 40.715621 63.028310 95.278279
F 40.334651 63.028310 117.104062
F 24.418821 1.286290 7.664088
F 24.037850 1.286290 29.489871
F 23.656880 1.286290 51.315653
F 23.275909 1.286290 73.141436
F 22.894939 1.286290 94.967219
F 22.513968 1.286290 116.793001
F 24.418821 24.439548 7.664088
F 24.037850 24.439548 29.489871
F 23.656880 24.439548 51.315653
F 23.275909 24.439548 73.141436
F 22.894939 24.439548 94.967219
F 22.513968 24.439548 116.793001
F 24.418821 47.592805 7.664088
F 24.037850 47.592805 29.489871
F 23.656880 47.592805 51.315653
F 23.275909 47.592805 73.141436
F 22.894939 47.592805 94.967219
F 22.513968 47.592805 116.793001
F 51.149853 1.286290 8.130680
F 50.768882 1.286290 29.956463
F 50.387912 1.286290 51.782245
F 50.006941 1.286290 73.608028
F 49.625971 1.286290 95.433811
F 49.245000 1.286290 117.259593
F 51.149853 24.439548 8.130680
F 50.768882 24.439548 29.956463
F 50.387912 24.439548 51.782245
F 50.006941 24.439548 73.608028
F 49.625971 24.439548 95.433811
F 49.245000 24.439548 117.259593
F 51.149853 47.592805 8.130680
F 50.768882 47.592805 29.956463
F 50.387912 47.592805 51.782245
F 50.006941 47.592805 73.608028
F 49.625971 47.592805 95.433811
F 49.245000 47.592805 117.259593
F 24.418821 9.004039 7.664088
F 24.037850 9.004039 29.489871
F 23.656880 9.004039 51.315653
F 23.275909 9.004039 73.141436
F 22.894939 9.004039 94.967219
F 22.513968 9.004039 116.793002
F 24.418821 32.157297 7.664088
F 24.037850 32.157297 29.489871
F 23.656880 32.157297 51.315653
F 23.275909 32.157297 73.141436
F 22.894939 32.157297 94.967219
F 22.513968 32.157297 116.793002
F 24.418821 55.310555 7.664088
F 24.037850 55.310555 29.489871
F 23.656880 55.310555 51.315653
F 23.275909 55.310555 73.141436
F 22.894939 55.310555 94.967219
F 22.513968 55.310555 116.793002
F 51.149853 9.004039 8.130680
F 50.768882 9.004039 29.956463
F 50.387912 9.004039 51.782245
F 50.006941 9.004039 73.608028
F 49.625971 9.004039 95.433811
F 49.245000 9.004039 117.259594
F 51.149853 32.157297 8.130680
F 50.768882 32.157297 29.956463
F 50.387912 32.157297 51.782245
F 50.006941 32.157297 73.608028
F 49.625971 32.157297 95.433811
F 49.245000 32.157297 117.259594
F 51.149853 55.310555 8.130680
F 50.768882 55.310555 29.956463
F 50.387912 55.310555 51.782245
F 50.006941 55.310555 73.608028
F 49.625971 55.310555 95.433811
F 49.245000 55.310555 117.259594
F 24.418821 16.721795 7.664087
F 24.037850 16.721795 29.489870
F 23.656880 16.721795 51.315653
F 23.275909 16.721795 73.141435
F 22.894939 16.721795 94.967218
F 22.513968 16.721795 116.793001
F 24.418821 39.875052 7.664087
F 24.037850 39.875052 29.489870
F 23.656880 39.875052 51.315653
F 23.275909 39.875052 73.141435
F 22.894939 39.875052 94.967218
F 22.513968 39.875052 116.793001
F 24.418821 63.028310 7.664087
F 24.037850 63.028310 29.489870
F 23.656880 63.028310 51.315653
F 23.275909 63.028310 73.141435
F 22.894939 63.028310 94.967218
F 22.513968 63.028310 116.793001
F 51.149853 16.721795 8.130679
F 50.768882 16.721795 29.956462
F 50.387912 16.721795 51.782245
F 50.006941 16.721795 73.608027
F 49.625971 16.721795 95.433810
F 49.245000 16.721795 117.259593
F 51.149853 39.875052 8.130679
F 50.768882 39.875052 29.956462
F 50.387912 39.875052 51.782245
F 50.006941 39.875052 73.608027
F 49.625971 39.875052 95.433810
F 49.245000 39.875052 117.259593
F 51.149853 63.028310 8.130679
F 50.768882 63.028310 29.956462
F 50.387912 63.028310 51.782245
F 50.006941 63.028310 73.608027
F 49.625971 63.028310 95.433810
F 49.245000 63.028310 117.259593
F 8.762232 7.717750 11.029540
F 8.381261 7.717750 32.855323
F 8.000291 7.717750 54.681105
F 7.619320 7.717750 76.506888
F 7.238350 7.717750 98.332671
F 6.857379 7.717750 120.158453
F 8.762232 30.871007 11.029540
F 8.381261 30.871007 32.855323
F 8.000291 30.871007 54.681105
F 7.619320 30.871007 76.506888
F 7.238350 30.871007 98.332671
F 6.857379 30.871007 120.158453
F 8.762232 54.024265 11.029540
F 8.381261 54.024265 32.855323
F 8.000291 54.024265 54.681105
F 7.619320 54.024265 76.506888
F 7.238350 54.024265 98.332671
F 6.857379 54.024265 120.158453
F 35.493264 7.717750 11.496132
F 35.112293 7.717750 33.321915
F 34.731323 7.717750 55.147697
F 34.350353 7.717750 76.973480
F 33.969382 7.717750 98.799263
F 33.588412 7.717750 120.625045
F 35.493264 30.871007 11.496132
F 35.112293 30.871007 33.321915
F 34.731323 30.871007 55.147697
F 34.350353 30.871007 76.973480
F 33.969382 30.871007 98.799263
F 33.588412 30.871007 120.625045
F 35.493264 54.024265 11.496132
F 35.112293 54.024265 33.321915
F 34.731323 54.024265 55.147697
F 34.350353 54.024265 76.973480
F 33.969382 54.024265 98.799263
F 33.588412 54.024265 120.625045
F 8.762232 15.435502 11.029539
F 8.381261 15.435502 32.855322
F 8.000291 15.435502 54.681104
F 7.619320 15.435502 76.506887
F 7.238350 15.435502 98.332670
F 6.857379 15.435502 120.158452
F 8.762232 38.588760 11.029539
F 8.381261 38.588760 32.855322
F 8.000291 38.588760 54.681104
F 7.619320 38.588760 76.506887
F 7.238350 38.588760 98.332670
F 6.857379 38.588760 120.158452
F 8.762232 61.742018 11.029539
F 8.381261 61.742018 32.855322
F 8.000291 61.742018 54.681104
F 7.619320 61.742018 76.506887
F 7.238350 61.742018 98.332670
F 6.857379 61.742018 120.158452
F 35.493264 15.435502 11.496131
F 35.112293 15.435502 33.321914
F 34.731323 15.435502 55.147696
F 34.350353 15.435502 76.973479
F 33.969382 15.435502 98.799262
F 33.588412 15.435502 120.625044
F 35.493264 38.588760 11.496131
F 35.112293 38.588760 33.321914
F 34.731323 38.588760 55.147696
F 34.350353 38.588760 76.973479
F 33.969382 38.588760 98.799262
F 33.588412 38.588760 120.625044
F 35.493264 61.742018 11.496131
F 35.112293 61.742018 33.321914
F 34.731323 61.742018 55.147696
F 34.350353 61.742018 76.973479
F 33.969382 61.742018 98.799262
F 33.588412 61.742018 120.625044
F 8.762232 0.000000 11.029540
F 8.381261 0.000000 32.855322
F 8.000291 0.000000 54.681105
F 7.619320 0.000000 76.506888
F 7.238350 0.000000 98.332671
F 6.857379 0.000000 120.158453
F 8.762232 23.153258 11.029540
F 8.381261 23.153258 32.855322
F 8.000291 23.153258 54.681105
F 7.619320 23.153258 76.506888
F 7.238350 23.153258 98.332671
F 6.857379 23.153258 120.158453
F 8.762232 46.306515 11.029540
F 8.381261 46.306515 32.855322
F 8.000291 46.306515 54.681105
F 7.619320 46.306515 76.506888
F 7.238350 46.306515 98.332671
F 6.857379 46.306515 120.158453
F 35.493264 0.000000 11.496132
F 35.112293 0.000000 33.321914
F 34.731323 0.000000 55.147697
F 34.350353 0.000000 76.973480
F 33.969382 0.000000 98.799263
F 33.588412 0.000000 120.625045
F 35.493264 23.153258 11.496132
F 35.112293 23.153258 33.321914
F 34.731323 23.153258 55.147697
F 34.350353 23.153258 76.973480
F 33.969382 23.153258 98.799263
F 33.588412 23.153258 120.625045
F 35.493264 46.306515 11.496132
F 35.112293 46.306515 33.321914
F 34.731323 46.306515 55.147697
F 34.350353 46.306515 76.973480
F 33.969382 46.306515 98.799263
F 33.588412 46.306515 120.625045
F 17.672576 7.717750 11.185069
F 17.291606 7.717750 33.010853
F 16.910636 7.717750 54.836635
F 16.529665 7.717750 76.662418
F 16.148695 7.717750 98.488201
F 15.767724 7.717750 120.313983
F 17.672576 30.871008 11.185069
F 17.291606 30.871008 33.010853
F 16.910636 30.871008 54.836635
F 16.529665 30.871008 76.662418
F 16.148695 30.871008 98.488201
F 15.767724 30.871008 120.313983
F 17.672576 54.024265 11.185069
F 17.291606 54.024265 33.010853
F 16.910636 54.024265 54.836635
F 16.529665 54.024265 76.662418
F 16.148695 54.024265 98.488201
F 15.767724 54.024265 120.313983
F 44.403608 7.717750 11.651661
F 44.022637 7.717750 33.477445
F 43.641667 7.717750 55.303227
F 43.260696 7.717750 77.129010
F 42.879726 7.717750 98.954793
F 42.498755 7.717750 120.780575
F 44.403608 30.871008 11.651661
F 44.022637 30.871008 33.477445
F 43.641667 30.871008 55.303227
F 43.260696 30.871008 77.129010
F 42.879726 30.871008 98.954793
F 42.498755 30.871008 120.780575
F 44.403608 54.024265 11.651661
F 44.022637 54.024265 33.477445
F 43.641667 54.024265 55.303227
F 43.260696 54.024265 77.129010
F 42.879726 54.024265 98.954793
F 42.498755 54.024265 120.780575
F 17.672576 15.435503 11.185068
F 17.291606 15.435503 33.010852
F 16.910636 15.435503 54.836634
F 16.529665 15.435503 76.662417
F 16.148695 15.435503 98.488200
F 15.767724 15.435503 120.313982
F 17.672576 38.588760 11.185068
F 17.291606 38.588760 33.010852
F 16.910636 38.588760 54.836634
F 16.529665 38.588760 76.662417
F 16.148695 38.588760 98.488200
F 15.767724 38.588760 120.313982
F 17.672576 61.742018 11.185068
F 17.291606 61.742018 33.010852
F 16.910636 61.742018 54.836634
F 16.529665 61.742018 76.662417
F 16.148695 61.742018 98.488200
F 15.767724 61.742018 120.313982
F 44.403608 15.435503 11.651660
F 44.022637 15.435503 33.477444
F 43.641667 15.435503 55.303226
F 43.260696 15.435503 77.129009
F 42.879726 15.435503 98.954792
F 42.498755 15.435503 120.780574
F 44.403608 38.588760 11.651660
F 44.022637 38.588760 33.477444
F 43.641667 38.588760 55.303226
F 43.260696 38.588760 77.129009
F 42.879726 38.588760 98.954792
F 42.498755 38.588760 120.780574
F 44.403608 61.742018 11.651660
F 44.022637 61.742018 33.477444
F 43.641667 61.742018 55.303226
F 43.260696 61.742018 77.129009
F 42.879726 61.742018 98.954792
F 42.498755 61.742018 120.780574
F 17.672576 0.000001 11.185069
F 17.291606 0.000001 33.010853
F 16.910636 0.000001 54.836635
F 16.529665 0.000001 76.662417
F 16.148695 0.000001 98.488201
F 15.767724 0.000001 120.313983
F 17.672576 23.153258 11.185069
F 17.291606 23.153258 33.010853
F 16.910636 23.153258 54.836635
F 16.529665 23.153258 76.662417
F 16.148695 23.153258 98.488201
F 15.767724 23.153258 120.313983
F 17.672576 46.306516 11.185069
F 17.291606 46.306516 33.010853
F 16.910636 46.306516 54.836635
F 16.529665 46.306516 76.662417
F 16.148695 46.306516 98.488201
F 15.767724 46.306516 120.313983
F 44.403608 0.000001 11.651661
F 44.022637 0.000001 33.477445
F 43.641667 0.000001 55.303227
F 43.260696 0.000001 77.129009
F 42.879726 0.000001 98.954793
F 42.498755 0.000001 120.780575
F 44.403608 23.153258 11.651661
F 44.022637 23.153258 33.477445
F 43.641667 23.153258 55.303227
F 43.260696 23.153258 77.129009
F 42.879726 23.153258 98.954793
F 42.498755 23.153258 120.780575
F 44.403608 46.306516 11.651661
F 44.022637 46.306516 33.477445
F 43.641667 46.306516 55.303227
F 43.260696 46.306516 77.129009
F 42.879726 46.306516 98.954793
F 42.498755 46.306516 120.780575
F 26.582923 7.717750 11.340601
F 26.201953 7.717750 33.166384
F 25.820982 7.717750 54.992167
F 25.440012 7.717750 76.817949
F 25.059041 7.717750 98.643732
F 24.678071 7.717750 120.469515
F 26.582923 30.871007 11.340601
F 26.201953 30.871007 33.166384
F 25.820982 30.871007 54.992167
F 25.440012 30.871007 76.817949
F 25.059041 30.871007 98.643732
F 24.678071 30.871007 120.469515
F 26.582923 54.024265 11.340601
F 26.201953 54.024265 33.166384
F 25.820982 54.024265 54.992167
F 25.440012 54.024265 76.817949
F 25.059041 54.024265 98.643732
F 24.678071 54.024265 120.469515
F 51.790073 7.717750 99.110324
F 51.409103 7.717750 120.936107
F 51.790073 30.871007 99.110324
F 51.409103 30.871007 120.936107
F 51.790073 54.024265 99.110324
F 51.409103 54.024265 120.936107
F 26.582923 15.435502 11.340600
F 26.201953 15.435502 33.166382
F 25.820982 15.435502 54.992166
F 25.440012 15.435502 76.817948
F 25.059041 15.435502 98.643731
F 24.678071 15.435502 120.469514
F 26.582923 38.588760 11.340600
F 26.201953 38.588760 33.166382
F 25.820982 38.588760 54.992166
F 25.440012 38.588760 76.817948
F 25.059041 38.588760 98.643731
F 24.678071 38.588760 120.469514
F 26.582923 61.742018 11.340600
F 26.201953 61.742018 33.166382
F 25.820982 61.742018 54.992166
F 25.440012 61.742018 76.817948
F 25.059041 61.742018 98.643731
F 24.678071 61.742018 120.469514
F 51.790073 15.435502 99.110323
F 51.409103 15.435502 120.936106
F 51.790073 38.588760 99.110323
F 51.409103 38.588760 120.936106
F 51.790073 61.742018 99.110323
F 51.409103 61.742018 120.936106
F 26.582923 0.000000 11.340601
F 26.201953 0.000000 33.166383
F 25.820982 0.000000 54.992167
F 25.440012 0.000000 76.817949
F 25.059041 0.000000 98.643732
F 24.678071 0.000000 120.469515
F 26.582923 23.153258 11.340601
F 26.201953 23.153258 33.166383
F 25.820982 23.153258 54.992167
F 25.440012 23.153258 76.817949
F 25.059041 23.153258 98.643732
F 24.678071 23.153258 120.469515
F 26.582923 46.306515 11.340601
F 26.201953 46.306515 33.166383
F 25.820982 46.306515 54.992167
F 25.440012 46.306515 76.817949
F 25.059041 46.306515 98.643732
F 24.678071 46.306515 120.469515
F 51.790073 0.000000 99.110324
F 51.409103 0.000000 120.936107
F 51.790073 23.153258 99.110324
F 51.409103 23.153258 120.936107
F 51.790073 46.306515 99.110324
F 51.409103 46.306515 120.936107
F 8.825712 5.145165 7.391910
F 8.444741 5.145165 29.217693
F 8.063771 5.145165 51.043475
F 7.682800 5.145165 72.869259
F 7.301830 5.145165 94.695041
F 6.920860 5.145165 116.520823
F 8.825712 28.298423 7.391910
F 8.444741 28.298423 29.217693
F 8.063771 28.298423 51.043475
F 7.682800 28.298423 72.869259
F 7.301830 28.298423 94.695041
F 6.920860 28.298423 116.520823
F 8.825712 51.451680 7.391910
F 8.444741 51.451680 29.217693
F 8.063771 51.451680 51.043475
F 7.682800 51.451680 72.869259
F 7.301830 51.451680 94.695041
F 6.920860 51.451680 116.520823
F 35.556743 5.145165 7.858502
F 35.175772 5.145165 29.684285
F 34.794802 5.145165 51.510067
F 34.413832 5.145165 73.335850
F 34.032861 5.145165 95.161633
F 33.651891 5.145165 116.987415
F 35.556743 28.298423 7.858502
F 35.175772 28.298423 29.684285
F 34.794802 28.298423 51.510067
F 34.413832 28.298423 73.335850
F 34.032861 28.298423 95.161633
F 33.651891 28.298423 116.987415
F 35.556743 51.451680 7.858502
F 35.175772 51.451680 29.684285
F 34.794802 51.451680 51.510067
F 34.413832 51.451680 73.335850
F 34.032861 51.451680 95.161633
F 33.651891 51.451680 116.987415
F 8.825712 12.862918 7.391909
F 8.444741 12.862918 29.217692
F 8.063771 12.862918 51.043474
F 7.682800 12.862918 72.869258
F 7.301830 12.862918 94.695040
F 6.920860 12.862918 116.520822
F 8.825712 36.016175 7.391909
F 8.444741 36.016175 29.217692
F 8.063771 36.016175 51.043474
F 7.682800 36.016175 72.869258
F 7.301830 36.016175 94.695040
F 6.920860 36.016175 116.520822
F 8.825712 59.169433 7.391909
F 8.444741 59.169433 29.217692
F 8.063771 59.169433 51.043474
F 7.682800 59.169433 72.869258
F 7.301830 59.169433 94.695040
F 6.920860 59.169433 116.520822
F 35.556743 12.862918 7.858501
F 35.175772 12.862918 29.684284
F 34.794802 12.862918 51.510066
F 34.413832 12.862918 73.335849
F 34.032861 12.862918 95.161632
F 33.651891 12.862918 116.987414
F 35.556743 36.016175 7.858501
F 35.175772 36.016175 29.684284
F 34.794802 36.016175 51.510066
F 34.413832 36.016175 73.335849
F 34.032861 36.016175 95.161632
F 33.651891 36.016175 116.987414
F 35.556743 59.169433 7.858501
F 35.175772 59.169433 29.684284
F 34.794802 59.169433 51.510066
F 34.413832 59.169433 73.335849
F 34.032861 59.169433 95.161632
F 33.651891 59.169433 116.987414
F 8.825712 20.580673 7.391910
F 8.444741 20.580673 29.217692
F 8.063771 20.580673 51.043475
F 7.682800 20.580673 72.869258
F 7.301830 20.580673 94.695041
F 6.920860 20.580673 116.520823
F 8.825712 43.733930 7.391910
F 8.444741 43.733930 29.217692
F 8.063771 43.733930 51.043475
F 7.682800 43.733930 72.869258
F 7.301830 43.733930 94.695041
F 6.920860 43.733930 116.520823
F 8.825712 66.887188 7.391910
F 8.444741 66.887188 29.217692
F 8.063771 66.887188 51.043475
F 7.682800 66.887188 72.869258
F 7.301830 66.887188 94.695041
F 6.920860 66.887188 116.520823
F 35.556743 20.580673 7.858502
F 35.175772 20.580673 29.684284
F 34.794802 20.580673 51.510067
F 34.413832 20.580673 73.335849
F 34.032861 20.580673 95.161633
F 33.651891 20.580673 116.987415
F 35.556743 43.733930 7.858502
F 35.175772 43.733930 29.684284
F 34.794802 43.733930 51.510067
F 34.413832 43.733930 73.335849
F 34.032861 43.733930 95.161633
F 33.651891 43.733930 116.987415
F 35.556743 66.887188 7.858502
F 35.175772 66.887188 29.684284
F 34.794802 66.887188 51.510067
F 34.413832 66.887188 73.335849
F 34.032861 66.887188 95.161633
F 33.651891 66.887188 116.987415
F 17.736058 5.145164 7.547439
F 17.355087 5.145164 29.373222
F 16.974117 5.145164 51.199005
F 16.593146 5.145164 73.024787
F 16.212176 5.145164 94.850571
F 15.831205 5.145164 116.676353
F 17.736058 28.298421 7.547439
F 17.355087 28.298421 29.373222
F 16.974117 28.298421 51.199005
F 16.593146 28.298421 73.024787
F 16.212176 28.298421 94.850571
F 15.831205 28.298421 116.676353
F 17.736058 51.451679 7.547439
F 17.355087 51.451679 29.373222
F 16.974117 51.451679 51.199005
F 16.593146 51.451679 73.024787
F 16.212176 51.451679 94.850571
F 15.831205 51.451679 116.676353
F 44.467089 5.145164 8.014031
F 44.086118 5.145164 29.839813
F 43.705148 5.145164 51.665597
F 43.324177 5.145164 73.491379
F 42.943207 5.145164 95.317162
F 42.562236 5.145164 117.142945
F 44.467089 28.298421 8.014031
F 44.086118 28.298421 29.839813
F 43.705148 28.298421 51.665597
F 43.324177 28.298421 73.491379
F 42.943207 28.298421 95.317162
F 42.562236 28.298421 117.142945
F 44.467089 51.451679 8.014031
F 44.086118 51.451679 29.839813
F 43.705148 51.451679 51.665597
F 43.324177 51.451679 73.491379
F 42.943207 51.451679 95.317162
F 42.562236 51.451679 117.142945
F 17.736058 12.862916 7.547438
F 17.355087 12.862916 29.373221
F 16.974117 12.862916 51.199004
F 16.593146 12.862916 73.024786
F 16.212176 12.862916 94.850570
F 15.831205 12.862916 116.676352
F 17.736058 36.016174 7.547438
F 17.355087 36.016174 29.373221
F 16.974117 36.016174 51.199004
F 16.593146 36.016174 73.024786
F 16.212176 36.016174 94.850570
F 15.831205 36.016174 116.676352
F 17.736058 59.169431 7.547438
F 17.355087 59.169431 29.373221
F 16.974117 59.169431 51.199004
F 16.593146 59.169431 73.024786
F 16.212176 59.169431 94.850570
F 15.831205 59.169431 116.676352
F 44.467089 12.862916 8.014030
F 44.086118 12.862916 29.839812
F 43.705148 12.862916 51.665596
F 43.324177 12.862916 73.491378
F 42.943207 12.862916 95.317161
F 42.562236 12.862916 117.142944
F 44.467089 36.016174 8.014030
F 44.086118 36.016174 29.839812
F 43.705148 36.016174 51.665596
F 43.324177 36.016174 73.491378
F 42.943207 36.016174 95.317161
F 42.562236 36.016174 117.142944
F 44.467089 59.169431 8.014030
F 44.086118 59.169431 29.839812
F 43.705148 59.169431 51.665596
F 43.324177 59.169431 73.491378
F 42.943207 59.169431 95.317161
F 42.562236 59.169431 117.142944
F 17.736058 20.580671 7.547439
F 17.355087 20.580671 29.373222
F 16.974117 20.580671 51.199005
F 16.593146 20.580671 73.024787
F 16.212176 20.580671 94.850570
F 15.831205 20.580671 116.676353
F 17.736058 43.733929 7.547439
F 17.355087 43.733929 29.373222
F 16.974117 43.733929 51.199005
F 16.593146 43.733929 73.024787
F 16.212176 43.733929 94.850570
F 15.831205 43.733929 116.676353
F 17.736058 66.887186 7.547439
F 17.355087 66.887186 29.373222
F 16.974117 66.887186 51.199005
F 16.593146 66.887186 73.024787
F 16.212176 66.887186 94.850570
F 15.831205 66.887186 116.676353
F 44.467089 20.580671 8.014031
F 44.086118 20.580671 29.839813
F 43.705148 20.580671 51.665597
F 43.324177 20.580671 73.491379
F 42.943207 20.580671 95.317161
F 42.562236 20.580671 117.142945
F 44.467089 43.733929 8.014031
F 44.086118 43.733929 29.839813
F 43.705148 43.733929 51.665597
F 43.324177 43.733929 73.491379
F 42.943207 43.733929 95.317161
F 42.562236 43.733929 117.142945
F 44.467089 66.887186 8.014031
F 44.086118 66.887186 29.839813
F 43.705148 66.887186 51.665597
F 43.324177 66.887186 73.491379
F 42.943207 66.887186 95.317161
F 42.562236 66.887186 117.142945
F 26.646405 5.145165 7.702971
F 26.265435 5.145165 29.528754
F 25.884464 5.145165 51.354537
F 25.503494 5.145165 73.180319
F 25.122523 5.145165 95.006102
F 24.741553 5.145165 116.831885
F 26.646405 28.298423 7.702971
F 26.265435 28.298423 29.528754
F 25.884464 28.298423 51.354537
F 25.503494 28.298423 73.180319
F 25.122523 28.298423 95.006102
F 24.741553 28.298423 116.831885
F 26.646405 51.451680 7.702971
F 26.265435 51.451680 29.528754
F 25.884464 51.451680 51.354537
F 25.503494 51.451680 73.180319
F 25.122523 51.451680 95.006102
F 24.741553 51.451680 116.831885
F 51.853555 5.145165 95.472694
F 51.472584 5.145165 117.298476
F 51.853555 28.298423 95.472694
F 51.472584 28.298423 117.298476
F 51.853555 51.451680 95.472694
F 51.472584 51.451680 117.298476
F 26.646405 12.862917 7.702970
F 26.265435 12.862917 29.528753
F 25.884464 12.862917 51.354536
F 25.503494 12.862917 73.180318
F 25.122523 12.862917 95.006101
F 24.741553 12.862917 116.831884
F 26.646405 36.016175 7.702970
F 26.265435 36.016175 29.528753
F 25.884464 36.016175 51.354536
F 25.503494 36.016175 73.180318
F 25.122523 36.016175 95.006101
F 24.741553 36.016175 116.831884
F 26.646405 59.169432 7.702970
F 26.265435 59.169432 29.528753
F 25.884464 59.169432 51.354536
F 25.503494 59.169432 73.180318
F 25.122523 59.169432 95.006101
F 24.741553 59.169432 116.831884
F 51.853555 12.862917 95.472693
F 51.472584 12.862917 117.298475
F 51.853555 36.016175 95.472693
F 51.472584 36.016175 117.298475
F 51.853555 59.169432 95.472693
F 51.472584 59.169432 117.298475
F 26.646405 20.580673 7.702971
F 26.265435 20.580673 29.528753
F 25.884464 20.580673 51.354537
F 25.503494 20.580673 73.180319
F 25.122523 20.580673 95.006102
F 24.741553 20.580673 116.831885
F 26.646405 43.733930 7.702971
F 26.265435 43.733930 29.528753
F 25.884464 43.733930 51.354537
F 25.503494 43.733930 73.180319
F 25.122523 43.733930 95.006102
F 24.741553 43.733930 116.831885
F 26.646405 66.887188 7.702971
F 26.265435 66.887188 29.528753
F 25.884464 66.887188 51.354537
F 25.503494 66.887188 73.180319
F 25.122523 66.887188 95.006102
F 24.741553 66.887188 116.831885
F 51.853555 20.580673 95.472694
F 51.472584 20.580673 117.298476
F 51.853555 43.733930 95.472694
F 51.472584 43.733930 117.298476
F 51.853555 66.887188 95.472694
F 51.472584 66.887188 117.298476
F 8.778104 5.145165 10.120132
F 8.397133 5.145165 31.945915
F 8.016163 5.145165 53.771697
F 7.635192 5.145165 75.597480
F 7.254222 5.145165 97.423263
F 6.873251 5.145165 119.249045
F 8.778104 28.298423 10.120132
F 8.397133 28.298423 31.945915
F 8.016163 28.298423 53.771697
F 7.635192 28.298423 75.597480
F 7.254222 28.298423 97.423263
F 6.873251 28.298423 119.249045
F 8.778104 51.451680 10.120132
F 8.397133 51.451680 31.945915
F 8.016163 51.451680 53.771697
F 7.635192 51.451680 75.597480
F 7.254222 51.451680 97.423263
F 6.873251 51.451680 119.249045
F 35.509135 5.145165 10.586724
F 35.128164 5.145165 32.412506
F 34.747194 5.145165 54.238289
F 34.366223 5.145165 76.064072
F 33.985253 5.145165 97.889854
F 33.604282 5.145165 119.715637
F 35.509135 28.298423 10.586724
F 35.128164 28.298423 32.412506
F 34.747194 28.298423 54.238289
F 34.366223 28.298423 76.064072
F 33.985253 28.298423 97.889854
F 33.604282 28.298423 119.715637
F 35.509135 51.451680 10.586724
F 35.128164 51.451680 32.412506
F 34.747194 51.451680 54.238289
F 34.366223 51.451680 76.064072
F 33.985253 51.451680 97.889854
F 33.604282 51.451680 119.715637
F 8.778104 12.862917 10.120132
F 8.397133 12.862917 31.945916
F 8.016163 12.862917 53.771698
F 7.635192 12.862917 75.597481
F 7.254222 12.862917 97.423264
F 6.873251 12.862917 119.249046
F 8.778104 36.016175 10.120132
F 8.397133 36.016175 31.945916
F 8.016163 36.016175 53.771698
F 7.635192 36.016175 75.597481
F 7.254222 36.016175 97.423264
F 6.873251 36.016175 119.249046
F 8.778104 59.169432 10.120132
F 8.397133 59.169432 31.945916
F 8.016163 59.169432 53.771698
F 7.635192 59.169432 75.597481
F 7.254222 59.169432 97.423264
F 6.873251 59.169432 119.249046
F 35.509135 12.862917 10.586724
F 35.128164 12.862917 32.412507
F 34.747194 12.862917 54.238290
F 34.366223 12.862917 76.064073
F 33.985253 12.862917 97.889855
F 33.604282 12.862917 119.715638
F 35.509135 36.016175 10.586724
F 35.128164 36.016175 32.412507
F 34.747194 36.016175 54.238290
F 34.366223 36.016175 76.064073
F 33.985253 36.016175 97.889855
F 33.604282 36.016175 119.715638
F 35.509135 59.169432 10.586724
F 35.128164 59.169432 32.412507
F 34.747194 59.169432 54.238290
F 34.366223 59.169432 76.064073
F 33.985253 59.169432 97.889855
F 33.604282 59.169432 119.715638
F 8.778104 20.580673 10.120132
F 8.397133 20.580673 31.945915
F 8.016163 20.580673 53.771698
F 7.635192 20.580673 75.597480
F 7.254222 20.580673 97.423263
F 6.873251 20.580673 119.249046
F 8.778104 43.733930 10.120132
F 8.397133 43.733930 31.945915
F 8.016163 43.733930 53.771698
F 7.635192 43.733930 75.597480
F 7.254222 43.733930 97.423263
F 6.873251 43.733930 119.249046
F 8.778104 66.887188 10.120132
F 8.397133 66.887188 31.945915
F 8.016163 66.887188 53.771698
F 7.635192 66.887188 75.597480
F 7.254222 66.887188 97.423263
F 6.873251 66.887188 119.249046
F 35.509135 20.580673 10.586724
F 35.128164 20.580673 32.412506
F 34.747194 20.580673 54.238290
F 34.366223 20.580673 76.064072
F 33.985253 20.580673 97.889854
F 33.604282 20.580673 119.715638
F 35.509135 43.733930 10.586724
F 35.128164 43.733930 32.412506
F 34.747194 43.733930 54.238290
F 34.366223 43.733930 76.064072
F 33.985253 43.733930 97.889854
F 33.604282 43.733930 119.715638
F 35.509135 66.887188 10.586724
F 35.128164 66.887188 32.412506
F 34.747194 66.887188 54.238290
F 34.366223 66.887188 76.064072
F 33.985253 66.887188 97.889854
F 33.604282 66.887188 119.715638
F 17.688448 5.145164 10.275664
F 17.307478 5.145164 32.101446
F 16.926507 5.145164 53.927229
F 16.545537 5.145164 75.753012
F 16.164566 5.145164 97.578794
F 15.783596 5.145164 119.404578
F 17.688448 28.298422 10.275664
F 17.307478 28.298422 32.101446
F 16.926507 28.298422 53.927229
F 16.545537 28.298422 75.753012
F 16.164566 28.298422 97.578794
F 15.783596 28.298422 119.404578
F 17.688448 51.451679 10.275664
F 17.307478 51.451679 32.101446
F 16.926507 51.451679 53.927229
F 16.545537 51.451679 75.753012
F 16.164566 51.451679 97.578794
F 15.783596 51.451679 119.404578
F 44.419479 5.145164 10.742256
F 44.038509 5.145164 32.568038
F 43.657538 5.145164 54.393820
F 43.276568 5.145164 76.219604
F 42.895598 5.145164 98.045386
F 42.514627 5.145164 119.871169
F 44.419479 28.298422 10.742256
F 44.038509 28.298422 32.568038
F 43.657538 28.298422 54.393820
F 43.276568 28.298422 76.219604
F 42.895598 28.298422 98.045386
F 42.514627 28.298422 119.871169
F 44.419479 51.451679 10.742256
F 44.038509 51.451679 32.568038
F 43.657538 51.451679 54.393820
F 43.276568 51.451679 76.219604
F 42.895598 51.451679 98.045386
F 42.514627 51.451679 119.871169
F 17.688448 12.862917 10.275664
F 17.307478 12.862917 32.101447
F 16.926507 12.862917 53.927230
F 16.545537 12.862917 75.753013
F 16.164566 12.862917 97.578795
F 15.783596 12.862917 119.404578
F 17.688448 36.016174 10.275664
F 17.307478 36.016174 32.101447
F 16.926507 36.016174 53.927230
F 16.545537 36.016174 75.753013
F 16.164566 36.016174 97.578795
F 15.783596 36.016174 119.404578
F 17.688448 59.169432 10.275664
F 17.307478 59.169432 32.101447
F 16.926507 59.169432 53.927230
F 16.545537 59.169432 75.753013
F 16.164566 59.169432 97.578795
F 15.783596 59.169432 119.404578
F 44.419479 12.862917 10.742256
F 44.038509 12.862917 32.568039
F 43.657538 12.862917 54.393821
F 43.276568 12.862917 76.219605
F 42.895597 12.862917 98.045387
F 42.514627 12.862917 119.871169
F 44.419479 36.016174 10.742256
F 44.038509 36.016174 32.568039
F 43.657538 36.016174 54.393821
F 43.276568 36.016174 76.219605
F 42.895597 36.016174 98.045387
F 42.514627 36.016174 119.871169
F 44.419479 59.169432 10.742256
F 44.038509 59.169432 32.568039
F 43.657538 59.169432 54.393821
F 43.276568 59.169432 76.219605
F 42.895597 59.169432 98.045387
F 42.514627 59.169432 119.871169
F 17.688448 20.580672 10.275664
F 17.307478 20.580672 32.101446
F 16.926507 20.580672 53.927230
F 16.545537 20.580672 75.753012
F 16.164566 20.580672 97.578794
F 15.783596 20.580672 119.404578
F 17.688448 43.733929 10.275664
F 17.307478 43.733929 32.101446
F 16.926507 43.733929 53.927230
F 16.545537 43.733929 75.753012
F 16.164566 43.733929 97.578794
F 15.783596 43.733929 119.404578
F 17.688448 66.887187 10.275664
F 17.307478 66.887187 32.101446
F 16.926507 66.887187 53.927230
F 16.545537 66.887187 75.753012
F 16.164566 66.887187 97.578794
F 15.783596 66.887187 119.404578
F 44.419479 20.580672 10.742256
F 44.038509 20.580672 32.568038
F 43.657538 20.580672 54.393821
F 43.276568 20.580672 76.219604
F 42.895598 20.580672 98.045386
F 42.514627 20.580672 119.871169
F 44.419479 43.733929 10.742256
F 44.038509 43.733929 32.568038
F 43.657538 43.733929 54.393821
F 43.276568 43.733929 76.219604
F 42.895598 43.733929 98.045386
F 42.514627 43.733929 119.871169
F 44.419479 66.887187 10.742256
F 44.038509 66.887187 32.568038
F 43.657538 66.887187 54.393821
F 43.276568 66.887187 76.219604
F 42.895598 66.887187 98.045386
F 42.514627 66.887187 119.871169
F 26.598795 5.145165 10.431193
F 26.217824 5.145165 32.256976
F 25.836854 5.145165 54.082758
F 25.455884 5.145165 75.908542
F 25.074913 5.145165 97.734324
F 24.693943 5.145165 119.560106
F 26.598795 28.298423 10.431193
F 26.217824 28.298423 32.256976
F 25.836854 28.298423 54.082758
F 25.455884 28.298423 75.908542
F 25.074913 28.298423 97.734324
F 24.693943 28.298423 119.560106
F 26.598795 51.451680 10.431193
F 26.217824 51.451680 32.256976
F 25.836854 51.451680 54.082758
F 25.455884 51.451680 75.908542
F 25.074913 51.451680 97.734324
F 24.693943 51.451680 119.560106
F 51.805945 5.145165 98.200916
F 51.424975 5.145165 120.026698
F 51.805945 28.298423 98.200916
F 51.424975 28.298423 120.026698
F 51.805945 51.451680 98.200916
F 51.424975 51.451680 120.026698
F 26.598795 12.862917 10.431194
F 26.217824 12.862917 32.256977
F 25.836854 12.862917 54.082759
F 25.455884 12.862917 75.908543
F 25.074913 12.862917 97.734325
F 24.693943 12.862917 119.560107
F 26.598795 36.016175 10.431194
F 26.217824 36.016175 32.256977
F 25.836854 36.016175 54.082759
F 25.455884 36.016175 75.908543
F 25.074913 36.016175 97.734325
F 24.693943 36.016175 119.560107
F 26.598795 59.169432 10.431194
F 26.217824 59.169432 32.256977
F 25.836854 59.169432 54.082759
F 25.455884 59.169432 75.908543
F 25.074913 59.169432 97.734325
F 24.693943 59.169432 119.560107
F 51.805945 12.862917 98.200917
F 51.424975 12.862917 120.026699
F 51.805945 36.016175 98.200917
F 51.424975 36.016175 120.026699
F 51.805945 59.169432 98.200917
F 51.424975 59.169432 120.026699
F 26.598795 20.580672 10.431194
F 26.217824 20.580672 32.256976
F 25.836854 20.580672 54.082758
F 25.455884 20.580672 75.908542
F 25.074913 20.580672 97.734324
F 24.693943 20.580672 119.560107
F 26.598795 43.733930 10.431194
F 26.217824 43.733930 32.256976
F 25.836854 43.733930 54.082758
F 25.455884 43.733930 75.908542
F 25.074913 43.733930 97.734324
F 24.693943 43.733930 119.560107
F 26.598795 66.887188 10.431194
F 26.217824 66.887188 32.256976
F 25.836854 66.887188 54.082758
F 25.455884 66.887188 75.908542
F 25.074913 66.887188 97.734324
F 24.693943 66.887188 119.560107
F 51.805945 20.580672 98.200916
F 51.424975 20.580672 120.026699
F 51.805945 43.733930 98.200916
F 51.424975 43.733930 120.026699
F 51.805945 66.887188 98.200916
F 51.424975 66.887188 120.026699
F 8.714597 7.717749 13.757762
F 8.333627 7.717749 35.583544
F 7.952657 7.717749 57.409327
F 7.571686 7.717749 79.235110
F 7.190716 7.717749 101.060892
F 6.809745 7.717749 122.886676
F 8.714597 30.871007 13.757762
F 8.333627 30.871007 35.583544
F 7.952657 30.871007 57.409327
F 7.571686 30.871007 79.235110
F 7.190716 30.871007 101.060892
F 6.809745 30.871007 122.886676
F 8.714597 54.024264 13.757762
F 8.333627 54.024264 35.583544
F 7.952657 54.024264 57.409327
F 7.571686 54.024264 79.235110
F 7.190716 54.024264 101.060892
F 6.809745 54.024264 122.886676
F 35.445630 7.717749 14.224354
F 35.064659 7.717749 36.050136
F 34.683689 7.717749 57.875919
F 34.302718 7.717749 79.701702
F 33.921748 7.717749 101.527484
F 33.540777 7.717749 123.353267
F 35.445630 30.871007 14.224354
F 35.064659 30.871007 36.050136
F 34.683689 30.871007 57.875919
F 34.302718 30.871007 79.701702
F 33.921748 30.871007 101.527484
F 33.540777 30.871007 123.353267
F 35.445630 54.024264 14.224354
F 35.064659 54.024264 36.050136
F 34.683689 54.024264 57.875919
F 34.302718 54.024264 79.701702
F 33.921748 54.024264 101.527484
F 33.540777 54.024264 123.353267
F 8.714597 15.435502 13.757763
F 8.333627 15.435502 35.583545
F 7.952657 15.435502 57.409328
F 7.571686 15.435502 79.235111
F 7.190716 15.435502 101.060893
F 6.809745 15.435502 122.886677
F 8.714597 38.588760 13.757763
F 8.333627 38.588760 35.583545
F 7.952657 38.588760 57.409328
F 7.571686 38.588760 79.235111
F 7.190716 38.588760 101.060893
F 6.809745 38.588760 122.886677
F 8.714597 61.742017 13.757763
F 8.333627 61.742017 35.583545
F 7.952657 61.742017 57.409328
F 7.571686 61.742017 79.235111
F 7.190716 61.742017 101.060893
F 6.809745 61.742017 122.886677
F 35.445630 15.435502 14.224355
F 35.064659 15.435502 36.050137
F 34.683689 15.435502 57.875920
F 34.302718 15.435502 79.701703
F 33.921748 15.435502 101.527485
F 33.540777 15.435502 123.353268
F 35.445630 38.588760 14.224355
F 35.064659 38.588760 36.050137
F 34.683689 38.588760 57.875920
F 34.302718 38.588760 79.701703
F 33.921748 38.588760 101.527485
F 33.540777 38.588760 123.353268
F 35.445630 61.742017 14.224355
F 35.064659 61.742017 36.050137
F 34.683689 61.742017 57.875920
F 34.302718 61.742017 79.701703
F 33.921748 61.742017 101.527485
F 33.540777 61.742017 123.353268
F 8.714597 0.000000 13.757762
F 8.333627 0.000000 35.583544
F 7.952657 0.000000 57.409327
F 7.571686 0.000000 79.235110
F 7.190716 0.000000 101.060892
F 6.809745 0.000000 122.886676
F 8.714597 23.153257 13.757762
F 8.333627 23.153257 35.583544
F 7.952657 23.153257 57.409327
F 7.571686 23.153257 79.235110
F 7.190716 23.153257 101.060892
F 6.809745 23.153257 122.886676
F 8.714597 46.306515 13.757762
F 8.333627 46.306515 35.583544
F 7.952657 46.306515 57.409327
F 7.571686 46.306515 79.235110
F 7.190716 46.306515 101.060892
F 6.809745 46.306515 122.886676
F 35.445630 0.000000 14.224354
F 35.064659 0.000000 36.050136
F 34.683689 0.000000 57.875919
F 34.302718 0.000000 79.701702
F 33.921748 0.000000 101.527484
F 33.540777 0.000000 123.353267
F 35.445630 23.153257 14.224354
F 35.064659 23.153257 36.050136
F 34.683689 23.153257 57.875919
F 34.302718 23.153257 79.701702
F 33.921748 23.153257 101.527484
F 33.540777 23.153257 123.353267
F 35.445630 46.306515 14.224354
F 35.064659 46.306515 36.050136
F 34.683689 46.306515 57.875919
F 34.302718 46.306515 79.701702
F 33.921748 46.306515 101.527484
F 33.540777 46.306515 123.353267
F 17.624942 7.717751 13.913294
F 17.243972 7.717751 35.739076
F 16.863001 7.717751 57.564858
F 16.482031 7.717751 79.390642
F 16.101060 7.717751 101.216424
F 15.720090 7.717751 123.042207
F 17.624942 30.871008 13.913294
F 17.243972 30.871008 35.739076
F 16.863001 30.871008 57.564858
F 16.482031 30.871008 79.390642
F 16.101060 30.871008 101.216424
F 15.720090 30.871008 123.042207
F 17.624942 54.024266 13.913294
F 17.243972 54.024266 35.739076
F 16.863001 54.024266 57.564858
F 16.482031 54.024266 79.390642
F 16.101060 54.024266 101.216424
F 15.720090 54.024266 123.042207
F 44.355973 7.717751 14.379885
F 43.975003 7.717751 36.205668
F 43.594032 7.717751 58.031450
F 43.213062 7.717751 79.857233
F 42.832091 7.717751 101.683016
F 42.451121 7.717751 123.508799
F 44.355973 30.871008 14.379885
F 43.975003 30.871008 36.205668
F 43.594032 30.871008 58.031450
F 43.213062 30.871008 79.857233
F 42.832091 30.871008 101.683016
F 42.451121 30.871008 123.508799
F 44.355973 54.024266 14.379885
F 43.975003 54.024266 36.205668
F 43.594032 54.024266 58.031450
F 43.213062 54.024266 79.857233
F 42.832091 54.024266 101.683016
F 42.451121 54.024266 123.508799
F 17.624942 15.435503 13.913295
F 17.243972 15.435503 35.739077
F 16.863001 15.435503 57.564859
F 16.482031 15.435503 79.390643
F 16.101060 15.435503 101.216425
F 15.720090 15.435503 123.042208
F 17.624942 38.588761 13.913295
F 17.243972 38.588761 35.739077
F 16.863001 38.588761 57.564859
F 16.482031 38.588761 79.390643
F 16.101060 38.588761 101.216425
F 15.720090 38.588761 123.042208
F 17.624942 61.742018 13.913295
F 17.243972 61.742018 35.739077
F 16.863001 61.742018 57.564859
F 16.482031 61.742018 79.390643
F 16.101060 61.742018 101.216425
F 15.720090 61.742018 123.042208
F 44.355973 15.435503 14.379886
F 43.975003 15.435503 36.205669
F 43.594032 15.435503 58.031451
F 43.213062 15.435503 79.857234
F 42.832091 15.435503 101.683017
F 42.451121 15.435503 123.508800
F 44.355973 38.588761 14.379886
F 43.975003 38.588761 36.205669
F 43.594032 38.588761 58.031451
F 43.213062 38.588761 79.857234
F 42.832091 38.588761 101.683017
F 42.451121 38.588761 123.508800
F 44.355973 61.742018 14.379886
F 43.975003 61.742018 36.205669
F 43.594032 61.742018 58.031451
F 43.213062 61.742018 79.857234
F 42.832091 61.742018 101.683017
F 42.451121 61.742018 123.508800
F 17.624942 0.000001 13.913294
F 17.243972 0.000001 35.739076
F 16.863001 0.000001 57.564858
F 16.482031 0.000001 79.390642
F 16.101060 0.000001 101.216424
F 15.720090 0.000001 123.042207
F 17.624942 23.153259 13.913294
F 17.243972 23.153259 35.739076
F 16.863001 23.153259 57.564858
F 16.482031 23.153259 79.390642
F 16.101060 23.153259 101.216424
F 15.720090 23.153259 123.042207
F 17.624942 46.306516 13.913294
F 17.243972 46.306516 35.739076
F 16.863001 46.306516 57.564858
F 16.482031 46.306516 79.390642
F 16.101060 46.306516 101.216424
F 15.720090 46.306516 123.042207
F 44.355973 0.000001 14.379885
F 43.975003 0.000001 36.205668
F 43.594032 0.000001 58.031450
F 43.213062 0.000001 79.857233
F 42.832091 0.000001 101.683016
F 42.451121 0.000001 123.508799
F 44.355973 23.153259 14.379885
F 43.975003 23.153259 36.205668
F 43.594032 23.153259 58.031450
F 43.213062 23.153259 79.857233
F 42.832091 23.153259 101.683016
F 42.451121 23.153259 123.508799
F 44.355973 46.306516 14.379885
F 43.975003 46.306516 36.205668
F 43.594032 46.306516 58.031450
F 43.213062 46.306516 79.857233
F 42.832091 46.306516 101.683016
F 42.451121 46.306516 123.508799
F 26.535291 7.717750 14.068823
F 26.154320 7.717750 35.894606
F 25.773350 7.717750 57.720388
F 25.392379 7.717750 79.546171
F 25.011409 7.717750 101.371954
F 24.630439 7.717750 123.197737
F 26.535291 30.871007 14.068823
F 26.154320 30.871007 35.894606
F 25.773350 30.871007 57.720388
F 25.392379 30.871007 79.546171
F 25.011409 30.871007 101.371954
F 24.630439 30.871007 123.197737
F 26.535291 54.024265 14.068823
F 26.154320 54.024265 35.894606
F 25.773350 54.024265 57.720388
F 25.392379 54.024265 79.546171
F 25.011409 54.024265 101.371954
F 24.630439 54.024265 123.197737
F 51.742440 7.717750 101.838545
F 51.361470 7.717750 123.664329
F 51.742440 30.871007 101.838545
F 51.361470 30.871007 123.664329
F 51.742440 54.024265 101.838545
F 51.361470 54.024265 123.664329
F 26.535291 15.435502 14.068824
F 26.154320 15.435502 35.894607
F 25.773350 15.435502 57.720389
F 25.392379 15.435502 79.546172
F 25.011409 15.435502 101.371955
F 24.630439 15.435502 123.197738
F 26.535291 38.588760 14.068824
F 26.154320 38.588760 35.894607
F 25.773350 38.588760 57.720389
F 25.392379 38.588760 79.546172
F 25.011409 38.588760 101.371955
F 24.630439 38.588760 123.197738
F 26.535291 61.742017 14.068824
F 26.154320 61.742017 35.894607
F 25.773350 61.742017 57.720389
F 25.392379 61.742017 79.546172
F 25.011409 61.742017 101.371955
F 24.630439 61.742017 123.197738
F 51.742440 15.435502 101.838546
F 51.361470 15.435502 123.664330
F 51.742440 38.588760 101.838546
F 51.361470 38.588760 123.664330
F 51.742440 61.742017 101.838546
F 51.361470 61.742017 123.664330
F 26.535291 0.000000 14.068823
F 26.154320 0.000000 35.894606
F 25.773350 0.000000 57.720388
F 25.392379 0.000000 79.546171
F 25.011409 0.000000 101.371954
F 24.630439 0.000000 123.197737
F 26.535291 23.153258 14.068823
F 26.154320 23.153258 35.894606
F 25.773350 23.153258 57.720388
F 25.392379 23.153258 79.546171
F 25.011409 23.153258 101.371954
F 24.630439 23.153258 123.197737
F 26.535291 46.306515 14.068823
F 26.154320 46.306515 35.894606
F 25.773350 46.306515 57.720388
F 25.392379 46.306515 79.546171
F 25.011409 46.306515 101.371954
F 24.630439 46.306515 123.197737
F 51.742440 0.000000 101.838545
F 51.361470 0.000000 123.664329
F 51.742440 23.153258 101.838545
F 51.361470 23.153258 123.664329
F 51.742440 46.306515 101.838545
F 51.361470 46.306515 123.664329
F 1.968361 1.286291 17.278744
F 1.587391 1.286291 39.104527
F 1.206420 1.286291 60.930310
F 0.825450 1.286291 82.756092
F 0.444480 1.286291 104.581875
F 0.063509 1.286291 126.407658
F 1.968361 24.439548 17.278744
F 1.587391 24.439548 39.104527
F 1.206420 24.439548 60.930310
F 0.825450 24.439548 82.756092
F 0.444480 24.439548 104.581875
F 0.063509 24.439548 126.407658
F 1.968361 47.592806 17.278744
F 1.587391 47.592806 39.104527
F 1.206420 47.592806 60.930310
F 0.825450 47.592806 82.756092
F 0.444480 47.592806 104.581875
F 0.063509 47.592806 126.407658
F 28.699392 1.286291 17.745336
F 28.318422 1.286291 39.571119
F 27.937452 1.286291 61.396902
F 27.556481 1.286291 83.222684
F 27.175511 1.286291 105.048467
F 26.794540 1.286291 126.874250
F 28.699392 24.439548 17.745336
F 28.318422 24.439548 39.571119
F 27.937452 24.439548 61.396902
F 27.556481 24.439548 83.222684
F 27.175511 24.439548 105.048467
F 26.794540 24.439548 126.874250
F 28.699392 47.592806 17.745336
F 28.318422 47.592806 39.571119
F 27.937452 47.592806 61.396902
F 27.556481 47.592806 83.222684
F 27.175511 47.592806 105.048467
F 26.794540 47.592806 126.874250
F 1.968361 9.004040 17.278744
F 1.587391 9.004040 39.104526
F 1.206420 9.004040 60.930310
F 0.825450 9.004040 82.756092
F 0.444480 9.004040 104.581875
F 0.063509 9.004040 126.407658
F 1.968361 32.157298 17.278744
F 1.587391 32.157298 39.104526
F 1.206420 32.157298 60.930310
F 0.825450 32.157298 82.756092
F 0.444480 32.157298 104.581875
F 0.063509 32.157298 126.407658
F 1.968361 55.310555 17.278744
F 1.587391 55.310555 39.104526
F 1.206420 55.310555 60.930310
F 0.825450 55.310555 82.756092
F 0.444480 55.310555 104.581875
F 0.063509 55.310555 126.407658
F 28.699392 9.004040 17.745336
F 28.318422 9.004040 39.571118
F 27.937452 9.004040 61.396902
F 27.556481 9.004040 83.222684
F 27.175511 9.004040 105.048467
F 26.794540 9.004040 126.874250
F 28.699392 32.157298 17.745336
F 28.318422 32.157298 39.571118
F 27.937452 32.157298 61.396902
F 27.556481 32.157298 83.222684
F 27.175511 32.157298 105.048467
F 26.794540 32.157298 126.874250
F 28.699392 55.310555 17.745336
F 28.318422 55.310555 39.571118
F 27.937452 55.310555 61.396902
F 27.556481 55.310555 83.222684
F 27.175511 55.310555 105.048467
F 26.794540 55.310555 126.874250
F 1.968361 16.721795 17.278745
F 1.587391 16.721795 39.104527
F 1.206420 16.721795 60.930311
F 0.825450 16.721795 82.756093
F 0.444480 16.721795 104.581875
F 0.063509 16.721795 126.407659
F 1.968361 39.875053 17.278745
F 1.587391 39.875053 39.104527
F 1.206420 39.875053 60.930311
F 0.825450 39.875053 82.756093
F 0.444480 39.875053 104.581875
F 0.063509 39.875053 126.407659
F 1.968361 63.028310 17.278745
F 1.587391 63.028310 39.104527
F 1.206420 63.028310 60.930311
F 0.825450 63.028310 82.756093
F 0.444480 63.028310 104.581875
F 0.063509 63.028310 126.407659
F 28.699392 16.721795 17.745337
F 28.318422 16.721795 39.571119
F 27.937452 16.721795 61.396903
F 27.556481 16.721795 83.222685
F 27.175511 16.721795 105.048467
F 26.794540 16.721795 126.874251
F 28.699392 39.875053 17.745337
F 28.318422 39.875053 39.571119
F 27.937452 39.875053 61.396903
F 27.556481 39.875053 83.222685
F 27.175511 39.875053 105.048467
F 26.794540 39.875053 126.874251
F 28.699392 63.028310 17.745337
F 28.318422 63.028310 39.571119
F 27.937452 63.028310 61.396903
F 27.556481 63.028310 83.222685
F 27.175511 63.028310 105.048467
F 26.794540 63.028310 126.874251
F 10.878701 1.286291 17.434275
F 10.497731 1.286291 39.260058
F 10.116760 1.286291 61.085840
F 9.735790 1.286291 82.911623
F 9.354819 1.286291 104.737406
F 8.973849 1.286291 126.563188
F 10.878701 24.439548 17.434275
F 10.497731 24.439548 39.260058
F 10.116760 24.439548 61.085840
F 9.735790 24.439548 82.911623
F 9.354819 24.439548 104.737406
F 8.973849 24.439548 126.563188
F 10.878701 47.592806 17.434275
F 10.497731 47.592806 39.260058
F 10.116760 47.592806 61.085840
F 9.735790 47.592806 82.911623
F 9.354819 47.592806 104.737406
F 8.973849 47.592806 126.563188
F 37.609732 1.286291 17.900867
F 37.228762 1.286291 39.726650
F 36.847791 1.286291 61.552432
F 36.466821 1.286291 83.378215
F 36.085850 1.286291 105.203998
F 35.704880 1.286291 127.029780
F 37.609732 24.439548 17.900867
F 37.228762 24.439548 39.726650
F 36.847791 24.439548 61.552432
F 36.466821 24.439548 83.378215
F 36.085850 24.439548 105.203998
F 35.704880 24.439548 127.029780
F 37.609732 47.592806 17.900867
F 37.228762 47.592806 39.726650
F 36.847791 47.592806 61.552432
F 36.466821 47.592806 83.378215
F 36.085850 47.592806 105.203998
F 35.704880 47.592806 127.029780
F 10.878701 9.004040 17.434275
F 10.497731 9.004040 39.260058
F 10.116760 9.004040 61.085840
F 9.735790 9.004040 82.911623
F 9.354819 9.004040 104.737406
F 8.973849 9.004040 126.563188
F 10.878701 32.157298 17.434275
F 10.497731 32.157298 39.260058
F 10.116760 32.157298 61.085840
F 9.735790 32.157298 82.911623
F 9.354819 32.157298 104.737406
F 8.973849 32.157298 126.563188
F 10.878701 55.310555 17.434275
F 10.497731 55.310555 39.260058
F 10.116760 55.310555 61.085840
F 9.735790 55.310555 82.911623
F 9.354819 55.310555 104.737406
F 8.973849 55.310555 126.563188
F 37.609732 9.004040 17.900867
F 37.228762 9.004040 39.726650
F 36.847791 9.004040 61.552432
F 36.466821 9.004040 83.378215
F 36.085850 9.004040 105.203998
F 35.704880 9.004040 127.029780
F 37.609732 32.157298 17.900867
F 37.228762 32.157298 39.726650
F 36.847791 32.157298 61.552432
F 36.466821 32.157298 83.378215
F 36.085850 32.157298 105.203998
F 35.704880 32.157298 127.029780
F 37.609732 55.310555 17.900867
F 37.228762 55.310555 39.726650
F 36.847791 55.310555 61.552432
F 36.466821 55.310555 83.378215
F 36.085850 55.310555 105.203998
F 35.704880 55.310555 127.029780
F 10.878701 16.721795 17.434276
F 10.497731 16.721795 39.260058
F 10.116760 16.721795 61.085841
F 9.735790 16.721795 82.911624
F 9.354819 16.721795 104.737407
F 8.973849 16.721795 126.563189
F 10.878701 39.875053 17.434276
F 10.497731 39.875053 39.260058
F 10.116760 39.875053 61.085841
F 9.735790 39.875053 82.911624
F 9.354819 39.875053 104.737407
F 8.973849 39.875053 126.563189
F 10.878701 63.028310 17.434276
F 10.497731 63.028310 39.260058
F 10.116760 63.028310 61.085841
F 9.735790 63.028310 82.911624
F 9.354819 63.028310 104.737407
F 8.973849 63.028310 126.563189
F 37.609732 16.721795 17.900868
F 37.228762 16.721795 39.726650
F 36.847791 16.721795 61.552433
F 36.466821 16.721795 83.378216
F 36.085850 16.721795 105.203999
F 35.704880 16.721795 127.029781
F 37.609732 39.875053 17.900868
F 37.228762 39.875053 39.726650
F 36.847791 39.875053 61.552433
F 36.466821 39.875053 83.378216
F 36.085850 39.875053 105.203999
F 35.704880 39.875053 127.029781
F 37.609732 63.028310 17.900868
F 37.228762 63.028310 39.726650
F 36.847791 63.028310 61.552433
F 36.466821 63.028310 83.378216
F 36.085850 63.028310 105.203999
F 35.704880 63.028310 127.029781
F 19.789047 1.286290 17.589806
F 19.408076 1.286290 39.415590
F 19.027106 1.286290 61.241372
F 18.646135 1.286290 83.067154
F 18.265165 1.286290 104.892938
F 17.884194 1.286290 126.718720
F 19.789047 24.439547 17.589806
F 19.408076 24.439547 39.415590
F 19.027106 24.439547 61.241372
F 18.646135 24.439547 83.067154
F 18.265165 24.439547 104.892938
F 17.884194 24.439547 126.718720
F 19.789047 47.592805 17.589806
F 19.408076 47.592805 39.415590
F 19.027106 47.592805 61.241372
F 18.646135 47.592805 83.067154
F 18.265165 47.592805 104.892938
F 17.884194 47.592805 126.718720
F 46.520079 1.286290 18.056398
F 46.139108 1.286290 39.882182
F 45.758138 1.286290 61.707964
F 45.377168 1.286290 83.533746
F 44.996197 1.286290 105.359530
F 44.615227 1.286290 127.185312
F 46.520079 24.439547 18.056398
F 46.139108 24.439547 39.882182
F 45.758138 24.439547 61.707964
F 45.377168 24.439547 83.533746
F 44.996197 24.439547 105.359530
F 44.615227 24.439547 127.185312
F 46.520079 47.592805 18.056398
F 46.139108 47.592805 39.882182
F 45.758138 47.592805 61.707964
F 45.377168 47.592805 83.533746
F 44.996197 47.592805 105.359530
F 44.615227 47.592805 127.185312
F 19.789047 9.004039 17.589806
F 19.408076 9.004039 39.415590
F 19.027106 9.004039 61.241372
F 18.646135 9.004039 83.067154
F 18.265165 9.004039 104.892938
F 17.884194 9.004039 126.718720
F 19.789047 32.157297 17.589806
F 19.408076 32.157297 39.415590
F 19.027106 32.157297 61.241372
F 18.646135 32.157297 83.067154
F 18.265165 32.157297 104.892938
F 17.884194 32.157297 126.718720
F 19.789047 55.310554 17.589806
F 19.408076 55.310554 39.415590
F 19.027106 55.310554 61.241372
F 18.646135 55.310554 83.067154
F 18.265165 55.310554 104.892938
F 17.884194 55.310554 126.718720
F 46.520079 9.004039 18.056398
F 46.139108 9.004039 39.882182
F 45.758138 9.004039 61.707964
F 45.377168 9.004039 83.533746
F 44.996197 9.004039 105.359530
F 44.615227 9.004039 127.185312
F 46.520079 32.157297 18.056398
F 46.139108 32.157297 39.882182
F 45.758138 32.157297 61.707964
F 45.377168 32.157297 83.533746
F 44.996197 32.157297 105.359530
F 44.615227 32.157297 127.185312
F 46.520079 55.310554 18.056398
F 46.139108 55.310554 39.882182
F 45.758138 55.310554 61.707964
F 45.377168 55.310554 83.533746
F 44.996197 55.310554 105.359530
F 44.615227 55.310554 127.185312
F 19.789047 16.721795 17.589807
F 19.408076 16.721795 39.415590
F 19.027106 16.721795 61.241373
F 18.646135 16.721795 83.067155
F 18.265165 16.721795 104.892939
F 17.884194 16.721795 126.718721
F 19.789047 39.875052 17.589807
F 19.408076 39.875052 39.415590
F 19.027106 39.875052 61.241373
F 18.646135 39.875052 83.067155
F 18.265165 39.875052 104.892939
F 17.884194 39.875052 126.718721
F 19.789047 63.028310 17.589807
F 19.408076 63.028310 39.415590
F 19.027106 63.028310 61.241373
F 18.646135 63.028310 83.067155
F 18.265165 63.028310 104.892939
F 17.884194 63.028310 126.718721
F 46.520079 16.721795 18.056399
F 46.139108 16.721795 39.882182
F 45.758138 16.721795 61.707965
F 45.377167 16.721795 83.533747
F 44.996197 16.721795 105.359531
F 44.615227 16.721795 127.185313
F 46.520079 39.875052 18.056399
F 46.139108 39.875052 39.882182
F 45.758138 39.875052 61.707965
F 45.377167 39.875052 83.533747
F 44.996197 39.875052 105.359531
F 44.615227 39.875052 127.185313
F 46.520079 63.028310 18.056399
F 46.139108 63.028310 39.882182
F 45.758138 63.028310 61.707965
F 45.377167 63.028310 83.533747
F 44.996197 63.028310 105.359531
F 44.615227 63.028310 127.185313
F 1.904852 3.858875 20.916375
F 1.523882 3.858875 42.742157
F 1.142911 3.858875 64.567940
F 0.761941 3.858875 86.393723
F 0.380970 3.858875 108.219505
F 0.000000 3.858875 130.045288
F 1.904852 27.012132 20.916375
F 1.523882 27.012132 42.742157
F 1.142911 27.012132 64.567940
F 0.761941 27.012132 86.393723
F 0.380970 27.012132 108.219505
F 0.000000 27.012132 130.045288
F 1.904852 50.165390 20.916375
F 1.523882 50.165390 42.742157
F 1.142911 50.165390 64.567940
F 0.761941 50.165390 86.393723
F 0.380970 50.165390 108.219505
F 0.000000 50.165390 130.045288
F 28.635883 3.858875 21.382967
F 28.254913 3.858875 43.208749
F 27.873942 3.858875 65.034532
F 27.492972 3.858875 86.860315
F 27.112002 3.858875 108.686097
F 26.731031 3.858875 130.511880
F 28.635883 27.012132 21.382967
F 28.254913 27.012132 43.208749
F 27.873942 27.012132 65.034532
F 27.492972 27.012132 86.860315
F 27.112002 27.012132 108.686097
F 26.731031 27.012132 130.511880
F 28.635883 50.165390 21.382967
F 28.254913 50.165390 43.208749
F 27.873942 50.165390 65.034532
F 27.492972 50.165390 86.860315
F 27.112002 50.165390 108.686097
F 26.731031 50.165390 130.511880
F 1.904852 11.576625 20.916375
F 1.523882 11.576625 42.742157
F 1.142911 11.576625 64.567940
F 0.761941 11.576625 86.393723
F 0.380970 11.576625 108.219505
F 0.000000 11.576625 130.045288
F 1.904852 34.729882 20.916375
F 1.523882 34.729882 42.742157
F 1.142911 34.729882 64.567940
F 0.761941 34.729882 86.393723
F 0.380970 34.729882 108.219505
F 0.000000 34.729882 130.045288
F 1.904852 57.883140 20.916375
F 1.523882 57.883140 42.742157
F 1.142911 57.883140 64.567940
F 0.761941 57.883140 86.393723
F 0.380970 57.883140 108.219505
F 0.000000 57.883140 130.045288
F 28.635883 11.576625 21.382967
F 28.254913 11.576625 43.208749
F 27.873942 11.576625 65.034532
F 27.492972 11.576625 86.860315
F 27.112002 11.576625 108.686097
F 26.731031 11.576625 130.511880
F 28.635883 34.729882 21.382967
F 28.254913 34.729882 43.208749
F 27.873942 34.729882 65.034532
F 27.492972 34.729882 86.860315
F 27.112002 34.729882 108.686097
F 26.731031 34.729882 130.511880
F 28.635883 57.883140 21.382967
F 28.254913 57.883140 43.208749
F 27.873942 57.883140 65.034532
F 27.492972 57.883140 86.860315
F 27.112002 57.883140 108.686097
F 26.731031 57.883140 130.511880
F 1.904852 19.294380 20.916375
F 1.523882 19.294380 42.742158
F 1.142911 19.294380 64.567940
F 0.761941 19.294380 86.393724
F 0.380970 19.294380 108.219506
F 0.000000 19.294380 130.045288
F 1.904852 42.447638 20.916375
F 1.523882 42.447638 42.742158
F 1.142911 42.447638 64.567940
F 0.761941 42.447638 86.393724
F 0.380970 42.447638 108.219506
F 0.000000 42.447638 130.045288
F 1.904852 65.600895 20.916375
F 1.523882 65.600895 42.742158
F 1.142911 65.600895 64.567940
F 0.761941 65.600895 86.393724
F 0.380970 65.600895 108.219506
F 0.000000 65.600895 130.045288
F 28.635883 19.294380 21.382967
F 28.254913 19.294380 43.208750
F 27.873942 19.294380 65.034532
F 27.492972 19.294380 86.860316
F 27.112002 19.294380 108.686098
F 26.731031 19.294380 130.511880
F 28.635883 42.447638 21.382967
F 28.254913 42.447638 43.208750
F 27.873942 42.447638 65.034532
F 27.492972 42.447638 86.860316
F 27.112002 42.447638 108.686098
F 26.731031 42.447638 130.511880
F 28.635883 65.600895 21.382967
F 28.254913 65.600895 43.208750
F 27.873942 65.600895 65.034532
F 27.492972 65.600895 86.860316
F 27.112002 65.600895 108.686098
F 26.731031 65.600895 130.511880
F 10.815190 3.858875 21.071905
F 10.434220 3.858875 42.897689
F 10.053249 3.858875 64.723471
F 9.672279 3.858875 86.549253
F 9.291308 3.858875 108.375037
F 8.910338 3.858875 130.200819
F 10.815190 27.012133 21.071905
F 10.434220 27.012133 42.897689
F 10.053249 27.012133 64.723471
F 9.672279 27.012133 86.549253
F 9.291308 27.012133 108.375037
F 8.910338 27.012133 130.200819
F 10.815190 50.165390 21.071905
F 10.434220 50.165390 42.897689
F 10.053249 50.165390 64.723471
F 9.672279 50.165390 86.549253
F 9.291308 50.165390 108.375037
F 8.910338 50.165390 130.200819
F 37.546222 3.858875 21.538497
F 37.165252 3.858875 43.364281
F 36.784281 3.858875 65.190063
F 36.403311 3.858875 87.015845
F 36.022340 3.858875 108.841629
F 35.641370 3.858875 130.667411
F 37.546222 27.012133 21.538497
F 37.165252 27.012133 43.364281
F 36.784281 27.012133 65.190063
F 36.403311 27.012133 87.015845
F 36.022340 27.012133 108.841629
F 35.641370 27.012133 130.667411
F 37.546222 50.165390 21.538497
F 37.165252 50.165390 43.364281
F 36.784281 50.165390 65.190063
F 36.403311 50.165390 87.015845
F 36.022340 50.165390 108.841629
F 35.641370 50.165390 130.667411
F 10.815190 11.576625 21.071905
F 10.434220 11.576625 42.897689
F 10.053249 11.576625 64.723471
F 9.672279 11.576625 86.549253
F 9.291308 11.576625 108.375037
F 8.910338 11.576625 130.200819
F 10.815190 34.729883 21.071905
F 10.434220 34.729883 42.897689
F 10.053249 34.729883 64.723471
F 9.672279 34.729883 86.549253
F 9.291308 34.729883 108.375037
F 8.910338 34.729883 130.200819
F 10.815190 57.883140 21.071905
F 10.434220 57.883140 42.897689
F 10.053249 57.883140 64.723471
F 9.672279 57.883140 86.549253
F 9.291308 57.883140 108.375037
F 8.910338 57.883140 130.200819
F 37.546222 11.576625 21.538497
F 37.165252 11.576625 43.364281
F 36.784281 11.576625 65.190063
F 36.403311 11.576625 87.015845
F 36.022340 11.576625 108.841629
F 35.641370 11.576625 130.667411
F 37.546222 34.729883 21.538497
F 37.165252 34.729883 43.364281
F 36.784281 34.729883 65.190063
F 36.403311 34.729883 87.015845
F 36.022340 34.729883 108.841629
F 35.641370 34.729883 130.667411
F 37.546222 57.883140 21.538497
F 37.165252 57.883140 43.364281
F 36.784281 57.883140 65.190063
F 36.403311 57.883140 87.015845
F 36.022340 57.883140 108.841629
F 35.641370 57.883140 130.667411
F 10.815190 19.294380 21.071906
F 10.434220 19.294380 42.897689
F 10.053249 19.294380 64.723472
F 9.672279 19.294380 86.549254
F 9.291308 19.294380 108.375037
F 8.910338 19.294380 130.200820
F 10.815190 42.447638 21.071906
F 10.434220 42.447638 42.897689
F 10.053249 42.447638 64.723472
F 9.672279 42.447638 86.549254
F 9.291308 42.447638 108.375037
F 8.910338 42.447638 130.200820
F 10.815190 65.600896 21.071906
F 10.434220 65.600896 42.897689
F 10.053249 65.600896 64.723472
F 9.672279 65.600896 86.549254
F 9.291308 65.600896 108.375037
F 8.910338 65.600896 130.200820
F 37.546222 19.294380 21.538498
F 37.165252 19.294380 43.364281
F 36.784281 19.294380 65.190064
F 36.403311 19.294380 87.015846
F 36.022340 19.294380 108.841629
F 35.641370 19.294380 130.667412
F 37.546222 42.447638 21.538498
F 37.165252 42.447638 43.364281
F 36.784281 42.447638 65.190064
F 36.403311 42.447638 87.015846
F 36.022340 42.447638 108.841629
F 35.641370 42.447638 130.667412
F 37.546222 65.600896 21.538498
F 37.165252 65.600896 43.364281
F 36.784281 65.600896 65.190064
F 36.403311 65.600896 87.015846
F 36.022340 65.600896 108.841629
F 35.641370 65.600896 130.667412
F 19.725539 3.858876 21.227437
F 19.344568 3.858876 43.053220
F 18.963598 3.858876 64.879003
F 18.582627 3.858876 86.704785
F 18.201657 3.858876 108.530568
F 17.820686 3.858876 130.356351
F 19.725539 27.012134 21.227437
F 19.344568 27.012134 43.053220
F 18.963598 27.012134 64.879003
F 18.582627 27.012134 86.704785
F 18.201657 27.012134 108.530568
F 17.820686 27.012134 130.356351
F 19.725539 50.165391 21.227437
F 19.344568 50.165391 43.053220
F 18.963598 50.165391 64.879003
F 18.582627 50.165391 86.704785
F 18.201657 50.165391 108.530568
F 17.820686 50.165391 130.356351
F 46.456570 3.858876 21.694029
F 46.075599 3.858876 43.519812
F 45.694629 3.858876 65.345595
F 45.313658 3.858876 87.171377
F 44.932688 3.858876 108.997160
F 44.551718 3.858876 130.822943
F 46.456570 27.012134 21.694029
F 46.075599 27.012134 43.519812
F 45.694629 27.012134 65.345595
F 45.313658 27.012134 87.171377
F 44.932688 27.012134 108.997160
F 44.551718 27.012134 130.822943
F 46.456570 50.165391 21.694029
F 46.075599 50.165391 43.519812
F 45.694629 50.165391 65.345595
F 45.313658 50.165391 87.171377
F 44.932688 50.165391 108.997160
F 44.551718 50.165391 130.822943
F 19.725539 11.576626 21.227437
F 19.344568 11.576626 43.053220
F 18.963598 11.576626 64.879003
F 18.582627 11.576626 86.704786
F 18.201657 11.576626 108.530568
F 17.820686 11.576626 130.356351
F 19.725539 34.729884 21.227437
F 19.344568 34.729884 43.053220
F 18.963598 34.729884 64.879003
F 18.582627 34.729884 86.704786
F 18.201657 34.729884 108.530568
F 17.820686 34.729884 130.356351
F 19.725539 57.883141 21.227437
F 19.344568 57.883141 43.053220
F 18.963598 57.883141 64.879003
F 18.582627 57.883141 86.704786
F 18.201657 57.883141 108.530568
F 17.820686 57.883141 130.356351
F 46.456570 11.576626 21.694029
F 46.075599 11.576626 43.519812
F 45.694629 11.576626 65.345595
F 45.313658 11.576626 87.171378
F 44.932688 11.576626 108.997160
F 44.551718 11.576626 130.822943
F 46.456570 34.729884 21.694029
F 46.075599 34.729884 43.519812
F 45.694629 34.729884 65.345595
F 45.313658 34.729884 87.171378
F 44.932688 34.729884 108.997160
F 44.551718 34.729884 130.822943
F 46.456570 57.883141 21.694029
F 46.075599 57.883141 43.519812
F 45.694629 57.883141 65.345595
F 45.313658 57.883141 87.171378
F 44.932688 57.883141 108.997160
F 44.551718 57.883141 130.822943
F 19.725539 19.294382 21.227438
F 19.344568 19.294382 43.053220
F 18.963598 19.294382 64.879004
F 18.582627 19.294382 86.704786
F 18.201657 19.294382 108.530568
F 17.820686 19.294382 130.356352
F 19.725539 42.447639 21.227438
F 19.344568 42.447639 43.053220
F 18.963598 42.447639 64.879004
F 18.582627 42.447639 86.704786
F 18.201657 42.447639 108.530568
F 17.820686 42.447639 130.356352
F 19.725539 65.600897 21.227438
F 19.344568 65.600897 43.053220
F 18.963598 65.600897 64.879004
F 18.582627 65.600897 86.704786
F 18.201657 65.600897 108.530568
F 17.820686 65.600897 130.356352
F 46.456570 19.294382 21.694030
F 46.075599 19.294382 43.519812
F 45.694629 19.294382 65.345596
F 45.313658 19.294382 87.171378
F 44.932688 19.294382 108.997160
F 44.551717 19.294382 130.822944
F 46.456570 42.447639 21.694030
F 46.075599 42.447639 43.519812
F 45.694629 42.447639 65.345596
F 45.313658 42.447639 87.171378
F 44.932688 42.447639 108.997160
F 44.551717 42.447639 130.822944
F 46.456570 65.600897 21.694030
F 46.075599 65.600897 43.519812
F 45.694629 65.600897 65.345596
F 45.313658 65.600897 87.171378
F 44.932688 65.600897 108.997160
F 44.551717 65.600897 130.822944
F 1.952486 3.858875 18.188154
F 1.571515 3.858875 40.013936
F 1.190545 3.858875 61.839718
F 0.809574 3.858875 83.665502
F 0.428604 3.858875 105.491284
F 0.047633 3.858875 127.317067
F 1.952486 27.012133 18.188154
F 1.571515 27.012133 40.013936
F 1.190545 27.012133 61.839718
F 0.809574 27.012133 83.665502
F 0.428604 27.012133 105.491284
F 0.047633 27.012133 127.317067
F 1.952486 50.165390 18.188154
F 1.571515 50.165390 40.013936
F 1.190545 50.165390 61.839718
F 0.809574 50.165390 83.665502
F 0.428604 50.165390 105.491284
F 0.047633 50.165390 127.317067
F 28.683517 3.858875 18.654745
F 28.302546 3.858875 40.480528
F 27.921576 3.858875 62.306310
F 27.540605 3.858875 84.132093
F 27.159635 3.858875 105.957876
F 26.778664 3.858875 127.783659
F 28.683517 27.012133 18.654745
F 28.302546 27.012133 40.480528
F 27.921576 27.012133 62.306310
F 27.540605 27.012133 84.132093
F 27.159635 27.012133 105.957876
F 26.778664 27.012133 127.783659
F 28.683517 50.165390 18.654745
F 28.302546 50.165390 40.480528
F 27.921576 50.165390 62.306310
F 27.540605 50.165390 84.132093
F 27.159635 50.165390 105.957876
F 26.778664 50.165390 127.783659
F 1.952486 11.576625 18.188153
F 1.571515 11.576625 40.013936
F 1.190545 11.576625 61.839718
F 0.809574 11.576625 83.665502
F 0.428604 11.576625 105.491284
F 0.047633 11.576625 127.317066
F 1.952486 34.729883 18.188153
F 1.571515 34.729883 40.013936
F 1.190545 34.729883 61.839718
F 0.809574 34.729883 83.665502
F 0.428604 34.729883 105.491284
F 0.047633 34.729883 127.317066
F 1.952486 57.883140 18.188153
F 1.571515 57.883140 40.013936
F 1.190545 57.883140 61.839718
F 0.809574 57.883140 83.665502
F 0.428604 57.883140 105.491284
F 0.047633 57.883140 127.317066
F 28.683517 11.576625 18.654744
F 28.302546 11.576625 40.480528
F 27.921576 11.576625 62.306310
F 27.540605 11.576625 84.132093
F 27.159635 11.576625 105.957876
F 26.778664 11.576625 127.783658
F 28.683517 34.729883 18.654744
F 28.302546 34.729883 40.480528
F 27.921576 34.729883 62.306310
F 27.540605 34.729883 84.132093
F 27.159635 34.729883 105.957876
F 26.778664 34.729883 127.783658
F 28.683517 57.883140 18.654744
F 28.302546 57.883140 40.480528
F 27.921576 57.883140 62.306310
F 27.540605 57.883140 84.132093
F 27.159635 57.883140 105.957876
F 26.778664 57.883140 127.783658
F 1.952486 19.294381 18.188153
F 1.571515 19.294381 40.013935
F 1.190545 19.294381 61.839718
F 0.809574 19.294381 83.665501
F 0.428604 19.294381 105.491283
F 0.047633 19.294381 127.317066
F 1.952486 42.447638 18.188153
F 1.571515 42.447638 40.013935
F 1.190545 42.447638 61.839718
F 0.809574 42.447638 83.665501
F 0.428604 42.447638 105.491283
F 0.047633 42.447638 127.317066
F 1.952486 65.600896 18.188153
F 1.571515 65.600896 40.013935
F 1.190545 65.600896 61.839718
F 0.809574 65.600896 83.665501
F 0.428604 65.600896 105.491283
F 0.047633 65.600896 127.317066
F 28.683517 19.294381 18.654744
F 28.302546 19.294381 40.480527
F 27.921576 19.294381 62.306310
F 27.540605 19.294381 84.132092
F 27.159635 19.294381 105.957875
F 26.778664 19.294381 127.783658
F 28.683517 42.447638 18.654744
F 28.302546 42.447638 40.480527
F 27.921576 42.447638 62.306310
F 27.540605 42.447638 84.132092
F 27.159635 42.447638 105.957875
F 26.778664 42.447638 127.783658
F 28.683517 65.600896 18.654744
F 28.302546 65.600896 40.480527
F 27.921576 65.600896 62.306310
F 27.540605 65.600896 84.132092
F 27.159635 65.600896 105.957875
F 26.778664 65.600896 127.783658
F 10.862824 3.858875 18.343683
F 10.481854 3.858875 40.169466
F 10.100883 3.858875 61.995249
F 9.719913 3.858875 83.821032
F 9.338942 3.858875 105.646814
F 8.957972 3.858875 127.472597
F 10.862824 27.012133 18.343683
F 10.481854 27.012133 40.169466
F 10.100883 27.012133 61.995249
F 9.719913 27.012133 83.821032
F 9.338942 27.012133 105.646814
F 8.957972 27.012133 127.472597
F 10.862824 50.165390 18.343683
F 10.481854 50.165390 40.169466
F 10.100883 50.165390 61.995249
F 9.719913 50.165390 83.821032
F 9.338942 50.165390 105.646814
F 8.957972 50.165390 127.472597
F 37.593856 3.858875 18.810275
F 37.212886 3.858875 40.636058
F 36.831915 3.858875 62.461841
F 36.450945 3.858875 84.287624
F 36.069975 3.858875 106.113406
F 35.689004 3.858875 127.939189
F 37.593856 27.012133 18.810275
F 37.212886 27.012133 40.636058
F 36.831915 27.012133 62.461841
F 36.450945 27.012133 84.287624
F 36.069975 27.012133 106.113406
F 35.689004 27.012133 127.939189
F 37.593856 50.165390 18.810275
F 37.212886 50.165390 40.636058
F 36.831915 50.165390 62.461841
F 36.450945 50.165390 84.287624
F 36.069975 50.165390 106.113406
F 35.689004 50.165390 127.939189
F 10.862824 11.576625 18.343683
F 10.481854 11.576625 40.169466
F 10.100883 11.576625 61.995249
F 9.719913 11.576625 83.821031
F 9.338942 11.576625 105.646814
F 8.957972 11.576625 127.472597
F 10.862824 34.729883 18.343683
F 10.481854 34.729883 40.169466
F 10.100883 34.729883 61.995249
F 9.719913 34.729883 83.821031
F 9.338942 34.729883 105.646814
F 8.957972 34.729883 127.472597
F 10.862824 57.883140 18.343683
F 10.481854 57.883140 40.169466
F 10.100883 57.883140 61.995249
F 9.719913 57.883140 83.821031
F 9.338942 57.883140 105.646814
F 8.957972 57.883140 127.472597
F 37.593856 11.576625 18.810275
F 37.212886 11.576625 40.636058
F 36.831915 11.576625 62.461841
F 36.450945 11.576625 84.287623
F 36.069975 11.576625 106.113406
F 35.689004 11.576625 127.939189
F 37.593856 34.729883 18.810275
F 37.212886 34.729883 40.636058
F 36.831915 34.729883 62.461841
F 36.450945 34.729883 84.287623
F 36.069975 34.729883 106.113406
F 35.689004 34.729883 127.939189
F 37.593856 57.883140 18.810275
F 37.212886 57.883140 40.636058
F 36.831915 57.883140 62.461841
F 36.450945 57.883140 84.287623
F 36.069975 57.883140 106.113406
F 35.689004 57.883140 127.939189
F 10.862824 19.294381 18.343683
F 10.481854 19.294381 40.169465
F 10.100883 19.294381 61.995249
F 9.719913 19.294381 83.821031
F 9.338942 19.294381 105.646813
F 8.957972 19.294381 127.472597
F 10.862824 42.447638 18.343683
F 10.481854 42.447638 40.169465
F 10.100883 42.447638 61.995249
F 9.719913 42.447638 83.821031
F 9.338942 42.447638 105.646813
F 8.957972 42.447638 127.472597
F 10.862824 65.600896 18.343683
F 10.481854 65.600896 40.169465
F 10.100883 65.600896 61.995249
F 9.719913 65.600896 83.821031
F 9.338942 65.600896 105.646813
F 8.957972 65.600896 127.472597
F 37.593856 19.294381 18.810275
F 37.212886 19.294381 40.636057
F 36.831915 19.294381 62.461841
F 36.450945 19.294381 84.287623
F 36.069975 19.294381 106.113405
F 35.689004 19.294381 127.939189
F 37.593856 42.447638 18.810275
F 37.212886 42.447638 40.636057
F 36.831915 42.447638 62.461841
F 36.450945 42.447638 84.287623
F 36.069975 42.447638 106.113405
F 35.689004 42.447638 127.939189
F 37.593856 65.600896 18.810275
F 37.212886 65.600896 40.636057
F 36.831915 65.600896 62.461841
F 36.450945 65.600896 84.287623
F 36.069975 65.600896 106.113405
F 35.689004 65.600896 127.939189
F 19.773172 3.858876 18.499213
F 19.392202 3.858876 40.324996
F 19.011231 3.858876 62.150778
F 18.630261 3.858876 83.976562
F 18.249290 3.858876 105.802344
F 17.868320 3.858876 127.628126
F 19.773172 27.012133 18.499213
F 19.392202 27.012133 40.324996
F 19.011231 27.012133 62.150778
F 18.630261 27.012133 83.976562
F 18.249290 27.012133 105.802344
F 17.868320 27.012133 127.628126
F 19.773172 50.165391 18.499213
F 19.392202 50.165391 40.324996
F 19.011231 50.165391 62.150778
F 18.630261 50.165391 83.976562
F 18.249290 50.165391 105.802344
F 17.868320 50.165391 127.628126
F 46.504203 3.858876 18.965805
F 46.123233 3.858876 40.791588
F 45.742262 3.858876 62.617370
F 45.361292 3.858876 84.443154
F 44.980321 3.858876 106.268936
F 44.599351 3.858876 128.094718
F 46.504203 27.012133 18.965805
F 46.123233 27.012133 40.791588
F 45.742262 27.012133 62.617370
F 45.361292 27.012133 84.443154
F 44.980321 27.012133 106.268936
F 44.599351 27.012133 128.094718
F 46.504203 50.165391 18.965805
F 46.123233 50.165391 40.791588
F 45.742262 50.165391 62.617370
F 45.361292 50.165391 84.443154
F 44.980321 50.165391 106.268936
F 44.599351 50.165391 128.094718
F 19.773172 11.576626 18.499213
F 19.392202 11.576626 40.324996
F 19.011231 11.576626 62.150778
F 18.630261 11.576626 83.976561
F 18.249290 11.576626 105.802344
F 17.868320 11.576626 127.628126
F 19.773172 34.729883 18.499213
F 19.392202 34.729883 40.324996
F 19.011231 34.729883 62.150778
F 18.630261 34.729883 83.976561
F 18.249290 34.729883 105.802344
F 17.868320 34.729883 127.628126
F 19.773172 57.883141 18.499213
F 19.392202 57.883141 40.324996
F 19.011231 57.883141 62.150778
F 18.630261 57.883141 83.976561
F 18.249290 57.883141 105.802344
F 17.868320 57.883141 127.628126
F 46.504203 11.576626 18.965805
F 46.123233 11.576626 40.791588
F 45.742262 11.576626 62.617370
F 45.361292 11.576626 84.443153
F 44.980321 11.576626 106.268936
F 44.599351 11.576626 128.094718
F 46.504203 34.729883 18.965805
F 46.123233 34.729883 40.791588
F 45.742262 34.729883 62.617370
F 45.361292 34.729883 84.443153
F 44.980321 34.729883 106.268936
F 44.599351 34.729883 128.094718
F 46.504203 57.883141 18.965805
F 46.123233 57.883141 40.791588
F 45.742262 57.883141 62.617370
F 45.361292 57.883141 84.443153
F 44.980321 57.883141 106.268936
F 44.599351 57.883141 128.094718
F 19.773172 19.294381 18.499213
F 19.392202 19.294381 40.324995
F 19.011231 19.294381 62.150778
F 18.630261 19.294381 83.976561
F 18.249290 19.294381 105.802343
F 17.868320 19.294381 127.628126
F 19.773172 42.447639 18.499213
F 19.392202 42.447639 40.324995
F 19.011231 42.447639 62.150778
F 18.630261 42.447639 83.976561
F 18.249290 42.447639 105.802343
F 17.868320 42.447639 127.628126
F 19.773172 65.600896 18.499213
F 19.392202 65.600896 40.324995
F 19.011231 65.600896 62.150778
F 18.630261 65.600896 83.976561
F 18.249290 65.600896 105.802343
F 17.868320 65.600896 127.628126
F 46.504203 19.294381 18.965805
F 46.123233 19.294381 40.791587
F 45.742262 19.294381 62.617370
F 45.361292 19.294381 84.443153
F 44.980321 19.294381 106.268935
F 44.599351 19.294381 128.094718
F 46.504203 42.447639 18.965805
F 46.123233 42.447639 40.791587
F 45.742262 42.447639 62.617370
F 45.361292 42.447639 84.443153
F 44.980321 42.447639 106.268935
F 44.599351 42.447639 128.094718
F 46.504203 65.600896 18.965805
F 46.123233 65.600896 40.791587
F 45.742262 65.600896 62.617370
F 45.361292 65.600896 84.443153
F 44.980321 65.600896 106.268935
F 44.599351 65.600896 128.094718
F 2.015971 1.286291 14.550523
F 1.635000 1.286291 36.376305
F 1.254030 1.286291 58.202087
F 0.873059 1.286291 80.027871
F 0.492089 1.286291 101.853653
F 0.111118 1.286291 123.679436
F 2.015971 24.439549 14.550523
F 1.635000 24.439549 36.376305
F 1.254030 24.439549 58.202087
F 0.873059 24.439549 80.027871
F 0.492089 24.439549 101.853653
F 0.111118 24.439549 123.679436
F 2.015971 47.592806 14.550523
F 1.635000 47.592806 36.376305
F 1.254030 47.592806 58.202087
F 0.873059 47.592806 80.027871
F 0.492089 47.592806 101.853653
F 0.111118 47.592806 123.679436
F 28.747002 1.286291 15.017114
F 28.366031 1.286291 36.842897
F 27.985061 1.286291 58.668679
F 27.604090 1.286291 80.494462
F 27.223120 1.286291 102.320245
F 26.842149 1.286291 124.146028
F 28.747002 24.439549 15.017114
F 28.366031 24.439549 36.842897
F 27.985061 24.439549 58.668679
F 27.604090 24.439549 80.494462
F 27.223120 24.439549 102.320245
F 26.842149 24.439549 124.146028
F 28.747002 47.592806 15.017114
F 28.366031 47.592806 36.842897
F 27.985061 47.592806 58.668679
F 27.604090 47.592806 80.494462
F 27.223120 47.592806 102.320245
F 26.842149 47.592806 124.146028
F 2.015971 9.004040 14.550523
F 1.635000 9.004040 36.376305
F 1.254030 9.004040 58.202087
F 0.873059 9.004040 80.027871
F 0.492089 9.004040 101.853653
F 0.111118 9.004040 123.679436
F 2.015971 32.157298 14.550523
F 1.635000 32.157298 36.376305
F 1.254030 32.157298 58.202087
F 0.873059 32.157298 80.027871
F 0.492089 32.157298 101.853653
F 0.111118 32.157298 123.679436
F 2.015971 55.310555 14.550523
F 1.635000 55.310555 36.376305
F 1.254030 55.310555 58.202087
F 0.873059 55.310555 80.027871
F 0.492089 55.310555 101.853653
F 0.111118 55.310555 123.679436
F 28.747002 9.004040 15.017114
F 28.366031 9.004040 36.842897
F 27.985061 9.004040 58.668679
F 27.604090 9.004040 80.494462
F 27.223120 9.004040 102.320245
F 26.842149 9.004040 124.146028
F 28.747002 32.157298 15.017114
F 28.366031 32.157298 36.842897
F 27.985061 32.157298 58.668679
F 27.604090 32.157298 80.494462
F 27.223120 32.157298 102.320245
F 26.842149 32.157298 124.146028
F 28.747002 55.310555 15.017114
F 28.366031 55.310555 36.842897
F 27.985061 55.310555 58.668679
F 27.604090 55.310555 80.494462
F 27.223120 55.310555 102.320245
F 26.842149 55.310555 124.146028
F 2.015971 16.721796 14.550522
F 1.635000 16.721796 36.376304
F 1.254030 16.721796 58.202087
F 0.873059 16.721796 80.027870
F 0.492089 16.721796 101.853652
F 0.111118 16.721796 123.679435
F 2.015971 39.875053 14.550522
F 1.635000 39.875053 36.376304
F 1.254030 39.875053 58.202087
F 0.873059 39.875053 80.027870
F 0.492089 39.875053 101.853652
F 0.111118 39.875053 123.679435
F 2.015971 63.028311 14.550522
F 1.635000 63.028311 36.376304
F 1.254030 63.028311 58.202087
F 0.873059 63.028311 80.027870
F 0.492089 63.028311 101.853652
F 0.111118 63.028311 123.679435
F 28.747002 16.721796 15.017113
F 28.366031 16.721796 36.842896
F 27.985061 16.721796 58.668679
F 27.604090 16.721796 80.494461
F 27.223120 16.721796 102.320244
F 26.842149 16.721796 124.146027
F 28.747002 39.875053 15.017113
F 28.366031 39.875053 36.842896
F 27.985061 39.875053 58.668679
F 27.604090 39.875053 80.494461
F 27.223120 39.875053 102.320244
F 26.842149 39.875053 124.146027
F 28.747002 63.028311 15.017113
F 28.366031 63.028311 36.842896
F 27.985061 63.028311 58.668679
F 27.604090 63.028311 80.494461
F 27.223120 63.028311 102.320244
F 26.842149 63.028311 124.146027
F 10.926309 1.286291 14.706053
F 10.545339 1.286291 36.531835
F 10.164368 1.286291 58.357618
F 9.783398 1.286291 80.183401
F 9.402428 1.286291 102.009183
F 9.021457 1.286291 123.834966
F 10.926309 24.439548 14.706053
F 10.545339 24.439548 36.531835
F 10.164368 24.439548 58.357618
F 9.783398 24.439548 80.183401
F 9.402428 24.439548 102.009183
F 9.021457 24.439548 123.834966
F 10.926309 47.592806 14.706053
F 10.545339 47.592806 36.531835
F 10.164368 47.592806 58.357618
F 9.783398 47.592806 80.183401
F 9.402428 47.592806 102.009183
F 9.021457 47.592806 123.834966
F 37.657340 1.286291 15.172645
F 37.276370 1.286291 36.998427
F 36.895400 1.286291 58.824210
F 36.514429 1.286291 80.649993
F 36.133459 1.286291 102.475775
F 35.752488 1.286291 124.301558
F 37.657340 24.439548 15.172645
F 37.276370 24.439548 36.998427
F 36.895400 24.439548 58.824210
F 36.514429 24.439548 80.649993
F 36.133459 24.439548 102.475775
F 35.752488 24.439548 124.301558
F 37.657340 47.592806 15.172645
F 37.276370 47.592806 36.998427
F 36.895400 47.592806 58.824210
F 36.514429 47.592806 80.649993
F 36.133459 47.592806 102.475775
F 35.752488 47.592806 124.301558
F 10.926309 9.004040 14.706053
F 10.545339 9.004040 36.531835
F 10.164368 9.004040 58.357618
F 9.783398 9.004040 80.183401
F 9.402428 9.004040 102.009183
F 9.021457 9.004040 123.834967
F 10.926309 32.157298 14.706053
F 10.545339 32.157298 36.531835
F 10.164368 32.157298 58.357618
F 9.783398 32.157298 80.183401
F 9.402428 32.157298 102.009183
F 9.021457 32.157298 123.834967
F 10.926309 55.310555 14.706053
F 10.545339 55.310555 36.531835
F 10.164368 55.310555 58.357618
F 9.783398 55.310555 80.183401
F 9.402428 55.310555 102.009183
F 9.021457 55.310555 123.834967
F 37.657340 9.004040 15.172645
F 37.276370 9.004040 36.998427
F 36.895400 9.004040 58.824210
F 36.514429 9.004040 80.649993
F 36.133459 9.004040 102.475775
F 35.752488 9.004040 124.301559
F 37.657340 32.157298 15.172645
F 37.276370 32.157298 36.998427
F 36.895400 32.157298 58.824210
F 36.514429 32.157298 80.649993
F 36.133459 32.157298 102.475775
F 35.752488 32.157298 124.301559
F 37.657340 55.310555 15.172645
F 37.276370 55.310555 36.998427
F 36.895400 55.310555 58.824210
F 36.514429 55.310555 80.649993
F 36.133459 55.310555 102.475775
F 35.752488 55.310555 124.301559
F 10.926309 16.721795 14.706052
F 10.545339 16.721795 36.531834
F 10.164368 16.721795 58.357618
F 9.783398 16.721795 80.183400
F 9.402428 16.721795 102.009182
F 9.021457 16.721795 123.834966
F 10.926309 39.875053 14.706052
F 10.545339 39.875053 36.531834
F 10.164368 39.875053 58.357618
F 9.783398 39.875053 80.183400
F 9.402428 39.875053 102.009182
F 9.021457 39.875053 123.834966
F 10.926309 63.028310 14.706052
F 10.545339 63.028310 36.531834
F 10.164368 63.028310 58.357618
F 9.783398 63.028310 80.183400
F 9.402428 63.028310 102.009182
F 9.021457 63.028310 123.834966
F 37.657340 16.721795 15.172644
F 37.276370 16.721795 36.998426
F 36.895400 16.721795 58.824210
F 36.514429 16.721795 80.649992
F 36.133459 16.721795 102.475774
F 35.752488 16.721795 124.301558
F 37.657340 39.875053 15.172644
F 37.276370 39.875053 36.998426
F 36.895400 39.875053 58.824210
F 36.514429 39.875053 80.649992
F 36.133459 39.875053 102.475774
F 35.752488 39.875053 124.301558
F 37.657340 63.028310 15.172644
F 37.276370 63.028310 36.998426
F 36.895400 63.028310 58.824210
F 36.514429 63.028310 80.649992
F 36.133459 63.028310 102.475774
F 35.752488 63.028310 124.301558
F 19.836656 1.286290 14.861582
F 19.455686 1.286290 36.687365
F 19.074715 1.286290 58.513147
F 18.693745 1.286290 80.338930
F 18.312774 1.286290 102.164713
F 17.931804 1.286290 123.990495
F 19.836656 24.439547 14.861582
F 19.455686 24.439547 36.687365
F 19.074715 24.439547 58.513147
F 18.693745 24.439547 80.338930
F 18.312774 24.439547 102.164713
F 17.931804 24.439547 123.990495
F 19.836656 47.592805 14.861582
F 19.455686 47.592805 36.687365
F 19.074715 47.592805 58.513147
F 18.693745 47.592805 80.338930
F 18.312774 47.592805 102.164713
F 17.931804 47.592805 123.990495
F 46.567688 1.286290 15.328174
F 46.186718 1.286290 37.153957
F 45.805747 1.286290 58.979739
F 45.424777 1.286290 80.805522
F 45.043806 1.286290 102.631305
F 44.662836 1.286290 124.457087
F 46.567688 24.439547 15.328174
F 46.186718 24.439547 37.153957
F 45.805747 24.439547 58.979739
F 45.424777 24.439547 80.805522
F 45.043806 24.439547 102.631305
F 44.662836 24.439547 124.457087
F 46.567688 47.592805 15.328174
F 46.186718 47.592805 37.153957
F 45.805747 47.592805 58.979739
F 45.424777 47.592805 80.805522
F 45.043806 47.592805 102.631305
F 44.662836 47.592805 124.457087
F 19.836656 9.004039 14.861582
F 19.455686 9.004039 36.687365
F 19.074715 9.004039 58.513147
F 18.693745 9.004039 80.338931
F 18.312774 9.004039 102.164713
F 17.931804 9.004039 123.990495
F 19.836656 32.157296 14.861582
F 19.455686 32.157296 36.687365
F 19.074715 32.157296 58.513147
F 18.693745 32.157296 80.338931
F 18.312774 32.157296 102.164713
F 17.931804 32.157296 123.990495
F 19.836656 55.310554 14.861582
F 19.455686 55.310554 36.687365
F 19.074715 55.310554 58.513147
F 18.693745 55.310554 80.338931
F 18.312774 55.310554 102.164713
F 17.931804 55.310554 123.990495
F 46.567688 9.004039 15.328174
F 46.186718 9.004039 37.153957
F 45.805747 9.004039 58.979739
F 45.424777 9.004039 80.805523
F 45.043806 9.004039 102.631305
F 44.662836 9.004039 124.457087
F 46.567688 32.157296 15.328174
F 46.186718 32.157296 37.153957
F 45.805747 32.157296 58.979739
F 45.424777 32.157296 80.805523
F 45.043806 32.157296 102.631305
F 44.662836 32.157296 124.457087
F 46.567688 55.310554 15.328174
F 46.186718 55.310554 37.153957
F 45.805747 55.310554 58.979739
F 45.424777 55.310554 80.805523
F 45.043806 55.310554 102.631305
F 44.662836 55.310554 124.457087
F 19.836656 16.721794 14.861582
F 19.455686 16.721794 36.687364
F 19.074715 16.721794 58.513146
F 18.693745 16.721794 80.338930
F 18.312774 16.721794 102.164712
F 17.931804 16.721794 123.990494
F 19.836656 39.875052 14.861582
F 19.455686 39.875052 36.687364
F 19.074715 39.875052 58.513146
F 18.693745 39.875052 80.338930
F 18.312774 39.875052 102.164712
F 17.931804 39.875052 123.990494
F 19.836656 63.028309 14.861582
F 19.455686 63.028309 36.687364
F 19.074715 63.028309 58.513146
F 18.693745 63.028309 80.338930
F 18.312774 63.028309 102.164712
F 17.931804 63.028309 123.990494
F 46.567688 16.721794 15.328174
F 46.186718 16.721794 37.153956
F 45.805747 16.721794 58.979738
F 45.424777 16.721794 80.805522
F 45.043806 16.721794 102.631304
F 44.662836 16.721794 124.457086
F 46.567688 39.875052 15.328174
F 46.186718 39.875052 37.153956
F 45.805747 39.875052 58.979738
F 45.424777 39.875052 80.805522
F 45.043806 39.875052 102.631304
F 44.662836 39.875052 124.457086
F 46.567688 63.028309 15.328174
F 46.186718 63.028309 37.153956
F 45.805747 63.028309 58.979738
F 45.424777 63.028309 80.805522
F 45.043806 63.028309 102.631304
F 44.662836 63.028309 124.457086
F 4.180072 7.717750 18.227036
F 3.799102 7.717750 40.052819
F 3.418131 7.717750 61.878601
F 3.037161 7.717750 83.704384
F 2.656190 7.717750 105.530167
F 2.275220 7.717750 127.355950
F 4.180072 30.871007 18.227036
F 3.799102 30.871007 40.052819
F 3.418131 30.871007 61.878601
F 3.037161 30.871007 83.704384
F 2.656190 30.871007 105.530167
F 2.275220 30.871007 127.355950
F 4.180072 54.024265 18.227036
F 3.799102 54.024265 40.052819
F 3.418131 54.024265 61.878601
F 3.037161 54.024265 83.704384
F 2.656190 54.024265 105.530167
F 2.275220 54.024265 127.355950
F 30.911103 7.717750 18.693628
F 30.530133 7.717750 40.519410
F 30.149162 7.717750 62.345193
F 29.768192 7.717750 84.170976
F 29.387222 7.717750 105.996758
F 29.006251 7.717750 127.822542
F 30.911103 30.871007 18.693628
F 30.530133 30.871007 40.519410
F 30.149162 30.871007 62.345193
F 29.768192 30.871007 84.170976
F 29.387222 30.871007 105.996758
F 29.006251 30.871007 127.822542
F 30.911103 54.024265 18.693628
F 30.530133 54.024265 40.519410
F 30.149162 54.024265 62.345193
F 29.768192 54.024265 84.170976
F 29.387222 54.024265 105.996758
F 29.006251 54.024265 127.822542
F 4.180072 15.435503 18.227035
F 3.799102 15.435503 40.052818
F 3.418131 15.435503 61.878600
F 3.037161 15.435503 83.704383
F 2.656190 15.435503 105.530166
F 2.275220 15.435503 127.355949
F 4.180072 38.588760 18.227035
F 3.799102 38.588760 40.052818
F 3.418131 38.588760 61.878600
F 3.037161 38.588760 83.704383
F 2.656190 38.588760 105.530166
F 2.275220 38.588760 127.355949
F 4.180072 61.742018 18.227035
F 3.799102 61.742018 40.052818
F 3.418131 61.742018 61.878600
F 3.037161 61.742018 83.704383
F 2.656190 61.742018 105.530166
F 2.275220 61.742018 127.355949
F 30.911103 15.435503 18.693627
F 30.530133 15.435503 40.519409
F 30.149162 15.435503 62.345192
F 29.768192 15.435503 84.170975
F 29.387222 15.435503 105.996757
F 29.006251 15.435503 127.822541
F 30.911103 38.588760 18.693627
F 30.530133 38.588760 40.519409
F 30.149162 38.588760 62.345192
F 29.768192 38.588760 84.170975
F 29.387222 38.588760 105.996757
F 29.006251 38.588760 127.822541
F 30.911103 61.742018 18.693627
F 30.530133 61.742018 40.519409
F 30.149162 61.742018 62.345192
F 29.768192 61.742018 84.170975
F 29.387222 61.742018 105.996757
F 29.006251 61.742018 127.822541
F 4.180072 0.000000 18.227035
F 3.799102 0.000000 40.052819
F 3.418131 0.000000 61.878601
F 3.037161 0.000000 83.704384
F 2.656190 0.000000 105.530167
F 2.275220 0.000000 127.355949
F 4.180072 23.153258 18.227035
F 3.799102 23.153258 40.052819
F 3.418131 23.153258 61.878601
F 3.037161 23.153258 83.704384
F 2.656190 23.153258 105.530167
F 2.275220 23.153258 127.355949
F 4.180072 46.306515 18.227035
F 3.799102 46.306515 40.052819
F 3.418131 46.306515 61.878601
F 3.037161 46.306515 83.704384
F 2.656190 46.306515 105.530167
F 2.275220 46.306515 127.355949
F 30.911103 0.000000 18.693627
F 30.530133 0.000000 40.519410
F 30.149162 0.000000 62.345193
F 29.768192 0.000000 84.170976
F 29.387222 0.000000 105.996758
F 29.006251 0.000000 127.822541
F 30.911103 23.153258 18.693627
F 30.530133 23.153258 40.519410
F 30.149162 23.153258 62.345193
F 29.768192 23.153258 84.170976
F 29.387222 23.153258 105.996758
F 29.006251 23.153258 127.822541
F 30.911103 46.306515 18.693627
F 30.530133 46.306515 40.519410
F 30.149162 46.306515 62.345193
F 29.768192 46.306515 84.170976
F 29.387222 46.306515 105.996758
F 29.006251 46.306515 127.822541
F 13.090413 7.717750 18.382567
F 12.709442 7.717750 40.208349
F 12.328472 7.717750 62.034131
F 11.947502 7.717750 83.859915
F 11.566531 7.717750 105.685697
F 11.185561 7.717750 127.511479
F 13.090413 30.871007 18.382567
F 12.709442 30.871007 40.208349
F 12.328472 30.871007 62.034131
F 11.947502 30.871007 83.859915
F 11.566531 30.871007 105.685697
F 11.185561 30.871007 127.511479
F 13.090413 54.024265 18.382567
F 12.709442 54.024265 40.208349
F 12.328472 54.024265 62.034131
F 11.947502 54.024265 83.859915
F 11.566531 54.024265 105.685697
F 11.185561 54.024265 127.511479
F 39.821444 7.717750 18.849159
F 39.440474 7.717750 40.674941
F 39.059503 7.717750 62.500723
F 38.678533 7.717750 84.326507
F 38.297562 7.717750 106.152289
F 37.916592 7.717750 127.978071
F 39.821444 30.871007 18.849159
F 39.440474 30.871007 40.674941
F 39.059503 30.871007 62.500723
F 38.678533 30.871007 84.326507
F 38.297562 30.871007 106.152289
F 37.916592 30.871007 127.978071
F 39.821444 54.024265 18.849159
F 39.440474 54.024265 40.674941
F 39.059503 54.024265 62.500723
F 38.678533 54.024265 84.326507
F 38.297562 54.024265 106.152289
F 37.916592 54.024265 127.978071
F 13.090413 15.435502 18.382565
F 12.709443 15.435502 40.208348
F 12.328472 15.435502 62.034130
F 11.947502 15.435502 83.859914
F 11.566531 15.435502 105.685696
F 11.185561 15.435502 127.511478
F 13.090413 38.588760 18.382565
F 12.709443 38.588760 40.208348
F 12.328472 38.588760 62.034130
F 11.947502 38.588760 83.859914
F 11.566531 38.588760 105.685696
F 11.185561 38.588760 127.511478
F 13.090413 61.742017 18.382565
F 12.709443 61.742017 40.208348
F 12.328472 61.742017 62.034130
F 11.947502 61.742017 83.859914
F 11.566531 61.742017 105.685696
F 11.185561 61.742017 127.511478
F 39.821444 15.435502 18.849157
F 39.440474 15.435502 40.674940
F 39.059503 15.435502 62.500722
F 38.678533 15.435502 84.326506
F 38.297562 15.435502 106.152288
F 37.916592 15.435502 127.978070
F 39.821444 38.588760 18.849157
F 39.440474 38.588760 40.674940
F 39.059503 38.588760 62.500722
F 38.678533 38.588760 84.326506
F 38.297562 38.588760 106.152288
F 37.916592 38.588760 127.978070
F 39.821444 61.742017 18.849157
F 39.440474 61.742017 40.674940
F 39.059503 61.742017 62.500722
F 38.678533 61.742017 84.326506
F 38.297562 61.742017 106.152288
F 37.916592 61.742017 127.978070
F 13.090413 0.000000 18.382566
F 12.709442 0.000000 40.208349
F 12.328472 0.000000 62.034131
F 11.947502 0.000000 83.859915
F 11.566531 0.000000 105.685697
F 11.185561 0.000000 127.511479
F 13.090413 23.153258 18.382566
F 12.709442 23.153258 40.208349
F 12.328472 23.153258 62.034131
F 11.947502 23.153258 83.859915
F 11.566531 23.153258 105.685697
F 11.185561 23.153258 127.511479
F 13.090413 46.306515 18.382566
F 12.709442 46.306515 40.208349
F 12.328472 46.306515 62.034131
F 11.947502 46.306515 83.859915
F 11.566531 46.306515 105.685697
F 11.185561 46.306515 127.511479
F 39.821444 0.000000 18.849158
F 39.440474 0.000000 40.674941
F 39.059503 0.000000 62.500723
F 38.678533 0.000000 84.326507
F 38.297562 0.000000 106.152289
F 37.916592 0.000000 127.978071
F 39.821444 23.153258 18.849158
F 39.440474 23.153258 40.674941
F 39.059503 23.153258 62.500723
F 38.678533 23.153258 84.326507
F 38.297562 23.153258 106.152289
F 37.916592 23.153258 127.978071
F 39.821444 46.306515 18.849158
F 39.440474 46.306515 40.674941
F 39.059503 46.306515 62.500723
F 38.678533 46.306515 84.326507
F 38.297562 46.306515 106.152289
F 37.916592 46.306515 127.978071
F 22.000761 7.717750 18.538097
F 21.619790 7.717750 40.363879
F 21.238820 7.717750 62.189662
F 20.857849 7.717750 84.015445
F 20.476879 7.717750 105.841227
F 20.095908 7.717750 127.667010
F 22.000761 30.871008 18.538097
F 21.619790 30.871008 40.363879
F 21.238820 30.871008 62.189662
F 20.857849 30.871008 84.015445
F 20.476879 30.871008 105.841227
F 20.095908 30.871008 127.667010
F 22.000761 54.024265 18.538097
F 21.619790 54.024265 40.363879
F 21.238820 54.024265 62.189662
F 20.857849 54.024265 84.015445
F 20.476879 54.024265 105.841227
F 20.095908 54.024265 127.667010
F 48.731792 7.717750 19.004688
F 48.350821 7.717750 40.830471
F 47.969851 7.717750 62.656254
F 47.588880 7.717750 84.482036
F 47.207910 7.717750 106.307819
F 46.826939 7.717750 128.133602
F 48.731792 30.871008 19.004688
F 48.350821 30.871008 40.830471
F 47.969851 30.871008 62.656254
F 47.588880 30.871008 84.482036
F 47.207910 30.871008 106.307819
F 46.826939 30.871008 128.133602
F 48.731792 54.024265 19.004688
F 48.350821 54.024265 40.830471
F 47.969851 54.024265 62.656254
F 47.588880 54.024265 84.482036
F 47.207910 54.024265 106.307819
F 46.826939 54.024265 128.133602
F 22.000761 15.435503 18.538096
F 21.619790 15.435503 40.363878
F 21.238820 15.435503 62.189661
F 20.857849 15.435503 84.015444
F 20.476879 15.435503 105.841226
F 20.095908 15.435503 127.667009
F 22.000761 38.588760 18.538096
F 21.619790 38.588760 40.363878
F 21.238820 38.588760 62.189661
F 20.857849 38.588760 84.015444
F 20.476879 38.588760 105.841226
F 20.095908 38.588760 127.667009
F 22.000761 61.742018 18.538096
F 21.619790 61.742018 40.363878
F 21.238820 61.742018 62.189661
F 20.857849 61.742018 84.015444
F 20.476879 61.742018 105.841226
F 20.095908 61.742018 127.667009
F 48.731792 15.435503 19.004687
F 48.350821 15.435503 40.830470
F 47.969851 15.435503 62.656253
F 47.588880 15.435503 84.482035
F 47.207910 15.435503 106.307818
F 46.826940 15.435503 128.133601
F 48.731792 38.588760 19.004687
F 48.350821 38.588760 40.830470
F 47.969851 38.588760 62.656253
F 47.588880 38.588760 84.482035
F 47.207910 38.588760 106.307818
F 46.826940 38.588760 128.133601
F 48.731792 61.742018 19.004687
F 48.350821 61.742018 40.830470
F 47.969851 61.742018 62.656253
F 47.588880 61.742018 84.482035
F 47.207910 61.742018 106.307818
F 46.826940 61.742018 128.133601
F 22.000761 0.000001 18.538097
F 21.619790 0.000001 40.363879
F 21.238820 0.000001 62.189661
F 20.857849 0.000001 84.015445
F 20.476879 0.000001 105.841227
F 20.095908 0.000001 127.667010
F 22.000761 23.153258 18.538097
F 21.619790 23.153258 40.363879
F 21.238820 23.153258 62.189661
F 20.857849 23.153258 84.015445
F 20.476879 23.153258 105.841227
F 20.095908 23.153258 127.667010
F 22.000761 46.306516 18.538097
F 21.619790 46.306516 40.363879
F 21.238820 46.306516 62.189661
F 20.857849 46.306516 84.015445
F 20.476879 46.306516 105.841227
F 20.095908 46.306516 127.667010
F 48.731792 0.000001 19.004688
F 48.350821 0.000001 40.830471
F 47.969851 0.000001 62.656253
F 47.588880 0.000001 84.482036
F 47.207910 0.000001 106.307819
F 46.826939 0.000001 128.133602
F 48.731792 23.153258 19.004688
F 48.350821 23.153258 40.830471
F 47.969851 23.153258 62.656253
F 47.588880 23.153258 84.482036
F 47.207910 23.153258 106.307819
F 46.826939 23.153258 128.133602
F 48.731792 46.306516 19.004688
F 48.350821 46.306516 40.830471
F 47.969851 46.306516 62.656253
F 47.588880 46.306516 84.482036
F 47.207910 46.306516 106.307819
F 46.826939 46.306516 128.133602
F 4.243553 5.145166 14.589405
F 3.862583 5.145166 36.415187
F 3.481612 5.145166 58.240971
F 3.100642 5.145166 80.066753
F 2.719672 5.145166 101.892535
F 2.338701 5.145166 123.718319
F 4.243553 28.298423 14.589405
F 3.862583 28.298423 36.415187
F 3.481612 28.298423 58.240971
F 3.100642 28.298423 80.066753
F 2.719672 28.298423 101.892535
F 2.338701 28.298423 123.718319
F 4.243553 51.451681 14.589405
F 3.862583 51.451681 36.415187
F 3.481612 51.451681 58.240971
F 3.100642 51.451681 80.066753
F 2.719672 51.451681 101.892535
F 2.338701 51.451681 123.718319
F 30.974584 5.145166 15.055997
F 30.593614 5.145166 36.881779
F 30.212644 5.145166 58.707563
F 29.831673 5.145166 80.533345
F 29.450703 5.145166 102.359127
F 29.069732 5.145166 124.184911
F 30.974584 28.298423 15.055997
F 30.593614 28.298423 36.881779
F 30.212644 28.298423 58.707563
F 29.831673 28.298423 80.533345
F 29.450703 28.298423 102.359127
F 29.069732 28.298423 124.184911
F 30.974584 51.451681 15.055997
F 30.593614 51.451681 36.881779
F 30.212644 51.451681 58.707563
F 29.831673 51.451681 80.533345
F 29.450703 51.451681 102.359127
F 29.069732 51.451681 124.184911
F 4.243553 12.862918 14.589404
F 3.862583 12.862918 36.415186
F 3.481612 12.862918 58.240970
F 3.100642 12.862918 80.066752
F 2.719672 12.862918 101.892535
F 2.338701 12.862918 123.718318
F 4.243553 36.016175 14.589404
F 3.862583 36.016175 36.415186
F 3.481612 36.016175 58.240970
F 3.100642 36.016175 80.066752
F 2.719672 36.016175 101.892535
F 2.338701 36.016175 123.718318
F 4.243553 59.169433 14.589404
F 3.862583 59.169433 36.415186
F 3.481612 59.169433 58.240970
F 3.100642 59.169433 80.066752
F 2.719672 59.169433 101.892535
F 2.338701 59.169433 123.718318
F 30.974584 12.862918 15.055996
F 30.593614 12.862918 36.881778
F 30.212644 12.862918 58.707562
F 29.831673 12.862918 80.533344
F 29.450703 12.862918 102.359127
F 29.069732 12.862918 124.184910
F 30.974584 36.016175 15.055996
F 30.593614 36.016175 36.881778
F 30.212644 36.016175 58.707562
F 29.831673 36.016175 80.533344
F 29.450703 36.016175 102.359127
F 29.069732 36.016175 124.184910
F 30.974584 59.169433 15.055996
F 30.593614 59.169433 36.881778
F 30.212644 59.169433 58.707562
F 29.831673 59.169433 80.533344
F 29.450703 59.169433 102.359127
F 29.069732 59.169433 124.184910
F 4.243553 20.580673 14.589405
F 3.862583 20.580673 36.415187
F 3.481612 20.580673 58.240970
F 3.100642 20.580673 80.066753
F 2.719672 20.580673 101.892535
F 2.338701 20.580673 123.718319
F 4.243553 43.733931 14.589405
F 3.862583 43.733931 36.415187
F 3.481612 43.733931 58.240970
F 3.100642 43.733931 80.066753
F 2.719672 43.733931 101.892535
F 2.338701 43.733931 123.718319
F 4.243553 66.887188 14.589405
F 3.862583 66.887188 36.415187
F 3.481612 66.887188 58.240970
F 3.100642 66.887188 80.066753
F 2.719672 66.887188 101.892535
F 2.338701 66.887188 123.718319
F 30.974584 20.580673 15.055997
F 30.593614 20.580673 36.881779
F 30.212644 20.580673 58.707562
F 29.831673 20.580673 80.533345
F 29.450703 20.580673 102.359127
F 29.069732 20.580673 124.184911
F 30.974584 43.733931 15.055997
F 30.593614 43.733931 36.881779
F 30.212644 43.733931 58.707562
F 29.831673 43.733931 80.533345
F 29.450703 43.733931 102.359127
F 29.069732 43.733931 124.184911
F 30.974584 66.887188 15.055997
F 30.593614 66.887188 36.881779
F 30.212644 66.887188 58.707562
F 29.831673 66.887188 80.533345
F 29.450703 66.887188 102.359127
F 29.069732 66.887188 124.184911
F 13.153893 5.145165 14.744935
F 12.772923 5.145165 36.570718
F 12.391952 5.145165 58.396500
F 12.010982 5.145165 80.222284
F 11.630011 5.145165 102.048066
F 11.249041 5.145165 123.873848
F 13.153893 28.298422 14.744935
F 12.772923 28.298422 36.570718
F 12.391952 28.298422 58.396500
F 12.010982 28.298422 80.222284
F 11.630011 28.298422 102.048066
F 11.249041 28.298422 123.873848
F 13.153893 51.451680 14.744935
F 12.772923 51.451680 36.570718
F 12.391952 51.451680 58.396500
F 12.010982 51.451680 80.222284
F 11.630011 51.451680 102.048066
F 11.249041 51.451680 123.873848
F 39.884924 5.145165 15.211527
F 39.503954 5.145165 37.037310
F 39.122983 5.145165 58.863092
F 38.742013 5.145165 80.688876
F 38.361042 5.145165 102.514658
F 37.980072 5.145165 124.340440
F 39.884924 28.298422 15.211527
F 39.503954 28.298422 37.037310
F 39.122983 28.298422 58.863092
F 38.742013 28.298422 80.688876
F 38.361042 28.298422 102.514658
F 37.980072 28.298422 124.340440
F 39.884924 51.451680 15.211527
F 39.503954 51.451680 37.037310
F 39.122983 51.451680 58.863092
F 38.742013 51.451680 80.688876
F 38.361042 51.451680 102.514658
F 37.980072 51.451680 124.340440
F 13.153893 12.862917 14.744934
F 12.772923 12.862917 36.570717
F 12.391952 12.862917 58.396499
F 12.010982 12.862917 80.222283
F 11.630011 12.862917 102.048065
F 11.249041 12.862917 123.873847
F 13.153893 36.016174 14.744934
F 12.772923 36.016174 36.570717
F 12.391952 36.016174 58.396499
F 12.010982 36.016174 80.222283
F 11.630011 36.016174 102.048065
F 11.249041 36.016174 123.873847
F 13.153893 59.169432 14.744934
F 12.772923 59.169432 36.570717
F 12.391952 59.169432 58.396499
F 12.010982 59.169432 80.222283
F 11.630011 59.169432 102.048065
F 11.249041 59.169432 123.873847
F 39.884924 12.862917 15.211526
F 39.503954 12.862917 37.037309
F 39.122983 12.862917 58.863091
F 38.742013 12.862917 80.688875
F 38.361042 12.862917 102.514657
F 37.980072 12.862917 124.340439
F 39.884924 36.016174 15.211526
F 39.503954 36.016174 37.037309
F 39.122983 36.016174 58.863091
F 38.742013 36.016174 80.688875
F 38.361042 36.016174 102.514657
F 37.980072 36.016174 124.340439
F 39.884924 59.169432 15.211526
F 39.503954 59.169432 37.037309
F 39.122983 59.169432 58.863091
F 38.742013 59.169432 80.688875
F 38.361042 59.169432 102.514657
F 37.980072 59.169432 124.340439
F 13.153893 20.580672 14.744935
F 12.772923 20.580672 36.570718
F 12.391952 20.580672 58.396500
F 12.010982 20.580672 80.222283
F 11.630011 20.580672 102.048066
F 11.249041 20.580672 123.873848
F 13.153893 43.733930 14.744935
F 12.772923 43.733930 36.570718
F 12.391952 43.733930 58.396500
F 12.010982 43.733930 80.222283
F 11.630011 43.733930 102.048066
F 11.249041 43.733930 123.873848
F 13.153893 66.887187 14.744935
F 12.772923 66.887187 36.570718
F 12.391952 66.887187 58.396500
F 12.010982 66.887187 80.222283
F 11.630011 66.887187 102.048066
F 11.249041 66.887187 123.873848
F 39.884924 20.580672 15.211527
F 39.503954 20.580672 37.037310
F 39.122983 20.580672 58.863092
F 38.742013 20.580672 80.688875
F 38.361042 20.580672 102.514658
F 37.980072 20.580672 124.340440
F 39.884924 43.733930 15.211527
F 39.503954 43.733930 37.037310
F 39.122983 43.733930 58.863092
F 38.742013 43.733930 80.688875
F 38.361042 43.733930 102.514658
F 37.980072 43.733930 124.340440
F 39.884924 66.887187 15.211527
F 39.503954 66.887187 37.037310
F 39.122983 66.887187 58.863092
F 38.742013 66.887187 80.688875
F 38.361042 66.887187 102.514658
F 37.980072 66.887187 124.340440
F 22.064243 5.145164 14.900465
F 21.683272 5.145164 36.726248
F 21.302302 5.145164 58.552031
F 20.921331 5.145164 80.377813
F 20.540361 5.145164 102.203596
F 20.159390 5.145164 124.029379
F 22.064243 28.298422 14.900465
F 21.683272 28.298422 36.726248
F 21.302302 28.298422 58.552031
F 20.921331 28.298422 80.377813
F 20.540361 28.298422 102.203596
F 20.159390 28.298422 124.029379
F 22.064243 51.451679 14.900465
F 21.683272 51.451679 36.726248
F 21.302302 51.451679 58.552031
F 20.921331 51.451679 80.377813
F 20.540361 51.451679 102.203596
F 20.159390 51.451679 124.029379
F 48.795274 5.145164 15.367057
F 48.414303 5.145164 37.192840
F 48.033333 5.145164 59.018623
F 47.652362 5.145164 80.844405
F 47.271392 5.145164 102.670188
F 46.890422 5.145164 124.495971
F 48.795274 28.298422 15.367057
F 48.414303 28.298422 37.192840
F 48.033333 28.298422 59.018623
F 47.652362 28.298422 80.844405
F 47.271392 28.298422 102.670188
F 46.890422 28.298422 124.495971
F 48.795274 51.451679 15.367057
F 48.414303 51.451679 37.192840
F 48.033333 51.451679 59.018623
F 47.652362 51.451679 80.844405
F 47.271392 51.451679 102.670188
F 46.890422 51.451679 124.495971
F 22.064243 12.862916 14.900464
F 21.683272 12.862916 36.726247
F 21.302302 12.862916 58.552030
F 20.921331 12.862916 80.377812
F 20.540361 12.862916 102.203595
F 20.159390 12.862916 124.029378
F 22.064243 36.016174 14.900464
F 21.683272 36.016174 36.726247
F 21.302302 36.016174 58.552030
F 20.921331 36.016174 80.377812
F 20.540361 36.016174 102.203595
F 20.159390 36.016174 124.029378
F 22.064243 59.169431 14.900464
F 21.683272 59.169431 36.726247
F 21.302302 59.169431 58.552030
F 20.921331 59.169431 80.377812
F 20.540361 59.169431 102.203595
F 20.159390 59.169431 124.029378
F 48.795274 12.862916 15.367056
F 48.414303 12.862916 37.192839
F 48.033333 12.862916 59.018622
F 47.652363 12.862916 80.844404
F 47.271392 12.862916 102.670187
F 46.890422 12.862916 124.495970
F 48.795274 36.016174 15.367056
F 48.414303 36.016174 37.192839
F 48.033333 36.016174 59.018622
F 47.652363 36.016174 80.844404
F 47.271392 36.016174 102.670187
F 46.890422 36.016174 124.495970
F 48.795274 59.169431 15.367056
F 48.414303 59.169431 37.192839
F 48.033333 59.169431 59.018622
F 47.652363 59.169431 80.844404
F 47.271392 59.169431 102.670187
F 46.890422 59.169431 124.495970
F 22.064243 20.580672 14.900465
F 21.683272 20.580672 36.726248
F 21.302302 20.580672 58.552030
F 20.921331 20.580672 80.377813
F 20.540361 20.580672 102.203596
F 20.159390 20.580672 124.029379
F 22.064243 43.733929 14.900465
F 21.683272 43.733929 36.726248
F 21.302302 43.733929 58.552030
F 20.921331 43.733929 80.377813
F 20.540361 43.733929 102.203596
F 20.159390 43.733929 124.029379
F 22.064243 66.887187 14.900465
F 21.683272 66.887187 36.726248
F 21.302302 66.887187 58.552030
F 20.921331 66.887187 80.377813
F 20.540361 66.887187 102.203596
F 20.159390 66.887187 124.029379
F 48.795274 20.580672 15.367057
F 48.414303 20.580672 37.192840
F 48.033333 20.580672 59.018622
F 47.652362 20.580672 80.844405
F 47.271392 20.580672 102.670188
F 46.890422 20.580672 124.495971
F 48.795274 43.733929 15.367057
F 48.414303 43.733929 37.192840
F 48.033333 43.733929 59.018622
F 47.652362 43.733929 80.844405
F 47.271392 43.733929 102.670188
F 46.890422 43.733929 124.495971
F 48.795274 66.887187 15.367057
F 48.414303 66.887187 37.192840
F 48.033333 66.887187 59.018622
F 47.652362 66.887187 80.844405
F 47.271392 66.887187 102.670188
F 46.890422 66.887187 124.495971
F 4.195944 5.145165 17.317627
F 3.814974 5.145165 39.143409
F 3.434003 5.145165 60.969192
F 3.053033 5.145165 82.794975
F 2.672062 5.145165 104.620757
F 2.291092 5.145165 126.446540
F 4.195944 28.298423 17.317627
F 3.814974 28.298423 39.143409
F 3.434003 28.298423 60.969192
F 3.053033 28.298423 82.794975
F 2.672062 28.298423 104.620757
F 2.291092 28.298423 126.446540
F 4.195944 51.451680 17.317627
F 3.814974 51.451680 39.143409
F 3.434003 51.451680 60.969192
F 3.053033 51.451680 82.794975
F 2.672062 51.451680 104.620757
F 2.291092 51.451680 126.446540
F 30.926975 5.145165 17.784219
F 30.546005 5.145165 39.610001
F 30.165034 5.145165 61.435784
F 29.784064 5.145165 83.261567
F 29.403093 5.145165 105.087349
F 29.022123 5.145165 126.913132
F 30.926975 28.298423 17.784219
F 30.546005 28.298423 39.610001
F 30.165034 28.298423 61.435784
F 29.784064 28.298423 83.261567
F 29.403093 28.298423 105.087349
F 29.022123 28.298423 126.913132
F 30.926975 51.451680 17.784219
F 30.546005 51.451680 39.610001
F 30.165034 51.451680 61.435784
F 29.784064 51.451680 83.261567
F 29.403093 51.451680 105.087349
F 29.022123 51.451680 126.913132
F 4.195944 12.862917 17.317628
F 3.814974 12.862917 39.143410
F 3.434003 12.862917 60.969193
F 3.053033 12.862917 82.794976
F 2.672062 12.862917 104.620758
F 2.291092 12.862917 126.446541
F 4.195944 36.016175 17.317628
F 3.814974 36.016175 39.143410
F 3.434003 36.016175 60.969193
F 3.053033 36.016175 82.794976
F 2.672062 36.016175 104.620758
F 2.291092 36.016175 126.446541
F 4.195944 59.169432 17.317628
F 3.814974 59.169432 39.143410
F 3.434003 59.169432 60.969193
F 3.053033 59.169432 82.794976
F 2.672062 59.169432 104.620758
F 2.291092 59.169432 126.446541
F 30.926975 12.862917 17.784220
F 30.546005 12.862917 39.610002
F 30.165034 12.862917 61.435785
F 29.784064 12.862917 83.261568
F 29.403093 12.862917 105.087350
F 29.022123 12.862917 126.913133
F 30.926975 36.016175 17.784220
F 30.546005 36.016175 39.610002
F 30.165034 36.016175 61.435785
F 29.784064 36.016175 83.261568
F 29.403093 36.016175 105.087350
F 29.022123 36.016175 126.913133
F 30.926975 59.169432 17.784220
F 30.546005 59.169432 39.610002
F 30.165034 59.169432 61.435785
F 29.784064 59.169432 83.261568
F 29.403093 59.169432 105.087350
F 29.022123 59.169432 126.913133
F 4.195944 20.580673 17.317627
F 3.814974 20.580673 39.143410
F 3.434003 20.580673 60.969192
F 3.053033 20.580673 82.794975
F 2.672062 20.580673 104.620758
F 2.291092 20.580673 126.446540
F 4.195944 43.733930 17.317627
F 3.814974 43.733930 39.143410
F 3.434003 43.733930 60.969192
F 3.053033 43.733930 82.794975
F 2.672062 43.733930 104.620758
F 2.291092 43.733930 126.446540
F 4.195944 66.887188 17.317627
F 3.814974 66.887188 39.143410
F 3.434003 66.887188 60.969192
F 3.053033 66.887188 82.794975
F 2.672062 66.887188 104.620758
F 2.291092 66.887188 126.446540
F 30.926975 20.580673 17.784219
F 30.546005 20.580673 39.610002
F 30.165034 20.580673 61.435784
F 29.784064 20.580673 83.261567
F 29.403093 20.580673 105.087350
F 29.022123 20.580673 126.913132
F 30.926975 43.733930 17.784219
F 30.546005 43.733930 39.610002
F 30.165034 43.733930 61.435784
F 29.784064 43.733930 83.261567
F 29.403093 43.733930 105.087350
F 29.022123 43.733930 126.913132
F 30.926975 66.887188 17.784219
F 30.546005 66.887188 39.610002
F 30.165034 66.887188 61.435784
F 29.784064 66.887188 83.261567
F 29.403093 66.887188 105.087350
F 29.022123 66.887188 126.913132
F 13.106285 5.145165 17.473157
F 12.725314 5.145165 39.298941
F 12.344344 5.145165 61.124723
F 11.963373 5.145165 82.950505
F 11.582403 5.145165 104.776289
F 11.201432 5.145165 126.602071
F 13.106285 28.298422 17.473157
F 12.725314 28.298422 39.298941
F 12.344344 28.298422 61.124723
F 11.963373 28.298422 82.950505
F 11.582403 28.298422 104.776289
F 11.201432 28.298422 126.602071
F 13.106285 51.451680 17.473157
F 12.725314 51.451680 39.298941
F 12.344344 51.451680 61.124723
F 11.963373 51.451680 82.950505
F 11.582403 51.451680 104.776289
F 11.201432 51.451680 126.602071
F 39.837316 5.145165 17.939749
F 39.456345 5.145165 39.765533
F 39.075375 5.145165 61.591315
F 38.694404 5.145165 83.417097
F 38.313434 5.145165 105.242881
F 37.932464 5.145165 127.068663
F 39.837316 28.298422 17.939749
F 39.456345 28.298422 39.765533
F 39.075375 28.298422 61.591315
F 38.694404 28.298422 83.417097
F 38.313434 28.298422 105.242881
F 37.932464 28.298422 127.068663
F 39.837316 51.451680 17.939749
F 39.456345 51.451680 39.765533
F 39.075375 51.451680 61.591315
F 38.694404 51.451680 83.417097
F 38.313434 51.451680 105.242881
F 37.932464 51.451680 127.068663
F 13.106285 12.862917 17.473158
F 12.725314 12.862917 39.298942
F 12.344344 12.862917 61.124724
F 11.963373 12.862917 82.950506
F 11.582403 12.862917 104.776290
F 11.201432 12.862917 126.602072
F 13.106285 36.016175 17.473158
F 12.725314 36.016175 39.298942
F 12.344344 36.016175 61.124724
F 11.963373 36.016175 82.950506
F 11.582403 36.016175 104.776290
F 11.201432 36.016175 126.602072
F 13.106285 59.169432 17.473158
F 12.725314 59.169432 39.298942
F 12.344344 59.169432 61.124724
F 11.963373 59.169432 82.950506
F 11.582403 59.169432 104.776290
F 11.201432 59.169432 126.602072
F 39.837316 12.862917 17.939750
F 39.456345 12.862917 39.765534
F 39.075375 12.862917 61.591316
F 38.694404 12.862917 83.417098
F 38.313434 12.862917 105.242882
F 37.932464 12.862917 127.068664
F 39.837316 36.016175 17.939750
F 39.456345 36.016175 39.765534
F 39.075375 36.016175 61.591316
F 38.694404 36.016175 83.417098
F 38.313434 36.016175 105.242882
F 37.932464 36.016175 127.068664
F 39.837316 59.169432 17.939750
F 39.456345 59.169432 39.765534
F 39.075375 59.169432 61.591316
F 38.694404 59.169432 83.417098
F 38.313434 59.169432 105.242882
F 37.932464 59.169432 127.068664
F 13.106285 20.580672 17.473158
F 12.725314 20.580672 39.298941
F 12.344344 20.580672 61.124723
F 11.963373 20.580672 82.950506
F 11.582403 20.580672 104.776289
F 11.201432 20.580672 126.602072
F 13.106285 43.733930 17.473158
F 12.725314 43.733930 39.298941
F 12.344344 43.733930 61.124723
F 11.963373 43.733930 82.950506
F 11.582403 43.733930 104.776289
F 11.201432 43.733930 126.602072
F 13.106285 66.887187 17.473158
F 12.725314 66.887187 39.298941
F 12.344344 66.887187 61.124723
F 11.963373 66.887187 82.950506
F 11.582403 66.887187 104.776289
F 11.201432 66.887187 126.602072
F 39.837316 20.580672 17.939750
F 39.456345 20.580672 39.765533
F 39.075375 20.580672 61.591315
F 38.694404 20.580672 83.417098
F 38.313434 20.580672 105.242881
F 37.932464 20.580672 127.068664
F 39.837316 43.733930 17.939750
F 39.456345 43.733930 39.765533
F 39.075375 43.733930 61.591315
F 38.694404 43.733930 83.417098
F 38.313434 43.733930 105.242881
F 37.932464 43.733930 127.068664
F 39.837316 66.887187 17.939750
F 39.456345 66.887187 39.765533
F 39.075375 66.887187 61.591315
F 38.694404 66.887187 83.417098
F 38.313434 66.887187 105.242881
F 37.932464 66.887187 127.068664
F 22.016632 5.145164 17.628689
F 21.635662 5.145164 39.454471
F 21.254692 5.145164 61.280255
F 20.873721 5.145164 83.106037
F 20.492751 5.145164 104.931819
F 20.111780 5.145164 126.757603
F 22.016632 28.298422 17.628689
F 21.635662 28.298422 39.454471
F 21.254692 28.298422 61.280255
F 20.873721 28.298422 83.106037
F 20.492751 28.298422 104.931819
F 20.111780 28.298422 126.757603
F 22.016632 51.451679 17.628689
F 21.635662 51.451679 39.454471
F 21.254692 51.451679 61.280255
F 20.873721 51.451679 83.106037
F 20.492751 51.451679 104.931819
F 20.111780 51.451679 126.757603
F 48.747665 5.145164 18.095281
F 48.366694 5.145164 39.921063
F 47.985724 5.145164 61.746847
F 47.604753 5.145164 83.572629
F 47.223783 5.145164 105.398411
F 46.842812 5.145164 127.224195
F 48.747665 28.298422 18.095281
F 48.366694 28.298422 39.921063
F 47.985724 28.298422 61.746847
F 47.604753 28.298422 83.572629
F 47.223783 28.298422 105.398411
F 46.842812 28.298422 127.224195
F 48.747665 51.451679 18.095281
F 48.366694 51.451679 39.921063
F 47.985724 51.451679 61.746847
F 47.604753 51.451679 83.572629
F 47.223783 51.451679 105.398411
F 46.842812 51.451679 127.224195
F 22.016632 12.862917 17.628690
F 21.635662 12.862917 39.454472
F 21.254692 12.862917 61.280255
F 20.873721 12.862917 83.106038
F 20.492751 12.862917 104.931820
F 20.111780 12.862917 126.757604
F 22.016632 36.016174 17.628690
F 21.635662 36.016174 39.454472
F 21.254692 36.016174 61.280255
F 20.873721 36.016174 83.106038
F 20.492751 36.016174 104.931820
F 20.111780 36.016174 126.757604
F 22.016632 59.169432 17.628690
F 21.635662 59.169432 39.454472
F 21.254692 59.169432 61.280255
F 20.873721 59.169432 83.106038
F 20.492751 59.169432 104.931820
F 20.111780 59.169432 126.757604
F 48.747665 12.862917 18.095282
F 48.366694 12.862917 39.921064
F 47.985724 12.862917 61.746847
F 47.604753 12.862917 83.572630
F 47.223783 12.862917 105.398412
F 46.842812 12.862917 127.224196
F 48.747665 36.016174 18.095282
F 48.366694 36.016174 39.921064
F 47.985724 36.016174 61.746847
F 47.604753 36.016174 83.572630
F 47.223783 36.016174 105.398412
F 46.842812 36.016174 127.224196
F 48.747665 59.169432 18.095282
F 48.366694 59.169432 39.921064
F 47.985724 59.169432 61.746847
F 47.604753 59.169432 83.572630
F 47.223783 59.169432 105.398412
F 46.842812 59.169432 127.224196
F 22.016632 20.580672 17.628689
F 21.635662 20.580672 39.454471
F 21.254692 20.580672 61.280255
F 20.873721 20.580672 83.106037
F 20.492751 20.580672 104.931820
F 20.111780 20.580672 126.757603
F 22.016632 43.733929 17.628689
F 21.635662 43.733929 39.454471
F 21.254692 43.733929 61.280255
F 20.873721 43.733929 83.106037
F 20.492751 43.733929 104.931820
F 20.111780 43.733929 126.757603
F 22.016632 66.887187 17.628689
F 21.635662 66.887187 39.454471
F 21.254692 66.887187 61.280255
F 20.873721 66.887187 83.106037
F 20.492751 66.887187 104.931820
F 20.111780 66.887187 126.757603
F 48.747665 20.580672 18.095281
F 48.366694 20.580672 39.921063
F 47.985724 20.580672 61.746847
F 47.604753 20.580672 83.572629
F 47.223783 20.580672 105.398412
F 46.842812 20.580672 127.224195
F 48.747665 43.733929 18.095281
F 48.366694 43.733929 39.921063
F 47.985724 43.733929 61.746847
F 47.604753 43.733929 83.572629
F 47.223783 43.733929 105.398412
F 46.842812 43.733929 127.224195
F 48.747665 66.887187 18.095281
F 48.366694 66.887187 39.921063
F 47.985724 66.887187 61.746847
F 47.604753 66.887187 83.572629
F 47.223783 66.887187 105.398412
F 46.842812 66.887187 127.224195
F 4.132439 7.717749 20.955257
F 3.751469 7.717749 42.781040
F 3.370498 7.717749 64.606822
F 2.989528 7.717749 86.432605
F 2.608557 7.717749 108.258388
F 2.227587 7.717749 130.084171
F 4.132439 30.871007 20.955257
F 3.751469 30.871007 42.781040
F 3.370498 30.871007 64.606822
F 2.989528 30.871007 86.432605
F 2.608557 30.871007 108.258388
F 2.227587 30.871007 130.084171
F 4.132439 54.024264 20.955257
F 3.751469 54.024264 42.781040
F 3.370498 54.024264 64.606822
F 2.989528 54.024264 86.432605
F 2.608557 54.024264 108.258388
F 2.227587 54.024264 130.084171
F 30.863470 7.717749 21.421849
F 30.482500 7.717749 43.247632
F 30.101529 7.717749 65.073414
F 29.720559 7.717749 86.899197
F 29.339588 7.717749 108.724980
F 28.958618 7.717749 130.550763
F 30.863470 30.871007 21.421849
F 30.482500 30.871007 43.247632
F 30.101529 30.871007 65.073414
F 29.720559 30.871007 86.899197
F 29.339588 30.871007 108.724980
F 28.958618 30.871007 130.550763
F 30.863470 54.024264 21.421849
F 30.482500 54.024264 43.247632
F 30.101529 54.024264 65.073414
F 29.720559 54.024264 86.899197
F 29.339588 54.024264 108.724980
F 28.958618 54.024264 130.550763
F 4.132439 15.435502 20.955258
F 3.751468 15.435502 42.781041
F 3.370498 15.435502 64.606824
F 2.989528 15.435502 86.432606
F 2.608557 15.435502 108.258389
F 2.227587 15.435502 130.084172
F 4.132439 38.588760 20.955258
F 3.751468 38.588760 42.781041
F 3.370498 38.588760 64.606824
F 2.989528 38.588760 86.432606
F 2.608557 38.588760 108.258389
F 2.227587 38.588760 130.084172
F 4.132439 61.742017 20.955258
F 3.751468 61.742017 42.781041
F 3.370498 61.742017 64.606824
F 2.989528 61.742017 86.432606
F 2.608557 61.742017 108.258389
F 2.227587 61.742017 130.084172
F 30.863470 15.435502 21.421850
F 30.482500 15.435502 43.247633
F 30.101529 15.435502 65.073416
F 29.720559 15.435502 86.899198
F 29.339588 15.435502 108.724981
F 28.958618 15.435502 130.550764
F 30.863470 38.588760 21.421850
F 30.482500 38.588760 43.247633
F 30.101529 38.588760 65.073416
F 29.720559 38.588760 86.899198
F 29.339588 38.588760 108.724981
F 28.958618 38.588760 130.550764
F 30.863470 61.742017 21.421850
F 30.482500 61.742017 43.247633
F 30.101529 61.742017 65.073416
F 29.720559 61.742017 86.899198
F 29.339588 61.742017 108.724981
F 28.958618 61.742017 130.550764
F 4.132439 0.000000 20.955257
F 3.751469 0.000000 42.781040
F 3.370498 0.000000 64.606823
F 2.989528 0.000000 86.432605
F 2.608557 0.000000 108.258388
F 2.227587 0.000000 130.084171
F 4.132439 23.153257 20.955257
F 3.751469 23.153257 42.781040
F 3.370498 23.153257 64.606823
F 2.989528 23.153257 86.432605
F 2.608557 23.153257 108.258388
F 2.227587 23.153257 130.084171
F 4.132439 46.306515 20.955257
F 3.751469 46.306515 42.781040
F 3.370498 46.306515 64.606823
F 2.989528 46.306515 86.432605
F 2.608557 46.306515 108.258388
F 2.227587 46.306515 130.084171
F 30.863470 0.000000 21.421849
F 30.482500 0.000000 43.247632
F 30.101529 0.000000 65.073415
F 29.720559 0.000000 86.899197
F 29.339588 0.000000 108.724980
F 28.958618 0.000000 130.550763
F 30.863470 23.153257 21.421849
F 30.482500 23.153257 43.247632
F 30.101529 23.153257 65.073415
F 29.720559 23.153257 86.899197
F 29.339588 23.153257 108.724980
F 28.958618 23.153257 130.550763
F 30.863470 46.306515 21.421849
F 30.482500 46.306515 43.247632
F 30.101529 46.306515 65.073415
F 29.720559 46.306515 86.899197
F 29.339588 46.306515 108.724980
F 28.958618 46.306515 130.550763
F 13.042779 7.717750 21.110788
F 12.661808 7.717750 42.936571
F 12.280838 7.717750 64.762354
F 11.899867 7.717750 86.588136
F 11.518897 7.717750 108.413919
F 11.137926 7.717750 130.239702
F 13.042779 30.871007 21.110788
F 12.661808 30.871007 42.936571
F 12.280838 30.871007 64.762354
F 11.899867 30.871007 86.588136
F 11.518897 30.871007 108.413919
F 11.137926 30.871007 130.239702
F 13.042779 54.024265 21.110788
F 12.661808 54.024265 42.936571
F 12.280838 54.024265 64.762354
F 11.899867 54.024265 86.588136
F 11.518897 54.024265 108.413919
F 11.137926 54.024265 130.239702
F 39.773810 7.717750 21.577380
F 39.392839 7.717750 43.403163
F 39.011869 7.717750 65.228946
F 38.630898 7.717750 87.054728
F 38.249928 7.717750 108.880511
F 37.868957 7.717750 130.706294
F 39.773810 30.871007 21.577380
F 39.392839 30.871007 43.403163
F 39.011869 30.871007 65.228946
F 38.630898 30.871007 87.054728
F 38.249928 30.871007 108.880511
F 37.868957 30.871007 130.706294
F 39.773810 54.024265 21.577380
F 39.392839 54.024265 43.403163
F 39.011869 54.024265 65.228946
F 38.630898 54.024265 87.054728
F 38.249928 54.024265 108.880511
F 37.868957 54.024265 130.706294
F 13.042779 15.435503 21.110789
F 12.661808 15.435503 42.936572
F 12.280838 15.435503 64.762355
F 11.899867 15.435503 86.588137
F 11.518897 15.435503 108.413920
F 11.137926 15.435503 130.239703
F 13.042779 38.588760 21.110789
F 12.661808 38.588760 42.936572
F 12.280838 38.588760 64.762355
F 11.899867 38.588760 86.588137
F 11.518897 38.588760 108.413920
F 11.137926 38.588760 130.239703
F 13.042779 61.742018 21.110789
F 12.661808 61.742018 42.936572
F 12.280838 61.742018 64.762355
F 11.899867 61.742018 86.588137
F 11.518897 61.742018 108.413920
F 11.137926 61.742018 130.239703
F 39.773810 15.435503 21.577381
F 39.392839 15.435503 43.403164
F 39.011869 15.435503 65.228947
F 38.630898 15.435503 87.054729
F 38.249928 15.435503 108.880512
F 37.868957 15.435503 130.706295
F 39.773810 38.588760 21.577381
F 39.392839 38.588760 43.403164
F 39.011869 38.588760 65.228947
F 38.630898 38.588760 87.054729
F 38.249928 38.588760 108.880512
F 37.868957 38.588760 130.706295
F 39.773810 61.742018 21.577381
F 39.392839 61.742018 43.403164
F 39.011869 61.742018 65.228947
F 38.630898 61.742018 87.054729
F 38.249928 61.742018 108.880512
F 37.868957 61.742018 130.706295
F 13.042779 0.000000 21.110788
F 12.661808 0.000000 42.936571
F 12.280838 0.000000 64.762354
F 11.899867 0.000000 86.588136
F 11.518897 0.000000 108.413919
F 11.137926 0.000000 130.239702
F 13.042779 23.153258 21.110788
F 12.661808 23.153258 42.936571
F 12.280838 23.153258 64.762354
F 11.899867 23.153258 86.588136
F 11.518897 23.153258 108.413919
F 11.137926 23.153258 130.239702
F 13.042779 46.306515 21.110788
F 12.661808 46.306515 42.936571
F 12.280838 46.306515 64.762354
F 11.899867 46.306515 86.588136
F 11.518897 46.306515 108.413919
F 11.137926 46.306515 130.239702
F 39.773810 0.000000 21.577380
F 39.392839 0.000000 43.403163
F 39.011869 0.000000 65.228946
F 38.630898 0.000000 87.054728
F 38.249928 0.000000 108.880511
F 37.868957 0.000000 130.706294
F 39.773810 23.153258 21.577380
F 39.392839 23.153258 43.403163
F 39.011869 23.153258 65.228946
F 38.630898 23.153258 87.054728
F 38.249928 23.153258 108.880511
F 37.868957 23.153258 130.706294
F 39.773810 46.306515 21.577380
F 39.392839 46.306515 43.403163
F 39.011869 46.306515 65.228946
F 38.630898 46.306515 87.054728
F 38.249928 46.306515 108.880511
F 37.868957 46.306515 130.706294
F 21.953127 7.717751 21.266320
F 21.572157 7.717751 43.092102
F 21.191186 7.717751 64.917885
F 20.810216 7.717751 86.743668
F 20.429246 7.717751 108.569450
F 20.048275 7.717751 130.395233
F 21.953127 30.871008 21.266320
F 21.572157 30.871008 43.092102
F 21.191186 30.871008 64.917885
F 20.810216 30.871008 86.743668
F 20.429246 30.871008 108.569450
F 20.048275 30.871008 130.395233
F 21.953127 54.024266 21.266320
F 21.572157 54.024266 43.092102
F 21.191186 54.024266 64.917885
F 20.810216 54.024266 86.743668
F 20.429246 54.024266 108.569450
F 20.048275 54.024266 130.395233
F 48.684158 7.717751 21.732912
F 48.303188 7.717751 43.558694
F 47.922218 7.717751 65.384477
F 47.541247 7.717751 87.210260
F 47.160277 7.717751 109.036042
F 46.779306 7.717751 130.861825
F 48.684158 30.871008 21.732912
F 48.303188 30.871008 43.558694
F 47.922218 30.871008 65.384477
F 47.541247 30.871008 87.210260
F 47.160277 30.871008 109.036042
F 46.779306 30.871008 130.861825
F 48.684158 54.024266 21.732912
F 48.303188 54.024266 43.558694
F 47.922218 54.024266 65.384477
F 47.541247 54.024266 87.210260
F 47.160277 54.024266 109.036042
F 46.779306 54.024266 130.861825
F 21.953127 15.435503 21.266321
F 21.572157 15.435503 43.092103
F 21.191186 15.435503 64.917886
F 20.810216 15.435503 86.743669
F 20.429245 15.435503 108.569452
[truncated: 580,123 more chars]
