# Supplementary material for: Molecular-resolution imaging of ice crystallized from liquid water by cryogenic liquid-cell TEM
Source: Nat Commun. 2025 Sep 25;16:8342. doi: 10.1038/s41467-025-62451-0 (PMC12462463; doi:10.1038/s41467-025-62451-0)
Supplement: Supplementary file 9 — Supplementary Data 1 [file 41467_2025_62451_MOESM9_ESM.zip › supercell_4_3_6/1.0/minimized.xyz]

30654
F30654
F 2.233658 1.351610 2.724304
F 2.233658 9.071843 2.724304
F 2.233659 16.792080 2.724304
F 11.134488 1.335832 2.892352
F 11.134488 9.056064 2.892353
F 11.134488 16.776301 2.892353
F 20.047927 1.335860 3.047927
F 20.047927 9.056092 3.047927
F 20.047927 16.776329 3.047927
F 2.176980 3.846544 6.373486
F 2.176981 11.566776 6.373486
F 11.072252 3.861340 6.540070
F 11.072252 11.581573 6.540070
F 19.985711 3.861315 6.695637
F 19.985711 11.581548 6.695637
F 2.219998 3.883206 3.679353
F 2.219999 11.603439 3.679353
F 11.120273 3.896961 3.815825
F 11.120273 11.617194 3.815825
F 20.033777 3.896939 3.971427
F 20.033777 11.617172 3.971427
F 2.145622 2.027666 0.050858
F 26.670621 0.001198 6.812322
F 2.145622 9.747898 0.050858
F 8.843162 0.001486 6.501345
F 17.551226 7.720232 18.466268
F 13.221606 0.000013 11.111051
F 11.147394 1.928288 0.171688
F 11.147394 9.648521 0.171688
F 11.147394 17.368757 0.171688
F 20.060688 1.928291 0.327270
F 20.060688 9.648524 0.327270
F 20.060688 17.368760 0.327270
F 4.424413 7.751688 3.699021
F 4.424413 15.471923 3.699020
F 26.416795 15.440467 21.350950
F 13.348824 7.757067 3.854733
F 13.348824 15.477302 3.854732
F 26.416795 7.720232 21.350950
F 22.262081 7.757054 4.010322
F 22.262081 15.477290 4.010322
F 26.464439 7.720232 18.621849
F 4.460779 5.786477 0.052719
F 4.460779 13.506711 0.052719
F 13.375776 5.788408 0.210587
F 13.375776 13.508642 0.210587
F 22.288992 5.788407 0.366165
F 22.288992 13.508641 0.366165
F 4.436643 5.199447 2.769365
F 4.436643 12.919682 2.769366
F 13.362963 5.195960 2.931252
F 13.362963 12.916194 2.931252
F 22.276230 5.195976 3.086821
F 22.276229 12.916210 3.086822
F 4.377731 7.716368 6.419508
F 4.377731 15.436603 6.419508
F 8.636974 15.440755 18.310488
F 13.300759 7.721443 6.578959
F 13.300759 15.441678 6.578959
F 17.503582 15.440468 21.195369
F 22.214015 7.721431 6.734532
F 22.214015 15.441666 6.734532
F 22.214015 0.001198 6.734532
F 6.672981 1.333707 2.817167
F 6.672981 9.053940 2.817168
F 6.672981 16.774176 2.817168
F 15.591315 1.335858 2.970137
F 15.591316 9.056091 2.970137
F 15.591315 16.776328 2.970137
F 24.504533 1.335860 3.125717
F 24.504533 9.056092 3.125717
F 24.504533 16.776329 3.125717
F 6.609970 3.863975 6.463753
F 6.609970 11.584209 6.463753
F 15.529099 3.861316 6.617847
F 15.529099 11.581549 6.617847
F 24.442317 3.861314 6.773427
F 24.442317 11.581547 6.773427
F 6.657342 3.899834 3.735974
F 6.657342 11.620067 3.735973
F 15.577164 3.896939 3.893636
F 15.577164 11.617173 3.893636
F 24.490383 3.896938 4.049217
F 24.490383 11.617171 4.049217
F 6.685758 1.928283 0.094116
F 6.685758 9.648516 0.094116
F 6.685758 17.368752 0.094116
F 15.604081 1.928292 0.249480
F 15.604081 9.648524 0.249480
F 15.604081 17.368761 0.249479
F 24.517294 1.928291 0.405061
F 24.517294 9.648523 0.405061
F 24.517294 17.368760 0.405060
F 8.891334 7.757305 3.776843
F 8.891334 15.477540 3.776842
F 17.503582 7.720232 21.195369
F 17.805474 7.757055 3.932532
F 17.805474 15.477290 3.932532
F 17.551226 15.440468 18.466268
F 26.718686 7.757054 4.088113
F 26.718686 15.477289 4.088112
F 8.589323 15.440755 21.039952
F 8.919328 5.788192 0.132986
F 8.919328 13.508427 0.132986
F 17.832385 5.788408 0.288375
F 17.832385 13.508642 0.288374
F 8.905147 5.195638 2.853697
F 8.905147 12.915872 2.853697
F 17.819622 5.195976 3.009031
F 17.819622 12.916210 3.009032
F 26.732834 5.195976 3.164612
F 26.732835 12.916210 3.164612
F 8.843162 7.721719 6.501345
F 8.843162 15.441954 6.501345
F 8.589323 7.720520 21.039952
F 17.757408 7.721431 6.656742
F 17.757408 15.441666 6.656742
F 17.757408 0.001198 6.656742
F 26.670621 7.721430 6.812322
F 26.670621 15.441665 6.812322
F 26.480316 12.867054 17.712149
F 2.116425 1.303530 9.993537
F 2.116425 9.023763 9.993537
F 2.116426 16.744000 9.993537
F 11.008965 1.286684 10.163684
F 11.008964 9.006917 10.163684
F 11.008964 16.727153 10.163684
F 19.922416 1.286709 10.319252
F 19.922416 9.006942 10.319252
F 19.922416 16.727178 10.319252
F 2.053179 3.843118 13.631468
F 2.053180 11.563350 13.631469
F 10.945462 3.860142 13.801127
F 10.945462 11.580375 13.801127
F 19.858915 3.860116 13.956695
F 19.858915 11.580349 13.956695
F 2.100271 3.843102 10.931258
F 2.100272 11.563334 10.931258
F 10.993105 3.860143 11.072143
F 10.993105 11.580376 11.072143
F 19.906557 3.860117 11.227746
F 19.906557 11.580350 11.227745
F 2.161966 1.303339 7.294739
F 2.161966 9.023572 7.294739
F 2.161967 16.743809 7.294739
F 11.056566 1.287079 7.437739
F 11.056566 9.007312 7.437739
F 11.056566 16.727548 7.437739
F 19.970015 1.287105 7.593339
F 19.970015 9.007338 7.593339
F 19.970015 16.727574 7.593339
F 4.298071 7.715213 10.958479
F 4.298071 15.435448 10.958479
F 26.480317 5.146820 17.712149
F 13.221606 7.720246 11.111051
F 13.221606 15.440481 11.111051
F 17.567104 12.867054 17.556569
F 22.134861 7.720233 11.266641
F 22.134861 15.440468 11.266641
F 22.134861 0.000000 11.266641
F 4.361516 5.151976 7.324135
F 4.361516 12.872211 7.324135
F 13.285060 5.147209 7.476644
F 13.285060 12.867443 7.476643
F 22.198317 5.147221 7.632234
F 22.198317 12.867455 7.632234
F 4.314107 5.151856 10.043607
F 4.314107 12.872090 10.043607
F 13.237462 5.146813 10.202574
F 13.237462 12.867047 10.202574
F 22.150719 5.146826 10.358147
F 22.150718 12.867060 10.358147
F 4.250576 7.715191 13.681017
F 4.250576 15.435427 13.681017
F 17.567104 5.146820 17.556569
F 13.173963 7.720245 13.840017
F 13.173963 15.440480 13.840017
F 8.652845 12.866767 17.401152
F 22.087220 7.720232 13.995590
F 22.087220 15.440467 13.995590
F 8.636974 7.720520 18.310488
F 6.546843 1.284079 10.087602
F 6.546843 9.004311 10.087602
F 6.546843 16.724548 10.087602
F 15.465805 1.286709 10.241462
F 15.465805 9.006941 10.241462
F 15.465805 16.727178 10.241462
F 24.379022 1.286709 10.397042
F 24.379022 9.006942 10.397042
F 24.379022 16.727179 10.397042
F 6.483338 3.862754 13.725030
F 6.483338 11.582988 13.725030
F 15.402303 3.860117 13.878905
F 15.402303 11.580350 13.878905
F 24.315522 3.860116 14.034485
F 24.315522 11.580349 14.034485
F 6.531046 3.862755 10.992472
F 6.531046 11.582988 10.992472
F 15.449946 3.860118 11.149955
F 15.449946 11.580351 11.149955
F 24.363163 3.860117 11.305536
F 24.363163 11.580350 11.305536
F 6.594594 1.284555 7.358113
F 6.594594 9.004788 7.358113
F 6.594594 16.725024 7.358113
F 15.513403 1.287104 7.515548
F 15.513403 9.007337 7.515548
F 15.513403 16.727573 7.515548
F 24.426621 1.287105 7.671129
F 24.426621 9.007338 7.671129
F 24.426621 16.727574 7.671129
F 8.764002 7.720520 11.033071
F 8.764002 15.440755 11.033071
F 8.652845 5.146533 17.401152
F 17.678254 7.720233 11.188850
F 17.678254 15.440468 11.188850
F 17.678254 0.000000 11.188850
F 26.591467 7.720233 11.344431
F 26.591467 15.440468 11.344431
F 26.527946 12.867054 14.983051
F 8.827401 5.146910 7.398624
F 8.827401 12.867144 7.398623
F 17.741710 5.147221 7.554444
F 17.741710 12.867455 7.554443
F 26.654923 5.147221 7.710025
F 26.654923 12.867456 7.710024
F 8.779849 5.146536 10.124932
F 8.779849 12.866771 10.124932
F 17.694111 5.146825 10.280357
F 17.694111 12.867060 10.280357
F 26.607324 5.146826 10.435937
F 26.607324 12.867060 10.435937
F 8.716353 7.720520 13.762383
F 8.716353 15.440755 13.762383
F 26.527946 5.146820 14.983051
F 17.630612 7.720232 13.917800
F 17.630612 15.440467 13.917800
F 24.299644 16.727173 14.944156
F 26.543825 7.720232 14.073380
F 26.543825 15.440467 14.073380
F 17.614733 12.867054 14.827470
F 1.989683 1.303704 17.270249
F 1.989683 9.023936 17.270249
F 1.989684 16.744174 17.270249
F 10.881957 1.286678 17.439896
F 10.881957 9.006911 17.439896
F 10.881957 16.727147 17.439896
F 19.795409 1.286704 17.595464
F 19.795409 9.006936 17.595464
F 19.795409 16.727173 17.595464
F 1.926156 3.843117 20.909050
F 1.926157 11.563349 20.909050
F 10.818432 3.860142 21.078696
F 10.818432 11.580375 21.078696
F 19.731885 3.860116 21.234264
F 19.731885 11.580349 21.234264
F 1.973300 3.843116 18.208769
F 1.973300 11.563348 18.208769
F 10.866078 3.860142 18.349562
F 10.866078 11.580375 18.349561
F 19.779529 3.860116 18.505163
F 19.779529 11.580349 18.505163
F 2.036806 1.303704 14.569969
F 2.036806 9.023936 14.569969
F 2.036807 16.744173 14.569969
F 10.929586 1.286678 14.710764
F 10.929586 9.006911 14.710764
F 10.929586 16.727147 14.710764
F 19.843038 1.286704 14.866365
F 19.843038 9.006936 14.866365
F 19.843038 16.727173 14.866365
F 4.171081 7.715189 18.235944
F 4.171081 15.435425 18.235944
F 17.614733 5.146820 14.827470
F 13.094578 7.720245 18.388469
F 13.094578 15.440480 18.388468
F 8.700480 12.866767 14.671689
F 22.007833 7.720232 18.544059
F 22.007834 15.440468 18.544059
F 24.299644 9.006936 14.944156
F 4.234585 5.151863 14.597145
F 4.234585 12.872097 14.597144
F 13.158084 5.146807 14.749670
F 13.158084 12.867042 14.749670
F 22.071340 5.146820 14.905261
F 22.071340 12.867054 14.905260
F 4.187071 5.151863 17.319792
F 4.187071 12.872097 17.319793
F 13.110455 5.146807 17.478786
F 13.110455 12.867042 17.478786
F 22.023711 5.146820 17.634359
F 22.023711 12.867054 17.634359
F 4.123548 7.715190 20.958593
F 4.123548 15.435425 20.958593
F 8.700480 5.146532 14.671690
F 13.046933 7.720245 21.117586
F 13.046933 15.440480 21.117586
F 26.464439 15.440467 18.621849
F 21.960189 7.720232 21.273159
F 21.960189 15.440467 21.273160
F 24.299644 1.286704 14.944156
F 6.419833 1.284066 17.363799
F 6.419833 9.004298 17.363799
F 6.419833 16.724535 17.363799
F 15.338798 1.286703 17.517674
F 15.338798 9.006936 17.517674
F 15.338798 16.727172 17.517674
F 24.252015 1.286704 17.673254
F 24.252015 9.006936 17.673254
F 24.252015 16.727173 17.673254
F 6.356308 3.862754 21.002599
F 6.356308 11.582987 21.002599
F 15.275273 3.860117 21.156474
F 15.275273 11.580350 21.156474
F 24.188491 3.860116 21.312054
F 24.188491 11.580349 21.312054
F 6.404016 3.862754 18.269886
F 6.404016 11.582987 18.269886
F 15.322918 3.860117 18.427373
F 15.322918 11.580350 18.427372
F 24.236135 3.860116 18.582954
F 24.236135 11.580349 18.582954
F 6.467524 1.284066 14.631088
F 6.467524 9.004299 14.631088
F 6.467524 16.724535 14.631088
F 15.386426 1.286703 14.788574
F 15.386426 9.006936 14.788574
F 15.386426 16.727172 14.788574
F 4.424413 0.031455 3.699021
F 17.805474 0.036822 3.932532
F 22.262081 0.036822 4.010322
F 8.636974 0.000287 18.310488
F 13.348824 0.036834 3.854733
F 13.046933 0.000012 21.117586
F 13.300759 0.001210 6.578959
F 13.094578 0.000012 18.388469
F 8.891335 0.037072 3.776842
F 26.718687 0.036821 4.088113
F 8.716353 0.000287 13.762383
F 26.591467 0.000000 11.344431
F 8.764002 0.000287 11.033071
F 13.173963 0.000012 13.840017
F 8.589323 0.000287 21.039952
F 1.862652 1.303704 24.547850
F 1.862652 9.023937 24.547850
F 1.862653 16.744174 24.547850
F 10.754926 1.286678 24.717497
F 10.754926 9.006911 24.717497
F 10.754926 16.727147 24.717497
F 19.668378 1.286704 24.873065
F 19.668378 9.006936 24.873065
F 19.668378 16.727173 24.873065
F 1.799125 3.843117 28.186651
F 1.799126 11.563349 28.186651
F 10.691401 3.860142 28.356297
F 10.691401 11.580375 28.356297
F 19.604854 3.860116 28.511865
F 19.604854 11.580349 28.511865
F 1.846268 3.843116 25.486370
F 1.846269 11.563349 25.486370
F 10.739047 3.860142 25.627163
F 10.739047 11.580375 25.627163
F 19.652498 3.860116 25.782765
F 19.652498 11.580349 25.782765
F 12.792871 0.000012 35.672788
F 8.382912 0.000287 32.865689
F 12.840516 0.000012 32.943670
F 10.802555 1.286678 21.988362
F 10.802555 9.006911 21.988362
F 10.802555 16.727147 21.988362
F 19.716007 1.286704 22.143964
F 19.716007 9.006936 22.143964
F 19.716007 16.727173 22.143964
F 4.044049 7.715189 25.513545
F 4.044050 15.435425 25.513545
F 26.035702 15.440467 43.183752
F 12.967547 7.720245 25.666070
F 12.967547 15.440480 25.666070
F 26.035702 7.720232 43.183752
F 21.880803 7.720232 25.821660
F 21.880803 15.440468 25.821660
F 17.170133 15.440468 40.299070
F 4.107555 5.151863 21.874745
F 4.107555 12.872097 21.874744
F 13.031053 5.146807 22.027269
F 13.031053 12.867042 22.027269
F 21.944310 5.146820 22.182859
F 21.944310 12.867054 22.182859
F 4.060040 5.151863 24.597394
F 4.060040 12.872097 24.597394
F 12.983424 5.146807 24.756387
F 12.983424 12.867042 24.756387
F 21.896680 5.146820 24.911960
F 21.896680 12.867054 24.911960
F 3.996517 7.715190 28.236194
F 3.996517 15.435425 28.236194
F 17.170133 7.720232 40.299071
F 12.919902 7.720245 28.395187
F 12.919902 15.440480 28.395188
F 17.122489 15.440468 43.028172
F 21.833158 7.720232 28.550760
F 21.833158 15.440467 28.550761
F 26.083346 7.720232 40.454651
F 6.292802 1.284066 24.641400
F 6.292802 9.004299 24.641400
F 6.292802 16.724535 24.641401
F 15.211767 1.286703 24.795275
F 15.211767 9.006936 24.795275
F 15.211767 16.727172 24.795275
F 24.124984 1.286704 24.950855
F 24.124984 9.006936 24.950855
F 24.124984 16.727173 24.950855
F 6.229277 3.862754 28.280200
F 6.229277 11.582987 28.280201
F 15.148242 3.860117 28.434075
F 15.148242 11.580350 28.434075
F 24.061460 3.860116 28.589655
F 24.061460 11.580349 28.589656
F 6.276985 3.862754 25.547488
F 6.276985 11.582987 25.547487
F 15.195887 3.860117 25.704974
F 15.195887 11.580350 25.704973
F 24.109104 3.860116 25.860555
F 24.109104 11.580349 25.860555
F 6.340493 1.284066 21.908687
F 6.340494 9.004299 21.908687
F 6.340494 16.724535 21.908687
F 15.259395 1.286703 22.066173
F 15.259395 9.006936 22.066173
F 15.259395 16.727172 22.066173
F 24.172614 1.286704 22.221754
F 24.172613 9.006936 22.221755
F 24.172614 16.727173 22.221754
F 8.509943 7.720520 25.588089
F 8.509943 15.440755 25.588089
F 17.122489 7.720232 43.028171
F 17.424195 7.720232 25.743870
F 17.424195 15.440468 25.743869
F 8.255881 15.440755 40.143289
F 26.337408 7.720232 25.899451
F 26.337408 15.440467 25.899450
F 8.208230 15.440755 42.872754
F 8.573449 5.146532 21.949288
F 8.573449 12.866767 21.949288
F 17.487702 5.146820 22.105069
F 17.487702 12.867054 22.105068
F 26.400915 5.146820 22.260650
F 26.400915 12.867054 22.260650
F 8.525814 5.146533 24.678753
F 8.525814 12.866767 24.678753
F 17.440073 5.146820 24.834170
F 17.440073 12.867054 24.834170
F 26.353286 5.146820 24.989750
F 26.353286 12.867054 24.989750
F 8.462292 7.720520 28.317553
F 8.462292 15.440755 28.317553
F 8.208230 7.720520 42.872754
F 17.376551 7.720233 28.472970
F 17.376551 15.440468 28.472970
F 8.255881 7.720520 40.143290
F 26.289764 7.720232 28.628551
F 26.289764 15.440467 28.628551
F 26.099224 12.867054 39.544951
F 1.735621 1.303704 31.825451
F 1.735621 9.023936 31.825451
F 1.735622 16.744174 31.825451
F 10.627895 1.286678 31.995097
F 10.627895 9.006911 31.995097
F 10.627895 16.727147 31.995098
F 19.541347 1.286704 32.150665
F 19.541347 9.006936 32.150665
F 19.541347 16.727173 32.150666
F 1.672094 3.843117 35.464251
F 1.672095 11.563349 35.464251
F 10.564370 3.860142 35.633897
F 10.564370 11.580375 35.633898
F 19.477823 3.860116 35.789465
F 19.477823 11.580349 35.789466
F 1.719237 3.843116 32.763970
F 1.719238 11.563349 32.763970
F 10.612016 3.860142 32.904763
F 10.612016 11.580375 32.904763
F 19.525467 3.860116 33.060365
F 19.525467 11.580349 33.060365
F 1.782745 1.303704 29.125169
F 1.782745 9.023936 29.125170
F 1.782746 16.744173 29.125170
F 10.675524 1.286678 29.265963
F 10.675524 9.006911 29.265963
F 10.675524 16.727147 29.265963
F 19.588976 1.286703 29.421565
F 19.588976 9.006936 29.421565
F 19.588976 16.727172 29.421564
F 3.917019 7.715189 32.791145
F 3.917019 15.435425 32.791145
F 26.099223 5.146820 39.544951
F 12.840516 7.720245 32.943670
F 12.840516 15.440480 32.943670
F 17.186011 12.867054 39.389371
F 21.753771 7.720232 33.099260
F 21.753771 15.440468 33.099260
F 23.918551 16.727173 36.776955
F 3.980524 5.151863 29.152345
F 3.980524 12.872097 29.152345
F 12.904022 5.146807 29.304870
F 12.904022 12.867042 29.304870
F 21.817278 5.146820 29.460460
F 21.817278 12.867054 29.460460
F 3.933009 5.151863 31.874994
F 3.933009 12.872097 31.874994
F 12.856393 5.146807 32.033987
F 12.856393 12.867042 32.033988
F 21.769649 5.146820 32.189561
F 21.769649 12.867054 32.189561
F 3.869486 7.715190 35.513794
F 3.869486 15.435425 35.513794
F 17.186011 5.146820 39.389371
F 12.792871 7.720245 35.672788
F 12.792871 15.440480 35.672788
F 8.271752 12.866767 39.233954
F 21.706127 7.720232 35.828361
F 21.706127 15.440467 35.828361
F 23.918551 9.006936 36.776956
F 6.165771 1.284066 31.919001
F 6.165771 9.004299 31.919001
F 6.165771 16.724535 31.919001
F 15.084736 1.286703 32.072876
F 15.084736 9.006936 32.072876
F 15.084736 16.727172 32.072876
F 23.997953 1.286704 32.228456
F 23.997953 9.006936 32.228456
F 23.997953 16.727173 32.228456
F 6.102246 3.862754 35.557800
F 6.102246 11.582987 35.557801
F 15.021211 3.860117 35.711676
F 15.021211 11.580350 35.711676
F 23.934429 3.860116 35.867256
F 23.934429 11.580349 35.867256
F 6.149954 3.862754 32.825088
F 6.149954 11.582987 32.825087
F 15.068856 3.860117 32.982574
F 15.068856 11.580350 32.982574
F 23.982073 3.860116 33.138155
F 23.982073 11.580349 33.138156
F 6.213463 1.284066 29.186287
F 6.213463 9.004299 29.186287
F 6.213463 16.724535 29.186287
F 15.132364 1.286703 29.343774
F 15.132364 9.006936 29.343774
F 15.132364 16.727172 29.343773
F 24.045582 1.286704 29.499355
F 24.045582 9.006936 29.499355
F 24.045582 16.727173 29.499355
F 8.382912 7.720520 32.865689
F 8.382912 15.440755 32.865689
F 8.271752 5.146533 39.233953
F 17.297164 7.720232 33.021470
F 17.297164 15.440468 33.021470
F 23.918551 1.286704 36.776955
F 26.210377 7.720232 33.177051
F 26.210377 15.440467 33.177050
F 26.146853 12.867054 36.815851
F 8.446418 5.146532 29.226889
F 8.446418 12.866767 29.226889
F 17.360671 5.146820 29.382669
F 17.360671 12.867054 29.382669
F 26.273884 5.146820 29.538251
F 26.273884 12.867054 29.538250
F 8.398783 5.146533 31.956353
F 8.398783 12.866767 31.956353
F 17.313042 5.146820 32.111770
F 17.313042 12.867054 32.111770
F 26.226254 5.146820 32.267351
F 26.226254 12.867054 32.267351
F 8.335261 7.720520 35.595153
F 8.335261 15.440755 35.595153
F 26.146853 5.146820 36.815851
F 17.249520 7.720233 35.750570
F 17.249520 15.440468 35.750571
F 15.005333 16.727172 36.621374
F 26.162733 7.720232 35.906151
F 26.162733 15.440467 35.906151
F 17.233640 12.867054 36.660270
F 1.608590 1.303704 39.103051
F 1.608590 9.023937 39.103051
F 1.608591 16.744174 39.103051
F 10.500864 1.286678 39.272698
F 10.500864 9.006911 39.272698
F 10.500864 16.727147 39.272698
F 19.414316 1.286704 39.428266
F 19.414316 9.006936 39.428266
F 19.414316 16.727173 39.428266
F 1.545064 3.843117 42.741852
F 1.545064 11.563349 42.741852
F 10.437339 3.860142 42.911498
F 10.437339 11.580375 42.911499
F 19.350792 3.860116 43.067066
F 19.350792 11.580349 43.067067
F 1.592207 3.843116 40.041571
F 1.592207 11.563349 40.041571
F 10.484985 3.860142 40.182364
F 10.484985 11.580375 40.182364
F 19.398436 3.860116 40.337966
F 19.398436 11.580349 40.337966
F 1.655714 1.303704 36.402770
F 1.655714 9.023936 36.402770
F 1.655715 16.744173 36.402770
F 10.548493 1.286678 36.543563
F 10.548493 9.006911 36.543563
F 10.548493 16.727147 36.543563
F 19.461945 1.286704 36.699165
F 19.461945 9.006936 36.699165
F 19.461945 16.727173 36.699165
F 3.789988 7.715189 40.068746
F 3.789988 15.435424 40.068746
F 17.233640 5.146820 36.660270
F 12.713485 7.720245 40.221271
F 12.713485 15.440480 40.221271
F 8.319387 12.866767 36.504489
F 21.626741 7.720232 40.376861
F 21.626741 15.440468 40.376861
F 15.005333 9.006936 36.621374
F 3.853493 5.151863 36.429945
F 3.853493 12.872097 36.429945
F 12.776991 5.146807 36.582470
F 12.776991 12.867042 36.582470
F 21.690248 5.146820 36.738060
F 21.690248 12.867054 36.738060
F 3.805978 5.151863 39.152594
F 3.805978 12.872097 39.152594
F 12.729362 5.146807 39.311588
F 12.729362 12.867042 39.311588
F 21.642619 5.146820 39.467161
F 21.642618 12.867054 39.467161
F 3.742455 7.715190 42.791395
F 3.742455 15.435425 42.791395
F 8.319387 5.146532 36.504489
F 12.665840 7.720245 42.950389
F 12.665840 15.440480 42.950389
F 26.083346 15.440467 40.454651
F 21.579096 7.720232 43.105962
F 21.579096 15.440467 43.105962
F 15.005333 1.286703 36.621374
F 6.038740 1.284066 39.196601
F 6.038740 9.004299 39.196601
F 6.038740 16.724535 39.196601
F 14.957705 1.286703 39.350476
F 14.957705 9.006936 39.350476
F 14.957705 16.727172 39.350476
F 23.870922 1.286704 39.506056
F 23.870922 9.006936 39.506056
F 23.870922 16.727173 39.506056
F 5.975215 3.862754 42.835401
F 5.975215 11.582987 42.835402
F 14.894180 3.860117 42.989276
F 14.894180 11.580350 42.989277
F 23.807398 3.860116 43.144857
F 23.807398 11.580349 43.144857
F 6.022923 3.862754 40.102688
F 6.022923 11.582987 40.102688
F 14.941825 3.860117 40.260175
F 14.941825 11.580350 40.260175
F 23.855042 3.860116 40.415756
F 23.855042 11.580349 40.415756
F 6.086432 1.284066 36.463888
F 6.086432 9.004299 36.463888
F 6.086432 16.724535 36.463888
F 12.967547 0.000012 25.666070
F 8.255881 0.000287 40.143290
F 12.919902 0.000012 28.395188
F 12.665840 0.000012 42.950389
F 8.509943 0.000287 25.588089
F 12.713485 0.000012 40.221271
F 8.208230 0.000287 42.872754
F 8.462292 0.000287 28.317553
F 8.335261 0.000287 35.595153
F 1.909776 1.303704 21.847569
F 1.909776 9.023936 21.847569
F 1.909777 16.744173 21.847569
F 1.481559 1.303704 46.380653
F 1.481559 9.023937 46.380653
F 1.481560 16.744174 46.380653
F 10.373833 1.286678 46.550299
F 10.373833 9.006911 46.550299
F 10.373833 16.727147 46.550299
F 19.287285 1.286704 46.705867
F 19.287285 9.006936 46.705867
F 19.287285 16.727173 46.705867
F 1.418033 3.843117 50.019454
F 1.418033 11.563349 50.019454
F 10.310308 3.860142 50.189099
F 10.310308 11.580375 50.189100
F 19.223761 3.860116 50.344667
F 19.223761 11.580349 50.344668
F 1.465176 3.843116 47.319173
F 1.465176 11.563349 47.319173
F 10.357954 3.860142 47.459965
F 10.357954 11.580375 47.459965
F 19.271405 3.860116 47.615567
F 19.271405 11.580349 47.615567
F 12.411778 0.000012 57.505590
F 8.001819 0.000287 54.698491
F 12.459423 0.000012 54.776473
F 10.421462 1.286678 43.821165
F 10.421462 9.006911 43.821165
F 10.421462 16.727147 43.821164
F 19.334914 1.286704 43.976766
F 19.334914 9.006936 43.976766
F 19.334914 16.727173 43.976766
F 3.662957 7.715189 47.346347
F 3.662957 15.435424 47.346347
F 25.654609 15.440467 65.016554
F 12.586454 7.720245 47.498872
F 12.586454 15.440480 47.498872
F 25.654609 7.720232 65.016554
F 21.499709 7.720232 47.654462
F 21.499709 15.440468 47.654462
F 16.789040 15.440468 62.131873
F 3.726462 5.151863 43.707547
F 3.726462 12.872097 43.707546
F 12.649960 5.146807 43.860072
F 12.649960 12.867042 43.860071
F 21.563217 5.146820 44.015662
F 21.563217 12.867054 44.015661
F 3.678947 5.151863 46.430196
F 3.678947 12.872097 46.430196
F 12.602331 5.146807 46.589190
F 12.602331 12.867042 46.589190
F 21.515587 5.146820 46.744762
F 21.515587 12.867054 46.744762
F 3.615424 7.715190 50.068996
F 3.615424 15.435425 50.068996
F 16.789040 7.720232 62.131873
F 12.538809 7.720245 50.227990
F 12.538809 15.440480 50.227990
F 16.741396 15.440468 64.860974
F 21.452065 7.720232 50.383563
F 21.452065 15.440467 50.383563
F 25.702253 7.720232 62.287454
F 5.911709 1.284066 46.474203
F 5.911709 9.004299 46.474203
F 5.911709 16.724535 46.474203
F 14.830674 1.286703 46.628077
F 14.830674 9.006936 46.628077
F 14.830674 16.727172 46.628078
F 23.743891 1.286704 46.783657
F 23.743891 9.006936 46.783658
F 23.743891 16.727173 46.783658
F 5.848184 3.862754 50.113003
F 5.848184 11.582987 50.113003
F 14.767149 3.860117 50.266878
F 14.767149 11.580350 50.266878
F 23.680367 3.860116 50.422458
F 23.680367 11.580349 50.422458
F 5.895892 3.862754 47.380290
F 5.895892 11.582987 47.380289
F 14.814794 3.860117 47.537776
F 14.814794 11.580350 47.537776
F 23.728011 3.860116 47.693357
F 23.728011 11.580349 47.693357
F 5.959401 1.284066 43.741489
F 5.959401 9.004299 43.741489
F 5.959401 16.724535 43.741489
F 14.878302 1.286703 43.898975
F 14.878302 9.006936 43.898975
F 14.878302 16.727172 43.898975
F 23.791520 1.286703 44.054557
F 23.791520 9.006936 44.054557
F 23.791520 16.727173 44.054557
F 8.128850 7.720520 47.420891
F 8.128850 15.440755 47.420891
F 16.741396 7.720232 64.860974
F 17.043102 7.720232 47.576672
F 17.043102 15.440468 47.576671
F 7.874787 15.440755 61.976093
F 25.956315 7.720232 47.732253
F 25.956315 15.440467 47.732252
F 7.827132 15.440757 64.705561
F 8.192356 5.146533 43.782090
F 8.192356 12.866767 43.782090
F 17.106609 5.146820 43.937871
F 17.106609 12.867054 43.937871
F 26.019822 5.146820 44.093452
F 26.019822 12.867054 44.093452
F 8.144721 5.146533 46.511555
F 8.144721 12.866767 46.511555
F 17.058980 5.146820 46.666972
F 17.058980 12.867054 46.666972
F 25.972193 5.146820 46.822552
F 25.972193 12.867054 46.822553
F 8.081199 7.720520 50.150355
F 8.081199 15.440755 50.150355
F 7.827132 7.720522 64.705561
F 16.995458 7.720232 50.305772
F 16.995458 15.440468 50.305772
F 7.874787 7.720520 61.976093
F 25.908671 7.720232 50.461353
F 25.908671 15.440467 50.461353
F 25.718130 12.867054 61.377754
F 1.354528 1.303704 53.658253
F 1.354528 9.023937 53.658253
F 1.354529 16.744174 53.658253
F 10.246803 1.286678 53.827900
F 10.246802 9.006911 53.827900
F 10.246802 16.727147 53.827900
F 19.160254 1.286704 53.983468
F 19.160254 9.006936 53.983468
F 19.160254 16.727173 53.983468
F 1.291002 3.843117 57.297054
F 1.291002 11.563349 57.297054
F 10.183277 3.860142 57.466700
F 10.183277 11.580375 57.466700
F 19.096730 3.860116 57.622268
F 19.096730 11.580349 57.622268
F 1.338144 3.843116 54.596772
F 1.338145 11.563349 54.596772
F 10.230923 3.860142 54.737566
F 10.230923 11.580375 54.737566
F 19.144374 3.860116 54.893168
F 19.144374 11.580349 54.893167
F 1.401652 1.303704 50.957972
F 1.401652 9.023936 50.957972
F 1.401653 16.744173 50.957972
F 10.294431 1.286678 51.098766
F 10.294431 9.006911 51.098766
F 10.294431 16.727147 51.098765
F 19.207883 1.286704 51.254367
F 19.207883 9.006936 51.254367
F 19.207883 16.727173 51.254367
F 3.535926 7.715189 54.623947
F 3.535926 15.435425 54.623947
F 25.718130 5.146820 61.377754
F 12.459423 7.720245 54.776473
F 12.459423 15.440480 54.776472
F 16.804918 12.867054 61.222173
F 21.372679 7.720232 54.932062
F 21.372679 15.440467 54.932062
F 23.537459 16.727173 58.609758
F 3.599432 5.151863 50.985147
F 3.599432 12.872097 50.985147
F 12.522929 5.146807 51.137672
F 12.522929 12.867042 51.137672
F 21.436186 5.146820 51.293262
F 21.436186 12.867054 51.293262
F 3.551916 5.151863 53.707796
F 3.551916 12.872097 53.707796
F 12.475300 5.146808 53.866790
F 12.475300 12.867042 53.866790
F 21.388556 5.146820 54.022363
F 21.388556 12.867054 54.022363
F 3.488393 7.715190 57.346596
F 3.488393 15.435425 57.346596
F 16.804918 5.146820 61.222173
F 12.411778 7.720245 57.505590
F 12.411778 15.440480 57.505590
F 7.890659 12.866767 61.066756
F 21.325034 7.720232 57.661163
F 21.325034 15.440467 57.661163
F 23.537459 9.006936 58.609758
F 5.784678 1.284066 53.751803
F 5.784678 9.004299 53.751803
F 5.784678 16.724535 53.751803
F 14.703643 1.286703 53.905678
F 14.703643 9.006936 53.905678
F 14.703643 16.727172 53.905678
F 23.616860 1.286704 54.061258
F 23.616860 9.006936 54.061258
F 23.616860 16.727173 54.061258
F 5.721153 3.862754 57.390603
F 5.721153 11.582987 57.390603
F 14.640118 3.860117 57.544478
F 14.640118 11.580350 57.544478
F 23.553336 3.860116 57.700058
F 23.553336 11.580349 57.700058
F 5.768861 3.862754 54.657890
F 5.768861 11.582987 54.657890
F 14.687763 3.860117 54.815376
F 14.687763 11.580350 54.815376
F 23.600980 3.860116 54.970958
F 23.600980 11.580349 54.970958
F 5.832370 1.284066 51.019090
F 5.832370 9.004299 51.019090
F 5.832370 16.724535 51.019090
F 14.751271 1.286703 51.176576
F 14.751271 9.006936 51.176576
F 14.751271 16.727172 51.176576
F 23.664489 1.286704 51.332158
F 23.664489 9.006936 51.332157
F 23.664489 16.727173 51.332157
F 8.001819 7.720520 54.698491
F 8.001819 15.440755 54.698491
F 7.890659 5.146532 61.066756
F 16.916071 7.720232 54.854272
F 16.916071 15.440468 54.854272
F 23.537459 1.286704 58.609758
F 25.829284 7.720232 55.009853
F 25.829284 15.440467 55.009853
F 25.765760 12.867054 58.648653
F 8.065325 5.146532 51.059691
F 8.065325 12.866767 51.059691
F 16.979578 5.146820 51.215472
F 16.979578 12.867054 51.215472
F 25.892791 5.146820 51.371053
F 25.892791 12.867054 51.371053
F 8.017690 5.146532 53.789155
F 8.017690 12.866767 53.789156
F 16.931949 5.146820 53.944572
F 16.931949 12.867054 53.944573
F 25.845162 5.146820 54.100153
F 25.845162 12.867054 54.100153
F 7.954168 7.720520 57.427955
F 7.954168 15.440755 57.427956
F 25.765760 5.146820 58.648653
F 16.868427 7.720232 57.583372
F 16.868427 15.440468 57.583373
F 14.624240 16.727172 58.454176
F 25.781640 7.720232 57.738953
F 25.781640 15.440467 57.738953
F 16.852547 12.867054 58.493072
F 1.227497 1.303704 60.935854
F 1.227497 9.023936 60.935854
F 1.227498 16.744173 60.935854
F 10.119771 1.286678 61.105500
F 10.119771 9.006911 61.105500
F 10.119771 16.727147 61.105501
F 19.033223 1.286704 61.261068
F 19.033223 9.006936 61.261068
F 19.033223 16.727173 61.261068
F 1.163974 3.843122 64.574653
F 1.163975 11.563354 64.574653
F 10.056246 3.860142 64.744301
F 10.056246 11.580375 64.744301
F 18.969699 3.860116 64.899869
F 18.969699 11.580349 64.899869
F 1.211114 3.843117 61.874373
F 1.211115 11.563349 61.874373
F 10.103892 3.860142 62.015166
F 10.103892 11.580375 62.015166
F 19.017343 3.860116 62.170768
F 19.017343 11.580349 62.170768
F 1.274621 1.303704 58.235572
F 1.274621 9.023936 58.235572
F 1.274622 16.744173 58.235572
F 10.167400 1.286678 58.376366
F 10.167400 9.006911 58.376366
F 10.167400 16.727147 58.376366
F 19.080852 1.286704 58.531967
F 19.080852 9.006936 58.531967
F 19.080852 16.727173 58.531967
F 3.408895 7.715189 61.901550
F 3.408895 15.435424 61.901550
F 16.852547 5.146820 58.493072
F 12.332392 7.720245 62.054073
F 12.332392 15.440480 62.054073
F 7.938294 12.866767 58.337292
F 21.245647 7.720232 62.209663
F 21.245648 15.440468 62.209663
F 14.624240 9.006936 58.454176
F 3.472400 5.151863 58.262748
F 3.472400 12.872097 58.262748
F 12.395898 5.146807 58.415273
F 12.395898 12.867042 58.415272
F 21.309155 5.146820 58.570863
F 21.309155 12.867054 58.570862
F 3.424885 5.151863 60.985397
F 3.424885 12.872097 60.985397
F 12.348269 5.146807 61.144390
F 12.348269 12.867042 61.144390
F 21.261525 5.146820 61.299963
F 21.261525 12.867054 61.299963
F 3.361364 7.715184 64.624201
F 3.361364 15.435419 64.624202
F 7.938294 5.146533 58.337292
F 12.284747 7.720245 64.783191
F 12.284747 15.440480 64.783191
F 25.702253 15.440467 62.287454
F 21.198003 7.720232 64.938764
F 21.198003 15.440467 64.938764
F 14.624240 1.286703 58.454176
F 5.657647 1.284066 61.029404
F 5.657647 9.004299 61.029403
F 5.657647 16.724535 61.029404
F 14.576612 1.286703 61.183278
F 14.576612 9.006936 61.183278
F 14.576612 16.727172 61.183279
F 23.489829 1.286704 61.338858
F 23.489829 9.006936 61.338858
F 23.489829 16.727173 61.338859
F 5.594113 3.862754 64.668218
F 5.594113 11.582987 64.668218
F 14.513087 3.860117 64.822079
F 14.513087 11.580350 64.822079
F 23.426305 3.860116 64.977659
F 23.426305 11.580349 64.977659
F 5.641829 3.862754 61.935493
F 5.641829 11.582987 61.935493
F 14.560732 3.860117 62.092977
F 14.560732 11.580350 62.092977
F 23.473949 3.860116 62.248559
F 23.473949 11.580349 62.248558
F 5.705339 1.284066 58.296690
F 5.705339 9.004299 58.296690
F 5.705339 16.724535 58.296690
F 12.586454 0.000012 47.498872
F 7.874787 0.000287 61.976093
F 12.538809 0.000012 50.227990
F 12.284747 0.000012 64.783191
F 8.128850 0.000287 47.420891
F 12.332392 0.000012 62.054073
F 7.827132 0.000289 64.705561
F 8.081199 0.000287 50.150356
F 7.954168 0.000287 57.427955
F 1.528683 1.303704 43.680371
F 1.528683 9.023936 43.680371
F 1.528684 16.744173 43.680371
F 1.100525 1.303854 68.213091
F 1.100525 9.024087 68.213091
F 1.100525 16.744323 68.213091
F 9.992735 1.286677 68.383109
F 9.992735 9.006910 68.383109
F 9.992735 16.727146 68.383110
F 18.906192 1.286703 68.538670
F 18.906192 9.006936 68.538670
F 18.906192 16.727173 68.538670
F 1.034814 3.814315 71.860430
F 1.034815 11.534547 71.860431
F 9.929194 3.860152 72.021923
F 9.929193 11.580386 72.021924
F 18.842668 3.860116 72.177470
F 18.842668 11.580349 72.177470
F 1.084032 3.842687 69.154409
F 1.084033 11.562919 69.154410
F 9.976858 3.860143 69.292770
F 9.976858 11.580376 69.292770
F 18.890312 3.860116 69.448369
F 18.890312 11.580349 69.448369
F 7.698703 0.000621 71.983389
F 7.441063 0.001536 86.539207
F 3.143947 0.004763 76.468048
F 10.040369 1.286678 65.653968
F 10.040369 9.006911 65.653968
F 10.040369 16.727147 65.653968
F 18.953821 1.286704 65.809569
F 18.953821 9.006936 65.809569
F 18.953821 16.727173 65.809568
F 3.280758 7.715540 69.183015
F 3.280758 15.435775 69.183014
F 25.273516 15.440467 86.849357
F 12.205361 7.720245 69.331674
F 12.205361 15.440480 69.331674
F 25.273516 7.720232 86.849356
F 21.118617 7.720232 69.487265
F 21.118617 15.440468 69.487264
F 16.407947 15.440468 83.964675
F 3.345345 5.151883 65.540492
F 3.345345 12.872117 65.540492
F 12.268867 5.146807 65.692874
F 12.268867 12.867042 65.692874
F 21.182124 5.146820 65.848464
F 21.182124 12.867054 65.848464
F 3.297619 5.152066 68.263651
F 3.297619 12.872300 68.263651
F 12.221238 5.146807 68.421992
F 12.221238 12.867041 68.421992
F 21.134494 5.146820 68.577565
F 21.134494 12.867054 68.577565
F 3.192581 7.728065 71.917273
F 3.192583 15.448299 71.917272
F 16.407947 7.720232 83.964675
F 12.157694 7.720247 72.060793
F 12.157695 15.440482 72.060794
F 16.360302 15.440468 86.693776
F 21.070972 7.720232 72.216365
F 21.070972 15.440467 72.216365
F 25.321160 7.720232 84.120256
F 5.530321 1.283928 68.307487
F 5.530321 9.004161 68.307487
F 5.530321 16.724397 68.307487
F 14.449581 1.286703 68.460880
F 14.449581 9.006936 68.460880
F 14.449581 16.727172 68.460880
F 23.362798 1.286704 68.616460
F 23.362798 9.006937 68.616460
F 23.362798 16.727173 68.616460
F 5.466205 3.863543 71.947034
F 5.466205 11.583776 71.947035
F 14.386056 3.860117 72.099680
F 14.386056 11.580350 72.099680
F 23.299274 3.860116 72.255260
F 23.299274 11.580349 72.255260
F 5.514713 3.862820 69.213330
F 5.514713 11.583053 69.213330
F 14.433701 3.860117 69.370578
F 14.433701 11.580350 69.370578
F 23.346918 3.860116 69.526160
F 23.346918 11.580349 69.526160
F 5.578280 1.284051 65.574383
F 5.578280 9.004284 65.574383
F 5.578280 16.724520 65.574383
F 14.497209 1.286703 65.731777
F 14.497209 9.006936 65.731778
F 14.497209 16.727172 65.731777
F 23.410427 1.286704 65.887359
F 23.410427 9.006936 65.887359
F 23.410427 16.727173 65.887359
F 7.747731 7.720523 69.253738
F 7.747731 15.440758 69.253738
F 16.360302 7.720233 86.693776
F 16.662009 7.720232 69.409474
F 16.662009 15.440468 69.409474
F 7.493709 15.440615 83.809087
F 25.575222 7.720232 69.565055
F 25.575222 15.440467 69.565055
F 7.441063 15.442004 86.539207
F 7.811262 5.146532 65.614895
F 7.811262 12.866766 65.614895
F 16.725516 5.146820 65.770673
F 16.725516 12.867054 65.770673
F 25.638729 5.146820 65.926255
F 25.638729 12.867054 65.926254
F 7.763609 5.146526 68.344370
F 7.763609 12.866761 68.344371
F 16.677887 5.146820 68.499774
F 16.677887 12.867054 68.499774
F 25.591099 5.146820 68.655355
F 25.591100 12.867054 68.655355
F 7.698703 7.720853 71.983388
F 7.698703 15.441089 71.983389
F 7.441063 7.721769 86.539207
F 16.614365 7.720232 72.138575
F 16.614365 15.440468 72.138575
F 7.493709 7.720380 83.809088
F 25.527578 7.720232 72.294155
F 25.527578 15.440467 72.294155
F 25.337038 12.867054 83.210556
F 0.970455 1.380040 75.514651
F 0.970455 9.100272 75.514651
F 0.970455 16.820509 75.514651
F 9.865675 1.286652 75.660731
F 9.865675 9.006885 75.660731
F 9.865675 16.727121 75.660731
F 18.779161 1.286704 75.816270
F 18.779161 9.006936 75.816270
F 18.779161 16.727173 75.816270
F 0.921251 3.771478 79.146365
F 0.921252 11.491710 79.146365
F 9.802153 3.860177 79.299528
F 9.802152 11.580410 79.299528
F 18.715637 3.860116 79.455070
F 18.715637 11.580349 79.455070
F 0.681933 3.939489 76.437382
F 0.681933 11.659722 76.437382
F 9.849329 3.860251 76.570286
F 9.849329 11.580483 76.570286
F 18.763281 3.860116 76.725970
F 18.763281 11.580349 76.725969
F 0.696458 1.177520 72.781343
F 0.696454 8.897751 72.781343
F 0.696472 16.617995 72.781343
F 9.913160 1.286637 72.931540
F 9.913160 9.006870 72.931540
F 9.913160 16.727106 72.931540
F 18.826790 1.286704 73.087169
F 18.826790 9.006936 73.087169
F 18.826790 16.727173 73.087169
F 3.143947 7.724995 76.468048
F 3.143947 15.445231 76.468048
F 25.337038 5.146820 83.210556
F 12.078329 7.720247 76.609275
F 12.078329 15.440482 76.609275
F 16.423824 12.867054 83.054976
F 20.991586 7.720232 76.764865
F 20.991586 15.440468 76.764865
F 23.156365 16.727173 80.442560
F 3.212533 5.147622 72.827829
F 3.212533 12.867857 72.827828
F 12.141835 5.146807 72.970475
F 12.141835 12.867041 72.970475
F 21.055093 5.146820 73.126065
F 21.055093 12.867054 73.126064
F 3.073514 5.125879 75.571221
F 3.073514 12.846113 75.571221
F 12.094148 5.146802 75.699596
F 12.094148 12.867036 75.699596
F 21.007463 5.146820 75.855165
F 21.007463 12.867054 75.855165
F 3.021404 7.736533 79.207834
F 3.021404 15.456768 79.207835
F 16.423824 5.146820 83.054976
F 12.030588 7.720256 79.338398
F 12.030588 15.440491 79.338398
F 7.504296 12.865445 82.900460
F 20.943941 7.720232 79.493965
F 20.943941 15.440467 79.493966
F 23.156365 9.006936 80.442560
F 5.402472 1.282637 75.586085
F 5.402472 9.002869 75.586085
F 5.402472 16.723106 75.586085
F 14.322550 1.286703 75.738480
F 14.322550 9.006936 75.738481
F 14.322550 16.727172 75.738481
F 23.235767 1.286704 75.894060
F 23.235767 9.006936 75.894060
F 23.235767 16.727173 75.894060
F 5.339086 3.864074 79.225015
F 5.339086 11.584307 79.225015
F 14.259025 3.860117 79.377281
F 14.259025 11.580350 79.377281
F 23.172243 3.860116 79.532860
F 23.172243 11.580349 79.532860
F 5.368418 3.864726 76.489823
F 5.368418 11.584959 76.489823
F 14.306664 3.860118 76.648178
F 14.306664 11.580351 76.648178
F 23.219887 3.860116 76.803760
F 23.219887 11.580349 76.803760
F 5.444084 1.283747 72.852061
F 5.444084 9.003980 72.852061
F 5.444084 16.724216 72.852061
F 14.370176 1.286702 73.009378
F 14.370176 9.006935 73.009378
F 14.370176 16.727172 73.009378
F 23.283397 1.286703 73.164960
F 23.283397 9.006936 73.164960
F 23.283397 16.727173 73.164960
F 7.620601 7.720449 76.531525
F 7.620601 15.440685 76.531525
F 7.504296 5.145211 82.900460
F 16.534978 7.720232 76.687075
F 16.534978 15.440468 76.687074
F 23.156365 1.286704 80.442560
F 25.448191 7.720232 76.842655
F 25.448191 15.440467 76.842655
F 25.384667 12.867054 80.481455
F 7.684139 5.146553 72.892642
F 7.684139 12.866787 72.892642
F 16.598485 5.146820 73.048274
F 16.598485 12.867054 73.048274
F 25.511698 5.146820 73.203855
F 25.511698 12.867054 73.203855
F 7.632646 5.145582 75.622602
F 7.632646 12.865816 75.622602
F 16.550856 5.146820 75.777375
F 16.550856 12.867054 75.777375
F 25.464069 5.146820 75.932955
F 25.464069 12.867054 75.932956
F 7.567871 7.721806 79.261633
F 7.567871 15.442041 79.261633
F 25.384667 5.146820 80.481456
F 16.487333 7.720233 79.416175
F 16.487333 15.440468 79.416175
F 14.243137 16.727170 80.286977
F 25.400547 7.720232 79.571755
F 25.400547 15.440467 79.571756
F 16.471454 12.867054 80.325874
F 0.862140 1.372457 82.789739
F 0.862140 9.092689 82.789739
F 0.862141 16.812926 82.789739
F 9.738659 1.286645 82.938320
F 9.738659 9.006878 82.938320
F 9.738659 16.727114 82.938320
F 18.652130 1.286704 83.093870
F 18.652130 9.006936 83.093871
F 18.652130 16.727173 83.093871
F 0.801749 3.777268 86.431617
F 0.801749 11.497500 86.431617
F 9.675148 3.860168 86.577110
F 9.675149 11.580401 86.577110
F 18.588606 3.860116 86.732671
F 18.588606 11.580349 86.732671
F 0.579489 3.939909 83.725468
F 0.579489 11.660141 83.725468
F 9.721935 3.860337 83.847813
F 9.721935 11.580570 83.847813
F 18.636250 3.860116 84.003570
F 18.636250 11.580349 84.003570
F 0.627443 1.203498 80.082652
F 0.627443 8.923731 80.082652
F 0.627443 16.643967 80.082652
F 9.785544 1.286509 80.209036
F 9.785544 9.006742 80.209036
F 9.785544 16.726978 80.209036
F 18.699759 1.286704 80.364770
F 18.699759 9.006936 80.364770
F 18.699759 16.727173 80.364770
F 3.020126 7.721078 83.744067
F 3.020126 15.441313 83.744067
F 16.471454 5.146820 80.325875
F 11.951301 7.720248 83.886875
F 11.951301 15.440483 83.886875
F 7.557135 12.866886 80.170321
F 20.864555 7.720232 84.042466
F 20.864555 15.440468 84.042466
F 14.243137 9.006934 80.286977
F 3.081262 5.144852 80.104129
F 3.081262 12.865086 80.104129
F 12.014805 5.146805 80.248075
F 12.014805 12.867039 80.248075
F 20.928062 5.146820 80.403665
F 20.928062 12.867054 80.403665
F 2.963962 5.132398 82.844938
F 2.963962 12.852633 82.844938
F 11.967059 5.146793 82.977201
F 11.967060 12.867027 82.977201
F 20.880432 5.146820 83.132766
F 20.880432 12.867054 83.132766
F 2.906181 7.733155 86.482305
F 2.906181 15.453390 86.482305
F 7.557135 5.146652 80.170321
F 11.903533 7.720262 86.616003
F 11.903533 15.440497 86.616003
F 25.321160 15.440467 84.120256
F 20.816910 7.720232 86.771566
F 20.816910 15.440467 86.771567
F 14.243137 1.286701 80.286977
F 5.275720 1.283009 82.863623
F 5.275720 9.003242 82.863623
F 5.275720 16.723478 82.863623
F 14.195519 1.286703 83.016081
F 14.195519 9.006936 83.016081
F 14.195519 16.727172 83.016081
F 23.108736 1.286704 83.171661
F 23.108736 9.006936 83.171661
F 23.108736 16.727173 83.171661
F 5.212488 3.863633 86.502148
F 5.212488 11.583867 86.502148
F 14.131994 3.860117 86.654881
F 14.131994 11.580350 86.654881
F 23.045212 3.860116 86.810461
F 23.045212 11.580349 86.810461
F 5.239702 3.866530 83.766146
F 5.239702 11.586763 83.766146
F 14.179626 3.860119 83.925778
F 14.179626 11.580352 83.925778
F 23.092856 3.860116 84.081361
F 23.092856 11.580349 84.081361
F 5.302270 1.280196 80.127294
F 5.302270 9.000429 80.127294
F 5.302270 16.720665 80.127294
F 12.205361 0.000012 69.331674
F 7.493709 0.000147 83.809087
F 3.192581 0.007832 71.917273
F 11.903533 0.000029 86.616003
F 2.906181 0.012922 86.482305
F 11.951301 0.000015 83.886875
F 3.020126 0.000845 83.744067
F 12.157694 0.000014 72.060793
F 7.567871 0.001573 79.261633
F 7.747731 0.000290 69.253738
F 7.620601 0.000217 76.531525
F 12.030588 0.000023 79.338398
F 3.021404 0.016300 79.207834
F 12.078329 0.000014 76.609275
F 1.147615 1.303714 65.513120
F 1.147616 9.023946 65.513120
F 1.147616 16.744183 65.513120
F 0.741009 1.366598 90.073193
F 0.741009 9.086830 90.073193
F 0.741010 16.807067 90.073193
F 9.611660 1.286660 90.215902
F 9.611660 9.006893 90.215902
F 9.611660 16.727129 90.215903
F 18.525099 1.286704 90.371472
F 18.525099 9.006936 90.371472
F 18.525099 16.727173 90.371472
F 0.680112 3.783666 93.714497
F 0.680112 11.503898 93.714497
F 9.548154 3.860151 93.854695
F 9.548154 11.580384 93.854695
F 18.461575 3.860116 94.010272
F 18.461575 11.580349 94.010272
F 0.490612 3.928911 91.009392
F 0.490612 11.649144 91.009392
F 9.594978 3.860322 91.125423
F 9.594978 11.580555 91.125423
F 18.509219 3.860116 91.281172
F 18.509219 11.580349 91.281172
F 7.314995 0.001276 93.816624
F 7.062818 0.000516 108.371398
F 11.697245 0.000013 98.442076
F 9.658423 1.286484 87.486613
F 9.658423 9.006717 87.486613
F 9.658423 16.726953 87.486613
F 18.572728 1.286704 87.642371
F 18.572728 9.006936 87.642371
F 18.572728 16.727173 87.642371
F 2.897982 7.718982 91.022365
F 2.897982 15.439217 91.022365
F 24.892423 15.440467 108.682159
F 11.824273 7.720248 91.164476
F 11.824273 15.440483 91.164475
F 24.892423 7.720232 108.682158
F 20.737524 7.720232 91.320067
F 20.737524 15.440468 91.320067
F 16.026855 15.440468 105.797477
F 2.959096 5.147059 87.383346
F 2.959095 12.867293 87.383345
F 11.887778 5.146804 87.525675
F 11.887778 12.867038 87.525675
F 20.801031 5.146820 87.681266
F 20.801031 12.867054 87.681266
F 2.848432 5.135222 90.120041
F 2.848432 12.855457 90.120041
F 11.840031 5.146791 90.254804
F 11.840031 12.867025 90.254804
F 20.753401 5.146820 90.410367
F 20.753401 12.867054 90.410367
F 2.791235 7.730508 93.757599
F 2.791235 15.450743 93.757599
F 16.026854 7.720232 105.797477
F 11.776522 7.720260 93.893603
F 11.776522 15.440495 93.893603
F 15.979209 15.440468 108.526578
F 20.689879 7.720232 94.049167
F 20.689879 15.440467 94.049168
F 24.940067 7.720232 105.953058
F 5.149412 1.283367 90.140738
F 5.149412 9.003600 90.140738
F 5.149412 16.723836 90.140738
F 14.068488 1.286703 90.293682
F 14.068488 9.006936 90.293682
F 14.068488 16.727172 90.293682
F 22.981705 1.286704 90.449262
F 22.981705 9.006936 90.449262
F 22.981705 16.727173 90.449262
F 5.086387 3.863258 93.779347
F 5.086387 11.583491 93.779347
F 14.004964 3.860117 93.932482
F 14.004964 11.580350 93.932482
F 22.918181 3.860116 94.088062
F 22.918181 11.580349 94.088063
F 5.115876 3.865912 91.044091
F 5.115876 11.586145 91.044090
F 14.052594 3.860119 91.203379
F 14.052594 11.580353 91.203379
F 22.965825 3.860116 91.358962
F 22.965825 11.580349 91.358962
F 5.177695 1.280575 87.405099
F 5.177695 9.000808 87.405099
F 5.177695 16.721044 87.405098
F 14.116102 1.286700 87.564578
F 14.116102 9.006933 87.564578
F 14.116102 16.727170 87.564578
F 23.029335 1.286704 87.720161
F 23.029335 9.006936 87.720161
F 23.029335 16.727173 87.720161
F 7.366826 7.720387 91.086633
F 7.366826 15.440622 91.086632
F 15.979209 7.720233 108.526578
F 16.280916 7.720232 91.242277
F 16.280916 15.440468 91.242276
F 7.111828 15.441090 105.641465
F 25.194129 7.720232 91.397857
F 25.194129 15.440467 91.397857
F 7.062818 15.440984 108.371398
F 7.430254 5.146671 87.447858
F 7.430254 12.866905 87.447858
F 16.344423 5.146820 87.603476
F 16.344423 12.867054 87.603475
F 25.257636 5.146820 87.759057
F 25.257636 12.867054 87.759056
F 7.377980 5.145398 90.177925
F 7.377980 12.865632 90.177925
F 16.296793 5.146820 90.332577
F 16.296793 12.867054 90.332577
F 25.210007 5.146820 90.488157
F 25.210007 12.867054 90.488157
F 7.314995 7.721509 93.816624
F 7.314995 15.441744 93.816624
F 7.062818 7.720749 108.371398
F 16.233270 7.720233 93.971377
F 16.233270 15.440468 93.971377
F 7.111828 7.720855 105.641465
F 25.146485 7.720232 94.126957
F 25.146485 15.440467 94.126958
F 24.955945 12.867054 105.043358
F 0.619123 1.359245 97.355730
F 0.619123 9.079478 97.355730
F 0.619124 16.799715 97.355730
F 9.484666 1.286678 97.493491
F 9.484666 9.006910 97.493491
F 9.484666 16.727147 97.493491
F 18.398068 1.286704 97.649072
F 18.398068 9.006936 97.649072
F 18.398068 16.727173 97.649073
F 0.557519 3.788593 101.001536
F 0.557520 11.508826 101.001536
F 9.421148 3.860137 101.132292
F 9.421148 11.580370 101.132292
F 18.334544 3.860116 101.287873
F 18.334544 11.580349 101.287872
F 0.407210 3.914238 98.294263
F 0.407210 11.634471 98.294263
F 9.468170 3.860270 98.403065
F 9.468170 11.580503 98.403065
F 18.382188 3.860116 98.558772
F 18.382188 11.580349 98.558772
F 0.448515 1.224679 94.651081
F 0.448515 8.944912 94.651081
F 0.448515 16.665148 94.651081
F 9.531554 1.286521 94.764241
F 9.531554 9.006754 94.764241
F 9.531554 16.726990 94.764241
F 18.445697 1.286704 94.919972
F 18.445697 9.006936 94.919971
F 18.445697 16.727172 94.919971
F 2.775492 7.717010 98.301508
F 2.775492 15.437246 98.301508
F 24.955945 5.146820 105.043358
F 11.697245 7.720246 98.442076
F 11.697245 15.440481 98.442076
F 16.042732 12.867054 104.887778
F 20.610492 7.720232 98.597667
F 20.610493 15.440468 98.597667
F 22.775273 16.727173 102.275362
F 2.836927 5.149128 94.661276
F 2.836927 12.869362 94.661276
F 11.760750 5.146805 94.803276
F 11.760750 12.867040 94.803275
F 20.674000 5.146820 94.958867
F 20.674000 12.867054 94.958867
F 2.734477 5.137930 97.395213
F 2.734477 12.858164 97.395213
F 11.713033 5.146796 97.532401
F 11.713033 12.867030 97.532401
F 20.626370 5.146820 97.687968
F 20.626370 12.867054 97.687968
F 2.674821 7.729137 101.037322
F 2.674821 15.449372 101.037322
F 16.042732 5.146820 104.887778
F 11.649528 7.720254 101.171200
F 11.649528 15.440489 101.171200
F 7.125918 12.866298 104.732763
F 20.562848 7.720232 101.326767
F 20.562848 15.440467 101.326768
F 22.775273 9.006936 102.275362
F 5.023293 1.283701 97.418093
F 5.023293 9.003934 97.418093
F 5.023293 16.724171 97.418093
F 13.941458 1.286703 97.571283
F 13.941458 9.006936 97.571283
F 13.941458 16.727172 97.571283
F 22.854674 1.286704 97.726863
F 22.854674 9.006936 97.726863
F 22.854674 16.727173 97.726863
F 4.959940 3.863109 101.056921
F 4.959940 11.583343 101.056921
F 13.877933 3.860117 101.210082
F 13.877933 11.580350 101.210083
F 22.791150 3.860116 101.365663
F 22.791150 11.580349 101.365663
F 4.993038 3.865078 98.322309
F 4.993038 11.585311 98.322309
F 13.925567 3.860119 98.480980
F 13.925567 11.580352 98.480980
F 22.838794 3.860116 98.636563
F 22.838794 11.580349 98.636562
F 5.054317 1.281300 94.683165
F 5.054317 9.001533 94.683165
F 5.054317 16.721769 94.683165
F 13.989073 1.286701 94.842179
F 13.989073 9.006934 94.842179
F 13.989073 16.727170 94.842179
F 22.902303 1.286704 94.997762
F 22.902303 9.006936 94.997762
F 22.902303 16.727173 94.997762
F 7.239975 7.720402 98.364197
F 7.239975 15.440637 98.364197
F 7.125918 5.146064 104.732762
F 16.153886 7.720232 98.519877
F 16.153886 15.440468 98.519877
F 22.775273 1.286704 102.275362
F 25.067098 7.720232 98.675458
F 25.067098 15.440467 98.675457
F 25.003574 12.867054 102.314258
F 7.303391 5.146658 94.725408
F 7.303391 12.866892 94.725408
F 16.217392 5.146820 94.881077
F 16.217392 12.867054 94.881076
F 25.130605 5.146820 95.036657
F 25.130605 12.867054 95.036657
F 7.252122 5.145718 97.455306
F 7.252122 12.865952 97.455307
F 16.169762 5.146820 97.610177
F 16.169762 12.867054 97.610178
F 25.082975 5.146820 97.765758
F 25.082976 12.867054 97.765758
F 7.189102 7.721172 101.094030
F 7.189102 15.441407 101.094030
F 25.003574 5.146820 102.314258
F 16.106240 7.720233 101.248977
F 16.106240 15.440468 101.248978
F 13.862047 16.727171 102.119780
F 25.019454 7.720232 101.404558
F 25.019454 15.440467 101.404558
F 16.090361 12.867054 102.158676
F 0.164909 1.188951 104.857547
F 0.164903 8.909181 104.857551
F 0.164916 16.629424 104.857543
F 9.357516 1.286663 104.771108
F 9.357516 9.006896 104.771108
F 9.357516 16.727132 104.771109
F 18.271037 1.286704 104.926673
F 18.271037 9.006936 104.926673
F 18.271037 16.727173 104.926673
F 0.189884 3.918532 108.458845
F 0.189884 11.638765 108.458845
F 9.293840 3.860185 108.409928
F 9.293840 11.580418 108.409928
F 18.207513 3.860116 108.565473
F 18.207513 11.580349 108.565473
F 0.322724 3.880878 105.680641
F 0.322724 11.601111 105.680641
F 9.341287 3.860249 105.680695
F 9.341287 11.580482 105.680695
F 18.255157 3.860116 105.836373
F 18.255157 11.580349 105.836372
F 0.367172 1.243103 101.985017
F 0.367172 8.963335 101.985018
F 0.367172 16.683571 101.985016
F 9.404748 1.286572 102.041885
F 9.404748 9.006804 102.041885
F 9.404748 16.727040 102.041885
F 18.318666 1.286703 102.197572
F 18.318666 9.006936 102.197572
F 18.318666 16.727173 102.197572
F 2.627686 7.726280 105.574820
F 2.627687 15.446515 105.574820
F 16.090361 5.146820 102.158677
F 11.570198 7.720246 105.719677
F 11.570198 15.440481 105.719677
F 7.176492 12.866869 102.002996
F 20.483462 7.720232 105.875268
F 20.483462 15.440467 105.875268
F 13.862047 9.006934 102.119780
F 2.713205 5.150653 101.942300
F 2.713205 12.870888 101.942300
F 11.633721 5.146807 102.080877
F 11.633721 12.867041 102.080877
F 20.546969 5.146820 102.236467
F 20.546969 12.867054 102.236467
F 2.611547 5.134416 104.680714
F 2.611548 12.854651 104.680714
F 11.586027 5.146799 104.810000
F 11.586027 12.867033 104.810000
F 20.499340 5.146820 104.965568
F 20.499339 12.867054 104.965568
F 2.552508 7.734831 108.317419
F 2.552508 15.455067 108.317419
F 7.176492 5.146635 102.002996
F 11.522514 7.720252 108.448800
F 11.522514 15.440487 108.448800
F 24.940067 15.440467 105.953058
F 20.435817 7.720232 108.604368
F 20.435817 15.440467 108.604369
F 13.862047 1.286702 102.119780
F 4.890709 1.284701 104.694954
F 4.890708 9.004934 104.694954
F 4.890709 16.725170 104.694954
F 13.814425 1.286702 104.848883
F 13.814425 9.006935 104.848883
F 13.814425 16.727171 104.848883
F 22.727643 1.286704 105.004463
F 22.727643 9.006936 105.004463
F 22.727643 16.727173 105.004463
F 4.820861 3.860460 108.332597
F 4.820861 11.580693 108.332598
F 13.750898 3.860118 108.487684
F 13.750898 11.580351 108.487684
F 22.664119 3.860116 108.643263
F 22.664119 11.580349 108.643264
F 4.869529 3.864765 105.599821
F 4.869529 11.584998 105.599821
F 13.798539 3.860118 105.758581
F 13.798539 11.580351 105.758581
F 22.711764 3.860116 105.914163
F 22.711763 11.580349 105.914163
F 4.931441 1.282108 101.961203
F 4.931441 9.002341 101.961203
F 4.931441 16.722577 101.961203
F 11.824273 0.000014 91.164476
F 7.111828 0.000622 105.641465
F 2.791235 0.010275 93.757599
F 11.522514 0.000019 108.448800
F 2.552508 0.014599 108.317419
F 11.570198 0.000013 105.719677
F 2.627686 0.006047 105.574820
F 11.776522 0.000026 93.893603
F 7.189102 0.000939 101.094030
F 7.366826 0.000155 91.086632
F 7.239975 0.000169 98.364197
F 11.649528 0.000021 101.171200
F 2.674821 0.008905 101.037322
F 0.534021 1.211865 87.367511
F 0.534021 8.932098 87.367511
F 0.534021 16.652334 87.367511
F 0.136115 1.226341 112.100585
F 0.136115 8.946574 112.100585
F 0.136116 16.666810 112.100585
F 9.230236 1.286613 112.048743
F 9.230236 9.006846 112.048743
F 9.230236 16.727082 112.048743
F 18.144006 1.286704 112.204274
F 18.144006 9.006936 112.204274
F 18.144006 16.727173 112.204274
F 0.088681 3.919386 115.737381
F 0.088681 11.639619 115.737381
F 9.166705 3.860209 115.687542
F 9.166705 11.580442 115.687542
F 18.080482 3.860116 115.843072
F 18.080482 11.580349 115.843072
F 0.245525 3.847984 112.952408
F 0.245525 11.568217 112.952407
F 9.214390 3.860250 112.958302
F 9.214390 11.580483 112.958302
F 18.128126 3.860116 113.113974
F 18.128126 11.580349 113.113974
F 9.277821 1.286567 109.319499
F 9.277821 9.006800 109.319498
F 9.277821 16.727036 109.319498
F 18.191635 1.286704 109.475173
F 18.191635 9.006936 109.475173
F 18.191635 16.727173 109.475173
F 2.488390 7.728037 112.847992
F 2.488390 15.448272 112.847992
F 24.547740 7.078645 130.498853
F 11.443132 7.720245 112.997278
F 11.443132 15.440480 112.997278
F 15.634526 14.798880 130.343273
F 20.356431 7.720232 113.152869
F 20.356431 15.440468 113.152869
F 0.081186 3.722133 130.323701
F 2.534919 5.133351 109.207056
F 2.534919 12.853585 109.207056
F 11.506653 5.146807 109.358477
F 11.506653 12.867041 109.358477
F 20.419938 5.146820 109.514068
F 20.419938 12.867054 109.514068
F 2.496580 5.135532 111.954451
F 2.496580 12.855766 111.954451
F 11.459018 5.146802 112.087600
F 11.459018 12.867036 112.087600
F 20.372308 5.146820 112.243169
F 20.372308 12.867054 112.243169
F 2.441783 7.729654 115.589234
F 2.441783 15.449889 115.589235
F 15.634526 7.078645 130.343273
F 11.395512 7.720249 115.726396
F 11.395512 15.440484 115.726396
F 6.721947 14.796762 130.188471
F 20.308786 7.720232 115.881967
F 20.308786 15.440467 115.881967
F 0.081185 11.442365 130.323701
F 4.757465 1.285233 111.972066
F 4.757465 9.005465 111.972065
F 4.757465 16.725702 111.972066
F 13.687390 1.286702 112.126485
F 13.687390 9.006934 112.126485
F 13.687390 16.727171 112.126485
F 22.600612 1.286704 112.282064
F 22.600612 9.006936 112.282064
F 22.600612 16.727173 112.282065
F 4.695927 3.860995 115.610354
F 4.695927 11.581228 115.610354
F 13.623865 3.860119 115.765283
F 13.623865 11.580352 115.765283
F 22.537089 3.860116 115.920862
F 22.537088 11.580349 115.920862
F 4.746869 3.864970 112.877633
F 4.746869 11.585203 112.877633
F 13.671510 3.860118 113.036182
F 13.671511 11.580351 113.036182
F 22.584732 3.860116 113.191764
F 22.584732 11.580349 113.191764
F 4.808030 1.281699 109.238707
F 4.808030 9.001932 109.238707
F 4.808030 16.722169 109.238707
F 13.735018 1.286702 109.397381
F 13.735018 9.006935 109.397382
F 13.735018 16.727171 109.397381
F 22.648242 1.286704 109.552964
F 22.648242 9.006936 109.552964
F 22.648241 16.727173 109.552963
F 6.982528 7.721801 112.918311
F 6.982528 15.442036 112.918310
F 6.721947 7.076527 130.188470
F 15.899823 7.720232 113.075078
F 15.899823 15.440468 113.075078
F 22.394415 9.005738 124.091591
F 24.813036 7.720232 113.230659
F 24.813036 15.440467 113.230659
F 24.574666 12.830232 126.854696
F 7.046664 5.145547 109.279757
F 7.046665 12.865781 109.279757
F 15.963330 5.146820 109.436278
F 15.963330 12.867054 109.436278
F 24.876543 5.146820 109.591859
F 24.876543 12.867054 109.591859
F 6.999857 5.146540 112.009982
F 6.999857 12.866774 112.009982
F 15.915701 5.146820 112.165379
F 15.915701 12.867054 112.165379
F 24.828914 5.146820 112.320959
F 24.828914 12.867054 112.320959
F 6.936984 7.720291 115.648570
F 6.936984 15.440526 115.648570
F 24.574667 5.109998 126.854696
F 15.852179 7.720232 115.804177
F 15.852179 15.440468 115.804177
F 22.394415 1.285505 124.091591
F 24.765392 7.720232 115.959757
F 24.765392 15.440467 115.959757
F 15.661454 12.830232 126.699116
F 0.042418 1.228188 119.373910
F 0.042418 8.948421 119.373910
F 0.042418 16.668657 119.373910
F 9.103271 1.286627 119.326146
F 9.103271 9.006860 119.326146
F 9.103271 16.727096 119.326146
F 18.016978 1.286703 119.481692
F 18.016978 9.006935 119.481692
F 18.016978 16.727172 119.481692
F 13.481200 16.725974 123.936010
F 15.647306 15.391312 127.622616
F 9.039860 3.859777 122.960560
F 9.039860 11.580010 122.960560
F 17.953505 3.859715 123.116099
F 17.953505 11.579948 123.116099
F 0.166100 3.838624 120.232791
F 0.166100 11.558857 120.232792
F 9.087601 3.860204 120.234540
F 9.087601 11.580437 120.234540
F 18.001119 3.860110 120.390186
F 18.001119 11.580344 120.390186
F 0.205335 1.303364 116.593132
F 0.205335 9.023597 116.593132
F 0.205334 16.743833 116.593131
F 9.150967 1.286585 116.597078
F 9.150967 9.006818 116.597078
F 9.150967 16.727054 116.597078
F 18.064604 1.286704 116.752742
F 18.064604 9.006936 116.752742
F 18.064605 16.727173 116.752742
F 2.377876 7.723133 120.125442
F 2.377876 15.443368 120.125442
F 15.661454 5.109997 126.699115
F 11.316127 7.720237 120.273491
F 11.316127 15.440472 120.273491
F 6.748222 12.831215 126.543111
F 20.229424 7.720226 120.429081
F 20.229424 15.440462 120.429081
F 13.481200 9.005738 123.936010
F 2.432846 5.141580 116.487093
F 2.432846 12.861815 116.487093
F 11.379604 5.146808 116.636047
F 11.379604 12.867043 116.636047
F 20.292907 5.146820 116.791637
F 20.292907 12.867054 116.791637
F 2.388381 5.139750 119.225120
F 2.388381 12.859984 119.225120
F 11.332025 5.146805 119.365015
F 11.332025 12.867040 119.365015
F 20.245281 5.146819 119.520587
F 20.245281 12.867053 119.520587
F 2.333035 7.725214 122.858999
F 2.333035 15.445449 122.858999
F 6.748222 5.110981 126.543111
F 11.268580 7.719842 122.999419
F 11.268580 15.440077 122.999419
F 24.622717 12.865856 124.130486
F 20.181809 7.719831 123.154994
F 20.181810 15.440066 123.154994
F 13.481200 1.285505 123.936010
F 4.634993 1.286529 119.248409
F 4.634993 9.006762 119.248410
F 4.634993 16.726998 119.248410
F 13.560362 1.286700 119.403903
F 13.560362 9.006933 119.403903
F 13.560362 16.727169 119.403903
F 22.473585 1.286703 119.559482
F 22.473585 9.006936 119.559482
F 22.473585 16.727172 119.559482
F 4.573801 3.859685 122.881890
F 4.573801 11.579918 122.881890
F 13.496889 3.859717 123.038309
F 13.496889 11.579950 123.038310
F 22.410112 3.859715 123.193889
F 22.410111 11.579948 123.193889
F 4.625147 3.863897 120.154136
F 4.625147 11.584130 120.154136
F 13.544507 3.860111 120.312395
F 13.544507 11.580344 120.312395
F 22.457725 3.860110 120.467976
F 22.457725 11.580343 120.467976
F 4.685839 1.282358 116.516501
F 4.685839 9.002591 116.516501
F 4.685839 16.722827 116.516500
F 13.607990 1.286702 116.674951
F 13.607990 9.006935 116.674951
F 13.607991 16.727172 116.674951
F 22.521211 1.286704 116.830533
F 22.521211 9.006936 116.830533
F 22.521211 16.727173 116.830533
F 6.856323 7.721662 120.194469
F 6.856323 15.441897 120.194469
F 24.622717 5.145622 124.130486
F 15.772816 7.720227 120.351290
F 15.772816 15.440462 120.351290
F 4.565948 16.723467 123.773820
F 24.686029 7.720226 120.506871
F 24.686029 15.440461 120.506871
F 15.709504 12.865856 123.974905
F 6.919249 5.145258 116.557059
F 6.919249 12.865492 116.557058
F 15.836299 5.146820 116.713847
F 15.836299 12.867054 116.713847
F 24.749512 5.146820 116.869428
F 24.749512 12.867054 116.869428
F 6.874218 5.146974 119.287001
F 6.874218 12.867208 119.287001
F 15.788673 5.146819 119.442797
F 15.788673 12.867053 119.442797
F 24.701886 5.146819 119.598377
F 24.701886 12.867053 119.598377
F 6.811984 7.719223 122.920866
F 6.811984 15.439458 122.920866
F 15.709504 5.145621 123.974905
F 15.725202 7.719831 123.077203
F 15.725202 15.440066 123.077204
F 4.565948 9.003230 123.773820
F 24.638415 7.719831 123.232784
F 24.638415 15.440066 123.232784
F 6.793432 12.864538 123.818269
F 15.647306 7.671076 127.622616
F 4.565948 1.282998 123.773820
F 6.732027 15.392851 127.466150
F 8.976407 1.249799 126.582493
F 8.976407 8.970031 126.582494
F 8.976406 16.690267 126.582494
F 17.889759 1.249881 126.738010
F 17.889759 8.970114 126.738011
F 17.889759 16.690350 126.738011
F 6.793432 5.144304 123.818269
F 6.732027 7.672616 127.466151
F 24.547740 14.798880 130.498853
F 22.394416 16.725974 124.091590
F 8.948717 3.218163 130.226849
F 8.948717 10.938397 130.226849
F 17.862831 3.218528 130.382167
F 17.862831 10.938762 130.382168
F 0.094952 3.823475 127.561402
F 0.094952 11.543708 127.561402
F 8.962214 3.811036 127.505917
F 8.962214 11.531269 127.505917
F 17.875608 3.810960 127.661511
F 17.875608 11.531193 127.661511
F 0.125152 1.315017 123.872368
F 0.125152 9.035249 123.872368
F 0.125152 16.755486 123.872368
F 9.024455 1.285445 123.858185
F 9.024455 9.005678 123.858186
F 9.024455 16.725914 123.858186
F 17.937809 1.285505 124.013800
F 17.937809 9.005738 124.013800
F 17.937809 16.725974 124.013800
F 2.274365 7.676811 127.349549
F 2.274365 15.397046 127.349549
F 22.332214 11.531193 127.739302
F 11.190667 7.671061 127.544839
F 11.190667 15.391295 127.544839
F 22.332215 3.810960 127.739302
F 20.103913 7.671076 127.700406
F 20.103913 15.391312 127.700406
F 13.418999 11.531193 127.583721
F 2.320815 5.142772 123.747495
F 2.320815 12.863006 123.747495
F 11.252823 5.145614 123.897108
F 11.252823 12.865848 123.897108
F 20.166112 5.145621 124.052695
F 20.166112 12.865856 124.052695
F 2.275549 5.104482 126.472582
F 2.275549 12.824716 126.472582
F 11.204830 5.109982 126.621335
F 11.204830 12.830216 126.621335
F 20.118061 5.109998 126.776906
F 20.118061 12.830232 126.776906
F 2.369934 7.206442 130.044488
F 2.369934 14.926678 130.044488
F 13.418999 3.810960 127.583721
F 11.177887 7.078620 130.265506
F 11.177888 14.798855 130.265506
F 24.560518 15.391311 127.778197
F 20.091134 7.078644 130.421063
F 20.091134 14.798880 130.421063
F 24.560518 7.671076 127.778197
F 4.520980 1.257491 126.493910
F 4.520980 8.977723 126.493910
F 4.520980 16.697959 126.493910
F 13.433146 1.249879 126.660222
F 13.433146 8.970111 126.660223
F 13.433146 16.690347 126.660223
F 22.346365 1.249881 126.815801
F 22.346365 8.970114 126.815801
F 22.346365 16.690350 126.815801
F 4.476817 3.216586 130.150516
F 4.476816 10.936819 130.150516
F 13.406216 3.218527 130.304379
F 13.406216 10.938760 130.304379
F 22.319437 3.218528 130.459958
F 22.319437 10.938761 130.459959
F 4.503303 3.815418 127.425840
F 4.503303 11.535651 127.425840
F 2.488390 0.007804 112.847992
F 11.443132 0.000012 112.997278
F 2.441783 0.009421 115.589235
F 11.395512 0.000016 115.726396
F 6.856323 0.001429 120.194469
F 6.982528 0.001569 112.918311
F 2.333035 0.004981 122.858999
F 11.316127 0.000004 120.273491
F 2.377876 0.002900 120.125442
F 6.936984 0.000058 115.648570
F 0.279696 1.299862 109.309857
F 0.279696 9.020095 109.309857
F 0.279696 16.740331 109.309856
F 2.233658 24.512315 2.724304
F 2.233658 32.232547 2.724304
F 11.134488 24.496536 2.892353
F 11.134488 32.216769 2.892353
F 20.047927 24.496564 3.047927
F 20.047927 32.216797 3.047927
F 2.176980 27.007248 6.373486
F 2.176981 34.727480 6.373486
F 2.176981 19.287013 6.373486
F 11.072252 27.022044 6.540070
F 8.589323 30.881224 21.039952
F 11.072252 19.301810 6.540070
F 19.985711 27.022019 6.695637
F 26.480316 20.587291 17.712149
F 19.985711 19.301784 6.695637
F 2.219998 27.043910 3.679353
F 26.480317 28.307524 17.712149
F 2.219999 19.323676 3.679353
F 11.120273 27.057665 3.815825
F 17.567104 20.587291 17.556569
F 11.120273 19.337431 3.815825
F 20.033777 27.057643 3.971427
F 17.567104 28.307524 17.556569
F 20.033777 19.337408 3.971427
F 2.145622 25.188370 0.050858
F 2.145622 17.468135 0.050858
F 2.145622 32.908603 0.050858
F 26.464439 30.880936 18.621849
F 11.147394 25.088992 0.171688
F 11.147394 32.809225 0.171688
F 20.060688 25.088996 0.327270
F 20.060688 32.809228 0.327270
F 4.424413 30.912392 3.699021
F 4.424413 23.192159 3.699021
F 13.348824 30.917771 3.854733
F 13.348824 23.197538 3.854733
F 22.262081 30.917759 4.010322
F 22.262081 23.197526 4.010322
F 4.460779 28.947181 0.052719
F 4.460779 21.226947 0.052718
F 13.375776 28.949112 0.210587
F 13.375776 21.228879 0.210586
F 22.288992 28.949111 0.366165
F 22.288992 21.228878 0.366165
F 4.436642 28.360152 2.769365
F 4.436643 20.639919 2.769365
F 13.362963 28.356664 2.931252
F 13.362963 20.636431 2.931252
F 22.276229 28.356680 3.086821
F 22.276229 20.636447 3.086822
F 4.377731 30.877072 6.419508
F 4.377731 23.156840 6.419508
F 13.300759 30.882147 6.578959
F 13.300759 23.161915 6.578959
F 22.214015 30.882135 6.734532
F 22.214015 23.161902 6.734532
F 6.672981 24.494411 2.817167
F 6.672981 32.214644 2.817168
F 15.591316 24.496563 2.970137
F 15.591315 32.216795 2.970137
F 24.504533 24.496564 3.125717
F 24.504533 32.216797 3.125717
F 6.609971 27.024680 6.463753
F 26.416795 23.160704 21.350949
F 6.609971 19.304445 6.463753
F 15.529099 27.022020 6.617847
F 8.652845 20.587004 17.401152
F 15.529099 19.301786 6.617848
F 24.442317 27.022019 6.773427
F 8.652845 28.307237 17.401152
F 24.442317 19.301784 6.773427
F 6.657342 27.060538 3.735974
F 26.527946 20.587291 14.983051
F 6.657343 19.340304 3.735973
F 15.577164 27.057644 3.893636
F 26.527946 28.307524 14.983051
F 15.577164 19.337409 3.893636
F 24.490383 27.057643 4.049217
F 17.614733 20.587291 14.827470
F 24.490383 19.337408 4.049217
F 6.685758 25.088988 0.094116
F 6.685758 32.809220 0.094117
F 15.604081 25.088996 0.249480
F 15.604081 32.809229 0.249480
F 24.517294 25.088995 0.405061
F 24.517294 32.809228 0.405061
F 8.891335 30.918009 3.776843
F 8.891334 23.197776 3.776842
F 17.805474 30.917759 3.932532
F 17.805474 23.197526 3.932532
F 26.718687 30.917758 4.088113
F 26.718686 23.197526 4.088113
F 8.919328 28.948897 0.132986
F 8.919328 21.228663 0.132986
F 17.832385 28.949112 0.288375
F 17.832385 21.228879 0.288375
F 8.905147 28.356342 2.853697
F 8.905147 20.636109 2.853696
F 17.819622 28.356680 3.009031
F 17.819622 20.636447 3.009032
F 26.732835 28.356680 3.164611
F 26.732835 20.636447 3.164612
F 8.843162 30.882423 6.501345
F 8.843162 23.162191 6.501345
F 17.757408 30.882135 6.656742
F 17.757408 23.161902 6.656742
F 26.670621 30.882135 6.812322
F 26.670621 23.161902 6.812322
F 2.116425 24.464234 9.993537
F 2.116425 32.184467 9.993537
F 11.008965 24.447388 10.163684
F 11.008965 32.167621 10.163684
F 19.922416 24.447413 10.319252
F 19.922416 32.167646 10.319252
F 2.053179 27.003822 13.631468
F 2.053180 34.724054 13.631469
F 2.053180 19.283587 13.631468
F 10.945462 27.020846 13.801127
F 17.614733 28.307524 14.827470
F 10.945462 19.300611 13.801127
F 19.858915 27.020821 13.956695
F 19.858915 34.741054 13.956695
F 19.858915 19.300586 13.956695
F 2.100271 27.003806 10.931257
F 2.100272 34.724038 10.931258
F 2.100272 19.283571 10.931257
F 10.993105 27.020847 11.072143
F 8.700480 20.587003 14.671689
F 10.993105 19.300613 11.072143
F 19.906557 27.020821 11.227746
F 19.906557 34.741054 11.227745
F 19.906557 19.300587 11.227746
F 2.161966 24.464044 7.294739
F 2.161966 32.184276 7.294739
F 11.056566 24.447784 7.437739
F 11.056566 32.168016 7.437739
F 19.970015 24.447809 7.593339
F 19.970015 32.168042 7.593339
F 4.298071 30.875918 10.958479
F 4.298071 23.155685 10.958479
F 13.221606 30.880950 11.111051
F 13.221606 23.160717 11.111051
F 22.134861 30.880937 11.266641
F 22.134861 23.160705 11.266641
F 4.361516 28.312680 7.324135
F 4.361516 20.592447 7.324135
F 13.285060 28.307913 7.476644
F 13.285060 20.587679 7.476643
F 22.198317 28.307925 7.632234
F 22.198317 20.587692 7.632234
F 4.314107 28.312560 10.043607
F 4.314107 20.592327 10.043607
F 13.237462 28.307517 10.202574
F 13.237462 20.587284 10.202574
F 22.150718 28.307530 10.358147
F 22.150718 20.587297 10.358147
F 4.250576 30.875895 13.681017
F 4.250576 23.155663 13.681017
F 13.173963 30.880949 13.840017
F 13.173963 23.160716 13.840017
F 22.087220 30.880937 13.995590
F 22.087220 23.160704 13.995590
F 6.546843 24.444783 10.087602
F 6.546843 32.165016 10.087602
F 15.465805 24.447413 10.241462
F 15.465805 32.167645 10.241462
F 24.379022 24.447414 10.397042
F 24.379022 32.167646 10.397042
F 6.483338 27.023458 13.725030
F 26.416795 30.880936 21.350950
F 6.483339 19.303224 13.725030
F 15.402303 27.020821 13.878905
F 15.402304 34.741054 13.878905
F 15.402303 19.300587 13.878905
F 24.315522 27.020820 14.034485
F 24.315522 34.741053 14.034485
F 24.315522 19.300586 14.034485
F 6.531046 27.023460 10.992472
F 17.503582 23.160704 21.195369
F 6.531046 19.303225 10.992472
F 15.449946 27.020822 11.149955
F 15.449946 34.741055 11.149955
F 15.449946 19.300588 11.149955
F 24.363163 27.020821 11.305536
F 24.363163 34.741054 11.305536
F 24.363163 19.300587 11.305536
F 6.594594 24.445259 7.358113
F 6.594594 32.165492 7.358113
F 15.513403 24.447808 7.515548
F 15.513403 32.168041 7.515547
F 24.426621 24.447809 7.671129
F 24.426621 32.168042 7.671129
F 8.764002 30.881224 11.033071
F 8.764002 23.160991 11.033071
F 17.678254 30.880937 11.188850
F 17.678254 23.160705 11.188850
F 26.591467 30.880937 11.344431
F 26.591467 23.160704 11.344431
F 8.827401 28.307614 7.398624
F 8.827401 20.587381 7.398624
F 17.741710 28.307925 7.554444
F 17.741710 20.587692 7.554443
F 26.654923 28.307926 7.710025
F 26.654923 20.587693 7.710024
F 8.779849 28.307241 10.124932
F 8.779849 20.587008 10.124932
F 17.694111 28.307530 10.280357
F 17.694111 20.587296 10.280357
F 26.607324 28.307530 10.435937
F 26.607324 20.587297 10.435937
F 8.716353 30.881224 13.762383
F 8.716353 23.160991 13.762383
F 17.630612 30.880936 13.917800
F 17.630612 23.160704 13.917800
F 26.543825 30.880936 14.073380
F 26.543825 23.160704 14.073380
F 1.989683 24.464408 17.270249
F 1.989683 32.184641 17.270249
F 10.881957 24.447382 17.439896
F 10.881957 32.167615 17.439896
F 19.795409 24.447408 17.595464
F 19.795409 32.167640 17.595464
F 1.926156 27.003821 20.909050
F 1.926157 34.724053 20.909050
F 1.926157 19.283586 20.909050
F 10.818432 27.020846 21.078696
F 8.700480 28.307237 14.671690
F 10.818432 19.300611 21.078696
F 19.731885 27.020820 21.234264
F 19.731885 34.741054 21.234264
F 19.731885 19.300586 21.234264
F 1.973300 27.003820 18.208769
F 1.973300 34.724053 18.208769
F 1.973300 19.283586 18.208769
F 10.866077 27.020846 18.349562
F 26.464439 23.160704 18.621849
F 10.866077 19.300612 18.349562
F 19.779529 27.020820 18.505163
F 19.779529 34.741053 18.505163
F 19.779529 19.300586 18.505163
F 2.036806 24.464408 14.569969
F 2.036806 32.184640 14.569969
F 10.929586 24.447382 14.710764
F 10.929586 32.167615 14.710764
F 19.843038 24.447408 14.866365
F 19.843038 32.167640 14.866365
F 4.171081 30.875894 18.235944
F 4.171080 23.155661 18.235944
F 13.094578 30.880949 18.388469
F 13.094578 23.160716 18.388469
F 22.007833 30.880937 18.544059
F 22.007833 23.160704 18.544059
F 4.234585 28.312567 14.597145
F 4.234586 20.592334 14.597144
F 13.158084 28.307511 14.749670
F 13.158084 20.587278 14.749670
F 22.071340 28.307524 14.905261
F 22.071340 20.587291 14.905260
F 4.187071 28.312567 17.319792
F 4.187071 20.592334 17.319792
F 13.110455 28.307511 17.478786
F 13.110455 20.587278 17.478786
F 22.023711 28.307524 17.634359
F 22.023711 20.587291 17.634359
F 4.123548 30.875894 20.958593
F 4.123548 23.155661 20.958593
F 13.046933 30.880949 21.117586
F 13.046933 23.160716 21.117586
F 21.960189 30.880937 21.273159
F 21.960189 23.160704 21.273160
F 6.419833 24.444770 17.363799
F 6.419833 32.165003 17.363799
F 15.338798 24.447407 17.517674
F 15.338798 32.167640 17.517674
F 24.252015 24.447408 17.673254
F 24.252015 32.167641 17.673254
F 6.356308 27.023458 21.002599
F 17.503582 30.880936 21.195369
F 6.356308 19.303224 21.002599
F 15.275273 27.020821 21.156474
F 15.275273 34.741054 21.156474
F 15.275273 19.300587 21.156474
F 24.188491 27.020820 21.312054
F 24.188491 34.741053 21.312054
F 24.188491 19.300586 21.312054
F 6.404016 27.023458 18.269886
F 8.589323 23.160991 21.039952
F 6.404016 19.303224 18.269886
F 15.322918 27.020821 18.427373
F 15.322918 34.741054 18.427372
F 15.322918 19.300587 18.427372
F 24.236135 27.020820 18.582954
F 24.236135 34.741053 18.582954
F 24.236135 19.300586 18.582954
F 6.467524 24.444770 14.631088
F 6.467524 32.165003 14.631088
F 15.386426 24.447407 14.788574
F 15.386426 32.167640 14.788574
F 24.299644 24.447408 14.944156
F 24.299644 32.167641 14.944156
F 8.636974 30.881224 18.310488
F 8.636974 23.160991 18.310488
F 17.551226 30.880937 18.466268
F 17.551226 23.160704 18.466268
F 1.862652 24.464408 24.547850
F 1.862652 32.184641 24.547850
F 10.754926 24.447382 24.717497
F 10.754926 32.167615 24.717497
F 19.668378 24.447408 24.873065
F 19.668378 32.167640 24.873065
F 1.799125 27.003821 28.186651
F 1.799126 34.724053 28.186651
F 1.799126 19.283586 28.186651
F 10.691401 27.020846 28.356297
F 26.099224 20.587291 39.544951
F 10.691401 19.300611 28.356297
F 19.604854 27.020820 28.511865
F 19.604854 34.741054 28.511865
F 19.604854 19.300586 28.511866
F 1.846268 27.003820 25.486370
F 1.846269 34.724053 25.486370
F 1.846269 19.283586 25.486370
F 10.739047 27.020846 25.627163
F 26.099224 28.307524 39.544951
F 10.739047 19.300612 25.627163
F 19.652498 27.020820 25.782765
F 19.652498 34.741053 25.782765
F 19.652498 19.300586 25.782765
F 26.146853 20.587291 36.815851
F 26.146853 28.307524 36.815851
F 10.802555 24.447382 21.988362
F 10.802555 32.167615 21.988362
F 19.716007 24.447408 22.143964
F 19.716007 32.167640 22.143964
F 4.044049 30.875894 25.513545
F 4.044049 23.155661 25.513545
F 12.967547 30.880949 25.666070
F 12.967547 23.160716 25.666070
F 21.880803 30.880936 25.821660
F 21.880803 23.160704 25.821660
F 4.107555 28.312567 21.874744
F 4.107555 20.592334 21.874744
F 13.031053 28.307511 22.027269
F 13.031053 20.587278 22.027269
F 21.944310 28.307524 22.182859
F 21.944310 20.587291 22.182859
F 4.060040 28.312567 24.597394
F 4.060040 20.592334 24.597394
F 12.983424 28.307511 24.756387
F 12.983424 20.587278 24.756387
F 21.896680 28.307524 24.911960
F 21.896680 20.587291 24.911960
F 3.996517 30.875894 28.236194
F 3.996517 23.155661 28.236194
F 12.919902 30.880949 28.395187
F 12.919902 23.160716 28.395188
F 21.833158 30.880936 28.550760
F 21.833158 23.160704 28.550760
F 6.292802 24.444770 24.641400
F 6.292802 32.165003 24.641400
F 15.211767 24.447407 24.795275
F 15.211767 32.167639 24.795275
F 24.124984 24.447408 24.950855
F 24.124984 32.167641 24.950855
F 6.229277 27.023458 28.280200
F 26.035702 23.160704 43.183752
F 6.229277 19.303224 28.280201
F 15.148242 27.020821 28.434075
F 15.148242 34.741054 28.434075
F 15.148242 19.300587 28.434075
F 24.061460 27.020820 28.589655
F 24.061460 34.741053 28.589656
F 24.061460 19.300586 28.589655
F 6.276985 27.023458 25.547487
F 26.035702 30.880936 43.183752
F 6.276985 19.303224 25.547487
F 15.195887 27.020821 25.704974
F 15.195887 34.741054 25.704973
F 15.195887 19.300587 25.704973
F 24.109104 27.020820 25.860555
F 24.109104 34.741053 25.860555
F 24.109104 19.300586 25.860555
F 6.340494 24.444770 21.908687
F 6.340494 32.165003 21.908687
F 15.259395 24.447407 22.066173
F 15.259395 32.167640 22.066173
F 24.172614 24.447408 22.221755
F 24.172614 32.167641 22.221755
F 8.509943 30.881224 25.588089
F 8.509943 23.160991 25.588089
F 17.424195 30.880936 25.743870
F 17.424195 23.160704 25.743869
F 26.337408 30.880936 25.899451
F 26.337408 23.160704 25.899450
F 8.573449 28.307237 21.949288
F 8.573449 20.587003 21.949288
F 17.487702 28.307524 22.105069
F 17.487702 20.587291 22.105068
F 26.400915 28.307524 22.260650
F 26.400915 20.587291 22.260650
F 8.525814 28.307237 24.678753
F 8.525814 20.587004 24.678753
F 17.440073 28.307524 24.834170
F 17.440073 20.587291 24.834170
F 26.353286 28.307524 24.989750
F 26.353286 20.587291 24.989750
F 8.462292 30.881224 28.317553
F 8.462292 23.160991 28.317553
F 17.376551 30.880937 28.472970
F 17.376551 23.160704 28.472970
F 26.289764 30.880936 28.628551
F 26.289764 23.160704 28.628551
F 1.735621 24.464408 31.825451
F 1.735621 32.184641 31.825451
F 10.627895 24.447382 31.995097
F 10.627895 32.167615 31.995097
F 19.541347 24.447408 32.150665
F 19.541347 32.167640 32.150665
F 1.672094 27.003821 35.464251
F 1.672095 34.724053 35.464251
F 1.672095 19.283586 35.464251
F 10.564370 27.020846 35.633897
F 17.186011 20.587291 39.389371
F 10.564370 19.300612 35.633898
F 19.477823 27.020820 35.789465
F 19.477823 34.741053 35.789466
F 19.477823 19.300586 35.789466
F 1.719237 27.003820 32.763970
F 1.719238 34.724053 32.763970
F 1.719238 19.283586 32.763970
F 10.612016 27.020846 32.904763
F 17.186011 28.307524 39.389371
F 10.612016 19.300612 32.904763
F 19.525467 27.020820 33.060365
F 19.525467 34.741053 33.060365
F 19.525467 19.300586 33.060365
F 1.782745 24.464408 29.125170
F 1.782745 32.184640 29.125170
F 10.675524 24.447382 29.265963
F 10.675524 32.167615 29.265963
F 19.588976 24.447408 29.421565
F 19.588976 32.167640 29.421565
F 3.917019 30.875894 32.791145
F 3.917018 23.155661 32.791145
F 12.840516 30.880949 32.943670
F 12.840516 23.160716 32.943670
F 21.753771 30.880937 33.099260
F 21.753771 23.160704 33.099260
F 3.980524 28.312567 29.152345
F 3.980524 20.592334 29.152345
F 12.904022 28.307511 29.304870
F 12.904022 20.587278 29.304870
F 21.817278 28.307524 29.460460
F 21.817279 20.587291 29.460460
F 3.933009 28.312567 31.874994
F 3.933009 20.592334 31.874994
F 12.856393 28.307511 32.033988
F 12.856393 20.587278 32.033988
F 21.769649 28.307524 32.189561
F 21.769649 20.587291 32.189561
F 3.869486 30.875894 35.513794
F 3.869486 23.155661 35.513794
F 12.792871 30.880949 35.672788
F 12.792871 23.160716 35.672788
F 21.706127 30.880937 35.828361
F 21.706127 23.160704 35.828361
F 6.165771 24.444770 31.919001
F 6.165771 32.165003 31.919001
F 15.084736 24.447407 32.072876
F 15.084736 32.167640 32.072876
F 23.997953 24.447408 32.228456
F 23.997953 32.167641 32.228456
F 6.102246 27.023458 35.557800
F 17.122489 23.160704 43.028172
F 6.102246 19.303224 35.557801
F 15.021211 27.020821 35.711676
F 15.021211 34.741054 35.711676
F 15.021211 19.300587 35.711676
F 23.934429 27.020820 35.867256
F 23.934429 34.741053 35.867256
F 23.934429 19.300586 35.867256
F 6.149954 27.023458 32.825088
F 17.122489 30.880936 43.028171
F 6.149954 19.303224 32.825087
F 15.068856 27.020821 32.982574
F 15.068856 34.741054 32.982574
F 15.068856 19.300587 32.982574
F 23.982073 27.020820 33.138155
F 23.982073 34.741053 33.138156
F 23.982073 19.300586 33.138155
F 6.213463 24.444770 29.186287
F 6.213463 32.165003 29.186287
F 15.132364 24.447407 29.343774
F 15.132364 32.167640 29.343774
F 24.045582 24.447408 29.499355
F 24.045582 32.167641 29.499355
F 8.382912 30.881224 32.865689
F 8.382912 23.160991 32.865689
F 17.297164 30.880936 33.021470
F 17.297164 23.160704 33.021470
F 26.210377 30.880936 33.177051
F 26.210377 23.160704 33.177050
F 8.446418 28.307237 29.226889
F 8.446418 20.587003 29.226889
F 17.360671 28.307524 29.382670
F 17.360671 20.587291 29.382669
F 26.273884 28.307524 29.538251
F 26.273884 20.587291 29.538250
F 8.398783 28.307237 31.956353
F 8.398783 20.587004 31.956353
F 17.313042 28.307524 32.111770
F 17.313042 20.587291 32.111770
F 26.226254 28.307524 32.267351
F 26.226254 20.587291 32.267351
F 8.335261 30.881224 35.595153
F 8.335261 23.160991 35.595153
F 17.249520 30.880937 35.750570
F 17.249520 23.160704 35.750571
F 26.162733 30.880936 35.906151
F 26.162733 23.160704 35.906151
F 1.608590 24.464408 39.103051
F 1.608591 32.184641 39.103051
F 10.500864 24.447382 39.272698
F 10.500864 32.167615 39.272698
F 19.414316 24.447408 39.428266
F 19.414316 32.167640 39.428266
F 1.545064 27.003821 42.741852
F 1.545064 34.724053 42.741852
F 1.545064 19.283586 42.741852
F 10.437339 27.020846 42.911498
F 8.271752 20.587004 39.233954
F 10.437339 19.300611 42.911498
F 19.350792 27.020820 43.067066
F 19.350792 34.741054 43.067067
F 19.350792 19.300586 43.067066
F 1.592207 27.003820 40.041571
F 1.592207 34.724053 40.041571
F 1.592207 19.283586 40.041571
F 10.484984 27.020846 40.182364
F 8.271752 28.307237 39.233953
F 10.484985 19.300611 40.182364
F 19.398436 27.020820 40.337966
F 19.398436 34.741053 40.337966
F 19.398436 19.300586 40.337965
F 1.655714 24.464408 36.402770
F 1.655714 32.184640 36.402770
F 10.548493 24.447382 36.543563
F 10.548493 32.167615 36.543563
F 19.461945 24.447408 36.699165
F 19.461945 32.167640 36.699165
F 3.789988 30.875894 40.068746
F 3.789988 23.155661 40.068746
F 12.713485 30.880949 40.221271
F 12.713485 23.160716 40.221271
F 21.626741 30.880936 40.376861
F 21.626741 23.160704 40.376861
F 3.853493 28.312567 36.429945
F 3.853493 20.592334 36.429945
F 12.776991 28.307511 36.582470
F 12.776991 20.587278 36.582470
F 21.690247 28.307524 36.738060
F 21.690248 20.587291 36.738060
F 3.805978 28.312567 39.152594
F 3.805978 20.592334 39.152595
F 12.729362 28.307511 39.311588
F 12.729362 20.587278 39.311588
F 21.642618 28.307524 39.467161
F 21.642618 20.587291 39.467161
F 3.742455 30.875894 42.791395
F 3.742455 23.155661 42.791395
F 12.665840 30.880949 42.950389
F 12.665840 23.160716 42.950389
F 21.579096 30.880937 43.105962
F 21.579096 23.160704 43.105962
F 6.038740 24.444770 39.196601
F 6.038740 32.165003 39.196601
F 14.957705 24.447407 39.350476
F 14.957705 32.167640 39.350476
F 23.870922 24.447408 39.506056
F 23.870922 32.167641 39.506056
F 5.975215 27.023458 42.835401
F 8.208230 23.160991 42.872754
F 5.975215 19.303224 42.835402
F 14.894180 27.020821 42.989276
F 14.894180 34.741054 42.989277
F 14.894180 19.300587 42.989277
F 23.807398 27.020820 43.144857
F 23.807398 34.741053 43.144857
F 23.807398 19.300586 43.144857
F 6.022923 27.023458 40.102688
F 8.208230 30.881224 42.872754
F 6.022923 19.303224 40.102688
F 14.941825 27.020821 40.260175
F 14.941825 34.741054 40.260175
F 14.941825 19.300587 40.260175
F 23.855042 27.020820 40.415756
F 23.855042 34.741053 40.415756
F 23.855042 19.300586 40.415756
F 6.086432 24.444770 36.463888
F 6.086432 32.165003 36.463888
F 15.005333 24.447407 36.621374
F 15.005333 32.167640 36.621374
F 23.918551 24.447408 36.776955
F 23.918551 32.167641 36.776956
F 8.255881 30.881224 40.143290
F 8.255881 23.160991 40.143290
F 17.170133 30.880936 40.299071
F 17.170133 23.160704 40.299071
F 26.083346 30.880936 40.454651
F 26.083346 23.160704 40.454651
F 8.319387 28.307237 36.504489
F 8.319387 20.587004 36.504489
F 17.233640 28.307524 36.660270
F 17.233640 20.587291 36.660270
F 1.909776 24.464408 21.847569
F 1.909776 32.184640 21.847569
F 1.481559 24.464408 46.380653
F 1.481560 32.184641 46.380653
F 10.373833 24.447382 46.550299
F 10.373833 32.167615 46.550299
F 19.287285 24.447408 46.705867
F 19.287285 32.167640 46.705867
F 1.418033 27.003821 50.019454
F 1.418033 34.724053 50.019454
F 1.418033 19.283586 50.019454
F 10.310308 27.020846 50.189099
F 25.718131 20.587291 61.377754
F 10.310308 19.300611 50.189099
F 19.223761 27.020820 50.344667
F 19.223761 34.741053 50.344668
F 19.223761 19.300586 50.344668
F 1.465176 27.003820 47.319172
F 1.465176 34.724053 47.319172
F 1.465176 19.283586 47.319172
F 10.357953 27.020846 47.459965
F 25.718131 28.307524 61.377754
F 10.357953 19.300611 47.459965
F 19.271405 27.020820 47.615567
F 19.271405 34.741053 47.615567
F 19.271405 19.300586 47.615567
F 25.765760 20.587291 58.648653
F 25.765760 28.307524 58.648653
F 10.421462 24.447382 43.821165
F 10.421462 32.167615 43.821165
F 19.334914 24.447408 43.976766
F 19.334914 32.167640 43.976766
F 3.662957 30.875894 47.346347
F 3.662957 23.155661 47.346347
F 12.586454 30.880949 47.498872
F 12.586454 23.160716 47.498872
F 21.499709 30.880936 47.654462
F 21.499710 23.160704 47.654462
F 3.726462 28.312567 43.707546
F 3.726463 20.592334 43.707546
F 12.649960 28.307511 43.860072
F 12.649960 20.587278 43.860071
F 21.563216 28.307524 44.015662
F 21.563216 20.587291 44.015661
F 3.678947 28.312567 46.430196
F 3.678947 20.592334 46.430196
F 12.602331 28.307511 46.589190
F 12.602331 20.587278 46.589190
F 21.515587 28.307524 46.744762
F 21.515587 20.587291 46.744762
F 3.615424 30.875894 50.068996
F 3.615424 23.155661 50.068996
F 12.538809 30.880949 50.227990
F 12.538809 23.160716 50.227990
F 21.452065 30.880937 50.383563
F 21.452065 23.160704 50.383563
F 5.911709 24.444770 46.474203
F 5.911709 32.165003 46.474203
F 14.830674 24.447407 46.628077
F 14.830674 32.167640 46.628077
F 23.743891 24.447408 46.783657
F 23.743891 32.167641 46.783657
F 5.848184 27.023458 50.113003
F 25.654609 23.160704 65.016554
F 5.848184 19.303224 50.113003
F 14.767149 27.020821 50.266878
F 14.767149 34.741055 50.266878
F 14.767149 19.300587 50.266878
F 23.680367 27.020820 50.422458
F 23.680367 34.741053 50.422458
F 23.680367 19.300586 50.422458
F 5.895892 27.023458 47.380290
F 25.654609 30.880936 65.016554
F 5.895892 19.303224 47.380289
F 14.814794 27.020821 47.537776
F 14.814794 34.741054 47.537776
F 14.814794 19.300587 47.537776
F 23.728011 27.020820 47.693357
F 23.728011 34.741053 47.693357
F 23.728011 19.300586 47.693357
F 5.959401 24.444770 43.741489
F 5.959401 32.165003 43.741489
F 14.878302 24.447407 43.898975
F 14.878302 32.167640 43.898975
F 23.791520 24.447408 44.054557
F 23.791520 32.167641 44.054557
F 8.128850 30.881224 47.420891
F 8.128850 23.160991 47.420891
F 17.043102 30.880936 47.576672
F 17.043102 23.160704 47.576672
F 25.956315 30.880936 47.732253
F 25.956315 23.160704 47.732252
F 8.192356 28.307237 43.782090
F 8.192356 20.587003 43.782090
F 17.106609 28.307524 43.937871
F 17.106609 20.587291 43.937871
F 26.019822 28.307524 44.093452
F 26.019822 20.587291 44.093452
F 8.144721 28.307237 46.511555
F 8.144721 20.587004 46.511555
F 17.058980 28.307524 46.666972
F 17.058980 20.587291 46.666972
F 25.972193 28.307524 46.822552
F 25.972193 20.587291 46.822553
F 8.081199 30.881224 50.150355
F 8.081199 23.160991 50.150356
F 16.995458 30.880936 50.305772
F 16.995458 23.160704 50.305772
F 25.908671 30.880936 50.461353
F 25.908671 23.160704 50.461353
F 1.354528 24.464408 53.658253
F 1.354528 32.184641 53.658253
F 10.246802 24.447382 53.827900
F 10.246802 32.167615 53.827900
F 19.160254 24.447408 53.983468
F 19.160254 32.167640 53.983468
F 1.291002 27.003821 57.297053
F 1.291002 34.724053 57.297054
F 1.291002 19.283586 57.297054
F 10.183277 27.020846 57.466700
F 16.804918 20.587291 61.222173
F 10.183277 19.300611 57.466700
F 19.096730 27.020821 57.622268
F 19.096730 34.741053 57.622268
F 19.096730 19.300586 57.622268
F 1.338144 27.003820 54.596772
F 1.338145 34.724053 54.596772
F 1.338145 19.283586 54.596772
F 10.230923 27.020846 54.737566
F 16.804918 28.307524 61.222173
F 10.230923 19.300611 54.737565
F 19.144374 27.020820 54.893168
F 19.144374 34.741053 54.893167
F 19.144374 19.300586 54.893167
F 1.401652 24.464408 50.957972
F 1.401652 32.184640 50.957972
F 10.294431 24.447382 51.098766
F 10.294431 32.167615 51.098766
F 19.207883 24.447408 51.254367
F 19.207883 32.167640 51.254367
F 3.535926 30.875894 54.623947
F 3.535925 23.155661 54.623947
F 12.459423 30.880949 54.776473
F 12.459423 23.160716 54.776473
F 21.372679 30.880936 54.932062
F 21.372679 23.160704 54.932063
F 3.599432 28.312567 50.985147
F 3.599432 20.592334 50.985147
F 12.522929 28.307511 51.137672
F 12.522929 20.587278 51.137672
F 21.436185 28.307524 51.293262
F 21.436186 20.587291 51.293262
F 3.551916 28.312567 53.707796
F 3.551916 20.592334 53.707796
F 12.475300 28.307511 53.866790
F 12.475300 20.587278 53.866790
F 21.388556 28.307524 54.022363
F 21.388556 20.587291 54.022363
F 3.488393 30.875894 57.346596
F 3.488393 23.155661 57.346596
F 12.411778 30.880949 57.505590
F 12.411778 23.160716 57.505590
F 21.325034 30.880937 57.661163
F 21.325034 23.160704 57.661163
F 5.784678 24.444770 53.751803
F 5.784678 32.165003 53.751803
F 14.703643 24.447407 53.905678
F 14.703643 32.167640 53.905678
F 23.616860 24.447408 54.061258
F 23.616860 32.167641 54.061258
F 5.721153 27.023458 57.390603
F 16.741396 23.160704 64.860974
F 5.721153 19.303224 57.390603
F 14.640118 27.020821 57.544478
F 14.640118 34.741054 57.544478
F 14.640118 19.300587 57.544478
F 23.553336 27.020820 57.700058
F 23.553337 34.741053 57.700058
F 23.553336 19.300586 57.700058
F 5.768861 27.023458 54.657890
F 16.741396 30.880936 64.860974
F 5.768861 19.303224 54.657890
F 14.687763 27.020821 54.815376
F 14.687763 34.741054 54.815376
F 14.687763 19.300587 54.815376
F 23.600980 27.020820 54.970958
F 23.600980 34.741053 54.970958
F 23.600980 19.300586 54.970958
F 5.832370 24.444770 51.019090
F 5.832370 32.165003 51.019090
F 14.751271 24.447407 51.176576
F 14.751271 32.167640 51.176576
F 23.664489 24.447408 51.332158
F 23.664489 32.167641 51.332157
F 8.001819 30.881224 54.698491
F 8.001819 23.160991 54.698491
F 16.916071 30.880936 54.854272
F 16.916071 23.160704 54.854272
F 25.829284 30.880936 55.009853
F 25.829284 23.160704 55.009853
F 8.065325 28.307237 51.059691
F 8.065325 20.587003 51.059691
F 16.979578 28.307524 51.215472
F 16.979578 20.587291 51.215472
F 25.892791 28.307524 51.371053
F 25.892791 20.587291 51.371053
F 8.017690 28.307237 53.789155
F 8.017690 20.587004 53.789156
F 16.931949 28.307524 53.944573
F 16.931949 20.587291 53.944573
F 25.845162 28.307524 54.100153
F 25.845162 20.587291 54.100153
F 7.954168 30.881224 57.427955
F 7.954168 23.160991 57.427955
F 16.868427 30.880936 57.583373
F 16.868427 23.160704 57.583373
F 25.781640 30.880936 57.738953
F 25.781640 23.160704 57.738953
F 1.227497 24.464408 60.935854
F 1.227497 32.184641 60.935854
F 10.119771 24.447382 61.105500
F 10.119771 32.167615 61.105500
F 19.033223 24.447408 61.261068
F 19.033223 32.167640 61.261068
F 1.163974 27.003826 64.574653
F 1.163975 34.724058 64.574653
F 1.163975 19.283591 64.574653
F 10.056246 27.020846 64.744301
F 7.890659 20.587004 61.066756
F 10.056246 19.300611 64.744301
F 18.969699 27.020820 64.899869
F 18.969699 34.741054 64.899869
F 18.969699 19.300586 64.899869
F 1.211114 27.003821 61.874373
F 1.211115 34.724053 61.874373
F 1.211115 19.283586 61.874373
F 10.103892 27.020846 62.015166
F 7.890659 28.307237 61.066756
F 10.103891 19.300612 62.015166
F 19.017343 27.020820 62.170768
F 19.017343 34.741053 62.170768
F 19.017343 19.300586 62.170768
F 1.274621 24.464408 58.235572
F 1.274621 32.184640 58.235572
F 10.167400 24.447382 58.376366
F 10.167400 32.167615 58.376366
F 19.080852 24.447408 58.531967
F 19.080852 32.167640 58.531967
F 3.408895 30.875893 61.901550
F 3.408895 23.155660 61.901550
F 12.332392 30.880949 62.054073
F 12.332392 23.160716 62.054073
F 21.245648 30.880937 62.209663
F 21.245648 23.160704 62.209663
F 3.472400 28.312567 58.262748
F 3.472400 20.592334 58.262747
F 12.395898 28.307511 58.415273
F 12.395898 20.587278 58.415272
F 21.309155 28.307524 58.570863
F 21.309155 20.587291 58.570862
F 3.424885 28.312567 60.985397
F 3.424885 20.592334 60.985397
F 12.348269 28.307511 61.144390
F 12.348269 20.587278 61.144391
F 21.261525 28.307524 61.299963
F 21.261525 20.587291 61.299963
F 3.361364 30.875888 64.624201
F 3.361364 23.155655 64.624201
F 12.284747 30.880949 64.783191
F 12.284747 23.160716 64.783191
F 21.198003 30.880937 64.938764
F 21.198003 23.160704 64.938764
F 5.657647 24.444770 61.029404
F 5.657647 32.165003 61.029404
F 14.576612 24.447407 61.183278
F 14.576612 32.167640 61.183278
F 23.489829 24.447408 61.338858
F 23.489829 32.167641 61.338858
F 5.594113 27.023458 64.668218
F 7.827132 23.160993 64.705561
F 5.594113 19.303224 64.668218
F 14.513087 27.020821 64.822079
F 14.513087 34.741054 64.822079
F 14.513087 19.300587 64.822079
F 23.426305 27.020820 64.977659
F 23.426305 34.741053 64.977659
F 23.426305 19.300586 64.977659
F 5.641829 27.023458 61.935493
F 7.827132 30.881226 64.705561
F 5.641829 19.303224 61.935493
F 14.560732 27.020821 62.092977
F 14.560732 34.741054 62.092977
F 14.560732 19.300587 62.092977
F 23.473949 27.020820 62.248559
F 23.473949 34.741053 62.248558
F 23.473949 19.300586 62.248558
F 5.705339 24.444770 58.296690
F 5.705339 32.165003 58.296690
F 14.624240 24.447407 58.454176
F 14.624240 32.167640 58.454176
F 23.537459 24.447408 58.609758
F 23.537459 32.167641 58.609758
F 7.874787 30.881224 61.976093
F 7.874787 23.160992 61.976093
F 16.789040 30.880937 62.131873
F 16.789040 23.160704 62.131873
F 25.702253 30.880936 62.287454
F 25.702253 23.160704 62.287454
F 7.938294 28.307237 58.337292
F 7.938294 20.587003 58.337291
F 16.852547 28.307524 58.493072
F 16.852547 20.587291 58.493072
F 1.528683 24.464408 43.680371
F 1.528683 32.184640 43.680371
F 1.100525 24.464558 68.213091
F 1.100525 32.184791 68.213091
F 9.992735 24.447382 68.383109
F 9.992735 32.167614 68.383109
F 18.906192 24.447408 68.538669
F 18.906192 32.167640 68.538670
F 1.034814 26.975019 71.860430
F 1.034815 34.695251 71.860431
F 1.034815 19.254785 71.860430
F 9.929193 27.020857 72.021923
F 25.337038 28.307524 83.210556
F 9.929193 19.300622 72.021923
F 18.842668 27.020820 72.177470
F 18.842668 34.741053 72.177470
F 18.842668 19.300586 72.177470
F 1.084032 27.003391 69.154409
F 1.084033 34.723624 69.154410
F 1.084033 19.283157 69.154409
F 9.976858 27.020847 69.292770
F 16.423824 20.587290 83.054975
F 9.976858 19.300613 69.292770
F 18.890312 27.020820 69.448369
F 18.890312 34.741053 69.448369
F 18.890312 19.300586 69.448369
F 16.471454 28.307524 80.325875
F 7.557135 20.587123 80.170321
F 10.040369 24.447382 65.653968
F 10.040369 32.167615 65.653968
F 18.953821 24.447408 65.809569
F 18.953821 32.167640 65.809569
F 3.280758 30.876244 69.183015
F 3.280758 23.156012 69.183015
F 12.205361 30.880949 69.331674
F 12.205361 23.160716 69.331674
F 21.118617 30.880937 69.487265
F 21.118617 23.160704 69.487265
F 3.345345 28.312587 65.540492
F 3.345345 20.592354 65.540492
F 12.268867 28.307511 65.692874
F 12.268867 20.587278 65.692874
F 21.182124 28.307524 65.848464
F 21.182124 20.587291 65.848464
F 3.297619 28.312770 68.263651
F 3.297620 20.592537 68.263651
F 12.221238 28.307511 68.421992
F 12.221238 20.587278 68.421992
F 21.134494 28.307524 68.577565
F 21.134494 20.587291 68.577565
F 3.192581 30.888769 71.917273
F 3.192581 23.168536 71.917273
F 12.157694 30.880951 72.060793
F 12.157694 23.160718 72.060793
F 21.070972 30.880937 72.216365
F 21.070972 23.160704 72.216365
F 5.530321 24.444632 68.307487
F 5.530321 32.164865 68.307487
F 14.449581 24.447407 68.460880
F 14.449581 32.167640 68.460880
F 23.362798 24.447408 68.616460
F 23.362798 32.167641 68.616460
F 5.466205 27.024247 71.947034
F 25.273516 30.880936 86.849356
F 5.466205 19.304012 71.947034
F 14.386056 27.020821 72.099680
F 14.386056 34.741054 72.099680
F 14.386056 19.300587 72.099680
F 23.299275 27.020820 72.255260
F 23.299274 34.741053 72.255260
F 23.299274 19.300586 72.255260
F 5.514713 27.023524 69.213330
F 16.360302 23.160704 86.693776
F 5.514713 19.303290 69.213329
F 14.433701 27.020821 69.370578
F 14.433701 34.741054 69.370578
F 14.433701 19.300587 69.370578
F 23.346918 27.020820 69.526160
F 23.346918 34.741053 69.526160
F 23.346918 19.300586 69.526160
F 5.578280 24.444755 65.574383
F 5.578280 32.164988 65.574383
F 14.497209 24.447407 65.731778
F 14.497209 32.167640 65.731777
F 23.410427 24.447408 65.887359
F 23.410427 32.167641 65.887359
F 7.747731 30.881227 69.253738
F 7.747731 23.160994 69.253738
F 16.662009 30.880936 69.409474
F 16.662009 23.160704 69.409474
F 25.575222 30.880936 69.565055
F 25.575222 23.160704 69.565055
F 7.811262 28.307236 65.614895
F 7.811262 20.587003 65.614894
F 16.725516 28.307524 65.770673
F 16.725516 20.587291 65.770673
F 25.638729 28.307524 65.926255
F 25.638729 20.587291 65.926254
F 7.763609 28.307231 68.344370
F 7.763609 20.586998 68.344370
F 16.677887 28.307524 68.499774
F 16.677887 20.587291 68.499774
F 25.591100 28.307524 68.655355
F 25.591100 20.587291 68.655355
F 7.698703 30.881558 71.983388
F 7.698703 23.161325 71.983389
F 16.614365 30.880937 72.138575
F 16.614365 23.160704 72.138575
F 25.527578 30.880936 72.294155
F 25.527578 23.160704 72.294155
F 0.970455 24.540744 75.514651
F 0.970455 32.260976 75.514651
F 9.865675 24.447356 75.660731
F 9.865675 32.167589 75.660731
F 18.779161 24.447408 75.816270
F 18.779161 32.167640 75.816270
F 0.921251 26.932182 79.146365
F 0.921252 34.652415 79.146365
F 0.921252 19.211947 79.146365
F 9.802152 27.020881 79.299528
F 16.423824 28.307524 83.054976
F 9.802152 19.300646 79.299528
F 18.715637 27.020820 79.455070
F 18.715637 34.741054 79.455070
F 18.715637 19.300586 79.455070
F 0.681933 27.100193 76.437382
F 16.360302 30.880937 86.693776
F 0.681934 19.379959 76.437382
F 9.849329 27.020955 76.570286
F 7.504296 20.585682 82.900460
F 9.849329 19.300720 76.570286
F 18.763281 27.020820 76.725970
F 18.763281 34.741053 76.725970
F 18.763281 19.300586 76.725970
F 0.696457 24.338224 72.781343
F 0.696457 32.058456 72.781343
F 9.913160 24.447341 72.931540
F 9.913160 32.167574 72.931540
F 18.826790 24.447408 73.087169
F 18.826790 32.167640 73.087169
F 3.143947 30.885700 76.468048
F 3.143947 23.165467 76.468048
F 12.078329 30.880951 76.609275
F 12.078329 23.160718 76.609275
F 20.991586 30.880937 76.764865
F 20.991586 23.160704 76.764865
F 3.212533 28.308326 72.827828
F 3.212533 20.588093 72.827828
F 12.141835 28.307511 72.970475
F 12.141835 20.587278 72.970475
F 21.055093 28.307524 73.126065
F 21.055093 20.587291 73.126064
F 3.073514 28.286583 75.571221
F 3.073514 20.566350 75.571221
F 12.094148 28.307506 75.699596
F 12.094148 20.587272 75.699596
F 21.007463 28.307524 75.855165
F 21.007463 20.587291 75.855165
F 3.021404 30.897237 79.207834
F 3.021404 23.177004 79.207835
F 12.030588 30.880960 79.338398
F 12.030588 23.160727 79.338398
F 20.943941 30.880937 79.493965
F 20.943941 23.160704 79.493965
F 5.402472 24.443341 75.586085
F 5.402472 32.163574 75.586085
F 14.322550 24.447407 75.738480
F 14.322550 32.167640 75.738481
F 23.235767 24.447408 75.894060
F 23.235767 32.167641 75.894060
F 5.339086 27.024778 79.225015
F 7.441063 23.162240 86.539207
F 5.339086 19.304543 79.225015
F 14.259025 27.020821 79.377281
F 14.259025 34.741055 79.377281
F 14.259025 19.300587 79.377281
F 23.172243 27.020820 79.532860
F 23.172243 34.741053 79.532860
F 23.172243 19.300586 79.532860
F 5.368418 27.025431 76.489823
F 7.441063 30.882473 86.539207
F 5.368418 19.305196 76.489823
F 14.306664 27.020822 76.648178
F 14.306664 34.741055 76.648178
F 14.306664 19.300588 76.648178
F 23.219887 27.020820 76.803760
F 23.219887 34.741053 76.803760
F 23.219887 19.300586 76.803760
F 5.444084 24.444451 72.852061
F 5.444084 32.164684 72.852061
F 14.370176 24.447407 73.009378
F 14.370176 32.167639 73.009378
F 23.283397 24.447408 73.164960
F 23.283397 32.167641 73.164960
F 7.620601 30.881154 76.531525
F 7.620601 23.160921 76.531525
F 16.534978 30.880936 76.687075
F 16.534978 23.160704 76.687074
F 25.448191 30.880936 76.842655
F 25.448191 23.160704 76.842655
F 7.684139 28.307257 72.892642
F 7.684139 20.587024 72.892642
F 16.598485 28.307524 73.048274
F 16.598485 20.587291 73.048274
F 25.511698 28.307524 73.203855
F 25.511698 20.587291 73.203855
F 7.632646 28.306286 75.622602
F 7.632646 20.586053 75.622602
F 16.550856 28.307524 75.777375
F 16.550856 20.587291 75.777375
F 25.464069 28.307524 75.932955
F 25.464069 20.587291 75.932956
F 7.567871 30.882510 79.261633
F 7.567871 23.162277 79.261633
F 16.487333 30.880937 79.416175
F 16.487333 23.160704 79.416175
F 25.400547 30.880936 79.571755
F 25.400547 23.160704 79.571755
F 0.862140 24.533161 82.789739
F 0.862140 32.253394 82.789739
F 9.738659 24.447349 82.938320
F 9.738659 32.167582 82.938320
F 18.652130 24.447408 83.093870
F 18.652130 32.167640 83.093871
F 0.801749 26.937972 86.431617
F 0.801749 34.658204 86.431617
F 0.801749 19.217737 86.431617
F 9.675148 27.020872 86.577110
F 7.504296 28.305915 82.900460
F 9.675149 19.300638 86.577111
F 18.588606 27.020820 86.732671
F 18.588606 34.741053 86.732671
F 18.588606 19.300586 86.732671
F 0.579489 27.100613 83.725468
F 25.273516 23.160704 86.849356
F 0.579489 19.380379 83.725468
F 9.721935 27.021041 83.847813
F 25.384667 20.587291 80.481455
F 9.721935 19.300807 83.847813
F 18.636250 27.020820 84.003570
F 18.636250 34.741053 84.003570
F 18.636250 19.300586 84.003570
F 0.627443 24.364202 80.082652
F 0.627443 32.084435 80.082652
F 9.785544 24.447213 80.209036
F 9.785544 32.167446 80.209036
F 18.699759 24.447408 80.364770
F 18.699759 32.167640 80.364770
F 3.020126 30.881782 83.744067
F 3.020126 23.161550 83.744067
F 11.951301 30.880952 83.886875
F 11.951301 23.160719 83.886875
F 20.864555 30.880936 84.042466
F 20.864555 23.160704 84.042466
F 3.081262 28.305556 80.104129
F 3.081262 20.585323 80.104129
F 12.014805 28.307509 80.248075
F 12.014805 20.587276 80.248075
F 20.928061 28.307524 80.403665
F 20.928062 20.587291 80.403665
F 2.963962 28.293102 82.844938
F 2.963962 20.572869 82.844938
F 11.967059 28.307496 82.977201
F 11.967059 20.587263 82.977202
F 20.880432 28.307524 83.132766
F 20.880432 20.587291 83.132766
F 2.906181 30.893859 86.482305
F 2.906181 23.173627 86.482305
F 11.903533 30.880966 86.616003
F 11.903533 23.160733 86.616003
F 20.816910 30.880937 86.771566
F 20.816910 23.160704 86.771566
F 5.275720 24.443713 82.863623
F 5.275720 32.163946 82.863623
F 14.195519 24.447407 83.016081
F 14.195519 32.167640 83.016081
F 23.108736 24.447408 83.171661
F 23.108736 32.167641 83.171661
F 5.212488 27.024338 86.502148
F 25.337038 20.587291 83.210556
F 5.212488 19.304103 86.502148
F 14.131994 27.020821 86.654881
F 14.131994 34.741054 86.654881
F 14.131994 19.300587 86.654881
F 23.045212 27.020820 86.810461
F 23.045212 34.741053 86.810461
F 23.045212 19.300586 86.810461
F 5.239702 27.027235 83.766146
F 25.384667 28.307524 80.481455
F 5.239702 19.307000 83.766146
F 14.179626 27.020823 83.925778
F 16.471454 20.587291 80.325874
F 14.179626 19.300589 83.925777
F 23.092856 27.020820 84.081361
F 23.092856 34.741053 84.081361
F 23.092856 19.300586 84.081361
F 5.302270 24.440900 80.127294
F 5.302270 32.161133 80.127294
F 14.243137 24.447405 80.286977
F 14.243137 32.167638 80.286977
F 23.156365 24.447408 80.442560
F 23.156365 32.167641 80.442560
F 7.493709 30.881084 83.809088
F 7.493709 23.160852 83.809088
F 16.407947 30.880937 83.964675
F 16.407947 23.160704 83.964675
F 25.321160 30.880936 84.120256
F 25.321160 23.160704 84.120256
F 7.557135 28.307356 80.170321
F 1.147615 24.464418 65.513120
F 1.147615 32.184650 65.513120
F 0.741009 24.527302 90.073193
F 0.741009 32.247535 90.073193
F 9.611660 24.447364 90.215902
F 9.611660 32.167597 90.215902
F 18.525099 24.447408 90.371472
F 18.525099 32.167640 90.371472
F 0.680112 26.944370 93.714497
F 0.680112 34.664603 93.714497
F 0.680112 19.224135 93.714497
F 9.548154 27.020855 93.854695
F 16.042732 20.587291 104.887778
F 9.548154 19.300621 93.854696
F 18.461575 27.020820 94.010272
F 18.461575 34.741054 94.010272
F 18.461575 19.300586 94.010273
F 0.490612 27.089616 91.009392
F 24.892423 23.160704 108.682159
F 0.490612 19.369381 91.009392
F 9.594978 27.021026 91.125423
F 16.042732 28.307524 104.887778
F 9.594978 19.300792 91.125423
F 18.509219 27.020820 91.281172
F 18.509219 34.741053 91.281172
F 18.509219 19.300586 91.281172
F 7.176492 28.307339 102.002996
F 24.940067 23.160704 105.953058
F 9.658423 24.447188 87.486613
F 9.658423 32.167421 87.486613
F 18.572728 24.447408 87.642371
F 18.572728 32.167640 87.642371
F 2.897982 30.879686 91.022365
F 2.897982 23.159453 91.022365
F 11.824273 30.880952 91.164476
F 11.824273 23.160719 91.164476
F 20.737524 30.880936 91.320067
F 20.737524 23.160704 91.320067
F 2.959096 28.307763 87.383346
F 2.959096 20.587530 87.383345
F 11.887778 28.307508 87.525675
F 11.887778 20.587275 87.525675
F 20.801031 28.307524 87.681266
F 20.801031 20.587291 87.681266
F 2.848432 28.295927 90.120041
F 2.848432 20.575694 90.120041
F 11.840031 28.307495 90.254804
F 11.840031 20.587262 90.254804
F 20.753401 28.307524 90.410367
F 20.753401 20.587291 90.410367
F 2.791235 30.891212 93.757599
F 2.791235 23.170980 93.757599
F 11.776522 30.880964 93.893603
F 11.776522 23.160731 93.893603
F 20.689879 30.880936 94.049167
F 20.689879 23.160704 94.049167
F 5.149412 24.444071 90.140738
F 5.149412 32.164304 90.140738
F 14.068488 24.447407 90.293682
F 14.068488 32.167639 90.293682
F 22.981705 24.447408 90.449262
F 22.981705 32.167641 90.449262
F 5.086387 27.023962 93.779347
F 15.979209 30.880937 108.526578
F 5.086387 19.303728 93.779347
F 14.004964 27.020821 93.932482
F 14.004964 34.741054 93.932482
F 14.004964 19.300587 93.932482
F 22.918181 27.020820 94.088062
F 22.918181 34.741053 94.088063
F 22.918181 19.300586 94.088062
F 5.115876 27.026616 91.044091
F 7.125918 20.586535 104.732763
F 5.115876 19.306382 91.044090
F 14.052594 27.020823 91.203379
F 7.125918 28.306768 104.732762
F 14.052594 19.300589 91.203378
F 22.965825 27.020820 91.358962
F 22.965825 34.741053 91.358962
F 22.965825 19.300586 91.358962
F 5.177695 24.441280 87.405099
F 5.177695 32.161512 87.405099
F 14.116102 24.447405 87.564578
F 14.116102 32.167637 87.564578
F 23.029335 24.447408 87.720161
F 23.029335 32.167641 87.720161
F 7.366826 30.881092 91.086633
F 7.366826 23.160859 91.086632
F 16.280916 30.880936 91.242277
F 16.280916 23.160704 91.242276
F 25.194129 30.880936 91.397857
F 25.194129 23.160704 91.397857
F 7.430254 28.307375 87.447858
F 7.430254 20.587142 87.447858
F 16.344423 28.307524 87.603476
F 16.344423 20.587291 87.603475
F 25.257636 28.307524 87.759057
F 25.257636 20.587291 87.759056
F 7.377980 28.306102 90.177925
F 7.377980 20.585869 90.177926
F 16.296793 28.307524 90.332577
F 16.296793 20.587291 90.332577
F 25.210007 28.307524 90.488157
F 25.210007 20.587291 90.488157
F 7.314995 30.882213 93.816624
F 7.314995 23.161980 93.816624
F 16.233270 30.880937 93.971377
F 16.233271 23.160704 93.971377
F 25.146485 30.880936 94.126958
F 25.146485 23.160704 94.126958
F 0.619123 24.519949 97.355730
F 0.619123 32.240182 97.355730
F 9.484666 24.447382 97.493491
F 9.484666 32.167615 97.493491
F 18.398068 24.447408 97.649072
F 18.398068 32.167640 97.649072
F 0.557519 26.949297 101.001536
F 0.557520 34.669530 101.001536
F 0.557520 19.229063 101.001536
F 9.421148 27.020841 101.132292
F 25.003574 20.587291 102.314258
F 9.421148 19.300606 101.132292
F 18.334544 27.020820 101.287873
F 18.334544 34.741053 101.287873
F 18.334544 19.300586 101.287873
F 0.407210 27.074942 98.294263
F 24.892423 30.880936 108.682158
F 0.407210 19.354708 98.294263
F 9.468170 27.020974 98.403065
F 25.003574 28.307524 102.314258
F 9.468170 19.300740 98.403065
F 18.382188 27.020820 98.558772
F 18.382188 34.741053 98.558772
F 18.382188 19.300586 98.558772
F 0.448515 24.385384 94.651081
F 0.448515 32.105616 94.651081
F 9.531554 24.447225 94.764241
F 9.531554 32.167458 94.764241
F 18.445697 24.447408 94.919972
F 18.445697 32.167640 94.919971
F 2.775492 30.877715 98.301508
F 2.775492 23.157482 98.301508
F 11.697245 30.880950 98.442076
F 11.697245 23.160717 98.442076
F 20.610492 30.880936 98.597667
F 20.610493 23.160704 98.597667
F 2.836927 28.309832 94.661276
F 2.836927 20.589599 94.661276
F 11.760750 28.307509 94.803276
F 11.760750 20.587276 94.803276
F 20.674000 28.307524 94.958867
F 20.674000 20.587291 94.958867
F 2.734477 28.298634 97.395213
F 2.734477 20.578401 97.395213
F 11.713033 28.307500 97.532401
F 11.713033 20.587267 97.532402
F 20.626370 28.307524 97.687968
F 20.626370 20.587291 97.687968
F 2.674821 30.889841 101.037322
F 2.674821 23.169609 101.037322
F 11.649528 30.880958 101.171200
F 11.649528 23.160725 101.171200
F 20.562848 30.880937 101.326768
F 20.562848 23.160704 101.326768
F 5.023293 24.444406 97.418093
F 5.023293 32.164638 97.418093
F 13.941458 24.447407 97.571283
F 13.941458 32.167640 97.571283
F 22.854674 24.447408 97.726863
F 22.854674 32.167641 97.726863
F 4.959940 27.023814 101.056921
F 7.062818 23.161221 108.371398
F 4.959940 19.303579 101.056921
F 13.877933 27.020821 101.210082
F 13.877933 34.741054 101.210083
F 13.877933 19.300587 101.210083
F 22.791150 27.020820 101.365663
F 22.791150 34.741053 101.365663
F 22.791150 19.300586 101.365663
F 4.993038 27.025782 98.322309
F 16.090361 20.587291 102.158677
F 4.993038 19.305548 98.322309
F 13.925567 27.020823 98.480980
F 13.925567 34.741056 98.480980
F 13.925567 19.300589 98.480980
F 22.838794 27.020820 98.636563
F 22.838794 34.741053 98.636562
F 22.838794 19.300586 98.636562
F 5.054317 24.442004 94.683165
F 5.054317 32.162237 94.683165
F 13.989073 24.447405 94.842179
F 13.989073 32.167638 94.842179
F 22.902303 24.447408 94.997762
F 22.902303 32.167641 94.997762
F 7.239975 30.881106 98.364197
F 7.239975 23.160874 98.364197
F 16.153886 30.880937 98.519877
F 16.153886 23.160704 98.519877
F 25.067098 30.880936 98.675458
F 25.067098 23.160704 98.675458
F 7.303391 28.307362 94.725408
F 7.303391 20.587129 94.725408
F 16.217392 28.307524 94.881077
F 16.217392 20.587291 94.881076
F 25.130605 28.307524 95.036657
F 25.130605 20.587291 95.036657
F 7.252122 28.306422 97.455306
F 7.252122 20.586189 97.455307
F 16.169762 28.307524 97.610177
F 16.169762 20.587291 97.610177
F 25.082976 28.307524 97.765758
F 25.082976 20.587291 97.765758
F 7.189102 30.881876 101.094030
F 7.189102 23.161644 101.094030
F 16.106240 30.880937 101.248977
F 16.106240 23.160704 101.248977
F 25.019454 30.880936 101.404558
F 25.019454 23.160704 101.404558
F 0.164905 24.349653 104.857550
F 0.164907 32.069887 104.857548
F 9.357516 24.447367 104.771108
F 9.357516 32.167600 104.771108
F 18.271037 24.447408 104.926673
F 18.271037 32.167640 104.926673
F 0.189884 27.079236 108.458845
F 7.062818 30.881453 108.371397
F 0.189884 19.359002 108.458845
F 9.293840 27.020889 108.409928
F 16.090361 28.307524 102.158677
F 9.293840 19.300654 108.409928
F 18.207513 27.020820 108.565473
F 18.207513 34.741053 108.565473
F 18.207513 19.300586 108.565473
F 0.322724 27.041582 105.680641
F 15.979209 23.160704 108.526578
F 0.322724 19.321348 105.680641
F 9.341287 27.020953 105.680695
F 7.176492 20.587106 102.002996
F 9.341287 19.300718 105.680694
F 18.255157 27.020820 105.836373
F 18.255157 34.741053 105.836373
F 18.255157 19.300586 105.836372
F 0.367172 24.403807 101.985018
F 0.367172 32.124039 101.985018
F 9.404748 24.447276 102.041885
F 9.404748 32.167509 102.041885
F 18.318666 24.447408 102.197572
F 18.318666 32.167640 102.197572
F 2.627686 30.886984 105.574820
F 2.627686 23.166751 105.574820
F 11.570198 30.880950 105.719677
F 11.570198 23.160718 105.719677
F 20.483462 30.880936 105.875268
F 20.483462 23.160704 105.875268
F 2.713205 28.311357 101.942300
F 2.713205 20.591124 101.942300
F 11.633721 28.307511 102.080877
F 11.633721 20.587277 102.080877
F 20.546969 28.307524 102.236467
F 20.546969 20.587291 102.236467
F 2.611547 28.295121 104.680714
F 2.611548 20.574888 104.680714
F 11.586027 28.307503 104.810000
F 11.586027 20.587270 104.810000
F 20.499339 28.307524 104.965568
F 20.499340 20.587291 104.965568
F 2.552508 30.895535 108.317419
F 2.552508 23.175303 108.317419
F 11.522514 30.880956 108.448800
F 11.522514 23.160723 108.448800
F 20.435817 30.880937 108.604368
F 20.435817 23.160704 108.604369
F 4.890709 24.445405 104.694954
F 4.890709 32.165638 104.694954
F 13.814425 24.447407 104.848883
F 13.814425 32.167639 104.848883
F 22.727643 24.447408 105.004463
F 22.727643 32.167641 105.004463
F 4.820861 27.021164 108.332597
F 24.955945 20.587291 105.043358
F 4.820861 19.300930 108.332597
F 13.750898 27.020822 108.487684
F 13.750898 34.741055 108.487684
F 13.750898 19.300588 108.487684
F 22.664119 27.020820 108.643263
F 22.664119 34.741053 108.643264
F 22.664119 19.300586 108.643264
F 4.869529 27.025469 105.599821
F 24.955945 28.307524 105.043358
F 4.869529 19.305235 105.599821
F 13.798539 27.020822 105.758581
F 13.798539 34.741055 105.758581
F 13.798539 19.300588 105.758581
F 22.711763 27.020820 105.914163
F 22.711764 34.741053 105.914163
F 22.711763 19.300586 105.914163
F 4.931441 24.442812 101.961203
F 4.931441 32.163045 101.961203
F 13.862047 24.447406 102.119780
F 13.862047 32.167639 102.119780
F 22.775273 24.447408 102.275363
F 22.775273 32.167641 102.275362
F 7.111828 30.881559 105.641465
F 7.111828 23.161326 105.641465
F 16.026854 30.880936 105.797478
F 16.026854 23.160704 105.797478
F 24.940067 30.880936 105.953058
F 0.534021 24.372569 87.367511
F 0.534021 32.092802 87.367511
F 0.136115 24.387045 112.100585
F 0.136115 32.107278 112.100585
F 9.230236 24.447317 112.048743
F 9.230236 32.167550 112.048743
F 18.144006 24.447408 112.204274
F 18.144006 32.167640 112.204274
F 0.088681 27.080091 115.737381
F 15.634526 30.239349 130.343273
F 0.088681 19.359856 115.737381
F 9.166705 27.020913 115.687541
F 0.081185 19.162603 130.323701
F 9.166705 19.300679 115.687542
F 18.080482 27.020820 115.843072
F 18.080482 34.741053 115.843072
F 18.080482 19.300586 115.843072
F 0.245525 27.008688 112.952407
F 6.721947 22.516998 130.188470
F 0.245525 19.288454 112.952407
F 9.214389 27.020954 112.958302
F 0.081186 26.882837 130.323701
F 9.214390 19.300719 112.958302
F 18.128126 27.020820 113.113974
F 18.128126 34.741053 113.113974
F 18.128126 19.300586 113.113974
F 9.277821 24.447271 109.319499
F 9.277821 32.167504 109.319499
F 18.191635 24.447408 109.475173
F 18.191635 32.167640 109.475173
F 2.488390 30.888741 112.847992
F 2.488390 23.168509 112.847992
F 11.443132 30.880949 112.997278
F 11.443132 23.160716 112.997278
F 20.356431 30.880936 113.152869
F 20.356431 23.160704 113.152869
F 2.534919 28.294055 109.207056
F 2.534919 20.573822 109.207056
F 11.506653 28.307510 109.358477
F 11.506652 20.587277 109.358477
F 20.419938 28.307524 109.514068
F 20.419938 20.587291 109.514068
F 2.496580 28.296236 111.954451
F 2.496581 20.576003 111.954451
F 11.459018 28.307505 112.087600
F 11.459018 20.587272 112.087600
F 20.372308 28.307524 112.243169
F 20.372308 20.587291 112.243169
F 2.441783 30.890358 115.589234
F 2.441783 23.170125 115.589235
F 11.395512 30.880953 115.726396
F 11.395512 23.160720 115.726396
F 20.308786 30.880937 115.881967
F 20.308786 23.160704 115.881967
F 4.757465 24.445937 111.972065
F 4.757465 32.166170 111.972066
F 13.687390 24.447406 112.126485
F 13.687390 32.167638 112.126485
F 22.600612 24.447408 112.282064
F 22.600612 32.167641 112.282064
F 4.695927 27.021699 115.610354
F 15.647306 23.111548 127.622616
F 4.695927 19.301465 115.610354
F 13.623865 27.020823 115.765283
F 13.623865 34.741056 115.765283
F 13.623865 19.300589 115.765283
F 22.537089 27.020820 115.920862
F 22.537089 34.741053 115.920862
F 22.537088 19.300586 115.920862
F 4.746869 27.025675 112.877633
F 6.748222 28.271686 126.543111
F 4.746869 19.305440 112.877633
F 13.671511 27.020822 113.036182
F 13.671510 34.741055 113.036182
F 13.671510 19.300587 113.036182
F 22.584732 27.020820 113.191764
F 22.584732 34.741053 113.191764
F 22.584732 19.300586 113.191764
F 4.808030 24.442404 109.238707
F 4.808030 32.162636 109.238707
F 13.735018 24.447406 109.397381
F 13.735018 32.167639 109.397382
F 22.648242 24.447408 109.552964
F 22.648242 32.167641 109.552964
F 6.982528 30.882506 112.918311
F 6.982528 23.162273 112.918311
F 15.899823 30.880937 113.075078
F 15.899823 23.160704 113.075078
F 24.813036 30.880936 113.230659
F 24.813036 23.160704 113.230659
F 7.046664 28.306251 109.279757
F 7.046665 20.586018 109.279757
F 15.963330 28.307524 109.436278
F 15.963330 20.587291 109.436278
F 24.876543 28.307524 109.591859
F 24.876543 20.587291 109.591859
F 6.999857 28.307245 112.009982
F 6.999857 20.587011 112.009982
F 15.915701 28.307524 112.165379
F 15.915701 20.587291 112.165379
F 24.828914 28.307524 112.320959
F 24.828914 20.587291 112.320960
F 6.936984 30.880995 115.648570
F 6.936984 23.160762 115.648570
F 15.852179 30.880936 115.804177
F 15.852179 23.160704 115.804177
F 24.765392 30.880936 115.959757
F 24.765392 23.160704 115.959757
F 0.042418 24.388892 119.373910
F 0.042418 32.109125 119.373910
F 9.103271 24.447331 119.326146
F 9.103271 32.167564 119.326146
F 18.016978 24.447407 119.481692
F 18.016978 32.167640 119.481692
F 24.622717 28.306326 124.130486
F 6.721947 30.237231 130.188470
F 15.709504 20.586092 123.974905
F 9.039860 27.020481 122.960560
F 9.039860 34.740714 122.960560
F 9.039860 19.300247 122.960560
F 17.953505 27.020419 123.116098
F 17.953505 34.740652 123.116099
F 17.953505 19.300185 123.116099
F 0.166100 26.999328 120.232791
F 0.166100 34.719561 120.232791
F 0.166100 19.279094 120.232791
F 9.087601 27.020908 120.234540
F 15.647306 30.831780 127.622616
F 9.087601 19.300674 120.234540
F 18.001119 27.020814 120.390186
F 18.001119 34.741048 120.390186
F 18.001119 19.300580 120.390186
F 0.205335 24.464068 116.593132
F 0.205335 32.184301 116.593132
F 9.150967 24.447289 116.597078
F 9.150967 32.167522 116.597078
F 18.064604 24.447408 116.752742
F 18.064604 32.167640 116.752742
F 2.377876 30.883837 120.125442
F 2.377876 23.163605 120.125442
F 11.316127 30.880941 120.273491
F 11.316127 23.160708 120.273491
F 20.229424 30.880931 120.429081
F 20.229424 23.160698 120.429081
F 2.432846 28.302284 116.487093
F 2.432846 20.582051 116.487093
F 11.379604 28.307512 116.636047
F 11.379604 20.587279 116.636047
F 20.292907 28.307524 116.791637
F 20.292907 20.587291 116.791637
F 2.388381 28.300454 119.225120
F 2.388381 20.580221 119.225120
F 11.332025 28.307509 119.365015
F 11.332025 20.587276 119.365015
F 20.245281 28.307523 119.520587
F 20.245281 20.587290 119.520587
F 2.333035 30.885918 122.858999
F 2.333035 23.165685 122.858999
F 11.268580 30.880546 122.999419
F 11.268580 23.160313 122.999419
F 20.181810 30.880535 123.154994
F 20.181810 23.160303 123.154994
F 4.634993 24.447234 119.248409
F 4.634993 32.167466 119.248410
F 13.560362 24.447404 119.403903
F 13.560362 32.167637 119.403903
F 22.473585 24.447407 119.559482
F 22.473585 32.167640 119.559482
F 4.573801 27.020389 122.881890
F 4.573801 34.740622 122.881890
F 4.573801 19.300154 122.881890
F 13.496889 27.020421 123.038309
F 13.496889 34.740655 123.038310
F 13.496889 19.300187 123.038310
F 22.410112 27.020419 123.193889
F 22.410112 34.740652 123.193889
F 22.410112 19.300185 123.193889
F 4.625147 27.024601 120.154136
F 24.622717 20.586093 124.130486
F 4.625147 19.304366 120.154136
F 13.544507 27.020815 120.312395
F 13.544507 34.741048 120.312395
F 13.544507 19.300581 120.312395
F 22.457725 27.020815 120.467976
F 22.457725 34.741048 120.467976
F 22.457725 19.300580 120.467976
F 4.685839 24.443062 116.516501
F 4.685839 32.163295 116.516501
F 13.607990 24.447407 116.674951
F 13.607990 32.167639 116.674951
F 22.521211 24.447408 116.830533
F 22.521211 32.167641 116.830533
F 6.856323 30.882366 120.194469
F 6.856323 23.162133 120.194469
F 15.772816 30.880931 120.351290
F 15.772816 23.160698 120.351290
F 24.686029 30.880931 120.506871
F 24.686029 23.160698 120.506871
F 6.919249 28.305962 116.557058
F 6.919249 20.585729 116.557058
F 15.836299 28.307524 116.713847
F 15.836299 20.587291 116.713847
F 24.749512 28.307524 116.869428
F 24.749512 20.587291 116.869428
F 6.874218 28.307678 119.287001
F 6.874218 20.587445 119.287001
F 15.788674 28.307523 119.442797
F 15.788673 20.587290 119.442797
F 24.701886 28.307523 119.598377
F 24.701886 20.587290 119.598377
F 6.811984 30.879927 122.920866
F 6.811984 23.159694 122.920866
F 15.725202 30.880535 123.077203
F 15.725202 23.160303 123.077203
F 24.638415 30.880535 123.232784
F 24.638415 23.160302 123.232784
F 15.709504 28.306325 123.974905
F 6.793432 20.584775 123.818269
F 8.976407 24.410503 126.582493
F 8.976407 32.130736 126.582494
F 17.889759 24.410585 126.738010
F 17.889759 32.130818 126.738010
F 24.547740 22.519116 130.498853
F 6.793432 28.305008 123.818269
F 24.547740 30.239349 130.498853
F 24.560518 23.111548 127.778197
F 15.634526 22.519116 130.343273
F 24.560518 30.831780 127.778197
F 8.948717 26.378868 130.226849
F 8.948717 34.099101 130.226849
F 8.948717 18.658633 130.226849
F 17.862831 26.379233 130.382167
F 17.862831 34.099466 130.382168
F 17.862831 18.658999 130.382168
F 0.094952 26.984179 127.561402
F 0.094952 34.704412 127.561402
F 0.094952 19.263945 127.561402
F 8.962214 26.971740 127.505917
F 24.574666 20.550469 126.854696
F 8.962214 19.251506 127.505917
F 17.875608 26.971664 127.661511
F 24.574667 28.270702 126.854696
F 17.875608 19.251430 127.661511
F 0.125152 24.475721 123.872368
F 0.125152 32.195954 123.872368
F 9.024455 24.446149 123.858185
F 9.024455 32.166382 123.858186
F 17.937809 24.446209 124.013800
F 17.937809 32.166442 124.013800
F 2.274365 30.837515 127.349549
F 2.274364 23.117283 127.349549
F 11.190667 30.831764 127.544839
F 11.190667 23.111532 127.544839
F 20.103913 30.831781 127.700406
F 20.103913 23.111548 127.700406
F 2.320815 28.303476 123.747495
F 2.320815 20.583243 123.747495
F 11.252823 28.306318 123.897108
F 11.252823 20.586085 123.897108
F 20.166112 28.306326 124.052695
F 20.166112 20.586093 124.052695
F 2.275549 28.265186 126.472582
F 2.275549 20.544953 126.472582
F 11.204830 28.270686 126.621335
F 11.204830 20.550453 126.621335
F 20.118061 28.270702 126.776906
F 20.118061 20.550468 126.776906
F 2.369934 30.367147 130.044488
F 2.369934 22.646914 130.044488
F 11.177888 30.239324 130.265506
F 11.177888 22.519091 130.265506
F 20.091134 30.239348 130.421063
F 20.091134 22.519116 130.421063
F 4.520980 24.418195 126.493910
F 4.520980 32.138428 126.493910
F 13.433146 24.410583 126.660222
F 13.433146 32.130815 126.660223
F 22.346365 24.410586 126.815801
F 22.346365 32.130818 126.815801
F 4.476817 26.377290 130.150516
F 4.476817 34.097523 130.150516
F 4.476817 18.657056 130.150516
F 13.406216 26.379231 130.304379
F 13.406216 34.099464 130.304379
F 13.406216 18.658997 130.304379
F 22.319437 26.379232 130.459958
F 22.319437 34.099465 130.459959
F 22.319437 18.658998 130.459958
F 4.503303 26.976122 127.425840
F 15.661454 20.550468 126.699115
F 4.503303 19.255888 127.425839
F 13.418999 26.971664 127.583721
F 15.661454 28.270702 126.699115
F 13.418999 19.251429 127.583720
F 22.332215 26.971664 127.739302
F 6.748222 20.551452 126.543111
F 22.332215 19.251430 127.739302
F 4.565948 24.443702 123.773820
F 4.565948 32.163934 123.773820
F 13.481200 24.446209 123.936010
F 13.481200 32.166442 123.936010
F 22.394416 24.446210 124.091591
F 22.394416 32.166442 124.091591
F 6.732027 30.833320 127.466151
F 6.732027 23.113087 127.466150
F 22.332215 34.691897 127.739302
F 13.418999 34.691897 127.583721
F 0.081185 34.603069 130.323701
F 4.503303 34.696355 127.425839
F 8.962214 34.691973 127.505917
F 0.245525 34.728922 112.952407
F 17.875608 34.691897 127.661511
F 0.279696 24.460566 109.309857
F 0.279696 32.180799 109.309857
F 2.233658 47.673019 2.724304
F 2.233659 39.952784 2.724304
F 11.134488 47.657240 2.892352
F 11.134488 39.937005 2.892353
F 20.047927 47.657268 3.047926
F 20.047927 39.937033 3.047927
F 2.176980 50.167952 6.373486
F 2.176981 42.447718 6.373486
F 11.072252 50.182748 6.540070
F 11.072252 42.462514 6.540070
F 19.985711 50.182723 6.695637
F 19.985711 42.462489 6.695637
F 2.219998 50.204614 3.679353
F 2.219999 42.484380 3.679353
F 11.120273 50.218369 3.815825
F 11.120273 42.498135 3.815825
F 20.033777 50.218347 3.971427
F 20.033777 42.498112 3.971427
F 2.145622 48.349074 0.050858
F 10.866078 34.741079 18.349561
F 2.145622 40.628839 0.050858
F 10.818432 34.741079 21.078696
F 11.147394 48.249696 0.171688
F 11.147394 40.529461 0.171687
F 20.060688 48.249700 0.327270
F 20.060688 40.529464 0.327270
F 4.424413 38.632627 3.699020
F 4.424413 46.352863 3.699021
F 13.348824 38.638006 3.854732
F 13.348824 46.358242 3.854733
F 22.262081 38.637994 4.010322
F 22.262081 46.358230 4.010322
F 4.460779 52.107885 0.052719
F 4.460779 36.667415 0.052719
F 4.460779 44.387652 0.052718
F 13.375776 52.109816 0.210587
F 13.375776 36.669346 0.210587
F 13.375776 44.389583 0.210586
F 22.288992 52.109815 0.366165
F 22.288992 36.669345 0.366165
F 22.288992 44.389582 0.366165
F 4.436643 51.520856 2.769365
F 4.436643 36.080386 2.769366
F 4.436643 43.800623 2.769365
F 13.362963 51.517368 2.931252
F 13.362963 36.076899 2.931252
F 13.362963 43.797135 2.931252
F 22.276230 51.517384 3.086821
F 22.276229 36.076914 3.086822
F 22.276229 43.797151 3.086822
F 4.377731 38.597307 6.419508
F 4.377731 46.317544 6.419508
F 13.300759 38.602382 6.578959
F 13.300759 46.322619 6.578959
F 22.214015 38.602370 6.734532
F 22.214015 46.322606 6.734532
F 6.672981 47.655115 2.817167
F 6.672981 39.934880 2.817168
F 15.591315 47.657267 2.970137
F 15.591316 39.937032 2.970137
F 24.504533 47.657268 3.125717
F 24.504533 39.937033 3.125717
F 6.609970 50.185384 6.463753
F 6.609970 42.465150 6.463753
F 15.529099 50.182724 6.617847
F 15.529099 42.462490 6.617848
F 24.442317 50.182722 6.773427
F 24.442317 42.462488 6.773427
F 6.657342 50.221242 3.735974
F 6.657342 42.501008 3.735973
F 15.577164 50.218348 3.893636
F 15.577164 42.498114 3.893636
F 24.490383 50.218346 4.049217
F 24.490383 42.498112 4.049217
F 6.685758 48.249692 0.094116
F 6.685758 40.529456 0.094116
F 15.604081 48.249700 0.249480
F 15.604081 40.529465 0.249479
F 24.517294 48.249699 0.405061
F 24.517294 40.529464 0.405060
F 8.891335 38.638244 3.776842
F 8.891335 46.358480 3.776842
F 17.805474 38.637994 3.932531
F 17.805474 46.358230 3.932532
F 26.718687 38.637994 4.088112
F 26.718686 46.358230 4.088113
F 8.919328 52.109601 0.132986
F 8.919328 36.669131 0.132986
F 8.919328 44.389367 0.132986
F 17.832385 52.109816 0.288375
F 17.832385 36.669346 0.288374
F 17.832385 44.389583 0.288375
F 8.905147 51.517046 2.853697
F 8.905147 36.076577 2.853697
F 8.905147 43.796813 2.853696
F 17.819622 51.517384 3.009031
F 17.819622 36.076914 3.009032
F 17.819622 43.797151 3.009032
F 26.732834 51.517384 3.164612
F 26.732835 36.076915 3.164612
F 26.732835 43.797151 3.164612
F 8.843162 38.602659 6.501345
F 8.843162 46.322895 6.501345
F 17.757408 38.602370 6.656742
F 17.757408 46.322606 6.656742
F 26.670621 38.602370 6.812322
F 26.670621 46.322606 6.812322
F 2.116425 47.624938 9.993537
F 2.116426 39.904704 9.993537
F 11.008964 47.608092 10.163684
F 11.008965 39.887857 10.163684
F 19.922416 47.608118 10.319252
F 19.922416 39.887882 10.319252
F 2.053179 50.164526 13.631468
F 2.053180 42.444291 13.631468
F 10.945462 50.181550 13.801127
F 10.945462 42.461316 13.801127
F 19.858915 50.181525 13.956695
F 19.858915 42.461290 13.956695
F 2.100271 50.164510 10.931258
F 2.100272 42.444275 10.931258
F 10.993105 50.181551 11.072143
F 10.993105 42.461317 11.072143
F 19.906557 50.181525 11.227746
F 19.906557 42.461291 11.227745
F 2.161966 47.624748 7.294739
F 2.161967 39.904513 7.294739
F 11.056566 47.608488 7.437739
F 11.056566 39.888253 7.437738
F 19.970015 47.608513 7.593339
F 19.970015 39.888278 7.593339
F 4.298071 38.596153 10.958479
F 4.298071 46.316389 10.958479
F 13.221606 38.601185 11.111051
F 13.221606 46.321421 11.111051
F 22.134861 38.601172 11.266641
F 22.134861 46.321409 11.266641
F 4.361516 51.473384 7.324135
F 4.361516 36.032915 7.324134
F 4.361516 43.753151 7.324135
F 13.285060 51.468617 7.476644
F 13.285060 36.028147 7.476643
F 13.285060 43.748384 7.476643
F 22.198317 51.468629 7.632234
F 22.198317 36.028160 7.632234
F 22.198317 43.748396 7.632234
F 4.314107 51.473264 10.043607
F 4.314107 36.032794 10.043607
F 4.314107 43.753031 10.043607
F 13.237462 51.468221 10.202574
F 13.237462 36.027752 10.202574
F 13.237462 43.747988 10.202574
F 22.150719 51.468234 10.358147
F 22.150718 36.027764 10.358147
F 22.150718 43.748001 10.358147
F 4.250576 38.596131 13.681017
F 4.250576 46.316367 13.681017
F 13.173963 38.601184 13.840017
F 13.173963 46.321420 13.840017
F 22.087219 38.601172 13.995590
F 22.087220 46.321408 13.995590
F 6.546843 47.605487 10.087602
F 6.546843 39.885252 10.087602
F 15.465805 47.608117 10.241462
F 15.465805 39.887882 10.241462
F 24.379022 47.608117 10.397042
F 24.379022 39.887882 10.397042
F 6.483338 50.184162 13.725030
F 6.483338 42.463928 13.725030
F 15.402303 50.181525 13.878905
F 15.402303 42.461291 13.878905
F 24.315522 50.181524 14.034485
F 24.315522 42.461290 14.034485
F 6.531046 50.184163 10.992472
F 6.531046 42.463929 10.992472
F 15.449946 50.181526 11.149955
F 15.449946 42.461292 11.149955
F 24.363163 50.181525 11.305536
F 24.363163 42.461291 11.305536
F 6.594594 47.605963 7.358113
F 6.594594 39.885728 7.358113
F 15.513403 47.608512 7.515548
F 15.513403 39.888277 7.515548
F 24.426621 47.608513 7.671129
F 24.426621 39.888278 7.671129
F 8.764002 38.601459 11.033071
F 8.764002 46.321695 11.033071
F 17.678254 38.601172 11.188850
F 17.678254 46.321409 11.188850
F 26.591467 38.601172 11.344431
F 26.591467 46.321408 11.344431
F 8.827401 51.468318 7.398624
F 8.827401 36.027848 7.398623
F 8.827401 43.748085 7.398624
F 17.741710 51.468629 7.554444
F 17.741710 36.028159 7.554443
F 17.741710 43.748396 7.554443
F 26.654923 51.468630 7.710025
F 26.654923 36.028160 7.710024
F 26.654923 43.748396 7.710024
F 8.779849 51.467945 10.124932
F 8.779849 36.027475 10.124932
F 8.779849 43.747712 10.124932
F 17.694111 51.468234 10.280357
F 17.694111 36.027764 10.280357
F 17.694111 43.748001 10.280357
F 26.607324 51.468234 10.435937
F 26.607324 36.027764 10.435937
F 26.607324 43.748001 10.435937
F 8.716353 38.601459 13.762383
F 8.716353 46.321695 13.762383
F 17.630612 38.601172 13.917800
F 17.630612 46.321408 13.917800
F 26.543825 38.601171 14.073380
F 26.543825 46.321408 14.073380
F 1.989683 47.625112 17.270249
F 1.989684 39.904878 17.270249
F 10.881957 47.608086 17.439896
F 10.881957 39.887851 17.439896
F 19.795409 47.608112 17.595464
F 19.795409 39.887877 17.595464
F 1.926156 50.164525 20.909050
F 1.926157 42.444290 20.909050
F 10.818432 50.181550 21.078696
F 10.818432 42.461316 21.078696
F 19.731885 50.181525 21.234264
F 19.731885 42.461290 21.234264
F 1.973300 50.164524 18.208769
F 1.973300 42.444290 18.208769
F 10.866078 50.181550 18.349562
F 10.866078 42.461316 18.349562
F 19.779529 50.181524 18.505163
F 19.779529 42.461290 18.505163
F 2.036806 47.625112 14.569969
F 2.036807 39.904877 14.569969
F 10.929586 47.608086 14.710764
F 10.929586 39.887851 14.710764
F 19.843038 47.608112 14.866365
F 19.843038 39.887877 14.866365
F 4.171081 38.596129 18.235944
F 4.171081 46.316365 18.235944
F 13.094578 38.601184 18.388468
F 13.094578 46.321420 18.388469
F 22.007833 38.601171 18.544059
F 22.007833 46.321408 18.544059
F 4.234585 51.473271 14.597145
F 4.234585 36.032801 14.597144
F 4.234586 43.753038 14.597144
F 13.158084 51.468216 14.749670
F 13.158084 36.027746 14.749670
F 13.158084 43.747982 14.749670
F 22.071340 51.468228 14.905261
F 22.071340 36.027758 14.905260
F 22.071340 43.747995 14.905260
F 4.187071 51.473271 17.319792
F 4.187071 36.032801 17.319792
F 4.187071 43.753038 17.319792
F 13.110455 51.468216 17.478786
F 13.110455 36.027746 17.478786
F 13.110455 43.747982 17.478786
F 22.023711 51.468228 17.634359
F 22.023711 36.027758 17.634359
F 22.023711 43.747995 17.634359
F 4.123548 38.596129 20.958593
F 4.123548 46.316365 20.958593
F 13.046933 38.601184 21.117586
F 13.046933 46.321420 21.117586
F 21.960189 38.601172 21.273160
F 21.960189 46.321408 21.273160
F 6.419833 47.605474 17.363799
F 6.419833 39.885239 17.363799
F 15.338798 47.608111 17.517674
F 15.338798 39.887876 17.517674
F 24.252015 47.608112 17.673254
F 24.252015 39.887877 17.673254
F 6.356308 50.184162 21.002599
F 6.356308 42.463928 21.002599
F 15.275273 50.181525 21.156474
F 15.275273 42.461291 21.156474
F 24.188491 50.181524 21.312054
F 24.188491 42.461290 21.312054
F 6.404016 50.184162 18.269886
F 6.404016 42.463928 18.269886
F 15.322918 50.181525 18.427373
F 15.322918 42.461291 18.427372
F 24.236135 50.181524 18.582954
F 24.236135 42.461290 18.582954
F 6.467524 47.605474 14.631088
F 6.467524 39.885239 14.631088
F 15.386426 47.608111 14.788574
F 15.386426 39.887876 14.788574
F 24.299644 47.608112 14.944156
F 24.299644 39.887877 14.944156
F 8.636974 38.601459 18.310488
F 8.636974 46.321695 18.310488
F 17.551226 38.601172 18.466268
F 17.551226 46.321408 18.466268
F 26.464439 38.601171 18.621849
F 26.464439 46.321407 18.621849
F 8.700480 51.467941 14.671690
F 8.700480 36.027471 14.671689
F 8.700480 43.747708 14.671689
F 17.614733 51.468228 14.827470
F 17.614733 36.027758 14.827470
F 17.614733 43.747995 14.827470
F 26.527946 51.468228 14.983051
F 26.527946 36.027759 14.983051
F 26.527946 43.747995 14.983051
F 8.652845 51.467941 17.401152
F 8.652845 36.027471 17.401152
F 8.652845 43.747708 17.401152
F 17.567104 51.468228 17.556569
F 17.567104 36.027758 17.556569
F 17.567104 43.747995 17.556569
F 26.480317 51.468228 17.712149
F 26.480316 36.027759 17.712149
F 26.480316 43.747995 17.712149
F 8.589323 38.601459 21.039952
F 8.589323 46.321695 21.039952
F 17.503582 38.601172 21.195369
F 17.503582 46.321408 21.195369
F 26.416795 38.601171 21.350950
F 26.416795 46.321408 21.350949
F 6.609970 34.744913 6.463753
F 6.483338 34.743692 13.725030
F 6.531046 34.743693 10.992472
F 6.356308 34.743691 21.002599
F 6.404016 34.743691 18.269886
F 11.072252 34.742278 6.540070
F 19.985711 34.742252 6.695637
F 2.219999 34.764143 3.679353
F 11.120273 34.777899 3.815825
F 20.033777 34.777876 3.971427
F 15.529099 34.742253 6.617847
F 24.442317 34.742252 6.773427
F 6.657343 34.780771 3.735973
F 15.577164 34.777877 3.893636
F 24.490383 34.777876 4.049217
F 10.945462 34.741079 13.801127
F 10.993105 34.741080 11.072143
F 1.862652 47.625112 24.547850
F 1.862653 39.904878 24.547850
F 10.754926 47.608086 24.717497
F 10.754926 39.887851 24.717497
F 19.668378 47.608112 24.873065
F 19.668378 39.887877 24.873065
F 1.799125 50.164525 28.186651
F 1.799126 42.444290 28.186651
F 10.691401 50.181550 28.356297
F 10.691401 42.461316 28.356297
F 19.604854 50.181525 28.511865
F 19.604854 42.461290 28.511866
F 1.846268 50.164524 25.486370
F 1.846269 42.444290 25.486370
F 10.739047 50.181550 25.627163
F 10.739047 42.461316 25.627163
F 19.652498 50.181524 25.782765
F 19.652498 42.461290 25.782765
F 10.484985 34.741079 40.182364
F 10.437339 34.741079 42.911499
F 10.802555 47.608086 21.988362
F 10.802555 39.887851 21.988362
F 19.716007 47.608112 22.143964
F 19.716007 39.887877 22.143964
F 4.044050 38.596129 25.513545
F 4.044049 46.316365 25.513545
F 12.967547 38.601184 25.666070
F 12.967547 46.321420 25.666070
F 21.880803 38.601171 25.821660
F 21.880803 46.321408 25.821660
F 4.107555 51.473271 21.874745
F 4.107555 36.032801 21.874744
F 4.107555 43.753038 21.874744
F 13.031053 51.468216 22.027269
F 13.031053 36.027746 22.027269
F 13.031053 43.747982 22.027269
F 21.944310 51.468228 22.182859
F 21.944310 36.027758 22.182859
F 21.944310 43.747995 22.182859
F 4.060040 51.473271 24.597394
F 4.060040 36.032801 24.597394
F 4.060040 43.753038 24.597394
F 12.983424 51.468216 24.756387
F 12.983424 36.027746 24.756387
F 12.983424 43.747982 24.756387
F 21.896680 51.468228 24.911960
F 21.896680 36.027758 24.911960
F 21.896680 43.747995 24.911960
F 3.996517 38.596129 28.236194
F 3.996517 46.316365 28.236194
F 12.919902 38.601184 28.395188
F 12.919902 46.321420 28.395188
F 21.833158 38.601171 28.550761
F 21.833158 46.321408 28.550760
F 6.292802 47.605474 24.641400
F 6.292802 39.885239 24.641400
F 15.211767 47.608111 24.795275
F 15.211767 39.887876 24.795275
F 24.124984 47.608112 24.950855
F 24.124984 39.887877 24.950855
F 6.229277 50.184162 28.280200
F 6.229277 42.463928 28.280201
F 15.148242 50.181525 28.434075
F 15.148242 42.461291 28.434075
F 24.061460 50.181524 28.589655
F 24.061460 42.461290 28.589655
F 6.276985 50.184162 25.547488
F 6.276985 42.463928 25.547487
F 15.195887 50.181525 25.704974
F 15.195887 42.461291 25.704973
F 24.109104 50.181524 25.860555
F 24.109104 42.461290 25.860555
F 6.340494 47.605474 21.908687
F 6.340494 39.885239 21.908687
F 15.259395 47.608111 22.066173
F 15.259395 39.887876 22.066173
F 24.172614 47.608112 22.221755
F 24.172613 39.887877 22.221754
F 8.509943 38.601459 25.588089
F 8.509943 46.321695 25.588089
F 17.424195 38.601172 25.743869
F 17.424195 46.321408 25.743869
F 26.337408 38.601171 25.899450
F 26.337408 46.321407 25.899450
F 8.573449 51.467941 21.949288
F 8.573449 36.027471 21.949288
F 8.573449 43.747708 21.949288
F 17.487702 51.468228 22.105069
F 17.487702 36.027758 22.105068
F 17.487702 43.747995 22.105068
F 26.400915 51.468228 22.260650
F 26.400915 36.027759 22.260650
F 26.400915 43.747995 22.260650
F 8.525814 51.467941 24.678753
F 8.525814 36.027471 24.678753
F 8.525814 43.747708 24.678753
F 17.440073 51.468228 24.834170
F 17.440073 36.027758 24.834170
F 17.440073 43.747995 24.834170
F 26.353286 51.468228 24.989750
F 26.353286 36.027759 24.989750
F 26.353286 43.747995 24.989750
F 8.462292 38.601459 28.317553
F 8.462292 46.321695 28.317553
F 17.376551 38.601172 28.472970
F 17.376551 46.321408 28.472970
F 26.289764 38.601171 28.628551
F 26.289764 46.321408 28.628551
F 1.735621 47.625112 31.825451
F 1.735622 39.904878 31.825451
F 10.627895 47.608086 31.995097
F 10.627895 39.887851 31.995098
F 19.541347 47.608112 32.150665
F 19.541347 39.887877 32.150666
F 1.672094 50.164525 35.464251
F 1.672095 42.444290 35.464251
F 10.564370 50.181550 35.633897
F 10.564370 42.461316 35.633898
F 19.477823 50.181524 35.789465
F 19.477823 42.461290 35.789466
F 1.719237 50.164524 32.763970
F 1.719238 42.444290 32.763970
F 10.612016 50.181550 32.904763
F 10.612016 42.461316 32.904763
F 19.525467 50.181524 33.060365
F 19.525467 42.461290 33.060365
F 1.782745 47.625112 29.125170
F 1.782746 39.904877 29.125170
F 10.675524 47.608086 29.265963
F 10.675524 39.887851 29.265963
F 19.588976 47.608112 29.421565
F 19.588976 39.887877 29.421564
F 3.917019 38.596129 32.791145
F 3.917018 46.316365 32.791145
F 12.840516 38.601184 32.943670
F 12.840516 46.321420 32.943670
F 21.753771 38.601172 33.099260
F 21.753771 46.321408 33.099260
F 3.980524 51.473271 29.152345
F 3.980524 36.032801 29.152345
F 3.980524 43.753038 29.152345
F 12.904022 51.468216 29.304870
F 12.904022 36.027746 29.304870
F 12.904022 43.747982 29.304870
F 21.817279 51.468228 29.460460
F 21.817278 36.027758 29.460460
F 21.817279 43.747995 29.460460
F 3.933009 51.473271 31.874994
F 3.933009 36.032801 31.874994
F 3.933009 43.753038 31.874994
F 12.856393 51.468216 32.033987
F 12.856393 36.027746 32.033988
F 12.856393 43.747982 32.033988
F 21.769649 51.468228 32.189561
F 21.769649 36.027758 32.189561
F 21.769649 43.747995 32.189561
F 3.869486 38.596129 35.513794
F 3.869486 46.316365 35.513794
F 12.792871 38.601184 35.672788
F 12.792871 46.321420 35.672788
F 21.706127 38.601172 35.828361
F 21.706127 46.321408 35.828361
F 6.165771 47.605474 31.919001
F 6.165771 39.885239 31.919001
F 15.084736 47.608111 32.072876
F 15.084736 39.887876 32.072876
F 23.997953 47.608112 32.228456
F 23.997953 39.887877 32.228456
F 6.102246 50.184162 35.557800
F 6.102246 42.463928 35.557801
F 15.021211 50.181525 35.711676
F 15.021211 42.461291 35.711676
F 23.934429 50.181524 35.867256
F 23.934429 42.461290 35.867256
F 6.149954 50.184162 32.825088
F 6.149954 42.463928 32.825088
F 15.068856 50.181526 32.982574
F 15.068856 42.461291 32.982574
F 23.982073 50.181524 33.138155
F 23.982073 42.461290 33.138155
F 6.213463 47.605474 29.186287
F 6.213463 39.885239 29.186287
F 15.132364 47.608111 29.343774
F 15.132364 39.887876 29.343773
F 24.045582 47.608112 29.499355
F 24.045582 39.887877 29.499355
F 8.382912 38.601459 32.865689
F 8.382912 46.321695 32.865689
F 17.297164 38.601172 33.021470
F 17.297164 46.321408 33.021470
F 26.210377 38.601171 33.177050
F 26.210377 46.321407 33.177051
F 8.446418 51.467941 29.226889
F 8.446418 36.027471 29.226889
F 8.446418 43.747708 29.226889
F 17.360671 51.468228 29.382669
F 17.360671 36.027758 29.382669
F 17.360671 43.747995 29.382669
F 26.273884 51.468228 29.538251
F 26.273884 36.027759 29.538250
F 26.273884 43.747995 29.538250
F 8.398783 51.467941 31.956353
F 8.398783 36.027471 31.956353
F 8.398783 43.747708 31.956353
F 17.313042 51.468228 32.111770
F 17.313042 36.027758 32.111770
F 17.313042 43.747995 32.111770
F 26.226254 51.468228 32.267351
F 26.226254 36.027759 32.267351
F 26.226254 43.747995 32.267351
F 8.335261 38.601459 35.595153
F 8.335261 46.321695 35.595153
F 17.249520 38.601172 35.750571
F 17.249520 46.321408 35.750571
F 26.162733 38.601171 35.906151
F 26.162733 46.321407 35.906151
F 1.608590 47.625112 39.103051
F 1.608591 39.904878 39.103051
F 10.500864 47.608086 39.272698
F 10.500864 39.887851 39.272698
F 19.414316 47.608112 39.428266
F 19.414316 39.887877 39.428266
F 1.545064 50.164525 42.741852
F 1.545064 42.444290 42.741852
F 10.437339 50.181550 42.911498
F 10.437339 42.461316 42.911498
F 19.350792 50.181525 43.067066
F 19.350792 42.461290 43.067066
F 1.592207 50.164524 40.041571
F 1.592207 42.444290 40.041571
F 10.484985 50.181550 40.182364
F 10.484985 42.461316 40.182364
F 19.398436 50.181524 40.337966
F 19.398436 42.461290 40.337965
F 1.655714 47.625112 36.402770
F 1.655715 39.904877 36.402770
F 10.548493 47.608086 36.543563
F 10.548493 39.887851 36.543563
F 19.461945 47.608112 36.699165
F 19.461945 39.887877 36.699165
F 3.789988 38.596129 40.068746
F 3.789988 46.316365 40.068746
F 12.713485 38.601184 40.221271
F 12.713485 46.321420 40.221271
F 21.626741 38.601171 40.376861
F 21.626741 46.321408 40.376861
F 3.853493 51.473271 36.429945
F 3.853493 36.032801 36.429945
F 3.853493 43.753038 36.429945
F 12.776991 51.468216 36.582470
F 12.776991 36.027746 36.582470
F 12.776991 43.747982 36.582470
F 21.690248 51.468228 36.738060
F 21.690247 36.027758 36.738060
F 21.690248 43.747995 36.738060
F 3.805978 51.473271 39.152594
F 3.805978 36.032801 39.152594
F 3.805978 43.753038 39.152595
F 12.729362 51.468216 39.311588
F 12.729362 36.027746 39.311588
F 12.729362 43.747982 39.311588
F 21.642619 51.468228 39.467161
F 21.642618 36.027758 39.467161
F 21.642618 43.747995 39.467161
F 3.742455 38.596129 42.791395
F 3.742455 46.316365 42.791395
F 12.665840 38.601184 42.950389
F 12.665840 46.321420 42.950389
F 21.579096 38.601172 43.105962
F 21.579096 46.321408 43.105962
F 6.038740 47.605474 39.196601
F 6.038740 39.885239 39.196601
F 14.957705 47.608111 39.350476
F 14.957705 39.887876 39.350476
F 23.870922 47.608112 39.506056
F 23.870922 39.887877 39.506056
F 5.975215 50.184162 42.835401
F 5.975215 42.463928 42.835402
F 14.894180 50.181525 42.989276
F 14.894180 42.461291 42.989277
F 23.807398 50.181524 43.144857
F 23.807398 42.461290 43.144857
F 6.022923 50.184162 40.102688
F 6.022923 42.463928 40.102688
F 14.941825 50.181525 40.260175
F 14.941825 42.461291 40.260175
F 23.855042 50.181524 40.415756
F 23.855042 42.461290 40.415756
F 6.086432 47.605474 36.463888
F 6.086432 39.885239 36.463888
F 15.005333 47.608111 36.621374
F 15.005333 39.887876 36.621374
F 23.918551 47.608112 36.776955
F 23.918551 39.887877 36.776955
F 8.255881 38.601459 40.143290
F 8.255881 46.321695 40.143290
F 17.170133 38.601171 40.299070
F 17.170133 46.321408 40.299071
F 26.083346 38.601171 40.454651
F 26.083346 46.321408 40.454651
F 8.319387 51.467941 36.504489
F 8.319387 36.027471 36.504489
F 8.319387 43.747708 36.504489
F 17.233640 51.468228 36.660270
F 17.233640 36.027758 36.660270
F 17.233640 43.747995 36.660270
F 26.146853 51.468228 36.815851
F 26.146853 36.027759 36.815851
F 26.146853 43.747995 36.815851
F 8.271752 51.467941 39.233953
F 8.271752 36.027471 39.233954
F 8.271752 43.747708 39.233954
F 17.186011 51.468228 39.389371
F 17.186011 36.027758 39.389371
F 17.186011 43.747995 39.389371
F 26.099223 51.468228 39.544951
F 26.099224 36.027759 39.544951
F 26.099223 43.747995 39.544951
F 8.208230 38.601459 42.872754
F 8.208230 46.321695 42.872754
F 17.122489 38.601172 43.028172
F 17.122489 46.321408 43.028171
F 26.035702 38.601171 43.183752
F 26.035702 46.321408 43.183752
F 6.229277 34.743691 28.280201
F 6.276985 34.743692 25.547487
F 6.102246 34.743691 35.557801
F 6.149954 34.743691 32.825087
F 5.975215 34.743691 42.835402
F 6.022923 34.743692 40.102688
F 10.691401 34.741079 28.356297
F 10.739047 34.741079 25.627163
F 10.564370 34.741079 35.633897
F 10.612016 34.741079 32.904763
F 1.909776 47.625112 21.847569
F 1.909777 39.904877 21.847569
F 1.481559 47.625113 46.380653
F 1.481560 39.904878 46.380653
F 10.373833 47.608086 46.550299
F 10.373833 39.887851 46.550299
F 19.287285 47.608112 46.705867
F 19.287285 39.887877 46.705867
F 1.418032 50.164525 50.019454
F 1.418033 42.444290 50.019454
F 10.310308 50.181550 50.189099
F 10.310308 42.461316 50.189099
F 19.223761 50.181524 50.344667
F 19.223761 42.461290 50.344668
F 1.465176 50.164524 47.319173
F 1.465176 42.444290 47.319173
F 10.357954 50.181550 47.459965
F 10.357954 42.461316 47.459965
F 19.271405 50.181524 47.615567
F 19.271405 42.461290 47.615567
F 10.103892 34.741079 62.015166
F 10.056246 34.741079 64.744301
F 10.421462 47.608086 43.821165
F 10.421462 39.887851 43.821164
F 19.334914 47.608112 43.976766
F 19.334914 39.887877 43.976766
F 3.662957 38.596129 47.346347
F 3.662957 46.316365 47.346347
F 12.586454 38.601184 47.498872
F 12.586454 46.321420 47.498872
F 21.499709 38.601171 47.654462
F 21.499709 46.321408 47.654462
F 3.726462 51.473271 43.707547
F 3.726462 36.032801 43.707546
F 3.726462 43.753038 43.707546
F 12.649960 51.468216 43.860072
F 12.649960 36.027746 43.860071
F 12.649960 43.747982 43.860071
F 21.563217 51.468228 44.015662
F 21.563217 36.027758 44.015661
F 21.563217 43.747995 44.015661
F 3.678947 51.473271 46.430196
F 3.678947 36.032801 46.430196
F 3.678947 43.753038 46.430196
F 12.602331 51.468216 46.589189
F 12.602331 36.027746 46.589190
F 12.602331 43.747982 46.589190
F 21.515587 51.468228 46.744762
F 21.515587 36.027758 46.744762
F 21.515587 43.747995 46.744762
F 3.615424 38.596129 50.068996
F 3.615424 46.316365 50.068996
F 12.538809 38.601184 50.227990
F 12.538809 46.321420 50.227990
F 21.452065 38.601172 50.383563
F 21.452065 46.321408 50.383563
F 5.911709 47.605474 46.474203
F 5.911709 39.885239 46.474203
F 14.830674 47.608111 46.628077
F 14.830674 39.887876 46.628078
F 23.743891 47.608112 46.783657
F 23.743891 39.887877 46.783658
F 5.848184 50.184162 50.113003
F 5.848184 42.463928 50.113003
F 14.767149 50.181525 50.266878
F 14.767149 42.461291 50.266878
F 23.680367 50.181524 50.422458
F 23.680367 42.461290 50.422458
F 5.895892 50.184162 47.380290
F 5.895892 42.463928 47.380289
F 14.814794 50.181525 47.537776
F 14.814794 42.461291 47.537776
F 23.728011 50.181524 47.693357
F 23.728011 42.461290 47.693357
F 5.959401 47.605474 43.741489
F 5.959401 39.885239 43.741489
F 14.878302 47.608111 43.898975
F 14.878302 39.887876 43.898975
F 23.791520 47.608112 44.054557
F 23.791520 39.887877 44.054557
F 8.128850 38.601459 47.420891
F 8.128850 46.321695 47.420891
F 17.043102 38.601172 47.576671
F 17.043102 46.321408 47.576672
F 25.956315 38.601171 47.732252
F 25.956315 46.321407 47.732253
F 8.192356 51.467941 43.782090
F 8.192356 36.027471 43.782090
F 8.192356 43.747708 43.782090
F 17.106609 51.468228 43.937871
F 17.106609 36.027758 43.937871
F 17.106609 43.747995 43.937871
F 26.019822 51.468228 44.093452
F 26.019822 36.027759 44.093452
F 26.019822 43.747995 44.093452
F 8.144721 51.467941 46.511555
F 8.144721 36.027471 46.511555
F 8.144721 43.747708 46.511555
F 17.058980 51.468228 46.666972
F 17.058980 36.027758 46.666972
F 17.058980 43.747995 46.666972
F 25.972193 51.468228 46.822552
F 25.972193 36.027759 46.822553
F 25.972193 43.747995 46.822553
F 8.081199 38.601459 50.150355
F 8.081199 46.321695 50.150356
F 16.995458 38.601172 50.305772
F 16.995458 46.321408 50.305772
F 25.908671 38.601171 50.461353
F 25.908671 46.321407 50.461353
F 1.354528 47.625112 53.658253
F 1.354529 39.904878 53.658253
F 10.246802 47.608086 53.827900
F 10.246802 39.887851 53.827900
F 19.160254 47.608112 53.983468
F 19.160254 39.887877 53.983468
F 1.291002 50.164525 57.297054
F 1.291002 42.444290 57.297054
F 10.183277 50.181550 57.466700
F 10.183277 42.461316 57.466700
F 19.096730 50.181525 57.622268
F 19.096730 42.461290 57.622268
F 1.338144 50.164524 54.596772
F 1.338145 42.444290 54.596772
F 10.230923 50.181550 54.737566
F 10.230923 42.461316 54.737565
F 19.144374 50.181524 54.893168
F 19.144374 42.461290 54.893167
F 1.401652 47.625112 50.957972
F 1.401653 39.904877 50.957972
F 10.294431 47.608086 51.098766
F 10.294431 39.887851 51.098765
F 19.207883 47.608112 51.254367
F 19.207883 39.887877 51.254367
F 3.535926 38.596129 54.623947
F 3.535925 46.316365 54.623947
F 12.459423 38.601184 54.776473
F 12.459423 46.321420 54.776473
F 21.372678 38.601171 54.932062
F 21.372679 46.321408 54.932063
F 3.599432 51.473271 50.985147
F 3.599432 36.032801 50.985147
F 3.599432 43.753038 50.985147
F 12.522929 51.468216 51.137672
F 12.522929 36.027746 51.137672
F 12.522929 43.747982 51.137672
F 21.436186 51.468228 51.293262
F 21.436185 36.027758 51.293262
F 21.436186 43.747995 51.293262
F 3.551916 51.473271 53.707796
F 3.551916 36.032801 53.707796
F 3.551916 43.753038 53.707796
F 12.475300 51.468216 53.866790
F 12.475300 36.027746 53.866790
F 12.475300 43.747983 53.866790
F 21.388556 51.468228 54.022363
F 21.388556 36.027758 54.022363
F 21.388556 43.747995 54.022363
F 3.488393 38.596129 57.346596
F 3.488393 46.316365 57.346596
F 12.411778 38.601184 57.505590
F 12.411778 46.321420 57.505590
F 21.325034 38.601172 57.661163
F 21.325034 46.321408 57.661163
F 5.784678 47.605474 53.751803
F 5.784678 39.885239 53.751803
F 14.703643 47.608111 53.905678
F 14.703643 39.887876 53.905678
F 23.616860 47.608112 54.061258
F 23.616860 39.887877 54.061258
F 5.721153 50.184162 57.390603
F 5.721153 42.463928 57.390603
F 14.640118 50.181525 57.544478
F 14.640118 42.461291 57.544478
F 23.553336 50.181524 57.700058
F 23.553336 42.461290 57.700058
F 5.768861 50.184162 54.657890
F 5.768861 42.463928 54.657890
F 14.687763 50.181525 54.815376
F 14.687763 42.461291 54.815376
F 23.600980 50.181524 54.970958
F 23.600980 42.461290 54.970958
F 5.832370 47.605474 51.019090
F 5.832370 39.885239 51.019090
F 14.751271 47.608111 51.176576
F 14.751271 39.887876 51.176576
F 23.664489 47.608112 51.332158
F 23.664489 39.887877 51.332158
F 8.001819 38.601459 54.698491
F 8.001819 46.321695 54.698491
F 16.916071 38.601172 54.854272
F 16.916071 46.321408 54.854272
F 25.829284 38.601171 55.009853
F 25.829284 46.321408 55.009853
F 8.065325 51.467941 51.059691
F 8.065325 36.027471 51.059691
F 8.065325 43.747708 51.059691
F 16.979578 51.468228 51.215472
F 16.979578 36.027758 51.215472
F 16.979578 43.747995 51.215472
F 25.892791 51.468228 51.371053
F 25.892791 36.027759 51.371053
F 25.892791 43.747995 51.371053
F 8.017690 51.467941 53.789155
F 8.017690 36.027471 53.789155
F 8.017690 43.747707 53.789156
F 16.931949 51.468228 53.944572
F 16.931949 36.027758 53.944573
F 16.931949 43.747995 53.944573
F 25.845162 51.468228 54.100153
F 25.845162 36.027759 54.100153
F 25.845162 43.747995 54.100153
F 7.954168 38.601459 57.427956
F 7.954168 46.321695 57.427955
F 16.868427 38.601172 57.583373
F 16.868427 46.321408 57.583373
F 25.781640 38.601171 57.738953
F 25.781640 46.321407 57.738953
F 1.227497 47.625112 60.935854
F 1.227498 39.904877 60.935854
F 10.119771 47.608086 61.105500
F 10.119771 39.887851 61.105501
F 19.033223 47.608112 61.261068
F 19.033223 39.887877 61.261068
F 1.163974 50.164530 64.574653
F 1.163975 42.444295 64.574654
F 10.056246 50.181550 64.744301
F 10.056246 42.461316 64.744301
F 18.969699 50.181525 64.899869
F 18.969699 42.461290 64.899869
F 1.211114 50.164525 61.874373
F 1.211115 42.444290 61.874373
F 10.103892 50.181550 62.015166
F 10.103892 42.461316 62.015166
F 19.017343 50.181524 62.170768
F 19.017343 42.461290 62.170768
F 1.274621 47.625112 58.235572
F 1.274622 39.904877 58.235572
F 10.167400 47.608086 58.376366
F 10.167400 39.887851 58.376366
F 19.080852 47.608112 58.531967
F 19.080852 39.887877 58.531967
F 3.408895 38.596128 61.901550
F 3.408895 46.316364 61.901550
F 12.332392 38.601184 62.054073
F 12.332392 46.321420 62.054073
F 21.245647 38.601171 62.209663
F 21.245647 46.321408 62.209663
F 3.472400 51.473271 58.262748
F 3.472400 36.032801 58.262748
F 3.472400 43.753038 58.262747
F 12.395898 51.468216 58.415273
F 12.395898 36.027746 58.415272
F 12.395898 43.747982 58.415272
F 21.309155 51.468228 58.570863
F 21.309155 36.027758 58.570862
F 21.309155 43.747995 58.570862
F 3.424885 51.473271 60.985397
F 3.424885 36.032802 60.985397
F 3.424885 43.753038 60.985397
F 12.348269 51.468216 61.144390
F 12.348269 36.027746 61.144391
F 12.348269 43.747982 61.144391
F 21.261525 51.468228 61.299963
F 21.261525 36.027758 61.299963
F 21.261525 43.747995 61.299963
F 3.361364 38.596123 64.624202
F 3.361364 46.316359 64.624201
F 12.284747 38.601184 64.783191
F 12.284747 46.321420 64.783191
F 21.198003 38.601172 64.938764
F 21.198003 46.321408 64.938764
F 5.657647 47.605474 61.029404
F 5.657647 39.885239 61.029404
F 14.576612 47.608111 61.183278
F 14.576612 39.887876 61.183279
F 23.489829 47.608112 61.338858
F 23.489829 39.887877 61.338859
F 5.594113 50.184162 64.668218
F 5.594113 42.463928 64.668218
F 14.513087 50.181525 64.822079
F 14.513087 42.461291 64.822079
F 23.426305 50.181524 64.977659
F 23.426305 42.461290 64.977659
F 5.641829 50.184162 61.935493
F 5.641829 42.463928 61.935493
F 14.560732 50.181525 62.092977
F 14.560732 42.461291 62.092977
F 23.473949 50.181524 62.248559
F 23.473949 42.461290 62.248558
F 5.705339 47.605474 58.296690
F 5.705339 39.885239 58.296690
F 14.624240 47.608111 58.454176
F 14.624240 39.887876 58.454176
F 23.537459 47.608112 58.609758
F 23.537459 39.887877 58.609758
F 7.874787 38.601459 61.976093
F 7.874787 46.321696 61.976093
F 16.789040 38.601172 62.131873
F 16.789040 46.321408 62.131873
F 25.702253 38.601171 62.287454
F 25.702253 46.321407 62.287454
F 7.938294 51.467941 58.337292
F 7.938294 36.027471 58.337292
F 7.938294 43.747708 58.337291
F 16.852547 51.468228 58.493072
F 16.852547 36.027758 58.493072
F 16.852547 43.747995 58.493072
F 25.765760 51.468228 58.648653
F 25.765760 36.027759 58.648653
F 25.765760 43.747995 58.648653
F 7.890659 51.467941 61.066756
F 7.890659 36.027471 61.066756
F 7.890659 43.747707 61.066756
F 16.804918 51.468228 61.222173
F 16.804918 36.027758 61.222173
F 16.804918 43.747995 61.222173
F 25.718130 51.468228 61.377754
F 25.718130 36.027759 61.377754
F 25.718130 43.747995 61.377754
F 7.827132 38.601461 64.705562
F 7.827132 46.321698 64.705561
F 16.741396 38.601172 64.860974
F 16.741396 46.321408 64.860974
F 25.654609 38.601171 65.016554
F 25.654609 46.321407 65.016554
F 5.848184 34.743691 50.113003
F 5.895892 34.743692 47.380289
F 5.721153 34.743691 57.390603
F 5.768861 34.743692 54.657890
F 5.594113 34.743691 64.668218
F 5.641829 34.743691 61.935493
F 10.310308 34.741079 50.189099
F 10.357954 34.741079 47.459965
F 10.183277 34.741079 57.466700
F 10.230923 34.741079 54.737566
F 1.528683 47.625112 43.680371
F 1.528684 39.904877 43.680371
F 1.100525 47.625262 68.213091
F 1.100525 39.905028 68.213091
F 9.992735 47.608086 68.383109
F 9.992735 39.887850 68.383110
F 18.906192 47.608112 68.538669
F 18.906192 39.887877 68.538670
F 1.034814 50.135723 71.860430
F 1.034815 42.415489 71.860430
F 9.929194 50.181561 72.021923
F 9.929194 42.461326 72.021923
F 18.842668 50.181525 72.177470
F 18.842668 42.461290 72.177470
F 1.084032 50.164095 69.154409
F 1.084033 42.443861 69.154409
F 9.976858 50.181551 69.292770
F 9.976858 42.461317 69.292770
F 18.890312 50.181524 69.448369
F 18.890312 42.461290 69.448369
F 14.179626 34.741056 83.925778
F 5.239702 34.747468 83.766146
F 10.040369 47.608086 65.653968
F 10.040369 39.887851 65.653968
F 18.953821 47.608112 65.809569
F 18.953821 39.887877 65.809569
F 3.280758 38.596479 69.183015
F 3.280758 46.316716 69.183015
F 12.205361 38.601184 69.331674
F 12.205361 46.321420 69.331674
F 21.118616 38.601171 69.487264
F 21.118617 46.321408 69.487265
F 3.345345 51.473291 65.540492
F 3.345345 36.032821 65.540492
F 3.345345 43.753058 65.540492
F 12.268867 51.468216 65.692874
F 12.268867 36.027746 65.692874
F 12.268867 43.747982 65.692874
F 21.182124 51.468228 65.848464
F 21.182124 36.027758 65.848464
F 21.182124 43.747995 65.848464
F 3.297619 51.473474 68.263651
F 3.297619 36.033005 68.263651
F 3.297620 43.753241 68.263651
F 12.221238 51.468216 68.421992
F 12.221238 36.027746 68.421992
F 12.221238 43.747982 68.421992
F 21.134494 51.468228 68.577565
F 21.134494 36.027758 68.577565
F 21.134494 43.747995 68.577565
F 3.192583 38.609004 71.917273
F 3.192581 46.329240 71.917273
F 12.157695 38.601186 72.060794
F 12.157694 46.321422 72.060793
F 21.070972 38.601172 72.216365
F 21.070972 46.321408 72.216365
F 5.530321 47.605336 68.307487
F 5.530321 39.885101 68.307487
F 14.449581 47.608111 68.460880
F 14.449581 39.887876 68.460880
F 23.362798 47.608112 68.616460
F 23.362798 39.887877 68.616460
F 5.466205 50.184951 71.947034
F 5.466205 42.464717 71.947034
F 14.386056 50.181525 72.099680
F 14.386056 42.461291 72.099680
F 23.299274 50.181524 72.255260
F 23.299274 42.461290 72.255260
F 5.514713 50.184228 69.213330
F 5.514713 42.463994 69.213330
F 14.433701 50.181525 69.370578
F 14.433701 42.461291 69.370578
F 23.346918 50.181524 69.526160
F 23.346918 42.461290 69.526160
F 5.578280 47.605460 65.574383
F 5.578280 39.885224 65.574383
F 14.497209 47.608111 65.731778
F 14.497209 39.887876 65.731777
F 23.410427 47.608112 65.887359
F 23.410427 39.887877 65.887359
F 7.747731 38.601462 69.253738
F 7.747731 46.321698 69.253738
F 16.662009 38.601172 69.409474
F 16.662009 46.321408 69.409474
F 25.575222 38.601171 69.565055
F 25.575222 46.321407 69.565055
F 7.811262 51.467940 65.614895
F 7.811262 36.027470 65.614895
F 7.811262 43.747707 65.614894
F 16.725516 51.468228 65.770673
F 16.725516 36.027758 65.770673
F 16.725516 43.747995 65.770673
F 25.638729 51.468228 65.926255
F 25.638729 36.027759 65.926254
F 25.638729 43.747995 65.926254
F 7.763609 51.467935 68.344370
F 7.763609 36.027465 68.344371
F 7.763609 43.747702 68.344370
F 16.677887 51.468228 68.499774
F 16.677887 36.027758 68.499774
F 16.677887 43.747995 68.499774
F 25.591099 51.468228 68.655355
F 25.591100 36.027759 68.655355
F 25.591099 43.747995 68.655355
F 7.698703 38.601793 71.983389
F 7.698703 46.322029 71.983389
F 16.614365 38.601172 72.138575
F 16.614365 46.321408 72.138575
F 25.527578 38.601171 72.294155
F 25.527578 46.321407 72.294155
F 0.970455 47.701448 75.514651
F 0.970455 39.981213 75.514651
F 9.865675 47.608060 75.660731
F 9.865675 39.887825 75.660731
F 18.779161 47.608112 75.816270
F 18.779161 39.887877 75.816270
F 0.921251 50.092886 79.146365
F 0.921252 42.372652 79.146365
F 9.802152 50.181585 79.299528
F 9.802152 42.461351 79.299528
F 18.715637 50.181525 79.455070
F 18.715637 42.461290 79.455070
F 0.681933 50.260897 76.437382
F 0.681934 42.540663 76.437382
F 9.849329 50.181659 76.570286
F 9.849329 42.461424 76.570286
F 18.763281 50.181524 76.725970
F 18.763281 42.461290 76.725970
F 0.696458 47.498929 72.781343
F 0.696467 39.778697 72.781343
F 9.913160 47.608046 72.931540
F 9.913160 39.887810 72.931540
F 18.826790 47.608112 73.087169
F 18.826790 39.887877 73.087169
F 3.143947 38.605935 76.468048
F 3.143947 46.326171 76.468048
F 12.078329 38.601186 76.609275
F 12.078329 46.321422 76.609275
F 20.991585 38.601171 76.764865
F 20.991586 46.321408 76.764865
F 3.212533 51.469030 72.827829
F 3.212533 36.028561 72.827828
F 3.212533 43.748798 72.827828
F 12.141835 51.468215 72.970475
F 12.141835 36.027745 72.970475
F 12.141835 43.747982 72.970475
F 21.055093 51.468228 73.126065
F 21.055093 36.027758 73.126064
F 21.055093 43.747995 73.126064
F 3.073514 51.447287 75.571221
F 3.073514 36.006817 75.571221
F 3.073514 43.727054 75.571221
F 12.094148 51.468210 75.699596
F 12.094148 36.027740 75.699596
F 12.094148 43.747977 75.699596
F 21.007463 51.468228 75.855165
F 21.007463 36.027758 75.855165
F 21.007463 43.747995 75.855165
F 3.021404 38.617472 79.207835
F 3.021404 46.337709 79.207834
F 12.030588 38.601195 79.338398
F 12.030588 46.321431 79.338398
F 20.943941 38.601172 79.493965
F 20.943941 46.321408 79.493965
F 5.402472 47.604045 75.586085
F 5.402472 39.883810 75.586085
F 14.322550 47.608111 75.738480
F 14.322550 39.887876 75.738481
F 23.235767 47.608112 75.894060
F 23.235767 39.887877 75.894060
F 5.339086 50.185482 79.225015
F 5.339086 42.465248 79.225015
F 14.259025 50.181525 79.377281
F 14.259025 42.461291 79.377281
F 23.172243 50.181524 79.532860
F 23.172243 42.461290 79.532860
F 5.368418 50.186134 76.489823
F 5.368418 42.465900 76.489823
F 14.306664 50.181526 76.648178
F 14.306664 42.461292 76.648178
F 23.219887 50.181524 76.803760
F 23.219887 42.461290 76.803760
F 5.444084 47.605155 72.852061
F 5.444084 39.884920 72.852061
F 14.370176 47.608111 73.009378
F 14.370176 39.887876 73.009378
F 23.283397 47.608112 73.164960
F 23.283396 39.887877 73.164960
F 7.620601 38.601389 76.531525
F 7.620601 46.321625 76.531525
F 16.534978 38.601172 76.687074
F 16.534978 46.321408 76.687074
F 25.448191 38.601171 76.842655
F 25.448191 46.321407 76.842655
F 7.684139 51.467961 72.892642
F 7.684139 36.027491 72.892642
F 7.684139 43.747728 72.892642
F 16.598485 51.468228 73.048274
F 16.598485 36.027758 73.048274
F 16.598485 43.747995 73.048274
F 25.511698 51.468228 73.203855
F 25.511698 36.027759 73.203855
F 25.511698 43.747995 73.203855
F 7.632646 51.466990 75.622602
F 7.632646 36.026521 75.622602
F 7.632646 43.746757 75.622602
F 16.550856 51.468228 75.777375
F 16.550856 36.027758 75.777375
F 16.550856 43.747995 75.777375
F 25.464069 51.468228 75.932955
F 25.464069 36.027759 75.932956
F 25.464069 43.747995 75.932956
F 7.567871 38.602745 79.261633
F 7.567871 46.322981 79.261633
F 16.487333 38.601172 79.416175
F 16.487333 46.321408 79.416175
F 25.400547 38.601171 79.571755
F 25.400547 46.321408 79.571755
F 0.862140 47.693865 82.789739
F 0.862141 39.973630 82.789739
F 9.738659 47.608053 82.938320
F 9.738659 39.887818 82.938320
F 18.652130 47.608112 83.093870
F 18.652130 39.887877 83.093871
F 0.801749 50.098676 86.431617
F 0.801749 42.378441 86.431617
F 9.675148 50.181576 86.577110
F 9.675149 42.461342 86.577111
F 18.588606 50.181525 86.732671
F 18.588606 42.461290 86.732671
F 0.579489 50.261317 83.725468
F 0.579489 42.541083 83.725468
F 9.721935 50.181745 83.847813
F 9.721935 42.461511 83.847813
F 18.636250 50.181524 84.003570
F 18.636250 42.461290 84.003570
F 0.627443 47.524906 80.082652
F 0.627443 39.804671 80.082652
F 9.785544 47.607917 80.209036
F 9.785544 39.887682 80.209036
F 18.699759 47.608112 80.364770
F 18.699759 39.887877 80.364770
F 3.020126 38.602018 83.744067
F 3.020126 46.322254 83.744067
F 11.951301 38.601187 83.886875
F 11.951301 46.321424 83.886875
F 20.864554 38.601171 84.042466
F 20.864554 46.321408 84.042466
F 3.081262 51.466260 80.104129
F 3.081262 36.025790 80.104129
F 3.081262 43.746027 80.104129
F 12.014805 51.468213 80.248075
F 12.014805 36.027743 80.248075
F 12.014805 43.747980 80.248075
F 20.928062 51.468228 80.403665
F 20.928061 36.027758 80.403665
F 20.928062 43.747995 80.403665
F 2.963962 51.453806 82.844938
F 2.963962 36.013337 82.844938
F 2.963962 43.733573 82.844938
F 11.967059 51.468201 82.977201
F 11.967060 36.027731 82.977202
F 11.967059 43.747968 82.977202
F 20.880432 51.468228 83.132766
F 20.880432 36.027758 83.132766
F 20.880432 43.747995 83.132766
F 2.906181 38.614094 86.482305
F 2.906181 46.334331 86.482305
F 11.903533 38.601201 86.616003
F 11.903533 46.321437 86.616003
F 20.816910 38.601172 86.771567
F 20.816910 46.321408 86.771566
F 5.275720 47.604417 82.863623
F 5.275720 39.884182 82.863623
F 14.195519 47.608111 83.016081
F 14.195519 39.887876 83.016081
F 23.108736 47.608112 83.171661
F 23.108736 39.887877 83.171661
F 5.212488 50.185042 86.502148
F 5.212488 42.464807 86.502149
F 14.131994 50.181526 86.654881
F 14.131994 42.461291 86.654881
F 23.045212 50.181524 86.810461
F 23.045212 42.461290 86.810461
F 5.239702 50.187938 83.766146
F 5.239702 42.467704 83.766146
F 14.179626 50.181528 83.925778
F 14.179626 42.461293 83.925777
F 23.092856 50.181524 84.081361
F 23.092856 42.461290 84.081361
F 5.302270 47.601604 80.127294
F 5.302270 39.881369 80.127294
F 14.243137 47.608109 80.286977
F 14.243137 39.887874 80.286977
F 23.156365 47.608112 80.442560
F 23.156365 39.887877 80.442560
F 7.493709 38.601320 83.809087
F 7.493709 46.321556 83.809088
F 16.407947 38.601172 83.964675
F 16.407947 46.321408 83.964675
F 25.321160 38.601171 84.120256
F 25.321160 46.321407 84.120256
F 7.557135 51.468060 80.170321
F 7.557135 36.027590 80.170321
F 7.557135 43.747827 80.170321
F 16.471454 51.468228 80.325875
F 16.471454 36.027758 80.325874
F 16.471454 43.747995 80.325874
F 25.384667 51.468228 80.481455
F 25.384667 36.027759 80.481455
F 25.384667 43.747995 80.481455
F 7.504296 51.466619 82.900460
F 7.504296 36.026150 82.900460
F 7.504296 43.746386 82.900460
F 16.423824 51.468228 83.054976
F 16.423824 36.027758 83.054976
F 16.423824 43.747995 83.054975
F 25.337037 51.468228 83.210556
F 25.337038 36.027759 83.210556
F 25.337038 43.747995 83.210556
F 7.441063 38.602708 86.539207
F 7.441063 46.322944 86.539207
F 16.360302 38.601172 86.693776
F 16.360302 46.321408 86.693776
F 25.273516 38.601171 86.849357
F 25.273516 46.321408 86.849356
F 0.579489 34.820846 83.725468
F 5.466205 34.744480 71.947035
F 5.514713 34.743757 69.213330
F 0.681933 34.820426 76.437382
F 5.339086 34.745011 79.225015
F 5.368418 34.745664 76.489823
F 5.212488 34.744571 86.502148
F 9.929193 34.741090 72.021924
F 9.976858 34.741081 69.292770
F 9.802152 34.741114 79.299528
F 9.849329 34.741188 76.570286
F 9.675149 34.741105 86.577110
F 9.721935 34.741274 83.847813
F 1.147615 47.625122 65.513120
F 1.147616 39.904887 65.513120
F 0.741009 47.688006 90.073193
F 0.741010 39.967771 90.073193
F 9.611660 47.608068 90.215902
F 9.611660 39.887833 90.215903
F 18.525099 47.608112 90.371472
F 18.525099 39.887877 90.371472
F 0.680112 50.105074 93.714497
F 0.680112 42.384839 93.714497
F 9.548154 50.181559 93.854695
F 9.548154 42.461325 93.854696
F 18.461575 50.181525 94.010272
F 18.461575 42.461290 94.010273
F 0.490612 50.250320 91.009392
F 0.490612 42.530085 91.009392
F 9.594978 50.181730 91.125423
F 9.594978 42.461496 91.125423
F 18.509219 50.181524 91.281172
F 18.509219 42.461290 91.281172
F 9.341287 34.741186 105.680695
F 9.293840 34.741122 108.409928
F 9.658423 47.607892 87.486613
F 9.658423 39.887657 87.486612
F 18.572728 47.608112 87.642371
F 18.572728 39.887877 87.642371
F 2.897982 38.599921 91.022365
F 2.897982 46.320157 91.022365
F 11.824273 38.601187 91.164475
F 11.824273 46.321423 91.164476
F 20.737524 38.601171 91.320067
F 20.737524 46.321408 91.320067
F 2.959096 51.468467 87.383346
F 2.959095 36.027997 87.383345
F 2.959096 43.748234 87.383345
F 11.887778 51.468212 87.525675
F 11.887778 36.027743 87.525675
F 11.887778 43.747979 87.525675
F 20.801031 51.468228 87.681266
F 20.801031 36.027758 87.681266
F 20.801031 43.747995 87.681266
F 2.848432 51.456631 90.120041
F 2.848432 36.016161 90.120041
F 2.848432 43.736398 90.120041
F 11.840031 51.468199 90.254804
F 11.840031 36.027729 90.254804
F 11.840031 43.747966 90.254804
F 20.753401 51.468228 90.410367
F 20.753401 36.027758 90.410367
F 20.753401 43.747995 90.410367
F 2.791235 38.611447 93.757599
F 2.791235 46.331684 93.757599
F 11.776522 38.601199 93.893603
F 11.776522 46.321435 93.893603
F 20.689879 38.601172 94.049168
F 20.689879 46.321408 94.049167
F 5.149412 47.604775 90.140738
F 5.149412 39.884540 90.140738
F 14.068488 47.608111 90.293682
F 14.068488 39.887876 90.293682
F 22.981705 47.608112 90.449262
F 22.981705 39.887877 90.449262
F 5.086387 50.184666 93.779347
F 5.086387 42.464432 93.779347
F 14.004964 50.181525 93.932482
F 14.004964 42.461291 93.932482
F 22.918181 50.181524 94.088062
F 22.918181 42.461290 94.088062
F 5.115876 50.187320 91.044091
F 5.115876 42.467086 91.044090
F 14.052594 50.181528 91.203379
F 14.052594 42.461293 91.203378
F 22.965825 50.181524 91.358962
F 22.965825 42.461290 91.358962
F 5.177695 47.601984 87.405099
F 5.177695 39.881749 87.405098
F 14.116102 47.608109 87.564578
F 14.116102 39.887874 87.564578
F 23.029335 47.608112 87.720161
F 23.029335 39.887877 87.720161
F 7.366826 38.601327 91.086632
F 7.366826 46.321563 91.086632
F 16.280916 38.601172 91.242276
F 16.280916 46.321408 91.242276
F 25.194129 38.601171 91.397857
F 25.194129 46.321407 91.397857
F 7.430254 51.468079 87.447858
F 7.430254 36.027609 87.447858
F 7.430254 43.747846 87.447858
F 16.344423 51.468228 87.603476
F 16.344423 36.027758 87.603475
F 16.344423 43.747995 87.603475
F 25.257636 51.468228 87.759057
F 25.257636 36.027759 87.759056
F 25.257636 43.747995 87.759056
F 7.377980 51.466806 90.177925
F 7.377980 36.026336 90.177925
F 7.377980 43.746573 90.177926
F 16.296793 51.468228 90.332577
F 16.296793 36.027758 90.332577
F 16.296793 43.747995 90.332577
F 25.210007 51.468228 90.488157
F 25.210007 36.027759 90.488157
F 25.210007 43.747995 90.488157
F 7.314995 38.602448 93.816624
F 7.314995 46.322684 93.816624
F 16.233270 38.601172 93.971377
F 16.233270 46.321408 93.971377
F 25.146485 38.601171 94.126958
F 25.146485 46.321407 94.126958
F 0.619123 47.680653 97.355730
F 0.619124 39.960419 97.355730
F 9.484666 47.608086 97.493491
F 9.484666 39.887851 97.493491
F 18.398068 47.608112 97.649072
F 18.398068 39.887877 97.649073
F 0.557519 50.110002 101.001536
F 0.557520 42.389767 101.001536
F 9.421148 50.181545 101.132292
F 9.421148 42.461310 101.132292
F 18.334544 50.181524 101.287873
F 18.334544 42.461290 101.287873
F 0.407210 50.235646 98.294263
F 0.407210 42.515412 98.294263
F 9.468170 50.181679 98.403065
F 9.468170 42.461444 98.403065
F 18.382188 50.181524 98.558772
F 18.382188 42.461290 98.558772
F 0.448515 47.546088 94.651081
F 0.448515 39.825852 94.651081
F 9.531554 47.607929 94.764241
F 9.531554 39.887694 94.764241
F 18.445697 47.608112 94.919972
F 18.445697 39.887877 94.919972
F 2.775492 38.597950 98.301508
F 2.775492 46.318186 98.301508
F 11.697246 38.601185 98.442076
F 11.697245 46.321422 98.442076
F 20.610492 38.601171 98.597667
F 20.610492 46.321408 98.597667
F 2.836927 51.470536 94.661276
F 2.836927 36.030066 94.661276
F 2.836927 43.750303 94.661276
F 11.760750 51.468213 94.803276
F 11.760750 36.027744 94.803275
F 11.760750 43.747980 94.803276
F 20.674000 51.468228 94.958867
F 20.673999 36.027758 94.958867
F 20.674000 43.747995 94.958867
F 2.734477 51.459338 97.395213
F 2.734477 36.018868 97.395213
F 2.734477 43.739105 97.395213
F 11.713033 51.468204 97.532401
F 11.713033 36.027734 97.532401
F 11.713033 43.747971 97.532402
F 20.626370 51.468228 97.687968
F 20.626370 36.027758 97.687968
F 20.626370 43.747995 97.687968
F 2.674821 38.610076 101.037322
F 2.674821 46.330313 101.037322
F 11.649528 38.601193 101.171200
F 11.649528 46.321429 101.171200
F 20.562848 38.601172 101.326768
F 20.562848 46.321408 101.326768
F 5.023293 47.605110 97.418093
F 5.023293 39.884875 97.418093
F 13.941458 47.608111 97.571283
F 13.941458 39.887876 97.571283
F 22.854674 47.608112 97.726863
F 22.854674 39.887877 97.726863
F 4.959940 50.184518 101.056921
F 4.959939 42.464283 101.056921
F 13.877933 50.181526 101.210082
F 13.877933 42.461291 101.210083
F 22.791150 50.181524 101.365663
F 22.791150 42.461290 101.365663
F 4.993038 50.186486 98.322309
F 4.993038 42.466252 98.322309
F 13.925567 50.181527 98.480980
F 13.925567 42.461293 98.480980
F 22.838794 50.181524 98.636563
F 22.838794 42.461290 98.636562
F 5.054317 47.602708 94.683165
F 5.054317 39.882473 94.683165
F 13.989073 47.608109 94.842179
F 13.989073 39.887874 94.842179
F 22.902303 47.608112 94.997762
F 22.902303 39.887877 94.997762
F 7.239975 38.601341 98.364197
F 7.239975 46.321578 98.364197
F 16.153885 38.601172 98.519877
F 16.153886 46.321408 98.519877
F 25.067098 38.601171 98.675457
F 25.067098 46.321407 98.675458
F 7.303391 51.468066 94.725408
F 7.303391 36.027597 94.725408
F 7.303391 43.747833 94.725408
F 16.217392 51.468228 94.881077
F 16.217392 36.027758 94.881076
F 16.217392 43.747995 94.881076
F 25.130605 51.468228 95.036657
F 25.130605 36.027759 95.036657
F 25.130605 43.747995 95.036657
F 7.252122 51.467126 97.455306
F 7.252122 36.026656 97.455307
F 7.252122 43.746893 97.455307
F 16.169762 51.468228 97.610177
F 16.169762 36.027758 97.610178
F 16.169762 43.747995 97.610177
F 25.082975 51.468228 97.765758
F 25.082976 36.027759 97.765758
F 25.082975 43.747995 97.765758
F 7.189102 38.602112 101.094030
F 7.189102 46.322348 101.094030
F 16.106240 38.601172 101.248978
F 16.106240 46.321408 101.248977
F 25.019454 38.601171 101.404558
F 25.019454 46.321407 101.404558
F 0.164909 47.510359 104.857547
F 0.164916 39.790128 104.857543
F 9.357516 47.608071 104.771108
F 9.357516 39.887836 104.771109
F 18.271037 47.608112 104.926673
F 18.271037 39.887877 104.926673
F 0.189884 50.239940 108.458845
F 0.189884 42.519706 108.458845
F 9.293840 50.181593 108.409928
F 9.293840 42.461359 108.409928
F 18.207513 50.181525 108.565473
F 18.207513 42.461290 108.565473
F 0.322724 50.202286 105.680641
F 0.322724 42.482052 105.680641
F 9.341287 50.181657 105.680695
F 9.341287 42.461422 105.680694
F 18.255157 50.181524 105.836373
F 18.255157 42.461290 105.836372
F 0.367172 47.564511 101.985017
F 0.367172 39.844276 101.985016
F 9.404748 47.607980 102.041885
F 9.404748 39.887745 102.041885
F 18.318666 47.608112 102.197572
F 18.318666 39.887877 102.197572
F 2.627687 38.607219 105.574820
F 2.627687 46.327455 105.574820
F 11.570198 38.601186 105.719677
F 11.570198 46.321422 105.719677
F 20.483462 38.601171 105.875268
F 20.483462 46.321408 105.875268
F 2.713205 51.472062 101.942300
F 2.713205 36.031592 101.942300
F 2.713205 43.751829 101.942300
F 11.633721 51.468215 102.080877
F 11.633721 36.027745 102.080877
F 11.633721 43.747982 102.080877
F 20.546969 51.468228 102.236467
F 20.546969 36.027758 102.236467
F 20.546969 43.747995 102.236467
F 2.611547 51.455825 104.680714
F 2.611548 36.015355 104.680714
F 2.611548 43.735592 104.680714
F 11.586027 51.468208 104.810000
F 11.586027 36.027738 104.810000
F 11.586027 43.747974 104.810000
F 20.499340 51.468228 104.965568
F 20.499339 36.027758 104.965568
F 20.499340 43.747995 104.965568
F 2.552508 38.615771 108.317419
F 2.552508 46.336007 108.317419
F 11.522514 38.601191 108.448800
F 11.522514 46.321428 108.448800
F 20.435817 38.601172 108.604369
F 20.435817 46.321408 108.604369
F 4.890709 47.606109 104.694954
F 4.890709 39.885874 104.694954
F 13.814425 47.608111 104.848883
F 13.814425 39.887876 104.848883
F 22.727643 47.608112 105.004463
F 22.727643 39.887877 105.004463
F 4.820861 50.181868 108.332597
F 4.820861 42.461634 108.332597
F 13.750898 50.181526 108.487684
F 13.750898 42.461292 108.487684
F 22.664119 50.181524 108.643263
F 22.664119 42.461290 108.643264
F 4.869529 50.186173 105.599821
F 4.869529 42.465939 105.599821
F 13.798539 50.181526 105.758581
F 13.798539 42.461292 105.758581
F 22.711764 50.181524 105.914163
F 22.711763 42.461290 105.914163
F 4.931441 47.603516 101.961203
F 4.931441 39.883281 101.961203
F 13.862047 47.608110 102.119780
F 13.862047 39.887875 102.119780
F 22.775273 47.608112 102.275362
F 22.775273 39.887877 102.275362
F 7.111828 38.601794 105.641465
F 7.111828 46.322030 105.641465
F 16.026854 38.601172 105.797477
F 16.026854 46.321408 105.797478
F 24.940067 38.601171 105.953058
F 24.940067 46.321408 105.953058
F 7.176492 51.468043 102.002996
F 7.176492 36.027573 102.002996
F 7.176492 43.747810 102.002996
F 16.090361 51.468228 102.158677
F 16.090361 36.027758 102.158676
F 16.090361 43.747995 102.158677
F 25.003574 51.468228 102.314258
F 25.003574 36.027759 102.314258
F 25.003574 43.747995 102.314258
F 7.125918 51.467472 104.732762
F 7.125918 36.027003 104.732763
F 7.125918 43.747239 104.732763
F 16.042732 51.468228 104.887778
F 16.042732 36.027758 104.887778
F 16.042732 43.747995 104.887778
F 24.955945 51.468228 105.043358
F 24.955945 36.027759 105.043358
F 24.955945 43.747995 105.043358
F 7.062818 38.601688 108.371398
F 7.062818 46.321925 108.371398
F 15.979209 38.601172 108.526578
F 15.979209 46.321408 108.526578
F 24.892423 38.601171 108.682159
F 24.892423 46.321407 108.682159
F 0.490612 34.809849 91.009392
F 0.407210 34.795175 98.294263
F 0.322724 34.761815 105.680641
F 5.086387 34.744195 93.779347
F 4.959940 34.744047 101.056921
F 0.189884 34.799469 108.458845
F 4.820861 34.741397 108.332598
F 4.869529 34.745702 105.599821
F 9.548154 34.741089 93.854695
F 9.594978 34.741259 91.125423
F 5.115876 34.746849 91.044090
F 14.052594 34.741057 91.203379
F 9.421148 34.741074 101.132292
F 9.468170 34.741208 98.403065
F 4.993038 34.746016 98.322309
F 0.534021 47.533274 87.367511
F 0.534021 39.813038 87.367511
F 0.136115 47.547749 112.100585
F 0.136116 39.827514 112.100585
F 9.230236 47.608021 112.048743
F 9.230236 39.887786 112.048743
F 18.144006 47.608112 112.204274
F 18.144006 39.887877 112.204274
F 0.088681 50.240795 115.737381
F 0.088681 42.520560 115.737381
F 9.166705 50.181617 115.687541
F 9.166705 42.461383 115.687542
F 18.080482 50.181525 115.843072
F 18.080482 42.461290 115.843072
F 0.245525 50.169392 112.952408
F 0.245525 42.449158 112.952407
F 9.214390 50.181658 112.958302
F 9.214390 42.461424 112.958302
F 18.128126 50.181524 113.113974
F 18.128126 42.461290 113.113974
F 9.277821 47.607975 109.319499
F 9.277821 39.887740 109.319498
F 18.191635 47.608112 109.475173
F 18.191635 39.887877 109.475173
F 2.488390 38.608976 112.847992
F 2.488390 46.329213 112.847992
F 11.443132 38.601184 112.997278
F 11.443132 46.321420 112.997278
F 20.356430 38.601171 113.152869
F 20.356430 46.321408 113.152869
F 2.534919 51.454759 109.207056
F 2.534919 36.014289 109.207056
F 2.534919 43.734526 109.207056
F 11.506653 51.468215 109.358478
F 11.506653 36.027745 109.358477
F 11.506653 43.747982 109.358477
F 20.419938 51.468228 109.514068
F 20.419937 36.027758 109.514068
F 20.419938 43.747995 109.514068
F 2.496580 51.456940 111.954451
F 2.496581 36.016470 111.954451
F 2.496581 43.736707 111.954451
F 11.459018 51.468210 112.087600
F 11.459018 36.027740 112.087600
F 11.459018 43.747977 112.087600
F 20.372308 51.468228 112.243169
F 20.372308 36.027758 112.243169
F 20.372308 43.747995 112.243169
F 2.441783 38.610593 115.589235
F 2.441783 46.330829 115.589235
F 11.395512 38.601188 115.726396
F 11.395512 46.321424 115.726396
F 20.308786 38.601172 115.881967
F 20.308786 46.321408 115.881967
F 4.757465 47.606641 111.972065
F 4.757465 39.886406 111.972066
F 13.687390 47.608110 112.126485
F 13.687390 39.887875 112.126485
F 22.600612 47.608112 112.282064
F 22.600612 39.887877 112.282065
F 4.695927 50.182403 115.610354
F 4.695927 42.462169 115.610354
F 13.623865 50.181527 115.765283
F 13.623865 42.461293 115.765283
F 22.537089 50.181524 115.920862
F 22.537088 42.461290 115.920862
F 4.746869 50.186378 112.877633
F 4.746869 42.466144 112.877633
F 13.671510 50.181526 113.036182
F 13.671510 42.461292 113.036182
F 22.584732 50.181524 113.191764
F 22.584732 42.461290 113.191764
F 4.808030 47.603108 109.238707
F 4.808030 39.882873 109.238707
F 13.735018 47.608110 109.397382
F 13.735018 39.887875 109.397381
F 22.648242 47.608112 109.552964
F 22.648241 39.887877 109.552964
F 6.982528 38.602741 112.918310
F 6.982528 46.322977 112.918311
F 15.899823 38.601172 113.075078
F 15.899823 46.321408 113.075078
F 24.813036 38.601171 113.230659
F 24.813036 46.321407 113.230659
F 7.046664 51.466955 109.279757
F 7.046664 36.026485 109.279757
F 7.046665 43.746722 109.279757
F 15.963330 51.468228 109.436278
F 15.963330 36.027758 109.436278
F 15.963330 43.747995 109.436278
F 24.876543 51.468228 109.591859
F 24.876543 36.027759 109.591859
F 24.876543 43.747995 109.591859
F 6.999857 51.467948 112.009982
F 6.999857 36.027479 112.009982
F 6.999857 43.747715 112.009982
F 15.915701 51.468228 112.165379
F 15.915701 36.027758 112.165379
F 15.915701 43.747995 112.165379
F 24.828914 51.468228 112.320959
F 24.828914 36.027759 112.320959
F 24.828914 43.747995 112.320960
F 6.936984 38.601230 115.648570
F 6.936984 46.321466 115.648570
F 15.852179 38.601172 115.804177
F 15.852179 46.321408 115.804177
F 24.765392 38.601171 115.959757
F 24.765392 46.321407 115.959757
F 0.042418 47.549596 119.373910
F 0.042418 39.829361 119.373910
F 9.103271 47.608035 119.326146
F 9.103271 39.887800 119.326146
F 18.016978 47.608111 119.481692
F 18.016978 39.887876 119.481692
F 4.625147 34.744834 120.154136
F 4.746869 34.745908 112.877633
F 9.039860 50.181185 122.960560
F 9.039860 42.460951 122.960560
F 17.953505 50.181123 123.116099
F 17.953505 42.460889 123.116099
F 0.166100 50.160032 120.232791
F 0.166100 42.439798 120.232791
F 9.087601 50.181613 120.234540
F 9.087601 42.461378 120.234540
F 18.001119 50.181519 120.390186
F 18.001119 42.461284 120.390186
F 0.205334 47.624772 116.593132
F 0.205334 39.904537 116.593131
F 9.150967 47.607993 116.597078
F 9.150967 39.887758 116.597078
F 18.064604 47.608112 116.752742
F 18.064604 39.887877 116.752742
F 2.377876 38.604072 120.125442
F 2.377876 46.324309 120.125442
F 11.316127 38.601176 120.273491
F 11.316127 46.321412 120.273491
F 20.229423 38.601166 120.429081
F 20.229424 46.321402 120.429081
F 2.432846 51.462988 116.487093
F 2.432846 36.022519 116.487093
F 2.432846 43.742755 116.487093
F 11.379604 51.468216 116.636047
F 11.379604 36.027747 116.636047
F 11.379604 43.747983 116.636047
F 20.292907 51.468228 116.791637
F 20.292907 36.027758 116.791637
F 20.292907 43.747995 116.791637
F 2.388381 51.461158 119.225120
F 2.388381 36.020688 119.225120
F 2.388381 43.740925 119.225120
F 11.332025 51.468214 119.365015
F 11.332025 36.027744 119.365015
F 11.332025 43.747980 119.365015
F 20.245281 51.468227 119.520587
F 20.245281 36.027757 119.520587
F 20.245281 43.747994 119.520587
F 2.333035 38.606153 122.858999
F 2.333035 46.326389 122.858999
F 11.268580 38.600781 122.999419
F 11.268580 46.321017 122.999419
F 20.181809 38.600770 123.154994
F 20.181809 46.321006 123.154994
F 4.634993 47.607937 119.248409
F 4.634993 39.887702 119.248410
F 13.560362 47.608109 119.403903
F 13.560362 39.887874 119.403903
F 22.473585 47.608111 119.559482
F 22.473585 39.887876 119.559482
F 4.573801 50.181093 122.881890
F 4.573801 42.460859 122.881890
F 13.496889 50.181125 123.038309
F 13.496889 42.460891 123.038310
F 22.410112 50.181123 123.193889
F 22.410112 42.460889 123.193889
F 4.625147 50.185305 120.154136
F 4.625147 42.465070 120.154136
F 13.544507 50.181519 120.312395
F 13.544507 42.461285 120.312395
F 22.457725 50.181518 120.467976
F 22.457725 42.461284 120.467976
F 4.685839 47.603766 116.516501
F 4.685839 39.883531 116.516500
F 13.607990 47.608111 116.674951
F 13.607990 39.887876 116.674951
F 22.521211 47.608112 116.830533
F 22.521211 39.887877 116.830533
F 6.856323 38.602601 120.194469
F 6.856323 46.322837 120.194469
F 15.772816 38.601166 120.351290
F 15.772816 46.321402 120.351290
F 24.686029 38.601166 120.506871
F 24.686029 46.321402 120.506871
F 6.919249 51.466666 116.557059
F 6.919249 36.026196 116.557058
F 6.919249 43.746433 116.557058
F 15.836299 51.468228 116.713847
F 15.836299 36.027758 116.713847
F 15.836299 43.747995 116.713847
F 24.749512 51.468228 116.869428
F 24.749512 36.027759 116.869428
F 24.749512 43.747995 116.869428
F 6.874218 51.468382 119.287001
F 6.874218 36.027912 119.287001
F 6.874218 43.748149 119.287001
F 15.788673 51.468227 119.442797
F 15.788673 36.027757 119.442797
F 15.788673 43.747994 119.442797
F 24.701886 51.468227 119.598377
F 24.701886 36.027758 119.598377
F 24.701886 43.747994 119.598377
F 6.811984 38.600162 122.920866
F 6.811984 46.320398 122.920866
F 15.725202 38.600770 123.077204
F 15.725202 46.321007 123.077203
F 24.638415 38.600770 123.232784
F 24.638415 46.321006 123.232784
F 0.081185 42.323307 130.323701
F 0.081186 50.043541 130.323701
F 8.976407 47.571207 126.582493
F 8.976407 39.850972 126.582494
F 17.889759 47.571289 126.738010
F 17.889759 39.851054 126.738011
F 24.547740 45.679820 130.498853
F 0.088681 34.800323 115.737381
F 24.547740 37.959584 130.498853
F 15.634526 45.679820 130.343273
F 8.948717 49.539572 130.226849
F 8.948717 41.819337 130.226849
F 17.862831 49.539937 130.382167
F 17.862830 41.819703 130.382168
F 0.094952 50.144883 127.561403
F 0.094952 42.424649 127.561402
F 8.962214 50.132444 127.505917
F 8.962214 42.412210 127.505917
F 17.875608 50.132368 127.661511
F 17.875608 42.412134 127.661511
F 0.125152 47.636425 123.872368
F 0.125152 39.916190 123.872368
F 9.024455 47.606853 123.858185
F 9.024455 39.886618 123.858185
F 17.937809 47.606913 124.013800
F 17.937809 39.886678 124.013800
F 2.274365 38.557750 127.349549
F 2.274364 46.277987 127.349548
F 11.190667 38.552000 127.544839
F 11.190667 46.272236 127.544839
F 20.103912 38.552015 127.700406
F 20.103912 46.272252 127.700406
F 2.320815 51.464180 123.747495
F 2.320815 36.023710 123.747495
F 2.320815 43.743947 123.747495
F 11.252823 51.467022 123.897108
F 11.252823 36.026552 123.897108
F 11.252823 43.746789 123.897108
F 20.166112 51.467030 124.052695
F 20.166112 36.026560 124.052695
F 20.166112 43.746796 124.052696
F 2.275549 51.425890 126.472582
F 2.275549 35.985420 126.472582
F 2.275549 43.705657 126.472582
F 11.204830 51.431390 126.621335
F 11.204830 35.990921 126.621335
F 11.204830 43.711157 126.621335
F 20.118061 51.431406 126.776906
F 20.118061 35.990936 126.776906
F 20.118061 43.711172 126.776906
F 2.369934 38.087382 130.044488
F 2.369934 45.807619 130.044487
F 11.177888 37.959559 130.265506
F 11.177887 45.679795 130.265506
F 20.091134 37.959584 130.421063
F 20.091134 45.679820 130.421063
F 4.520980 47.578899 126.493910
F 4.520980 39.858664 126.493910
F 13.433146 47.571287 126.660222
F 13.433146 39.851052 126.660223
F 22.346365 47.571289 126.815801
F 22.346365 39.851054 126.815801
F 4.476817 49.537994 130.150516
F 4.476817 41.817761 130.150516
F 13.406216 49.539935 130.304379
F 13.406216 41.819701 130.304379
F 22.319437 49.539936 130.459958
F 22.319437 41.819702 130.459958
F 4.503303 50.136826 127.425840
F 4.503303 42.416592 127.425839
F 13.418999 50.132368 127.583721
F 13.418999 42.412134 127.583720
F 22.332215 50.132368 127.739302
F 22.332214 42.412134 127.739302
F 4.565948 47.604406 123.773820
F 4.565948 39.884171 123.773820
F 13.481200 47.606914 123.936010
F 13.481200 39.886678 123.936010
F 22.394415 47.606913 124.091591
F 22.394415 39.886678 124.091590
F 6.732027 38.553555 127.466150
F 6.732027 46.273791 127.466150
F 15.647306 38.552015 127.622616
F 15.647306 46.272252 127.622616
F 24.560518 38.552015 127.778197
F 24.560518 46.272251 127.778197
F 6.793432 51.465712 123.818269
F 6.793432 36.025243 123.818269
F 6.793432 43.745479 123.818269
F 15.709504 51.467030 123.974905
F 15.709504 36.026560 123.974905
F 15.709504 43.746796 123.974905
F 24.622717 51.467030 124.130486
F 24.622717 36.026560 124.130486
F 24.622717 43.746797 124.130486
F 6.748222 51.432389 126.543111
F 6.748222 35.991920 126.543111
F 6.748222 43.712156 126.543111
F 15.661454 51.431406 126.699115
F 15.661454 35.990936 126.699116
F 15.661454 43.711173 126.699115
F 24.574667 51.431406 126.854696
F 24.574666 35.990936 126.854696
F 24.574666 43.711173 126.854696
F 6.721947 37.957466 130.188471
F 6.721947 45.677702 130.188470
F 15.634526 37.959584 130.343273
F 9.166705 34.741147 115.687542
F 9.214390 34.741187 112.958302
F 4.695927 34.741932 115.610354
F 9.087601 34.741142 120.234540
F 0.279696 47.621270 109.309857
F 0.279696 39.901035 109.309856
F 2.233658 55.393251 2.724304
F 2.233659 63.113488 2.724304
F 11.134488 55.377473 2.892353
F 11.134488 63.097709 2.892353
F 20.047927 55.377501 3.047927
F 20.047927 63.097737 3.047927
F 2.176981 57.888184 6.373486
F 2.176981 65.608422 6.373486
F 11.072252 57.902982 6.540070
F 11.072252 65.623218 6.540070
F 19.985711 57.902956 6.695637
F 19.985711 65.623193 6.695637
F 2.219999 57.924847 3.679353
F 2.219999 65.645084 3.679353
F 11.120273 57.938603 3.815825
F 11.120273 65.658839 3.815825
F 20.033777 57.938580 3.971427
F 20.033777 65.658817 3.971427
F 2.145622 56.069307 0.050858
F 21.960189 69.482112 21.273160
F 2.145622 63.789543 0.050858
F 22.007833 69.482112 18.544059
F 11.147394 55.969929 0.171688
F 11.147394 63.690165 0.171687
F 20.060688 55.969932 0.327270
F 20.060688 63.690168 0.327269
F 4.424413 54.073096 3.699021
F 4.424413 61.793331 3.699020
F 13.348824 54.078475 3.854733
F 13.348824 61.798710 3.854732
F 22.262081 54.078463 4.010322
F 22.262081 61.798698 4.010322
F 4.460779 59.828119 0.052719
F 4.460779 67.548356 0.052718
F 13.375776 59.830050 0.210587
F 13.375776 67.550287 0.210586
F 22.288992 59.830049 0.366165
F 22.288992 67.550287 0.366165
F 4.436643 59.241090 2.769366
F 4.436643 66.961327 2.769365
F 13.362963 59.237602 2.931252
F 13.362963 66.957839 2.931252
F 22.276229 59.237618 3.086822
F 22.276229 66.957855 3.086822
F 4.377731 54.037776 6.419508
F 4.377731 61.758012 6.419508
F 13.300759 54.042851 6.578959
F 13.300759 61.763087 6.578959
F 22.214015 54.042839 6.734532
F 22.214015 61.763074 6.734532
F 6.672981 55.375348 2.817168
F 6.672981 63.095584 2.817168
F 15.591316 55.377500 2.970137
F 15.591315 63.097736 2.970137
F 24.504533 55.377501 3.125717
F 24.504533 63.097737 3.125717
F 6.609971 57.905617 6.463753
F 6.609970 65.625854 6.463753
F 15.529099 57.902957 6.617847
F 15.529099 65.623194 6.617848
F 24.442317 57.902956 6.773427
F 24.442317 65.623193 6.773427
F 6.657343 57.941475 3.735973
F 6.657343 65.661712 3.735973
F 15.577164 57.938581 3.893636
F 15.577164 65.658817 3.893636
F 24.490383 57.938580 4.049217
F 24.490383 65.658817 4.049217
F 6.685758 55.969924 0.094116
F 6.685758 63.690161 0.094116
F 15.604081 55.969933 0.249480
F 15.604081 63.690169 0.249479
F 24.517294 55.969932 0.405061
F 24.517294 63.690168 0.405060
F 8.891334 54.078713 3.776843
F 8.891334 61.798948 3.776842
F 17.805474 54.078463 3.932532
F 17.805474 61.798698 3.932532
F 26.718686 54.078462 4.088113
F 26.718686 61.798698 4.088112
F 8.919328 59.829835 0.132986
F 8.919328 67.550072 0.132986
F 17.832385 59.830050 0.288374
F 17.832385 67.550287 0.288375
F 8.905147 59.237281 2.853697
F 8.905147 66.957518 2.853696
F 17.819622 59.237618 3.009032
F 17.819622 66.957855 3.009032
F 26.732835 59.237619 3.164612
F 26.732835 66.957856 3.164612
F 8.843162 54.043127 6.501345
F 8.843162 61.763363 6.501345
F 17.757408 54.042839 6.656742
F 17.757408 61.763074 6.656742
F 26.670621 54.042839 6.812322
F 26.670621 61.763074 6.812322
F 2.116425 55.345171 9.993537
F 2.116426 63.065408 9.993537
F 11.008964 55.328325 10.163684
F 11.008965 63.048561 10.163684
F 19.922416 55.328350 10.319252
F 19.922416 63.048587 10.319252
F 2.053180 57.884758 13.631469
F 2.053180 65.604995 13.631468
F 10.945462 57.901783 13.801127
F 10.945462 65.622020 13.801127
F 19.858915 57.901758 13.956695
F 19.858915 65.621994 13.956695
F 2.100272 57.884742 10.931258
F 2.100272 65.604979 10.931257
F 10.993105 57.901784 11.072143
F 10.993105 65.622021 11.072143
F 19.906557 57.901758 11.227745
F 19.906557 65.621995 11.227746
F 2.161966 55.344980 7.294739
F 2.161967 63.065217 7.294739
F 11.056566 55.328720 7.437739
F 11.056566 63.048957 7.437738
F 19.970015 55.328746 7.593339
F 19.970015 63.048982 7.593339
F 4.298071 54.036621 10.958479
F 4.298071 61.756857 10.958479
F 13.221606 54.041654 11.111051
F 13.221606 61.761889 11.111051
F 22.134861 54.041641 11.266641
F 22.134861 61.761877 11.266641
F 4.361516 59.193619 7.324135
F 4.361516 66.913856 7.324135
F 13.285060 59.188851 7.476643
F 13.285060 66.909088 7.476643
F 22.198317 59.188864 7.632234
F 22.198317 66.909101 7.632234
F 4.314107 59.193498 10.043607
F 4.314107 66.913735 10.043607
F 13.237462 59.188455 10.202574
F 13.237462 66.908692 10.202574
F 22.150718 59.188468 10.358147
F 22.150718 66.908705 10.358147
F 4.250576 54.036600 13.681017
F 4.250576 61.756835 13.681017
F 13.173963 54.041653 13.840017
F 13.173963 61.761888 13.840017
F 22.087220 54.041641 13.995590
F 22.087220 61.761876 13.995590
F 6.546843 55.325720 10.087602
F 6.546843 63.045956 10.087602
F 15.465805 55.328350 10.241462
F 15.465805 63.048586 10.241462
F 24.379022 55.328350 10.397042
F 24.379022 63.048587 10.397042
F 6.483338 57.904396 13.725030
F 6.483339 65.624632 13.725030
F 15.402303 57.901758 13.878905
F 15.402303 65.621995 13.878905
F 24.315522 57.901757 14.034485
F 24.315522 65.621994 14.034485
F 6.531046 57.904397 10.992472
F 6.531046 65.624633 10.992472
F 15.449946 57.901759 11.149955
F 15.449946 65.621996 11.149955
F 24.363163 57.901758 11.305536
F 24.363163 65.621995 11.305536
F 6.594594 55.326196 7.358113
F 6.594594 63.046433 7.358113
F 15.513403 55.328745 7.515548
F 15.513403 63.048981 7.515548
F 24.426621 55.328746 7.671129
F 24.426621 63.048982 7.671129
F 8.764002 54.041928 11.033071
F 8.764002 61.762163 11.033071
F 17.678254 54.041641 11.188850
F 17.678254 61.761877 11.188850
F 26.591467 54.041641 11.344431
F 26.591467 61.761876 11.344431
F 8.827401 59.188552 7.398623
F 8.827401 66.908789 7.398623
F 17.741710 59.188863 7.554443
F 17.741710 66.909100 7.554443
F 26.654923 59.188864 7.710024
F 26.654923 66.909101 7.710024
F 8.779849 59.188179 10.124932
F 8.779849 66.908416 10.124932
F 17.694111 59.188468 10.280357
F 17.694111 66.908705 10.280357
F 26.607324 59.188468 10.435937
F 26.607324 66.908705 10.435937
F 8.716353 54.041928 13.762383
F 8.716353 61.762163 13.762383
F 17.630612 54.041641 13.917800
F 17.630612 61.761876 13.917800
F 26.543825 54.041640 14.073380
F 26.543825 61.761875 14.073380
F 1.989683 55.345345 17.270249
F 1.989684 63.065582 17.270249
F 10.881957 55.328319 17.439896
F 10.881957 63.048555 17.439896
F 19.795409 55.328344 17.595464
F 19.795409 63.048581 17.595464
F 1.926157 57.884757 20.909050
F 1.926157 65.604994 20.909050
F 10.818432 57.901783 21.078696
F 10.818432 65.622020 21.078696
F 19.731885 57.901758 21.234264
F 19.731885 65.621994 21.234264
F 1.973300 57.884757 18.208769
F 1.973300 65.604994 18.208769
F 10.866078 57.901783 18.349561
F 10.866077 65.622020 18.349562
F 19.779529 57.901757 18.505163
F 19.779529 65.621994 18.505163
F 2.036806 55.345344 14.569969
F 2.036807 63.065581 14.569969
F 10.929586 55.328319 14.710764
F 10.929586 63.048555 14.710764
F 19.843038 55.328344 14.866365
F 19.843038 63.048581 14.866365
F 4.171081 54.036598 18.235944
F 4.171081 61.756833 18.235944
F 13.094578 54.041653 18.388469
F 13.094578 61.761888 18.388468
F 22.007833 54.041640 18.544059
F 22.007834 61.761876 18.544059
F 4.234585 59.193505 14.597144
F 4.234586 66.913742 14.597144
F 13.158084 59.188450 14.749670
F 13.158084 66.908687 14.749670
F 22.071340 59.188462 14.905260
F 22.071340 66.908699 14.905260
F 4.187071 59.193505 17.319793
F 4.187071 66.913742 17.319792
F 13.110455 59.188450 17.478786
F 13.110455 66.908687 17.478786
F 22.023711 59.188462 17.634359
F 22.023711 66.908699 17.634359
F 4.123548 54.036598 20.958593
F 4.123548 61.756833 20.958593
F 13.046933 54.041653 21.117586
F 13.046933 61.761888 21.117586
F 21.960189 54.041640 21.273159
F 21.960189 61.761876 21.273160
F 6.419833 55.325707 17.363799
F 6.419833 63.045943 17.363799
F 15.338798 55.328344 17.517674
F 15.338798 63.048580 17.517674
F 24.252015 55.328345 17.673254
F 24.252015 63.048581 17.673254
F 6.356308 57.904396 21.002599
F 6.356308 65.624632 21.002599
F 15.275273 57.901758 21.156474
F 15.275273 65.621995 21.156474
F 24.188491 57.901757 21.312054
F 24.188491 65.621994 21.312054
F 6.404016 57.904395 18.269886
F 6.404016 65.624632 18.269886
F 15.322918 57.901758 18.427372
F 15.322918 65.621995 18.427372
F 24.236135 57.901757 18.582954
F 24.236135 65.621994 18.582954
F 6.467524 55.325707 14.631088
F 6.467524 63.045943 14.631088
F 15.386426 55.328344 14.788574
F 15.386426 63.048580 14.788574
F 24.299644 55.328345 14.944156
F 24.299644 63.048581 14.944156
F 8.636974 54.041928 18.310488
F 8.636974 61.762163 18.310488
F 17.551226 54.041641 18.466268
F 17.551226 61.761876 18.466268
F 26.464439 54.041640 18.621849
F 26.464439 61.761875 18.621849
F 8.700480 59.188175 14.671689
F 8.700480 66.908412 14.671689
F 17.614733 59.188462 14.827470
F 17.614733 66.908699 14.827470
F 26.527946 59.188463 14.983051
F 26.527946 66.908700 14.983051
F 8.652845 59.188175 17.401152
F 8.652845 66.908412 17.401152
F 17.567104 59.188462 17.556569
F 17.567104 66.908699 17.556569
F 26.480316 59.188463 17.712149
F 26.480316 66.908699 17.712149
F 8.589323 54.041928 21.039952
F 8.589323 61.762163 21.039952
F 17.503582 54.041641 21.195369
F 17.503582 61.761876 21.195369
F 26.416795 54.041640 21.350950
F 26.416795 61.761875 21.350950
F 26.464439 69.482112 18.621849
F 26.416795 69.482112 21.350949
F 4.123548 69.477069 20.958593
F 4.377731 69.478248 6.419508
F 4.171080 69.477069 18.235944
F 26.543825 69.482112 14.073380
F 4.250576 69.477071 13.681017
F 4.298071 69.477093 10.958479
F 17.551226 69.482112 18.466268
F 17.503582 69.482112 21.195369
F 22.087220 69.482112 13.995590
F 17.630612 69.482112 13.917800
F 1.862652 55.345345 24.547850
F 1.862653 63.065582 24.547850
F 10.754926 55.328319 24.717497
F 10.754926 63.048555 24.717497
F 19.668378 55.328344 24.873065
F 19.668378 63.048581 24.873065
F 1.799126 57.884757 28.186651
F 1.799126 65.604994 28.186651
F 10.691401 57.901783 28.356297
F 10.691401 65.622020 28.356297
F 19.604854 57.901758 28.511865
F 19.604854 65.621994 28.511866
F 1.846269 57.884757 25.486370
F 1.846269 65.604994 25.486370
F 10.739047 57.901783 25.627163
F 10.739047 65.622020 25.627163
F 19.652498 57.901757 25.782765
F 19.652498 65.621994 25.782765
F 21.579096 69.482112 43.105962
F 21.626741 69.482112 40.376861
F 10.802555 55.328319 21.988362
F 10.802555 63.048555 21.988362
F 19.716007 55.328344 22.143964
F 19.716007 63.048581 22.143964
F 4.044049 54.036598 25.513545
F 4.044050 61.756833 25.513545
F 12.967547 54.041653 25.666070
F 12.967547 61.761888 25.666070
F 21.880803 54.041640 25.821660
F 21.880803 61.761876 25.821660
F 4.107555 59.193505 21.874744
F 4.107555 66.913742 21.874744
F 13.031053 59.188450 22.027269
F 13.031053 66.908687 22.027269
F 21.944310 59.188462 22.182859
F 21.944310 66.908699 22.182859
F 4.060040 59.193505 24.597394
F 4.060040 66.913742 24.597394
F 12.983424 59.188450 24.756387
F 12.983424 66.908687 24.756387
F 21.896680 59.188462 24.911960
F 21.896680 66.908699 24.911960
F 3.996517 54.036598 28.236194
F 3.996517 61.756833 28.236194
F 12.919902 54.041653 28.395187
F 12.919902 61.761888 28.395188
F 21.833158 54.041640 28.550760
F 21.833158 61.761875 28.550761
F 6.292802 55.325707 24.641400
F 6.292802 63.045943 24.641401
F 15.211767 55.328344 24.795275
F 15.211767 63.048580 24.795275
F 24.124984 55.328345 24.950855
F 24.124984 63.048581 24.950855
F 6.229277 57.904396 28.280201
F 6.229277 65.624632 28.280201
F 15.148242 57.901758 28.434075
F 15.148242 65.621995 28.434075
F 24.061460 57.901757 28.589656
F 24.061460 65.621994 28.589655
F 6.276985 57.904396 25.547487
F 6.276985 65.624632 25.547487
F 15.195887 57.901759 25.704973
F 15.195887 65.621995 25.704973
F 24.109104 57.901757 25.860555
F 24.109104 65.621994 25.860555
F 6.340494 55.325707 21.908687
F 6.340494 63.045943 21.908687
F 15.259395 55.328344 22.066173
F 15.259395 63.048580 22.066173
F 24.172613 55.328345 22.221755
F 24.172613 63.048581 22.221754
F 8.509943 54.041928 25.588089
F 8.509943 61.762163 25.588089
F 17.424195 54.041641 25.743870
F 17.424195 61.761876 25.743869
F 26.337408 54.041640 25.899451
F 26.337408 61.761875 25.899450
F 8.573449 59.188175 21.949288
F 8.573449 66.908412 21.949288
F 17.487702 59.188462 22.105068
F 17.487702 66.908699 22.105068
F 26.400915 59.188463 22.260650
F 26.400915 66.908700 22.260650
F 8.525814 59.188175 24.678753
F 8.525814 66.908412 24.678753
F 17.440073 59.188462 24.834170
F 17.440073 66.908699 24.834170
F 26.353286 59.188463 24.989751
F 26.353286 66.908700 24.989750
F 8.462292 54.041928 28.317553
F 8.462292 61.762163 28.317553
F 17.376551 54.041641 28.472970
F 17.376551 61.761876 28.472970
F 26.289764 54.041640 28.628551
F 26.289764 61.761875 28.628551
F 1.735621 55.345345 31.825451
F 1.735622 63.065582 31.825451
F 10.627895 55.328319 31.995097
F 10.627895 63.048555 31.995098
F 19.541347 55.328344 32.150665
F 19.541347 63.048581 32.150666
F 1.672095 57.884757 35.464251
F 1.672095 65.604994 35.464251
F 10.564370 57.901783 35.633898
F 10.564370 65.622020 35.633898
F 19.477823 57.901757 35.789466
F 19.477823 65.621994 35.789466
F 1.719238 57.884757 32.763970
F 1.719238 65.604994 32.763970
F 10.612016 57.901783 32.904763
F 10.612015 65.622020 32.904763
F 19.525467 57.901757 33.060365
F 19.525467 65.621994 33.060365
F 1.782745 55.345344 29.125170
F 1.782746 63.065581 29.125170
F 10.675524 55.328319 29.265963
F 10.675524 63.048555 29.265963
F 19.588976 55.328344 29.421565
F 19.588976 63.048581 29.421564
F 3.917019 54.036598 32.791145
F 3.917019 61.756833 32.791145
F 12.840516 54.041653 32.943670
F 12.840516 61.761888 32.943670
F 21.753771 54.041640 33.099260
F 21.753771 61.761876 33.099260
F 3.980524 59.193505 29.152345
F 3.980524 66.913742 29.152345
F 12.904022 59.188450 29.304870
F 12.904022 66.908687 29.304870
F 21.817278 59.188462 29.460460
F 21.817278 66.908699 29.460460
F 3.933009 59.193505 31.874994
F 3.933009 66.913742 31.874994
F 12.856393 59.188450 32.033988
F 12.856393 66.908687 32.033988
F 21.769649 59.188462 32.189561
F 21.769649 66.908699 32.189561
F 3.869486 54.036598 35.513794
F 3.869486 61.756833 35.513794
F 12.792871 54.041653 35.672788
F 12.792871 61.761888 35.672788
F 21.706127 54.041640 35.828361
F 21.706127 61.761876 35.828361
F 6.165771 55.325707 31.919001
F 6.165771 63.045943 31.919001
F 15.084736 55.328344 32.072876
F 15.084736 63.048580 32.072876
F 23.997953 55.328345 32.228456
F 23.997953 63.048581 32.228456
F 6.102246 57.904395 35.557801
F 6.102246 65.624632 35.557801
F 15.021211 57.901758 35.711676
F 15.021211 65.621995 35.711676
F 23.934429 57.901757 35.867256
F 23.934429 65.621994 35.867256
F 6.149954 57.904395 32.825087
F 6.149954 65.624632 32.825087
F 15.068856 57.901759 32.982574
F 15.068856 65.621995 32.982574
F 23.982073 57.901757 33.138155
F 23.982073 65.621994 33.138155
F 6.213463 55.325707 29.186287
F 6.213463 63.045943 29.186287
F 15.132364 55.328344 29.343774
F 15.132364 63.048580 29.343773
F 24.045582 55.328345 29.499355
F 24.045582 63.048581 29.499355
F 8.382912 54.041928 32.865689
F 8.382912 61.762163 32.865689
F 17.297164 54.041641 33.021470
F 17.297164 61.761876 33.021470
F 26.210377 54.041640 33.177051
F 26.210377 61.761875 33.177050
F 8.446418 59.188175 29.226889
F 8.446418 66.908412 29.226889
F 17.360671 59.188462 29.382669
F 17.360671 66.908699 29.382669
F 26.273884 59.188462 29.538250
F 26.273884 66.908699 29.538250
F 8.398783 59.188175 31.956353
F 8.398783 66.908412 31.956353
F 17.313042 59.188462 32.111770
F 17.313042 66.908699 32.111770
F 26.226254 59.188463 32.267351
F 26.226254 66.908699 32.267351
F 8.335261 54.041928 35.595153
F 8.335261 61.762163 35.595153
F 17.249520 54.041641 35.750570
F 17.249520 61.761876 35.750571
F 26.162733 54.041640 35.906151
F 26.162733 61.761875 35.906151
F 1.608590 55.345345 39.103051
F 1.608591 63.065582 39.103051
F 10.500864 55.328319 39.272698
F 10.500864 63.048555 39.272698
F 19.414316 55.328344 39.428266
F 19.414316 63.048581 39.428266
F 1.545064 57.884757 42.741852
F 1.545064 65.604994 42.741852
F 10.437339 57.901783 42.911499
F 10.437339 65.622020 42.911498
F 19.350792 57.901758 43.067067
F 19.350792 65.621994 43.067067
F 1.592207 57.884757 40.041571
F 1.592207 65.604994 40.041571
F 10.484985 57.901783 40.182364
F 10.484985 65.622020 40.182364
F 19.398436 57.901758 40.337966
F 19.398436 65.621994 40.337965
F 1.655714 55.345344 36.402770
F 1.655715 63.065581 36.402770
F 10.548493 55.328319 36.543563
F 10.548493 63.048555 36.543563
F 19.461945 55.328344 36.699165
F 19.461945 63.048581 36.699165
F 3.789988 54.036597 40.068746
F 3.789988 61.756833 40.068746
F 12.713485 54.041653 40.221271
F 12.713485 61.761888 40.221271
F 21.626741 54.041640 40.376861
F 21.626741 61.761876 40.376861
F 3.853493 59.193505 36.429945
F 3.853493 66.913742 36.429945
F 12.776991 59.188450 36.582470
F 12.776991 66.908687 36.582470
F 21.690247 59.188462 36.738060
F 21.690248 66.908699 36.738060
F 3.805978 59.193505 39.152594
F 3.805978 66.913742 39.152595
F 12.729362 59.188450 39.311588
F 12.729362 66.908687 39.311589
F 21.642618 59.188462 39.467161
F 21.642618 66.908699 39.467161
F 3.742455 54.036598 42.791395
F 3.742455 61.756833 42.791395
F 12.665840 54.041653 42.950389
F 12.665840 61.761888 42.950389
F 21.579096 54.041640 43.105962
F 21.579096 61.761876 43.105962
F 6.038740 55.325707 39.196601
F 6.038740 63.045943 39.196601
F 14.957705 55.328344 39.350476
F 14.957705 63.048580 39.350476
F 23.870922 55.328345 39.506056
F 23.870922 63.048581 39.506056
F 5.975215 57.904395 42.835402
F 5.975215 65.624632 42.835402
F 14.894180 57.901758 42.989277
F 14.894180 65.621995 42.989277
F 23.807398 57.901757 43.144857
F 23.807398 65.621994 43.144857
F 6.022923 57.904396 40.102688
F 6.022923 65.624632 40.102688
F 14.941825 57.901758 40.260175
F 14.941825 65.621995 40.260175
F 23.855042 57.901757 40.415756
F 23.855042 65.621994 40.415756
F 6.086432 55.325707 36.463888
F 6.086432 63.045943 36.463888
F 15.005333 55.328344 36.621374
F 15.005333 63.048580 36.621374
F 23.918551 55.328345 36.776956
F 23.918551 63.048581 36.776955
F 8.255881 54.041928 40.143290
F 8.255881 61.762163 40.143289
F 17.170133 54.041640 40.299071
F 17.170133 61.761876 40.299070
F 26.083346 54.041640 40.454651
F 26.083346 61.761875 40.454651
F 8.319387 59.188175 36.504489
F 8.319387 66.908412 36.504489
F 17.233640 59.188462 36.660270
F 17.233640 66.908699 36.660270
F 26.146853 59.188463 36.815851
F 26.146853 66.908700 36.815851
F 8.271752 59.188175 39.233954
F 8.271752 66.908412 39.233954
F 17.186011 59.188462 39.389371
F 17.186011 66.908699 39.389371
F 26.099224 59.188463 39.544951
F 26.099224 66.908699 39.544951
F 8.208230 54.041928 42.872754
F 8.208230 61.762163 42.872754
F 17.122489 54.041641 43.028171
F 17.122489 61.761876 43.028172
F 26.035702 54.041640 43.183752
F 26.035702 61.761875 43.183752
F 4.044049 69.477069 25.513545
F 26.035702 69.482112 43.183752
F 26.083346 69.482112 40.454651
F 3.996517 69.477069 28.236194
F 3.742455 69.477069 42.791395
F 3.789988 69.477069 40.068746
F 26.337408 69.482112 25.899450
F 26.162733 69.482112 35.906151
F 26.210377 69.482112 33.177051
F 26.289764 69.482112 28.628551
F 3.917018 69.477069 32.791145
F 3.869486 69.477069 35.513794
F 21.880803 69.482112 25.821660
F 17.170133 69.482112 40.299071
F 17.122489 69.482112 43.028172
F 21.833158 69.482112 28.550760
F 17.424195 69.482112 25.743869
F 17.376551 69.482112 28.472970
F 21.753771 69.482112 33.099260
F 21.706127 69.482112 35.828361
F 17.297164 69.482112 33.021470
F 17.249520 69.482112 35.750571
F 1.909776 55.345344 21.847569
F 1.909777 63.065581 21.847569
F 1.481559 55.345345 46.380653
F 1.481560 63.065582 46.380653
F 10.373833 55.328319 46.550299
F 10.373833 63.048555 46.550299
F 19.287285 55.328344 46.705867
F 19.287285 63.048581 46.705867
F 1.418033 57.884757 50.019454
F 1.418033 65.604994 50.019454
F 10.310308 57.901783 50.189100
F 10.310308 65.622020 50.189100
F 19.223761 57.901757 50.344668
F 19.223761 65.621994 50.344668
F 1.465176 57.884757 47.319173
F 1.465176 65.604994 47.319172
F 10.357953 57.901783 47.459965
F 10.357953 65.622020 47.459965
F 19.271405 57.901758 47.615567
F 19.271405 65.621994 47.615567
F 21.198003 69.482112 64.938764
F 21.245647 69.482112 62.209663
F 10.421462 55.328319 43.821165
F 10.421462 63.048555 43.821164
F 19.334914 55.328344 43.976766
F 19.334914 63.048581 43.976766
F 3.662957 54.036597 47.346347
F 3.662957 61.756833 47.346347
F 12.586454 54.041653 47.498872
F 12.586454 61.761888 47.498872
F 21.499709 54.041640 47.654462
F 21.499709 61.761876 47.654462
F 3.726462 59.193505 43.707546
F 3.726463 66.913742 43.707546
F 12.649960 59.188450 43.860071
F 12.649960 66.908687 43.860071
F 21.563217 59.188462 44.015661
F 21.563216 66.908699 44.015661
F 3.678947 59.193505 46.430196
F 3.678947 66.913742 46.430196
F 12.602331 59.188450 46.589190
F 12.602331 66.908687 46.589190
F 21.515587 59.188462 46.744762
F 21.515587 66.908699 46.744762
F 3.615424 54.036598 50.068996
F 3.615424 61.756833 50.068996
F 12.538809 54.041653 50.227990
F 12.538809 61.761888 50.227990
F 21.452065 54.041641 50.383563
F 21.452065 61.761876 50.383563
F 5.911709 55.325707 46.474203
F 5.911709 63.045943 46.474203
F 14.830674 55.328344 46.628077
F 14.830674 63.048580 46.628078
F 23.743891 55.328345 46.783658
F 23.743891 63.048581 46.783658
F 5.848184 57.904395 50.113003
F 5.848184 65.624632 50.113003
F 14.767149 57.901759 50.266878
F 14.767149 65.621995 50.266878
F 23.680367 57.901757 50.422458
F 23.680367 65.621994 50.422458
F 5.895892 57.904396 47.380289
F 5.895892 65.624632 47.380289
F 14.814794 57.901758 47.537776
F 14.814794 65.621995 47.537776
F 23.728011 57.901757 47.693357
F 23.728011 65.621994 47.693357
F 5.959401 55.325707 43.741489
F 5.959401 63.045943 43.741489
F 14.878302 55.328344 43.898975
F 14.878302 63.048580 43.898975
F 23.791520 55.328345 44.054557
F 23.791520 63.048581 44.054557
F 8.128850 54.041928 47.420891
F 8.128850 61.762163 47.420891
F 17.043102 54.041641 47.576672
F 17.043102 61.761876 47.576671
F 25.956315 54.041640 47.732253
F 25.956315 61.761875 47.732252
F 8.192356 59.188175 43.782090
F 8.192356 66.908412 43.782090
F 17.106609 59.188462 43.937871
F 17.106609 66.908699 43.937871
F 26.019822 59.188463 44.093452
F 26.019822 66.908700 44.093452
F 8.144721 59.188175 46.511555
F 8.144721 66.908412 46.511555
F 17.058980 59.188462 46.666972
F 17.058980 66.908699 46.666972
F 25.972193 59.188463 46.822553
F 25.972193 66.908700 46.822553
F 8.081199 54.041928 50.150355
F 8.081199 61.762163 50.150355
F 16.995458 54.041641 50.305772
F 16.995458 61.761876 50.305772
F 25.908671 54.041640 50.461353
F 25.908671 61.761875 50.461353
F 1.354528 55.345345 53.658253
F 1.354529 63.065582 53.658253
F 10.246802 55.328319 53.827900
F 10.246802 63.048555 53.827900
F 19.160254 55.328345 53.983468
F 19.160254 63.048581 53.983468
F 1.291002 57.884757 57.297054
F 1.291002 65.604994 57.297054
F 10.183277 57.901783 57.466700
F 10.183277 65.622020 57.466700
F 19.096730 57.901757 57.622268
F 19.096730 65.621994 57.622268
F 1.338145 57.884757 54.596772
F 1.338145 65.604994 54.596772
F 10.230923 57.901783 54.737566
F 10.230923 65.622020 54.737565
F 19.144374 57.901758 54.893167
F 19.144374 65.621994 54.893167
F 1.401652 55.345344 50.957972
F 1.401653 63.065581 50.957972
F 10.294431 55.328319 51.098766
F 10.294431 63.048555 51.098765
F 19.207883 55.328344 51.254367
F 19.207883 63.048581 51.254367
F 3.535926 54.036598 54.623947
F 3.535926 61.756833 54.623947
F 12.459423 54.041653 54.776473
F 12.459423 61.761888 54.776472
F 21.372679 54.041640 54.932063
F 21.372679 61.761876 54.932062
F 3.599432 59.193505 50.985147
F 3.599432 66.913742 50.985147
F 12.522929 59.188450 51.137672
F 12.522929 66.908687 51.137672
F 21.436185 59.188462 51.293262
F 21.436186 66.908699 51.293262
F 3.551916 59.193505 53.707796
F 3.551916 66.913742 53.707796
F 12.475300 59.188450 53.866790
F 12.475300 66.908687 53.866790
F 21.388556 59.188462 54.022363
F 21.388556 66.908699 54.022363
F 3.488393 54.036598 57.346596
F 3.488393 61.756833 57.346596
F 12.411778 54.041653 57.505590
F 12.411778 61.761888 57.505590
F 21.325034 54.041640 57.661163
F 21.325034 61.761876 57.661163
F 5.784678 55.325707 53.751803
F 5.784678 63.045943 53.751803
F 14.703643 55.328344 53.905678
F 14.703643 63.048580 53.905678
F 23.616860 55.328345 54.061258
F 23.616860 63.048581 54.061258
F 5.721153 57.904396 57.390603
F 5.721153 65.624632 57.390603
F 14.640118 57.901759 57.544478
F 14.640118 65.621995 57.544478
F 23.553337 57.901757 57.700058
F 23.553336 65.621994 57.700058
F 5.768861 57.904396 54.657890
F 5.768861 65.624632 54.657890
F 14.687763 57.901758 54.815376
F 14.687763 65.621995 54.815376
F 23.600980 57.901757 54.970957
F 23.600980 65.621994 54.970958
F 5.832370 55.325707 51.019090
F 5.832370 63.045943 51.019090
F 14.751271 55.328344 51.176576
F 14.751271 63.048580 51.176576
F 23.664489 55.328345 51.332157
F 23.664489 63.048581 51.332157
F 8.001819 54.041928 54.698491
F 8.001819 61.762163 54.698491
F 16.916071 54.041641 54.854272
F 16.916071 61.761876 54.854272
F 25.829284 54.041640 55.009853
F 25.829284 61.761875 55.009853
F 8.065325 59.188175 51.059691
F 8.065325 66.908412 51.059691
F 16.979578 59.188462 51.215472
F 16.979578 66.908699 51.215472
F 25.892791 59.188463 51.371053
F 25.892791 66.908700 51.371053
F 8.017690 59.188175 53.789156
F 8.017690 66.908412 53.789156
F 16.931949 59.188462 53.944573
F 16.931949 66.908699 53.944573
F 25.845162 59.188463 54.100153
F 25.845162 66.908700 54.100153
F 7.954168 54.041928 57.427955
F 7.954168 61.762163 57.427956
F 16.868427 54.041641 57.583372
F 16.868427 61.761876 57.583373
F 25.781640 54.041640 57.738953
F 25.781640 61.761875 57.738953
F 1.227497 55.345345 60.935854
F 1.227498 63.065582 60.935854
F 10.119771 55.328319 61.105500
F 10.119771 63.048555 61.105501
F 19.033223 55.328344 61.261068
F 19.033223 63.048581 61.261068
F 1.163975 57.884762 64.574653
F 1.163975 65.604999 64.574653
F 10.056246 57.901783 64.744301
F 10.056246 65.622020 64.744301
F 18.969699 57.901758 64.899869
F 18.969699 65.621994 64.899869
F 1.211115 57.884757 61.874373
F 1.211115 65.604994 61.874373
F 10.103892 57.901783 62.015166
F 10.103891 65.622020 62.015166
F 19.017343 57.901757 62.170768
F 19.017343 65.621994 62.170768
F 1.274621 55.345344 58.235572
F 1.274622 63.065581 58.235572
F 10.167400 55.328319 58.376366
F 10.167400 63.048555 58.376366
F 19.080852 55.328344 58.531967
F 19.080852 63.048581 58.531967
F 3.408895 54.036597 61.901550
F 3.408895 61.756832 61.901550
F 12.332392 54.041653 62.054073
F 12.332392 61.761888 62.054073
F 21.245648 54.041640 62.209663
F 21.245647 61.761876 62.209663
F 3.472400 59.193505 58.262748
F 3.472400 66.913742 58.262747
F 12.395898 59.188450 58.415272
F 12.395898 66.908687 58.415272
F 21.309155 59.188462 58.570862
F 21.309155 66.908699 58.570862
F 3.424885 59.193505 60.985397
F 3.424885 66.913742 60.985397
F 12.348269 59.188450 61.144390
F 12.348269 66.908687 61.144391
F 21.261525 59.188462 61.299963
F 21.261525 66.908699 61.299963
F 3.361364 54.036592 64.624201
F 3.361364 61.756827 64.624202
F 12.284747 54.041653 64.783191
F 12.284747 61.761888 64.783191
F 21.198003 54.041640 64.938764
F 21.198003 61.761876 64.938764
F 5.657647 55.325707 61.029403
F 5.657647 63.045943 61.029404
F 14.576612 55.328344 61.183278
F 14.576612 63.048580 61.183279
F 23.489829 55.328345 61.338858
F 23.489829 63.048581 61.338859
F 5.594113 57.904396 64.668218
F 5.594113 65.624632 64.668218
F 14.513087 57.901759 64.822079
F 14.513087 65.621995 64.822079
F 23.426305 57.901757 64.977659
F 23.426305 65.621994 64.977659
F 5.641829 57.904395 61.935493
F 5.641829 65.624632 61.935493
F 14.560732 57.901759 62.092977
F 14.560732 65.621995 62.092977
F 23.473949 57.901757 62.248558
F 23.473949 65.621994 62.248558
F 5.705339 55.325707 58.296690
F 5.705339 63.045943 58.296690
F 14.624240 55.328344 58.454176
F 14.624240 63.048580 58.454176
F 23.537459 55.328345 58.609758
F 23.537459 63.048581 58.609758
F 7.874787 54.041928 61.976093
F 7.874787 61.762163 61.976093
F 16.789040 54.041641 62.131873
F 16.789040 61.761876 62.131873
F 25.702253 54.041640 62.287454
F 25.702253 61.761875 62.287454
F 7.938294 59.188175 58.337292
F 7.938294 66.908412 58.337291
F 16.852547 59.188462 58.493072
F 16.852547 66.908699 58.493072
F 25.765760 59.188462 58.648653
F 25.765760 66.908700 58.648653
F 7.890659 59.188175 61.066756
F 7.890659 66.908412 61.066756
F 16.804918 59.188462 61.222173
F 16.804918 66.908699 61.222173
F 25.718131 59.188463 61.377754
F 25.718131 66.908700 61.377754
F 7.827132 54.041930 64.705561
F 7.827132 61.762165 64.705562
F 16.741396 54.041641 64.860974
F 16.741396 61.761876 64.860974
F 25.654609 54.041640 65.016554
F 25.654609 61.761875 65.016554
F 3.662957 69.477069 47.346347
F 25.654609 69.482112 65.016554
F 25.702253 69.482112 62.287454
F 3.615424 69.477069 50.068996
F 3.361364 69.477064 64.624201
F 3.408895 69.477069 61.901550
F 25.956315 69.482112 47.732253
F 25.781640 69.482112 57.738953
F 25.829284 69.482112 55.009853
F 25.908671 69.482112 50.461353
F 3.535925 69.477069 54.623947
F 3.488393 69.477069 57.346596
F 21.499709 69.482112 47.654462
F 16.789040 69.482112 62.131873
F 16.741396 69.482112 64.860974
F 21.452065 69.482112 50.383563
F 17.043102 69.482112 47.576672
F 16.995458 69.482112 50.305772
F 21.372679 69.482112 54.932063
F 21.325034 69.482112 57.661163
F 16.916071 69.482112 54.854272
F 16.868427 69.482112 57.583373
F 1.528683 55.345344 43.680371
F 1.528684 63.065581 43.680371
F 1.100525 55.345495 68.213091
F 1.100525 63.065732 68.213091
F 9.992735 55.328318 68.383109
F 9.992735 63.048555 68.383110
F 18.906192 55.328344 68.538670
F 18.906192 63.048581 68.538670
F 1.034815 57.855955 71.860431
F 1.034815 65.576194 71.860430
F 9.929193 57.901794 72.021924
F 9.929193 65.622031 72.021923
F 18.842668 57.901758 72.177470
F 18.842668 65.621994 72.177470
F 1.084033 57.884328 69.154410
F 1.084033 65.604565 69.154409
F 9.976858 57.901784 69.292770
F 9.976858 65.622021 69.292770
F 18.890312 57.901757 69.448369
F 18.890312 65.621994 69.448369
F 20.816910 69.482112 86.771566
F 20.864554 69.482112 84.042466
F 10.040369 55.328319 65.653968
F 10.040369 63.048555 65.653968
F 18.953821 55.328344 65.809569
F 18.953821 63.048581 65.809568
F 3.280758 54.036948 69.183015
F 3.280758 61.757183 69.183014
F 12.205361 54.041653 69.331674
F 12.205361 61.761888 69.331674
F 21.118617 54.041640 69.487265
F 21.118617 61.761876 69.487264
F 3.345345 59.193525 65.540492
F 3.345345 66.913762 65.540492
F 12.268867 59.188450 65.692874
F 12.268867 66.908687 65.692874
F 21.182124 59.188462 65.848464
F 21.182124 66.908699 65.848464
F 3.297619 59.193709 68.263651
F 3.297620 66.913946 68.263651
F 12.221238 59.188450 68.421992
F 12.221238 66.908686 68.421992
F 21.134494 59.188462 68.577565
F 21.134494 66.908699 68.577565
F 3.192581 54.049473 71.917273
F 3.192583 61.769708 71.917272
F 12.157694 54.041655 72.060793
F 12.157695 61.761890 72.060794
F 21.070972 54.041641 72.216365
F 21.070972 61.761876 72.216365
F 5.530321 55.325569 68.307487
F 5.530321 63.045805 68.307487
F 14.449581 55.328344 68.460880
F 14.449581 63.048580 68.460880
F 23.362798 55.328345 68.616460
F 23.362798 63.048581 68.616460
F 5.466205 57.905184 71.947035
F 5.466205 65.625421 71.947034
F 14.386056 57.901759 72.099680
F 14.386056 65.621995 72.099680
F 23.299274 57.901757 72.255260
F 23.299274 65.621994 72.255260
F 5.514713 57.904461 69.213330
F 5.514713 65.624698 69.213329
F 14.433701 57.901759 69.370578
F 14.433701 65.621995 69.370578
F 23.346918 57.901757 69.526160
F 23.346918 65.621994 69.526160
F 5.578280 55.325692 65.574383
F 5.578280 63.045929 65.574383
F 14.497209 55.328344 65.731778
F 14.497209 63.048580 65.731777
F 23.410427 55.328345 65.887359
F 23.410427 63.048581 65.887359
F 7.747731 54.041931 69.253738
F 7.747731 61.762166 69.253738
F 16.662009 54.041641 69.409474
F 16.662009 61.761876 69.409474
F 25.575222 54.041640 69.565055
F 25.575222 61.761875 69.565055
F 7.811262 59.188174 65.614895
F 7.811262 66.908411 65.614894
F 16.725516 59.188462 65.770673
F 16.725516 66.908699 65.770673
F 25.638729 59.188463 65.926255
F 25.638729 66.908700 65.926254
F 7.763609 59.188169 68.344371
F 7.763609 66.908406 68.344370
F 16.677887 59.188462 68.499774
F 16.677887 66.908699 68.499774
F 25.591100 59.188463 68.655355
F 25.591100 66.908700 68.655355
F 7.698703 54.042262 71.983388
F 7.698703 61.762497 71.983389
F 16.614365 54.041641 72.138575
F 16.614365 61.761876 72.138575
F 25.527578 54.041640 72.294155
F 25.527578 61.761875 72.294155
F 0.970455 55.421680 75.514651
F 0.970455 63.141917 75.514651
F 9.865675 55.328293 75.660731
F 9.865675 63.048529 75.660731
F 18.779161 55.328344 75.816270
F 18.779161 63.048581 75.816270
F 0.921252 57.813119 79.146365
F 0.921252 65.533356 79.146365
F 9.802152 57.901818 79.299528
F 9.802152 65.622055 79.299528
F 18.715637 57.901758 79.455070
F 18.715637 65.621994 79.455070
F 0.681933 57.981130 76.437382
F 0.681934 65.701367 76.437382
F 9.849329 57.901892 76.570286
F 9.849329 65.622129 76.570286
F 18.763281 57.901758 76.725969
F 18.763281 65.621994 76.725970
F 0.696455 55.219160 72.781343
F 0.696472 62.939403 72.781343
F 9.913160 55.328278 72.931540
F 9.913160 63.048515 72.931540
F 18.826790 55.328344 73.087169
F 18.826790 63.048581 73.087169
F 3.143947 54.046404 76.468048
F 3.143947 61.766639 76.468048
F 12.078329 54.041655 76.609275
F 12.078329 61.761890 76.609275
F 20.991586 54.041640 76.764865
F 20.991586 61.761876 76.764865
F 3.212533 59.189265 72.827828
F 3.212533 66.909502 72.827828
F 12.141835 59.188449 72.970475
F 12.141835 66.908686 72.970475
F 21.055093 59.188462 73.126064
F 21.055093 66.908699 73.126064
F 3.073514 59.167521 75.571221
F 3.073514 66.887758 75.571221
F 12.094148 59.188444 75.699596
F 12.094148 66.908681 75.699596
F 21.007463 59.188462 75.855165
F 21.007463 66.908699 75.855165
F 3.021404 54.057941 79.207834
F 3.021404 61.778176 79.207835
F 12.030588 54.041664 79.338398
F 12.030588 61.761899 79.338398
F 20.943941 54.041640 79.493965
F 20.943941 61.761876 79.493965
F 5.402472 55.324278 75.586085
F 5.402472 63.044514 75.586085
F 14.322550 55.328344 75.738481
F 14.322550 63.048580 75.738481
F 23.235767 55.328345 75.894060
F 23.235767 63.048581 75.894060
F 5.339086 57.905715 79.225015
F 5.339086 65.625952 79.225015
F 14.259025 57.901759 79.377281
F 14.259025 65.621995 79.377281
F 23.172243 57.901757 79.532860
F 23.172243 65.621994 79.532860
F 5.368418 57.906368 76.489823
F 5.368418 65.626604 76.489823
F 14.306664 57.901760 76.648178
F 14.306664 65.621996 76.648178
F 23.219887 57.901757 76.803760
F 23.219887 65.621994 76.803760
F 5.444084 55.325388 72.852061
F 5.444084 63.045624 72.852061
F 14.370176 55.328343 73.009378
F 14.370176 63.048580 73.009378
F 23.283397 55.328344 73.164960
F 23.283397 63.048581 73.164960
F 7.620601 54.041858 76.531525
F 7.620601 61.762093 76.531525
F 16.534978 54.041641 76.687075
F 16.534978 61.761876 76.687074
F 25.448191 54.041640 76.842655
F 25.448191 61.761875 76.842655
F 7.684139 59.188195 72.892642
F 7.684139 66.908432 72.892642
F 16.598485 59.188462 73.048274
F 16.598485 66.908699 73.048274
F 25.511698 59.188463 73.203855
F 25.511698 66.908700 73.203855
F 7.632646 59.187224 75.622602
F 7.632646 66.907461 75.622602
F 16.550856 59.188462 75.777375
F 16.550856 66.908699 75.777375
F 25.464069 59.188463 75.932956
F 25.464069 66.908699 75.932956
F 7.567871 54.043214 79.261633
F 7.567871 61.763449 79.261633
F 16.487333 54.041641 79.416175
F 16.487333 61.761876 79.416175
F 25.400547 54.041640 79.571755
F 25.400547 61.761875 79.571756
F 0.862140 55.414098 82.789739
F 0.862141 63.134335 82.789739
F 9.738659 55.328286 82.938320
F 9.738659 63.048522 82.938320
F 18.652130 55.328344 83.093871
F 18.652130 63.048581 83.093871
F 0.801749 57.818908 86.431617
F 0.801749 65.539145 86.431617
F 9.675149 57.901809 86.577110
F 9.675148 65.622046 86.577111
F 18.588606 57.901758 86.732671
F 18.588606 65.621994 86.732671
F 0.579489 57.981550 83.725468
F 0.579489 65.701787 83.725468
F 9.721935 57.901978 83.847813
F 9.721935 65.622215 83.847813
F 18.636250 57.901757 84.003570
F 18.636250 65.621994 84.003570
F 0.627443 55.245139 80.082652
F 0.627443 62.965375 80.082652
F 9.785544 55.328150 80.209036
F 9.785544 63.048386 80.209036
F 18.699759 55.328344 80.364770
F 18.699759 63.048581 80.364770
F 3.020126 54.042486 83.744067
F 3.020126 61.762722 83.744067
F 11.951301 54.041656 83.886875
F 11.951301 61.761891 83.886875
F 20.864555 54.041640 84.042466
F 20.864555 61.761876 84.042466
F 3.081262 59.186494 80.104129
F 3.081262 66.906731 80.104129
F 12.014805 59.188447 80.248075
F 12.014805 66.908684 80.248075
F 20.928061 59.188462 80.403665
F 20.928062 66.908699 80.403665
F 2.963962 59.174041 82.844938
F 2.963962 66.894278 82.844938
F 11.967059 59.188435 82.977201
F 11.967059 66.908672 82.977202
F 20.880432 59.188462 83.132766
F 20.880432 66.908699 83.132766
F 2.906181 54.054563 86.482305
F 2.906181 61.774799 86.482305
F 11.903533 54.041670 86.616003
F 11.903533 61.761905 86.616003
F 20.816910 54.041640 86.771566
F 20.816910 61.761876 86.771567
F 5.275720 55.324650 82.863623
F 5.275720 63.044886 82.863623
F 14.195519 55.328344 83.016081
F 14.195519 63.048580 83.016081
F 23.108736 55.328345 83.171661
F 23.108736 63.048581 83.171661
F 5.212488 57.905275 86.502148
F 5.212488 65.625512 86.502148
F 14.131994 57.901758 86.654881
F 14.131994 65.621995 86.654881
F 23.045212 57.901757 86.810461
F 23.045212 65.621994 86.810461
F 5.239702 57.908172 83.766146
F 5.239702 65.628408 83.766146
F 14.179626 57.901761 83.925778
F 14.179626 65.621997 83.925777
F 23.092856 57.901757 84.081361
F 23.092856 65.621994 84.081361
F 5.302270 55.321837 80.127294
F 5.302270 63.042073 80.127294
F 14.243137 55.328342 80.286977
F 14.243137 63.048578 80.286977
F 23.156365 55.328345 80.442560
F 23.156365 63.048581 80.442560
F 7.493709 54.041788 83.809088
F 7.493709 61.762024 83.809087
F 16.407947 54.041641 83.964675
F 16.407947 61.761876 83.964675
F 25.321160 54.041640 84.120256
F 25.321160 61.761875 84.120256
F 7.557135 59.188294 80.170321
F 7.557135 66.908531 80.170321
F 16.471454 59.188462 80.325874
F 16.471454 66.908699 80.325874
F 25.384667 59.188463 80.481455
F 25.384667 66.908700 80.481455
F 7.504296 59.186854 82.900460
F 7.504296 66.907091 82.900460
F 16.423824 59.188462 83.054976
F 16.423824 66.908699 83.054976
F 25.337038 59.188463 83.210556
F 25.337038 66.908700 83.210556
F 7.441063 54.043177 86.539207
F 7.441063 61.763412 86.539207
F 16.360302 54.041641 86.693776
F 16.360302 61.761876 86.693776
F 25.273516 54.041640 86.849356
F 25.273516 61.761875 86.849357
F 3.280758 69.477420 69.183015
F 25.273516 69.482112 86.849356
F 25.321160 69.482112 84.120256
F 25.400547 69.482112 79.571755
F 25.448191 69.482112 76.842655
F 25.527578 69.482112 72.294155
F 25.575222 69.482112 69.565055
F 21.118617 69.482112 69.487265
F 16.407947 69.482112 83.964675
F 16.360302 69.482112 86.693776
F 21.070972 69.482112 72.216365
F 16.662009 69.482112 69.409474
F 16.614365 69.482112 72.138575
F 20.991586 69.482112 76.764865
F 20.943941 69.482112 79.493965
F 16.534978 69.482112 76.687074
F 16.487333 69.482112 79.416175
F 1.147616 55.345354 65.513120
F 1.147616 63.065591 65.513120
F 0.741009 55.408239 90.073193
F 0.741010 63.128476 90.073193
F 9.611660 55.328301 90.215902
F 9.611660 63.048537 90.215903
F 18.525099 55.328344 90.371472
F 18.525099 63.048581 90.371472
F 0.680112 57.825307 93.714497
F 0.680112 65.545543 93.714497
F 9.548154 57.901793 93.854695
F 9.548154 65.622029 93.854696
F 18.461575 57.901758 94.010272
F 18.461575 65.621994 94.010273
F 0.490612 57.970552 91.009392
F 0.490612 65.690790 91.009392
F 9.594978 57.901963 91.125423
F 9.594978 65.622200 91.125423
F 18.509219 57.901758 91.281172
F 18.509219 65.621994 91.281172
F 20.435817 69.482112 108.604369
F 20.483462 69.482112 105.875268
F 9.658423 55.328125 87.486613
F 9.658423 63.048361 87.486612
F 18.572728 55.328344 87.642371
F 18.572728 63.048581 87.642371
F 2.897982 54.040390 91.022365
F 2.897982 61.760625 91.022365
F 11.824273 54.041656 91.164476
F 11.824273 61.761891 91.164475
F 20.737524 54.041640 91.320067
F 20.737524 61.761876 91.320067
F 2.959095 59.188701 87.383345
F 2.959096 66.908938 87.383345
F 11.887778 59.188447 87.525675
F 11.887778 66.908683 87.525675
F 20.801031 59.188462 87.681266
F 20.801031 66.908699 87.681266
F 2.848432 59.176865 90.120041
F 2.848432 66.897102 90.120041
F 11.840031 59.188433 90.254804
F 11.840031 66.908670 90.254804
F 20.753401 59.188462 90.410367
F 20.753401 66.908699 90.410367
F 2.791235 54.051916 93.757599
F 2.791235 61.772151 93.757599
F 11.776522 54.041668 93.893603
F 11.776522 61.761903 93.893603
F 20.689879 54.041640 94.049167
F 20.689879 61.761876 94.049168
F 5.149412 55.325008 90.140738
F 5.149412 63.045244 90.140738
F 14.068488 55.328344 90.293682
F 14.068488 63.048580 90.293682
F 22.981705 55.328345 90.449262
F 22.981705 63.048581 90.449262
F 5.086387 57.904899 93.779347
F 5.086387 65.625136 93.779347
F 14.004964 57.901758 93.932482
F 14.004964 65.621995 93.932482
F 22.918181 57.901757 94.088063
F 22.918181 65.621994 94.088062
F 5.115876 57.907553 91.044090
F 5.115876 65.627790 91.044090
F 14.052594 57.901761 91.203379
F 14.052594 65.621998 91.203378
F 22.965825 57.901757 91.358962
F 22.965825 65.621994 91.358962
F 5.177695 55.322216 87.405099
F 5.177695 63.042453 87.405098
F 14.116102 55.328341 87.564578
F 14.116102 63.048578 87.564578
F 23.029335 55.328345 87.720161
F 23.029335 63.048581 87.720161
F 7.366826 54.041796 91.086633
F 7.366826 61.762031 91.086632
F 16.280916 54.041641 91.242277
F 16.280916 61.761876 91.242276
F 25.194129 54.041640 91.397857
F 25.194129 61.761875 91.397857
F 7.430254 59.188313 87.447858
F 7.430254 66.908550 87.447858
F 16.344423 59.188462 87.603475
F 16.344423 66.908699 87.603475
F 25.257636 59.188463 87.759057
F 25.257636 66.908700 87.759056
F 7.377980 59.187040 90.177925
F 7.377980 66.907277 90.177926
F 16.296793 59.188462 90.332577
F 16.296793 66.908699 90.332577
F 25.210007 59.188463 90.488157
F 25.210007 66.908700 90.488157
F 7.314995 54.042917 93.816624
F 7.314995 61.763152 93.816624
F 16.233270 54.041641 93.971377
F 16.233270 61.761876 93.971377
F 25.146485 54.041640 94.126957
F 25.146485 61.761875 94.126958
F 0.619123 55.400886 97.355730
F 0.619124 63.121123 97.355730
F 9.484666 55.328319 97.493491
F 9.484666 63.048555 97.493491
F 18.398068 55.328344 97.649072
F 18.398068 63.048581 97.649073
F 0.557520 57.830234 101.001536
F 0.557520 65.550471 101.001536
F 9.421148 57.901778 101.132292
F 9.421148 65.622015 101.132292
F 18.334544 57.901757 101.287872
F 18.334544 65.621994 101.287873
F 0.407210 57.955879 98.294263
F 0.407210 65.676116 98.294263
F 9.468170 57.901912 98.403065
F 9.468170 65.622148 98.403065
F 18.382188 57.901757 98.558772
F 18.382188 65.621994 98.558772
F 0.448515 55.266320 94.651081
F 0.448515 62.986556 94.651081
F 9.531554 55.328162 94.764241
F 9.531554 63.048398 94.764241
F 18.445697 55.328344 94.919971
F 18.445697 63.048581 94.919971
F 2.775492 54.038419 98.301508
F 2.775492 61.758654 98.301508
F 11.697245 54.041654 98.442076
F 11.697245 61.761889 98.442076
F 20.610492 54.041640 98.597667
F 20.610493 61.761876 98.597667
F 2.836927 59.190770 94.661276
F 2.836927 66.911007 94.661276
F 11.760750 59.188448 94.803275
F 11.760750 66.908685 94.803276
F 20.673999 59.188462 94.958867
F 20.674000 66.908699 94.958867
F 2.734477 59.179572 97.395213
F 2.734477 66.899809 97.395213
F 11.713033 59.188438 97.532401
F 11.713033 66.908675 97.532402
F 20.626370 59.188462 97.687968
F 20.626370 66.908699 97.687968
F 2.674821 54.050546 101.037322
F 2.674821 61.770781 101.037322
F 11.649528 54.041662 101.171200
F 11.649528 61.761897 101.171200
F 20.562848 54.041641 101.326768
F 20.562848 61.761876 101.326768
F 5.023293 55.325342 97.418093
F 5.023293 63.045579 97.418093
F 13.941458 55.328344 97.571283
F 13.941458 63.048580 97.571283
F 22.854674 55.328345 97.726863
F 22.854674 63.048581 97.726863
F 4.959940 57.904751 101.056921
F 4.959940 65.624988 101.056921
F 13.877933 57.901759 101.210083
F 13.877933 65.621995 101.210083
F 22.791150 57.901757 101.365663
F 22.791150 65.621994 101.365663
F 4.993038 57.906720 98.322309
F 4.993038 65.626956 98.322309
F 13.925567 57.901760 98.480980
F 13.925567 65.621997 98.480980
F 22.838794 57.901757 98.636562
F 22.838794 65.621994 98.636562
F 5.054317 55.322941 94.683165
F 5.054317 63.043178 94.683165
F 13.989073 55.328342 94.842179
F 13.989073 63.048578 94.842179
F 22.902303 55.328345 94.997762
F 22.902303 63.048581 94.997762
F 7.239975 54.041810 98.364197
F 7.239975 61.762045 98.364197
F 16.153886 54.041641 98.519877
F 16.153886 61.761876 98.519877
F 25.067098 54.041640 98.675458
F 25.067098 61.761875 98.675457
F 7.303391 59.188301 94.725408
F 7.303391 66.908538 94.725408
F 16.217392 59.188462 94.881076
F 16.217392 66.908699 94.881076
F 25.130605 59.188462 95.036657
F 25.130605 66.908699 95.036657
F 7.252122 59.187360 97.455307
F 7.252122 66.907597 97.455307
F 16.169762 59.188462 97.610178
F 16.169762 66.908699 97.610177
F 25.082976 59.188463 97.765758
F 25.082976 66.908700 97.765758
F 7.189102 54.042580 101.094030
F 7.189102 61.762816 101.094030
F 16.106240 54.041641 101.248977
F 16.106240 61.761876 101.248978
F 25.019454 54.041640 101.404558
F 25.019454 61.761875 101.404558
F 0.164903 55.230589 104.857551
F 0.164912 62.950830 104.857546
F 9.357516 55.328304 104.771108
F 9.357516 63.048540 104.771109
F 18.271037 55.328344 104.926673
F 18.271037 63.048581 104.926673
F 0.189884 57.960173 108.458845
F 0.189884 65.680410 108.458845
F 9.293840 57.901826 108.409928
F 9.293840 65.622063 108.409928
F 18.207513 57.901757 108.565473
F 18.207513 65.621994 108.565473
F 0.322724 57.922519 105.680641
F 0.322724 65.642756 105.680641
F 9.341287 57.901890 105.680695
F 9.341287 65.622127 105.680694
F 18.255157 57.901758 105.836372
F 18.255157 65.621994 105.836372
F 0.367172 55.284743 101.985018
F 0.367172 63.004980 101.985017
F 9.404748 55.328212 102.041885
F 9.404748 63.048449 102.041885
F 18.318666 55.328344 102.197572
F 18.318666 63.048581 102.197572
F 2.627686 54.047688 105.574820
F 2.627687 61.767923 105.574820
F 11.570198 54.041655 105.719677
F 11.570198 61.761889 105.719677
F 20.483462 54.041640 105.875268
F 20.483462 61.761876 105.875268
F 2.713205 59.192296 101.942300
F 2.713205 66.912533 101.942300
F 11.633721 59.188449 102.080877
F 11.633721 66.908686 102.080877
F 20.546969 59.188462 102.236467
F 20.546969 66.908699 102.236467
F 2.611548 59.176059 104.680714
F 2.611548 66.896296 104.680714
F 11.586027 59.188442 104.810000
F 11.586027 66.908678 104.810000
F 20.499339 59.188462 104.965568
F 20.499340 66.908699 104.965568
F 2.552508 54.056240 108.317419
F 2.552508 61.776475 108.317419
F 11.522514 54.041660 108.448800
F 11.522514 61.761895 108.448800
F 20.435817 54.041641 108.604368
F 20.435817 61.761876 108.604369
F 4.890708 55.326342 104.694954
F 4.890709 63.046578 104.694954
F 13.814425 55.328344 104.848883
F 13.814425 63.048580 104.848883
F 22.727643 55.328345 105.004463
F 22.727643 63.048581 105.004463
F 4.820861 57.902102 108.332598
F 4.820861 65.622338 108.332597
F 13.750898 57.901759 108.487684
F 13.750898 65.621996 108.487684
F 22.664119 57.901757 108.643264
F 22.664119 65.621994 108.643264
F 4.869529 57.906406 105.599821
F 4.869529 65.626643 105.599821
F 13.798539 57.901760 105.758581
F 13.798539 65.621996 105.758581
F 22.711763 57.901757 105.914163
F 22.711763 65.621994 105.914163
F 4.931441 55.323749 101.961203
F 4.931441 63.043985 101.961203
F 13.862047 55.328343 102.119780
F 13.862047 63.048579 102.119780
F 22.775273 55.328345 102.275362
F 22.775273 63.048581 102.275362
F 7.111828 54.042263 105.641465
F 7.111828 61.762498 105.641465
F 16.026854 54.041641 105.797477
F 16.026855 61.761876 105.797477
F 24.940067 54.041640 105.953058
F 24.940067 61.761875 105.953058
F 7.176492 59.188277 102.002996
F 7.176492 66.908514 102.002995
F 16.090361 59.188462 102.158676
F 16.090361 66.908699 102.158677
F 25.003574 59.188463 102.314258
F 25.003574 66.908700 102.314258
F 7.125918 59.187706 104.732763
F 7.125918 66.907944 104.732763
F 16.042732 59.188462 104.887778
F 16.042732 66.908699 104.887778
F 24.955945 59.188463 105.043358
F 24.955945 66.908700 105.043358
F 7.062818 54.042157 108.371398
F 7.062818 61.762393 108.371398
F 15.979209 54.041641 108.526578
F 15.979209 61.761876 108.526578
F 24.892423 54.041640 108.682158
F 24.892423 61.761875 108.682159
F 2.897982 69.480862 91.022365
F 24.892423 69.482112 108.682159
F 24.940067 69.482112 105.953058
F 25.019454 69.482112 101.404558
F 25.067098 69.482112 98.675458
F 2.775492 69.478890 98.301508
F 25.194129 69.482112 91.397857
F 25.146485 69.482112 94.126958
F 20.737523 69.482112 91.320067
F 16.026854 69.482112 105.797478
F 15.979209 69.482112 108.526578
F 20.689879 69.482112 94.049167
F 16.280916 69.482112 91.242276
F 16.233270 69.482112 93.971377
F 20.610492 69.482112 98.597667
F 20.562848 69.482112 101.326768
F 16.153886 69.482112 98.519877
F 16.106240 69.482112 101.248977
F 0.534021 55.253506 87.367511
F 0.534021 62.973742 87.367511
F 0.136115 55.267982 112.100585
F 0.136116 62.988218 112.100585
F 9.230236 55.328254 112.048743
F 9.230236 63.048490 112.048743
F 18.144006 55.328344 112.204274
F 18.144006 63.048581 112.204274
F 0.088681 57.961027 115.737381
F 0.088681 65.681264 115.737381
F 9.166705 57.901851 115.687542
F 9.166705 65.622087 115.687542
F 18.080482 57.901758 115.843072
F 18.080482 65.621994 115.843072
F 0.245525 57.889625 112.952407
F 0.245525 65.609862 112.952407
F 9.214390 57.901891 112.958302
F 9.214390 65.622128 112.958302
F 18.128126 57.901757 113.113974
F 18.128126 65.621994 113.113974
F 9.277821 55.328208 109.319498
F 9.277821 63.048445 109.319498
F 18.191635 55.328344 109.475173
F 18.191635 63.048581 109.475173
F 2.488390 54.049445 112.847992
F 2.488390 61.769681 112.847992
F 11.443132 54.041653 112.997278
F 11.443132 61.761888 112.997278
F 20.356431 54.041640 113.152869
F 20.356431 61.761876 113.152869
F 2.534919 59.174993 109.207056
F 2.534919 66.895230 109.207056
F 11.506653 59.188449 109.358477
F 11.506653 66.908686 109.358477
F 20.419937 59.188462 109.514068
F 20.419938 66.908699 109.514068
F 2.496580 59.177174 111.954451
F 2.496581 66.897411 111.954451
F 11.459018 59.188444 112.087600
F 11.459018 66.908681 112.087600
F 20.372308 59.188462 112.243169
F 20.372308 66.908699 112.243169
F 2.441783 54.051062 115.589234
F 2.441783 61.771297 115.589235
F 11.395512 54.041657 115.726396
F 11.395512 61.761892 115.726396
F 20.308786 54.041641 115.881967
F 20.308786 61.761876 115.881967
F 4.757465 55.326873 111.972065
F 4.757465 63.047110 111.972066
F 13.687390 55.328343 112.126485
F 13.687390 63.048579 112.126485
F 22.600612 55.328345 112.282064
F 22.600612 63.048581 112.282065
F 4.695927 57.902636 115.610354
F 4.695927 65.622873 115.610354
F 13.623865 57.901760 115.765283
F 13.623865 65.621997 115.765283
F 22.537089 57.901757 115.920862
F 22.537088 65.621994 115.920862
F 4.746869 57.906612 112.877633
F 4.746869 65.626848 112.877633
F 13.671511 57.901759 113.036182
F 13.671511 65.621996 113.036182
F 22.584732 57.901757 113.191764
F 22.584732 65.621994 113.191764
F 4.808030 55.323340 109.238707
F 4.808030 63.043577 109.238707
F 13.735018 55.328343 109.397382
F 13.735018 63.048579 109.397381
F 22.648242 55.328345 109.552964
F 22.648241 63.048581 109.552963
F 6.982528 54.043209 112.918311
F 6.982528 61.763445 112.918310
F 15.899823 54.041641 113.075078
F 15.899823 61.761876 113.075078
F 24.813036 54.041640 113.230659
F 24.813036 61.761875 113.230659
F 7.046665 59.187189 109.279757
F 7.046664 66.907426 109.279757
F 15.963330 59.188462 109.436278
F 15.963330 66.908699 109.436278
F 24.876543 59.188463 109.591859
F 24.876543 66.908700 109.591859
F 6.999857 59.188183 112.009982
F 6.999857 66.908420 112.009982
F 15.915701 59.188462 112.165379
F 15.915701 66.908699 112.165379
F 24.828914 59.188463 112.320959
F 24.828914 66.908699 112.320960
F 6.936984 54.041699 115.648570
F 6.936984 61.761934 115.648570
F 15.852179 54.041641 115.804177
F 15.852179 61.761876 115.804177
F 24.765392 54.041640 115.959757
F 24.765392 61.761875 115.959757
F 0.042418 55.269829 119.373910
F 0.042418 62.990066 119.373910
F 9.103271 55.328268 119.326146
F 9.103271 63.048504 119.326146
F 18.016978 55.328344 119.481692
F 18.016978 63.048580 119.481692
F 20.091134 68.840524 130.421063
F 11.177888 68.840500 130.265506
F 9.039860 57.901418 122.960560
F 9.039860 65.621655 122.960560
F 17.953505 57.901356 123.116099
F 17.953505 65.621593 123.116099
F 0.166100 57.880265 120.232792
F 0.166100 65.600502 120.232791
F 9.087601 57.901846 120.234540
F 9.087601 65.622082 120.234540
F 18.001119 57.901752 120.390186
F 18.001119 65.621989 120.390186
F 0.205335 55.345005 116.593132
F 0.205334 63.065241 116.593131
F 9.150967 55.328226 116.597078
F 9.150967 63.048462 116.597078
F 18.064604 55.328344 116.752742
F 18.064604 63.048581 116.752742
F 2.377876 54.044541 120.125442
F 2.377876 61.764776 120.125442
F 11.316127 54.041645 120.273491
F 11.316127 61.761880 120.273491
F 20.229424 54.041635 120.429081
F 20.229424 61.761870 120.429081
F 2.432846 59.183223 116.487093
F 2.432846 66.903460 116.487093
F 11.379604 59.188451 116.636047
F 11.379604 66.908687 116.636047
F 20.292907 59.188462 116.791637
F 20.292907 66.908699 116.791637
F 2.388381 59.181392 119.225120
F 2.388381 66.901629 119.225120
F 11.332025 59.188448 119.365015
F 11.332025 66.908685 119.365015
F 20.245281 59.188461 119.520587
F 20.245281 66.908698 119.520587
F 2.333035 54.046622 122.858999
F 2.333035 61.766857 122.858999
F 11.268580 54.041250 122.999419
F 11.268580 61.761485 122.999419
F 20.181810 54.041239 123.154994
F 20.181809 61.761474 123.154994
F 4.634993 55.328170 119.248410
F 4.634993 63.048407 119.248410
F 13.560362 55.328341 119.403903
F 13.560362 63.048578 119.403903
F 22.473585 55.328344 119.559482
F 22.473585 63.048580 119.559482
F 4.573801 57.901326 122.881890
F 4.573801 65.621563 122.881890
F 13.496889 57.901359 123.038310
F 13.496889 65.621595 123.038310
F 22.410112 57.901356 123.193889
F 22.410112 65.621593 123.193889
F 4.625147 57.905538 120.154136
F 4.625147 65.625775 120.154136
F 13.544507 57.901752 120.312395
F 13.544507 65.621989 120.312395
F 22.457725 57.901752 120.467976
F 22.457725 65.621989 120.467976
F 4.685839 55.323999 116.516500
F 4.685839 63.044235 116.516500
F 13.607990 55.328343 116.674951
F 13.607991 63.048580 116.674951
F 22.521211 55.328345 116.830533
F 22.521211 63.048581 116.830532
F 6.856323 54.043070 120.194469
F 6.856323 61.763305 120.194469
F 15.772816 54.041635 120.351290
F 15.772816 61.761870 120.351290
F 24.686029 54.041634 120.506871
F 24.686029 61.761870 120.506871
F 6.919249 59.186900 116.557058
F 6.919249 66.907137 116.557058
F 15.836299 59.188462 116.713847
F 15.836299 66.908699 116.713847
F 24.749512 59.188463 116.869428
F 24.749512 66.908700 116.869428
F 6.874218 59.188616 119.287001
F 6.874218 66.908853 119.287001
F 15.788673 59.188461 119.442797
F 15.788673 66.908698 119.442797
F 24.701886 59.188462 119.598377
F 24.701886 66.908699 119.598377
F 6.811984 54.040631 122.920866
F 6.811984 61.760866 122.920866
F 15.725202 54.041239 123.077203
F 15.725202 61.761474 123.077204
F 24.638415 54.041239 123.232784
F 24.638415 61.761474 123.232784
F 2.369934 68.968323 130.044487
F 24.547740 68.840524 130.498853
F 8.976406 55.291439 126.582494
F 8.976407 63.011676 126.582494
F 17.889759 55.291522 126.738011
F 17.889759 63.011758 126.738011
F 24.547740 61.120288 130.498853
F 24.638415 69.481711 123.232784
F 24.547740 53.400053 130.498853
F 6.811984 69.481103 122.920866
F 8.948717 57.259805 130.226849
F 8.948717 64.980042 130.226849
F 17.862831 57.260170 130.382168
F 17.862831 64.980407 130.382168
F 0.094952 57.865116 127.561402
F 0.094952 65.585353 127.561402
F 8.962214 57.852677 127.505917
F 8.962214 65.572914 127.505917
F 17.875608 57.852601 127.661511
F 17.875608 65.572838 127.661511
F 0.125152 55.356658 123.872368
F 0.125152 63.076894 123.872368
F 9.024455 55.327086 123.858186
F 9.024455 63.047322 123.858185
F 17.937809 55.327146 124.013800
F 17.937809 63.047382 124.013800
F 2.274365 53.998219 127.349549
F 2.274365 61.718454 127.349549
F 11.190667 53.992469 127.544839
F 11.190667 61.712704 127.544839
F 20.103913 53.992484 127.700406
F 20.103913 61.712720 127.700406
F 2.320815 59.184415 123.747495
F 2.320815 66.904651 123.747495
F 11.252823 59.187256 123.897108
F 11.252823 66.907493 123.897108
F 20.166112 59.187264 124.052695
F 20.166112 66.907501 124.052695
F 2.275549 59.146124 126.472582
F 2.275549 66.866361 126.472582
F 11.204830 59.151624 126.621335
F 11.204830 66.871861 126.621335
F 20.118061 59.151640 126.776906
F 20.118061 66.871877 126.776906
F 2.369934 53.527851 130.044488
F 2.369934 61.248086 130.044488
F 11.177887 53.400028 130.265506
F 11.177888 61.120263 130.265506
F 20.091134 53.400053 130.421063
F 20.091134 61.120288 130.421063
F 4.520980 55.299131 126.493910
F 4.520980 63.019368 126.493910
F 13.433146 55.291520 126.660223
F 13.433146 63.011756 126.660223
F 22.346365 55.291522 126.815801
F 22.346365 63.011759 126.815801
F 4.476816 57.258228 130.150516
F 4.476817 64.978465 130.150516
F 13.406216 57.260168 130.304379
F 13.406216 64.980405 130.304379
F 22.319437 57.260169 130.459958
F 22.319437 64.980406 130.459958
F 4.503303 57.857059 127.425840
F 4.503303 65.577296 127.425839
F 13.418999 57.852601 127.583721
F 13.418999 65.572838 127.583720
F 22.332214 57.852601 127.739302
F 22.332214 65.572838 127.739302
F 4.565948 55.324638 123.773820
F 4.565948 63.044875 123.773820
F 13.481200 55.327146 123.936010
F 13.481200 63.047383 123.936010
F 22.394415 55.327146 124.091591
F 22.394415 63.047383 124.091590
F 6.732027 53.994024 127.466151
F 6.732027 61.714259 127.466150
F 15.647306 53.992484 127.622616
F 15.647306 61.712720 127.622616
F 24.560518 53.992484 127.778197
F 24.560518 61.712719 127.778197
F 6.793432 59.185947 123.818269
F 6.793432 66.906183 123.818269
F 15.709504 59.187264 123.974905
F 15.709504 66.907501 123.974905
F 24.622717 59.187264 124.130486
F 24.622717 66.907501 124.130486
F 6.748222 59.152624 126.543111
F 6.748222 66.872861 126.543111
F 15.661454 59.151640 126.699116
F 15.661454 66.871877 126.699116
F 24.574666 59.151640 126.854696
F 24.574666 66.871877 126.854696
F 6.721947 53.397935 130.188470
F 6.721947 61.118170 130.188471
F 15.634526 53.400053 130.343273
F 15.634526 61.120288 130.343273
F 0.081185 65.484011 130.323701
F 0.081185 57.763773 130.323701
F 15.634526 68.840524 130.343273
F 24.686029 69.482106 120.506871
F 11.268580 69.481722 122.999419
F 6.721947 68.838407 130.188470
F 24.765392 69.482112 115.959757
F 24.813036 69.482112 113.230659
F 20.356430 69.482112 113.152869
F 20.308786 69.482112 115.881967
F 15.899823 69.482112 113.075078
F 15.852179 69.482112 115.804177
F 15.647306 69.432956 127.622616
F 20.229424 69.482106 120.429081
F 20.181809 69.481711 123.154994
F 15.772816 69.482107 120.351290
F 15.725202 69.481711 123.077203
F 6.732027 69.434496 127.466150
F 2.274364 69.438691 127.349548
F 11.190667 69.432940 127.544839
F 20.103912 69.432956 127.700406
F 24.560518 69.432956 127.778197
F 0.279696 55.341503 109.309857
F 0.279696 63.061739 109.309856
F 28.961138 1.335860 3.203507
F 28.961138 9.056093 3.203507
F 28.961138 16.776329 3.203507
F 37.874288 1.335870 3.359081
F 37.874287 9.056103 3.359081
F 37.874287 16.776339 3.359082
F 46.749818 1.345281 3.509455
F 46.749818 9.065514 3.509455
F 46.749818 16.785750 3.509455
F 28.898921 3.861314 6.851217
F 28.898921 11.581547 6.851217
F 37.812086 3.861308 7.006794
F 37.812086 11.581541 7.006794
F 46.690189 3.853224 7.155857
F 46.690189 11.573457 7.155857
F 28.946987 3.896938 4.127008
F 28.946987 11.617171 4.127007
F 37.860130 3.896930 4.282593
F 37.860130 11.617163 4.282593
F 46.734201 3.889776 4.439115
F 46.734201 11.610010 4.439114
F 28.973898 1.928291 0.482851
F 28.973898 9.648523 0.482851
F 28.973897 17.368760 0.482851
F 37.887097 1.928291 0.638431
F 37.887097 9.648523 0.638431
F 37.887097 17.368760 0.638431
F 46.790937 1.921837 0.796103
F 46.790937 9.642070 0.796103
F 46.790936 17.362306 0.796103
F 31.175290 7.757054 4.165903
F 31.175290 15.477289 4.165903
F 44.347340 12.868364 15.295135
F 40.088092 7.756986 4.321519
F 40.088092 15.477221 4.321518
F 44.347340 5.148130 15.295135
F 48.871449 7.703211 4.507128
F 48.871449 15.423447 4.507128
F 44.239509 7.719725 21.661833
F 31.202199 5.788407 0.521746
F 31.202199 13.508641 0.521746
F 40.115499 5.788405 0.677314
F 40.115499 13.508639 0.677314
F 49.102754 5.899012 0.828043
F 49.102753 13.619245 0.828043
F 31.189438 5.195976 3.242402
F 31.189438 12.916211 3.242402
F 40.102184 5.196078 3.397915
F 40.102184 12.916312 3.397916
F 48.898796 5.234798 3.482449
F 48.898796 12.955032 3.482449
F 31.127224 7.721430 6.890113
F 31.127224 15.441666 6.890113
F 35.441149 12.867055 15.138632
F 40.040139 7.721374 7.045654
F 40.040139 15.441609 7.045654
F 35.441149 5.146821 15.138632
F 48.837260 7.679839 7.177043
F 48.837260 15.400074 7.177043
F 35.330000 15.440467 21.506530
F 33.417740 1.335860 3.281297
F 33.417740 9.056093 3.281297
F 33.417740 16.776329 3.281297
F 42.328288 1.336680 3.436253
F 42.328288 9.056913 3.436253
F 42.328288 16.777150 3.436253
F 50.971440 1.313198 3.515705
F 50.971439 9.033431 3.515705
F 50.971439 16.753668 3.515707
F 33.355524 3.861314 6.929007
F 33.355524 11.581547 6.929007
F 42.266544 3.860670 7.084143
F 42.266544 11.580903 7.084143
F 50.945832 3.847871 7.209510
F 50.945832 11.568104 7.209510
F 33.403589 3.896938 4.204798
F 33.403589 11.617171 4.204798
F 42.313873 3.896206 4.360772
F 42.313873 11.616439 4.360772
F 50.975679 3.851849 4.487046
F 50.975679 11.572082 4.487045
F 33.430500 1.928291 0.560641
F 33.430500 9.648524 0.560641
F 33.430500 17.368760 0.560641
F 42.342938 1.927900 0.716351
F 42.342938 9.648132 0.716351
F 42.342937 17.368368 0.716351
F 35.631887 7.757053 4.243694
F 35.631887 15.477288 4.243693
F 50.868790 1.289791 15.416034
F 44.533146 7.755034 4.400592
F 44.533146 15.475270 4.400591
F 35.330000 7.720232 21.506530
F 35.658803 5.788407 0.599536
F 35.658803 13.508641 0.599536
F 44.576168 5.788286 0.753834
F 44.576168 13.508520 0.753833
F 26.745597 5.788407 0.443956
F 26.745597 13.508641 0.443955
F 35.646035 5.195977 3.320191
F 35.646035 12.916212 3.320191
F 44.546412 5.199139 3.473038
F 44.546412 12.919374 3.473039
F 35.583823 7.721430 6.967902
F 35.583823 15.441665 6.967902
F 44.285375 15.439514 18.933705
F 44.487111 7.719488 7.122094
F 44.487111 15.439723 7.122094
F 42.124684 16.727591 15.255609
F 28.835627 1.286710 10.474832
F 28.835627 9.006943 10.474832
F 28.835627 16.727179 10.474832
F 37.748801 1.286714 10.630410
F 37.748801 9.006947 10.630410
F 37.748801 16.727183 10.630410
F 46.632388 1.293599 10.782217
F 46.632388 9.013831 10.782217
F 46.632388 16.734068 10.782217
F 28.772126 3.860116 14.112275
F 28.772126 11.580349 14.112275
F 37.685307 3.860113 14.267853
F 37.685307 11.580346 14.267854
F 46.574522 3.854769 14.420816
F 46.574522 11.575002 14.420816
F 28.819767 3.860117 11.383326
F 28.819767 11.580350 11.383326
F 37.732943 3.860113 11.538910
F 37.732943 11.580346 11.538910
F 46.616285 3.852547 11.700042
F 46.616285 11.572780 11.700042
F 28.883226 1.287105 7.748920
F 28.883226 9.007338 7.748920
F 28.883225 16.727574 7.748919
F 37.796393 1.287111 7.904504
F 37.796392 9.007344 7.904504
F 37.796392 16.727580 7.904504
F 46.674254 1.296197 8.066299
F 46.674254 9.016430 8.066299
F 46.674254 16.736666 8.066299
F 31.048070 7.720233 11.422222
F 31.048070 15.440468 11.422221
F 44.285375 7.719279 18.933706
F 39.961032 7.720188 11.577831
F 39.961032 15.440423 11.577831
F 35.377644 15.440467 18.777430
F 48.767823 7.681104 11.765440
F 48.767823 15.401339 11.765439
F 44.301618 12.867877 18.022814
F 31.111526 5.147222 7.787815
F 31.111526 12.867456 7.787815
F 40.024421 5.147281 7.943437
F 40.024421 12.867516 7.943436
F 48.818941 5.188287 8.130725
F 48.818942 12.908521 8.130725
F 31.063927 5.146826 10.513727
F 31.063927 12.867060 10.513727
F 39.976903 5.146870 10.669280
F 39.976903 12.867104 10.669280
F 48.787271 5.185301 10.804326
F 48.787271 12.905536 10.804326
F 31.000429 7.720232 14.151170
F 31.000429 15.440467 14.151170
F 35.377644 7.720232 18.777430
F 39.913459 7.720200 14.306730
F 39.913459 15.440435 14.306731
F 50.868790 16.730261 15.416033
F 48.738520 7.685015 14.444777
F 48.738520 15.405250 14.444778
F 44.301618 5.147643 18.022813
F 33.292230 1.286710 10.552623
F 33.292230 9.006943 10.552623
F 33.292230 16.727179 10.552623
F 42.203657 1.287250 10.707844
F 42.203657 9.007483 10.707844
F 42.203657 16.727719 10.707844
F 50.910294 1.295865 10.857626
F 50.910294 9.016097 10.857626
F 50.910294 16.736334 10.857626
F 33.228728 3.860116 14.190066
F 33.228728 11.580349 14.190066
F 42.140515 3.859673 14.345355
F 42.140515 11.579906 14.345355
F 50.875132 3.853734 14.497684
F 50.875132 11.573966 14.497684
F 33.276370 3.860117 11.461117
F 33.276370 11.580350 11.461117
F 42.187843 3.859604 11.617052
F 42.187843 11.579837 11.617052
F 50.903990 3.854487 11.778839
F 50.903990 11.574720 11.778839
F 33.339828 1.287105 7.826710
F 33.339828 9.007338 7.826710
F 33.339828 16.727575 7.826710
F 42.250919 1.287722 7.982710
F 42.250919 9.007955 7.982710
F 42.250919 16.728192 7.982710
F 50.941697 1.296999 8.143480
F 50.941697 9.017231 8.143480
F 50.941696 16.737469 8.143480
F 35.504670 7.720232 11.500013
F 35.504670 15.440467 11.500012
F 53.438440 16.670702 0.829740
F 44.409239 7.718548 11.656747
F 44.409239 15.438783 11.656747
F 42.124684 9.007354 15.255609
F 35.568124 5.147222 7.865606
F 35.568124 12.867457 7.865606
F 44.471022 5.149316 8.022590
F 44.471022 12.869550 8.022589
F 35.520527 5.146827 10.591517
F 35.520527 12.867061 10.591517
F 44.425503 5.148362 10.746110
F 44.425503 12.868596 10.746110
F 35.457029 7.720231 14.228961
F 35.457029 15.440467 14.228961
F 53.438440 8.950465 0.829741
F 44.363608 7.719065 14.383801
F 44.363608 15.439301 14.383802
F 42.124684 1.287121 15.255609
F 28.708620 1.286704 17.751044
F 28.708620 9.006937 17.751044
F 28.708620 16.727173 17.751044
F 37.621808 1.286706 17.906623
F 37.621808 9.006939 17.906623
F 37.621808 16.727175 17.906624
F 46.516450 1.290584 18.060543
F 46.516450 9.010817 18.060543
F 46.516450 16.731053 18.060543
F 28.645095 3.860116 21.389844
F 28.645095 11.580349 21.389844
F 37.558288 3.860114 21.545424
F 37.558288 11.580348 21.545424
F 46.458102 3.857611 21.700215
F 46.458102 11.577844 21.700216
F 28.692739 3.860116 18.660745
F 28.692740 11.580349 18.660744
F 37.605929 3.860114 18.816326
F 37.605929 11.580347 18.816326
F 46.500525 3.855649 18.975432
F 46.500526 11.575882 18.975432
F 28.756249 1.286704 15.021946
F 28.756249 9.006937 15.021946
F 28.756249 16.727173 15.021946
F 37.669431 1.286707 15.177529
F 37.669431 9.006940 15.177529
F 37.669431 16.727176 15.177529
F 46.558476 1.292695 15.337666
F 46.558476 9.012927 15.337666
F 46.558476 16.733164 15.337665
F 30.921042 7.720232 18.699640
F 30.921042 15.440467 18.699639
F 53.438440 1.230233 0.829741
F 39.834110 7.720209 18.855236
F 39.834110 15.440444 18.855235
F 33.212851 16.727173 15.099737
F 48.670954 7.687940 19.038014
F 48.670954 15.408176 19.038014
F 35.393521 12.867055 17.867730
F 30.984549 5.146821 15.060842
F 30.984549 12.867055 15.060841
F 39.897566 5.146854 15.216444
F 39.897566 12.867088 15.216443
F 48.719442 5.182534 15.401734
F 48.719442 12.902768 15.401734
F 30.936920 5.146820 17.789939
F 30.936920 12.867055 17.789940
F 39.849999 5.146842 17.945506
F 39.849999 12.867076 17.945506
F 48.689917 5.178532 18.085698
F 48.689917 12.898767 18.085698
F 30.873398 7.720232 21.428739
F 30.873398 15.440467 21.428740
F 44.239509 15.439961 21.661833
F 39.786520 7.720219 21.584313
F 39.786520 15.440454 21.584313
F 50.868790 9.010024 15.416034
F 48.641106 7.692109 21.726654
F 48.641107 15.412344 21.726654
F 35.393521 5.146821 17.867729
F 33.165223 1.286704 17.828835
F 33.165223 9.006937 17.828835
F 33.165223 16.727173 17.828835
F 42.077341 1.287057 17.984186
F 42.077341 9.007290 17.984186
F 42.077341 16.727526 17.984186
F 50.840194 1.290375 18.138463
F 50.840194 9.010608 18.138463
F 50.840193 16.730845 18.138463
F 33.101698 3.860116 21.467635
F 33.101698 11.580349 21.467635
F 42.014117 3.859844 21.623043
F 42.014116 11.580077 21.623043
F 50.805243 3.859277 21.779304
F 50.805243 11.579509 21.779305
F 33.149342 3.860116 18.738535
F 33.149342 11.580349 18.738535
F 42.061506 3.859786 18.894351
F 42.061506 11.580019 18.894351
F 50.833736 3.859662 19.053284
F 50.833735 11.579894 19.053284
F 33.212851 1.286704 15.099737
F 33.212851 9.006937 15.099737
F 31.048070 0.000000 11.422222
F 31.127224 0.001197 6.890113
F 40.088092 0.036753 4.321518
F 31.175290 0.036821 4.165903
F 40.040139 0.001141 7.045654
F 35.631887 0.036820 4.243694
F 35.583823 0.001197 6.967902
F 44.533146 0.034802 4.400592
F 51.162539 15.301852 0.000608
F 51.162539 7.581617 0.000608
F 28.581589 1.286704 25.028645
F 28.581589 9.006937 25.028645
F 28.581589 16.727173 25.028646
F 37.494788 1.286705 25.184225
F 37.494787 9.006937 25.184225
F 37.494787 16.727174 25.184226
F 46.399468 1.287939 25.339811
F 46.399468 9.008171 25.339811
F 46.399468 16.728408 25.339811
F 28.518064 3.860116 28.667445
F 28.518064 11.580349 28.667446
F 37.431266 3.860116 28.823026
F 37.431266 11.580349 28.823026
F 46.340470 3.860034 28.979321
F 46.340470 11.580267 28.979321
F 28.565709 3.860116 25.938346
F 28.565709 11.580349 25.938345
F 37.478908 3.860116 26.093927
F 37.478908 11.580349 26.093926
F 46.383757 3.858406 26.251149
F 46.383757 11.578639 26.251149
F 28.629218 1.286704 22.299545
F 28.629218 9.006937 22.299545
F 28.629218 16.727173 22.299545
F 37.542412 1.286705 22.455126
F 37.542412 9.006938 22.455126
F 37.542412 16.727174 22.455126
F 46.442291 1.289740 22.613256
F 46.442291 9.009972 22.613256
F 46.442292 16.730208 22.613256
F 30.794012 7.720232 25.977241
F 30.794012 15.440467 25.977241
F 53.480260 16.712447 37.280693
F 39.707162 7.720225 26.132827
F 39.707162 15.440460 26.132826
F 53.480260 8.992210 37.280693
F 48.573298 7.695069 26.310307
F 48.573299 15.415305 26.310307
F 43.864166 7.720917 43.495445
F 30.857518 5.146821 22.338440
F 30.857518 12.867055 22.338440
F 39.770629 5.146835 22.494030
F 39.770629 12.867069 22.494030
F 48.622235 5.175606 22.674215
F 48.622236 12.895840 22.674215
F 30.809889 5.146820 25.067540
F 30.809889 12.867055 25.067540
F 39.723048 5.146826 25.223118
F 39.723048 12.867061 25.223118
F 48.592093 5.171231 25.367657
F 48.592093 12.891465 25.367657
F 30.746367 7.720232 28.706341
F 30.746367 15.440467 28.706341
F 53.480260 1.271977 37.280694
F 39.659557 7.720232 28.861923
F 39.659557 15.440467 28.861923
F 53.451668 11.598698 40.916720
F 48.542806 7.699680 29.008722
F 48.542806 15.419915 29.008722
F 34.948908 15.440467 43.339332
F 33.038192 1.286704 25.106436
F 33.038192 9.006937 25.106436
F 33.038192 16.727173 25.106436
F 41.950879 1.286903 25.261894
F 41.950879 9.007136 25.261894
F 41.950879 16.727372 25.261894
F 50.770290 1.284542 25.420221
F 50.770290 9.004774 25.420221
F 50.770289 16.725011 25.420221
F 32.974667 3.860116 28.745236
F 32.974667 11.580349 28.745236
F 41.887589 3.859981 28.900738
F 41.887589 11.580214 28.900738
F 50.735263 3.865485 29.061237
F 50.735263 11.585717 29.061237
F 33.022311 3.860116 26.016136
F 33.022311 11.580349 26.016136
F 41.935040 3.859936 26.171853
F 41.935040 11.580169 26.171853
F 50.763629 3.865321 26.327444
F 50.763628 11.585554 26.327444
F 33.085820 1.286704 22.377335
F 33.085820 9.006937 22.377335
F 33.085820 16.727173 22.377335
F 41.998283 1.286955 22.533099
F 41.998283 9.007188 22.533099
F 41.998283 16.727424 22.533099
F 50.798682 1.284408 22.690434
F 50.798682 9.004640 22.690434
F 50.798682 16.724878 22.690434
F 35.250614 7.720232 26.055031
F 35.250614 15.440467 26.055031
F 53.451668 3.878465 40.916720
F 44.161110 7.719905 26.210902
F 44.161110 15.440140 26.210902
F 35.060059 12.867055 36.971431
F 35.314119 5.146820 22.416231
F 35.314119 12.867055 22.416231
F 44.223291 5.147444 22.572295
F 44.223291 12.867679 22.572294
F 35.266491 5.146820 25.145331
F 35.266491 12.867055 25.145331
F 44.177297 5.147043 25.300829
F 44.177298 12.867277 25.300829
F 35.202970 7.720232 28.784131
F 35.202970 15.440467 28.784131
F 53.430232 11.600938 43.669237
F 44.114946 7.720260 28.939801
F 44.114946 15.440495 28.939801
F 44.114946 0.000027 28.939801
F 28.454558 1.286704 32.306246
F 28.454558 9.006937 32.306246
F 28.454558 16.727173 32.306246
F 37.367764 1.286704 32.461827
F 37.367764 9.006936 32.461827
F 37.367764 16.727173 32.461827
F 46.281095 1.285765 32.618739
F 46.281095 9.005997 32.618739
F 46.281095 16.726234 32.618739
F 28.391033 3.860116 35.945046
F 28.391033 11.580349 35.945046
F 37.304241 3.860117 36.100627
F 37.304241 11.580350 36.100627
F 46.221263 3.861933 36.258059
F 46.221263 11.582166 36.258059
F 28.438677 3.860116 33.215946
F 28.438677 11.580349 33.215946
F 37.351884 3.860117 33.371526
F 37.351884 11.580350 33.371526
F 46.265538 3.860687 33.527174
F 46.265538 11.580920 33.527174
F 28.502187 1.286704 29.577146
F 28.502187 9.006937 29.577146
F 28.502187 16.727173 29.577146
F 37.415390 1.286704 29.732726
F 37.415390 9.006937 29.732726
F 37.415390 16.727173 29.732726
F 46.324847 1.287207 29.889118
F 46.324847 9.007440 29.889118
F 46.324847 16.727676 29.889117
F 30.666981 7.720232 33.254841
F 30.666980 15.440467 33.254841
F 53.430232 3.880706 43.669237
F 39.580190 7.720236 33.410420
F 39.580191 15.440471 33.410419
F 53.458771 16.710389 40.028241
F 48.474510 7.702764 33.582081
F 48.474510 15.422999 33.582081
F 34.948908 7.720232 43.339332
F 30.730487 5.146821 29.616041
F 30.730487 12.867055 29.616041
F 39.643669 5.146821 29.771623
F 39.643669 12.867055 29.771622
F 48.524069 5.168214 29.946266
F 48.524069 12.888448 29.946265
F 30.682858 5.146820 32.345141
F 30.682858 12.867055 32.345141
F 39.596074 5.146815 32.500726
F 39.596074 12.867050 32.500727
F 48.493191 5.163362 32.649854
F 48.493191 12.883597 32.649855
F 30.619336 7.720232 35.983941
F 30.619336 15.440467 35.983941
F 53.458771 8.990152 40.028241
F 39.532572 7.720241 36.139529
F 39.532573 15.440476 36.139529
F 53.458771 1.269920 40.028241
F 48.443068 7.707814 36.291033
F 48.443069 15.428049 36.291033
F 43.927081 12.866485 39.856566
F 32.911161 1.286704 32.384036
F 32.911161 9.006937 32.384036
F 32.911161 16.727173 32.384036
F 41.824283 1.286784 32.539576
F 41.824284 9.007017 32.539576
F 41.824283 16.727253 32.539576
F 50.700204 1.277897 32.702380
F 50.700204 8.998129 32.702380
F 50.700204 16.718366 32.702380
F 32.847636 3.860116 36.022836
F 32.847636 11.580349 36.022836
F 41.760926 3.860082 36.178407
F 41.760926 11.580316 36.178407
F 50.665115 3.872574 36.343647
F 50.665115 11.592807 36.343648
F 32.895281 3.860116 33.293736
F 32.895281 11.580349 33.293736
F 41.808438 3.860050 33.449377
F 41.808438 11.580284 33.449377
F 50.693422 3.871748 33.600956
F 50.693422 11.591981 33.600957
F 32.958790 1.286704 29.654936
F 32.958790 9.006937 29.654936
F 32.958789 16.727173 29.654936
F 41.871749 1.286822 29.810612
F 41.871749 9.007055 29.810612
F 41.871749 16.727292 29.810612
F 50.728526 1.278392 29.964290
F 50.728526 8.998624 29.964290
F 50.728526 16.718862 29.964290
F 35.123584 7.720232 33.332632
F 35.123583 15.440467 33.332631
F 43.927081 5.146251 39.856566
F 44.036348 7.720397 33.488180
F 44.036348 15.440632 33.488180
F 44.036348 0.000164 33.488180
F 35.187089 5.146820 29.693831
F 35.187089 12.867055 29.693831
F 44.098787 5.146884 29.849530
F 44.098787 12.867118 29.849530
F 35.139461 5.146820 32.422931
F 35.139461 12.867055 32.422931
F 44.052471 5.146577 32.578747
F 44.052471 12.866812 32.578747
F 35.075939 7.720232 36.061731
F 35.075939 15.440467 36.061731
F 35.012430 12.867054 39.700532
F 43.989841 7.720655 36.217668
F 43.989841 15.440890 36.217669
F 43.989841 0.000422 36.217669
F 28.327527 1.286704 39.583846
F 28.327527 9.006937 39.583846
F 28.327527 16.727173 39.583846
F 37.240737 1.286703 39.739428
F 37.240737 9.006936 39.739428
F 37.240737 16.727172 39.739428
F 46.160968 1.284160 39.897280
F 46.160969 9.004392 39.897280
F 46.160969 16.724629 39.897280
F 28.264002 3.860116 43.222647
F 28.264002 11.580349 43.222647
F 37.177214 3.860117 43.378229
F 37.177214 11.580350 43.378229
F 46.100162 3.863238 43.536421
F 46.100162 11.583471 43.536421
F 28.311647 3.860116 40.493547
F 28.311647 11.580349 40.493546
F 37.224857 3.860117 40.649127
F 37.224857 11.580350 40.649127
F 46.145483 3.862390 40.803592
F 46.145483 11.582623 40.803592
F 28.375156 1.286704 36.854746
F 28.375156 9.006937 36.854746
F 28.375156 16.727173 36.854746
F 37.288364 1.286703 37.010326
F 37.288364 9.006936 37.010326
F 37.288364 16.727172 37.010326
F 46.205754 1.285205 37.165328
F 46.205754 9.005438 37.165328
F 46.205754 16.725674 37.165328
F 30.539950 7.720232 40.532442
F 30.539950 15.440467 40.532442
F 35.012430 5.146820 39.700532
F 39.453199 7.720243 40.688016
F 39.453199 15.440478 40.688016
F 43.973750 12.866697 37.126851
F 48.373731 7.710932 40.853405
F 48.373731 15.431168 40.853405
F 43.864166 0.000684 43.495446
F 30.603456 5.146820 36.893641
F 30.603456 12.867055 36.893641
F 39.516687 5.146812 37.049218
F 39.516687 12.867047 37.049217
F 48.424455 5.160231 37.217773
F 48.424455 12.880465 37.217773
F 30.555827 5.146820 39.622741
F 30.555827 12.867055 39.622741
F 39.469080 5.146809 39.778332
F 39.469080 12.867043 39.778332
F 48.392233 5.155086 39.932204
F 48.392233 12.875321 39.932204
F 30.492305 7.720232 43.261542
F 30.492305 15.440467 43.261542
F 43.973750 5.146463 37.126851
F 39.405570 7.720245 43.417133
F 39.405570 15.440480 43.417134
F 53.487203 11.593347 36.387311
F 48.340348 7.715991 43.573297
F 48.340348 15.436226 43.573297
F 43.864166 15.441152 43.495446
F 32.784130 1.286704 39.661637
F 32.784130 9.006937 39.661637
F 32.784130 16.727173 39.661637
F 41.697556 1.286700 39.817232
F 41.697556 9.006933 39.817232
F 41.697556 16.727169 39.817232
F 50.630106 1.270445 39.985014
F 50.630107 8.990678 39.985015
F 50.630106 16.710915 39.985015
F 32.720605 3.860116 43.300437
F 32.720605 11.580349 43.300437
F 41.634138 3.860150 43.456052
F 41.634138 11.580383 43.456053
F 50.595150 3.880197 43.626412
F 50.595149 11.600429 43.626412
F 32.768250 3.860116 40.571337
F 32.768250 11.580349 40.571337
F 41.681702 3.860130 40.726924
F 41.681702 11.580363 40.726924
F 50.623410 3.878889 40.873890
F 50.623409 11.599122 40.873889
F 32.831759 1.286704 36.932536
F 32.831759 9.006937 36.932537
F 32.831759 16.727173 36.932536
F 41.745079 1.286726 37.088147
F 41.745079 9.006959 37.088147
F 41.745079 16.727195 37.088147
F 50.658347 1.271559 37.237470
F 50.658347 8.991791 37.237470
F 50.658347 16.712028 37.237470
F 34.996553 7.720232 40.610232
F 34.996553 15.440467 40.610232
F 53.487203 3.873115 36.387311
F 43.911026 7.720747 40.765546
F 43.911026 15.440983 40.765546
F 43.911026 0.000515 40.765546
F 35.060059 5.146820 36.971432
F 39.405570 0.000012 43.417134
F 39.532572 0.000008 36.139529
F 39.453199 0.000010 40.688016
F 39.580190 0.000003 33.410420
F 28.200496 1.286704 46.861448
F 28.200496 9.006937 46.861448
F 28.200496 16.727173 46.861448
F 37.113709 1.286702 47.017030
F 37.113709 9.006935 47.017030
F 37.113709 16.727171 47.017030
F 46.038981 1.283088 47.175599
F 46.038981 9.003321 47.175599
F 46.038981 16.723558 47.175599
F 28.136971 3.860116 50.500248
F 28.136972 11.580349 50.500248
F 37.050186 3.860118 50.655830
F 37.050186 11.580351 50.655830
F 45.977969 3.864303 50.814883
F 45.977969 11.584536 50.814883
F 28.184616 3.860116 47.771148
F 28.184616 11.580349 47.771148
F 37.097829 3.860118 47.926728
F 37.097829 11.580351 47.926727
F 46.023409 3.863507 48.080570
F 46.023409 11.583740 48.080570
F 28.248125 1.286704 44.132347
F 28.248125 9.006937 44.132347
F 28.248125 16.727173 44.132347
F 37.161337 1.286703 44.287927
F 37.161336 9.006935 44.287927
F 37.161337 16.727172 44.287927
F 46.084676 1.283805 44.442007
F 46.084676 9.004038 44.442007
F 46.084676 16.724274 44.442007
F 30.412919 7.720232 47.810043
F 30.412919 15.440467 47.810043
F 53.318129 16.694106 59.100933
F 39.326191 7.720247 47.965615
F 39.326191 15.440482 47.965615
F 53.318129 8.973869 59.100933
F 48.269241 7.718811 48.125706
F 48.269241 15.439046 48.125706
F 53.348759 8.977350 54.591759
F 30.476425 5.146820 44.171242
F 30.476425 12.867055 44.171242
F 39.389687 5.146807 44.326816
F 39.389687 12.867041 44.326815
F 48.322032 5.152085 44.489185
F 48.322032 12.872319 44.489184
F 30.428796 5.146820 46.900343
F 30.428796 12.867055 46.900343
F 39.342071 5.146805 47.055936
F 39.342071 12.867039 47.055936
F 48.287181 5.147421 47.214359
F 48.287181 12.867655 47.214359
F 30.365274 7.720232 50.539143
F 30.365274 15.440467 50.539143
F 53.318129 1.253637 59.100933
F 39.278569 7.720251 50.694739
F 39.278569 15.440486 50.694739
F 53.297028 11.616229 62.735584
F 48.233539 7.722790 50.855553
F 48.233539 15.443025 50.855553
F 53.348759 1.257117 54.591759
F 32.657099 1.286704 46.939238
F 32.657099 9.006937 46.939238
F 32.657099 16.727173 46.939238
F 41.570717 1.286647 47.094872
F 41.570717 9.006880 47.094872
F 41.570717 16.727116 47.094872
F 50.560087 1.263012 47.267743
F 50.560087 8.983244 47.267743
F 50.560086 16.703481 47.267743
F 32.593574 3.860116 50.578038
F 32.593574 11.580349 50.578038
F 41.507312 3.860205 50.733699
F 41.507312 11.580438 50.733699
F 50.523956 3.886690 50.909016
F 50.523956 11.606923 50.909016
F 32.641219 3.860116 47.848938
F 32.641219 11.580349 47.848938
F 41.554855 3.860180 48.004494
F 41.554855 11.580413 48.004494
F 50.553488 3.885867 48.147246
F 50.553487 11.606100 48.147246
F 32.704728 1.286704 44.210138
F 32.704728 9.006937 44.210138
F 32.704728 16.727173 44.210137
F 41.618282 1.286663 44.365706
F 41.618282 9.006896 44.365706
F 41.618282 16.727132 44.365706
F 50.588562 1.264322 44.510330
F 50.588562 8.984554 44.510330
F 50.588561 16.704792 44.510330
F 34.869522 7.720232 47.887834
F 34.869522 15.440467 47.887833
F 53.297027 3.895997 62.735584
F 43.785154 7.720970 48.043021
F 43.785154 15.441205 48.043021
F 43.785154 0.000737 48.043022
F 34.933028 5.146820 44.249033
F 34.933028 12.867055 44.249032
F 43.848141 5.146179 44.404266
F 43.848141 12.866414 44.404266
F 34.885400 5.146820 46.978133
F 34.885400 12.867054 46.978133
F 43.801151 5.146041 47.134319
F 43.801152 12.866275 47.134320
F 34.821878 7.720232 50.616934
F 34.821878 15.440467 50.616934
F 39.072179 0.000022 62.520811
F 43.738318 7.721162 50.773247
F 43.738318 15.441397 50.773248
F 43.738318 0.000929 50.773248
F 28.073465 1.286704 54.139048
F 28.073465 9.006937 54.139048
F 28.073465 16.727173 54.139048
F 36.986683 1.286702 54.294631
F 36.986683 9.006935 54.294631
F 36.986683 16.727171 54.294631
F 45.917378 1.281843 54.454195
F 45.917378 9.002076 54.454195
F 45.917378 16.722312 54.454195
F 28.009941 3.860116 57.777848
F 28.009941 11.580349 57.777848
F 36.923159 3.860118 57.933431
F 36.923159 11.580352 57.933431
F 45.856512 3.865621 58.093348
F 45.856512 11.585854 58.093348
F 28.057585 3.860116 55.048748
F 28.057585 11.580349 55.048748
F 36.970803 3.860118 55.204328
F 36.970803 11.580351 55.204328
F 45.901863 3.864716 55.357451
F 45.901863 11.584949 55.357451
F 28.121094 1.286704 51.409948
F 28.121094 9.006937 51.409948
F 28.121094 16.727173 51.409948
F 37.034309 1.286702 51.565528
F 37.034309 9.006935 51.565528
F 37.034309 16.727171 51.565527
F 45.962511 1.282764 51.719091
F 45.962511 9.002997 51.719091
F 45.962511 16.723233 51.719090
F 30.285888 7.720232 55.087643
F 30.285888 15.440467 55.087643
F 39.024515 0.000018 65.249938
F 39.199198 7.720254 55.243212
F 39.199198 15.440489 55.243212
F 53.302690 16.692268 61.872744
F 48.162303 7.724992 55.399813
F 48.162303 15.445228 55.399813
F 53.422966 16.705213 44.552795
F 30.349394 5.146821 51.448843
F 30.349394 12.867055 51.448843
F 39.262683 5.146802 51.604414
F 39.262683 12.867036 51.604414
F 48.215770 5.144986 51.762726
F 48.215770 12.865220 51.762726
F 30.301765 5.146820 54.177943
F 30.301765 12.867055 54.177943
F 39.215080 5.146798 54.333542
F 39.215080 12.867032 54.333542
F 48.179759 5.141515 54.496608
F 48.179759 12.861749 54.496608
F 30.238243 7.720232 57.816743
F 30.238243 15.440467 57.816743
F 53.302690 8.972031 61.872743
F 39.151568 7.720256 57.972342
F 39.151568 15.440491 57.972343
F 53.302690 1.251798 61.872743
F 48.125853 7.728325 58.137213
F 48.125853 15.448560 58.137213
F 53.422966 8.984976 44.552795
F 32.530068 1.286704 54.216839
F 32.530068 9.006937 54.216839
F 32.530068 16.727173 54.216839
F 41.443955 1.286574 54.372527
F 41.443956 9.006807 54.372527
F 41.443955 16.727043 54.372528
F 50.486172 1.257579 54.549857
F 50.486172 8.977811 54.549857
F 50.486171 16.698048 54.549857
F 32.466543 3.860116 57.855638
F 32.466543 11.580349 57.855639
F 41.380542 3.860276 58.011344
F 41.380542 11.580510 58.011344
F 50.446838 3.891692 58.190390
F 50.446837 11.611925 58.190390
F 32.514188 3.860116 55.126539
F 32.514188 11.580349 55.126538
F 41.428109 3.860257 55.282047
F 41.428109 11.580490 55.282047
F 50.478951 3.891158 55.422134
F 50.478951 11.611390 55.422134
F 32.577696 1.286704 51.487739
F 32.577697 9.006937 51.487738
F 32.577697 16.727173 51.487738
F 41.491471 1.286603 51.643273
F 41.491471 9.006836 51.643273
F 41.491471 16.727072 51.643273
F 50.516966 1.258047 51.784689
F 50.516966 8.978279 51.784689
F 50.516966 16.698516 51.784689
F 34.742492 7.720232 55.165434
F 34.742492 15.440467 55.165433
F 53.367488 16.698910 51.826543
F 43.659509 7.721259 55.320441
F 43.659509 15.441494 55.320441
F 43.659509 0.001026 55.320441
F 34.805997 5.146820 51.526634
F 34.805997 12.867054 51.526633
F 43.722249 5.145959 51.681756
F 43.722249 12.866193 51.681755
F 34.758369 5.146820 54.255734
F 34.758369 12.867054 54.255734
F 43.675549 5.145733 54.412164
F 43.675550 12.865967 54.412164
F 34.694847 7.720232 57.894534
F 34.694847 15.440467 57.894534
F 53.367487 8.978673 51.826543
F 43.612675 7.721443 58.051028
F 43.612675 15.441678 58.051028
F 43.612675 0.001210 58.051028
F 27.946434 1.286704 61.416649
F 27.946434 9.006937 61.416649
F 27.946434 16.727173 61.416649
F 36.859653 1.286702 61.572231
F 36.859653 9.006934 61.572231
F 36.859653 16.727171 61.572231
F 45.795139 1.280663 61.732166
F 45.795139 9.000895 61.732166
F 45.795139 16.721132 61.732166
F 27.882909 3.860116 65.055449
F 27.882909 11.580349 65.055449
F 36.796125 3.860118 65.211031
F 36.796125 11.580351 65.211031
F 45.731347 3.865572 65.370042
F 45.731347 11.585805 65.370042
F 27.930553 3.860116 62.326349
F 27.930554 11.580349 62.326349
F 36.843773 3.860118 62.481928
F 36.843773 11.580351 62.481928
F 45.779936 3.866038 62.633781
F 45.779936 11.586271 62.633781
F 27.994063 1.286704 58.687548
F 27.994063 9.006937 58.687548
F 27.994063 16.727173 58.687548
F 36.907282 1.286702 58.843128
F 36.907282 9.006934 58.843127
F 36.907282 16.727171 58.843128
F 45.841140 1.281418 58.995611
F 45.841140 9.001651 58.995611
F 45.841140 16.721887 58.995611
F 30.158857 7.720232 62.365244
F 30.158857 15.440467 62.365244
F 53.367487 1.258441 51.826543
F 39.072179 7.720255 62.520811
F 39.072179 15.440490 62.520811
F 53.341983 11.611005 55.463771
F 48.054342 7.730517 62.671555
F 48.054342 15.450753 62.671555
F 53.422966 1.264744 44.552795
F 30.222363 5.146821 58.726444
F 30.222363 12.867055 58.726444
F 39.135685 5.146796 58.882010
F 39.135685 12.867031 58.882010
F 48.108389 5.139382 59.036644
F 48.108389 12.859616 59.036643
F 30.174734 5.146820 61.455544
F 30.174734 12.867055 61.455544
F 39.088057 5.146798 61.611141
F 39.088057 12.867032 61.611141
F 48.072540 5.135350 61.778229
F 48.072540 12.855584 61.778229
F 30.111212 7.720232 65.094344
F 30.111212 15.440467 65.094345
F 53.341982 3.890773 55.463771
F 39.024515 7.720251 65.249938
F 39.024515 15.440486 65.249939
F 53.324585 11.612374 58.232109
F 48.025948 7.740561 65.420453
F 48.025948 15.460796 65.420453
F 53.394521 11.605690 48.189381
F 32.403037 1.286704 61.494439
F 32.403037 9.006937 61.494439
F 32.403037 16.727173 61.494439
F 41.317062 1.286536 61.650141
F 41.317062 9.006768 61.650141
F 41.317062 16.727005 61.650141
F 50.405259 1.252212 61.831116
F 50.405259 8.972444 61.831116
F 50.405259 16.692681 61.831116
F 32.339512 3.860116 65.133239
F 32.339512 11.580349 65.133240
F 41.253426 3.860256 65.288912
F 41.253426 11.580489 65.288912
F 50.356147 3.903103 65.474828
F 50.356147 11.623335 65.474828
F 32.387157 3.860116 62.404139
F 32.387157 11.580349 62.404139
F 41.301206 3.860292 62.559612
F 41.301206 11.580525 62.559612
F 50.396918 3.896377 62.694300
F 50.396917 11.616610 62.694300
F 32.450666 1.286704 58.765339
F 32.450666 9.006937 58.765339
F 32.450666 16.727173 58.765339
F 41.364696 1.286533 58.920823
F 41.364696 9.006766 58.920823
F 41.364696 16.727003 58.920823
F 50.439260 1.253258 59.059457
F 50.439260 8.973491 59.059457
F 50.439259 16.693728 59.059457
F 34.615461 7.720232 62.443034
F 34.615461 15.440467 62.443034
F 53.324584 3.892141 58.232109
F 43.533530 7.721447 62.597841
F 43.533530 15.441683 62.597840
F 43.533530 0.001214 62.597840
F 34.678967 5.146820 58.804234
F 34.678967 12.867055 58.804234
F 43.596640 5.145657 58.959123
F 43.596640 12.865891 58.959123
F 34.631338 5.146820 61.533334
F 34.631338 12.867054 61.533335
F 43.549521 5.145585 61.689797
F 43.549522 12.865819 61.689797
F 34.567816 7.720232 65.172135
F 34.567816 15.440467 65.172135
F 53.348759 16.697587 54.591759
F 43.485569 7.721306 65.328410
F 43.485569 15.441542 65.328411
F 43.485569 0.001074 65.328410
F 53.401830 1.262526 47.310198
F 53.401830 8.982758 47.310198
F 53.401830 16.702995 47.310198
F 53.374445 3.887165 50.951163
F 53.374445 11.607397 50.951163
F 53.394520 3.885458 48.189381
F 39.326191 0.000014 47.965615
F 48.025948 0.020328 65.420453
F 48.054342 0.010285 62.671555
F 48.125853 0.008093 58.137213
F 48.162303 0.004760 55.399813
F 48.233539 0.002558 50.855553
F 39.278569 0.000018 50.694739
F 39.199198 0.000021 55.243212
F 39.151568 0.000023 57.972342
F 27.819403 1.286704 68.694250
F 27.819403 9.006937 68.694250
F 27.819403 16.727173 68.694250
F 36.732616 1.286703 68.849831
F 36.732616 9.006935 68.849831
F 36.732616 16.727172 68.849832
F 45.660713 1.283294 69.007385
F 45.660713 9.003527 69.007385
F 45.660713 16.723764 69.007385
F 27.755879 3.860116 72.333050
F 27.755879 11.580349 72.333050
F 36.669089 3.860117 72.488631
F 36.669089 11.580350 72.488632
F 45.587892 3.862587 72.645868
F 45.587892 11.582820 72.645868
F 27.803523 3.860116 69.603950
F 27.803523 11.580349 69.603950
F 36.716736 3.860117 69.759530
F 36.716736 11.580350 69.759530
F 45.645218 3.863905 69.912487
F 45.645218 11.584138 69.912486
F 27.867032 1.286704 65.965150
F 27.867032 9.006937 65.965149
F 27.867032 16.727173 65.965150
F 36.780248 1.286702 66.120729
F 36.780248 9.006935 66.120729
F 36.780248 16.727171 66.120729
F 45.716267 1.281148 66.272733
F 45.716267 9.001381 66.272733
F 45.716267 16.721617 66.272733
F 30.031826 7.720232 69.642845
F 30.031826 15.440467 69.642845
F 53.147495 3.903810 70.031237
F 38.945100 7.720247 69.798416
F 38.945100 15.440482 69.798416
F 53.179543 16.689100 69.151318
F 47.922063 7.734321 69.940559
F 47.922063 15.454556 69.940559
F 53.179543 8.968863 69.151317
F 30.095332 5.146820 66.004045
F 30.095332 12.867055 66.004045
F 39.008636 5.146801 66.159613
F 39.008636 12.867035 66.159613
F 48.004811 5.129233 66.301877
F 48.004811 12.849467 66.301876
F 30.047703 5.146821 68.733145
F 30.047703 12.867055 68.733145
F 38.960975 5.146805 68.888736
F 38.960975 12.867040 68.888736
F 47.941044 5.130579 69.051088
F 47.941044 12.850814 69.051088
F 29.984181 7.720232 72.371945
F 29.984181 15.440467 72.371946
F 53.179543 1.248630 69.151317
F 38.897431 7.720244 72.527535
F 38.897431 15.440480 72.527535
F 43.100600 0.000140 87.160433
F 47.823060 7.716279 72.676025
F 47.823059 15.436514 72.676025
F 43.100600 15.440608 87.160433
F 32.276006 1.286704 68.772040
F 32.276006 9.006937 68.772040
F 32.276006 16.727173 68.772041
F 41.189667 1.286626 68.927666
F 41.189667 9.006859 68.927667
F 41.189667 16.727095 68.927667
F 50.401390 1.248668 69.112186
F 50.401390 8.968901 69.112186
F 50.401389 16.689138 69.112186
F 32.212481 3.860116 72.410840
F 32.212481 11.580349 72.410841
F 41.125928 3.860142 72.566435
F 41.125928 11.580375 72.566436
F 49.998536 3.842395 72.716918
F 49.998535 11.562627 72.716918
F 32.260126 3.860116 69.681740
F 32.260125 11.580349 69.681740
F 41.173790 3.860197 69.837260
F 41.173790 11.580430 69.837260
F 50.418981 3.904178 69.991045
F 50.418979 11.624411 69.991045
F 32.323635 1.286704 66.042940
F 32.323635 9.006937 66.042940
F 32.323635 16.727173 66.042940
F 41.237560 1.286559 66.198424
F 41.237560 9.006792 66.198424
F 41.237560 16.727028 66.198424
F 50.349828 1.240678 66.325575
F 50.349829 8.960910 66.325575
F 50.349828 16.681148 66.325575
F 34.488429 7.720232 69.720636
F 34.488429 15.440467 69.720635
F 43.100600 7.720373 87.160433
F 43.404475 7.720932 69.875682
F 43.404475 15.441167 69.875682
F 43.404475 0.000699 69.875682
F 34.551935 5.146820 66.081835
F 34.551935 12.867055 66.081835
F 43.469657 5.145728 66.236660
F 43.469657 12.865963 66.236660
F 34.504307 5.146820 68.810935
F 34.504307 12.867054 68.810936
F 43.420294 5.146160 68.966873
F 43.420294 12.866394 68.966873
F 34.440784 7.720232 72.449736
F 34.440784 15.440467 72.449736
F 34.186722 15.440467 87.004937
F 43.355135 7.720550 72.605465
F 43.355135 15.440785 72.605465
F 43.355135 0.000317 72.605465
F 27.692372 1.286704 75.971851
F 27.692372 9.006937 75.971851
F 27.692372 16.727173 75.971851
F 36.605583 1.286703 76.127432
F 36.605583 9.006936 76.127432
F 36.605583 16.727172 76.127432
F 45.523567 1.284232 76.284757
F 45.523567 9.004465 76.284757
F 45.523567 16.724701 76.284757
F 27.628847 3.860116 79.610651
F 27.628848 11.580349 79.610651
F 36.542058 3.860117 79.766232
F 36.542058 11.580350 79.766232
F 45.460946 3.862752 79.923734
F 45.460946 11.582985 79.923734
F 27.676492 3.860116 76.881551
F 27.676492 11.580349 76.881551
F 36.589703 3.860117 77.037131
F 36.589703 11.580350 77.037130
F 45.508147 3.862592 77.191066
F 45.508147 11.582825 77.191066
F 27.740001 1.286704 73.242750
F 27.740001 9.006937 73.242750
F 27.740001 16.727173 73.242750
F 36.653212 1.286703 73.398330
F 36.653211 9.006936 73.398330
F 36.653211 16.727172 73.398330
F 45.572713 1.283976 73.551772
F 45.572713 9.004209 73.551772
F 45.572713 16.724445 73.551772
F 29.904795 7.720232 76.920446
F 29.904795 15.440467 76.920446
F 34.186722 7.720232 87.004937
F 38.818041 7.720244 77.076019
F 38.818040 15.440479 77.076018
F 43.164490 12.866768 83.521903
F 47.737241 7.713579 77.236347
F 47.737241 15.433815 77.236347
F 53.280698 16.681559 66.367417
F 29.968301 5.146820 73.281646
F 29.968301 12.867055 73.281646
F 38.881551 5.146808 73.437218
F 38.881551 12.867042 73.437217
F 47.802276 5.153428 73.593894
F 47.802276 12.873663 73.593894
F 29.920672 5.146820 76.010746
F 29.920672 12.867055 76.010746
F 38.833920 5.146808 76.166335
F 38.833920 12.867042 76.166336
F 47.755307 5.152476 76.317791
F 47.755307 12.872710 76.317791
F 29.857150 7.720232 79.649546
F 29.857150 15.440467 79.649546
F 43.164490 5.146534 83.521903
F 38.770399 7.720245 79.805136
F 38.770400 15.440480 79.805136
F 34.250244 12.867054 83.366137
F 47.693696 7.715096 79.958239
F 47.693696 15.435331 79.958239
F 53.280697 8.961322 66.367416
F 32.148975 1.286704 76.049641
F 32.148975 9.006937 76.049641
F 32.148975 16.727173 76.049641
F 41.062387 1.286687 76.205235
F 41.062388 9.006920 76.205235
F 41.062387 16.727156 76.205235
F 49.945582 1.305593 76.345178
F 49.945581 9.025826 76.345178
F 49.945581 16.746063 76.345178
F 32.085450 3.860116 79.688441
F 32.085450 11.580349 79.688441
F 40.998897 3.860142 79.844043
F 40.998897 11.580375 79.844043
F 49.891481 3.843202 79.985024
F 49.891481 11.563434 79.985024
F 32.133095 3.860116 76.959341
F 32.133095 11.580349 76.959341
F 41.046524 3.860137 77.114911
F 41.046524 11.580370 77.114910
F 49.936173 3.843196 77.285020
F 49.936173 11.563428 77.285020
F 32.196604 1.286704 73.320541
F 32.196604 9.006937 73.320541
F 32.196604 16.727173 73.320541
F 41.110062 1.286675 73.476096
F 41.110062 9.006907 73.476096
F 41.110062 16.727144 73.476096
F 50.010567 1.297178 73.643809
F 50.010568 9.017410 73.643809
F 50.010566 16.737648 73.643809
F 34.361398 7.720232 76.998236
F 34.361398 15.440467 76.998236
F 34.250244 5.146820 83.366136
F 43.275439 7.720478 77.153673
F 43.275439 15.440713 77.153672
F 43.275438 0.000245 77.153672
F 34.424904 5.146820 73.359436
F 34.424904 12.867055 73.359436
F 43.339204 5.146500 73.514768
F 43.339204 12.866734 73.514768
F 34.377276 5.146820 76.088536
F 34.377276 12.867054 76.088536
F 43.291412 5.146552 76.244287
F 43.291413 12.866786 76.244288
F 34.313753 7.720232 79.727336
F 34.313753 15.440467 79.727336
F 43.212126 12.866768 80.792454
F 43.227999 7.720520 79.883121
F 43.227999 15.440755 79.883121
F 43.227999 0.000287 79.883120
F 27.565341 1.286704 83.249451
F 27.565341 9.006937 83.249451
F 27.565341 16.727173 83.249451
F 36.478552 1.286703 83.405032
F 36.478552 9.006936 83.405032
F 36.478552 16.727172 83.405033
F 45.397425 1.284078 83.562468
F 45.397425 9.004310 83.562468
F 45.397425 16.724547 83.562469
F 27.501817 3.860116 86.888251
F 27.501817 11.580349 86.888251
F 36.415027 3.860117 87.043832
F 36.415027 11.580350 87.043832
F 45.333494 3.862664 87.200469
F 45.333494 11.582897 87.200470
F 27.549461 3.860116 84.159151
F 27.549461 11.580349 84.159151
F 36.462672 3.860117 84.314731
F 36.462672 11.580350 84.314731
F 45.381651 3.862773 84.468397
F 45.381651 11.583006 84.468397
F 27.612970 1.286704 80.520351
F 27.612970 9.006937 80.520351
F 27.612970 16.727173 80.520350
F 36.526181 1.286703 80.675931
F 36.526180 9.006936 80.675931
F 36.526181 16.727172 80.675931
F 45.445078 1.284099 80.829873
F 45.445078 9.004332 80.829874
F 45.445078 16.724568 80.829873
F 29.777764 7.720232 84.198046
F 29.777764 15.440467 84.198046
F 43.212126 5.146534 80.792455
F 38.691014 7.720245 84.353619
F 38.691014 15.440480 84.353619
F 34.297873 12.867054 80.637036
F 47.614353 7.715141 84.512049
F 47.614353 15.435376 84.512049
F 53.280697 1.241090 66.367416
F 29.841270 5.146820 80.559246
F 29.841270 12.867055 80.559246
F 38.754520 5.146808 80.714819
F 38.754520 12.867042 80.714818
F 47.677800 5.151841 80.873991
F 47.677800 12.872075 80.873990
F 29.793641 5.146820 83.288346
F 29.793641 12.867055 83.288346
F 38.706891 5.146808 83.443936
F 38.706891 12.867042 83.443936
F 47.630408 5.151819 83.596450
F 47.630408 12.872054 83.596450
F 29.730119 7.720232 86.927146
F 29.730119 15.440467 86.927147
F 34.297873 5.146820 80.637036
F 38.643362 7.720244 87.082733
F 38.643362 15.440479 87.082734
F 43.148609 0.000278 84.431195
F 47.562740 7.713666 87.233001
F 47.562740 15.433901 87.233001
F 53.147496 11.624042 70.031238
F 32.021944 1.286704 83.327241
F 32.021944 9.006937 83.327241
F 32.021944 16.727173 83.327242
F 40.935388 1.286679 83.482839
F 40.935389 9.006912 83.482839
F 40.935388 16.727148 83.482839
F 49.828210 1.303725 83.623707
F 49.828210 9.023957 83.623707
F 49.828209 16.744195 83.623707
F 31.958419 3.860116 86.966042
F 31.958419 11.580349 86.966042
F 40.871853 3.860135 87.121623
F 40.871853 11.580368 87.121623
F 49.763760 3.846696 87.262768
F 49.763759 11.566928 87.262769
F 32.006064 3.860116 84.236942
F 32.006064 11.580349 84.236942
F 40.919513 3.860141 84.392507
F 40.919513 11.580375 84.392506
F 49.811728 3.843141 84.562376
F 49.811728 11.563374 84.562376
F 32.069573 1.286704 80.598141
F 32.069573 9.006937 80.598141
F 32.069573 16.727173 80.598141
F 40.983019 1.286678 80.753709
F 40.983019 9.006911 80.753709
F 40.983019 16.727147 80.753709
F 49.875296 1.303709 80.923326
F 49.875296 9.023942 80.923326
F 49.875295 16.744179 80.923326
F 34.234367 7.720232 84.275837
F 34.234367 15.440467 84.275837
F 43.148609 15.440746 84.431195
F 43.148609 7.720511 84.431196
F 47.922063 0.014088 69.940559
F 38.643362 0.000011 87.082734
F 38.691014 0.000012 84.353619
F 38.897431 0.000011 72.527535
F 38.770399 0.000012 79.805136
F 38.945100 0.000014 69.798416
F 38.818040 0.000011 77.076019
F 53.288228 11.623642 65.516700
F 53.288228 3.903410 65.516700
F 27.438310 1.286704 90.527052
F 27.438310 9.006937 90.527052
F 27.438310 16.727173 90.527052
F 36.351513 1.286705 90.682632
F 36.351513 9.006937 90.682632
F 36.351513 16.727174 90.682633
F 45.255165 1.289061 90.834582
F 45.255165 9.009294 90.834582
F 45.255165 16.729530 90.834582
F 27.374785 3.860116 94.165852
F 27.374785 11.580349 94.165852
F 36.287987 3.860115 94.321433
F 36.287987 11.580348 94.321433
F 45.191469 3.857665 94.475171
F 45.191469 11.577898 94.475171
F 27.422430 3.860116 91.436752
F 27.422430 11.580349 91.436752
F 36.335632 3.860115 91.592333
F 36.335632 11.580348 91.592333
F 45.238530 3.857263 91.748944
F 45.238530 11.577496 91.748944
F 27.485939 1.286704 87.797952
F 27.485939 9.006937 87.797952
F 27.485939 16.727173 87.797952
F 36.399149 1.286703 87.953532
F 36.399149 9.006936 87.953532
F 36.399149 16.727172 87.953532
F 45.316738 1.284391 88.105697
F 45.316738 9.004624 88.105697
F 45.316738 16.724860 88.105697
F 29.650733 7.720232 91.475648
F 29.650733 15.440467 91.475647
F 42.717766 15.440210 108.993148
F 38.563903 7.720224 91.631230
F 38.563903 15.440459 91.631230
F 42.717766 7.719975 108.993148
F 47.439261 7.711627 91.791699
F 47.439261 15.431862 91.791699
F 42.765185 15.440161 106.264421
F 29.714239 5.146821 87.836847
F 29.714239 12.867055 87.836847
F 38.627488 5.146808 87.992417
F 38.627488 12.867042 87.992417
F 47.547907 5.152526 88.151667
F 47.547907 12.872760 88.151667
F 29.666610 5.146820 90.565947
F 29.666610 12.867055 90.565947
F 38.579773 5.146829 90.721519
F 38.579773 12.867063 90.721519
F 47.455165 5.156781 90.870016
F 47.455165 12.877016 90.870016
F 29.603088 7.720232 94.204748
F 29.603088 15.440467 94.204748
F 51.510459 15.416724 106.444760
F 38.516256 7.720224 94.360322
F 38.516256 15.440459 94.360322
F 33.805629 15.440467 108.837739
F 47.392459 7.711124 94.509227
F 47.392459 15.431359 94.509227
F 42.765185 7.719925 106.264421
F 31.894913 1.286704 90.604842
F 31.894913 9.006937 90.604842
F 31.894913 16.727173 90.604843
F 40.807827 1.286764 90.760372
F 40.807827 9.006997 90.760372
F 40.807827 16.727233 90.760372
F 49.610212 1.312887 90.891713
F 49.610212 9.033120 90.891713
F 49.610212 16.753356 90.891714
F 31.831388 3.860116 94.243643
F 31.831388 11.580349 94.243643
F 40.744297 3.860058 94.399179
F 40.744297 11.580291 94.399179
F 49.545544 3.831644 94.523978
F 49.545544 11.551877 94.523978
F 31.879033 3.860116 91.514543
F 31.879033 11.580349 91.514543
F 40.791907 3.860052 91.670146
F 40.791908 11.580286 91.670146
F 49.599564 3.833823 91.825113
F 49.599564 11.554056 91.825113
F 31.942542 1.286704 87.875742
F 31.942542 9.006937 87.875742
F 31.942542 16.727173 87.875742
F 40.855947 1.286683 88.031307
F 40.855947 9.006916 88.031307
F 40.855947 16.727153 88.031306
F 49.728391 1.312328 88.201280
F 49.728391 9.032560 88.201280
F 49.728390 16.752798 88.201280
F 34.107335 7.720232 91.553438
F 34.107335 15.440467 91.553438
F 33.805629 7.720232 108.837739
F 43.018780 7.719853 91.709062
F 43.018780 15.440088 91.709062
F 51.510459 7.696489 106.444760
F 51.677118 7.653577 91.879550
F 51.677118 15.373812 91.879550
F 51.525872 12.892823 105.502669
F 34.170842 5.146820 87.914638
F 34.170842 12.867054 87.914637
F 43.085045 5.146510 88.069942
F 43.085045 12.866744 88.069942
F 34.123213 5.146820 90.643738
F 34.123213 12.867054 90.643738
F 43.034372 5.147317 90.798857
F 43.034372 12.867552 90.798858
F 51.687222 5.188974 90.811596
F 51.687222 12.909208 90.811598
F 34.059690 7.720232 94.282538
F 34.059690 15.440467 94.282538
F 51.525872 5.172589 105.502669
F 42.971003 7.719775 94.437732
F 42.971003 15.440010 94.437732
F 33.853273 15.440467 106.108639
F 51.644973 7.678756 94.566895
F 51.644973 15.398991 94.566895
F 42.781076 12.867364 105.354309
F 27.311279 1.286704 97.804653
F 27.311279 9.006937 97.804653
F 27.311279 16.727173 97.804653
F 36.224482 1.286705 97.960233
F 36.224482 9.006937 97.960233
F 36.224482 16.727174 97.960233
F 45.128899 1.288895 98.114317
F 45.128899 9.009128 98.114317
F 45.128899 16.729364 98.114317
F 27.247754 3.860116 101.443453
F 27.247755 11.580349 101.443453
F 36.160957 3.860116 101.599033
F 36.160957 11.580349 101.599033
F 45.066415 3.858179 101.753317
F 45.066415 11.578412 101.753316
F 27.295398 3.860116 98.714353
F 27.295399 11.580349 98.714353
F 36.208601 3.860115 98.869934
F 36.208601 11.580349 98.869934
F 45.112896 3.857933 99.026930
F 45.112896 11.578166 99.026930
F 27.358908 1.286704 95.075553
F 27.358908 9.006937 95.075553
F 27.358908 16.727173 95.075553
F 36.272110 1.286705 95.231133
F 36.272110 9.006937 95.231133
F 36.272110 16.727173 95.231133
F 45.175391 1.289130 95.388258
F 45.175391 9.009362 95.388258
F 45.175392 16.729599 95.388258
F 29.523702 7.720232 98.753248
F 29.523702 15.440467 98.753248
F 42.781076 5.147130 105.354309
F 38.436874 7.720225 98.908833
F 38.436874 15.440460 98.908832
F 33.869151 12.867054 105.198939
F 47.316155 7.711542 99.070114
F 47.316155 15.431778 99.070114
F 33.853273 7.720232 106.108639
F 29.587208 5.146821 95.114448
F 29.587208 12.867055 95.114448
F 38.500375 5.146828 95.270033
F 38.500375 12.867062 95.270033
F 47.377528 5.155675 95.430502
F 47.377528 12.875910 95.430502
F 29.539579 5.146820 97.843548
F 29.539579 12.867055 97.843548
F 38.452752 5.146827 97.999124
F 38.452751 12.867061 97.999124
F 47.332624 5.155019 98.148878
F 47.332624 12.875253 98.148878
F 29.476057 7.720232 101.482348
F 29.476057 15.440467 101.482348
F 51.487072 15.418530 109.143357
F 38.389234 7.720226 101.637924
F 38.389234 15.440461 101.637924
F 51.487072 7.698295 109.143357
F 47.272799 7.712932 101.788775
F 47.272799 15.433168 101.788775
F 49.420319 16.752164 102.761654
F 31.767882 1.286704 97.882443
F 31.767882 9.006937 97.882443
F 31.767882 16.727173 97.882443
F 40.680822 1.286757 98.037985
F 40.680823 9.006990 98.037985
F 40.680823 16.727226 98.037985
F 49.490273 1.313667 98.177862
F 49.490273 9.033900 98.177862
F 49.490273 16.754137 98.177862
F 31.704357 3.860116 101.521243
F 31.704357 11.580349 101.521243
F 40.617331 3.860070 101.676791
F 40.617331 11.580303 101.676791
F 49.438502 3.836558 101.819774
F 49.438502 11.556791 101.819774
F 31.752002 3.860116 98.792143
F 31.752001 11.580349 98.792143
F 40.664941 3.860064 98.947756
F 40.664941 11.580297 98.947756
F 49.471663 3.831718 99.125055
F 49.471663 11.551952 99.125055
F 31.815511 1.286704 95.153343
F 31.815511 9.006937 95.153343
F 31.815511 16.727173 95.153343
F 40.728419 1.286762 95.308956
F 40.728419 9.006994 95.308956
F 40.728419 16.727231 95.308955
F 49.525701 1.318906 95.485262
F 49.525701 9.039138 95.485262
F 49.525701 16.759375 95.485262
F 33.980304 7.720232 98.831038
F 33.980304 15.440467 98.831038
F 49.420318 9.031928 102.761654
F 42.891796 7.719823 98.986881
F 42.891796 15.440058 98.986881
F 49.420319 1.311695 102.761654
F 51.587220 7.688780 99.173619
F 51.587220 15.409015 99.173619
F 33.869151 5.146820 105.198939
F 34.043810 5.146820 95.192238
F 34.043810 12.867055 95.192238
F 42.955123 5.147283 95.348100
F 42.955123 12.867518 95.348100
F 51.627436 5.181523 95.536400
F 51.627436 12.901758 95.536400
F 33.996182 5.146820 97.921338
F 33.996182 12.867054 97.921338
F 42.907683 5.147236 98.076628
F 42.907683 12.867470 98.076628
F 51.603554 5.180450 98.220444
F 51.603554 12.900684 98.220444
F 33.932660 7.720232 101.560138
F 33.932660 15.440467 101.560138
F 51.548826 12.894596 102.809206
F 42.844371 7.719870 101.715469
F 42.844371 15.440105 101.715470
F 40.601452 16.727219 102.586552
F 51.564621 7.690538 101.861956
F 51.564621 15.410773 101.861956
F 51.548826 5.174362 102.809207
F 27.184248 1.286704 105.082253
F 27.184248 9.006937 105.082253
F 27.184248 16.727173 105.082253
F 36.097452 1.286704 105.237834
F 36.097452 9.006937 105.237834
F 36.097452 16.727173 105.237834
F 45.003960 1.288381 105.392314
F 45.003960 9.008614 105.392314
F 45.003960 16.728850 105.392314
F 27.120724 3.860116 108.721053
F 27.120724 11.580349 108.721054
F 36.033927 3.860116 108.876634
F 36.033927 11.580349 108.876634
F 44.941490 3.858701 109.031306
F 44.941490 11.578934 109.031306
F 27.168368 3.860116 105.991953
F 27.168368 11.580349 105.991953
F 36.081572 3.860116 106.147535
F 36.081572 11.580349 106.147535
F 44.987973 3.858435 106.304253
F 44.987974 11.578668 106.304253
F 27.231877 1.286704 102.353153
F 27.231877 9.006937 102.353153
F 27.231877 16.727173 102.353153
F 36.145080 1.286704 102.508734
F 36.145080 9.006937 102.508734
F 36.145080 16.727173 102.508734
F 45.050408 1.288644 102.665607
F 45.050408 9.008877 102.665607
F 45.050408 16.729113 102.665607
F 29.396671 7.720232 106.030849
F 29.396671 15.440467 106.030848
F 42.828480 12.867412 102.625651
F 38.309852 7.720227 106.186433
F 38.309852 15.440462 106.186432
F 42.828480 5.147178 102.625651
F 47.196845 7.713528 106.346643
F 47.196846 15.433764 106.346643
F 40.601452 9.006982 102.586553
F 29.460177 5.146820 102.392048
F 29.460177 12.867055 102.392048
F 38.373353 5.146826 102.547633
F 38.373353 12.867060 102.547632
F 47.256431 5.154524 102.708431
F 47.256431 12.874758 102.708431
F 29.412548 5.146820 105.121148
F 29.412548 12.867055 105.121148
F 38.325730 5.146825 105.276726
F 38.325730 12.867059 105.276726
F 47.213200 5.153122 105.428326
F 47.213200 12.873356 105.428326
F 29.349026 7.720232 108.759949
F 29.349026 15.440467 108.759949
F 33.916779 12.867055 102.469838
F 38.262212 7.720228 108.915527
F 38.262212 15.440463 108.915527
F 33.916779 5.146820 102.469839
F 47.153615 7.714930 109.067857
F 47.153615 15.435165 109.067857
F 40.601452 1.286750 102.586552
F 31.640851 1.286704 105.160044
F 31.640851 9.006937 105.160044
F 31.640851 16.727173 105.160044
F 40.553859 1.286743 105.315596
F 40.553859 9.006976 105.315597
F 40.553859 16.727212 105.315597
F 49.386993 1.306994 105.460751
F 49.386993 9.027227 105.460751
F 49.386994 16.747463 105.460751
F 31.577326 3.860116 108.798844
F 31.577326 11.580349 108.798844
F 40.490368 3.860083 108.954402
F 40.490368 11.580317 108.954402
F 49.335475 3.843030 109.101650
F 49.335475 11.563263 109.101650
F 31.624971 3.860116 106.069744
F 31.624971 11.580349 106.069744
F 40.537978 3.860077 106.225349
F 40.537979 11.580310 106.225349
F 49.369117 3.838472 106.398195
F 49.369117 11.558706 106.398194
F 31.688480 1.286704 102.430943
F 31.688480 9.006937 102.430943
F 31.688480 16.727173 102.430943
F 27.057217 1.286704 112.359854
F 27.057217 9.006937 112.359854
F 27.057217 16.727173 112.359854
F 35.970422 1.286704 112.515435
F 35.970422 9.006937 112.515435
F 35.970422 16.727173 112.515435
F 44.879029 1.287858 112.670296
F 44.879029 9.008091 112.670296
F 44.879029 16.728327 112.670296
F 26.993692 3.860116 115.998652
F 26.993692 11.580349 115.998652
F 35.906897 3.860116 116.154233
F 35.906897 11.580349 116.154233
F 44.816529 3.859219 116.309278
F 44.816529 11.579452 116.309278
F 27.041337 3.860116 113.269555
F 27.041337 11.580349 113.269554
F 35.954541 3.860116 113.425135
F 35.954541 11.580349 113.425135
F 44.863082 3.858956 113.581538
F 44.863082 11.579189 113.581538
F 27.104846 1.286704 109.630754
F 27.104846 9.006937 109.630754
F 27.104846 16.727173 109.630754
F 36.018050 1.286704 109.786335
F 36.018050 9.006937 109.786335
F 36.018050 16.727173 109.786335
F 44.925526 1.288124 109.942896
F 44.925526 9.008356 109.942896
F 44.925526 16.728593 109.942896
F 29.269640 7.720232 113.308450
F 29.269640 15.440467 113.308449
F 42.400725 12.830209 127.165862
F 38.182830 7.720229 113.464033
F 38.182830 15.440464 113.464032
F 42.400725 5.109975 127.165861
F 47.077708 7.715529 113.623039
F 47.077709 15.435765 113.623039
F 26.776043 10.938762 130.537748
F 29.333146 5.146821 109.669649
F 29.333146 12.867055 109.669649
F 38.246332 5.146824 109.825233
F 38.246331 12.867058 109.825232
F 47.137270 5.152521 109.984844
F 47.137270 12.872755 109.984844
F 29.285517 5.146820 112.398749
F 29.285517 12.867055 112.398750
F 38.198708 5.146823 112.554328
F 38.198708 12.867058 112.554328
F 47.094038 5.151129 112.707375
F 47.094038 12.871363 112.707375
F 29.221995 7.720232 116.037547
F 29.221995 15.440467 116.037547
F 33.487873 12.830232 127.010277
F 38.135189 7.720230 116.193127
F 38.135189 15.440465 116.193127
F 33.487873 5.109998 127.010277
F 47.034414 7.716903 116.346874
F 47.034414 15.437139 116.346875
F 26.776042 3.218529 130.537748
F 31.513820 1.286704 112.437645
F 31.513820 9.006937 112.437645
F 31.513820 16.727173 112.437645
F 40.426894 1.286730 112.593207
F 40.426894 9.006963 112.593208
F 40.426894 16.727199 112.593208
F 49.283935 1.300648 112.742492
F 49.283935 9.020881 112.742492
F 49.283935 16.741117 112.742492
F 31.450295 3.860116 116.076442
F 31.450295 11.580349 116.076442
F 40.363401 3.860096 116.232010
F 40.363401 11.580329 116.232010
F 49.232297 3.849250 116.383273
F 49.232297 11.569483 116.383273
F 31.497940 3.860116 113.347345
F 31.497940 11.580349 113.347345
F 40.411015 3.860090 113.502942
F 40.411015 11.580324 113.502942
F 49.266634 3.844967 113.671358
F 49.266634 11.565200 113.671358
F 31.561449 1.286704 109.708545
F 31.561449 9.006937 109.708545
F 31.561449 16.727173 109.708544
F 40.474490 1.286736 109.864145
F 40.474490 9.006969 109.864146
F 40.474490 16.727205 109.864145
F 49.317893 1.305067 110.034762
F 49.317893 9.025300 110.034762
F 49.317893 16.745536 110.034762
F 33.726242 7.720232 113.386240
F 33.726242 15.440467 113.386240
F 51.319579 12.875010 124.621609
F 42.638571 7.720026 113.541960
F 42.638571 15.440261 113.541960
F 51.268771 7.708982 128.288466
F 51.433469 7.703842 113.716183
F 51.433469 15.424077 113.716183
F 51.319579 5.154776 124.621609
F 33.789748 5.146820 109.747440
F 33.789748 12.867055 109.747440
F 42.701871 5.147076 109.903190
F 42.701871 12.867310 109.903190
F 51.472002 5.166844 110.080418
F 51.472002 12.887079 110.080417
F 33.742120 5.146820 112.476540
F 33.742120 12.867054 112.476540
F 42.654465 5.147026 112.631985
F 42.654466 12.867261 112.631985
F 51.448217 5.165021 112.784042
F 51.448218 12.885256 112.784042
F 33.678598 7.720232 116.115338
F 33.678598 15.440467 116.115338
F 42.448798 12.865928 124.441703
F 42.591144 7.720075 116.270818
F 42.591144 15.440310 116.270818
F 42.386920 15.391316 128.089365
F 51.409263 7.705676 116.424714
F 51.409263 15.425911 116.424715
F 42.448797 5.145694 124.441703
F 26.930189 1.286703 119.637272
F 26.930189 9.006936 119.637272
F 26.930189 16.727172 119.637272
F 35.843395 1.286703 119.792853
F 35.843395 9.006936 119.792853
F 35.843395 16.727172 119.792853
F 44.754019 1.287345 119.948072
F 44.754019 9.007577 119.948072
F 44.754019 16.727814 119.948072
F 26.866716 3.859715 123.271679
F 26.866716 11.579948 123.271679
F 35.779921 3.859715 123.427259
F 35.779921 11.579948 123.427260
F 44.691042 3.859064 123.582189
F 44.691042 11.579297 123.582189
F 26.914330 3.860110 120.545766
F 26.914330 11.580343 120.545766
F 35.827535 3.860110 120.701347
F 35.827535 11.580343 120.701347
F 44.738085 3.859429 120.857342
F 44.738084 11.579662 120.857342
F 26.977815 1.286704 116.908323
F 26.977815 9.006937 116.908323
F 26.977815 16.727173 116.908323
F 35.891020 1.286704 117.063904
F 35.891020 9.006937 117.063904
F 35.891020 16.727173 117.063904
F 44.800603 1.287607 117.220148
F 44.800603 9.007840 117.220148
F 44.800603 16.728076 117.220148
F 29.142632 7.720226 120.584662
F 29.142632 15.440461 120.584661
F 33.535923 12.865856 124.286067
F 38.055831 7.720225 120.740244
F 38.055830 15.440460 120.740243
F 33.535923 5.145622 124.286067
F 46.958477 7.717533 120.898031
F 46.958477 15.437769 120.898031
F 42.386920 7.671081 128.089365
F 29.206116 5.146821 116.947218
F 29.206115 12.867055 116.947218
F 38.119309 5.146823 117.102801
F 38.119309 12.867057 117.102800
F 47.018103 5.150535 117.261213
F 47.018103 12.870769 117.261213
F 29.158489 5.146820 119.676167
F 29.158489 12.867054 119.676167
F 38.071688 5.146821 119.831747
F 38.071688 12.867055 119.831747
F 46.974797 5.149166 119.986245
F 46.974796 12.869400 119.986245
F 29.095018 7.719831 123.310574
F 29.095018 15.440066 123.310574
F 40.220789 9.005746 124.402758
F 38.008220 7.719830 123.466154
F 38.008220 15.440065 123.466155
F 40.220789 1.285513 124.402758
F 46.915406 7.719023 123.620970
F 46.915406 15.439258 123.620970
F 33.473725 15.391311 127.933778
F 31.386792 1.286703 119.715063
F 31.386792 9.006936 119.715063
F 31.386792 16.727172 119.715063
F 40.299927 1.286717 119.870634
F 40.299927 9.006950 119.870634
F 40.299927 16.727186 119.870634
F 49.180629 1.294574 120.023920
F 49.180629 9.014807 120.023920
F 49.180629 16.735043 120.023920
F 31.323318 3.859715 123.349469
F 31.323318 11.579948 123.349469
F 40.236475 3.859706 123.505043
F 40.236475 11.579939 123.505043
F 49.131384 3.855538 123.662719
F 49.131384 11.575771 123.662719
F 31.370932 3.860110 120.623557
F 31.370932 11.580343 120.623557
F 40.284069 3.860097 120.779146
F 40.284069 11.580330 120.779146
F 49.164074 3.851287 120.944011
F 49.164074 11.571520 120.944011
F 31.434418 1.286704 116.986114
F 31.434418 9.006937 116.986114
F 31.434418 16.727173 116.986113
F 40.347525 1.286723 117.141707
F 40.347525 9.006956 117.141707
F 40.347525 16.727192 117.141707
F 49.215275 1.298706 117.307967
F 49.215275 9.018939 117.307967
F 49.215275 16.739176 117.307967
F 33.599235 7.720226 120.662452
F 33.599235 15.440461 120.662452
F 42.374844 14.798601 130.810051
F 42.511956 7.720113 120.818116
F 42.511956 15.440348 120.818116
F 33.473725 7.671076 127.933778
F 51.356356 7.710803 120.987108
F 51.356356 15.431038 120.987108
F 42.374844 7.078366 130.810051
F 33.662718 5.146820 117.025009
F 33.662718 12.867055 117.025009
F 42.575247 5.146978 117.180699
F 42.575247 12.867213 117.180698
F 51.394807 5.159653 117.352034
F 51.394807 12.879887 117.352034
F 33.615092 5.146819 119.753958
F 33.615092 12.867053 119.753958
F 42.527826 5.146933 119.909465
F 42.527826 12.867168 119.909465
F 51.370314 5.157775 120.065266
F 51.370314 12.878009 120.065267
F 33.551621 7.719831 123.388364
F 33.551621 15.440066 123.388364
F 33.460946 14.798881 130.654434
F 42.464561 7.719764 123.543917
F 42.464561 15.439999 123.543918
F 49.114508 16.729680 124.563511
F 51.334256 7.712238 123.703070
F 51.334256 15.432473 123.703071
F 51.292620 5.155288 127.344926
F 26.802970 1.249882 126.893591
F 26.802970 8.970114 126.893591
F 26.802970 16.690351 126.893592
F 35.716176 1.249882 127.049172
F 35.716176 8.970115 127.049172
F 35.716176 16.690351 127.049172
F 44.628928 1.250446 127.204680
F 44.628928 8.970678 127.204680
F 44.628928 16.690915 127.204680
F 35.689248 3.218529 130.693328
F 35.689248 10.938762 130.693329
F 44.599993 3.216175 130.849668
F 44.599993 10.936408 130.849668
F 26.788819 3.810960 127.817092
F 26.788819 11.531193 127.817092
F 35.702025 3.810960 127.972673
F 35.702025 11.531193 127.972673
F 44.614086 3.810954 128.128329
F 44.614086 11.531187 128.128329
F 26.851020 1.285506 124.169381
F 26.851020 9.005738 124.169381
F 26.851020 16.725975 124.169381
F 35.764225 1.285506 124.324962
F 35.764225 9.005738 124.324962
F 35.764225 16.725975 124.324962
F 44.675862 1.285957 124.480869
F 44.675862 9.006190 124.480869
F 44.675862 16.726426 124.480869
F 29.017122 7.671076 127.855988
F 29.017122 15.391311 127.855987
F 49.114508 9.009444 124.563511
F 37.930327 7.671075 128.011568
F 37.930327 15.391310 128.011568
F 49.114508 1.289211 124.563511
F 46.842719 7.672416 128.165917
F 46.842720 15.392651 128.165917
F 40.220789 16.725982 124.402758
F 29.079320 5.145622 124.208276
F 29.079320 12.865857 124.208276
F 37.992521 5.145623 124.363858
F 37.992521 12.865857 124.363857
F 46.897859 5.148085 124.515918
F 46.897859 12.868319 124.515918
F 29.031270 5.109998 126.932486
F 29.031270 12.830233 126.932487
F 37.944473 5.109998 127.088067
F 37.944473 12.830232 127.088067
F 46.844269 5.117852 127.231455
F 46.844269 12.838086 127.231455
F 29.004344 7.078645 130.576643
F 29.004344 14.798880 130.576644
F 51.268771 15.429217 128.288465
F 37.917560 7.078643 130.732224
F 37.917560 14.798878 130.732224
F 33.460947 7.078645 130.654434
F 46.839510 7.079842 130.885157
F 46.839510 14.800077 130.885157
F 51.292620 12.875522 127.344926
F 31.259573 1.249882 126.971381
F 31.259573 8.970115 126.971381
F 31.259573 16.690351 126.971382
F 40.172768 1.249879 127.126966
F 40.172768 8.970112 127.126966
F 40.172768 16.690348 127.126966
F 49.080343 1.248944 127.276943
F 49.080343 8.969177 127.276944
F 49.080343 16.689413 127.276944
F 31.232645 3.218529 130.615538
F 31.232645 10.938762 130.615539
F 40.145822 3.218518 130.771117
F 40.145822 10.938751 130.771117
F 48.921317 3.362254 130.839175
F 48.921317 11.082487 130.839176
F 31.245422 3.810960 127.894883
F 31.245422 11.531193 127.894882
F 40.158580 3.810936 128.050480
F 40.158580 11.531170 128.050480
F 49.053977 3.817042 128.148366
F 49.053977 11.537275 128.148367
F 31.307623 1.285506 124.247171
F 31.307623 9.005739 124.247171
F 31.307623 16.725975 124.247171
F 28.961138 24.496564 3.203507
F 28.961138 32.216797 3.203507
F 37.874287 24.496574 3.359081
F 37.874287 32.216807 3.359081
F 46.749818 24.505985 3.509455
F 46.749818 32.226218 3.509455
F 28.898921 27.022018 6.851217
F 44.347340 20.588601 15.295135
F 28.898921 19.301784 6.851217
F 37.812086 27.022012 7.006794
F 44.347340 28.308834 15.295135
F 37.812086 19.301778 7.006794
F 46.690189 27.013928 7.155857
F 44.239509 23.160197 21.661833
F 46.690189 19.293694 7.155857
F 28.946987 27.057642 4.127008
F 35.441149 20.587292 15.138632
F 28.946987 19.337408 4.127007
F 37.860130 27.057634 4.282593
F 35.441149 28.307525 15.138632
F 37.860130 19.337400 4.282592
F 46.734201 27.050480 4.439115
F 44.239509 30.880429 21.661833
F 46.734202 19.330246 4.439114
F 28.973898 25.088995 0.482851
F 28.973898 32.809228 0.482851
F 37.887097 25.088995 0.638431
F 37.887097 32.809228 0.638431
F 46.790937 25.082542 0.796103
F 46.790937 32.802774 0.796103
F 31.175290 30.917758 4.165903
F 31.175290 23.197526 4.165903
F 40.088091 30.917690 4.321519
F 40.088092 23.197457 4.321518
F 48.871449 30.863915 4.507128
F 48.871449 23.143683 4.507128
F 31.202199 28.949111 0.521746
F 31.202199 21.228878 0.521746
F 40.115499 28.949109 0.677314
F 40.115499 21.228876 0.677314
F 49.102754 29.059716 0.828043
F 49.102753 21.339483 0.828043
F 31.189438 28.356681 3.242402
F 31.189438 20.636447 3.242402
F 40.102184 28.356782 3.397916
F 40.102184 20.636549 3.397916
F 48.898795 28.395502 3.482449
F 48.898796 20.675269 3.482449
F 31.127224 30.882134 6.890113
F 31.127224 23.161902 6.890113
F 40.040139 30.882078 7.045654
F 40.040139 23.161846 7.045654
F 48.837260 30.840543 7.177043
F 48.837260 23.120310 7.177043
F 33.417740 24.496564 3.281297
F 33.417740 32.216797 3.281297
F 42.328288 24.497385 3.436253
F 42.328288 32.217617 3.436253
F 50.971439 24.473903 3.515706
F 50.971440 32.194135 3.515706
F 33.355524 27.022018 6.929007
F 44.285375 23.159751 18.933706
F 33.355524 19.301784 6.929007
F 42.266544 27.021374 7.084143
F 44.285375 30.879983 18.933706
F 42.266544 19.301140 7.084143
F 50.945832 27.008576 7.209510
F 50.945832 34.728808 7.209509
F 50.945832 19.288341 7.209510
F 33.403589 27.057642 4.204798
F 35.377644 23.160703 18.777430
F 33.403590 19.337408 4.204798
F 42.313873 27.056910 4.360772
F 35.377644 30.880936 18.777430
F 42.313873 19.336675 4.360772
F 50.975679 27.012554 4.487046
F 50.975679 34.732786 4.487045
F 50.975679 19.292319 4.487046
F 33.430500 25.088995 0.560641
F 33.430500 32.809228 0.560641
F 42.342938 25.088604 0.716351
F 42.342938 32.808836 0.716351
F 35.631887 30.917757 4.243694
F 35.631887 23.197525 4.243694
F 44.533146 30.915739 4.400592
F 44.533146 23.195506 4.400592
F 35.658803 28.949112 0.599536
F 35.658803 21.228878 0.599536
F 44.576168 28.948990 0.753834
F 44.576168 21.228757 0.753834
F 26.745597 28.949111 0.443956
F 26.745597 21.228878 0.443955
F 35.646034 28.356682 3.320191
F 35.646034 20.636449 3.320191
F 44.546412 28.359843 3.473039
F 44.546411 20.639610 3.473039
F 35.583823 30.882134 6.967902
F 35.583823 23.161901 6.967902
F 44.487111 30.880192 7.122094
F 44.487111 23.159960 7.122094
F 28.835627 24.447414 10.474832
F 28.835627 32.167647 10.474832
F 37.748801 24.447419 10.630410
F 37.748801 32.167651 10.630410
F 46.632388 24.454303 10.782217
F 46.632388 32.174535 10.782217
F 28.772126 27.020820 14.112275
F 28.772126 34.741053 14.112275
F 28.772126 19.300586 14.112275
F 37.685307 27.020817 14.267853
F 37.685307 34.741050 14.267853
F 37.685307 19.300582 14.267853
F 46.574522 27.015473 14.420816
F 35.330000 23.160703 21.506530
F 46.574522 19.295239 14.420816
F 28.819767 27.020821 11.383326
F 28.819767 34.741054 11.383326
F 28.819767 19.300587 11.383326
F 37.732943 27.020817 11.538910
F 37.732943 34.741050 11.538910
F 37.732943 19.300582 11.538910
F 46.616285 27.013251 11.700042
F 35.330000 30.880936 21.506530
F 46.616285 19.293017 11.700042
F 28.883226 24.447810 7.748920
F 28.883226 32.168042 7.748920
F 37.796392 24.447815 7.904504
F 37.796393 32.168048 7.904504
F 46.674254 24.456901 8.066299
F 46.674254 32.177134 8.066299
F 31.048070 30.880937 11.422222
F 31.048070 23.160704 11.422222
F 39.961032 30.880892 11.577831
F 39.961032 23.160659 11.577831
F 48.767823 30.841808 11.765440
F 48.767823 23.121575 11.765440
F 31.111526 28.307926 7.787815
F 31.111526 20.587693 7.787815
F 40.024421 28.307985 7.943437
F 40.024421 20.587752 7.943436
F 48.818941 28.348991 8.130725
F 48.818941 20.628758 8.130725
F 31.063927 28.307530 10.513727
F 31.063927 20.587297 10.513727
F 39.976903 28.307574 10.669280
F 39.976903 20.587341 10.669280
F 48.787271 28.346005 10.804326
F 48.787271 20.625772 10.804326
F 31.000429 30.880936 14.151170
F 31.000429 23.160703 14.151171
F 39.913459 30.880904 14.306730
F 39.913459 23.160671 14.306730
F 48.738520 30.845719 14.444777
F 48.738520 23.125486 14.444778
F 33.292230 24.447414 10.552623
F 33.292230 32.167647 10.552623
F 42.203657 24.447954 10.707844
F 42.203657 32.168187 10.707844
F 50.910294 24.456569 10.857626
F 50.910294 32.176802 10.857626
F 33.228728 27.020820 14.190065
F 33.228728 34.741053 14.190066
F 33.228728 19.300586 14.190066
F 42.140515 27.020377 14.345355
F 42.140515 34.740610 14.345355
F 42.140515 19.300143 14.345355
F 50.875132 27.014439 14.497684
F 44.301618 20.588114 18.022813
F 50.875132 19.294204 14.497684
F 33.276370 27.020821 11.461117
F 33.276370 34.741054 11.461117
F 33.276370 19.300587 11.461117
F 42.187843 27.020308 11.617052
F 42.187843 34.740541 11.617052
F 42.187843 19.300073 11.617052
F 50.903990 27.015192 11.778839
F 44.301618 28.308347 18.022813
F 50.903990 19.294957 11.778839
F 33.339828 24.447810 7.826710
F 33.339828 32.168042 7.826710
F 42.250919 24.448426 7.982710
F 42.250919 32.168659 7.982710
F 50.941697 24.457703 8.143480
F 50.941697 32.177936 8.143480
F 35.504670 30.880936 11.500013
F 35.504670 23.160704 11.500013
F 44.409239 30.879252 11.656747
F 44.409239 23.159019 11.656747
F 35.568124 28.307927 7.865606
F 35.568124 20.587693 7.865606
F 44.471022 28.310020 8.022590
F 44.471022 20.589787 8.022590
F 35.520527 28.307531 10.591517
F 35.520527 20.587298 10.591517
F 44.425503 28.309066 10.746110
F 44.425503 20.588833 10.746110
F 35.457029 30.880936 14.228961
F 35.457029 23.160703 14.228961
F 44.363608 30.879769 14.383801
F 44.363608 23.159537 14.383801
F 28.708620 24.447408 17.751044
F 28.708620 32.167641 17.751044
F 37.621808 24.447411 17.906623
F 37.621808 32.167643 17.906623
F 46.516450 24.451288 18.060543
F 46.516450 32.171521 18.060543
F 28.645095 27.020820 21.389844
F 28.645095 34.741053 21.389844
F 28.645095 19.300586 21.389844
F 37.558288 27.020819 21.545424
F 37.558288 34.741052 21.545424
F 37.558288 19.300584 21.545424
F 46.458102 27.018315 21.700215
F 35.393521 20.587292 17.867730
F 46.458102 19.298081 21.700216
F 28.692739 27.020820 18.660744
F 28.692739 34.741053 18.660744
F 28.692739 19.300586 18.660744
F 37.605929 27.020818 18.816326
F 37.605929 34.741051 18.816326
F 37.605929 19.300584 18.816326
F 46.500525 27.016353 18.975432
F 35.393521 28.307525 17.867729
F 46.500525 19.296119 18.975432
F 28.756249 24.447408 15.021946
F 28.756249 32.167641 15.021946
F 37.669431 24.447411 15.177529
F 37.669431 32.167644 15.177529
F 46.558476 24.453399 15.337666
F 46.558476 32.173631 15.337665
F 30.921042 30.880936 18.699640
F 30.921042 23.160704 18.699639
F 39.834110 30.880913 18.855236
F 39.834110 23.160680 18.855235
F 48.670954 30.848645 19.038014
F 48.670954 23.128412 19.038014
F 30.984549 28.307525 15.060842
F 30.984549 20.587291 15.060841
F 39.897566 28.307558 15.216444
F 39.897566 20.587324 15.216444
F 48.719442 28.343238 15.401734
F 48.719442 20.623005 15.401734
F 30.936920 28.307525 17.789939
F 30.936920 20.587291 17.789939
F 39.849999 28.307546 17.945506
F 39.849999 20.587313 17.945507
F 48.689917 28.339237 18.085698
F 48.689917 20.619004 18.085698
F 30.873398 30.880936 21.428739
F 30.873398 23.160703 21.428739
F 39.786520 30.880923 21.584313
F 39.786520 23.160690 21.584313
F 48.641106 30.852814 21.726654
F 48.641107 23.132581 21.726654
F 33.165223 24.447408 17.828835
F 33.165223 32.167641 17.828835
F 42.077341 24.447762 17.984186
F 42.077341 32.167994 17.984186
F 50.840194 24.451080 18.138463
F 50.840194 32.171312 18.138463
F 33.101698 27.020820 21.467635
F 33.101698 34.741053 21.467635
F 33.101698 19.300586 21.467635
F 42.014117 27.020548 21.623043
F 42.014117 34.740781 21.623043
F 42.014116 19.300314 21.623043
F 50.805244 27.019981 21.779304
F 53.438440 32.111169 0.829741
F 50.805243 19.299747 21.779305
F 33.149342 27.020820 18.738535
F 33.149342 34.741053 18.738535
F 33.149342 19.300586 18.738535
F 42.061506 27.020490 18.894351
F 42.061506 34.740723 18.894351
F 42.061506 19.300256 18.894350
F 50.833736 27.020366 19.053284
F 53.438440 24.390937 0.829741
F 50.833735 19.300131 19.053284
F 33.212851 24.447408 15.099737
F 33.212851 32.167641 15.099737
F 42.124684 24.447826 15.255609
F 42.124684 32.168058 15.255609
F 50.868790 24.450496 15.416034
F 50.868790 32.170728 15.416034
F 46.500525 34.736586 18.975432
F 46.458102 34.738548 21.700216
F 50.903990 34.735424 11.778839
F 50.875132 34.734671 14.497684
F 46.616285 34.733484 11.700042
F 46.574522 34.735706 14.420816
F 50.833735 34.740598 19.053284
F 46.690189 34.734161 7.155857
F 50.805243 34.740214 21.779305
F 51.162539 23.022089 0.000608
F 51.162539 30.742321 0.000608
F 28.581589 24.447408 25.028645
F 28.581589 32.167641 25.028645
F 37.494788 24.447409 25.184225
F 37.494788 32.167642 25.184226
F 46.399468 24.448643 25.339811
F 46.399468 32.168875 25.339811
F 28.518064 27.020820 28.667445
F 28.518064 34.741053 28.667446
F 28.518064 19.300586 28.667445
F 37.431266 27.020820 28.823026
F 37.431266 34.741053 28.823026
F 37.431266 19.300586 28.823027
F 46.340470 27.020738 28.979321
F 53.458771 32.150856 40.028241
F 46.340470 19.300504 28.979322
F 28.565709 27.020820 25.938345
F 28.565709 34.741053 25.938345
F 28.565709 19.300586 25.938345
F 37.478908 27.020820 26.093927
F 37.478908 34.741053 26.093926
F 37.478908 19.300585 26.093927
F 46.383757 27.019110 26.251149
F 43.864166 23.161389 43.495446
F 46.383757 19.298876 26.251149
F 28.629218 24.447408 22.299545
F 28.629218 32.167641 22.299545
F 37.542412 24.447409 22.455126
F 37.542412 32.167642 22.455126
F 46.442291 24.450444 22.613256
F 46.442291 32.170676 22.613256
F 30.794012 30.880936 25.977241
F 30.794012 23.160704 25.977241
F 39.707162 30.880929 26.132827
F 39.707162 23.160696 26.132827
F 48.573298 30.855774 26.310307
F 48.573299 23.135541 26.310307
F 30.857518 28.307525 22.338440
F 30.857518 20.587291 22.338440
F 39.770629 28.307539 22.494030
F 39.770629 20.587305 22.494030
F 48.622235 28.336310 22.674215
F 48.622235 20.616077 22.674215
F 30.809889 28.307525 25.067540
F 30.809889 20.587291 25.067540
F 39.723048 28.307530 25.223118
F 39.723048 20.587297 25.223119
F 48.592092 28.331935 25.367657
F 48.592093 20.611702 25.367657
F 30.746367 30.880936 28.706341
F 30.746367 23.160703 28.706341
F 39.659557 30.880936 28.861923
F 39.659557 23.160703 28.861923
F 48.542806 30.860384 29.008722
F 48.542806 23.140152 29.008722
F 33.038192 24.447408 25.106436
F 33.038192 32.167641 25.106436
F 41.950879 24.447607 25.261894
F 41.950879 32.167840 25.261894
F 50.770290 24.445246 25.420221
F 50.770290 32.165479 25.420221
F 32.974667 27.020820 28.745236
F 32.974667 34.741053 28.745236
F 32.974667 19.300585 28.745236
F 41.887589 27.020685 28.900738
F 41.887589 34.740919 28.900738
F 41.887589 19.300451 28.900738
F 50.735263 27.026189 29.061237
F 53.480260 32.152914 37.280694
F 50.735263 19.305954 29.061237
F 33.022311 27.020820 26.016136
F 33.022311 34.741053 26.016136
F 33.022311 19.300586 26.016136
F 41.935040 27.020640 26.171853
F 41.935040 34.740873 26.171853
F 41.935040 19.300406 26.171853
F 50.763629 27.026026 26.327444
F 53.480260 24.432682 37.280694
F 50.763628 19.305791 26.327444
F 33.085820 24.447408 22.377335
F 33.085820 32.167641 22.377335
F 41.998283 24.447659 22.533099
F 41.998283 32.167892 22.533099
F 50.798682 24.445113 22.690434
F 50.798682 32.165345 22.690434
F 35.250614 30.880936 26.055031
F 35.250614 23.160703 26.055031
F 44.161110 30.880609 26.210902
F 44.161110 23.160376 26.210902
F 35.314119 28.307525 22.416231
F 35.314119 20.587291 22.416231
F 44.223291 28.308148 22.572295
F 44.223291 20.587915 22.572294
F 35.266491 28.307525 25.145331
F 35.266491 20.587291 25.145331
F 44.177298 28.307747 25.300829
F 44.177298 20.587514 25.300829
F 35.202970 30.880936 28.784131
F 35.202970 23.160703 28.784131
F 44.114946 30.880964 28.939801
F 44.114946 23.160731 28.939801
F 28.454558 24.447408 32.306246
F 28.454558 32.167641 32.306246
F 37.367764 24.447408 32.461827
F 37.367764 32.167641 32.461827
F 46.281095 24.446469 32.618739
F 46.281095 32.166702 32.618739
F 28.391033 27.020820 35.945046
F 28.391033 34.741053 35.945046
F 28.391033 19.300586 35.945046
F 37.304241 27.020821 36.100627
F 37.304241 34.741054 36.100627
F 37.304241 19.300587 36.100627
F 46.221263 27.022637 36.258059
F 53.487203 27.033819 36.387311
F 46.221263 19.302403 36.258059
F 28.438677 27.020820 33.215946
F 28.438677 34.741053 33.215946
F 28.438677 19.300586 33.215946
F 37.351884 27.020821 33.371526
F 37.351884 34.741054 33.371526
F 37.351884 19.300586 33.371526
F 46.265538 27.021391 33.527174
F 43.864166 30.881621 43.495445
F 46.265538 19.301157 33.527174
F 28.502187 24.447408 29.577146
F 28.502187 32.167641 29.577146
F 37.415390 24.447408 29.732726
F 37.415390 32.167641 29.732726
F 46.324847 24.447911 29.889118
F 46.324847 32.168144 29.889118
F 30.666981 30.880936 33.254841
F 30.666981 23.160704 33.254841
F 39.580190 30.880940 33.410420
F 39.580190 23.160708 33.410420
F 48.474510 30.863468 33.582081
F 48.474510 23.143235 33.582081
F 30.730487 28.307525 29.616041
F 30.730487 20.587291 29.616041
F 39.643669 28.307525 29.771623
F 39.643669 20.587292 29.771623
F 48.524069 28.328918 29.946266
F 48.524069 20.608685 29.946265
F 30.682858 28.307525 32.345141
F 30.682858 20.587291 32.345141
F 39.596074 28.307519 32.500726
F 39.596074 20.587286 32.500727
F 48.493191 28.324067 32.649854
F 48.493191 20.603833 32.649855
F 30.619336 30.880936 35.983941
F 30.619336 23.160703 35.983941
F 39.532572 30.880945 36.139529
F 39.532572 23.160712 36.139529
F 48.443068 30.868518 36.291033
F 48.443068 23.148286 36.291033
F 32.911161 24.447408 32.384036
F 32.911161 32.167641 32.384036
F 41.824284 24.447488 32.539576
F 41.824283 32.167720 32.539576
F 50.700204 24.438601 32.702380
F 50.700204 32.158833 32.702380
F 32.847636 27.020820 36.022836
F 32.847636 34.741053 36.022836
F 32.847636 19.300586 36.022836
F 41.760926 27.020787 36.178407
F 41.760926 34.741020 36.178407
F 41.760926 19.300552 36.178407
F 50.665115 27.033279 36.343647
F 53.451668 19.318935 40.916720
F 50.665115 19.313044 36.343648
F 32.895281 27.020820 33.293736
F 32.895281 34.741053 33.293736
F 32.895280 19.300586 33.293736
F 41.808438 27.020754 33.449377
F 41.808438 34.740987 33.449377
F 41.808438 19.300520 33.449377
F 50.693422 27.032453 33.600956
F 53.451668 27.039170 40.916720
F 50.693422 19.312218 33.600957
F 32.958790 24.447408 29.654936
F 32.958790 32.167641 29.654936
F 41.871749 24.447527 29.810612
F 41.871749 32.167759 29.810612
F 50.728526 24.439096 29.964290
F 50.728526 32.159329 29.964290
F 35.123584 30.880936 33.332631
F 35.123584 23.160703 33.332631
F 44.036348 30.881101 33.488180
F 44.036348 23.160868 33.488180
F 35.187089 28.307525 29.693831
F 35.187089 20.587291 29.693831
F 44.098787 28.307588 29.849530
F 44.098787 20.587355 29.849530
F 35.139461 28.307525 32.422931
F 35.139461 20.587291 32.422931
F 44.052471 28.307281 32.578747
F 44.052471 20.587048 32.578747
F 35.075939 30.880936 36.061731
F 35.075939 23.160703 36.061731
F 43.989841 30.881359 36.217668
F 43.989841 23.161127 36.217669
F 28.327527 24.447408 39.583846
F 28.327527 32.167641 39.583846
F 37.240737 24.447407 39.739428
F 37.240737 32.167640 39.739428
F 46.160969 24.444864 39.897280
F 46.160968 32.165097 39.897280
F 28.264002 27.020820 43.222647
F 28.264002 34.741053 43.222647
F 28.264002 19.300586 43.222647
F 37.177214 27.020821 43.378229
F 37.177214 34.741055 43.378229
F 37.177214 19.300587 43.378229
F 46.100162 27.023942 43.536421
F 53.487203 19.313584 36.387311
F 46.100162 19.303708 43.536421
F 28.311647 27.020820 40.493547
F 28.311647 34.741053 40.493546
F 28.311647 19.300586 40.493546
F 37.224857 27.020821 40.649127
F 37.224857 34.741055 40.649127
F 37.224857 19.300587 40.649127
F 46.145483 27.023094 40.803592
F 53.458770 24.430624 40.028241
F 46.145483 19.302859 40.803592
F 28.375156 24.447408 36.854746
F 28.375156 32.167641 36.854746
F 37.288364 24.447407 37.010326
F 37.288364 32.167640 37.010326
F 46.205754 24.445909 37.165328
F 46.205754 32.166142 37.165328
F 30.539950 30.880936 40.532442
F 30.539950 23.160704 40.532442
F 39.453199 30.880947 40.688016
F 39.453199 23.160714 40.688016
F 48.373731 30.871637 40.853405
F 48.373731 23.151404 40.853405
F 30.603456 28.307525 36.893641
F 30.603456 20.587291 36.893641
F 39.516687 28.307516 37.049218
F 39.516687 20.587283 37.049218
F 48.424455 28.320935 37.217773
F 48.424455 20.600702 37.217773
F 30.555827 28.307525 39.622741
F 30.555827 20.587291 39.622742
F 39.469080 28.307513 39.778332
F 39.469080 20.587280 39.778332
F 48.392233 28.315791 39.932204
F 48.392233 20.595558 39.932204
F 30.492305 30.880936 43.261542
F 30.492305 23.160703 43.261542
F 39.405570 30.880949 43.417133
F 39.405570 23.160717 43.417133
F 48.340348 30.876695 43.573297
F 48.340348 23.156462 43.573297
F 32.784130 24.447408 39.661637
F 32.784130 32.167641 39.661637
F 41.697556 24.447404 39.817232
F 41.697556 32.167637 39.817232
F 50.630106 24.431150 39.985014
F 50.630107 32.151382 39.985015
F 32.720605 27.020820 43.300437
F 32.720605 34.741053 43.300437
F 32.720605 19.300586 43.300437
F 41.634138 27.020854 43.456052
F 34.948908 23.160703 43.339332
F 41.634138 19.300620 43.456053
F 50.595150 27.040901 43.626412
F 53.430232 19.321175 43.669237
F 50.595149 19.320667 43.626412
F 32.768250 27.020820 40.571337
F 32.768250 34.741053 40.571337
F 32.768250 19.300586 40.571337
F 41.681702 27.020834 40.726924
F 34.948908 30.880936 43.339332
F 41.681702 19.300599 40.726924
F 50.623410 27.039594 40.873890
F 53.430232 27.041410 43.669237
F 50.623409 19.319359 40.873889
F 32.831759 24.447408 36.932536
F 32.831759 32.167641 36.932537
F 41.745079 24.447430 37.088147
F 41.745079 32.167663 37.088147
F 50.658347 24.432263 37.237470
F 50.658347 32.152496 37.237470
F 34.996553 30.880936 40.610232
F 34.996553 23.160704 40.610232
F 43.911026 30.881451 40.765546
F 43.911026 23.161219 40.765546
F 35.060059 28.307524 36.971431
F 35.060059 20.587291 36.971432
F 43.973750 28.307167 37.126851
F 43.973750 20.586934 37.126851
F 35.012430 28.307525 39.700532
F 35.012430 20.587291 39.700532
F 43.927081 28.306955 39.856566
F 43.927081 20.586722 39.856566
F 46.383757 34.739343 26.251149
F 46.340470 34.740971 28.979322
F 28.200496 24.447408 46.861448
F 28.200496 32.167641 46.861448
F 37.113709 24.447407 47.017030
F 37.113709 32.167639 47.017030
F 46.038981 24.443792 47.175599
F 46.038981 32.164025 47.175599
F 28.136971 27.020820 50.500248
F 28.136971 34.741053 50.500248
F 28.136971 19.300586 50.500248
F 37.050186 27.020822 50.655830
F 37.050186 34.741055 50.655830
F 37.050186 19.300588 50.655830
F 45.977969 27.025007 50.814883
F 53.341982 27.051477 55.463771
F 45.977969 19.304773 50.814883
F 28.184616 27.020820 47.771148
F 28.184616 34.741053 47.771148
F 28.184616 19.300586 47.771148
F 37.097829 27.020822 47.926728
F 37.097829 34.741055 47.926727
F 37.097829 19.300587 47.926727
F 46.023409 27.024211 48.080570
F 53.394520 27.046162 48.189381
F 46.023409 19.303977 48.080570
F 28.248125 24.447408 44.132347
F 28.248125 32.167641 44.132347
F 37.161337 24.447407 44.287927
F 37.161337 32.167640 44.287927
F 46.084676 24.444509 44.442007
F 46.084676 32.164742 44.442007
F 30.412919 30.880936 47.810043
F 30.412919 23.160704 47.810043
F 39.326191 30.880951 47.965616
F 39.326191 23.160718 47.965615
F 48.269241 30.879515 48.125706
F 48.269241 23.159283 48.125706
F 30.476425 28.307525 44.171242
F 30.476425 20.587291 44.171242
F 39.389687 28.307511 44.326816
F 39.389687 20.587278 44.326816
F 48.322032 28.312789 44.489185
F 48.322032 20.592556 44.489184
F 30.428796 28.307525 46.900343
F 30.428796 20.587291 46.900343
F 39.342071 28.307509 47.055936
F 39.342071 20.587276 47.055936
F 48.287181 28.308125 47.214359
F 48.287181 20.587892 47.214359
F 30.365274 30.880936 50.539143
F 30.365274 23.160703 50.539143
F 39.278569 30.880955 50.694739
F 39.278569 23.160722 50.694739
F 48.233539 30.883495 50.855553
F 48.233539 23.163262 50.855553
F 32.657099 24.447408 46.939238
F 32.657099 32.167641 46.939238
F 41.570717 24.447351 47.094872
F 41.570717 32.167584 47.094872
F 50.560087 24.423716 47.267743
F 50.560087 32.143948 47.267743
F 32.593574 27.020820 50.578038
F 32.593574 34.741053 50.578038
F 32.593574 19.300586 50.578038
F 41.507312 27.020909 50.733699
F 53.324585 19.332611 58.232109
F 41.507312 19.300675 50.733699
F 50.523956 27.047395 50.909016
F 53.318129 32.134573 59.100933
F 50.523956 19.327160 50.909016
F 32.641219 27.020820 47.848938
F 32.641219 34.741053 47.848938
F 32.641219 19.300586 47.848938
F 41.554855 27.020884 48.004494
F 53.374445 19.327635 50.951163
F 41.554855 19.300649 48.004494
F 50.553488 27.046572 48.147246
F 53.318129 24.414341 59.100933
F 50.553487 19.326337 48.147246
F 32.704728 24.447408 44.210138
F 32.704728 32.167641 44.210138
F 41.618282 24.447367 44.365706
F 41.618282 32.167600 44.365706
F 50.588562 24.425026 44.510330
F 50.588562 32.145259 44.510330
F 34.869522 30.880936 47.887834
F 34.869522 23.160703 47.887834
F 43.785154 30.881674 48.043021
F 43.785154 23.161441 48.043022
F 34.933028 28.307524 44.249033
F 34.933028 20.587291 44.249033
F 43.848141 28.306883 44.404266
F 43.848141 20.586650 44.404266
F 34.885400 28.307525 46.978133
F 34.885400 20.587291 46.978133
F 43.801152 28.306745 47.134319
F 43.801151 20.586511 47.134320
F 34.821878 30.880936 50.616934
F 34.821878 23.160703 50.616934
F 43.738318 30.881866 50.773247
F 43.738318 23.161633 50.773248
F 28.073465 24.447408 54.139048
F 28.073465 32.167641 54.139048
F 36.986683 24.447406 54.294631
F 36.986683 32.167639 54.294631
F 45.917378 24.442547 54.454195
F 45.917378 32.162780 54.454195
F 28.009941 27.020820 57.777848
F 28.009941 34.741053 57.777848
F 28.009940 19.300586 57.777848
F 36.923159 27.020823 57.933431
F 36.923159 34.741056 57.933431
F 36.923159 19.300588 57.933431
F 45.856512 27.026325 58.093348
F 53.302690 32.132735 61.872743
F 45.856512 19.306091 58.093348
F 28.057585 27.020820 55.048748
F 28.057585 34.741053 55.048748
F 28.057585 19.300586 55.048748
F 36.970803 27.020822 55.204328
F 36.970803 34.741056 55.204327
F 36.970803 19.300588 55.204327
F 45.901863 27.025420 55.357451
F 53.324584 27.052845 58.232109
F 45.901863 19.305186 55.357450
F 28.121094 24.447408 51.409948
F 28.121094 32.167641 51.409948
F 37.034309 24.447406 51.565528
F 37.034309 32.167639 51.565528
F 45.962511 24.443468 51.719091
F 45.962511 32.163701 51.719091
F 30.285888 30.880936 55.087643
F 30.285888 23.160704 55.087643
F 39.199197 30.880958 55.243212
F 39.199198 23.160725 55.243212
F 48.162303 30.885697 55.399813
F 48.162303 23.165464 55.399813
F 30.349394 28.307525 51.448843
F 30.349394 20.587291 51.448843
F 39.262683 28.307506 51.604414
F 39.262683 20.587273 51.604414
F 48.215770 28.305690 51.762726
F 48.215769 20.585457 51.762726
F 30.301765 28.307525 54.177943
F 30.301765 20.587291 54.177943
F 39.215080 28.307502 54.333542
F 39.215080 20.587269 54.333542
F 48.179759 28.302219 54.496608
F 48.179759 20.581986 54.496608
F 30.238243 30.880936 57.816743
F 30.238243 23.160703 57.816743
F 39.151568 30.880960 57.972342
F 39.151568 23.160727 57.972342
F 48.125853 30.889029 58.137213
F 48.125853 23.168797 58.137213
F 32.530068 24.447408 54.216839
F 32.530068 32.167641 54.216839
F 41.443955 24.447278 54.372527
F 41.443955 32.167511 54.372527
F 50.486171 24.418283 54.549857
F 50.486172 32.138515 54.549857
F 32.466543 27.020820 57.855638
F 32.466543 34.741053 57.855639
F 32.466543 19.300585 57.855638
F 41.380542 27.020981 58.011344
F 53.348759 32.138054 54.591759
F 41.380542 19.300746 58.011344
F 50.446838 27.052397 58.190390
F 53.302690 24.412502 61.872743
F 50.446837 19.332162 58.190390
F 32.514188 27.020820 55.126539
F 32.514188 34.741053 55.126538
F 32.514188 19.300586 55.126538
F 41.428109 27.020961 55.282047
F 53.348759 24.417821 54.591759
F 41.428109 19.300727 55.282047
F 50.478951 27.051862 55.422134
F 53.297028 19.336466 62.735584
F 50.478951 19.331628 55.422134
F 32.577696 24.447408 51.487739
F 32.577697 32.167641 51.487738
F 41.491471 24.447307 51.643273
F 41.491471 32.167540 51.643273
F 50.516966 24.418751 51.784689
F 50.516966 32.138983 51.784689
F 34.742492 30.880936 55.165434
F 34.742492 23.160704 55.165434
F 43.659509 30.881963 55.320441
F 43.659509 23.161730 55.320441
F 34.805997 28.307524 51.526634
F 34.805997 20.587291 51.526634
F 43.722249 28.306663 51.681756
F 43.722249 20.586430 51.681756
F 34.758369 28.307524 54.255734
F 34.758369 20.587291 54.255734
F 43.675550 28.306437 54.412164
F 43.675549 20.586204 54.412164
F 34.694847 30.880936 57.894534
F 34.694847 23.160703 57.894534
F 43.612674 30.882147 58.051028
F 43.612675 23.161915 58.051028
F 27.946434 24.447408 61.416649
F 27.946434 32.167641 61.416649
F 36.859653 24.447406 61.572231
F 36.859653 32.167639 61.572231
F 45.795139 24.441367 61.732166
F 45.795139 32.161599 61.732166
F 27.882909 27.020820 65.055449
F 27.882909 34.741053 65.055449
F 27.882909 19.300586 65.055449
F 36.796125 27.020822 65.211031
F 36.796125 34.741055 65.211031
F 36.796125 19.300587 65.211031
F 45.731347 27.026276 65.370042
F 53.367487 32.139378 51.826544
F 45.731347 19.306042 65.370042
F 27.930554 27.020820 62.326349
F 27.930554 34.741053 62.326349
F 27.930554 19.300586 62.326349
F 36.843773 27.020822 62.481928
F 36.843773 34.741056 62.481928
F 36.843773 19.300588 62.481928
F 45.779936 27.026742 62.633781
F 53.422966 32.145680 44.552795
F 45.779936 19.306508 62.633781
F 27.994063 24.447408 58.687548
F 27.994063 32.167641 58.687548
F 36.907282 24.447406 58.843128
F 36.907282 32.167639 58.843128
F 45.841140 24.442122 58.995611
F 45.841140 32.162355 58.995611
F 30.158857 30.880936 62.365244
F 30.158857 23.160704 62.365244
F 39.072179 30.880959 62.520811
F 39.072179 23.160726 62.520811
F 48.054342 30.891222 62.671555
F 48.054342 23.170989 62.671555
F 30.222363 28.307525 58.726444
F 30.222363 20.587291 58.726443
F 39.135685 28.307500 58.882010
F 39.135685 20.587267 58.882010
F 48.108389 28.300086 59.036644
F 48.108388 20.579853 59.036643
F 30.174734 28.307525 61.455544
F 30.174734 20.587291 61.455544
F 39.088057 28.307501 61.611141
F 39.088057 20.587268 61.611141
F 48.072540 28.296054 61.778229
F 48.072540 20.575821 61.778229
F 30.111212 30.880936 65.094344
F 30.111212 23.160703 65.094344
F 39.024515 30.880955 65.249938
F 39.024515 23.160722 65.249938
F 48.025948 30.901265 65.420453
F 48.025948 23.181032 65.420453
F 32.403037 24.447408 61.494439
F 32.403037 32.167641 61.494439
F 41.317062 24.447240 61.650141
F 41.317062 32.167472 61.650141
F 50.405259 24.412916 61.831116
F 50.405259 32.133148 61.831116
F 32.339512 27.020820 65.133239
F 32.339512 34.741053 65.133240
F 32.339512 19.300586 65.133239
F 41.253426 27.020960 65.288912
F 53.422966 24.425448 44.552795
F 41.253426 19.300726 65.288912
F 50.356147 27.063807 65.474828
F 53.394521 19.325928 48.189381
F 50.356147 19.343572 65.474828
F 32.387157 27.020820 62.404139
F 32.387157 34.741053 62.404139
F 32.387157 19.300586 62.404139
F 41.301206 27.020996 62.559612
F 53.297027 27.056701 62.735584
F 41.301206 19.300762 62.559612
F 50.396918 27.057082 62.694300
F 53.367487 24.419145 51.826544
F 50.396917 19.336847 62.694300
F 32.450666 24.447408 58.765339
F 32.450666 32.167641 58.765339
F 41.364696 24.447238 58.920823
F 41.364696 32.167470 58.920823
F 50.439260 24.413963 59.059457
F 50.439260 32.134195 59.059457
F 34.615461 30.880936 62.443034
F 34.615461 23.160704 62.443034
F 43.533530 30.882151 62.597841
F 43.533530 23.161919 62.597840
F 34.678967 28.307524 58.804234
F 34.678967 20.587291 58.804234
F 43.596640 28.306361 58.959124
F 43.596640 20.586128 58.959123
F 34.631338 28.307524 61.533334
F 34.631338 20.587291 61.533334
F 43.549522 28.306289 61.689797
F 43.549522 20.586056 61.689797
F 34.567816 30.880936 65.172135
F 34.567816 23.160703 65.172135
F 43.485569 30.882010 65.328410
F 43.485569 23.161778 65.328410
F 53.401830 24.423230 47.310198
F 53.401830 32.143462 47.310198
F 53.374445 27.047869 50.951163
F 53.341983 19.331242 55.463771
F 27.819403 24.447408 68.694250
F 27.819403 32.167641 68.694250
F 36.732616 24.447407 68.849831
F 36.732616 32.167640 68.849831
F 45.660713 24.443998 69.007385
F 45.660713 32.164231 69.007385
F 27.755879 27.020820 72.333050
F 27.755879 34.741053 72.333050
F 27.755878 19.300586 72.333050
F 36.669089 27.020821 72.488631
F 36.669089 34.741054 72.488632
F 36.669089 19.300587 72.488631
F 45.587892 27.023291 72.645868
F 53.280697 32.122026 66.367417
F 45.587892 19.303056 72.645868
F 27.803523 27.020820 69.603950
F 27.803523 34.741053 69.603950
F 27.803523 19.300586 69.603950
F 36.716736 27.020821 69.759530
F 36.716736 34.741055 69.759530
F 36.716736 19.300587 69.759530
F 45.645218 27.024609 69.912487
F 53.280697 24.401794 66.367417
F 45.645218 19.304375 69.912486
F 27.867032 24.447408 65.965150
F 27.867032 32.167641 65.965150
F 36.780248 24.447406 66.120729
F 36.780248 32.167639 66.120729
F 45.716267 24.441853 66.272733
F 45.716267 32.162085 66.272733
F 30.031826 30.880936 69.642845
F 30.031826 23.160704 69.642845
F 38.945100 30.880951 69.798416
F 38.945100 23.160719 69.798416
F 47.922063 30.895025 69.940559
F 47.922063 23.174792 69.940559
F 30.095332 28.307525 66.004045
F 30.095332 20.587291 66.004044
F 39.008636 28.307505 66.159613
F 39.008636 20.587272 66.159613
F 48.004811 28.289937 66.301877
F 48.004811 20.569704 66.301876
F 30.047703 28.307525 68.733145
F 30.047703 20.587292 68.733145
F 38.960975 28.307509 68.888736
F 38.960975 20.587276 68.888736
F 47.941044 28.291283 69.051088
F 47.941044 20.571050 69.051088
F 29.984181 30.880936 72.371945
F 29.984181 23.160703 72.371945
F 38.897431 30.880948 72.527535
F 38.897431 23.160716 72.527535
F 47.823059 30.876984 72.676025
F 47.823059 23.156751 72.676025
F 32.276006 24.447408 68.772040
F 32.276006 32.167641 68.772040
F 41.189667 24.447330 68.927666
F 41.189667 32.167562 68.927667
F 50.401390 24.409372 69.112186
F 50.401390 32.129605 69.112186
F 32.212481 27.020820 72.410840
F 32.212481 34.741053 72.410841
F 32.212481 19.300586 72.410840
F 41.125928 27.020846 72.566435
F 53.179543 24.409335 69.151317
F 41.125928 19.300612 72.566436
F 49.998536 27.003100 72.716918
F 49.998535 34.723332 72.716918
F 49.998536 19.282865 72.716918
F 32.260126 27.020820 69.681740
F 32.260126 34.741053 69.681740
F 32.260126 19.300586 69.681740
F 41.173790 27.020901 69.837260
F 43.100600 23.160844 87.160433
F 41.173790 19.300667 69.837260
F 50.418981 27.064883 69.991045
F 43.100600 30.881077 87.160433
F 50.418980 19.344648 69.991045
F 32.323635 24.447408 66.042940
F 32.323635 32.167641 66.042940
F 41.237560 24.447263 66.198424
F 41.237560 32.167496 66.198424
F 50.349829 24.401383 66.325575
F 50.349829 32.121615 66.325575
F 34.488429 30.880936 69.720636
F 34.488429 23.160704 69.720636
F 43.404475 30.881636 69.875682
F 43.404475 23.161403 69.875682
F 34.551935 28.307524 66.081835
F 34.551935 20.587291 66.081835
F 43.469657 28.306432 66.236660
F 43.469657 20.586199 66.236660
F 34.504307 28.307524 68.810935
F 34.504307 20.587291 68.810935
F 43.420294 28.306864 68.966873
F 43.420294 20.586631 68.966873
F 34.440784 30.880936 72.449736
F 34.440784 23.160703 72.449736
F 43.355135 30.881254 72.605465
F 43.355135 23.161022 72.605465
F 27.692372 24.447408 75.971851
F 27.692372 32.167641 75.971851
F 36.605583 24.447407 76.127432
F 36.605583 32.167640 76.127432
F 45.523567 24.444936 76.284757
F 45.523567 32.165169 76.284757
F 27.628847 27.020820 79.610650
F 27.628847 34.741053 79.610651
F 27.628847 19.300586 79.610651
F 36.542058 27.020821 79.766232
F 36.542058 34.741054 79.766232
F 36.542058 19.300587 79.766232
F 45.460946 27.023456 79.923734
F 53.147495 19.344280 70.031237
F 45.460946 19.303222 79.923734
F 27.676492 27.020820 76.881551
F 27.676492 34.741053 76.881551
F 27.676492 19.300586 76.881550
F 36.589703 27.020821 77.037131
F 36.589703 34.741054 77.037130
F 36.589702 19.300587 77.037130
F 45.508147 27.023296 77.191066
F 34.186722 23.160703 87.004937
F 45.508147 19.303062 77.191066
F 27.740001 24.447408 73.242750
F 27.740001 32.167641 73.242750
F 36.653211 24.447407 73.398330
F 36.653211 32.167640 73.398330
F 45.572713 24.444680 73.551772
F 45.572713 32.164913 73.551772
F 29.904795 30.880936 76.920446
F 29.904795 23.160704 76.920446
F 38.818040 30.880948 77.076019
F 38.818041 23.160715 77.076018
F 47.737241 30.874284 77.236347
F 47.737241 23.154051 77.236347
F 29.968301 28.307524 73.281646
F 29.968301 20.587291 73.281645
F 38.881551 28.307512 73.437218
F 38.881550 20.587279 73.437218
F 47.802276 28.314133 73.593894
F 47.802276 20.593900 73.593894
F 29.920672 28.307525 76.010746
F 29.920672 20.587291 76.010746
F 38.833920 28.307512 76.166336
F 38.833920 20.587279 76.166336
F 47.755307 28.313180 76.317791
F 47.755307 20.592947 76.317791
F 29.857150 30.880936 79.649546
F 29.857150 23.160703 79.649546
F 38.770399 30.880949 79.805136
F 38.770399 23.160716 79.805136
F 47.693696 30.875800 79.958239
F 47.693696 23.155567 79.958239
F 32.148975 24.447408 76.049641
F 32.148975 32.167641 76.049641
F 41.062387 24.447391 76.205235
F 41.062387 32.167624 76.205235
F 49.945582 24.466298 76.345178
F 49.945582 32.186530 76.345178
F 32.085450 27.020820 79.688441
F 32.085450 34.741053 79.688441
F 32.085450 19.300586 79.688441
F 40.998897 27.020846 79.844043
F 34.186722 30.880936 87.004937
F 40.998897 19.300612 79.844043
F 49.891481 27.003906 79.985024
F 49.891481 34.724139 79.985024
F 49.891480 19.283672 79.985024
F 32.133095 27.020820 76.959341
F 32.133095 34.741053 76.959341
F 32.133095 19.300586 76.959341
F 41.046524 27.020841 77.114911
F 43.164490 20.587005 83.521903
F 41.046524 19.300607 77.114910
F 49.936173 27.003900 77.285020
F 49.936173 34.724133 77.285020
F 49.936173 19.283666 77.285020
F 32.196604 24.447408 73.320541
F 32.196604 32.167641 73.320541
F 41.110062 24.447379 73.476096
F 41.110062 32.167611 73.476096
F 50.010567 24.457883 73.643809
F 50.010568 32.178115 73.643809
F 34.361398 30.880936 76.998236
F 34.361398 23.160703 76.998236
F 43.275439 30.881182 77.153673
F 43.275438 23.160949 77.153672
F 34.424904 28.307524 73.359436
F 34.424904 20.587291 73.359436
F 43.339204 28.307204 73.514768
F 43.339204 20.586971 73.514768
F 34.377276 28.307524 76.088536
F 34.377276 20.587291 76.088536
F 43.291412 28.307256 76.244287
F 43.291412 20.587023 76.244287
F 34.313754 30.880936 79.727336
F 34.313753 23.160703 79.727336
F 43.227999 30.881224 79.883121
F 43.227999 23.160991 79.883120
F 27.565341 24.447408 83.249451
F 27.565341 32.167641 83.249451
F 36.478552 24.447407 83.405032
F 36.478552 32.167640 83.405032
F 45.397425 24.444782 83.562468
F 45.397425 32.165014 83.562468
F 27.501817 27.020820 86.888251
F 27.501817 34.741053 86.888251
F 27.501816 19.300586 86.888251
F 36.415027 27.020821 87.043832
F 36.415027 34.741054 87.043832
F 36.415027 19.300587 87.043833
F 45.333494 27.023368 87.200469
F 53.147495 27.064514 70.031237
F 45.333494 19.303134 87.200470
F 27.549461 27.020820 84.159151
F 27.549461 34.741053 84.159151
F 27.549461 19.300586 84.159151
F 36.462672 27.020821 84.314731
F 36.462672 34.741054 84.314731
F 36.462672 19.300587 84.314731
F 45.381651 27.023477 84.468397
F 53.179543 32.129567 69.151317
F 45.381651 19.303243 84.468397
F 27.612970 24.447408 80.520351
F 27.612970 32.167641 80.520351
F 36.526180 24.447407 80.675931
F 36.526181 32.167640 80.675931
F 45.445078 24.444804 80.829873
F 45.445078 32.165036 80.829873
F 29.777764 30.880936 84.198046
F 29.777763 23.160704 84.198046
F 38.691014 30.880949 84.353619
F 38.691014 23.160716 84.353619
F 47.614353 30.875845 84.512049
F 47.614353 23.155612 84.512049
F 29.841270 28.307525 80.559246
F 29.841270 20.587291 80.559246
F 38.754520 28.307512 80.714819
F 38.754519 20.587278 80.714818
F 47.677800 28.312545 80.873991
F 47.677800 20.592312 80.873990
F 29.793641 28.307525 83.288346
F 29.793641 20.587291 83.288346
F 38.706891 28.307511 83.443936
F 38.706891 20.587278 83.443936
F 47.630408 28.312524 83.596450
F 47.630408 20.592291 83.596450
F 29.730119 30.880936 86.927146
F 29.730119 23.160703 86.927147
F 38.643362 30.880948 87.082734
F 38.643361 23.160716 87.082734
F 47.562740 30.874370 87.233001
F 47.562740 23.154138 87.233001
F 32.021944 24.447408 83.327241
F 32.021944 32.167641 83.327241
F 40.935388 24.447384 83.482839
F 40.935388 32.167616 83.482839
F 49.828210 24.464429 83.623707
F 49.828210 32.184662 83.623707
F 31.958419 27.020820 86.966042
F 31.958419 34.741053 86.966042
F 31.958419 19.300586 86.966042
F 40.871853 27.020839 87.121623
F 43.164490 28.307238 83.521903
F 40.871853 19.300605 87.121623
F 49.763760 27.007400 87.262768
F 49.763759 34.727633 87.262768
F 49.763759 19.287166 87.262769
F 32.006064 27.020820 84.236942
F 32.006064 34.741053 84.236942
F 32.006064 19.300586 84.236942
F 40.919513 27.020846 84.392507
F 34.250244 20.587291 83.366137
F 40.919513 19.300611 84.392506
F 49.811728 27.003845 84.562376
F 49.811728 34.724078 84.562376
F 49.811728 19.283611 84.562376
F 32.069573 24.447408 80.598141
F 32.069573 32.167641 80.598141
F 40.983019 24.447382 80.753709
F 40.983019 32.167615 80.753709
F 49.875296 24.464414 80.923326
F 49.875296 32.184646 80.923326
F 34.234367 30.880936 84.275837
F 34.234367 23.160704 84.275837
F 43.148609 30.881215 84.431196
F 43.148609 23.160983 84.431195
F 34.297873 28.307524 80.637036
F 34.297873 20.587291 80.637036
F 43.212126 28.307238 80.792455
F 43.212126 20.587005 80.792454
F 34.250244 28.307524 83.366136
F 53.288228 27.064114 65.516700
F 53.288228 19.343879 65.516700
F 27.438310 24.447408 90.527052
F 27.438310 32.167641 90.527052
F 36.351513 24.447409 90.682632
F 36.351513 32.167642 90.682632
F 45.255165 24.449765 90.834582
F 45.255165 32.169998 90.834582
F 27.374786 27.020820 94.165852
F 27.374785 34.741053 94.165852
F 27.374785 19.300586 94.165852
F 36.287987 27.020819 94.321432
F 36.287987 34.741053 94.321433
F 36.287987 19.300585 94.321433
F 45.191469 27.018369 94.475171
F 45.191469 34.738602 94.475171
F 45.191469 19.298134 94.475171
F 27.422430 27.020820 91.436752
F 27.422430 34.741053 91.436752
F 27.422430 19.300586 91.436752
F 36.335631 27.020819 91.592333
F 36.335632 34.741053 91.592333
F 36.335632 19.300585 91.592333
F 45.238530 27.017967 91.748944
F 45.238530 34.738200 91.748944
F 45.238530 19.297733 91.748944
F 27.485939 24.447408 87.797952
F 27.485939 32.167641 87.797952
F 36.399149 24.447407 87.953532
F 36.399149 32.167640 87.953532
F 45.316738 24.445095 88.105697
F 45.316738 32.165328 88.105697
F 29.650733 30.880936 91.475648
F 29.650733 23.160704 91.475648
F 38.563903 30.880928 91.631230
F 38.563903 23.160695 91.631230
F 47.439261 30.872331 91.791699
F 47.439261 23.152098 91.791699
F 29.714239 28.307525 87.836847
F 29.714239 20.587291 87.836847
F 38.627488 28.307512 87.992417
F 38.627487 20.587279 87.992417
F 47.547907 28.313230 88.151667
F 47.547907 20.592997 88.151667
F 29.666610 28.307525 90.565947
F 29.666610 20.587291 90.565947
F 38.579773 28.307533 90.721519
F 38.579773 20.587300 90.721519
F 47.455165 28.317486 90.870016
F 47.455165 20.597253 90.870016
F 29.603088 30.880936 94.204748
F 29.603088 23.160703 94.204748
F 38.516256 30.880928 94.360322
F 38.516256 23.160696 94.360322
F 47.392459 30.871828 94.509227
F 47.392459 23.151596 94.509227
F 31.894913 24.447408 90.604842
F 31.894913 32.167641 90.604843
F 40.807827 24.447468 90.760372
F 40.807827 32.167701 90.760372
F 49.610212 24.473591 90.891713
F 49.610212 32.193824 90.891713
F 31.831388 27.020820 94.243643
F 31.831388 34.741053 94.243643
F 31.831388 19.300586 94.243643
F 40.744297 27.020762 94.399179
F 40.744297 34.740995 94.399179
F 40.744297 19.300528 94.399179
F 49.545544 26.992348 94.523978
F 33.805629 23.160703 108.837739
F 49.545545 19.272114 94.523978
F 31.879033 27.020820 91.514543
F 31.879033 34.741053 91.514543
F 31.879033 19.300586 91.514543
F 40.791908 27.020756 91.670146
F 40.791907 34.740990 91.670146
F 40.791907 19.300522 91.670145
F 49.599564 26.994527 91.825113
F 33.805629 30.880936 108.837739
F 49.599564 19.274293 91.825113
F 31.942542 24.447408 87.875742
F 31.942542 32.167641 87.875742
F 40.855947 24.447388 88.031307
F 40.855947 32.167620 88.031307
F 49.728391 24.473032 88.201280
F 49.728391 32.193265 88.201280
F 34.107335 30.880936 91.553438
F 34.107335 23.160703 91.553438
F 43.018780 30.880557 91.709062
F 43.018780 23.160325 91.709062
F 51.677118 30.814281 91.879550
F 51.677118 23.094048 91.879550
F 34.170842 28.307524 87.914637
F 34.170842 20.587291 87.914637
F 43.085045 28.307214 88.069942
F 43.085045 20.586981 88.069942
F 34.123213 28.307525 90.643738
F 34.123213 20.587291 90.643738
F 43.034372 28.308022 90.798857
F 43.034372 20.587788 90.798857
F 51.687222 28.349678 90.811596
F 51.687222 20.629445 90.811597
F 34.059691 30.880936 94.282538
F 34.059690 23.160703 94.282538
F 42.971003 30.880479 94.437732
F 42.971003 23.160246 94.437732
F 51.644973 30.839460 94.566895
F 51.644973 23.119228 94.566895
F 27.311279 24.447408 97.804653
F 27.311279 32.167641 97.804653
F 36.224482 24.447409 97.960233
F 36.224482 32.167642 97.960233
F 45.128899 24.449599 98.114317
F 45.128898 32.169832 98.114317
F 27.247754 27.020820 101.443453
F 27.247755 34.741053 101.443453
F 27.247754 19.300586 101.443453
F 36.160957 27.020820 101.599033
F 36.160957 34.741053 101.599033
F 36.160957 19.300585 101.599033
F 45.066415 27.018883 101.753317
F 45.066415 34.739117 101.753316
F 45.066415 19.298649 101.753317
F 27.295399 27.020820 98.714353
F 27.295399 34.741053 98.714353
F 27.295399 19.300586 98.714353
F 36.208601 27.020820 98.869934
F 36.208601 34.741053 98.869934
F 36.208601 19.300585 98.869934
F 45.112896 27.018637 99.026930
F 45.112896 34.738870 99.026930
F 45.112896 19.298403 99.026930
F 27.358908 24.447408 95.075553
F 27.358908 32.167641 95.075553
F 36.272110 24.447409 95.231133
F 36.272110 32.167642 95.231133
F 45.175391 24.449834 95.388258
F 45.175391 32.170067 95.388258
F 29.523702 30.880936 98.753248
F 29.523702 23.160704 98.753248
F 38.436874 30.880929 98.908833
F 38.436874 23.160697 98.908833
F 47.316155 30.872246 99.070114
F 47.316155 23.152014 99.070114
F 29.587208 28.307525 95.114448
F 29.587208 20.587291 95.114448
F 38.500375 28.307532 95.270033
F 38.500375 20.587299 95.270033
F 47.377528 28.316380 95.430502
F 47.377529 20.596147 95.430502
F 29.539579 28.307525 97.843548
F 29.539579 20.587291 97.843548
F 38.452752 28.307531 97.999124
F 38.452752 20.587298 97.999124
F 47.332623 28.315723 98.148878
F 47.332624 20.595490 98.148878
F 29.476057 30.880936 101.482348
F 29.476057 23.160703 101.482348
F 38.389234 30.880930 101.637924
F 38.389234 23.160698 101.637924
F 47.272799 30.873637 101.788775
F 47.272799 23.153404 101.788775
F 31.767882 24.447408 97.882443
F 31.767882 32.167641 97.882443
F 40.680823 24.447461 98.037985
F 40.680823 32.167693 98.037985
F 49.490273 24.474372 98.177862
F 49.490273 32.194605 98.177862
F 31.704357 27.020820 101.521243
F 31.704357 34.741053 101.521243
F 31.704357 19.300586 101.521243
F 40.617331 27.020774 101.676791
F 40.617331 34.741007 101.676791
F 40.617331 19.300540 101.676791
F 49.438502 26.997262 101.819774
F 51.487072 23.138766 109.143357
F 49.438502 19.277028 101.819774
F 31.752002 27.020820 98.792143
F 31.752002 34.741053 98.792143
F 31.752002 19.300586 98.792143
F 40.664941 27.020768 98.947756
F 40.664941 34.741001 98.947756
F 40.664941 19.300533 98.947756
F 49.471663 26.992423 99.125055
F 51.487072 30.858999 109.143357
F 49.471663 19.272188 99.125055
F 31.815511 24.447408 95.153343
F 31.815511 32.167641 95.153343
F 40.728419 24.447466 95.308956
F 40.728419 32.167699 95.308956
F 49.525701 24.479610 95.485262
F 49.525701 32.199843 95.485262
F 33.980304 30.880936 98.831038
F 33.980304 23.160703 98.831038
F 42.891796 30.880527 98.986881
F 42.891796 23.160294 98.986881
F 51.587220 30.849484 99.173619
F 51.587220 23.129251 99.173619
F 34.043810 28.307525 95.192238
F 34.043810 20.587291 95.192238
F 42.955123 28.307987 95.348100
F 42.955123 20.587754 95.348100
F 51.627436 28.342228 95.536400
F 51.627436 20.621994 95.536400
F 33.996182 28.307525 97.921338
F 33.996182 20.587291 97.921338
F 42.907683 28.307940 98.076628
F 42.907683 20.587707 98.076628
F 51.603554 28.341154 98.220444
F 51.603554 20.620921 98.220444
F 33.932660 30.880936 101.560138
F 33.932660 23.160703 101.560138
F 42.844371 30.880574 101.715469
F 42.844371 23.160341 101.715469
F 51.564621 30.851242 101.861956
F 51.564621 23.131009 101.861956
F 27.184248 24.447408 105.082253
F 27.184248 32.167641 105.082253
F 36.097452 24.447409 105.237834
F 36.097452 32.167641 105.237834
F 45.003960 24.449085 105.392314
F 45.003960 32.169318 105.392314
F 27.120724 27.020820 108.721053
F 27.120724 34.741053 108.721054
F 27.120723 19.300586 108.721054
F 36.033927 27.020820 108.876634
F 36.033927 34.741053 108.876634
F 36.033927 19.300585 108.876634
F 44.941490 27.019405 109.031306
F 44.941490 34.739638 109.031306
F 44.941491 19.299171 109.031306
F 27.168368 27.020820 105.991953
F 27.168368 34.741053 105.991953
F 27.168368 19.300586 105.991953
F 36.081571 27.020820 106.147535
F 36.081572 34.741053 106.147534
F 36.081571 19.300585 106.147534
F 44.987974 27.019139 106.304253
F 44.987973 34.739372 106.304253
F 44.987973 19.298905 106.304253
F 27.231877 24.447408 102.353153
F 27.231877 32.167641 102.353153
F 36.145080 24.447409 102.508734
F 36.145080 32.167641 102.508734
F 45.050408 24.449348 102.665607
F 45.050408 32.169581 102.665607
F 29.396671 30.880936 106.030849
F 29.396671 23.160704 106.030849
F 38.309852 30.880931 106.186433
F 38.309852 23.160699 106.186433
F 47.196846 30.874233 106.346643
F 47.196846 23.154000 106.346644
F 29.460177 28.307524 102.392048
F 29.460177 20.587291 102.392048
F 38.373353 28.307530 102.547633
F 38.373353 20.587297 102.547632
F 47.256431 28.315228 102.708431
F 47.256431 20.594995 102.708431
F 29.412548 28.307525 105.121148
F 29.412548 20.587291 105.121148
F 38.325730 28.307529 105.276726
F 38.325730 20.587296 105.276726
F 47.213200 28.313826 105.428326
F 47.213200 20.593593 105.428326
F 29.349026 30.880936 108.759949
F 29.349026 23.160703 108.759949
F 38.262212 30.880932 108.915527
F 38.262212 23.160699 108.915527
F 47.153615 30.875634 109.067857
F 47.153615 23.155401 109.067857
F 31.640851 24.447408 105.160044
F 31.640851 32.167641 105.160044
F 40.553859 24.447447 105.315596
F 40.553859 32.167680 105.315597
F 49.386993 24.467698 105.460751
F 49.386993 32.187931 105.460751
F 31.577326 27.020820 108.798844
F 31.577326 34.741053 108.798844
F 31.577326 19.300586 108.798844
F 40.490368 27.020787 108.954402
F 40.490368 34.741021 108.954402
F 40.490368 19.300553 108.954402
F 49.335475 27.003734 109.101650
F 42.717766 23.160446 108.993148
F 49.335475 19.283500 109.101651
F 31.624971 27.020820 106.069744
F 31.624971 34.741053 106.069744
F 31.624971 19.300586 106.069744
F 40.537979 27.020781 106.225349
F 40.537979 34.741014 106.225349
F 40.537979 19.300547 106.225349
F 49.369117 26.999177 106.398195
F 42.717766 30.880679 108.993148
F 49.369117 19.278942 106.398195
F 31.688480 24.447408 102.430943
F 31.688480 32.167641 102.430943
F 40.601452 24.447454 102.586552
F 40.601452 32.167686 102.586552
F 49.420319 24.472399 102.761654
F 49.420319 32.192632 102.761654
F 33.853274 30.880936 106.108639
F 33.853273 23.160703 106.108639
F 42.765185 30.880629 106.264421
F 42.765185 23.160397 106.264421
F 51.510459 30.857193 106.444760
F 51.510459 23.136960 106.444760
F 33.916779 28.307525 102.469839
F 33.916779 20.587291 102.469838
F 42.828480 28.307882 102.625651
F 42.828480 20.587649 102.625651
F 51.548826 28.335066 102.809207
F 51.548826 20.614833 102.809207
F 33.869151 28.307524 105.198939
F 33.869151 20.587291 105.198939
F 42.781076 28.307834 105.354309
F 42.781076 20.587601 105.354309
F 51.525872 28.333293 105.502669
F 51.525873 20.613060 105.502669
F 49.369117 34.719410 106.398194
F 49.545545 34.712581 94.523978
F 49.599564 34.714760 91.825113
F 49.438502 34.717495 101.819774
F 49.471663 34.712656 99.125055
F 49.335475 34.723967 109.101650
F 27.057217 24.447408 112.359854
F 27.057217 32.167641 112.359854
F 35.970422 24.447408 112.515435
F 35.970422 32.167641 112.515435
F 44.879029 24.448562 112.670296
F 44.879029 32.168795 112.670295
F 26.993692 27.020820 115.998652
F 26.993692 34.741053 115.998652
F 26.993692 19.300586 115.998652
F 35.906897 27.020820 116.154233
F 35.906897 34.741053 116.154233
F 35.906897 19.300585 116.154233
F 44.816529 27.019923 116.309278
F 44.816529 34.740156 116.309278
F 44.816529 19.299689 116.309278
F 27.041337 27.020820 113.269554
F 27.041337 34.741053 113.269554
F 27.041337 19.300586 113.269554
F 35.954541 27.020820 113.425135
F 35.954541 34.741053 113.425135
F 35.954541 19.300586 113.425135
F 44.863082 27.019660 113.581538
F 44.863082 34.739893 113.581538
F 44.863082 19.299426 113.581538
F 27.104846 24.447408 109.630754
F 27.104846 32.167641 109.630754
F 36.018050 24.447408 109.786335
F 36.018050 32.167641 109.786335
F 44.925526 24.448828 109.942896
F 44.925526 32.169061 109.942896
F 29.269640 30.880936 113.308450
F 29.269640 23.160704 113.308450
F 38.182830 30.880933 113.464033
F 38.182830 23.160700 113.464032
F 47.077709 30.876234 113.623039
F 47.077709 23.156001 113.623039
F 29.333146 28.307525 109.669649
F 29.333146 20.587291 109.669649
F 38.246331 28.307528 109.825233
F 38.246331 20.587295 109.825232
F 47.137270 28.313225 109.984844
F 47.137270 20.592992 109.984844
F 29.285517 28.307525 112.398749
F 29.285517 20.587291 112.398750
F 38.198708 28.307527 112.554328
F 38.198708 20.587294 112.554328
F 47.094038 28.311833 112.707375
F 47.094038 20.591600 112.707375
F 29.221995 30.880936 116.037547
F 29.221995 23.160703 116.037547
F 38.135189 30.880934 116.193127
F 38.135189 23.160701 116.193127
F 47.034414 30.877608 116.346874
F 47.034414 23.157375 116.346874
F 31.513820 24.447408 112.437645
F 31.513820 32.167641 112.437645
F 40.426894 24.447434 112.593207
F 40.426894 32.167667 112.593207
F 49.283935 24.461352 112.742492
F 49.283935 32.181585 112.742492
F 31.450295 27.020820 116.076442
F 31.450295 34.741053 116.076442
F 31.450295 19.300586 116.076443
F 40.363401 27.020800 116.232010
F 40.363401 34.741033 116.232010
F 40.363401 19.300566 116.232010
F 49.232297 27.009954 116.383273
F 44.614086 34.691891 128.128329
F 49.232297 19.289720 116.383274
F 31.497940 27.020820 113.347345
F 31.497940 34.741053 113.347345
F 31.497940 19.300586 113.347345
F 40.411015 27.020795 113.502942
F 40.411015 34.741028 113.502942
F 40.411015 19.300560 113.502942
F 49.266634 27.005671 113.671358
F 35.702025 34.691897 127.972673
F 49.266634 19.285437 113.671358
F 31.561449 24.447408 109.708545
F 31.561449 32.167641 109.708545
F 40.474490 24.447440 109.864145
F 40.474490 32.167673 109.864146
F 49.317893 24.465772 110.034763
F 49.317893 32.186004 110.034762
F 33.726242 30.880936 113.386240
F 33.726242 23.160703 113.386240
F 42.638571 30.880730 113.541960
F 42.638571 23.160498 113.541960
F 51.433469 30.864547 113.716183
F 51.433469 23.144314 113.716183
F 33.789748 28.307524 109.747440
F 33.789748 20.587291 109.747440
F 42.701871 28.307780 109.903191
F 42.701871 20.587547 109.903190
F 51.472002 28.327549 110.080418
F 51.472002 20.607315 110.080418
F 33.742120 28.307525 112.476540
F 33.742120 20.587291 112.476540
F 42.654466 28.307731 112.631985
F 42.654465 20.587497 112.631985
F 51.448218 28.325726 112.784042
F 51.448218 20.605492 112.784042
F 33.678598 30.880936 116.115338
F 33.678598 23.160703 116.115338
F 42.591144 30.880779 116.270818
F 42.591144 23.160546 116.270818
F 51.409263 30.866380 116.424714
F 51.409263 23.146148 116.424715
F 26.930189 24.447407 119.637272
F 26.930189 32.167640 119.637272
F 35.843395 24.447408 119.792853
F 35.843395 32.167640 119.792853
F 44.754019 24.448049 119.948072
F 44.754019 32.168282 119.948072
F 26.866716 27.020419 123.271678
F 26.866716 34.740652 123.271679
F 26.866716 19.300184 123.271679
F 35.779921 27.020419 123.427259
F 35.779921 34.740652 123.427260
F 35.779921 19.300184 123.427259
F 44.691042 27.019768 123.582189
F 44.691042 34.740001 123.582189
F 44.691042 19.299534 123.582189
F 26.914330 27.020814 120.545766
F 26.914330 34.741048 120.545766
F 26.914330 19.300580 120.545766
F 35.827535 27.020814 120.701347
F 35.827535 34.741048 120.701347
F 35.827535 19.300580 120.701347
F 44.738085 27.020133 120.857342
F 44.738084 34.740366 120.857342
F 44.738084 19.299899 120.857342
F 26.977815 24.447408 116.908323
F 26.977815 32.167641 116.908323
F 35.891020 24.447408 117.063904
F 35.891020 32.167641 117.063904
F 44.800603 24.448311 117.220148
F 44.800603 32.168544 117.220148
F 29.142632 30.880931 120.584662
F 29.142632 23.160698 120.584662
F 38.055830 30.880929 120.740244
F 38.055830 23.160696 120.740243
F 46.958477 30.878238 120.898031
F 46.958477 23.158005 120.898031
F 29.206116 28.307525 116.947218
F 29.206116 20.587291 116.947218
F 38.119309 28.307527 117.102801
F 38.119309 20.587293 117.102800
F 47.018103 28.311239 117.261213
F 47.018103 20.591006 117.261213
F 29.158489 28.307524 119.676167
F 29.158489 20.587291 119.676167
F 38.071688 28.307525 119.831747
F 38.071688 20.587292 119.831747
F 46.974796 28.309870 119.986245
F 46.974796 20.589637 119.986245
F 29.095018 30.880535 123.310574
F 29.095018 23.160302 123.310574
F 38.008220 30.880534 123.466154
F 38.008220 23.160301 123.466154
F 46.915406 30.879727 123.620970
F 46.915406 23.159494 123.620970
F 31.386792 24.447408 119.715063
F 31.386792 32.167640 119.715063
F 40.299927 24.447421 119.870634
F 40.299927 32.167654 119.870634
F 49.180629 24.455278 120.023920
F 49.180629 32.175511 120.023920
F 31.323318 27.020419 123.349469
F 31.323318 34.740652 123.349469
F 31.323318 19.300184 123.349469
F 40.236475 27.020410 123.505043
F 40.236475 34.740643 123.505043
F 40.236475 19.300176 123.505043
F 49.131384 27.016242 123.662719
F 42.374844 22.518837 130.810051
F 49.131384 19.296008 123.662719
F 31.370932 27.020814 120.623557
F 31.370932 34.741047 120.623557
F 31.370932 19.300580 120.623557
F 40.284069 27.020801 120.779146
F 40.284069 34.741034 120.779146
F 40.284069 19.300567 120.779146
F 49.164074 27.011991 120.944011
F 42.374844 30.239070 130.810051
F 49.164074 19.291757 120.944011
F 31.434418 24.447408 116.986114
F 31.434418 32.167641 116.986114
F 40.347525 24.447427 117.141707
F 40.347525 32.167660 117.141707
F 49.215275 24.459411 117.307967
F 49.215275 32.179644 117.307967
F 33.599236 30.880930 120.662452
F 33.599235 23.160698 120.662452
F 42.511956 30.880817 120.818116
F 42.511956 23.160585 120.818116
F 51.356356 30.871508 120.987108
F 51.356356 23.151275 120.987108
F 33.662718 28.307524 117.025009
F 33.662718 20.587291 117.025009
F 42.575247 28.307682 117.180699
F 42.575247 20.587449 117.180698
F 51.394807 28.320357 117.352034
F 51.394807 20.600124 117.352034
F 33.615092 28.307524 119.753957
F 33.615092 20.587290 119.753958
F 42.527826 28.307638 119.909465
F 42.527826 20.587404 119.909465
F 51.370314 28.318480 120.065266
F 51.370314 20.598246 120.065267
F 33.551621 30.880535 123.388364
F 33.551621 23.160302 123.388364
F 42.464561 30.880468 123.543917
F 42.464561 23.160236 123.543917
F 51.334256 30.872942 123.703070
F 51.334256 23.152710 123.703070
F 26.802970 24.410586 126.893591
F 26.802970 32.130819 126.893591
F 35.716176 24.410586 127.049172
F 35.716176 32.130819 127.049172
F 44.628928 24.411150 127.204680
F 44.628928 32.131382 127.204680
F 35.689248 26.379233 130.693328
F 35.689248 34.099466 130.693329
F 35.689248 18.658999 130.693329
F 44.599993 26.376879 130.849668
F 44.599993 34.097112 130.849669
F 44.599993 18.656645 130.849669
F 26.788819 26.971664 127.817092
F 33.460946 22.519117 130.654433
F 26.788819 19.251430 127.817092
F 35.702025 26.971664 127.972673
F 33.460946 30.239350 130.654433
F 35.702025 19.251430 127.972673
F 44.614086 26.971658 128.128329
F 51.292620 20.595759 127.344926
F 44.614086 19.251424 128.128329
F 26.851020 24.446210 124.169381
F 26.851020 32.166443 124.169381
F 35.764225 24.446210 124.324962
F 35.764225 32.166443 124.324962
F 44.675862 24.446661 124.480869
F 44.675862 32.166894 124.480869
F 29.017122 30.831780 127.855988
F 29.017122 23.111548 127.855987
F 37.930327 30.831779 128.011568
F 37.930327 23.111546 128.011568
F 46.842719 30.833120 128.165917
F 46.842719 23.112887 128.165917
F 29.079320 28.306326 124.208276
F 29.079320 20.586093 124.208276
F 37.992521 28.306327 124.363857
F 37.992520 20.586094 124.363858
F 46.897859 28.308789 124.515918
F 46.897859 20.588556 124.515918
F 29.031270 28.270702 126.932486
F 29.031270 20.550469 126.932486
F 37.944473 28.270702 127.088067
F 37.944473 20.550468 127.088067
F 46.844269 28.278556 127.231455
F 46.844269 20.558323 127.231455
F 29.004344 30.239349 130.576643
F 29.004344 22.519117 130.576643
F 37.917560 30.239347 130.732224
F 37.917560 22.519115 130.732224
F 46.839510 30.240546 130.885157
F 46.839510 22.520313 130.885157
F 31.259573 24.410586 126.971381
F 31.259573 32.130819 126.971382
F 40.172768 24.410584 127.126966
F 40.172768 32.130816 127.126966
F 49.080343 24.409648 127.276943
F 49.080343 32.129881 127.276944
F 31.232645 26.379233 130.615538
F 31.232646 34.099466 130.615539
F 31.232645 18.658999 130.615538
F 40.145822 26.379222 130.771117
F 40.145822 34.099455 130.771117
F 40.145822 18.658988 130.771117
F 48.921317 26.522958 130.839175
F 48.921317 34.243191 130.839176
F 48.921317 18.802724 130.839176
F 31.245422 26.971664 127.894883
F 51.292620 28.315993 127.344926
F 31.245422 19.251430 127.894882
F 40.158580 26.971641 128.050480
F 42.400725 20.550446 127.165861
F 40.158580 19.251406 128.050479
F 49.053977 26.977746 128.148366
F 42.400725 28.270679 127.165861
F 49.053977 19.257512 128.148366
F 31.307623 24.446210 124.247171
F 31.307623 32.166443 124.247172
F 40.220789 24.446217 124.402758
F 40.220789 32.166450 124.402758
F 49.114508 24.449915 124.563511
F 49.114508 32.170148 124.563511
F 33.473725 30.831780 127.933778
F 33.473725 23.111548 127.933777
F 42.386920 30.831785 128.089365
F 42.386920 23.111552 128.089365
F 51.268771 30.869686 128.288466
F 51.268771 23.149453 128.288466
F 33.535923 28.306326 124.286067
F 33.535923 20.586093 124.286067
F 42.448798 28.306398 124.441703
F 42.448798 20.586165 124.441703
F 51.319579 28.315480 124.621609
F 51.319579 20.595247 124.621609
F 33.487873 28.270702 127.010277
F 33.487873 20.550469 127.010277
F 26.776042 26.379233 130.537748
F 26.776042 34.099466 130.537748
F 26.776042 18.658999 130.537748
F 49.053977 34.697979 128.148367
F 40.158580 34.691874 128.050480
F 31.245422 34.691897 127.894882
F 49.232297 34.730187 116.383273
F 49.266634 34.725904 113.671358
F 49.131384 34.736475 123.662719
F 49.164074 34.732225 120.944011
F 26.788819 34.691897 127.817092
F 28.961138 47.657268 3.203507
F 28.961138 39.937033 3.203507
F 37.874287 47.657278 3.359081
F 37.874288 39.937043 3.359081
F 46.749818 47.666689 3.509455
F 46.749818 39.946454 3.509455
F 28.898921 50.182722 6.851217
F 28.898921 42.462488 6.851217
F 37.812086 50.182716 7.006794
F 37.812086 42.462482 7.006794
F 46.690189 50.174632 7.155857
F 46.690189 42.454398 7.155857
F 28.946987 50.218346 4.127008
F 28.946987 42.498112 4.127007
F 37.860130 50.218338 4.282593
F 37.860130 42.498104 4.282592
F 46.734201 50.211185 4.439115
F 46.734201 42.490950 4.439114
F 28.973898 48.249699 0.482851
F 28.973897 40.529464 0.482851
F 37.887097 48.249699 0.638431
F 37.887097 40.529464 0.638431
F 46.790937 48.243246 0.796103
F 46.790936 40.523010 0.796103
F 31.175290 38.637994 4.165903
F 31.175290 46.358230 4.165903
F 40.088092 38.637925 4.321518
F 40.088092 46.358161 4.321518
F 48.871449 38.584150 4.507128
F 48.871449 46.304387 4.507128
F 31.202199 52.109815 0.521746
F 31.202199 36.669345 0.521746
F 31.202199 44.389582 0.521746
F 40.115499 52.109813 0.677314
F 40.115499 36.669343 0.677314
F 40.115499 44.389580 0.677313
F 46.734201 34.770714 4.439115
F 49.102753 36.779950 0.828043
F 49.102753 44.500187 0.828043
F 31.189438 51.517385 3.242402
F 31.189438 36.076915 3.242402
F 31.189438 43.797151 3.242402
F 40.102184 51.517486 3.397915
F 40.102184 36.077017 3.397916
F 40.102184 43.797253 3.397916
F 48.898796 51.556206 3.482449
F 48.898796 36.115736 3.482449
F 48.898796 43.835973 3.482449
F 31.127224 38.602370 6.890113
F 31.127224 46.322606 6.890113
F 40.040139 38.602313 7.045654
F 40.040139 46.322550 7.045654
F 48.837260 38.560778 7.177043
F 48.837260 46.281014 7.177043
F 33.417740 47.657268 3.281297
F 33.417740 39.937033 3.281297
F 42.328288 47.658089 3.436253
F 42.328288 39.937854 3.436253
F 50.971440 47.634606 3.515705
F 50.971439 39.914371 3.515707
F 33.355524 50.182722 6.929007
F 33.355524 42.462488 6.929008
F 42.266544 50.182078 7.084143
F 42.266544 42.461844 7.084143
F 50.945832 50.169279 7.209510
F 50.945832 42.449045 7.209510
F 33.403589 50.218346 4.204798
F 33.403589 42.498112 4.204798
F 42.313873 50.217614 4.360772
F 42.313873 42.497380 4.360772
F 50.975679 50.173257 4.487046
F 50.975679 42.453023 4.487046
F 33.430500 48.249699 0.560641
F 33.430500 40.529464 0.560641
F 42.342938 48.249308 0.716351
F 42.342937 40.529073 0.716351
F 35.631887 38.637993 4.243693
F 35.631887 46.358229 4.243694
F 44.533146 38.635974 4.400591
F 44.533146 46.356210 4.400592
F 35.658803 52.109815 0.599536
F 35.658803 36.669346 0.599536
F 35.658803 44.389582 0.599536
F 44.576168 52.109695 0.753834
F 44.576168 36.669225 0.753833
F 44.576168 44.389461 0.753834
F 26.745597 52.109815 0.443956
F 26.745597 36.669345 0.443955
F 26.745597 44.389582 0.443955
F 35.646035 51.517386 3.320191
F 35.646035 36.076916 3.320192
F 35.646034 43.797153 3.320191
F 44.546412 51.520547 3.473038
F 44.546412 36.080078 3.473039
F 44.546412 43.800314 3.473039
F 35.583823 38.602369 6.967902
F 35.583823 46.322605 6.967902
F 44.487111 38.600428 7.122094
F 44.487111 46.320664 7.122094
F 28.835627 47.608118 10.474832
F 28.835627 39.887883 10.474832
F 37.748801 47.608123 10.630410
F 37.748801 39.887887 10.630410
F 46.632388 47.615007 10.782217
F 46.632388 39.894771 10.782217
F 28.772126 50.181524 14.112275
F 28.772126 42.461290 14.112275
F 37.685307 50.181521 14.267853
F 37.685307 42.461286 14.267853
F 46.574522 50.176177 14.420816
F 46.574522 42.455943 14.420816
F 28.819767 50.181525 11.383326
F 28.819767 42.461291 11.383326
F 37.732943 50.181521 11.538910
F 37.732943 42.461286 11.538910
F 46.616285 50.173955 11.700042
F 46.616285 42.453721 11.700042
F 28.883226 47.608514 7.748920
F 28.883226 39.888279 7.748919
F 37.796392 47.608519 7.904504
F 37.796393 39.888284 7.904504
F 46.674254 47.617605 8.066299
F 46.674254 39.897370 8.066299
F 31.048070 38.601172 11.422221
F 31.048070 46.321408 11.422222
F 39.961032 38.601127 11.577831
F 39.961032 46.321364 11.577831
F 48.767823 38.562043 11.765439
F 48.767823 46.282279 11.765440
F 31.111526 51.468630 7.787815
F 31.111526 36.028160 7.787815
F 31.111526 43.748397 7.787815
F 40.024421 51.468689 7.943437
F 40.024421 36.028220 7.943436
F 40.024421 43.748456 7.943436
F 48.818941 51.509695 8.130725
F 48.818942 36.069226 8.130725
F 48.818941 43.789462 8.130725
F 31.063927 51.468234 10.513727
F 31.063927 36.027765 10.513727
F 31.063927 43.748001 10.513727
F 39.976903 51.468278 10.669280
F 39.976904 36.027808 10.669280
F 39.976903 43.748045 10.669280
F 48.787271 51.506709 10.804326
F 48.787271 36.066240 10.804326
F 48.787271 43.786476 10.804326
F 31.000429 38.601171 14.151170
F 31.000429 46.321408 14.151170
F 39.913459 38.601139 14.306731
F 39.913459 46.321375 14.306730
F 48.738520 38.565954 14.444778
F 48.738520 46.286190 14.444778
F 33.292230 47.608118 10.552623
F 33.292230 39.887883 10.552623
F 42.203657 47.608658 10.707844
F 42.203657 39.888423 10.707844
F 50.910294 47.617273 10.857626
F 50.910294 39.897038 10.857626
F 33.228728 50.181524 14.190066
F 33.228728 42.461290 14.190066
F 42.140515 50.181081 14.345355
F 42.140515 42.460847 14.345355
F 50.875132 50.175142 14.497684
F 50.875132 42.454908 14.497684
F 33.276370 50.181525 11.461117
F 33.276370 42.461291 11.461117
F 42.187843 50.181012 11.617052
F 42.187843 42.460778 11.617052
F 50.903990 50.175895 11.778839
F 50.903990 42.455661 11.778839
F 33.339828 47.608514 7.826710
F 33.339828 39.888279 7.826710
F 42.250919 47.609131 7.982710
F 42.250919 39.888896 7.982710
F 50.941697 47.618407 8.143480
F 50.941696 39.898172 8.143480
F 35.504670 38.601171 11.500012
F 35.504670 46.321408 11.500013
F 44.409239 38.599487 11.656747
F 44.409239 46.319724 11.656747
F 35.568124 51.468631 7.865606
F 35.568124 36.028161 7.865606
F 35.568124 43.748397 7.865606
F 44.471022 51.470724 8.022590
F 44.471022 36.030254 8.022589
F 44.471022 43.750491 8.022590
F 35.520527 51.468235 10.591517
F 35.520527 36.027765 10.591517
F 35.520527 43.748002 10.591517
F 44.425503 51.469770 10.746110
F 44.425503 36.029300 10.746110
F 44.425503 43.749537 10.746110
F 35.457029 38.601171 14.228961
F 35.457029 46.321407 14.228961
F 44.363608 38.600005 14.383802
F 44.363608 46.320241 14.383801
F 28.708620 47.608112 17.751044
F 28.708620 39.887877 17.751044
F 37.621808 47.608115 17.906623
F 37.621808 39.887880 17.906624
F 46.516450 47.611993 18.060543
F 46.516450 39.891757 18.060543
F 28.645095 50.181524 21.389844
F 28.645095 42.461290 21.389844
F 37.558288 50.181523 21.545424
F 37.558288 42.461288 21.545424
F 46.458102 50.179019 21.700215
F 46.458102 42.458785 21.700216
F 28.692739 50.181524 18.660745
F 28.692739 42.461290 18.660744
F 37.605929 50.181522 18.816326
F 37.605929 42.461288 18.816326
F 46.500525 50.177057 18.975432
F 46.500525 42.456823 18.975432
F 28.756249 47.608112 15.021946
F 28.756249 39.887877 15.021946
F 37.669431 47.608115 15.177529
F 37.669431 39.887880 15.177529
F 46.558476 47.614103 15.337666
F 46.558476 39.893868 15.337666
F 30.921042 38.601171 18.699639
F 30.921042 46.321408 18.699639
F 39.834110 38.601148 18.855235
F 39.834110 46.321384 18.855235
F 48.670954 38.568879 19.038014
F 48.670954 46.289116 19.038014
F 30.984549 51.468229 15.060842
F 30.984549 36.027759 15.060841
F 30.984549 43.747996 15.060841
F 39.897566 51.468262 15.216444
F 39.897566 36.027792 15.216443
F 39.897566 43.748029 15.216444
F 48.719442 51.503942 15.401734
F 48.719442 36.063472 15.401734
F 48.719442 43.783709 15.401734
F 30.936920 51.468229 17.789939
F 30.936920 36.027759 17.789940
F 30.936920 43.747995 17.789939
F 39.849999 51.468251 17.945506
F 39.850000 36.027781 17.945507
F 39.849999 43.748017 17.945507
F 48.689917 51.499941 18.085698
F 48.689917 36.059471 18.085698
F 48.689917 43.779707 18.085698
F 30.873398 38.601171 21.428740
F 30.873398 46.321408 21.428739
F 39.786520 38.601158 21.584313
F 39.786520 46.321394 21.584313
F 48.641107 38.573049 21.726654
F 48.641107 46.293285 21.726654
F 33.165223 47.608112 17.828835
F 33.165223 39.887877 17.828835
F 42.077341 47.608466 17.984186
F 42.077341 39.888231 17.984186
F 50.840194 47.611783 18.138463
F 50.840193 39.891549 18.138463
F 33.101698 50.181524 21.467635
F 33.101698 42.461290 21.467635
F 42.014117 50.181252 21.623043
F 42.014116 42.461018 21.623043
F 50.805243 50.180685 21.779304
F 50.805243 42.460450 21.779305
F 33.149342 50.181524 18.738535
F 33.149342 42.461290 18.738535
F 42.061506 50.181194 18.894351
F 42.061506 42.460960 18.894350
F 50.833736 50.181070 19.053284
F 50.833735 42.460835 19.053284
F 33.212851 47.608112 15.099737
F 33.212851 39.887877 15.099737
F 42.124684 47.608530 15.255609
F 42.124684 39.888295 15.255609
F 50.868790 47.611200 15.416034
F 50.868790 39.890965 15.416033
F 35.377644 38.601171 18.777430
F 35.377644 46.321407 18.777430
F 44.285375 38.600218 18.933705
F 44.285375 46.320455 18.933706
F 35.441149 51.468229 15.138632
F 35.441149 36.027759 15.138632
F 35.441149 43.747996 15.138632
F 44.347340 51.469538 15.295135
F 44.347340 36.029068 15.295135
F 44.347340 43.749305 15.295135
F 35.393521 51.468229 17.867729
F 35.393521 36.027759 17.867730
F 35.393521 43.747996 17.867730
F 44.301618 51.469051 18.022813
F 44.301618 36.028581 18.022814
F 44.301618 43.748818 18.022813
F 35.330000 38.601171 21.506530
F 35.330000 46.321407 21.506530
F 44.239509 38.600665 21.661833
F 44.239509 46.320901 21.661833
F 53.438440 47.551641 0.829741
F 53.438440 39.831406 0.829740
F 28.898921 34.742251 6.851217
F 37.812086 34.742246 7.006794
F 28.946987 34.777876 4.127007
F 37.860130 34.777867 4.282592
F 33.355524 34.742251 6.929007
F 42.266544 34.741607 7.084143
F 33.403589 34.777875 4.204798
F 42.313873 34.777143 4.360772
F 51.162539 38.462556 0.000608
F 51.162539 46.182793 0.000608
F 28.581589 47.608112 25.028645
F 28.581589 39.887877 25.028645
F 37.494788 47.608113 25.184225
F 37.494788 39.887878 25.184226
F 46.399468 47.609347 25.339811
F 46.399468 39.889112 25.339811
F 28.518064 50.181524 28.667445
F 28.518064 42.461290 28.667446
F 37.431266 50.181524 28.823026
F 37.431266 42.461290 28.823027
F 46.340470 50.181442 28.979321
F 46.340470 42.461208 28.979322
F 28.565709 50.181524 25.938346
F 28.565709 42.461290 25.938345
F 37.478908 50.181524 26.093927
F 37.478908 42.461289 26.093927
F 46.383757 50.179814 26.251149
F 46.383757 42.459580 26.251149
F 28.629218 47.608112 22.299545
F 28.629218 39.887877 22.299545
F 37.542412 47.608113 22.455126
F 37.542412 39.887878 22.455126
F 46.442291 47.611148 22.613256
F 46.442292 39.890913 22.613256
F 30.794012 38.601171 25.977241
F 30.794012 46.321408 25.977241
F 39.707162 38.601164 26.132826
F 39.707162 46.321401 26.132827
F 48.573299 38.576009 26.310307
F 48.573298 46.296245 26.310307
F 30.857518 51.468229 22.338440
F 30.857518 36.027759 22.338440
F 30.857518 43.747996 22.338440
F 39.770629 51.468243 22.494030
F 39.770629 36.027773 22.494030
F 39.770629 43.748010 22.494030
F 48.622235 51.497014 22.674215
F 48.622235 36.056544 22.674215
F 48.622235 43.776781 22.674215
F 30.809889 51.468229 25.067540
F 30.809889 36.027759 25.067540
F 30.809889 43.747995 25.067540
F 39.723048 51.468235 25.223118
F 39.723048 36.027765 25.223119
F 39.723048 43.748001 25.223119
F 48.592093 51.492639 25.367657
F 48.592093 36.052169 25.367657
F 48.592093 43.772406 25.367657
F 30.746367 38.601171 28.706341
F 30.746367 46.321408 28.706340
F 39.659557 38.601171 28.861923
F 39.659557 46.321407 28.861923
F 48.542806 38.580619 29.008722
F 48.542806 46.300856 29.008722
F 33.038192 47.608112 25.106436
F 33.038192 39.887877 25.106436
F 41.950879 47.608311 25.261894
F 41.950879 39.888076 25.261894
F 50.770290 47.605950 25.420221
F 50.770289 39.885715 25.420221
F 32.974667 50.181524 28.745236
F 32.974667 42.461290 28.745236
F 41.887589 50.181389 28.900738
F 41.887589 42.461155 28.900738
F 50.735263 50.186893 29.061237
F 50.735263 42.466658 29.061237
F 33.022311 50.181524 26.016136
F 33.022311 42.461290 26.016136
F 41.935040 50.181344 26.171853
F 41.935040 42.461110 26.171853
F 50.763629 50.186729 26.327444
F 50.763628 42.466495 26.327444
F 33.085820 47.608112 22.377335
F 33.085820 39.887877 22.377335
F 41.998283 47.608363 22.533099
F 41.998283 39.888128 22.533099
F 50.798682 47.605816 22.690434
F 50.798682 39.885581 22.690434
F 35.250614 38.601171 26.055031
F 35.250614 46.321407 26.055031
F 44.161110 38.600844 26.210902
F 44.161110 46.321080 26.210902
F 35.314119 51.468229 22.416231
F 35.314119 36.027759 22.416231
F 35.314119 43.747996 22.416231
F 44.223291 51.468853 22.572295
F 44.223291 36.028383 22.572294
F 44.223291 43.748619 22.572294
F 35.266491 51.468229 25.145331
F 35.266491 36.027759 25.145331
F 35.266491 43.747995 25.145331
F 44.177298 51.468451 25.300829
F 44.177298 36.027981 25.300829
F 44.177298 43.748218 25.300829
F 35.202970 38.601171 28.784131
F 35.202970 46.321407 28.784131
F 44.114946 38.601199 28.939801
F 44.114946 46.321435 28.939801
F 28.454558 47.608112 32.306246
F 28.454558 39.887877 32.306246
F 37.367764 47.608112 32.461827
F 37.367764 39.887877 32.461827
F 46.281095 47.607173 32.618739
F 46.281095 39.886938 32.618740
F 28.391033 50.181524 35.945046
F 28.391033 42.461290 35.945046
F 37.304241 50.181525 36.100627
F 37.304241 42.461291 36.100627
F 46.221263 50.183342 36.258059
F 46.221263 42.463107 36.258059
F 28.438677 50.181524 33.215946
F 28.438677 42.461290 33.215946
F 37.351884 50.181525 33.371526
F 37.351884 42.461291 33.371526
F 46.265538 50.182095 33.527174
F 46.265538 42.461861 33.527174
F 28.502187 47.608112 29.577146
F 28.502187 39.887877 29.577146
F 37.415390 47.608112 29.732726
F 37.415390 39.887877 29.732726
F 46.324847 47.608615 29.889118
F 46.324847 39.888380 29.889118
F 30.666980 38.601171 33.254841
F 30.666981 46.321408 33.254841
F 39.580191 38.601176 33.410419
F 39.580190 46.321412 33.410420
F 48.474510 38.583703 33.582081
F 48.474510 46.303939 33.582081
F 30.730487 51.468229 29.616041
F 30.730487 36.027759 29.616041
F 30.730487 43.747996 29.616041
F 39.643669 51.468229 29.771623
F 39.643669 36.027759 29.771622
F 39.643669 43.747996 29.771623
F 48.524069 51.489622 29.946266
F 48.524069 36.049152 29.946265
F 48.524069 43.769389 29.946265
F 30.682858 51.468229 32.345141
F 30.682858 36.027759 32.345141
F 30.682858 43.747995 32.345141
F 39.596074 51.468224 32.500726
F 39.596074 36.027754 32.500727
F 39.596074 43.747990 32.500727
F 48.493191 51.484770 32.649854
F 48.493191 36.044301 32.649855
F 48.493191 43.764537 32.649855
F 30.619336 38.601171 35.983941
F 30.619336 46.321408 35.983941
F 39.532573 38.601180 36.139529
F 39.532572 46.321416 36.139529
F 48.443068 38.588753 36.291033
F 48.443068 46.308989 36.291033
F 32.911161 47.608112 32.384036
F 32.911161 39.887877 32.384036
F 41.824284 47.608192 32.539576
F 41.824284 39.887957 32.539576
F 50.700204 47.599305 32.702380
F 50.700204 39.879070 32.702380
F 32.847636 50.181524 36.022836
F 32.847636 42.461290 36.022836
F 41.760926 50.181491 36.178407
F 41.760926 42.461256 36.178407
F 50.665115 50.193982 36.343647
F 50.665115 42.473748 36.343648
F 32.895281 50.181524 33.293736
F 32.895280 42.461290 33.293736
F 41.808438 50.181459 33.449377
F 41.808438 42.461224 33.449377
F 50.693422 50.193157 33.600956
F 50.693422 42.472922 33.600957
F 32.958790 47.608112 29.654936
F 32.958789 39.887877 29.654936
F 41.871749 47.608231 29.810612
F 41.871749 39.887996 29.810612
F 50.728526 47.599800 29.964290
F 50.728526 39.879565 29.964290
F 35.123583 38.601171 33.332631
F 35.123584 46.321407 33.332631
F 44.036348 38.601336 33.488180
F 44.036348 46.321572 33.488180
F 35.187089 51.468229 29.693831
F 35.187089 36.027759 29.693831
F 35.187089 43.747995 29.693831
F 44.098787 51.468292 29.849530
F 44.098787 36.027822 29.849530
F 44.098787 43.748059 29.849530
F 35.139461 51.468228 32.422931
F 35.139461 36.027759 32.422931
F 35.139461 43.747995 32.422931
F 44.052471 51.467985 32.578747
F 44.052471 36.027516 32.578747
F 44.052471 43.747752 32.578747
F 35.075939 38.601171 36.061731
F 35.075939 46.321407 36.061731
F 43.989841 38.601595 36.217669
F 43.989841 46.321831 36.217668
F 28.327527 47.608112 39.583846
F 28.327527 39.887877 39.583846
F 37.240737 47.608111 39.739428
F 37.240737 39.887876 39.739428
F 46.160969 47.605568 39.897280
F 46.160968 39.885333 39.897280
F 28.264002 50.181524 43.222647
F 28.264002 42.461290 43.222647
F 37.177214 50.181525 43.378229
F 37.177214 42.461291 43.378229
F 46.100162 50.184647 43.536421
F 46.100162 42.464412 43.536421
F 28.311647 50.181524 40.493547
F 28.311647 42.461290 40.493547
F 37.224857 50.181525 40.649127
F 37.224857 42.461291 40.649127
F 46.145483 50.183798 40.803592
F 46.145483 42.463563 40.803592
F 28.375156 47.608112 36.854746
F 28.375156 39.887877 36.854746
F 37.288364 47.608111 37.010326
F 37.288364 39.887876 37.010326
F 46.205754 47.606613 37.165328
F 46.205754 39.886378 37.165328
F 30.539950 38.601171 40.532442
F 30.539950 46.321407 40.532442
F 39.453199 38.601182 40.688016
F 39.453199 46.321419 40.688016
F 48.373730 38.591872 40.853405
F 48.373731 46.312108 40.853405
F 30.603456 51.468229 36.893641
F 30.603456 36.027759 36.893641
F 30.603456 43.747996 36.893641
F 39.516687 51.468220 37.049218
F 39.516687 36.027751 37.049217
F 39.516687 43.747987 37.049218
F 48.424455 51.481639 37.217773
F 48.424455 36.041170 37.217773
F 48.424455 43.761406 37.217773
F 30.555827 51.468229 39.622741
F 30.555827 36.027759 39.622741
F 30.555827 43.747995 39.622742
F 39.469080 51.468217 39.778332
F 39.469080 36.027747 39.778332
F 39.469080 43.747984 39.778332
F 48.392233 51.476494 39.932204
F 48.392233 36.036025 39.932204
F 48.392233 43.756261 39.932204
F 30.492305 38.601171 43.261542
F 30.492305 46.321408 43.261542
F 39.405570 38.601185 43.417134
F 39.405570 46.321421 43.417133
F 48.340348 38.596930 43.573297
F 48.340348 46.317166 43.573297
F 32.784130 47.608112 39.661637
F 32.784130 39.887877 39.661637
F 41.697556 47.608108 39.817232
F 41.697556 39.887873 39.817232
F 50.630107 47.591854 39.985014
F 50.630106 39.871619 39.985015
F 32.720605 50.181524 43.300437
F 32.720605 42.461290 43.300437
F 41.634138 50.181558 43.456052
F 41.634138 42.461324 43.456053
F 50.595150 50.201605 43.626412
F 50.595149 42.481371 43.626412
F 32.768250 50.181524 40.571337
F 32.768250 42.461290 40.571337
F 41.681702 50.181538 40.726924
F 41.681702 42.461304 40.726924
F 50.623410 50.200297 40.873890
F 50.623409 42.480063 40.873889
F 32.831759 47.608112 36.932536
F 32.831759 39.887877 36.932536
F 41.745079 47.608134 37.088147
F 41.745079 39.887899 37.088147
F 50.658347 47.592967 37.237470
F 50.658347 39.872732 37.237470
F 34.996553 38.601171 40.610232
F 34.996553 46.321407 40.610232
F 43.911026 38.601687 40.765546
F 43.911026 46.321923 40.765546
F 35.060059 51.468228 36.971432
F 35.060059 36.027759 36.971431
F 35.060059 43.747995 36.971432
F 43.973750 51.467871 37.126851
F 43.973750 36.027401 37.126851
F 43.973750 43.747638 37.126851
F 35.012430 51.468228 39.700532
F 35.012430 36.027759 39.700532
F 35.012430 43.747995 39.700532
F 43.927081 51.467659 39.856566
F 43.927081 36.027189 39.856566
F 43.927081 43.747426 39.856566
F 34.948908 38.601171 43.339332
F 34.948908 46.321407 43.339332
F 43.864166 38.601857 43.495446
F 43.864166 46.322093 43.495445
F 46.145482 34.743327 40.803592
F 53.487203 34.754051 36.387311
F 46.100162 34.744176 43.536421
F 46.265538 34.741624 33.527174
F 46.221263 34.742871 36.258059
F 53.430232 34.761642 43.669237
F 50.623409 34.759826 40.873889
F 50.595149 34.761134 43.626412
F 50.735263 34.746421 29.061237
F 53.480260 39.873151 37.280693
F 53.487203 50.194523 36.387311
F 53.487203 42.474289 36.387312
F 53.451668 34.759402 40.916720
F 50.693422 34.752685 33.600957
F 50.665115 34.753511 36.343648
F 50.763628 34.746258 26.327444
F 53.458771 47.591328 40.028241
F 53.458771 39.871093 40.028241
F 53.430232 50.202114 43.669237
F 53.430232 42.481880 43.669237
F 53.451668 50.199874 40.916720
F 53.451668 42.479639 40.916720
F 53.480260 47.593386 37.280694
F 41.634138 34.741087 43.456053
F 41.681702 34.741067 40.726924
F 28.200496 47.608112 46.861448
F 28.200496 39.887877 46.861448
F 37.113709 47.608111 47.017030
F 37.113709 39.887876 47.017030
F 46.038981 47.604497 47.175599
F 46.038981 39.884261 47.175599
F 28.136971 50.181524 50.500248
F 28.136971 42.461290 50.500248
F 37.050186 50.181526 50.655830
F 37.050186 42.461292 50.655830
F 45.977969 50.185711 50.814883
F 45.977969 42.465477 50.814883
F 28.184616 50.181524 47.771148
F 28.184616 42.461290 47.771148
F 37.097829 50.181526 47.926728
F 37.097829 42.461291 47.926727
F 46.023409 50.184915 48.080570
F 46.023409 42.464681 48.080570
F 28.248125 47.608112 44.132347
F 28.248125 39.887877 44.132347
F 37.161337 47.608111 44.287927
F 37.161337 39.887876 44.287927
F 46.084676 47.605213 44.442007
F 46.084676 39.884978 44.442007
F 30.412919 38.601171 47.810043
F 30.412919 46.321407 47.810043
F 39.326191 38.601186 47.965615
F 39.326191 46.321422 47.965615
F 48.269241 38.599750 48.125706
F 48.269241 46.319987 48.125706
F 30.476425 51.468229 44.171242
F 30.476425 36.027759 44.171242
F 30.476425 43.747996 44.171242
F 39.389687 51.468215 44.326816
F 39.389687 36.027746 44.326816
F 39.389687 43.747982 44.326816
F 48.322032 51.473493 44.489185
F 48.322032 36.033023 44.489184
F 48.322032 43.753260 44.489184
F 30.428796 51.468228 46.900343
F 30.428796 36.027759 46.900343
F 30.428796 43.747995 46.900343
F 39.342071 51.468214 47.055936
F 39.342071 36.027744 47.055936
F 39.342071 43.747980 47.055936
F 48.287181 51.468829 47.214359
F 48.287181 36.028359 47.214359
F 48.287181 43.748596 47.214359
F 30.365274 38.601171 50.539143
F 30.365274 46.321408 50.539143
F 39.278569 38.601190 50.694739
F 39.278569 46.321426 50.694739
F 48.233539 38.603730 50.855553
F 48.233539 46.323966 50.855553
F 32.657099 47.608112 46.939238
F 32.657099 39.887877 46.939238
F 41.570717 47.608056 47.094872
F 41.570717 39.887820 47.094872
F 50.560087 47.584420 47.267743
F 50.560086 39.864185 47.267743
F 32.593574 50.181524 50.578038
F 32.593574 42.461290 50.578038
F 41.507312 50.181613 50.733699
F 41.507312 42.461379 50.733699
F 50.523956 50.208099 50.909016
F 50.523956 42.487864 50.909016
F 32.641219 50.181524 47.848938
F 32.641219 42.461290 47.848938
F 41.554855 50.181588 48.004494
F 41.554855 42.461354 48.004494
F 50.553488 50.207276 48.147246
F 50.553487 42.487041 48.147246
F 32.704728 47.608112 44.210138
F 32.704728 39.887877 44.210137
F 41.618282 47.608071 44.365706
F 41.618282 39.887836 44.365706
F 50.588562 47.585730 44.510330
F 50.588561 39.865495 44.510330
F 34.869522 38.601171 47.887833
F 34.869522 46.321407 47.887834
F 43.785154 38.601909 48.043021
F 43.785154 46.322145 48.043021
F 34.933028 51.468228 44.249033
F 34.933028 36.027759 44.249032
F 34.933028 43.747995 44.249033
F 43.848141 51.467588 44.404266
F 43.848141 36.027118 44.404266
F 43.848141 43.747355 44.404266
F 34.885400 51.468228 46.978133
F 34.885400 36.027759 46.978133
F 34.885400 43.747995 46.978133
F 43.801151 51.467449 47.134319
F 43.801151 36.026979 47.134320
F 43.801152 43.747216 47.134320
F 34.821878 38.601171 50.616934
F 34.821878 46.321408 50.616934
F 43.738318 38.602101 50.773247
F 43.738318 46.322337 50.773247
F 28.073465 47.608112 54.139048
F 28.073465 39.887877 54.139048
F 36.986683 47.608110 54.294631
F 36.986683 39.887875 54.294631
F 45.917378 47.603251 54.454195
F 45.917378 39.883016 54.454195
F 28.009941 50.181524 57.777848
F 28.009941 42.461290 57.777848
F 36.923159 50.181527 57.933431
F 36.923159 42.461292 57.933431
F 45.856512 50.187029 58.093348
F 45.856512 42.466795 58.093348
F 28.057585 50.181524 55.048748
F 28.057585 42.461290 55.048748
F 36.970803 50.181527 55.204328
F 36.970803 42.461292 55.204327
F 45.901863 50.186124 55.357451
F 45.901863 42.465890 55.357450
F 28.121094 47.608112 51.409948
F 28.121094 39.887877 51.409948
F 37.034309 47.608110 51.565528
F 37.034309 39.887875 51.565527
F 45.962511 47.604172 51.719091
F 45.962511 39.883937 51.719091
F 30.285888 38.601171 55.087643
F 30.285888 46.321408 55.087643
F 39.199198 38.601193 55.243212
F 39.199198 46.321430 55.243212
F 48.162303 38.605931 55.399813
F 48.162303 46.326168 55.399813
F 30.349394 51.468229 51.448843
F 30.349394 36.027759 51.448843
F 30.349394 43.747996 51.448843
F 39.262683 51.468210 51.604414
F 39.262683 36.027740 51.604414
F 39.262683 43.747977 51.604414
F 48.215770 51.466394 51.762726
F 48.215769 36.025924 51.762726
F 48.215770 43.746161 51.762726
F 30.301765 51.468229 54.177943
F 30.301765 36.027759 54.177943
F 30.301765 43.747995 54.177943
F 39.215079 51.468206 54.333542
F 39.215080 36.027736 54.333542
F 39.215080 43.747973 54.333542
F 48.179759 51.462923 54.496608
F 48.179759 36.022453 54.496608
F 48.179759 43.742690 54.496608
F 30.238243 38.601171 57.816743
F 30.238243 46.321408 57.816743
F 39.151568 38.601195 57.972343
F 39.151568 46.321431 57.972342
F 48.125853 38.609264 58.137213
F 48.125853 46.329501 58.137213
F 32.530068 47.608112 54.216839
F 32.530068 39.887877 54.216839
F 41.443955 47.607983 54.372527
F 41.443956 39.887748 54.372528
F 50.486172 47.578987 54.549857
F 50.486171 39.858752 54.549857
F 32.466543 50.181524 57.855638
F 32.466543 42.461290 57.855639
F 41.380542 50.181685 58.011344
F 41.380542 42.461450 58.011344
F 50.446838 50.213100 58.190390
F 50.446837 42.492866 58.190390
F 32.514188 50.181524 55.126539
F 32.514188 42.461290 55.126538
F 41.428109 50.181665 55.282047
F 41.428109 42.461431 55.282047
F 50.478951 50.212566 55.422134
F 50.478951 42.492331 55.422134
F 32.577697 47.608112 51.487739
F 32.577696 39.887877 51.487738
F 41.491471 47.608011 51.643273
F 41.491471 39.887776 51.643273
F 50.516966 47.579455 51.784689
F 50.516966 39.859220 51.784689
F 34.742492 38.601171 55.165434
F 34.742492 46.321407 55.165434
F 43.659509 38.602198 55.320441
F 43.659509 46.322434 55.320441
F 34.805997 51.468228 51.526634
F 34.805997 36.027759 51.526633
F 34.805997 43.747995 51.526634
F 43.722249 51.467367 51.681756
F 43.722249 36.026897 51.681755
F 43.722249 43.747134 51.681756
F 34.758369 51.468228 54.255734
F 34.758369 36.027759 54.255734
F 34.758369 43.747995 54.255734
F 43.675550 51.467141 54.412164
F 43.675549 36.026671 54.412164
F 43.675549 43.746908 54.412164
F 34.694847 38.601171 57.894534
F 34.694847 46.321408 57.894534
F 43.612675 38.602383 58.051028
F 43.612674 46.322619 58.051028
F 27.946434 47.608112 61.416649
F 27.946434 39.887877 61.416649
F 36.859653 47.608110 61.572231
F 36.859653 39.887875 61.572231
F 45.795139 47.602071 61.732166
F 45.795139 39.881836 61.732166
F 27.882909 50.181524 65.055449
F 27.882909 42.461290 65.055449
F 36.796125 50.181526 65.211031
F 36.796125 42.461292 65.211031
F 45.731347 50.186981 65.370042
F 45.731347 42.466746 65.370042
F 27.930553 50.181524 62.326349
F 27.930554 42.461290 62.326349
F 36.843773 50.181526 62.481928
F 36.843773 42.461292 62.481928
F 45.779936 50.187446 62.633781
F 45.779936 42.467212 62.633781
F 27.994063 47.608112 58.687548
F 27.994063 39.887877 58.687548
F 36.907282 47.608110 58.843128
F 36.907282 39.887875 58.843128
F 45.841140 47.602826 58.995611
F 45.841140 39.882591 58.995611
F 30.158857 38.601171 62.365244
F 30.158857 46.321408 62.365244
F 39.072179 38.601194 62.520811
F 39.072179 46.321431 62.520811
F 48.054342 38.611457 62.671555
F 48.054342 46.331693 62.671555
F 30.222363 51.468229 58.726444
F 30.222363 36.027759 58.726443
F 30.222363 43.747996 58.726443
F 39.135685 51.468204 58.882010
F 39.135685 36.027735 58.882010
F 39.135685 43.747971 58.882010
F 48.108389 51.460790 59.036644
F 48.108389 36.020320 59.036643
F 48.108388 43.740557 59.036643
F 30.174734 51.468229 61.455544
F 30.174734 36.027759 61.455544
F 30.174734 43.747995 61.455544
F 39.088057 51.468206 61.611141
F 39.088057 36.027736 61.611141
F 39.088057 43.747973 61.611141
F 48.072540 51.456758 61.778229
F 48.072540 36.016288 61.778229
F 48.072540 43.736525 61.778229
F 30.111212 38.601171 65.094345
F 30.111212 46.321408 65.094344
F 39.024515 38.601190 65.249939
F 39.024515 46.321427 65.249938
F 48.025948 38.621500 65.420453
F 48.025948 46.341736 65.420453
F 32.403037 47.608112 61.494439
F 32.403037 39.887877 61.494439
F 41.317062 47.607944 61.650141
F 41.317062 39.887709 61.650141
F 50.405259 47.573620 61.831116
F 50.405259 39.853385 61.831116
F 32.339512 50.181524 65.133239
F 32.339512 42.461290 65.133239
F 41.253426 50.181664 65.288912
F 41.253426 42.461430 65.288912
F 50.356147 50.224511 65.474828
F 50.356147 42.504276 65.474828
F 32.387157 50.181524 62.404139
F 32.387157 42.461290 62.404139
F 41.301206 50.181700 62.559612
F 41.301206 42.461466 62.559612
F 50.396918 50.217785 62.694300
F 50.396917 42.497551 62.694300
F 32.450666 47.608112 58.765339
F 32.450666 39.887877 58.765339
F 41.364696 47.607942 58.920823
F 41.364696 39.887707 58.920823
F 50.439260 47.574667 59.059457
F 50.439259 39.854432 59.059457
F 34.615461 38.601171 62.443034
F 34.615461 46.321408 62.443034
F 43.533530 38.602386 62.597840
F 43.533530 46.322623 62.597840
F 34.678967 51.468228 58.804234
F 34.678967 36.027759 58.804234
F 34.678967 43.747995 58.804234
F 43.596640 51.467065 58.959123
F 43.596640 36.026595 58.959123
F 43.596640 43.746832 58.959123
F 34.631338 51.468228 61.533334
F 34.631338 36.027759 61.533335
F 34.631338 43.747995 61.533334
F 43.549522 51.466993 61.689797
F 43.549522 36.026523 61.689797
F 43.549522 43.746760 61.689797
F 34.567816 38.601171 65.172135
F 34.567816 46.321408 65.172134
F 43.485569 38.602246 65.328411
F 43.485569 46.322482 65.328410
F 53.401830 47.583934 47.310198
F 53.401830 39.863699 47.310198
F 53.374445 50.208573 50.951163
F 53.374445 42.488339 50.951163
F 53.394520 50.206866 48.189381
F 53.394521 42.486632 48.189381
F 53.422966 47.586152 44.552795
F 53.422966 39.865917 44.552795
F 53.348759 47.578525 54.591759
F 53.348759 39.858291 54.591759
F 53.324584 50.213550 58.232109
F 53.324585 42.493315 58.232109
F 53.341982 50.212181 55.463771
F 53.341983 42.491946 55.463771
F 53.367487 47.579849 51.826544
F 53.367488 39.859615 51.826543
F 53.302690 47.573206 61.872743
F 53.302690 39.852972 61.872744
F 41.301206 34.741229 62.559612
F 50.356147 34.784039 65.474828
F 53.297027 50.217405 62.735584
F 53.297028 42.497170 62.735584
F 53.318129 47.575045 59.100933
F 53.318129 39.854810 59.100933
F 50.523956 34.767627 50.909016
F 50.553487 34.766804 48.147246
F 50.478951 34.772094 55.422134
F 53.374445 34.768102 50.951163
F 53.394521 34.766395 48.189381
F 53.341983 34.771710 55.463771
F 45.977969 34.745240 50.814883
F 46.023409 34.744444 48.080570
F 45.856512 34.746558 58.093348
F 50.446837 34.772629 58.190390
F 45.731347 34.746510 65.370042
F 50.396917 34.777314 62.694300
F 53.297028 34.776933 62.735584
F 53.324585 34.773078 58.232109
F 41.253427 34.741193 65.288912
F 41.507312 34.741142 50.733699
F 41.554855 34.741117 48.004494
F 45.901863 34.745653 55.357451
F 41.380542 34.741214 58.011344
F 41.428109 34.741194 55.282047
F 45.779936 34.746975 62.633781
F 27.819403 47.608112 68.694250
F 27.819403 39.887877 68.694250
F 36.732616 47.608111 68.849831
F 36.732616 39.887876 68.849832
F 45.660713 47.604703 69.007385
F 45.660713 39.884467 69.007385
F 27.755879 50.181524 72.333050
F 27.755879 42.461290 72.333050
F 36.669089 50.181525 72.488631
F 36.669089 42.461291 72.488631
F 45.587892 50.183995 72.645868
F 45.587892 42.463761 72.645868
F 27.803523 50.181524 69.603950
F 27.803523 42.461290 69.603950
F 36.716736 50.181525 69.759530
F 36.716736 42.461291 69.759530
F 45.645218 50.185313 69.912487
F 45.645218 42.465079 69.912486
F 27.867032 47.608112 65.965150
F 27.867032 39.887877 65.965150
F 36.780248 47.608110 66.120729
F 36.780248 39.887875 66.120729
F 45.716267 47.602557 66.272733
F 45.716267 39.882321 66.272733
F 30.031826 38.601171 69.642845
F 30.031826 46.321408 69.642845
F 38.945100 38.601186 69.798416
F 38.945100 46.321423 69.798416
F 47.922063 38.615260 69.940559
F 47.922063 46.335496 69.940559
F 30.095332 51.468229 66.004045
F 30.095332 36.027759 66.004045
F 30.095332 43.747996 66.004044
F 39.008636 51.468209 66.159613
F 39.008636 36.027739 66.159613
F 39.008636 43.747976 66.159613
F 48.004811 51.450641 66.301877
F 48.004811 36.010171 66.301876
F 48.004811 43.730408 66.301877
F 30.047703 51.468229 68.733145
F 30.047703 36.027759 68.733145
F 30.047703 43.747996 68.733145
F 38.960975 51.468214 68.888736
F 38.960975 36.027744 68.888736
F 38.960975 43.747980 68.888736
F 47.941044 51.451987 69.051088
F 47.941044 36.011518 69.051088
F 47.941044 43.731754 69.051088
F 29.984181 38.601171 72.371946
F 29.984181 46.321408 72.371945
F 38.897431 38.601184 72.527535
F 38.897431 46.321420 72.527535
F 47.823059 38.597219 72.676025
F 47.823059 46.317455 72.676025
F 32.276006 47.608112 68.772040
F 32.276006 39.887877 68.772040
F 41.189667 47.608034 68.927666
F 41.189667 39.887799 68.927667
F 50.401390 47.570076 69.112186
F 50.401389 39.849841 69.112186
F 32.212481 50.181524 72.410840
F 32.212481 42.461290 72.410840
F 41.125928 50.181550 72.566435
F 41.125928 42.461316 72.566436
F 49.998536 50.163803 72.716918
F 49.998536 42.443569 72.716918
F 32.260126 50.181524 69.681740
F 32.260126 42.461290 69.681740
F 41.173790 50.181605 69.837260
F 41.173790 42.461371 69.837260
F 50.418981 50.225587 69.991045
F 50.418980 42.505352 69.991045
F 32.323635 47.608112 66.042940
F 32.323635 39.887877 66.042940
F 41.237560 47.607967 66.198424
F 41.237560 39.887732 66.198424
F 50.349828 47.562086 66.325575
F 50.349828 39.841851 66.325575
F 34.488429 38.601171 69.720635
F 34.488429 46.321408 69.720636
F 43.404475 38.601871 69.875682
F 43.404475 46.322107 69.875682
F 34.551935 51.468228 66.081835
F 34.551935 36.027759 66.081835
F 34.551935 43.747995 66.081835
F 43.469657 51.467137 66.236660
F 43.469657 36.026667 66.236660
F 43.469657 43.746904 66.236660
F 34.504307 51.468228 68.810935
F 34.504307 36.027759 68.810936
F 34.504307 43.747995 68.810935
F 43.420294 51.467568 68.966873
F 43.420294 36.027098 68.966873
F 43.420294 43.747335 68.966873
F 34.440784 38.601171 72.449736
F 34.440784 46.321407 72.449736
F 43.355135 38.601490 72.605465
F 43.355135 46.321726 72.605465
F 27.692372 47.608112 75.971851
F 27.692372 39.887877 75.971851
F 36.605583 47.608111 76.127432
F 36.605583 39.887876 76.127432
F 45.523567 47.605640 76.284757
F 45.523567 39.885405 76.284757
F 27.628847 50.181524 79.610651
F 27.628848 42.461290 79.610651
F 36.542058 50.181525 79.766232
F 36.542058 42.461291 79.766232
F 45.460946 50.184160 79.923734
[truncated: 580,689 more chars]
