# Supplementary material for: Molecular-resolution imaging of ice crystallized from liquid water by cryogenic liquid-cell TEM
Source: Nat Commun. 2025 Sep 25;16:8342. doi: 10.1038/s41467-025-62451-0 (PMC12462463; doi:10.1038/s41467-025-62451-0)
Supplement: Supplementary file 9 — Supplementary Data 1 [file 41467_2025_62451_MOESM9_ESM.zip › supercell_4_3_6/1.2/93K_relaxed.cfg]

Number of particles = 30510
A = 1.0 Angstrom (basic length-scale)
H0(1,1) = 106.868 A
H0(1,2) = 0 A
H0(1,3) = 0 A
H0(2,1) = 0 A
H0(2,2) = 70.25 A
H0(2,3) = 0 A
H0(3,1) = 0 A
H0(3,2) = 0 A
H0(3,3) = 131.703 A
.NO_VELOCITY.
entry_count = 3
18
F 
0.0248725 0.0248385 0.0239453
0.0248725 0.134827 0.0239453
0.0248725 0.244816 0.0239453
0.108259 0.0246258 0.0256024
0.108259 0.134614 0.0256024
0.108259 0.244603 0.0256024
0.192709 0.0258942 0.0273619
0.19523 0.135414 0.0287685
0.201516 0.0266335 0.00776704
0.0240403 0.0606117 0.0507258
0.0240404 0.1706 0.0507258
0.107352 0.060781 0.0523415
0.107352 0.170769 0.0523415
0.192779 0.0632257 0.0549524
0.193363 0.170862 0.0554229
0.0244202 0.0612546 0.0303127
0.0244202 0.171243 0.0303127
0.108038 0.0612167 0.0318401
0.108038 0.171205 0.0318401
0.193176 0.0624499 0.0341445
0.195311 0.172462 0.0348332
0.0255744 0.0292274 0.00371588
0.0864743 0.00579187 0.0519885
0.0255744 0.139216 0.00371588
0.0871605 0.00622534 0.0314848
0.0255744 0.249205 0.00371588
0.127332 0.00576555 0.0869083
0.109255 0.0299865 0.00535308
0.109255 0.139975 0.00535308
0.109255 0.249964 0.00535308
0.196177 0.133075 0.00810307
0.189688 0.244727 0.114472
0.241038 0.0249065 0.00928431
0.045326 0.116164 0.0307759
0.045326 0.226153 0.0307759
0.0841566 0.0057712 0.141492
0.128908 0.11621 0.0321951
0.128908 0.226199 0.0321951
0.220875 0.190164 0.00735215
0.217705 0.118602 0.0337174
0.21754 0.227008 0.0354433
0.0841566 0.225749 0.141491
0.0466271 0.0848932 0.00424547
0.0466271 0.194882 0.00424547
0.130123 0.0849809 0.00570772
0.130123 0.19497 0.00570772
0.145669 0.147247 0.0025647
0.237205 0.244072 0.0647747
0.0455467 0.079665 0.0244809
0.0455467 0.189653 0.0244809
0.129129 0.079621 0.0259569
0.129129 0.189609 0.0259569
0.214355 0.0808123 0.028393
0.218928 0.188499 0.027822
0.0446788 0.115698 0.0512397
0.0446788 0.225686 0.0512397
0.220561 0.0809762 0.00865505
0.128222 0.115775 0.052696
0.128222 0.225763 0.052696
0.083621 0.225749 0.162233
0.215177 0.118447 0.0548503
0.217005 0.227761 0.0574558
0.211508 0.112182 0.16398
0.0664718 0.0245972 0.0249153
0.0664718 0.134586 0.0249153
0.0664718 0.244574 0.0249153
0.14899 0.0283232 0.0253044
0.150662 0.137567 0.0248431
0.200994 0.245112 0.00951606
0.23771 0.025013 0.0303191
0.239923 0.136148 0.0299216
0.194935 0.242815 0.0295201
0.0655626 0.0608142 0.0516434
0.0655626 0.170802 0.0516434
0.149771 0.0606762 0.0537243
0.150499 0.172734 0.0533176
0.235156 0.0623117 0.0551545
0.237479 0.172878 0.0569122
0.0662411 0.0612468 0.031122
0.0662411 0.171235 0.031122
0.149462 0.0615407 0.0335382
0.149752 0.172408 0.0326087
0.235706 0.0626786 0.0338085
0.240738 0.172852 0.0363389
0.0675196 0.0299816 0.00465816
0.0675196 0.13997 0.00465816
0.0675196 0.249958 0.00465816
0.0850485 0.0057712 0.106934
0.148545 0.24287 0.114635
0.125905 0.00576551 0.142203
0.190666 0.170396 0.164475
0.191675 0.241559 0.135443
0.0855839 0.00577126 0.0861969
0.0871605 0.116214 0.0314848
0.0871605 0.226203 0.0314848
0.083621 0.11576 0.162233
0.171541 0.117203 0.0322881
0.173189 0.226036 0.0335809
0.0841566 0.11576 0.141492
0.0883887 0.0849806 0.00500002
0.0883887 0.194969 0.00500002
0.128908 0.00622165 0.0321951
0.128222 0.00578604 0.052696
0.0873769 0.079613 0.0252507
0.0873769 0.189602 0.0252507
0.172518 0.0780492 0.0283414
0.172839 0.188912 0.0279987
0.0864743 0.11578 0.0519885
0.0864743 0.225769 0.0519885
0.168988 0.186969 0.136597
0.173107 0.116158 0.0533401
0.17327 0.228003 0.0542936
0.083621 0.0057712 0.162233
0.0234044 0.0243417 0.0781294
0.0234044 0.13433 0.0781294
0.0234044 0.24432 0.0781294
0.106639 0.0240957 0.0796731
0.106639 0.134084 0.0796731
0.106639 0.244073 0.0796731
0.190778 0.025831 0.0819874
0.192308 0.134439 0.0832516
0.169044 0.225545 0.164184
0.0226991 0.0605104 0.105759
0.0226991 0.170499 0.105759
0.105926 0.0607605 0.107287
0.105926 0.170749 0.107287
0.190863 0.0569952 0.111393
0.189727 0.169051 0.111618
0.0232265 0.06051 0.0852485
0.0232265 0.170499 0.0852485
0.106462 0.0607605 0.086553
0.106462 0.170749 0.086553
0.190356 0.061552 0.0894641
0.190896 0.170337 0.0900237
0.0238866 0.0243478 0.0576418
0.0238866 0.134336 0.0576418
0.0238866 0.244325 0.0576418
0.107177 0.0241063 0.0590018
0.107177 0.134095 0.0590018
0.107177 0.244083 0.0590018
0.192763 0.0244708 0.0609563
0.193585 0.1334 0.0619627
0.193597 0.246058 0.0829403
0.0437833 0.11567 0.0855158
0.0437833 0.225659 0.0855158
0.168325 0.0781278 0.137158
0.127332 0.115754 0.0869083
0.127332 0.225743 0.0869083
0.0843348 0.189074 0.134583
0.213757 0.116312 0.0903076
0.214887 0.227492 0.0898764
0.126796 0.00576551 0.107641
0.0444804 0.0791658 0.0579498
0.0444804 0.189154 0.0579498
0.128046 0.0791013 0.0593568
0.128046 0.18909 0.0593568
0.214715 0.0813883 0.0630425
0.214547 0.187927 0.0626229
0.043963 0.0791735 0.0785738
0.043963 0.189162 0.0785738
0.127509 0.0790906 0.0800277
0.127509 0.18908 0.0800277
0.212897 0.0792732 0.0829973
0.213981 0.189434 0.0838727
0.0432511 0.115669 0.106192
0.0432511 0.225658 0.106192
0.0843348 0.0790846 0.134583
0.126796 0.115754 0.107641
0.126796 0.225743 0.107641
0.168 0.189165 0.116407
0.213008 0.117015 0.110904
0.212522 0.226059 0.110724
0.234886 0.132579 0.118599
0.0648525 0.0240623 0.0789746
0.0648525 0.134051 0.0789746
0.0648525 0.244039 0.0789746
0.148112 0.0216705 0.079093
0.148537 0.1352 0.0801325
0.236261 0.246926 0.0850412
0.168937 0.113927 0.165216
0.235645 0.135391 0.0851863
0.211086 0.225783 0.165219
0.0641395 0.060794 0.106589
0.0641395 0.170782 0.106589
0.148502 0.0623097 0.107668
0.147285 0.169326 0.108855
0.23514 0.0603709 0.111112
0.234161 0.172005 0.111567
0.0646751 0.0607942 0.0858301
0.0646751 0.170782 0.0858301
0.147338 0.0610234 0.0859721
0.149297 0.169942 0.0877321
0.234759 0.0612418 0.0910715
0.235442 0.170718 0.0913797
0.0653911 0.0240745 0.0582798
0.0653911 0.134063 0.0582798
0.0653911 0.244052 0.0582797
0.150451 0.0239364 0.059151
0.150221 0.135454 0.0601105
0.152304 0.24365 0.0269442
0.235119 0.0239127 0.06232
0.23616 0.136757 0.0631512
0.242272 0.13634 0.00879511
0.0855839 0.11576 0.0861969
0.0855839 0.225749 0.0861969
0.169235 0.0773152 0.116697
0.16936 0.117347 0.0879713
0.171679 0.227505 0.0893578
0.159713 0.247854 0.00683733
0.0862978 0.0790952 0.0586449
0.0862978 0.189084 0.0586448
0.171448 0.0793905 0.0606198
0.17217 0.191045 0.0615625
0.0857614 0.0790849 0.0793193
0.0857614 0.189074 0.0793193
0.169408 0.0801007 0.0807612
0.171409 0.190382 0.0813785
0.0850485 0.11576 0.106934
0.0850485 0.225749 0.106934
0.0848702 0.189074 0.113842
0.169753 0.11565 0.107783
0.169306 0.224314 0.109745
0.232299 0.0224798 0.117312
0.0219857 0.0243457 0.133408
0.0219857 0.134334 0.133408
0.0219857 0.244322 0.133408
0.105213 0.0240954 0.134936
0.105213 0.134084 0.134936
0.105213 0.244073 0.134936
0.188425 0.021327 0.138024
0.190599 0.131996 0.139096
0.148662 0.24142 0.135536
0.0212718 0.0605102 0.161058
0.0212718 0.170499 0.161058
0.104499 0.0607605 0.162586
0.104499 0.170749 0.162586
0.240811 0.245127 0.00996713
0.150222 0.244909 0.0807991
0.0218014 0.0605102 0.140546
0.0218014 0.170499 0.140546
0.105034 0.0607605 0.141848
0.105034 0.170749 0.141848
0.189282 0.0607773 0.144908
0.1912 0.171801 0.143908
0.0225151 0.0243457 0.112896
0.0225151 0.134334 0.112896
0.0225151 0.244322 0.112896
0.105748 0.0240954 0.114198
0.105748 0.134084 0.114198
0.105748 0.244073 0.114198
0.188125 0.020283 0.116283
0.191592 0.131157 0.118314
0.170858 0.00933754 0.0320252
0.0423576 0.115669 0.140812
0.0423576 0.225658 0.140812
0.0848702 0.0790846 0.113842
0.125905 0.115754 0.142203
0.125905 0.225743 0.142203
0.23462 0.243907 0.117026
0.213486 0.113989 0.144027
0.212399 0.227132 0.14312
0.148125 0.129636 0.115976
0.0430713 0.0791753 0.113162
0.0430713 0.189164 0.113162
0.126618 0.0790903 0.114553
0.126618 0.189078 0.114553
0.213161 0.079211 0.116615
0.21211 0.18819 0.117209
0.0425376 0.0791753 0.133841
0.0425376 0.189164 0.133841
0.126082 0.0790903 0.135291
0.126082 0.189078 0.135291
0.212136 0.0769256 0.137613
0.213005 0.188848 0.137635
0.0418238 0.115669 0.161491
0.0418238 0.225658 0.161491
0.169808 0.224408 0.143111
0.125368 0.115754 0.162941
0.125368 0.225743 0.162941
0.168017 0.114347 0.145231
0.19424 0.243999 0.0619731
0.125368 0.00576551 0.162941
0.146925 0.0237204 0.11475
0.0634258 0.0240619 0.134238
0.0634258 0.13405 0.134238
0.0634258 0.244039 0.134238
0.145581 0.024426 0.135095
0.148105 0.131746 0.137001
0.234873 0.0254779 0.0830679
0.231733 0.0209639 0.137768
0.234936 0.132857 0.139372
0.150346 0.241935 0.0596787
0.062712 0.060794 0.161888
0.062712 0.170782 0.161888
0.146359 0.171585 0.163684
0.191583 0.0605245 0.165302
0.233613 0.243917 0.137129
0.179851 0.189642 0.00694778
0.0632481 0.060794 0.141126
0.0632481 0.170782 0.141126
0.146531 0.0611329 0.142407
0.14801 0.170143 0.143051
0.233506 0.0598816 0.144505
0.23419 0.170616 0.14606
0.0639617 0.0240619 0.113476
0.0639617 0.13405 0.113476
0.0639617 0.244039 0.113476
0.045326 0.00617544 0.0307759
0.146035 0.0610727 0.163736
0.144142 0.0335185 0.00409684
0.238626 0.245615 0.0299885
0.177621 0.0784506 0.00767017
0.17191 0.00413302 0.0533783
0.231984 0.167706 0.166645
0.234342 0.0548228 0.164804
0.242971 0.17152 0.00214173
0.215701 0.00842098 0.0350793
0.21123 0.00544458 0.110661
0.167538 0.00420248 0.108002
0.21466 0.00514286 0.0552354
0.1651 0.00454154 0.142364
0.218543 0.116933 2.21711e-06
0.0205581 0.0243457 0.188709
0.0205581 0.134334 0.188709
0.0205581 0.244322 0.188709
0.103785 0.0240954 0.190236
0.103785 0.134084 0.190236
0.103785 0.244073 0.190236
0.187208 0.0213676 0.192286
0.189726 0.133979 0.191649
0.226959 0.0622498 0.331242
0.0198442 0.0605102 0.216359
0.0198442 0.170499 0.216359
0.103071 0.0607605 0.217886
0.103071 0.170749 0.217886
0.187742 0.0598704 0.219072
0.189108 0.169228 0.21863
0.0203739 0.0605102 0.195846
0.0203739 0.170499 0.195846
0.103606 0.0607605 0.197148
0.103606 0.170749 0.197148
0.18858 0.058806 0.197796
0.188495 0.170747 0.197265
0.122514 0.00576551 0.273541
0.0813014 0.0057712 0.252092
0.123049 0.00576551 0.252804
0.10432 0.0240954 0.169498
0.10432 0.134084 0.169498
0.10432 0.244073 0.169498
0.2323 0.129589 0.17188
0.162339 0.115578 0.329671
0.188462 0.241535 0.225847
0.0409301 0.115669 0.196112
0.0409301 0.225658 0.196112
0.141899 0.170381 0.328557
0.124477 0.115754 0.197503
0.124477 0.225743 0.197503
0.18632 0.243428 0.302123
0.212111 0.116327 0.199262
0.21189 0.223984 0.200441
0.165236 0.224005 0.308638
0.0416437 0.0791753 0.168462
0.0416437 0.189164 0.168462
0.125191 0.0790903 0.169853
0.125191 0.189078 0.169853
0.188528 0.0235431 0.171757
0.146892 0.243396 0.16929
0.04111 0.0791753 0.189141
0.04111 0.189164 0.189141
0.124655 0.0790903 0.190591
0.124655 0.189078 0.190591
0.211427 0.0776396 0.192112
0.211386 0.187171 0.192504
0.0403961 0.115669 0.216791
0.0403961 0.225658 0.216791
0.16335 0.116103 0.309282
0.123941 0.115754 0.218241
0.123941 0.225743 0.218241
0.207145 0.115498 0.329374
0.209573 0.116656 0.219728
0.210996 0.224403 0.220997
0.252925 0.0763894 0.28212
0.0619983 0.0240619 0.189538
0.0619983 0.13405 0.189538
0.0619983 0.244039 0.189538
0.148009 0.0217662 0.191504
0.147233 0.131567 0.192139
0.142353 0.0601007 0.329732
0.232335 0.0231991 0.192731
0.232782 0.133447 0.192947
0.146691 0.024302 0.169791
0.0612844 0.060794 0.217189
0.0612844 0.170782 0.217189
0.14452 0.0620083 0.218693
0.145604 0.170083 0.219108
0.230915 0.0583626 0.219627
0.231778 0.169532 0.221437
0.0618205 0.060794 0.196426
0.0618205 0.170782 0.196426
0.14518 0.0605019 0.19813
0.144594 0.169554 0.197867
0.233186 0.0589515 0.199299
0.232315 0.169467 0.200457
0.0625342 0.0240619 0.168776
0.0625342 0.13405 0.168776
0.0625342 0.244039 0.168776
0.190155 0.241895 0.192809
0.231948 0.24327 0.19311
0.189515 0.241468 0.246795
0.124477 0.00576551 0.197503
0.121622 0.00576551 0.308104
0.0821934 0.0057712 0.217533
0.0827289 0.11576 0.196792
0.0827289 0.225749 0.196792
0.230089 0.242411 0.250309
0.167815 0.113176 0.199308
0.166711 0.227881 0.198583
0.0798738 0.225749 0.307392
0.185991 0.240616 0.282006
0.146004 0.134402 0.170635
0.0793383 0.225749 0.328134
0.0834427 0.0790846 0.169142
0.0834427 0.189074 0.169142
0.228409 0.240677 0.282757
0.0210875 0.244322 0.168196
0.0829073 0.0790846 0.189883
0.0829073 0.189074 0.189883
0.167333 0.0769027 0.191373
0.165663 0.189235 0.191035
0.0589654 0.170782 0.307026
0.0210875 0.134334 0.168196
0.0821934 0.11576 0.217533
0.0821934 0.225749 0.217533
0.0793383 0.11576 0.328134
0.167119 0.115568 0.219608
0.167978 0.223132 0.218425
0.0798738 0.11576 0.307392
0.0827289 0.0057712 0.196792
0.142728 0.0586925 0.308042
0.227895 0.242251 0.303542
0.0191305 0.0243457 0.24401
0.0191305 0.134334 0.24401
0.0191305 0.244322 0.24401
0.102358 0.0240954 0.245536
0.102358 0.134084 0.245536
0.102358 0.244073 0.245536
0.187508 0.0225951 0.246036
0.187349 0.130736 0.247108
0.228054 0.170012 0.330572
0.0184167 0.0605102 0.27166
0.0184167 0.170499 0.27166
0.101644 0.0607605 0.273187
0.101644 0.170749 0.273187
0.187947 0.0604953 0.275136
0.186019 0.167592 0.275425
0.0189462 0.0605102 0.251147
0.0189463 0.170499 0.251147
0.102179 0.0607605 0.252448
0.102179 0.170749 0.252448
0.187522 0.0577488 0.254188
0.187278 0.170153 0.253704
0.01966 0.0243457 0.223496
0.01966 0.134334 0.223496
0.01966 0.244322 0.223496
0.102893 0.0240954 0.224798
0.102893 0.134084 0.224798
0.102893 0.244073 0.224798
0.188083 0.0222749 0.224231
0.188519 0.131782 0.226775
0.146045 0.241428 0.246168
0.0395025 0.115669 0.251413
0.0395025 0.225658 0.251413
0.123941 0.00576551 0.218241
0.123049 0.115754 0.252804
0.123049 0.225743 0.252804
0.165255 0.188036 0.301741
0.209784 0.115426 0.254186
0.208269 0.222038 0.254897
0.232121 0.0197331 0.171961
0.0402162 0.0791753 0.223762
0.0402162 0.189164 0.223762
0.123763 0.0790903 0.225153
0.123763 0.189078 0.225153
0.210723 0.0778801 0.226475
0.209957 0.186193 0.225849
0.0396824 0.0791753 0.244442
0.0396824 0.189164 0.244442
0.123227 0.0790903 0.245891
0.123227 0.189078 0.245891
0.209742 0.0771046 0.24727
0.209029 0.187243 0.246894
0.0389686 0.115669 0.272092
0.0389686 0.225658 0.272092
0.163231 0.0775419 0.302298
0.122514 0.115754 0.273541
0.122514 0.225743 0.273541
0.0800521 0.189074 0.300484
0.208816 0.116029 0.275279
0.206877 0.222832 0.27527
0.229182 0.132557 0.281747
0.0605707 0.0240619 0.244839
0.0605707 0.13405 0.244839
0.0605707 0.244039 0.244839
0.144279 0.0262535 0.246887
0.14529 0.133542 0.246881
0.206899 0.225426 0.33095
0.23002 0.0220361 0.24808
0.230541 0.134986 0.247329
0.163565 0.22654 0.329635
0.0598569 0.060794 0.272489
0.0598569 0.170782 0.272489
0.143671 0.0602193 0.273513
0.143176 0.171139 0.273678
0.230088 0.0611034 0.276502
0.231646 0.169057 0.276093
0.0603929 0.060794 0.251726
0.0603929 0.170782 0.251726
0.145524 0.0635374 0.252706
0.144738 0.169561 0.252805
0.229494 0.0585037 0.25481
0.23139 0.170923 0.255479
0.0611066 0.0240619 0.224076
0.0611066 0.13405 0.224076
0.0611066 0.244039 0.224076
0.145455 0.0254367 0.225513
0.144922 0.133481 0.226068
0.184251 0.172473 0.328574
0.2305 0.021646 0.227776
0.229879 0.133657 0.227354
0.0596791 0.0240619 0.279376
0.0813014 0.11576 0.252092
0.0813014 0.225749 0.252092
0.0800521 0.0790846 0.300484
0.165141 0.11429 0.253685
0.167039 0.223703 0.252169
0.229489 0.0223306 0.279606
0.227625 0.0576384 0.310617
0.233043 0.242329 0.172381
0.143704 0.24141 0.301895
0.0820151 0.0790846 0.224442
0.0820151 0.189074 0.224442
0.165981 0.0768687 0.225529
0.167833 0.185601 0.225461
0.0793383 0.0057712 0.328134
0.0210875 0.0243457 0.168196
0.0814797 0.0790846 0.245183
0.0814797 0.189074 0.245183
0.167388 0.0785611 0.245583
0.166221 0.188139 0.246344
0.213434 0.0771344 0.170667
0.0596791 0.244039 0.279376
0.0807658 0.11576 0.272833
0.0807658 0.225749 0.272833
0.0807658 0.0057712 0.272833
0.163288 0.111632 0.274041
0.165343 0.225537 0.273292
0.146633 0.245908 0.190195
0.190212 0.242449 0.172399
0.121087 0.00576551 0.328841
0.165273 0.186906 0.281064
0.017703 0.0243457 0.29931
0.017703 0.134334 0.29931
0.017703 0.244322 0.29931
0.10093 0.0240954 0.300837
0.10093 0.134084 0.300837
0.10093 0.244073 0.300837
0.186337 0.0202999 0.302262
0.185001 0.134217 0.302432
0.0589654 0.060794 0.307026
0.016989 0.0605102 0.32696
0.0169891 0.170499 0.32696
0.100216 0.0607605 0.328487
0.100216 0.170749 0.328487
0.228782 0.172361 0.310376
0.211098 0.190688 0.17284
0.0175186 0.0605102 0.306447
0.0175186 0.170499 0.306447
0.100751 0.0607605 0.307748
0.100751 0.170749 0.307748
0.184945 0.0570601 0.308382
0.186712 0.170691 0.307682
0.0182324 0.0243457 0.278797
0.0182324 0.134334 0.278797
0.0182324 0.244322 0.278797
0.101465 0.0240954 0.280098
0.101465 0.134084 0.280098
0.101465 0.244073 0.280098
0.18454 0.0221343 0.281798
0.185568 0.128192 0.281643
0.190123 0.133099 0.168928
0.0380749 0.115669 0.306713
0.0380749 0.225658 0.306713
0.165583 0.0747095 0.281451
0.121622 0.115754 0.308104
0.121622 0.225743 0.308104
0.0805875 0.189074 0.279742
0.206293 0.114896 0.308608
0.207737 0.224653 0.309952
0.144123 0.133858 0.280282
0.0387886 0.0791753 0.279063
0.0387886 0.189164 0.279063
0.122336 0.0790903 0.280454
0.122336 0.189078 0.280454
0.209023 0.0788826 0.28186
0.208846 0.186523 0.282236
0.0382549 0.0791753 0.299742
0.0382549 0.189164 0.299742
0.1218 0.0790903 0.301191
0.1218 0.189078 0.301191
0.208737 0.0760246 0.30295
0.208527 0.188497 0.30292
0.037541 0.115669 0.327392
0.037541 0.225658 0.327392
0.0805875 0.0790846 0.279742
0.121087 0.115754 0.328841
0.121087 0.225743 0.328841
0.0596791 0.13405 0.279376
0.185123 0.0620288 0.328761
0.0798738 0.0057712 0.307392
0.142383 0.0247299 0.281114
0.0591432 0.0240619 0.300139
0.0591432 0.13405 0.300139
0.0591432 0.244039 0.300139
0.144932 0.022927 0.302197
0.142864 0.133884 0.300553
0.146048 0.242932 0.225254
0.228377 0.0204404 0.300152
0.228148 0.133793 0.302929
0.230816 0.242641 0.229518
0.0584293 0.060794 0.327789
0.0584293 0.170782 0.327789
0.144336 0.244436 0.280131
0.143399 0.170892 0.306811
0.169522 0.0774693 0.170364
0.168492 0.188093 0.170972
0.252566 0.187865 0.283621
0.249311 0.225561 0.311343
0.248136 0.223897 0.332332
0.249054 0.115928 0.331651
0.251171 0.189034 0.304537
0.16602 0.00465653 0.219119
0.165407 0.00147426 0.307811
0.165078 0.00689014 0.273763
0.167385 0.00281774 0.198364
0.0162753 0.0243457 0.35461
0.0162753 0.134334 0.35461
0.0162754 0.244322 0.35461
0.0995019 0.0240954 0.356137
0.0995019 0.134084 0.356137
0.0995019 0.244073 0.356137
0.184009 0.024016 0.356837
0.182918 0.132309 0.357461
0.0168049 0.134334 0.334097
0.0155615 0.0605102 0.38226
0.0155615 0.170499 0.38226
0.098788 0.0607605 0.383787
0.098788 0.170749 0.383787
0.183705 0.0595648 0.384037
0.182798 0.170312 0.384437
0.0160911 0.0605102 0.361747
0.0160911 0.170499 0.361747
0.0993241 0.0607605 0.363049
0.0993241 0.170749 0.363049
0.183002 0.0620046 0.363314
0.181667 0.168926 0.362174
0.118231 0.00576551 0.439442
0.0770187 0.0057712 0.417993
0.118767 0.00576551 0.418704
0.100037 0.0240954 0.335398
0.100037 0.134084 0.335398
0.100037 0.244073 0.335398
0.24294 0.188705 0.468026
0.0168049 0.0243457 0.334097
0.248533 0.187406 0.359352
0.0366474 0.115669 0.362013
0.0366474 0.225658 0.362013
0.1427 0.0231856 0.336007
0.120194 0.115754 0.363404
0.120194 0.225743 0.363404
0.205211 0.18737 0.337722
0.205264 0.117019 0.36303
0.204828 0.224234 0.363813
0.159174 0.225451 0.474013
0.0373611 0.0791753 0.334363
0.0373611 0.189164 0.334363
0.120908 0.0790903 0.335754
0.120908 0.189078 0.335754
0.226212 0.243501 0.391567
0.205827 0.0799298 0.336948
0.0368273 0.0791753 0.355042
0.0368273 0.189164 0.355042
0.120373 0.0790903 0.356491
0.120373 0.189078 0.356491
0.2046 0.0797011 0.35794
0.204814 0.187038 0.358391
0.0361135 0.115669 0.382692
0.0361135 0.225658 0.382692
0.158735 0.117615 0.473909
0.119659 0.115754 0.384141
0.119659 0.225743 0.384141
0.247343 0.0769831 0.3925
0.206032 0.114716 0.38492
0.204102 0.226695 0.384022
0.242883 0.187337 0.446378
0.0577156 0.0240619 0.355439
0.0577156 0.13405 0.355439
0.0577156 0.244039 0.355439
0.14043 0.0241373 0.356822
0.140995 0.134656 0.356391
0.158769 0.118108 0.495503
0.222761 0.171979 0.494866
0.229023 0.134351 0.358352
0.245545 0.117233 0.420094
0.0570017 0.060794 0.383089
0.0570017 0.170782 0.383089
0.141546 0.0606327 0.384189
0.140095 0.170838 0.384539
0.225992 0.0611961 0.385325
0.225295 0.170453 0.385556
0.0575377 0.060794 0.362326
0.0575377 0.170782 0.362326
0.142525 0.0609044 0.363671
0.14124 0.171004 0.364273
0.226848 0.0623315 0.364471
0.225356 0.170344 0.365083
0.0582515 0.0240619 0.334676
0.0582515 0.13405 0.334676
0.0582515 0.244039 0.334676
0.244881 0.0791416 0.446052
0.161841 0.19098 0.336433
0.245429 0.222354 0.419514
0.2428 0.11465 0.473985
0.179398 0.169329 0.494718
0.242519 0.223925 0.475424
0.0784462 0.11576 0.362692
0.0784462 0.225749 0.362692
0.246363 0.11642 0.38535
0.161597 0.115193 0.363772
0.162611 0.226771 0.363604
0.0755911 0.225749 0.473293
0.201402 0.114559 0.496776
0.163206 0.0793056 0.334743
0.0750556 0.225749 0.494034
0.0791599 0.0790846 0.335042
0.0791599 0.189074 0.335042
0.24551 0.223666 0.440948
0.227784 0.13318 0.337895
0.141194 0.242583 0.355633
0.0784462 0.0057712 0.362692
0.0786246 0.0790846 0.355784
0.0786246 0.189074 0.355784
0.161796 0.0806028 0.35485
0.161244 0.191532 0.357128
0.243373 0.116566 0.440246
0.142014 0.244742 0.334827
0.0779107 0.11576 0.383434
0.0779107 0.225749 0.383434
0.0750556 0.11576 0.494034
0.162203 0.114614 0.384949
0.162105 0.22872 0.383534
0.0755911 0.11576 0.473293
0.201747 0.227055 0.494404
0.226514 0.242859 0.359213
0.243687 0.0759159 0.467195
0.0148478 0.0243457 0.40991
0.0148478 0.134334 0.40991
0.0148478 0.244322 0.40991
0.0980749 0.0240954 0.411437
0.0980749 0.134084 0.411437
0.0980749 0.244073 0.411437
0.182925 0.0254688 0.411044
0.181378 0.133382 0.411274
0.246954 0.226433 0.385745
0.0141339 0.0605102 0.43756
0.0141339 0.170499 0.43756
0.097361 0.0607605 0.439087
0.097361 0.170749 0.439087
0.183046 0.0607918 0.441007
0.18006 0.172097 0.439296
0.0146635 0.0605102 0.417047
0.0146635 0.170499 0.417047
0.0978962 0.0607605 0.418349
0.0978962 0.170749 0.418349
0.183351 0.0600217 0.419718
0.180387 0.169505 0.418437
0.0153772 0.0243457 0.389397
0.0153772 0.134334 0.389397
0.0153773 0.244322 0.389397
0.0986102 0.0240954 0.390699
0.0986102 0.134084 0.390699
0.0986102 0.244073 0.390699
0.183693 0.0235144 0.39028
0.184468 0.131858 0.391308
0.117339 0.00576551 0.474004
0.0352198 0.115669 0.417313
0.0352198 0.225658 0.417313
0.245713 0.186278 0.413021
0.118767 0.115754 0.418704
0.118767 0.225743 0.418704
0.158854 0.187376 0.467865
0.203268 0.117533 0.419669
0.202653 0.221924 0.418028
0.242426 0.11672 0.495445
0.0359335 0.0791753 0.389663
0.0359335 0.189164 0.389663
0.11948 0.0790903 0.391054
0.11948 0.189078 0.391054
0.204063 0.0789625 0.391793
0.203727 0.188882 0.391484
0.0353998 0.0791753 0.410342
0.0353998 0.189164 0.410342
0.118945 0.0790903 0.411792
0.118945 0.189078 0.411792
0.203519 0.0799009 0.412438
0.201903 0.185525 0.41184
0.0346859 0.115669 0.437992
0.0346859 0.225658 0.437992
0.158518 0.0805689 0.467549
0.118231 0.115754 0.439442
0.118231 0.225743 0.439442
0.0757695 0.189074 0.466384
0.201504 0.115766 0.440407
0.201781 0.226099 0.438983
0.222918 0.133263 0.447065
0.056288 0.0240619 0.410739
0.056288 0.13405 0.410739
0.056288 0.244039 0.410739
0.139812 0.0240964 0.412146
0.139812 0.134085 0.412146
0.139812 0.244073 0.412146
0.22536 0.0245801 0.412599
0.224286 0.134285 0.413009
0.226818 0.244833 0.338396
0.0555742 0.060794 0.438389
0.0555742 0.170782 0.438389
0.139098 0.0607594 0.439796
0.139098 0.170748 0.439796
0.223403 0.0571774 0.440278
0.221326 0.170927 0.441862
0.0561102 0.060794 0.417627
0.0561102 0.170782 0.417627
0.139635 0.0607594 0.419059
0.139635 0.170748 0.419059
0.22497 0.061171 0.419334
0.222997 0.173013 0.421441
0.056824 0.0240619 0.389977
0.056824 0.13405 0.389977
0.056824 0.244039 0.389977
0.140348 0.0240964 0.391409
0.140348 0.134085 0.391409
0.140348 0.244073 0.391409
0.225686 0.0233019 0.391604
0.225688 0.133702 0.393062
0.249173 0.188396 0.338641
0.0770187 0.11576 0.417993
0.0770187 0.225749 0.417993
0.0757695 0.0790846 0.466384
0.161247 0.112185 0.417896
0.160653 0.225752 0.420189
0.22337 0.0206846 0.446709
0.0750556 0.0057712 0.494034
0.226913 0.0237437 0.359555
0.0764832 0.0057712 0.438734
0.0777324 0.0790846 0.390343
0.0777324 0.189074 0.390343
0.163249 0.0779754 0.392617
0.162103 0.190253 0.390741
0.242268 0.224184 0.496175
0.183574 0.245091 0.391807
0.077197 0.0790846 0.411084
0.077197 0.189074 0.411084
0.16192 0.0744584 0.412953
0.160284 0.188906 0.410994
0.24669 0.186029 0.392433
0.180861 0.241055 0.446359
0.0764832 0.11576 0.438734
0.0764832 0.225749 0.438734
0.15921 0.226872 0.495363
0.15978 0.114954 0.438625
0.160524 0.224174 0.440341
0.138921 0.244073 0.446709
0.180466 0.062657 0.49567
0.224879 0.242875 0.447566
0.157793 0.189473 0.447882
0.0134202 0.0243457 0.46521
0.0134202 0.134334 0.46521
0.0134202 0.244322 0.46521
0.096647 0.0240954 0.466737
0.096647 0.134084 0.466737
0.096647 0.244073 0.466737
0.17976 0.0259631 0.468046
0.180401 0.133872 0.467068
0.184813 0.24425 0.33751
0.0127064 0.0605102 0.49286
0.0127064 0.170499 0.49286
0.095933 0.0607605 0.494387
0.095933 0.170749 0.494387
0.223855 0.24221 0.412082
0.18139 0.24222 0.412741
0.013236 0.0605102 0.472348
0.013236 0.170499 0.472348
0.0964683 0.0607605 0.473649
0.0964683 0.170749 0.473649
0.179248 0.0612849 0.47459
0.179494 0.169226 0.473824
0.0139497 0.0243457 0.444697
0.0139497 0.134334 0.444697
0.0139497 0.244322 0.444697
0.0971823 0.0240954 0.445999
0.0971823 0.134084 0.445999
0.0971823 0.244073 0.445999
0.180742 0.0226916 0.447585
0.179622 0.134779 0.445955
0.0779107 0.0057712 0.383434
0.0337923 0.115669 0.472613
0.0337923 0.225658 0.472613
0.160026 0.0796062 0.446779
0.117339 0.115754 0.474004
0.117339 0.225743 0.474004
0.0763048 0.189074 0.445643
0.200841 0.11572 0.475928
0.199787 0.226405 0.473646
0.138921 0.134085 0.446709
0.034506 0.0791753 0.444963
0.034506 0.189164 0.444963
0.118053 0.0790903 0.446354
0.118053 0.189078 0.446354
0.203556 0.0778361 0.446703
0.199959 0.188907 0.447598
0.0339721 0.0791753 0.465642
0.0339721 0.189164 0.465642
0.117518 0.0790903 0.467092
0.117518 0.189078 0.467092
0.201299 0.079296 0.467818
0.200154 0.188526 0.468574
0.0332583 0.115669 0.493292
0.0332583 0.225658 0.493292
0.0763048 0.0790846 0.445643
0.116804 0.115754 0.494742
0.116804 0.225743 0.494742
0.183934 0.243481 0.357275
0.140703 0.13366 0.336442
0.0168049 0.244322 0.334097
0.138921 0.0240964 0.446709
0.0548604 0.0240619 0.466039
0.0548604 0.13405 0.466039
0.0548604 0.244039 0.466039
0.138385 0.0240964 0.467446
0.138385 0.134085 0.467446
0.138385 0.244073 0.467446
0.223211 0.0220264 0.467417
0.221064 0.133738 0.468777
0.222529 0.243813 0.46804
0.0541465 0.060794 0.493689
0.0541465 0.170782 0.493689
0.137671 0.0607594 0.495096
0.137671 0.170748 0.495096
0.222268 0.061067 0.495358
0.184125 0.0226147 0.334883
0.0546826 0.060794 0.472927
0.0546826 0.170782 0.472927
0.138207 0.0607594 0.474359
0.138207 0.170748 0.474359
0.222201 0.0601653 0.474336
0.222062 0.16939 0.474388
0.0553964 0.0240619 0.445277
0.0553964 0.13405 0.445277
0.0553964 0.244039 0.445277
0.120194 0.00576551 0.363404
0.0755911 0.0057712 0.473293
0.119659 0.00576551 0.384141
0.116804 0.00576551 0.494742
0.18026 0.244449 0.466388
0.248279 0.113797 0.365019
0.226261 0.0249054 0.337868
0.248883 0.0767214 0.3581
0.247207 0.0801177 0.41346
0.248687 0.00233775 0.36475
0.24961 0.0796441 0.336359
0.184457 0.133812 0.336425
0.249782 0.224123 0.365894
0.161967 0.00567117 0.364065
0.161396 0.00747049 0.418403
0.201296 0.00270313 0.440255
0.158757 0.00602232 0.439984
0.0119927 0.0243457 0.52051
0.0119927 0.134334 0.52051
0.0119927 0.244322 0.52051
0.0952191 0.0240954 0.522037
0.0952191 0.134084 0.522037
0.0952191 0.244073 0.522037
0.178704 0.0253168 0.522922
0.17868 0.135735 0.522702
0.18157 0.244281 0.501891
0.0112788 0.0605102 0.548161
0.0112788 0.170499 0.548161
0.0945061 0.0607605 0.549687
0.0945061 0.170749 0.549687
0.178219 0.0623101 0.551967
0.178587 0.171458 0.551479
0.0118084 0.0605102 0.527648
0.0118084 0.170499 0.527648
0.0950413 0.0607605 0.528949
0.0950413 0.170749 0.528949
0.179887 0.0626377 0.53122
0.179241 0.170218 0.531171
0.114484 0.00576551 0.584605
0.0736281 0.0057712 0.549334
0.113949 0.00576551 0.605342
0.0957553 0.0240954 0.501299
0.0957553 0.134084 0.501299
0.0957553 0.244073 0.501299
0.24108 0.226186 0.552857
0.216957 0.243209 0.633659
0.222217 0.136219 0.502818
0.0323646 0.115669 0.527913
0.0323646 0.225658 0.527913
0.196247 0.226254 0.661862
0.115911 0.115754 0.529304
0.115911 0.225743 0.529304
0.235982 0.115649 0.664218
0.198144 0.115939 0.529923
0.198149 0.224833 0.530366
0.154266 0.22505 0.638979
0.0330784 0.0791753 0.500263
0.0330784 0.189164 0.500263
0.116625 0.0790903 0.501654
0.116625 0.189078 0.501654
0.0727359 0.00577125 0.583893
0.241426 0.0794378 0.522147
0.0325446 0.0791753 0.520942
0.0325446 0.189164 0.520942
0.11609 0.0790903 0.522392
0.11609 0.189078 0.522392
0.201605 0.0790483 0.523017
0.198376 0.188875 0.522078
0.0318308 0.115669 0.548593
0.0318308 0.225658 0.548593
0.155048 0.115895 0.640494
0.115376 0.115754 0.550042
0.115376 0.225743 0.550042
0.174498 0.0594495 0.660541
0.200007 0.116262 0.550987
0.198428 0.22766 0.551789
0.236701 0.113237 0.643685
0.0534329 0.0240619 0.52134
0.0534329 0.13405 0.52134
0.0534329 0.244039 0.52134
0.136957 0.0240964 0.522747
0.136957 0.134085 0.522747
0.136957 0.244073 0.522747
0.219775 0.0227512 0.523369
0.221012 0.134008 0.522949
0.214425 0.168446 0.662535
0.052719 0.060794 0.54899
0.052719 0.170782 0.54899
0.136244 0.0607594 0.550397
0.136244 0.170748 0.550397
0.221374 0.0629377 0.552127
0.218691 0.168843 0.551495
0.0532551 0.060794 0.528227
0.0532551 0.170782 0.528227
0.136779 0.0607594 0.529659
0.136779 0.170748 0.529659
0.221648 0.0596211 0.530711
0.219967 0.171501 0.529741
0.0539688 0.0240619 0.500577
0.0539688 0.13405 0.500577
0.0539688 0.244039 0.500577
0.137493 0.0240964 0.502009
0.137493 0.134085 0.502009
0.137493 0.244073 0.502009
0.19593 0.113909 0.662847
0.243227 0.0797384 0.501844
0.236371 0.22286 0.663369
0.0741636 0.11576 0.528593
0.0741636 0.225749 0.528593
0.17503 0.169797 0.662178
0.158331 0.117681 0.530296
0.157536 0.226073 0.530703
0.0713052 0.225747 0.639196
0.241763 0.115794 0.530779
0.239345 0.224473 0.531953
0.0707009 0.225776 0.659945
0.0748773 0.0790846 0.500943
0.0748773 0.189074 0.500943
0.201462 0.0789658 0.50249
0.174298 0.241453 0.613709
0.0125221 0.244322 0.499998
0.200965 0.187332 0.50121
0.0743418 0.0790846 0.521684
0.0743418 0.189074 0.521684
0.158871 0.0789399 0.523505
0.158842 0.189354 0.522094
0.218821 0.243851 0.558024
0.242549 0.187964 0.524299
0.0736281 0.11576 0.549334
0.0736281 0.225749 0.549334
0.0707009 0.115788 0.659945
0.156643 0.116092 0.550433
0.157902 0.226079 0.551339
0.0713052 0.115759 0.639196
0.241985 0.114366 0.550927
0.220909 0.0249235 0.501816
0.236297 0.185736 0.635506
0.0105653 0.0243454 0.575811
0.0105653 0.134334 0.575811
0.0105653 0.244322 0.575811
0.0937921 0.0240954 0.577338
0.0937921 0.134084 0.577338
0.0937921 0.244073 0.577338
0.175658 0.0216668 0.57893
0.178351 0.132771 0.579536
0.0125221 0.0243457 0.499998
0.00985256 0.0605043 0.603454
0.00985256 0.170493 0.603454
0.0930778 0.0607605 0.604988
0.0930778 0.170749 0.604988
0.176974 0.0613719 0.606696
0.177624 0.172665 0.606449
0.0103816 0.0605097 0.582946
0.0103816 0.170499 0.582946
0.0936135 0.0607605 0.584249
0.0936135 0.170749 0.584249
0.176615 0.0622829 0.585936
0.17774 0.170453 0.584681
0.0110946 0.0243456 0.555298
0.0110946 0.134334 0.555298
0.0110946 0.244322 0.555298
0.0943273 0.0240954 0.556599
0.0943273 0.134084 0.556599
0.0943273 0.244073 0.556599
0.179029 0.0238314 0.557751
0.17731 0.134236 0.558354
0.217351 0.246036 0.612999
0.0309362 0.115668 0.583217
0.0309362 0.225656 0.583217
0.238564 0.0783329 0.636251
0.114484 0.115754 0.584605
0.114484 0.225743 0.584605
0.156229 0.189724 0.633651
0.198527 0.114812 0.587062
0.196361 0.224157 0.58531
0.219317 0.241579 0.523879
0.0316508 0.0791754 0.555564
0.0316508 0.189164 0.555564
0.115197 0.0790903 0.556955
0.115197 0.189078 0.556955
0.199221 0.0804177 0.558698
0.199835 0.191941 0.557844
0.031117 0.0791757 0.576243
0.031117 0.189164 0.576243
0.114662 0.0790903 0.577692
0.114662 0.189078 0.577692
0.198671 0.0792213 0.579719
0.199473 0.187871 0.578562
0.0303948 0.115661 0.603907
0.0303948 0.225649 0.603907
0.15472 0.0804217 0.633744
0.113949 0.115754 0.605342
0.113949 0.225743 0.605342
0.071453 0.189061 0.63229
0.197484 0.11498 0.606704
0.197183 0.225287 0.60619
0.218168 0.135749 0.616084
0.0520048 0.0240619 0.576641
0.0520048 0.13405 0.576641
0.0520048 0.244039 0.576641
0.13553 0.0240964 0.578047
0.13553 0.134085 0.578047
0.13553 0.244073 0.578047
0.218333 0.023661 0.579473
0.218848 0.13101 0.578181
0.154336 0.115246 0.661833
0.0512822 0.0608001 0.6043
0.0512822 0.170789 0.6043
0.134817 0.0607594 0.605697
0.134817 0.170748 0.605697
0.219631 0.0606516 0.607953
0.219309 0.170016 0.606171
0.0518266 0.0607947 0.58353
0.0518266 0.170784 0.58353
0.135352 0.0607594 0.584959
0.135352 0.170748 0.584959
0.219146 0.05965 0.587707
0.219376 0.167253 0.585564
0.0525412 0.0240619 0.555877
0.0525412 0.13405 0.555877
0.0525412 0.244039 0.555877
0.136066 0.0240964 0.557309
0.136066 0.134085 0.557309
0.136066 0.244073 0.557309
0.21906 0.02621 0.559463
0.221601 0.131214 0.558339
0.154373 0.225312 0.660828
0.0727359 0.11576 0.583893
0.0727359 0.225749 0.583893
0.071453 0.0790721 0.63229
0.155915 0.115522 0.584006
0.155905 0.226782 0.585717
0.219068 0.0242634 0.614804
0.240335 0.115699 0.587697
0.236953 0.224075 0.585742
0.23844 0.18845 0.615413
0.0734497 0.0790846 0.556243
0.0734497 0.189073 0.556243
0.156132 0.07925 0.558099
0.156686 0.187992 0.558075
0.241469 0.0800456 0.559681
0.240036 0.189699 0.557731
0.0729141 0.0790846 0.576984
0.0729141 0.189073 0.576984
0.155971 0.0788066 0.579265
0.156626 0.189427 0.578725
0.239183 0.079266 0.580259
0.239575 0.188048 0.578454
0.0721997 0.11576 0.604635
0.0721997 0.225749 0.604635
0.239516 0.0794473 0.615508
0.156934 0.114944 0.605468
0.154198 0.223857 0.605925
0.134638 0.244073 0.612609
0.239696 0.116014 0.609204
0.238686 0.224092 0.606427
0.157175 0.187685 0.613664
0.00907473 0.025108 0.631216
0.00907473 0.135097 0.631216
0.00907474 0.245085 0.631216
0.0923636 0.024095 0.632638
0.0923636 0.134083 0.632638
0.0923636 0.244072 0.632638
0.175378 0.0259902 0.634382
0.175752 0.135513 0.633828
0.0707009 0.00579907 0.659945
0.00847804 0.0594166 0.658962
0.00847805 0.169406 0.658962
0.0916494 0.0607615 0.660289
0.0916494 0.170749 0.660289
0.158737 0.078938 0.502525
0.216869 0.0601208 0.663133
0.00641727 0.061888 0.63836
0.00641727 0.171877 0.63836
0.0921808 0.0607623 0.639549
0.0921808 0.170751 0.639549
0.176492 0.0628117 0.640332
0.176285 0.171851 0.641404
0.00966279 0.0243705 0.610646
0.00966279 0.134359 0.610646
0.00966279 0.244348 0.610646
0.0928995 0.0240953 0.611899
0.0928995 0.134084 0.611899
0.0928995 0.244072 0.611899
0.176575 0.0243443 0.613746
0.178251 0.135161 0.613032
0.159052 0.18851 0.501052
0.0293813 0.115785 0.638639
0.0293813 0.225773 0.638639
0.155321 0.0790654 0.612737
0.113056 0.115754 0.639905
0.113056 0.225743 0.639905
0.0720211 0.189073 0.611544
0.194902 0.116072 0.642328
0.195231 0.229208 0.641379
0.134638 0.134085 0.612609
0.0301931 0.0791631 0.610935
0.0301931 0.189152 0.610935
0.11377 0.0790903 0.612255
0.11377 0.189078 0.612255
0.197404 0.0791508 0.613806
0.198665 0.189236 0.613097
0.0290074 0.0789175 0.63174
0.0290074 0.188906 0.63174
0.113234 0.0790902 0.632992
0.113234 0.189078 0.632992
0.198271 0.0783327 0.633333
0.196367 0.191724 0.634458
0.0280739 0.115952 0.65945
0.0280738 0.225941 0.65945
0.0720211 0.0790845 0.611544
0.112519 0.115754 0.660642
0.112519 0.225743 0.660642
0.237019 0.222526 0.642521
0.217214 0.245396 0.579161
0.0721997 0.00577162 0.604635
0.134638 0.0240964 0.612609
0.0505507 0.0240341 0.63196
0.0505507 0.134023 0.63196
0.0505507 0.244011 0.63196
0.134103 0.0240964 0.633347
0.134103 0.134085 0.633347
0.134103 0.244073 0.633347
0.217327 0.0248502 0.635073
0.215806 0.134224 0.636086
0.0125221 0.134334 0.499998
0.0498237 0.0608263 0.659614
0.0498237 0.170815 0.659614
0.133389 0.0607594 0.660997
0.133389 0.170748 0.660997
0.174164 0.245233 0.633587
0.178528 0.243958 0.523398
0.0502525 0.0608231 0.638824
0.0502525 0.170812 0.638824
0.133924 0.0607595 0.640259
0.133924 0.170748 0.640259
0.219067 0.0602929 0.643515
0.215236 0.169806 0.64205
0.0511106 0.0240589 0.611183
0.0511106 0.134047 0.611183
0.0511106 0.244036 0.611183
0.115911 0.00576551 0.529304
0.0713052 0.00577042 0.639196
0.115376 0.00576551 0.550042
0.112519 0.00576591 0.660642
0.0280738 0.0059632 0.65945
0.113056 0.00576554 0.639905
0.0293813 0.00579601 0.638639
0.0741636 0.0057712 0.528593
0.176828 0.245608 0.579329
0.180806 0.134001 0.502673
0.178099 0.246297 0.558536
0.243484 0.190394 0.503753
0.222309 0.245094 0.50325
0.178184 0.0245854 0.502285
0.239079 0.00359563 0.586693
0.154914 0.00589851 0.585898
0.19913 0.00680699 0.530194
0.23963 0.00867542 0.530159
0.197953 0.00632826 0.58746
0.155477 0.00622047 0.607264
0.200261 0.00498817 0.551533
0.238416 0.00544118 0.55118
0.155323 0.00456067 0.66076
0.238591 0.0056731 0.606779
0.19739 0.00612114 0.6082
0.00785919 0.0254647 0.686655
0.00785919 0.135453 0.686655
0.0078592 0.245441 0.686655
0.0909359 0.0240946 0.687939
0.0909359 0.134083 0.687939
0.0909359 0.244072 0.687939
0.175301 0.0229878 0.688336
0.174423 0.131479 0.689036
0.193323 0.115929 0.829707
0.00719005 0.0594375 0.714347
0.00719005 0.169426 0.714347
0.0902225 0.0607611 0.715588
0.0902225 0.170749 0.715588
0.173185 0.05726 0.717047
0.172584 0.171127 0.716974
0.00519533 0.0618895 0.693837
0.00519533 0.171878 0.693837
0.0907419 0.0607665 0.694847
0.0907419 0.170755 0.694847
0.174772 0.0591363 0.696101
0.174337 0.166979 0.695876
0.0692708 0.0058003 0.715246
0.0664512 0.00578561 0.825842
0.110201 0.00576559 0.750505
0.0914587 0.0240906 0.667198
0.0914587 0.134079 0.667198
0.0914587 0.244068 0.667198
0.0684527 0.00576875 0.749795
0.23449 0.186536 0.670345
0.0255094 0.00585643 0.770004
0.0279547 0.115782 0.693928
0.0279547 0.22577 0.693928
0.218011 0.243761 0.670895
0.111629 0.115754 0.695205
0.111629 0.225743 0.695205
0.00567669 0.0229114 0.666141
0.1942 0.112872 0.697322
0.194139 0.225406 0.697776
0.149312 0.223374 0.806579
0.0286237 0.0790361 0.666273
0.0286237 0.189024 0.666273
0.112342 0.0790903 0.667555
0.112342 0.189078 0.667555
0.153934 0.078246 0.66743
0.15079 0.115208 0.827968
0.0274124 0.0789245 0.687089
0.0274124 0.188913 0.687089
0.111804 0.0790898 0.688293
0.111804 0.189078 0.688293
0.195087 0.0759517 0.690337
0.193387 0.189551 0.690024
0.0267697 0.115893 0.714726
0.0267697 0.225882 0.714726
0.1503 0.115198 0.806435
0.11109 0.115755 0.715943
0.11109 0.225743 0.715943
0.212037 0.241101 0.780596
0.194189 0.11354 0.719066
0.194363 0.223682 0.717848
0.232988 0.116165 0.808022
0.0491147 0.0240375 0.68726
0.0491147 0.134026 0.68726
0.0491147 0.244015 0.68726
0.132675 0.0240964 0.688647
0.132675 0.134085 0.688647
0.132675 0.244073 0.688647
0.217066 0.0227783 0.691363
0.212991 0.134708 0.690472
0.217039 0.0236332 0.670464
0.0484083 0.0608132 0.714905
0.0484083 0.170802 0.714905
0.131961 0.0607594 0.716297
0.131961 0.170748 0.716297
0.214786 0.0631541 0.71737
0.214485 0.167804 0.71774
0.0487089 0.0608752 0.694105
0.0487089 0.170863 0.694105
0.132496 0.0607595 0.69556
0.132496 0.170748 0.69556
0.21639 0.0592058 0.696241
0.213519 0.172476 0.698057
0.0494236 0.023983 0.666456
0.0494236 0.133972 0.666456
0.0494236 0.243961 0.666456
0.13321 0.0240964 0.66791
0.13321 0.134085 0.66791
0.13321 0.244073 0.66791
0.149959 0.225957 0.82667
0.175332 0.243548 0.668771
0.1742 0.244792 0.689075
0.0698771 0.115757 0.694497
0.0698771 0.225746 0.694497
0.215558 0.240543 0.746501
0.152673 0.113843 0.696707
0.154078 0.228043 0.696563
0.0670301 0.225746 0.805098
0.234289 0.117203 0.697873
0.237122 0.225621 0.699358
0.0664512 0.225763 0.825842
0.07059 0.079087 0.666847
0.07059 0.189075 0.666847
0.175452 0.13311 0.668591
0.215524 0.134833 0.670329
0.189117 0.227165 0.828143
0.214046 0.0603658 0.827793
0.0699808 0.079054 0.687597
0.0699808 0.189043 0.687597
0.154405 0.0784302 0.68922
0.153819 0.188237 0.690606
0.236491 0.079632 0.691305
0.234746 0.190263 0.690549
0.0692708 0.115789 0.715246
0.0692708 0.225777 0.715246
0.0664512 0.115774 0.825842
0.151886 0.114402 0.717089
0.152695 0.223867 0.718475
0.00567668 0.242889 0.666141
0.236298 0.118081 0.719663
0.23546 0.226036 0.720537
0.233134 0.187934 0.801925
0.00651415 0.0253461 0.742025
0.00651414 0.135335 0.742025
0.00651415 0.245323 0.742025
0.0895092 0.0240952 0.743238
0.0895092 0.134084 0.743238
0.0895092 0.244072 0.743238
0.173667 0.0236163 0.745245
0.171868 0.132782 0.744121
0.214258 0.243283 0.725489
0.0058331 0.0595811 0.769701
0.00583311 0.169569 0.769701
0.0887958 0.0607604 0.770885
0.0887958 0.170749 0.770885
0.172878 0.0604805 0.773216
0.172135 0.169158 0.771606
0.00425556 0.0616738 0.749186
0.00425556 0.171662 0.749186
0.0893162 0.0607659 0.750148
0.0893162 0.170755 0.750148
0.172326 0.0610228 0.752748
0.171689 0.170273 0.751251
0.00471952 0.0230657 0.721513
0.00471952 0.133054 0.721513
0.00471952 0.243043 0.721513
0.090028 0.0240893 0.722497
0.090028 0.134078 0.722497
0.090028 0.244066 0.722497
0.172625 0.0210721 0.724106
0.172581 0.134472 0.723705
0.235939 0.0793201 0.670969
0.026603 0.115739 0.749236
0.026603 0.225727 0.749236
0.233593 0.0793653 0.801036
0.110201 0.115754 0.750505
0.110201 0.225743 0.750505
0.151038 0.187485 0.798667
0.193131 0.11374 0.751525
0.192891 0.225518 0.753327
0.0670301 0.115757 0.805098
0.0272778 0.0790821 0.721582
0.0272778 0.189071 0.721582
0.110915 0.0790903 0.722855
0.110915 0.189078 0.722855
0.192039 0.0768327 0.724684
0.193848 0.186658 0.723391
0.0261406 0.078974 0.742363
0.0261406 0.188963 0.742363
0.110377 0.0790896 0.743593
0.110377 0.189078 0.743593
0.193274 0.0779443 0.745317
0.192744 0.188311 0.744503
0.0255094 0.115845 0.770004
0.0255094 0.225834 0.770004
0.151993 0.077886 0.800277
0.109663 0.115755 0.771242
0.109663 0.225743 0.771242
0.0671572 0.189055 0.798189
0.192092 0.112792 0.773011
0.191923 0.221596 0.773353
0.169324 0.170583 0.828416
0.0477047 0.0240475 0.742552
0.0477047 0.134036 0.742552
0.0477047 0.244025 0.742552
0.131248 0.0240964 0.743947
0.131248 0.134085 0.743947
0.131248 0.244073 0.743947
0.216457 0.0236493 0.746004
0.212829 0.135154 0.747294
0.175115 0.0235977 0.667336
0.0470008 0.0608036 0.770202
0.0470008 0.170792 0.770202
0.130534 0.0607594 0.771599
0.130534 0.170748 0.771599
0.213763 0.0589272 0.77393
0.213905 0.167226 0.77336
0.0473305 0.0608593 0.74941
0.0473305 0.170848 0.74941
0.131069 0.0607595 0.75086
0.131069 0.170748 0.75086
0.214132 0.0590573 0.753081
0.213399 0.172408 0.753163
0.0480145 0.023987 0.721756
0.0480145 0.133976 0.721756
0.0480145 0.243964 0.721756
0.131782 0.0240963 0.72321
0.131782 0.134085 0.72321
0.131782 0.244073 0.72321
0.214824 0.0276687 0.72572
0.213949 0.134954 0.725507
0.109663 0.00576616 0.771242
0.0684527 0.115757 0.749795
0.0684527 0.225746 0.749795
0.0671572 0.0790671 0.798189
0.151326 0.11342 0.751749
0.152707 0.227867 0.750838
0.212918 0.130701 0.78027
0.234597 0.115347 0.753655
0.236665 0.224082 0.754649
0.233562 0.186365 0.781576
0.0691644 0.0790873 0.722146
0.0691644 0.189075 0.722146
0.152653 0.0769433 0.724513
0.151589 0.187744 0.724873
0.235333 0.079566 0.726224
0.235551 0.186033 0.724463
0.0685662 0.0790594 0.742895
0.0685662 0.189048 0.742895
0.1521 0.0789177 0.744301
0.151353 0.19031 0.745051
0.234013 0.0789528 0.747385
0.235597 0.186916 0.746148
0.0678602 0.115782 0.770543
0.0678602 0.22577 0.770543
0.234345 0.0801675 0.780027
0.151635 0.115988 0.774089
0.150935 0.225387 0.771257
0.00567669 0.1329 0.666141
0.234326 0.116166 0.774158
0.233275 0.223058 0.774628
0.151561 0.188678 0.778539
0.00515116 0.0251901 0.797369
0.00515115 0.135179 0.797369
0.00515116 0.245168 0.797369
0.0880827 0.0240957 0.798538
0.0880827 0.134084 0.798538
0.0880827 0.244073 0.798538
0.170171 0.0246154 0.798766
0.170072 0.13274 0.800771
0.211532 0.242675 0.801097
0.00446409 0.0597477 0.825037
0.0044641 0.169736 0.825037
0.0873692 0.0607599 0.826191
0.0873692 0.170748 0.826191
0.0698771 0.00576848 0.694497
0.168843 0.242216 0.800095
0.00333531 0.0614257 0.804529
0.00333531 0.171414 0.804529
0.0878931 0.0607642 0.805448
0.0878931 0.170752 0.805448
0.17188 0.0599579 0.806928
0.171328 0.168794 0.807908
0.00379247 0.0233006 0.776861
0.00379247 0.133289 0.776861
0.00379247 0.243278 0.776861
0.0886042 0.0240907 0.777795
0.0886042 0.134079 0.777795
0.0886042 0.244068 0.777795
0.171064 0.024066 0.777969
0.172241 0.132943 0.780323
0.171043 0.243527 0.779207
0.0252453 0.115695 0.804537
0.0252453 0.225683 0.804537
0.15051 0.0785803 0.779761
0.108774 0.115754 0.805805
0.108774 0.225743 0.805805
0.0677413 0.189075 0.777445
0.191185 0.115638 0.809275
0.190472 0.224351 0.807528
0.213282 0.0203466 0.780589
0.0259235 0.0791256 0.776883
0.0259235 0.189114 0.776883
0.109487 0.0790903 0.778151
0.109487 0.189078 0.778151
0.192939 0.076994 0.781219
0.193103 0.185487 0.779488
0.0248874 0.0790233 0.797635
0.0248874 0.189011 0.797635
0.10895 0.0790899 0.798895
0.10895 0.189078 0.798895
0.192591 0.0795682 0.801408
0.19208 0.185976 0.801173
0.0242598 0.115791 0.825273
0.0242598 0.22578 0.825273
0.0677413 0.0790873 0.777445
0.108237 0.115754 0.826541
0.108237 0.225743 0.826541
0.232444 0.225411 0.809039
0.17543 0.24819 0.745161
0.213377 0.171693 0.829449
0.130355 0.244073 0.778508
0.046297 0.0240563 0.797847
0.046297 0.134045 0.797847
0.046297 0.244033 0.797847
0.12982 0.0240964 0.799244
0.12982 0.134085 0.799244
0.12982 0.244073 0.799244
0.212447 0.0238526 0.801006
0.212146 0.133824 0.801272
0.194946 0.189307 0.668283
0.0455884 0.0607972 0.8255
0.0455884 0.170786 0.8255
0.129106 0.0607594 0.826898
0.129106 0.170748 0.826898
0.172763 0.245796 0.724617
0.215435 0.242117 0.691141
0.0459616 0.0608423 0.804719
0.0459616 0.170831 0.804719
0.129641 0.0607595 0.806161
0.129641 0.170748 0.806161
0.21317 0.0624523 0.807179
0.213719 0.168633 0.808849
0.0466428 0.0240041 0.777066
0.0466428 0.133993 0.777066
0.0466428 0.243981 0.777066
0.130355 0.0240964 0.778508
0.130355 0.134085 0.778508
0.0279547 0.00579334 0.693928
0.0670301 0.00576848 0.805098
0.111629 0.00576564 0.695205
0.108237 0.00576588 0.826541
0.0242598 0.00580223 0.825273
0.108774 0.00576552 0.805805
0.0267697 0.00590491 0.714726
0.11109 0.00576632 0.715943
0.0678602 0.00579324 0.770543
0.194616 0.0786665 0.669606
0.172297 0.0612792 0.827983
0.153276 0.189201 0.669667
0.233481 0.113056 0.828522
0.231656 0.226475 0.829677
0.2353 0.00832431 0.828948
0.19384 0.00556744 0.771758
0.153937 0.00404054 0.693841
0.235866 0.00538596 0.773527
0.195735 0.00600669 0.697068
0.235894 0.00387446 0.75342
0.151038 0.00578122 0.828287
0.192476 0.00648034 0.828469
0.2345 0.00758729 0.809039
0.00377583 0.0251097 0.852766
0.00377583 0.135098 0.852766
0.00377583 0.245087 0.852766
0.0866557 0.0240962 0.853837
0.0866557 0.134085 0.853837
0.0866557 0.244073 0.853837
0.169722 0.0240449 0.854634
0.170325 0.131332 0.854771
0.200924 0.167945 0.996415
0.000881171 0.0614973 0.881779
0.000881115 0.171485 0.881779
0.0859397 0.0607602 0.88149
0.0859397 0.170749 0.88149
0.168912 0.0611729 0.882067
0.168603 0.167507 0.883168
0.00240653 0.0611215 0.860465
0.00240653 0.17111 0.860465
0.0864688 0.0607631 0.860746
0.0864688 0.170752 0.860746
0.169005 0.0610365 0.861073
0.169055 0.169715 0.862402
0.087181 0.0240923 0.833101
0.087181 0.134081 0.833101
0.087181 0.244069 0.833101
0.225625 0.0787396 0.969339
0.185942 0.191766 0.967153
0.181226 0.0163756 0.9923
0.0238604 0.115669 0.859881
0.0238604 0.225658 0.859881
0.226519 0.191434 0.969749
0.107346 0.115754 0.861103
0.107346 0.225743 0.861103
0.190132 0.190058 0.836753
0.191953 0.118312 0.861969
0.188961 0.227352 0.863601
0.14816 0.110282 0.991358
0.0245541 0.0791638 0.832205
0.0245541 0.189152 0.832205
0.10806 0.0790903 0.833458
0.10806 0.18908 0.833458
0.232494 0.0792658 0.836677
0.164879 0.022968 0.964503
0.0235893 0.0790459 0.852964
0.0235893 0.189034 0.852964
0.107523 0.07909 0.854194
0.107523 0.189078 0.854194
0.190654 0.0795097 0.855766
0.188693 0.190614 0.855864
0.0228603 0.115899 0.880662
0.0228603 0.225888 0.880662
0.150373 0.0784567 0.833389
0.10681 0.115754 0.881847
0.10681 0.225743 0.881847
0.061563 0.219836 0.989977
0.190237 0.11505 0.882743
0.190068 0.227359 0.883745
0.206765 0.134223 0.947047
0.0448787 0.024059 0.853146
0.0448787 0.134048 0.853146
0.0448787 0.244036 0.853146
0.128392 0.0240964 0.854551
0.128392 0.134085 0.854551
0.128392 0.244073 0.854551
0.211046 0.0238892 0.856001
0.21297 0.137309 0.856904
0.232016 0.190449 0.839023
0.0440954 0.0607735 0.880792
0.0440954 0.170762 0.880792
0.127679 0.0607595 0.882196
0.127679 0.170748 0.882196
0.210739 0.0240359 0.891133
0.209397 0.171806 0.885355
0.0445901 0.0608257 0.860018
0.0445901 0.170815 0.860018
0.128214 0.0607595 0.86146
0.128214 0.170748 0.86146
0.211741 0.0612769 0.86389
0.209598 0.173611 0.865613
0.0452751 0.0240209 0.832372
0.0452751 0.134009 0.832372
0.0452751 0.243998 0.832372
0.128927 0.0240964 0.833807
0.128927 0.134085 0.833807
0.128927 0.244073 0.833807
0.221503 0.00646658 0.996613
0.160076 0.178902 0.99211
0.210378 0.0634386 0.919728
0.0656054 0.115757 0.860397
0.0656054 0.225746 0.860397
0.0615631 0.109848 0.989977
0.149495 0.114999 0.862189
0.148924 0.223938 0.861043
0.167021 0.244443 0.910609
0.2324 0.11712 0.865629
0.231779 0.226398 0.865105
0.148681 0.189844 0.833602
0.0663178 0.0790876 0.832744
0.0663178 0.189077 0.832744
0.211081 0.244658 0.857907
0.105918 0.00576522 0.916372
0.247512 0.246879 0.950152
0.170278 0.134614 0.834916
0.0657452 0.0790741 0.853488
0.0657452 0.189063 0.853488
0.149457 0.0801911 0.853769
0.148565 0.189235 0.85572
0.231261 0.0811265 0.857762
0.231609 0.190201 0.859501
0.0650399 0.115763 0.881141
0.0650399 0.225752 0.881141
0.204855 0.135034 0.968504
0.14851 0.116771 0.882902
0.148705 0.222747 0.882439
0.126074 0.244053 0.944055
0.232153 0.115326 0.886
0.228529 0.229243 0.886752
0.144761 0.225302 0.972824
0.000100189 0.02321 0.909667
0.000100189 0.133199 0.909667
0.000100189 0.243188 0.909667
0.0852233 0.0240947 0.909136
0.0852233 0.134083 0.909136
0.0852233 0.244072 0.909136
0.167011 0.0268574 0.909811
0.169279 0.132461 0.910723
0.18494 0.00614249 0.97227
0.180146 0.228391 0.996074
0.247262 0.0634913 0.976704
0.0845062 0.0607505 0.936682
0.0845062 0.170739 0.936682
0.169178 0.0624132 0.917154
0.145699 0.188527 0.944025
0.00138672 0.0603776 0.916068
0.00138671 0.170366 0.916068
0.0850462 0.0607623 0.916015
0.0850462 0.170751 0.916015
0.189537 0.0788337 0.91073
0.16948 0.169463 0.917974
0.00188195 0.0241999 0.888468
0.00188195 0.134188 0.888468
0.00188195 0.244177 0.888468
0.0857568 0.0240932 0.8884
0.0857568 0.134082 0.8884
0.0857568 0.24407 0.8884
0.168893 0.0256046 0.890161
0.170683 0.133341 0.889842
0.169387 0.245628 0.835462
0.0220955 0.115807 0.915073
0.0220955 0.225796 0.915073
0.145742 0.0811736 0.945042
0.105918 0.115754 0.916372
0.105918 0.225743 0.916372
0.0627849 0.188648 0.963485
0.189151 0.114822 0.918224
0.187933 0.226843 0.918422
0.126074 0.134065 0.944055
0.0228934 0.0790234 0.887466
0.0228935 0.189011 0.887466
0.106632 0.0790903 0.888756
0.106632 0.189078 0.888756
0.210467 0.0616923 0.884816
0.187727 0.190961 0.890753
0.022196 0.0789216 0.9083
0.022196 0.18891 0.9083
0.106097 0.0790902 0.909485
0.106097 0.189078 0.909485
0.189514 0.0793453 0.889766
0.188318 0.190848 0.911656
0.021554 0.115897 0.935847
0.021554 0.225885 0.935847
0.0627849 0.0786596 0.963485
0.105382 0.115743 0.937039
0.105382 0.225732 0.937039
0.226446 0.190587 0.947905
0.185826 0.116796 0.93972
0.187523 0.22458 0.938945
0.126074 0.0240759 0.944055
0.043318 0.0240777 0.908437
0.043318 0.134066 0.908437
0.043318 0.244055 0.908437
0.126965 0.0240964 0.909842
0.126965 0.134085 0.909842
0.126965 0.244073 0.909842
0.251808 0.136866 0.892659
0.209441 0.138381 0.912507
0.166509 0.242697 0.944898
0.0426154 0.0607663 0.935991
0.0426154 0.170755 0.935991
0.126249 0.0607485 0.937396
0.126249 0.170737 0.937396
0.208052 0.0232761 0.946804
0.20654 0.170902 0.940297
0.0432244 0.0608274 0.915293
0.0432244 0.170816 0.915293
0.126787 0.0607592 0.916721
0.126787 0.170748 0.916721
0.207934 0.0605764 0.941041
0.207496 0.174271 0.920016
0.0439043 0.0240338 0.887671
0.0439043 0.134022 0.887671
0.0439043 0.244011 0.887671
0.1275 0.0240964 0.889113
0.1275 0.134085 0.889113
0.1275 0.244073 0.889113
0.209162 0.0291619 0.912347
0.210355 0.134563 0.892378
0.203093 0.245292 0.968489
0.0641385 0.115784 0.91565
0.0641385 0.225771 0.91565
0.227157 0.0806023 0.948869
0.148569 0.114816 0.916394
0.1474 0.223972 0.917594
0.0425439 0.243996 0.942635
0.227811 0.12051 0.921269
0.227957 0.230365 0.920586
0.145621 0.189287 0.964366
0.0648743 0.0790762 0.888043
0.0648743 0.189065 0.888043
0.14897 0.0807803 0.889015
0.147661 0.186495 0.889113
0.231394 0.0795215 0.89338
0.228872 0.190435 0.893578
0.0643373 0.0790905 0.908779
0.0643373 0.18908 0.908779
0.148382 0.0773202 0.90887
0.148588 0.187525 0.910882
0.229603 0.0853848 0.913615
0.22949 0.193013 0.9148
0.0636338 0.115736 0.936326
0.0636338 0.225724 0.936326
0.166224 0.061298 0.937791
0.146198 0.115168 0.936455
0.146349 0.225888 0.938322
0.0425439 0.134007 0.942635
0.22713 0.115563 0.940653
0.227412 0.227447 0.940965
0.0634226 0.189024 0.942977
0.0425439 0.0240189 0.942635
0.0625332 0.22525 0.969719
0.0625332 0.115262 0.969719
0.083649 0.0236418 0.96385
0.083649 0.13363 0.96385
0.083649 0.243619 0.96385
0.185827 0.0811356 0.967244
0.165467 0.136051 0.96691
0.208054 0.24745 0.913213
0.0634226 0.0790362 0.942977
0.00287711 0.243555 0.83222
0.248391 0.0627776 0.943212
0.211538 0.245787 0.8367
0.0824377 0.0548667 0.990333
0.0824377 0.164855 0.990333
0.205554 0.172651 0.974958
0.246679 0.170546 0.976871
0.000556771 0.0602355 0.971427
0.000556771 0.170224 0.971427
0.0834305 0.0602318 0.970083
0.0834305 0.17022 0.970083
0.169199 0.246957 0.856373
0.166334 0.171615 0.972885
0.000928912 0.0245416 0.943653
0.000928922 0.13453 0.943653
0.000928912 0.244519 0.943653
0.0843358 0.0240734 0.943341
0.0843358 0.134062 0.943341
0.0843358 0.24405 0.943341
0.16691 0.0252227 0.945209
0.165656 0.135363 0.945627
0.223489 0.226355 0.976264
0.0207423 0.115255 0.969271
0.0207423 0.225243 0.969271
0.185545 0.188754 0.947092
0.104299 0.115223 0.97044
0.104299 0.225212 0.97044
0.204433 0.0610587 0.975763
0.146507 0.0779781 0.96549
0.144974 0.114052 0.971875
0.125167 0.170217 0.970797
0.021475 0.0790634 0.942461
0.021475 0.189053 0.942461
0.105205 0.07907 0.943698
0.105205 0.189058 0.943698
0.186366 0.0799194 0.946439
0.166221 0.171369 0.938042
0.0207513 0.0785525 0.963052
0.0207513 0.188542 0.963052
0.104521 0.078634 0.964199
0.104521 0.188623 0.964199
0.164724 0.24706 0.96555
0.182176 0.227625 0.975634
0.0187355 0.108255 0.989308
0.0187356 0.218244 0.989308
0.125167 0.0602287 0.970797
0.103308 0.109863 0.99069
0.103308 0.219853 0.99069
0.171087 0.0256152 0.834285
0.212762 0.0238822 0.834657
0.213736 0.135904 0.836434
0.169095 0.244428 0.890267
0.0418094 0.0236641 0.963166
0.0418094 0.133653 0.963166
0.0418094 0.243642 0.963166
0.125388 0.0236404 0.964556
0.125388 0.133629 0.964556
0.125388 0.243618 0.964556
0.194322 0.0784177 0.835698
0.18386 0.117788 0.975262
0.166184 0.0501357 0.992254
0.0405238 0.0545182 0.989643
0.0405238 0.164507 0.989643
0.124174 0.0548694 0.99104
0.124174 0.164858 0.99104
0.00287711 0.0235779 0.83222
0.00287712 0.133566 0.83222
0.0416696 0.0603105 0.96937
0.0416696 0.1703 0.96937
0.107346 0.00576548 0.861103
0.0228603 0.00591069 0.880662
0.10681 0.00576574 0.881847
0.0656054 0.00576836 0.860397
0.0650399 0.00577476 0.881141
0.0641385 0.005795 0.91565
0.0220955 0.00581886 0.915073
0.021554 0.00590881 0.935847
0.206108 0.0237147 0.967023
0.205833 0.246049 0.948003
0.22477 0.115792 0.975535
0.148646 0.215791 0.992551
0.16592 0.0597256 0.972255
0.175392 0.114045 0.994957
0.207589 0.247221 0.891627
0.24316 0.248109 0.970152
0.146835 0.00874531 0.91805
0.200382 0.0638832 0.996461
0.245385 0.0260762 0.971306
0.247412 0.0267623 0.950615
0.245859 0.134416 0.969339
0.248199 0.17418 0.942476
0.231316 0.00633737 0.884254
0.146704 0.00383818 0.938292
0.248572 0.0618166 0.922005
0.227767 0.00684315 0.919318
0.250366 0.025854 0.893153
0.148579 0.0072767 0.88231
0.229526 0.0055886 0.939659
0.224993 0.00360582 0.976385
0.19039 0.00633186 0.883776
0.190292 0.00537987 0.862721
0.243215 0.062031 0.998853
0.220231 0.226571 0.996878
0.0248725 0.354805 0.0239453
0.0248725 0.464792 0.0239453
0.108259 0.354591 0.0256024
0.108259 0.46458 0.0256024
0.195504 0.353875 0.0286045
0.194289 0.465884 0.027932
0.0240403 0.390577 0.0507258
0.0240404 0.500566 0.0507258
0.0240404 0.280589 0.0507258
0.107352 0.390747 0.0523415
0.169374 0.408624 0.13715
0.107352 0.280758 0.0523415
0.192575 0.392105 0.0539297
0.0843348 0.299061 0.134583
0.195432 0.281436 0.0567259
0.0244202 0.391221 0.0303127
0.0843348 0.40905 0.134583
0.0244202 0.281232 0.0303127
0.108038 0.391182 0.0318401
0.166662 0.29775 0.117179
0.108038 0.281194 0.0318401
0.19519 0.39126 0.0337741
0.17065 0.406613 0.116641
0.19548 0.281236 0.0356444
0.0255744 0.359194 0.00371588
0.147327 0.277498 0.14413
0.0255744 0.469182 0.00371588
0.23164 0.390509 0.145119
0.109255 0.359952 0.00535309
0.109255 0.469941 0.00535308
0.167781 0.448026 0.163934
0.218999 0.299213 0.00873601
0.045326 0.44613 0.0307759
0.045326 0.336142 0.0307759
0.128908 0.446176 0.0321951
0.128908 0.336187 0.0321951
0.216524 0.448994 0.0343107
0.217266 0.336401 0.0352358
0.0466271 0.414859 0.00424547
0.0466271 0.30487 0.00424546
0.130123 0.414946 0.00570772
0.130123 0.304959 0.00570772
0.146657 0.28225 0.164935
0.232738 0.278701 0.164791
0.0455467 0.409631 0.0244809
0.0455467 0.299642 0.0244809
0.129129 0.409586 0.0259569
0.129129 0.299598 0.0259569
0.217536 0.411803 0.0301203
0.217924 0.298875 0.029326
0.0446788 0.445663 0.0512397
0.0446788 0.335675 0.0512397
0.128222 0.44574 0.052696
0.128222 0.335752 0.052696
0.214384 0.443744 0.0549468
0.217674 0.336078 0.0557322
0.0664718 0.354563 0.0249153
0.0664718 0.464552 0.0249153
0.150245 0.354036 0.0259339
0.152158 0.465418 0.0270916
0.200684 0.465633 0.0075706
0.239785 0.463511 0.0300619
0.0655626 0.390779 0.0516434
0.176678 0.301891 0.00660651
0.0655626 0.280791 0.0516434
0.148938 0.389918 0.0532033
0.0848702 0.299061 0.113842
0.149967 0.281457 0.0539201
0.239037 0.39604 0.056986
0.0848702 0.40905 0.113842
0.237033 0.280863 0.0568221
0.0662411 0.391212 0.031122
0.167353 0.335843 0.142842
0.0662411 0.281223 0.031122
0.149884 0.391808 0.03109
0.168777 0.445313 0.143555
0.151435 0.281901 0.0319658
0.239029 0.392822 0.0366905
0.0841566 0.335737 0.141492
0.237764 0.281669 0.0362091
0.0675196 0.359947 0.00465816
0.0675196 0.469935 0.00465816
0.198154 0.356217 0.0086879
0.146903 0.391246 0.142314
0.189418 0.279048 0.164699
0.155967 0.469085 0.0065175
0.0871605 0.44618 0.0314848
0.0871605 0.336191 0.0314848
0.172352 0.447717 0.0355764
0.172575 0.336748 0.0337839
0.0883887 0.414946 0.00500002
0.0883887 0.304957 0.00500002
0.221469 0.411655 0.0094706
0.0632481 0.390759 0.141126
0.0873769 0.409579 0.0252507
0.0873769 0.299591 0.0252507
0.173715 0.411518 0.0281416
0.173888 0.299867 0.0274849
0.0864743 0.445746 0.0519885
0.0864743 0.335757 0.0519885
0.172295 0.445366 0.0557172
0.172462 0.336452 0.0553761
0.0234044 0.354307 0.0781294
0.0234044 0.464295 0.0781294
0.106639 0.354062 0.0796731
0.106639 0.46405 0.0796731
0.192161 0.353117 0.0811256
0.191959 0.460907 0.083225
0.0226991 0.390476 0.105759
0.0226991 0.500465 0.105759
0.0226991 0.280487 0.105759
0.105926 0.390727 0.107287
0.0841566 0.445726 0.141492
0.105926 0.280738 0.107287
0.191687 0.392496 0.10962
0.240105 0.354826 0.0308711
0.188402 0.283065 0.110044
0.0232265 0.390476 0.0852485
0.0232265 0.500465 0.0852485
0.0232265 0.280487 0.0852485
0.106462 0.390727 0.086553
0.233991 0.46448 0.116465
0.106462 0.280738 0.086553
0.191156 0.390288 0.0884383
0.233107 0.352687 0.117154
0.191889 0.283934 0.0885841
0.0238866 0.354314 0.0576418
0.0238866 0.464302 0.0576418
0.107177 0.354072 0.0590018
0.107177 0.46406 0.0590018
0.194396 0.355498 0.061022
0.192484 0.463131 0.0621217
0.0437833 0.445636 0.0855158
0.0437833 0.335648 0.0855158
0.127332 0.44572 0.0869083
0.127332 0.335732 0.0869083
0.213326 0.445705 0.0890024
0.21292 0.336263 0.0895764
0.0444804 0.409131 0.0579498
0.0444804 0.299142 0.0579498
0.128046 0.409067 0.0593568
0.128046 0.299078 0.0593568
0.214864 0.406697 0.0616439
0.214925 0.299299 0.063489
0.043963 0.409139 0.0785738
0.043963 0.299151 0.0785738
0.127509 0.409057 0.0800277
0.127509 0.299068 0.0800277
0.213452 0.409296 0.0829251
0.215097 0.300896 0.0834316
0.0432511 0.445635 0.106192
0.0432511 0.335646 0.106192
0.126796 0.44572 0.107641
0.126796 0.335732 0.107641
0.21151 0.448519 0.109224
0.211693 0.336144 0.110493
0.0648525 0.354028 0.0789746
0.0648525 0.464016 0.0789746
0.150887 0.354624 0.0812053
0.149074 0.464618 0.0812182
0.235614 0.35416 0.0823762
0.234219 0.467258 0.0839782
0.0641395 0.390759 0.106589
0.231606 0.390684 0.166579
0.0641395 0.280771 0.106589
0.14886 0.390654 0.10898
0.148121 0.461646 0.114887
0.146428 0.280066 0.107424
0.232953 0.390828 0.111064
0.0632481 0.280771 0.141126
0.233308 0.282159 0.111351
0.0646751 0.390759 0.0858301
0.083621 0.335737 0.162233
0.0646751 0.280771 0.0858301
0.14852 0.39165 0.0873601
0.147786 0.353152 0.11568
0.149377 0.282576 0.086067
0.234514 0.391847 0.088827
0.0639617 0.464016 0.113476
0.236243 0.28574 0.0912772
0.0653911 0.35404 0.0582798
0.0653911 0.464029 0.0582798
0.149699 0.353687 0.0610685
0.149049 0.46339 0.060902
0.23891 0.357545 0.06198
0.236852 0.461619 0.0633244
0.0855839 0.445726 0.0861969
0.0855839 0.335737 0.0861969
0.169458 0.444878 0.0890199
0.171403 0.336745 0.0884641
0.0862978 0.409061 0.0586449
0.0862978 0.299073 0.0586449
0.171152 0.406631 0.0593587
0.173031 0.297537 0.0612648
0.0857614 0.409051 0.0793193
0.0857614 0.299063 0.0793193
0.170303 0.408159 0.0810922
0.171509 0.300909 0.0815781
0.0850485 0.445726 0.106934
0.0850485 0.335737 0.106934
0.170072 0.443781 0.110527
0.170619 0.335401 0.108644
0.0219857 0.354311 0.133408
0.0219857 0.4643 0.133408
0.105213 0.35406 0.134936
0.105213 0.464049 0.134936
0.189821 0.354287 0.136588
0.189283 0.46335 0.136744
0.0212718 0.390476 0.161058
0.0212718 0.500465 0.161058
0.0212718 0.280487 0.161058
0.104499 0.390727 0.162586
0.0639617 0.354028 0.113476
0.104499 0.280738 0.162586
0.155991 0.360184 0.00575285
0.240589 0.352947 0.00949747
0.177426 0.415787 0.007161
0.0218014 0.390476 0.140546
0.0218014 0.500465 0.140546
0.0218014 0.280487 0.140546
0.105034 0.390727 0.141848
0.233756 0.282013 0.14348
0.105034 0.280738 0.141848
0.191026 0.391606 0.143758
0.169167 0.295752 0.137805
0.190811 0.277888 0.143341
0.0225151 0.354311 0.112896
0.0225151 0.4643 0.112896
0.105748 0.35406 0.114198
0.105748 0.464049 0.114198
0.190635 0.353074 0.116479
0.190377 0.465561 0.116318
0.0423576 0.445635 0.140812
0.0423576 0.335646 0.140812
0.125905 0.44572 0.142203
0.125905 0.335732 0.142203
0.212525 0.447353 0.14515
0.210738 0.3367 0.144089
0.0430713 0.409141 0.113162
0.0430713 0.299152 0.113162
0.126618 0.409055 0.114553
0.126618 0.299067 0.114553
0.21202 0.411198 0.116116
0.210166 0.30127 0.117309
0.0425376 0.409141 0.133841
0.0425376 0.299152 0.133841
0.126082 0.409055 0.135291
0.126082 0.299067 0.135291
0.212056 0.41087 0.137844
0.210624 0.299631 0.137861
0.0418238 0.445635 0.161491
0.0418238 0.335646 0.161491
0.125368 0.44572 0.162941
0.125368 0.335732 0.162941
0.211587 0.333478 0.164282
0.149194 0.39144 0.163472
0.0634258 0.354028 0.134238
0.0634258 0.464016 0.134238
0.147651 0.354019 0.135234
0.148042 0.46228 0.135708
0.232626 0.354207 0.138215
0.233996 0.466758 0.13877
0.062712 0.390759 0.161888
0.083621 0.445726 0.162233
0.062712 0.280771 0.161888
0.24306 0.464322 0.0096914
0.168511 0.336396 0.163894
0.190086 0.390687 0.164399
0.212164 0.445253 0.16584
0.239742 0.501596 0.0363335
0.244052 0.501262 0.00339932
0.23375 0.501047 0.166
0.234899 0.500889 0.112199
0.195913 0.501692 0.0363073
0.232293 0.502878 0.145459
0.188825 0.499947 0.143726
0.146465 0.50097 0.164305
0.23543 0.5027 0.0917753
0.147212 0.499108 0.142359
0.197461 0.281037 0.00133491
0.242669 0.280527 0.00407068
0.0205581 0.354311 0.188709
0.0205581 0.4643 0.188709
0.103785 0.35406 0.190236
0.103785 0.464049 0.190236
0.18783 0.354479 0.192507
0.187615 0.465215 0.194068
0.0198442 0.390476 0.216359
0.0198442 0.500465 0.216359
0.0198442 0.280487 0.216359
0.103071 0.390727 0.217886
0.142787 0.389453 0.329309
0.103071 0.280738 0.217886
0.187663 0.392698 0.219528
0.186017 0.500278 0.254895
0.188536 0.277806 0.219623
0.0203739 0.390476 0.195846
0.0203739 0.500465 0.195846
0.0203739 0.280487 0.195846
0.103606 0.390727 0.197148
0.168586 0.409638 0.170165
0.103606 0.280738 0.197148
0.188034 0.390557 0.199285
0.164322 0.447873 0.310227
0.190189 0.278366 0.19927
0.142971 0.282134 0.328431
0.184543 0.390389 0.329529
0.10432 0.35406 0.169498
0.10432 0.464049 0.169498
0.147839 0.354959 0.169533
0.232034 0.352688 0.172561
0.0409301 0.445635 0.196112
0.0409301 0.335646 0.196112
0.124477 0.44572 0.197503
0.124477 0.335732 0.197503
0.209188 0.445884 0.199377
0.210006 0.334102 0.200048
0.0416437 0.409141 0.168462
0.0416437 0.299152 0.168462
0.125191 0.409055 0.169853
0.125191 0.299067 0.169853
0.226816 0.390112 0.331393
0.164952 0.33412 0.30923
0.04111 0.409141 0.189141
0.04111 0.299152 0.189141
0.124655 0.409055 0.190591
0.124655 0.299067 0.190591
0.210654 0.409621 0.193547
0.210851 0.29533 0.191764
0.0403961 0.445635 0.216791
0.0403961 0.335646 0.216791
0.123941 0.44572 0.218241
0.123941 0.335732 0.218241
0.210817 0.44586 0.220892
0.209015 0.333781 0.221087
0.0619983 0.354028 0.189538
0.0619983 0.464016 0.189538
0.146034 0.353467 0.190021
0.145394 0.464563 0.191658
0.231605 0.352564 0.194415
0.231176 0.4629 0.192393
0.0612844 0.390759 0.217189
0.146696 0.464032 0.171419
0.0612844 0.280771 0.217189
0.145542 0.391092 0.219849
0.164391 0.298413 0.302213
0.144874 0.278882 0.218937
0.231676 0.389687 0.220233
0.184842 0.28112 0.331411
0.23133 0.277608 0.222087
0.0618205 0.390759 0.196426
0.143337 0.461505 0.301515
0.0618205 0.280771 0.196426
0.146194 0.392038 0.198873
0.164402 0.411063 0.304204
0.145902 0.28175 0.197825
0.231692 0.389256 0.200405
0.0798738 0.335737 0.307392
0.230464 0.27768 0.200874
0.0625342 0.354028 0.168776
0.0625342 0.464016 0.168776
0.24735 0.331517 0.309002
0.206777 0.44263 0.329888
0.0584293 0.390759 0.327789
0.0589654 0.390759 0.307026
0.0827289 0.445726 0.196792
0.0827289 0.335737 0.196792
0.167162 0.446169 0.198731
0.167102 0.334663 0.198295
0.0584293 0.280771 0.327789
0.227681 0.463215 0.282488
0.0834427 0.40905 0.169142
0.0834427 0.299061 0.169142
0.0793383 0.445726 0.328134
0.0805875 0.40905 0.279742
0.0829073 0.40905 0.189883
0.0829073 0.299061 0.189883
0.167605 0.409194 0.19054
0.168012 0.298364 0.192739
0.210472 0.297414 0.171386
0.228601 0.349034 0.282891
0.0821935 0.445726 0.217533
0.0821934 0.335737 0.217533
0.168023 0.445366 0.220778
0.166723 0.333541 0.218747
0.143453 0.351789 0.282291
0.0589654 0.280771 0.307026
0.0191305 0.354311 0.24401
0.0191305 0.4643 0.24401
0.102358 0.35406 0.245536
0.102358 0.464049 0.245536
0.1865 0.353594 0.247374
0.188205 0.464636 0.248217
0.0184167 0.390476 0.27166
0.0184167 0.500465 0.27166
0.0184167 0.280487 0.27166
0.101644 0.390727 0.273187
0.0800521 0.299061 0.300484
0.101644 0.280738 0.273187
0.185383 0.388183 0.275702
0.0210875 0.4643 0.168196
0.18746 0.276574 0.273069
0.0189462 0.390476 0.251147
0.0189463 0.500465 0.251147
0.0189463 0.280487 0.251147
0.102179 0.390727 0.252448
0.0800521 0.40905 0.300484
0.102179 0.280738 0.252448
0.186137 0.389864 0.254662
0.164331 0.447807 0.330355
0.187151 0.279562 0.253021
0.01966 0.354311 0.223496
0.01966 0.4643 0.223496
0.102893 0.35406 0.224798
0.102893 0.464049 0.224798
0.188261 0.354963 0.226125
0.188923 0.46341 0.226131
0.0395025 0.445635 0.251413
0.0395025 0.335646 0.251413
0.123049 0.44572 0.252804
0.123049 0.335732 0.252804
0.209232 0.446082 0.255128
0.207967 0.332399 0.254927
0.0402162 0.409141 0.223762
0.0402162 0.299152 0.223762
0.123763 0.409055 0.225153
0.123763 0.299067 0.225153
0.210695 0.407101 0.226213
0.209249 0.295312 0.227754
0.0396824 0.409141 0.244442
0.0396824 0.299152 0.244442
0.123227 0.409055 0.245891
0.123227 0.299067 0.245891
0.208231 0.40777 0.246766
0.20871 0.295161 0.247684
0.0389686 0.445635 0.272092
0.0389686 0.335646 0.272092
0.122514 0.44572 0.273541
0.122514 0.335732 0.273541
0.207863 0.44334 0.276227
0.207796 0.330868 0.275431
0.0605707 0.354028 0.244839
0.0605707 0.464016 0.244839
0.143885 0.355488 0.24635
0.144785 0.460342 0.247214
0.228658 0.351135 0.248274
0.230882 0.464757 0.248907
0.0598569 0.390759 0.272489
0.233021 0.464497 0.172663
0.0598569 0.280771 0.272489
0.143619 0.387599 0.275433
0.143965 0.390543 0.308111
0.144014 0.28272 0.273578
0.228101 0.385565 0.276842
0.0596791 0.464016 0.279376
0.227643 0.276214 0.276738
0.0603929 0.390759 0.251726
0.189797 0.462136 0.172315
0.0603929 0.280771 0.251726
0.1442 0.391823 0.2543
0.143918 0.353453 0.302769
0.145105 0.280388 0.252621
0.227698 0.388089 0.255867
0.0210875 0.354311 0.168196
0.228865 0.279082 0.256587
0.0611066 0.354028 0.224076
0.0611066 0.464016 0.224076
0.14544 0.353752 0.225069
0.146361 0.463457 0.226019
0.228526 0.353689 0.226981
0.231575 0.462597 0.228463
0.0813014 0.445726 0.252092
0.0813014 0.335737 0.252092
0.167618 0.446038 0.25459
0.164123 0.333874 0.253009
0.229484 0.389868 0.310793
0.21037 0.408883 0.173247
0.0820151 0.40905 0.224442
0.0820151 0.299061 0.224442
0.166757 0.409877 0.226748
0.168085 0.295073 0.225243
0.169219 0.30108 0.17176
0.188901 0.353961 0.17219
0.0814797 0.40905 0.245183
0.0814797 0.299061 0.245183
0.166349 0.40938 0.247527
0.166616 0.298082 0.246281
0.0596791 0.354028 0.279376
0.227763 0.278711 0.31018
0.0807658 0.445726 0.272833
0.0807658 0.335737 0.272833
0.165211 0.446475 0.275116
0.16448 0.333813 0.273737
0.144173 0.278712 0.308173
0.228223 0.465185 0.30257
0.017703 0.354311 0.29931
0.017703 0.4643 0.29931
0.10093 0.35406 0.300837
0.10093 0.464049 0.300837
0.186319 0.350805 0.30163
0.186412 0.4651 0.303579
0.016989 0.390476 0.32696
0.0169891 0.500465 0.32696
0.0169891 0.280487 0.32696
0.100216 0.390727 0.328487
0.166746 0.297679 0.280665
0.100216 0.280738 0.328487
0.0805875 0.299061 0.279742
0.0798738 0.445726 0.307392
0.0793383 0.335737 0.328134
0.0175186 0.390476 0.306447
0.0175186 0.500465 0.306447
0.0175186 0.280487 0.306447
0.100751 0.390727 0.307748
0.163317 0.409367 0.281164
0.100751 0.280738 0.307748
0.185549 0.389018 0.309328
0.142858 0.462423 0.281009
0.184652 0.277969 0.310407
0.0182324 0.354311 0.278797
0.0182324 0.4643 0.278797
0.101465 0.35406 0.280098
0.101465 0.464049 0.280098
0.185835 0.350274 0.281169
0.186635 0.462617 0.28245
0.0380749 0.445635 0.306713
0.0380749 0.335646 0.306713
0.121622 0.44572 0.308104
0.121622 0.335732 0.308104
0.208349 0.444122 0.309648
0.206981 0.334771 0.311378
0.0387886 0.409141 0.279063
0.0387886 0.299152 0.279063
0.122336 0.409055 0.280454
0.122336 0.299067 0.280454
0.207927 0.408506 0.2823
0.206602 0.294611 0.282898
0.0382549 0.409141 0.299742
0.0382549 0.299152 0.299742
0.1218 0.409055 0.301191
0.1218 0.299067 0.301191
0.207457 0.40429 0.303255
0.207066 0.294496 0.303489
0.037541 0.445635 0.327392
0.037541 0.335646 0.327392
0.121087 0.44572 0.328841
0.121087 0.335732 0.328841
0.166304 0.332806 0.329334
0.227211 0.353253 0.302544
0.0591432 0.354028 0.300139
0.0591432 0.464016 0.300139
0.206721 0.337181 0.331328
0.226743 0.2806 0.331419
0.249585 0.333699 0.330934
0.186229 0.50022 0.310456
0.231912 0.499505 0.199588
0.249524 0.293643 0.301412
0.230949 0.50094 0.277981
0.189889 0.502013 0.199924
0.142273 0.501475 0.308283
0.230566 0.498201 0.22116
0.146914 0.500907 0.197805
0.250126 0.40616 0.304193
0.248729 0.407176 0.283642
0.230125 0.502552 0.256928
0.185569 0.502382 0.331007
0.188497 0.501441 0.220695
0.227279 0.501492 0.308361
0.143791 0.498909 0.27435
0.143847 0.499054 0.252879
0.145474 0.501491 0.218877
0.0162753 0.354311 0.35461
0.0162753 0.4643 0.35461
0.0995019 0.35406 0.356137
0.0995019 0.464049 0.356137
0.183427 0.35431 0.358287
0.184063 0.464218 0.356513
0.0155615 0.390476 0.38226
0.0155615 0.500465 0.38226
0.0155615 0.280487 0.38226
0.098788 0.390727 0.383787
0.24607 0.334515 0.421043
0.098788 0.280738 0.383787
0.183402 0.389131 0.384766
0.0168049 0.4643 0.334097
0.18249 0.282026 0.384998
0.0160911 0.390476 0.361747
0.0160911 0.500465 0.361747
0.0160911 0.280487 0.361747
0.0993241 0.390727 0.363049
0.142812 0.35129 0.334811
0.0993241 0.280738 0.363049
0.184108 0.391689 0.364693
0.0168049 0.354311 0.334097
0.182934 0.280687 0.364174
0.247803 0.334608 0.366632
0.184114 0.354247 0.337742
0.100037 0.35406 0.335398
0.100037 0.464049 0.335398
0.243967 0.408785 0.466948
0.138921 0.354062 0.446709
0.0366474 0.445635 0.362013
0.0366474 0.335646 0.362013
0.120194 0.44572 0.363404
0.120194 0.335732 0.363404
0.204876 0.446627 0.365866
0.205608 0.336934 0.36464
0.0373611 0.409141 0.334363
0.0373611 0.299152 0.334363
0.120908 0.409055 0.335754
0.120908 0.299067 0.335754
0.138921 0.46405 0.446709
0.142876 0.464177 0.335906
0.0368273 0.409141 0.355042
0.0368273 0.299152 0.355042
0.120373 0.409055 0.356491
0.120373 0.299067 0.356491
0.205393 0.408912 0.359538
0.204598 0.298697 0.359514
0.0361135 0.445635 0.382692
0.0361135 0.335646 0.382692
0.119659 0.44572 0.384141
0.119659 0.335732 0.384141
0.204359 0.444724 0.386763
0.204264 0.334156 0.386706
0.0577156 0.354028 0.355439
0.0577156 0.464016 0.355439
0.141466 0.352483 0.356458
0.140894 0.462127 0.355916
0.228422 0.353198 0.358423
0.226999 0.463138 0.358172
0.0570017 0.390759 0.383089
0.223765 0.393221 0.498722
0.0570017 0.280771 0.383089
0.14084 0.390701 0.384289
0.160234 0.299265 0.468153
0.139147 0.280589 0.383974
0.224805 0.388534 0.385108
0.159229 0.335737 0.474539
0.225456 0.281228 0.386766
0.0575377 0.390759 0.362326
0.244756 0.405934 0.392765
0.0575377 0.280771 0.362326
0.14146 0.391158 0.36319
0.159252 0.409566 0.467578
0.141468 0.280412 0.362976
0.227373 0.390446 0.365036
0.180545 0.392695 0.494217
0.226576 0.281243 0.365373
0.0582515 0.354028 0.334676
0.0582515 0.464016 0.334676
0.205545 0.3014 0.338487
0.0553964 0.354028 0.445277
0.243014 0.299572 0.449364
0.222101 0.281863 0.495882
0.0784462 0.445726 0.362692
0.0784462 0.335737 0.362692
0.163158 0.446011 0.363316
0.162255 0.335828 0.364487
0.163239 0.298181 0.337458
0.24391 0.334794 0.441844
0.0791599 0.40905 0.335042
0.0791599 0.299061 0.335042
0.222401 0.278822 0.475246
0.205368 0.405024 0.338144
0.0553964 0.464016 0.445277
0.186139 0.464011 0.336844
0.0786246 0.40905 0.355784
0.0786246 0.299061 0.355784
0.162849 0.408868 0.357923
0.163309 0.298711 0.358804
0.243667 0.445481 0.441376
0.158188 0.335911 0.495112
0.0779107 0.445726 0.383434
0.0779107 0.335737 0.383434
0.163197 0.446194 0.383387
0.162687 0.33543 0.385261
0.201813 0.448775 0.496045
0.24765 0.297426 0.393561
0.0148478 0.354311 0.40991
0.0148478 0.4643 0.40991
0.0980749 0.35406 0.411437
0.0980749 0.464049 0.411437
0.18102 0.355495 0.413836
0.182939 0.46425 0.412676
0.0141339 0.390476 0.43756
0.0141339 0.500465 0.43756
0.0141339 0.280487 0.43756
0.097361 0.390727 0.439087
0.0757695 0.299061 0.466384
0.097361 0.280738 0.439087
0.182709 0.393487 0.439054
0.24283 0.444372 0.476256
0.178113 0.2805 0.440502
0.0146635 0.390476 0.417047
0.0146635 0.500465 0.417047
0.0146635 0.280487 0.417047
0.0978962 0.390727 0.418349
0.0757695 0.40905 0.466384
0.0978962 0.280738 0.418349
0.182961 0.392796 0.419099
0.158423 0.445689 0.473574
0.181173 0.278892 0.419324
0.0153772 0.354311 0.389397
0.0153772 0.4643 0.389397
0.0986102 0.35406 0.390699
0.0986102 0.464049 0.390699
0.182851 0.35324 0.392674
0.182652 0.465645 0.392299
0.0352198 0.445635 0.417313
0.0352198 0.335646 0.417313
0.118767 0.44572 0.418704
0.118767 0.335732 0.418704
0.204251 0.448557 0.420338
0.201434 0.334903 0.419825
0.0359335 0.409141 0.389663
0.0359335 0.299152 0.389663
0.11948 0.409055 0.391054
0.11948 0.299067 0.391054
0.203929 0.407268 0.392083
0.203522 0.29772 0.394068
0.0353998 0.409141 0.410342
0.0353998 0.299152 0.410342
0.118945 0.409055 0.411792
0.118945 0.299067 0.411792
0.203827 0.411315 0.412916
0.204459 0.298934 0.413992
0.0346859 0.445635 0.437992
0.0346859 0.335646 0.437992
0.118231 0.44572 0.439442
0.118231 0.335732 0.439442
0.202028 0.446964 0.441586
0.202738 0.333887 0.440767
0.056288 0.354028 0.410739
0.056288 0.464016 0.410739
0.139812 0.354062 0.412146
0.139812 0.46405 0.412146
0.223601 0.351816 0.413669
0.226328 0.464694 0.413547
0.0555742 0.390759 0.438389
0.138207 0.280737 0.474359
0.0555742 0.280771 0.438389
0.139098 0.390725 0.439796
0.15762 0.445985 0.493994
0.139098 0.280737 0.439796
0.222229 0.390492 0.44037
0.223765 0.39267 0.477884
0.223286 0.279147 0.441083
0.0561102 0.390759 0.417627
0.247081 0.29731 0.414577
0.0561102 0.280771 0.417627
0.139635 0.390725 0.419059
0.248799 0.334302 0.387158
0.139635 0.280737 0.419059
0.223498 0.387366 0.420343
0.0755911 0.335737 0.473293
0.224852 0.278519 0.420076
0.056824 0.354028 0.389977
0.056824 0.464016 0.389977
0.140348 0.354062 0.391409
0.140348 0.46405 0.391409
0.225199 0.353202 0.392913
0.226867 0.464739 0.393062
0.0770187 0.445726 0.417993
0.0770187 0.335737 0.417993
0.160539 0.44612 0.418302
0.159661 0.334798 0.418615
0.0763048 0.40905 0.445643
0.243212 0.406924 0.446817
0.0777324 0.40905 0.390343
0.0777324 0.299061 0.390343
0.162621 0.408179 0.391281
0.160545 0.294899 0.39099
0.202078 0.336574 0.495569
0.138207 0.390725 0.474359
0.077197 0.40905 0.411084
0.077197 0.299061 0.411084
0.160654 0.409131 0.412648
0.161088 0.297917 0.411477
0.227844 0.463411 0.336594
0.0546826 0.280771 0.472927
0.0764832 0.445726 0.438734
0.0764832 0.335737 0.438734
0.160391 0.449638 0.440078
0.158816 0.336321 0.439767
0.244521 0.336715 0.47672
0.163326 0.410411 0.335891
0.0134202 0.354311 0.46521
0.0134202 0.4643 0.46521
0.096647 0.35406 0.466737
0.096647 0.464049 0.466737
0.179603 0.354708 0.466742
0.180481 0.461174 0.468609
0.0127064 0.390476 0.49286
0.0127064 0.500465 0.49286
0.0127064 0.280487 0.49286
0.095933 0.390727 0.494387
0.157928 0.300149 0.447957
0.095933 0.280738 0.494387
0.179793 0.281451 0.494715
0.0755911 0.445726 0.473293
0.0546826 0.390759 0.472927
0.013236 0.390476 0.472348
0.013236 0.500465 0.472348
0.013236 0.280487 0.472348
0.0964683 0.390727 0.473649
0.159598 0.412365 0.446694
0.0964683 0.280738 0.473649
0.180171 0.392043 0.473904
0.224385 0.355826 0.448787
0.181044 0.281715 0.474239
0.0139497 0.354311 0.444697
0.0139497 0.4643 0.444697
0.0971823 0.35406 0.445999
0.0971823 0.464049 0.445999
0.180217 0.354705 0.446606
0.182664 0.465908 0.448407
0.0337923 0.445635 0.472613
0.0337922 0.335646 0.472613
0.117339 0.44572 0.474004
0.117339 0.335732 0.474004
0.201333 0.444019 0.475993
0.201773 0.338085 0.474064
0.034506 0.409141 0.444963
0.034506 0.299152 0.444963
0.118053 0.409055 0.446354
0.118053 0.299067 0.446354
0.202929 0.411352 0.447977
0.201057 0.295655 0.447724
0.0339721 0.409141 0.465642
0.0339722 0.299152 0.465642
0.117518 0.409055 0.467092
0.117518 0.299067 0.467092
0.202325 0.407529 0.469374
0.20201 0.300505 0.468269
0.0332583 0.445635 0.493292
0.0332583 0.335646 0.493292
0.116804 0.44572 0.494742
0.116804 0.335732 0.494742
0.244335 0.406532 0.413836
0.0750556 0.445726 0.494034
0.0548604 0.354028 0.466039
0.0548604 0.464016 0.466039
0.138385 0.354062 0.467446
0.138385 0.46405 0.467446
0.222905 0.356287 0.469925
0.221663 0.464426 0.468655
0.0541465 0.390759 0.493689
0.0750556 0.335737 0.494034
0.0541465 0.280771 0.493689
0.137671 0.390725 0.495096
0.0763048 0.299061 0.445643
0.137671 0.280737 0.495096
0.2492 0.406802 0.337526
0.223705 0.465743 0.448104
0.228312 0.353353 0.338187
0.245517 0.442304 0.386611
0.245551 0.443393 0.365601
0.243887 0.299447 0.470274
0.242017 0.336166 0.497961
0.244468 0.444667 0.497152
0.246166 0.444495 0.420402
0.248314 0.298267 0.358895
0.224262 0.502647 0.419694
0.184585 0.502688 0.384127
0.248546 0.296297 0.337645
0.248466 0.406277 0.357705
0.183284 0.500093 0.364575
0.223 0.502576 0.495376
0.226928 0.502193 0.38618
0.22187 0.503693 0.474874
0.224506 0.50103 0.440877
0.0119927 0.354311 0.52051
0.0119927 0.4643 0.52051
0.0952191 0.35406 0.522037
0.0952191 0.464049 0.522037
0.17803 0.356023 0.522627
0.178237 0.462322 0.522173
0.0112788 0.390476 0.548161
0.0112788 0.500465 0.548161
0.0112788 0.280487 0.548161
0.0945061 0.390727 0.549687
0.238093 0.296754 0.635325
0.0945061 0.280738 0.549687
0.176841 0.390406 0.550707
0.0125221 0.4643 0.499998
0.177791 0.283454 0.550334
0.0118084 0.390476 0.527648
0.0118084 0.500465 0.527648
0.0118084 0.280487 0.527648
0.0950413 0.390727 0.528949
0.236975 0.409366 0.634187
0.0950413 0.280738 0.528949
0.178112 0.390758 0.530214
0.0125221 0.354311 0.499998
0.17847 0.280396 0.528531
0.235375 0.444664 0.642209
0.153978 0.335438 0.64141
0.0957553 0.35406 0.501299
0.0957553 0.464049 0.501299
0.217138 0.353848 0.615435
0.0502525 0.280801 0.638824
0.0323646 0.445635 0.527913
0.0323646 0.335646 0.527913
0.115911 0.44572 0.529304
0.115911 0.335732 0.529304
0.200448 0.446282 0.530445
0.198151 0.335542 0.530357
0.0330784 0.409141 0.500263
0.0330784 0.299152 0.500263
0.116625 0.409055 0.501654
0.116625 0.299067 0.501654
0.176155 0.280416 0.662323
0.201748 0.298688 0.501912
0.0325446 0.409141 0.520942
0.0325446 0.299152 0.520942
0.11609 0.409055 0.522392
0.11609 0.299067 0.522392
0.199844 0.409467 0.523386
0.20087 0.299041 0.52253
0.0318308 0.445635 0.548593
0.0318308 0.335646 0.548593
0.115376 0.44572 0.550042
0.115376 0.335732 0.550042
0.19727 0.445225 0.551138
0.198219 0.334785 0.551032
0.0534329 0.354028 0.52134
0.0534329 0.464016 0.52134
0.136957 0.354062 0.522747
0.136957 0.46405 0.522747
0.220101 0.3545 0.524331
0.222084 0.465208 0.524684
0.052719 0.390759 0.54899
0.21602 0.388318 0.642431
0.052719 0.280771 0.54899
0.136244 0.390725 0.550397
0.154325 0.299824 0.63421
0.136244 0.280737 0.550397
0.219659 0.390469 0.552366
0.215204 0.279124 0.640861
0.218552 0.280415 0.550928
0.0532551 0.390759 0.528227
0.152811 0.44589 0.660324
0.0532551 0.280771 0.528227
0.136779 0.390725 0.529659
0.15419 0.407408 0.6317
0.136779 0.280737 0.529659
0.220051 0.391285 0.531317
0.134638 0.46405 0.612609
0.219331 0.280134 0.529325
0.0539688 0.354028 0.500577
0.0539688 0.464016 0.500577
0.137493 0.354062 0.502009
0.137493 0.46405 0.502009
0.242489 0.297542 0.503206
0.0707009 0.445753 0.659945
0.0741636 0.445726 0.528593
0.0741636 0.335737 0.528593
0.157383 0.446468 0.531003
0.157431 0.33411 0.529339
0.241049 0.443928 0.533238
0.239122 0.334065 0.531167
0.0748773 0.40905 0.500943
0.0748773 0.299061 0.500943
0.21627 0.389501 0.663176
0.133924 0.390725 0.640259
0.18001 0.355299 0.501586
0.179819 0.462999 0.500867
0.0743418 0.40905 0.521684
0.0743418 0.299061 0.521684
0.15753 0.408833 0.523514
0.157942 0.298412 0.522757
0.158013 0.301189 0.501837
0.241282 0.297851 0.523302
0.0736281 0.445726 0.549334
0.0736281 0.335737 0.549334
0.157059 0.445844 0.551593
0.155944 0.335389 0.549902
0.239888 0.444599 0.553541
0.240775 0.33447 0.551505
0.0105653 0.354311 0.575811
0.0105653 0.4643 0.575811
0.0937921 0.35406 0.577338
0.0937921 0.464049 0.577338
0.178462 0.353938 0.578697
0.17669 0.462944 0.578042
0.00985256 0.39047 0.603454
0.00985256 0.500459 0.603454
0.00985256 0.280482 0.603454
0.0930778 0.390727 0.604988
0.071453 0.29905 0.63229
0.0930778 0.280738 0.604988
0.177543 0.387557 0.605582
0.153694 0.444344 0.638758
0.175359 0.277951 0.605973
0.0103816 0.390475 0.582946
0.0103816 0.500463 0.582946
0.0103816 0.280486 0.582946
0.0936135 0.390727 0.584249
0.071453 0.409038 0.63229
0.0936135 0.280738 0.584249
0.177475 0.390099 0.584908
0.134638 0.354062 0.612609
0.175554 0.282772 0.585474
0.0110946 0.354311 0.555298
0.0110946 0.4643 0.555298
0.0943273 0.35406 0.556599
0.0943273 0.464049 0.556599
0.177789 0.353766 0.557289
0.178013 0.4642 0.5572
0.0309362 0.445633 0.583217
0.0309362 0.335645 0.583217
0.114484 0.44572 0.584605
0.114484 0.335732 0.584605
0.198121 0.446476 0.584603
0.198591 0.33661 0.587037
0.0316508 0.409141 0.555564
0.0316508 0.299152 0.555564
0.115197 0.409055 0.556955
0.115197 0.299067 0.556955
0.197535 0.408406 0.558437
0.197895 0.29888 0.558579
0.031117 0.409141 0.576243
0.031117 0.299152 0.576243
0.114662 0.409055 0.577692
0.114662 0.299067 0.577692
0.198017 0.409144 0.579176
0.197796 0.299786 0.579688
0.0303948 0.445626 0.603907
0.0303948 0.335638 0.603907
0.113949 0.44572 0.605342
0.113949 0.335732 0.605342
0.195864 0.445877 0.605883
0.197719 0.335111 0.607404
0.0520048 0.354028 0.576641
0.0520048 0.464016 0.576641
0.13553 0.354062 0.578047
0.13553 0.46405 0.578047
0.219121 0.355037 0.579485
0.219391 0.464379 0.578354
0.0512822 0.390766 0.6043
0.0502525 0.390789 0.638824
0.0512822 0.280778 0.6043
0.134817 0.390725 0.605697
0.239328 0.29947 0.614555
0.134817 0.280737 0.605697
0.217235 0.390858 0.607755
0.0713052 0.335736 0.639196
0.217301 0.283826 0.607805
0.0518266 0.390761 0.58353
0.236749 0.332675 0.64304
0.0518266 0.280772 0.58353
0.135352 0.390725 0.584959
0.238259 0.409629 0.61392
0.135352 0.280737 0.584959
0.217333 0.391555 0.587199
0.0511106 0.464013 0.611183
0.218473 0.280769 0.586894
0.0525412 0.354028 0.555877
0.0525412 0.464016 0.555877
0.136066 0.354062 0.557309
0.136066 0.46405 0.557309
0.219093 0.354013 0.557649
0.218773 0.462436 0.5582
0.0727359 0.445726 0.583893
0.0727359 0.335737 0.583893
0.156252 0.44429 0.584979
0.157271 0.336993 0.58471
0.24025 0.447985 0.587596
0.237965 0.3346 0.58688
0.0734497 0.40905 0.556243
0.0734497 0.299061 0.556243
0.156749 0.408347 0.558078
0.156874 0.300721 0.556782
0.238728 0.409259 0.559547
0.238329 0.298341 0.55939
0.0729141 0.40905 0.576984
0.0729141 0.299061 0.576984
0.156635 0.407021 0.578577
0.15622 0.301147 0.577626
0.238024 0.410046 0.580139
0.238475 0.300399 0.57952
0.0721997 0.445726 0.604635
0.0721997 0.335737 0.604635
0.154162 0.444442 0.605727
0.154301 0.335306 0.605242
0.217831 0.276785 0.661614
0.237656 0.336181 0.607362
0.00907473 0.355074 0.631216
0.00907473 0.465063 0.631216
0.0923636 0.35406 0.632638
0.0923636 0.464049 0.632638
0.174931 0.353475 0.632755
0.173964 0.4657 0.632685
0.00847804 0.389383 0.658962
0.00847805 0.499371 0.658962
0.00847805 0.279394 0.658962
0.0916494 0.390727 0.660289
0.155636 0.29847 0.613154
0.0916494 0.280738 0.660289
0.199787 0.412244 0.502033
0.0713052 0.445724 0.639196
0.244678 0.40732 0.505993
0.00641727 0.391854 0.63836
0.156058 0.40767 0.611206
0.00641727 0.281865 0.63836
0.0921808 0.390728 0.639549
0.0720211 0.299061 0.611544
0.0921808 0.280739 0.639549
0.174177 0.389263 0.640858
0.0511106 0.354025 0.611183
0.174922 0.28144 0.641792
0.00966279 0.354337 0.610646
0.00966279 0.464325 0.610646
0.0928995 0.35406 0.611899
0.0928995 0.464049 0.611899
0.175928 0.353656 0.612214
0.174276 0.463357 0.612972
0.0293813 0.44575 0.638639
0.0293813 0.335761 0.638639
0.113056 0.44572 0.639905
0.113056 0.335732 0.639905
0.192371 0.445726 0.642458
0.193913 0.335319 0.641412
0.0301931 0.409129 0.610935
0.0301931 0.299141 0.610935
0.11377 0.409055 0.612255
0.11377 0.299067 0.612255
0.196828 0.409421 0.613889
0.195431 0.299307 0.614462
0.0290074 0.408883 0.63174
0.0290074 0.298895 0.63174
0.113234 0.409055 0.632992
0.113234 0.299067 0.632992
0.194096 0.409703 0.635389
0.195323 0.298583 0.634935
0.0280739 0.445918 0.65945
0.0280738 0.335929 0.65945
0.112519 0.44572 0.660642
0.112519 0.335732 0.660642
0.158844 0.407652 0.501797
0.237182 0.444961 0.608143
0.0505507 0.353999 0.63196
0.0505507 0.463988 0.63196
0.134103 0.354062 0.633347
0.134103 0.46405 0.633347
0.217021 0.351648 0.63592
0.215375 0.461797 0.634908
0.0498237 0.390792 0.659614
0.0707009 0.335764 0.659945
0.0498237 0.280803 0.659614
0.133389 0.390725 0.660997
0.0720211 0.40905 0.611544
0.133389 0.280737 0.660997
0.133924 0.280737 0.640259
0.216341 0.46152 0.61457
0.154979 0.336838 0.661386
0.193273 0.443625 0.662716
0.240714 0.410193 0.525693
0.175397 0.392023 0.661402
0.223553 0.466469 0.503168
0.195476 0.333279 0.662832
0.238454 0.33462 0.663361
0.221496 0.354413 0.503856
0.233921 0.447094 0.663242
0.215428 0.501988 0.640953
0.174343 0.500362 0.661416
0.00785919 0.35543 0.686655
0.00785919 0.465418 0.686655
0.0909359 0.35406 0.687939
0.0909359 0.464049 0.687939
0.175324 0.353431 0.689389
0.173264 0.462596 0.689644
0.00719005 0.389403 0.714347
0.00719005 0.499391 0.714347
0.00719005 0.279414 0.714347
0.0902225 0.390727 0.715588
0.151779 0.408989 0.801029
0.0902225 0.280738 0.715588
0.174203 0.389557 0.716889
0.00567669 0.462866 0.666141
0.17349 0.28067 0.716832
0.00519533 0.391855 0.693837
0.152893 0.409663 0.66672
0.00519533 0.281867 0.693837
0.0907419 0.390732 0.694847
0.0671572 0.299044 0.798189
0.0907419 0.280744 0.694847
0.172877 0.389843 0.696128
0.0466428 0.463958 0.777066
0.172926 0.281343 0.696533
0.149354 0.447095 0.807224
0.0670301 0.335734 0.805098
0.0914587 0.354056 0.667198
0.0914587 0.464045 0.667198
0.212379 0.281199 0.827877
0.232872 0.444301 0.829304
0.0279547 0.445747 0.693928
0.0279547 0.335759 0.693928
0.111629 0.44572 0.695205
0.111629 0.335732 0.695205
0.193863 0.446164 0.697365
0.195129 0.333764 0.696119
0.0286237 0.409001 0.666273
0.0286237 0.299013 0.666273
0.112342 0.409055 0.667555
0.112342 0.299067 0.667555
0.149974 0.334384 0.807688
0.174732 0.356139 0.668609
0.0274124 0.40889 0.687089
0.0274124 0.298902 0.687089
0.111804 0.409055 0.688293
0.111804 0.299067 0.688293
0.194641 0.409205 0.689912
0.195399 0.29668 0.691036
0.0267697 0.44586 0.714726
0.0267697 0.335871 0.714726
0.11109 0.44572 0.715943
0.11109 0.335732 0.715943
0.195021 0.4451 0.717965
0.194086 0.334724 0.717117
0.0491147 0.354003 0.68726
0.0491147 0.463992 0.68726
0.132675 0.354062 0.688647
0.132675 0.46405 0.688647
0.214494 0.353401 0.690329
0.214901 0.462366 0.690963
0.0484083 0.390779 0.714905
0.150229 0.298782 0.800353
0.0484083 0.280791 0.714905
0.131961 0.390725 0.716297
0.0671572 0.409033 0.798189
0.131961 0.280737 0.716297
0.215354 0.38769 0.718177
0.00567669 0.352878 0.666141
0.215911 0.278412 0.71822
0.0487089 0.39084 0.694105
0.0664512 0.335752 0.825842
0.0487089 0.280852 0.694105
0.132496 0.390725 0.69556
0.232311 0.300171 0.782328
0.132496 0.280737 0.69556
0.214534 0.389649 0.698202
0.0466428 0.353969 0.777066
0.214935 0.277417 0.697529
0.0494236 0.353948 0.666456
0.0494236 0.463937 0.666456
0.13321 0.354062 0.66791
0.13321 0.46405 0.66791
0.213343 0.462524 0.670516
0.149897 0.3363 0.828796
0.0698771 0.445723 0.694497
0.0698771 0.335734 0.694497
0.152192 0.443497 0.695986
0.154052 0.337124 0.695955
0.234322 0.443004 0.697331
0.235299 0.335026 0.697504
0.07059 0.409053 0.666847
0.07059 0.299064 0.666847
0.173154 0.462977 0.668083
0.215669 0.351888 0.670152
0.1501 0.445843 0.827087
0.130355 0.354062 0.778508
0.0699808 0.40902 0.687597
0.0699808 0.299031 0.687597
0.152192 0.407652 0.687849
0.153145 0.30092 0.689674
0.23587 0.407047 0.691073
0.235929 0.296628 0.690614
0.0692708 0.445754 0.715246
0.0692708 0.335766 0.715246
0.15228 0.445996 0.717304
0.152001 0.33749 0.716707
0.2363 0.444785 0.718637
0.234661 0.332803 0.718449
0.00651414 0.355312 0.742025
0.00651414 0.4653 0.742025
0.0895092 0.35406 0.743238
0.0895092 0.464049 0.743238
0.172484 0.353898 0.74511
0.171659 0.464053 0.744761
0.0058331 0.389547 0.769701
0.00583311 0.499535 0.769701
0.00583311 0.279558 0.769701
0.0887958 0.390727 0.770885
0.235294 0.411981 0.780801
0.0887958 0.280738 0.770885
0.172309 0.39062 0.773512
0.0670301 0.445723 0.805098
0.171571 0.281837 0.772723
0.00425556 0.391639 0.749186
0.197184 0.292241 0.669961
0.00425556 0.28165 0.749186
0.0893162 0.390731 0.750148
0.150317 0.29807 0.779936
0.0893162 0.280744 0.750148
0.17272 0.389663 0.753131
0.213293 0.463868 0.781546
0.172832 0.282553 0.751956
0.00471952 0.353031 0.721513
0.00471952 0.46302 0.721513
0.090028 0.354055 0.722497
0.090028 0.464043 0.722497
0.172863 0.351541 0.723584
0.173066 0.464544 0.723873
0.026603 0.445705 0.749236
0.026603 0.335716 0.749236
0.110201 0.44572 0.750505
0.110201 0.335732 0.750505
0.193212 0.446974 0.751428
0.194092 0.335178 0.753237
0.0272778 0.409048 0.721582
0.0272778 0.29906 0.721582
0.110915 0.409055 0.722855
0.110915 0.299067 0.722855
0.194165 0.408734 0.724326
0.193899 0.298739 0.723467
0.0261406 0.40894 0.742363
0.0261406 0.298952 0.742363
0.110377 0.409055 0.743593
0.110377 0.299067 0.743593
0.194129 0.410365 0.745055
0.194134 0.299928 0.746025
0.0255094 0.445811 0.770004
0.0255094 0.335823 0.770004
0.109663 0.44572 0.771242
0.109663 0.335732 0.771242
0.191936 0.444506 0.772943
0.192645 0.337239 0.774484
0.0477047 0.354013 0.742552
0.0477047 0.464002 0.742552
0.131248 0.354062 0.743947
0.131248 0.46405 0.743947
0.21376 0.355061 0.74632
0.213316 0.465865 0.744476
0.0470008 0.390769 0.770202
0.0664512 0.44574 0.825842
0.0470008 0.280781 0.770202
0.130534 0.390725 0.771599
0.150535 0.409172 0.779708
0.130534 0.280737 0.771599
0.215212 0.39335 0.774105
0.129641 0.280737 0.806161
0.213938 0.277902 0.774173
0.0473305 0.390825 0.74941
0.233463 0.301473 0.803663
0.0473305 0.280836 0.74941
0.131069 0.390725 0.75086
0.0677413 0.299064 0.777445
0.131069 0.280737 0.75086
0.212892 0.39089 0.753457
0.213446 0.357767 0.781751
0.213229 0.278045 0.753983
0.0480145 0.353952 0.721756
0.0480145 0.463941 0.721756
0.131782 0.354062 0.72321
0.131782 0.46405 0.72321
0.21374 0.351554 0.725507
0.215866 0.464549 0.72486
0.0684527 0.445723 0.749795
0.0684527 0.335734 0.749795
0.151641 0.444591 0.751436
0.150353 0.334698 0.751183
0.235054 0.447406 0.752696
0.233934 0.33287 0.753961
0.0691644 0.409053 0.722146
0.0691644 0.299064 0.722146
0.153673 0.409881 0.724552
0.15261 0.300651 0.723457
0.234397 0.408063 0.725686
0.235023 0.296866 0.726447
0.0685662 0.409026 0.742895
0.0685662 0.299037 0.742895
0.152712 0.408712 0.745101
0.152309 0.299293 0.744808
0.232533 0.408384 0.745534
0.233767 0.297347 0.746984
0.0678602 0.445747 0.770543
0.0678602 0.335759 0.770543
0.151223 0.44537 0.772487
0.152017 0.335232 0.771941
0.235299 0.447596 0.773383
0.234596 0.337218 0.775745
0.00515115 0.355155 0.797369
0.00515116 0.465144 0.797369
0.0880827 0.354062 0.798538
0.0880827 0.46405 0.798538
0.171588 0.3541 0.800497
0.170322 0.462989 0.800884
0.00446409 0.389713 0.825037
0.0044641 0.499702 0.825037
0.0044641 0.279724 0.825037
0.0873692 0.390725 0.826191
0.0677413 0.409053 0.777445
0.0873692 0.280737 0.826191
0.172169 0.390429 0.828507
0.213549 0.279367 0.807824
0.191693 0.447742 0.829988
0.00333531 0.391391 0.804529
0.0459616 0.280819 0.804719
0.00333531 0.281403 0.804529
0.0878931 0.390729 0.805448
0.233691 0.33765 0.810497
0.0878931 0.280741 0.805448
0.172304 0.390923 0.807741
0.130355 0.46405 0.778508
0.172711 0.281043 0.807817
0.00379247 0.353266 0.776861
0.00379247 0.463255 0.776861
0.0886042 0.354056 0.777795
0.0886042 0.464045 0.777795
0.171461 0.354946 0.779966
0.171844 0.461984 0.780672
0.0252453 0.44566 0.804537
0.0252453 0.335672 0.804537
0.108774 0.44572 0.805805
0.108774 0.335732 0.805805
0.191459 0.4479 0.808963
0.192742 0.336341 0.80891
0.0259235 0.409091 0.776883
0.0259235 0.299102 0.776883
0.109487 0.409055 0.778151
0.109487 0.299067 0.778151
0.192597 0.409616 0.78027
0.193464 0.297122 0.77989
0.0248874 0.408989 0.797635
0.0248874 0.299 0.797635
0.10895 0.409055 0.798895
0.10895 0.299067 0.798895
0.191727 0.409969 0.800831
0.193131 0.299176 0.800459
0.0242598 0.445756 0.825273
0.0242598 0.335767 0.825273
0.108237 0.44572 0.826541
0.108237 0.335732 0.826541
0.23521 0.409188 0.670719
0.129641 0.390725 0.806161
0.046297 0.354022 0.797847
0.046297 0.464011 0.797847
0.12982 0.354062 0.799244
0.12982 0.46405 0.799244
0.213351 0.356515 0.802676
0.21214 0.463833 0.80137
0.0455884 0.390764 0.8255
0.234964 0.410275 0.801902
0.0455884 0.280775 0.8255
0.129106 0.390725 0.826898
0.233121 0.447557 0.808804
0.129106 0.280737 0.826898
0.153412 0.300805 0.668748
0.213319 0.393406 0.808515
0.236533 0.298453 0.66957
0.0459616 0.390808 0.804719
0.195637 0.407444 0.668732
0.191636 0.338072 0.830155
0.169624 0.281558 0.828158
0.211431 0.395984 0.829472
0.231879 0.336571 0.830686
0.173812 0.500462 0.716667
0.215382 0.500253 0.717049
0.215237 0.501053 0.697359
0.174917 0.499306 0.695952
0.212703 0.502321 0.829897
0.169005 0.50187 0.828302
0.213624 0.500415 0.754185
0.171085 0.50148 0.807999
0.00377583 0.355075 0.852766
0.00377583 0.465064 0.852766
0.0866557 0.354062 0.853837
0.0866557 0.46405 0.853837
0.169509 0.355747 0.856942
0.170185 0.465047 0.856001
0.000881143 0.391463 0.881779
0.248398 0.391098 0.942939
0.000881078 0.281474 0.881779
0.0859397 0.390727 0.88149
0.22392 0.44612 0.976742
0.0859397 0.280738 0.88149
0.169237 0.392022 0.884254
0.229429 0.33819 0.94347
0.170135 0.28141 0.884368
0.00240653 0.391087 0.860465
0.168327 0.503273 0.918847
0.00240654 0.281098 0.860465
0.0864688 0.390729 0.860746
0.14317 0.33893 0.975239
0.0864688 0.280741 0.860746
0.168571 0.392132 0.863746
0.0416696 0.500265 0.96937
0.169222 0.281861 0.864224
0.087181 0.354058 0.833101
0.087181 0.464046 0.833101
0.169911 0.466816 0.835553
0.161873 0.282263 0.975786
0.0238604 0.445635 0.859881
0.0238604 0.335646 0.859881
0.107346 0.44572 0.861103
0.107346 0.335732 0.861103
0.189843 0.447487 0.863358
0.189587 0.335578 0.863913
0.0245541 0.409129 0.832205
0.0245541 0.299141 0.832205
0.10806 0.409055 0.833458
0.10806 0.299067 0.833458
0.211739 0.465548 0.836244
0.250072 0.50112 0.942681
0.0235893 0.409011 0.852964
0.0235893 0.299023 0.852964
0.107523 0.409055 0.854194
0.107523 0.299067 0.854194
0.189505 0.409773 0.856829
0.191498 0.299834 0.857352
0.0228603 0.445865 0.880662
0.0228603 0.335877 0.880662
0.10681 0.44572 0.881847
0.10681 0.335732 0.881847
0.191013 0.446915 0.883608
0.188286 0.33663 0.885104
0.0448787 0.354025 0.853146
0.0448787 0.464013 0.853146
0.128392 0.354062 0.854551
0.128392 0.46405 0.854551
0.21032 0.35527 0.856274
0.211396 0.465586 0.855895
0.0440954 0.390739 0.880792
0.0627849 0.298637 0.963485
0.0440954 0.280751 0.880792
0.127679 0.390725 0.882196
0.144771 0.445468 0.975004
0.127679 0.280737 0.882196
0.210265 0.388355 0.886554
0.245139 0.354312 0.972612
0.210931 0.284449 0.884968
0.0445901 0.390792 0.860018
0.0627849 0.408626 0.963485
0.0445901 0.280803 0.860018
0.128214 0.390725 0.86146
0.0625332 0.335239 0.969719
0.128214 0.280737 0.86146
0.208464 0.391588 0.866137
0.247925 0.355512 0.951359
0.213321 0.282946 0.864095
0.0452751 0.353986 0.832372
0.0452751 0.463975 0.832372
0.128927 0.354062 0.833807
0.128927 0.46405 0.833807
0.232819 0.409771 0.837042
0.232835 0.299041 0.83673
0.0656054 0.445723 0.860397
0.0656054 0.335734 0.860397
0.149772 0.44711 0.862219
0.148959 0.335808 0.862068
0.231001 0.446832 0.864475
0.229648 0.335591 0.86591
0.0663178 0.409053 0.832744
0.0663178 0.299064 0.832744
0.190364 0.298043 0.836457
0.0425439 0.353985 0.942635
0.15016 0.408688 0.83449
0.125167 0.500183 0.970797
0.0657452 0.40904 0.853488
0.0657452 0.299051 0.853488
0.148775 0.411761 0.854665
0.148742 0.299026 0.856965
0.228315 0.409703 0.857687
0.233097 0.300826 0.857003
0.0650399 0.445729 0.881141
0.0650399 0.33574 0.881141
0.14931 0.446868 0.88411
0.148368 0.335426 0.882743
0.230314 0.443937 0.885719
0.229861 0.334328 0.886418
0.000100189 0.353175 0.909667
0.000100189 0.463164 0.909667
0.0852233 0.35406 0.909136
0.0852233 0.464049 0.909136
0.168549 0.353602 0.911413
0.167819 0.466505 0.911839
0.146363 0.299484 0.945498
0.061563 0.329824 0.989977
0.147146 0.410234 0.944708
0.0845062 0.390717 0.936682
0.0845062 0.500705 0.936682
0.0845062 0.280728 0.936682
0.167967 0.393144 0.938596
0.17828 0.452478 0.995838
0.1668 0.281986 0.939499
0.00138672 0.390344 0.916068
0.00138671 0.500332 0.916068
0.00138671 0.280355 0.916068
0.0850462 0.390728 0.916015
0.0625332 0.445228 0.969719
0.0850462 0.280739 0.916015
0.167904 0.389863 0.917662
0.211375 0.358685 0.836032
0.168502 0.282863 0.918285
0.00188195 0.354166 0.888468
0.00188195 0.464154 0.888468
0.0857568 0.354059 0.8884
0.0857568 0.464048 0.8884
0.16754 0.356664 0.891771
0.16926 0.463978 0.891262
0.0220955 0.445773 0.915073
0.0220955 0.335784 0.915073
0.105918 0.445719 0.916372
0.105918 0.33573 0.916372
0.187495 0.449481 0.920274
0.189547 0.337588 0.920457
0.0228934 0.408989 0.887466
0.0228935 0.299 0.887466
0.106632 0.409055 0.888756
0.106632 0.299067 0.888756
0.188853 0.410775 0.89272
0.189765 0.300357 0.892355
0.022196 0.408887 0.9083
0.022196 0.298899 0.9083
0.106097 0.409055 0.909485
0.106097 0.299067 0.909485
0.187504 0.412429 0.913175
0.189206 0.300876 0.912332
0.021554 0.445863 0.935847
0.021554 0.335874 0.935847
0.105382 0.445709 0.937039
0.105382 0.33572 0.937039
0.185661 0.447379 0.941451
0.186607 0.337438 0.941679
0.043318 0.354043 0.908437
0.043318 0.464032 0.908437
0.126965 0.354062 0.909842
0.126965 0.46405 0.909842
0.211904 0.354472 0.914701
0.20859 0.465988 0.911808
0.0426154 0.390732 0.935991
0.225689 0.302617 0.951094
0.0426154 0.280744 0.935991
0.126249 0.390714 0.937396
0.126249 0.500702 0.937396
0.126249 0.280725 0.937396
0.20862 0.392089 0.940441
0.0834305 0.500186 0.970083
0.207379 0.281589 0.941914
0.0432244 0.390794 0.915293
0.228148 0.410876 0.949833
0.0432244 0.280805 0.915293
0.126787 0.390725 0.916721
0.126787 0.500714 0.916721
0.126787 0.280737 0.916721
0.208581 0.39352 0.919538
0.182777 0.300448 0.969187
0.208744 0.284241 0.921626
0.0439043 0.353999 0.887671
0.0439043 0.463988 0.887671
0.1275 0.354062 0.889113
0.1275 0.46405 0.889113
0.208477 0.353091 0.893608
0.210882 0.465834 0.891391
0.0641385 0.445749 0.91565
0.0641385 0.33576 0.91565
0.14781 0.446895 0.91852
0.147414 0.334211 0.91887
0.22722 0.448129 0.921557
0.231788 0.335552 0.922795
0.0648743 0.409043 0.888043
0.0648743 0.299054 0.888043
0.146991 0.407584 0.891528
0.14875 0.298122 0.889501
0.229845 0.40626 0.893024
0.23095 0.298984 0.893046
0.0643373 0.409055 0.908779
0.0643373 0.299068 0.908779
0.147878 0.407789 0.911998
0.148118 0.299258 0.911406
0.229162 0.412473 0.914094
0.230172 0.301434 0.913851
0.0636338 0.445702 0.936326
0.0636338 0.335713 0.936326
0.148657 0.445538 0.938353
0.147497 0.337595 0.939932
0.229733 0.445342 0.942187
0.207596 0.35686 0.94776
0.0634226 0.299013 0.942977
0.0634226 0.409001 0.942977
0.083649 0.353608 0.96385
0.083649 0.463596 0.96385
0.163871 0.357881 0.969514
0.164106 0.466089 0.96902
0.18501 0.336537 0.976089
0.205817 0.354822 0.969142
0.126074 0.354042 0.944055
0.00287712 0.463532 0.83222
0.134235 0.453868 0.994312
0.00287711 0.353544 0.83222
0.0824377 0.384832 0.990333
0.0824377 0.494821 0.990333
0.0824377 0.274843 0.990333
0.0425439 0.463974 0.942635
0.243839 0.392788 0.978792
0.248852 0.464902 0.950927
0.000556771 0.390201 0.971427
0.000556771 0.50019 0.971427
0.000556771 0.280213 0.971427
0.0834305 0.390197 0.970083
0.061563 0.439813 0.989977
0.0834305 0.280208 0.970083
0.162115 0.394029 0.976211
0.224741 0.300543 0.970835
0.203192 0.2809 0.976385
0.000928922 0.354507 0.943653
0.000928922 0.464496 0.943653
0.0843358 0.354039 0.943341
0.0843358 0.464028 0.943341
0.166936 0.357723 0.948003
0.165711 0.465874 0.948801
0.0207423 0.445221 0.969271
0.0207423 0.335232 0.969271
0.104299 0.445189 0.97044
0.104299 0.335201 0.97044
0.184006 0.445964 0.975998
0.135071 0.341444 0.995011
0.021475 0.409028 0.942461
0.021475 0.29904 0.942461
0.105205 0.409036 0.943698
0.105205 0.299047 0.943698
0.186945 0.409787 0.946994
0.185574 0.301147 0.947988
0.0207513 0.408519 0.963052
0.0207513 0.29853 0.963052
0.104521 0.4086 0.964199
0.104521 0.298611 0.964199
0.247501 0.282836 0.942453
0.245961 0.283316 0.979863
0.0187355 0.438221 0.989308
0.0187355 0.328233 0.989308
0.103308 0.439828 0.99069
0.103308 0.329841 0.99069
0.224755 0.336823 0.978603
0.149531 0.299727 0.836472
0.0418094 0.353629 0.963166
0.0418094 0.463618 0.963166
0.125388 0.353606 0.964556
0.125388 0.463595 0.964556
0.201469 0.390322 0.97612
0.204385 0.463639 0.968633
0.0405238 0.384483 0.989643
0.0405238 0.494472 0.989643
0.0405238 0.274496 0.989643
0.124174 0.384835 0.99104
0.124174 0.494823 0.99104
0.124174 0.274846 0.99104
0.126074 0.464031 0.944055
0.207581 0.46381 0.948429
0.170658 0.354631 0.83566
0.0416696 0.390277 0.96937
0.222879 0.410003 0.970592
0.0416696 0.280288 0.96937
0.125167 0.390194 0.970797
0.14411 0.302712 0.965983
0.125167 0.280206 0.970797
0.182778 0.409702 0.967904
0.144727 0.412638 0.965034
0.247891 0.390597 0.922469
0.190046 0.411707 0.836571
0.246719 0.462576 0.97148
0.154476 0.286189 0.997061
0.211922 0.500597 0.863594
0.244741 0.500413 0.977722
0.250605 0.355371 0.91559
0.250335 0.354327 0.894185
0.197804 0.394191 0.997425
0.218885 0.336341 0.998382
0.155106 0.39944 0.996127
0.24881 0.28057 0.922727
0.176986 0.341129 0.99656
0.22262 0.447975 0.997911
0.241966 0.389463 0.999468
0.0248725 0.684769 0.0239453
0.0248725 0.574781 0.0239453
0.108259 0.684557 0.0256024
0.108259 0.574569 0.0256024
0.196834 0.681431 0.0281466
0.19764 0.572341 0.0289261
0.0240403 0.720543 0.0507258
0.0240404 0.610554 0.0507258
0.107352 0.720712 0.0523415
0.107352 0.610724 0.0523415
0.193573 0.720546 0.0544639
0.193057 0.610485 0.05553
0.0244202 0.721186 0.0303127
0.0244202 0.611198 0.0303127
0.108038 0.721148 0.0318401
0.108038 0.611159 0.0318401
0.195011 0.721364 0.033567
0.195538 0.610929 0.0343773
0.0255744 0.689159 0.00371588
0.241977 0.578401 0.02975
0.0255744 0.579171 0.00371588
0.104499 0.500715 0.162586
0.109255 0.689918 0.00535308
0.109255 0.579929 0.00535308
0.243626 0.683726 0.00749685
0.199872 0.685054 0.00701333
0.045326 0.556119 0.0307759
0.045326 0.666107 0.0307759
0.128908 0.556164 0.0321951
0.128908 0.666153 0.0321951
0.219841 0.55619 0.035656
0.218079 0.66525 0.035886
0.0466271 0.744825 0.00424547
0.0466271 0.524848 0.00424546
0.0466271 0.634836 0.00424546
0.130123 0.744912 0.00570772
0.130123 0.524934 0.00570772
0.130123 0.634923 0.00570772
0.222563 0.517141 0.010079
0.200629 0.571397 0.00824578
0.169995 0.663739 0.163008
0.0455467 0.739596 0.0244809
0.0455467 0.519619 0.0244809
0.0455467 0.629608 0.0244809
0.129129 0.739552 0.0259569
0.129129 0.519575 0.0259569
0.129129 0.629564 0.0259569
0.170839 0.738147 0.0820656
0.218064 0.519411 0.0298532
0.218545 0.627753 0.0297217
0.0446788 0.555652 0.0512397
0.0446788 0.66564 0.0512397
0.128222 0.555729 0.052696
0.128222 0.665717 0.052696
0.214736 0.5546 0.0564128
0.215828 0.666066 0.0562064
0.0664718 0.684529 0.0249153
0.0664718 0.57454 0.0249153
0.152644 0.683188 0.0252842
0.151378 0.575036 0.0259266
0.240641 0.683058 0.0279563
0.179292 0.519769 0.00821212
0.0655626 0.720745 0.0516434
0.0655626 0.610757 0.0516434
0.149914 0.719806 0.0535292
0.15067 0.610936 0.0532752
0.236637 0.720357 0.0584768
0.237766 0.611828 0.0575404
0.0662411 0.721178 0.031122
0.0662411 0.611189 0.031122
0.150808 0.721532 0.0326142
0.15101 0.61124 0.0326283
0.237032 0.719414 0.0370004
0.240903 0.614398 0.037683
0.0675196 0.689912 0.00465816
0.0675196 0.579924 0.00465816
0.232915 0.722342 0.166012
0.221265 0.630189 0.00957242
0.179309 0.630223 0.00567134
0.19056 0.718966 0.16558
0.0871605 0.556169 0.0314848
0.0871605 0.666157 0.0314848
0.173283 0.558194 0.033175
0.173851 0.664673 0.0335992
0.0883887 0.744912 0.00500002
0.0883888 0.524934 0.00500002
0.0883887 0.634923 0.00500002
0.150287 0.499921 0.0539315
0.242973 0.573168 0.00939622
0.147423 0.609854 0.163958
0.0873769 0.739544 0.0252507
0.0873769 0.519566 0.0252507
0.0873769 0.629555 0.0252507
0.147743 0.721044 0.163554
0.175006 0.519501 0.0291655
0.172981 0.627917 0.0268951
0.0864743 0.555734 0.0519885
0.0864743 0.665723 0.0519885
0.17021 0.555134 0.055153
0.174127 0.66405 0.054693
0.0234044 0.684273 0.0781294
0.0234044 0.574284 0.0781294
0.106639 0.684028 0.0796731
0.106639 0.574039 0.0796731
0.192386 0.683945 0.0836404
0.191951 0.574033 0.0828059
0.0226991 0.720442 0.105759
0.0226991 0.610453 0.105759
0.105926 0.720692 0.107287
0.105926 0.610704 0.107287
0.190919 0.718863 0.112277
0.189179 0.609608 0.109641
0.0232265 0.720442 0.0852485
0.0232265 0.610453 0.0852485
0.106462 0.720692 0.086553
0.106462 0.610704 0.086553
0.191969 0.719033 0.0912089
0.19096 0.611884 0.0884755
0.0238866 0.68428 0.0576418
0.0238866 0.574291 0.0576418
0.107177 0.684038 0.0590018
0.107177 0.574049 0.0590018
0.194167 0.683292 0.0617696
0.192057 0.572023 0.0618826
0.0437833 0.555625 0.0855158
0.0437833 0.665613 0.0855158
0.127332 0.555709 0.0869083
0.127332 0.665697 0.0869083
0.214311 0.55705 0.0905187
0.213525 0.664654 0.0887822
0.0444804 0.739097 0.0579498
0.0444804 0.51912 0.0579498
0.0444804 0.629108 0.0579498
0.128046 0.739033 0.0593568
0.128046 0.519055 0.0593568
0.128046 0.629044 0.0593568
0.220327 0.740475 0.00831713
0.21545 0.518166 0.06306
0.215144 0.629407 0.0630065
0.043963 0.739105 0.0785738
0.043963 0.519128 0.0785738
0.043963 0.629117 0.0785738
0.127509 0.739021 0.0800277
0.127509 0.519045 0.0800277
0.127509 0.629034 0.0800277
0.105034 0.500715 0.141848
0.213291 0.519746 0.0837026
0.212586 0.627162 0.0830451
0.0432511 0.555623 0.106192
0.0432511 0.665612 0.106192
0.126796 0.555709 0.107641
0.126796 0.665697 0.107641
0.213584 0.559555 0.110814
0.211405 0.66547 0.110169
0.0648525 0.683994 0.0789746
0.0648525 0.574005 0.0789746
0.149053 0.68495 0.0797422
0.148911 0.574308 0.080793
0.235447 0.684025 0.0834012
0.236009 0.577628 0.0857853
0.0641395 0.720725 0.106589
0.0641395 0.610737 0.106589
0.148837 0.721678 0.110224
0.148154 0.609981 0.107612
0.234905 0.719064 0.109577
0.231716 0.612216 0.11031
0.0646751 0.720725 0.0858301
0.0646751 0.610737 0.0858301
0.14943 0.720757 0.0884945
0.147128 0.609028 0.0865188
0.234925 0.720818 0.0887048
0.235622 0.613937 0.0909902
0.0653911 0.684006 0.0582798
0.0653911 0.574018 0.0582797
0.150914 0.680979 0.0587544
0.148959 0.575084 0.0603928
0.238678 0.683202 0.0621728
0.23681 0.577242 0.0644065
0.0855839 0.555715 0.0861969
0.0855839 0.665703 0.0861969
0.170083 0.557744 0.0887891
0.169915 0.66649 0.0877526
0.0862978 0.739027 0.0586449
0.0862978 0.51905 0.0586448
0.0862978 0.629038 0.0586449
0.158357 0.579767 0.00586665
0.171029 0.519638 0.0622082
0.171349 0.627929 0.0616132
0.0857614 0.739016 0.0793193
0.0857614 0.51904 0.0793193
0.0857614 0.629028 0.0793193
0.211507 0.740207 0.138267
0.170331 0.519017 0.0837596
0.169572 0.629985 0.0829616
0.0850485 0.555715 0.106934
0.0850485 0.665703 0.106934
0.168461 0.554078 0.108852
0.170371 0.6653 0.108965
0.0219857 0.684277 0.133408
0.0219857 0.574288 0.133408
0.105213 0.684026 0.134936
0.105213 0.574038 0.134936
0.188849 0.679939 0.137486
0.190242 0.57348 0.13695
0.0212718 0.720442 0.161058
0.0212718 0.610453 0.161058
0.104499 0.720692 0.162586
0.104499 0.610704 0.162586
0.172603 0.740011 0.0261445
0.170684 0.738744 0.0611056
0.0218014 0.720442 0.140546
0.0218014 0.610453 0.140546
0.105034 0.720692 0.141848
0.105034 0.610704 0.141848
0.188362 0.718644 0.144481
0.191445 0.608999 0.144321
0.0225151 0.684277 0.112896
0.0225151 0.574288 0.112896
0.105748 0.684026 0.114198
0.105748 0.574038 0.114198
0.190435 0.6825 0.11693
0.190558 0.571295 0.11654
0.0423576 0.555623 0.140812
0.0423576 0.665612 0.140812
0.125905 0.555709 0.142203
0.125905 0.665697 0.142203
0.213649 0.554789 0.143683
0.211796 0.666369 0.145928
0.0430713 0.739107 0.113162
0.0430713 0.519129 0.113162
0.0430713 0.629118 0.113162
0.126618 0.739021 0.114553
0.126618 0.519044 0.114553
0.126618 0.629033 0.114553
0.106462 0.500715 0.086553
0.213363 0.521611 0.11634
0.2097 0.628304 0.116556
0.0425376 0.739107 0.133841
0.0425376 0.519129 0.133841
0.0425376 0.629118 0.133841
0.126082 0.739021 0.135291
0.126082 0.519044 0.135291
0.126082 0.629033 0.135291
0.215014 0.737497 0.0637166
0.210204 0.51862 0.137105
0.209692 0.628883 0.137111
0.0418238 0.555623 0.161491
0.0418238 0.665612 0.161491
0.125368 0.555709 0.162941
0.125368 0.665697 0.162941
0.216918 0.740432 0.0285198
0.212688 0.736673 0.117246
0.0634258 0.683994 0.134238
0.0634258 0.574005 0.134238
0.149916 0.680963 0.137017
0.148619 0.573414 0.135029
0.233108 0.683374 0.138275
0.234263 0.576544 0.137755
0.062712 0.720725 0.161888
0.062712 0.610737 0.161888
0.18975 0.499707 0.164695
0.168088 0.740711 0.138325
0.0662411 0.501201 0.031122
0.108038 0.501171 0.0318401
0.0632481 0.720725 0.141126
0.0632481 0.610737 0.141126
0.147121 0.721258 0.142403
0.147863 0.60964 0.142823
0.234479 0.721942 0.144532
0.232463 0.613115 0.144786
0.0639617 0.683994 0.113476
0.0639617 0.574005 0.113476
0.148162 0.685027 0.116618
0.147499 0.573937 0.114587
0.234408 0.681789 0.117298
0.234514 0.575071 0.116961
0.0841566 0.555715 0.141491
0.0841566 0.665703 0.141492
0.167999 0.55584 0.141846
0.169912 0.658791 0.142705
0.0848702 0.739016 0.113842
0.0848702 0.519038 0.113842
0.0848702 0.629027 0.113842
0.21376 0.737766 0.0848241
0.170202 0.516943 0.115715
0.167995 0.629208 0.115035
0.0843348 0.739016 0.134583
0.0843348 0.519038 0.134583
0.0843348 0.629027 0.134583
0.105926 0.500715 0.107287
0.16786 0.517616 0.137296
0.16992 0.624295 0.135255
0.083621 0.555715 0.162233
0.083621 0.665703 0.162233
0.168474 0.553801 0.162571
0.160208 0.686171 0.0054577
0.0655626 0.500768 0.0516434
0.0641395 0.500748 0.106589
0.0646751 0.500748 0.0858301
0.062712 0.500748 0.161888
0.0632481 0.500748 0.141126
0.107352 0.500735 0.0523415
0.1696 0.738361 0.117794
0.0244202 0.501209 0.0303127
0.212161 0.667299 0.165834
0.211779 0.553323 0.164344
0.190507 0.61139 0.16517
0.233173 0.611199 0.165597
0.151256 0.505793 0.0333193
0.192453 0.501171 0.0562307
0.148295 0.500574 0.108536
0.236902 0.499581 0.0569424
0.19272 0.500365 0.0872568
0.191982 0.501557 0.108508
0.1489 0.502315 0.0873692
0.22394 0.553702 0.00296759
0.240966 0.609609 0.00252652
0.220234 0.667881 0.00165939
0.0205581 0.684277 0.188709
0.0205581 0.574288 0.188709
0.103785 0.684026 0.190236
0.103785 0.574038 0.190236
0.187645 0.682674 0.19313
0.190446 0.573877 0.191301
0.0198442 0.720442 0.216359
0.0198442 0.610453 0.216359
0.103071 0.720692 0.217886
0.103071 0.610704 0.217886
0.187264 0.717164 0.219041
0.187842 0.608715 0.220232
0.0203739 0.720442 0.195846
0.0203739 0.610453 0.195846
0.103606 0.720692 0.197148
0.103606 0.610704 0.197148
0.188515 0.720577 0.19902
0.189071 0.609925 0.19925
0.16251 0.555058 0.328988
0.0210875 0.684277 0.168196
0.10432 0.684026 0.169498
0.10432 0.574038 0.169498
0.168925 0.737352 0.169909
0.16912 0.517877 0.169979
0.0409301 0.555623 0.196112
0.0409301 0.665612 0.196112
0.124477 0.555709 0.197503
0.124477 0.665697 0.197503
0.210554 0.554937 0.199424
0.209808 0.664754 0.198448
0.0416437 0.739107 0.168462
0.0416437 0.519129 0.168462
0.0416437 0.629118 0.168462
0.125191 0.739021 0.169853
0.125191 0.519044 0.169853
0.125191 0.629033 0.169853
0.146799 0.572415 0.170257
0.211038 0.73707 0.173501
0.184368 0.719549 0.328156
0.04111 0.739107 0.189141
0.04111 0.519129 0.189141
0.04111 0.629118 0.189141
0.124655 0.739021 0.190591
0.124655 0.519044 0.190591
0.124655 0.629033 0.190591
0.0793383 0.665703 0.328134
0.211142 0.515051 0.172921
0.20824 0.627887 0.191781
0.0403961 0.555623 0.216791
0.0403961 0.665612 0.216791
0.123941 0.555709 0.218241
0.123941 0.665697 0.218241
0.210351 0.554581 0.220376
0.210475 0.662314 0.219678
0.0619983 0.683994 0.189538
0.0619983 0.574005 0.189538
0.14544 0.682479 0.19086
0.146228 0.575411 0.191675
0.231168 0.684332 0.193724
0.232211 0.572923 0.194046
0.0612844 0.720725 0.217189
0.0612844 0.610737 0.217189
0.145313 0.720257 0.218001
0.146158 0.611615 0.219005
0.231552 0.719085 0.220592
0.230395 0.611656 0.221086
0.0618205 0.720725 0.196426
0.0618205 0.610737 0.196426
0.146827 0.720412 0.197273
0.144248 0.611302 0.199241
0.232822 0.720395 0.20035
0.22933 0.612576 0.199553
0.0625342 0.683994 0.168776
0.0625342 0.574005 0.168776
0.167304 0.736476 0.246162
0.103606 0.500715 0.197148
0.101644 0.500715 0.273187
0.210475 0.736587 0.282588
0.0827289 0.555715 0.196792
0.0827289 0.665703 0.196792
0.167651 0.555596 0.197937
0.166029 0.665441 0.199575
0.167867 0.737451 0.190209
0.148101 0.683638 0.170121
0.0834427 0.739016 0.169142
0.0834427 0.519038 0.169142
0.0834427 0.629027 0.169142
0.210513 0.736845 0.194517
0.249751 0.73857 0.304622
0.0800521 0.629027 0.300484
0.0829073 0.739016 0.189883
0.0829073 0.519038 0.189883
0.0829073 0.629027 0.189883
0.164716 0.630083 0.301303
0.169421 0.519845 0.190908
0.166737 0.627293 0.192669
0.0210875 0.574288 0.168196
0.100751 0.500715 0.307748
0.0793383 0.555715 0.328134
0.0821934 0.555715 0.217533
0.0821934 0.665703 0.217533
0.167876 0.557122 0.219133
0.166872 0.665007 0.220327
0.233085 0.57381 0.17283
0.102179 0.500715 0.252448
0.0191305 0.684277 0.24401
0.0191305 0.574288 0.24401
0.102358 0.684026 0.245536
0.102358 0.574038 0.245536
0.188165 0.681386 0.246888
0.186577 0.57228 0.247914
0.0184167 0.720442 0.27166
0.0184167 0.610453 0.27166
0.101644 0.720692 0.273187
0.101644 0.610704 0.273187
0.18797 0.719643 0.275925
0.185945 0.612329 0.27489
0.0189462 0.720442 0.251147
0.0189463 0.610453 0.251147
0.102179 0.720692 0.252448
0.102179 0.610704 0.252448
0.187026 0.720574 0.254621
0.186367 0.609749 0.254433
0.01966 0.684277 0.223496
0.01966 0.574288 0.223496
0.102893 0.684026 0.224798
0.102893 0.574038 0.224798
0.189373 0.680561 0.226214
0.187783 0.573154 0.226818
0.0395025 0.555623 0.251413
0.0395025 0.665612 0.251413
0.123049 0.555709 0.252804
0.123049 0.665697 0.252804
0.209256 0.554083 0.254059
0.210757 0.664378 0.254198
0.0402162 0.739107 0.223762
0.0402162 0.519129 0.223762
0.0402162 0.629118 0.223762
0.123763 0.739021 0.225153
0.123763 0.519044 0.225153
0.123763 0.629033 0.225153
0.163377 0.739352 0.301155
0.209296 0.516443 0.229027
0.208711 0.626287 0.227024
0.0396824 0.739107 0.244442
0.0396824 0.519129 0.244442
0.0396824 0.629118 0.244442
0.123227 0.739021 0.245891
0.123227 0.519044 0.245891
0.123227 0.629033 0.245891
0.189776 0.572483 0.170386
0.208032 0.51663 0.249654
0.208371 0.627455 0.247274
0.0389686 0.555623 0.272092
0.0389686 0.665612 0.272092
0.122514 0.555709 0.273541
0.122514 0.665697 0.273541
0.209071 0.557477 0.275275
0.209184 0.665757 0.275374
0.0605707 0.683994 0.244839
0.0605707 0.574005 0.244839
0.14399 0.683743 0.244606
0.146079 0.572439 0.247355
0.231141 0.683858 0.247536
0.229657 0.571084 0.248064
0.0598569 0.720725 0.272489
0.0598569 0.610737 0.272489
0.143031 0.72149 0.27368
0.14352 0.610327 0.274572
0.231744 0.717678 0.276477
0.230412 0.609248 0.275499
0.0603929 0.720725 0.251726
0.0603929 0.610737 0.251726
0.144898 0.721575 0.252736
0.14357 0.609929 0.253377
0.232318 0.718136 0.256066
0.229555 0.609033 0.25493
0.0611066 0.683994 0.224076
0.0611066 0.574005 0.224076
0.145784 0.683572 0.224447
0.144504 0.572664 0.225753
0.230852 0.683473 0.227371
0.230011 0.575278 0.227895
0.0813014 0.555715 0.252092
0.0813014 0.665703 0.252092
0.165596 0.554032 0.254319
0.164764 0.664712 0.253289
0.250785 0.626969 0.305117
0.165697 0.73592 0.280775
0.0820151 0.739016 0.224442
0.0820151 0.519038 0.224442
0.0820151 0.629027 0.224442
0.0800521 0.519038 0.300484
0.167663 0.519455 0.227576
0.167541 0.627353 0.2265
0.164328 0.665315 0.329845
0.141911 0.61143 0.329338
0.0603929 0.500748 0.251726
0.0814797 0.739016 0.245183
0.0814797 0.519038 0.245183
0.0814797 0.629027 0.245183
0.227836 0.721208 0.331115
0.165481 0.519495 0.247301
0.165532 0.628163 0.247099
0.103071 0.500715 0.217886
0.164916 0.518411 0.302692
0.0618205 0.500748 0.196426
0.0807658 0.555715 0.272833
0.0807658 0.665703 0.272833
0.165418 0.554002 0.27577
0.164792 0.667922 0.273799
0.212063 0.628613 0.171685
0.210016 0.734748 0.24852
0.017703 0.684277 0.29931
0.017703 0.574288 0.29931
0.10093 0.684026 0.300837
0.10093 0.574038 0.300837
0.183815 0.683127 0.302183
0.187756 0.574947 0.301455
0.016989 0.720442 0.32696
0.0169891 0.610453 0.32696
0.100216 0.720692 0.328487
0.100216 0.610704 0.328487
0.206898 0.66577 0.330749
0.167187 0.73925 0.225125
0.0175186 0.720442 0.306447
0.0175186 0.610453 0.306447
0.100751 0.720692 0.307748
0.100751 0.610704 0.307748
0.184085 0.720146 0.308251
0.184764 0.61111 0.308332
0.0182324 0.684277 0.278797
0.0182324 0.574288 0.278797
0.101465 0.684026 0.280098
0.101465 0.574038 0.280098
0.187665 0.681316 0.280954
0.186343 0.573777 0.28116
0.0380749 0.555623 0.306713
0.0380749 0.665612 0.306713
0.121622 0.555709 0.308104
0.121622 0.665697 0.308104
0.208787 0.55545 0.310553
0.205814 0.66668 0.309399
0.0387886 0.739107 0.279063
0.0387886 0.519129 0.279063
0.0387886 0.629118 0.279063
0.122336 0.739021 0.280454
0.122336 0.519044 0.280454
0.122336 0.629033 0.280454
0.189395 0.68177 0.171988
0.206597 0.519585 0.281789
0.20719 0.628241 0.282318
0.0382549 0.739107 0.299742
0.0382549 0.519129 0.299742
0.0382549 0.629118 0.299742
0.1218 0.739021 0.301191
0.1218 0.519044 0.301191
0.1218 0.629033 0.301191
0.208052 0.736543 0.303504
0.207447 0.522117 0.302209
0.2063 0.627727 0.303179
0.037541 0.555623 0.327392
0.037541 0.665612 0.327392
0.121087 0.555709 0.328841
0.121087 0.665697 0.328841
0.210926 0.51808 0.19274
0.0584293 0.500748 0.327789
0.0591432 0.683994 0.300139
0.0591432 0.574005 0.300139
0.143845 0.684413 0.301703
0.143438 0.573481 0.30267
0.228699 0.682021 0.303014
0.228763 0.574825 0.303588
0.0584293 0.720725 0.327789
0.0584293 0.610737 0.327789
0.23274 0.686458 0.173203
0.228558 0.611211 0.330927
0.183891 0.610462 0.329472
0.100216 0.500715 0.328487
0.0589654 0.720725 0.307026
0.0589654 0.610737 0.307026
0.14378 0.721394 0.307796
0.142906 0.612213 0.308514
0.228301 0.719111 0.310297
0.227361 0.612347 0.310048
0.0596791 0.683994 0.279376
0.0596791 0.574005 0.279376
0.144204 0.683454 0.280318
0.144399 0.571652 0.282212
0.231744 0.680254 0.282531
0.230025 0.574411 0.282791
0.0798738 0.555715 0.307392
0.0798738 0.665703 0.307392
0.165828 0.557117 0.308978
0.163707 0.664221 0.309494
0.0589654 0.500748 0.307026
0.0612844 0.500748 0.217189
0.0805875 0.739016 0.279742
0.0805875 0.519038 0.279742
0.0805875 0.629027 0.279742
0.248608 0.666515 0.33246
0.165449 0.516147 0.281508
0.165579 0.63031 0.280656
0.142738 0.722244 0.329048
0.0598569 0.500748 0.272489
0.209606 0.734784 0.227012
0.0800521 0.739016 0.300484
0.206579 0.554499 0.331626
0.249937 0.554811 0.330409
0.168057 0.627494 0.171067
0.250358 0.555884 0.309851
0.252867 0.733957 0.283176
0.187148 0.499248 0.275918
0.249551 0.664607 0.310483
0.142313 0.501437 0.329439
0.227696 0.498001 0.328465
0.0162753 0.684277 0.35461
0.0162754 0.574288 0.35461
0.0995019 0.684026 0.356137
0.0995019 0.574038 0.356137
0.184894 0.682042 0.357447
0.183336 0.574581 0.35782
0.0155615 0.720442 0.38226
0.0155615 0.610453 0.38226
0.098788 0.720692 0.383787
0.098788 0.610704 0.383787
0.183307 0.720342 0.385886
0.183835 0.609992 0.385044
0.0160911 0.720442 0.361747
0.0160911 0.610453 0.361747
0.0993241 0.720692 0.363049
0.0993241 0.610704 0.363049
0.183972 0.719027 0.365356
0.182686 0.608882 0.364566
0.138207 0.500714 0.474359
0.137671 0.500714 0.495096
0.100037 0.684026 0.335398
0.100037 0.574038 0.335398
0.249512 0.630324 0.358668
0.226797 0.684839 0.33761
0.0366474 0.555623 0.362013
0.0366474 0.665612 0.362013
0.120194 0.555709 0.363404
0.120194 0.665697 0.363404
0.205201 0.554515 0.363027
0.206281 0.663851 0.365086
0.0373611 0.739107 0.334363
0.0373611 0.519129 0.334363
0.0373611 0.629118 0.334363
0.120908 0.739021 0.335754
0.120908 0.519044 0.335754
0.120908 0.629033 0.335754
0.244754 0.520167 0.468532
0.248281 0.553739 0.366079
0.180374 0.611111 0.495067
0.0368273 0.739107 0.355042
0.0368273 0.519129 0.355042
0.0368273 0.629118 0.355042
0.120373 0.739021 0.356491
0.120373 0.519044 0.356491
0.120373 0.629033 0.356491
0.159212 0.663447 0.495008
0.206379 0.5162 0.357939
0.205201 0.626999 0.357961
0.0361135 0.555623 0.382692
0.0361135 0.665612 0.382692
0.119659 0.555709 0.384141
0.119659 0.665697 0.384141
0.202844 0.556123 0.383688
0.20472 0.667961 0.38517
0.0577156 0.683994 0.355439
0.0577156 0.574005 0.355439
0.141699 0.68214 0.356772
0.141376 0.576311 0.357706
0.227238 0.683092 0.358251
0.227786 0.571164 0.35792
0.0570017 0.720725 0.383089
0.0570017 0.610737 0.383089
0.141878 0.719888 0.384113
0.141464 0.611808 0.384355
0.226004 0.72091 0.385638
0.224425 0.61052 0.383944
0.0575377 0.720725 0.362326
0.0575377 0.610737 0.362326
0.140592 0.718401 0.362715
0.140197 0.612537 0.36448
0.228266 0.720751 0.36466
0.227811 0.610234 0.363313
0.0582515 0.683994 0.334676
0.0582515 0.574005 0.334676
0.162533 0.629289 0.336622
0.241888 0.553555 0.495368
0.16259 0.735186 0.35621
0.248933 0.631175 0.337949
0.0784462 0.555715 0.362692
0.0784462 0.665703 0.362692
0.16162 0.554805 0.363019
0.162781 0.664863 0.363574
0.158567 0.740969 0.446205
0.245115 0.665836 0.420927
0.0791599 0.739016 0.335042
0.0791599 0.519038 0.335042
0.0791599 0.629027 0.335042
0.248955 0.51707 0.356586
0.218728 0.720765 0.495459
0.199879 0.666271 0.49389
0.247434 0.555149 0.386715
0.185964 0.681764 0.336543
0.245471 0.666835 0.386691
0.0786246 0.739016 0.355784
0.0786246 0.519038 0.355784
0.0786246 0.629027 0.355784
0.245293 0.519437 0.413944
0.162695 0.517211 0.357552
0.162367 0.628846 0.35729
0.245699 0.52169 0.447921
0.244236 0.629771 0.412854
0.242408 0.628502 0.46892
0.0779107 0.555715 0.383434
0.0779107 0.665703 0.383434
0.160744 0.553937 0.38417
0.161314 0.663968 0.384927
0.0168049 0.574288 0.334097
0.250174 0.73818 0.338031
0.0148478 0.684277 0.40991
0.0148478 0.574288 0.40991
0.0980749 0.684026 0.411437
0.0980749 0.574038 0.411437
0.181191 0.684216 0.412388
0.181878 0.576747 0.411357
0.0141339 0.720442 0.43756
0.0141339 0.610453 0.43756
0.097361 0.720692 0.439087
0.097361 0.610704 0.439087
0.179808 0.723082 0.440147
0.180981 0.611576 0.43972
0.0146635 0.720442 0.417047
0.0146635 0.610453 0.417047
0.0978962 0.720692 0.418349
0.0978962 0.610704 0.418349
0.182655 0.721043 0.419709
0.18039 0.613724 0.41887
0.0153772 0.684277 0.389397
0.0153773 0.574288 0.389397
0.0986102 0.684026 0.390699
0.0986102 0.574038 0.390699
0.18273 0.682339 0.391427
0.181819 0.573514 0.389824
0.0352198 0.555623 0.417313
0.0352198 0.665612 0.417313
0.118767 0.555709 0.418704
0.118767 0.665697 0.418704
0.201166 0.55738 0.419642
0.201212 0.66778 0.421113
0.0359335 0.739107 0.389663
0.0359335 0.519129 0.389663
0.0359335 0.629118 0.389663
0.11948 0.739021 0.391054
0.11948 0.519044 0.391054
0.11948 0.629033 0.391054
0.243233 0.666097 0.441535
0.204634 0.518727 0.391522
0.204612 0.630872 0.390917
0.0353998 0.739107 0.410342
0.0353998 0.519129 0.410342
0.0353998 0.629118 0.410342
0.118945 0.739021 0.411792
0.118945 0.519044 0.411792
0.118945 0.629033 0.411792
0.139098 0.500714 0.439796
0.203319 0.521085 0.413023
0.202311 0.629871 0.412713
0.0346859 0.555623 0.437992
0.0346859 0.665612 0.437992
0.118231 0.555709 0.439442
0.118231 0.665697 0.439442
0.201512 0.555539 0.439995
0.200036 0.666862 0.441327
0.056288 0.683994 0.410739
0.056288 0.574005 0.410739
0.139812 0.684028 0.412146
0.139812 0.574039 0.412146
0.223098 0.683648 0.413385
0.223735 0.573715 0.412814
0.0555742 0.720725 0.438389
0.0555742 0.610737 0.438389
0.139098 0.720691 0.439796
0.139098 0.610702 0.439796
0.223375 0.720059 0.441299
0.221532 0.607806 0.441003
0.0561102 0.720725 0.417627
0.0561102 0.610737 0.417627
0.139635 0.720691 0.419059
0.139635 0.610702 0.419059
0.223295 0.71886 0.421757
0.223345 0.60967 0.419775
0.056824 0.683994 0.389977
0.056824 0.574005 0.389977
0.140348 0.684028 0.391409
0.140348 0.574039 0.391409
0.224271 0.684089 0.392535
0.224319 0.572673 0.39141
0.0770187 0.555715 0.417993
0.0770187 0.665703 0.417993
0.161735 0.557252 0.419219
0.159983 0.6659 0.419982
0.159226 0.556409 0.494957
0.248504 0.738112 0.357977
0.0777324 0.739016 0.390343
0.0777324 0.519038 0.390343
0.0777324 0.629027 0.390343
0.242793 0.735843 0.469289
0.163477 0.516785 0.391106
0.162586 0.629537 0.393029
0.205106 0.628453 0.336373
0.207358 0.516811 0.337263
0.244197 0.55631 0.47489
0.077197 0.739016 0.411084
0.077197 0.519038 0.411084
0.077197 0.629027 0.411084
0.141991 0.574317 0.335553
0.160619 0.518779 0.412896
0.15932 0.630243 0.413762
0.178018 0.719884 0.494432
0.220602 0.610221 0.49775
0.200833 0.738556 0.466721
0.0764832 0.555715 0.438734
0.0764832 0.665703 0.438734
0.161197 0.554196 0.440067
0.159848 0.664181 0.440357
0.244909 0.555844 0.440365
0.245965 0.557564 0.419571
0.0134202 0.684277 0.46521
0.0134202 0.574288 0.46521
0.096647 0.684026 0.466737
0.096647 0.574038 0.466737
0.179539 0.683276 0.468282
0.181196 0.572399 0.468711
0.0127064 0.720442 0.49286
0.0127064 0.610453 0.49286
0.095933 0.720692 0.494387
0.095933 0.610704 0.494387
0.0978962 0.500715 0.418349
0.0168049 0.684277 0.334097
0.013236 0.720442 0.472348
0.013236 0.610453 0.472348
0.0964683 0.720692 0.473649
0.0964683 0.610704 0.473649
0.179618 0.722378 0.473657
0.180988 0.610896 0.473382
0.0139497 0.684277 0.444697
0.0139497 0.574288 0.444697
0.0971823 0.684026 0.445999
0.0971823 0.574038 0.445999
0.178486 0.685911 0.447284
0.181136 0.572929 0.44748
0.0337923 0.555623 0.472613
0.0337922 0.665612 0.472613
0.117339 0.555709 0.474004
0.117339 0.665697 0.474004
0.203037 0.556076 0.47502
0.200779 0.665003 0.47401
0.034506 0.739107 0.444963
0.034506 0.519129 0.444963
0.034506 0.629118 0.444963
0.118053 0.739021 0.446354
0.118053 0.519044 0.446354
0.118053 0.629033 0.446354
0.245412 0.736755 0.414341
0.202443 0.518953 0.448962
0.2012 0.629332 0.447026
0.0339721 0.739107 0.465642
0.0339721 0.519129 0.465642
0.0339722 0.629118 0.465642
0.117518 0.739021 0.467092
0.117518 0.519044 0.467092
0.117518 0.629033 0.467092
0.183383 0.57286 0.336787
0.20121 0.520096 0.469458
0.202488 0.628792 0.467593
0.0332583 0.555623 0.493292
0.0332583 0.665612 0.493292
0.116804 0.555709 0.494742
0.116804 0.665697 0.494742
0.242743 0.666236 0.475496
0.202367 0.737747 0.445353
0.0548604 0.683994 0.466039
0.0548604 0.574005 0.466039
0.138385 0.684028 0.467446
0.138385 0.574039 0.467446
0.222308 0.683192 0.468134
0.22417 0.573285 0.46857
0.0541465 0.720725 0.493689
0.0541465 0.610737 0.493689
0.137671 0.720691 0.495096
0.137671 0.610702 0.495096
0.095933 0.500715 0.494387
0.158012 0.739978 0.466421
0.0546826 0.720725 0.472927
0.0546826 0.610737 0.472927
0.138207 0.720691 0.474359
0.138207 0.610702 0.474359
0.221236 0.719393 0.474295
0.221951 0.608445 0.475764
0.0553964 0.683994 0.445277
0.0553964 0.574005 0.445277
0.138921 0.684028 0.446709
0.138921 0.574039 0.446709
0.221311 0.682378 0.447482
0.223601 0.57225 0.447949
0.0755911 0.555715 0.473293
0.0755911 0.665703 0.473293
0.159094 0.554731 0.474149
0.159169 0.663723 0.474263
0.228416 0.572979 0.336915
0.097361 0.500715 0.439087
0.0763048 0.739016 0.445643
0.0763048 0.519038 0.445643
0.0763048 0.629027 0.445643
0.207845 0.736597 0.357544
0.160273 0.517753 0.446637
0.159831 0.628045 0.447074
0.0964683 0.500715 0.473649
0.160956 0.739008 0.414784
0.246822 0.738089 0.393954
0.0757695 0.739016 0.466384
0.0757695 0.519038 0.466384
0.0757695 0.629027 0.466384
0.245023 0.736604 0.448432
0.158615 0.518893 0.467798
0.159833 0.628919 0.467347
0.204572 0.738878 0.392308
0.203978 0.736991 0.413251
0.200503 0.554147 0.4956
0.0750556 0.555715 0.494034
0.0750556 0.665703 0.494034
0.241153 0.6647 0.496526
0.160189 0.740123 0.391768
0.0993241 0.500715 0.363049
0.139635 0.500714 0.419059
0.0570017 0.500748 0.383089
0.0575377 0.500748 0.362326
0.0555742 0.500748 0.438389
0.0561102 0.500748 0.417627
0.0541465 0.500748 0.493689
0.0546826 0.500748 0.472927
0.098788 0.500715 0.383787
0.248242 0.666523 0.366434
0.165142 0.739874 0.336239
0.24095 0.628033 0.448814
0.142631 0.683142 0.335174
0.247543 0.519213 0.393712
0.205006 0.740328 0.336273
0.246198 0.627255 0.391914
0.162913 0.519575 0.336921
0.183073 0.501665 0.419488
0.141369 0.500043 0.384063
0.182071 0.502942 0.439978
0.180077 0.500577 0.474572
0.140053 0.498092 0.363363
0.228444 0.499494 0.364635
0.178938 0.500439 0.49597
0.0119927 0.684277 0.52051
0.0119927 0.574288 0.52051
0.0952191 0.684026 0.522037
0.0952191 0.574038 0.522037
0.179994 0.679527 0.523571
0.179856 0.573744 0.523471
0.0112788 0.720442 0.548161
0.0112788 0.610453 0.548161
0.0945061 0.720692 0.549687
0.0945061 0.610704 0.549687
0.176752 0.721495 0.550897
0.177537 0.609521 0.550999
0.0118084 0.720442 0.527648
0.0118084 0.610453 0.527648
0.0950413 0.720692 0.528949
0.0950413 0.610704 0.528949
0.178702 0.716915 0.530225
0.179222 0.608776 0.53038
0.133924 0.500714 0.640259
0.133389 0.500714 0.660997
0.0957553 0.684026 0.501299
0.0957553 0.574038 0.501299
0.23892 0.738712 0.502176
0.135352 0.500714 0.584959
0.0323646 0.555623 0.527913
0.0323646 0.665612 0.527913
0.115911 0.555709 0.529304
0.115911 0.665697 0.529304
0.198725 0.554291 0.530758
0.200249 0.662083 0.530771
0.0330784 0.739107 0.500263
0.0330784 0.519129 0.500263
0.0330784 0.629118 0.500263
0.116625 0.739021 0.501654
0.116625 0.519044 0.501654
0.116625 0.629033 0.501654
0.19717 0.73738 0.558131
0.240174 0.629619 0.505175
0.153386 0.664208 0.661232
0.0325446 0.739107 0.520942
0.0325446 0.519129 0.520942
0.0325446 0.629118 0.520942
0.11609 0.739021 0.522392
0.11609 0.519044 0.522392
0.11609 0.629033 0.522392
0.0921808 0.500717 0.639549
0.198101 0.516718 0.521943
0.199799 0.626644 0.523816
0.0318308 0.555623 0.548593
0.0318308 0.665612 0.548593
0.115376 0.555709 0.550042
0.115376 0.665697 0.550042
0.197489 0.554913 0.55055
0.19759 0.666448 0.551975
0.0534329 0.683994 0.52134
0.0534329 0.574005 0.52134
0.136957 0.684028 0.522747
0.136957 0.574039 0.522747
0.218401 0.683878 0.524443
0.21716 0.575024 0.523497
0.052719 0.720725 0.54899
0.052719 0.610737 0.54899
0.136244 0.720691 0.550397
0.136244 0.610702 0.550397
0.216657 0.719749 0.550847
0.218808 0.609918 0.552421
0.0532551 0.720725 0.528227
0.0532551 0.610737 0.528227
0.136779 0.720691 0.529659
0.136779 0.610702 0.529659
0.218772 0.722604 0.530644
0.22053 0.60978 0.531036
0.0539688 0.683994 0.500577
0.0539688 0.574005 0.500577
0.137493 0.684028 0.502009
0.137493 0.574039 0.502009
0.00641727 0.501843 0.63836
0.134817 0.500714 0.605697
0.0741636 0.555715 0.528593
0.0741636 0.665703 0.528593
0.158947 0.557669 0.530311
0.15773 0.66146 0.529773
0.156288 0.737957 0.578337
0.18014 0.571531 0.502253
0.0748773 0.739016 0.500943
0.0748773 0.519038 0.500943
0.0748773 0.629027 0.500943
0.200629 0.517726 0.501635
0.158127 0.73724 0.522839
0.174745 0.717051 0.661082
0.0125221 0.574288 0.499998
0.153628 0.740086 0.63418
0.157183 0.740376 0.556624
0.0743418 0.739016 0.521684
0.0743418 0.519038 0.521684
0.0743418 0.629027 0.521684
0.197237 0.739043 0.524384
0.15842 0.520199 0.522778
0.158859 0.62494 0.521738
0.0916494 0.500715 0.660289
0.239919 0.519416 0.524836
0.241711 0.628254 0.525249
0.0736281 0.555715 0.549334
0.0736281 0.665703 0.549334
0.157002 0.555534 0.551781
0.156027 0.664068 0.549765
0.238776 0.553312 0.552753
0.24136 0.664073 0.551135
0.0105653 0.684277 0.575811
0.0105653 0.574288 0.575811
0.0937921 0.684026 0.577338
0.0937921 0.574038 0.577338
0.177581 0.681715 0.577661
0.176849 0.573478 0.580653
0.00985256 0.720436 0.603454
0.00985256 0.610448 0.603454
0.0930778 0.720692 0.604988
0.0930778 0.610704 0.604988
0.175969 0.722028 0.605536
0.175573 0.608083 0.606598
0.0103816 0.72044 0.582946
0.0103816 0.610452 0.582946
0.0936135 0.720692 0.584249
0.0936135 0.610704 0.584249
0.176781 0.719945 0.585132
0.176931 0.610566 0.586285
0.0110946 0.684277 0.555298
0.0110946 0.574288 0.555298
0.0943273 0.684026 0.556599
0.0943273 0.574038 0.556599
0.175686 0.685266 0.557829
0.17794 0.573305 0.558673
0.0309362 0.555622 0.583217
0.0309362 0.665611 0.583217
0.114484 0.555709 0.584605
0.114484 0.665697 0.584605
0.197324 0.556833 0.587292
0.197577 0.664574 0.586826
0.0316508 0.739107 0.555564
0.0316508 0.519129 0.555564
0.0316508 0.629118 0.555564
0.115197 0.739021 0.556955
0.115197 0.519044 0.556955
0.115197 0.629033 0.556955
0.217918 0.719828 0.662477
0.198595 0.520087 0.559002
0.196008 0.629202 0.559182
0.031117 0.739107 0.576243
0.031117 0.519129 0.576243
0.031117 0.629118 0.576243
0.114662 0.739021 0.577692
0.114662 0.519044 0.577692
0.114662 0.629033 0.577692
0.237917 0.738082 0.635704
0.198383 0.520778 0.579343
0.197702 0.628247 0.57909
0.0303948 0.555615 0.603907
0.0303948 0.665603 0.603907
0.113949 0.555709 0.605342
0.113949 0.665697 0.605342
0.195533 0.554292 0.60769
0.197031 0.665857 0.606587
0.0520048 0.683994 0.576641
0.0520048 0.574005 0.576641
0.13553 0.684028 0.578047
0.13553 0.574039 0.578047
0.217955 0.681239 0.580159
0.217915 0.574947 0.580193
0.0512822 0.720731 0.6043
0.0512822 0.610742 0.6043
0.134817 0.720691 0.605697
0.134817 0.610702 0.605697
0.217782 0.720875 0.606092
0.217546 0.611238 0.607511
0.0518266 0.720727 0.58353
0.0518266 0.610738 0.58353
0.135352 0.720691 0.584959
0.135352 0.610702 0.584959
0.217461 0.720893 0.585491
0.219268 0.61209 0.58697
0.0525412 0.683994 0.555877
0.0525412 0.574005 0.555877
0.136066 0.684028 0.557309
0.136066 0.574039 0.557309
0.220491 0.683408 0.559504
0.21855 0.572929 0.558436
0.0727359 0.555715 0.583893
0.0727359 0.665703 0.583893
0.156067 0.55447 0.583326
0.155632 0.664157 0.585194
0.238903 0.555441 0.584678
0.239006 0.665623 0.586284
0.0734497 0.739016 0.556243
0.0734497 0.519038 0.556243
0.0734497 0.629027 0.556243
0.215947 0.609881 0.663094
0.158011 0.516419 0.556529
0.156778 0.627367 0.557687
0.237904 0.737443 0.578317
0.241035 0.515413 0.557008
0.239518 0.628823 0.559507
0.0729141 0.739016 0.576984
0.0729141 0.519038 0.576984
0.0729141 0.629027 0.576984
0.197032 0.738909 0.614009
0.156927 0.518253 0.576912
0.156578 0.626932 0.578617
0.238344 0.739127 0.615987
0.239732 0.518645 0.579492
0.241424 0.628794 0.580646
0.0721997 0.555715 0.604635
0.0721997 0.665703 0.604635
0.154969 0.553367 0.60509
0.156322 0.667127 0.604911
0.236696 0.556543 0.607268
0.238421 0.665474 0.607578
0.00907473 0.68504 0.631216
0.00907474 0.575051 0.631216
0.0923636 0.684026 0.632638
0.0923636 0.574038 0.632638
0.175544 0.685737 0.632996
0.17337 0.574073 0.634436
0.00847804 0.719347 0.658962
0.00847805 0.60936 0.658962
0.0916494 0.720692 0.660289
0.0916494 0.610704 0.660289
0.239237 0.556667 0.531246
0.198816 0.738821 0.501999
0.00641727 0.72182 0.63836
0.00641727 0.611831 0.63836
0.0921808 0.720694 0.639549
0.0921808 0.610705 0.639549
0.174491 0.721201 0.640475
0.174071 0.609393 0.641956
0.00966279 0.684302 0.610646
0.00966279 0.574314 0.610646
0.0928995 0.684026 0.611899
0.0928995 0.574038 0.611899
0.177298 0.686606 0.612114
0.174234 0.571803 0.614407
0.0293813 0.555739 0.638639
0.0293813 0.665727 0.638639
0.113056 0.555709 0.639905
0.113056 0.665697 0.639905
0.194153 0.555984 0.641104
0.194761 0.661467 0.641144
0.0301931 0.739094 0.610935
0.0301931 0.519117 0.610935
0.0301931 0.629105 0.610935
0.11377 0.739021 0.612255
0.11377 0.519044 0.612255
0.11377 0.629033 0.612255
0.242942 0.518755 0.503428
0.194663 0.518052 0.613154
0.195689 0.629212 0.613654
0.0290074 0.738849 0.63174
0.0290074 0.518872 0.63174
0.0290074 0.62886 0.63174
0.113234 0.739021 0.632992
0.113234 0.519044 0.632992
0.113234 0.629033 0.632992
0.199903 0.631074 0.502424
0.195907 0.520607 0.633874
0.195326 0.624892 0.634141
0.0280738 0.555905 0.65945
0.0280738 0.665894 0.65945
0.112519 0.555709 0.660642
0.112519 0.665697 0.660642
0.196737 0.739379 0.634661
0.220752 0.571592 0.502838
0.0505507 0.683965 0.63196
0.0505507 0.573976 0.63196
0.134103 0.684028 0.633347
0.134103 0.574039 0.633347
0.215512 0.681453 0.635142
0.216095 0.575381 0.635692
0.0498237 0.720758 0.659614
0.0498237 0.610769 0.659614
0.133389 0.720691 0.660997
0.133389 0.610702 0.660997
0.159954 0.626924 0.500875
0.237253 0.738418 0.557752
0.0502525 0.720755 0.638824
0.0502525 0.610766 0.638824
0.133924 0.720691 0.640259
0.133924 0.610702 0.640259
0.216629 0.718761 0.642246
0.217284 0.610216 0.641997
0.0511106 0.683991 0.611183
0.0511106 0.574002 0.611183
0.134638 0.684028 0.612609
0.134638 0.574039 0.612609
0.216891 0.685703 0.614171
0.216095 0.574784 0.614721
0.0713052 0.555713 0.639196
0.0713052 0.665702 0.639196
0.153456 0.555235 0.640493
0.152733 0.663675 0.641045
0.236475 0.55765 0.644018
0.236967 0.666159 0.643372
0.0720211 0.739016 0.611544
0.0720211 0.519038 0.611544
0.0720211 0.629027 0.611544
0.158561 0.739665 0.502478
0.15474 0.516821 0.612391
0.154581 0.630418 0.6112
0.240375 0.735697 0.522894
0.235749 0.522273 0.614677
0.238582 0.629847 0.614424
0.071453 0.739003 0.63229
0.071453 0.519027 0.63229
0.071453 0.629016 0.63229
0.175831 0.610658 0.661887
0.155053 0.51975 0.633335
0.155529 0.628557 0.631995
0.0936135 0.500715 0.584249
0.235994 0.521413 0.635755
0.237454 0.628539 0.634525
0.0707009 0.555742 0.659945
0.0707009 0.66573 0.659945
0.154516 0.555484 0.662359
0.155269 0.738361 0.614145
0.0125221 0.684277 0.499998
0.240318 0.666127 0.530539
0.052719 0.500748 0.54899
0.0532551 0.500748 0.528227
0.0512822 0.500754 0.6043
0.0518266 0.500749 0.58353
0.0498237 0.500781 0.659614
0.0502525 0.500778 0.638824
0.0945061 0.500715 0.549687
0.0950413 0.500715 0.528949
0.136244 0.500714 0.550397
0.136779 0.500714 0.529659
0.0930778 0.500715 0.604988
0.235395 0.55405 0.664207
0.219398 0.684419 0.503287
0.195931 0.667001 0.66282
0.179042 0.683821 0.502384
0.196537 0.737962 0.57794
0.195732 0.555838 0.661953
0.236901 0.664627 0.663068
0.1582 0.519246 0.502682
0.217106 0.498422 0.60765
0.177858 0.497783 0.529197
0.175105 0.499675 0.604485
0.179098 0.500775 0.549972
0.175475 0.501322 0.640672
0.217705 0.499458 0.585769
0.218332 0.501441 0.530794
0.213717 0.499282 0.661506
0.177122 0.499865 0.584397
0.217465 0.499645 0.551352
0.00785919 0.685396 0.686655
0.0078592 0.575407 0.686655
0.0909359 0.684026 0.687939
0.0909359 0.574038 0.687939
0.174253 0.685202 0.688992
0.174459 0.574144 0.689829
0.00719005 0.719369 0.714347
0.00719005 0.60938 0.714347
0.0902225 0.720692 0.715588
0.0902225 0.610704 0.715588
0.172675 0.723374 0.716634
0.172132 0.609897 0.717254
0.00519533 0.721821 0.693837
0.00519533 0.611833 0.693837
0.0907419 0.720698 0.694847
0.0907419 0.61071 0.694847
0.173674 0.722882 0.696279
0.173128 0.611833 0.6963
0.129641 0.500714 0.806161
0.129106 0.500714 0.826898
0.0914587 0.684022 0.667198
0.0914587 0.574033 0.667198
0.152214 0.740747 0.688574
0.154324 0.627366 0.667572
0.0279547 0.555736 0.693928
0.0279547 0.665724 0.693928
0.111629 0.555709 0.695205
0.111629 0.665697 0.695205
0.195771 0.554863 0.696344
0.192141 0.627811 0.724201
0.0286237 0.738967 0.666273
0.0286237 0.51899 0.666273
0.0286237 0.628979 0.666273
0.112342 0.739021 0.667555
0.112342 0.519044 0.667555
0.112342 0.629033 0.667555
0.195709 0.735931 0.667992
0.233462 0.740682 0.744916
0.23505 0.665484 0.720195
0.0274124 0.738856 0.687089
0.0274124 0.518879 0.687089
0.0274124 0.628868 0.687089
0.111804 0.739021 0.688293
0.111804 0.519044 0.688293
0.111804 0.629033 0.688293
0.194408 0.521297 0.669469
0.194834 0.518337 0.689769
0.193379 0.666179 0.697487
0.0267697 0.555848 0.714726
0.0267697 0.665837 0.714726
0.11109 0.555709 0.715943
0.11109 0.665697 0.715943
0.194451 0.554516 0.716728
0.192765 0.666342 0.718095
0.0491147 0.683969 0.68726
0.0491147 0.573981 0.68726
0.132675 0.684028 0.688647
0.132675 0.574039 0.688647
0.214928 0.682997 0.691629
0.213952 0.611111 0.697528
0.0484083 0.720745 0.714905
0.0484083 0.610757 0.714905
0.131961 0.720691 0.716297
0.131961 0.610702 0.716297
0.234602 0.737576 0.725164
0.232565 0.63031 0.726444
0.0487089 0.720806 0.694105
0.0487089 0.610818 0.694105
0.132496 0.720691 0.69556
0.132496 0.610702 0.69556
0.213108 0.719537 0.6979
0.193258 0.630732 0.689953
0.0494236 0.683914 0.666456
0.0494236 0.573925 0.666456
0.13321 0.684028 0.66791
0.13321 0.574039 0.66791
0.131069 0.500714 0.75086
0.170807 0.6138 0.827642
0.0698771 0.555712 0.694497
0.0698771 0.6657 0.694497
0.153351 0.555636 0.695175
0.152584 0.665283 0.695595
0.217988 0.572076 0.690835
0.235677 0.663031 0.699228
0.07059 0.739018 0.666847
0.07059 0.519041 0.666847
0.07059 0.62903 0.666847
0.189689 0.664852 0.829593
0.00567669 0.682843 0.666141
0.211436 0.719929 0.827262
0.0873692 0.500714 0.826191
0.151997 0.735562 0.779298
0.173707 0.682865 0.668954
0.0699808 0.738986 0.687597
0.0699808 0.519008 0.687597
0.0699808 0.628997 0.687597
0.238966 0.554183 0.698438
0.153558 0.51928 0.689421
0.153266 0.629947 0.687745
0.216176 0.684089 0.671276
0.236913 0.518738 0.691569
0.233916 0.736681 0.802388
0.0692708 0.555743 0.715246
0.0692708 0.665732 0.715246
0.153948 0.556636 0.715789
0.151949 0.665888 0.716068
0.235128 0.556341 0.719474
0.213905 0.68376 0.725652
0.00651414 0.685278 0.742025
0.00651415 0.575289 0.742025
0.0895092 0.684026 0.743238
0.0895092 0.574038 0.743238
0.172365 0.682846 0.744148
0.172193 0.57404 0.745607
0.0058331 0.719512 0.769701
0.00583311 0.609524 0.769701
0.0887958 0.720692 0.770885
0.0887958 0.610704 0.770885
0.173177 0.718739 0.771348
0.172528 0.612227 0.77273
0.00425556 0.721605 0.749186
0.00425556 0.611616 0.749186
0.0893162 0.720697 0.750148
0.0893162 0.610708 0.750148
0.172909 0.718016 0.750775
0.172944 0.611243 0.751719
0.00471952 0.682997 0.721513
0.00471952 0.573008 0.721513
0.090028 0.684021 0.722497
0.090028 0.574032 0.722497
0.171946 0.686644 0.723565
0.173598 0.572653 0.724215
0.026603 0.555693 0.749236
0.026603 0.665682 0.749236
0.110201 0.555709 0.750505
0.110201 0.665697 0.750505
0.193857 0.556399 0.753799
0.192723 0.665789 0.752245
0.0272778 0.739013 0.721582
0.0272778 0.519036 0.721582
0.0272778 0.629024 0.721582
0.110915 0.739021 0.722855
0.110915 0.519044 0.722855
0.110915 0.629033 0.722855
0.153599 0.519783 0.667533
0.194576 0.518831 0.723898
0.213779 0.609689 0.718599
0.0261406 0.738906 0.742363
0.0261406 0.518929 0.742363
0.0261406 0.628917 0.742363
0.110377 0.739021 0.743593
0.110377 0.519044 0.743593
0.110377 0.629033 0.743593
0.193459 0.738456 0.745
0.194196 0.52141 0.744811
0.1923 0.629282 0.74453
0.0255094 0.555799 0.770004
0.0255094 0.665787 0.770004
0.109663 0.555709 0.771242
0.109663 0.665697 0.771242
0.194317 0.553438 0.774234
0.191562 0.666374 0.772859
0.0477047 0.683979 0.742552
0.0477047 0.573991 0.742552
0.131248 0.684028 0.743947
0.131248 0.574039 0.743947
0.212975 0.684378 0.746492
0.213649 0.57544 0.745944
0.0470008 0.720735 0.770202
0.0470008 0.610747 0.770202
0.130534 0.720691 0.771599
0.130534 0.610702 0.771599
0.213253 0.721707 0.773862
0.212187 0.609655 0.772654
0.0473305 0.720791 0.74941
0.0473305 0.610802 0.74941
0.131069 0.720691 0.75086
0.131069 0.610702 0.75086
0.214274 0.720566 0.753277
0.212317 0.612785 0.75189
0.0480145 0.683918 0.721756
0.0480145 0.573929 0.721756
0.131782 0.684028 0.72321
0.131782 0.574039 0.72321
0.213865 0.720068 0.718269
0.214514 0.574812 0.726042
0.0684527 0.555712 0.749795
0.0684527 0.6657 0.749795
0.152803 0.554623 0.750333
0.151553 0.664166 0.751195
0.234775 0.557034 0.752895
0.233344 0.66705 0.753819
0.0691644 0.739018 0.722146
0.0691644 0.519041 0.722146
0.0691644 0.62903 0.722146
0.210647 0.60976 0.829077
0.153587 0.520492 0.723322
0.151857 0.628651 0.724261
0.234225 0.736721 0.690731
0.235979 0.518327 0.724967
0.189811 0.554102 0.82954
0.0685662 0.738991 0.742895
0.0685662 0.519014 0.742895
0.0685662 0.629003 0.742895
0.148744 0.664631 0.827216
0.153774 0.51907 0.743839
0.150978 0.628833 0.744764
0.236487 0.628177 0.670144
0.236868 0.521554 0.746274
0.234952 0.631551 0.747465
0.0678602 0.555736 0.770543
0.0678602 0.665724 0.770543
0.152668 0.558473 0.770786
0.15135 0.665897 0.772039
0.23636 0.554977 0.773224
0.232671 0.665182 0.774598
0.00515116 0.685121 0.797369
0.00515116 0.575132 0.797369
0.0880827 0.684028 0.798538
0.0880827 0.574039 0.798538
0.169882 0.681858 0.799616
0.172895 0.571697 0.801181
0.00446409 0.719679 0.825037
0.0044641 0.60969 0.825037
0.0873692 0.720691 0.826191
0.0873692 0.610702 0.826191
0.21537 0.573771 0.669931
0.192678 0.740257 0.779511
0.00333531 0.721357 0.804529
0.00333531 0.611369 0.804529
0.0878931 0.720695 0.805448
0.0878931 0.610707 0.805448
0.170733 0.719753 0.806663
0.171896 0.609929 0.80749
0.00379247 0.683232 0.776861
0.00379247 0.573243 0.776861
0.0886042 0.684022 0.777795
0.0886042 0.574033 0.777795
0.171462 0.684438 0.778979
0.174199 0.574633 0.778994
0.0252453 0.555649 0.804537
0.0252453 0.665638 0.804537
0.108774 0.555709 0.805805
0.108774 0.665697 0.805805
0.192825 0.552892 0.808363
0.191815 0.664745 0.808356
0.0259235 0.739057 0.776883
0.0259235 0.51908 0.776883
0.0259235 0.629068 0.776883
0.109487 0.739021 0.778151
0.109487 0.519044 0.778151
0.109487 0.629033 0.778151
0.0878931 0.500718 0.805448
0.191879 0.516386 0.780384
0.192811 0.629645 0.779564
0.0248874 0.738954 0.797635
0.0248874 0.518977 0.797635
0.0248874 0.628966 0.797635
0.10895 0.739021 0.798895
0.10895 0.519044 0.798895
0.10895 0.629033 0.798895
0.234732 0.739488 0.781508
0.192312 0.51847 0.800702
0.191819 0.628849 0.800102
0.0242598 0.555744 0.825273
0.0242598 0.665733 0.825273
0.108237 0.555709 0.826541
0.108237 0.665697 0.826541
0.150759 0.739037 0.79948
0.194618 0.737865 0.688414
0.046297 0.683988 0.797847
0.046297 0.573999 0.797847
0.12982 0.684028 0.799244
0.12982 0.574039 0.799244
0.213016 0.682748 0.80213
0.212153 0.574678 0.801993
0.0455884 0.720728 0.8255
0.0455884 0.610739 0.8255
0.129106 0.720691 0.826898
0.129106 0.610702 0.826898
0.130534 0.500714 0.771599
0.00567669 0.572855 0.666141
0.0459616 0.720774 0.804719
0.0459616 0.610785 0.804719
0.129641 0.720691 0.806161
0.129641 0.610702 0.806161
0.211483 0.721609 0.806534
0.210634 0.610722 0.808113
0.0466428 0.683935 0.777066
0.0466428 0.573947 0.777066
0.130355 0.684028 0.778508
0.130355 0.574039 0.778508
0.212045 0.684727 0.78147
0.214331 0.573646 0.78112
0.0670301 0.555712 0.805098
0.0670301 0.6657 0.805098
0.150519 0.554449 0.806086
0.148161 0.664882 0.806329
0.234003 0.556537 0.80907
0.232306 0.664446 0.808994
0.0677413 0.739018 0.777445
0.0677413 0.519041 0.777445
0.0677413 0.62903 0.777445
0.232964 0.664932 0.829426
0.151792 0.520655 0.778015
0.151639 0.631078 0.780194
0.195293 0.630614 0.668241
0.234381 0.518423 0.780763
0.232431 0.628944 0.781614
0.0671572 0.738999 0.798189
0.0671572 0.519021 0.798189
0.0671572 0.62901 0.798189
0.151806 0.740002 0.723612
0.149997 0.518139 0.799199
0.150275 0.628322 0.80071
0.23462 0.516882 0.670007
0.23401 0.521159 0.803215
0.231439 0.629115 0.801811
0.0664512 0.555729 0.825842
0.0664512 0.665717 0.825842
0.169269 0.721209 0.827148
0.235975 0.74063 0.670116
0.234724 0.62729 0.691237
0.152888 0.738969 0.744492
0.00519533 0.501844 0.693837
0.00425556 0.501628 0.749186
0.00333531 0.50138 0.804529
0.0484083 0.500768 0.714905
0.0487089 0.500829 0.694105
0.0470008 0.500758 0.770202
0.0473305 0.500813 0.74941
0.0455884 0.500751 0.8255
0.0459616 0.500796 0.804719
0.0902225 0.500715 0.715588
0.0907419 0.500721 0.694847
0.131961 0.500714 0.716297
0.132496 0.500714 0.69556
0.0887958 0.500715 0.770885
0.0893162 0.50072 0.750148
0.190948 0.739367 0.799821
0.149392 0.555914 0.827232
0.193391 0.739273 0.724368
0.17622 0.574564 0.668365
0.15412 0.739603 0.66719
0.231169 0.557373 0.829752
0.213457 0.499296 0.775054
0.172424 0.499112 0.772115
0.213051 0.501697 0.80825
0.174886 0.499508 0.751318
0.00377583 0.685041 0.852766
0.00377583 0.575053 0.852766
0.0866557 0.684028 0.853837
0.0866557 0.574039 0.853837
0.169305 0.682923 0.8555
0.166313 0.573761 0.853905
0.000881171 0.721428 0.881779
0.000881106 0.61144 0.881779
0.0859397 0.720691 0.88149
0.0859397 0.610702 0.88149
0.170674 0.720527 0.883457
0.168561 0.610697 0.882659
0.00240653 0.721053 0.860465
0.00240654 0.611064 0.860465
0.0864688 0.720694 0.860746
0.0864688 0.610705 0.860746
0.167951 0.719938 0.862629
0.167579 0.608943 0.861225
0.087181 0.684023 0.833101
0.087181 0.574035 0.833101
0.18714 0.738384 0.945004
0.0850462 0.500717 0.916015
0.0238604 0.555623 0.859881
0.0238604 0.665612 0.859881
0.107346 0.555709 0.861103
0.107346 0.665697 0.861103
0.189489 0.556942 0.861749
0.189809 0.665067 0.862349
0.0245541 0.739095 0.832205
0.0245541 0.519118 0.832205
0.0245541 0.629107 0.832205
0.10806 0.739021 0.833458
0.10806 0.519044 0.833458
0.10806 0.629033 0.833458
0.148748 0.739164 0.835394
0.172608 0.714478 0.992201
0.227299 0.738069 0.910624
0.0235893 0.738977 0.852964
0.0235893 0.519 0.852964
0.0235893 0.628989 0.852964
0.107523 0.739021 0.854194
0.107523 0.519044 0.854194
0.107523 0.629033 0.854194
0.164192 0.5034 0.976583
0.190449 0.518418 0.857087
0.190263 0.626479 0.857892
0.0228603 0.555854 0.880662
0.0228603 0.665843 0.880662
0.10681 0.555709 0.881847
0.10681 0.665697 0.881847
0.189491 0.55571 0.883001
0.190733 0.664052 0.883016
0.0448787 0.683991 0.853146
0.0448787 0.574002 0.853146
0.128392 0.684028 0.854551
0.128392 0.574039 0.854551
0.213249 0.680463 0.855492
0.212632 0.573045 0.856138
0.0440954 0.720705 0.880792
0.0440954 0.610717 0.880792
0.127679 0.720691 0.882196
0.127679 0.610702 0.882196
0.210452 0.716583 0.882508
0.210327 0.608815 0.884732
0.0445901 0.720757 0.860018
0.0445901 0.610768 0.860018
0.128214 0.720691 0.86146
0.128214 0.610702 0.86146
0.210538 0.71711 0.862159
0.210847 0.608818 0.86515
0.0452751 0.683952 0.832372
0.0452751 0.573964 0.832372
0.128927 0.684028 0.833807
0.128927 0.574039 0.833807
0.212264 0.684288 0.834042
0.168748 0.576648 0.833868
0.0656054 0.555712 0.860397
0.0656054 0.6657 0.860397
0.147786 0.554482 0.862462
0.148301 0.666476 0.863442
0.231486 0.556096 0.865188
0.233445 0.66533 0.864254
0.0663178 0.739018 0.832744
0.0663178 0.519041 0.832744
0.0663178 0.62903 0.832744
0.250098 0.499185 0.921292
0.189841 0.739676 0.834931
0.232908 0.519532 0.836578
0.229539 0.627401 0.837497
0.127679 0.500714 0.882196
0.148528 0.520583 0.834946
0.0657452 0.739006 0.853488
0.0657452 0.519028 0.853488
0.0657452 0.629017 0.853488
0.148559 0.629696 0.835181
0.149042 0.519453 0.855348
0.148766 0.630947 0.855151
0.167017 0.716621 0.971556
0.232487 0.520255 0.857922
0.232262 0.629327 0.859106
0.0650399 0.555717 0.881141
0.0650399 0.665706 0.881141
0.148142 0.555786 0.882872
0.148639 0.663517 0.883176
0.231929 0.555494 0.88581
0.232301 0.663122 0.885772
0.000100189 0.683141 0.909667
0.000100189 0.573152 0.909667
0.0852233 0.684026 0.909136
0.0852233 0.574038 0.909136
0.166323 0.683141 0.910692
0.168851 0.573959 0.909492
0.0432244 0.500782 0.915293
0.0426154 0.500721 0.935991
0.0845062 0.720682 0.936682
0.0845062 0.610694 0.936682
0.167889 0.719404 0.936849
0.166964 0.611851 0.939021
0.00138672 0.72031 0.916068
0.00138671 0.610321 0.916068
0.0850462 0.720694 0.916015
0.0850462 0.610705 0.916015
0.165698 0.721326 0.915916
0.168736 0.609296 0.918984
0.00188195 0.684132 0.888468
0.00188195 0.574143 0.888468
0.0857568 0.684025 0.8884
0.0857568 0.574036 0.8884
0.169938 0.683952 0.889903
0.169218 0.574853 0.890601
0.0220955 0.555761 0.915073
0.0220955 0.66575 0.915073
0.105918 0.555707 0.916372
0.105918 0.665696 0.916372
0.18978 0.556929 0.919158
0.188306 0.665128 0.91893
0.0228934 0.738954 0.887466
0.0228935 0.518977 0.887466
0.0228935 0.628966 0.887466
0.106632 0.739021 0.888756
0.106632 0.519044 0.888756
0.106632 0.629033 0.888756
0.190982 0.629147 0.837383
0.188422 0.520647 0.891125
0.188947 0.628243 0.889326
0.022196 0.738853 0.9083
0.022196 0.518876 0.9083
0.022196 0.628865 0.9083
0.106097 0.739021 0.909485
0.106097 0.519044 0.909485
0.106097 0.629033 0.909485
0.23071 0.737632 0.836373
0.189447 0.520557 0.911512
0.186607 0.629697 0.910829
0.021554 0.555851 0.935847
0.021554 0.66584 0.935847
0.105382 0.555697 0.937039
0.105382 0.665686 0.937039
0.188484 0.555658 0.939803
0.188682 0.66465 0.939704
0.043318 0.684009 0.908437
0.043318 0.574021 0.908437
0.126965 0.684028 0.909842
0.126965 0.574039 0.909842
0.208266 0.681908 0.911763
0.211028 0.57669 0.912993
0.0426154 0.720698 0.935991
0.0426154 0.61071 0.935991
0.126249 0.72068 0.937396
0.126249 0.610691 0.937396
0.208435 0.719043 0.938353
0.208753 0.609396 0.941595
0.0432244 0.720759 0.915293
0.0432244 0.610771 0.915293
0.126787 0.720691 0.916721
0.126787 0.610702 0.916721
0.207759 0.719061 0.918186
0.20756 0.613495 0.91991
0.0439043 0.683965 0.887671
0.0439043 0.573976 0.887671
0.1275 0.684028 0.889113
0.1275 0.574039 0.889113
0.210441 0.683283 0.891695
0.21066 0.574446 0.892538
0.0641385 0.555737 0.91565
0.0641385 0.665726 0.91565
0.146962 0.556999 0.91704
0.146173 0.663679 0.916075
0.229088 0.553559 0.922302
0.228972 0.664675 0.921193
0.0648743 0.739007 0.888043
0.0648743 0.51903 0.888043
0.0648743 0.629018 0.888043
0.18513 0.520593 0.969043
0.147955 0.518896 0.890419
0.14848 0.62854 0.890146
0.245799 0.685185 0.970964
0.229072 0.520487 0.892803
0.229528 0.628462 0.892538
0.0643373 0.739021 0.908779
0.0643373 0.519044 0.908779
0.0643373 0.629033 0.908779
0.186881 0.735615 0.965702
0.148171 0.521843 0.910593
0.148031 0.626191 0.910631
0.19039 0.518426 0.836852
0.22915 0.518813 0.913494
0.229179 0.62973 0.913221
0.0636338 0.55569 0.936326
0.0636338 0.665679 0.936326
0.147845 0.555376 0.936895
0.14584 0.666234 0.936804
0.230149 0.554505 0.943114
0.229168 0.665998 0.942324
0.0445901 0.500779 0.860018
0.0440954 0.500728 0.880792
0.083649 0.683574 0.96385
0.083649 0.573585 0.96385
0.16761 0.680848 0.964366
0.18636 0.629162 0.968846
0.128214 0.500714 0.86146
0.00287712 0.573521 0.83222
0.21146 0.574066 0.835842
0.00287711 0.68351 0.83222
0.0824377 0.714798 0.990333
0.0824376 0.604809 0.990333
0.223156 0.516926 0.969119
0.0864688 0.500717 0.860746
0.000556771 0.720167 0.971427
0.000556771 0.610179 0.971427
0.0834305 0.720163 0.970083
0.0834305 0.610174 0.970083
0.148337 0.738533 0.855864
0.200195 0.723357 0.994745
0.000928912 0.684473 0.943653
0.000928912 0.574485 0.943653
0.0843358 0.684005 0.943341
0.0843358 0.574016 0.943341
0.166311 0.681719 0.943979
0.167989 0.574167 0.944989
0.0207423 0.555209 0.969271
0.0207423 0.665198 0.969271
0.104299 0.555178 0.97044
0.104299 0.665166 0.97044
0.155104 0.50973 0.996681
0.18636 0.66572 0.973234
0.021475 0.738994 0.942461
0.021475 0.519017 0.942461
0.021475 0.629006 0.942461
0.105205 0.739001 0.943698
0.105205 0.519024 0.943698
0.105205 0.629013 0.943698
0.17953 0.557312 0.996461
0.187849 0.519154 0.947229
0.186872 0.62858 0.947495
0.0207513 0.738485 0.963052
0.0207513 0.518507 0.963052
0.0207513 0.628496 0.963052
0.104521 0.738566 0.964199
0.104521 0.518589 0.964199
0.104521 0.628577 0.964199
0.145849 0.518552 0.965049
0.228686 0.737322 0.9471
0.205728 0.611111 0.977972
0.0187356 0.54821 0.989308
0.0187355 0.658199 0.989308
0.103308 0.549817 0.99069
0.103308 0.659806 0.99069
0.16517 0.611421 0.972407
0.168986 0.685915 0.834536
0.0418094 0.683595 0.963166
0.0418094 0.573606 0.963166
0.125388 0.683572 0.964556
0.125388 0.573584 0.964556
0.20842 0.684243 0.968261
0.185915 0.556855 0.975922
0.0405238 0.714449 0.989643
0.0405238 0.60446 0.989643
0.124174 0.714801 0.99104
0.124174 0.604812 0.99104
0.208754 0.501492 0.883274
0.248438 0.719935 0.978299
0.0416696 0.720241 0.96937
0.0416696 0.610254 0.96937
0.125167 0.72016 0.970797
0.125167 0.610171 0.970797
0.208128 0.720428 0.974388
0.205547 0.575273 0.969628
0.0425439 0.683951 0.942635
0.0425439 0.573962 0.942635
0.126074 0.684008 0.944055
0.126074 0.574019 0.944055
0.20869 0.683287 0.94735
0.20799 0.572761 0.949135
0.0625332 0.555216 0.969719
0.0625332 0.665205 0.969719
0.146132 0.555611 0.971442
0.145047 0.664618 0.971268
0.225108 0.551779 0.977236
0.225835 0.663639 0.976955
0.0634226 0.738967 0.942977
0.0634226 0.51899 0.942977
0.0634226 0.628979 0.942977
0.167286 0.574964 0.966758
0.145911 0.519692 0.944116
0.146261 0.62908 0.94341
0.233032 0.736665 0.857542
0.228429 0.738395 0.96861
0.227335 0.6306 0.948565
0.0627849 0.738591 0.963485
0.0627849 0.518614 0.963485
0.0627849 0.628603 0.963485
0.149302 0.739921 0.888301
0.15919 0.616197 0.992224
0.146164 0.630327 0.963774
0.146363 0.74012 0.908931
0.190809 0.737613 0.855439
0.225765 0.627273 0.969354
0.061563 0.549801 0.989977
0.061563 0.65979 0.989977
0.146204 0.737982 0.9653
0.228585 0.516999 0.949165
0.00240653 0.501075 0.860465
0.000881087 0.501451 0.881779
0.0859397 0.500714 0.88149
0.251022 0.574305 0.950296
0.147623 0.655135 0.9917
0.229618 0.736038 0.89026
0.190737 0.738372 0.890601
0.146706 0.740295 0.945126
0.188674 0.739228 0.91007
0.167466 0.501578 0.940616
0.208204 0.50057 0.940889
0.240806 0.720576 0.998131
0.245758 0.568737 0.97063
0.245485 0.605211 0.977312
0.182317 0.666078 0.994327
0.201459 0.609703 0.997744
0.249366 0.680728 0.913137
0.208549 0.502093 0.92016
0.248676 0.611201 0.943015
0.252065 0.570385 0.895537
0.169158 0.502403 0.863237
0.247869 0.718845 0.940289
0.248401 0.685238 0.950167
0.202851 0.499538 0.976279
0.168004 0.498738 0.884018
0.249184 0.572445 0.915703
0.200785 0.501269 0.99741
0.0248725 0.794758 0.0239453
0.0248725 0.904747 0.0239453
0.108259 0.794546 0.0256024
0.108259 0.904534 0.0256024
0.195547 0.793309 0.027784
0.196596 0.905258 0.0272803
0.0240404 0.830532 0.0507258
0.0240404 0.94052 0.0507258
0.107352 0.830701 0.0523415
0.107352 0.94069 0.0523415
0.192829 0.833016 0.0541527
0.192954 0.942065 0.0532515
0.0244202 0.831175 0.0303127
0.0244202 0.941164 0.0303127
0.108038 0.831137 0.0318401
0.108038 0.941125 0.0318401
0.194931 0.831673 0.0329773
0.193357 0.94247 0.0328909
0.0255744 0.799147 0.00371588
0.0432511 0.995578 0.106192
0.0255744 0.909135 0.00371588
0.0437833 0.995578 0.0855158
0.109255 0.799907 0.00535308
0.109255 0.909895 0.00535308
0.242165 0.795007 0.0085726
0.217989 0.957518 0.00639999
0.045326 0.776096 0.0307759
0.045326 0.886083 0.0307759
0.128908 0.776142 0.0321951
0.128908 0.88613 0.0321951
0.217335 0.778307 0.0355227
0.21675 0.885455 0.0345649
0.0466271 0.854813 0.00424546
0.0466271 0.964802 0.00424546
0.130123 0.8549 0.00570772
0.130123 0.964889 0.00570772
0.170557 0.972979 0.00505054
0.188617 0.940981 0.165443
0.0455467 0.849585 0.0244809
0.0455467 0.959574 0.0244809
0.129129 0.849541 0.0259569
0.129129 0.959529 0.0259569
0.216726 0.849512 0.0258641
0.216656 0.960893 0.027842
0.0446788 0.775629 0.0512397
0.0446788 0.885618 0.0512397
0.128222 0.775706 0.052696
0.128222 0.885695 0.052696
0.213902 0.776169 0.0563685
0.215719 0.886268 0.0549971
0.0664718 0.794517 0.0249153
0.0664718 0.904506 0.0249153
0.149836 0.796502 0.0254652
0.151474 0.904687 0.024707
0.238489 0.795139 0.0290115
0.239271 0.902422 0.0285102
0.0655626 0.830734 0.0516434
0.0655626 0.940722 0.0516434
0.150644 0.833384 0.0523478
0.149544 0.939996 0.0521347
0.236176 0.8294 0.0558062
0.237568 0.938086 0.0548717
0.0662411 0.831166 0.031122
0.0662411 0.941155 0.031122
0.152623 0.832799 0.0321008
0.151357 0.941864 0.0315387
0.237362 0.83152 0.034523
0.160566 0.901974 0.00569172
0.0675196 0.799901 0.00465816
0.0675196 0.90989 0.00465816
0.2427 0.905999 0.00863433
0.145488 0.806905 0.00422512
0.167965 0.88371 0.163114
0.222838 0.846946 0.00740597
0.0871605 0.776146 0.0314848
0.0871605 0.886134 0.0314848
0.17226 0.777965 0.0323833
0.173351 0.887282 0.0337821
0.0883887 0.8549 0.00500002
0.0883887 0.964889 0.00500002
0.0418238 0.995578 0.161491
0.181357 0.848791 0.00648698
0.0873769 0.849532 0.0252507
0.0873769 0.959521 0.0252507
0.173613 0.851235 0.0259895
0.171592 0.96307 0.0251181
0.0864743 0.775712 0.0519885
0.0864743 0.8857 0.0519885
0.17261 0.775672 0.0531356
0.170187 0.888171 0.0543478
0.0234044 0.794261 0.0781294
0.0234044 0.90425 0.0781294
0.106639 0.794015 0.0796731
0.106639 0.904003 0.0796731
0.190734 0.791162 0.0825895
0.191435 0.901363 0.0822053
0.0226991 0.830431 0.105759
0.0226991 0.940419 0.105759
0.105926 0.83068 0.107287
0.105926 0.940668 0.107287
0.191971 0.830791 0.109776
0.192176 0.940052 0.109214
0.0232265 0.830429 0.0852485
0.0232265 0.940418 0.0852485
0.106462 0.830681 0.086553
0.106462 0.940668 0.086553
0.19249 0.830973 0.0890981
0.192083 0.941383 0.0881725
0.0238866 0.794268 0.0576418
0.0238866 0.904257 0.0576418
0.107177 0.794026 0.0590018
0.107177 0.904015 0.0590018
0.192833 0.796395 0.0603432
0.193524 0.90383 0.0614081
0.0437833 0.775602 0.0855158
0.0437833 0.885589 0.0855158
0.127332 0.775686 0.0869083
0.127332 0.885675 0.0869083
0.211956 0.775063 0.0903365
0.212596 0.885379 0.0900533
0.0444804 0.849085 0.0579498
0.0444804 0.959074 0.0579498
0.128046 0.849021 0.0593568
0.128046 0.95901 0.0593568
0.214021 0.848821 0.0624814
0.215319 0.956973 0.0610328
0.043963 0.849094 0.0785738
0.043963 0.959082 0.0785738
0.127509 0.84901 0.0800277
0.127509 0.958999 0.0800277
0.213448 0.849192 0.0829957
0.214244 0.959966 0.081569
0.0432511 0.775601 0.106192
0.0432511 0.885589 0.106192
0.126796 0.775686 0.107641
0.126796 0.885673 0.107641
0.212225 0.774478 0.111943
0.210877 0.885467 0.11111
0.0648525 0.793982 0.0789746
0.0648525 0.903971 0.0789746
0.148865 0.792355 0.0799624
0.149066 0.903877 0.0803473
0.233507 0.792704 0.0841916
0.232799 0.904117 0.0843237
0.0641395 0.830714 0.106589
0.0641395 0.940702 0.106589
0.148143 0.829524 0.108156
0.147754 0.939021 0.108515
0.235386 0.831623 0.109806
0.233898 0.940025 0.111287
0.0646751 0.830714 0.0858301
0.0646751 0.940702 0.0858301
0.146972 0.829334 0.0872166
0.14987 0.941521 0.0867914
0.233534 0.829736 0.0881065
0.233901 0.940412 0.0898824
0.0653911 0.793995 0.0582798
0.0653911 0.903984 0.0582797
0.149604 0.796171 0.0584873
0.148678 0.904745 0.0599635
0.236302 0.792859 0.063634
0.236829 0.904005 0.0641523
0.0855839 0.775692 0.0861969
0.0855839 0.88568 0.0861969
0.170368 0.774136 0.0896288
0.169353 0.885961 0.088925
0.0862978 0.849016 0.0586448
0.0862978 0.959004 0.0586448
0.169992 0.851434 0.0610771
0.170505 0.957111 0.0597237
0.0857614 0.849004 0.0793193
0.0857614 0.958993 0.0793193
0.168192 0.848253 0.0809578
0.170603 0.960375 0.0794476
0.0850485 0.775692 0.106934
0.0850485 0.885679 0.106934
0.169906 0.776036 0.110032
0.168652 0.882711 0.109065
0.0219857 0.794265 0.133408
0.0219857 0.904254 0.133408
0.105213 0.794015 0.134936
0.105213 0.904003 0.134936
0.190047 0.794123 0.138893
0.189729 0.90247 0.138066
0.0212718 0.830431 0.161058
0.0212718 0.940419 0.161058
0.104499 0.83068 0.162586
0.104499 0.940668 0.162586
0.201178 0.791346 0.00780347
0.167374 0.775697 0.165524
0.0218014 0.830431 0.140546
0.0218014 0.940419 0.140546
0.105034 0.83068 0.141848
0.105034 0.940668 0.141848
0.190183 0.832281 0.145004
0.190482 0.938554 0.144466
0.0225151 0.794265 0.112896
0.0225151 0.904254 0.112896
0.105748 0.794015 0.114198
0.105748 0.904003 0.114198
0.190231 0.793683 0.117047
0.188551 0.903084 0.116585
0.0423576 0.775601 0.140812
0.0423576 0.885589 0.140812
0.125905 0.775686 0.142203
0.125905 0.885673 0.142203
0.210843 0.776724 0.145098
0.211249 0.88693 0.143386
0.0430713 0.849095 0.113162
0.0430713 0.959084 0.113162
0.126618 0.84901 0.114553
0.126618 0.958999 0.114553
0.212929 0.848003 0.117022
0.212589 0.95896 0.11703
0.0425376 0.849095 0.133841
0.0425376 0.959084 0.133841
0.126082 0.84901 0.135291
0.126082 0.958999 0.135291
0.211469 0.848211 0.137064
0.211859 0.956678 0.137267
0.0418238 0.775601 0.161491
0.0418238 0.885589 0.161491
0.125368 0.775686 0.162941
0.125368 0.885673 0.162941
0.210199 0.774134 0.165766
0.238927 0.940416 0.0346265
0.0634258 0.793982 0.134238
0.0634258 0.903971 0.134238
0.147583 0.793342 0.135864
0.148352 0.904176 0.136237
0.232374 0.79072 0.137228
0.234412 0.902552 0.137073
0.062712 0.830714 0.161888
0.062712 0.940702 0.161888
0.0423576 0.995578 0.140812
0.203447 0.902069 0.00765049
0.0446788 0.995606 0.0512397
0.146277 0.940838 0.163049
0.0632481 0.830714 0.141126
0.0632481 0.940702 0.141126
0.147655 0.829847 0.142173
0.146966 0.940127 0.142434
0.233241 0.828154 0.14317
0.232881 0.938825 0.144275
0.0639617 0.793982 0.113476
0.0639617 0.903971 0.113476
0.148884 0.794389 0.115646
0.14673 0.902828 0.115971
0.236583 0.794018 0.117192
0.234003 0.900473 0.115501
0.0841566 0.775692 0.141492
0.0841566 0.885679 0.141491
0.169012 0.776482 0.145539
0.169109 0.882924 0.142437
0.0848702 0.849004 0.113842
0.0848702 0.958993 0.113842
0.168717 0.84736 0.114108
0.170883 0.95548 0.115217
0.0843348 0.849004 0.134583
0.0843348 0.958993 0.134583
0.168481 0.845564 0.135393
0.170044 0.955283 0.136065
0.083621 0.775692 0.162233
0.083621 0.885679 0.162233
0.231823 0.831246 0.163875
0.189714 0.82911 0.165537
0.14733 0.830133 0.164496
0.209992 0.884671 0.16431
0.233234 0.94055 0.166176
0.167522 0.748493 0.00634324
0.245115 0.831226 0.00182394
0.213746 0.99654 0.0894124
0.169654 0.997265 0.0877086
0.209504 0.992765 0.144709
0.210279 0.994523 0.165956
0.167318 0.997431 0.162952
0.0205581 0.794265 0.188709
0.0205581 0.904254 0.188709
0.103785 0.794015 0.190236
0.103785 0.904003 0.190236
0.188375 0.793865 0.194404
0.188959 0.901453 0.191754
0.0198442 0.830431 0.216359
0.0198442 0.940419 0.216359
0.103071 0.83068 0.217886
0.103071 0.940668 0.217886
0.189217 0.828843 0.221665
0.189504 0.93532 0.219618
0.0203739 0.830431 0.195846
0.0203739 0.940419 0.195846
0.103606 0.83068 0.197148
0.103606 0.940668 0.197148
0.189903 0.829824 0.201007
0.187439 0.938358 0.19824
0.16652 0.960196 0.170023
0.162032 0.883239 0.329288
0.10432 0.794015 0.169498
0.10432 0.904003 0.169498
0.210647 0.956083 0.172009
0.232807 0.795599 0.171643
0.0409301 0.775601 0.196112
0.0409301 0.885589 0.196112
0.124477 0.775686 0.197503
0.124477 0.885673 0.197503
0.208738 0.772177 0.199004
0.21062 0.882882 0.199326
0.0416437 0.849095 0.168462
0.0416437 0.959084 0.168462
0.125191 0.84901 0.169853
0.125191 0.958999 0.169853
0.20505 0.888357 0.330383
0.230798 0.903482 0.173297
0.04111 0.849095 0.189141
0.04111 0.959084 0.189141
0.124655 0.84901 0.190591
0.124655 0.958999 0.190591
0.211389 0.846036 0.193144
0.208544 0.955366 0.193165
0.0403961 0.775601 0.216791
0.0403961 0.885589 0.216791
0.123941 0.775686 0.218241
0.123941 0.885673 0.218241
0.210714 0.772163 0.22017
0.210298 0.88244 0.219781
0.0619983 0.793982 0.189538
0.0619983 0.903971 0.189538
0.146651 0.793781 0.1905
0.146567 0.902213 0.191068
0.23105 0.789552 0.193285
0.230303 0.905188 0.194557
0.0612844 0.830714 0.217189
0.0612844 0.940702 0.217189
0.14489 0.832253 0.218027
0.145434 0.940929 0.218348
0.231361 0.828923 0.219801
0.232066 0.939292 0.220027
0.0618205 0.830714 0.196426
0.0618205 0.940702 0.196426
0.144795 0.830952 0.197966
0.146507 0.93764 0.197143
0.231986 0.826651 0.199172
0.23111 0.941467 0.199925
0.0625342 0.793982 0.168776
0.0625342 0.903971 0.168776
0.189305 0.903574 0.171588
0.226103 0.940143 0.329729
0.14117 0.93972 0.329005
0.146342 0.79247 0.170058
0.0827289 0.775692 0.196792
0.0827289 0.885679 0.196792
0.166535 0.773421 0.199203
0.167584 0.884546 0.198955
0.0210875 0.904254 0.168196
0.208603 0.994798 0.218762
0.0834427 0.849004 0.169142
0.0834427 0.958993 0.169142
0.167214 0.847505 0.171307
0.228294 0.831655 0.329503
0.0829073 0.849004 0.189883
0.0829073 0.958993 0.189883
0.166842 0.84705 0.191327
0.167134 0.956506 0.190535
0.0210875 0.794265 0.168196
0.0800521 0.958993 0.300484
0.0821934 0.775692 0.217533
0.0821934 0.885679 0.217533
0.16482 0.777843 0.218976
0.165545 0.887324 0.220157
0.21066 0.846991 0.172151
0.037541 0.995578 0.327392
0.0191305 0.794265 0.24401
0.0191305 0.904254 0.24401
0.102358 0.794015 0.245536
0.102358 0.904003 0.245536
0.188887 0.790712 0.246753
0.18765 0.903656 0.247775
0.0184167 0.830431 0.27166
0.0184167 0.940419 0.27166
0.101644 0.83068 0.273187
0.101644 0.940668 0.273187
0.187364 0.825744 0.274319
0.186805 0.938919 0.273175
0.0189463 0.830431 0.251147
0.0189463 0.940419 0.251147
0.102179 0.83068 0.252448
0.102179 0.940668 0.252448
0.186249 0.832171 0.253187
0.188569 0.940258 0.25193
0.01966 0.794265 0.223496
0.01966 0.904254 0.223496
0.102893 0.794015 0.224798
0.102893 0.904003 0.224798
0.18805 0.791609 0.225931
0.18821 0.901067 0.226079
0.0395025 0.775601 0.251413
0.0395025 0.885589 0.251413
0.123049 0.775686 0.252804
0.123049 0.885673 0.252804
0.208818 0.770785 0.254513
0.2085 0.884715 0.25423
0.0402162 0.849095 0.223762
0.0402162 0.959084 0.223762
0.123763 0.84901 0.225153
0.123763 0.958999 0.225153
0.210875 0.84619 0.226547
0.210312 0.957746 0.224758
0.0396824 0.849095 0.244442
0.0396824 0.959084 0.244442
0.123227 0.84901 0.245891
0.123227 0.958999 0.245891
0.209736 0.845979 0.247564
0.209264 0.958684 0.245826
0.0389686 0.775601 0.272092
0.0389686 0.885589 0.272092
0.122514 0.775686 0.273541
0.122514 0.885673 0.273541
0.208752 0.771979 0.27527
0.206399 0.882944 0.274591
0.0605707 0.793982 0.244839
0.0605707 0.903971 0.244839
0.143977 0.793789 0.24641
0.14414 0.904043 0.247836
0.23092 0.789289 0.248395
0.228713 0.90289 0.24629
0.0598569 0.830714 0.272489
0.0598569 0.940702 0.272489
0.142631 0.828641 0.27281
0.144675 0.941122 0.274989
0.230567 0.829498 0.275278
0.229101 0.938801 0.274588
0.0603929 0.830714 0.251726
0.0603929 0.940702 0.251726
0.144235 0.830567 0.252468
0.143473 0.942668 0.254655
0.231751 0.829105 0.253649
0.228713 0.939427 0.254371
0.0611066 0.793982 0.224076
0.0611066 0.903971 0.224076
0.14397 0.795209 0.225941
0.14433 0.904919 0.227478
0.231536 0.790845 0.227305
0.230761 0.901635 0.225248
0.0813014 0.775692 0.252092
0.0813014 0.885679 0.252092
0.165519 0.772409 0.252199
0.165164 0.88573 0.253209
0.164359 0.843986 0.279811
0.162999 0.775988 0.329346
0.0820151 0.849004 0.224442
0.0820151 0.958993 0.224442
0.167723 0.847841 0.225478
0.16883 0.957333 0.225371
0.0793383 0.775692 0.328134
0.0800521 0.849004 0.300484
0.0814797 0.849004 0.245183
0.0814797 0.958993 0.245183
0.164667 0.849621 0.24578
0.166985 0.956255 0.247254
0.16623 0.953633 0.300846
0.207348 0.778352 0.330695
0.0807658 0.775692 0.272833
0.0807658 0.885679 0.272833
0.165662 0.773075 0.273607
0.164591 0.881804 0.273565
0.0403961 0.995578 0.216791
0.0409301 0.995578 0.196112
0.017703 0.794265 0.29931
0.017703 0.904254 0.29931
0.10093 0.794015 0.300837
0.10093 0.904003 0.300837
0.186302 0.791895 0.303423
0.184527 0.899723 0.300519
0.0169891 0.830431 0.32696
0.0169891 0.940419 0.32696
0.100216 0.83068 0.328487
0.100216 0.940668 0.328487
0.142391 0.831455 0.329683
0.0805875 0.958993 0.279742
0.0175186 0.830431 0.306447
0.0175186 0.940419 0.306447
0.100751 0.83068 0.307748
0.100751 0.940668 0.307748
0.185088 0.827376 0.308621
0.187555 0.935221 0.309355
0.0182324 0.794265 0.278797
0.0182324 0.904254 0.278797
0.101465 0.794015 0.280098
0.101465 0.904003 0.280098
0.18596 0.788438 0.282019
0.184899 0.901061 0.280267
0.0380749 0.775601 0.306713
0.0380749 0.885589 0.306713
0.121622 0.775686 0.308104
0.121622 0.885673 0.308104
0.208015 0.773505 0.30973
0.206146 0.882068 0.308382
0.0387886 0.849095 0.279063
0.0387886 0.959084 0.279063
0.122336 0.84901 0.280454
0.122336 0.958999 0.280454
0.207976 0.846304 0.280761
0.208497 0.955581 0.282188
0.0382549 0.849095 0.299742
0.0382549 0.959084 0.299742
0.1218 0.84901 0.301191
0.1218 0.958999 0.301191
0.206618 0.845638 0.301928
0.208159 0.954822 0.303092
0.037541 0.775601 0.327392
0.037541 0.885589 0.327392
0.121087 0.775686 0.328841
0.121087 0.885673 0.328841
0.0395025 0.995578 0.251413
0.186062 0.939558 0.329191
0.0591432 0.793982 0.300139
0.0591432 0.903971 0.300139
0.142491 0.792335 0.301738
0.141901 0.902742 0.301239
0.229742 0.792486 0.302616
0.227043 0.900813 0.302194
0.0584293 0.830714 0.327789
0.0584293 0.940702 0.327789
0.185254 0.832033 0.328932
0.0389686 0.995578 0.272092
0.164594 0.845417 0.300895
0.0793383 0.885679 0.328134
0.0589654 0.830714 0.307026
0.0589654 0.940702 0.307026
0.143204 0.830385 0.3085
0.142579 0.940079 0.307716
0.226972 0.828307 0.308581
0.229438 0.937555 0.309386
0.0596791 0.793982 0.279376
0.0596791 0.903971 0.279376
0.145007 0.792801 0.281102
0.144673 0.901552 0.281061
0.230283 0.792244 0.282356
0.228042 0.900967 0.281677
0.0798738 0.775692 0.307392
0.0798738 0.885679 0.307392
0.165486 0.77632 0.309304
0.162443 0.882137 0.307563
0.165001 0.95853 0.281214
0.0380749 0.995578 0.306713
0.0805875 0.849004 0.279742
0.189282 0.792078 0.173331
0.14628 0.903178 0.169315
0.249856 0.775399 0.33191
0.208143 0.992729 0.308237
0.248965 0.884906 0.329664
0.249848 0.774251 0.310649
0.249466 0.958715 0.302872
0.208755 0.994368 0.254264
0.207455 0.993198 0.274304
0.16363 0.995191 0.328002
0.206879 0.993091 0.329427
0.250086 0.995635 0.308315
0.166303 0.995399 0.253803
0.209453 0.99569 0.197803
0.247062 0.993532 0.329137
0.0162753 0.794265 0.35461
0.0162754 0.904254 0.35461
0.0995019 0.794015 0.356137
0.0995019 0.904003 0.356137
0.185619 0.7922 0.356351
0.182843 0.902339 0.356923
0.0155615 0.830431 0.38226
0.0155615 0.940419 0.38226
0.098788 0.83068 0.383787
0.098788 0.940668 0.383787
0.18504 0.831531 0.384003
0.182377 0.940949 0.383923
0.0160911 0.830431 0.361747
0.0160911 0.940419 0.361747
0.0993241 0.83068 0.363049
0.0993241 0.940668 0.363049
0.185451 0.830183 0.363922
0.183511 0.937619 0.364282
0.0168049 0.904254 0.334097
0.0168049 0.794265 0.334097
0.100037 0.794015 0.335398
0.100037 0.904003 0.335398
0.180289 0.828282 0.496153
0.222339 0.94027 0.495683
0.0366474 0.775601 0.362013
0.0366474 0.885589 0.362013
0.120194 0.775686 0.363404
0.120194 0.885673 0.363404
0.205796 0.775182 0.364575
0.203785 0.884473 0.363317
0.0373611 0.849095 0.334363
0.0373611 0.959084 0.334363
0.120908 0.84901 0.335754
0.120908 0.958999 0.335754
0.0332583 0.995578 0.493292
0.247967 0.773801 0.387025
0.0368273 0.849095 0.355042
0.0368273 0.959084 0.355042
0.120373 0.84901 0.356491
0.120373 0.958999 0.356491
0.205938 0.847531 0.356505
0.206492 0.959703 0.358354
0.0361135 0.775601 0.382692
0.0361135 0.885589 0.382692
0.119659 0.775686 0.384141
0.119659 0.885673 0.384141
0.20536 0.778364 0.385192
0.203335 0.883965 0.384731
0.0577156 0.793982 0.355439
0.0577156 0.903971 0.355439
0.14253 0.793542 0.357822
0.140824 0.90454 0.357317
0.227188 0.795613 0.359295
0.225423 0.899853 0.357013
0.0570017 0.830714 0.383089
0.0570017 0.940702 0.383089
0.140378 0.83127 0.385828
0.141047 0.940943 0.384848
0.227919 0.830772 0.386417
0.224331 0.938291 0.386753
0.0575377 0.830714 0.362326
0.0575377 0.940702 0.362326
0.140973 0.830224 0.364025
0.139905 0.939454 0.36424
0.227596 0.831396 0.36463
0.225108 0.935595 0.366332
0.0582515 0.793982 0.334676
0.0582515 0.903971 0.334676
0.0352198 0.995578 0.417313
0.249124 0.775682 0.366089
0.245082 0.885947 0.498006
0.249832 0.848275 0.336483
0.0784462 0.775692 0.362692
0.0784462 0.885679 0.362692
0.163575 0.773941 0.363045
0.161772 0.8845 0.36356
0.241525 0.773692 0.474513
0.163672 0.956936 0.334706
0.0791599 0.849004 0.335042
0.0791599 0.958993 0.335042
0.0361135 0.995578 0.382692
0.247584 0.957078 0.337017
0.142712 0.903245 0.336339
0.244985 0.773834 0.442057
0.0786246 0.849004 0.355784
0.0786246 0.958993 0.355784
0.164091 0.84782 0.357649
0.161836 0.956245 0.35743
0.159448 0.888786 0.495595
0.244363 0.956617 0.446763
0.0779107 0.775692 0.383434
0.0779107 0.885679 0.383434
0.16139 0.777014 0.384523
0.160645 0.885639 0.384105
0.198767 0.776478 0.495884
0.244127 0.885855 0.421371
0.0148478 0.794265 0.40991
0.0148478 0.904254 0.40991
0.0980749 0.794015 0.411437
0.0980749 0.904003 0.411437
0.182289 0.793104 0.411901
0.181884 0.904133 0.410838
0.0141339 0.830431 0.43756
0.0141339 0.940419 0.43756
0.097361 0.83068 0.439087
0.097361 0.940668 0.439087
0.180928 0.828243 0.438732
0.181089 0.939464 0.438442
0.0146635 0.830431 0.417047
0.0146635 0.940419 0.417047
0.0978962 0.83068 0.418349
0.0978962 0.940668 0.418349
0.181438 0.830772 0.418328
0.182023 0.942394 0.41741
0.0153772 0.794265 0.389397
0.0153773 0.904254 0.389397
0.0986102 0.794015 0.390699
0.0986102 0.904003 0.390699
0.181649 0.795958 0.391713
0.182049 0.90551 0.390798
0.0352198 0.775601 0.417313
0.0352198 0.885589 0.417313
0.118767 0.775686 0.418704
0.118767 0.885673 0.418704
0.202682 0.774006 0.418001
0.202114 0.882647 0.418134
0.0359335 0.849095 0.389663
0.0359335 0.959084 0.389663
0.11948 0.84901 0.391054
0.11948 0.958999 0.391054
0.205363 0.848556 0.391676
0.204327 0.959447 0.390945
0.0353998 0.849095 0.410342
0.0353998 0.959084 0.410342
0.118945 0.84901 0.411792
0.118945 0.958999 0.411792
0.202277 0.847369 0.411848
0.203964 0.958234 0.411863
0.0346859 0.775601 0.437992
0.0346859 0.885589 0.437992
0.118231 0.775686 0.439442
0.118231 0.885673 0.439442
0.202133 0.772933 0.439657
0.201245 0.884692 0.438878
0.056288 0.793982 0.410739
0.056288 0.903971 0.410739
0.139812 0.794016 0.412146
0.139812 0.904005 0.412146
0.224602 0.794675 0.413893
0.223768 0.901468 0.412167
0.0555742 0.830714 0.438389
0.0555742 0.940702 0.438389
0.139098 0.83068 0.439796
0.139098 0.940668 0.439796
0.222659 0.829616 0.440424
0.222652 0.936886 0.44033
0.0561102 0.830714 0.417627
0.0561102 0.940702 0.417627
0.139635 0.83068 0.419059
0.139635 0.940668 0.419059
0.223446 0.830754 0.420098
0.224792 0.937233 0.419049
0.056824 0.793982 0.389977
0.056824 0.903971 0.389977
0.140348 0.794016 0.391409
0.140348 0.904005 0.391409
0.227519 0.7942 0.392946
0.225293 0.899894 0.392183
0.0770187 0.775692 0.417993
0.0770187 0.885679 0.417993
0.161781 0.778045 0.419917
0.160736 0.88432 0.417212
0.244772 0.885968 0.476538
0.245894 0.775417 0.420379
0.0777324 0.849004 0.390343
0.0777324 0.958993 0.390343
0.162264 0.847803 0.388591
0.16195 0.960103 0.391033
0.201751 0.887245 0.495598
0.244736 0.847824 0.448108
0.077197 0.849004 0.411084
0.077197 0.958993 0.411084
0.160241 0.847629 0.410706
0.159926 0.959586 0.412595
0.244141 0.851222 0.413158
0.244894 0.885172 0.441369
0.0764832 0.775692 0.438734
0.0764832 0.885679 0.438734
0.15957 0.777676 0.440403
0.159683 0.884597 0.438029
0.247348 0.885958 0.386025
0.221763 0.829326 0.495802
0.0134202 0.794265 0.46521
0.0134202 0.904254 0.46521
0.096647 0.794015 0.466737
0.096647 0.904003 0.466737
0.178659 0.794636 0.468589
0.180316 0.902655 0.46633
0.0127064 0.830431 0.49286
0.0127064 0.940419 0.49286
0.095933 0.83068 0.494387
0.095933 0.940668 0.494387
0.247798 0.849272 0.392088
0.0337922 0.995578 0.472613
0.013236 0.830431 0.472348
0.013236 0.940419 0.472348
0.0964683 0.83068 0.473649
0.0964683 0.940668 0.473649
0.180018 0.833145 0.475626
0.179778 0.939643 0.474008
0.0139497 0.794265 0.444697
0.0139497 0.904254 0.444697
0.0971823 0.794015 0.445999
0.0971823 0.904003 0.445999
0.182155 0.793226 0.446738
0.180246 0.901855 0.446299
0.0337923 0.775601 0.472613
0.0337923 0.885589 0.472613
0.117339 0.775686 0.474004
0.117339 0.885673 0.474004
0.198896 0.777911 0.475586
0.20076 0.886883 0.474423
0.034506 0.849095 0.444963
0.034506 0.959084 0.444963
0.118053 0.84901 0.446354
0.118053 0.958999 0.446354
0.2016 0.848203 0.447867
0.201979 0.957223 0.446461
0.0339721 0.849095 0.465642
0.0339722 0.959084 0.465642
0.117518 0.84901 0.467092
0.117518 0.958999 0.467092
0.201986 0.849121 0.46821
0.201383 0.957818 0.467711
0.0332583 0.775601 0.493292
0.0332583 0.885589 0.493292
0.116804 0.775686 0.494742
0.116804 0.885673 0.494742
0.0346859 0.995578 0.437992
0.1799 0.943514 0.495111
0.0548604 0.793982 0.466039
0.0548604 0.903971 0.466039
0.138385 0.794016 0.467446
0.138385 0.904005 0.467446
0.220047 0.792714 0.468048
0.222535 0.903172 0.469672
0.0541465 0.830714 0.493689
0.0541465 0.940702 0.493689
0.137671 0.83068 0.495096
0.137671 0.940668 0.495096
0.158354 0.776053 0.495259
0.228996 0.794816 0.3379
0.0546826 0.830714 0.472927
0.0546826 0.940702 0.472927
0.138207 0.83068 0.474359
0.138207 0.940668 0.474359
0.221548 0.828533 0.475381
0.222452 0.941615 0.475275
0.0553964 0.793982 0.445277
0.0553964 0.903971 0.445277
0.138921 0.794016 0.446709
0.138921 0.904005 0.446709
0.222682 0.792065 0.447018
0.222275 0.899539 0.447921
0.0755911 0.775692 0.473293
0.0755911 0.885679 0.473293
0.158958 0.774748 0.474366
0.159443 0.886456 0.475041
0.244121 0.956636 0.467396
0.0366474 0.995578 0.362013
0.0763048 0.849004 0.445643
0.0763048 0.958993 0.445643
0.16062 0.847361 0.445043
0.160056 0.958658 0.446501
0.182953 0.903399 0.336932
0.242824 0.849417 0.469465
0.0757695 0.849004 0.466384
0.0757695 0.958993 0.466384
0.159013 0.849195 0.467571
0.15866 0.957104 0.467418
0.141795 0.793612 0.336963
0.205798 0.957988 0.337614
0.0750556 0.775692 0.494034
0.0750556 0.885679 0.494034
0.206618 0.852002 0.334966
0.164149 0.847201 0.336891
0.239145 0.775917 0.494904
0.227522 0.903023 0.336854
0.247203 0.887134 0.366064
0.245095 0.958409 0.414291
0.246315 0.956365 0.392899
0.185212 0.795238 0.334971
0.245116 0.953689 0.357939
0.250063 0.851376 0.357352
0.205243 0.995855 0.364034
0.247894 0.993337 0.385775
0.205323 0.997497 0.384586
0.244877 0.993864 0.439792
0.241514 0.993091 0.496279
0.201969 0.994483 0.474843
0.199472 0.995258 0.496278
0.160485 0.994496 0.474568
0.245425 0.996243 0.419944
0.203168 0.994126 0.418756
0.244392 0.992665 0.474777
0.161798 0.996075 0.384732
0.158629 0.994892 0.495229
0.0119927 0.794265 0.52051
0.0119927 0.904254 0.52051
0.0952191 0.794015 0.522037
0.0952191 0.904003 0.522037
0.177904 0.795158 0.524726
0.179376 0.9039 0.522548
0.0112788 0.830431 0.548161
0.0112788 0.940419 0.548161
0.0945061 0.83068 0.549687
0.0945061 0.940668 0.549687
0.17778 0.831424 0.552361
0.178105 0.939312 0.550946
0.0118084 0.830431 0.527648
0.0118084 0.940419 0.527648
0.0950413 0.83068 0.528949
0.0950413 0.940668 0.528949
0.177692 0.832342 0.529837
0.177828 0.940499 0.530066
0.244339 0.956478 0.502878
0.0125221 0.904254 0.499998
0.0957553 0.794015 0.501299
0.0957553 0.904003 0.501299
0.218708 0.939272 0.661965
0.239621 0.772781 0.530779
0.0323646 0.775601 0.527913
0.0323646 0.885589 0.527913
0.115911 0.775686 0.529304
0.115911 0.885673 0.529304
0.197421 0.776059 0.531958
0.199878 0.885776 0.53006
0.0330784 0.849095 0.500263
0.0330784 0.959084 0.500263
0.116625 0.84901 0.501654
0.116625 0.958999 0.501654
0.157238 0.9591 0.502479
0.176917 0.938391 0.66114
0.0325446 0.849095 0.520942
0.0325446 0.959084 0.520942
0.11609 0.84901 0.522392
0.11609 0.958999 0.522392
0.198961 0.851192 0.522658
0.198382 0.961145 0.522608
0.0318308 0.775601 0.548593
0.0318308 0.885589 0.548593
0.115376 0.775686 0.550042
0.115376 0.885673 0.550042
0.197767 0.7747 0.552355
0.199262 0.887232 0.55053
0.0534329 0.793982 0.52134
0.0534329 0.903971 0.52134
0.136957 0.794016 0.522747
0.136957 0.904005 0.522747
0.2187 0.794223 0.523715
0.219701 0.905715 0.523213
0.052719 0.830714 0.54899
0.052719 0.940702 0.54899
0.136244 0.83068 0.550397
0.136244 0.940668 0.550397
0.218014 0.830737 0.551063
0.220752 0.943003 0.552
0.0532551 0.830714 0.528227
0.0532551 0.940702 0.528227
0.136779 0.83068 0.529659
0.136779 0.940668 0.529659
0.218685 0.830758 0.53017
0.220824 0.942354 0.530902
0.0539688 0.793982 0.500577
0.0539688 0.903971 0.500577
0.137493 0.794016 0.502009
0.137493 0.904005 0.502009
0.240371 0.886667 0.551148
0.0309362 0.995576 0.583217
0.0741636 0.775692 0.528593
0.0741636 0.885679 0.528593
0.157097 0.774411 0.528232
0.157538 0.885262 0.529968
0.201037 0.959172 0.503034
0.240892 0.885221 0.531389
0.0748773 0.849004 0.500943
0.0748773 0.958993 0.500943
0.237371 0.774613 0.606131
0.222947 0.904275 0.5025
0.153956 0.885652 0.659558
0.174421 0.830758 0.661084
0.0743418 0.849004 0.521684
0.0743418 0.958993 0.521684
0.157251 0.84904 0.522415
0.157594 0.959357 0.522612
0.241204 0.84912 0.523639
0.242235 0.848237 0.503327
0.0736281 0.775692 0.549334
0.0736281 0.885679 0.549334
0.157247 0.776776 0.550146
0.157692 0.883996 0.550568
0.239901 0.776281 0.55111
0.200414 0.849656 0.501494
0.0105653 0.794265 0.575811
0.0105653 0.904254 0.575811
0.0937921 0.794015 0.577338
0.0937921 0.904003 0.577338
0.176636 0.79381 0.578891
0.177238 0.90491 0.578872
0.00985256 0.830425 0.603454
0.00985256 0.940412 0.603454
0.0930778 0.83068 0.604988
0.0930778 0.940668 0.604988
0.175815 0.829824 0.606904
0.177391 0.941612 0.60713
0.0103816 0.830429 0.582946
0.0103816 0.940418 0.582946
0.0936135 0.83068 0.584249
0.0936135 0.940668 0.584249
0.178241 0.829399 0.586799
0.176707 0.942748 0.586226
0.0110946 0.794265 0.555298
0.0110946 0.904254 0.555298
0.0943273 0.794015 0.556599
0.0943273 0.904003 0.556599
0.17815 0.794328 0.558649
0.177402 0.903931 0.55844
0.0309362 0.775599 0.583217
0.0309362 0.885588 0.583217
0.114484 0.775686 0.584605
0.114484 0.885673 0.584605
0.196497 0.775349 0.586654
0.19894 0.887085 0.58509
0.0316508 0.849095 0.555564
0.0316508 0.959084 0.555564
0.115197 0.84901 0.556955
0.115197 0.958999 0.556955
0.198942 0.852174 0.558146
0.198654 0.959048 0.558236
0.031117 0.849095 0.576243
0.031117 0.959084 0.576243
0.114662 0.84901 0.577692
0.114662 0.958999 0.577692
0.198135 0.849588 0.579567
0.198427 0.96091 0.579315
0.0303948 0.775592 0.603907
0.0303948 0.885581 0.603907
0.113949 0.775686 0.605342
0.113949 0.885673 0.605342
0.196354 0.774757 0.606473
0.197717 0.884718 0.605637
0.0520048 0.793982 0.576641
0.0520048 0.903971 0.576641
0.13553 0.794016 0.578047
0.13553 0.904005 0.578047
0.219018 0.790798 0.579762
0.22097 0.904439 0.57929
0.0512822 0.83072 0.6043
0.0512822 0.940708 0.6043
0.134817 0.83068 0.605697
0.134817 0.940668 0.605697
0.217639 0.830005 0.60766
0.217536 0.941952 0.607108
0.0518266 0.830714 0.58353
0.0518266 0.940702 0.58353
0.135352 0.83068 0.584959
0.135352 0.940668 0.584959
0.218526 0.828218 0.586632
0.217568 0.939315 0.586573
0.0525412 0.793982 0.555877
0.0525412 0.903971 0.555877
0.136066 0.794016 0.557309
0.136066 0.904005 0.557309
0.219429 0.794394 0.558718
0.220607 0.904927 0.558258
0.0727359 0.775692 0.583893
0.0727359 0.88568 0.583893
0.155597 0.774611 0.58553
0.156444 0.883612 0.584731
0.23965 0.77148 0.585409
0.240321 0.883649 0.585471
0.0734497 0.849004 0.556243
0.0734497 0.958993 0.556243
0.155821 0.847364 0.558799
0.156661 0.960204 0.557059
0.238996 0.849917 0.558119
0.241096 0.960757 0.558617
0.0729141 0.849004 0.576984
0.0729141 0.958993 0.576984
0.156947 0.846443 0.579257
0.155957 0.960085 0.577663
0.238691 0.847064 0.578331
0.239069 0.958949 0.578981
0.0721997 0.775692 0.604635
0.0721997 0.88568 0.604635
0.153684 0.774601 0.606289
0.156312 0.886542 0.605813
0.0323646 0.995578 0.527913
0.239103 0.886638 0.60712
0.00907473 0.795028 0.631216
0.00907474 0.905017 0.631216
0.0923636 0.794015 0.632638
0.0923636 0.904003 0.632638
0.174825 0.795326 0.632121
0.176037 0.907418 0.634056
0.00847805 0.829336 0.658962
0.00847805 0.939324 0.658962
0.0916494 0.830681 0.660289
0.0916494 0.94067 0.660289
0.0125221 0.794265 0.499998
0.0303948 0.995569 0.603907
0.00641727 0.831808 0.63836
0.00641727 0.941797 0.63836
0.0921808 0.830682 0.639549
0.0921808 0.940671 0.639549
0.173492 0.829613 0.640075
0.175968 0.941764 0.641064
0.00966279 0.79429 0.610646
0.00966279 0.904278 0.610646
0.0928995 0.794015 0.611899
0.0928995 0.904003 0.611899
0.17518 0.793034 0.612549
0.176988 0.903995 0.613188
0.0293813 0.775716 0.638639
0.0293813 0.885705 0.638639
0.113056 0.775686 0.639905
0.113056 0.885675 0.639905
0.195089 0.776766 0.640486
0.196756 0.884644 0.641619
0.0301931 0.849082 0.610935
0.0301931 0.959071 0.610935
0.11377 0.84901 0.612255
0.11377 0.958999 0.612255
0.1964 0.848149 0.612443
0.197921 0.958569 0.614798
0.0290074 0.848838 0.63174
0.0290074 0.958826 0.63174
0.113234 0.84901 0.632992
0.113234 0.958999 0.632992
0.194106 0.849727 0.63377
0.195755 0.960136 0.634914
0.0280739 0.775882 0.65945
0.0280738 0.885871 0.65945
0.112519 0.775686 0.660642
0.112519 0.885675 0.660642
0.0318308 0.995578 0.548593
0.21501 0.82844 0.660455
0.0505507 0.793954 0.63196
0.0505507 0.903942 0.63196
0.134103 0.794016 0.633347
0.134103 0.904005 0.633347
0.216678 0.7922 0.634217
0.216024 0.904079 0.63399
0.0498237 0.830747 0.659614
0.0498237 0.940735 0.659614
0.133389 0.83068 0.660997
0.133389 0.940668 0.660997
0.242755 0.960043 0.52342
0.238693 0.774789 0.662465
0.0502525 0.830742 0.638824
0.0502525 0.940731 0.638824
0.133924 0.83068 0.640259
0.133924 0.940668 0.640259
0.215155 0.83007 0.640837
0.217005 0.941337 0.641095
0.0511106 0.793979 0.611183
0.0511106 0.903968 0.611183
0.134638 0.794016 0.612609
0.134638 0.904005 0.612609
0.216369 0.792969 0.613688
0.217593 0.903753 0.613161
0.0713052 0.77569 0.639196
0.0713052 0.885679 0.639196
0.155267 0.77646 0.639713
0.156293 0.885303 0.639506
0.236196 0.774915 0.642306
0.235733 0.884907 0.641636
0.0720211 0.849004 0.611544
0.0720211 0.958993 0.611544
0.154277 0.849393 0.611533
0.155973 0.959508 0.61241
0.238908 0.850836 0.61395
0.238853 0.958593 0.61311
0.071453 0.848991 0.63229
0.071453 0.95898 0.63229
0.154128 0.848603 0.632647
0.15612 0.960735 0.633831
0.235447 0.84932 0.634431
0.237688 0.962412 0.63496
0.0707009 0.775719 0.659945
0.0707009 0.885707 0.659945
0.153889 0.778408 0.660043
0.158822 0.848469 0.501396
0.196064 0.774416 0.660625
0.180551 0.90712 0.501298
0.196147 0.885773 0.662824
0.236507 0.883696 0.662266
0.179138 0.792485 0.503789
0.220359 0.793302 0.503628
0.158405 0.99696 0.550146
0.154111 0.996455 0.639889
0.237135 0.99254 0.663292
0.237103 0.995524 0.64289
0.196524 0.997623 0.640992
0.157397 0.996408 0.529241
0.196206 0.997139 0.661333
0.00785919 0.795384 0.686655
0.0078592 0.905373 0.686655
0.0909359 0.794015 0.687939
0.0909359 0.904003 0.687939
0.17381 0.795448 0.687693
0.175779 0.904197 0.688969
0.00719005 0.829357 0.714347
0.00719005 0.939346 0.714347
0.0902225 0.830681 0.715588
0.0902225 0.94067 0.715588
0.175367 0.832339 0.716214
0.171764 0.941733 0.717916
0.00519533 0.83181 0.693837
0.00519533 0.941799 0.693837
0.0907419 0.830687 0.694847
0.0907419 0.940675 0.694847
0.174729 0.831407 0.694733
0.176323 0.943118 0.696544
0.00567668 0.902819 0.666141
0.232733 0.774653 0.829783
0.0914587 0.794011 0.667198
0.0914587 0.903999 0.667198
0.198141 0.960369 0.667298
0.174813 0.792722 0.667587
0.0279547 0.775713 0.693928
0.0279547 0.885702 0.693928
0.111629 0.775686 0.695205
0.111629 0.885675 0.695205
0.194961 0.775411 0.69648
0.19481 0.884456 0.696591
0.0286237 0.848956 0.666273
0.0286237 0.958944 0.666273
0.112342 0.84901 0.667555
0.112342 0.958999 0.667555
0.171679 0.936421 0.827892
0.216938 0.903658 0.669034
0.0274124 0.848845 0.687089
0.0274124 0.958833 0.687089
0.111804 0.84901 0.688293
0.111804 0.958999 0.688293
0.195303 0.848517 0.688898
0.198039 0.960601 0.688844
0.0267697 0.775824 0.714726
0.0267697 0.885813 0.714726
0.11109 0.775686 0.715943
0.11109 0.885675 0.715943
0.19493 0.77372 0.717431
0.195074 0.886954 0.717578
0.0491147 0.793958 0.68726
0.0491147 0.903947 0.68726
0.132675 0.794016 0.688647
0.132675 0.904005 0.688647
0.21633 0.795064 0.689457
0.216045 0.901407 0.690938
0.0484083 0.830732 0.714905
0.0484083 0.940721 0.714905
0.131961 0.83068 0.716297
0.131961 0.940668 0.716297
0.214994 0.829648 0.717712
0.215133 0.943531 0.717258
0.0487089 0.830795 0.694105
0.0487089 0.940784 0.694105
0.132496 0.83068 0.69556
0.132496 0.940668 0.69556
0.214406 0.83105 0.696866
0.217309 0.939958 0.697104
0.0494236 0.793902 0.666456
0.0494236 0.903891 0.666456
0.13321 0.794016 0.66791
0.13321 0.904005 0.66791
0.026603 0.995648 0.749236
0.170404 0.83004 0.828781
0.0698771 0.775689 0.694497
0.0698771 0.885678 0.694497
0.153001 0.777055 0.695437
0.152406 0.887418 0.695134
0.234709 0.77491 0.698407
0.235582 0.884038 0.699224
0.07059 0.849007 0.666847
0.07059 0.958996 0.666847
0.174369 0.902784 0.668457
0.212251 0.829406 0.827133
0.0252453 0.995603 0.804537
0.00567669 0.792832 0.666141
0.0699808 0.848974 0.687597
0.0699808 0.958963 0.687597
0.152525 0.849853 0.689668
0.15424 0.957225 0.688105
0.236227 0.848224 0.691131
0.237886 0.957044 0.691029
0.0692708 0.77572 0.715246
0.0692708 0.885709 0.715246
0.153544 0.77787 0.715514
0.152231 0.886493 0.715474
0.236673 0.773265 0.718577
0.235416 0.885907 0.719952
0.00651414 0.795266 0.742025
0.00651415 0.905255 0.742025
0.0895092 0.794015 0.743238
0.0895092 0.904003 0.743238
0.17282 0.795065 0.743741
0.173909 0.903771 0.744813
0.00583311 0.829501 0.769701
0.00583311 0.93949 0.769701
0.0887958 0.83068 0.770885
0.0887958 0.940668 0.770885
0.170524 0.829001 0.770437
0.172237 0.941754 0.772206
0.00425556 0.831594 0.749186
0.00425556 0.941582 0.749186
0.0893162 0.830685 0.750148
0.0893162 0.940674 0.750148
0.171898 0.829892 0.750029
0.172378 0.939581 0.752027
0.00471952 0.792986 0.721513
0.00471952 0.902974 0.721513
0.090028 0.794009 0.722497
0.090028 0.903998 0.722497
0.17401 0.792522 0.723559
0.172706 0.904069 0.723958
0.026603 0.77567 0.749236
0.026603 0.885659 0.749236
0.110201 0.775686 0.750505
0.110201 0.885675 0.750505
0.192368 0.777194 0.752049
0.19465 0.884095 0.752767
0.0272778 0.849001 0.721582
0.0272778 0.95899 0.721582
0.110915 0.84901 0.722855
0.110915 0.958999 0.722855
0.19506 0.850829 0.72432
0.193302 0.959242 0.724933
0.0261406 0.848893 0.742363
0.0261406 0.958882 0.742363
0.110377 0.84901 0.743593
0.110377 0.958999 0.743593
0.193238 0.847266 0.745081
0.193544 0.956963 0.745794
0.0255094 0.775776 0.770004
0.0255094 0.885764 0.770004
0.109663 0.775686 0.771242
0.109663 0.885675 0.771242
0.192359 0.7763 0.772054
0.194536 0.885712 0.7727
0.0477047 0.793968 0.742552
0.0477047 0.903957 0.742552
0.131248 0.794016 0.743947
0.131248 0.904005 0.743947
0.212915 0.793322 0.745899
0.215012 0.903142 0.746407
0.0470008 0.830724 0.770202
0.0470008 0.940712 0.770202
0.130534 0.83068 0.771599
0.130534 0.940668 0.771599
0.213732 0.830654 0.772791
0.213372 0.940065 0.774515
0.0473305 0.830779 0.74941
0.0473305 0.940768 0.74941
0.131069 0.83068 0.75086
0.131069 0.940668 0.75086
0.213777 0.8297 0.752416
0.215009 0.942433 0.753285
0.0480145 0.793907 0.721756
0.0480145 0.903895 0.721756
0.131782 0.794016 0.72321
0.131782 0.904005 0.72321
0.215962 0.793729 0.724854
0.214928 0.908386 0.726062
0.0684527 0.775689 0.749795
0.0684527 0.885678 0.749795
0.152873 0.776032 0.750817
0.152195 0.885065 0.75048
0.232807 0.777668 0.753692
0.236367 0.88565 0.753662
0.0691644 0.849007 0.722146
0.0691644 0.958996 0.722146
0.153266 0.84984 0.722251
0.152109 0.961174 0.722927
0.233783 0.849487 0.726406
0.235297 0.956576 0.726516
0.0685662 0.84898 0.742895
0.0685662 0.958969 0.742895
0.150679 0.848957 0.74247
0.152446 0.958221 0.74406
0.235254 0.848915 0.747302
0.236481 0.955756 0.746478
0.0678602 0.775713 0.770543
0.0678602 0.885702 0.770543
0.149892 0.774136 0.772297
0.151657 0.88532 0.771212
0.233722 0.777223 0.775
0.236344 0.8863 0.773862
0.00515115 0.79511 0.797369
0.00515116 0.905098 0.797369
0.0880827 0.794016 0.798538
0.0880827 0.904003 0.798538
0.170664 0.791867 0.799844
0.171624 0.905458 0.799563
0.0044641 0.829668 0.825037
0.0044641 0.939656 0.825037
0.0873692 0.83068 0.826191
0.0873692 0.940668 0.826191
0.190957 0.88565 0.82733
0.149484 0.773976 0.827604
0.00333531 0.831346 0.804529
0.00333531 0.941334 0.804529
0.0878931 0.830684 0.805448
0.0878931 0.940673 0.805448
0.172153 0.829047 0.806769
0.172159 0.940113 0.807855
0.00379247 0.793221 0.776861
0.00379247 0.903209 0.776861
0.0886042 0.794011 0.777795
0.0886042 0.903999 0.777795
0.17119 0.793877 0.778827
0.172088 0.903848 0.778189
0.0252453 0.775626 0.804537
0.0252453 0.885615 0.804537
0.108774 0.775686 0.805805
0.108774 0.885673 0.805805
0.192357 0.773159 0.807627
0.192174 0.884846 0.806739
0.0259235 0.849045 0.776883
0.0259235 0.959034 0.776883
0.109487 0.84901 0.778151
0.109487 0.958999 0.778151
0.190888 0.847265 0.77743
0.191966 0.957945 0.780915
0.0248874 0.848943 0.797635
0.0248874 0.958932 0.797635
0.10895 0.84901 0.798895
0.10895 0.958999 0.798895
0.190426 0.84863 0.797916
0.191532 0.958856 0.801165
0.0242598 0.775722 0.825273
0.0242598 0.88571 0.825273
0.108237 0.775686 0.826541
0.108237 0.885675 0.826541
0.211724 0.942607 0.827642
0.234827 0.84884 0.670942
0.046297 0.793976 0.797847
0.046297 0.903965 0.797847
0.12982 0.794016 0.799244
0.12982 0.904005 0.799244
0.213246 0.791511 0.80194
0.213657 0.901396 0.801158
0.0455884 0.830717 0.8255
0.0455884 0.940705 0.8255
0.129106 0.83068 0.826898
0.129106 0.940668 0.826898
0.149283 0.88347 0.827216
0.216352 0.793804 0.668026
0.0459616 0.830762 0.804719
0.0459616 0.940751 0.804719
0.129641 0.83068 0.806161
0.129641 0.940668 0.806161
0.211181 0.828301 0.806928
0.213091 0.939539 0.806685
0.0466428 0.793924 0.777066
0.0466428 0.903912 0.777066
0.130355 0.794016 0.778508
0.130355 0.904005 0.778508
0.212635 0.795216 0.77989
0.214501 0.903752 0.779397
0.0670301 0.775689 0.805098
0.0670301 0.885678 0.805098
0.149211 0.775457 0.807057
0.151483 0.88309 0.806587
0.233547 0.775346 0.809419
0.233847 0.885606 0.809867
0.0677413 0.849007 0.777445
0.0677413 0.958996 0.777445
0.151819 0.84812 0.777597
0.150783 0.959653 0.778668
0.233502 0.848917 0.781143
0.236214 0.960287 0.781006
0.0671572 0.848987 0.798189
0.0671572 0.958976 0.798189
0.151565 0.845652 0.799161
0.150784 0.960779 0.800178
0.233492 0.849047 0.801727
0.233621 0.960906 0.80197
0.0664512 0.775706 0.825842
0.0664512 0.885695 0.825842
0.196207 0.847453 0.669381
0.153669 0.852015 0.668493
0.237598 0.956761 0.670751
0.192073 0.773769 0.827399
0.156226 0.957609 0.667723
0.23316 0.883579 0.82998
0.236284 0.99329 0.69778
0.190677 0.995256 0.806997
0.234822 0.991488 0.718663
0.15054 0.99691 0.806928
0.195757 0.99537 0.717431
0.150275 0.996144 0.770665
0.151571 0.996263 0.750302
0.151779 0.995511 0.715075
0.194774 0.994816 0.751504
0.00377583 0.79503 0.852766
0.00377583 0.905018 0.852766
0.0866557 0.794016 0.853837
0.0866557 0.904005 0.853837
0.170624 0.793001 0.855485
0.169052 0.904554 0.856464
0.000881115 0.831417 0.881779
0.000881078 0.941406 0.881779
0.0859397 0.83068 0.88149
0.0859397 0.940668 0.88149
0.168737 0.831387 0.883586
0.169687 0.941743 0.882287
0.00240653 0.831041 0.860465
0.00240654 0.94103 0.860465
0.0864688 0.830682 0.860746
0.0864688 0.940671 0.860746
0.16931 0.828784 0.862956
0.168919 0.941138 0.861642
0.087181 0.794012 0.833101
0.087181 0.904001 0.833101
0.169484 0.900626 0.835432
0.211091 0.905128 0.834597
0.0238604 0.775601 0.859881
0.0238604 0.885589 0.859881
0.107346 0.775686 0.861103
0.107346 0.885673 0.861103
0.190303 0.773635 0.863814
0.191505 0.886349 0.862106
0.0245541 0.849084 0.832205
0.0245541 0.959073 0.832205
0.10806 0.84901 0.833458
0.10806 0.958999 0.833458
0.251332 0.828651 0.921231
0.189141 0.762557 0.994001
0.0235893 0.848966 0.852964
0.0235893 0.958954 0.852964
0.107523 0.84901 0.854194
0.107523 0.958999 0.854194
0.188871 0.849786 0.854285
0.190758 0.958775 0.855728
0.0228603 0.775831 0.880662
0.0228603 0.885818 0.880662
0.10681 0.775686 0.881847
0.10681 0.885675 0.881847
0.190014 0.774122 0.885112
0.190705 0.887603 0.883214
0.0448787 0.793979 0.853146
0.0448787 0.903968 0.853146
0.128392 0.794016 0.854551
0.128392 0.904005 0.854551
0.210859 0.792263 0.857049
0.211539 0.906136 0.855993
0.0440954 0.830694 0.880792
0.0440954 0.940682 0.880792
0.127679 0.83068 0.882196
0.127679 0.940668 0.882196
0.209445 0.831149 0.883282
0.211619 0.941353 0.884056
0.0445901 0.830745 0.860018
0.0445901 0.940734 0.860018
0.128214 0.83068 0.86146
0.128214 0.940668 0.86146
0.209681 0.830147 0.862789
0.211278 0.942506 0.86348
0.0452751 0.793941 0.832372
0.0452751 0.903929 0.832372
0.128927 0.794016 0.833807
0.128927 0.904005 0.833807
0.211245 0.793407 0.836267
0.224093 0.884644 0.996415
0.0656054 0.775689 0.860397
0.0656054 0.885676 0.860397
0.148148 0.776355 0.861407
0.149103 0.884399 0.862531
0.232863 0.775878 0.864004
0.230363 0.883875 0.864581
0.0663178 0.849007 0.832744
0.0663178 0.958996 0.832744
0.199486 0.936751 0.993606
0.247904 0.939148 0.976325
0.149781 0.846361 0.834931
0.147893 0.768752 0.994441
0.0657452 0.848994 0.853488
0.0657452 0.958983 0.853488
0.14924 0.846505 0.855614
0.148625 0.960583 0.854938
0.230894 0.848288 0.856882
0.231503 0.962059 0.857398
0.0650399 0.775695 0.881141
0.0650399 0.885683 0.881141
0.149356 0.775638 0.882219
0.148706 0.886999 0.882728
0.23256 0.775394 0.884717
0.231703 0.885585 0.884261
0.000100189 0.793129 0.909667
0.000100189 0.903118 0.909667
0.0852233 0.794015 0.909136
0.0852233 0.904003 0.909136
0.168209 0.793532 0.909599
0.168813 0.905858 0.909652
0.0207423 0.995164 0.969271
0.183231 0.884566 0.99473
0.0845062 0.83067 0.936682
0.0845062 0.940658 0.936682
0.16733 0.830124 0.937351
0.168382 0.938979 0.937244
0.00138671 0.830298 0.916068
0.00138671 0.940287 0.916068
0.0850462 0.830682 0.916015
0.0850462 0.940671 0.916015
0.16891 0.830876 0.916478
0.170386 0.943669 0.916182
0.00188195 0.79412 0.888468
0.00188195 0.904109 0.888468
0.0857568 0.794013 0.8884
0.0857568 0.904002 0.8884
0.169533 0.79335 0.889971
0.169624 0.905371 0.889258
0.0220955 0.775739 0.915073
0.0220955 0.885727 0.915073
0.105918 0.775685 0.916372
0.105918 0.885673 0.916372
0.18953 0.777817 0.917799
0.189609 0.885023 0.917867
0.0228935 0.848943 0.887466
0.0228935 0.958932 0.887466
0.106632 0.84901 0.888756
0.106632 0.958999 0.888756
0.190159 0.851332 0.888772
0.190572 0.9589 0.891452
0.022196 0.848842 0.9083
0.022196 0.958831 0.9083
0.106097 0.84901 0.909485
0.106097 0.958999 0.909485
0.190341 0.849767 0.909971
0.19135 0.963137 0.911998
0.021554 0.775828 0.935847
0.021554 0.885817 0.935847
0.105382 0.775675 0.937039
0.105382 0.885663 0.937039
0.187792 0.774005 0.938778
0.189311 0.886314 0.938209
0.043318 0.793998 0.908437
0.043318 0.903986 0.908437
0.126965 0.794016 0.909842
0.126965 0.904005 0.909842
0.21078 0.793949 0.911991
0.210478 0.904765 0.911095
0.0426154 0.830687 0.935991
0.0426154 0.940675 0.935991
0.126249 0.830668 0.937396
0.126249 0.940657 0.937396
0.207054 0.828613 0.938527
0.206889 0.939514 0.941041
0.0432244 0.830748 0.915293
0.0432244 0.940737 0.915293
0.126787 0.83068 0.916721
0.126787 0.940668 0.916721
0.209974 0.828869 0.918528
0.211194 0.941057 0.919796
0.0439043 0.793954 0.887671
0.0439043 0.903942 0.887671
0.1275 0.794016 0.889113
0.1275 0.904005 0.889113
0.210648 0.794524 0.891201
0.21247 0.90658 0.890381
0.0641385 0.775715 0.91565
0.0641385 0.885703 0.91565
0.147821 0.775552 0.917586
0.147619 0.887418 0.91628
0.230795 0.773562 0.919811
0.22962 0.881 0.918938
0.0648743 0.848996 0.888043
0.0648743 0.958984 0.888043
0.14783 0.850396 0.889075
0.14845 0.960263 0.89048
0.231356 0.846509 0.892097
0.23095 0.960774 0.891999
0.0643373 0.84901 0.908779
0.0643373 0.958999 0.908779
0.147512 0.848607 0.91048
0.147897 0.959507 0.910518
0.231187 0.844603 0.912886
0.229889 0.958759 0.911634
0.0636338 0.775668 0.936326
0.0636338 0.885656 0.936326
0.146736 0.77625 0.937548
0.14753 0.887245 0.936963
0.227865 0.774147 0.940388
0.228194 0.883031 0.939955
0.103308 0.989771 0.99069
0.0187355 0.988164 0.989308
0.083649 0.793562 0.96385
0.083649 0.903551 0.96385
0.16815 0.792224 0.967031
0.160959 0.836882 0.99274
0.146915 0.987594 0.992892
0.0625332 0.995171 0.969719
0.186025 0.882221 0.974001
0.170469 0.793401 0.834384
0.0824377 0.824786 0.990333
0.0824376 0.934775 0.990333
0.172705 0.934134 0.994039
0.230709 0.962489 0.837133
0.000556771 0.830156 0.971427
0.000556771 0.940144 0.971427
0.0834305 0.830152 0.970083
0.0834305 0.94014 0.970083
0.18747 0.847416 0.966682
0.247083 0.903352 0.968572
0.000928922 0.794462 0.943653
0.000928912 0.90445 0.943653
0.0843358 0.793994 0.943341
0.0843358 0.903982 0.943341
0.168471 0.793248 0.946515
0.16833 0.904594 0.944693
0.0207423 0.775186 0.969271
0.0207423 0.885175 0.969271
0.104299 0.775155 0.97044
0.104299 0.885142 0.97044
0.186391 0.769864 0.974563
0.166951 0.938937 0.973819
0.021475 0.848983 0.942461
0.021475 0.958971 0.942461
0.105205 0.84899 0.943698
0.105205 0.958979 0.943698
0.186729 0.849444 0.945688
0.186433 0.960374 0.946265
0.0207513 0.848472 0.963052
0.0207513 0.95846 0.963052
0.104521 0.848554 0.964199
0.104521 0.958543 0.964199
0.148355 0.997631 0.861521
0.245495 0.83054 0.975596
0.0187355 0.768187 0.989308
0.0187356 0.878176 0.989308
0.103308 0.769794 0.99069
0.103308 0.879783 0.99069
0.167135 0.902825 0.965194
0.105382 0.995652 0.937039
0.0418094 0.793584 0.963166
0.0418094 0.903572 0.963166
0.125388 0.793561 0.964556
0.125388 0.903549 0.964556
0.205537 0.792174 0.967881
0.206445 0.901965 0.968929
0.0405238 0.824438 0.989643
0.0405238 0.934426 0.989643
0.124174 0.824789 0.99104
0.124174 0.934778 0.99104
0.145901 0.88466 0.971913
0.189262 0.95937 0.834794
0.0416696 0.83023 0.96937
0.0416696 0.940218 0.96937
0.125167 0.830149 0.970797
0.125167 0.940137 0.970797
0.206346 0.827732 0.974381
0.205087 0.938566 0.974426
0.0425439 0.793938 0.942635
0.0425439 0.903927 0.942635
0.126074 0.793996 0.944055
0.126074 0.903985 0.944055
0.207997 0.793122 0.94653
0.208769 0.903377 0.947183
0.0625332 0.775194 0.969719
0.0625332 0.885182 0.969719
0.146777 0.771861 0.973895
0.145702 0.848237 0.964442
0.22647 0.774546 0.975451
0.227239 0.884707 0.976226
0.0634226 0.848956 0.942977
0.0634226 0.958944 0.942977
0.147113 0.850517 0.943425
0.148224 0.958311 0.944473
0.226911 0.84692 0.947692
0.227445 0.958455 0.948049
0.0627849 0.84858 0.963485
0.0627849 0.958569 0.963485
0.166688 0.83058 0.972323
0.147279 0.956779 0.964875
0.2264 0.850164 0.968466
0.226856 0.957808 0.969172
0.0615631 0.769779 0.989977
0.061563 0.879767 0.989977
0.247542 0.901814 0.948634
0.00287712 0.793498 0.83222
0.0238604 0.995578 0.859881
0.00287711 0.903487 0.83222
0.23172 0.848083 0.837452
0.104299 0.995131 0.97044
0.0636338 0.995645 0.936326
0.061563 0.989756 0.989977
0.149603 0.871834 0.991495
0.186042 0.959034 0.966963
0.254562 0.792645 0.857876
0.190779 0.85016 0.833374
0.150056 0.957789 0.834042
0.232713 0.998586 0.864467
0.203672 0.827786 0.994935
0.252762 0.830453 0.884785
0.24677 0.792949 0.968838
0.250501 0.831545 0.941967
0.248161 0.938253 0.940517
0.250519 0.793625 0.913107
0.247429 0.791384 0.948656
0.251916 0.794442 0.892841
0.144617 0.99301 0.972004
0.223719 0.775391 0.99539
0.1865 0.997134 0.938907
0.188556 1.00001 0.917807
0.24093 0.940627 0.997083
0.281426 0.024713 0.0305227
0.281365 0.1376 0.0302207
0.257107 0.116692 0.0589838
0.366525 0.024454 0.0323062
0.367686 0.133732 0.0346726
0.256468 0.116417 0.146546
0.452407 0.0263665 0.0347445
0.453552 0.1319 0.0346823
0.4126 0.169685 0.00571749
0.278843 0.061009 0.0560916
0.280093 0.17298 0.0579154
0.366526 0.0604441 0.0601937
0.366648 0.166749 0.0603344
0.452857 0.0606603 0.0620746
0.452687 0.171494 0.0618171
0.279998 0.0640107 0.0352746
0.281469 0.174228 0.0357445
0.36734 0.0608079 0.0389564
0.367728 0.170008 0.0402226
0.451787 0.0624886 0.0415871
0.454299 0.168887 0.0405047
0.493329 0.0620085 0.0649267
0.474829 0.117572 0.0066996
0.491406 0.0251803 0.090994
0.258473 0.191581 0.0637155
0.491839 0.136125 0.145511
0.491534 0.170139 0.096984
0.25993 0.226419 0.0350116
0.453055 0.135652 0.0142537
0.39103 0.223038 0.00539452
0.323889 0.138409 0.0313454
0.302977 0.228056 0.0384203
0.432271 0.117487 0.00792619
0.389784 0.115915 0.0417879
0.387651 0.228059 0.0401058
0.492905 0.0599319 0.043368
0.473449 0.113972 0.0421519
0.47411 0.22736 0.0413942
0.347827 0.188502 0.0140498
0.49488 0.135556 0.0139387
0.259147 0.00733365 0.036042
0.255298 0.190553 0.139431
0.495621 0.0246616 0.0150593
0.473059 0.0801214 0.0141009
0.47547 0.191051 0.0149243
0.302825 0.0821662 0.0310357
0.30271 0.193484 0.0298903
0.388499 0.0795206 0.0346107
0.388915 0.188606 0.0335032
0.473319 0.077703 0.0350145
0.475869 0.188307 0.0365385
0.298459 0.119361 0.0575864
0.301467 0.225784 0.0584685
0.326125 0.0226238 0.0111897
0.387294 0.113389 0.0617952
0.38655 0.224258 0.0608568
0.488895 0.172655 0.152215
0.473757 0.118093 0.0637768
0.470884 0.225354 0.0616844
0.489593 0.0607669 0.15227
0.323458 0.0252418 0.0320481
0.303014 0.118787 0.037458
0.495599 0.170079 0.0434445
0.410912 0.0233372 0.0337054
0.410582 0.134096 0.0349164
0.305615 0.0801851 0.00982246
0.321135 0.0627877 0.0604296
0.323619 0.170438 0.0583671
0.408708 0.0607572 0.0619996
0.407968 0.170317 0.0617324
0.323691 0.0621819 0.0379798
0.32288 0.17693 0.0380073
0.410236 0.0611454 0.0415202
0.410198 0.172987 0.0409093
0.284628 0.246284 0.0104435
0.304971 0.190653 0.00944096
0.259542 0.117448 0.0384314
0.255542 0.0786194 0.117553
0.496069 0.243182 0.0142394
0.254721 0.079057 0.0827695
0.344315 0.117277 0.0381718
0.345502 0.229693 0.0389588
0.304333 0.227302 0.00376578
0.431903 0.115518 0.0424888
0.432292 0.226503 0.0413988
0.264299 0.11694 0.00335746
0.410502 0.0622902 0.00736219
0.326448 0.0608633 0.00454433
0.425485 0.191098 0.145035
0.256576 0.0768197 0.0621533
0.431977 0.0789023 0.0142438
0.369076 0.0218271 0.0128127
0.254103 0.227648 0.145483
0.495963 0.0230268 0.0349986
0.493993 0.0251894 0.0703981
0.345795 0.0793179 0.0324108
0.347834 0.189505 0.033901
0.431345 0.0794332 0.0348338
0.433513 0.188197 0.0346368
0.490349 0.0230465 0.144648
0.389572 0.118877 0.00762393
0.341664 0.114929 0.0588195
0.34328 0.22448 0.0596911
0.427833 0.0837194 0.144095
0.431988 0.113149 0.0626623
0.429729 0.225917 0.0617561
0.254931 0.224321 0.166193
0.257241 0.226695 0.112157
0.260463 0.190179 0.0285288
0.340423 0.185678 0.14159
0.277566 0.026127 0.0838704
0.278766 0.134175 0.0860579
0.258281 0.189939 0.084588
0.362967 0.0233819 0.0876881
0.364272 0.134482 0.0872325
0.453195 0.0260036 0.0135221
0.44947 0.0225242 0.0893039
0.449494 0.135727 0.0898095
0.452691 0.242238 0.0145986
0.277142 0.0610314 0.112517
0.27822 0.169508 0.112821
0.364814 0.0592745 0.115448
0.363042 0.167038 0.114142
0.449641 0.0600644 0.117105
0.447534 0.170976 0.117861
0.27754 0.0632705 0.0914048
0.279896 0.171203 0.0912271
0.361732 0.06091 0.0945444
0.364258 0.171944 0.0933729
0.448968 0.0591732 0.0957024
0.450745 0.170206 0.0976195
0.277275 0.0254441 0.063411
0.277215 0.138651 0.0656734
0.347741 0.224718 0.00715323
0.255588 0.113984 0.111568
0.364785 0.129982 0.0670874
0.492783 0.133959 0.124026
0.451553 0.0233965 0.0687611
0.45213 0.135532 0.0688674
0.326108 0.136375 0.0116816
0.300047 0.114794 0.0925346
0.29937 0.225018 0.0923858
0.341729 0.0763074 0.141291
0.385313 0.117778 0.0959332
0.387587 0.226832 0.0960273
0.49137 0.0626724 0.0975391
0.46923 0.116263 0.0977836
0.470138 0.225003 0.0971814
0.494369 0.137359 0.0702188
0.299713 0.0816543 0.0635695
0.302781 0.189033 0.0652991
0.38669 0.07757 0.0668054
0.386468 0.187157 0.0677528
0.471956 0.0807419 0.0707384
0.472664 0.189396 0.0693329
0.299395 0.0801027 0.0844156
0.300911 0.188724 0.0857831
0.384374 0.079421 0.0883813
0.38628 0.191613 0.0879197
0.469781 0.0788933 0.0917837
0.471183 0.188365 0.0894254
0.299957 0.111666 0.113173
0.300075 0.223676 0.113647
0.427332 0.190458 0.124128
0.38567 0.113985 0.115747
0.384281 0.226934 0.115733
0.426853 0.0786014 0.122086
0.469675 0.117573 0.118553
0.471123 0.225051 0.117899
0.342477 0.186835 0.12011
0.321186 0.026502 0.0855986
0.320839 0.1345 0.0868666
0.318559 0.24228 0.141489
0.405995 0.0255373 0.087676
0.406976 0.135197 0.0880943
0.452537 0.172233 0.00842136
0.323256 0.0604001 0.112558
0.321159 0.168934 0.114137
0.405276 0.0611339 0.115114
0.407008 0.172433 0.115447
0.32079 0.0633068 0.0923319
0.322577 0.171521 0.0937145
0.407391 0.0618812 0.0948611
0.407013 0.170757 0.094035
0.321967 0.0238169 0.0659714
0.321378 0.132797 0.0659364
0.326892 0.24538 0.011812
0.408981 0.0230899 0.06717
0.409417 0.130797 0.067266
0.368573 0.169841 0.00593942
0.342137 0.117031 0.0934708
0.344197 0.227253 0.0951579
0.343935 0.0766006 0.120207
0.428613 0.117528 0.0959286
0.429593 0.225055 0.0963561
0.411482 0.0253514 0.013059
0.323615 0.247418 0.0320569
0.369417 0.0614344 0.00656116
0.26353 0.190411 0.00785304
0.345257 0.0770796 0.0638751
0.3452 0.187117 0.0660553
0.431741 0.0776972 0.0686759
0.430393 0.188718 0.0683583
0.327984 0.171736 0.00487816
0.256216 0.228059 0.091111
0.343437 0.0805883 0.0857853
0.343041 0.190698 0.0861612
0.428934 0.0803693 0.0896676
0.429434 0.188181 0.0886866
0.495243 0.172337 0.00728764
0.368004 0.133321 0.0146277
0.342738 0.112902 0.114003
0.341757 0.224937 0.11587
0.431378 0.19049 0.0147279
0.427373 0.1161 0.116816
0.42793 0.226391 0.116538
0.408551 0.244707 0.0883441
0.492284 0.171781 0.118141
0.256693 0.114299 0.0916394
0.256636 0.189743 0.119155
0.273986 0.0242004 0.139641
0.277308 0.133814 0.139158
0.259089 0.227068 0.0568751
0.362187 0.0230708 0.141429
0.361766 0.130671 0.142123
0.411045 0.136519 0.0149632
0.448814 0.0236462 0.143769
0.448901 0.137845 0.145987
0.366228 0.244049 0.0886053
0.449384 0.244872 0.089767
0.389669 0.185774 0.0133884
0.279168 0.244892 0.119003
0.40765 0.240297 0.0678933
0.276445 0.0596452 0.145565
0.276188 0.170251 0.146097
0.362929 0.0592358 0.148332
0.362713 0.168742 0.149058
0.447482 0.0628489 0.151559
0.446688 0.175202 0.151455
0.277689 0.0244744 0.119461
0.277829 0.130123 0.11752
0.491617 0.245322 0.146513
0.362697 0.0210647 0.120473
0.363742 0.132098 0.121289
0.282284 0.24727 0.0318753
0.44905 0.0230009 0.123182
0.446944 0.135285 0.125465
0.494316 0.133769 0.0347785
0.296095 0.113659 0.14767
0.297254 0.222651 0.145594
0.276382 0.243248 0.139393
0.38389 0.116759 0.148557
0.382582 0.224634 0.148512
0.427401 0.226818 0.151201
0.469965 0.116374 0.151096
0.469927 0.227736 0.150675
0.426894 0.120818 0.14953
0.299918 0.0768136 0.119458
0.299301 0.185276 0.119847
0.384536 0.0781202 0.1222
0.383631 0.187982 0.120967
0.469867 0.0784436 0.125157
0.46989 0.187968 0.122371
0.298941 0.0744627 0.139623
0.297548 0.18494 0.139819
0.384147 0.0786408 0.142705
0.382076 0.187305 0.141082
0.468871 0.0781769 0.145404
0.466963 0.191998 0.143173
0.257931 0.0820502 0.0299916
0.490341 0.243863 0.125425
0.492945 0.242425 0.0917351
0.490144 0.0240794 0.124109
0.261975 0.0821826 0.00987577
0.339741 0.221544 0.148016
0.254766 0.112159 0.167475
0.406293 0.243045 0.122695
0.451762 0.0613969 0.0076341
0.318093 0.0242401 0.139664
0.318665 0.130062 0.14032
0.390777 0.0817354 0.0140204
0.405124 0.0225918 0.142219
0.404717 0.135552 0.143713
0.285909 0.133268 0.00979697
0.47362 0.00646602 0.0624955
0.495006 0.24512 0.0349826
0.361258 0.241922 0.144099
0.363953 0.0232611 0.0672189
0.278735 0.244187 0.0857512
0.362255 0.241682 0.12316
0.319372 0.0586993 0.147038
0.318732 0.166685 0.147409
0.40573 0.0599847 0.148463
0.403016 0.171561 0.149618
0.319887 0.0247155 0.119181
0.321112 0.132214 0.120012
0.297456 0.0059168 0.111981
0.406226 0.0235289 0.121816
0.404866 0.134658 0.122548
0.367441 0.246335 0.0329452
0.339446 0.113283 0.147713
0.364722 0.238885 0.0667859
0.494306 0.173344 0.0635423
0.491727 0.0613333 0.118719
0.492051 0.244022 0.0707495
0.322237 0.242171 0.0867375
0.490533 0.134578 0.0912727
0.370647 0.242747 0.0121403
0.453255 0.243387 0.0351988
0.447961 0.2454 0.144691
0.40399 0.241739 0.142906
0.280362 0.242963 0.0642896
0.449058 0.244626 0.123362
0.409415 0.242436 0.0333062
0.320503 0.24189 0.120734
0.474995 0.226566 0.00867166
0.347446 0.0771596 0.0114221
0.41093 0.243396 0.0117899
0.432043 0.224369 0.00693456
0.32228 0.244394 0.0657404
0.284847 0.0256294 0.00975496
0.449982 0.243974 0.0684831
0.346874 0.114859 0.00505938
0.254927 0.080744 0.13814
0.495405 0.061594 0.00889589
0.390901 0.00559611 0.00545427
0.30609 0.116539 0.00322911
0.283815 0.171164 0.00376993
0.344849 0.0054838 0.0380526
0.300292 0.0064314 0.0595224
0.276308 0.0580355 0.165878
0.275179 0.166732 0.167051
0.257092 0.00604206 0.0569041
0.341523 0.00549445 0.114668
0.431686 0.00514918 0.0410388
0.431124 0.00652985 0.0618831
0.302762 0.00621186 0.0381482
0.264059 0.00839459 0.00281741
0.469057 0.00495051 0.116789
0.469573 0.00371718 0.150924
0.30558 0.0076843 0.00301494
0.253099 0.00295872 0.145583
0.387125 0.00691264 0.0397795
0.470597 0.00541788 0.0965186
0.427285 0.00756145 0.150666
0.474895 0.00919442 0.041584
0.297482 0.00295277 0.166452
0.340889 0.00533026 0.0947327
0.343997 0.00554467 0.0586002
0.347589 0.00413443 0.00436558
0.318533 0.168616 0.168253
0.298357 0.113586 0.167798
0.276577 0.0219786 0.192476
0.2751 0.131997 0.194159
0.447295 0.134096 0.177951
0.360328 0.0233763 0.196219
0.358283 0.132996 0.196528
0.470535 0.116859 0.172332
0.448686 0.0231256 0.196736
0.447215 0.132415 0.199368
0.320036 0.0229374 0.229332
0.274567 0.0597379 0.221005
0.274639 0.169646 0.222291
0.361248 0.0621127 0.224345
0.358444 0.170392 0.224529
0.446043 0.0618962 0.225463
0.444136 0.168348 0.226548
0.274068 0.0563935 0.199737
0.272849 0.168143 0.20042
0.359406 0.060069 0.203133
0.359919 0.170937 0.203448
0.446799 0.0607827 0.205267
0.444184 0.169145 0.20566
0.470043 0.0824537 0.179603
0.425833 0.118495 0.170651
0.4654 0.187424 0.233631
0.491117 0.133065 0.180722
0.337808 0.00424911 0.278098
0.250817 0.0789828 0.248415
0.448612 0.0235144 0.176717
0.488794 0.242922 0.202031
0.488937 0.026371 0.179309
0.294987 0.114225 0.203499
0.296333 0.221848 0.201847
0.335452 0.0768926 0.305542
0.380495 0.116007 0.204505
0.380944 0.223212 0.204268
0.423885 0.184815 0.288813
0.468584 0.0782764 0.199696
0.383824 0.0799386 0.176361
0.317969 0.0204341 0.194626
0.338757 0.2263 0.16843
0.444433 0.241568 0.309294
0.467198 0.00412727 0.259975
0.249994 0.113504 0.220576
0.42515 0.225101 0.17236
0.25505 0.0779744 0.193584
0.296616 0.0756714 0.19604
0.294269 0.185784 0.195718
0.380956 0.0804392 0.196848
0.381328 0.187226 0.196754
0.489627 0.0583577 0.207575
0.465465 0.186886 0.200055
0.294403 0.114082 0.223507
0.296548 0.223498 0.22245
0.424202 0.0791399 0.288162
0.37893 0.114334 0.225081
0.379892 0.222065 0.225048
0.336468 0.187582 0.284799
0.252154 0.187307 0.248489
0.467563 0.117303 0.260088
0.490656 0.243574 0.253347
0.381672 0.228875 0.169053
0.316249 0.130949 0.194159
0.255345 0.0728648 0.173216
0.405149 0.0255817 0.197031
0.403179 0.134128 0.198122
0.466157 0.115346 0.281167
0.357419 0.241045 0.305112
0.488766 0.171801 0.206294
0.487801 0.0577298 0.316348
0.317566 0.0600601 0.222891
0.316432 0.16694 0.222567
0.404876 0.0600432 0.225157
0.400813 0.169343 0.225688
0.253045 0.188096 0.227786
0.466618 0.18792 0.309901
0.317707 0.0573534 0.20221
0.316574 0.167724 0.202386
0.403718 0.0608098 0.204225
0.40119 0.169581 0.204334
0.490719 0.0218688 0.199847
0.252657 0.225091 0.200926
0.340537 0.185726 0.174732
0.38401 0.192379 0.175114
0.406479 0.0266909 0.177104
0.443594 0.244994 0.253927
0.491612 0.131455 0.200753
0.339994 0.0767611 0.175323
0.338579 0.112227 0.203565
0.337064 0.225276 0.202343
0.336542 0.0787531 0.284293
0.423913 0.115519 0.20567
0.424261 0.223882 0.204015
0.400498 0.135935 0.285229
0.448707 0.170577 0.172991
0.488197 0.0590122 0.261768
0.404971 0.171541 0.17029
0.48684 0.0222809 0.288949
0.490624 0.133508 0.234616
0.487614 0.243043 0.233257
0.338368 0.0764823 0.195389
0.338122 0.189255 0.195554
0.424764 0.078493 0.198741
0.423434 0.186711 0.197728
0.338006 0.114039 0.223873
0.337825 0.223319 0.223753
0.336394 0.114584 0.313031
0.42149 0.118106 0.227189
0.425032 0.225799 0.225018
0.400495 0.0237874 0.285072
0.274059 0.0228637 0.248098
0.272657 0.129974 0.248778
0.489287 0.0212762 0.254403
0.360627 0.0238221 0.250634
0.359752 0.133847 0.252047
0.442893 0.020807 0.287438
0.404881 0.0643954 0.169187
0.445423 0.131578 0.253778
0.295544 0.221854 0.166741
0.273282 0.0584285 0.275179
0.274004 0.170999 0.276694
0.360327 0.0602693 0.27841
0.358332 0.170762 0.279378
0.445944 0.0627184 0.26134
0.444764 0.169976 0.282222
0.272388 0.0600203 0.253816
0.274091 0.168335 0.254804
0.362094 0.0601658 0.257519
0.359516 0.169642 0.259367
0.447949 0.0620718 0.171748
0.445233 0.170762 0.260673
0.274244 0.0228107 0.227994
0.272476 0.130504 0.228715
0.295713 0.18534 0.175373
0.361663 0.026172 0.229896
0.358909 0.133664 0.23161
0.400359 0.24069 0.286488
0.252279 0.223789 0.221641
0.445127 0.13299 0.232588
0.31858 0.131938 0.173799
0.295198 0.11264 0.255663
0.293936 0.223008 0.255586
0.490238 0.169473 0.172581
0.380159 0.116614 0.25904
0.379722 0.223861 0.257078
0.250528 0.116089 0.276332
0.252755 0.188338 0.192818
0.486398 0.169986 0.282623
0.402463 0.244191 0.253029
0.296378 0.0759781 0.228924
0.295734 0.18552 0.228926
0.384076 0.077254 0.231301
0.378826 0.185512 0.232648
0.251532 0.223541 0.276831
0.467896 0.223697 0.206587
0.294735 0.076584 0.249105
0.294933 0.184906 0.248735
0.383298 0.0776811 0.251375
0.38035 0.186682 0.253217
0.466808 0.0798573 0.289984
0.465843 0.189826 0.255602
0.293037 0.111753 0.276394
0.294778 0.224203 0.276388
0.421609 0.224959 0.315589
0.379462 0.11467 0.279959
0.380797 0.223353 0.278365
0.421793 0.114025 0.314453
0.486305 0.0217806 0.309978
0.467696 0.225178 0.172546
0.42301 0.186803 0.310117
0.317725 0.0224167 0.249948
0.315911 0.132493 0.249863
0.488375 0.133027 0.309984
0.405477 0.0248179 0.253013
0.401797 0.133449 0.253554
0.400331 0.240113 0.308336
0.320888 0.0567108 0.167698
0.315288 0.242048 0.194851
0.362141 0.023935 0.175586
0.315853 0.0583518 0.277862
0.314878 0.169389 0.27741
0.403598 0.061169 0.280169
0.400883 0.172339 0.279399
0.271546 0.241219 0.304411
0.490041 0.0632254 0.22803
0.316092 0.0611619 0.256344
0.31742 0.169045 0.256106
0.403785 0.0633104 0.258888
0.402305 0.169766 0.259447
0.358706 0.243803 0.252213
0.46998 0.00567498 0.17104
0.274457 0.242179 0.196828
0.316873 0.130704 0.229026
0.274542 0.242842 0.22885
0.403075 0.0239206 0.23339
0.399623 0.132231 0.232403
0.275218 0.239426 0.17543
0.464624 0.078546 0.31053
0.336633 0.00200475 0.312824
0.42611 0.188314 0.176883
0.338075 0.116614 0.256849
0.33857 0.224999 0.259655
0.466045 0.187255 0.289361
0.422693 0.115854 0.260137
0.423383 0.225888 0.261588
0.313738 0.132704 0.283768
0.339629 0.0787246 0.231492
0.335797 0.186043 0.231726
0.424183 0.0799454 0.232001
0.421566 0.188028 0.23215
0.339886 0.0781981 0.251389
0.338301 0.189396 0.252419
0.425821 0.0807931 0.252514
0.422776 0.190876 0.252666
0.335595 0.115745 0.277384
0.337313 0.225643 0.279594
0.469364 0.187073 0.17949
0.423918 0.117228 0.281562
0.422851 0.221473 0.281949
0.315927 0.0212986 0.283928
0.27113 0.0219134 0.302843
0.271261 0.132779 0.30443
0.486592 0.241427 0.310801
0.357556 0.0209132 0.306969
0.355954 0.132716 0.305358
0.399835 0.0228826 0.305187
0.467523 0.11514 0.316831
0.443979 0.133372 0.309667
0.249474 0.0756875 0.304298
0.426074 0.0802778 0.177928
0.489566 0.0252261 0.233661
0.486731 0.170961 0.26168
0.467174 0.0781259 0.235086
0.467546 0.228571 0.259834
0.315274 0.241841 0.282405
0.270178 0.0593803 0.309492
0.27235 0.170038 0.311787
0.357451 0.0590072 0.311104
0.355949 0.16935 0.312455
0.443362 0.0587142 0.315582
0.359147 0.241302 0.231764
0.273082 0.0208816 0.281057
0.272265 0.133078 0.282808
0.490932 0.0625087 0.173304
0.358235 0.0237532 0.286234
0.357096 0.131483 0.285019
0.272914 0.240718 0.283015
0.25143 0.00317529 0.254768
0.445797 0.132391 0.288134
0.315942 0.243648 0.229822
0.291787 0.111386 0.311107
0.291704 0.222348 0.310284
0.402391 0.240022 0.232341
0.378077 0.116712 0.313231
0.377093 0.221746 0.314232
0.465066 0.223709 0.317525
0.276932 0.128534 0.173391
0.446265 0.240388 0.198935
0.423039 0.0755722 0.308732
0.292502 0.0754106 0.283404
0.294793 0.187715 0.284402
0.380749 0.078531 0.285356
0.37906 0.188574 0.287488
0.359274 0.242366 0.176454
0.488019 0.133645 0.28875
0.291992 0.0773957 0.303478
0.293302 0.187885 0.304843
0.378834 0.0782419 0.306095
0.379099 0.18549 0.307702
0.40203 0.24245 0.198273
0.358793 0.242223 0.285425
0.25195 0.224717 0.255879
0.447261 0.0261323 0.233295
0.46814 0.115305 0.229244
0.422148 0.00433839 0.279657
0.467372 0.081214 0.25574
0.33588 0.225403 0.311433
0.40352 0.241336 0.177748
0.489801 0.134388 0.255289
0.335303 0.189045 0.305195
0.31477 0.0205637 0.305409
0.314855 0.132447 0.304633
0.466266 0.223683 0.226288
0.299471 0.0747098 0.174453
0.40046 0.130575 0.306769
0.470072 0.114636 0.208564
0.467346 0.222189 0.280848
0.486767 0.169591 0.318585
0.443288 0.0214711 0.308707
0.276725 0.0208391 0.172337
0.38442 0.115246 0.170588
0.445258 0.240657 0.234036
0.488122 0.241753 0.180584
0.311766 0.0567162 0.31101
0.315418 0.170671 0.311115
0.399034 0.0595512 0.31325
0.401178 0.168046 0.313373
0.314928 0.239931 0.304695
0.270928 0.170674 0.33279
0.424858 0.0026534 0.259516
0.274402 0.243885 0.24908
0.487332 0.172549 0.227799
0.445992 0.0252952 0.254458
0.445811 0.170375 0.315723
0.36139 0.134477 0.175719
0.317474 0.237807 0.250514
0.446422 0.0593162 0.282574
0.444622 0.240459 0.287945
0.318768 0.0212865 0.174202
0.360444 0.241596 0.196841
0.488764 0.0599465 0.282791
0.315208 0.240657 0.174076
0.4045 0.134063 0.178047
0.489593 0.23903 0.289817
0.446648 0.24466 0.178408
0.253103 0.187276 0.172565
0.36261 0.0612626 0.170013
0.363286 0.171463 0.169426
0.46347 0.00375717 0.316192
0.254667 0.114524 0.200512
0.270786 0.0571904 0.33061
0.341444 0.114969 0.167971
0.249566 0.114409 0.309187
0.379099 0.0053948 0.279905
0.426375 0.00530807 0.170586
0.292147 0.114243 0.333312
0.251244 0.0773296 0.226643
0.31334 0.0624949 0.332315
0.290623 0.0046013 0.331388
0.249716 0.115445 0.255558
0.341034 0.00379646 0.223301
0.33512 0.11579 0.333623
0.31325 0.168405 0.331661
0.269758 0.022569 0.356932
0.270536 0.132277 0.359409
0.445111 0.132712 0.342874
0.47084 0.0214926 0.47398
0.355959 0.132574 0.360935
0.402033 0.13175 0.342183
0.424084 0.185806 0.34164
0.483644 0.0231779 0.397848
0.379785 0.116041 0.33369
0.269386 0.0587569 0.385126
0.26786 0.168352 0.386532
0.354077 0.0609195 0.387369
0.355434 0.173114 0.388821
0.418542 0.0796325 0.396954
0.418128 0.117612 0.390016
0.269579 0.0598234 0.364936
0.27116 0.169464 0.36591
0.354208 0.0625225 0.367405
0.355781 0.168476 0.366957
0.485285 0.131359 0.400241
0.442279 0.170791 0.369745
0.440976 0.0214907 0.363502
0.459103 0.0751799 0.419952
0.283683 0.00497516 0.497061
0.399051 0.0238056 0.3428
0.430977 0.0606768 0.48002
0.354449 0.0265226 0.359902
0.483696 0.170419 0.372663
0.4861 0.0232715 0.346065
0.48585 0.170522 0.393098
0.291058 0.113526 0.365429
0.289825 0.223182 0.366491
0.487258 0.130071 0.345084
0.378047 0.116752 0.367604
0.377217 0.224821 0.36785
0.494674 0.0783633 0.474292
0.483479 0.243501 0.418838
0.47456 0.130544 0.473427
0.466257 0.22462 0.337755
0.443782 0.242848 0.343154
0.270346 0.132834 0.339395
0.305557 0.169004 0.497107
0.305798 0.240673 0.471017
0.487266 0.242915 0.343699
0.377217 0.0796451 0.33962
0.291071 0.0768243 0.357604
0.292778 0.187315 0.359308
0.377498 0.0799804 0.360783
0.376661 0.189285 0.362357
0.464297 0.0760583 0.343785
0.312887 0.134125 0.340209
0.290062 0.114143 0.386238
0.289898 0.225212 0.387151
0.493922 0.187017 0.47449
0.376786 0.117703 0.389064
0.373542 0.226384 0.388545
0.478124 0.167948 0.448094
0.483524 0.131654 0.420918
0.38745 0.0593893 0.499996
0.477679 0.131448 0.453555
0.312516 0.0238866 0.357762
0.313306 0.133379 0.361232
0.4816 0.0586115 0.426811
0.39788 0.0255614 0.36261
0.399033 0.135327 0.362478
0.355514 0.0278663 0.339327
0.287778 0.00567113 0.440827
0.485441 0.168251 0.33825
0.268156 0.019564 0.336569
0.311378 0.0613619 0.385763
0.312485 0.169873 0.386803
0.39716 0.0626369 0.389028
0.397463 0.172013 0.3896
0.463138 0.187602 0.39938
0.483532 0.025374 0.365384
0.31272 0.0594701 0.365493
0.31302 0.169598 0.366198
0.397863 0.0626885 0.368805
0.398321 0.172728 0.368092
0.380153 0.188072 0.340606
0.49983 0.22425 0.447351
0.497747 0.0786674 0.452958
0.366307 0.00479482 0.497751
0.442222 0.0245988 0.342915
0.357513 0.241045 0.340521
0.283265 0.224718 0.496851
0.461302 0.112575 0.426142
0.463728 0.188086 0.344143
0.44249 0.168623 0.390578
0.265954 0.242328 0.415651
0.334856 0.117926 0.36762
0.334428 0.2226 0.367771
0.307619 0.240862 0.450571
0.420091 0.117125 0.369342
0.420007 0.225742 0.37077
0.484452 0.0626878 0.371121
0.440471 0.0580533 0.39121
0.483477 0.0220191 0.417908
0.499296 0.116626 0.446962
0.419192 0.0785521 0.343254
0.33347 0.0800832 0.360469
0.33549 0.18528 0.360964
0.420055 0.0793894 0.363481
0.420665 0.188395 0.362663
0.334632 0.115288 0.387693
0.33215 0.224832 0.389305
0.402005 0.169117 0.3346
0.326092 0.221021 0.499352
0.417352 0.222717 0.390934
0.408819 0.11771 0.480091
0.267089 0.0251094 0.413045
0.267263 0.131393 0.413285
0.444762 0.168813 0.336563
0.351307 0.0231794 0.415236
0.352191 0.135327 0.41547
0.399766 0.24217 0.362857
0.438777 0.0233783 0.418296
0.439869 0.131364 0.418537
0.472519 0.0579948 0.479962
0.264975 0.057618 0.441337
0.263699 0.169145 0.439649
0.350512 0.0638377 0.442537
0.349043 0.169411 0.442265
0.395859 0.241962 0.396344
0.434272 0.167915 0.444787
0.266406 0.0607273 0.420732
0.26551 0.1689 0.419672
0.35142 0.0592004 0.421624
0.352773 0.171813 0.42147
0.434545 0.0598418 0.445401
0.4382 0.167697 0.42429
0.269751 0.0232905 0.392821
0.268778 0.132064 0.392051
0.431294 0.0209552 0.472835
0.353284 0.0246684 0.394305
0.354902 0.133724 0.395349
0.293406 0.186765 0.338718
0.439446 0.0590656 0.370375
0.441765 0.132583 0.364595
0.304685 0.0600216 0.497654
0.288718 0.114404 0.418615
0.287251 0.222439 0.422594
0.477499 0.242445 0.452378
0.371961 0.116867 0.422505
0.373756 0.227421 0.423097
0.484599 0.131898 0.365791
0.463389 0.223898 0.391834
0.27119 0.243094 0.337138
0.43064 0.133343 0.472978
0.288659 0.0784636 0.391377
0.289213 0.185737 0.393507
0.375044 0.0799145 0.394866
0.377108 0.191142 0.396281
0.462114 0.0758626 0.398317
0.439891 0.0216873 0.397983
0.287835 0.0784657 0.412006
0.287341 0.187752 0.413555
0.371278 0.0797806 0.415779
0.37387 0.189508 0.417186
0.345803 0.0585596 0.497967
0.462839 0.115111 0.371659
0.287192 0.11658 0.439403
0.287261 0.224515 0.443045
0.291187 0.0777477 0.337229
0.37056 0.116361 0.443743
0.370302 0.224388 0.444317
0.32863 0.0797787 0.449334
0.439076 0.242664 0.417224
0.40866 0.185662 0.471874
0.452057 0.11607 0.479371
0.308766 0.0239191 0.414176
0.311014 0.133009 0.415376
0.264129 0.059102 0.496132
0.394381 0.0215814 0.415804
0.393859 0.134514 0.417129
0.482784 0.168499 0.42839
0.493906 0.113083 0.481245
0.452613 0.0789824 0.472687
0.347383 0.243255 0.473283
0.309968 0.0597202 0.441521
0.307691 0.17208 0.441809
0.392432 0.0621937 0.443791
0.391117 0.168707 0.444527
0.459379 0.225262 0.425916
0.484712 0.0602519 0.391497
0.308594 0.0602086 0.42114
0.307856 0.169011 0.421446
0.393565 0.0617483 0.423709
0.395125 0.17044 0.42478
0.476925 0.057811 0.446858
0.435688 0.021969 0.451715
0.311424 0.0254381 0.392507
0.312564 0.13279 0.393393
0.456014 0.116247 0.445683
0.396365 0.0249601 0.394929
0.39755 0.136817 0.396766
0.386514 0.170957 0.50177
0.46066 0.185986 0.419987
0.441161 0.131176 0.397973
0.453624 0.227416 0.480425
0.331632 0.116362 0.422274
0.330191 0.224517 0.423195
0.486422 0.0607867 0.336787
0.416488 0.1142 0.423969
0.416762 0.226284 0.422923
0.392892 0.0255871 0.450244
0.332886 0.0790593 0.39417
0.334027 0.187142 0.395008
0.414415 0.077021 0.41617
0.419392 0.187202 0.397727
0.32981 0.0790819 0.414082
0.329194 0.188228 0.416145
0.435014 0.0597709 0.425015
0.418333 0.187401 0.418288
0.329411 0.115747 0.444082
0.329823 0.227363 0.44361
0.410799 0.0822166 0.472852
0.412886 0.111693 0.445051
0.412147 0.225223 0.445373
0.325626 0.186268 0.470919
0.264512 0.0197147 0.467818
0.264396 0.131719 0.468886
0.433026 0.243179 0.47193
0.347662 0.0220564 0.469701
0.348092 0.132807 0.471841
0.315428 0.24022 0.340373
0.308427 0.240704 0.415933
0.440939 0.060593 0.336217
0.464561 0.223884 0.371251
0.430671 0.171077 0.480164
0.461995 0.0772311 0.364222
0.265677 0.2425 0.448745
0.312847 0.0258375 0.336812
0.26693 0.241231 0.394123
0.392272 0.132484 0.451363
0.26493 0.0567238 0.475028
0.262562 0.167868 0.475536
0.347498 0.0594073 0.475799
0.345745 0.16889 0.4797
0.475429 0.242075 0.473835
0.335624 0.18662 0.339595
0.2659 0.0219312 0.447139
0.266046 0.132076 0.44853
0.352766 0.242389 0.395986
0.351469 0.0253841 0.448736
0.350212 0.134385 0.45081
0.309508 0.240236 0.396084
0.500667 0.187095 0.453335
0.435032 0.131117 0.452105
0.356252 0.240448 0.361551
0.285843 0.113419 0.475809
0.282903 0.224334 0.476767
0.434736 0.243646 0.45066
0.367028 0.114509 0.479893
0.369417 0.22428 0.47795
0.390982 0.242391 0.452644
0.484601 0.242171 0.364316
0.442899 0.240345 0.364573
0.325363 0.114693 0.497561
0.286855 0.0801649 0.448065
0.284787 0.185043 0.447987
0.371575 0.0807615 0.449685
0.369832 0.186579 0.450113
0.462613 0.112917 0.393019
0.463517 0.187017 0.363986
0.287579 0.076812 0.468991
0.283132 0.188087 0.469309
0.368673 0.0796704 0.470793
0.368018 0.188176 0.471927
0.356818 0.133461 0.339975
0.412411 0.22285 0.478312
0.288395 0.00619933 0.420059
0.325928 0.114142 0.47708
0.326559 0.0774596 0.470105
0.41204 0.187077 0.451955
0.414491 0.077055 0.451742
0.455002 0.223541 0.446243
0.494792 0.224021 0.483949
0.31173 0.238553 0.361119
0.477526 0.019808 0.453922
0.304727 0.0222677 0.468924
0.305972 0.132488 0.469648
0.269883 0.242421 0.358048
0.390347 0.0249181 0.470822
0.387659 0.13484 0.473158
0.453258 0.190342 0.474499
0.454095 0.185959 0.45277
0.483842 0.241797 0.398161
0.45482 0.0774778 0.451812
0.3918 0.243622 0.473181
0.351951 0.246626 0.417157
0.325937 0.223625 0.478781
0.335676 0.0801874 0.339443
0.328739 0.188401 0.449878
0.39951 0.241006 0.342338
0.306495 0.057701 0.477161
0.3049 0.167542 0.476394
0.388873 0.0628522 0.479006
0.38761 0.17059 0.480514
0.395426 0.24259 0.416794
0.472473 0.169101 0.481252
0.308619 0.0223386 0.447403
0.307366 0.132436 0.448054
0.348737 0.245058 0.452693
0.264162 0.242472 0.469397
0.441084 0.237037 0.397426
0.466127 0.1139 0.337225
0.264158 0.170858 0.496809
0.347988 0.169934 0.499982
0.285191 0.000359004 0.476082
0.283654 0.115868 0.49635
0.422168 0.225181 0.336178
0.423192 0.11519 0.335991
0.358609 0.169491 0.334365
0.335974 0.222835 0.331736
0.419129 0.00229399 0.368072
0.397724 0.0591602 0.333296
0.456574 0.00294198 0.44697
0.378444 0.22623 0.334052
0.366974 0.114205 0.500063
0.293339 0.224876 0.331389
0.356586 0.0626952 0.332502
0.262428 0.0224357 0.525485
0.262854 0.134716 0.524464
0.483007 0.116036 0.650117
0.343201 0.0232845 0.525854
0.343775 0.13372 0.527503
0.448895 0.227242 0.535509
0.42512 0.0215723 0.529434
0.422989 0.134329 0.563663
0.340932 0.0204939 0.637884
0.26417 0.0627019 0.551596
0.261652 0.171196 0.551883
0.343557 0.0580221 0.555422
0.343326 0.170496 0.555177
0.423342 0.0593733 0.556193
0.483701 0.187545 0.622346
0.2607 0.0606137 0.530821
0.26263 0.169918 0.53147
0.343349 0.0578895 0.533935
0.344432 0.170308 0.534326
0.427905 0.0581843 0.534163
0.443776 0.0795735 0.620273
0.423564 0.0232764 0.640953
0.488347 0.186305 0.53171
0.469621 0.132248 0.508631
0.346546 0.022104 0.505612
0.256958 0.0258099 0.61522
0.465381 0.0597369 0.536306
0.408805 0.223817 0.498988
0.258212 0.0243242 0.636191
0.424468 0.0599985 0.611922
0.28261 0.116649 0.532721
0.280355 0.222907 0.531307
0.446934 0.188196 0.529666
0.364098 0.115031 0.534185
0.364678 0.228089 0.533582
0.44972 0.0800344 0.507776
0.345281 0.133342 0.506114
0.425178 0.0239853 0.584608
0.441952 0.114447 0.59124
0.462505 0.138403 0.641299
0.486127 0.190144 0.587456
0.325932 0.0780664 0.504462
0.408401 0.186915 0.507524
0.465048 0.0261742 0.565408
0.259167 0.0600137 0.64465
0.283929 0.0779752 0.525553
0.283801 0.186533 0.523866
0.365402 0.077104 0.52631
0.364988 0.190524 0.528017
0.488386 0.0772976 0.530183
0.386964 0.133978 0.50674
0.283452 0.115817 0.553644
0.280732 0.227334 0.551818
0.445942 0.228768 0.556978
0.362562 0.11408 0.55486
0.364622 0.227114 0.554144
0.283198 0.0805948 0.504013
0.425653 0.172366 0.557706
0.305077 0.022474 0.503106
0.318315 0.22387 0.643152
0.30337 0.0228986 0.523668
0.304524 0.133498 0.524604
0.42215 0.169649 0.590958
0.386416 0.0238542 0.5278
0.385254 0.134443 0.527714
0.447551 0.0779675 0.527556
0.385998 0.0235521 0.506477
0.464315 0.0231279 0.621492
0.319136 0.112958 0.645323
0.303579 0.058748 0.55388
0.301054 0.171104 0.553057
0.38398 0.0606058 0.554042
0.384094 0.168013 0.556136
0.48397 0.0803251 0.585703
0.484487 0.115573 0.594437
0.304797 0.0600994 0.532604
0.302871 0.169202 0.532133
0.38572 0.0604778 0.53396
0.383139 0.170234 0.535443
0.490366 0.113442 0.503304
0.442661 0.115656 0.647052
0.486168 0.115678 0.557126
0.366619 0.190677 0.507928
0.262355 0.0215188 0.50384
0.470747 0.16867 0.50242
0.380241 0.244953 0.638402
0.26014 0.0612438 0.586067
0.441688 0.18815 0.640865
0.319229 0.192443 0.61716
0.487365 0.189999 0.565613
0.324852 0.114846 0.533558
0.324057 0.225827 0.532503
0.259051 0.17018 0.586902
0.406552 0.115041 0.53416
0.405964 0.227877 0.534577
0.34321 0.246362 0.526327
0.258923 0.0611409 0.607386
0.2604 0.170489 0.608035
0.449824 0.188473 0.508663
0.39939 0.186144 0.638728
0.325282 0.0790898 0.524982
0.323996 0.18685 0.526554
0.406724 0.0769979 0.527958
0.405101 0.189844 0.528004
0.321384 0.11617 0.553851
0.323795 0.225323 0.55315
0.401107 0.0758038 0.618564
0.404638 0.114359 0.555138
0.25683 0.168645 0.644804
0.484639 0.0805276 0.642628
0.259601 0.0254933 0.577246
0.258043 0.135204 0.615911
0.256409 0.134358 0.636735
0.341585 0.0228149 0.581887
0.343056 0.135215 0.581498
0.485239 0.0778495 0.564496
0.484222 0.0773073 0.622142
0.428572 0.0622166 0.501386
0.305876 0.240032 0.505002
0.384933 0.24531 0.563228
0.447104 0.116644 0.499836
0.340459 0.0590086 0.609745
0.33988 0.173034 0.608655
0.423606 0.024954 0.619756
0.423973 0.170043 0.611773
0.345605 0.245431 0.506047
0.427399 0.133746 0.507936
0.341962 0.059554 0.589239
0.340005 0.170478 0.5879
0.422817 0.0599275 0.591697
0.421599 0.134176 0.584029
0.260253 0.024856 0.557295
0.262375 0.13478 0.559415
0.463275 0.171494 0.650244
0.342619 0.0229639 0.561659
0.342164 0.133763 0.560321
0.260016 0.245578 0.558979
0.42605 0.0248307 0.562773
0.423238 0.243073 0.619623
0.443747 0.078017 0.584742
0.281734 0.114186 0.589725
0.278778 0.224872 0.587015
0.32102 0.0796465 0.616858
0.36248 0.114284 0.589247
0.361501 0.223527 0.590848
0.429088 0.0243041 0.507228
0.487038 0.227242 0.558265
0.325649 0.184774 0.506234
0.485306 0.22608 0.593884
0.284117 0.0794328 0.560063
0.280647 0.192075 0.56036
0.363193 0.0777618 0.561432
0.36267 0.190576 0.562008
0.46472 0.168544 0.613479
0.463127 0.133341 0.585554
0.279961 0.0799077 0.58038
0.280837 0.187947 0.580782
0.36314 0.0783703 0.58198
0.360913 0.189047 0.5824
0.484314 0.113776 0.614967
0.422218 0.241759 0.642008
0.279197 0.116838 0.61016
0.279218 0.227492 0.607534
0.299965 0.244043 0.614994
0.3626 0.115584 0.610036
0.360549 0.223363 0.611109
0.442991 0.00665987 0.649677
0.443362 0.18781 0.621207
0.424419 0.243858 0.584681
0.319543 0.0765165 0.637969
0.298966 0.0244308 0.581534
0.301352 0.132715 0.582186
0.442403 0.113806 0.611472
0.381358 0.0232943 0.583021
0.381512 0.134251 0.58322
0.402029 0.187635 0.617788
0.463722 0.0608119 0.592831
0.464397 0.242485 0.621706
0.443872 0.0795965 0.56431
0.299835 0.0621017 0.608981
0.300314 0.17106 0.609896
0.380244 0.059454 0.61122
0.382424 0.168729 0.609673
0.465295 0.0217969 0.527699
0.471123 0.244664 0.509064
0.299429 0.062774 0.588436
0.301497 0.170103 0.588562
0.38252 0.0591131 0.59031
0.381895 0.170379 0.589751
0.443847 0.115205 0.556726
0.465103 0.0599172 0.557948
0.301591 0.02301 0.56074
0.302452 0.136439 0.561388
0.446492 0.113086 0.53532
0.38274 0.0230792 0.562871
0.3842 0.131777 0.562207
0.466161 0.169569 0.592862
0.443842 0.079072 0.640466
0.46186 0.130987 0.619973
0.48463 0.189521 0.643801
0.322834 0.113646 0.587881
0.321714 0.227749 0.587605
0.490547 0.0771958 0.508282
0.400464 0.112651 0.590701
0.403869 0.224915 0.590419
0.463803 0.135751 0.564017
0.323145 0.0791636 0.561016
0.322449 0.189105 0.560803
0.403463 0.0783157 0.562701
0.403838 0.187166 0.563043
0.32101 0.0770687 0.582092
0.32096 0.191761 0.580855
0.402965 0.0769487 0.583321
0.403145 0.188896 0.583461
0.321929 0.1159 0.609463
0.321261 0.226883 0.607421
0.403439 0.0774808 0.63902
0.401306 0.111831 0.611558
0.402464 0.223283 0.611172
0.490529 0.187051 0.511388
0.34317 0.24548 0.581485
0.38591 0.244489 0.526075
0.443447 0.226362 0.650094
0.255914 0.170603 0.665446
0.339544 0.131009 0.638162
0.465767 0.024059 0.586851
0.465904 0.24646 0.58612
0.338637 0.240691 0.637008
0.399864 0.222769 0.646288
0.444326 0.225145 0.59217
0.445154 0.224932 0.612704
0.463334 0.244389 0.642969
0.404023 0.222243 0.554914
0.25832 0.24464 0.615628
0.257021 0.239837 0.636189
0.427037 0.24527 0.52903
0.46961 0.246658 0.529475
0.340439 0.0577797 0.645237
0.339453 0.168426 0.644669
0.424733 0.0592152 0.64816
0.44405 0.192386 0.565686
0.383231 0.241542 0.583896
0.381903 0.244013 0.617375
0.465328 0.059709 0.650195
0.340041 0.0194795 0.617237
0.342303 0.136033 0.616722
0.261461 0.131601 0.580378
0.40702 0.0787251 0.507465
0.26259 0.243528 0.504421
0.470453 0.0599777 0.500327
0.277583 0.116474 0.644413
0.277512 0.22286 0.64278
0.400026 0.114556 0.646366
0.359627 0.112923 0.646173
0.35872 0.226341 0.645625
0.489238 0.225804 0.536808
0.366 0.0774648 0.505769
0.426589 0.13524 0.528551
0.464038 0.172944 0.558846
0.278771 0.0801534 0.617047
0.279767 0.190821 0.614902
0.359864 0.0798368 0.617974
0.361775 0.18704 0.617671
0.302646 0.24109 0.524164
0.304773 0.132904 0.503927
0.278775 0.0796647 0.637887
0.277418 0.18533 0.635725
0.361844 0.0776011 0.639831
0.359633 0.188115 0.638228
0.424463 0.244573 0.563169
0.421189 0.132586 0.639102
0.468937 0.0239705 0.508234
0.388484 0.244863 0.505184
0.298165 0.241195 0.634884
0.444849 0.187702 0.585976
0.467775 0.168011 0.537616
0.300853 0.24284 0.580065
0.343474 0.244684 0.560546
0.421427 0.13304 0.618416
0.48462 0.111302 0.537522
0.299138 0.0243117 0.637865
0.298713 0.129729 0.636926
0.48445 0.228613 0.649829
0.380988 0.0235693 0.639628
0.379885 0.133579 0.638884
0.466462 0.245991 0.565063
0.302642 0.242021 0.559692
0.466184 0.132356 0.52921
0.261147 0.243104 0.525453
0.464025 0.0233357 0.64272
0.319957 0.18732 0.637286
0.340828 0.245682 0.616847
0.263201 0.135251 0.50331
0.258833 0.243733 0.580502
0.463805 0.0595198 0.61324
0.298853 0.0606172 0.645007
0.298675 0.168692 0.642497
0.381968 0.0598665 0.647907
0.379205 0.167808 0.647064
0.48624 0.225625 0.615463
0.421495 0.168717 0.647697
0.298712 0.0262977 0.616027
0.300586 0.13364 0.616666
0.426474 0.171302 0.536572
0.382464 0.0229844 0.617835
0.382061 0.134097 0.618463
0.427712 0.24456 0.507824
0.320016 0.112927 0.666421
0.429715 0.170993 0.500487
0.284762 0.186755 0.504335
0.256169 0.0609357 0.665238
0.340395 0.168939 0.665869
0.29786 0.0614584 0.665567
0.491233 0.22146 0.504494
0.278356 0.223063 0.663185
0.404953 0.00525997 0.556844
0.318958 0.223838 0.663431
0.276646 0.118464 0.664685
0.298866 0.17101 0.663614
0.486241 0.00572511 0.649712
0.360956 0.00365348 0.646243
0.380206 0.171612 0.668695
0.443451 0.00602148 0.593508
0.283942 0.00312084 0.531805
0.485421 0.00286182 0.61598
0.446213 0.00426457 0.536541
0.443747 0.00609162 0.613136
0.485484 0.00710682 0.595863
0.366203 0.00435981 0.532803
0.366643 0.224922 0.499286
0.44969 0.225095 0.500623
0.408082 0.115731 0.500897
0.420843 0.243928 0.675855
0.25609 0.0615754 0.699813
0.255778 0.0239189 0.746976
0.337612 0.0249689 0.695328
0.338889 0.133693 0.694151
0.462695 0.133053 0.678112
0.421585 0.0246049 0.6972
0.439537 0.113553 0.706267
0.360992 0.0786263 0.674647
0.254952 0.16869 0.754278
0.463798 0.0599952 0.725722
0.34083 0.0620859 0.723668
0.338719 0.170785 0.721535
0.420634 0.0592112 0.725639
0.420887 0.171184 0.724923
0.462534 0.0217322 0.697834
0.463488 0.0234216 0.677093
0.341788 0.0629162 0.70283
0.339753 0.169034 0.700025
0.420972 0.0597912 0.704392
0.421737 0.135736 0.696528
0.255271 0.060854 0.753193
0.381525 0.0581339 0.66781
0.400353 0.189695 0.675966
0.359366 0.00541794 0.758689
0.254181 0.13349 0.804901
0.256433 0.132366 0.747392
0.253356 0.245488 0.802646
0.442794 0.11759 0.669026
0.462984 0.0599346 0.705121
0.27665 0.116456 0.702056
0.27761 0.225612 0.699812
0.398693 0.0780294 0.806237
0.359113 0.118639 0.702117
0.36131 0.227975 0.701639
0.316902 0.193152 0.80541
0.254507 0.170796 0.774773
0.442665 0.22572 0.703535
0.481639 0.189699 0.809077
0.254219 0.171734 0.811666
0.252562 0.243431 0.781553
0.254621 0.0260325 0.781128
0.276416 0.0817471 0.672433
0.256103 0.060107 0.720313
0.357387 0.00611999 0.777757
0.278036 0.0801316 0.693469
0.277572 0.189411 0.692431
0.361553 0.0813293 0.695777
0.359378 0.189623 0.695096
0.46203 0.0230621 0.733424
0.419969 0.171994 0.704544
0.278236 0.113309 0.722281
0.275225 0.221806 0.720914
0.316459 0.0785678 0.805091
0.359334 0.119873 0.723209
0.360589 0.226674 0.722044
0.482931 0.191935 0.787756
0.461363 0.13389 0.732781
0.440816 0.229703 0.723741
0.482113 0.0775298 0.809685
0.297712 0.0267458 0.693399
0.297166 0.132611 0.692979
0.31521 0.00576772 0.811029
0.379171 0.0222095 0.694548
0.379523 0.134825 0.695628
0.255936 0.133697 0.692752
0.257791 0.240648 0.690625
0.483078 0.228243 0.669882
0.420871 0.171618 0.668626
0.298139 0.0628127 0.721971
0.298617 0.170739 0.720119
0.378616 0.0592213 0.724116
0.37865 0.170492 0.724718
0.483826 0.0780858 0.755393
0.460745 0.170533 0.704919
0.298255 0.0612371 0.702053
0.298203 0.169057 0.699706
0.381796 0.0594648 0.702567
0.379694 0.170923 0.704282
0.483358 0.117144 0.726512
0.481455 0.18948 0.733341
0.442033 0.0774099 0.732626
0.257877 0.133251 0.726779
0.298199 0.133648 0.6721
0.338912 0.13271 0.673933
0.399883 0.0058632 0.70286
0.422466 0.242735 0.697062
0.420072 0.244359 0.805797
0.360253 0.114855 0.667221
0.442675 0.187194 0.676797
0.317568 0.116338 0.700764
0.319276 0.222979 0.699428
0.481938 0.0772237 0.788918
0.400529 0.117433 0.7013
0.401328 0.22576 0.703569
0.48542 0.114224 0.670414
0.257146 0.243043 0.726869
0.297936 0.243568 0.747828
0.379794 0.243477 0.732396
0.257182 0.169092 0.718921
0.320315 0.0781806 0.695059
0.319393 0.185508 0.692879
0.402074 0.077502 0.696182
0.399594 0.191121 0.69572
0.316777 0.115953 0.72127
0.31967 0.225262 0.720807
0.398733 0.189621 0.786693
0.399056 0.113893 0.723422
0.400011 0.22526 0.723015
0.377101 0.0235588 0.786048
0.253667 0.133329 0.783823
0.295106 0.171966 0.831848
0.401659 0.0779453 0.674312
0.339098 0.0266623 0.751496
0.339421 0.136437 0.751118
0.256182 0.133461 0.671786
0.421574 0.0267725 0.752482
0.420945 0.135745 0.753347
0.298838 0.242675 0.69405
0.25674 0.0231977 0.671075
0.483707 0.00415169 0.705363
0.337375 0.0620284 0.778478
0.336805 0.173673 0.778524
0.419342 0.0610724 0.780004
0.419622 0.171722 0.780414
0.422645 0.024342 0.676027
0.359104 0.187505 0.674848
0.338107 0.0622035 0.757655
0.337045 0.174194 0.757512
0.421466 0.0622562 0.759813
0.419006 0.172339 0.759207
0.483982 0.0790405 0.733312
0.338596 0.241665 0.672348
0.257419 0.0259094 0.691481
0.339 0.0271243 0.731046
0.338339 0.133882 0.730668
0.444354 0.0812028 0.676694
0.420384 0.023168 0.731739
0.419301 0.133674 0.732967
0.463507 0.0598947 0.670473
0.276028 0.118738 0.756993
0.277004 0.224954 0.75488
0.398815 0.0776759 0.786223
0.358029 0.114392 0.759146
0.35779 0.22419 0.758053
0.315695 0.192601 0.784393
0.461471 0.131143 0.753006
0.442811 0.225618 0.761453
0.463292 0.170154 0.670692
0.276095 0.0760478 0.728965
0.277445 0.18644 0.727766
0.359503 0.0832996 0.731336
0.358827 0.19062 0.728982
0.441409 0.0785567 0.752756
0.440204 0.192779 0.731296
0.276235 0.0807824 0.75027
0.276343 0.188507 0.748126
0.358874 0.079127 0.751627
0.358545 0.188944 0.749766
0.440896 0.113044 0.761493
0.440469 0.190307 0.752608
0.276235 0.118137 0.777415
0.272981 0.223965 0.775076
0.316599 0.0785122 0.784385
0.357743 0.11547 0.779123
0.357909 0.227344 0.779518
0.256701 0.172453 0.698598
0.441802 0.115434 0.782016
0.442728 0.226147 0.781614
0.314381 0.229555 0.811439
0.38148 0.131723 0.675093
0.297855 0.135182 0.750403
0.274338 0.115882 0.8332
0.379556 0.0216621 0.752008
0.379294 0.131528 0.752353
0.379224 0.0209236 0.807657
0.461527 0.0244647 0.753239
0.440758 0.112193 0.726909
0.335638 0.246815 0.805395
0.29618 0.0621753 0.776534
0.296291 0.172499 0.777111
0.37831 0.0587602 0.779245
0.378203 0.172216 0.779746
0.461061 0.0606308 0.781697
0.460466 0.171158 0.781583
0.296986 0.065393 0.756648
0.296908 0.171391 0.757038
0.379218 0.0595383 0.758735
0.378455 0.170342 0.759455
0.461207 0.0610069 0.761483
0.461047 0.16904 0.759575
0.295066 0.0260952 0.728336
0.297098 0.135747 0.729433
0.254805 0.0232098 0.726341
0.37756 0.0252587 0.731561
0.380667 0.134839 0.732581
0.463523 0.243282 0.753729
0.277641 0.186611 0.670981
0.459382 0.169898 0.725532
0.294513 0.244176 0.781872
0.318725 0.120138 0.758393
0.316713 0.22495 0.755955
0.480825 0.225695 0.815782
0.400152 0.116342 0.760488
0.398774 0.225907 0.75878
0.317217 0.115519 0.81096
0.483013 0.11554 0.761438
0.48452 0.223884 0.761216
0.481819 0.113402 0.814946
0.319434 0.0816979 0.728298
0.317498 0.188775 0.728226
0.398743 0.078501 0.731837
0.39913 0.190425 0.731143
0.318326 0.0850496 0.749686
0.316929 0.189537 0.747563
0.400104 0.0782035 0.752211
0.398141 0.188997 0.751581
0.381787 0.24564 0.695696
0.482252 0.189134 0.754421
0.315225 0.114742 0.778098
0.316113 0.227998 0.775752
0.298395 0.240584 0.67221
0.399941 0.117521 0.780118
0.401493 0.225616 0.779617
0.462653 0.133019 0.788189
0.482163 0.11341 0.782707
0.482104 0.228966 0.782069
0.399816 0.225827 0.81421
0.420476 0.245761 0.732979
0.421443 0.135343 0.675098
0.337413 0.243505 0.75016
0.336099 0.0236429 0.805038
0.33826 0.135843 0.806048
0.255401 0.0640791 0.773755
0.418594 0.0235784 0.808895
0.420086 0.134276 0.808045
0.484633 0.0763507 0.678977
0.377901 0.244559 0.752973
0.421275 0.243275 0.753592
0.319899 0.18816 0.671739
0.442169 0.0775192 0.697547
0.421763 0.247296 0.785031
0.338148 0.0260517 0.674315
0.257219 0.24457 0.669641
0.295656 0.0258217 0.782935
0.297181 0.0249343 0.67319
0.376711 0.135472 0.785084
0.33583 0.0603438 0.81241
0.335647 0.172124 0.813747
0.419139 0.0600432 0.815394
0.417584 0.169411 0.81563
0.297283 0.240751 0.726546
0.483059 0.0800341 0.699623
0.459218 0.243877 0.808857
0.336738 0.0250708 0.784598
0.336885 0.135163 0.785562
0.482446 0.224082 0.705555
0.418881 0.0241316 0.788068
0.421644 0.135296 0.788311
0.378648 0.244584 0.675349
0.276119 0.116143 0.812334
0.274519 0.226127 0.808492
0.462301 0.0252412 0.788037
0.360018 0.112818 0.813602
0.355886 0.228023 0.811355
0.378896 0.245246 0.806321
0.441515 0.113864 0.815455
0.439366 0.225955 0.81604
0.483191 0.190082 0.676461
0.275901 0.0800949 0.782783
0.274537 0.187817 0.782646
0.358725 0.0793522 0.785752
0.356992 0.190546 0.785479
0.43912 0.078303 0.788144
0.440219 0.189687 0.788941
0.276362 0.0819186 0.803785
0.273971 0.189484 0.802221
0.357506 0.0770986 0.806769
0.355915 0.191198 0.806442
0.440593 0.0771685 0.809115
0.440692 0.186472 0.809973
0.461804 0.246113 0.789055
0.461255 0.133728 0.699425
0.380997 0.020927 0.674067
0.296423 0.136371 0.785501
0.462036 0.244327 0.732627
0.398719 0.113446 0.813511
0.48293 0.187517 0.697758
0.29351 0.247693 0.803132
0.397474 0.188523 0.808189
0.296143 0.0235698 0.803375
0.297593 0.138427 0.806701
0.483166 0.117327 0.705095
0.319863 0.0768429 0.673007
0.379095 0.13176 0.805478
0.462282 0.246915 0.675983
0.459893 0.0220702 0.808492
0.46193 0.131945 0.808804
0.33658 0.24565 0.784894
0.256848 0.243249 0.747807
0.440324 0.188775 0.6968
0.482156 0.225132 0.726027
0.339282 0.243203 0.729414
0.339812 0.2434 0.693999
0.442403 0.225226 0.669976
0.295859 0.0595265 0.811385
0.294341 0.177239 0.811765
0.376982 0.0591642 0.813671
0.375772 0.171084 0.813853
0.460539 0.0608414 0.816032
0.462053 0.169706 0.815174
0.463389 0.244549 0.697009
0.295794 0.0291836 0.748719
0.380463 0.244005 0.785881
0.254937 0.0625891 0.808455
0.254386 0.0255826 0.800778
0.296442 0.0623323 0.831765
0.422782 0.0606705 0.668858
0.402508 0.113859 0.667817
0.253499 0.0624873 0.8302
0.402222 0.00410666 0.666813
0.443618 0.00555806 0.669762
0.441213 0.00427285 0.759852
0.441057 0.00637083 0.705338
0.44081 0.00710426 0.780824
0.481664 0.00416017 0.782874
0.274476 0.00665515 0.80992
0.480289 0.00718932 0.816662
0.251479 0.170339 0.831453
0.273795 0.00772423 0.830504
0.340764 0.0605844 0.665767
0.39968 0.225297 0.667602
0.358872 0.223803 0.666563
0.317246 0.119974 0.832129
0.24914 0.172637 0.922469
0.461313 0.133029 0.842941
0.249751 0.244566 0.895043
0.337714 0.137243 0.861111
0.417463 0.0258362 0.843032
0.416733 0.0241195 0.864171
0.416723 0.136435 0.861156
0.331199 0.244907 0.917017
0.369382 0.0242648 0.973743
0.333931 0.0267075 0.840253
0.333963 0.0609853 0.888544
0.33475 0.173709 0.888483
0.416661 0.0602318 0.892667
0.417892 0.175719 0.891414
0.275563 0.0794693 0.838682
0.317349 0.0835527 0.840549
0.33538 0.0617451 0.868096
0.334099 0.173343 0.8684
0.416055 0.0633861 0.869668
0.419601 0.171245 0.869516
0.397865 0.116531 0.834134
0.460367 0.0600204 0.83588
0.2952 0.134607 0.839411
0.331308 0.0266468 0.915939
0.315118 0.229663 0.83304
0.397434 0.186668 0.840929
0.358879 0.228201 0.832159
0.33581 0.0632451 0.832759
0.418909 0.134016 0.841127
0.274627 0.117759 0.867155
0.272135 0.223229 0.86591
0.250908 0.060586 0.886889
0.358104 0.119643 0.869319
0.355213 0.228916 0.869531
0.476273 0.191063 0.976666
0.436525 0.117253 0.868666
0.437482 0.229121 0.870647
0.391 0.0773631 0.95388
0.481315 0.190176 0.844521
0.254037 0.0240041 0.857512
0.476886 0.00687075 0.947684
0.289223 0.0282516 0.949135
0.375933 0.0248848 0.841324
0.461836 0.16818 0.835986
0.272215 0.080454 0.859866
0.273109 0.188979 0.857193
0.356038 0.0826116 0.861604
0.355234 0.192769 0.861551
0.43902 0.0778172 0.863244
0.438337 0.19453 0.863594
0.273638 0.119114 0.886889
0.270816 0.226226 0.887154
0.475988 0.08107 0.97716
0.35455 0.117715 0.889637
0.352946 0.226179 0.890624
0.392781 0.188828 0.974343
0.435108 0.116567 0.889516
0.436735 0.228247 0.890647
0.309874 0.190717 0.951853
0.294217 0.024458 0.859592
0.295229 0.136228 0.859494
0.266623 0.11738 0.977236
0.375506 0.0246651 0.86206
0.378573 0.135684 0.862235
0.250726 0.0599014 0.865834
0.458094 0.0241306 0.864034
0.45964 0.135435 0.864383
0.396034 0.0803688 0.840436
0.293575 0.0645333 0.887595
0.292414 0.174462 0.888567
0.375654 0.0611786 0.889721
0.375205 0.170643 0.890601
0.456643 0.0607001 0.891877
0.458194 0.173017 0.890958
0.294046 0.0640144 0.866525
0.293688 0.171373 0.867329
0.375109 0.0621642 0.868476
0.376561 0.17251 0.869273
0.460472 0.0600673 0.870716
0.458465 0.174013 0.87089
0.380356 0.242058 0.841225
0.249799 0.24615 0.915855
0.497398 0.244786 0.92114
0.400763 0.22309 0.834665
0.377688 0.136164 0.841187
0.337581 0.138685 0.840436
0.459111 0.0251256 0.842577
0.497934 0.246792 0.954685
0.497301 0.0616777 0.948489
0.315766 0.120512 0.868833
0.31526 0.227858 0.867291
0.392064 0.0806029 0.974085
0.396905 0.115707 0.869873
0.396937 0.225966 0.86903
0.308529 0.0840213 0.949993
0.479642 0.116353 0.871513
0.478758 0.229057 0.872538
0.32914 0.0238379 0.971245
0.253707 0.0269004 0.837755
0.252736 0.245292 0.858157
0.455837 0.245266 0.920707
0.35708 0.0803921 0.8408
0.481708 0.0765485 0.843868
0.417749 0.0611558 0.835812
0.315838 0.0809409 0.860982
0.313762 0.189994 0.859752
0.396202 0.0810806 0.861764
0.397271 0.1882 0.862151
0.481426 0.077553 0.863844
0.479745 0.192917 0.865127
0.313245 0.119699 0.888954
0.312875 0.22967 0.888468
0.440999 0.190248 0.843321
0.396562 0.115929 0.890601
0.395922 0.226124 0.889493
0.460379 0.247377 0.842918
0.478907 0.115956 0.892242
0.47779 0.22484 0.893297
0.28696 0.170751 0.978686
0.329794 0.133397 0.97208
0.395696 0.00589428 0.869691
0.286394 0.026069 0.970197
0.291723 0.24338 0.895605
0.332997 0.136388 0.917845
0.358678 0.116575 0.834141
0.415848 0.0246711 0.920608
0.414968 0.135687 0.919181
0.247543 0.0276816 0.91401
0.439506 0.0787521 0.842501
0.333662 0.0257164 0.861415
0.329381 0.0646073 0.94511
0.331266 0.169685 0.946363
0.413736 0.0639783 0.946986
0.415899 0.169549 0.946561
0.253216 0.243407 0.837831
0.458336 0.248206 0.864156
0.329848 0.0631394 0.924769
0.332881 0.173252 0.925392
0.41535 0.0602596 0.926075
0.4173 0.169964 0.926561
0.376158 0.0603303 0.834414
0.420158 0.171824 0.837064
0.253587 0.134562 0.859478
0.334035 0.0259212 0.894952
0.334413 0.13719 0.896721
0.335066 0.175769 0.833792
0.415904 0.0240942 0.899493
0.416491 0.137458 0.898597
0.286292 0.136327 0.950061
0.267767 0.117152 0.92322
0.270429 0.227918 0.922826
0.286722 0.0618345 0.978063
0.352572 0.11651 0.92461
0.353475 0.226611 0.924792
0.478313 0.193463 0.955748
0.43536 0.117466 0.925878
0.43553 0.224754 0.92732
0.476572 0.228055 0.984214
0.272 0.0832852 0.893426
0.270562 0.190801 0.8942
0.354891 0.0803419 0.896699
0.35473 0.188438 0.896835
0.436494 0.0790772 0.899538
0.438937 0.192809 0.89972
0.269013 0.0813614 0.915422
0.26927 0.190796 0.915483
0.351739 0.0806112 0.91669
0.354049 0.188448 0.918217
0.43662 0.0819944 0.920426
0.437411 0.19029 0.919826
0.266048 0.11711 0.943265
0.268687 0.229028 0.943622
0.328891 0.243845 0.975489
0.351591 0.116598 0.945763
0.353024 0.225905 0.945726
0.272958 0.189749 0.837102
0.435625 0.117052 0.946864
0.435238 0.224986 0.94795
0.474416 0.118116 0.981776
0.289865 0.0255978 0.91502
0.289882 0.134335 0.915559
0.373839 0.243058 0.917427
0.373719 0.0268577 0.917184
0.375675 0.133045 0.918209
0.44042 0.116658 0.83585
0.458851 0.0226324 0.920593
0.456275 0.133681 0.919242
0.355738 0.193843 0.839783
0.288468 0.0649781 0.942111
0.28872 0.174357 0.943759
0.371096 0.0605827 0.945672
0.374225 0.169924 0.945422
0.454675 0.0632929 0.947457
0.459302 0.17181 0.947707
0.289906 0.0622006 0.920889
0.289071 0.170167 0.922985
0.372926 0.0633732 0.925589
0.374058 0.168977 0.924974
0.457373 0.0608758 0.926584
0.458194 0.169547 0.927966
0.292603 0.0264972 0.894307
0.293491 0.139187 0.895894
0.414091 0.242757 0.92152
0.375282 0.0243811 0.897033
0.376332 0.133101 0.896979
0.480352 0.22575 0.836578
0.459243 0.0254112 0.899257
0.457276 0.136936 0.89846
0.41362 0.0287122 0.974958
0.310247 0.11807 0.92174
0.310385 0.22749 0.924299
0.371703 0.0240153 0.952863
0.395989 0.115706 0.926014
0.392732 0.2241 0.925627
0.392874 0.224947 0.980303
0.476135 0.115651 0.927115
0.476862 0.226843 0.926569
0.307467 0.226133 0.978944
0.315115 0.0833014 0.894307
0.313094 0.193844 0.895909
0.396011 0.0780284 0.897625
0.394831 0.190187 0.897762
0.477603 0.0787061 0.898627
0.478876 0.188821 0.89925
0.312514 0.0819192 0.915104
0.31235 0.192292 0.916956
0.395199 0.0787097 0.918285
0.395345 0.187608 0.918505
0.478426 0.0796284 0.919409
0.477442 0.188503 0.92054
0.308296 0.119754 0.943539
0.310644 0.225606 0.944928
0.286148 0.135371 0.970296
0.394086 0.113567 0.946591
0.393323 0.225369 0.946978
0.3915 0.116642 0.982141
0.477866 0.116398 0.94899
0.476539 0.22786 0.947897
0.476705 0.0793118 0.955513
0.263352 0.227949 0.997812
0.440371 0.22769 0.836351
0.481535 0.00757959 0.837102
0.245071 0.135415 0.949165
0.330328 0.169263 0.979278
0.496987 0.0241269 0.976765
0.292802 0.247344 0.838507
0.410979 0.135969 0.97492
0.337113 0.243162 0.840139
0.289468 0.244581 0.950501
0.455935 0.173648 0.983743
0.28647 0.245771 0.971754
0.290566 0.245575 0.915779
0.45704 0.0246038 0.954632
0.332951 0.246153 0.896311
0.328019 0.0596878 0.979817
0.412699 0.243458 0.974297
0.412871 0.0641811 0.982034
0.414363 0.172916 0.981237
0.252965 0.134217 0.83837
0.497228 0.172102 0.98211
0.373588 0.133053 0.953189
0.249137 0.138053 0.913091
0.331286 0.133372 0.951891
0.45681 0.243649 0.899956
0.415141 0.0273794 0.954024
0.412423 0.13476 0.954472
0.372645 0.244579 0.953949
0.500211 0.0247823 0.920221
0.262736 0.230133 0.977684
0.308542 0.189364 0.972809
0.350192 0.116936 0.980615
0.349047 0.224732 0.982581
0.30756 0.079905 0.971427
0.432016 0.119386 0.982513
0.434852 0.225367 0.982262
0.417141 0.247781 0.863161
0.267801 0.0815878 0.950577
0.268266 0.193024 0.950927
0.350503 0.0801921 0.953356
0.352721 0.189166 0.953174
0.433867 0.0808063 0.95486
0.436799 0.188589 0.953341
0.267863 0.0830032 0.970592
0.26743 0.193947 0.970668
0.348313 0.0801377 0.973455
0.351084 0.189569 0.974108
0.43423 0.0827625 0.976302
0.435049 0.189222 0.973789
0.418028 0.244324 0.842812
0.332034 0.241495 0.953242
0.393878 0.188524 0.952901
0.455292 0.061289 0.983204
0.371598 0.172885 0.981154
0.33046 0.0253559 0.950927
0.413902 0.244372 0.953865
0.371309 0.0607532 0.979969
0.455494 0.135905 0.954875
0.495842 0.0623279 0.984069
0.307878 0.115825 0.978747
0.455412 0.242885 0.97555
0.374917 0.24383 0.897093
0.370959 0.135653 0.974138
0.313982 0.194164 0.839114
0.455964 0.0269954 0.975034
0.45291 0.136369 0.974715
0.334826 0.246329 0.860268
0.482295 0.114447 0.836935
0.415521 0.244533 0.899576
0.293666 0.0248018 0.838613
0.370264 0.243895 0.975839
0.376561 0.245482 0.861528
0.293732 0.24324 0.859296
0.267735 0.00962021 0.944116
0.375606 0.17129 0.834513
0.4543 0.245699 0.954009
0.47923 0.00530083 0.926979
0.497805 0.245014 0.976097
0.497328 0.0247374 0.956181
0.497446 0.169794 0.94912
0.499836 0.133255 0.899979
0.495475 0.137774 0.975968
0.500586 0.060346 0.891869
0.498444 0.132063 0.955976
0.250771 0.173279 0.886532
0.253731 0.171945 0.86591
0.397373 0.0053682 0.836973
0.498617 0.170775 0.927381
0.498382 0.244384 0.900533
0.312877 0.00500955 0.868104
0.436802 0.00548863 0.947745
0.499417 0.0614473 0.927875
0.500207 0.0259599 0.90032
0.311559 0.00828047 0.922788
0.352932 0.00817969 0.92338
0.500714 0.0591212 0.871217
0.355227 0.00542332 0.88922
0.27388 0.00611063 0.866692
0.480648 0.0046114 0.892135
0.266072 0.00817039 0.977357
0.272204 0.00657683 0.887678
0.26808 0.00723349 0.922772
0.314169 0.00548159 0.832235
0.351197 0.00811018 0.944382
0.354462 0.00796569 0.869258
0.307576 0.00543435 0.977395
0.309281 0.00862836 0.942711
0.477938 0.00351677 0.872234
0.437925 0.00481516 0.892743
0.349205 0.0060956 0.979901
0.283511 0.063864 0.998731
0.272743 0.226028 0.82979
0.28377 0.353727 0.0318025
0.283817 0.462311 0.0306135
0.369974 0.353498 0.0328791
0.369551 0.462969 0.0333499
0.452682 0.353528 0.0343648
0.453154 0.466859 0.0329429
0.281667 0.387868 0.0568809
0.494986 0.354613 0.0141117
0.280886 0.279726 0.0581134
0.366588 0.390472 0.0618625
0.258857 0.298136 0.0635814
0.363883 0.277152 0.0631667
0.450197 0.389337 0.0621495
0.370255 0.389564 0.00599021
0.452023 0.279616 0.0613152
0.284482 0.391231 0.036811
0.26187 0.408085 0.0640883
0.282162 0.284465 0.0377159
0.369258 0.388366 0.0405242
0.305463 0.301371 0.0119586
0.36824 0.281927 0.0414343
0.452401 0.392532 0.0415559
0.432527 0.301837 0.0128028
0.452842 0.280171 0.0404228
0.259761 0.447185 0.0570543
0.327625 0.353102 0.0128786
0.263061 0.336456 0.00356712
0.253009 0.408989 0.138986
0.453081 0.355157 0.0139894
0.454274 0.465911 0.0134756
0.304621 0.446529 0.0398464
0.305447 0.337578 0.0396508
0.390289 0.447938 0.0415337
0.389825 0.333959 0.039801
0.472458 0.450502 0.0426787
0.473999 0.336906 0.0408177
0.492486 0.46253 0.091215
0.256998 0.298395 0.138982
0.495323 0.356022 0.0355683
0.253999 0.44652 0.0913471
0.473674 0.410772 0.0150684
0.263366 0.409995 0.0309624
0.306343 0.409877 0.0318735
0.303115 0.300435 0.0325954
0.388226 0.410989 0.0349194
0.38984 0.298245 0.0332622
0.473364 0.412173 0.0362894
0.47409 0.300761 0.0346001
0.301256 0.445902 0.0595673
0.30386 0.333404 0.0604899
0.388555 0.445683 0.0625189
0.388189 0.334315 0.0607407
0.472249 0.446653 0.0643251
0.471888 0.335599 0.0623595
0.327746 0.353561 0.0333254
0.327299 0.463038 0.0311783
0.410789 0.356996 0.0341084
0.411491 0.464392 0.0330133
0.323243 0.392218 0.0600621
0.476577 0.29924 0.0138841
0.323581 0.281174 0.0598934
0.408456 0.391935 0.0620156
0.257107 0.446526 0.11264
0.408736 0.278906 0.0616956
0.325849 0.392157 0.0396405
0.426731 0.29928 0.144196
0.323351 0.28151 0.0399086
0.411115 0.392271 0.0407459
0.425969 0.408658 0.142857
0.409136 0.279426 0.0407192
0.411964 0.460409 0.0126645
0.258652 0.301436 0.0844839
0.255294 0.335601 0.110723
0.411351 0.358772 0.0132751
0.348458 0.446317 0.0391386
0.348926 0.336342 0.0403303
0.432254 0.446493 0.0403768
0.430008 0.334759 0.0404656
0.491859 0.461319 0.147542
0.413865 0.395565 0.00754343
0.370048 0.46577 0.0109691
0.49126 0.281672 0.0975345
0.434656 0.41336 0.01509
0.286419 0.388187 0.00387253
0.496257 0.46219 0.0367744
0.490317 0.35288 0.126302
0.348767 0.406224 0.0339772
0.345744 0.299033 0.0346338
0.431294 0.408653 0.0349665
0.430947 0.295726 0.033414
0.284078 0.462173 0.0104799
0.256471 0.3378 0.0898012
0.346387 0.447558 0.0592556
0.346036 0.336741 0.0608303
0.429308 0.443962 0.0613289
0.429316 0.334682 0.0618844
0.259532 0.298808 0.0308144
0.327173 0.464889 0.0100955
0.278923 0.353937 0.08455
0.276106 0.460251 0.0862728
0.364558 0.353868 0.0885446
0.364568 0.466927 0.0873647
0.44883 0.353873 0.090808
0.446908 0.462952 0.0900184
0.276874 0.390287 0.113667
0.490528 0.280557 0.118831
0.27659 0.283994 0.112593
0.364106 0.388596 0.115249
0.342038 0.295945 0.142833
0.360558 0.278999 0.115445
0.44929 0.389529 0.117702
0.494042 0.353423 0.0701439
0.447919 0.281534 0.116733
0.277362 0.392613 0.0926713
0.341068 0.40786 0.142905
0.278011 0.281073 0.0913653
0.364803 0.389064 0.0947783
0.431285 0.339344 0.00675455
0.363959 0.281482 0.0952255
0.448784 0.392065 0.0971989
0.47509 0.445524 0.00725443
0.448801 0.281457 0.0966439
0.280996 0.351233 0.0644841
0.279025 0.462439 0.0657285
0.366782 0.35504 0.0675121
0.365867 0.46578 0.0667349
0.450441 0.350907 0.0697206
0.449988 0.461228 0.0694706
0.298873 0.446718 0.093587
0.302015 0.334704 0.0922544
0.384908 0.445403 0.093325
0.384362 0.332846 0.0965353
0.468926 0.447673 0.0979339
0.469919 0.335048 0.098205
0.300043 0.407574 0.0662745
0.300913 0.296617 0.0668633
0.387358 0.409729 0.0681608
0.387133 0.295912 0.0680541
0.47316 0.406214 0.0694654
0.47296 0.296953 0.0682667
0.300265 0.411138 0.0871088
0.300056 0.297386 0.0867246
0.386179 0.407157 0.0889068
0.386095 0.2963 0.088786
0.471563 0.406607 0.091275
0.469603 0.298902 0.0895187
0.299806 0.446449 0.113623
0.299043 0.334819 0.112333
0.383547 0.443685 0.115581
0.384007 0.333403 0.117475
0.46952 0.44647 0.118801
0.471096 0.334345 0.118926
0.322741 0.357467 0.0859182
0.320459 0.465026 0.0878984
0.405181 0.348433 0.0881072
0.406818 0.461908 0.0874512
0.319496 0.392499 0.114927
0.389961 0.300119 0.0133513
0.319188 0.277991 0.113322
0.404795 0.390196 0.114354
0.36955 0.281286 0.00714586
0.40666 0.280772 0.11631
0.321867 0.393892 0.0944791
0.426285 0.299779 0.122773
0.320033 0.277875 0.0927685
0.407114 0.386654 0.0938839
0.42596 0.406208 0.122134
0.406974 0.280179 0.0956348
0.324639 0.354862 0.0655448
0.322749 0.460923 0.0664351
0.408739 0.353522 0.0681765
0.408921 0.466977 0.0671483
0.343018 0.448234 0.0935634
0.34136 0.337524 0.0937912
0.42643 0.442933 0.0956052
0.427828 0.333128 0.097123
0.490247 0.281477 0.152579
0.492272 0.353845 0.0907465
0.346233 0.411611 0.0667821
0.343218 0.30132 0.0677189
0.428984 0.409352 0.06884
0.42962 0.297404 0.067819
0.495261 0.39418 0.0433701
0.263836 0.406402 0.00998416
0.346153 0.411458 0.0878392
0.342518 0.299169 0.0874915
0.427492 0.407719 0.0893373
0.428412 0.298556 0.089663
0.494923 0.280784 0.0422047
0.254226 0.446234 0.145928
0.34195 0.443547 0.115052
0.342008 0.334243 0.114209
0.428326 0.444107 0.116776
0.427664 0.336109 0.117651
0.370004 0.353252 0.0119136
0.306426 0.407838 0.0112336
0.276294 0.351965 0.13912
0.275428 0.464924 0.140719
0.360669 0.351393 0.143989
0.361366 0.464969 0.143565
0.447215 0.353821 0.145685
0.447528 0.462157 0.147061
0.410933 0.281954 0.0058205
0.495308 0.391864 0.00886709
0.285145 0.351797 0.0111128
0.491417 0.392113 0.119851
0.339314 0.297962 0.121714
0.324212 0.499007 0.0377523
0.273623 0.389373 0.146403
0.255214 0.300546 0.117801
0.278236 0.280993 0.148079
0.361373 0.39017 0.149186
0.342183 0.406789 0.121725
0.362302 0.27828 0.15005
0.446523 0.39032 0.15105
0.489919 0.352169 0.147458
0.448385 0.280823 0.151285
0.277343 0.35252 0.117908
0.279325 0.466546 0.119746
0.362332 0.351317 0.123194
0.362816 0.462932 0.122799
0.449809 0.354277 0.126379
0.448738 0.46188 0.125608
0.296167 0.447539 0.148594
0.29786 0.333898 0.14676
0.382836 0.445982 0.15019
0.381929 0.336475 0.15165
0.470539 0.446268 0.154542
0.468512 0.33547 0.152666
0.297877 0.408628 0.120718
0.298065 0.299944 0.119897
0.383956 0.406685 0.122826
0.383668 0.296845 0.122371
0.469902 0.409121 0.125604
0.468635 0.297736 0.124013
0.296911 0.410542 0.142062
0.299607 0.297578 0.140476
0.382818 0.408321 0.143261
0.382711 0.298573 0.143984
0.468791 0.410083 0.146196
0.469 0.29924 0.144265
0.348032 0.447104 0.00471166
0.261177 0.445836 0.0362868
0.254225 0.408086 0.118491
0.452315 0.391848 0.00763693
0.474183 0.336607 0.00672078
0.262436 0.301269 0.0113468
0.319451 0.351287 0.141054
0.318501 0.463594 0.142919
0.403702 0.352445 0.14389
0.403856 0.466795 0.144104
0.306727 0.33606 0.00408925
0.254818 0.334905 0.146565
0.434255 0.447928 0.00683533
0.49231 0.391554 0.0982589
0.496001 0.464943 0.0163837
0.326376 0.283166 0.00584253
0.391302 0.408889 0.0146109
0.255907 0.409225 0.0841514
0.392195 0.337408 0.00571428
0.317873 0.387639 0.145925
0.49192 0.391003 0.153263
0.320208 0.278352 0.147944
0.405636 0.391494 0.15001
0.492293 0.461529 0.126307
0.404452 0.280717 0.150349
0.319771 0.351599 0.120417
0.320129 0.461791 0.121506
0.405419 0.355594 0.122996
0.40496 0.460722 0.123375
0.339866 0.444254 0.149234
0.339497 0.334203 0.149289
0.42521 0.446167 0.150226
0.42544 0.336026 0.150965
0.497092 0.280536 0.00956052
0.495641 0.462036 0.0709034
0.38968 0.444688 0.00434304
0.260855 0.335102 0.0367612
0.49561 0.279739 0.0628467
0.347878 0.29898 0.0135147
0.454739 0.282455 0.00804125
0.259904 0.336658 0.0573028
0.328644 0.390157 0.0053192
0.34914 0.407799 0.0121308
0.49535 0.390503 0.0632866
0.255755 0.333686 0.16784
0.348695 0.335164 0.00611698
0.263836 0.443699 0.00303757
0.275117 0.278305 0.168529
0.277848 0.503255 0.112853
0.297848 0.444803 0.169202
0.497691 0.49885 0.0428771
0.30601 0.443982 0.00569579
0.446033 0.501158 0.15219
0.25291 0.446055 0.167642
0.274278 0.38982 0.167472
0.364592 0.502176 0.0954146
0.494931 0.499562 0.0631459
0.453155 0.501515 0.0420484
0.28096 0.499786 0.0375598
0.368445 0.501877 0.0385248
0.275662 0.499955 0.148165
0.410057 0.502534 0.0611612
0.275688 0.497904 0.168987
0.361066 0.501544 0.150982
0.32614 0.502228 0.00380577
0.367263 0.502979 0.0595397
0.368473 0.503467 0.00380216
0.407024 0.498604 0.0963105
0.455136 0.501551 0.00705547
0.281069 0.501129 0.0594367
0.297078 0.332394 0.168014
0.272907 0.355334 0.195599
0.273779 0.461836 0.195323
0.358559 0.352213 0.198001
0.360458 0.46541 0.197988
0.447712 0.353233 0.199014
0.445889 0.459386 0.200133
0.273361 0.389361 0.221836
0.489427 0.464265 0.182154
0.27431 0.282271 0.223179
0.360965 0.388174 0.225521
0.251401 0.333031 0.200152
0.360273 0.277727 0.223671
0.447101 0.389759 0.226281
0.489496 0.278792 0.173361
0.446269 0.28004 0.227185
0.272438 0.393111 0.201426
0.360268 0.280357 0.170207
0.273676 0.279582 0.202172
0.358271 0.388154 0.204657
0.425361 0.336766 0.171682
0.359453 0.278758 0.202747
0.446892 0.389756 0.205105
0.383057 0.297125 0.176922
0.445502 0.276194 0.205432
0.276349 0.351905 0.174745
0.467286 0.294432 0.288372
0.423107 0.299205 0.178855
0.250264 0.333871 0.275527
0.296968 0.295471 0.175878
0.468429 0.335994 0.173961
0.29494 0.445416 0.202611
0.295233 0.333389 0.202378
0.382064 0.444487 0.206373
0.380871 0.333477 0.204416
0.467719 0.442614 0.208527
0.467447 0.333248 0.207265
0.252308 0.295221 0.194945
0.317694 0.462745 0.177618
0.249979 0.29496 0.281521
0.490464 0.390419 0.175062
0.486296 0.278184 0.316866
0.46758 0.299008 0.178606
0.295174 0.409195 0.1948
0.294977 0.296892 0.196565
0.378804 0.407572 0.199231
0.38163 0.29889 0.19813
0.469401 0.407444 0.200515
0.468698 0.29447 0.19995
0.296538 0.443498 0.223475
0.294353 0.335364 0.224229
0.382833 0.442038 0.226522
0.381446 0.334418 0.225466
0.467069 0.444987 0.228564
0.469487 0.33446 0.228495
0.31606 0.354495 0.197203
0.316196 0.463505 0.197639
0.402748 0.353693 0.198276
0.403804 0.462211 0.198714
0.44763 0.352361 0.234131
0.490218 0.46134 0.202827
0.316765 0.388913 0.222854
0.444799 0.459245 0.179072
0.317335 0.278479 0.222189
0.403508 0.388543 0.225526
0.490177 0.38933 0.229466
0.404669 0.28059 0.226841
0.403891 0.462194 0.17782
0.46359 0.334154 0.316776
0.252151 0.442543 0.220999
0.316431 0.392408 0.203239
0.468779 0.4449 0.174286
0.315452 0.277692 0.201827
0.400169 0.390734 0.204906
0.382294 0.444843 0.171238
0.403177 0.278059 0.205291
0.489504 0.387114 0.209254
0.404355 0.353962 0.178116
0.359575 0.501186 0.203489
0.445972 0.281327 0.172452
0.468274 0.295611 0.234134
0.339526 0.334892 0.169905
0.487666 0.389105 0.264156
0.339593 0.447014 0.203126
0.336745 0.333662 0.2032
0.423681 0.441552 0.205944
0.424654 0.338089 0.204951
0.486244 0.461908 0.290617
0.316739 0.389161 0.167865
0.487876 0.352285 0.256255
0.491232 0.280112 0.20759
0.441793 0.352752 0.289353
0.271482 0.496685 0.256313
0.338662 0.408295 0.197426
0.338538 0.295868 0.196627
0.42363 0.404694 0.198982
0.424612 0.297107 0.2004
0.339574 0.440937 0.224658
0.337349 0.334682 0.224031
0.424956 0.442082 0.22653
0.426371 0.336126 0.226169
0.272034 0.352163 0.248434
0.271542 0.460053 0.2488
0.358733 0.348966 0.252683
0.35823 0.462291 0.251478
0.445479 0.353008 0.254112
0.446022 0.462735 0.254058
0.271149 0.38785 0.276483
0.447946 0.354956 0.177514
0.272324 0.277219 0.277502
0.356494 0.38751 0.279442
0.489085 0.501078 0.227501
0.356744 0.279334 0.278886
0.443335 0.39018 0.282203
0.490732 0.280298 0.227566
0.446455 0.277529 0.280144
0.271058 0.38977 0.25575
0.292053 0.33344 0.333407
0.271693 0.279276 0.256532
0.358716 0.38661 0.258339
0.249581 0.444045 0.310015
0.357532 0.280591 0.257748
0.444656 0.387844 0.261471
0.314564 0.386357 0.334539
0.445502 0.279891 0.259854
0.271582 0.353057 0.227407
0.274105 0.460386 0.226851
0.359434 0.351929 0.231139
0.359666 0.45931 0.231078
0.488615 0.278631 0.263028
0.44568 0.462963 0.23422
0.293022 0.443559 0.257545
0.295254 0.332889 0.256198
0.378433 0.444408 0.259047
0.381137 0.332564 0.259279
0.466757 0.444981 0.262732
0.36098 0.352015 0.17812
0.295217 0.405966 0.229438
0.297183 0.297873 0.229898
0.382285 0.405515 0.231435
0.382045 0.297124 0.232003
0.467482 0.406952 0.234452
0.467983 0.295537 0.255193
0.294461 0.407018 0.250226
0.294006 0.296143 0.251013
0.380405 0.407608 0.252503
0.379923 0.295991 0.252464
0.467046 0.409598 0.255851
0.466861 0.334587 0.26141
0.292102 0.442314 0.278609
0.294648 0.332156 0.277458
0.378959 0.4405 0.279386
0.378896 0.332452 0.279411
0.465601 0.442492 0.283478
0.44247 0.352495 0.309637
0.316023 0.35172 0.251091
0.316007 0.461337 0.250986
0.402656 0.351787 0.252277
0.400014 0.462102 0.253961
0.274947 0.458859 0.175026
0.490206 0.352919 0.180868
0.314017 0.385248 0.278065
0.314613 0.462927 0.285018
0.314375 0.278591 0.277739
0.398977 0.3893 0.281402
0.249288 0.406915 0.249884
0.401256 0.28031 0.280235
0.467685 0.406737 0.180391
0.420168 0.405421 0.308146
0.488973 0.278664 0.283353
0.314212 0.390879 0.257708
0.464214 0.408769 0.310266
0.314127 0.274732 0.256745
0.400877 0.387162 0.260968
0.42575 0.440317 0.171644
0.402409 0.279867 0.260005
0.464651 0.447424 0.316336
0.335522 0.292581 0.305495
0.251098 0.296702 0.250446
0.317139 0.353327 0.230205
0.318621 0.458791 0.230197
0.403482 0.351305 0.231813
0.403417 0.459518 0.232878
0.441999 0.278241 0.315846
0.488368 0.462129 0.234755
0.336699 0.443544 0.258085
0.335177 0.331938 0.257664
0.423802 0.446628 0.261169
0.423393 0.333918 0.259817
0.338376 0.404361 0.231366
0.339499 0.297699 0.229267
0.425429 0.406543 0.233162
0.42588 0.299209 0.232369
0.337752 0.404628 0.252162
0.334088 0.29525 0.24881
0.424103 0.406631 0.254668
0.423233 0.295957 0.252807
0.335794 0.443357 0.278537
0.335187 0.332534 0.27829
0.422087 0.446768 0.282404
0.42189 0.335689 0.280953
0.270194 0.348899 0.304155
0.271221 0.463611 0.304269
0.355003 0.348533 0.305063
0.355842 0.461468 0.306067
0.485602 0.390453 0.284416
0.442435 0.464422 0.310089
0.31754 0.352164 0.175921
0.423914 0.295739 0.286043
0.399264 0.278895 0.313589
0.491627 0.35124 0.234509
0.420229 0.408391 0.287383
0.485102 0.353253 0.28893
0.39907 0.388613 0.313833
0.334567 0.295598 0.284998
0.314615 0.347999 0.285797
0.270216 0.386267 0.311499
0.399529 0.46139 0.287955
0.27173 0.280199 0.309996
0.355698 0.385633 0.312968
0.424634 0.404537 0.178275
0.357101 0.277902 0.312869
0.487263 0.463414 0.310719
0.423259 0.296264 0.306849
0.464489 0.297531 0.309332
0.271483 0.350744 0.283526
0.270933 0.460301 0.284133
0.35676 0.349272 0.285104
0.357215 0.460543 0.285611
0.442231 0.389376 0.317507
0.443983 0.462961 0.289701
0.292007 0.445352 0.311076
0.291815 0.332048 0.313254
0.376307 0.443611 0.314034
0.376777 0.333966 0.313157
0.486304 0.350751 0.310587
0.250702 0.410301 0.19345
0.293001 0.40469 0.284815
0.293684 0.294636 0.28404
0.376746 0.405582 0.28841
0.3792 0.295061 0.2871
0.463021 0.405148 0.290223
0.383675 0.336465 0.172459
0.291168 0.406782 0.306051
0.292752 0.296388 0.304546
0.376637 0.406665 0.308904
0.378943 0.297566 0.307248
0.31267 0.275978 0.313392
0.250266 0.443135 0.256936
0.491306 0.350798 0.201925
0.380401 0.40832 0.178375
0.39884 0.35108 0.286176
0.335321 0.40421 0.30582
0.421801 0.440796 0.315166
0.334381 0.440446 0.312544
0.313493 0.349518 0.306574
0.31477 0.459945 0.306114
0.398798 0.351124 0.306702
0.398322 0.461296 0.30872
0.338108 0.407527 0.175782
0.462231 0.334324 0.282215
0.485471 0.390899 0.317269
0.335638 0.404976 0.284718
0.338004 0.297978 0.175506
0.334042 0.329233 0.313489
0.421006 0.334754 0.314323
0.361483 0.462692 0.17668
0.313796 0.389733 0.314486
0.488325 0.461629 0.255341
0.339225 0.444971 0.169304
0.253547 0.29621 0.230261
0.400173 0.499443 0.314481
0.294929 0.408527 0.173701
0.254439 0.409421 0.173671
0.446586 0.391454 0.1719
0.40532 0.278365 0.170838
0.250588 0.333723 0.255176
0.312839 0.49792 0.33372
0.291129 0.44206 0.333057
0.249394 0.442971 0.276436
0.271705 0.497837 0.276972
0.249552 0.334194 0.222359
0.401598 0.391075 0.170867
0.253865 0.297323 0.173751
0.252141 0.445609 0.201356
0.400158 0.499252 0.259492
0.271432 0.3873 0.332348
0.487073 0.498909 0.261409
0.314841 0.277939 0.334644
0.252973 0.406063 0.229528
0.27125 0.279838 0.331713
0.249057 0.442438 0.330449
0.356305 0.496875 0.258449
0.315495 0.499299 0.205618
0.486873 0.499058 0.317347
0.359966 0.388359 0.170061
0.271692 0.500298 0.309189
0.403158 0.49693 0.22488
0.314612 0.498325 0.257061
0.312833 0.495727 0.312964
0.442595 0.497763 0.260496
0.444369 0.498385 0.281198
0.403359 0.498534 0.173474
0.44402 0.502772 0.31552
0.354039 0.388739 0.335059
0.274839 0.499073 0.200482
0.401236 0.496411 0.280205
0.489515 0.499985 0.283869
0.357575 0.498651 0.312132
0.446727 0.499211 0.228098
0.314219 0.499786 0.278325
0.491635 0.498993 0.173972
0.359824 0.500724 0.28017
0.318807 0.497157 0.22616
0.402528 0.497525 0.205068
0.488884 0.501104 0.206309
0.360915 0.49629 0.224897
0.377096 0.444327 0.334289
0.334261 0.443036 0.333081
0.317884 0.276688 0.168568
0.269638 0.351969 0.360235
0.267653 0.461316 0.358123
0.355261 0.351589 0.36149
0.35314 0.460745 0.362343
0.462335 0.407961 0.364815
0.441107 0.463709 0.363759
0.268027 0.389238 0.386465
0.463362 0.295334 0.362899
0.268863 0.276839 0.388037
0.353794 0.38505 0.388139
0.33696 0.295764 0.340767
0.354051 0.278833 0.389291
0.440496 0.390448 0.39113
0.475113 0.353777 0.454054
0.476758 0.280056 0.447059
0.268556 0.388396 0.363966
0.292991 0.40484 0.338685
0.269321 0.278009 0.367187
0.353573 0.389337 0.366906
0.442402 0.280217 0.337024
0.354633 0.277212 0.368882
0.441169 0.389273 0.371165
0.441676 0.278426 0.369899
0.439953 0.275959 0.39068
0.311355 0.49777 0.387473
0.485386 0.352055 0.345035
0.493521 0.443074 0.481605
0.474518 0.280906 0.480386
0.32485 0.334539 0.499488
0.493801 0.333564 0.481189
0.287358 0.443557 0.36635
0.291499 0.333275 0.365681
0.376584 0.44582 0.368995
0.376178 0.334547 0.369582
0.265519 0.501529 0.442077
0.482281 0.462976 0.419204
0.313067 0.348645 0.339953
0.462313 0.333673 0.370575
0.42942 0.281729 0.499743
0.312791 0.458771 0.339599
0.433546 0.35137 0.449794
0.497598 0.297687 0.454454
0.290539 0.406757 0.359774
0.291559 0.294738 0.361272
0.376049 0.40827 0.361176
0.37546 0.298772 0.362569
0.463996 0.445061 0.371568
0.496061 0.297408 0.474807
0.287889 0.445548 0.387001
0.289848 0.334617 0.386362
0.375037 0.44297 0.389366
0.374869 0.333047 0.389539
0.494544 0.407218 0.473946
0.461761 0.294157 0.397607
0.313618 0.351346 0.36068
0.310318 0.460564 0.360434
0.397657 0.349801 0.362468
0.397967 0.464799 0.36209
0.332879 0.407608 0.341541
0.419652 0.296872 0.342444
0.31097 0.388839 0.38733
0.397054 0.463269 0.340884
0.311326 0.277428 0.389102
0.396842 0.389803 0.389258
0.440102 0.463122 0.341789
0.396613 0.280423 0.389545
0.344433 0.389535 0.496755
0.484659 0.465557 0.367305
0.282827 0.44616 0.497727
0.310802 0.388078 0.367317
0.413135 0.408123 0.453318
0.313119 0.275742 0.367876
0.397359 0.389418 0.367796
0.324889 0.299608 0.44974
0.398111 0.280082 0.367738
0.451086 0.33612 0.47875
0.462884 0.448056 0.392162
0.496889 0.443994 0.447073
0.497719 0.33491 0.448339
0.47213 0.463549 0.474725
0.452839 0.407222 0.472591
0.484174 0.502818 0.392316
0.457436 0.295324 0.417753
0.418145 0.407613 0.34329
0.331651 0.444608 0.368075
0.334511 0.332018 0.368478
0.41968 0.446297 0.369605
0.418436 0.33254 0.370829
0.455158 0.410075 0.452416
0.305445 0.391125 0.476688
0.464638 0.295067 0.341846
0.270242 0.352119 0.339294
0.331605 0.407979 0.362429
0.333492 0.294302 0.361365
0.420258 0.406489 0.363619
0.419248 0.29705 0.363424
0.331657 0.444862 0.38915
0.330922 0.330831 0.388721
0.419951 0.445463 0.390058
0.418594 0.33485 0.390941
0.267984 0.351658 0.413831
0.267721 0.462019 0.413886
0.351117 0.348869 0.416709
0.353109 0.462678 0.415705
0.438296 0.353613 0.418432
0.43694 0.464939 0.418401
0.2648 0.389841 0.440034
0.328804 0.404986 0.448702
0.263818 0.280092 0.443063
0.35313 0.387932 0.44347
0.457351 0.334821 0.445923
0.348853 0.281134 0.446362
0.412482 0.445756 0.444835
0.411212 0.409747 0.473463
0.432766 0.279491 0.444297
0.265609 0.389932 0.419951
0.411313 0.335663 0.478819
0.267473 0.278527 0.422094
0.352961 0.387548 0.422873
0.374605 0.408207 0.340072
0.351462 0.280702 0.4255
0.460841 0.408288 0.417994
0.408212 0.447299 0.479762
0.43517 0.280187 0.423141
0.269875 0.351686 0.393066
0.266274 0.463226 0.392815
0.351767 0.348386 0.395845
0.353302 0.460505 0.395892
0.440275 0.354073 0.39793
0.439622 0.465658 0.397854
0.289227 0.445061 0.420863
0.288516 0.333978 0.421281
0.37389 0.444032 0.421845
0.375197 0.335256 0.422883
0.462334 0.410529 0.344325
0.457032 0.332509 0.42557
0.288771 0.406507 0.392254
0.290581 0.29738 0.393169
0.374524 0.404714 0.395182
0.374352 0.297484 0.396978
0.478389 0.353424 0.419525
0.484132 0.46671 0.398823
0.28858 0.408574 0.413069
0.2888 0.296667 0.414458
0.373213 0.40696 0.416469
0.373287 0.295034 0.418439
0.476609 0.461643 0.454173
0.472603 0.354842 0.474089
0.286486 0.444413 0.441439
0.285742 0.334463 0.441096
0.371566 0.444643 0.442602
0.371851 0.334267 0.443473
0.450282 0.445592 0.480121
0.480469 0.351258 0.398567
0.308517 0.354263 0.415364
0.311365 0.460855 0.414924
0.396063 0.353303 0.41635
0.395471 0.462919 0.416206
0.483308 0.389959 0.337719
0.263505 0.387873 0.497067
0.308538 0.388322 0.441626
0.48383 0.391259 0.371056
0.305355 0.277389 0.443148
0.393836 0.391884 0.444995
0.263983 0.500852 0.497241
0.392781 0.276939 0.444097
0.441502 0.353796 0.343674
0.303845 0.277003 0.497019
0.304905 0.279107 0.47726
0.310701 0.391606 0.420332
0.326615 0.336879 0.478057
0.307414 0.278267 0.42232
0.396188 0.391901 0.42339
0.441576 0.392887 0.338523
0.393455 0.277061 0.424243
0.461216 0.332403 0.391576
0.390851 0.353972 0.451195
0.358491 0.277574 0.333484
0.310671 0.352157 0.393866
0.309777 0.4595 0.393857
0.396609 0.353154 0.39558
0.396544 0.463924 0.394674
0.302403 0.38977 0.496986
0.432135 0.280275 0.47899
0.332706 0.4425 0.421384
0.329552 0.335576 0.423206
0.416211 0.447737 0.423744
0.415551 0.332675 0.423107
0.332363 0.407484 0.392965
0.331877 0.297451 0.3956
0.417921 0.408466 0.396894
0.419398 0.297676 0.394835
0.332924 0.406478 0.414189
0.330949 0.297891 0.416717
0.417745 0.41072 0.417691
0.413869 0.295414 0.416096
0.329208 0.443867 0.441583
0.327287 0.338156 0.444661
0.434517 0.463598 0.450825
0.412845 0.332294 0.443595
0.265099 0.354039 0.468449
0.263562 0.463344 0.469418
0.348086 0.353836 0.47036
0.348261 0.460574 0.469989
0.431701 0.354035 0.47049
0.479271 0.280184 0.425958
0.480496 0.388922 0.426044
0.476478 0.392258 0.446604
0.270419 0.460371 0.337443
0.463686 0.446799 0.336786
0.308465 0.462386 0.448231
0.37965 0.295605 0.339832
0.45383 0.299098 0.472285
0.458293 0.445793 0.424333
0.48294 0.388505 0.392174
0.264753 0.388748 0.475808
0.32681 0.29778 0.471374
0.262862 0.278714 0.476524
0.347077 0.389766 0.476401
0.305881 0.35309 0.449557
0.347827 0.280315 0.479686
0.355425 0.461901 0.341518
0.390685 0.463759 0.451445
0.462469 0.410445 0.397639
0.264277 0.352772 0.447202
0.265352 0.463658 0.448676
0.351015 0.351581 0.450159
0.349304 0.462238 0.449107
0.438413 0.392456 0.424592
0.41232 0.295645 0.452251
0.284217 0.446546 0.477068
0.284471 0.33448 0.476533
0.368361 0.443929 0.479377
0.368858 0.33543 0.477764
0.263291 0.282109 0.497518
0.429868 0.462751 0.471623
0.285358 0.405302 0.448429
0.285216 0.299249 0.448957
0.372357 0.409982 0.451117
0.371563 0.298516 0.450456
0.431772 0.389618 0.479549
0.453882 0.297672 0.451998
0.285302 0.409057 0.469765
0.284168 0.29946 0.469691
0.369563 0.407773 0.471603
0.368239 0.298329 0.470969
0.483242 0.354954 0.365075
0.334814 0.331532 0.334903
0.486188 0.278519 0.371013
0.483004 0.278674 0.391405
0.326553 0.446173 0.478142
0.434854 0.391427 0.445385
0.472786 0.39032 0.480703
0.441098 0.35063 0.36462
0.305061 0.353121 0.470229
0.30453 0.461816 0.468939
0.390769 0.353878 0.47113
0.387979 0.46489 0.470893
0.485177 0.465246 0.346621
0.293582 0.296062 0.340961
0.487208 0.278684 0.337727
0.327501 0.410013 0.468761
0.390265 0.390105 0.479287
0.455915 0.445917 0.444167
0.410376 0.29891 0.472855
0.388982 0.281128 0.477486
0.46317 0.334885 0.338489
0.355908 0.349209 0.340439
0.325371 0.442354 0.499735
0.284056 0.334001 0.497311
0.398606 0.353074 0.341609
0.473058 0.499132 0.481734
0.397688 0.388581 0.334601
0.366063 0.334776 0.497816
0.497059 0.408132 0.453869
0.41862 0.443053 0.336162
0.306074 0.500909 0.473526
0.354013 0.49789 0.368048
0.378119 0.333864 0.334214
0.351766 0.500179 0.422211
0.366104 0.445223 0.500233
0.386065 0.390129 0.499844
0.400048 0.277014 0.334734
0.420625 0.334731 0.33654
0.407686 0.335625 0.499486
0.35344 0.497147 0.39004
0.266982 0.496321 0.365384
0.264874 0.499147 0.476231
0.351025 0.498826 0.443136
0.307449 0.499073 0.420158
0.345788 0.282999 0.499251
0.437451 0.502273 0.424095
0.47737 0.498587 0.446909
0.26667 0.498537 0.385897
0.433719 0.498651 0.444729
0.393288 0.498623 0.423305
0.486474 0.499344 0.338483
0.393836 0.498714 0.443929
0.38703 0.49942 0.499856
0.484497 0.50263 0.371783
0.306599 0.499171 0.440445
0.346427 0.499813 0.496053
0.397402 0.501326 0.369121
0.26687 0.49857 0.421309
0.429763 0.391138 0.500269
0.407712 0.445853 0.500033
0.354284 0.498846 0.333828
0.260267 0.355672 0.525467
0.261913 0.462282 0.525093
0.345079 0.354103 0.526819
0.344403 0.463118 0.52829
0.428828 0.355646 0.527967
0.284105 0.297642 0.505232
0.26179 0.393652 0.553674
0.424828 0.280419 0.591018
0.260003 0.282053 0.552179
0.341308 0.388099 0.553365
0.489418 0.408967 0.509679
0.344362 0.28135 0.556491
0.425504 0.391878 0.556394
0.386855 0.353501 0.507783
0.443572 0.298623 0.583348
0.260872 0.389794 0.533026
0.402136 0.335539 0.647492
0.26095 0.278727 0.531787
0.34477 0.389804 0.532058
0.487154 0.407174 0.586178
0.344605 0.281164 0.535424
0.427861 0.392456 0.535402
0.323337 0.405867 0.504997
0.426984 0.282166 0.535014
0.468586 0.281434 0.538023
0.261317 0.464137 0.581731
0.466961 0.461554 0.566272
0.26297 0.464815 0.504725
0.303516 0.35377 0.504998
0.426373 0.464025 0.529361
0.282254 0.443003 0.532155
0.281093 0.336297 0.532527
0.365161 0.442076 0.534216
0.36536 0.335555 0.535067
0.2642 0.350896 0.504581
0.445842 0.334987 0.55613
0.449162 0.335478 0.50018
0.304719 0.464085 0.503594
0.462744 0.281145 0.593858
0.490635 0.334816 0.501544
0.462111 0.283013 0.648439
0.484991 0.333599 0.59346
0.280835 0.407324 0.525131
0.282411 0.297838 0.525844
0.365753 0.406563 0.526181
0.366505 0.299679 0.527693
0.258151 0.27707 0.641995
0.484866 0.446335 0.649761
0.279468 0.442011 0.55301
0.279609 0.338961 0.553485
0.362082 0.444359 0.554759
0.365202 0.335562 0.555193
0.259123 0.466048 0.613539
0.257545 0.391747 0.642506
0.303486 0.354818 0.526266
0.303499 0.464189 0.525955
0.386002 0.351017 0.527878
0.385181 0.461006 0.528547
0.48409 0.407935 0.621029
0.484731 0.444835 0.592509
0.302048 0.390692 0.552837
0.258432 0.356812 0.56109
0.301812 0.278512 0.553669
0.384353 0.390838 0.556592
0.489928 0.300751 0.510774
0.384656 0.282312 0.555403
0.488786 0.406923 0.565462
0.44906 0.300275 0.528502
0.486233 0.297481 0.566304
0.301403 0.391796 0.532673
0.401697 0.300298 0.640085
0.303182 0.280282 0.532627
0.387152 0.388099 0.535442
0.445264 0.447189 0.558156
0.387219 0.282429 0.534618
0.468109 0.390076 0.557617
0.489685 0.443036 0.502398
0.465359 0.46343 0.62052
0.464433 0.50111 0.613002
0.485414 0.336308 0.614706
0.488912 0.446526 0.538077
0.261102 0.392885 0.586262
0.467038 0.353585 0.564645
0.366997 0.298922 0.50637
0.321791 0.443705 0.533546
0.32495 0.335599 0.53385
0.405754 0.442645 0.534585
0.408419 0.33788 0.534717
0.470847 0.353038 0.529818
0.489826 0.296384 0.531142
0.470119 0.463823 0.509802
0.450001 0.44524 0.501501
0.323181 0.407818 0.525314
0.324789 0.298674 0.525999
0.406702 0.408883 0.526424
0.407167 0.302445 0.527453
0.321069 0.445855 0.5544
0.321239 0.337279 0.554133
0.402962 0.443501 0.555186
0.408299 0.337152 0.555365
0.25916 0.355148 0.581027
0.259759 0.357989 0.615839
0.3422 0.352772 0.581355
0.342661 0.463369 0.580536
0.424791 0.354984 0.584012
0.423315 0.464534 0.584716
0.260319 0.392963 0.606698
0.400906 0.410628 0.639802
0.282242 0.409981 0.504941
0.338969 0.390432 0.611696
0.484179 0.335757 0.649347
0.342752 0.282591 0.609902
0.423804 0.391198 0.612877
0.465039 0.464702 0.585894
0.42331 0.279611 0.613069
0.468623 0.38946 0.502059
0.318435 0.30011 0.636964
0.25855 0.281935 0.587568
0.342025 0.388919 0.591267
0.425505 0.280677 0.55687
0.342069 0.280604 0.589645
0.424404 0.390872 0.591983
0.260311 0.281512 0.607956
0.466373 0.281662 0.557623
0.322873 0.298342 0.505299
0.260031 0.463603 0.561307
0.34257 0.353357 0.561166
0.342103 0.46525 0.56071
0.42663 0.355011 0.563861
0.422494 0.461433 0.563721
0.281568 0.443904 0.587794
0.279742 0.336398 0.587992
0.363143 0.44568 0.588316
0.362962 0.336554 0.590336
0.48923 0.40931 0.531304
0.445192 0.337646 0.612674
0.282088 0.407508 0.561638
0.279607 0.299985 0.560891
0.361266 0.408774 0.56216
0.364043 0.300794 0.563118
0.486111 0.444974 0.614309
0.484288 0.29527 0.586772
0.283721 0.406515 0.581497
0.279185 0.29939 0.581668
0.362954 0.408379 0.583676
0.363517 0.301566 0.583286
0.465396 0.391531 0.592396
0.277991 0.44767 0.662752
0.280182 0.446937 0.608246
0.277941 0.337333 0.608318
0.35943 0.443803 0.609322
0.361493 0.336086 0.610784
0.442494 0.444234 0.614255
0.464521 0.354792 0.620705
0.300084 0.351406 0.580363
0.29965 0.464768 0.58103
0.384137 0.353215 0.583592
0.3853 0.463491 0.582188
0.445279 0.407818 0.584038
0.428387 0.465363 0.507748
0.299547 0.390213 0.608105
0.320893 0.409663 0.637562
0.299769 0.280842 0.608946
0.380186 0.392546 0.610838
0.44847 0.33582 0.535687
0.383913 0.280567 0.611839
0.462214 0.391292 0.649013
0.464986 0.279054 0.613973
0.426708 0.354893 0.507135
0.303932 0.387524 0.58832
0.402536 0.300449 0.618952
0.299979 0.279111 0.587284
0.383178 0.390354 0.58895
0.364198 0.406946 0.504882
0.383278 0.277794 0.590333
0.443323 0.445554 0.592904
0.299028 0.354981 0.6164
0.44861 0.411766 0.530554
0.301124 0.353075 0.560417
0.298678 0.464379 0.561205
0.386972 0.353552 0.562948
0.382563 0.464365 0.56111
0.468627 0.389369 0.537581
0.487787 0.333044 0.558514
0.321658 0.447367 0.588027
0.321264 0.336147 0.588732
0.403723 0.444987 0.591927
0.404595 0.334087 0.592355
0.322254 0.407531 0.560724
0.322397 0.299273 0.560157
0.404512 0.408788 0.563241
0.404624 0.300025 0.562396
0.323741 0.409497 0.581303
0.320073 0.299535 0.581924
0.405439 0.407974 0.583832
0.404386 0.297986 0.584621
0.318902 0.44887 0.608654
0.318888 0.334012 0.609666
0.402844 0.445071 0.613015
0.403745 0.335646 0.6127
0.345593 0.353265 0.505931
0.448141 0.409246 0.50903
0.339967 0.352786 0.637203
0.340739 0.462372 0.638294
0.422084 0.355873 0.639919
0.423149 0.46375 0.64209
0.46479 0.465374 0.641807
0.345827 0.463631 0.506566
0.484606 0.299283 0.621409
0.446 0.299352 0.563098
0.38316 0.35579 0.617726
0.465938 0.352691 0.585022
0.302187 0.500734 0.587812
0.470083 0.351837 0.508793
0.401054 0.447054 0.64755
0.30016 0.504433 0.608372
0.402422 0.407901 0.618451
0.450543 0.298536 0.507314
0.34 0.388271 0.644197
0.320123 0.333521 0.645867
0.338506 0.277813 0.643737
0.419798 0.391389 0.647736
0.447346 0.447796 0.53721
0.421657 0.279927 0.648011
0.381731 0.389131 0.646466
0.487316 0.443203 0.559436
0.339636 0.35253 0.616429
0.340165 0.464771 0.617159
0.424195 0.356492 0.618752
0.421919 0.465102 0.621283
0.278505 0.445397 0.642388
0.277818 0.334949 0.642439
0.35958 0.443746 0.647975
0.361141 0.335619 0.644471
0.445831 0.446527 0.648131
0.442115 0.336329 0.649069
0.279789 0.409232 0.615217
0.279278 0.302318 0.61473
0.360435 0.408839 0.618377
0.363365 0.299929 0.618898
0.443431 0.408863 0.620131
0.444012 0.300515 0.619052
0.27849 0.409931 0.636077
0.27761 0.298097 0.635139
0.361311 0.407789 0.639141
0.359854 0.298173 0.638868
0.442508 0.410432 0.640627
0.44173 0.301138 0.640089
0.445088 0.335074 0.592523
0.469249 0.464809 0.530431
0.380862 0.28091 0.646501
0.256082 0.466923 0.635108
0.489731 0.333366 0.538373
0.407167 0.409559 0.505736
0.299846 0.352761 0.637227
0.299202 0.463134 0.636995
0.38236 0.352611 0.638549
0.380613 0.463147 0.639712
0.464243 0.391507 0.614319
0.407426 0.298072 0.507062
0.446187 0.408483 0.563211
0.320707 0.298287 0.616941
0.482509 0.41005 0.642379
0.483912 0.2991 0.641997
0.319269 0.446335 0.644699
0.463347 0.353743 0.641745
0.38633 0.464438 0.508417
0.299889 0.468645 0.616179
0.380194 0.459921 0.618143
0.298838 0.391629 0.64401
0.319049 0.410766 0.616665
0.297959 0.279437 0.642353
0.25621 0.355282 0.637663
0.258343 0.393512 0.663689
0.471389 0.280547 0.501285
0.34221 0.500631 0.551677
0.258199 0.281687 0.662967
0.319817 0.445786 0.664963
0.299967 0.388872 0.664449
0.302689 0.500906 0.532383
0.299049 0.279117 0.66286
0.467811 0.501122 0.537524
0.425931 0.499934 0.537258
0.425251 0.498345 0.558097
0.256316 0.504788 0.642913
0.261233 0.497803 0.532165
0.342596 0.500522 0.531297
0.424635 0.501248 0.592416
0.279704 0.332335 0.664594
0.340979 0.502971 0.609622
0.464656 0.500796 0.592178
0.258393 0.505021 0.608015
0.462585 0.500443 0.649367
0.422576 0.500248 0.613303
0.470319 0.500022 0.503143
0.429954 0.501623 0.500921
0.422371 0.500003 0.646816
0.300351 0.499001 0.552735
0.385661 0.498832 0.554756
0.359948 0.444327 0.668097
0.340095 0.388786 0.665654
0.319285 0.333525 0.666364
0.387719 0.28102 0.4988
0.279163 0.295964 0.670761
0.254385 0.391629 0.810436
0.33804 0.352187 0.692649
0.338439 0.465144 0.693457
0.252975 0.282776 0.810064
0.421711 0.464102 0.695497
0.402138 0.298932 0.676227
0.483445 0.299603 0.733567
0.255101 0.279534 0.754543
0.338693 0.391454 0.720722
0.397656 0.29977 0.808804
0.339783 0.280828 0.722284
0.420633 0.389447 0.723074
0.254762 0.388177 0.698667
0.419593 0.282039 0.724502
0.254141 0.355857 0.802638
0.360664 0.406352 0.672904
0.421566 0.390953 0.667841
0.33909 0.388576 0.699943
0.397019 0.412254 0.807817
0.339299 0.281622 0.700696
0.421617 0.388942 0.703296
0.483127 0.333699 0.815971
0.422304 0.279423 0.704024
0.256123 0.352802 0.690706
0.255927 0.465679 0.7255
0.255164 0.467431 0.746069
0.258636 0.35531 0.670332
0.320116 0.2963 0.671518
0.421519 0.354052 0.675833
0.276431 0.444657 0.69761
0.275944 0.331968 0.698701
0.357206 0.445408 0.702058
0.360147 0.334999 0.701116
0.442939 0.44662 0.702629
0.256914 0.280947 0.719753
0.46104 0.464999 0.676317
0.253009 0.280926 0.830322
0.339784 0.352327 0.672356
0.484242 0.336647 0.670728
0.483624 0.408079 0.733483
0.253804 0.279539 0.774803
0.276629 0.406801 0.691012
0.277131 0.294947 0.691097
0.359221 0.409337 0.693999
0.36147 0.297014 0.694362
0.440563 0.410997 0.696342
0.443315 0.335837 0.704094
0.276989 0.4458 0.719162
0.277862 0.335195 0.719848
0.357084 0.447404 0.72334
0.358804 0.336727 0.721305
0.441405 0.44706 0.723761
0.465787 0.355505 0.697543
0.296613 0.35324 0.692158
0.298096 0.461023 0.691983
0.380775 0.3534 0.694826
0.378004 0.462675 0.695591
0.254462 0.392554 0.751889
0.255948 0.388006 0.720084
0.295918 0.389615 0.720936
0.255089 0.3579 0.782236
0.29824 0.277682 0.719491
0.381208 0.391887 0.722456
0.316164 0.303128 0.804749
0.378834 0.279558 0.723707
0.462334 0.390779 0.724942
0.300123 0.466475 0.671732
0.255899 0.463108 0.781037
0.29783 0.389198 0.700134
0.462608 0.353463 0.808181
0.297296 0.278815 0.699523
0.38135 0.39134 0.701605
0.315527 0.411061 0.80418
0.381591 0.281594 0.702719
0.459779 0.3902 0.704264
0.376914 0.463867 0.784036
0.462354 0.283431 0.724948
0.4801 0.444082 0.760442
0.421696 0.46423 0.674166
0.460221 0.46364 0.75457
0.337041 0.50111 0.700657
0.482781 0.336384 0.726326
0.484092 0.3355 0.705876
0.318454 0.444446 0.699691
0.317232 0.335118 0.70044
0.399493 0.447488 0.702323
0.422121 0.353453 0.696752
0.381938 0.389222 0.666628
0.463688 0.391989 0.670231
0.44169 0.40864 0.675705
0.255513 0.349467 0.725766
0.318836 0.40852 0.693459
0.31897 0.296487 0.691864
0.402367 0.410152 0.69586
0.402435 0.302382 0.6985
0.317548 0.441494 0.720853
0.317149 0.336959 0.721322
0.39879 0.44618 0.72335
0.400021 0.33821 0.704237
0.483663 0.299253 0.698055
0.25586 0.501685 0.775069
0.338162 0.353433 0.74847
0.338274 0.4641 0.749262
0.418974 0.351581 0.730607
0.420413 0.463976 0.751485
0.442074 0.298197 0.677116
0.482828 0.407528 0.698772
0.256754 0.46147 0.690343
0.337438 0.391658 0.775623
0.399671 0.444919 0.668714
0.335511 0.281945 0.77781
0.42027 0.353044 0.789131
0.377878 0.353991 0.786754
0.41918 0.282916 0.778903
0.483721 0.336745 0.759658
0.462204 0.46141 0.786853
0.461747 0.353232 0.732777
0.33857 0.391485 0.755155
0.295402 0.466294 0.783504
0.334847 0.28008 0.75684
0.421744 0.353457 0.751261
0.253581 0.355003 0.745561
0.419368 0.279283 0.758717
0.37911 0.464573 0.674115
0.482146 0.300926 0.676704
0.337758 0.35461 0.727958
0.336515 0.463868 0.728784
0.39745 0.337719 0.72413
0.419326 0.463031 0.730484
0.2776 0.447411 0.753176
0.273847 0.335203 0.75532
0.358224 0.443605 0.755876
0.358268 0.336213 0.758551
0.440815 0.442332 0.760083
0.462447 0.355231 0.753191
0.275305 0.408749 0.726458
0.278531 0.298692 0.726204
0.360064 0.409754 0.729453
0.358562 0.302086 0.729794
0.440364 0.408191 0.7319
0.440351 0.298026 0.732909
0.277003 0.410549 0.746959
0.276644 0.297475 0.747245
0.359866 0.406702 0.750332
0.356515 0.299504 0.751915
0.419545 0.38968 0.760554
0.441266 0.295048 0.752874
0.276544 0.446627 0.774218
0.275584 0.337845 0.776079
0.355729 0.446967 0.776367
0.356264 0.337938 0.77923
0.440375 0.442893 0.77986
0.440539 0.333087 0.759979
0.294985 0.353855 0.748607
0.297181 0.465098 0.74689
0.379497 0.352086 0.752813
0.378709 0.466206 0.749858
0.50302 0.464519 0.789009
0.460953 0.462668 0.732862
0.296185 0.391194 0.77601
0.255308 0.462989 0.801332
0.296518 0.281346 0.776489
0.377779 0.390403 0.77923
0.482018 0.44416 0.706047
0.378912 0.279477 0.778865
0.462099 0.391293 0.781591
0.35866 0.298297 0.673247
0.461955 0.283594 0.781902
0.296639 0.39134 0.755236
0.295104 0.356223 0.783694
0.297029 0.279354 0.754985
0.379226 0.388549 0.758492
0.25574 0.463723 0.669726
0.377238 0.282435 0.757818
0.440425 0.405818 0.752682
0.48323 0.447268 0.670133
0.463561 0.279428 0.759978
0.29676 0.353999 0.72834
0.297963 0.461286 0.726267
0.377571 0.355309 0.731507
0.377346 0.464735 0.728497
0.44102 0.335026 0.724739
0.254947 0.393169 0.772844
0.316698 0.445128 0.755863
0.316167 0.334291 0.755744
0.398869 0.446028 0.757559
0.400168 0.335632 0.759868
0.482754 0.408208 0.754398
0.461495 0.39147 0.760996
0.316823 0.406801 0.72844
0.317912 0.300271 0.727418
0.400499 0.411114 0.731315
0.399064 0.300385 0.731017
0.317881 0.409414 0.748897
0.316503 0.299595 0.748387
0.39972 0.408522 0.751688
0.399104 0.298197 0.750948
0.339797 0.464115 0.673718
0.486142 0.299286 0.754707
0.316835 0.446475 0.77598
0.314599 0.338745 0.776238
0.399128 0.447538 0.778918
0.399436 0.333683 0.78087
0.48299 0.444534 0.781652
0.46115 0.354641 0.787848
0.462395 0.279824 0.705173
0.278835 0.411243 0.669733
0.335453 0.355383 0.806101
0.337955 0.463095 0.805228
0.419867 0.35455 0.809609
0.418909 0.467222 0.80642
0.315185 0.301828 0.783793
0.316562 0.40975 0.782525
0.481517 0.40905 0.809259
0.482844 0.443767 0.726336
0.443176 0.333726 0.669527
0.377493 0.391633 0.813557
0.481027 0.44379 0.817581
0.397839 0.336563 0.814984
0.482534 0.298529 0.808523
0.398906 0.449303 0.813807
0.463873 0.465702 0.697099
0.315401 0.337497 0.812099
0.376226 0.280287 0.813413
0.460691 0.281683 0.814088
0.379371 0.35375 0.67401
0.336014 0.392489 0.812228
0.482459 0.302002 0.787779
0.336034 0.282976 0.812707
0.417732 0.393055 0.815379
0.400018 0.408443 0.675666
0.419542 0.280264 0.814924
0.443885 0.300247 0.697368
0.298486 0.354304 0.67219
0.334446 0.357981 0.78374
0.336979 0.466499 0.785038
0.440401 0.336674 0.780938
0.422389 0.467874 0.784727
0.2755 0.445174 0.810968
0.275131 0.335599 0.811241
0.357971 0.44586 0.813845
0.357436 0.334123 0.813527
0.438062 0.445565 0.813845
0.441288 0.336147 0.815706
0.275689 0.408423 0.78229
0.274898 0.299922 0.782457
0.356389 0.412564 0.784454
0.355872 0.300364 0.784886
0.418175 0.388539 0.78093
0.439954 0.300865 0.788356
0.274401 0.409396 0.802441
0.273174 0.299327 0.803246
0.357783 0.410082 0.805425
0.355944 0.299125 0.805425
0.440412 0.406637 0.786466
0.439119 0.300218 0.808925
0.256331 0.278823 0.698965
0.483496 0.408674 0.677735
0.462594 0.354243 0.676281
0.398281 0.410838 0.786458
0.31658 0.445757 0.810907
0.293571 0.282907 0.810163
0.294388 0.354739 0.804848
0.295512 0.465679 0.804613
0.376751 0.35627 0.807035
0.378105 0.464681 0.80667
0.459521 0.390357 0.815205
0.460004 0.461511 0.808295
0.439829 0.409026 0.807027
0.483419 0.405966 0.788144
0.319587 0.409484 0.672213
0.442263 0.444281 0.668525
0.398581 0.298557 0.788136
0.482971 0.338191 0.780756
0.295386 0.391952 0.811644
0.503983 0.353653 0.789275
0.421768 0.278721 0.668424
0.462849 0.281645 0.669453
0.360718 0.335665 0.664945
0.256949 0.503333 0.754568
0.295513 0.502187 0.812365
0.462739 0.502228 0.669443
0.401634 0.336542 0.668853
0.258333 0.501863 0.719241
0.462229 0.501474 0.704616
0.273848 0.445407 0.831749
0.253782 0.391689 0.830747
0.294528 0.393248 0.83323
0.379595 0.502432 0.72129
0.340043 0.278848 0.663635
0.273771 0.337771 0.831954
0.378367 0.501239 0.812327
0.419889 0.504547 0.779161
0.313873 0.336351 0.83301
0.340732 0.499551 0.664678
0.381386 0.28287 0.667296
0.252557 0.46206 0.839449
0.461725 0.389689 0.83591
0.336212 0.352579 0.862523
0.335152 0.464372 0.860974
0.418775 0.353635 0.862083
0.418442 0.466506 0.865014
0.39674 0.300358 0.84345
0.459573 0.282287 0.835174
0.378579 0.279626 0.834376
0.331436 0.391964 0.890556
0.378773 0.463141 0.839919
0.333925 0.282845 0.890769
0.41831 0.391524 0.891505
0.356231 0.296624 0.840838
0.418563 0.281403 0.893396
0.375107 0.356369 0.843594
0.418313 0.353383 0.841043
0.249017 0.462798 0.913669
0.335386 0.389722 0.86903
0.356772 0.409635 0.842675
0.332345 0.282425 0.869736
0.418655 0.392329 0.87124
0.399891 0.446552 0.834764
0.420029 0.282705 0.872121
0.253429 0.355166 0.837118
0.481119 0.409421 0.844202
0.248898 0.464798 0.893244
0.251124 0.281818 0.884983
0.293463 0.283621 0.830777
0.272595 0.303095 0.838735
0.275632 0.445327 0.86673
0.271898 0.337942 0.865538
0.356217 0.446524 0.869023
0.356726 0.334281 0.870754
0.438362 0.446029 0.871764
0.438001 0.336349 0.872348
0.378137 0.392355 0.834954
0.306911 0.444762 0.979696
0.499252 0.502633 0.926774
0.460686 0.353044 0.844596
0.395804 0.335759 0.835971
0.251168 0.356398 0.857284
0.272155 0.407145 0.859668
0.272106 0.302193 0.858681
0.357384 0.407219 0.86307
0.356169 0.297902 0.863252
0.440335 0.408506 0.864885
0.440195 0.30095 0.864232
0.272152 0.445233 0.888096
0.270908 0.336741 0.885962
0.354242 0.445017 0.889698
0.354089 0.33566 0.891497
0.438178 0.448492 0.892576
0.437368 0.336863 0.892272
0.293816 0.353477 0.860177
0.295006 0.464953 0.859114
0.37584 0.354556 0.864976
0.37716 0.465892 0.861908
0.45966 0.353588 0.864626
0.459536 0.463722 0.864475
0.290942 0.391774 0.888293
0.252688 0.461598 0.859038
0.289527 0.279532 0.8878
0.37483 0.39244 0.892143
0.438277 0.302133 0.843678
0.376424 0.281279 0.890951
0.462342 0.391581 0.892712
0.253147 0.28246 0.864649
0.459817 0.281589 0.89332
0.292255 0.389366 0.868286
0.455109 0.463074 0.955323
0.290959 0.281613 0.86717
0.377707 0.391703 0.871073
0.437814 0.444005 0.836313
0.376352 0.282347 0.87067
0.46007 0.390095 0.872584
0.497776 0.281403 0.948208
0.460529 0.284492 0.872158
0.357051 0.444836 0.83468
0.417529 0.502352 0.871376
0.273128 0.409803 0.839805
0.393297 0.409572 0.951246
0.440425 0.407327 0.843389
0.268752 0.298658 0.950084
0.313711 0.44409 0.866669
0.314123 0.334035 0.868271
0.396744 0.444285 0.870921
0.39793 0.336194 0.871331
0.480573 0.446608 0.87348
0.481262 0.337626 0.87187
0.458803 0.46484 0.843541
0.502313 0.355982 0.865743
0.440554 0.335774 0.83572
0.315558 0.406774 0.839828
0.417904 0.280026 0.836343
0.479575 0.301081 0.843784
0.313401 0.40699 0.860465
0.312416 0.297431 0.86061
0.399542 0.409421 0.862516
0.398163 0.298365 0.864938
0.480822 0.409302 0.864983
0.480027 0.303417 0.864194
0.313969 0.449433 0.88758
0.314226 0.334453 0.889614
0.395459 0.446702 0.891596
0.395373 0.33429 0.891019
0.479871 0.448032 0.892932
0.477692 0.336873 0.894238
0.49704 0.355848 0.955513
0.498419 0.28049 0.928087
0.332303 0.350907 0.917222
0.331612 0.46382 0.917381
0.414849 0.353233 0.918551
0.415435 0.464758 0.918756
0.455975 0.354903 0.953113
0.370899 0.463986 0.952301
0.395023 0.300331 0.953622
0.33165 0.389391 0.946006
0.307719 0.296924 0.973409
0.331421 0.278408 0.947062
0.41438 0.390624 0.946492
0.497004 0.280927 0.984168
0.417399 0.281286 0.949006
0.249237 0.392607 0.863913
0.499765 0.502913 0.893411
0.477083 0.301939 0.955847
0.331493 0.388036 0.924124
0.37432 0.499189 0.892234
0.333453 0.280415 0.92587
0.416931 0.390889 0.926599
0.420131 0.389555 0.835455
0.416173 0.278991 0.928239
0.310046 0.4085 0.952384
0.475953 0.298856 0.976522
0.332851 0.355399 0.896843
0.334543 0.466161 0.89682
0.415325 0.354179 0.897594
0.41579 0.467361 0.898134
0.269703 0.444257 0.921633
0.270912 0.335867 0.923441
0.353255 0.446977 0.925392
0.354147 0.334291 0.924906
0.436468 0.448579 0.926964
0.435535 0.339147 0.927017
0.270143 0.410139 0.894952
0.269296 0.300139 0.896159
0.353207 0.408803 0.898202
0.355135 0.298275 0.897602
0.438692 0.412727 0.898726
0.439032 0.300554 0.900047
0.270798 0.407569 0.916485
0.268142 0.299737 0.916311
0.351628 0.407834 0.918239
0.354511 0.298401 0.918353
0.436975 0.410828 0.919743
0.435166 0.300943 0.91972
0.269213 0.444752 0.943212
0.294916 0.467485 0.8379
0.350353 0.444727 0.945315
0.350182 0.333843 0.945004
0.433646 0.446711 0.947601
0.433951 0.335498 0.947252
0.291891 0.35364 0.915597
0.290667 0.464825 0.916782
0.374596 0.355047 0.919553
0.373908 0.462899 0.918437
0.457492 0.354171 0.920927
0.457939 0.466161 0.91991
0.28877 0.389791 0.944594
0.392428 0.337121 0.981283
0.289295 0.280917 0.943668
0.372238 0.390969 0.946196
0.476204 0.335996 0.982019
0.37477 0.280674 0.947039
0.457068 0.390159 0.946576
0.33621 0.462062 0.840056
0.457535 0.281436 0.947343
0.290954 0.389816 0.924769
0.370884 0.280655 0.982202
0.290321 0.281275 0.923289
0.373696 0.391213 0.92546
0.454289 0.389 0.983044
0.374884 0.278539 0.926865
0.458389 0.392406 0.925673
0.31416 0.299201 0.839874
0.456718 0.28225 0.927328
0.290839 0.35295 0.89455
0.291633 0.462156 0.896888
0.375305 0.354432 0.89865
0.373054 0.461968 0.899143
0.456218 0.354357 0.900495
0.458652 0.468475 0.898749
0.310799 0.444409 0.923919
0.311444 0.336946 0.925194
0.396014 0.445141 0.924678
0.394418 0.334466 0.926561
0.478651 0.445972 0.927237
0.477906 0.336956 0.927374
0.310213 0.411712 0.895476
0.312321 0.297293 0.897359
0.396007 0.410395 0.897708
0.396875 0.297582 0.898764
0.481432 0.412606 0.900662
0.479725 0.300355 0.899925
0.311739 0.405885 0.916387
0.312806 0.299451 0.918353
0.395251 0.408674 0.919097
0.395902 0.297196 0.92016
0.479309 0.410218 0.920373
0.478924 0.298993 0.921041
0.309759 0.44328 0.944609
0.309278 0.334973 0.945528
0.392586 0.450048 0.945604
0.391529 0.336882 0.947692
0.476829 0.446537 0.948679
0.476441 0.33656 0.947502
0.336306 0.353719 0.840587
0.265362 0.335514 0.979407
0.329371 0.35325 0.972779
0.328286 0.461373 0.973265
0.413777 0.355914 0.974237
0.413826 0.46494 0.974958
0.371035 0.390456 0.980607
0.288861 0.354142 0.952582
0.307901 0.407764 0.972688
0.307144 0.33306 0.979468
0.392175 0.445947 0.979104
0.399851 0.408117 0.841552
0.329665 0.282029 0.980789
0.476556 0.446788 0.982384
0.455245 0.280087 0.982361
0.329122 0.390144 0.980516
0.309411 0.29863 0.952612
0.496044 0.355994 0.976135
0.413734 0.392936 0.981009
0.289821 0.463302 0.95142
0.412901 0.280759 0.980417
0.285894 0.388533 0.978686
0.41857 0.465401 0.843951
0.330299 0.353901 0.952992
0.330439 0.4642 0.953037
0.414281 0.35451 0.95404
0.412606 0.468268 0.954351
0.265956 0.44327 0.978959
0.369868 0.352692 0.953113
0.350103 0.448099 0.980174
0.347459 0.334858 0.979848
0.434141 0.447036 0.981754
0.432533 0.33536 0.981184
0.266904 0.40859 0.95164
0.268545 0.33738 0.944571
0.351028 0.408849 0.953182
0.353381 0.2967 0.953387
0.435207 0.407209 0.952954
0.437657 0.301006 0.954556
0.266351 0.408638 0.972543
0.266235 0.300796 0.970645
0.349242 0.410115 0.974092
0.350688 0.299055 0.973819
0.435194 0.41024 0.974077
0.434911 0.300082 0.975603
0.392316 0.407225 0.97309
0.476314 0.410919 0.955938
0.391135 0.300144 0.97492
0.29399 0.356512 0.840284
0.286409 0.281635 0.980288
0.474523 0.40942 0.976484
0.286324 0.351332 0.973181
0.285938 0.460702 0.971761
0.369733 0.352919 0.974191
0.371466 0.465347 0.97347
0.454244 0.353235 0.976089
0.455296 0.462903 0.976621
0.335177 0.28097 0.834339
0.481419 0.336072 0.837664
0.480816 0.447073 0.838401
0.497151 0.394349 0.950479
0.500358 0.464939 0.91994
0.456139 0.500169 0.982817
0.495638 0.392483 0.983766
0.337724 0.391122 0.833367
0.501158 0.39213 0.893434
0.498984 0.460722 0.975824
0.498271 0.461733 0.954032
0.499184 0.352991 0.920662
0.497725 0.387305 0.928345
0.371208 0.499754 0.945073
0.502225 0.392987 0.872379
0.414501 0.504365 0.947662
0.355652 0.335219 0.834855
0.250974 0.389703 0.884694
0.417079 0.503948 0.8925
0.500202 0.282839 0.893244
0.370512 0.5013 0.978132
0.500401 0.465043 0.899812
0.250687 0.500317 0.886509
0.459691 0.504224 0.892409
0.329191 0.498739 0.979073
0.29193 0.499273 0.94401
0.334476 0.50206 0.88821
0.331622 0.499572 0.944936
0.336912 0.502013 0.867808
0.294818 0.504261 0.832638
0.284263 0.28299 0.999999
0.254591 0.498759 0.830413
0.315251 0.443568 0.831947
0.28236 0.683437 0.030392
0.283467 0.574002 0.0308871
0.368233 0.683352 0.0318791
0.366593 0.573669 0.0334808
0.451329 0.68335 0.0354166
0.452676 0.575754 0.0342492
0.282473 0.721616 0.0567919
0.279553 0.609011 0.0597362
0.365976 0.720577 0.0599801
0.366719 0.611515 0.0612188
0.448471 0.72336 0.0627752
0.453915 0.609131 0.063586
0.390295 0.665962 0.00653163
0.284247 0.610325 0.0387319
0.368497 0.71992 0.0398744
0.366136 0.610599 0.0404528
0.451806 0.720422 0.0425283
0.452871 0.611663 0.0432041
0.492314 0.611353 0.0978823
0.257123 0.667719 0.0914519
0.492122 0.57246 0.0905339
0.411944 0.720085 0.00625792
0.455364 0.720089 0.00861101
0.284877 0.499491 0.00334767
0.303867 0.555539 0.0377153
0.303611 0.664626 0.0386255
0.388403 0.556695 0.0399429
0.390151 0.66459 0.0384969
0.474081 0.553148 0.0433453
0.471892 0.664332 0.0430571
0.256276 0.738348 0.13744
0.326823 0.572544 0.0121127
0.25392 0.519799 0.141031
0.284756 0.573867 0.0104891
0.432165 0.517947 0.0138677
0.427335 0.736543 0.123633
0.263696 0.630278 0.030439
0.346206 0.520395 0.0103567
0.474451 0.628261 0.0151591
0.259511 0.518819 0.0636228
0.302687 0.518516 0.0319581
0.305205 0.629238 0.03269
0.491197 0.686971 0.124713
0.389998 0.520705 0.0338424
0.389549 0.626564 0.0331082
0.261739 0.558429 0.0376193
0.475266 0.517014 0.0361446
0.47374 0.627172 0.0357619
0.301956 0.554695 0.0585904
0.302283 0.664623 0.0588399
0.386847 0.554574 0.0614991
0.38952 0.665236 0.0593815
0.474927 0.552658 0.0629557
0.47175 0.66747 0.0633474
0.324215 0.680961 0.0327692
0.324938 0.573752 0.0321951
0.410929 0.683843 0.0348406
0.411045 0.573383 0.0338238
0.322707 0.719999 0.0598351
0.322768 0.60732 0.060364
0.409419 0.719157 0.0618829
0.408588 0.609359 0.0609886
0.325343 0.716853 0.0392559
0.325097 0.611058 0.0405623
0.410447 0.720856 0.0414385
0.410894 0.609729 0.0400994
0.305312 0.55665 0.00395371
0.493913 0.685841 0.0698943
0.346947 0.628983 0.0113959
0.257366 0.735619 0.116047
0.346112 0.554618 0.0401644
0.345496 0.666085 0.0396127
0.432031 0.555696 0.0418436
0.43104 0.663841 0.0420231
0.342676 0.740977 0.120679
0.260106 0.665396 0.0583399
0.258391 0.556142 0.0587535
0.257231 0.557498 0.092486
0.306581 0.663565 0.00370065
0.306555 0.73532 0.0103687
0.254689 0.629602 0.141208
0.492629 0.611524 0.0620654
0.283498 0.68187 0.00858205
0.492292 0.607659 0.152336
0.277855 0.498524 0.0922347
0.391837 0.628932 0.0122929
0.345523 0.518724 0.0312791
0.345499 0.629421 0.0325155
0.493573 0.684658 0.14522
0.431205 0.520086 0.0345375
0.433623 0.62851 0.0329456
0.255609 0.518419 0.119603
0.491431 0.575376 0.124633
0.43365 0.66494 0.00623343
0.345352 0.555689 0.0602934
0.346499 0.663278 0.0614478
0.431847 0.555685 0.0629165
0.430026 0.664661 0.0631564
0.254551 0.558348 0.146974
0.26213 0.666045 0.0370928
0.280726 0.682181 0.0852151
0.278824 0.573332 0.0859076
0.363269 0.683736 0.0869592
0.365423 0.571579 0.0880176
0.450685 0.685908 0.0905225
0.451368 0.573529 0.0899014
0.279616 0.718811 0.112817
0.275358 0.612452 0.112781
0.363584 0.720906 0.114822
0.362892 0.610475 0.117772
0.447323 0.718423 0.118837
0.45233 0.608075 0.119029
0.279705 0.719158 0.0925437
0.277939 0.611834 0.0925513
0.362706 0.719699 0.0942012
0.365837 0.608983 0.0959529
0.448278 0.722436 0.0981047
0.451396 0.609374 0.0963098
0.281072 0.684351 0.0649215
0.280301 0.572663 0.0657003
0.368911 0.683235 0.066564
0.365993 0.573817 0.067007
0.450955 0.686221 0.0696005
0.454689 0.572654 0.0695809
0.299154 0.553716 0.0930897
0.302174 0.665108 0.0922696
0.388123 0.5555 0.0947396
0.386385 0.665992 0.0950577
0.470311 0.55453 0.098514
0.471227 0.666732 0.0963599
0.265023 0.51832 0.00924149
0.303914 0.516665 0.0656976
0.300866 0.627199 0.0657911
0.384133 0.737457 0.0893122
0.387849 0.51812 0.0684861
0.388025 0.62952 0.0670178
0.257067 0.631527 0.086761
0.472981 0.517248 0.0704076
0.472398 0.631061 0.0696736
0.468728 0.741712 0.0703061
0.299183 0.516517 0.0862599
0.300568 0.628781 0.0862979
0.411644 0.682764 0.0121807
0.385435 0.518675 0.0889667
0.386425 0.629737 0.0875165
0.253001 0.627685 0.119406
0.472753 0.515611 0.0914283
0.472337 0.62884 0.0893244
0.298882 0.556701 0.113991
0.300499 0.667229 0.113211
0.386547 0.556721 0.115885
0.3849 0.665225 0.115932
0.470495 0.554741 0.120356
0.470687 0.667676 0.1171
0.323502 0.681068 0.086657
0.32046 0.570623 0.0867952
0.407993 0.684006 0.0899819
0.40926 0.571682 0.0890412
0.320904 0.723882 0.114063
0.318815 0.609767 0.114866
0.40424 0.720731 0.117134
0.406258 0.607626 0.116296
0.321561 0.717787 0.0932901
0.322688 0.608063 0.0931709
0.405944 0.720792 0.0960372
0.407008 0.609258 0.0956705
0.323862 0.684124 0.0656248
0.323225 0.570408 0.0667808
0.408872 0.683535 0.0684012
0.410803 0.57328 0.06774
0.341843 0.555817 0.0953835
0.343568 0.663935 0.0944389
0.431039 0.555389 0.0982778
0.430186 0.665639 0.0954009
0.454642 0.572552 0.0140743
0.256396 0.519626 0.0853662
0.30355 0.520028 0.0110672
0.345311 0.517575 0.0662509
0.344592 0.625752 0.0670802
0.347865 0.557225 0.00429988
0.429608 0.51942 0.0694846
0.429236 0.625558 0.0694872
0.47551 0.664906 0.00902156
0.326459 0.609269 0.00366901
0.489871 0.724547 0.117658
0.473049 0.738889 0.0360201
0.342787 0.519581 0.0867959
0.344689 0.626238 0.0888673
0.282955 0.718963 0.0025797
0.428105 0.517841 0.0900381
0.428673 0.62808 0.0902757
0.412301 0.606139 0.00731115
0.496233 0.609201 0.00852132
0.301911 0.740201 0.0656875
0.342046 0.556085 0.116181
0.34142 0.668196 0.115897
0.429359 0.553957 0.11898
0.428296 0.662766 0.117746
0.475244 0.738717 0.015164
0.25579 0.5563 0.113115
0.276687 0.681211 0.141467
0.277061 0.573441 0.141158
0.365357 0.684583 0.142325
0.362209 0.575269 0.142865
0.44874 0.684187 0.145691
0.447902 0.574297 0.147839
0.370892 0.720939 0.00625182
0.412179 0.569381 0.0134969
0.491607 0.683067 0.0368502
0.492608 0.720624 0.152709
0.2772 0.718836 0.146037
0.277797 0.613028 0.145024
0.362918 0.720189 0.149169
0.36295 0.611753 0.150348
0.449896 0.723087 0.151637
0.447706 0.611922 0.152768
0.277046 0.681803 0.120405
0.276761 0.574191 0.119976
0.362376 0.685218 0.121187
0.363532 0.572375 0.122032
0.448502 0.681867 0.124827
0.449566 0.571586 0.127378
0.29775 0.556207 0.149005
0.299401 0.666489 0.147861
0.383203 0.556932 0.150479
0.387269 0.667576 0.150224
0.469811 0.553837 0.150877
0.46978 0.666848 0.152673
0.489398 0.723895 0.0961951
0.298751 0.519786 0.120818
0.29764 0.629142 0.119258
0.258319 0.736906 0.0841498
0.386931 0.521021 0.124276
0.385407 0.629172 0.123537
0.491306 0.571609 0.145143
0.468773 0.515495 0.124641
0.471244 0.629999 0.124657
0.389783 0.555823 0.00591389
0.297034 0.519161 0.141944
0.299905 0.631669 0.140226
0.341855 0.737239 0.140818
0.383643 0.519712 0.144427
0.3842 0.630761 0.143942
0.257048 0.665008 0.112372
0.4677 0.516226 0.145978
0.470552 0.62951 0.147394
0.254467 0.665779 0.146713
0.262421 0.625699 0.00999303
0.428066 0.738831 0.0697575
0.45547 0.608408 0.00682255
0.257878 0.629226 0.0662427
0.4342 0.554476 0.00634422
0.322735 0.682919 0.142688
0.319286 0.572475 0.14238
0.406904 0.684785 0.142826
0.40586 0.575124 0.144806
0.4957 0.571747 0.0146154
0.299792 0.552244 0.169613
0.490771 0.723239 0.0625186
0.347612 0.665668 0.0041508
0.491859 0.612123 0.117782
0.4968 0.685162 0.0164021
0.320484 0.719957 0.146579
0.318893 0.609386 0.14753
0.40792 0.719047 0.150004
0.405274 0.612815 0.151049
0.320682 0.686863 0.120947
0.320557 0.571746 0.121058
0.407781 0.683682 0.122722
0.407166 0.572971 0.125211
0.340419 0.556586 0.149584
0.344452 0.665744 0.148485
0.426006 0.555487 0.152435
0.426577 0.666396 0.150703
0.453435 0.683393 0.0149197
0.491738 0.684905 0.0904496
0.298007 0.739552 0.120067
0.34306 0.519944 0.123072
0.338692 0.628328 0.122652
0.383579 0.739192 0.122636
0.425649 0.518216 0.124868
0.430572 0.624203 0.123892
0.297986 0.73978 0.141478
0.259133 0.737215 0.0308988
0.371582 0.609426 0.00580085
0.429692 0.742253 0.14452
0.345834 0.737361 0.0314543
0.341723 0.628157 0.144189
0.432076 0.629421 0.0123875
0.425226 0.518576 0.144994
0.427433 0.628697 0.144068
0.466778 0.74146 0.124767
0.36773 0.57225 0.012069
0.468488 0.741888 0.0905726
0.305777 0.73784 0.0326252
0.43254 0.738069 0.0134289
0.494886 0.720368 0.00736244
0.34135 0.520428 0.143342
0.367907 0.68418 0.011768
0.260903 0.520937 0.0305852
0.305915 0.627272 0.01194
0.495138 0.608063 0.041424
0.493133 0.721142 0.0423184
0.470621 0.7409 0.145282
0.387021 0.738263 0.0682285
0.389291 0.518208 0.0125275
0.493889 0.573962 0.0705543
0.301384 0.737548 0.086777
0.261678 0.736932 0.0107028
0.475432 0.553619 0.00832412
0.476423 0.516839 0.0144156
0.38969 0.739888 0.0352553
0.426882 0.738942 0.0908581
0.282453 0.72179 0.0357015
0.431578 0.739549 0.0351632
0.348763 0.73606 0.0107128
0.259094 0.73576 0.0636417
0.342846 0.735662 0.0878081
0.496014 0.571333 0.035398
0.326145 0.681128 0.0125506
0.391025 0.737411 0.0137565
0.284096 0.612432 0.00271717
0.385635 0.738328 0.143285
0.344543 0.737155 0.0672351
0.321888 0.502234 0.0962468
0.326753 0.716552 0.00360863
0.264026 0.661639 0.00265684
0.324663 0.49846 0.0579859
0.253678 0.668063 0.16768
0.263853 0.555137 0.00378676
0.410003 0.498472 0.00608459
0.451703 0.500167 0.0624837
0.490979 0.500455 0.154064
0.44997 0.498618 0.0953986
0.49159 0.500068 0.119383
0.321215 0.501586 0.115909
0.409979 0.500577 0.0403672
0.406336 0.497784 0.116794
0.447412 0.499652 0.117068
0.31919 0.503124 0.148104
0.497768 0.499761 0.00906711
0.493463 0.499713 0.0979331
0.40371 0.500942 0.153127
0.364789 0.504166 0.1164
0.297921 0.666161 0.168264
0.255274 0.55568 0.167361
0.275011 0.721575 0.16634
0.275062 0.68051 0.193965
0.275458 0.572033 0.192913
0.362532 0.683021 0.197372
0.360307 0.570338 0.197886
0.447415 0.683767 0.200587
0.448935 0.568933 0.199222
0.274729 0.718502 0.221676
0.27433 0.606154 0.222205
0.254445 0.51933 0.173234
0.361239 0.609538 0.223324
0.445039 0.721236 0.228312
0.446723 0.608574 0.226539
0.274852 0.717326 0.201
0.274569 0.608803 0.200274
0.360935 0.720863 0.203066
0.359246 0.607901 0.202798
0.444264 0.72142 0.207142
0.44691 0.605951 0.205805
0.253709 0.734833 0.228037
0.340364 0.630805 0.174758
0.383015 0.55575 0.172398
0.317344 0.718882 0.166298
0.250566 0.55505 0.256053
0.446203 0.497709 0.172807
0.297053 0.556655 0.202014
0.297214 0.663817 0.201846
0.380857 0.556055 0.205589
0.382666 0.663771 0.204723
0.467974 0.551753 0.207278
0.46887 0.663831 0.207171
0.405328 0.613534 0.171203
0.338549 0.517662 0.176713
0.469445 0.626896 0.179773
0.42489 0.55302 0.173509
0.359563 0.720083 0.223715
0.336911 0.737036 0.284111
0.252254 0.517599 0.248627
0.339617 0.554479 0.17055
0.251741 0.519545 0.283306
0.385877 0.66534 0.170933
0.296316 0.520096 0.196911
0.295883 0.627339 0.194983
0.468739 0.55142 0.171114
0.381255 0.519541 0.19956
0.382718 0.627635 0.198811
0.360049 0.573253 0.17762
0.252661 0.664902 0.255513
0.466715 0.627744 0.201291
0.29669 0.556365 0.222115
0.295261 0.662396 0.222117
0.380049 0.551702 0.22623
0.381555 0.666933 0.225415
0.465092 0.552967 0.227866
0.42558 0.516031 0.179574
0.316269 0.683182 0.194612
0.318666 0.573327 0.195357
0.404482 0.684433 0.1987
0.402174 0.571003 0.1984
0.404508 0.574761 0.178409
0.488965 0.573102 0.201318
0.316674 0.717914 0.221962
0.317585 0.608164 0.223298
0.401871 0.719972 0.226215
0.402067 0.609228 0.225578
0.446419 0.570196 0.178883
0.357545 0.719699 0.334588
0.318352 0.720315 0.201039
0.317983 0.609211 0.202463
0.401403 0.724519 0.205284
0.403514 0.607989 0.2056
0.448274 0.608952 0.17332
0.489155 0.61044 0.207638
0.250622 0.517585 0.304092
0.363676 0.683135 0.176647
0.296888 0.628893 0.17518
0.254348 0.734946 0.248717
0.339015 0.554673 0.203965
0.339162 0.667951 0.203233
0.422891 0.553639 0.204436
0.425022 0.663619 0.20584
0.421993 0.518711 0.255708
0.466214 0.737636 0.200113
0.467424 0.516438 0.234597
0.253386 0.516136 0.227511
0.406082 0.719972 0.170422
0.487657 0.719786 0.229711
0.252333 0.554154 0.223121
0.255493 0.630351 0.173118
0.359886 0.500416 0.171535
0.486917 0.572207 0.288993
0.337721 0.518079 0.198116
0.339073 0.627888 0.195324
0.251497 0.627726 0.248914
0.425634 0.517137 0.199518
0.425528 0.626013 0.199959
0.337935 0.55295 0.224835
0.339013 0.665087 0.223948
0.423442 0.55384 0.225828
0.425555 0.665418 0.22623
0.274185 0.682284 0.248848
0.272278 0.569542 0.250077
0.360059 0.684581 0.252246
0.360492 0.571878 0.251517
0.444985 0.681222 0.255283
0.444184 0.572445 0.254498
0.27459 0.717518 0.27801
0.274028 0.61106 0.276156
0.360102 0.721221 0.279824
0.359701 0.610179 0.278902
0.444771 0.719921 0.281589
0.444629 0.610749 0.281034
0.274653 0.718772 0.256399
0.271593 0.60991 0.255985
0.358001 0.72094 0.259049
0.359215 0.60936 0.25782
0.44405 0.721373 0.260157
0.444179 0.610314 0.260075
0.275381 0.679316 0.228293
0.275382 0.57066 0.230046
0.3597 0.684601 0.231237
0.358518 0.571051 0.231161
0.446049 0.684134 0.234839
0.444191 0.571737 0.232878
0.294405 0.552547 0.257289
0.294412 0.665436 0.25645
0.381809 0.554553 0.25927
0.380887 0.665179 0.259951
0.25396 0.555685 0.201381
0.469372 0.664641 0.262453
0.487183 0.607231 0.260359
0.295883 0.516654 0.228581
0.295381 0.625211 0.228541
0.488522 0.572103 0.310037
0.381607 0.51424 0.232034
0.380002 0.629346 0.232285
0.427922 0.666509 0.171415
0.333939 0.555692 0.333207
0.466311 0.62684 0.232714
0.383548 0.735736 0.176957
0.293354 0.515 0.248804
0.293527 0.628722 0.248949
0.490524 0.683309 0.179836
0.378266 0.516769 0.253762
0.380109 0.628472 0.253119
0.490341 0.721571 0.261527
0.423285 0.73857 0.30845
0.466681 0.628828 0.253589
0.294162 0.55446 0.278199
0.293349 0.664251 0.278202
0.38307 0.557058 0.279654
0.381264 0.666253 0.280653
0.253905 0.517982 0.194617
0.468651 0.665131 0.283027
0.315854 0.683471 0.2515
0.314639 0.573406 0.251918
0.402675 0.685054 0.253815
0.402099 0.574542 0.251977
0.292284 0.664785 0.330841
0.463853 0.555861 0.261739
0.315347 0.720302 0.276966
0.314819 0.610394 0.277238
0.401997 0.720738 0.281161
0.400347 0.610406 0.281053
0.486547 0.720366 0.316749
0.254251 0.740627 0.173136
0.314484 0.719484 0.257123
0.314933 0.611219 0.255627
0.402828 0.720456 0.260357
0.401042 0.611285 0.260163
0.422165 0.736794 0.288423
0.466126 0.737058 0.23584
0.316446 0.6805 0.229386
0.317256 0.572906 0.231043
0.403686 0.684055 0.232856
0.401341 0.571067 0.23143
0.465515 0.5177 0.256579
0.275825 0.684852 0.173004
0.338434 0.556742 0.259392
0.337263 0.664729 0.25757
0.42302 0.555369 0.26058
0.423963 0.663656 0.259876
0.488401 0.72016 0.209041
0.339974 0.516796 0.232131
0.339324 0.625868 0.23047
0.465212 0.738749 0.309503
0.424048 0.518036 0.233544
0.42321 0.627437 0.232243
0.362145 0.720647 0.168936
0.335197 0.520351 0.253078
0.336955 0.628762 0.251796
0.339082 0.739161 0.195942
0.423052 0.738115 0.198973
0.422874 0.628181 0.253221
0.338328 0.557578 0.279221
0.337951 0.666368 0.27928
0.423318 0.553406 0.280792
0.423453 0.666255 0.281016
0.271215 0.680076 0.304829
0.272344 0.573444 0.303825
0.358425 0.683492 0.306932
0.356924 0.572096 0.306625
0.443175 0.682386 0.308561
0.443921 0.573317 0.310205
0.465526 0.737811 0.28916
0.406912 0.684056 0.177353
0.296547 0.736314 0.195093
0.485529 0.683548 0.310894
0.426164 0.737881 0.178435
0.318753 0.574866 0.175291
0.271277 0.717844 0.310917
0.272344 0.611339 0.311035
0.357599 0.720573 0.313672
0.357372 0.60912 0.312833
0.443423 0.719709 0.315279
0.443862 0.612224 0.316376
0.271529 0.682035 0.284489
0.272773 0.574734 0.282775
0.359994 0.683262 0.28678
0.360647 0.574092 0.285654
0.444855 0.683669 0.288498
0.443065 0.572399 0.289052
0.291898 0.553605 0.312413
0.29344 0.664813 0.310084
0.379209 0.555912 0.313667
0.379619 0.666929 0.313643
0.466756 0.554543 0.315863
0.269576 0.497401 0.330065
0.276552 0.573978 0.172342
0.293232 0.51739 0.28314
0.294658 0.629485 0.283676
0.253091 0.665663 0.22162
0.381781 0.518805 0.285059
0.380574 0.629085 0.288444
0.469656 0.662869 0.173581
0.465038 0.554089 0.282325
0.485716 0.608503 0.282548
0.382015 0.518331 0.178831
0.293827 0.516469 0.304703
0.293852 0.626717 0.304761
0.380422 0.737278 0.231844
0.379007 0.517675 0.307237
0.379203 0.628994 0.308574
0.491954 0.60865 0.173631
0.468276 0.666124 0.227562
0.465104 0.66508 0.315836
0.29419 0.736848 0.305134
0.486944 0.570983 0.233544
0.487958 0.610691 0.316613
0.490532 0.572122 0.180023
0.468126 0.514536 0.178568
0.466529 0.514634 0.288466
0.315598 0.682395 0.305694
0.31357 0.573727 0.305827
0.399488 0.688206 0.308123
0.401149 0.574599 0.30851
0.380774 0.73773 0.252286
0.490039 0.682435 0.255434
0.362117 0.612089 0.171068
0.467171 0.515309 0.309874
0.447223 0.684452 0.180918
0.29693 0.738032 0.173475
0.316536 0.718963 0.311113
0.315782 0.61031 0.312351
0.401043 0.723853 0.315457
0.401808 0.612359 0.315567
0.380833 0.738721 0.287873
0.46697 0.736946 0.256603
0.314916 0.683226 0.285087
0.31509 0.57326 0.284801
0.401892 0.683631 0.287808
0.403469 0.573552 0.28827
0.488916 0.680872 0.235354
0.339128 0.73866 0.173849
0.334035 0.554371 0.313251
0.336905 0.665087 0.310748
0.422 0.554166 0.315773
0.420888 0.669179 0.313782
0.490821 0.719581 0.172837
0.337254 0.51791 0.285365
0.336709 0.627373 0.283321
0.42645 0.627147 0.17833
0.423429 0.516702 0.285796
0.422681 0.626944 0.287671
0.337793 0.737976 0.230014
0.334796 0.516742 0.307029
0.337313 0.629293 0.303968
0.487762 0.720536 0.283476
0.421204 0.519868 0.306548
0.422426 0.630485 0.308117
0.38364 0.62849 0.177372
0.490004 0.68412 0.200978
0.466629 0.514907 0.200566
0.295433 0.736069 0.228971
0.490599 0.68297 0.290135
0.31979 0.68502 0.173263
0.379112 0.736879 0.308059
0.48688 0.570944 0.254122
0.318521 0.497576 0.169849
0.298146 0.516717 0.175965
0.423213 0.738208 0.25357
0.469786 0.737901 0.178623
0.466019 0.628345 0.288501
0.488317 0.608288 0.227481
0.466305 0.62664 0.310155
0.44876 0.722241 0.172805
0.293716 0.738126 0.284134
0.337136 0.737693 0.304546
0.296777 0.740657 0.249778
0.335783 0.738218 0.2504
0.255245 0.735438 0.193064
0.423364 0.739907 0.23319
0.313111 0.61016 0.331566
0.253362 0.628459 0.192989
0.381088 0.740835 0.196973
0.269277 0.61308 0.331798
0.252271 0.628194 0.227983
0.252716 0.665507 0.200368
0.342293 0.668243 0.168824
0.252156 0.661897 0.275456
0.250444 0.556923 0.276114
0.272562 0.719414 0.332439
0.251001 0.624458 0.283435
0.318563 0.612026 0.16857
0.274467 0.496983 0.221386
0.445466 0.496712 0.207057
0.290126 0.553184 0.332784
0.398605 0.609283 0.336209
0.378012 0.667813 0.334956
0.3998 0.722522 0.335894
0.276549 0.611639 0.167049
0.269421 0.683359 0.35938
0.26873 0.573665 0.359401
0.354109 0.684102 0.360578
0.354642 0.571276 0.358535
0.442565 0.679868 0.36243
0.440052 0.573223 0.362967
0.268391 0.719848 0.386637
0.268253 0.610472 0.386189
0.353815 0.721954 0.388527
0.352984 0.609441 0.386602
0.355099 0.683912 0.339386
0.437566 0.611441 0.389974
0.26924 0.719897 0.365566
0.269078 0.610876 0.366157
0.355448 0.720285 0.368131
0.354185 0.60792 0.366481
0.441135 0.718818 0.369249
0.440021 0.609972 0.368754
0.410087 0.517877 0.472391
0.354407 0.574623 0.338572
0.281852 0.663724 0.497399
0.484153 0.570905 0.365394
0.290816 0.514762 0.339465
0.486267 0.609387 0.337468
0.289929 0.554093 0.366428
0.292595 0.664449 0.3647
0.373834 0.553216 0.369919
0.374648 0.663796 0.367133
0.34651 0.610068 0.497602
0.464016 0.663996 0.369291
0.463472 0.662455 0.337258
0.355846 0.612608 0.333155
0.456831 0.665111 0.444221
0.26978 0.681818 0.338474
0.465748 0.62647 0.344729
0.464407 0.517165 0.343797
0.260351 0.719354 0.496794
0.432108 0.571209 0.47123
0.443078 0.611068 0.336585
0.334317 0.518552 0.339634
0.287845 0.516566 0.361144
0.290299 0.626193 0.358313
0.333625 0.629971 0.340115
0.374996 0.515174 0.361609
0.37488 0.627252 0.361093
0.463859 0.517468 0.364065
0.420716 0.556685 0.336386
0.314532 0.684789 0.338093
0.288863 0.55455 0.388061
0.290805 0.666096 0.38559
0.372753 0.555073 0.390223
0.374027 0.664593 0.387775
0.460977 0.554426 0.39155
0.460856 0.629922 0.395519
0.313048 0.6834 0.35924
0.311029 0.571191 0.35889
0.397318 0.68312 0.360897
0.396399 0.571352 0.363023
0.475762 0.609363 0.4457
0.4106 0.73668 0.472192
0.309152 0.720869 0.387966
0.310657 0.610799 0.387428
0.395155 0.719599 0.389352
0.394834 0.612245 0.389494
0.375059 0.738974 0.394659
0.47546 0.57426 0.4524
0.312324 0.718499 0.367206
0.31165 0.608678 0.366007
0.397096 0.71933 0.368061
0.396999 0.610399 0.36784
0.456437 0.628291 0.452313
0.42145 0.627579 0.340461
0.486566 0.681286 0.3638
0.472846 0.609305 0.481308
0.416104 0.735498 0.415889
0.485888 0.571767 0.34485
0.497034 0.556032 0.445343
0.248624 0.515504 0.336707
0.333501 0.551813 0.365169
0.333935 0.66455 0.367055
0.418417 0.554927 0.368487
0.417822 0.663931 0.368435
0.496755 0.736046 0.453151
0.303879 0.71941 0.497076
0.443126 0.718929 0.335786
0.259205 0.608752 0.496566
0.283255 0.554442 0.496244
0.331294 0.741371 0.415577
0.461826 0.736579 0.396498
0.331803 0.515789 0.360754
0.333624 0.627752 0.360536
0.388971 0.501367 0.479444
0.418364 0.516671 0.362265
0.418919 0.628537 0.361159
0.330143 0.556254 0.386259
0.332627 0.666134 0.387857
0.416389 0.555242 0.389061
0.416366 0.669168 0.388876
0.267848 0.683969 0.414224
0.268018 0.571606 0.414834
0.353005 0.683203 0.415115
0.351639 0.570001 0.417178
0.437516 0.681206 0.415048
0.438305 0.572838 0.416902
0.267 0.720729 0.441727
0.26235 0.610443 0.440278
0.351324 0.719481 0.443714
0.349606 0.607683 0.441222
0.376312 0.514641 0.340666
0.435928 0.610704 0.443884
0.267471 0.719928 0.420751
0.265518 0.610059 0.419148
0.351648 0.721369 0.421851
0.352082 0.608226 0.420734
0.438362 0.71806 0.423381
0.438708 0.609608 0.422144
0.26919 0.681356 0.393139
0.267097 0.573007 0.39472
0.353517 0.683064 0.394658
0.351954 0.57303 0.395137
0.439132 0.684295 0.394885
0.439152 0.573112 0.395558
0.288904 0.554489 0.42002
0.287664 0.663209 0.421082
0.373925 0.554285 0.422247
0.374088 0.665716 0.422804
0.481099 0.683482 0.419471
0.485676 0.716023 0.336575
0.465194 0.554737 0.33616
0.288535 0.5143 0.391017
0.289595 0.630406 0.393308
0.416946 0.740885 0.394147
0.375226 0.51648 0.395498
0.372502 0.627428 0.395181
0.472522 0.571942 0.473161
0.482944 0.682887 0.397993
0.484194 0.610795 0.392401
0.496501 0.627411 0.453736
0.28683 0.516828 0.413064
0.288276 0.627803 0.414129
0.312822 0.572026 0.337728
0.373043 0.51647 0.416072
0.373496 0.628711 0.415098
0.421886 0.665706 0.334083
0.373721 0.737683 0.414952
0.333677 0.737851 0.339865
0.286267 0.553309 0.440689
0.28669 0.663618 0.44195
0.370973 0.553628 0.441791
0.370264 0.665881 0.443799
0.331092 0.737914 0.449618
0.484925 0.608959 0.370991
0.309 0.684443 0.41523
0.309145 0.573564 0.414474
0.393998 0.682453 0.415564
0.394523 0.57622 0.416012
0.457932 0.664448 0.423393
0.374922 0.739954 0.361176
0.31032 0.719225 0.443171
0.307866 0.61057 0.442073
0.392469 0.719875 0.443385
0.391439 0.610943 0.443829
0.413152 0.517794 0.451584
0.288422 0.738808 0.393518
0.311152 0.720937 0.421826
0.310281 0.610351 0.421412
0.394446 0.719585 0.422832
0.393102 0.612281 0.423543
0.389037 0.610341 0.498383
0.327939 0.736425 0.469657
0.310875 0.683932 0.394117
0.309669 0.573995 0.393418
0.394695 0.684335 0.395226
0.395745 0.573242 0.395868
0.496761 0.664217 0.446965
0.454893 0.518539 0.45249
0.328121 0.555191 0.420729
0.330714 0.665717 0.421289
0.416268 0.55588 0.42187
0.416669 0.666153 0.422557
0.420832 0.736191 0.362093
0.332872 0.518784 0.394428
0.33168 0.626906 0.392418
0.464164 0.736045 0.342116
0.416618 0.519621 0.396632
0.416334 0.631958 0.395668
0.492921 0.517528 0.474147
0.330814 0.518765 0.415923
0.331554 0.629475 0.414607
0.3669 0.556675 0.497737
0.415699 0.520717 0.416818
0.415979 0.627783 0.417126
0.327805 0.553837 0.441961
0.328201 0.665465 0.441534
0.4339 0.573026 0.450682
0.414254 0.666075 0.444325
0.263886 0.682392 0.468336
0.264848 0.577058 0.468392
0.347351 0.680268 0.470757
0.34927 0.57061 0.469751
0.432405 0.682337 0.472678
0.430111 0.609102 0.477442
0.491282 0.554907 0.48188
0.462846 0.735196 0.363606
0.455667 0.554526 0.44577
0.331763 0.739702 0.395614
0.376817 0.629582 0.340791
0.451678 0.738176 0.473137
0.263094 0.717232 0.476487
0.262904 0.610294 0.476976
0.348865 0.71805 0.47724
0.347904 0.6067 0.476571
0.293338 0.738517 0.33934
0.479762 0.720623 0.42564
0.265044 0.683411 0.446801
0.265117 0.573206 0.448156
0.34795 0.682778 0.450111
0.348631 0.572075 0.448924
0.435149 0.683645 0.451155
0.413806 0.736607 0.451041
0.285763 0.555982 0.475841
0.284351 0.662715 0.476168
0.36957 0.553195 0.477217
0.368757 0.664456 0.47736
0.46416 0.626096 0.36495
0.292054 0.629218 0.336832
0.492781 0.662811 0.482426
0.286427 0.518472 0.448018
0.285393 0.625527 0.447489
0.442996 0.57444 0.342767
0.371396 0.516818 0.450085
0.369244 0.628983 0.448892
0.479203 0.573188 0.419828
0.495092 0.737326 0.474469
0.289833 0.736298 0.414333
0.290437 0.738638 0.36038
0.283917 0.52099 0.468768
0.283476 0.627164 0.468642
0.472987 0.682516 0.475644
0.368037 0.516347 0.471424
0.369388 0.626614 0.469772
0.458722 0.737626 0.417406
0.483354 0.720878 0.390595
0.371722 0.7366 0.451419
0.480643 0.574398 0.39862
0.481857 0.498031 0.426662
0.460875 0.517007 0.398633
0.451726 0.664587 0.4819
0.419383 0.517733 0.339086
0.454858 0.736391 0.452293
0.30424 0.682015 0.468957
0.307396 0.573922 0.470001
0.391187 0.682241 0.472344
0.389884 0.574879 0.472711
0.43118 0.717949 0.480223
0.433914 0.718567 0.443818
0.497175 0.518395 0.454021
0.366297 0.664701 0.497843
0.476622 0.718008 0.446765
0.461259 0.554354 0.370952
0.472714 0.721572 0.480971
0.458117 0.552405 0.425523
0.305246 0.721189 0.475948
0.305567 0.610964 0.475853
0.390235 0.719125 0.479442
0.390049 0.610772 0.478133
0.476214 0.683198 0.45522
0.334113 0.738727 0.360584
0.307043 0.682066 0.447971
0.307567 0.573549 0.449146
0.392861 0.68259 0.451177
0.391155 0.571145 0.450794
0.325119 0.552431 0.496569
0.485514 0.679793 0.343319
0.328251 0.5526 0.476324
0.324918 0.66432 0.476094
0.410793 0.554819 0.48007
0.411261 0.663475 0.479927
0.288772 0.737794 0.448091
0.330287 0.516485 0.446684
0.328683 0.628086 0.449595
0.461566 0.666317 0.389683
0.413043 0.555467 0.442948
0.413339 0.629307 0.450241
0.451363 0.516818 0.473877
0.328682 0.516394 0.466658
0.327541 0.62626 0.470835
0.377266 0.738281 0.341679
0.44255 0.682376 0.341574
0.410175 0.630058 0.471622
0.48025 0.613676 0.425025
0.451557 0.553434 0.47932
0.452682 0.629058 0.473111
0.494166 0.62664 0.475136
0.28515 0.739914 0.468746
0.43976 0.723199 0.38883
0.459957 0.516288 0.419776
0.369675 0.737122 0.471802
0.485044 0.71844 0.3691
0.459668 0.626852 0.416371
0.398905 0.57374 0.342991
0.421763 0.73791 0.341574
0.400222 0.68534 0.340523
0.270332 0.573518 0.33825
0.387592 0.718872 0.499375
0.304149 0.611948 0.497179
0.345302 0.717334 0.498193
0.441104 0.500365 0.368309
0.325456 0.662288 0.496764
0.439886 0.501101 0.390373
0.37811 0.554838 0.3345
0.309413 0.496714 0.366564
0.429816 0.500127 0.480393
0.346867 0.497514 0.475726
0.396726 0.50171 0.38851
0.441813 0.49897 0.336882
0.305363 0.498631 0.495311
0.467894 0.609951 0.501493
0.447979 0.665478 0.501823
0.409233 0.554762 0.499924
0.409119 0.663918 0.500853
0.398138 0.500852 0.334478
0.31279 0.721606 0.331489
0.334468 0.667411 0.331837
0.261579 0.684788 0.524918
0.261105 0.572487 0.522875
0.344863 0.679663 0.525203
0.343446 0.571387 0.524418
0.426759 0.686388 0.530125
0.260611 0.609064 0.587845
0.259056 0.720099 0.552173
0.260443 0.61112 0.551782
0.342037 0.719137 0.552687
0.342628 0.609437 0.553458
0.4224 0.684929 0.562125
0.423586 0.57505 0.564395
0.260884 0.720999 0.531548
0.262017 0.60952 0.53158
0.343579 0.717078 0.532136
0.342392 0.608721 0.532784
0.425906 0.721828 0.536216
0.427161 0.606789 0.537502
0.444823 0.518983 0.585078
0.490264 0.662671 0.503214
0.42255 0.685221 0.639641
0.429653 0.719315 0.50099
0.359835 0.74311 0.581767
0.489025 0.519939 0.53117
0.281766 0.555184 0.530597
0.281892 0.666117 0.53196
0.364535 0.555514 0.533054
0.36535 0.66213 0.53345
0.485779 0.629453 0.621559
0.44527 0.665411 0.612935
0.462224 0.61297 0.647709
0.464121 0.610268 0.61523
0.258793 0.719145 0.608622
0.442889 0.667098 0.64614
0.446453 0.555319 0.535672
0.489481 0.519319 0.511026
0.489526 0.625591 0.510418
0.464347 0.684073 0.584822
0.48223 0.666599 0.650148
0.345127 0.574749 0.504195
0.281936 0.517927 0.524883
0.282072 0.629576 0.525175
0.443189 0.517122 0.639956
0.363374 0.51863 0.525377
0.36423 0.624577 0.525305
0.48425 0.630023 0.566094
0.486467 0.664533 0.537748
0.445329 0.629421 0.566287
0.281205 0.556345 0.551528
0.283023 0.665373 0.553359
0.364629 0.553732 0.553303
0.363357 0.663154 0.555026
0.485069 0.5549 0.592986
0.443671 0.626943 0.586614
0.302859 0.684483 0.525612
0.302146 0.575588 0.524009
0.386552 0.682411 0.526678
0.386434 0.569929 0.526715
0.258163 0.719117 0.642492
0.444366 0.630421 0.528511
0.30017 0.719337 0.55205
0.299309 0.612766 0.552601
0.380837 0.720818 0.553529
0.384256 0.613067 0.555008
0.467587 0.573995 0.509523
0.444849 0.554026 0.557258
0.302139 0.721591 0.531534
0.301862 0.610919 0.532307
0.383641 0.718382 0.534314
0.385361 0.609418 0.534146
0.345056 0.680748 0.50443
0.485009 0.626954 0.586937
0.303748 0.573828 0.502837
0.484802 0.556197 0.649855
0.465694 0.611964 0.537328
0.406138 0.51626 0.528184
0.303304 0.679845 0.503868
0.381333 0.495186 0.609817
0.321054 0.555346 0.531213
0.321801 0.667219 0.534449
0.405656 0.553088 0.534467
0.407268 0.663296 0.533967
0.36606 0.520153 0.504099
0.36717 0.626806 0.504632
0.46496 0.683091 0.563414
0.44225 0.629609 0.639609
0.444188 0.553851 0.648439
0.488286 0.557804 0.537892
0.284249 0.517619 0.503624
0.322402 0.51901 0.524462
0.321931 0.628675 0.525305
0.258711 0.574435 0.614637
0.257933 0.612161 0.642811
0.408217 0.625554 0.527806
0.322891 0.553064 0.551791
0.323216 0.663976 0.553958
0.405822 0.555575 0.55522
0.403615 0.664647 0.555226
0.260617 0.683743 0.57957
0.260992 0.572873 0.579444
0.341571 0.682245 0.58303
0.341715 0.573215 0.580129
0.421562 0.684002 0.582911
0.443546 0.55545 0.591942
0.323454 0.738018 0.50417
0.449649 0.518685 0.509702
0.340441 0.722654 0.609218
0.340693 0.610136 0.609647
0.259148 0.682073 0.61565
0.420893 0.611653 0.613696
0.483405 0.738011 0.641198
0.429226 0.609131 0.49831
0.340892 0.721406 0.58871
0.342927 0.608791 0.58861
0.489864 0.737576 0.508841
0.42197 0.613603 0.592836
0.261928 0.683636 0.558873
0.259865 0.573615 0.558038
0.342574 0.683707 0.561538
0.343365 0.573575 0.559797
0.258821 0.609591 0.608121
0.423256 0.576253 0.585387
0.281386 0.554472 0.586967
0.279976 0.663455 0.588417
0.361865 0.555544 0.589362
0.361822 0.664614 0.591128
0.443708 0.664584 0.557067
0.260082 0.502028 0.586596
0.360205 0.741091 0.617583
0.280502 0.519863 0.558535
0.279498 0.629696 0.559854
0.387765 0.57168 0.506258
0.364316 0.51509 0.561904
0.362608 0.62745 0.561456
0.426208 0.610685 0.558008
0.426296 0.572029 0.526997
0.282096 0.739078 0.525311
0.280279 0.627206 0.504405
0.282087 0.51743 0.579416
0.280747 0.629003 0.580434
0.44736 0.628322 0.508202
0.361769 0.517421 0.581937
0.36271 0.629312 0.581523
0.486779 0.515585 0.566812
0.486552 0.627603 0.530377
0.464649 0.609865 0.558811
0.279604 0.560026 0.607791
0.279987 0.664321 0.608675
0.361136 0.553938 0.610912
0.361111 0.662228 0.611085
0.42285 0.575198 0.619926
0.486309 0.665078 0.558568
0.301429 0.68428 0.580984
0.301574 0.573645 0.580023
0.381986 0.686157 0.582967
0.38266 0.575333 0.582457
0.44525 0.516973 0.564629
0.48681 0.518587 0.586793
0.299723 0.719172 0.608366
0.299251 0.609332 0.606877
0.380976 0.72164 0.610439
0.381776 0.610146 0.610593
0.423385 0.609265 0.6473
0.4015 0.738573 0.562589
0.299659 0.7201 0.58752
0.30211 0.609158 0.587175
0.380613 0.722845 0.589762
0.383555 0.611285 0.5899
0.467701 0.575431 0.529796
0.485712 0.516976 0.622346
0.30304 0.683379 0.560834
0.301955 0.575594 0.559538
0.382677 0.684405 0.5625
0.383948 0.575132 0.561465
0.278099 0.522301 0.614452
0.464338 0.610566 0.594183
0.321891 0.554255 0.58781
0.321016 0.664197 0.589198
0.403081 0.555626 0.590999
0.400969 0.668708 0.592032
0.469601 0.719954 0.501368
0.32126 0.518127 0.559878
0.321808 0.628473 0.560659
0.449622 0.553888 0.50021
0.404093 0.519897 0.563631
0.405308 0.630179 0.563991
0.442636 0.628413 0.620142
0.321631 0.518038 0.580082
0.323032 0.628122 0.580908
0.446759 0.519225 0.530182
0.403342 0.518769 0.584217
0.402286 0.634095 0.584543
0.321363 0.557055 0.60829
0.320198 0.664919 0.610012
0.403315 0.553471 0.612327
0.401138 0.667423 0.612617
0.46314 0.721638 0.649053
0.257565 0.68386 0.636347
0.340147 0.681194 0.637237
0.339652 0.571551 0.637472
0.48409 0.520671 0.643222
0.464116 0.572163 0.621496
0.442296 0.738579 0.618432
0.484249 0.665682 0.613416
0.366612 0.737129 0.505032
0.408055 0.516321 0.507067
0.323486 0.73727 0.525649
0.443712 0.665813 0.590702
0.46386 0.575249 0.587479
0.446123 0.739021 0.528573
0.339858 0.720023 0.642504
0.340338 0.605823 0.64534
0.424009 0.721471 0.647403
0.444001 0.555505 0.613076
0.444755 0.518478 0.619648
0.257075 0.576055 0.635478
0.34028 0.684139 0.616018
0.340996 0.573616 0.617644
0.422894 0.683134 0.619823
0.42467 0.572927 0.640196
0.277204 0.558317 0.643223
0.277475 0.665238 0.643936
0.360347 0.554102 0.645606
0.360158 0.661327 0.644812
0.487387 0.555297 0.503314
0.279951 0.738372 0.581113
0.464046 0.685799 0.620181
0.443616 0.740695 0.585561
0.280079 0.627975 0.615353
0.482599 0.631646 0.642297
0.363569 0.518415 0.61756
0.360225 0.626445 0.618195
0.4663 0.722374 0.536963
0.409207 0.625399 0.50727
0.28297 0.738257 0.503884
0.279291 0.738395 0.560292
0.278141 0.522073 0.635403
0.279235 0.629141 0.635578
0.26152 0.571729 0.502698
0.361383 0.516146 0.639254
0.359942 0.625327 0.638687
0.40678 0.739246 0.527858
0.469605 0.683344 0.508632
0.297247 0.719364 0.664184
0.360524 0.739454 0.561642
0.278386 0.737026 0.6356
0.466587 0.685985 0.530164
0.278891 0.738398 0.614918
0.387805 0.681621 0.505545
0.32508 0.626842 0.505848
0.297968 0.681844 0.636383
0.300067 0.572869 0.637134
0.380764 0.684929 0.640243
0.381566 0.574439 0.639879
0.422837 0.717948 0.612224
0.483691 0.739001 0.621009
0.464004 0.575201 0.64272
0.363057 0.737265 0.525657
0.430842 0.573276 0.507449
0.361462 0.738974 0.638823
0.484992 0.737682 0.585876
0.40146 0.739182 0.640021
0.299117 0.71891 0.643672
0.299498 0.611097 0.643279
0.381088 0.71987 0.647971
0.381529 0.610302 0.645761
0.466248 0.498597 0.558799
0.325684 0.516539 0.504495
0.299711 0.683639 0.615209
0.300751 0.573814 0.615215
0.380078 0.685092 0.618775
0.382801 0.573433 0.617744
0.401576 0.736993 0.618952
0.463737 0.686392 0.641639
0.320184 0.552718 0.644697
0.320562 0.664765 0.64377
0.402766 0.556415 0.646487
0.401936 0.664519 0.647045
0.446337 0.666748 0.537133
0.320023 0.521635 0.616229
0.319509 0.627497 0.615927
0.427553 0.683659 0.509683
0.400225 0.516157 0.619202
0.40013 0.630086 0.619108
0.31893 0.739262 0.581136
0.318757 0.517981 0.636509
0.32215 0.628603 0.6366
0.445753 0.74109 0.564189
0.400891 0.51891 0.640234
0.402108 0.628216 0.640207
0.448911 0.737779 0.50789
0.485231 0.553949 0.559569
0.25888 0.720603 0.587069
0.320878 0.738913 0.558718
0.487525 0.734694 0.530082
0.443445 0.740038 0.638721
0.464312 0.719433 0.59186
0.48448 0.552532 0.6143
0.484668 0.665619 0.59253
0.464986 0.574302 0.565474
0.319303 0.741282 0.616599
0.408165 0.738647 0.506395
0.424655 0.722768 0.556737
0.465974 0.719982 0.556939
0.422033 0.723 0.591358
0.464563 0.719569 0.612511
0.383149 0.498906 0.534115
0.319161 0.739115 0.636824
0.485667 0.739316 0.564828
0.401734 0.740006 0.582861
0.261747 0.681964 0.504411
0.341176 0.499292 0.588304
0.298127 0.610473 0.664654
0.381551 0.498445 0.646907
0.277867 0.556863 0.66512
0.25734 0.717554 0.662677
0.321036 0.663282 0.664306
0.279737 0.666124 0.665181
0.317874 0.555097 0.665528
0.298397 0.502802 0.665112
0.339002 0.49657 0.64417
0.25715 0.501105 0.662903
0.337764 0.607779 0.665469
0.382493 0.501135 0.590065
0.297494 0.500475 0.643915
0.261416 0.497875 0.552296
0.257026 0.612465 0.66356
0.38049 0.719379 0.668021
0.277135 0.51948 0.670383
0.483006 0.55579 0.6706
0.339476 0.721262 0.700758
0.339399 0.61377 0.700961
0.421651 0.682553 0.696673
0.420381 0.575258 0.696594
0.253842 0.683034 0.747553
0.460327 0.681843 0.697139
0.336505 0.719465 0.721981
0.337856 0.613586 0.721939
0.419792 0.721873 0.723284
0.421262 0.61132 0.724769
0.255234 0.574028 0.781189
0.48331 0.630969 0.677054
0.257796 0.680993 0.670853
0.317774 0.630221 0.693122
0.421116 0.719595 0.702612
0.419377 0.612603 0.704361
0.254158 0.576873 0.801894
0.337958 0.500725 0.77781
0.336318 0.500134 0.813785
0.462064 0.574176 0.675902
0.360187 0.519905 0.673652
0.255279 0.613199 0.753911
0.276559 0.552132 0.699803
0.274305 0.662597 0.698693
0.338346 0.575242 0.693547
0.357964 0.665982 0.701559
0.440987 0.551687 0.704776
0.440714 0.662594 0.703994
0.424642 0.723989 0.667645
0.256185 0.720536 0.697705
0.401223 0.554564 0.667367
0.422022 0.500779 0.667108
0.461919 0.610473 0.70415
0.479904 0.517178 0.753235
0.255915 0.684667 0.725906
0.252623 0.720566 0.75297
0.359216 0.738475 0.672991
0.255548 0.720616 0.773717
0.276957 0.515639 0.69075
0.277449 0.624654 0.692675
0.38004 0.610781 0.666418
0.358851 0.520267 0.694877
0.360197 0.630952 0.693933
0.440795 0.558364 0.668791
0.397918 0.741031 0.72985
0.255427 0.681727 0.690592
0.277428 0.556281 0.720845
0.278036 0.665171 0.719831
0.35928 0.559068 0.701393
0.359113 0.663971 0.72186
0.442341 0.55526 0.725138
0.440373 0.665194 0.725439
0.296393 0.682245 0.693254
0.29632 0.574344 0.693461
0.379208 0.683678 0.693812
0.380873 0.574618 0.694442
0.256098 0.576785 0.74718
0.257209 0.573693 0.691138
0.294932 0.722315 0.719732
0.298334 0.61091 0.720999
0.377077 0.720412 0.723516
0.379644 0.576425 0.731159
0.401055 0.518485 0.675506
0.482376 0.630574 0.732021
0.296134 0.719243 0.69796
0.298715 0.609557 0.700944
0.379473 0.72024 0.70175
0.379785 0.609579 0.701831
0.463624 0.720117 0.669701
0.2977 0.575766 0.672664
0.46177 0.720976 0.705529
0.483687 0.556547 0.70527
0.316135 0.73861 0.727727
0.276884 0.740452 0.692344
0.253402 0.684543 0.782449
0.253734 0.613162 0.809472
0.318245 0.557962 0.699714
0.33808 0.685026 0.694163
0.400925 0.553444 0.702817
0.400245 0.665054 0.701776
0.251606 0.613263 0.830899
0.299979 0.683263 0.672062
0.358912 0.73925 0.693232
0.275342 0.522322 0.803383
0.399186 0.73751 0.806625
0.442723 0.62906 0.675739
0.398973 0.74228 0.787149
0.318389 0.522379 0.69379
0.318345 0.667074 0.700686
0.275619 0.740927 0.802646
0.400591 0.516981 0.695894
0.399079 0.629562 0.694208
0.318863 0.556971 0.720633
0.317942 0.670068 0.721526
0.401136 0.558184 0.723195
0.399379 0.629454 0.730879
0.358041 0.628803 0.673206
0.255244 0.613008 0.719602
0.337617 0.684961 0.749531
0.337716 0.577408 0.748819
0.418154 0.683441 0.751313
0.4203 0.57696 0.753274
0.460985 0.72098 0.725727
0.355798 0.740886 0.727202
0.338784 0.720678 0.7768
0.337811 0.612028 0.778243
0.41848 0.723837 0.778615
0.417053 0.612066 0.780338
0.380053 0.682645 0.674122
0.339579 0.499547 0.722024
0.338068 0.720594 0.756575
0.337761 0.612678 0.758619
0.419518 0.721219 0.758093
0.418964 0.613743 0.759614
0.255992 0.720218 0.717956
0.481788 0.737616 0.753451
0.339548 0.682697 0.729177
0.339761 0.575689 0.728755
0.419662 0.686113 0.731151
0.420563 0.574653 0.731298
0.275476 0.555081 0.754939
0.275246 0.667477 0.754646
0.357231 0.559892 0.758752
0.358623 0.66663 0.756807
0.439519 0.55564 0.759523
0.439453 0.668586 0.759303
0.256667 0.574177 0.669688
0.278732 0.519542 0.726138
0.278057 0.627922 0.72739
0.379631 0.573524 0.674053
0.358991 0.520526 0.728647
0.358747 0.630228 0.730746
0.441581 0.517985 0.695288
0.253705 0.612774 0.775099
0.441486 0.629381 0.732776
0.277468 0.738312 0.671204
0.277292 0.518838 0.746436
0.277623 0.630691 0.748282
0.460286 0.685673 0.732348
0.3607 0.522778 0.751597
0.358931 0.630581 0.751503
0.482772 0.552227 0.725302
0.420723 0.577014 0.675766
0.440595 0.630463 0.753754
0.277199 0.555631 0.774917
0.274348 0.666823 0.77478
0.358317 0.558591 0.780103
0.377798 0.6882 0.78538
0.441384 0.555613 0.780331
0.438449 0.669598 0.779997
0.295412 0.687279 0.748731
0.297735 0.575507 0.750191
0.377949 0.684828 0.729214
0.379203 0.57613 0.751646
0.461966 0.685252 0.753275
0.460206 0.573512 0.75318
0.297104 0.71887 0.774795
0.296471 0.612107 0.777339
0.378829 0.722808 0.757746
0.378937 0.614339 0.779366
0.460126 0.721508 0.781363
0.460838 0.613176 0.780551
0.294409 0.725038 0.754207
0.296736 0.612184 0.75691
0.378392 0.687295 0.749879
0.379534 0.612443 0.758938
0.461511 0.72112 0.76054
0.46027 0.61084 0.759338
0.296064 0.686677 0.727377
0.298667 0.574977 0.728413
0.399608 0.665828 0.722109
0.360365 0.55568 0.722372
0.317995 0.740058 0.671126
0.463365 0.573527 0.732055
0.318156 0.55488 0.756437
0.316887 0.667307 0.756977
0.400251 0.556731 0.757936
0.396394 0.668626 0.757692
0.481399 0.555302 0.759806
0.480739 0.663631 0.760724
0.440067 0.739961 0.730686
0.318786 0.518284 0.727027
0.317856 0.632233 0.729011
0.440712 0.736628 0.80954
0.399193 0.520542 0.729197
0.379782 0.612953 0.722374
0.357582 0.519586 0.785805
0.319993 0.517636 0.749679
0.318493 0.629833 0.749208
0.400768 0.631646 0.67284
0.399574 0.517763 0.751662
0.398939 0.633142 0.751438
0.484205 0.520113 0.676278
0.320562 0.518762 0.673743
0.482856 0.627454 0.752955
0.316623 0.556322 0.777491
0.317392 0.664654 0.777802
0.399643 0.556351 0.778205
0.397401 0.667212 0.77866
0.482671 0.559417 0.779837
0.479357 0.665717 0.781257
0.462368 0.611278 0.725611
0.440183 0.73972 0.788227
0.33662 0.682187 0.8056
0.337231 0.575222 0.805319
0.419127 0.686607 0.807278
0.419969 0.573501 0.806852
0.48221 0.629175 0.697649
0.317345 0.737682 0.693483
0.480772 0.738479 0.789913
0.356647 0.738739 0.806124
0.481016 0.516821 0.732571
0.316637 0.739855 0.748354
0.251603 0.683258 0.802714
0.481114 0.6666 0.725854
0.315991 0.737185 0.782851
0.48147 0.739349 0.733046
0.336518 0.719437 0.812836
0.335069 0.611951 0.813542
0.419351 0.720577 0.815334
0.417503 0.6099 0.814597
0.482132 0.51952 0.697859
0.316468 0.734583 0.804089
0.33853 0.685047 0.785729
0.336521 0.57697 0.78519
0.418338 0.68779 0.78645
0.42157 0.574584 0.785904
0.273492 0.556742 0.81096
0.273518 0.667464 0.809677
0.358467 0.560298 0.81339
0.356333 0.630371 0.806427
0.440005 0.555356 0.815243
0.437816 0.666926 0.814886
0.422221 0.613539 0.668066
0.277443 0.519055 0.782791
0.275399 0.62986 0.782821
0.357166 0.738915 0.749414
0.481902 0.739517 0.809669
0.357348 0.66567 0.777149
0.44103 0.627719 0.695399
0.440852 0.519742 0.67447
0.437877 0.629715 0.787331
0.274789 0.742001 0.72625
0.441451 0.740526 0.751984
0.27574 0.630042 0.803443
0.318699 0.62789 0.672666
0.356944 0.520909 0.806685
0.35761 0.630924 0.786488
0.464137 0.61071 0.66798
0.441683 0.518708 0.808903
0.437924 0.629747 0.807969
0.276581 0.736939 0.781621
0.272867 0.739426 0.746587
0.357963 0.740769 0.785342
0.439377 0.520788 0.731766
0.400362 0.736954 0.694722
0.255455 0.574593 0.726493
0.295218 0.684981 0.803329
0.295249 0.575407 0.803625
0.377922 0.685054 0.806951
0.379146 0.580065 0.806458
0.459852 0.6846 0.808614
0.460822 0.574647 0.808158
0.254804 0.609665 0.698623
0.33874 0.684529 0.672841
0.441733 0.519881 0.788121
0.483523 0.739411 0.699147
0.44023 0.739191 0.69562
0.401728 0.738658 0.674189
0.29464 0.720967 0.811727
0.295923 0.61138 0.81093
0.377597 0.721371 0.813299
0.377515 0.614264 0.814916
0.461693 0.720022 0.816564
0.459003 0.610571 0.814893
0.295849 0.682654 0.782814
0.29603 0.57542 0.783284
0.378694 0.724157 0.777612
0.379508 0.578431 0.786018
0.459129 0.685075 0.788842
0.461618 0.575391 0.786853
0.316591 0.556792 0.811879
0.314898 0.667598 0.811871
0.399206 0.559027 0.81418
0.397405 0.668083 0.815425
0.48174 0.557821 0.816548
0.480335 0.665285 0.815979
0.338243 0.571572 0.673078
0.317214 0.518152 0.784036
0.31764 0.628996 0.784302
0.438801 0.518076 0.753119
0.398669 0.522648 0.786253
0.398171 0.633088 0.78746
0.462086 0.574459 0.696492
0.481373 0.5238 0.78746
0.481159 0.630063 0.788675
0.398933 0.740011 0.749613
0.317005 0.520385 0.805197
0.315808 0.63289 0.804871
0.357575 0.666113 0.812949
0.399 0.521569 0.807323
0.397116 0.632107 0.807991
0.481416 0.665515 0.705289
0.484165 0.523231 0.808234
0.481318 0.627811 0.808971
0.278242 0.629159 0.671891
0.42052 0.688066 0.676675
0.460117 0.683055 0.676217
0.482566 0.665986 0.670839
0.44359 0.741444 0.675543
0.463532 0.501723 0.814324
0.483173 0.738016 0.678127
0.438978 0.664952 0.667838
0.254873 0.718826 0.81014
0.298046 0.501739 0.754133
0.402111 0.668253 0.667727
0.294143 0.722636 0.831863
0.275444 0.556156 0.832061
0.421747 0.499252 0.702486
0.418881 0.499816 0.759486
0.272742 0.668462 0.829714
0.251625 0.719475 0.830922
0.46161 0.498058 0.780968
0.253881 0.50067 0.809305
0.297885 0.500803 0.719741
0.45988 0.498805 0.725623
0.380923 0.500959 0.667401
0.420345 0.499904 0.723005
0.458464 0.498923 0.760708
0.378977 0.499727 0.758218
0.340158 0.500681 0.756203
0.378534 0.502023 0.779966
0.379407 0.500274 0.700684
0.297332 0.5015 0.774499
0.420567 0.502087 0.814301
0.296517 0.499131 0.698456
0.256477 0.498244 0.698225
0.359745 0.554398 0.666513
0.33793 0.72128 0.663404
0.359333 0.665776 0.667286
0.356926 0.520368 0.861756
0.439027 0.515635 0.842645
0.353949 0.666376 0.869463
0.333942 0.574853 0.861232
0.416942 0.687013 0.863282
0.416401 0.574003 0.863677
0.493322 0.68129 0.975922
0.397514 0.517541 0.842827
0.334153 0.720698 0.888506
0.333232 0.61096 0.888901
0.415948 0.719155 0.892249
0.416047 0.61059 0.891695
0.293598 0.685461 0.83755
0.314738 0.667255 0.832964
0.333215 0.71901 0.867952
0.335266 0.611555 0.86837
0.416889 0.721502 0.870344
0.417184 0.610527 0.871741
0.375556 0.719638 0.834354
0.252271 0.575174 0.836594
0.479831 0.556523 0.836252
0.356347 0.665386 0.83408
0.481903 0.666282 0.836677
0.397246 0.629454 0.84304
0.273321 0.557278 0.866927
0.275271 0.667958 0.867033
0.353981 0.554053 0.87001
0.376006 0.684199 0.863533
0.437549 0.556448 0.870329
0.435917 0.668507 0.871012
0.460748 0.682416 0.844019
0.417936 0.720822 0.837398
0.375976 0.683337 0.842805
0.398364 0.665037 0.836571
0.315127 0.519477 0.861361
0.252642 0.611434 0.865424
0.311423 0.516722 0.951731
0.251239 0.719544 0.886031
0.24844 0.609685 0.922446
0.336244 0.685377 0.839562
0.273564 0.521309 0.860283
0.274585 0.633268 0.859015
0.480822 0.629386 0.842577
0.334207 0.573894 0.840701
0.355159 0.631091 0.862242
0.31032 0.738468 0.97202
0.438474 0.51974 0.863723
0.437048 0.630413 0.863685
0.273177 0.555416 0.888111
0.273871 0.664937 0.887458
0.354604 0.55711 0.890017
0.353807 0.663723 0.889698
0.437911 0.557706 0.89127
0.438147 0.667299 0.891999
0.294588 0.686482 0.858734
0.293859 0.574966 0.860777
0.46034 0.612021 0.836184
0.373861 0.573346 0.863169
0.459666 0.682644 0.865006
0.457541 0.575618 0.864194
0.291893 0.718123 0.886137
0.290572 0.611447 0.886942
0.374186 0.720492 0.889774
0.374995 0.61025 0.889447
0.457378 0.722863 0.892667
0.458369 0.614273 0.891323
0.294204 0.72099 0.865872
0.29329 0.611937 0.86619
0.375775 0.721438 0.870086
0.37477 0.61109 0.868582
0.459616 0.718075 0.872333
0.459707 0.612786 0.870875
0.350745 0.741127 0.951496
0.392644 0.521225 0.97353
0.397656 0.554953 0.834118
0.246744 0.719834 0.91909
0.45927 0.574403 0.844088
0.500137 0.685453 0.899455
0.313609 0.557159 0.867777
0.314752 0.663164 0.868749
0.395021 0.556613 0.870184
0.397685 0.664366 0.871346
0.479258 0.554913 0.871756
0.480112 0.666499 0.871604
0.348613 0.518241 0.972247
0.33588 0.721316 0.833367
0.357414 0.518774 0.841612
0.499671 0.610458 0.926675
0.497539 0.497127 0.983857
0.313402 0.630278 0.83913
0.371933 0.500919 0.924428
0.48085 0.520987 0.843048
0.291193 0.499662 0.923714
0.31615 0.518056 0.841119
0.439381 0.739712 0.865803
0.314707 0.627353 0.86042
0.377091 0.575816 0.841628
0.396284 0.5187 0.8637
0.396701 0.627855 0.863738
0.435854 0.737874 0.899561
0.480534 0.519445 0.864201
0.480812 0.629924 0.863389
0.313311 0.555686 0.888878
0.314468 0.665018 0.889865
0.394511 0.555097 0.890617
0.396207 0.666152 0.892173
0.479843 0.557399 0.892485
0.479473 0.666741 0.8925
0.251934 0.609104 0.887382
0.396841 0.741 0.863632
0.333011 0.685894 0.917313
0.330454 0.574831 0.917427
0.415041 0.681715 0.920631
0.41568 0.57332 0.918725
0.390757 0.629364 0.973174
0.272666 0.632263 0.837733
0.330479 0.721992 0.945164
0.330055 0.610133 0.944511
0.413718 0.721282 0.947457
0.416291 0.6113 0.947138
0.433693 0.738376 0.953387
0.478778 0.736554 0.920806
0.328702 0.722499 0.923835
0.329532 0.613793 0.924291
0.412278 0.721596 0.926569
0.416074 0.610106 0.92568
0.43965 0.664752 0.835227
0.500528 0.613196 0.891406
0.334692 0.683771 0.896995
0.333027 0.574142 0.895954
0.417691 0.683003 0.899804
0.41599 0.573631 0.897443
0.270119 0.554312 0.921808
0.270842 0.66617 0.921679
0.352027 0.557171 0.923509
0.353383 0.665337 0.923311
0.437525 0.554668 0.925734
0.437687 0.665571 0.92666
0.496661 0.720495 0.948763
0.270878 0.519322 0.895021
0.270174 0.630618 0.895719
0.438564 0.629125 0.843587
0.353227 0.51969 0.896099
0.354284 0.628493 0.896084
0.439893 0.736634 0.844285
0.438482 0.520808 0.899424
0.437568 0.630031 0.898027
0.253574 0.68222 0.892386
0.271043 0.517418 0.91603
0.268979 0.629028 0.916387
0.479521 0.739285 0.864778
0.350406 0.518724 0.918118
0.352862 0.628433 0.916584
0.474184 0.741769 0.976522
0.435934 0.518463 0.91953
0.435393 0.628169 0.919621
0.271157 0.557387 0.941967
0.270665 0.665379 0.943432
0.351258 0.556991 0.944822
0.351365 0.665927 0.944404
0.436405 0.556243 0.946849
0.434946 0.663004 0.947388
0.291591 0.685925 0.91442
0.29144 0.571814 0.915438
0.374051 0.683781 0.917624
0.375096 0.574374 0.917753
0.459372 0.683359 0.919834
0.457343 0.57366 0.917237
0.288087 0.722211 0.942696
0.290414 0.609733 0.944154
0.37081 0.720537 0.946659
0.372204 0.612221 0.94653
0.455749 0.718507 0.947814
0.456041 0.60937 0.947548
0.290597 0.72055 0.922286
0.290646 0.60736 0.922833
0.371843 0.720342 0.92398
0.372783 0.611303 0.925521
0.45682 0.720092 0.927229
0.456474 0.610856 0.926857
0.293376 0.683559 0.894694
0.292563 0.576788 0.89499
0.374828 0.68446 0.897526
0.375246 0.575588 0.896987
0.459078 0.686013 0.899531
0.458688 0.576089 0.897336
0.310509 0.553793 0.924018
0.311462 0.668039 0.923759
0.396439 0.5546 0.925764
0.393373 0.664448 0.926462
0.477258 0.556607 0.926531
0.478815 0.666442 0.927366
0.269647 0.737286 0.91458
0.312522 0.518315 0.895954
0.311476 0.627213 0.894633
0.416839 0.572204 0.842197
0.395185 0.51748 0.89767
0.395922 0.628419 0.897541
0.392043 0.738529 0.952544
0.480216 0.52086 0.899235
0.479376 0.631202 0.89928
0.315152 0.739367 0.860739
0.311368 0.519085 0.916227
0.30927 0.631132 0.915711
0.2672 0.74096 0.949294
0.393707 0.517695 0.917693
0.394794 0.628069 0.919545
0.308492 0.738889 0.951557
0.478105 0.519584 0.919758
0.478088 0.629522 0.921178
0.310137 0.553302 0.944678
0.310807 0.666478 0.943911
0.39296 0.557887 0.946067
0.39415 0.664522 0.947495
0.477794 0.555054 0.947092
0.47548 0.666512 0.947419
0.271749 0.739418 0.838332
0.479343 0.74059 0.8995
0.327771 0.682107 0.971139
0.327988 0.573255 0.971663
0.412581 0.6847 0.973872
0.413479 0.575114 0.973629
0.498345 0.72095 0.927822
0.350426 0.740996 0.972673
0.27096 0.521468 0.949727
0.307078 0.628196 0.97126
0.354989 0.739221 0.8414
0.294184 0.576355 0.839578
0.329575 0.718631 0.978473
0.327143 0.609692 0.978868
0.412405 0.722537 0.980729
0.412292 0.60989 0.981549
0.307302 0.515381 0.972156
0.352985 0.740065 0.895818
0.331506 0.685229 0.950972
0.329762 0.574072 0.951648
0.414098 0.683988 0.953857
0.414594 0.575148 0.952081
0.266551 0.55414 0.979187
0.265977 0.663081 0.97779
0.348219 0.556496 0.97902
0.348371 0.664692 0.979324
0.433943 0.557697 0.981222
0.434267 0.664742 0.980751
0.27365 0.519911 0.839114
0.393361 0.740352 0.896949
0.270175 0.628959 0.951185
0.433376 0.740617 0.974381
0.350792 0.521018 0.951511
0.350943 0.629969 0.952438
0.355191 0.629064 0.841726
0.435461 0.520304 0.955513
0.435912 0.628468 0.954731
0.418319 0.609958 0.835963
0.496352 0.683864 0.95568
0.265306 0.627376 0.970668
0.481397 0.741443 0.844004
0.419114 0.684475 0.843306
0.349291 0.627485 0.973363
0.27159 0.736853 0.893912
0.434921 0.520339 0.976522
0.436862 0.625501 0.974958
0.500537 0.721121 0.872242
0.477589 0.62698 0.97577
0.350559 0.738794 0.915772
0.396491 0.738516 0.841893
0.43946 0.55525 0.836419
0.476249 0.629986 0.954518
0.286092 0.684374 0.972657
0.287139 0.573371 0.972665
0.369983 0.682961 0.973865
0.370808 0.574768 0.972726
0.45489 0.683673 0.975801
0.457575 0.571228 0.974783
0.334065 0.683077 0.86083
0.500198 0.685326 0.92117
0.392739 0.522199 0.952681
0.310059 0.740274 0.914975
0.477158 0.518339 0.975246
0.253938 0.684048 0.857907
0.288167 0.72171 0.977661
0.285292 0.609139 0.977676
0.369251 0.721043 0.980751
0.370024 0.609754 0.981336
0.453935 0.720802 0.982832
0.456887 0.606934 0.981981
0.290101 0.686261 0.950911
0.29014 0.574159 0.951109
0.370999 0.684321 0.952756
0.371911 0.575878 0.951709
0.454981 0.682426 0.955368
0.457175 0.574799 0.95407
0.307535 0.55444 0.978557
0.307256 0.664507 0.978724
0.39153 0.557774 0.980584
0.391463 0.664685 0.981419
0.477517 0.55391 0.983659
0.47327 0.661102 0.984115
0.499534 0.721608 0.893494
0.497679 0.573969 0.956044
0.309929 0.630524 0.950714
0.461857 0.719589 0.837254
0.311538 0.73629 0.894094
0.393978 0.627221 0.95325
0.355339 0.738078 0.862371
0.477479 0.518472 0.954184
0.266204 0.519695 0.971625
0.274292 0.740739 0.85916
0.43529 0.737632 0.920259
0.254524 0.720217 0.865203
0.268844 0.740436 0.970516
0.390044 0.737312 0.973128
0.315082 0.740631 0.839342
0.392828 0.738123 0.917784
0.475925 0.738681 0.95656
0.376465 0.612297 0.835477
0.335239 0.610455 0.834528
0.498062 0.609631 0.983659
0.498864 0.5749 0.919249
0.25299 0.683744 0.837011
0.497391 0.573914 0.977593
0.41387 0.501753 0.926037
0.495916 0.720093 0.981617
0.356811 0.557131 0.835037
0.460788 0.500078 0.835561
0.252291 0.576013 0.858514
0.496985 0.609971 0.948353
0.459273 0.502581 0.871073
0.379571 0.499457 0.833602
0.330369 0.500127 0.924579
0.33686 0.499544 0.83405
0.457679 0.501401 0.927488
0.417942 0.500423 0.835029
0.286373 0.498075 0.977745
0.252813 0.501904 0.865879
0.456562 0.5014 0.948899
0.498175 0.499339 0.947229
0.294654 0.500853 0.867952
0.412762 0.50334 0.980531
0.291042 0.499572 0.888278
0.377758 0.500667 0.870739
0.293395 0.61192 0.831916
0.313669 0.554876 0.833154
0.283057 0.793211 0.0291118
0.281744 0.906594 0.03088
0.367409 0.794379 0.0335587
0.368121 0.907085 0.0339342
0.451774 0.79291 0.0357402
0.451612 0.901881 0.0330869
0.2801 0.832533 0.0568124
0.281534 0.941675 0.0567282
0.36537 0.830984 0.0607176
0.365696 0.943584 0.0617482
0.4517 0.831339 0.0624667
0.450479 0.9411 0.0602889
0.282531 0.829737 0.0361205
0.283335 0.94311 0.036591
0.367156 0.832342 0.0402959
0.367481 0.942838 0.0406104
0.451857 0.830255 0.0417645
0.453242 0.9399 0.0388443
0.259959 0.958831 0.0298559
0.347872 0.957998 0.0108311
0.25707 0.959339 0.0834695
0.494674 0.793955 0.0351972
0.451891 0.792812 0.014115
0.452759 0.901685 0.0114069
0.303072 0.77742 0.0372834
0.300814 0.886556 0.0380917
0.387925 0.77537 0.0408714
0.388848 0.886478 0.041621
0.473139 0.774576 0.0440237
0.474715 0.88782 0.0421808
0.256583 0.850542 0.0837915
0.493855 0.795377 0.0698033
0.491274 0.794492 0.145658
0.255555 0.847003 0.139776
0.472613 0.851343 0.0136
0.47337 0.958078 0.0149185
0.303691 0.849965 0.0328276
0.30408 0.960429 0.0310292
0.387348 0.850613 0.0339167
0.389047 0.95886 0.0324883
0.472841 0.850745 0.0346394
0.474158 0.960255 0.0351365
0.301788 0.775293 0.0583629
0.302826 0.887048 0.0595392
0.384961 0.772981 0.0612296
0.387396 0.884878 0.0618829
0.471127 0.777174 0.0641788
0.472505 0.887211 0.0626302
0.324785 0.791451 0.0307301
0.323786 0.90487 0.0322071
0.409015 0.794339 0.0343573
0.409486 0.90452 0.0337075
0.323277 0.830724 0.0592888
0.32346 0.940799 0.0576356
0.408765 0.834012 0.0611025
0.408335 0.943285 0.0626164
0.32634 0.830292 0.0377769
0.325656 0.940957 0.0375956
0.409343 0.831191 0.0400041
0.409501 0.941302 0.0409697
0.257182 0.886697 0.110761
0.43265 0.996983 0.00665595
0.258492 0.957441 0.0620702
0.305282 0.886171 0.00441922
0.345771 0.770655 0.0398929
0.345902 0.887445 0.0395234
0.42901 0.776413 0.0429401
0.431228 0.88591 0.0404988
0.258669 0.886119 0.0569548
0.492223 0.828469 0.119853
0.495274 0.943117 0.00818549
0.388912 0.886712 0.00535
0.327703 0.832651 0.00380616
0.286211 0.831806 0.00362893
0.256491 0.95901 0.11732
0.492457 0.830018 0.0423065
0.347363 0.850065 0.0336053
0.34696 0.959018 0.0302029
0.43192 0.849095 0.0346814
0.431439 0.957979 0.033896
0.494979 0.82929 0.00883166
0.348614 0.888819 0.00663565
0.343699 0.774042 0.0591328
0.344838 0.887397 0.0596736
0.428384 0.777185 0.0634979
0.430878 0.888645 0.0618605
0.259716 0.88531 0.0361668
0.411172 0.939495 0.0061511
0.276204 0.796082 0.0847292
0.27931 0.906579 0.0850283
0.364695 0.792456 0.0880829
0.366311 0.904412 0.0874474
0.448518 0.795982 0.090824
0.450631 0.904774 0.0891535
0.2789 0.832253 0.112798
0.278698 0.940747 0.111469
0.36377 0.832116 0.116113
0.363647 0.942711 0.117279
0.449631 0.83261 0.11703
0.449139 0.937182 0.116548
0.277622 0.831549 0.0920494
0.278508 0.942638 0.0907154
0.364904 0.831935 0.0954169
0.366365 0.939191 0.0956333
0.450885 0.833353 0.0952316
0.451746 0.941249 0.0951382
0.279006 0.79497 0.0638474
0.279873 0.905181 0.0635317
0.363798 0.791974 0.0670737
0.366944 0.904665 0.0668602
0.449858 0.794969 0.0700511
0.451082 0.905841 0.0680913
0.298726 0.778741 0.0923562
0.301465 0.887575 0.0921208
0.38624 0.774152 0.0949658
0.38801 0.887821 0.0951063
0.470252 0.778455 0.0967638
0.470804 0.887309 0.0979104
0.301881 0.848859 0.0643845
0.303405 0.956943 0.0643718
0.388027 0.849623 0.0688235
0.387314 0.96207 0.0676739
0.472637 0.849853 0.0693259
0.472441 0.958571 0.0684784
0.299942 0.84776 0.0844953
0.302072 0.96026 0.0850701
0.386602 0.849142 0.0887686
0.386167 0.959947 0.0884914
0.473198 0.853572 0.0898832
0.473309 0.959332 0.0893502
0.29857 0.775927 0.112894
0.299076 0.886872 0.112814
0.386151 0.775716 0.115627
0.384477 0.886785 0.115687
0.468813 0.776298 0.117349
0.470554 0.883371 0.118483
0.321044 0.79305 0.0853882
0.322444 0.905949 0.08649
0.408065 0.793357 0.0875431
0.408022 0.905357 0.089313
0.31989 0.832403 0.112724
0.320287 0.940489 0.113268
0.407047 0.830897 0.115996
0.405225 0.941619 0.116244
0.321095 0.831139 0.0918497
0.321898 0.941959 0.093325
0.409054 0.829658 0.0950934
0.407632 0.9422 0.0953918
0.321853 0.793105 0.0646353
0.323187 0.904999 0.0646577
0.406001 0.795302 0.0672139
0.408594 0.903982 0.0687978
0.342369 0.773054 0.0940555
0.34446 0.891145 0.0948307
0.428284 0.774599 0.0967001
0.42822 0.88628 0.0963014
0.257232 0.84941 0.0627873
0.431333 0.960032 0.0140325
0.345498 0.849 0.0662998
0.343877 0.960181 0.0665679
0.42942 0.851695 0.0680841
0.429998 0.960152 0.0694587
0.255229 0.773951 0.144565
0.41169 0.904092 0.0126172
0.345321 0.85178 0.0875287
0.343346 0.957752 0.0881012
0.43002 0.849821 0.0894056
0.428982 0.960506 0.0896554
0.493205 0.940623 0.0978526
0.302856 0.959868 0.0108394
0.343372 0.779373 0.113811
0.343646 0.888789 0.115492
0.427986 0.773376 0.117109
0.425135 0.885562 0.117154
0.368609 0.940739 0.0043731
0.496715 0.793962 0.0142631
0.276587 0.793552 0.140584
0.278718 0.902163 0.140643
0.364202 0.791427 0.14401
0.363787 0.905619 0.143501
0.448391 0.797508 0.145476
0.448636 0.903709 0.143792
0.452284 0.939982 0.0086819
0.427058 0.998819 0.0956765
0.490235 0.939384 0.15142
0.492875 0.831878 0.0632683
0.276292 0.831289 0.145977
0.277858 0.939349 0.146593
0.36333 0.829639 0.14907
0.360789 0.942455 0.14975
0.447434 0.832422 0.152236
0.448641 0.941759 0.151377
0.275858 0.793924 0.119481
0.278286 0.905124 0.118884
0.364807 0.794964 0.122662
0.363824 0.905538 0.122801
0.448578 0.796048 0.124497
0.448165 0.901548 0.123421
0.297003 0.776317 0.148062
0.299214 0.882472 0.147681
0.386207 0.7742 0.150324
0.385375 0.884365 0.149524
0.469501 0.778245 0.152098
0.470514 0.887127 0.150973
0.299416 0.849697 0.120033
0.299072 0.958806 0.117961
0.385791 0.849937 0.122956
0.384472 0.96104 0.121655
0.469808 0.847695 0.124409
0.4701 0.957319 0.123229
0.299282 0.846379 0.139807
0.29867 0.959265 0.139143
0.384169 0.849036 0.143347
0.382286 0.962942 0.142448
0.468597 0.849786 0.144827
0.469567 0.956181 0.14342
0.348183 0.851565 0.0125528
0.260658 0.849017 0.0291385
0.491923 0.832038 0.0982475
0.282133 0.942627 0.00205125
0.258151 0.773857 0.0566319
0.476194 0.886129 0.00694197
0.319767 0.792724 0.139619
0.320041 0.901826 0.140704
0.405798 0.794924 0.144034
0.404668 0.905925 0.14449
0.492375 0.795431 0.0909037
0.259386 0.776217 0.0354021
0.369717 0.791333 0.0127845
0.411095 0.793115 0.0135893
0.452575 0.829514 0.00659471
0.368999 0.905885 0.0130443
0.320205 0.829564 0.146861
0.317411 0.939238 0.146648
0.407682 0.831754 0.148555
0.404513 0.944465 0.150197
0.320884 0.795864 0.119004
0.319563 0.904156 0.120422
0.406774 0.792083 0.123333
0.405305 0.905184 0.123409
0.340865 0.774305 0.147731
0.341293 0.885769 0.145899
0.427412 0.778715 0.151782
0.425338 0.888809 0.150984
0.495764 0.90502 0.0354543
0.491463 0.791629 0.125192
0.34166 0.850909 0.118769
0.341302 0.958372 0.121409
0.427853 0.849354 0.122551
0.427688 0.958556 0.121999
0.265263 0.850815 0.00884006
0.255722 0.849804 0.118061
0.342275 0.845589 0.140104
0.339346 0.956761 0.141946
0.428585 0.85107 0.1436
0.427317 0.960253 0.142833
0.431819 0.8833 0.00531829
0.391029 0.850288 0.013589
0.305879 0.848278 0.0109626
0.326418 0.794712 0.00957138
0.491847 0.903865 0.124411
0.431528 0.847359 0.0135262
0.431914 0.774254 0.00699503
0.495383 0.906301 0.0148138
0.256908 0.888677 0.0895939
0.284518 0.793467 0.00952813
0.253647 0.7757 0.164925
0.493756 0.905014 0.0703936
0.492188 0.903692 0.145531
0.489904 0.832186 0.152422
0.494028 0.904381 0.0906197
0.389273 0.958794 0.0119905
0.494144 0.942876 0.0625427
0.256359 0.774459 0.0903874
0.325425 0.902146 0.0121904
0.285576 0.907683 0.00950801
0.262267 0.962472 0.00888735
0.254922 0.955904 0.139286
0.36961 0.831595 0.00652326
0.391164 0.773371 0.00558638
0.41092 0.830581 0.00729294
0.496492 0.941695 0.04134
0.474403 0.775399 0.00795087
0.49291 0.94086 0.117589
0.25644 0.772805 0.111294
0.347767 0.774183 0.00408338
0.256148 0.885962 0.144841
0.295918 0.996327 0.145945
0.325789 0.941114 0.00388162
0.305254 0.773729 0.00309329
0.253022 0.88871 0.165237
0.276586 0.940199 0.166979
0.276086 0.831892 0.167368
0.296517 0.77537 0.168802
0.298262 0.883158 0.167221
0.473944 0.995111 0.00876907
0.387214 0.998529 0.0595162
0.427914 0.997682 0.116211
0.254329 0.993727 0.166186
0.385614 0.998355 0.0937996
0.255214 0.997108 0.112136
0.255752 0.995773 0.0904018
0.339817 0.995216 0.146999
0.384779 0.997181 0.113709
0.29752 0.996396 0.0916683
0.383619 0.999723 0.149904
0.274135 0.793603 0.192613
0.274813 0.901326 0.194062
0.359342 0.796271 0.196386
0.360558 0.901779 0.196525
0.445061 0.794392 0.199219
0.445926 0.906728 0.199493
0.273663 0.827952 0.222103
0.2735 0.938667 0.220447
0.360699 0.832003 0.223917
0.361913 0.936385 0.225472
0.445028 0.827881 0.227214
0.44733 0.941094 0.225396
0.270205 0.828197 0.201601
0.274935 0.937447 0.19982
0.36071 0.832241 0.204034
0.360356 0.939907 0.20364
0.446161 0.829344 0.207178
0.447722 0.944593 0.205852
0.384954 0.847806 0.176746
0.46801 0.996085 0.226025
0.384457 0.774308 0.171029
0.445008 0.795837 0.178678
0.405088 0.794882 0.178458
0.317787 0.940045 0.167768
0.295632 0.773669 0.200195
0.296031 0.884274 0.200847
0.379458 0.777648 0.204256
0.384155 0.889051 0.201755
0.46788 0.775373 0.206676
0.466461 0.884974 0.206925
0.360815 0.831178 0.169651
0.25103 0.955386 0.248271
0.469536 0.884623 0.171338
0.251886 0.994127 0.275092
0.384094 0.960049 0.177224
0.427289 0.886003 0.172535
0.294397 0.846574 0.194666
0.296327 0.954243 0.198034
0.38281 0.851171 0.19755
0.380914 0.959424 0.198637
0.335473 0.774829 0.334418
0.469115 0.778277 0.173172
0.29531 0.773444 0.220861
0.29744 0.882245 0.221692
0.378688 0.77544 0.224838
0.381874 0.885349 0.223356
0.466002 0.774112 0.227099
0.465805 0.850295 0.234484
0.318218 0.793595 0.193746
0.318342 0.902825 0.193586
0.402656 0.794223 0.198404
0.406222 0.906529 0.199013
0.487855 0.831547 0.208595
0.448601 0.902658 0.179142
0.31614 0.827739 0.221608
0.31833 0.937612 0.222459
0.403361 0.830411 0.226102
0.405235 0.937752 0.22612
0.466299 0.850406 0.289213
0.491149 0.899853 0.179399
0.317243 0.82988 0.200402
0.318182 0.937272 0.201484
0.403102 0.832282 0.204346
0.40444 0.944409 0.204837
0.467048 0.84905 0.200935
0.470193 0.95937 0.199883
0.464834 0.773356 0.262784
0.49092 0.793451 0.180234
0.419694 0.996543 0.315258
0.363099 0.940569 0.17021
0.337873 0.777491 0.202238
0.339712 0.884536 0.203624
0.423646 0.775982 0.205919
0.425536 0.886216 0.206633
0.250838 0.848737 0.192764
0.31517 0.831793 0.332314
0.249925 0.957817 0.282528
0.465085 0.883306 0.317281
0.360814 0.792439 0.175198
0.318176 0.792152 0.172522
0.339383 0.847759 0.196318
0.340098 0.957226 0.196203
0.423953 0.849319 0.199589
0.42584 0.961028 0.198974
0.337909 0.774107 0.222999
0.337846 0.882596 0.224579
0.422352 0.775652 0.226598
0.425727 0.886636 0.227659
0.273328 0.790422 0.2467
0.273983 0.902082 0.24807
0.359802 0.79487 0.250433
0.360434 0.90209 0.251494
0.444347 0.7902 0.254269
0.444364 0.90212 0.254007
0.27239 0.827653 0.275878
0.271366 0.938117 0.276215
0.358217 0.830771 0.278823
0.36016 0.939554 0.277953
0.423103 0.847653 0.288703
0.444805 0.941107 0.282116
0.271618 0.825939 0.255097
0.272947 0.939565 0.255827
0.360343 0.830455 0.257551
0.361116 0.941169 0.256624
0.445537 0.829347 0.261724
0.447022 0.940329 0.261122
0.273221 0.790233 0.226728
0.273203 0.900564 0.226839
0.358725 0.795122 0.229916
0.359505 0.89985 0.230361
0.444017 0.791235 0.233664
0.447773 0.905044 0.233404
0.29514 0.778376 0.255617
0.296235 0.884157 0.25408
0.379555 0.775285 0.258727
0.381988 0.883561 0.259312
0.48919 0.94137 0.261923
0.489462 0.903904 0.201053
0.294566 0.845935 0.228014
0.296216 0.956132 0.22826
0.381158 0.845965 0.232517
0.383176 0.958788 0.230983
0.487091 0.903504 0.311126
0.487525 0.793834 0.29042
0.293037 0.845426 0.248649
0.294427 0.959761 0.249528
0.383306 0.847789 0.253202
0.382749 0.959618 0.25144
0.296414 0.992647 0.201534
0.485974 0.794651 0.2551
0.295042 0.773773 0.276438
0.294131 0.884614 0.275786
0.379243 0.775018 0.279519
0.380534 0.88246 0.279697
0.466852 0.775887 0.283363
0.253302 0.958593 0.195845
0.317386 0.79465 0.249125
0.316505 0.905625 0.249659
0.401856 0.792667 0.254529
0.404082 0.903471 0.253298
0.361494 0.903389 0.176137
0.447453 0.939302 0.171948
0.314655 0.830731 0.277487
0.315027 0.940715 0.276164
0.40145 0.829786 0.281015
0.401446 0.93871 0.279729
0.466931 0.888216 0.282546
0.447478 0.83333 0.172357
0.314606 0.833027 0.256298
0.317089 0.94445 0.25506
0.403776 0.828509 0.25993
0.403952 0.941955 0.259245
0.271544 0.829605 0.332391
0.467822 0.958822 0.253554
0.316574 0.790708 0.227943
0.316464 0.901453 0.229492
0.400798 0.792994 0.23311
0.403043 0.900631 0.232182
0.252975 0.85181 0.171337
0.485865 0.830505 0.316208
0.338538 0.77592 0.256296
0.338378 0.885438 0.256034
0.422256 0.774045 0.261417
0.423448 0.884805 0.261309
0.337441 0.84498 0.230897
0.340953 0.956245 0.229237
0.424381 0.849231 0.232263
0.425053 0.959276 0.231387
0.338645 0.848446 0.251558
0.33985 0.957865 0.250268
0.424828 0.847895 0.253142
0.425794 0.95691 0.252776
0.338111 0.774624 0.278066
0.335934 0.885266 0.277368
0.424359 0.774305 0.28259
0.297638 0.848193 0.173994
0.271676 0.793957 0.303585
0.271288 0.901028 0.302329
0.357231 0.79174 0.306051
0.357964 0.906241 0.305729
0.444195 0.792048 0.310128
0.422777 0.959705 0.307957
0.339694 0.958273 0.174658
0.339236 0.88389 0.166742
0.466613 0.885635 0.261671
0.250961 0.770838 0.276282
0.487568 0.792745 0.311789
0.425795 0.848608 0.178031
0.270297 0.830769 0.311101
0.269574 0.937383 0.308824
0.356172 0.82952 0.312579
0.358157 0.943278 0.312189
0.443364 0.827508 0.317439
0.442316 0.938855 0.314952
0.271806 0.791969 0.282563
0.271294 0.90221 0.281734
0.358798 0.793669 0.285055
0.358223 0.901959 0.284018
0.444525 0.792512 0.28898
0.335574 0.890687 0.331265
0.292508 0.77253 0.311754
0.294329 0.883323 0.308645
0.379064 0.774325 0.31321
0.378323 0.887857 0.313804
0.484796 0.937978 0.317794
0.445013 0.904688 0.287804
0.293452 0.847346 0.280888
0.293352 0.956627 0.282034
0.37938 0.847145 0.287422
0.379765 0.958382 0.28545
0.488574 0.830492 0.261737
0.405002 0.905629 0.178469
0.294757 0.845653 0.302906
0.290452 0.957538 0.303882
0.377903 0.849344 0.308241
0.38054 0.960217 0.306673
0.469639 0.849057 0.17962
0.467141 0.960544 0.232924
0.405363 0.942112 0.169862
0.466964 0.84886 0.255582
0.252197 0.847053 0.22774
0.255674 0.956418 0.173705
0.464685 0.959981 0.28848
0.339503 0.775038 0.167824
0.314428 0.792231 0.30548
0.315449 0.903067 0.303528
0.402238 0.791098 0.307014
0.400846 0.904123 0.3075
0.425418 0.958176 0.178339
0.468864 0.886106 0.227711
0.469586 0.958016 0.178107
0.296508 0.957985 0.177385
0.491055 0.904866 0.235685
0.4651 0.774366 0.317745
0.315819 0.830409 0.310622
0.312731 0.940776 0.310924
0.398314 0.827232 0.314885
0.400972 0.939954 0.31424
0.48656 0.793935 0.234155
0.485273 0.941359 0.282901
0.314524 0.793316 0.284151
0.314583 0.902717 0.283343
0.401139 0.78936 0.286088
0.401963 0.901433 0.286716
0.48879 0.832692 0.229641
0.317898 0.902291 0.173328
0.335313 0.773282 0.312181
0.336702 0.887006 0.31181
0.423609 0.775477 0.314963
0.420027 0.88308 0.31502
0.336215 0.847979 0.283634
0.337322 0.957021 0.28351
0.424045 0.883658 0.281358
0.422654 0.959595 0.287445
0.337109 0.849268 0.304301
0.336006 0.957112 0.305025
0.421086 0.844048 0.310319
0.465123 0.847077 0.309584
0.487196 0.904405 0.290953
0.44469 0.831695 0.28194
0.487406 0.832062 0.282725
0.339843 0.846644 0.174268
0.488781 0.795656 0.200664
0.492936 0.940737 0.205961
0.442791 0.899507 0.309234
0.489767 0.904539 0.255924
0.489118 0.940674 0.227412
0.491481 0.938274 0.173648
0.290777 0.886013 0.328576
0.46522 0.955507 0.310003
0.275157 0.795175 0.172565
0.268496 0.93703 0.330173
0.404992 0.831101 0.169753
0.490853 0.830707 0.173283
0.252433 0.771937 0.25546
0.275936 0.900388 0.172193
0.311674 0.941302 0.332047
0.252305 0.956986 0.227474
0.425154 0.773407 0.171437
0.252521 0.881436 0.219868
0.251625 0.849295 0.248584
0.339314 0.997354 0.256599
0.38405 0.885396 0.170617
0.253914 0.771767 0.200368
0.334175 0.996651 0.333512
0.252047 0.771353 0.221256
0.252305 0.886519 0.198746
0.251603 0.846384 0.28152
0.249666 0.884983 0.308705
0.293772 0.773791 0.332474
0.251188 0.884966 0.253641
0.319407 0.830553 0.167394
0.249155 0.847058 0.301521
0.382837 0.99853 0.205135
0.295242 0.996506 0.255293
0.292945 0.995611 0.309699
0.468373 0.99472 0.205283
0.251558 0.883799 0.27445
0.377404 0.997724 0.335476
0.296696 0.995911 0.222012
0.425886 0.99746 0.226197
0.382196 0.997491 0.259395
0.294614 0.995635 0.276604
0.254355 0.996199 0.200682
0.427335 0.9999 0.204831
0.382731 0.995574 0.225808
0.338532 0.995424 0.202501
0.252646 0.996559 0.22143
0.385104 0.997783 0.169646
0.465742 0.998013 0.281465
0.379624 0.99669 0.314471
0.356555 0.942554 0.333758
0.356786 0.830339 0.333119
0.34191 0.995497 0.168088
0.270157 0.794224 0.358734
0.269373 0.903323 0.357758
0.352436 0.794072 0.359907
0.356126 0.903364 0.358996
0.44107 0.793343 0.364264
0.441695 0.939242 0.370168
0.268375 0.832721 0.38628
0.267082 0.938631 0.385897
0.353787 0.830045 0.38805
0.355313 0.940234 0.38901
0.439377 0.830073 0.391007
0.417138 0.957467 0.396856
0.268953 0.829851 0.365359
0.268393 0.938994 0.365833
0.355068 0.831502 0.367097
0.355748 0.939984 0.367064
0.461257 0.849715 0.397871
0.492449 0.772691 0.481185
0.494462 0.846358 0.474019
0.442059 0.832631 0.337129
0.456919 0.884364 0.424119
0.460715 0.770099 0.370266
0.44062 0.828362 0.371141
0.46406 0.846117 0.343579
0.289634 0.774745 0.366605
0.290362 0.883179 0.365994
0.374459 0.777891 0.367683
0.377841 0.883837 0.366629
0.482664 0.829502 0.393158
0.311155 0.903929 0.337831
0.433806 0.900971 0.452298
0.485792 0.939958 0.338786
0.485338 0.940524 0.370714
0.472347 0.828828 0.480081
0.378883 0.848382 0.340999
0.499691 0.992893 0.447959
0.290572 0.847164 0.358768
0.289577 0.959911 0.360477
0.378361 0.847623 0.360563
0.376814 0.959031 0.361458
0.499964 0.773043 0.446851
0.420562 0.846597 0.342249
0.289866 0.775084 0.387813
0.290187 0.887188 0.387204
0.375396 0.775884 0.388453
0.376792 0.883697 0.387442
0.399517 0.828315 0.335562
0.47954 0.902271 0.452354
0.312054 0.793699 0.360544
0.310777 0.903528 0.36002
0.398369 0.789373 0.362445
0.39965 0.902772 0.361974
0.389495 0.939957 0.498131
0.333445 0.957905 0.339341
0.311084 0.831596 0.387211
0.310428 0.942715 0.387119
0.400183 0.827655 0.388994
0.397152 0.939203 0.389119
0.460781 0.771051 0.390504
0.456528 0.773213 0.443878
0.311713 0.83224 0.366685
0.31078 0.940058 0.366418
0.398236 0.826983 0.369017
0.396404 0.937391 0.3687
0.42129 0.776648 0.336436
0.476833 0.790243 0.452643
0.481772 0.789478 0.417567
0.284734 0.887122 0.496309
0.327123 0.885258 0.497842
0.305143 0.937259 0.495342
0.35801 0.793895 0.340037
0.463527 0.957885 0.344207
0.332477 0.775596 0.366523
0.334247 0.884741 0.365449
0.419473 0.773361 0.368447
0.421106 0.884769 0.367983
0.264566 0.938368 0.496844
0.463668 0.957934 0.364978
0.485626 0.79147 0.345479
0.464265 0.886154 0.337241
0.333914 0.847391 0.35964
0.333401 0.957645 0.360079
0.418716 0.847075 0.36335
0.419581 0.954351 0.363681
0.332051 0.777295 0.387255
0.333165 0.884943 0.385993
0.419733 0.776573 0.388898
0.418237 0.88346 0.38999
0.266532 0.794952 0.413501
0.266341 0.904134 0.414646
0.353286 0.791981 0.414703
0.353851 0.902637 0.413325
0.43784 0.788564 0.416296
0.29133 0.997192 0.366077
0.267274 0.829482 0.442209
0.266219 0.939453 0.441902
0.351452 0.82925 0.441093
0.350827 0.936688 0.441752
0.436084 0.828456 0.444831
0.420877 0.99782 0.335653
0.265173 0.829867 0.420095
0.266991 0.940785 0.420927
0.353724 0.828431 0.420521
0.35226 0.939873 0.421214
0.437947 0.827125 0.424585
0.475147 0.902117 0.474176
0.268076 0.795625 0.392857
0.268087 0.903101 0.394226
0.353909 0.792412 0.39378
0.355306 0.902031 0.393086
0.441183 0.79173 0.395569
0.439846 0.902875 0.397225
0.287479 0.775324 0.419791
0.289901 0.886926 0.419558
0.374582 0.774278 0.422274
0.375443 0.885255 0.420706
0.306389 0.831238 0.496365
0.45514 0.849111 0.452192
0.290362 0.851902 0.393847
0.288144 0.959179 0.393526
0.377101 0.844636 0.394636
0.376996 0.958899 0.395777
0.473303 0.792617 0.471635
0.421251 0.960838 0.343331
0.287756 0.848334 0.414218
0.288501 0.959172 0.414632
0.374883 0.846768 0.415981
0.374237 0.957154 0.41628
0.31362 0.794536 0.339235
0.49725 0.959021 0.474063
0.286932 0.774273 0.440827
0.287121 0.887424 0.440991
0.371621 0.772981 0.442653
0.373021 0.883706 0.441004
0.335852 0.849951 0.339201
0.486271 0.90184 0.364895
0.308965 0.794329 0.414501
0.313126 0.901882 0.413417
0.396633 0.791172 0.416435
0.396323 0.903488 0.416203
0.484823 0.827821 0.372646
0.495271 0.882496 0.481805
0.308362 0.830159 0.442887
0.308252 0.939642 0.440808
0.393376 0.827902 0.443374
0.39409 0.942661 0.442657
0.437355 0.94215 0.425085
0.462103 0.887219 0.392194
0.308229 0.830251 0.422034
0.309905 0.938769 0.419588
0.394479 0.826943 0.423666
0.397182 0.938579 0.423573
0.457443 0.887148 0.44499
0.459778 0.773843 0.422784
0.31006 0.794315 0.394188
0.312179 0.90347 0.393141
0.397559 0.792015 0.395225
0.396527 0.901935 0.395396
0.485494 0.828329 0.338105
0.463159 0.844976 0.365232
0.331607 0.778115 0.421722
0.333779 0.883713 0.420817
0.416557 0.772126 0.422473
0.4154 0.882376 0.42327
0.332081 0.848573 0.394029
0.332538 0.958401 0.393902
0.418983 0.846579 0.39724
0.481235 0.902768 0.419674
0.330721 0.847777 0.41438
0.331736 0.959487 0.41391
0.416435 0.845115 0.417641
0.416905 0.958449 0.416806
0.329406 0.774152 0.442316
0.332417 0.884208 0.441412
0.413408 0.773662 0.444905
0.412485 0.884231 0.443795
0.263349 0.792066 0.469121
0.265301 0.902487 0.467667
0.349409 0.791075 0.469531
0.350088 0.900812 0.470854
0.43186 0.793248 0.472834
0.433826 0.901324 0.47254
0.441469 0.901592 0.343661
0.476471 0.827223 0.445738
0.283479 0.7739 0.497443
0.347052 0.940816 0.496052
0.48371 0.901003 0.399101
0.453994 0.846782 0.472899
0.264065 0.831182 0.477785
0.264337 0.937266 0.475666
0.348238 0.830398 0.47605
0.346826 0.937753 0.476714
0.431742 0.831044 0.477895
0.432112 0.937324 0.478742
0.265874 0.791803 0.448225
0.265678 0.903001 0.447327
0.351161 0.79173 0.448832
0.351872 0.901403 0.448991
0.436055 0.79215 0.452472
0.441743 0.938869 0.337011
0.285055 0.774859 0.477091
0.285543 0.88337 0.477054
0.370214 0.773245 0.47708
0.370408 0.882008 0.476982
0.271176 0.790936 0.33781
0.37833 0.959938 0.341396
0.28716 0.848729 0.448625
0.287357 0.957968 0.448287
0.372793 0.846631 0.448219
0.371289 0.956981 0.449091
0.452475 0.777273 0.480791
0.479734 0.939333 0.447229
0.284577 0.847752 0.46877
0.286031 0.954381 0.469096
0.370921 0.846402 0.470166
0.3688 0.956052 0.469497
0.269399 0.900691 0.337337
0.434952 0.938896 0.44573
0.460121 0.957539 0.41899
0.479598 0.82736 0.4257
0.453881 0.955139 0.474134
0.465288 0.88168 0.371869
0.399529 0.90581 0.341407
0.397758 0.792201 0.341787
0.306634 0.790107 0.47045
0.306949 0.900539 0.470053
0.389725 0.79305 0.470163
0.391074 0.901655 0.47089
0.457258 0.957238 0.452907
0.462482 0.954416 0.398774
0.455091 0.882721 0.480892
0.48115 0.939978 0.425515
0.481992 0.792042 0.365232
0.462772 0.995387 0.371571
0.357992 0.906023 0.337813
0.43574 0.902228 0.418374
0.305997 0.828465 0.47597
0.308279 0.936839 0.475791
0.390963 0.828036 0.478682
0.389764 0.938173 0.477864
0.48652 0.90311 0.34442
0.484209 0.79137 0.397246
0.308046 0.79178 0.448658
0.308725 0.903287 0.44823
0.391241 0.790819 0.450619
0.391244 0.903828 0.449087
0.292108 0.850391 0.337742
0.484362 0.938439 0.391668
0.328139 0.771396 0.476659
0.32795 0.881712 0.47733
0.410712 0.773557 0.479314
0.412101 0.883643 0.477338
0.330085 0.84863 0.448828
0.330768 0.957743 0.447915
0.413415 0.846801 0.450121
0.41427 0.958596 0.452317
0.327633 0.847474 0.469556
0.328097 0.956587 0.467875
0.410379 0.846223 0.470385
0.411738 0.957791 0.472973
0.44278 0.79418 0.344203
0.458851 0.847286 0.418791
0.464519 0.775361 0.338747
0.448897 0.993928 0.500727
0.444091 0.90045 0.364072
0.26466 0.829665 0.498123
0.475588 0.939021 0.481132
0.441092 0.939166 0.390469
0.464641 0.995097 0.336922
0.289196 0.9581 0.338376
0.460235 0.994996 0.42462
0.325145 0.774327 0.496838
0.345355 0.82856 0.496333
0.500992 0.956647 0.454242
0.37522 0.998003 0.367619
0.500722 0.883534 0.446723
0.367291 0.774516 0.497345
0.462611 0.993873 0.392912
0.37223 0.993473 0.423019
0.418998 0.995383 0.389466
0.494913 0.994825 0.481899
0.37186 0.993507 0.443619
0.413585 0.995384 0.444952
0.374675 0.996288 0.38828
0.378449 0.773927 0.333222
0.333569 0.995229 0.36491
0.42011 0.883746 0.335821
0.450759 0.991833 0.48092
0.290949 0.996366 0.386818
0.408259 0.995599 0.499667
0.386863 0.83138 0.500026
0.368539 0.993687 0.47707
0.326282 0.994247 0.47372
0.410175 0.996049 0.479733
0.3674 0.885492 0.496535
0.416578 0.997151 0.423825
0.450258 0.883865 0.502566
0.330368 0.995041 0.441835
0.332981 0.995161 0.386177
0.329845 0.996468 0.421534
0.325891 0.994734 0.496379
0.380615 0.885724 0.333819
0.398936 0.943616 0.335183
0.260403 0.792728 0.524601
0.26235 0.903836 0.525995
0.343742 0.793273 0.52481
0.344914 0.904631 0.52553
0.426903 0.792707 0.528341
0.426599 0.903692 0.527899
0.260891 0.831273 0.551416
0.261648 0.943171 0.551949
0.345621 0.83147 0.554794
0.341461 0.940257 0.553914
0.426497 0.832282 0.555362
0.425742 0.942613 0.556825
0.26129 0.830342 0.530686
0.262213 0.940899 0.531421
0.343999 0.829162 0.533262
0.344478 0.942214 0.533227
0.426211 0.830755 0.533913
0.426465 0.939821 0.535807
0.259642 0.793315 0.579425
0.365163 0.848802 0.506105
0.485979 0.774016 0.594228
0.257504 0.941979 0.643057
0.446889 0.956924 0.529184
0.444288 0.960553 0.642246
0.282639 0.775817 0.531506
0.284001 0.885598 0.53103
0.363239 0.774361 0.533144
0.365153 0.88386 0.533326
0.258745 0.938352 0.586508
0.285084 0.956915 0.503688
0.259564 0.828599 0.586107
0.469014 0.901514 0.529951
0.441521 0.774751 0.648924
0.444776 0.959658 0.565247
0.489434 0.955705 0.510641
0.447431 0.885027 0.53586
0.283307 0.84653 0.525074
0.281691 0.956503 0.524303
0.364254 0.848241 0.52624
0.365705 0.955707 0.525434
0.488977 0.848382 0.509797
0.443163 0.776905 0.556216
0.280354 0.774184 0.553762
0.282377 0.885522 0.552225
0.362348 0.774173 0.553522
0.3624 0.887458 0.554019
0.464414 0.829417 0.615457
0.447379 0.849438 0.527027
0.302996 0.792095 0.524306
0.304452 0.904786 0.525605
0.384624 0.791201 0.526231
0.385661 0.904277 0.52699
0.470386 0.902606 0.509393
0.325242 0.958862 0.503049
0.303178 0.83145 0.551864
0.30141 0.940536 0.552368
0.3841 0.831263 0.555215
0.385701 0.939676 0.5548
0.422863 0.831828 0.591359
0.463546 0.793091 0.643152
0.304033 0.830122 0.5311
0.303823 0.940688 0.531698
0.385469 0.828785 0.533683
0.385844 0.940317 0.534043
0.485365 0.959038 0.643576
0.443265 0.884974 0.613218
0.408336 0.959882 0.506596
0.444703 0.776462 0.593142
0.467392 0.827777 0.557687
0.464551 0.937918 0.558663
0.485869 0.957225 0.622914
0.468055 0.79106 0.528301
0.323092 0.773944 0.531786
0.325715 0.884791 0.530994
0.405356 0.776347 0.534577
0.405807 0.884058 0.534379
0.485032 0.885444 0.614227
0.444946 0.776388 0.613657
0.48444 0.848406 0.621703
0.482692 0.846184 0.642308
0.32521 0.848409 0.525355
0.323705 0.957006 0.524355
0.406637 0.847559 0.52686
0.407277 0.95903 0.527011
0.32221 0.7758 0.552059
0.32191 0.885236 0.552812
0.403478 0.776977 0.556694
0.4064 0.88508 0.555466
0.260205 0.94052 0.607029
0.485656 0.960396 0.565749
0.340848 0.793258 0.58046
0.342794 0.907541 0.582194
0.405059 0.777645 0.589742
0.425006 0.905413 0.584363
0.258667 0.906324 0.615577
0.486676 0.7733 0.536762
0.339065 0.829283 0.609384
0.340503 0.938499 0.611287
0.428546 0.830977 0.498913
0.422596 0.941581 0.614539
0.408022 0.851065 0.505728
0.367898 0.95666 0.505291
0.339433 0.830465 0.587747
0.341226 0.943733 0.590757
0.422648 0.831176 0.611675
0.422264 0.942179 0.592548
0.259745 0.794478 0.558974
0.449085 0.956822 0.507315
0.34247 0.794848 0.56039
0.34193 0.903935 0.561448
0.42362 0.796241 0.563207
0.426169 0.902923 0.563301
0.279747 0.774394 0.587838
0.280196 0.885492 0.587286
0.361146 0.779115 0.588879
0.363035 0.885818 0.58966
0.258202 0.795705 0.614736
0.442084 0.848937 0.620633
0.281992 0.847999 0.559821
0.281374 0.960764 0.560506
0.365244 0.850517 0.563686
0.362831 0.959196 0.559262
0.428308 0.903586 0.507308
0.257597 0.831945 0.643066
0.279477 0.850029 0.579986
0.27872 0.959218 0.581966
0.361466 0.84934 0.583357
0.361113 0.958936 0.580949
0.426091 0.795779 0.583823
0.402044 0.998146 0.646828
0.277664 0.774963 0.608792
0.279515 0.885719 0.608409
0.361365 0.776275 0.609211
0.361438 0.886364 0.611246
0.465622 0.942267 0.612811
0.445497 0.848204 0.586015
0.299878 0.795574 0.58124
0.30188 0.903482 0.580735
0.382612 0.795202 0.583571
0.383998 0.905887 0.582164
0.448988 0.773863 0.501312
0.464826 0.791176 0.565011
0.298362 0.831383 0.609997
0.300123 0.941895 0.609869
0.381589 0.829458 0.61089
0.381754 0.940776 0.610852
0.486915 0.956314 0.530687
0.408549 0.77508 0.49982
0.29954 0.831209 0.588596
0.299776 0.941468 0.588692
0.381714 0.831837 0.589836
0.380524 0.942811 0.589303
0.485974 0.776641 0.61474
0.428064 0.793843 0.507571
0.301118 0.796006 0.559657
0.30232 0.905343 0.558862
0.381737 0.792413 0.562257
0.384541 0.903191 0.561993
0.465086 0.90368 0.585324
0.463169 0.905901 0.621355
0.320278 0.77607 0.588138
0.322311 0.886532 0.588652
0.403236 0.774711 0.612144
0.403338 0.888072 0.591633
0.323494 0.849075 0.560077
0.319764 0.959078 0.561583
0.405441 0.848981 0.563137
0.405124 0.95852 0.562875
0.319813 0.849816 0.580335
0.32044 0.95941 0.582
0.403052 0.851625 0.584068
0.402353 0.960589 0.583639
0.318975 0.775569 0.608644
0.320666 0.884302 0.608179
0.423294 0.795161 0.620086
0.403394 0.886179 0.612252
0.257756 0.83088 0.606243
0.386695 0.792132 0.506029
0.339677 0.793074 0.637373
0.339764 0.902863 0.639544
0.422546 0.795171 0.640836
0.422615 0.905508 0.640153
0.48562 0.883622 0.559129
0.464517 0.828747 0.594843
0.447544 0.776008 0.53578
0.258091 0.939273 0.663547
0.449786 0.847648 0.506079
0.46586 0.940532 0.592308
0.488754 0.77333 0.501501
0.486132 0.846265 0.530031
0.339143 0.829202 0.643777
0.338745 0.939791 0.646371
0.442853 0.849594 0.642085
0.422735 0.94226 0.647347
0.485765 0.774769 0.557172
0.257677 0.904673 0.636396
0.34031 0.793336 0.617249
0.339555 0.902573 0.618791
0.305871 0.901821 0.503988
0.422845 0.904012 0.620078
0.27626 0.774438 0.643466
0.279386 0.887662 0.642318
0.360433 0.777317 0.645741
0.360811 0.887918 0.645911
0.278438 0.884641 0.664057
0.442328 0.886136 0.647041
0.277623 0.848821 0.616149
0.279532 0.960916 0.614763
0.360749 0.847549 0.615334
0.36257 0.959028 0.61911
0.48452 0.884089 0.593082
0.446522 0.849172 0.565365
0.279017 0.851141 0.635969
0.279245 0.96112 0.635228
0.359135 0.85215 0.637182
0.360329 0.956394 0.639492
0.484235 0.885068 0.648186
0.483794 0.77263 0.649523
0.46892 0.791985 0.508021
0.446072 0.882839 0.555781
0.284207 0.848964 0.504827
0.444131 0.959658 0.586173
0.40361 0.997739 0.611124
0.464674 0.939463 0.649101
0.295728 0.794537 0.637137
0.300567 0.90788 0.636446
0.382145 0.795508 0.637591
0.380966 0.904472 0.638171
0.443573 0.884781 0.592427
0.257353 0.795508 0.635385
0.487496 0.882759 0.537805
0.259821 0.902685 0.578221
0.326129 0.849033 0.504643
0.260944 0.90608 0.557462
0.465916 0.902668 0.564907
0.465406 0.792692 0.585943
0.296419 0.831391 0.645184
0.29875 0.944056 0.644388
0.378484 0.832839 0.646392
0.381521 0.941928 0.646244
0.265547 0.903784 0.50515
0.484416 0.848322 0.5878
0.297201 0.794153 0.615254
0.300736 0.904177 0.614763
0.381348 0.79469 0.617138
0.383178 0.903135 0.618173
0.34604 0.793129 0.504184
0.466483 0.826321 0.536401
0.316763 0.777016 0.644216
0.318477 0.885369 0.644592
0.401076 0.776626 0.647264
0.400787 0.886698 0.645653
0.31861 0.848385 0.617552
0.320104 0.958342 0.618778
0.402958 0.848183 0.618783
0.401734 0.961239 0.619281
0.317817 0.847784 0.638316
0.320699 0.961142 0.639212
0.400704 0.848079 0.638866
0.401946 0.961182 0.640609
0.47003 0.938147 0.500693
0.466326 0.938282 0.537506
0.346875 0.904567 0.504944
0.465096 0.792096 0.622586
0.486722 0.848738 0.567426
0.317606 0.776304 0.664345
0.462248 0.831781 0.649467
0.485749 0.961534 0.586666
0.463349 0.902879 0.641915
0.4206 0.832146 0.649254
0.445134 0.957729 0.621121
0.341137 0.938682 0.667236
0.388069 0.90289 0.505446
0.305231 0.793545 0.503966
0.261917 0.792112 0.504039
0.485214 0.993975 0.537156
0.49036 0.883817 0.501974
0.295297 0.831709 0.666021
0.255482 0.830097 0.663873
0.278152 0.773575 0.663933
0.299732 0.939803 0.665142
0.40895 0.886174 0.497455
0.470461 0.829502 0.499502
0.361435 0.994633 0.610745
0.404868 0.993213 0.536682
0.3616 0.774698 0.66711
0.320438 0.997961 0.588949
0.363315 0.995145 0.553104
0.489036 0.993709 0.501764
0.403618 0.996779 0.590803
0.278563 0.998546 0.588643
0.278688 0.996183 0.609477
0.44661 0.996386 0.556489
0.323791 0.993132 0.532844
0.361309 0.994887 0.590022
0.278153 0.995095 0.664838
0.27868 0.994569 0.644912
0.322856 0.995068 0.553633
0.318153 0.995914 0.666923
0.485767 0.998086 0.558394
0.28094 0.996049 0.55229
0.319111 0.993185 0.609486
0.31874 0.996959 0.64532
0.380494 0.941867 0.666968
0.428037 0.938989 0.499692
0.256613 0.795972 0.726489
0.461897 0.905578 0.676162
0.337748 0.795263 0.693642
0.338544 0.903548 0.693664
0.440641 0.774265 0.702938
0.422251 0.902618 0.697395
0.254979 0.82895 0.755855
0.252828 0.82788 0.809313
0.337842 0.830465 0.721396
0.338195 0.941609 0.722108
0.421901 0.82902 0.723776
0.420821 0.941767 0.724813
0.256887 0.939564 0.720346
0.480871 0.773645 0.762525
[truncated: 423,789 more chars]
