# Supplementary material for: Molecular-resolution imaging of ice crystallized from liquid water by cryogenic liquid-cell TEM
Source: Nat Commun. 2025 Sep 25;16:8342. doi: 10.1038/s41467-025-62451-0 (PMC12462463; doi:10.1038/s41467-025-62451-0)
Supplement: Supplementary file 9 — Supplementary Data 1 [file 41467_2025_62451_MOESM9_ESM.zip › supercell_4_3_6/1.2/93K_relaxed.xyz]

30510
F30510
F 2.658073 1.339905 2.866667
F 2.658073 9.066605 2.866667
F 2.658073 16.793345 2.866667
F 11.569373 1.324965 3.084907
F 11.569373 9.051655 3.084907
F 11.569373 16.778345 3.084907
F 20.594473 1.414065 3.316647
F 20.863873 9.107865 3.501897
F 21.535573 1.466005 0.735942
F 2.569143 3.852975 6.393737
F 2.569153 11.579645 6.393737
F 11.472473 3.864865 6.606537
F 11.472473 11.591545 6.606537
F 20.601873 4.036605 6.950397
F 20.664273 11.598045 7.012367
F 2.609743 3.898135 3.705267
F 2.609743 11.624845 3.705267
F 11.545773 3.895475 3.906437
F 11.545773 11.622145 3.906437
F 20.644373 3.982105 4.209927
F 20.872473 11.710445 4.300637
F 2.733083 1.648225 0.202393
F 9.241333 0.001879 6.560047
F 2.733083 9.374915 0.202393
F 9.314663 0.032330 3.859637
F 2.733083 17.101645 0.202392
F 13.607673 0.000030 11.159087
F 11.675873 1.701555 0.418017
F 11.675873 9.428255 0.418017
F 11.675873 17.154945 0.418017
F 20.965073 8.943545 0.780198
F 20.271573 16.787045 14.789287
F 25.759273 1.344685 0.935771
F 4.843903 7.755515 3.766277
F 4.843903 15.482245 3.766277
F 8.993643 0.000427 18.347887
F 13.776173 7.758765 3.953187
F 13.776173 15.485445 3.953187
F 23.604473 12.954045 0.681300
F 23.265673 7.926765 4.153687
F 23.248073 15.542345 4.380987
F 8.993643 15.453845 18.347787
F 4.982943 5.558745 0.272141
F 4.982943 13.285445 0.272141
F 13.905973 5.564905 0.464724
F 13.905973 13.291645 0.464724
F 15.567373 9.939075 0.050779
F 25.349573 16.741045 8.244017
F 4.867483 5.191465 2.937207
F 4.867483 12.918145 2.937207
F 13.799773 5.188375 3.131597
F 13.799773 12.915045 3.131597
F 22.907673 5.272065 3.452437
F 23.396373 12.837045 3.377237
F 4.774733 7.722795 6.461417
F 4.774733 15.449445 6.461417
F 23.570873 5.283575 0.852896
F 13.702873 7.728165 6.653217
F 13.702873 15.454845 6.653217
F 8.936413 15.453845 21.079587
F 22.995573 7.915905 6.936947
F 23.190873 15.595245 7.280107
F 22.603473 7.475785 21.309687
F 7.103713 1.322955 2.994417
F 7.103713 9.049645 2.994417
F 7.103713 16.776345 2.994417
F 15.922273 1.584705 3.045667
F 16.100973 9.259055 2.984917
F 21.479873 16.814145 0.966294
F 25.403573 1.352165 3.706117
F 25.640073 9.159425 3.653767
F 20.832273 16.652745 3.600887
F 7.006543 3.867195 6.514587
F 7.006543 11.593845 6.514587
F 16.005773 3.857505 6.788647
F 16.083573 11.729545 6.735087
F 25.130673 3.972395 6.977017
F 25.378873 11.739645 7.208507
F 7.079053 3.897585 3.811867
F 7.079053 11.624245 3.811867
F 15.972673 3.918235 4.130077
F 16.003673 11.706645 4.007667
F 25.189473 3.998175 4.165677
F 25.727173 11.737845 4.498937
F 7.215683 1.701205 0.326494
F 7.215683 9.427895 0.326494
F 7.215683 17.154545 0.326494
F 9.088963 0.000427 13.796487
F 15.874673 16.656645 14.810787
F 13.455173 0.000027 18.441587
F 20.376073 11.565345 21.374887
F 20.483873 16.564545 17.551287
F 9.146183 0.000431 11.065387
F 9.314663 7.759025 3.859637
F 9.314663 15.485745 3.859637
F 8.936413 7.727125 21.079587
F 18.332273 7.828535 3.965437
F 18.508373 15.474045 4.135707
F 8.993643 7.727125 18.347887
F 9.445923 5.564885 0.371518
F 9.445923 13.291545 0.371518
F 13.776173 0.032071 3.953187
F 13.702873 0.001469 6.653217
F 9.337793 5.187815 3.038597
F 9.337793 12.914545 3.038597
F 18.436673 5.077955 3.445647
F 18.470973 12.866045 3.400507
F 9.241333 7.728575 6.560047
F 9.241333 15.455245 6.560047
F 18.059373 12.729545 17.703187
F 18.499573 7.755115 6.738047
F 18.516973 15.612245 6.863627
F 8.936413 0.000427 21.079587
F 2.501183 1.305005 10.002877
F 2.501183 9.031695 10.002877
F 2.501183 16.758445 10.002877
F 11.396273 1.287725 10.206187
F 11.396273 9.014415 10.206187
F 11.396273 16.741145 10.206187
F 20.388073 1.409625 10.510987
F 20.551573 9.039365 10.677487
F 18.065373 15.439545 21.336587
F 2.425803 3.845855 13.641787
F 2.425803 11.572545 13.641787
F 11.320073 3.863425 13.842987
F 11.320073 11.590145 13.842987
F 20.397173 3.598915 14.383787
F 20.275773 11.470845 14.413387
F 2.482173 3.845825 10.940487
F 2.482173 11.572545 10.940487
F 11.377373 3.863425 11.112287
F 11.377373 11.590145 11.112287
F 20.342973 3.919025 11.495687
F 20.400673 11.561145 11.569387
F 2.552713 1.305435 7.304597
F 2.552713 9.032125 7.304597
F 2.552713 16.758845 7.304597
F 11.453773 1.288465 7.483717
F 11.453773 9.015165 7.483717
F 11.453773 16.741845 7.483717
F 20.600173 1.314075 7.741127
F 20.688073 8.966335 7.873667
F 20.689373 16.880545 10.636487
F 4.679033 7.720825 10.975687
F 4.679033 15.447545 10.975687
F 17.988573 5.083475 17.777087
F 13.607673 7.726725 11.159087
F 13.607673 15.453445 11.159087
F 9.012693 12.877445 17.437987
F 22.843773 7.765945 11.606787
F 22.964573 15.576345 11.549987
F 13.550473 0.000027 13.889687
F 4.753533 5.156395 7.345167
F 4.753533 12.883045 7.345167
F 13.684073 5.151865 7.530467
F 13.684073 12.878545 7.530467
F 22.946173 5.312525 8.015887
F 22.928173 12.796845 7.960627
F 4.698233 5.156935 10.061407
F 4.698233 12.883645 10.061407
F 13.626673 5.151115 10.252887
F 13.626673 12.877845 10.252887
F 22.751873 5.163945 10.643987
F 22.867673 12.902745 10.759287
F 4.622163 7.720755 13.698787
F 4.622163 15.447445 13.698787
F 9.012693 5.150695 17.437987
F 13.550473 7.726725 13.889687
F 13.550473 15.453445 13.889687
F 17.953873 12.883845 15.044087
F 22.763773 7.815295 14.319387
F 22.711773 15.475645 14.295687
F 25.101773 8.908695 15.332787
F 6.930653 1.285375 10.114187
F 6.930653 9.012065 10.114187
F 6.930653 16.738745 10.114187
F 15.828473 1.117355 10.129787
F 15.873873 9.092785 10.266687
F 25.248773 16.941545 10.913187
F 18.053973 7.598405 21.472387
F 25.182873 9.106215 10.932287
F 22.558373 15.456245 21.472887
F 6.854463 3.865775 13.751087
F 6.854463 11.592445 13.751087
F 15.870073 3.972255 13.893187
F 15.740073 11.490145 14.049487
F 25.128973 3.836055 14.346787
F 25.024273 11.678345 14.406687
F 6.911703 3.865795 11.017087
F 6.911703 11.592445 11.017087
F 15.745673 3.881895 11.035787
F 15.955073 11.533445 11.267587
F 25.088173 3.897235 11.707387
F 25.161173 11.587945 11.747987
F 6.988213 1.286235 7.388627
F 6.988213 9.012925 7.388627
F 6.988213 16.739645 7.388617
F 16.078373 1.276535 7.503367
F 16.053773 9.110655 7.629727
F 16.276373 16.711445 3.261627
F 25.126673 1.274865 7.920737
F 25.237973 9.202155 8.030197
F 25.891173 9.172915 0.871342
F 9.146183 7.727125 11.065387
F 9.146183 15.453845 11.065387
F 18.085773 5.026395 15.082387
F 18.099173 7.838625 11.299087
F 18.346973 15.577245 11.481687
F 17.068173 17.006745 0.613497
F 9.222473 5.151435 7.436707
F 9.222473 12.878145 7.436697
F 18.322273 5.172185 7.696807
F 18.399473 13.015945 7.820967
F 9.165153 5.150715 10.159587
F 9.165153 12.877445 10.159587
F 18.104273 5.222075 10.349487
F 18.318173 12.969345 10.430787
F 9.088963 7.727125 13.796487
F 9.088963 15.453845 13.796487
F 9.069913 12.877445 14.706287
F 18.141173 7.719445 13.908387
F 18.093373 15.353045 14.166687
F 24.825373 1.174205 15.163287
F 2.349563 1.305285 17.283287
F 2.349563 9.031975 17.283287
F 2.349563 16.758645 17.283287
F 11.243873 1.287705 17.484487
F 11.243873 9.014395 17.484487
F 11.243873 16.741145 17.484487
F 20.136573 1.093225 17.891187
F 20.368973 8.867745 18.032387
F 15.887173 16.554745 17.563487
F 2.273273 3.845845 20.924887
F 2.273273 11.572545 20.924887
F 11.167573 3.863425 21.126087
F 11.167573 11.590145 21.126087
F 25.734973 16.815145 1.025701
F 16.053873 16.799845 10.354487
F 2.329873 3.845845 18.223287
F 2.329873 11.572545 18.223287
F 11.224773 3.863425 18.394787
F 11.224773 11.590145 18.394787
F 20.228173 3.864605 18.797787
F 20.433173 11.664045 18.666087
F 2.406143 1.305285 14.581687
F 2.406143 9.031975 14.581687
F 2.406143 16.758645 14.581687
F 11.301073 1.287705 14.753187
F 11.301073 9.014395 14.753187
F 11.301073 16.741145 14.753187
F 20.104573 1.019883 15.027787
F 20.475073 8.808795 15.295287
F 18.259273 0.250962 3.930817
F 4.526673 7.720755 18.258387
F 4.526673 15.447445 18.258387
F 9.069913 5.150695 14.706287
F 13.455173 7.726725 18.441587
F 13.455173 15.453445 18.441587
F 25.073373 16.729445 15.125687
F 22.814873 7.602715 18.681787
F 22.698673 15.551045 18.562287
F 15.829873 8.701925 14.987387
F 4.602943 5.157065 14.616787
F 4.602943 12.883745 14.616787
F 13.531373 5.151095 14.799987
F 13.531373 12.877745 14.799987
F 22.780073 5.159575 15.071487
F 22.667773 12.815345 15.149787
F 4.545903 5.157065 17.340287
F 4.545903 12.883745 17.340287
F 13.474173 5.151095 17.531187
F 13.474173 12.877745 17.531187
F 22.670573 4.999025 17.837087
F 22.763373 12.861545 17.839987
F 4.469623 7.720755 20.981887
F 4.469623 15.447445 20.981887
F 18.147073 15.359645 18.561187
F 13.397873 7.726725 21.172787
F 13.397873 15.453445 21.172787
F 17.955673 7.627895 18.840387
F 20.758073 16.735945 7.875037
F 13.397873 0.000027 21.172787
F 15.701573 1.261355 14.825887
F 6.778193 1.285345 17.392587
F 6.778193 9.012045 17.392587
F 6.778193 16.738745 17.392587
F 15.557973 1.310925 17.505387
F 15.827673 8.850155 17.756387
F 25.100373 1.384825 10.653287
F 24.764873 1.067715 17.857487
F 25.107173 8.928185 18.068687
F 16.067173 16.590945 7.572867
F 6.701903 3.865775 21.034187
F 6.701903 11.592445 21.034187
F 15.641073 11.648845 21.270687
F 20.474073 3.846845 21.483787
F 24.965773 16.730145 17.773287
F 19.220273 12.917345 0.628044
F 6.759193 3.865775 18.299687
F 6.759193 11.592445 18.299687
F 15.659473 3.889585 18.468387
F 15.817573 11.547545 18.553187
F 24.954273 3.801685 18.744687
F 25.027373 11.580745 18.949587
F 6.835463 1.285345 14.658087
F 6.835463 9.012045 14.658087
F 6.835463 16.738745 14.658087
F 4.843903 0.028825 3.766277
F 15.606473 3.885355 21.277587
F 15.404173 1.949675 0.252566
F 25.501473 16.849445 3.662577
F 18.981973 5.106155 0.723184
F 18.371673 -0.114655 6.743077
F 24.791673 11.376345 21.660587
F 25.043673 3.446305 21.418187
F 25.965873 11.644245 -0.004928
F 23.051573 0.186574 4.333047
F 22.573773 -0.022518 14.287387
F 17.904473 -0.109776 13.937187
F 22.940273 -0.043714 6.987667
F 17.643873 -0.085957 18.462787
F 23.355273 7.809545 -0.286708
F 2.197003 1.305285 24.566587
F 2.197003 9.031975 24.566587
F 2.197003 16.758645 24.566587
F 11.091273 1.287705 24.767687
F 11.091273 9.014395 24.767687
F 11.091273 16.741145 24.767687
F 20.006573 1.096075 25.037587
F 20.275673 9.007015 24.953787
F 24.254673 3.968045 43.338587
F 2.120713 3.845845 28.208187
F 2.120713 11.572545 28.208187
F 11.014973 3.863425 28.409287
F 11.014973 11.590145 28.409287
F 20.063573 3.800895 28.565487
F 20.209573 11.483245 28.507187
F 2.177313 3.845845 25.506487
F 2.177313 11.572545 25.506487
F 11.072173 3.863425 25.677987
F 11.072173 11.590145 25.677987
F 20.153173 3.726125 25.763387
F 20.144073 11.589945 25.693387
F 13.092773 0.000027 35.739187
F 8.688513 0.000427 32.914287
F 13.149973 0.000027 33.007987
F 11.148473 1.287705 22.036387
F 11.148473 9.014395 22.036387
F 11.148473 16.741145 22.036387
F 24.825473 8.698625 22.350087
F 17.348873 7.714375 43.131687
F 20.140573 16.562845 29.457787
F 4.374113 7.720755 25.541587
F 4.374113 15.447445 25.541587
F 15.164473 11.564245 42.984887
F 13.302573 7.726725 25.724787
F 13.302573 15.453445 25.724787
F 19.911673 16.695845 39.503487
F 22.667873 7.766985 25.956387
F 22.644273 15.329845 26.111687
F 17.658473 15.331345 40.361487
F 4.450383 5.157065 21.899987
F 4.450383 12.883745 21.899987
F 13.378873 5.151095 22.083187
F 13.378873 12.877745 22.083187
F 20.147573 1.248905 22.333887
F 15.698073 16.693545 22.008987
F 4.393343 5.157065 24.623487
F 4.393343 12.883745 24.623487
F 13.321673 5.151095 24.814387
F 13.321673 12.877745 24.814387
F 22.594773 5.049185 25.014787
F 22.590373 12.743745 25.066387
F 4.317053 7.720755 28.265087
F 4.317053 15.447445 28.265087
F 17.456873 7.751235 40.446387
F 13.245373 7.726725 28.455987
F 13.245373 15.453445 28.455987
F 22.137173 7.708765 43.092587
F 22.396673 7.790055 28.651787
F 22.548773 15.359345 28.818987
F 27.029573 4.961355 36.868987
F 6.625633 1.285345 24.675787
F 6.625633 9.012045 24.675787
F 6.625633 16.738745 24.675787
F 15.817373 1.124075 24.934687
F 15.734473 8.837595 25.018287
F 15.212973 3.817075 43.139687
F 24.829173 1.224735 25.096287
F 24.876973 8.969665 25.124687
F 15.676573 1.302215 22.074987
F 6.549343 3.865775 28.317387
F 6.549343 11.592445 28.317387
F 15.444573 3.951085 28.515487
F 15.560373 11.543345 28.570187
F 24.677373 3.694975 28.638487
F 24.769673 11.504645 28.876887
F 6.606633 3.865775 25.582887
F 6.606633 11.592445 25.582887
F 15.515073 3.845255 25.807287
F 15.452473 11.506145 25.772687
F 24.920073 3.736345 25.961287
F 24.827073 11.500045 26.113787
F 6.682903 1.285345 21.941287
F 6.682903 9.012045 21.941287
F 6.682903 16.738745 21.941287
F 20.321473 16.588145 25.106487
F 24.787773 16.684745 25.146187
F 20.253073 16.558145 32.216687
F 13.302573 0.000027 25.724787
F 12.997473 0.000027 40.291187
F 8.783843 0.000427 28.362787
F 8.841073 7.727125 25.631087
F 8.841073 15.453845 25.631087
F 24.589173 16.624345 32.679387
F 17.934073 7.545645 25.962487
F 17.816073 15.603645 25.866987
F 8.535953 15.453845 40.197487
F 19.876473 16.498245 36.853987
F 15.603173 9.036755 22.186187
F 8.478723 15.453845 42.929187
F 8.917353 5.150695 21.989487
F 8.917353 12.877445 21.989487
F 24.409573 16.502545 36.952887
F 2.253583 16.758645 21.864887
F 8.860133 5.150695 24.721187
F 8.860133 12.877445 24.721187
F 17.882573 4.997415 24.917387
F 17.704073 12.888745 24.872887
F 6.301513 11.592445 40.149287
F 2.253583 9.031975 21.864887
F 8.783843 7.727125 28.362787
F 8.783843 15.453845 28.362787
F 8.478723 7.727125 42.929187
F 17.859673 7.713625 28.636087
F 17.951473 15.270045 28.480287
F 8.535953 7.727125 40.197487
F 8.841073 0.000427 25.631087
F 15.253073 3.718145 40.283087
F 24.354673 16.613145 39.690387
F 2.044443 1.305285 31.849787
F 2.044443 9.031975 31.849787
F 2.044443 16.758645 31.849787
F 10.938773 1.287705 32.050887
F 10.938773 9.014395 32.050887
F 10.938773 16.741145 32.050887
F 20.038573 1.182305 32.116687
F 20.021573 8.779195 32.257887
F 24.371673 11.538345 43.250287
F 1.968153 3.845845 35.491387
F 1.968153 11.572545 35.491387
F 10.862473 3.863425 35.692487
F 10.862473 11.590145 35.692487
F 20.085473 3.844795 35.949287
F 19.879473 11.368345 35.987287
F 2.024743 3.845845 32.789787
F 2.024753 11.572545 32.789787
F 10.919673 3.863425 32.961187
F 10.919673 11.590145 32.961187
F 20.040073 3.651855 33.190387
F 20.014073 11.548245 33.126587
F 2.101023 1.305285 29.148087
F 2.101023 9.031975 29.148087
F 2.101023 16.758645 29.148087
F 10.995973 1.287705 29.319587
F 10.995973 9.014395 29.319587
F 10.995973 16.741145 29.319587
F 20.100073 1.159815 29.244887
F 20.146673 8.852715 29.579987
F 15.607573 16.555345 32.134087
F 4.221553 7.720755 32.824787
F 4.221553 15.447445 32.824787
F 13.245373 0.000027 28.455987
F 13.149973 7.726725 33.007987
F 13.149973 15.453445 33.007987
F 17.660473 12.804545 39.453187
F 22.419173 7.703675 33.190087
F 22.257273 15.193145 33.283687
F 24.806273 0.981248 22.360787
F 4.297823 5.157065 29.183187
F 4.297823 12.883745 29.183187
F 13.226273 5.151095 29.366387
F 13.226273 12.877745 29.366387
F 22.519573 5.066075 29.540487
F 22.437673 12.675045 29.457987
F 4.240783 5.157065 31.906687
F 4.240783 12.883745 31.906687
F 13.169073 5.151095 32.097587
F 13.169073 12.877745 32.097587
F 22.414673 5.011595 32.279187
F 22.338473 12.748845 32.229687
F 4.164493 7.720755 35.548287
F 4.164493 15.447445 35.548287
F 17.444173 5.042315 39.526587
F 13.092773 7.726725 35.739187
F 13.092773 15.453445 35.739187
F 8.555013 12.877445 39.287587
F 22.315773 7.746005 35.968087
F 22.108573 15.248945 35.966887
F 24.492273 8.907125 36.819987
F 6.473073 1.285345 31.958987
F 6.473073 9.012045 31.958987
F 6.473073 16.738745 31.958987
F 15.418773 1.439305 32.228787
F 15.526873 8.976335 32.227987
F 22.110873 15.431145 43.300087
F 24.581773 1.143035 32.385887
F 24.637473 9.077745 32.286987
F 17.479873 15.509445 43.126887
F 6.396783 3.865775 35.600587
F 6.396783 11.592445 35.600587
F 15.353873 3.825405 35.735487
F 15.300973 11.617545 35.757187
F 24.589073 3.887515 36.129087
F 24.755573 11.471245 36.075287
F 6.454073 3.865775 32.866087
F 6.454073 11.592445 32.866087
F 15.551873 4.058505 32.995087
F 15.467873 11.506645 33.008187
F 24.525573 3.704885 33.272187
F 24.728173 11.602345 33.360387
F 6.530343 1.285345 29.224487
F 6.530343 9.012045 29.224487
F 6.530343 16.738745 29.224487
F 15.544473 1.381925 29.413687
F 15.487473 8.972065 29.486787
F 19.690573 11.711245 42.987187
F 24.633073 1.115635 29.711787
F 24.566673 8.984375 29.656187
F 6.377783 1.285345 36.507687
F 8.688513 7.727125 32.914287
F 8.688513 15.453845 32.914287
F 8.555013 5.150695 39.287587
F 17.648273 7.623905 33.124087
F 17.851073 15.310145 32.924387
F 24.525073 1.163725 36.537987
F 24.325873 3.644095 40.622187
F 24.904873 16.618645 22.416087
F 15.357373 16.554045 39.473487
F 8.764793 5.150695 29.272687
F 8.764793 12.877445 29.272687
F 17.738073 4.995025 29.415887
F 17.935973 12.633445 29.406887
F 8.478723 0.000427 42.929187
F 2.253583 1.305285 21.864887
F 8.707573 5.150695 32.004387
F 8.707573 12.877445 32.004387
F 17.888473 5.113915 32.056987
F 17.763673 12.811745 32.157187
F 22.809273 5.013695 22.190387
F 6.377783 16.738745 36.507687
F 8.631283 7.727125 35.645987
F 8.631283 15.453845 35.645987
F 8.631283 0.000427 35.645987
F 17.450273 7.437175 35.804987
F 17.669873 15.438945 35.706387
F 15.670373 16.870045 24.762187
F 20.327573 16.627045 22.418487
F 12.940273 0.000027 43.022387
F 17.662373 12.725145 36.729987
F 1.891883 1.305285 39.132987
F 1.891883 9.031975 39.132987
F 1.891883 16.758645 39.132987
F 10.786173 1.287705 39.334087
F 10.786173 9.014395 39.334087
F 10.786173 16.741145 39.334087
F 19.913473 1.021071 39.521787
F 19.770673 9.023715 39.544187
F 6.301513 3.865775 40.149287
F 1.815583 3.845845 42.774587
F 1.815593 11.572545 42.774587
F 10.709873 3.863425 42.975687
F 10.709873 11.590145 42.975687
F 24.449473 11.703345 40.590487
F 22.559673 12.990845 22.476487
F 1.872183 3.845845 40.072987
F 1.872183 11.572545 40.072987
F 10.767073 3.863425 40.244387
F 10.767073 11.590145 40.244387
F 19.764673 3.603475 40.327887
F 19.953573 11.586045 40.235587
F 1.948463 1.305285 36.431387
F 1.948463 9.031975 36.431387
F 1.948463 16.758645 36.431387
F 10.843373 1.287705 36.602787
F 10.843373 9.014395 36.602787
F 10.843373 16.741145 36.602787
F 19.721373 1.149935 36.826587
F 19.831273 8.600465 36.806187
F 20.318073 8.945185 21.961387
F 4.068993 7.720755 40.107987
F 4.068993 15.447445 40.107987
F 17.695573 4.843345 36.780887
F 12.997473 7.726725 40.291187
F 12.997473 15.453445 40.291187
F 8.612223 12.877445 36.555887
F 22.046173 7.666475 40.357587
F 22.200473 15.376845 40.534587
F 15.402173 8.998555 36.626987
F 4.145263 5.157065 36.466387
F 4.145263 12.883745 36.466387
F 13.073773 5.151095 36.649587
F 13.073773 12.877745 36.649587
F 22.337873 5.136505 36.834787
F 22.318973 12.698245 36.884287
F 4.088223 5.157065 39.189887
F 4.088223 12.883745 39.189887
F 13.016573 5.151095 39.380787
F 13.016573 12.877745 39.380787
F 22.307273 4.935725 39.612487
F 22.284873 12.836945 39.608487
F 4.011933 7.720755 42.831487
F 4.011933 15.447445 42.831487
F 8.612223 5.150695 36.555887
F 12.940273 7.726725 43.022387
F 12.940273 15.453445 43.022387
F 6.377783 9.012045 36.507687
F 19.783773 3.952525 43.011787
F 8.535953 0.000427 40.197487
F 15.216173 1.332275 36.736587
F 6.320513 1.285345 39.242187
F 6.320513 9.012045 39.242187
F 6.320513 16.738745 39.242187
F 15.488573 1.205625 39.513187
F 15.267573 9.000375 39.296787
F 15.607873 16.660945 29.379587
F 24.406173 1.030935 39.243887
F 24.381673 8.993965 39.609687
F 24.666873 16.640545 29.941187
F 6.244223 3.865775 42.883787
F 6.244223 11.592445 42.883787
F 15.424873 16.766645 36.607087
F 15.324773 11.600145 40.120887
F 18.116473 5.037215 22.150487
F 18.006373 12.808545 22.230587
F 26.991273 12.792545 37.066687
F 26.643373 15.440645 40.717787
F 26.517773 15.323745 43.482087
F 26.615873 7.738965 43.392387
F 26.842173 12.874645 39.821487
F 17.742273 -0.077879 28.571587
F 17.676673 -0.301433 40.252687
F 17.641573 0.079032 35.768387
F 17.888073 -0.207054 25.838087
F 1.739313 1.305285 46.416187
F 1.739313 9.031975 46.416187
F 1.739323 16.758645 46.416187
F 10.633573 1.287705 46.617287
F 10.633573 9.014395 46.617287
F 10.633573 16.741145 46.617287
F 19.664673 1.282125 46.709487
F 19.548073 8.889695 46.791687
F 1.795903 9.031975 43.714587
F 1.663023 3.845845 50.057787
F 1.663023 11.572545 50.057787
F 10.557273 3.863425 50.258887
F 10.557273 11.590145 50.258887
F 19.632173 3.779425 50.291887
F 19.535273 11.559445 50.344487
F 1.719623 3.845845 47.356187
F 1.719623 11.572545 47.356187
F 10.614573 3.863425 47.527587
F 10.614573 11.590145 47.527587
F 19.557073 3.950825 47.562587
F 19.414373 11.462045 47.412387
F 12.635073 0.000027 57.588787
F 8.230833 0.000427 54.763887
F 12.692373 0.000027 54.857587
F 10.690773 1.287705 43.885987
F 10.690773 9.014395 43.885987
F 10.690773 16.741145 43.885987
F 25.962473 12.851545 61.353487
F 1.795903 1.305285 43.714587
F 26.560273 12.760245 47.040787
F 3.916433 7.720755 47.391187
F 3.916433 15.447445 47.391187
F 15.250073 1.223785 43.966187
F 12.844873 7.726725 47.574387
F 12.844873 15.453445 47.574387
F 21.930473 12.757745 44.191987
F 21.936173 7.815585 47.525187
F 21.889573 15.347445 47.628287
F 17.010573 15.432945 62.141887
F 3.992703 5.157065 43.749587
F 3.992703 12.883745 43.749587
F 12.921173 5.151095 43.932787
F 12.921173 12.877745 43.932787
F 24.174773 16.700945 51.283587
F 21.996373 5.210065 44.090087
F 3.935663 5.157065 46.473087
F 3.935663 12.883745 46.473087
F 12.863973 5.151095 46.663987
F 12.863973 12.877745 46.663987
F 21.865173 5.194005 46.854787
F 21.888073 12.734445 46.914187
F 3.859373 7.720755 50.114687
F 3.859373 15.447445 50.114687
F 16.963673 7.857425 62.128187
F 12.787673 7.726725 50.305587
F 12.787673 15.453445 50.305587
F 26.433073 5.003065 51.406387
F 22.018273 7.653825 50.408087
F 21.811973 15.520345 50.289887
F 25.956373 12.755445 58.502287
F 6.167953 1.285345 46.525387
F 6.167953 9.012045 46.525387
F 6.167953 16.738745 46.525387
F 15.007473 1.290645 46.707587
F 15.067873 9.054605 46.650787
F 16.967373 7.892075 64.972287
F 23.805973 11.676545 64.888387
F 24.475273 9.033145 46.908987
F 26.240873 7.830615 55.040687
F 6.091663 3.865775 50.166987
F 6.091663 11.592445 50.166987
F 15.126773 3.854445 50.311887
F 14.971673 11.596345 50.357987
F 24.151273 3.894025 50.461487
F 24.076873 11.569345 50.491887
F 6.148943 3.865775 47.432487
F 6.148943 11.592445 47.432487
F 15.231373 3.873535 47.609587
F 15.094073 11.608045 47.688887
F 24.242773 3.973785 47.714987
F 24.083373 11.561645 47.795487
F 6.225223 1.285345 43.790887
F 6.225223 9.012045 43.790887
F 6.225223 16.738745 43.790887
F 26.169973 5.154695 58.459387
F 17.295573 13.011345 44.022187
F 26.228473 15.215345 54.964287
F 25.947573 7.649165 62.138287
F 19.171873 11.490345 64.868787
F 25.917473 15.325745 62.327787
F 8.383393 7.727125 47.480687
F 8.383393 15.453845 47.480687
F 26.328273 7.773505 50.464687
F 17.269573 7.687305 47.622887
F 17.377873 15.525645 47.600687
F 8.078273 15.453845 62.047087
F 21.523473 7.642785 65.139887
F 17.441473 5.166215 43.799687
F 8.021043 15.453845 64.778787
F 8.459663 5.150695 43.839087
F 8.459663 12.877445 43.839087
F 26.237173 15.307545 57.787187
F 24.342773 8.950885 44.214787
F 15.089073 16.636445 46.550887
F 8.383393 0.000427 47.480687
F 8.402453 5.150695 46.570787
F 8.402453 12.877445 46.570787
F 17.290773 5.257345 46.447787
F 17.231773 13.050145 46.747787
F 26.008773 7.783775 57.694687
F 15.176773 16.788145 43.810687
F 8.326163 7.727125 50.212387
F 8.326163 15.453845 50.212387
F 8.021043 7.727125 64.778787
F 17.334273 7.646615 50.411987
F 17.323873 15.662545 50.225587
F 8.078273 7.727125 62.047087
F 21.560273 15.545645 64.827487
F 24.207073 16.655845 47.022487
F 26.042373 4.928095 61.243987
F 1.586753 1.305285 53.699387
F 1.586753 9.031975 53.699387
F 1.586753 16.758645 53.699387
F 10.481073 1.287705 53.900487
F 10.481073 9.014395 53.900487
F 10.481073 16.741145 53.900487
F 19.548873 1.384185 53.848687
F 19.383473 8.965115 53.878987
F 26.391473 15.501945 50.516787
F 1.510463 3.845845 57.340987
F 1.510463 11.572545 57.340987
F 10.404773 3.863425 57.542087
F 10.404773 11.590145 57.542087
F 19.561773 3.865625 57.794987
F 19.242673 11.684845 57.569587
F 1.567063 3.845845 54.639387
F 1.567063 11.572545 54.639387
F 10.461973 3.863425 54.810787
F 10.461973 11.590145 54.810787
F 19.594373 3.811525 54.991087
F 19.277573 11.502745 54.822387
F 1.643333 1.305285 50.997787
F 1.643333 9.031975 50.997787
F 1.643343 16.758645 50.997787
F 10.538273 1.287705 51.169187
F 10.538273 9.014395 51.169187
F 10.538273 16.741145 51.169187
F 19.630873 1.246885 51.113987
F 19.713773 8.858025 51.249387
F 12.539773 0.000027 62.140787
F 3.763873 7.720755 54.674387
F 3.763873 15.447445 54.674387
F 26.258873 12.681045 54.109087
F 12.692373 7.726725 54.857587
F 12.692373 15.453445 54.857587
F 16.976373 12.758145 61.332287
F 21.722873 7.851685 54.984687
F 21.657173 15.185145 54.768487
F 25.907573 7.794575 64.964587
F 3.840143 5.157065 51.032787
F 3.840143 12.883745 51.032787
F 12.768573 5.151095 51.215987
F 12.768573 12.877745 51.215987
F 21.807773 5.142115 51.313287
F 21.771873 12.863945 51.272587
F 3.783103 5.157065 53.756287
F 3.783103 12.883745 53.756287
F 12.711373 5.151095 53.947187
F 12.711373 12.877745 53.947187
F 21.749673 5.208035 54.032387
F 21.576973 12.628145 53.953587
F 3.706813 7.720755 57.397887
F 3.706813 15.447445 57.397887
F 16.940473 5.254965 61.290587
F 12.635073 7.726725 57.588787
F 12.635073 15.453445 57.588787
F 8.097333 12.877445 61.137187
F 21.534373 7.727595 57.715987
F 21.563973 15.478445 57.528387
F 23.822773 8.956725 58.592787
F 6.015383 1.285345 53.808587
F 6.015383 9.012045 53.808587
F 6.015383 16.738745 53.808587
F 14.941473 1.287775 53.993887
F 14.941473 9.014475 53.993887
F 14.941473 16.741145 53.993887
F 24.083773 1.321755 54.053487
F 23.968973 9.028545 54.107487
F 24.239573 16.794545 44.280787
F 5.939103 3.865775 57.450187
F 5.939103 11.592445 57.450187
F 14.865173 3.863345 57.635487
F 14.865173 11.590045 57.635487
F 23.874673 3.611715 57.698887
F 23.652673 11.602645 57.907587
F 5.996383 3.865775 54.715687
F 5.996383 11.592445 54.715687
F 14.922473 3.863345 54.904287
F 14.922473 11.590045 54.904287
F 24.042073 3.892265 54.940487
F 23.831273 11.749145 55.217987
F 6.072663 1.285345 51.074087
F 6.072663 9.012045 51.074087
F 6.072663 16.738745 51.074087
F 14.998673 1.287775 51.262687
F 14.998673 9.014475 51.262687
F 14.998673 16.741145 51.262687
F 24.118573 1.231955 51.288387
F 24.118773 8.987565 51.480387
F 26.628673 12.829845 44.313087
F 8.230833 7.727125 54.763887
F 8.230833 15.453845 54.763887
F 8.097333 5.150695 61.137187
F 17.232173 7.475985 54.751187
F 17.168673 15.454045 55.053087
F 23.871073 1.048095 58.545887
F 8.021043 0.000427 64.778787
F 24.249773 1.262995 47.067487
F 8.173603 0.000427 57.495587
F 8.307103 5.150695 51.122287
F 8.307103 12.877445 51.122287
F 17.446073 5.072775 51.421887
F 17.323673 12.960245 51.174787
F 25.890673 15.343945 65.060687
F 19.618173 16.812645 51.315187
F 8.249893 5.150695 53.853987
F 8.249893 12.877445 53.853987
F 17.304073 4.825705 54.100087
F 17.129273 12.865645 53.842087
F 26.363273 12.663545 51.397587
F 19.328273 16.529145 58.499787
F 8.173603 7.727125 57.495587
F 8.173603 15.453845 57.495587
F 17.014473 15.532745 64.953787
F 17.075373 7.670505 57.481287
F 17.154873 15.343245 57.707187
F 14.846173 16.741145 58.545887
F 19.286073 3.996655 64.994187
F 24.032373 16.656945 58.658787
F 16.862973 12.905445 58.700387
F 1.434193 1.305285 60.982587
F 1.434193 9.031975 60.982587
F 1.434193 16.758645 60.982587
F 10.328473 1.287705 61.183687
F 10.328473 9.014395 61.183687
F 10.328473 16.741145 61.183687
F 19.210573 1.418905 61.356087
F 19.279073 8.999495 61.227287
F 19.750573 16.753545 44.164087
F 1.357903 3.845845 64.624187
F 1.357903 11.572545 64.624187
F 10.252173 3.863425 64.825287
F 10.252173 11.590145 64.825287
F 23.922973 16.610245 53.985487
F 19.384773 16.610945 54.072187
F 1.414503 3.845845 61.922587
F 1.414503 11.572545 61.922587
F 10.309373 3.863425 62.093987
F 10.309373 11.590145 62.093987
F 19.155873 3.900265 62.217987
F 19.182173 11.483145 62.116987
F 1.490773 1.305285 58.280987
F 1.490773 9.031975 58.280987
F 1.490773 16.758645 58.280987
F 10.385673 1.287705 58.452387
F 10.385673 9.014395 58.452387
F 10.385673 16.741145 58.452387
F 19.315573 1.189085 58.661287
F 19.195873 9.063225 58.446587
F 8.326163 0.000427 50.212387
F 3.611313 7.720755 61.957587
F 3.611313 15.447445 61.957587
F 17.101673 5.187335 58.555187
F 12.539773 7.726725 62.140787
F 12.539773 15.453445 62.140787
F 8.154543 12.877445 58.405487
F 21.463473 7.724335 62.394187
F 21.350873 15.499945 62.093587
F 14.846173 9.014475 58.545887
F 3.687583 5.157065 58.315987
F 3.687583 12.883745 58.315987
F 12.616073 5.151095 58.499187
F 12.616073 12.877745 58.499187
F 21.753573 5.062985 58.545187
F 21.369173 12.865745 58.662987
F 3.630533 5.157065 61.039487
F 3.630533 12.883745 61.039487
F 12.558873 5.151095 61.230387
F 12.558873 12.877745 61.230387
F 21.512373 5.165545 61.326087
F 21.390073 12.838945 61.425587
F 3.554253 7.720755 64.681087
F 3.554253 15.447445 64.681087
F 8.154543 5.150695 58.405487
F 12.482573 7.726725 64.871987
F 12.482573 15.453445 64.871987
F 19.656673 16.699545 46.767187
F 15.036673 8.984635 44.023387
F 1.795903 16.758645 43.714587
F 14.846173 1.287775 58.545887
F 5.862823 1.285345 61.091787
F 5.862823 9.012045 61.091787
F 5.862823 16.738745 61.091787
F 14.788973 1.287775 61.277087
F 14.788973 9.014475 61.277087
F 14.788973 16.741145 61.277087
F 23.854073 1.142355 61.273187
F 23.624673 8.990115 61.452287
F 23.781273 16.722845 61.355287
F 5.786533 3.865775 64.733387
F 5.786533 11.592445 64.733387
F 14.712673 3.863345 64.918687
F 14.712673 11.590045 64.918687
F 23.753373 3.884955 64.953187
F 19.677073 1.183685 43.818087
F 5.843823 3.865775 61.998887
F 5.843823 11.592445 61.998887
F 14.769873 3.863345 62.187487
F 14.769873 11.590045 62.187487
F 23.746173 3.821615 62.184487
F 23.731273 11.494645 62.191287
F 5.920103 1.285345 58.357287
F 5.920103 9.012045 58.357287
F 5.920103 16.738745 58.357287
F 12.844873 0.000027 47.574387
F 8.078273 0.000427 62.047087
F 12.787673 0.000027 50.305587
F 12.482573 0.000027 64.871987
F 19.264073 16.767545 61.137687
F 26.533073 7.589265 47.787087
F 24.180073 1.344605 44.211187
F 26.597673 4.984675 46.875887
F 26.418473 5.223265 54.166887
F 26.576673 -0.240773 47.751687
F 26.675373 5.189995 44.012487
F 19.712573 8.995275 44.021187
F 26.693673 15.339645 47.902387
F 17.309073 -0.006600 47.661487
F 17.248073 0.119802 54.817887
F 21.512073 -0.215105 57.695887
F 16.966073 0.018068 57.660187
F 1.281633 1.305285 68.265787
F 1.281633 9.031975 68.265787
F 1.281633 16.758645 68.265787
F 10.175873 1.287705 68.466887
F 10.175873 9.014395 68.466887
F 10.175873 16.741145 68.466887
F 19.097773 1.373505 68.583387
F 19.095173 9.130355 68.554487
F 19.403973 16.755745 65.813487
F 1.205343 3.845845 71.907387
F 1.205343 11.572545 71.907387
F 10.099673 3.863425 72.108487
F 10.099673 11.590145 72.108487
F 19.045873 3.972285 72.408687
F 19.085273 11.639945 72.344387
F 1.261943 3.845845 69.205787
F 1.261943 11.572545 69.205787
F 10.156873 3.863425 69.377187
F 10.156873 11.590145 69.377187
F 19.224173 3.995295 69.676287
F 19.155173 11.552845 69.669787
F 12.234673 0.000027 76.707187
F 7.868483 0.000427 72.061987
F 12.177473 0.000027 79.438387
F 10.233173 1.287705 65.735587
F 10.233173 9.014395 65.735587
F 10.233173 16.741145 65.735587
F 25.763773 15.484545 72.525987
F 23.185773 16.680445 83.167787
F 23.747873 9.164395 65.935587
F 3.458743 7.720755 69.240787
F 3.458743 15.447445 69.240787
F 20.972573 15.489345 86.882187
F 12.387173 7.726725 69.423987
F 12.387173 15.453445 69.423987
F 25.218873 7.719325 87.192487
F 21.175273 7.739705 69.505487
F 21.175773 15.389545 69.563787
F 16.486073 15.404745 83.868387
F 3.535023 5.157065 65.599187
F 3.535023 12.883745 65.599187
F 12.463473 5.151095 65.782387
F 12.463473 12.877745 65.782387
F 7.773143 0.000430 76.613487
F 25.800673 5.175505 68.481387
F 3.477973 5.157065 68.322687
F 3.477973 12.883745 68.322687
F 12.406273 5.151095 68.513587
F 12.406273 12.877745 68.513587
F 21.545073 5.148145 68.595887
F 21.200073 12.863445 68.472187
F 3.401693 7.720755 71.964287
F 3.401693 15.447445 71.964287
F 16.569673 7.736615 84.067987
F 12.329973 7.726725 72.155187
F 12.329973 15.453445 72.155187
F 18.648273 3.771325 86.708287
F 21.374373 7.762425 72.279687
F 21.205573 15.588145 72.385287
F 25.295773 7.549875 84.488187
F 5.710263 1.285345 68.374987
F 5.710263 9.012045 68.374987
F 5.710263 16.738745 68.374987
F 14.636373 1.287775 68.560287
F 14.636373 9.014475 68.560287
F 14.636373 16.741145 68.560287
F 23.486873 1.193275 68.642287
F 23.619073 9.009095 68.586887
F 22.915173 11.428345 86.970787
F 5.633973 3.865775 72.016587
F 5.633973 11.592445 72.016587
F 14.560073 3.863345 72.201887
F 14.560073 11.590045 72.201887
F 23.657773 4.016375 72.429787
F 23.371073 11.456245 72.346587
F 5.691263 3.865775 69.282087
F 5.691263 11.592445 69.282087
F 14.617273 3.863345 69.470687
F 14.617273 11.590045 69.470687
F 23.687073 3.783385 69.609287
F 23.507473 11.642945 69.481487
F 5.767533 1.285345 65.640487
F 5.767533 9.012045 65.640487
F 5.767533 16.738745 65.640487
F 14.693573 1.287775 65.829087
F 14.693573 9.014475 65.829087
F 14.693573 16.741145 65.829087
F 20.938673 7.597075 87.011887
F 25.993173 5.196625 65.807387
F 25.260473 15.250945 87.080687
F 7.925713 7.727125 69.330287
F 7.925713 15.453845 69.330287
F 18.705073 11.523245 86.923887
F 16.920473 7.862085 69.554587
F 16.835573 15.476645 69.608187
F 7.620243 15.453745 83.897087
F 25.836773 7.729555 69.618187
F 25.578373 15.364245 69.772787
F 7.555663 15.455745 86.629787
F 8.001983 5.150695 65.688687
F 8.001983 12.877445 65.688687
F 21.529873 5.142345 65.892387
F 18.626873 16.557045 80.540287
F 1.338213 16.758645 65.564187
F 21.476773 12.755045 65.723887
F 7.944763 5.150695 68.420387
F 7.944763 12.877445 68.420387
F 16.978173 5.140525 68.660187
F 16.975173 12.897145 68.474287
F 23.384973 16.725545 73.206487
F 25.920773 12.799445 68.764687
F 7.868483 7.727125 72.061987
F 7.868483 15.453845 72.061987
F 7.555663 7.729075 86.629787
F 16.740073 7.750485 72.206687
F 16.874673 15.477045 72.325987
F 7.620243 7.727065 83.897087
F 25.860473 7.629185 72.271787
F 23.608073 1.345875 65.803687
F 25.252573 12.642945 83.411087
F 1.129093 1.305265 75.548987
F 1.129093 9.031955 75.548987
F 1.129093 16.758645 75.548987
F 10.023373 1.287705 75.750087
F 10.023373 9.014395 75.750087
F 10.023373 16.741145 75.750087
F 18.772173 1.117095 75.959787
F 19.059973 8.922175 76.039687
F 1.338213 1.305285 65.564187
F 1.052923 3.845425 79.189687
F 1.052923 11.572145 79.189687
F 9.947043 3.863425 79.391787
F 9.947043 11.590145 79.391787
F 18.912873 3.906375 79.616687
F 18.982273 11.724745 79.584087
F 1.109463 3.845805 76.488787
F 1.109463 11.572545 76.488787
F 10.004283 3.863425 76.660387
F 10.004283 11.590145 76.660387
F 18.874473 3.970375 76.882487
F 18.994673 11.569345 76.717287
F 1.185653 1.305275 72.847387
F 1.185653 9.031975 72.847387
F 1.185653 16.758645 72.847387
F 10.080573 1.287705 73.018787
F 10.080573 9.014395 73.018787
F 10.080573 16.741145 73.018787
F 19.132473 1.269155 73.170487
F 18.948773 9.025045 73.249887
F 23.227873 16.879045 80.446787
F 3.306093 7.720685 76.524487
F 3.306093 15.447345 76.524487
F 25.494873 5.097885 83.509187
F 12.234673 7.726725 76.707187
F 12.234673 15.453445 76.707187
F 16.695873 12.923145 83.166687
F 21.216173 7.660575 77.030887
F 20.984673 15.342045 76.800087
F 23.437973 16.565945 68.709387
F 3.382453 5.157075 72.882387
F 3.382453 12.883745 72.882387
F 12.310873 5.151095 73.065587
F 12.310873 12.877745 73.065587
F 21.290373 5.244345 73.295187
F 21.355973 13.078845 73.182787
F 3.325413 5.157095 75.605987
F 3.325413 12.883745 75.605987
F 12.253673 5.151095 75.796787
F 12.253673 12.877745 75.796787
F 21.231573 5.160295 76.063687
F 21.317273 12.792945 75.911387
F 3.248233 7.720165 79.249387
F 3.248233 15.446845 79.249387
F 16.534573 5.244625 83.178987
F 12.177473 7.726725 79.438387
F 12.177473 15.453445 79.438387
F 7.636043 12.876545 82.987487
F 21.104773 7.672335 79.617787
F 21.072573 15.421445 79.549987
F 23.315173 9.131375 80.853087
F 5.557653 1.285345 75.658287
F 5.557653 9.012045 75.658287
F 5.557653 16.738745 75.658287
F 14.483773 1.287775 75.843487
F 14.483773 9.014475 75.843487
F 14.483773 16.741145 75.843487
F 23.332773 1.257185 76.031387
F 23.387873 8.798485 75.861187
F 16.493573 7.691055 86.878387
F 5.480423 3.866205 79.301187
F 5.480423 11.592945 79.301187
F 14.407573 3.863345 79.485087
F 14.407573 11.590045 79.485087
F 23.471573 3.855775 79.782287
F 23.437073 11.538645 79.547487
F 5.538603 3.865825 76.565587
F 5.538603 11.592545 76.565587
F 14.464773 3.863345 76.753887
F 14.464773 11.590045 76.753887
F 23.419673 3.785415 77.115787
F 23.444273 11.344545 76.833587
F 5.614973 1.285345 72.923687
F 5.614973 9.012045 72.923687
F 5.614973 16.738745 72.923687
F 14.541073 1.287775 73.112287
F 14.541073 9.014475 73.112287
F 14.541073 16.741145 73.112287
F 23.410473 1.436255 73.395987
F 23.682073 8.812755 73.247987
F 16.497573 15.423145 86.746087
F 7.773143 7.727125 76.613487
F 7.773143 15.453845 76.613487
F 7.636043 5.149815 82.987487
F 16.662373 7.710415 76.628287
F 16.661273 15.526445 76.853687
F 23.411373 1.299505 80.684487
F 25.684073 7.722865 77.114487
F 25.322673 15.336245 76.856987
F 25.481573 12.833645 80.764687
F 7.849423 5.150695 72.971887
F 7.849423 12.877345 72.971887
F 16.685473 5.162315 73.216287
F 16.744673 12.801445 73.213187
F 25.805273 5.218205 73.424687
F 25.652173 12.921345 73.167887
F 7.792183 5.150695 75.703587
F 7.792183 12.877345 75.703587
F 16.668273 5.131165 76.003887
F 16.738273 12.902245 75.932787
F 25.560973 5.163435 76.134887
F 25.602873 12.805345 75.897087
F 7.715833 7.727155 79.345287
F 7.715833 15.453845 79.345287
F 25.596573 5.176175 80.777287
F 16.771173 7.669845 79.454887
F 16.478873 15.320945 79.515187
F 14.388473 16.741145 80.395487
F 25.615873 7.745005 79.946987
F 25.507873 15.337445 79.581287
F 16.796973 12.779845 80.534387
F 0.969798 1.358835 82.846087
F 0.969798 9.085535 82.846087
F 0.969799 16.812245 82.846087
F 9.870713 1.287675 83.033387
F 9.870713 9.014365 83.033387
F 9.870713 16.741045 83.033387
F 18.742273 1.420815 83.262987
F 18.782273 9.114795 83.190087
F 7.555663 0.002385 86.629787
F 0.906031 3.769015 86.500287
F 0.906032 11.495745 86.500287
F 9.794393 3.863495 86.674987
F 9.794393 11.590145 86.674987
F 16.963873 5.140395 65.896987
F 23.176373 3.818485 87.049587
F 0.685801 3.942635 83.786887
F 0.685801 11.669345 83.786887
F 9.851183 3.863555 83.943587
F 9.851183 11.590245 83.943587
F 18.861373 4.007525 84.046687
F 18.839273 11.667545 84.187787
F 1.032643 1.307025 80.136887
F 1.032643 9.033715 80.136887
F 1.032643 16.760445 80.136887
F 9.927983 1.287695 80.301987
F 9.927983 9.014395 80.301987
F 9.927983 16.741045 80.301987
F 18.870173 1.305185 80.545187
F 19.049373 9.090085 80.451187
F 16.997573 12.837845 65.702987
F 3.139923 7.728865 83.823687
F 3.139923 15.455545 83.823687
F 16.598873 5.149345 80.412287
F 12.082073 7.726725 83.990387
F 12.082073 15.453445 83.990387
F 7.696753 12.877345 80.255187
F 20.828773 7.749075 84.309487
F 20.863973 15.696845 84.184487
F 14.388473 9.014475 80.395487
F 3.226673 5.156205 80.174987
F 3.226673 12.882945 80.174987
F 12.158373 5.151095 80.348787
F 12.158373 12.877745 80.348787
F 21.096173 5.155345 80.553087
F 21.230973 12.888845 80.459687
F 3.099963 5.138955 82.915087
F 3.099963 12.865645 82.915087
F 12.101073 5.151085 83.079987
F 12.101073 12.877745 83.079987
F 21.188773 5.097875 83.124887
F 20.985373 13.063645 83.272987
F 3.000203 7.740605 86.564587
F 3.000193 15.467345 86.564587
F 7.696753 5.150685 80.255187
F 12.024673 7.726745 86.721587
F 12.024673 15.453445 86.721587
F 25.329773 15.227445 84.334987
F 23.213273 16.834045 75.990287
F 7.715833 0.000456 79.345287
F 14.388473 1.287775 80.395487
F 5.402253 1.283395 82.944087
F 5.402253 9.010085 82.944087
F 5.402253 16.736745 82.944087
F 14.331273 1.287775 83.126687
F 14.331273 9.014475 83.126687
F 14.331273 16.741145 83.126687
F 23.225273 1.340725 83.353987
F 23.062773 9.024255 83.487387
F 1.338213 9.031975 65.564187
F 5.324563 3.868045 86.586187
F 5.324563 11.594745 86.586187
F 14.254973 3.863345 86.768287
F 14.254973 11.590045 86.768287
F 18.612573 16.822645 83.158287
F 19.078973 16.733045 68.646087
F 5.370383 3.867825 83.848087
F 5.370383 11.594545 83.848087
F 14.312173 3.863355 84.037087
F 14.312173 11.590045 84.037087
F 23.411273 3.830575 84.465887
F 23.001873 11.523845 84.272887
F 5.462083 1.285135 80.207587
F 5.462083 9.011835 80.207587
F 5.462083 16.738545 80.207587
F 12.387173 0.000027 69.423987
F 7.620243 0.000372 83.897087
F 12.329973 0.000027 72.155187
F 12.024673 0.000055 86.721587
F 3.000193 0.013915 86.564587
F 12.082073 0.000029 83.990387
F 3.139923 0.002170 83.823687
F 7.925713 0.000427 69.330287
F 18.897273 16.848945 76.012387
F 19.322373 9.008595 65.916487
F 19.033073 16.897345 73.273887
F 26.020673 12.970145 66.058787
F 23.757673 16.812845 65.992487
F 19.042173 1.322125 65.865487
F 25.549873 -0.152407 76.982287
F 16.555373 0.009370 76.877487
F 21.280673 0.073191 69.541187
F 25.608773 0.204448 69.536487
F 21.154873 0.039560 77.083187
F 16.615473 0.031988 79.691487
F 21.401473 -0.054581 72.351487
F 25.479073 -0.022757 72.305087
F 16.599073 -0.084613 86.737087
F 25.497773 -0.006465 79.627587
F 21.094673 0.025010 79.814787
F 0.839896 1.383895 90.147487
F 0.839896 9.110585 90.147487
F 0.839897 16.837245 90.147487
F 9.718143 1.287645 90.316587
F 9.718143 9.014335 90.316587
F 9.718143 16.741045 90.316587
F 18.734073 1.209895 90.368887
F 18.640273 8.831375 90.461087
F 20.660073 7.738985 108.987887
F 0.768386 3.770485 93.794687
F 0.768386 11.497145 93.794687
F 9.641893 3.863465 93.958087
F 9.641893 11.590145 93.958087
F 18.507973 3.617515 94.150287
F 18.443673 11.616645 94.140587
F 0.555214 3.942735 91.093387
F 0.555215 11.669445 91.093387
F 9.697403 3.863845 91.226487
F 9.697403 11.590545 91.226487
F 18.677573 3.749325 91.391587
F 18.631073 11.325245 91.361987
F 7.402833 0.002471 93.913087
F 7.101503 0.001439 108.478887
F 11.776973 0.000033 98.556787
F 9.774013 1.287365 87.584987
F 9.774013 9.014065 87.584987
F 9.774013 16.740745 87.584987
F 7.315403 0.000255 98.463287
F 25.059473 12.699145 87.999487
F 2.726143 0.006414 101.124887
F 2.987463 7.728675 91.105387
F 2.987463 15.455345 91.105387
F 23.298373 16.719245 88.071887
F 11.929573 7.726735 91.273587
F 11.929573 15.453445 91.273587
F 0.606656 1.204525 87.445787
F 20.753773 7.524235 91.552387
F 20.747273 15.429745 91.612187
F 15.956673 15.287045 105.941887
F 3.058953 5.147285 87.463187
F 3.058953 12.873945 87.463187
F 12.005773 5.151095 87.631987
F 12.005773 12.877745 87.631987
F 16.450573 5.091785 87.615587
F 16.114673 7.688335 108.758887
F 2.929513 5.139445 90.204687
F 2.929513 12.866145 90.204687
F 11.948273 5.151055 90.363287
F 11.948273 12.877745 90.363287
F 20.848573 4.930605 90.632487
F 20.666873 12.910945 90.591287
F 2.860823 7.736515 93.844587
F 2.860823 15.463245 93.844587
F 16.062273 7.687625 105.922887
F 11.871973 7.726775 94.004887
F 11.871973 15.453445 94.004887
F 22.659973 16.532345 102.519887
F 20.752573 7.571205 94.416087
F 20.771173 15.308645 94.255787
F 24.898973 7.755595 106.131887
F 5.248793 1.283635 90.227187
F 5.248793 9.010325 90.227187
F 5.248793 16.737045 90.227187
F 14.178673 1.287775 90.409887
F 14.178673 9.014475 90.409887
F 14.178673 16.741145 90.409887
F 23.197373 1.195175 90.767587
F 22.761973 9.058235 90.650287
F 23.194573 1.255235 88.015087
F 5.173293 3.867125 93.868187
F 5.173293 11.593845 93.868187
F 14.102373 3.863345 94.051487
F 14.102373 11.590045 94.051487
F 22.953773 4.031575 94.192787
F 22.921573 11.383245 94.241487
F 5.205423 3.871485 91.128687
F 5.205423 11.598145 91.128687
F 14.159573 3.863355 91.320287
F 14.159573 11.590045 91.320287
F 23.125173 3.754205 91.410087
F 22.818373 11.711445 91.649187
F 5.281803 1.279805 87.487287
F 5.281803 9.006505 87.487287
F 5.281803 16.733245 87.487287
F 14.235873 1.287775 87.678687
F 14.235873 9.014465 87.678687
F 14.235873 16.741145 87.678687
F 16.025773 15.468445 108.587887
F 18.737373 16.704245 87.792187
F 18.616373 16.791645 90.466187
F 7.467623 7.726935 91.180287
F 7.467623 15.453645 91.180287
F 23.036273 16.493145 98.029387
F 16.315873 7.592505 91.471387
F 16.465973 15.615045 91.452487
F 7.163373 15.453645 105.746887
F 25.037973 7.828545 91.624987
F 25.340773 15.444845 91.820587
F 7.101503 15.454845 108.478887
F 7.543813 5.150865 87.538787
F 7.543813 12.877545 87.538787
F 18.750173 8.946005 87.768487
F 23.032573 9.067025 87.997387
F 20.210573 15.553345 108.781887
F 22.874673 3.835695 108.735887
F 7.478713 5.148545 90.271587
F 7.478713 12.875245 90.271587
F 16.500973 5.104725 90.485387
F 16.438373 12.818645 90.667887
F 25.273373 5.189145 90.759987
F 25.086873 12.960945 90.660387
F 7.402833 7.729165 93.913087
F 7.402833 15.455845 93.913087
F 7.101503 7.728135 108.478887
F 16.231773 7.631725 94.155787
F 16.318173 15.321645 94.338287
F 0.606655 16.657945 87.445787
F 25.252673 7.890215 94.494787
F 25.163173 15.474045 94.609887
F 24.914573 12.797345 105.328887
F 0.696154 1.375565 97.439887
F 0.696153 9.102265 97.439887
F 0.696154 16.828945 97.439887
F 9.565673 1.287685 97.599687
F 9.565673 9.014385 97.599687
F 9.565673 16.741045 97.599687
F 18.559473 1.254045 97.863987
F 18.367173 8.922955 97.715987
F 22.897373 16.685645 95.262087
F 0.623372 3.780575 101.084887
F 0.623373 11.507245 101.084887
F 9.489433 3.863415 101.240887
F 9.489433 11.590145 101.240887
F 18.475173 3.843755 101.547887
F 18.395773 11.478345 101.335887
F 0.454783 3.927585 98.382987
F 0.454783 11.654245 98.382987
F 9.545043 3.863805 98.509687
F 9.545043 11.590545 98.509687
F 18.416173 3.881855 98.852187
F 18.348073 11.556645 98.654987
F 0.504366 1.215365 94.738487
F 0.504366 8.942065 94.738487
F 0.504366 16.668745 94.738487
F 9.621113 1.287275 94.868087
F 9.621113 9.013965 94.868087
F 9.621113 16.740645 94.868087
F 18.448073 1.075315 95.079887
F 18.443373 9.041685 95.027087
F 25.214373 5.167235 88.081687
F 2.843013 7.725675 98.389587
F 2.843013 15.452345 98.389587
F 24.963573 5.170415 105.211887
F 11.776973 7.726725 98.556787
F 11.776973 15.453445 98.556787
F 16.141173 12.765845 104.899887
F 20.639473 7.585205 98.691087
F 20.613873 15.437645 98.928387
F 7.163373 7.726925 105.746887
F 2.915123 5.150515 94.747487
F 2.915123 12.877245 94.747487
F 11.853273 5.151095 94.915187
F 11.853273 12.877745 94.915187
F 20.522773 4.992495 95.156087
F 20.716173 12.707745 94.985787
F 2.793593 5.142925 97.484487
F 2.793593 12.869645 97.484487
F 11.795773 5.151045 97.646487
F 11.795773 12.877745 97.646487
F 20.654773 5.070585 97.873487
F 20.598173 12.823845 97.766287
F 2.726143 7.733105 101.124887
F 2.726143 15.459845 101.124887
F 16.243173 5.066495 105.111887
F 11.719473 7.726765 101.287887
F 11.719473 15.453445 101.287887
F 7.176953 12.876145 104.836887
F 20.528473 7.518625 101.520887
F 20.510473 15.162145 101.565887
F 18.095273 11.578445 108.817887
F 5.098103 1.284335 97.509387
F 5.098103 9.011025 97.509387
F 5.098103 16.737745 97.509387
F 14.026173 1.287775 97.693087
F 14.026173 9.014475 97.693087
F 14.026173 16.741145 97.693087
F 23.132373 1.256365 97.963987
F 22.744573 9.089575 98.133887
F 18.714173 1.252735 87.603187
F 5.022883 3.866455 101.150887
F 5.022883 11.593145 101.150887
F 13.949873 3.863345 101.334887
F 13.949873 11.590045 101.334887
F 22.844473 3.734635 101.641887
F 22.859573 11.342645 101.566887
F 5.058113 3.870365 98.412487
F 5.058113 11.597045 98.412487
F 14.007073 3.863355 98.603487
F 14.007073 11.590045 98.603487
F 22.883873 3.743775 98.895987
F 22.805473 11.706645 98.906787
F 5.131213 1.280085 94.770487
F 5.131213 9.006785 94.770487
F 5.131213 16.733445 94.770487
F 14.083273 1.287765 94.961887
F 14.083273 9.014465 94.961887
F 14.083273 16.741145 94.961887
F 22.957773 1.538725 95.292487
F 22.864273 9.075505 95.264487
F 11.719473 0.000073 101.287887
F 7.315403 7.726945 98.463287
F 7.315403 15.453645 98.463287
F 7.176953 5.149465 104.836887
F 16.171873 7.562735 98.720587
F 16.319473 15.602645 98.600587
F 22.754073 8.776745 102.476887
F 25.070873 7.698125 98.971687
F 25.291873 15.336745 99.102487
F 24.960273 12.687145 102.648887
F 7.391463 5.150885 94.821787
F 7.391463 12.877545 94.821787
F 16.313773 5.000265 95.133587
F 16.199973 12.784045 95.180987
F 25.149573 5.184515 95.358887
F 25.172873 12.663845 95.126987
F 7.327533 5.148925 97.554487
F 7.327533 12.875645 97.554487
F 16.254673 5.138965 97.739687
F 16.174773 12.964245 97.838387
F 25.008473 5.141435 98.145787
F 25.177773 12.725845 97.982987
F 7.252083 7.728665 101.195887
F 7.252083 15.455345 101.195887
F 25.043973 5.226765 102.444887
F 16.204973 7.743175 101.662887
F 16.130073 15.428445 101.289887
F 0.606657 8.931225 87.445787
F 25.041973 7.755695 101.671887
F 24.929673 15.264845 101.733887
F 16.197073 12.849645 102.248887
F 0.550494 1.364605 104.728887
F 0.550493 9.091305 104.728887
F 0.550494 16.818045 104.728887
F 9.413223 1.287725 104.882887
F 9.413223 9.014425 104.882887
F 9.413223 16.741145 104.882887
F 18.185873 1.324235 104.912887
F 18.175273 8.919955 105.176887
F 22.605973 16.642945 105.219887
F 0.477068 3.792275 108.372887
F 0.477069 11.518945 108.372887
F 9.336973 3.863385 108.524887
F 9.336973 11.590045 108.524887
F 7.467623 0.000236 91.180287
F 18.043873 16.610645 105.087887
F 0.356438 3.910155 105.671887
F 0.356438 11.636845 105.671887
F 9.392963 3.863685 105.792887
F 9.392963 11.590345 105.792887
F 18.368473 3.807045 105.987887
F 18.309473 11.452745 106.116887
F 0.405294 1.231865 102.027887
F 0.405294 8.958555 102.027887
F 0.405294 16.685245 102.027887
F 9.468953 1.287375 102.150887
F 9.468953 9.014065 102.150887
F 9.468953 16.740745 102.150887
F 18.281273 1.285635 102.173887
F 18.407073 8.934215 102.483887
F 18.278973 16.702745 102.336887
F 2.697913 7.722585 105.672887
F 2.697913 15.449245 105.672887
F 16.084673 5.115265 102.409887
F 11.624473 7.726725 105.839887
F 11.624473 15.453445 105.839887
F 7.239373 12.877545 102.104887
F 20.431573 7.718595 106.296887
F 20.355373 15.355645 106.066887
F 22.792973 1.024347 102.518887
F 2.770393 5.153575 102.030887
F 2.770393 12.880245 102.030887
F 11.700673 5.151095 102.197887
F 11.700673 12.877745 102.197887
F 20.618973 5.003825 102.601887
F 20.636573 12.625445 102.373887
F 2.659663 5.146385 104.763887
F 2.659663 12.873045 104.763887
F 11.643273 5.151065 104.929887
F 11.643273 12.877745 104.929887
F 20.581773 5.184665 105.260887
F 20.527173 12.659845 105.229887
F 2.592593 7.729305 108.403887
F 2.592593 15.456045 108.403887
F 7.239373 5.150885 102.104887
F 11.567073 7.726745 108.570887
F 11.567073 15.453445 108.570887
F 24.840773 15.430145 106.265887
F 18.747873 17.030345 97.852887
F 22.803173 11.656445 108.953887
F 13.930773 16.741145 102.244887
F 4.947673 1.284955 104.791887
F 4.947673 9.011645 104.791887
F 4.947673 16.738345 104.791887
F 13.873573 1.287775 104.975887
F 13.873573 9.014475 104.975887
F 13.873573 16.741145 104.975887
F 22.703773 1.270645 105.207887
F 22.671573 8.996125 105.242887
F 20.833473 12.893845 87.727887
F 4.871943 3.866005 108.433887
F 4.871943 11.592745 108.433887
F 13.797273 3.863345 108.617887
F 13.797273 11.590045 108.617887
F 18.462873 16.862145 95.147287
F 23.023073 16.603745 90.738287
F 4.911823 3.869175 105.696887
F 4.911823 11.595845 105.696887
F 13.854473 3.863355 105.886887
F 13.854473 11.590045 105.886887
F 22.781073 3.982275 106.020887
F 22.839673 11.441445 106.240887
F 4.984623 1.281285 102.054887
F 4.984623 9.007975 102.054887
F 4.984623 16.734645 102.054887
F 13.930773 1.287775 102.244887
F 13.930773 9.014465 102.244887
F 2.987463 0.001982 91.105387
F 7.163373 0.000236 105.746887
F 11.929573 0.000036 91.273587
F 11.567073 0.000053 108.570887
F 2.592593 0.002607 108.403887
F 11.624473 0.000028 105.839887
F 2.860823 0.009820 93.844587
F 11.871973 0.000084 94.004887
F 7.252083 0.001975 101.195887
F 20.798273 5.121325 87.902087
F 18.413073 3.899865 108.760887
F 16.380273 12.886345 87.910187
F 24.951673 7.537165 108.831887
F 24.756573 15.504845 108.983887
F 25.146073 0.179783 108.887887
F 20.715273 -0.013887 101.355887
F 16.450973 -0.121152 91.093987
F 25.206573 -0.026636 101.588887
F 20.917773 0.016970 91.518887
F 25.209573 -0.132819 98.940687
F 16.141173 0.001131 108.800887
F 20.569573 0.050244 108.824887
F 25.060573 0.128007 106.265887
F 0.403515 1.358955 112.024887
F 0.403515 9.085645 112.024887
F 0.403515 16.812345 112.024887
F 9.260723 1.287755 112.165887
F 9.260723 9.014445 112.165887
F 9.260723 16.741145 112.165887
F 18.137873 1.284155 112.270887
F 18.202273 8.821065 112.288887
F 21.472373 11.393145 130.943887
F 0.094169 3.915185 115.845887
F 0.094163 11.641845 115.845887
F 9.184203 3.863405 115.807887
F 9.184203 11.590145 115.807887
F 18.051273 3.892395 115.883887
F 18.018273 11.362345 116.028887
F 0.257181 3.888785 113.038887
F 0.257181 11.615445 113.038887
F 9.240753 3.863605 113.075887
F 9.240753 11.590345 113.075887
F 18.061273 3.882815 113.118887
F 18.066573 11.517445 113.293887
F 9.316863 1.287485 109.434887
F 9.316863 9.014175 109.434887
F 9.316863 16.740845 109.434887
F 24.112073 5.126455 127.377887
F 19.871273 13.066545 127.089887
F 19.367273 0.745389 130.401887
F 2.549913 7.720745 112.961887
F 2.549913 15.447445 112.961887
F 24.207673 13.043245 127.431887
F 11.471873 7.726715 113.122887
F 11.471873 15.453445 113.122887
F 20.319073 12.946545 109.915887
F 20.513673 7.906435 113.236887
F 20.193873 15.566445 113.451887
F 15.833573 7.342305 130.277887
F 2.624043 5.156255 109.316887
F 2.624043 12.882945 109.316887
F 11.548173 5.151095 109.481887
F 11.548173 12.877845 109.481887
F 24.846173 5.163425 109.905887
F 17.620273 1.208505 126.740887
F 2.520943 5.147975 112.050887
F 2.520943 12.874645 112.050887
F 11.490773 5.151075 112.212887
F 11.490773 12.877745 112.212887
F 20.374773 5.180555 112.419887
F 20.165273 12.985645 112.432887
F 2.443033 7.736915 115.698887
F 2.443033 15.463645 115.698887
F 16.070073 5.106585 109.472887
F 11.414573 7.726735 115.854887
F 11.414573 15.453445 115.854887
F 6.579113 15.038445 130.095887
F 20.330273 7.677235 115.972887
F 20.312173 15.566945 116.104887
F 22.096573 9.024175 124.441887
F 4.796093 1.285145 112.074887
F 4.796093 9.011845 112.074887
F 4.796093 16.738545 112.074887
F 13.720973 1.287775 112.259887
F 13.720973 9.014475 112.259887
F 13.720973 16.741145 112.259887
F 22.554073 1.273215 112.450887
F 22.759673 9.240925 112.569887
F 24.795073 12.974045 110.214887
F 4.712383 3.864335 115.715887
F 4.712383 11.591045 115.715887
F 13.644773 3.863355 115.900887
F 13.644773 11.590045 115.900887
F 22.521273 1.283525 117.077887
F 22.377873 11.664345 116.316887
F 4.765253 3.868005 112.979887
F 4.765253 11.594745 112.979887
F 13.701973 3.863355 113.169887
F 13.701973 11.590045 113.169887
F 22.628373 3.899705 113.489887
F 22.399273 11.791145 113.716887
F 4.838463 1.282465 109.338887
F 4.838463 9.009155 109.338887
F 4.838463 16.735845 109.338887
F 13.778173 1.287775 109.527887
F 13.778173 9.014465 109.527887
F 13.778173 16.741145 109.527887
F 23.671573 0.049277 130.969887
F 17.106973 12.162845 130.376887
F 22.482673 4.051565 120.843887
F 7.011113 7.726925 113.029887
F 7.011113 15.453645 113.029887
F 6.579123 7.311795 130.095887
F 15.976273 7.673645 113.265887
F 15.915173 15.326645 113.114887
F 17.849173 16.767145 119.642887
F 24.836173 7.822645 113.718887
F 24.769773 15.499445 113.649887
F 15.889273 12.931545 109.500887
F 7.087253 5.150905 109.387887
F 7.087253 12.877645 109.387887
F 22.557773 16.782245 112.701887
F 11.319273 0.000007 120.401887
F 26.451073 16.938245 124.850887
F 18.197273 9.051665 109.673887
F 7.026053 5.149955 112.119887
F 7.026053 12.876645 112.119887
F 15.972173 5.228425 112.156887
F 15.876873 12.888745 112.413887
F 24.714373 5.294135 112.682887
F 24.751573 12.956645 112.911887
F 6.950683 7.727375 115.761887
F 6.950683 15.454045 115.761887
F 21.892473 9.081145 127.267887
F 15.870973 7.798175 115.993887
F 15.891773 15.242945 115.932887
F 13.473273 16.739745 124.047887
F 24.809773 7.696635 116.401887
F 24.422473 15.699345 116.500887
F 15.470273 15.422445 127.836887
F 0.010707 1.225505 119.518887
F 0.010707 8.952195 119.518887
F 0.010707 16.678945 119.518887
F 9.107643 1.287655 119.448887
F 9.107643 9.014345 119.448887
F 9.107643 16.741045 119.448887
F 17.848173 1.481735 119.537887
F 18.090473 8.900355 119.657887
F 19.764173 0.026510 127.763887
F 19.251873 15.639445 130.898887
F 26.424373 4.055265 128.347887
F 9.031013 3.862725 123.076887
F 9.031013 11.589445 123.076887
F 18.079673 3.979525 120.504887
F 15.570573 12.839045 124.043887
F 0.148196 3.836525 120.361887
F 0.148195 11.563245 120.361887
F 9.088713 3.863555 120.354887
F 9.088713 11.590245 120.354887
F 20.255473 5.133065 119.658887
F 18.111973 11.499745 120.612887
F 0.201120 1.295045 116.726887
F 0.201120 9.021735 116.726887
F 0.201120 16.748445 116.726887
F 9.164653 1.287545 116.717887
F 9.164653 9.014235 116.717887
F 9.164653 16.740945 116.717887
F 18.049273 1.393725 116.949887
F 18.240573 8.962195 116.907887
F 18.102073 16.850345 109.745887
F 2.361303 7.730465 120.230887
F 2.361303 15.457145 120.230887
F 15.575173 5.297445 124.177887
F 11.319273 7.726705 120.401887
F 11.319273 15.453445 120.401887
F 6.709693 12.847545 126.606887
F 20.214173 7.661215 120.645887
F 20.083973 15.530745 120.671887
F 13.473273 9.013035 124.047887
F 2.446573 5.146395 116.594887
F 2.446583 12.873045 116.594887
F 11.395573 5.151095 116.764887
F 11.395573 12.877745 116.764887
F 22.492173 3.928885 116.245887
F 20.061973 13.010045 117.027887
F 2.372043 5.139245 119.338887
F 2.372043 12.865945 119.338887
F 11.338373 5.151085 119.494887
F 11.338373 12.877745 119.494887
F 20.252973 5.169005 116.897887
F 20.125173 13.002045 119.780887
F 2.303433 7.736785 122.966887
F 2.303433 15.463445 122.966887
F 6.709693 5.120835 126.606887
F 11.261973 7.725955 123.123887
F 11.261973 15.452645 123.123887
F 24.199873 12.983745 124.554887
F 19.858873 7.799915 123.476887
F 20.040173 15.371745 123.374887
F 13.473273 1.286335 124.047887
F 4.629313 1.286455 119.356887
F 4.629313 9.013145 119.356887
F 4.629313 16.739845 119.356887
F 13.568473 1.287775 119.541887
F 13.568473 9.014465 119.541887
F 13.568473 16.741145 119.541887
F 26.910173 9.209815 117.278887
F 22.382573 9.316275 119.892887
F 17.794473 16.644445 124.158887
F 4.554223 3.863835 122.985887
F 4.554223 11.590545 122.985887
F 13.491973 3.862585 123.170887
F 13.491973 11.589245 123.170887
F 22.234073 1.230145 124.409887
F 22.072473 11.600845 123.552887
F 4.619303 3.868125 120.259887
F 4.619303 11.594845 120.259887
F 13.549473 3.863335 120.447887
F 13.549473 11.590045 120.447887
F 22.221473 3.850495 123.650887
F 22.174673 11.837545 120.881887
F 4.691963 1.283375 116.621887
F 4.691963 9.010065 116.621887
F 4.691963 16.736745 116.621887
F 13.625673 1.287775 116.811887
F 13.625673 9.014465 116.811887
F 13.625673 16.741145 116.811887
F 22.352773 1.643625 119.871887
F 22.480173 9.048065 117.241887
F 21.704173 16.826745 127.265887
F 6.854353 7.728795 120.306887
F 6.854353 15.455445 120.306887
F 24.275773 5.257315 124.681887
F 15.877273 7.660835 120.404887
F 15.752373 15.329045 120.562887
F 4.546583 16.735745 123.860887
F 24.345673 8.060805 121.046887
F 24.361273 15.778145 120.956887
F 15.562273 12.892445 126.722887
F 6.932983 5.150105 116.670887
F 6.932983 12.876845 116.670887
F 15.920173 5.269815 116.798887
F 15.780273 12.696245 116.811887
F 24.728573 5.181385 117.373887
F 24.459073 12.973045 117.399887
F 6.875603 5.151105 119.401887
F 6.875603 12.877845 119.401887
F 15.857273 5.026745 119.413887
F 15.879273 12.768645 119.678887
F 24.537173 5.593285 120.038887
F 24.525173 13.154145 120.194887
F 6.800413 7.725425 123.029887
F 6.800413 15.452145 123.029887
F 17.763973 3.901185 123.222887
F 15.623873 7.685585 123.046887
F 15.640073 15.463645 123.292887
F 4.546583 9.009015 123.860887
F 24.272973 7.713325 123.599887
F 24.303073 15.573145 123.640887
F 6.777843 12.873945 123.905887
F 4.546583 1.282325 123.860887
F 6.682793 15.418845 127.427887
F 6.682793 7.692175 127.427887
F 8.939403 1.255835 126.654887
F 8.939403 8.982525 126.654887
F 8.939403 16.709245 126.654887
F 19.858973 5.294775 127.101887
F 17.683173 9.152595 127.057887
F 22.234273 16.978345 119.985887
F 6.777843 5.147295 123.905887
F 0.307471 16.704745 109.318887
F 26.545073 4.005125 123.936887
F 22.606673 16.861545 109.908887
F 8.809953 3.449385 130.142887
F 8.809953 11.176045 130.142887
F 21.967173 11.723745 128.117887
F 26.362073 11.575845 128.369887
F 0.059501 3.826545 127.652887
F 0.059501 11.553245 127.652887
F 8.916053 3.826285 127.475887
F 8.916053 11.552945 127.475887
F 18.081973 16.943745 112.499887
F 17.775773 11.650945 127.844887
F 0.099271 1.319045 123.994887
F 0.099272 9.045745 123.994887
F 0.099271 16.772445 123.994887
F 9.012793 1.286155 123.953887
F 9.012793 9.012845 123.953887
F 9.012793 16.739545 123.953887
F 17.837373 1.366895 124.199887
F 17.703373 9.104245 124.254887
F 23.883773 15.496445 128.289887
F 2.216693 7.691645 127.368887
F 2.216693 15.418345 127.368887
F 19.828773 12.854945 124.447887
F 11.146173 7.689425 127.522887
F 11.146173 15.416145 127.522887
F 21.847373 3.884375 128.223887
F 15.656873 5.072965 126.870887
F 15.493073 7.607145 127.711887
F 13.376373 11.552745 127.569887
F 2.294993 5.149205 123.837887
F 2.294993 12.875945 123.837887
F 11.243073 5.149665 124.000887
F 11.243073 12.876345 124.000887
F 19.916573 5.209335 124.361887
F 17.763673 11.633645 123.255887
F 2.217653 5.113315 126.549887
F 2.217653 12.840045 126.549887
F 11.169973 5.119035 126.700887
F 11.169973 12.845745 126.700887
F 17.603773 16.950945 126.878887
F 19.468773 15.585645 128.206887
F 2.002223 7.199935 130.007887
F 2.002233 14.926645 130.007887
F 13.376373 3.826065 127.569887
F 11.040273 7.312905 130.189887
F 11.040273 15.039645 130.189887
F 18.283773 1.394465 109.590887
F 22.737473 1.272725 109.639887
F 22.841573 9.142285 109.873887
F 18.070873 16.766045 116.963887
F 4.468083 1.257405 126.564887
F 4.468083 8.984105 126.564887
F 4.468083 16.710845 126.564887
F 13.399973 1.255735 126.747887
F 13.399973 8.982425 126.747887
F 13.399973 16.709145 126.747887
F 20.766773 5.103845 109.776887
F 19.648773 7.869625 128.157887
F 17.759773 3.117035 130.395887
F 4.330693 3.424905 130.051887
F 4.330693 11.151645 130.051887
F 13.270273 3.449575 130.235887
F 13.270273 11.176245 130.235887
F 0.307471 1.251345 109.318887
F 0.307472 8.978045 109.318887
F 4.453143 3.831815 127.381887
F 4.453143 11.558545 127.381887
F 11.471873 0.000025 113.122887
F 2.443033 0.010226 115.698887
F 11.414573 0.000043 115.854887
F 7.011113 0.000227 113.029887
F 6.950683 0.000677 115.761887
F 6.854353 0.002099 120.306887
F 2.361303 0.003775 120.230887
F 2.303433 0.010094 122.966887
F 22.026373 1.260955 127.072887
F 21.996973 16.879945 124.567887
F 24.020673 7.729375 128.193887
F 15.885473 14.754345 130.434887
F 17.731573 3.790725 127.761887
F 18.743773 7.606695 130.751887
F 22.184673 16.962245 117.142887
F 25.985973 17.024645 127.484887
F 15.691973 0.209358 120.622887
F 21.414473 4.082795 130.949887
F 26.223773 1.426855 127.636887
F 26.440373 1.475055 124.911887
F 26.274473 9.037725 127.377887
F 26.524573 11.831145 123.839887
F 24.720273 0.040200 116.171887
F 15.677973 -0.135368 123.288887
F 26.564373 3.937615 121.143887
F 24.340973 0.075731 120.789887
F 26.756073 1.411245 117.343887
F 15.878373 0.106188 115.915887
F 24.528973 -0.012401 123.468887
F 24.044573 -0.151691 128.305887
F 20.346573 0.039813 116.108887
F 20.336073 -0.027064 113.335887
F 25.991873 3.952675 131.264887
F 23.535673 15.511645 131.004887
F 2.658073 24.520045 2.866667
F 2.658073 32.246645 2.866667
F 11.569373 24.505045 3.084907
F 11.569373 32.231745 3.084907
F 20.893173 24.454745 3.480297
F 20.763273 32.323345 3.391727
F 2.569143 27.033045 6.393737
F 2.569153 34.759745 6.393737
F 2.569153 19.306345 6.393737
F 11.472473 27.044945 6.606537
F 18.100673 28.300845 17.776087
F 11.472473 19.318245 6.606537
F 20.580073 27.140345 6.815697
F 9.012693 20.604045 17.437987
F 20.885473 19.365845 7.183977
F 2.609743 27.078245 3.705267
F 9.012693 28.330745 17.437987
F 2.609743 19.351545 3.705267
F 11.545773 27.075545 3.906437
F 17.810873 20.511945 15.145787
F 11.545773 19.348845 3.906437
F 20.859573 27.081045 4.161147
F 18.237073 28.159545 15.074987
F 20.890573 19.351845 4.407477
F 2.733083 24.828345 0.202393
F 15.744573 19.089245 18.695387
F 2.733083 32.555045 0.202393
F 24.754873 27.028245 18.825587
F 11.675873 24.881645 0.418018
F 11.675873 32.608345 0.418017
F 17.930473 31.068845 21.303587
F 23.403973 20.614745 0.863559
F 4.843903 30.935645 3.766277
F 4.843903 23.208945 3.766277
F 13.776173 30.938845 3.953187
F 13.776173 23.212145 3.953187
F 23.139473 31.136845 4.231827
F 23.218773 23.227145 4.353667
F 4.982943 28.738845 0.272141
F 4.982943 21.012145 0.272140
F 13.905973 28.744945 0.464724
F 13.905973 21.018345 0.464724
F 15.672973 19.423045 21.435387
F 24.872273 19.173745 21.416487
F 4.867483 28.371545 2.937207
F 4.867483 20.644845 2.937207
F 13.799773 28.368445 3.131597
F 13.799773 20.641745 3.131597
F 23.247673 28.524145 3.679937
F 23.289073 20.590945 3.575317
F 4.774733 30.902845 6.461417
F 4.774733 23.176145 6.461417
F 13.702873 30.908245 6.653217
F 13.702873 23.181545 6.653217
F 22.910773 30.768045 6.949657
F 23.262373 23.204445 7.053097
F 7.103713 24.503045 2.994417
F 7.103713 32.229745 2.994417
F 16.056373 24.466045 3.128567
F 16.260873 32.290645 3.281047
F 21.446673 32.305745 0.710071
F 25.625373 32.156645 3.672237
F 7.006543 27.047245 6.514587
F 18.881273 20.802845 0.583097
F 7.006543 19.320545 6.514587
F 15.916673 26.986745 6.720037
F 9.069913 20.604045 14.706287
F 16.026673 19.367345 6.814437
F 25.545373 27.416845 7.218227
F 9.069913 28.330745 14.706287
F 25.331273 19.325645 7.196647
F 7.079053 27.077645 3.811867
F 17.884673 23.187945 18.525687
F 7.079053 19.350945 3.811867
F 16.017773 27.119545 3.807647
F 18.036873 30.878245 18.619587
F 16.183573 19.398545 3.922987
F 25.544573 27.190745 4.545247
F 8.993643 23.180545 18.347887
F 25.409373 19.382245 4.481847
F 7.215683 24.881245 0.326494
F 7.215683 32.607945 0.326494
F 21.176373 24.619245 0.857222
F 15.699273 27.080045 18.456187
F 20.242773 19.198145 21.404387
F 16.667873 32.548245 0.571374
F 9.314663 30.939145 3.859637
F 9.314663 23.212445 3.859637
F 18.418873 31.047145 4.398517
F 18.442773 23.251545 4.162437
F 9.445923 28.744945 0.371518
F 9.445923 21.018245 0.371518
F 23.667973 28.513745 0.960306
F 6.759193 27.045845 18.299687
F 9.337793 28.367945 3.038597
F 9.337793 20.641245 3.038597
F 18.564573 28.504145 3.419327
F 18.583073 20.660645 3.332847
F 9.241333 30.908645 6.560047
F 9.241333 23.181945 6.560047
F 18.412873 30.881945 7.051127
F 18.430673 23.230745 7.006197
F 2.501183 24.485045 10.002877
F 2.501183 32.211745 10.002877
F 11.396273 24.467845 10.206187
F 11.396273 32.194545 10.206187
F 20.535873 24.401445 10.397487
F 20.514273 31.973745 10.673987
F 2.425803 27.025945 13.641787
F 2.425803 34.752645 13.641787
F 2.425803 19.299245 13.641787
F 11.320073 27.043545 13.842987
F 8.993643 30.907245 18.347887
F 11.320073 19.316845 13.842987
F 20.485173 27.167845 14.150287
F 25.659573 24.521545 3.778817
F 20.134173 19.480345 14.206087
F 2.482173 27.025945 10.940487
F 2.482173 34.752645 10.940487
F 2.482173 19.299245 10.940487
F 11.377373 27.043545 11.112287
F 25.006173 32.224745 15.051787
F 11.377373 19.316845 11.112287
F 20.428473 27.012745 11.360587
F 24.911673 24.371245 15.142587
F 20.506773 19.541345 11.379787
F 2.552713 24.485545 7.304597
F 2.552713 32.212245 7.304597
F 11.453773 24.468545 7.483717
F 11.453773 32.195245 7.483717
F 20.774673 24.568745 7.749777
F 20.570373 32.129945 7.894617
F 4.679033 30.900945 10.975687
F 4.679033 23.174245 10.975687
F 13.607673 30.906845 11.159087
F 13.607673 23.180145 11.159087
F 22.797773 30.905745 11.434887
F 22.754373 23.217445 11.510487
F 4.753533 28.336445 7.345167
F 4.753533 20.609745 7.345167
F 13.684073 28.331945 7.530467
F 13.684073 20.605245 7.530467
F 22.962073 28.165445 7.831687
F 22.968573 20.620745 8.074687
F 4.698233 28.337045 10.061407
F 4.698233 20.610345 10.061407
F 13.626673 28.331245 10.252887
F 13.626673 20.604545 10.252887
F 22.811173 28.348045 10.634487
F 22.986973 20.732945 10.701187
F 4.622163 30.900845 13.698787
F 4.622163 23.174145 13.698787
F 13.550473 30.906845 13.889687
F 13.550473 23.180145 13.889687
F 22.603673 31.103445 14.098187
F 22.623173 23.209145 14.265287
F 6.930653 24.465445 10.114187
F 6.930653 32.192145 10.114187
F 16.124973 24.507345 10.407987
F 15.931273 32.234445 10.409687
F 25.179573 24.474745 10.562187
F 25.030473 32.419845 10.773187
F 6.854463 27.045845 13.751087
F 24.751273 27.040545 21.651987
F 6.854463 19.319145 13.751087
F 15.908373 27.038445 14.065987
F 15.829373 32.025645 14.843987
F 15.648473 19.269645 13.861087
F 24.895273 27.050645 14.340487
F 6.759193 19.319145 18.299687
F 24.933173 19.416645 14.378287
F 6.911703 27.045845 11.017087
F 8.936413 23.180545 21.079587
F 6.911703 19.319145 11.017087
F 15.872073 27.108445 11.218587
F 15.793573 24.403945 14.948387
F 15.963573 19.445945 11.048287
F 25.062073 27.122245 11.411787
F 6.835463 32.192145 14.658087
F 25.246773 19.668245 11.734487
F 6.988213 24.466345 7.388627
F 6.988213 32.193045 7.388627
F 15.998073 24.441545 7.755907
F 15.928573 32.148145 7.733977
F 25.531873 24.712545 7.875947
F 25.311873 32.023745 8.053007
F 9.146183 30.907245 11.065387
F 9.146183 23.180545 11.065387
F 18.109673 30.847645 11.437187
F 18.317473 23.251345 11.363987
F 9.222473 28.331545 7.436707
F 9.222473 20.604845 7.436707
F 18.290673 28.160845 7.530717
F 18.491473 20.496945 7.781757
F 9.165153 28.330845 10.159587
F 9.165153 20.604145 10.159587
F 18.199973 28.268145 10.393087
F 18.328873 20.733845 10.457087
F 9.088963 30.907245 13.796487
F 9.088963 23.180545 13.796487
F 18.175273 30.770645 14.269687
F 18.233673 23.156945 14.021687
F 2.349563 24.485345 17.283287
F 2.349563 32.212045 17.283287
F 11.243873 24.467745 17.484487
F 11.243873 32.194445 17.484487
F 20.285773 24.483645 17.701987
F 20.228273 32.145345 17.722587
F 2.273273 27.025945 20.924887
F 2.273273 34.752645 20.924887
F 2.273273 19.299245 20.924887
F 11.167573 27.043545 21.126087
F 6.835463 24.465445 14.658087
F 11.167573 19.316845 21.126087
F 16.670473 24.897945 0.470667
F 25.711273 24.389545 0.963845
F 18.961173 28.804045 0.656125
F 2.329873 27.025945 18.223287
F 2.329873 34.752645 18.223287
F 2.329873 19.299245 18.223287
F 11.224773 27.043545 18.394787
F 24.981073 19.406445 18.609787
F 11.224773 19.316845 18.394787
F 20.414573 27.105345 18.646387
F 18.078573 20.371545 17.862387
F 20.391573 19.116645 18.591387
F 2.406143 24.485345 14.581687
F 2.406143 32.212045 14.581687
F 11.301073 24.467745 14.753187
F 11.301073 32.194445 14.753187
F 20.372773 24.398445 15.053587
F 20.345173 32.300645 15.032487
F 4.526673 30.900845 18.258387
F 4.526673 23.174145 18.258387
F 13.455173 30.906845 18.441587
F 13.455173 23.180145 18.441587
F 22.712073 31.021545 18.829687
F 22.521173 23.248145 18.689987
F 4.602943 28.337145 14.616787
F 4.602943 20.610445 14.616787
F 13.531373 28.331145 14.799987
F 13.531373 20.604445 14.799987
F 22.658173 28.481645 15.005787
F 22.459973 20.759245 15.162887
F 4.545903 28.337145 17.340287
F 4.545903 20.610445 17.340287
F 13.474173 28.331145 17.531187
F 13.474173 20.604445 17.531187
F 22.661973 28.458645 17.867487
F 22.508973 20.644045 17.869687
F 4.469623 30.900845 20.981887
F 4.469623 23.174145 20.981887
F 13.397873 30.906845 21.172787
F 13.397873 23.180145 21.172787
F 22.611873 23.021845 21.349487
F 15.944073 27.093645 21.242687
F 6.778193 24.465445 17.392587
F 6.778193 32.192145 17.392587
F 15.779173 24.464845 17.523687
F 15.820973 32.070145 17.586187
F 24.860273 24.478045 17.916387
F 25.006673 32.384745 17.989387
F 6.701903 27.045845 21.034187
F 8.936413 30.907245 21.079587
F 6.701903 19.319145 21.034187
F 25.975373 32.213645 0.989386
F 18.008473 23.226845 21.298287
F 20.314073 27.040745 21.364887
F 22.673573 30.874045 21.554687
F 25.620773 34.832145 4.498227
F 26.081373 34.808645 0.160701
F 24.980373 34.793545 21.575687
F 25.103173 34.782445 14.489887
F 20.936873 34.838845 4.494777
F 24.824673 34.922145 18.870387
F 20.179373 34.716245 18.642087
F 15.652473 34.788145 21.352487
F 25.159973 34.909645 11.800087
F 15.732273 34.657345 18.462087
F 21.102273 19.337845 -0.111188
F 25.933573 19.302045 0.249121
F 2.197003 24.485345 24.566587
F 2.197003 32.212045 24.566587
F 11.091273 24.467745 24.767687
F 11.091273 32.194445 24.767687
F 20.072973 24.497145 25.066787
F 20.050073 32.276345 25.272287
F 2.120713 27.025945 28.208187
F 2.120713 34.752645 28.208187
F 2.120713 19.299245 28.208187
F 11.014973 27.043545 28.409287
F 15.259373 26.954045 43.083987
F 11.014973 19.316845 28.409287
F 20.055173 27.182045 28.625487
F 19.879273 34.739545 33.283487
F 20.148473 19.110845 28.637987
F 2.177313 27.025945 25.506487
F 2.177313 34.752645 25.506487
F 2.177313 19.299245 25.506487
F 11.072173 27.043545 25.677987
F 18.016473 28.372045 22.124287
F 11.072173 19.316845 25.677987
F 20.094773 27.031645 25.959387
F 17.560773 31.058045 40.570787
F 20.325073 19.150245 25.957487
F 15.278973 19.414945 42.968387
F 19.721773 27.019845 43.112987
F 11.148473 24.467745 22.036387
F 11.148473 32.194445 22.036387
F 15.799273 24.530845 22.040987
F 24.796973 24.371345 22.439787
F 4.374113 30.900845 25.541587
F 4.374113 23.174145 25.541587
F 13.302573 30.906845 25.724787
F 13.302573 23.180145 25.724787
F 22.355473 30.918345 25.971587
F 22.442973 23.065645 26.059987
F 4.450383 28.337145 21.899987
F 4.450383 20.610445 21.899987
F 13.378873 28.331145 22.083187
F 13.378873 20.604445 22.083187
F 24.239373 27.000345 43.358387
F 17.628073 23.066945 40.439487
F 4.393343 28.337145 24.623487
F 4.393343 20.610445 24.623487
F 13.321673 28.331145 24.814387
F 13.321673 20.604445 24.814387
F 22.512173 28.370845 25.203687
F 22.533173 20.341945 24.968887
F 4.317053 30.900845 28.265087
F 4.317053 23.174145 28.265087
F 13.245373 30.906845 28.455987
F 13.245373 23.180145 28.455987
F 22.529573 30.916645 28.805087
F 22.336973 23.043145 28.830787
F 6.625633 24.465445 24.675787
F 6.625633 32.192145 24.675787
F 15.606373 24.426045 24.739387
F 15.537973 32.230545 24.954887
F 24.751173 24.362645 25.317987
F 24.705273 32.113745 25.051787
F 6.549343 27.045845 28.317387
F 15.677073 32.193245 22.289387
F 6.549343 19.319145 28.317387
F 15.553773 27.069245 28.667787
F 17.568173 20.558545 39.515387
F 15.482373 19.186445 28.547687
F 24.758773 26.970545 28.718287
F 19.753673 19.343645 43.360887
F 24.721773 19.096945 28.962587
F 6.606633 27.045845 25.582887
F 15.318173 32.015745 39.423387
F 6.606633 19.319145 25.582887
F 15.623473 27.135645 25.905187
F 17.569273 28.472145 39.777587
F 15.592273 19.387945 25.767087
F 24.760473 26.940245 26.106987
F 8.535953 23.180545 40.197487
F 24.629273 19.102045 26.168687
F 6.682903 24.465445 21.941287
F 6.682903 32.192145 21.941287
F 26.433773 22.884045 40.409487
F 22.097873 30.689745 43.160287
F 6.244223 27.045845 42.883787
F 6.301513 27.045845 40.149287
F 8.841073 30.907245 25.631087
F 8.841073 23.180545 25.631087
F 17.864273 30.938345 25.886487
F 17.857873 23.105045 25.828987
F 6.244223 19.319145 42.883787
F 24.331773 32.135845 36.917487
F 8.917353 28.330745 21.989487
F 8.917353 20.604045 21.989487
F 8.478723 30.907245 42.929187
F 8.612223 28.330745 36.555887
F 8.860133 28.330745 24.721187
F 8.860133 20.604045 24.721187
F 17.911573 28.340845 24.807687
F 17.955073 20.555045 25.097287
F 22.492773 20.488345 22.284987
F 24.430173 24.114645 36.970587
F 8.783853 30.907245 28.362787
F 8.783843 23.180545 28.362787
F 17.956273 30.881945 28.790087
F 17.817373 23.026245 28.522687
F 15.330573 24.308145 36.891587
F 6.301513 19.319145 40.149287
F 2.044443 24.485345 31.849787
F 2.044443 32.212045 31.849787
F 10.938773 24.467745 32.050887
F 10.938773 32.194445 32.050887
F 19.930873 24.434945 32.292887
F 20.113073 32.235645 32.403887
F 1.968153 27.025945 35.491387
F 1.968153 34.752645 35.491387
F 1.968153 19.299245 35.491387
F 10.862473 27.043545 35.692487
F 8.555013 20.604045 39.287587
F 10.862473 19.316845 35.692487
F 19.811473 26.864845 36.023787
F 2.253583 32.212045 21.864887
F 20.033473 19.024345 35.676987
F 2.024743 27.025945 32.789787
F 2.024753 34.752645 32.789787
F 2.024753 19.299245 32.789787
F 10.919673 27.043545 32.961187
F 8.555013 28.330745 39.287587
F 10.919673 19.316845 32.961187
F 19.892073 26.982945 33.252687
F 17.561673 31.053445 43.221787
F 20.000473 19.234245 33.036687
F 2.101023 24.485345 29.148087
F 2.101023 32.212045 29.148087
F 10.995973 24.467745 29.319587
F 10.995973 32.194445 29.319587
F 20.119073 24.531145 29.494387
F 20.189873 32.149545 29.495087
F 4.221553 30.900845 32.824787
F 4.221553 23.174145 32.824787
F 13.149973 30.906845 33.007987
F 13.149973 23.180145 33.007987
F 22.360173 30.932245 33.314187
F 22.224973 22.946045 33.287687
F 4.297823 28.337145 29.183187
F 4.297823 20.610445 29.183187
F 13.226273 28.331145 29.366387
F 13.226273 20.604445 29.366387
F 22.516573 28.193845 29.505887
F 22.362073 20.340645 29.708887
F 4.240783 28.337145 31.906687
F 4.240783 20.610445 31.906687
F 13.169073 28.331145 32.097587
F 13.169073 20.604445 32.097587
F 22.253273 28.240845 32.212887
F 22.304473 20.330045 32.333787
F 4.164493 30.900845 35.548287
F 4.164493 23.174145 35.548287
F 13.092773 30.906845 35.739187
F 13.092773 23.180145 35.739187
F 22.213873 30.739645 36.092887
F 22.206773 22.838445 35.988087
F 6.473073 24.465445 31.958987
F 6.473073 32.192145 31.958987
F 15.376673 24.568045 32.157987
F 15.472873 31.934045 32.271887
F 24.436173 24.262245 32.411487
F 24.673873 32.244145 32.494787
F 6.396783 27.045845 35.600587
F 24.902473 32.225945 22.453187
F 6.396783 19.319145 35.600587
F 15.348273 26.823845 35.988287
F 15.385273 27.030645 40.292187
F 15.390473 19.456045 35.744087
F 24.376673 26.680945 36.173987
F 6.377783 32.192145 36.507687
F 24.327773 18.999045 36.160287
F 6.454073 27.045845 32.866087
F 20.283173 32.060045 22.407387
F 6.454073 19.319145 32.866087
F 15.410373 27.120545 33.205087
F 15.380273 24.425045 39.588587
F 15.507073 19.292245 32.983887
F 24.333673 26.858245 33.411387
F 2.253583 24.485345 21.864887
F 24.458373 19.200545 33.506287
F 6.530343 24.465445 29.224487
F 6.530343 32.192145 29.224487
F 15.542873 24.446045 29.355287
F 15.641273 32.152845 29.480387
F 24.422073 24.441645 29.607087
F 24.747973 32.092445 29.802287
F 8.688513 30.907245 32.914287
F 8.688513 23.180545 32.914287
F 17.912973 30.929145 33.243287
F 17.539473 23.049645 33.034987
F 24.524473 26.983245 40.645387
F 22.481773 28.319045 22.530187
F 8.764793 28.330745 29.272687
F 8.764793 20.604045 29.272687
F 17.820973 28.388845 29.576387
F 17.962873 20.323845 29.378187
F 18.084073 20.745845 22.334287
F 20.187473 24.460745 22.390987
F 8.707573 28.330745 32.004387
F 8.707573 20.604045 32.004387
F 17.777373 28.353945 32.313087
F 17.805873 20.535245 32.148887
F 6.377783 24.465445 36.507687
F 24.340573 19.174445 40.564687
F 8.631283 30.907245 35.645987
F 8.631283 23.180545 35.645987
F 17.655773 30.959845 35.946587
F 17.577673 23.045345 35.764987
F 15.407473 19.174545 40.300287
F 24.389773 32.274245 39.562387
F 1.891883 24.485345 39.132987
F 1.891883 32.212045 39.132987
F 10.786173 24.467745 39.334087
F 10.786173 32.194445 39.334087
F 19.911573 24.239045 39.438587
F 19.921473 32.268245 39.695287
F 1.815583 27.025945 42.774587
F 1.815593 34.752645 42.774587
F 1.815593 19.299245 42.774587
F 10.709873 27.043545 42.975687
F 17.819773 20.506945 36.677487
F 10.709873 19.316845 42.975687
F 8.612223 20.604045 36.555887
F 8.535953 30.907245 40.197487
F 8.478723 23.180545 42.929187
F 1.872183 27.025945 40.072987
F 1.872183 34.752645 40.072987
F 1.872183 19.299245 40.072987
F 10.767073 27.043545 40.244387
F 17.453373 28.353045 36.743087
F 10.767073 19.316845 40.244387
F 19.829273 26.923545 40.452487
F 15.266973 32.080245 36.722787
F 19.733373 19.122345 40.594587
F 1.948463 24.485345 36.431387
F 1.948463 32.212045 36.431387
F 10.843373 24.467745 36.602787
F 10.843373 32.194445 36.602787
F 19.859773 24.201745 36.743787
F 19.945273 32.093845 36.912487
F 4.068993 30.900845 40.107987
F 4.068993 23.174145 40.107987
F 12.997473 30.906845 40.291187
F 12.997473 23.180145 40.291187
F 22.265873 30.794545 40.494587
F 22.119673 23.112645 40.722387
F 4.145263 28.337145 36.466387
F 4.145263 20.610445 36.466387
F 13.073773 28.331145 36.649587
F 13.073773 20.604445 36.649587
F 22.220773 28.292545 36.892787
F 22.079173 20.291445 36.971487
F 4.088223 28.337145 39.189887
F 4.088223 20.610445 39.189887
F 13.016573 28.331145 39.380787
F 13.016573 20.604445 39.380787
F 22.170473 27.996345 39.652587
F 22.128773 20.283345 39.683387
F 4.011933 30.900845 42.831487
F 4.011933 23.174145 42.831487
F 12.940273 30.906845 43.022387
F 12.940273 23.180145 43.022387
F 17.772573 22.974645 43.087287
F 24.281573 24.411045 39.558887
F 6.320513 24.465445 39.242187
F 6.320513 32.192145 39.242187
F 22.091873 23.281945 43.349887
F 24.231573 19.307145 43.361887
F 26.672673 23.037345 43.297987
F 19.901873 34.735445 40.600987
F 24.783973 34.685245 25.999287
F 26.666173 20.223445 39.409887
F 24.681073 34.786045 36.323887
F 20.293073 34.861445 26.043587
F 15.204473 34.823645 40.314787
F 24.640173 34.593645 28.840487
F 15.700373 34.783745 25.764487
F 26.730473 28.127745 39.776187
F 26.581173 28.199145 37.069487
F 24.592973 34.899245 33.551187
F 19.831373 34.887345 43.307587
F 20.144273 34.821245 28.779187
F 24.288873 34.824845 40.325087
F 15.366673 34.643345 35.845687
F 15.372673 34.653545 33.017987
F 15.546473 34.824745 28.539787
F 1.739313 24.485345 46.416187
F 1.739313 32.212045 46.416187
F 10.633573 24.467745 46.617287
F 10.633573 32.194445 46.617287
F 19.602473 24.485245 46.900487
F 19.670473 32.206345 46.666887
F 1.663023 27.025945 50.057787
F 1.663023 34.752645 50.057787
F 1.663023 19.299245 50.057787
F 10.557273 27.043545 50.258887
F 26.296973 23.094645 55.165587
F 10.557273 19.316845 50.258887
F 19.599773 26.931445 50.387887
F 1.795903 32.212045 43.714587
F 19.502373 19.407345 50.418387
F 1.719623 27.025945 47.356187
F 1.719623 34.752645 47.356187
F 1.719623 19.299245 47.356187
F 10.614573 27.043545 47.527587
F 15.262073 24.273145 43.808587
F 10.614573 19.316845 47.527587
F 19.675273 27.111145 47.744187
F 1.795903 24.485345 43.714587
F 19.549773 19.313245 47.675787
F 26.482173 23.101245 47.999587
F 19.675873 24.480845 44.194587
F 10.690773 24.467745 43.885987
F 10.690773 32.194445 43.885987
F 26.072273 28.312145 61.211487
F 14.846173 24.467845 58.545887
F 3.916433 30.900845 47.391187
F 3.916433 23.174145 47.391187
F 12.844873 30.906845 47.574387
F 12.844873 23.180145 47.574387
F 21.894673 30.970545 47.898587
F 21.972873 23.264645 47.737187
F 3.992703 28.337145 43.749587
F 3.992703 20.610445 43.749587
F 12.921173 28.331145 43.932787
F 12.921173 20.604445 43.932787
F 14.846173 32.194545 58.545887
F 15.268873 32.203445 43.952787
F 3.935663 28.337145 46.473087
F 3.935663 20.610445 46.473087
F 12.863973 28.331145 46.663987
F 12.863973 20.604445 46.663987
F 21.949973 28.321045 47.065187
F 21.864973 20.578445 47.062087
F 3.859373 30.900845 50.114687
F 3.859373 23.174145 50.114687
F 12.787673 30.906845 50.305587
F 12.787673 23.180145 50.305587
F 21.839473 30.836845 50.650787
F 21.829273 23.069445 50.643387
F 6.167953 24.465445 46.525387
F 6.167953 32.192145 46.525387
F 15.118173 24.356945 46.659587
F 15.057073 32.059445 46.588187
F 24.410973 24.407145 46.918387
F 24.258973 32.130445 46.885387
F 6.091663 27.045845 50.166987
F 23.913273 27.218745 65.396187
F 6.091663 19.319145 50.166987
F 15.051273 27.041745 50.324987
F 17.123873 20.618345 61.370187
F 14.870373 19.306345 50.283487
F 24.024473 26.889545 50.432887
F 17.016473 23.180545 62.211187
F 24.094073 19.351245 50.651187
F 6.148943 27.045845 47.432487
F 26.156573 28.111845 51.441387
F 6.148943 19.319145 47.432487
F 15.117573 27.073845 47.546187
F 17.018973 28.367045 61.294387
F 15.118373 19.293945 47.518087
F 24.298873 27.023845 47.789387
F 19.294473 27.181845 64.802887
F 24.213673 19.352345 47.833687
F 6.225223 24.465445 43.790887
F 6.225223 32.192145 43.790887
F 21.966173 20.768345 44.292787
F 5.920103 24.465445 58.357287
F 25.970473 20.639945 58.895587
F 23.735473 19.395845 65.022187
F 8.383393 30.907245 47.480687
F 8.383393 23.180545 47.480687
F 17.436373 30.927245 47.562787
F 17.339873 23.186945 47.717087
F 17.444973 20.542245 44.157287
F 26.066173 23.114245 57.905187
F 8.459663 28.330745 43.839087
F 8.459663 20.604045 43.839087
F 23.767573 19.182245 62.304287
F 21.947273 28.047945 44.247587
F 5.920103 32.192145 58.357287
F 19.892273 32.191745 44.076387
F 8.402453 28.330745 46.570787
F 8.402453 20.604045 46.570787
F 17.403373 28.317945 46.852587
F 17.452473 20.579445 46.968587
F 26.040173 30.890045 57.843587
F 16.905273 23.192745 64.920687
F 8.326163 30.907245 50.212387
F 8.326163 23.180545 50.212387
F 17.440573 30.940145 50.206187
F 17.386073 23.158945 50.453087
F 21.567373 31.121445 65.043587
F 26.465873 20.489145 51.546187
F 1.586753 24.485345 53.699387
F 1.586753 32.212045 53.699387
F 10.481073 24.467745 53.900487
F 10.481073 32.194445 53.900487
F 19.345273 24.568545 54.216387
F 19.550373 32.208545 54.063687
F 1.510463 27.025945 57.340987
F 1.510463 34.752645 57.340987
F 1.510463 19.299245 57.340987
F 10.404773 27.043545 57.542087
F 8.097333 20.604045 61.137187
F 10.404773 19.316845 57.542087
F 19.525773 27.237445 57.537687
F 25.950773 30.812145 62.437387
F 19.034573 19.300145 57.728387
F 1.567063 27.025945 54.639387
F 1.567063 34.752645 54.639387
F 1.567063 19.299245 54.639387
F 10.461973 27.043545 54.810787
F 8.097333 28.330745 61.137187
F 10.461973 19.316845 54.810787
F 19.552673 27.188945 54.909587
F 16.930373 30.904645 62.084087
F 19.361573 19.187145 54.939287
F 1.643333 24.485345 50.997787
F 1.643333 32.212045 50.997787
F 10.538273 24.467745 51.169187
F 10.538273 32.194445 51.169187
F 19.540873 24.410145 51.429387
F 19.519673 32.306545 51.379987
F 3.763873 30.900845 54.674387
F 3.763873 23.174145 54.674387
F 12.692373 30.906845 54.857587
F 12.692373 23.180145 54.857587
F 21.827873 31.106145 55.072787
F 21.526873 23.121945 55.005187
F 3.840143 28.337145 51.032787
F 3.840143 20.610445 51.032787
F 12.768573 28.331145 51.215987
F 12.768573 20.604445 51.215987
F 21.793473 28.205545 51.351487
F 21.749973 20.509845 51.612987
F 3.783103 28.337145 53.756287
F 3.783103 20.610445 53.756287
F 12.711373 28.331145 53.947187
F 12.711373 20.604445 53.947187
F 21.782573 28.489845 54.095287
F 21.850173 20.595145 54.236987
F 3.706813 30.900845 57.397887
F 3.706813 23.174145 57.397887
F 12.635073 30.906845 57.588787
F 12.635073 23.180145 57.588787
F 21.590373 30.994245 57.871187
F 21.666173 23.050545 57.763287
F 6.015383 24.465445 53.808587
F 6.015383 32.192145 53.808587
F 14.941473 24.467845 53.993887
F 14.941473 32.194545 53.993887
F 23.895773 24.310045 54.194387
F 24.187173 32.239745 54.178387
F 5.939103 27.045845 57.450187
F 14.769873 19.316745 62.187487
F 5.939103 19.319145 57.450187
F 14.865173 27.043445 57.635487
F 16.844573 30.925445 64.773487
F 14.865173 19.316745 57.635487
F 23.749173 27.027045 57.710987
F 23.913273 27.180045 62.651787
F 23.862173 19.205045 57.804987
F 5.996383 27.045845 54.715687
F 26.405073 20.481045 54.314087
F 5.996383 19.319145 54.715687
F 14.922473 27.043445 54.904287
F 26.588673 23.079745 50.702887
F 14.922473 19.316745 54.904287
F 23.884773 26.807445 55.073487
F 8.078273 23.180545 62.047087
F 24.029473 19.160945 55.038287
F 6.072663 24.465445 51.074087
F 6.072663 32.192145 51.074087
F 14.998673 24.467845 51.262687
F 14.998673 32.194545 51.262687
F 24.066573 24.407445 51.460787
F 24.244773 32.242945 51.480487
F 8.230833 30.907245 54.763887
F 8.230833 23.180545 54.763887
F 17.156473 30.934945 54.804587
F 17.062673 23.114545 54.845887
F 8.154543 28.330745 58.405487
F 25.991573 28.181445 58.560087
F 8.307103 28.330745 51.122287
F 8.307103 20.604045 51.122287
F 17.378973 28.269545 51.245887
F 17.157173 20.311645 51.207587
F 21.595673 23.239345 64.980987
F 14.769873 27.043445 62.187487
F 8.249893 28.330745 53.853987
F 8.249893 20.604045 53.853987
F 17.168773 28.336445 54.059987
F 17.215173 20.523645 53.905787
F 24.349273 32.149645 44.043487
F 5.843823 19.319145 61.998887
F 8.173603 30.907245 57.495587
F 8.173603 23.180545 57.495587
F 17.140673 31.182045 57.672587
F 16.972373 23.221545 57.631587
F 26.131473 23.249245 62.498487
F 17.454373 28.426345 43.950887
F 1.434193 24.485345 60.982587
F 1.434193 32.212045 60.982587
F 10.328473 24.467745 61.183687
F 10.328473 32.194445 61.183687
F 19.193773 24.513245 61.184387
F 19.287673 31.992445 61.430187
F 1.357903 27.025945 64.624187
F 1.357903 34.752645 64.624187
F 1.357903 19.299245 64.624187
F 10.252173 27.043545 64.825287
F 16.877473 20.680445 58.710287
F 10.252173 19.316845 64.825287
F 19.214073 19.366945 64.868387
F 8.078273 30.907245 62.047087
F 5.843823 27.045845 61.998887
F 1.414503 27.025945 61.922587
F 1.414503 34.752645 61.922587
F 1.414503 19.299245 61.922587
F 10.309373 27.043545 62.093987
F 17.055873 28.563645 58.543887
F 10.309373 19.316845 62.093987
F 19.254473 27.136045 62.127587
F 23.979573 24.591745 58.819587
F 19.347773 19.385445 62.171687
F 1.490773 24.485345 58.280987
F 1.490773 32.212045 58.280987
F 10.385673 24.467745 58.452387
F 10.385673 32.194445 58.452387
F 19.259473 24.513045 58.532287
F 19.520973 32.325045 58.769587
F 3.611313 30.900845 61.957587
F 3.611303 23.174145 61.957587
F 12.539773 30.906845 62.140787
F 12.539773 23.180145 62.140787
F 21.516073 30.787345 62.402687
F 21.563073 23.345445 62.148587
F 3.687583 28.337145 58.315987
F 3.687583 20.610445 58.315987
F 12.616073 28.331145 58.499187
F 12.616073 20.604445 58.499187
F 21.686573 28.492445 58.712887
F 21.486573 20.364745 58.679587
F 3.630533 28.337145 61.039487
F 3.630543 20.610445 61.039487
F 12.558873 28.331145 61.230387
F 12.558873 20.604445 61.230387
F 21.622073 28.223945 61.530987
F 21.588373 20.705445 61.385487
F 3.554253 30.900845 64.681087
F 3.554253 23.174145 64.681087
F 12.482573 30.906845 64.871987
F 12.482573 23.180145 64.871987
F 26.111573 28.153845 54.216487
F 8.021043 30.907245 64.778787
F 5.862823 24.465445 61.091787
F 5.862823 32.192145 61.091787
F 14.788973 24.467845 61.277087
F 14.788973 32.194545 61.277087
F 23.821373 24.624145 61.603487
F 23.688673 32.220945 61.436287
F 5.786533 27.045845 64.733387
F 8.021043 23.180545 64.778787
F 5.786533 19.319145 64.733387
F 14.712673 27.043445 64.918687
F 8.154543 20.604045 58.405487
F 14.712673 19.316745 64.918687
F 26.631473 28.172845 44.166187
F 23.906873 32.313445 58.729687
F 24.399273 24.418045 44.253187
F 26.237873 30.666845 50.630887
F 26.241573 30.743345 47.863787
F 26.063673 20.631145 61.649487
F 25.863873 23.210645 65.295987
F 26.125773 30.832845 65.189387
F 26.307273 30.820745 55.081187
F 26.536773 20.548245 46.980487
F 23.966473 34.905945 54.987987
F 19.726273 34.908845 50.303687
F 26.561573 20.409845 44.181887
F 26.553073 28.135945 46.823787
F 19.587173 34.726545 47.728587
F 23.831573 34.900945 64.955487
F 24.251373 34.874045 50.574087
F 23.710773 34.979445 62.255287
F 23.992473 34.792345 57.777787
F 1.281633 24.485345 68.265787
F 1.281633 32.212045 68.265787
F 10.175873 24.467745 68.466887
F 10.175873 32.194445 68.466887
F 19.025673 24.605645 68.544587
F 19.047873 32.073145 68.484787
F 1.205343 27.025945 71.907387
F 1.205343 34.752645 71.907387
F 1.205343 19.299245 71.907387
F 10.099673 27.043545 72.108487
F 25.444573 20.441945 83.387187
F 10.099673 19.316845 72.108487
F 18.898673 27.021045 72.242787
F 1.338213 32.212045 65.564187
F 19.000173 19.507645 72.193687
F 1.261943 27.025945 69.205787
F 1.261943 34.752645 69.205787
F 1.261943 19.299245 69.205787
F 10.156873 27.043545 69.377187
F 25.325073 28.352945 83.237287
F 10.156873 19.316845 69.377187
F 19.034473 27.045745 69.543787
F 1.338213 24.485345 65.564187
F 19.072773 19.292845 69.322087
F 25.154073 30.832645 84.293887
F 16.455273 23.159545 84.188587
F 10.233173 24.467745 65.735587
F 10.233173 32.194445 65.735587
F 23.205073 24.452845 80.767687
F 5.370383 19.321245 83.848087
F 3.458743 30.900845 69.240787
F 3.458743 23.174145 69.240787
F 12.387173 30.906845 69.423987
F 12.387173 23.180145 69.423987
F 21.421473 30.946345 69.574187
F 21.175973 23.166845 69.562587
F 3.535023 28.337145 65.599187
F 3.535023 20.610445 65.599187
F 12.463473 28.331145 65.782387
F 12.463473 20.604445 65.782387
F 18.825373 19.294245 86.942887
F 21.560373 20.577845 65.816287
F 3.477973 28.337145 68.322687
F 3.477973 20.610445 68.322687
F 12.406273 28.331145 68.513587
F 12.406273 20.604445 68.513587
F 21.356973 28.360045 68.644487
F 21.466573 20.602645 68.531787
F 3.401693 30.900845 71.964287
F 3.401693 23.174145 71.964287
F 12.329973 30.906845 72.155187
F 12.329973 23.180145 72.155187
F 21.081873 30.872045 72.299487
F 21.183273 23.113645 72.285587
F 5.710263 24.465445 68.374987
F 5.710263 32.192145 68.374987
F 14.636373 24.467845 68.560287
F 14.636373 32.194545 68.560287
F 23.521773 24.498645 68.768987
F 23.733673 32.275845 68.815487
F 5.633973 27.045845 72.016587
F 23.085673 26.874345 84.323087
F 5.633973 19.319145 72.016587
F 14.560073 27.043445 72.201887
F 16.492373 20.657645 83.240387
F 14.560073 19.316745 72.201887
F 23.474473 27.025445 72.461287
F 22.998373 19.203445 84.116287
F 23.356173 19.294145 72.271887
F 5.691263 27.045845 69.282087
F 16.330573 30.918745 86.679687
F 5.691263 19.319145 69.282087
F 14.617273 27.043445 69.470687
F 16.477973 28.215445 82.909787
F 14.617273 19.316745 69.470687
F 23.516373 27.082745 69.689087
F 14.388473 32.194545 80.395487
F 23.439473 19.274445 69.426687
F 5.767533 24.465445 65.640487
F 5.767533 32.192145 65.640487
F 14.693573 24.467845 65.829087
F 14.693573 32.194545 65.829087
F 25.914273 20.497345 65.986787
F 7.555663 30.909145 86.629787
F 7.925713 30.907245 69.330287
F 7.925713 23.180545 69.330287
F 16.819173 30.959345 69.647687
F 16.824373 23.066245 69.428487
F 25.760473 30.780945 69.941987
F 25.554473 23.063045 69.669287
F 8.001983 28.330745 65.688687
F 8.001983 20.604045 65.688687
F 23.112373 26.957445 87.055287
F 14.312173 27.043445 84.037087
F 19.237273 24.554745 65.773387
F 19.216873 32.120645 65.678687
F 7.944763 28.330745 68.420387
F 7.944763 20.604045 68.420387
F 16.834873 28.315545 68.661387
F 16.878973 20.558445 68.561687
F 16.886573 20.753545 65.806387
F 25.785373 20.519045 68.633487
F 7.868483 30.907245 72.061987
F 7.868483 23.180545 72.061987
F 16.784573 30.915545 72.359487
F 16.665373 23.156045 72.136687
F 25.636373 30.828045 72.615987
F 25.731173 23.091545 72.347887
F 1.129093 24.485345 75.548987
F 1.129093 32.212045 75.548987
F 10.023373 24.467745 75.750087
F 10.023373 32.194445 75.750087
F 19.071873 24.459145 75.929187
F 18.882473 32.116845 75.842887
F 1.052923 27.025545 79.189687
F 1.052923 34.752245 79.189687
F 1.052923 19.298845 79.189687
F 9.947043 27.043545 79.391787
F 7.636043 20.603245 82.987487
F 9.947043 19.316845 79.391787
F 18.973673 26.820845 79.469987
F 16.424973 30.810145 83.839287
F 18.740273 19.121045 79.521487
F 1.109463 27.025845 76.488787
F 1.109463 34.752545 76.488787
F 1.109463 19.299145 76.488787
F 10.004283 27.043545 76.660387
F 7.636043 28.329945 82.987487
F 10.004283 19.316845 76.660387
F 18.966373 26.999445 76.747187
F 14.388473 24.467845 80.395487
F 18.761073 19.459745 76.821687
F 1.185653 24.485345 72.847387
F 1.185653 32.212045 72.847387
F 10.080573 24.467745 73.018787
F 10.080573 32.194445 73.018787
F 18.999973 24.447045 73.109687
F 19.023873 32.205045 73.097887
F 3.306093 30.900745 76.524487
F 3.306093 23.174045 76.524487
F 12.234673 30.906845 76.707187
F 12.234673 23.180145 76.707187
F 21.172773 30.959945 76.706987
F 21.222973 23.241845 77.027587
F 3.382453 28.337145 72.882387
F 3.382453 20.610445 72.882387
F 12.310873 28.331145 73.065587
F 12.310873 20.604445 73.065587
F 21.110173 28.285545 73.260887
F 21.148673 20.591345 73.279487
F 3.325413 28.337145 75.605987
F 3.325413 20.610445 75.605987
F 12.253673 28.331145 75.796787
F 12.253673 20.604445 75.796787
F 21.161673 28.337345 75.992187
F 21.138073 20.654945 76.059587
F 3.248233 30.900245 79.249387
F 3.248233 23.173545 79.249387
F 12.177473 30.906845 79.438387
F 12.177473 23.180145 79.438387
F 20.931573 30.917845 79.509587
F 21.129873 23.136545 79.709987
F 5.557653 24.465445 75.658287
F 5.557653 32.192145 75.658287
F 14.483773 24.467845 75.843487
F 14.483773 32.194545 75.843487
F 23.416973 24.536345 76.032887
F 23.445873 32.217645 75.883987
F 5.480423 27.046345 79.301187
F 5.370383 27.047945 83.848087
F 5.480423 19.319645 79.301187
F 14.407573 27.043445 79.485087
F 25.576473 20.632745 80.651687
F 14.407573 19.316745 79.485087
F 23.215473 27.052745 79.756187
F 7.620243 23.180445 83.897087
F 23.222573 19.533745 79.762787
F 5.538603 27.045945 76.565587
F 25.300873 22.965445 84.403287
F 5.538603 19.319245 76.565587
F 14.464773 27.043445 76.753887
F 25.462273 28.371445 80.568087
F 14.464773 19.316745 76.753887
F 23.225973 27.101745 77.048887
F 5.462083 32.191945 80.207587
F 23.347773 19.319045 77.008687
F 5.614973 24.465445 72.923687
F 5.614973 32.192145 72.923687
F 14.541073 24.467845 73.112287
F 14.541073 32.194545 73.112287
F 23.414073 24.464445 73.156987
F 23.379873 32.081145 73.229587
F 7.773143 30.907245 76.613487
F 7.773143 23.180545 76.613487
F 16.698373 30.806345 76.756487
F 16.807273 23.268745 76.721087
F 25.675073 31.065945 77.101187
F 25.430873 23.100645 77.006887
F 7.849423 28.330745 72.971887
F 7.849423 20.604045 72.971887
F 16.751473 28.281345 73.213587
F 16.764773 20.720645 73.042887
F 25.512373 28.345445 73.406987
F 25.469773 20.553445 73.386287
F 7.792183 28.330745 75.703587
F 7.792183 20.604045 75.703587
F 16.739273 28.188245 75.913387
F 16.694873 20.750545 75.788087
F 25.437173 28.400745 76.118987
F 25.485373 20.698045 76.037587
F 7.715833 30.907245 79.345287
F 7.715833 23.180545 79.345287
F 16.474973 30.817045 79.489087
F 16.489873 23.150245 79.425187
F 23.279173 19.039145 86.849487
F 25.397773 23.211745 79.704387
F 0.969798 24.538945 82.846087
F 0.969798 32.265645 82.846087
F 9.870713 24.467745 83.033387
F 9.870713 32.194445 83.033387
F 18.694573 24.426645 83.048687
F 18.591173 32.310445 83.039487
F 0.906031 26.949145 86.500287
F 0.906032 34.675845 86.500287
F 0.906032 19.222445 86.500287
F 9.794393 27.043545 86.674987
F 16.632473 20.562545 80.467187
F 9.794393 19.316845 86.674987
F 21.350873 28.555145 65.832187
F 7.620243 30.907145 83.897087
F 26.148273 28.209245 66.353787
F 0.685801 27.122745 83.786887
F 16.677573 28.233845 80.210687
F 0.685801 19.396045 83.786887
F 9.851183 27.043645 83.943587
F 7.696753 20.604045 80.255187
F 9.851183 19.316945 83.943587
F 18.613973 26.940745 84.115987
F 5.462083 24.465245 80.207587
F 18.693573 19.366145 84.238887
F 1.032643 24.487145 80.136887
F 1.032643 32.213845 80.136887
F 9.927983 24.467745 80.301987
F 9.927983 32.194445 80.301987
F 18.801073 24.439345 80.343387
F 18.624573 32.145845 80.443287
F 3.139923 30.908945 83.823687
F 3.139923 23.182245 83.823687
F 12.082073 30.906845 83.990387
F 12.082073 23.180145 83.990387
F 20.558273 30.907245 84.326587
F 20.723073 23.151145 84.188887
F 3.226673 28.336345 80.174987
F 3.226673 20.609645 80.174987
F 12.158373 28.331145 80.348787
F 12.158373 20.604445 80.348787
F 21.034573 28.356845 80.563987
F 20.885273 20.621345 80.639487
F 3.099963 28.319045 82.915087
F 3.099963 20.592345 82.915087
F 12.101073 28.331145 83.079987
F 12.101073 20.604445 83.079987
F 20.742673 28.376645 83.395587
F 20.873773 20.570445 83.335787
F 3.000203 30.920745 86.564587
F 3.000193 23.194045 86.564587
F 12.024673 30.906845 86.721587
F 12.024673 23.180145 86.721587
F 16.975373 28.232545 65.801187
F 25.347173 30.853545 79.807287
F 5.402253 24.463445 82.944087
F 5.402253 32.190145 82.944087
F 14.331273 24.467845 83.126687
F 14.331273 32.194545 83.126687
F 23.192573 24.298245 83.465587
F 23.016673 32.036245 83.332287
F 5.324563 27.048145 86.586187
F 7.555663 23.182445 86.629787
F 5.324563 19.321445 86.586187
F 14.254973 27.043445 86.768287
F 7.696753 28.330745 80.255187
F 14.254973 19.316745 86.768287
F 14.312173 19.316745 84.037087
F 23.119973 32.016745 80.653687
F 16.562273 23.257845 86.819487
F 20.654673 30.759645 86.994687
F 25.724573 28.411045 68.948287
F 18.744373 27.134645 86.821687
F 23.890673 32.364445 65.981787
F 20.890173 23.007845 87.009987
F 25.483073 23.102045 87.079687
F 23.670873 24.492545 66.072387
F 24.998673 31.003345 87.063987
F 23.022373 34.859645 84.128387
F 18.631673 34.745445 86.823487
F 0.839896 24.563945 90.147487
F 0.839896 32.290645 90.147487
F 9.718143 24.467745 90.316587
F 9.718143 32.194445 90.316587
F 18.736473 24.423545 90.507587
F 18.516373 32.092345 90.541187
F 0.768386 26.950545 93.794687
F 0.768386 34.677245 93.794687
F 0.768386 19.223845 93.794687
F 9.641893 27.043545 93.958087
F 16.220273 28.326445 105.210887
F 9.641893 19.316845 93.958087
F 18.616773 26.961345 94.129387
F 0.606656 32.111345 87.445787
F 18.540573 19.312045 94.121887
F 0.555214 27.122845 91.093387
F 16.339373 28.373845 87.521987
F 0.555215 19.396145 91.093387
F 9.697403 27.043945 91.226487
F 7.176953 20.602845 104.836887
F 9.697403 19.317245 91.226487
F 18.474973 26.981445 91.395187
F 4.984623 32.188045 102.054887
F 18.480273 19.359345 91.448487
F 15.961173 31.003445 106.026887
F 7.163373 23.180345 105.746887
F 9.774013 24.467445 87.584987
F 9.774013 32.194145 87.584987
F 22.696473 19.349245 108.746887
F 24.886573 30.807145 108.934887
F 2.987463 30.908745 91.105387
F 2.987463 23.182045 91.105387
F 11.929573 30.906845 91.273587
F 11.929573 23.180145 91.273587
F 20.717773 30.938045 91.558087
F 20.853073 23.041945 91.393987
F 3.058953 28.327345 87.463187
F 3.058953 20.600645 87.463187
F 12.005773 28.331145 87.631987
F 12.005773 20.604445 87.631987
F 16.027473 23.085445 106.087887
F 18.673273 24.613745 87.770787
F 2.929513 28.319545 90.204687
F 2.929513 20.592845 90.204687
F 11.948273 28.331145 90.363287
F 11.948273 20.604445 90.363287
F 20.800873 28.341645 90.576487
F 20.881873 20.436745 90.724487
F 2.860823 30.916645 93.844587
F 2.860823 23.189945 93.844587
F 11.871973 30.906845 94.004887
F 11.871973 23.180145 94.004887
F 20.841473 30.863245 94.271187
F 20.741573 23.109345 94.159487
F 5.248793 24.463745 90.227187
F 5.248793 32.190445 90.227187
F 14.178673 24.467845 90.409887
F 14.178673 32.194545 90.409887
F 22.922573 24.421445 90.631387
F 22.966073 32.076245 90.714887
F 5.173293 27.047245 93.868187
F 16.054673 20.584445 105.121887
F 5.173293 19.320545 93.868187
F 14.102373 27.043445 94.051487
F 7.176953 28.329545 104.836887
F 14.102373 19.316745 94.051487
F 23.014473 26.830245 94.299087
F 0.606656 24.384645 87.445787
F 23.073973 19.153445 94.304687
F 5.205423 27.051545 91.128687
F 7.101503 23.181545 108.478887
F 5.205423 19.324845 91.128687
F 14.159573 27.043445 91.320287
F 24.826573 20.682045 102.747887
F 14.159573 19.316745 91.320287
F 22.926773 26.967845 91.668287
F 4.984623 24.461345 102.054887
F 22.969673 19.083545 91.579687
F 5.281803 24.459845 87.487287
F 5.281803 32.186545 87.487287
F 14.235873 24.467845 87.678687
F 14.235873 32.194545 87.678687
F 22.799573 32.087345 88.021987
F 16.019173 23.220045 108.867887
F 7.467623 30.907045 91.180287
F 7.467623 23.180345 91.180287
F 16.264473 30.750645 91.376387
F 16.463273 23.277945 91.372387
F 25.041573 30.716045 91.553587
F 25.145973 23.130545 91.576387
F 7.543813 28.330945 87.538787
F 7.543813 20.604245 87.538787
F 18.504673 32.119145 87.701587
F 23.048073 24.315145 87.974087
F 16.040873 30.915445 108.642887
F 13.930773 24.467845 102.244887
F 7.478713 28.328645 90.271587
F 7.478713 20.601945 90.271587
F 16.264473 28.232545 90.304787
F 16.366273 20.734645 90.545187
F 25.206973 28.190045 90.729387
F 25.213273 20.433145 90.668887
F 7.402833 30.909245 93.913087
F 7.402833 23.182545 93.913087
F 16.273873 30.926245 94.184087
F 16.244073 23.303645 94.105487
F 25.252873 30.841145 94.359687
F 25.077773 22.974445 94.334887
F 0.696153 24.555645 97.439887
F 0.696153 32.282345 97.439887
F 9.565673 24.467745 97.599687
F 9.565673 32.194445 97.599687
F 18.433073 24.456345 97.846187
F 18.344873 32.194745 97.800287
F 0.623372 26.960645 101.084887
F 0.623373 34.687345 101.084887
F 0.623373 19.233945 101.084887
F 9.489433 27.043545 101.240887
F 25.145373 28.536645 102.546887
F 9.489433 19.316845 101.240887
F 18.414273 27.036045 101.586887
F 7.163373 30.907045 105.746887
F 18.335473 19.394045 101.482887
F 0.454783 27.107645 98.382987
F 21.072673 20.124945 87.948887
F 0.454783 19.380945 98.382987
F 9.545043 27.043845 98.509687
F 16.064073 20.534445 102.432887
F 9.545043 19.317245 98.509687
F 18.458273 26.968845 98.902587
F 22.794173 32.181745 102.644887
F 18.470173 19.444345 98.747887
F 0.504366 24.395445 94.738487
F 0.504366 32.122145 94.738487
F 9.621113 24.467345 94.868087
F 9.621113 32.194045 94.868087
F 18.473473 24.290745 95.011187
F 18.495173 32.229245 95.049187
F 2.843013 30.905745 98.389587
F 2.843013 23.179045 98.389587
F 11.776973 30.906845 98.556787
F 11.776973 23.180145 98.556787
F 20.648173 30.994945 98.678387
F 20.742273 23.141245 98.916587
F 2.915123 28.330645 94.747487
F 2.915123 20.603945 94.747487
F 11.853273 28.331145 94.915187
F 11.853273 20.604445 94.915187
F 20.750073 28.308545 95.108887
F 20.721573 20.581445 94.995787
F 2.793593 28.323045 97.484487
F 2.793593 20.596345 97.484487
F 11.795773 28.331145 97.646487
F 11.795773 20.604445 97.646487
F 20.746173 28.423145 97.838987
F 20.746673 20.664945 97.966687
F 2.726143 30.913245 101.124887
F 2.726143 23.186545 101.124887
F 11.719473 30.906845 101.287887
F 11.719473 23.180145 101.287887
F 20.511773 30.821545 101.511887
F 20.587573 23.286045 101.714887
F 5.098103 24.464445 97.509387
F 5.098103 32.191145 97.509387
F 14.026173 24.467845 97.693087
F 14.026173 32.194545 97.693087
F 22.844073 24.538045 98.005587
F 22.796673 32.322045 97.762687
F 5.022883 27.046545 101.150887
F 7.101503 30.908245 108.478887
F 5.022883 19.319845 101.150887
F 13.949873 27.043445 101.334887
F 16.087373 28.339345 102.402887
F 13.949873 19.316745 101.334887
F 22.999273 27.227845 101.664887
F 13.854473 19.316745 105.886887
F 22.863073 19.117645 101.673887
F 5.058113 27.050445 98.412487
F 24.949673 20.773445 105.557887
F 5.058113 19.323745 98.412487
F 14.007073 27.043445 98.603487
F 7.239373 20.604245 102.104887
F 14.007073 19.316745 98.603487
F 22.751373 27.055045 98.945587
F 22.810573 24.728145 102.671887
F 22.787373 19.127645 99.014787
F 5.131213 24.460145 94.770487
F 5.131213 32.186845 94.770487
F 14.083273 24.467845 94.961887
F 14.083273 32.194545 94.961887
F 22.841973 24.291645 95.264387
F 23.069173 32.229545 95.179287
F 7.315403 30.907045 98.463287
F 7.315403 23.180345 98.463287
F 16.205573 30.827545 98.679387
F 16.067873 23.107545 98.646087
F 25.119773 31.025245 98.845387
F 25.000073 22.979145 99.011987
F 7.391463 28.330945 94.821787
F 7.391463 20.604245 94.821787
F 16.422673 28.389145 95.138687
F 16.309173 20.715745 94.994487
F 25.049573 28.261445 95.288087
F 25.116473 20.449845 95.388187
F 7.327533 28.329045 97.554487
F 7.327533 20.602345 97.554487
F 16.320073 28.307045 97.844987
F 16.276973 20.620345 97.806387
F 24.850373 28.283945 97.902087
F 24.982173 20.483645 98.093087
F 7.252083 30.908745 101.195887
F 7.252083 23.182045 101.195887
F 16.160873 30.882245 101.451887
F 16.245773 23.145045 101.379887
F 25.145973 31.038645 101.569887
F 25.070773 23.284545 101.880887
F 0.550493 24.544645 104.728887
F 0.550494 32.271345 104.728887
F 9.413223 24.467845 104.882887
F 9.413223 32.194545 104.882887
F 18.337273 24.470545 105.140887
F 18.201973 32.119945 105.191887
F 0.477068 26.972345 108.372887
F 0.477069 34.699045 108.372887
F 0.477069 19.245645 108.372887
F 9.336973 27.043445 108.524887
F 7.239373 28.330945 102.104887
F 9.336973 19.316745 108.524887
F 18.399373 27.022645 108.829887
F 22.821573 19.220545 106.105887
F 20.485873 31.048845 109.024887
F 0.356438 27.090245 105.671887
F 4.911823 19.322545 105.696887
F 0.356438 19.363545 105.671887
F 9.392963 27.043745 105.792887
F 24.974073 23.314945 106.457887
F 9.392963 19.317045 105.792887
F 18.413773 27.057345 106.094887
F 13.930773 32.194545 102.244887
F 18.457273 19.338245 106.104887
F 0.405294 24.411945 102.027887
F 0.405294 32.138645 102.027887
F 9.468953 24.467445 102.150887
F 9.468953 32.194145 102.150887
F 18.323673 24.529945 102.436887
F 18.364673 32.049345 102.529887
F 2.697913 30.902645 105.672887
F 2.697913 23.175945 105.672887
F 11.624473 30.906845 105.839887
F 11.624473 23.180145 105.839887
F 20.460873 31.059945 106.255887
F 20.597973 23.222945 106.248887
F 2.770393 28.333645 102.030887
F 2.770393 20.606945 102.030887
F 11.700673 28.331145 102.197887
F 11.700673 20.604445 102.197887
F 20.582473 28.370545 102.476887
F 20.675073 20.467845 102.426887
F 2.659663 28.326445 104.763887
F 2.659663 20.599745 104.763887
F 11.643273 28.331145 104.929887
F 11.643273 20.604445 104.929887
F 20.489473 28.395345 105.184887
F 20.639473 20.612145 105.135887
F 2.592593 30.909345 108.403887
F 2.592593 23.182645 108.403887
F 11.567073 30.906845 108.570887
F 11.567073 23.180145 108.570887
F 25.136473 28.340445 88.048687
F 13.854473 27.043445 105.886887
F 4.947673 24.465045 104.791887
F 4.947673 32.191745 104.791887
F 13.873573 24.467845 104.975887
F 13.873573 32.194545 104.975887
F 22.800373 24.640145 105.427887
F 22.670973 32.179245 105.255887
F 4.871943 27.046145 108.433887
F 25.110173 28.416845 105.325887
F 4.871943 19.319445 108.433887
F 13.797273 27.043445 108.617887
F 24.913173 31.035845 106.234887
F 13.797273 19.316745 108.617887
F 16.394873 20.726545 87.789087
F 22.796973 27.231745 106.196887
F 25.277773 20.561345 87.897387
F 4.911823 27.049245 105.696887
F 20.907373 28.217945 87.786987
F 20.479773 23.344545 109.046887
F 18.127373 19.374445 108.783887
F 22.595173 27.412845 108.956887
F 24.780473 23.239145 109.116887
F 18.574973 34.752445 94.100187
F 23.017473 34.737745 94.150487
F 23.001973 34.793945 91.557287
F 18.693073 34.671245 91.371987
F 22.731173 34.883045 109.012887
F 18.061273 34.851345 108.802887
F 22.829573 34.749145 99.041487
F 18.283473 34.823945 106.128887
F 0.403515 24.539045 112.024887
F 0.403515 32.265745 112.024887
F 9.260723 24.467845 112.165887
F 9.260723 32.194545 112.165887
F 18.115073 24.586245 112.574887
F 18.187373 32.264545 112.450887
F 0.094166 27.095245 115.845887
F 26.545773 27.069645 123.900887
F 0.094159 19.368545 115.845887
F 9.184203 27.043545 115.807887
F 23.929873 30.934945 128.352887
F 9.184203 19.316845 115.807887
F 18.086073 27.134545 116.171887
F 24.518573 23.352845 123.970887
F 18.181973 19.364045 116.186887
F 0.257181 27.068845 113.038887
F 17.988773 34.949945 120.727887
F 0.257182 19.342145 113.038887
F 9.240753 27.043745 113.075887
F 15.300273 23.404845 128.154887
F 9.240753 19.317045 113.075887
F 18.014873 27.142245 113.470887
F 4.453143 34.738645 127.381887
F 18.084373 19.395745 113.533887
F 9.316863 24.467545 109.434887
F 9.316863 32.194245 109.434887
F 18.158073 32.388845 109.757887
F 17.299073 19.423945 128.226887
F 2.549913 30.900845 112.961887
F 2.549913 23.174145 112.961887
F 11.471873 30.906845 113.122887
F 11.471873 23.180145 113.122887
F 20.288173 31.030945 113.419887
F 20.260773 23.169345 113.492887
F 2.624043 28.336345 109.316887
F 2.624043 20.609645 109.316887
F 11.548173 28.331145 109.481887
F 11.548173 20.604445 109.481887
F 22.628073 32.299745 109.848887
F 26.724673 34.798645 123.866887
F 2.520943 28.328045 112.050887
F 2.520943 20.601345 112.050887
F 11.490773 28.331145 112.212887
F 11.490773 20.604445 112.212887
F 20.252073 28.381545 112.559887
F 20.464973 20.658345 112.628887
F 2.443033 30.917045 115.698887
F 2.443033 23.190345 115.698887
F 11.414573 30.906845 115.854887
F 11.414573 23.180145 115.854887
F 20.413173 30.990745 116.086887
F 20.121773 23.243245 116.283887
F 4.796093 24.465245 112.074887
F 4.796093 32.191945 112.074887
F 13.720973 24.467845 112.259887
F 13.720973 32.194545 112.259887
F 22.476473 24.552745 112.486887
F 22.591473 32.302445 112.436887
F 4.712383 27.044445 115.715887
F 6.709693 20.574245 126.606887
F 4.712383 19.317745 115.715887
F 13.644773 27.043445 115.900887
F 15.471373 30.889145 128.123887
F 13.644773 19.316745 115.900887
F 22.470573 26.876945 116.474887
F 26.197473 24.485445 127.808887
F 22.541773 19.577545 116.265887
F 4.765253 27.048145 112.979887
F 6.709693 28.300945 126.606887
F 4.765253 19.321445 112.979887
F 13.701973 27.043445 113.169887
F 6.682793 23.145545 127.427887
F 13.701973 19.316745 113.169887
F 22.278173 27.104045 113.785887
F 26.495273 24.569745 125.009887
F 22.797173 19.471945 113.516887
F 4.838463 24.462545 109.338887
F 4.838463 32.189245 109.338887
F 13.778173 24.467845 109.527887
F 13.778173 32.194545 109.527887
F 24.880873 28.381445 109.953887
F 24.882573 20.602645 109.912887
F 7.011113 30.907045 113.029887
F 7.011113 23.180345 113.029887
F 16.005873 31.004445 113.269887
F 15.918973 23.185545 113.249887
F 24.686573 30.984945 113.566887
F 24.542073 23.170245 113.755887
F 7.087253 28.330945 109.387887
F 7.087253 20.604245 109.387887
F 20.343773 20.532545 109.876887
F 4.546583 24.462445 123.860887
F 16.047273 28.305345 109.617887
F 13.376373 34.732845 127.569887
F 7.026053 28.330045 112.119887
F 7.026053 20.603345 112.119887
F 15.899273 28.521245 112.274887
F 15.895773 20.601545 112.577887
F 24.399573 28.376645 112.672887
F 24.910573 20.728045 112.582887
F 6.950683 30.907445 115.761887
F 6.950683 23.180745 115.761887
F 15.956473 30.987445 116.152887
F 15.855773 23.158645 115.972887
F 24.613173 30.781545 116.364887
F 24.564773 23.081545 116.456887
F 0.010707 24.405545 119.518887
F 0.010707 32.132245 119.518887
F 9.107643 24.467745 119.448887
F 9.107643 32.194445 119.448887
F 18.012473 24.435545 119.748887
F 17.934473 32.366945 119.804887
F 15.641473 20.633745 124.237887
F 6.579113 22.765145 130.095887
F 15.725173 28.413945 124.133887
F 9.031013 27.042845 123.076887
F 9.031013 34.769545 123.076887
F 9.031013 19.316145 123.076887
F 17.950273 27.213345 123.328887
F 19.052473 31.381545 130.867887
F 17.825573 19.404545 123.447887
F 0.148196 27.016645 120.361887
F 0.148195 34.743345 120.361887
F 0.148195 19.289945 120.361887
F 9.088713 27.043645 120.354887
F 6.682793 30.872245 127.427887
F 9.088713 19.316945 120.354887
F 17.943573 26.982845 120.571887
F 22.589273 24.792645 109.820887
F 18.007473 19.466145 120.653887
F 0.201120 24.475145 116.726887
F 0.201120 32.201845 116.726887
F 9.164653 24.467645 116.717887
F 9.164653 32.194345 116.717887
F 17.904673 24.650645 117.161887
F 18.088473 32.189445 117.094887
F 2.361303 30.910545 120.230887
F 2.361303 23.183845 120.230887
F 11.319273 30.906745 120.401887
F 11.319273 23.180045 120.401887
F 20.037173 31.171045 120.915887
F 20.256473 23.310545 120.939887
F 2.446573 28.326445 116.594887
F 2.446583 20.599745 116.594887
F 11.395573 28.331145 116.764887
F 11.395573 20.604445 116.764887
F 20.182373 28.451945 117.286887
F 20.279773 20.695045 117.238887
F 2.372043 28.319345 119.338887
F 2.372043 20.592645 119.338887
F 11.338373 28.331145 119.494887
F 11.338373 20.604445 119.494887
F 20.038173 28.568145 119.980887
F 20.220073 20.731545 119.869887
F 2.303433 30.916845 122.966887
F 2.303433 23.190145 122.966887
F 11.261973 30.906045 123.123887
F 11.261973 23.179345 123.123887
F 19.841273 31.023345 123.704887
F 19.942273 23.300045 123.734887
F 4.629313 24.466545 119.356887
F 4.629313 32.193245 119.356887
F 13.568473 24.467845 119.541887
F 13.568473 32.194545 119.541887
F 22.645773 24.496645 120.181887
F 22.291573 32.330645 119.800887
F 4.554223 27.043945 122.985887
F 24.118973 20.853845 124.974887
F 4.554223 19.317245 122.985887
F 13.491973 27.042645 123.170887
F 13.491973 34.769345 123.170887
F 13.491973 19.315945 123.170887
F 22.294773 27.139245 123.571887
F 8.916053 34.733045 127.475887
F 22.162173 19.376645 123.765887
F 4.619303 27.048245 120.259887
F 24.381773 28.459045 124.808887
F 4.619303 19.321545 120.259887
F 13.549473 27.043445 120.447887
F 13.549473 34.770145 120.447887
F 13.549473 19.316745 120.447887
F 22.290673 27.239745 120.818887
F 19.532973 20.701445 127.357887
F 22.308073 19.562945 121.093887
F 4.691963 24.463445 116.621887
F 4.691963 32.190145 116.621887
F 13.625673 24.467845 116.811887
F 13.625673 32.194545 116.811887
F 22.279473 24.399645 117.403887
F 22.536573 32.319845 117.111887
F 6.854353 30.908845 120.306887
F 6.854353 23.182145 120.306887
F 15.796173 30.989345 120.684887
F 15.753873 23.073345 120.730887
F 24.282573 31.076045 121.084887
F 24.770773 23.167545 121.247887
F 6.932983 28.330245 116.670887
F 6.932983 20.603545 116.670887
F 15.708673 28.227745 117.129887
F 15.896573 20.538045 116.862887
F 24.563073 28.134745 117.326887
F 24.681173 20.598645 117.329887
F 6.875603 28.331145 119.401887
F 6.875603 20.604545 119.401887
F 15.803373 28.242145 119.825887
F 15.829073 20.617845 119.747887
F 24.490073 28.571245 120.101887
F 24.598073 20.770745 120.069887
F 6.800413 30.905545 123.029887
F 6.800413 23.178845 123.029887
F 15.886673 30.894045 123.296887
F 15.762673 23.311045 123.504887
F 24.551073 30.880245 123.801887
F 22.185373 24.664445 124.535887
F 6.777843 20.600645 123.905887
F 6.777843 28.327345 123.905887
F 8.939403 24.435945 126.654887
F 8.939403 32.162645 126.654887
F 17.512573 24.736145 127.400887
F 17.537673 32.337745 127.335887
F 19.771673 23.236745 128.266887
F 21.995273 24.521245 127.351887
F 13.473273 24.466445 124.047887
F 0.307472 32.158145 109.318887
F 14.345473 31.479245 130.666887
F 0.307471 24.431445 109.318887
F 8.809953 26.629445 130.142887
F 8.809953 34.356145 130.142887
F 8.809953 18.902745 130.142887
F 4.546583 32.189145 123.860887
F 26.058573 27.188345 128.622887
F 26.594273 32.254345 124.952887
F 0.059501 27.006645 127.652887
F 0.059501 34.733345 127.652887
F 0.059501 19.279945 127.652887
F 8.916053 27.006345 127.475887
F 6.579113 30.491845 130.095887
F 8.916053 19.279645 127.475887
F 17.324873 27.275545 128.282887
F 24.017573 20.708145 127.574887
F 21.714773 19.328245 128.305887
F 0.099272 24.499145 123.994887
F 0.099272 32.225845 123.994887
F 9.012793 24.466245 123.953887
F 9.012793 32.192945 123.953887
F 17.840073 24.725045 124.567887
F 17.709173 32.322645 124.672887
F 2.216693 30.871745 127.368887
F 2.216693 23.145045 127.368887
F 11.146173 30.869545 127.522887
F 11.146173 23.142845 127.522887
F 19.664373 30.923945 128.254887
F 14.434773 23.581445 130.758887
F 2.294993 28.329245 123.837887
F 2.294993 20.602545 123.837887
F 11.243073 28.329745 124.000887
F 11.243073 20.603045 124.000887
F 19.978473 28.382545 124.434887
F 19.831973 20.750545 124.565887
F 2.217653 28.293445 126.549887
F 2.217653 20.566745 126.549887
F 11.169973 28.299145 126.700887
F 11.169973 20.572445 126.700887
F 26.449973 19.464245 123.836887
F 26.285373 19.497945 128.763887
F 2.002223 30.380045 130.007887
F 2.002223 22.653345 130.007887
F 11.040273 30.492945 130.189887
F 11.040273 22.766345 130.189887
F 24.019073 23.256845 128.597887
F 15.980073 20.650845 109.878887
F 4.468083 24.437445 126.564887
F 4.468083 32.164145 126.564887
F 13.399973 24.435845 126.747887
F 13.399973 32.162545 126.747887
F 21.530573 27.015145 128.270887
F 21.842173 32.165645 127.284887
F 4.330693 26.604945 130.051887
F 4.330693 34.331645 130.051887
F 4.330693 18.878345 130.051887
F 13.270273 26.629645 130.235887
F 13.270273 34.356345 130.235887
F 13.270273 18.902945 130.235887
F 13.473273 32.193145 124.047887
F 22.183773 32.177645 124.623887
F 18.237873 24.507845 109.771887
F 4.453143 27.011945 127.381887
F 23.818673 28.397745 127.542887
F 4.453143 19.285245 127.381887
F 13.376373 27.006145 127.569887
F 15.400773 20.860545 126.935887
F 13.376373 19.279445 127.569887
F 19.533073 28.376545 127.188887
F 15.466673 28.582845 126.810887
F 26.491573 27.034445 121.204887
F 20.309873 28.517445 109.891887
F 26.366373 32.090945 127.659887
F 16.508573 19.699745 131.028887
F 22.647673 34.761945 113.450887
F 26.154973 34.749045 128.481887
F 26.781673 24.559845 120.298887
F 26.752773 24.486445 117.479887
F 21.138873 27.286945 131.076887
F 23.391773 23.222945 131.202887
F 16.575873 27.655645 130.905887
F 26.589873 19.305045 121.238887
F 18.914173 23.559345 130.962887
F 23.790973 31.065245 131.140887
F 25.858473 26.954745 131.345887
F 2.658073 47.700045 2.866667
F 2.658073 39.973345 2.866667
F 11.569373 47.685145 3.084907
F 11.569373 39.958445 3.084907
F 21.035273 47.465545 3.419987
F 21.121373 39.801945 3.522657
F 2.569143 50.213145 6.393737
F 2.569153 42.486445 6.393737
F 11.472473 50.225045 6.606537
F 11.472473 42.498345 6.606537
F 20.686773 50.213345 6.886057
F 20.631573 42.481545 7.026467
F 2.609743 50.258345 3.705267
F 2.609743 42.531645 3.705267
F 11.545773 50.255645 3.906437
F 11.545773 42.528945 3.906437
F 20.840473 50.270845 4.133877
F 20.896773 42.512745 4.240587
F 2.733083 48.008445 0.202393
F 25.859573 40.227645 3.631167
F 2.733083 40.281745 0.202392
F 11.167573 34.770245 21.126087
F 11.675873 48.061745 0.418017
F 11.675873 40.335045 0.418017
F 26.035873 47.626745 0.700358
F 21.359873 47.720045 0.636677
F 4.843903 38.662345 3.766277
F 4.843903 46.389045 3.766277
F 13.776173 38.665545 3.953187
F 13.776173 46.392245 3.953187
F 23.493973 38.667345 4.409007
F 23.305673 46.328845 4.439297
F 4.982943 51.918945 0.272141
F 4.982943 36.465545 0.272140
F 4.982943 44.192245 0.272140
F 13.905973 51.925045 0.464724
F 13.905973 36.471645 0.464724
F 13.905973 44.198345 0.464724
F 23.784873 35.924145 1.040433
F 21.440873 39.735645 0.798994
F 18.167073 46.222645 21.181687
F 4.867483 51.551645 2.937207
F 4.867483 36.098245 2.937207
F 4.867483 43.824945 2.937207
F 13.799773 51.548545 3.131597
F 13.799773 36.095145 3.131597
F 13.799773 43.821845 3.131597
F 18.257173 51.449845 10.521287
F 23.304073 36.083645 3.644757
F 23.355473 43.694645 3.627437
F 4.774733 38.629545 6.461417
F 4.774733 46.356245 6.461417
F 13.702873 38.634945 6.653217
F 13.702873 46.361645 6.653217
F 22.948373 38.555645 7.142737
F 23.065073 46.386145 7.115557
F 7.103713 47.683145 2.994417
F 7.103713 39.956445 2.994417
F 16.312773 47.588945 3.043007
F 16.177473 39.991245 3.127617
F 25.716873 47.579845 3.394927
F 19.160573 36.108745 0.794561
F 7.006543 50.227345 6.514587
F 7.006543 42.500645 6.514587
F 16.020973 50.161345 6.762957
F 16.101773 42.513245 6.729507
F 25.288873 50.200045 7.414567
F 25.409573 42.575945 7.291237
F 7.079053 50.257745 3.811867
F 7.079053 42.531045 3.811867
F 16.116573 50.282645 4.008387
F 16.138173 42.534645 4.010247
F 25.331173 50.133845 4.586067
F 25.744873 42.756445 4.675967
F 7.215683 48.061345 0.326494
F 7.215683 40.334645 0.326494
F 24.891173 50.339545 21.577287
F 23.646173 43.865745 0.973716
F 19.162373 43.868145 0.459933
F 20.364773 50.102345 21.520387
F 9.314663 38.665845 3.859637
F 9.314663 46.392545 3.859637
F 18.518373 38.808145 4.082247
F 18.579073 46.288245 4.138117
F 9.445923 51.925045 0.371518
F 9.445933 36.471645 0.371518
F 9.445923 44.198345 0.371518
F 16.060873 34.714445 6.815937
F 25.966073 39.860045 0.950511
F 15.754773 42.437245 21.306787
F 9.337793 51.547945 3.038597
F 9.337793 36.094545 3.038597
F 9.337793 43.821245 3.038597
F 15.788973 50.248345 21.253587
F 18.702573 36.089945 3.554187
F 18.486173 43.706145 3.255167
F 9.241333 38.635345 6.560047
F 9.241333 46.362045 6.560047
F 18.189973 38.593145 6.976817
F 18.608573 46.244545 6.916227
F 2.501183 47.665145 10.002877
F 2.501183 39.938445 10.002877
F 11.396273 47.647945 10.206187
F 11.396273 39.921245 10.206187
F 20.559873 47.642145 10.728687
F 20.513373 39.920845 10.618787
F 2.425803 50.206045 13.641787
F 2.425803 42.479345 13.641787
F 11.320073 50.223645 13.842987
F 11.320073 42.496945 13.842987
F 20.403173 50.095145 14.500187
F 20.217173 42.419945 14.153087
F 2.482173 50.206045 10.940487
F 2.482173 42.479345 10.940487
F 11.377373 50.223645 11.112287
F 11.377373 42.496945 11.112287
F 20.515373 50.107045 11.725487
F 20.407473 42.579845 11.365487
F 2.552713 47.665645 7.304597
F 2.552713 39.938945 7.304597
F 11.453773 47.648645 7.483717
F 11.453773 39.921945 7.483717
F 20.750273 47.596245 7.848247
F 20.524773 39.779645 7.863127
F 4.679033 38.627645 10.975687
F 4.679033 46.354345 10.975687
F 13.607673 38.633545 11.159087
F 13.607673 46.360245 11.159087
F 22.902973 38.727745 11.634587
F 22.818973 46.286945 11.405887
F 4.753533 51.516545 7.345167
F 4.753533 36.063145 7.345167
F 4.753533 43.789845 7.345167
F 13.684073 51.512045 7.530467
F 13.684073 36.058645 7.530467
F 13.684073 43.785345 7.530467
F 23.545873 51.613345 0.808391
F 23.024673 35.996145 8.018187
F 22.991973 43.810845 8.011147
F 4.698233 51.517145 10.061407
F 4.698233 36.063745 10.061407
F 4.698233 43.790445 10.061407
F 13.626673 51.511245 10.252887
F 13.626673 36.057945 10.252887
F 13.626673 43.784645 10.252887
F 11.224773 34.770245 18.394787
F 22.793973 36.107145 10.736887
F 22.718673 43.653145 10.650287
F 4.622163 38.627545 13.698787
F 4.622163 46.354245 13.698787
F 13.550473 38.633545 13.889687
F 13.550473 46.360245 13.889687
F 22.825273 38.903745 14.307587
F 22.592473 46.344245 14.222587
F 6.930653 47.645545 10.114187
F 6.930653 39.918845 10.114187
F 15.928973 47.712745 10.215287
F 15.913773 39.940145 10.353687
F 25.161773 47.647745 10.697187
F 25.221773 40.173345 11.011187
F 6.854463 50.225945 13.751087
F 6.854463 42.499245 13.751087
F 15.905873 50.292845 14.229787
F 15.832973 42.446145 13.885787
F 25.103873 50.109245 14.144587
F 24.762973 42.603145 14.241187
F 6.911703 50.225945 11.017087
F 6.911703 42.499245 11.017087
F 15.969273 50.228145 11.367987
F 15.723273 42.379245 11.107787
F 25.105973 50.232445 11.395687
F 25.180473 42.724045 11.696687
F 6.988213 47.646445 7.388627
F 6.988213 39.919745 7.388617
F 16.127873 47.433745 7.451127
F 15.918973 39.994645 7.666907
F 25.507073 47.589945 7.901347
F 25.307373 40.146245 8.195527
F 9.146183 38.633945 11.065387
F 9.146183 46.360645 11.065387
F 18.176473 38.776545 11.406787
F 18.158473 46.415945 11.270287
F 9.222473 51.511645 7.436707
F 9.222473 36.058245 7.436697
F 9.222473 43.784945 7.436707
F 16.923273 40.323645 0.485655
F 18.277573 36.099545 7.906007
F 18.311773 43.707045 7.827647
F 9.165153 51.510845 10.159587
F 9.165153 36.057545 10.159587
F 9.165153 43.784245 10.159587
F 22.603373 51.594545 17.923187
F 18.202973 36.055945 10.744387
F 18.121873 43.851445 10.639287
F 9.088963 38.633945 13.796487
F 9.088963 46.360645 13.796487
F 18.003073 38.518945 14.049187
F 18.207173 46.332345 14.063987
F 2.349563 47.665445 17.283287
F 2.349563 39.938745 17.283287
F 11.243873 47.647845 17.484487
F 11.243873 39.921145 17.484487
F 20.181873 47.360745 17.820287
F 20.330773 39.881945 17.749687
F 2.273273 50.206045 20.924887
F 2.273273 42.479345 20.924887
F 11.167573 50.223645 21.126087
F 11.167573 42.496945 21.126087
F 18.445773 51.580745 3.156307
F 18.240673 51.491745 7.760797
F 2.329873 50.206045 18.223287
F 2.329873 42.479345 18.223287
F 11.224773 50.223645 18.394787
F 11.224773 42.496945 18.394787
F 20.129873 50.079745 18.741587
F 20.459373 42.377145 18.720487
F 2.406143 47.665445 14.581687
F 2.406143 39.938745 14.581687
F 11.301073 47.647845 14.753187
F 11.301073 39.921145 14.753187
F 20.351373 47.540645 15.112987
F 20.364573 39.728445 15.061687
F 4.526673 38.627545 18.258387
F 4.526673 46.354245 18.258387
F 13.455173 38.633545 18.441587
F 13.455173 46.360245 18.441587
F 22.832273 38.568945 18.636487
F 22.634173 46.407445 18.932187
F 4.602943 51.517245 14.616787
F 4.602943 36.063845 14.616787
F 4.602943 43.790545 14.616787
F 13.531373 51.511245 14.799987
F 13.531373 36.057845 14.799987
F 13.531373 43.784545 14.799987
F 11.377373 34.770245 11.112287
F 22.801673 36.238145 15.035287
F 22.410273 43.733345 15.063787
F 4.545903 51.517245 17.340287
F 4.545903 36.063845 17.340287
F 4.545903 43.790545 17.340287
F 13.474173 51.511245 17.531187
F 13.474173 36.057845 17.531187
F 13.474173 43.784545 17.531187
F 22.978073 51.404145 8.104667
F 22.464073 36.028045 17.770087
F 22.409373 43.774045 17.770887
F 4.469623 38.627545 20.981887
F 4.469623 46.354245 20.981887
F 13.397873 38.633545 21.172787
F 13.397873 46.360245 21.172787
F 23.181573 51.610345 3.469137
F 22.729573 51.346245 15.154587
F 6.778193 47.645545 17.392587
F 6.778193 39.918845 17.392587
F 16.021173 47.432645 17.758487
F 15.882573 39.877345 17.496787
F 24.911773 47.602045 17.924187
F 25.035173 40.097245 17.855687
F 6.701903 50.225945 21.034187
F 6.701903 42.499245 21.034187
F 20.278173 34.699445 21.403887
F 17.963273 51.629945 17.930787
F 7.079053 34.804345 3.811867
F 11.545773 34.802245 3.906437
F 6.759193 50.225945 18.299687
F 6.759193 42.499245 18.299687
F 15.722573 50.263345 18.467887
F 15.801773 42.422245 18.523187
F 25.058273 50.311445 18.748287
F 24.842873 42.666345 18.781787
F 6.835463 47.645545 14.658087
F 6.835463 39.918845 14.658087
F 15.833773 47.718145 15.071987
F 15.762873 39.914045 14.804487
F 25.050673 47.490645 15.161487
F 25.062073 39.993745 15.117087
F 8.993643 38.633945 18.347787
F 8.993643 46.360645 18.347887
F 17.953673 38.642745 18.394587
F 18.158173 45.875045 18.507687
F 9.069913 51.510845 14.706287
F 9.069913 36.057445 14.706287
F 9.069913 43.784145 14.706287
F 22.844073 51.423045 10.884587
F 18.189173 35.910245 14.952987
F 17.953273 43.796845 14.863487
F 9.012693 51.510845 17.437987
F 9.012693 36.057445 17.437987
F 9.012693 43.784145 17.437987
F 11.320073 34.770245 13.842987
F 17.938873 35.957545 17.795287
F 18.158973 43.451745 17.526487
F 8.936413 38.633945 21.079587
F 8.936413 46.360645 21.079587
F 18.004473 38.499545 21.124087
F 17.121073 47.798545 0.431795
F 7.006543 34.773945 6.514587
F 6.854463 34.772545 13.751087
F 6.911703 34.772545 11.017087
F 6.701903 34.772545 21.034187
F 6.759193 34.772545 18.299687
F 11.472473 34.771645 6.606537
F 18.124773 51.464845 15.226887
F 2.609743 34.804945 3.705267
F 22.673273 46.472745 21.553887
F 22.632373 38.465945 21.357587
F 20.359073 42.545145 21.466387
F 24.918773 42.531745 21.522687
F 16.164473 35.126945 4.101257
F 20.567073 34.802245 7.118757
F 15.847973 34.760345 14.007487
F 25.317273 34.690545 7.212487
F 20.595573 34.745645 11.204987
F 20.516773 34.829345 14.003787
F 15.912673 34.882645 11.219787
F 23.932073 38.492545 0.103840
F 25.751573 42.420045 0.045750
F 23.535973 46.513645 -0.068454
F 2.197003 47.665445 24.566587
F 2.197003 39.938745 24.566587
F 11.091273 47.647845 24.767687
F 11.091273 39.921145 24.767687
F 20.053273 47.552845 25.148787
F 20.352573 39.909845 24.907887
F 2.120713 50.206045 28.208187
F 2.120713 42.479345 28.208187
F 11.014973 50.223645 28.409287
F 11.014973 42.496945 28.409287
F 20.012573 49.975745 28.561387
F 20.074273 42.357245 28.718187
F 2.177313 50.206045 25.506487
F 2.177313 42.479345 25.506487
F 11.072173 50.223645 25.677987
F 11.072173 42.496945 25.677987
F 20.146173 50.215545 25.924487
F 20.205673 42.442245 25.954787
F 17.367073 38.587845 43.041687
F 2.253583 47.665445 21.864887
F 11.148473 47.647845 22.036387
F 11.148473 39.921145 22.036387
F 18.052673 51.393945 22.090587
F 18.073473 35.975845 22.099787
F 4.374113 38.627545 25.541587
F 4.374113 46.354245 25.541587
F 13.302573 38.633545 25.724787
F 13.302573 46.360245 25.724787
F 22.501473 38.579345 25.977787
F 22.421773 46.293945 25.849187
F 4.450383 51.517245 21.899987
F 4.450383 36.063845 21.899987
F 4.450383 43.790545 21.899987
F 13.378873 51.511245 22.083187
F 13.378873 36.057845 22.083187
F 13.378873 43.784545 22.083187
F 15.688073 39.807145 22.136387
F 22.553173 51.374145 22.563587
F 19.703073 50.143345 42.932187
F 4.393343 51.517245 24.623487
F 4.393343 36.063845 24.623487
F 4.393343 43.790545 24.623487
F 13.321673 51.511245 24.814387
F 13.321673 36.057845 24.814387
F 13.321673 43.784545 24.814387
F 8.478723 46.360645 42.929187
F 22.564273 35.777345 22.487187
F 22.254173 43.704045 24.971087
F 4.317053 38.627545 28.265087
F 4.317053 46.354245 28.265087
F 13.245373 38.633545 28.455987
F 13.245373 46.360245 28.455987
F 22.479773 38.554345 28.737187
F 22.493073 46.122545 28.645187
F 6.625633 47.645545 24.675787
F 6.625633 39.918845 24.675787
F 15.542873 47.539145 24.849887
F 15.627073 40.017645 24.957187
F 24.704473 47.669345 25.226987
F 24.815973 39.842845 25.269487
F 6.549343 50.225945 28.317387
F 6.549343 42.499245 28.317387
F 15.529273 50.193045 28.424387
F 15.619573 42.560945 28.556587
F 24.745473 50.110745 28.765687
F 24.621873 42.563845 28.830687
F 6.606633 50.225945 25.582887
F 6.606633 42.499245 25.582887
F 15.691073 50.203945 25.694387
F 15.415473 42.538945 25.953687
F 24.881273 50.202745 26.099687
F 24.508073 42.628445 25.994787
F 6.682903 47.645545 21.941287
F 6.682903 39.918845 21.941287
F 17.879473 51.332445 32.133287
F 11.072173 34.770245 25.677987
F 10.862473 34.770245 35.692487
F 22.493073 51.340245 36.930687
F 8.841073 38.633945 25.631087
F 8.841073 46.360645 25.631087
F 17.916573 38.625645 25.781887
F 17.743173 46.342245 25.997587
F 17.939573 51.400945 24.764087
F 15.827273 47.620545 22.118387
F 8.917353 51.510845 21.989487
F 8.917353 36.057445 21.989487
F 8.917353 43.784145 21.989487
F 22.497073 51.358345 25.331487
F 26.690373 51.479545 39.832687
F 8.555013 43.784145 39.287587
F 8.860133 51.510845 24.721187
F 8.860133 36.057445 24.721187
F 8.860133 43.784145 24.721187
F 17.602873 43.858345 39.395487
F 18.105673 36.114145 24.856187
F 17.818873 43.662345 25.088087
F 2.253583 39.938745 21.864887
F 10.767073 34.770245 40.244387
F 8.478723 38.633945 42.929187
F 8.783843 38.633945 28.362787
F 8.783843 46.360645 28.362787
F 17.940573 38.732845 28.573487
F 17.833273 46.311745 28.730787
F 24.909373 39.905145 22.475187
F 10.919673 34.770245 32.961187
F 2.044443 47.665445 31.849787
F 2.044443 39.938745 31.849787
F 10.938773 47.647845 32.050887
F 10.938773 39.921145 32.050887
F 20.108773 47.462345 32.228887
F 19.939073 39.797645 32.363987
F 1.968153 50.206045 35.491387
F 1.968153 42.479345 35.491387
F 10.862473 50.223645 35.692487
F 10.862473 42.496945 35.692487
F 20.087973 50.149945 36.053087
F 19.871573 42.611145 35.916787
F 2.024743 50.206045 32.789787
F 2.024753 42.479345 32.789787
F 10.919673 50.223645 32.961187
F 10.919673 42.496945 32.961187
F 19.987073 50.215345 33.247287
F 19.916673 42.429845 33.222587
F 2.101023 47.665445 29.148087
F 2.101023 39.938745 29.148087
F 10.995973 47.647845 29.319587
F 10.995973 39.921145 29.319587
F 20.237873 47.404445 29.506087
F 20.067973 39.859045 29.585587
F 4.221553 38.627545 32.824787
F 4.221553 46.354245 32.824787
F 13.149973 38.633545 33.007987
F 13.149973 46.360245 33.007987
F 22.362773 38.519345 33.173287
F 22.523173 46.267545 33.191687
F 4.297823 51.517245 29.183187
F 4.297823 36.063845 29.183187
F 4.297823 43.790545 29.183187
F 13.226273 51.511245 29.366387
F 13.226273 36.057845 29.366387
F 13.226273 43.784545 29.366387
F 17.459773 51.534445 39.375987
F 22.367073 35.875145 29.876587
F 22.304573 43.591645 29.612787
F 4.240783 51.517245 31.906687
F 4.240783 36.063845 31.906687
F 4.240783 43.790545 31.906687
F 13.169073 51.511245 32.097587
F 13.169073 36.057845 32.097587
F 13.169073 43.784545 32.097587
F 20.280973 39.811945 22.153387
F 22.231973 35.888245 32.593187
F 22.268173 43.673745 32.279787
F 4.164493 38.627545 35.548287
F 4.164493 46.354245 35.548287
F 13.092773 38.633545 35.739187
F 13.092773 46.360245 35.739187
F 22.342973 38.757745 35.967487
F 22.355073 46.364445 35.980587
F 6.473073 47.645545 31.958987
F 6.473073 39.918845 31.958987
F 15.387973 47.627945 31.928287
F 15.611173 39.808845 32.290387
F 24.701573 47.636045 32.314187
F 24.542973 39.713645 32.383787
F 6.396783 50.225945 35.600587
F 6.396783 42.499245 35.600587
F 15.285473 50.279645 35.757487
F 15.337673 42.470445 35.874987
F 24.765973 50.011845 36.125887
F 24.623673 42.394645 35.996987
F 6.454073 50.225945 32.866087
F 6.454073 42.499245 32.866087
F 15.484973 50.285645 32.999087
F 15.343073 42.442545 33.083487
F 24.827373 50.044045 33.437687
F 24.532073 42.379545 33.287987
F 6.530343 47.645545 29.224487
F 6.530343 39.918845 29.224487
F 15.579673 47.615945 29.273387
F 15.442873 39.824645 29.445287
F 24.670673 47.608945 29.658387
F 24.580773 40.008245 29.727487
F 8.688513 38.633945 32.914287
F 8.688513 46.360645 32.914287
F 17.696873 38.515745 33.207587
F 17.607973 46.291045 33.071887
F 26.800873 43.639545 39.897787
F 17.707673 51.293345 36.691887
F 8.764793 51.510845 29.272687
F 8.764793 36.057445 29.272687
F 8.764793 43.784145 29.272687
F 8.555013 36.057445 39.287587
F 17.917773 36.086745 29.685487
F 17.904773 43.666545 29.543787
F 17.561373 46.333345 43.154587
F 15.165773 42.547945 43.087787
F 6.454073 34.772545 32.866087
F 8.707573 51.510845 32.004387
F 8.707573 36.057445 32.004387
F 8.707573 43.784145 32.004387
F 24.348373 50.259845 43.321887
F 17.684573 36.089545 32.283287
F 17.690073 43.723445 32.256687
F 11.014973 34.770245 28.409287
F 17.624273 36.013345 39.578487
F 6.606633 34.772545 25.582887
F 8.631283 38.633945 35.645987
F 8.631283 46.360645 35.645987
F 17.677873 38.513645 36.032787
F 17.610973 46.516545 35.773087
F 22.662773 43.755045 22.324487
F 22.443973 51.211045 32.443887
F 1.891883 47.665445 39.132987
F 1.891883 39.938745 39.132987
F 10.786173 47.647845 39.334087
F 10.786173 39.921145 39.334087
F 19.643973 47.584645 39.511387
F 20.065073 39.985045 39.415587
F 1.815583 50.206045 42.774587
F 1.815593 42.479345 42.774587
F 10.709873 50.223645 42.975687
F 10.709873 42.496945 42.975687
F 22.110773 46.365345 43.273587
F 17.866973 51.527345 29.362687
F 1.872183 50.206045 40.072987
F 1.872183 42.479345 40.072987
F 10.767073 50.223645 40.244387
F 10.767073 42.496945 40.244387
F 19.672773 50.185245 40.310587
F 19.745373 42.525445 40.321287
F 1.948463 47.665445 36.431387
F 1.948463 39.938745 36.431387
F 10.843373 47.647845 36.602787
F 10.843373 39.921145 36.602787
F 20.055373 47.457445 36.715487
F 19.914073 39.902845 36.742587
F 4.068993 38.627545 40.107987
F 4.068993 46.354245 40.107987
F 12.997473 38.633545 40.291187
F 12.997473 46.360245 40.291187
F 22.312673 38.615345 40.613787
F 21.994973 46.429245 40.461787
F 4.145263 51.517245 36.466387
F 4.145263 36.063845 36.466387
F 4.145263 43.790545 36.466387
F 13.073773 51.511245 36.649587
F 13.073773 36.057845 36.649587
F 13.073773 43.784545 36.649587
F 20.240273 47.489345 22.364387
F 22.078573 36.095845 36.825487
F 22.141973 43.728945 36.895087
F 4.088223 51.517245 39.189887
F 4.088223 36.063845 39.189887
F 4.088223 43.790545 39.189887
F 13.016573 51.511245 39.380787
F 13.016573 36.057845 39.380787
F 13.016573 43.784545 39.380787
F 22.234073 51.337145 39.685387
F 22.169473 36.273745 39.514787
F 22.046873 43.692845 39.642587
F 4.011933 38.627545 42.831487
F 4.011933 46.354245 42.831487
F 12.940273 38.633545 43.022387
F 12.940273 46.360245 43.022387
F 22.541273 35.990145 25.097387
F 6.244223 34.772545 42.883787
F 6.320513 47.645545 39.242187
F 6.320513 39.918845 39.242187
F 15.372473 47.675045 39.448187
F 15.328973 39.882045 39.575587
F 24.440573 47.506945 39.620787
F 24.447473 39.976445 39.696387
F 6.244223 50.225945 42.883787
F 6.244223 42.499245 42.883787
F 24.872473 47.818645 22.524387
F 24.425573 42.532545 43.297087
F 19.652073 42.479945 43.105387
F 10.709873 34.770245 42.975687
F 6.301513 50.225945 40.149287
F 6.301513 42.499245 40.149287
F 15.365473 50.272945 40.250687
F 15.272073 42.602945 40.345187
F 24.398073 50.112545 40.580087
F 24.297573 42.612345 40.547187
F 6.377783 47.645545 36.507687
F 6.377783 39.918845 36.507687
F 15.410773 47.607645 36.631687
F 15.431673 39.753545 36.881187
F 24.765973 47.382845 36.923187
F 24.582273 39.947345 36.957487
F 8.535953 38.633945 40.197487
F 8.535953 46.360645 40.197487
F 17.721673 38.732445 40.406387
F 17.495073 46.256545 40.474287
F 6.301513 34.772545 40.149287
F 6.549343 34.772545 28.317387
F 8.612223 51.510845 36.555887
F 8.612223 36.057445 36.555887
F 8.612223 43.784145 36.555887
F 26.568273 46.417645 43.498987
F 17.681173 35.854345 36.788387
F 17.695073 43.874245 36.676287
F 15.254073 50.332645 43.049587
F 6.396783 34.772545 35.600587
F 22.400173 51.213545 29.611187
F 8.555013 51.510845 39.287587
F 22.076673 38.548545 43.389087
F 26.710273 38.570445 43.228887
F 17.959873 43.676445 22.243087
F 26.755273 38.645845 40.521287
F 27.023373 51.155445 37.008187
F 20.000173 34.667145 36.052287
F 26.668973 46.283645 40.604487
F 15.208673 34.820945 43.101087
F 24.333373 34.579545 42.972887
F 1.739313 47.665445 46.416187
F 1.739323 39.938745 46.416187
F 10.633573 47.647845 46.617287
F 10.633573 39.921145 46.617287
F 19.759273 47.508445 46.789787
F 19.592773 39.959345 46.838987
F 1.663023 50.206045 50.057787
F 1.663023 42.479345 50.057787
F 10.557273 50.223645 50.258887
F 10.557273 42.496945 50.258887
F 19.589673 50.199045 50.535287
F 19.646073 42.446945 50.424487
F 1.719623 50.206045 47.356187
F 1.719623 42.479345 47.356187
F 10.614573 50.223645 47.527587
F 10.614573 42.496945 47.527587
F 19.660773 50.106645 47.831487
F 19.523273 42.368945 47.727487
F 14.769873 34.770145 62.187487
F 14.712673 34.770145 64.918687
F 10.690773 47.647845 43.885987
F 10.690773 39.921145 43.885987
F 26.664873 43.875245 46.950687
F 24.237373 47.704945 44.177287
F 3.916433 38.627545 47.391187
F 3.916433 46.354245 47.391187
F 12.844873 38.633545 47.574387
F 12.844873 46.360245 47.574387
F 21.929473 38.549645 47.524787
F 22.044873 46.230545 47.795887
F 3.992703 51.517245 43.749587
F 3.992703 36.063845 43.749587
F 3.992703 43.790545 43.749587
F 12.921173 51.511245 43.932787
F 12.921173 36.057845 43.932787
F 12.921173 43.784545 43.932787
F 26.156373 36.136745 61.420087
F 26.533273 38.495145 47.926687
F 19.276173 42.525545 64.914787
F 3.935663 51.517245 46.473087
F 3.935663 36.063845 46.473087
F 3.935663 43.790545 46.473087
F 12.863973 51.511245 46.663987
F 12.863973 36.057845 46.663987
F 12.863973 43.784545 46.663987
F 17.014673 46.202145 64.907087
F 22.055273 35.858045 46.854687
F 21.929373 43.641645 46.857487
F 3.859373 38.627545 50.114687
F 3.859373 46.354245 50.114687
F 12.787673 38.633545 50.305587
F 12.787673 46.360245 50.305587
F 21.677573 38.662645 50.245887
F 21.877973 46.519245 50.440987
F 6.167953 47.645545 46.525387
F 6.167953 39.918845 46.525387
F 15.143073 47.515345 46.700887
F 15.108573 40.080845 46.823987
F 24.284473 47.582245 46.895787
F 24.343073 39.719245 46.852187
F 6.091663 50.225945 50.166987
F 6.091663 42.499245 50.166987
F 15.162173 50.167145 50.301787
F 15.117973 42.574545 50.333687
F 24.152573 50.238945 50.502687
F 23.983873 42.484045 50.279587
F 6.148943 50.225945 47.432487
F 6.148943 42.499245 47.432487
F 15.024773 50.062645 47.483687
F 14.982573 42.625745 47.716087
F 24.394373 50.227745 47.739787
F 24.345673 42.463945 47.562387
F 6.225223 47.645545 43.790887
F 6.225223 39.918845 43.790887
F 17.369573 43.802545 44.047187
F 25.850073 38.482245 64.954387
F 17.375673 51.241845 46.626987
F 26.602973 43.935045 44.221887
F 8.383393 38.633945 47.480687
F 8.383393 46.360645 47.480687
F 17.271973 38.570045 47.523687
F 17.396073 46.301645 47.596787
F 16.945773 51.648045 58.479587
F 26.194973 46.369945 55.150387
F 8.459663 51.510845 43.839087
F 8.459663 36.057445 43.839087
F 8.459663 43.784145 43.839087
F 26.605373 35.919145 46.676487
F 23.374973 50.228745 64.966387
F 21.360673 46.400545 64.759787
F 26.442773 38.594245 50.644587
F 19.873573 47.488945 44.036787
F 26.232973 46.440145 50.641387
F 8.402453 51.510845 46.570787
F 8.402453 36.057445 46.570787
F 8.402453 43.784145 46.570787
F 26.213973 36.085445 54.230687
F 17.386873 35.929045 46.803687
F 17.351873 43.771445 46.769187
F 26.257373 36.243745 58.705487
F 26.100973 43.836445 54.087087
F 25.905673 43.747245 61.471187
F 8.326163 38.633945 50.212387
F 8.326163 46.360645 50.212387
F 17.178373 38.509045 50.309387
F 17.239273 46.238745 50.408987
F 1.795903 39.938745 43.714587
F 26.735573 51.452145 44.232687
F 1.586753 47.665445 53.699387
F 1.586753 39.938745 53.699387
F 10.481073 47.647845 53.900487
F 10.481073 39.921145 53.900487
F 19.363473 47.661145 54.025787
F 19.436973 40.111445 53.889887
F 1.510463 50.206045 57.340987
F 1.510463 42.479345 57.340987
F 10.404773 50.223645 57.542087
F 10.404773 42.496945 57.542087
F 19.215673 50.391545 57.681687
F 19.341073 42.558245 57.625387
F 1.567063 50.206045 54.639387
F 1.567063 42.479345 54.639387
F 10.461973 50.223645 54.810787
F 10.461973 42.496945 54.810787
F 19.519973 50.248245 54.989887
F 19.277873 42.709145 54.879487
F 1.643333 47.665445 50.997787
F 1.643343 39.938745 50.997787
F 10.538273 47.647845 51.169187
F 10.538273 39.921145 51.169187
F 19.527973 47.529345 51.265087
F 19.430673 39.884345 51.053987
F 3.763873 38.627545 54.674387
F 3.763873 46.354245 54.674387
F 12.692373 38.633545 54.857587
F 12.692373 46.360245 54.857587
F 21.498173 38.750945 54.981087
F 21.503073 46.506545 55.174787
F 3.840143 51.517245 51.032787
F 3.840143 36.063845 51.032787
F 3.840143 43.790545 51.032787
F 12.768573 51.511245 51.215987
F 12.768573 36.057845 51.215987
F 12.768573 43.784545 51.215987
F 25.993873 46.388345 57.864487
F 21.868873 36.035545 51.277587
F 21.866473 43.913745 51.197987
F 3.783103 51.517245 53.756287
F 3.783103 36.063845 53.756287
F 3.783103 43.790545 53.756287
F 12.711373 51.511245 53.947187
F 12.711373 36.057845 53.947187
F 12.711373 43.784545 53.947187
F 14.865173 34.770145 57.635487
F 21.728273 36.201245 54.109387
F 21.620573 43.843445 54.068487
F 3.706813 38.627545 57.397887
F 3.706813 46.354245 57.397887
F 12.635073 38.633545 57.588787
F 12.635073 46.360245 57.588787
F 21.535173 38.621645 57.661687
F 21.377473 46.442045 57.837087
F 6.015383 47.645545 53.808587
F 6.015383 39.918845 53.808587
F 14.941473 47.647945 53.993887
F 14.941473 39.921245 53.993887
F 23.842073 47.621245 54.157087
F 23.910073 39.898445 54.081787
F 5.939103 50.225945 57.450187
F 5.939103 42.499245 57.450187
F 14.865173 50.223545 57.635487
F 14.865173 42.496845 57.635487
F 23.871673 50.179145 57.833387
F 23.674673 42.293345 57.794387
F 5.996383 50.225945 54.715687
F 5.996383 42.499245 54.715687
F 14.922473 50.223545 54.904287
F 14.922473 42.496845 54.904287
F 23.863073 50.094945 55.259687
F 23.868473 42.424345 54.998687
F 6.072663 47.645545 51.074087
F 6.072663 39.918845 51.074087
F 14.998673 47.647945 51.262687
F 14.998673 39.921245 51.262687
F 23.967373 47.652245 51.411087
F 23.972573 39.825245 51.262887
F 8.230833 38.633945 54.763887
F 8.230833 46.360645 54.763887
F 17.284273 38.741945 54.925387
F 17.097073 46.374445 55.025887
F 17.016173 38.682745 64.900287
F 26.557173 51.447345 46.859587
F 8.307103 51.510845 51.122287
F 8.307103 36.057445 51.122287
F 8.307103 43.784145 51.122287
F 25.946773 51.287945 61.519787
F 17.470473 35.899145 51.222787
F 17.375273 43.819945 51.476087
F 21.919273 43.743845 44.014287
F 22.159973 35.900945 44.131487
F 26.096873 38.675745 62.257387
F 8.249893 51.510845 53.853987
F 8.249893 36.057445 53.853987
F 8.249893 43.784145 53.853987
F 15.174273 39.940745 43.906287
F 17.165073 36.039245 54.092587
F 17.026173 43.869545 54.206687
F 19.024473 50.166845 64.831187
F 23.575273 42.463045 65.268187
F 21.462673 51.478545 61.181587
F 8.173603 38.633945 57.495587
F 8.173603 46.360645 57.495587
F 17.226773 38.527245 57.671187
F 17.082673 46.253745 57.709387
F 26.172973 38.643045 57.710387
F 26.285773 38.763845 54.971787
F 1.434193 47.665445 60.982587
F 1.434193 39.938745 60.982587
F 10.328473 47.647845 61.183687
F 10.328473 39.921145 61.183687
F 19.186973 47.595145 61.387187
F 19.364073 39.806045 61.443587
F 1.357903 50.206045 64.624187
F 1.357903 42.479345 64.624187
F 10.252173 50.223645 64.825287
F 10.252173 42.496945 64.825287
F 10.461973 34.770245 54.810787
F 1.795903 47.665445 43.714587
F 1.414503 50.206045 61.922587
F 1.414503 42.479345 61.922587
F 10.309373 50.223645 62.093987
F 10.309373 42.496945 62.093987
F 19.195373 50.342045 62.095087
F 19.341773 42.510445 62.058887
F 1.490773 47.665445 58.280987
F 1.490773 39.938745 58.280987
F 10.385673 47.647845 58.452387
F 10.385673 39.921145 58.452387
F 19.074473 47.780245 58.621687
F 19.357673 39.843245 58.647487
F 3.611313 38.627545 61.957587
F 3.611303 46.354245 61.957587
F 12.539773 38.633545 62.140787
F 12.539773 46.360245 62.140787
F 21.698173 38.659345 62.274587
F 21.456873 46.311445 62.141587
F 3.687583 51.517245 58.315987
F 3.687583 36.063845 58.315987
F 3.687583 43.790545 58.315987
F 12.616073 51.511245 58.499187
F 12.616073 36.057845 58.499187
F 12.616073 43.784545 58.499187
F 26.226673 51.352045 54.282987
F 21.634673 36.051445 58.842587
F 21.501873 43.805545 58.587687
F 3.630533 51.517245 61.039487
F 3.630533 36.063845 61.039487
F 3.630543 43.790545 61.039487
F 12.558873 51.511245 61.230387
F 12.558873 36.057845 61.230387
F 12.558873 43.784545 61.230387
F 19.597773 39.838445 44.068887
F 21.502873 36.131745 61.541987
F 21.639473 43.767645 61.296387
F 3.554253 38.627545 64.681087
F 3.554253 46.354245 64.681087
F 12.482573 38.633545 64.871987
F 12.482573 46.360245 64.871987
F 25.941473 46.398045 62.337187
F 21.626573 51.421745 58.367287
F 5.862823 47.645545 61.091787
F 5.862823 39.918845 61.091787
F 14.788973 47.647945 61.277087
F 14.788973 39.921245 61.277087
F 23.757573 47.589245 61.367587
F 23.956573 39.868245 61.425087
F 5.786533 50.225945 64.733387
F 5.786533 42.499245 64.733387
F 14.712673 50.223545 64.918687
F 14.712673 42.496845 64.918687
F 10.252173 34.770245 64.825287
F 16.886473 51.578445 61.142087
F 5.843823 50.225945 61.998887
F 5.843823 42.499245 61.998887
F 14.769873 50.223545 62.187487
F 14.769873 42.496845 62.187487
F 23.643073 50.132345 62.179087
F 23.719473 42.338245 62.372487
F 5.920103 47.645545 58.357287
F 5.920103 39.918845 58.357287
F 14.846173 47.647945 58.545887
F 14.846173 39.921245 58.545887
F 23.651073 47.532045 58.647787
F 23.895773 39.795545 58.709287
F 8.078273 38.633945 62.047087
F 8.078273 46.360645 62.047087
F 17.002073 38.564845 62.159887
F 17.010073 46.221545 62.174887
F 24.410373 39.846745 44.085687
F 10.404773 34.770245 57.542087
F 8.154543 51.510845 58.405487
F 8.154543 36.057445 58.405487
F 8.154543 43.784145 58.405487
F 22.211973 51.340945 46.802587
F 17.128073 35.967145 58.536487
F 17.080773 43.715145 58.593987
F 10.309373 34.770245 62.093987
F 17.201073 51.510345 54.341287
F 26.377373 51.445745 51.597887
F 8.097333 51.510845 61.137187
F 8.097333 36.057445 61.137187
F 8.097333 43.784145 61.137187
F 26.185073 51.341445 58.772787
F 16.950873 36.047245 61.323387
F 17.081073 43.776545 61.263987
F 21.862173 51.501145 51.381087
F 21.798773 51.368645 54.139387
F 21.427373 38.523845 64.984987
F 8.021043 38.633945 64.778787
F 8.021043 46.360645 64.778787
F 25.771573 46.290145 65.106987
F 17.119073 51.588645 51.309987
F 10.614573 34.770245 47.527587
F 14.922473 34.770145 54.904287
F 6.091663 34.772545 50.166987
F 6.148943 34.772545 47.432487
F 5.939103 34.772545 57.450187
F 5.996383 34.772545 54.715687
F 5.786533 34.772545 64.733387
F 5.843823 34.772545 61.998887
F 10.557273 34.770245 50.258887
F 26.529173 46.418245 47.973487
F 17.648373 51.571145 43.996687
F 25.749873 43.714345 58.823187
F 15.242673 47.585745 43.856387
F 26.454473 36.069745 51.566087
F 21.908573 51.603045 44.001187
F 26.310673 43.659645 51.329187
F 17.410173 36.095145 44.086487
F 19.564673 34.836945 54.960887
F 15.107873 34.723045 50.295187
F 19.457573 34.926645 57.659487
F 19.244473 34.760545 62.215587
F 14.967173 34.585945 47.568987
F 24.413373 34.684445 47.736587
F 19.122773 34.750845 65.033787
F 1.281633 47.665445 68.265787
F 1.281633 39.938745 68.265787
F 10.175873 47.647845 68.466887
F 10.175873 39.921145 68.466887
F 19.235573 47.331745 68.668887
F 19.220873 39.900545 68.655687
F 1.205343 50.206045 71.907387
F 1.205343 42.479345 71.907387
F 10.099673 50.223645 72.108487
F 10.099673 42.496945 72.108487
F 18.889173 50.280045 72.267787
F 18.972973 42.413845 72.281287
F 1.261943 50.206045 69.205787
F 1.261943 42.479345 69.205787
F 10.156873 50.223645 69.377187
F 10.156873 42.496945 69.377187
F 19.097473 49.958245 69.545287
F 19.153073 42.361545 69.565587
F 14.312173 34.770145 84.037087
F 14.254973 34.770145 86.768287
F 10.233173 47.647845 65.735587
F 10.233173 39.921145 65.735587
F 25.532873 51.489545 65.851087
F 14.464773 34.770145 76.753887
F 3.458743 38.627545 69.240787
F 3.458743 46.354245 69.240787
F 12.387173 38.633545 69.423987
F 12.387173 46.360245 69.423987
F 21.237373 38.533945 69.615387
F 21.400173 46.106345 69.617187
F 3.535023 51.517245 65.599187
F 3.535023 36.063845 65.599187
F 3.535023 43.790545 65.599187
F 12.463473 51.511245 65.782387
F 12.463473 36.057845 65.782387
F 12.463473 43.784545 65.782387
F 21.071173 51.395945 73.220587
F 25.666873 43.825745 66.246087
F 16.392073 46.255645 86.799187
F 3.477973 51.517245 68.322687
F 3.477973 36.063845 68.322687
F 3.477973 43.790545 68.322687
F 12.406273 51.511245 68.513587
F 12.406273 36.057845 68.513587
F 12.406273 43.784545 68.513587
F 9.851183 34.770345 83.943587
F 21.170673 35.894445 68.454487
F 21.352073 43.616745 68.701087
F 3.401693 38.627545 71.964287
F 3.401693 46.354245 71.964287
F 12.329973 38.633545 72.155187
F 12.329973 46.360245 72.155187
F 21.105273 38.577645 72.222087
F 21.116073 46.412945 72.409787
F 5.710263 47.645545 68.374987
F 5.710263 39.918845 68.374987
F 14.636373 47.647945 68.560287
F 14.636373 39.921245 68.560287
F 23.340073 47.637445 68.783687
F 23.207473 39.990445 68.659087
F 5.633973 50.225945 72.016587
F 5.633973 42.499245 72.016587
F 14.560073 50.223545 72.201887
F 14.560073 42.496845 72.201887
F 23.153673 50.157345 72.261187
F 23.383573 42.441745 72.468487
F 5.691263 50.225945 69.282087
F 5.691263 42.499245 69.282087
F 14.617273 50.223545 69.470687
F 14.617273 42.496845 69.470687
F 23.379673 50.357945 69.600387
F 23.567573 42.432045 69.651987
F 5.767533 47.645545 65.640487
F 5.767533 39.918845 65.640487
F 14.693573 47.647945 65.829087
F 14.693573 39.921245 65.829087
F 0.685801 34.849445 83.786887
F 14.407573 34.770145 79.485087
F 7.925713 38.633945 69.330287
F 7.925713 46.360645 69.330287
F 16.986373 38.771245 69.556587
F 16.856273 46.062545 69.485687
F 16.702173 51.436445 75.881687
F 19.251173 39.745045 65.861287
F 8.001983 51.510845 65.688687
F 8.001983 36.057445 65.688687
F 8.001983 43.784145 65.688687
F 21.440873 35.965245 65.779887
F 16.898673 51.386145 68.572487
F 18.674673 49.967845 86.779487
F 1.338213 39.938745 65.564187
F 16.417873 51.586045 83.236387
F 16.797873 51.606445 73.021987
F 7.944763 51.510845 68.420387
F 7.944763 36.057445 68.420387
F 7.944763 43.784145 68.420387
F 21.078373 51.512745 68.775887
F 16.930073 36.138945 68.564387
F 16.976973 43.497045 68.427487
F 9.794393 34.770245 86.674987
F 25.639673 36.083945 68.835487
F 25.831173 43.729845 68.889887
F 7.868483 38.633945 72.061987
F 7.868483 46.360645 72.061987
F 16.778473 38.621245 72.384187
F 16.674273 46.245745 72.118687
F 25.517473 38.465145 72.512187
F 25.793673 46.246145 72.299087
F 1.129093 47.665445 75.548987
F 1.129093 39.938745 75.548987
F 10.023373 47.647845 75.750087
F 10.023373 39.921145 75.750087
F 18.977773 47.485445 75.792687
F 18.899473 39.881845 76.186787
F 1.052923 50.205645 79.189687
F 1.052923 42.478945 79.189687
F 9.947043 50.223645 79.391787
F 9.947043 42.496945 79.391787
F 18.805473 50.317445 79.463887
F 18.763173 42.312845 79.603787
F 1.109463 50.205945 76.488787
F 1.109463 42.479245 76.488787
F 10.004283 50.223645 76.660387
F 10.004283 42.496945 76.660387
F 18.892273 50.171145 76.776687
F 18.908273 42.487245 76.928487
F 1.185653 47.665445 72.847387
F 1.185653 39.938745 72.847387
F 10.080573 47.647845 73.018787
F 10.080573 39.921145 73.018787
F 18.775173 47.734945 73.180687
F 19.016073 39.869645 73.291887
F 3.306093 38.627445 76.524487
F 3.306093 46.354145 76.524487
F 12.234673 38.633545 76.707187
F 12.234673 46.360245 76.707187
F 21.087573 38.712545 77.061087
F 21.114673 46.281345 76.999687
F 3.382453 51.517245 72.882387
F 3.382453 36.063845 72.882387
F 3.382453 43.790545 72.882387
F 12.310873 51.511245 73.065587
F 12.310873 36.057845 73.065587
F 12.310873 43.784545 73.065587
F 23.288473 50.162945 86.963187
F 21.223473 36.131145 73.335187
F 20.946973 43.796445 73.358887
F 3.325413 51.517245 75.605987
F 3.325413 36.063845 75.605987
F 3.325413 43.790545 75.605987
F 12.253673 51.511245 75.796787
F 12.253673 36.057845 75.796787
F 12.253673 43.784545 75.796787
F 25.425673 51.445245 83.437187
F 21.200773 36.179645 76.014187
F 21.127973 43.729345 75.980887
F 3.248233 38.626945 79.249387
F 3.248233 46.353645 79.249387
F 12.177473 38.633545 79.438387
F 12.177473 46.360245 79.438387
F 20.896273 38.534045 79.747587
F 21.056273 46.371445 79.602387
F 5.557653 47.645545 75.658287
F 5.557653 39.918845 75.658287
F 14.483773 47.647945 75.843487
F 14.483773 39.921245 75.843487
F 23.292373 47.452045 76.121687
F 23.288173 39.985045 76.126187
F 5.480423 50.226345 79.301187
F 5.480423 42.499645 79.301187
F 14.407573 50.223545 79.485087
F 14.407573 42.496845 79.485087
F 23.273973 50.236445 79.537187
F 23.248673 42.534445 79.723987
F 5.538603 50.226045 76.565587
F 5.538603 42.499345 76.565587
F 14.464773 50.223545 76.753887
F 14.464773 42.496845 76.753887
F 23.239673 50.237745 76.823887
F 23.432773 42.594345 77.018687
F 5.614973 47.645545 72.923687
F 5.614973 39.918845 72.923687
F 14.541073 47.647945 73.112287
F 14.541073 39.921245 73.112287
F 23.563473 47.604445 73.401387
F 23.355973 39.843245 73.260687
F 7.773143 38.633945 76.613487
F 7.773143 46.360645 76.613487
F 16.678573 38.546545 76.538787
F 16.632073 46.252045 76.784787
F 25.531073 38.614745 76.716787
F 25.542073 46.355045 76.928387
F 7.849423 51.510845 72.971887
F 7.849423 36.057445 72.971887
F 7.849423 43.784145 72.971887
F 23.077873 42.439145 87.044487
F 16.886273 35.873445 73.009587
F 16.754573 43.667545 73.162087
F 25.424373 51.400345 75.879087
F 25.758973 35.802745 73.072687
F 25.596773 43.769845 73.401687
F 7.792183 51.510845 75.703587
F 7.792183 36.057445 75.703587
F 7.792183 43.784145 75.703587
F 21.056373 51.503345 80.579887
F 16.770473 36.002245 75.694087
F 16.733173 43.636945 75.918587
F 25.471373 51.518645 80.840287
F 25.619673 36.029845 76.033787
F 25.800473 43.767745 76.185787
F 7.715833 38.633945 79.345287
F 7.715833 46.360645 79.345287
F 16.561273 38.469045 79.405187
F 16.705773 46.460645 79.381587
F 25.295273 38.692145 79.691987
F 25.479573 46.344545 79.732787
F 0.969798 47.719045 82.846087
F 0.969799 39.992345 82.846087
F 9.870713 47.647845 83.033387
F 9.870713 39.921145 83.033387
F 18.760073 47.768045 83.080487
F 18.527673 39.923645 83.270187
F 0.906031 50.129145 86.500287
F 0.906032 42.402545 86.500287
F 9.794393 50.223645 86.674987
F 9.794393 42.496945 86.674987
F 25.566773 38.700845 69.679687
F 21.247073 51.497145 65.827787
F 0.685801 50.302845 83.786887
F 0.685801 42.576145 83.786887
F 9.851183 50.223745 83.943587
F 9.851183 42.497045 83.943587
F 18.647473 50.259345 84.065487
F 18.602673 42.404845 84.260587
F 1.032643 47.667245 80.136887
F 1.032643 39.940545 80.136887
F 9.927983 47.647845 80.301987
F 9.927983 39.921145 80.301987
F 18.947473 47.829045 80.330287
F 18.620073 39.764145 80.632187
F 3.139923 38.635645 83.823687
F 3.139923 46.362345 83.823687
F 12.082073 38.633545 83.990387
F 12.082073 46.360245 83.990387
F 20.748773 38.652845 84.148287
F 20.813673 46.063045 84.153587
F 3.226673 51.516345 80.174987
F 3.226673 36.062945 80.174987
F 3.226673 43.789645 80.174987
F 12.158373 51.511245 80.348787
F 12.158373 36.057845 80.348787
F 12.158373 43.784545 80.348787
F 25.962673 36.037545 66.015987
F 20.803273 35.988145 80.467287
F 20.912873 43.797145 80.533087
F 3.099963 51.499145 82.915087
F 3.099963 36.045745 82.915087
F 3.099963 43.772445 82.915087
F 12.101073 51.511245 83.079987
F 12.101073 36.057845 83.079987
F 12.101073 43.784545 83.079987
F 21.363273 43.927945 65.883687
F 20.936173 36.167645 83.196087
F 20.874073 43.493645 83.231287
F 3.000193 38.647345 86.564587
F 3.000193 46.374045 86.564587
F 12.024673 38.633545 86.721587
F 12.024673 46.360245 86.721587
F 21.024873 51.536345 83.299787
F 23.591273 39.749345 65.938287
F 5.402253 47.643545 82.944087
F 5.402253 39.916845 82.944087
F 14.331273 47.647945 83.126687
F 14.331273 39.921245 83.126687
F 23.031373 47.467045 83.363087
F 23.093673 40.015545 83.435487
F 5.324563 50.228245 86.586187
F 5.324563 42.501545 86.586187
F 14.254973 50.223545 86.768287
F 14.254973 42.496845 86.768287
F 17.093973 43.636445 65.679787
F 25.354773 51.468845 73.170587
F 5.370383 50.228045 83.848087
F 5.370383 42.501345 83.848087
F 14.312173 50.223545 84.037087
F 14.312173 42.496845 84.037087
F 23.150673 50.087945 84.298787
F 23.220673 42.462645 84.265887
F 5.462083 47.645345 80.207587
F 5.462083 39.918645 80.207587
F 14.388473 47.647945 80.395487
F 14.388473 39.921245 80.395487
F 23.178673 47.765645 80.601187
F 23.093673 39.973545 80.673587
F 7.620243 38.633845 83.897087
F 7.620243 46.360545 83.897087
F 16.399573 38.600245 84.067887
F 16.322273 46.218145 84.140487
F 25.271573 38.769945 84.532087
F 25.324173 46.392645 84.447087
F 7.696753 51.510845 80.255187
F 7.696753 36.057445 80.255187
F 7.696753 43.784145 80.255187
F 16.945073 51.556445 65.890887
F 16.536773 35.901645 80.366787
F 16.519773 43.881845 80.209887
F 25.688373 51.277745 68.579687
F 25.193973 36.284645 80.667787
F 25.496773 43.841745 80.634487
F 7.636043 51.509945 82.987487
F 7.636043 36.056645 82.987487
F 7.636043 43.783345 82.987487
F 18.790673 42.493745 86.885487
F 16.570173 36.107445 83.125087
F 16.621073 43.751145 82.948687
F 10.004283 34.770245 76.660387
F 25.220173 36.224245 83.443787
F 25.376273 43.749845 83.281787
F 7.555663 38.635845 86.629787
F 7.555663 46.362545 86.629787
F 16.512773 38.617745 86.947687
F 16.593273 51.464845 80.597787
F 1.338213 47.665445 65.564187
F 25.682273 46.390445 69.586587
F 5.633973 34.772545 72.016587
F 5.691263 34.772545 69.282087
F 5.480423 34.772945 79.301187
F 5.538603 34.772645 76.565587
F 5.324563 34.774845 86.586187
F 5.370383 34.774645 83.848087
F 10.099673 34.770245 72.108487
F 10.156873 34.770245 69.377187
F 14.560073 34.770145 72.201887
F 14.617273 34.770145 69.470687
F 9.947043 34.770245 79.391787
F 25.156173 38.517045 87.191087
F 23.446573 47.675445 65.997387
F 20.938773 46.451845 87.008387
F 19.133873 47.633445 65.878487
F 21.003473 51.436845 75.829487
F 20.917473 38.642645 86.894187
F 25.317173 46.285045 87.040987
F 16.906473 36.072045 65.917787
F 23.201673 34.609145 79.742387
F 19.007373 34.564245 69.409787
F 18.713073 34.697145 79.325487
F 19.139873 34.774445 72.145987
F 18.752673 34.812845 84.091387
F 23.265673 34.681945 76.860587
F 23.332673 34.821245 69.620187
F 22.839473 34.669545 86.835287
F 18.928673 34.710545 76.679787
F 23.240073 34.695045 72.327687
F 0.839896 47.744045 90.147487
F 0.839897 40.017345 90.147487
F 9.718143 47.647845 90.316587
F 9.718143 39.921145 90.316587
F 18.622073 47.730445 90.455287
F 18.644073 39.928645 90.565587
F 0.768386 50.130645 93.794687
F 0.768386 42.403945 93.794687
F 9.641893 50.223645 93.958087
F 9.641893 42.496945 93.958087
F 18.453473 50.412045 94.095887
F 18.395373 42.440245 94.177487
F 0.555214 50.302945 91.093387
F 0.555215 42.576245 91.093387
F 9.697403 50.224045 91.226487
F 9.697403 42.497345 91.226487
F 18.560173 50.377445 91.414987
F 18.501873 42.576245 91.417787
F 13.854473 34.770145 105.886887
F 13.797273 34.770145 108.617887
F 9.774013 47.647545 87.584987
F 9.774013 39.920845 87.584987
F 16.266773 51.632445 90.400287
F 16.492273 43.667445 87.634287
F 2.987463 38.635445 91.105387
F 2.987463 46.362145 91.105387
F 11.929573 38.633545 91.273587
F 11.929573 46.360245 91.273587
F 20.921673 38.574145 91.423587
F 20.533673 43.698745 95.092387
F 3.058953 51.507445 87.463187
F 3.058953 36.054045 87.463187
F 3.058953 43.780745 87.463187
F 12.005773 51.511245 87.631987
F 12.005773 36.057845 87.631987
F 12.005773 43.784545 87.631987
F 20.915073 51.294145 87.689487
F 24.949573 51.627945 97.820687
F 25.119273 46.345245 94.564787
F 2.929513 51.499645 90.204687
F 2.929513 36.046245 90.204687
F 2.929513 43.772945 90.204687
F 11.948273 51.511245 90.363287
F 11.948273 36.057845 90.363287
F 11.948273 43.784545 90.363287
F 20.775973 36.216145 87.884087
F 20.821573 36.008145 90.557687
F 20.666073 46.394045 91.574087
F 2.860823 38.643345 93.844587
F 2.860823 46.370045 93.844587
F 11.871973 38.633545 94.004887
F 11.871973 46.360245 94.004887
F 20.780573 38.549745 94.108187
F 20.600373 46.405545 94.288287
F 5.248793 47.643845 90.227187
F 5.248793 39.917145 90.227187
F 14.178673 47.647945 90.409887
F 14.178673 39.921245 90.409887
F 22.968873 47.575545 90.802587
F 22.864573 42.525545 91.579587
F 5.173293 50.227345 93.868187
F 5.173293 42.500645 93.868187
F 14.102373 50.223545 94.051487
F 14.102373 42.496845 94.051487
F 25.071473 51.409745 95.219287
F 24.853773 43.874245 95.387887
F 5.205423 50.231645 91.128687
F 5.205423 42.504945 91.128687
F 14.159573 50.223545 91.320287
F 14.159573 42.496845 91.320287
F 22.774373 50.142445 91.628587
F 20.653073 43.903945 90.581887
F 5.281803 47.639945 87.487287
F 5.281803 39.913245 87.487287
F 14.235873 47.647945 87.678687
F 14.235873 39.921245 87.678687
F 14.007073 34.770145 98.603487
F 18.253773 42.714445 108.715887
F 7.467623 38.633745 91.180287
F 7.467623 46.360445 91.180287
F 16.388273 38.628445 91.269687
F 16.306373 46.331145 91.324987
F 23.295973 39.783345 90.697987
F 25.186373 46.172945 91.803487
F 7.543813 51.511045 87.538787
F 7.543813 36.057645 87.538787
F 7.543813 43.784345 87.538787
F 20.271673 46.300845 108.972887
F 0.606656 47.564745 87.445787
F 22.595773 50.170045 108.665887
F 9.336973 34.770145 108.524887
F 16.243573 51.268245 102.348887
F 18.563773 47.566245 87.816287
F 7.478713 51.508745 90.271587
F 7.478713 36.055345 90.271587
F 7.478713 43.782045 90.271587
F 25.537773 38.526345 91.699387
F 16.410473 36.074445 90.511787
F 16.379273 43.848745 90.291087
F 23.102273 47.652245 88.122087
F 25.318373 36.036345 90.794687
F 24.998173 51.346845 105.389887
F 7.402833 38.635945 93.913087
F 7.402833 46.362645 93.913087
F 16.452073 38.698645 93.984587
F 16.238473 46.373645 94.021287
F 25.127673 38.677945 94.469887
F 22.859573 47.629145 95.283587
F 0.696153 47.735745 97.439887
F 0.696154 40.009045 97.439887
F 9.565673 47.647845 97.599687
F 9.565673 39.921145 97.599687
F 18.420273 47.564945 97.719487
F 18.401973 39.921345 97.911687
F 0.623372 50.140745 101.084887
F 0.623373 42.414045 101.084887
F 9.489433 50.223645 101.240887
F 9.489433 42.496945 101.240887
F 18.507073 50.086445 101.301887
F 18.437673 42.603945 101.483887
F 0.454783 50.287745 98.382987
F 0.454783 42.561045 98.382987
F 9.545043 50.223945 98.509687
F 9.545043 42.497245 98.509687
F 18.478473 50.035645 98.592287
F 18.482173 42.534845 98.716687
F 0.504366 47.575545 94.738487
F 0.504366 39.848845 94.738487
F 9.621113 47.647445 94.868087
F 9.621113 39.920745 94.868087
F 18.375573 47.831745 95.008687
F 18.552073 39.823845 95.094287
F 2.843013 38.632445 98.389587
F 2.843013 46.359145 98.389587
F 11.776973 38.633545 98.556787
F 11.776973 46.360245 98.556787
F 20.717073 38.682045 98.990587
F 20.595873 46.366645 98.785987
F 2.915123 51.510645 94.747487
F 2.915123 36.057245 94.747487
F 2.915123 43.783945 94.747487
F 11.853273 51.511245 94.915187
F 11.853273 36.057845 94.915187
F 11.853273 43.784545 94.915187
F 16.414773 36.109745 87.629087
F 20.793973 36.042845 95.052487
F 22.846173 42.425645 94.354587
F 2.793593 51.503145 97.484487
F 2.793593 36.049745 97.484487
F 2.793593 43.776445 97.484487
F 11.795773 51.511245 97.646487
F 11.795773 36.057845 97.646487
F 11.795773 43.784545 97.646487
F 20.674573 51.471545 97.831787
F 20.753373 36.224045 97.806887
F 20.550673 43.802045 97.769887
F 2.726143 38.639845 101.124887
F 2.726143 46.366545 101.124887
F 11.719473 38.633545 101.287887
F 11.719473 46.360245 101.287887
F 20.766273 38.474045 101.681887
F 20.471873 46.407745 101.500887
F 5.098103 47.644545 97.509387
F 5.098103 39.917845 97.509387
F 14.026173 47.647945 97.693087
F 14.026173 39.921245 97.693087
F 22.760173 47.672545 98.028187
F 22.832273 40.019645 97.956087
F 5.022883 50.226645 101.150887
F 5.022883 42.499945 101.150887
F 13.949873 50.223545 101.334887
F 13.949873 42.496845 101.334887
F 22.789973 50.294945 101.632887
F 22.675973 42.423245 101.473887
F 5.058113 50.230545 98.412487
F 5.058113 42.503845 98.412487
F 14.007073 50.223545 98.603487
F 14.007073 42.496845 98.603487
F 22.899073 50.214745 98.921887
F 22.689873 42.643145 98.739187
F 5.131213 47.640245 94.770487
F 5.131213 39.913545 94.770487
F 14.083273 47.647945 94.961887
F 14.083273 39.921245 94.961887
F 22.855273 50.179745 94.311187
F 22.924673 39.975545 95.334887
F 7.315403 38.633745 98.463287
F 7.315403 46.360445 98.463287
F 16.329773 38.557245 98.534087
F 16.196173 46.252645 98.647587
F 25.089973 38.726645 98.871587
F 24.936973 46.455245 98.993287
F 7.391463 51.511045 94.821787
F 7.391463 36.057645 94.821787
F 7.391463 43.784345 94.821787
F 22.511473 42.430645 108.904887
F 16.413573 36.159545 94.976687
F 16.228673 43.757745 95.100387
F 25.031173 51.349645 90.684387
F 25.218573 36.007445 95.193287
F 20.284673 38.520645 108.965887
F 7.327533 51.509145 97.554487
F 7.327533 36.055745 97.554487
F 7.327533 43.782445 97.554487
F 15.895973 46.285345 108.659887
F 16.433473 36.059645 97.678887
F 16.134673 43.770545 97.800687
F 25.272873 43.724445 87.972987
F 25.313573 36.234145 97.999487
F 25.108873 43.961445 98.156387
F 7.252083 38.635445 101.195887
F 7.252083 46.362145 101.195887
F 16.315373 38.827745 101.227887
F 16.174473 46.374245 101.392887
F 25.259373 38.582145 101.548887
F 24.865073 46.324045 101.729887
F 0.550494 47.724745 104.728887
F 0.550494 39.998045 104.728887
F 9.413223 47.647945 104.882887
F 9.413223 39.921245 104.882887
F 18.154973 47.495545 105.024887
F 18.476973 39.756745 105.230887
F 0.477068 50.152445 108.372887
F 0.477069 42.425745 108.372887
F 9.336973 50.223545 108.524887
F 9.336973 42.496845 108.524887
F 23.016173 39.902445 87.944987
F 20.591073 51.598045 102.376887
F 0.356438 50.270345 105.671887
F 0.356438 42.543645 105.671887
F 9.392963 50.223845 105.792887
F 9.392963 42.497145 105.792887
F 18.245873 50.157645 105.952887
F 18.370173 42.442545 106.061887
F 0.405294 47.592045 102.027887
F 0.405294 39.865345 102.027887
F 9.468953 47.647545 102.150887
F 9.468953 39.920845 102.150887
F 18.323773 47.676745 102.306887
F 18.616273 39.962945 102.308887
F 2.697913 38.629345 105.672887
F 2.697913 46.356045 105.672887
F 11.624473 38.633545 105.839887
F 11.624473 46.360245 105.839887
F 20.606873 38.435645 106.176887
F 20.498873 46.293345 106.175887
F 2.770393 51.513745 102.030887
F 2.770393 36.060345 102.030887
F 2.770393 43.787045 102.030887
F 11.700673 51.511245 102.197887
F 11.700673 36.057845 102.197887
F 11.700673 43.784545 102.197887
F 9.392963 34.770445 105.792887
F 20.505773 35.871145 102.491887
F 20.605373 43.827545 102.383887
F 2.659663 51.506545 104.763887
F 2.659663 36.053145 104.763887
F 2.659663 43.779845 104.763887
F 11.643273 51.511245 104.929887
F 11.643273 36.057845 104.929887
F 11.643273 43.784545 104.929887
F 25.085373 51.544045 102.639887
F 20.551973 36.017545 105.167887
F 20.499273 43.771645 105.088887
F 2.592593 38.636045 108.403887
F 2.592593 46.362745 108.403887
F 11.567073 38.633545 108.570887
F 11.567073 46.360245 108.570887
F 16.111273 51.512345 105.006887
F 20.798473 51.430045 90.379187
F 4.947673 47.645145 104.791887
F 4.947673 39.918445 104.791887
F 13.873573 47.647945 104.975887
F 13.873573 39.921245 104.975887
F 22.764573 47.558045 105.355887
F 22.672373 39.966145 105.337887
F 4.871943 50.226145 108.433887
F 4.871943 42.499445 108.433887
F 13.797273 50.223545 108.617887
F 13.797273 42.496845 108.617887
F 13.949873 34.770145 101.334887
F 0.606656 39.838045 87.445787
F 4.911823 50.229345 105.696887
F 4.911823 42.502645 105.696887
F 13.854473 50.223545 105.886887
F 13.854473 42.496845 105.886887
F 22.600773 50.288045 105.935887
F 22.510073 42.498245 106.143887
F 4.984623 47.641445 102.054887
F 4.984623 39.914745 102.054887
F 13.930773 47.647945 102.244887
F 13.930773 39.921245 102.244887
F 22.660873 47.697045 102.634887
F 22.905073 39.893645 102.588887
F 7.163373 38.633745 105.746887
F 7.163373 46.360445 105.746887
F 16.085673 38.545045 105.876887
F 15.833673 46.302945 105.908887
F 25.007473 38.691745 106.269887
F 24.826073 46.272345 106.259887
F 7.239373 51.511045 102.104887
F 7.239373 36.057645 102.104887
F 7.239373 43.784345 102.104887
F 24.896373 46.306445 108.950887
F 16.221673 36.171045 102.179887
F 16.205373 43.928245 102.466887
F 20.870573 43.895645 87.722287
F 25.047873 36.014245 102.541887
F 24.839473 43.778345 102.653887
F 7.176953 51.509645 104.836887
F 7.176953 36.056245 104.836887
F 7.176953 43.782945 104.836887
F 16.223173 51.580145 95.014887
F 16.029873 35.994245 104.969887
F 16.059573 43.734645 105.168887
F 25.073373 35.905945 87.954887
F 25.008173 36.206445 105.498887
F 24.733373 43.790345 105.313887
F 7.101503 38.634945 108.478887
F 7.101503 46.361645 108.478887
F 18.089473 50.259945 108.650887
F 25.218173 51.624245 87.969287
F 25.084473 43.662145 90.750987
F 16.338873 51.507545 97.764887
F 0.555214 34.849545 91.093387
F 0.454783 34.834345 98.382987
F 0.356438 34.816945 105.671887
F 5.173293 34.773945 93.868187
F 5.205423 34.778245 91.128687
F 5.022883 34.773245 101.150887
F 5.058113 34.777145 98.412487
F 4.871943 34.772745 108.433887
F 4.911823 34.775945 105.696887
F 9.641893 34.770245 93.958087
F 9.697403 34.770645 91.226487
F 14.102373 34.770145 94.051487
F 14.159573 34.770145 91.320287
F 9.489433 34.770245 101.240887
F 9.545043 34.770545 98.509687
F 20.406273 51.535545 105.051887
F 15.965273 38.647945 108.661887
F 20.667273 51.528945 95.114387
F 18.832273 39.958145 87.738687
F 16.470473 51.552145 87.583887
F 24.704573 38.750445 108.993887
F 22.811673 34.670545 101.789887
F 18.426573 34.657645 101.402887
F 22.768373 34.839245 106.161887
F 18.689673 34.685445 98.663887
F 0.403515 47.719145 112.024887
F 0.403515 39.992445 112.024887
F 9.260723 47.647945 112.165887
F 9.260723 39.921245 112.165887
F 18.093273 47.570345 112.384887
F 17.773573 39.901745 112.174887
F 0.094169 50.275345 115.845887
F 0.094162 42.548645 115.845887
F 9.184203 50.223545 115.807887
F 9.184203 42.496845 115.807887
F 18.239573 50.212045 116.066887
F 18.013773 42.496445 115.961887
F 0.257181 50.248945 113.038887
F 0.257182 42.522245 113.038887
F 9.240753 50.223745 113.075887
F 9.240753 42.497045 113.075887
F 17.948573 50.170645 113.323887
F 17.908873 42.373245 113.138887
F 9.316863 47.647645 109.434887
F 9.316863 39.920945 109.434887
F 19.999273 51.466445 124.172887
F 9.088713 34.770345 120.354887
F 2.549913 38.627545 112.961887
F 2.549913 46.354245 112.961887
F 11.471873 38.633545 113.122887
F 11.471873 46.360245 113.122887
F 20.250273 38.720145 113.207887
F 20.284473 46.315945 113.286887
F 2.624043 51.516445 109.316887
F 2.624043 36.063045 109.316887
F 2.624043 43.789745 109.316887
F 11.548173 51.511245 109.481887
F 11.548173 36.057845 109.481887
F 11.548173 43.784545 109.481887
F 15.896373 51.521245 109.736887
F 18.446273 49.787045 130.388887
F 24.290973 51.444345 119.644887
F 2.520943 51.508145 112.050887
F 2.520943 36.054745 112.050887
F 2.520943 43.781445 112.050887
F 11.490773 51.511245 112.212887
F 11.490773 36.057845 112.212887
F 11.490773 43.784545 112.212887
F 17.546873 34.958845 128.331887
F 20.352873 36.013845 112.593887
F 20.333073 43.605145 112.699887
F 2.443033 38.643745 115.698887
F 2.443033 46.370445 115.698887
F 11.414573 38.633545 115.854887
F 11.414573 46.360245 115.854887
F 20.250473 38.633645 116.006887
F 20.383273 46.244645 116.008887
F 4.796093 47.645345 112.074887
F 4.796093 39.918645 112.074887
F 13.720973 47.647945 112.259887
F 13.720973 39.921245 112.259887
F 22.789473 47.397545 112.383887
F 22.723573 39.851445 112.468887
F 4.712383 50.224545 115.715887
F 4.712383 42.497845 115.715887
F 13.644773 50.223545 115.900887
F 13.644773 42.496845 115.900887
F 22.490573 49.934945 115.941887
F 22.477273 42.364245 116.234887
F 4.765253 50.228145 112.979887
F 4.765253 42.501445 112.979887
F 13.701973 50.223545 113.169887
F 13.701973 42.496845 113.169887
F 22.499773 49.971945 113.261887
F 22.532773 42.364445 113.655887
F 4.838463 47.642645 109.338887
F 4.838463 39.915945 109.338887
F 13.778173 47.647945 109.527887
F 13.778173 39.921245 109.527887
F 22.684273 47.666245 109.558887
F 18.033773 40.104545 109.535887
F 7.011113 38.633745 113.029887
F 7.011113 46.360445 113.029887
F 15.793573 38.547345 113.301887
F 15.848673 46.414945 113.430887
F 24.738473 38.660745 113.660887
F 24.947773 46.334445 113.537887
F 7.087253 51.511045 109.387887
F 7.087253 36.057645 109.387887
F 7.087253 43.784345 109.387887
F 26.727473 34.662745 121.049887
F 20.287973 51.557245 109.675887
F 24.890373 36.092145 109.892887
F 24.530373 43.669945 110.013887
F 13.644773 34.770145 115.900887
F 15.872873 36.165945 109.677887
F 7.026053 51.510145 112.119887
F 7.026053 36.056745 112.119887
F 7.026053 43.783445 112.119887
F 15.876173 43.831145 109.708887
F 15.927773 36.086545 112.364887
F 15.898273 43.919045 112.338887
F 17.848773 49.937645 127.669887
F 24.845373 36.142945 112.703887
F 24.821373 43.805245 112.859887
F 6.950683 38.634145 115.761887
F 6.950683 46.360845 115.761887
F 15.831673 38.638945 115.989887
F 15.884773 46.207045 116.029887
F 24.785773 38.618445 116.376887
F 24.825573 46.179345 116.371887
F 0.010707 47.585645 119.518887
F 0.010707 39.858945 119.518887
F 9.107643 47.647845 119.448887
F 9.107643 39.921145 119.448887
F 17.774573 47.585645 119.653887
F 18.044773 39.915645 119.495887
F 4.619303 34.774945 120.259887
F 4.554223 34.770645 122.985887
F 9.031013 50.222945 123.076887
F 9.031013 42.496245 123.076887
F 17.941973 50.133145 123.098887
F 17.843073 42.577545 123.384887
F 0.148196 50.196745 120.361887
F 0.148195 42.470045 120.361887
F 9.088713 50.223745 120.354887
F 9.088713 42.497045 120.354887
F 17.707773 50.268145 120.341887
F 18.032473 42.398045 120.745887
F 0.201120 47.655245 116.726887
F 0.201120 39.928545 116.726887
F 9.164653 47.647745 116.717887
F 9.164653 39.921045 116.717887
F 18.160973 47.642645 116.915887
F 18.083973 39.978445 117.007887
F 2.361303 38.637245 120.230887
F 2.361303 46.363945 120.230887
F 11.319273 38.633445 120.401887
F 11.319273 46.360145 120.401887
F 20.281373 38.719245 120.768887
F 20.123873 46.320245 120.738887
F 2.446573 51.506545 116.594887
F 2.446583 36.053145 116.594887
F 2.446583 43.779845 116.594887
F 11.395573 51.511245 116.764887
F 11.395573 36.057845 116.764887
F 11.395573 43.784545 116.764887
F 20.409873 43.792545 109.998887
F 20.136273 36.170445 117.076887
F 20.192373 43.729045 116.839887
F 2.372043 51.499445 119.338887
F 2.372043 36.046045 119.338887
F 2.372043 43.772745 119.338887
F 11.338373 51.511245 119.494887
F 11.338373 36.057845 119.494887
F 11.338373 43.784545 119.494887
F 24.655473 51.413645 109.865887
F 20.245773 36.164145 119.761887
F 19.942273 43.831245 119.671887
F 2.303433 38.643545 122.966887
F 2.303433 46.370245 122.966887
F 11.261973 38.632745 123.123887
F 11.261973 46.359445 123.123887
F 20.142873 38.629945 123.487887
F 20.164073 46.286645 123.474887
F 4.629313 47.646645 119.356887
F 4.629313 39.919945 119.356887
F 13.568473 47.647945 119.541887
F 13.568473 39.921245 119.541887
F 22.256973 47.499045 119.794887
F 22.552173 40.107445 119.956887
F 4.554223 50.224045 122.985887
F 4.554223 42.497345 122.985887
F 13.491973 50.222745 123.170887
F 13.491973 42.496045 123.170887
F 22.275073 50.107745 123.296887
F 22.308973 42.405045 123.723887
F 4.619303 50.228345 120.259887
F 4.619303 42.501645 120.259887
F 13.549473 50.223545 120.447887
F 13.549473 42.496845 120.447887
F 22.202773 50.109045 120.640887
F 22.181573 42.693045 120.867887
F 4.691963 47.643545 116.621887
F 4.691963 39.916845 116.621887
F 13.625673 47.647945 116.811887
F 13.625673 39.921245 116.811887
F 22.489373 47.595645 117.151887
F 22.512773 39.949845 117.262887
F 6.854353 38.635545 120.306887
F 6.854353 46.362245 120.306887
F 15.705573 38.724145 120.489887
F 15.621173 46.218445 120.362887
F 24.482173 38.482545 121.182887
F 24.469773 46.288445 121.036887
F 6.932983 51.510245 116.670887
F 6.932983 36.056845 116.670887
F 6.932983 43.783545 116.670887
F 19.784473 36.166645 127.338887
F 15.811673 36.047445 116.983887
F 15.867773 43.749945 116.947887
F 26.268073 47.729245 127.591887
F 24.480473 36.159245 117.297887
F 24.529173 43.744445 117.262887
F 6.875603 51.511245 119.401887
F 6.875603 36.057845 119.401887
F 6.875603 43.784545 119.401887
F 19.971573 51.271945 126.898887
F 15.834773 36.254445 119.640887
F 15.819773 43.584945 119.645887
F 20.346573 36.014445 109.928887
F 24.488773 36.041645 120.022887
F 24.491873 43.833545 119.986887
F 6.800413 38.632245 123.029887
F 6.800413 46.358945 123.029887
F 15.799873 38.610145 123.104887
F 15.585673 46.397945 123.092887
F 24.595573 38.548945 123.923887
F 24.490673 46.381345 123.819887
F 4.765253 34.774745 112.979887
F 4.712383 34.771145 115.715887
F 8.939403 47.616045 126.654887
F 8.939403 39.889345 126.654887
F 17.912173 47.424545 126.722887
F 19.915973 43.793645 127.312887
F 13.701973 34.770145 113.169887
F 0.307472 39.884845 109.318887
F 22.598273 39.923145 109.795887
F 0.307471 47.611545 109.318887
F 8.809953 49.809545 130.142887
F 8.809943 42.082845 130.142887
F 23.848273 35.909045 127.348887
F 9.240753 34.770345 113.075887
F 0.059501 50.186745 127.652887
F 0.059501 42.460045 127.652887
F 8.916053 50.186445 127.475887
F 8.916053 42.459745 127.475887
F 15.852473 51.476945 112.432887
F 21.394473 50.410845 130.723887
F 0.099271 47.679245 123.994887
F 0.099271 39.952545 123.994887
F 9.012793 47.646345 123.953887
F 9.012793 39.919645 123.953887
F 17.773273 47.485745 124.037887
F 17.952673 39.930245 124.170887
F 2.216693 38.598445 127.368887
F 2.216693 46.325145 127.368887
F 11.146173 38.596245 127.522887
F 11.146173 46.322945 127.522887
F 16.575673 35.403545 130.978887
F 19.915973 46.361845 127.890887
F 2.294993 51.509345 123.837887
F 2.294993 36.055945 123.837887
F 2.294993 43.782645 123.837887
F 11.243073 51.509845 124.000887
F 11.243073 36.056445 124.000887
F 11.243073 43.783145 124.000887
F 19.185973 38.746145 130.949887
F 20.075073 36.065545 124.465887
F 19.970673 43.752745 124.500887
F 2.217653 51.473545 126.549887
F 2.217653 36.020145 126.549887
F 2.217653 43.746845 126.549887
F 11.169973 51.479245 126.700887
F 11.169973 36.025845 126.700887
F 11.169973 43.752545 126.700887
F 15.586573 36.023245 126.812887
F 24.439173 51.391845 124.448887
F 21.985773 42.525545 128.514887
F 2.002233 38.106745 130.007887
F 2.002223 45.833445 130.007887
F 11.040273 38.219645 130.189887
F 11.040273 45.946345 130.189887
F 17.651373 42.547345 127.781887
F 18.059173 47.780545 109.623887
F 4.468083 47.617545 126.564887
F 4.468083 39.890845 126.564887
F 13.399973 47.615945 126.747887
F 13.399973 39.889245 126.747887
F 22.273473 47.663045 127.235887
F 19.868373 38.714045 128.244887
F 4.330693 49.785045 130.051887
F 4.330693 42.058345 130.051887
F 13.270273 49.809745 130.235887
F 13.270273 42.083045 130.235887
F 22.309073 34.824845 116.042887
F 26.550073 50.170445 128.557887
F 4.453143 50.191945 127.381887
F 4.453143 42.465345 127.381887
F 13.376373 50.186245 127.569887
F 13.376373 42.459545 127.569887
F 22.242173 50.205045 128.042887
F 21.966373 40.007945 127.415887
F 4.546583 47.642545 123.860887
F 4.546583 39.915845 123.860887
F 13.473273 47.646545 124.047887
F 13.473273 39.919845 124.047887
F 22.302273 47.595945 124.481887
F 22.227473 39.831445 124.716887
F 6.682793 38.598945 127.427887
F 6.682793 46.325645 127.427887
F 15.616873 38.626645 127.654887
F 15.500873 46.284445 127.631887
F 24.056873 38.357445 128.417887
F 24.134573 46.215645 128.380887
F 6.777843 51.507445 123.905887
F 6.777843 36.054045 123.905887
F 6.777843 43.780745 123.905887
F 17.877473 39.986245 127.037887
F 15.593173 36.103345 124.055887
F 15.630573 43.787845 123.962887
F 24.903673 51.345745 112.653887
F 24.411773 51.467245 127.281887
F 24.294873 43.894645 124.641887
F 6.709693 51.481045 126.606887
F 6.709693 36.027645 126.606887
F 6.709693 43.754345 126.606887
F 15.955573 51.574445 116.704887
F 17.012273 42.882845 130.391887
F 15.620273 43.875445 126.644887
F 15.641473 51.588445 119.421887
F 20.391373 51.412345 112.376887
F 24.127073 43.660945 127.379887
F 6.579113 38.218545 130.095887
F 6.579113 45.945245 130.095887
F 15.624573 51.438245 126.845887
F 24.428373 35.914145 124.720887
F 0.257181 34.795545 113.038887
F 0.094160 34.821945 115.845887
F 9.184203 34.770145 115.807887
F 26.826173 39.939945 124.869887
F 15.776173 45.618245 130.322887
F 24.538773 51.301645 116.962887
F 20.383673 51.465645 117.007887
F 15.678173 51.600745 124.188887
F 20.163173 51.525745 119.571887
F 17.896773 34.830845 123.594887
F 22.250373 34.760045 123.630887
F 25.734473 50.215445 131.169887
F 26.263673 39.548745 127.547887
F 26.234473 42.111045 128.427887
F 19.483873 46.386945 130.668887
F 21.529573 42.426645 131.118887
F 26.649273 47.416145 119.975887
F 22.287173 34.867045 120.900887
F 26.575473 42.531845 123.910887
F 26.937673 39.664545 117.657887
F 18.077573 34.888845 113.403887
F 26.489273 50.093845 123.551887
F 26.546073 47.732945 124.852887
F 21.678273 34.687545 128.291887
F 17.954273 34.631345 116.140887
F 26.629773 39.809245 120.313887
F 21.457473 34.809145 131.074887
F 2.658073 55.426745 2.866667
F 2.658073 63.153445 2.866667
F 11.569373 55.411845 3.084907
F 11.569373 63.138545 3.084907
F 20.897673 55.324945 3.372237
F 21.009773 63.189345 3.305897
F 2.569153 57.939845 6.393737
F 2.569153 65.666545 6.393737
F 11.472473 57.951745 6.606537
F 11.472473 65.678445 6.606537
F 20.607273 58.114345 6.845077
F 20.620573 65.775045 6.726377
F 2.609743 57.985045 3.705267
F 2.609743 65.711745 3.705267
F 11.545773 57.982345 3.906437
F 11.545773 65.709045 3.906437
F 20.831873 58.020045 4.056207
F 20.663673 65.803545 4.044827
F 2.733083 55.735045 0.202393
F 4.622163 69.534345 13.698787
F 2.733083 63.461745 0.202392
F 4.679033 69.534345 10.975687
F 11.675873 55.788445 0.418017
F 11.675873 63.515145 0.418017
F 25.879673 55.444245 0.842037
F 23.296073 66.860645 0.555898
F 4.843903 54.115745 3.766277
F 4.843903 61.842345 3.766277
F 13.776173 54.118945 3.953187
F 13.776173 61.845645 3.953187
F 23.226173 54.271045 4.391447
F 23.163673 61.798245 4.265297
F 4.982943 59.645645 0.272140
F 4.982943 67.372345 0.272140
F 13.905973 59.651745 0.464724
F 13.905973 67.378445 0.464724
F 18.227073 67.946745 0.378171
F 20.157173 65.698945 21.502387
F 4.867483 59.278345 2.937207
F 4.867483 67.005045 2.937207
F 13.799773 59.275245 3.131597
F 13.799773 67.001945 3.131597
F 23.161073 59.273245 3.119377
F 23.153573 67.097745 3.379877
F 4.774733 54.082945 6.461417
F 4.774733 61.809645 6.461417
F 13.702873 54.088345 6.653217
F 13.702873 61.815045 6.653217
F 22.859273 54.120845 7.136897
F 23.053473 61.855345 6.956287
F 7.103713 55.409845 2.994417
F 7.103713 63.136545 2.994417
F 16.012673 55.549245 3.066837
F 16.187773 63.149245 2.966987
F 25.486873 55.453545 3.533897
F 25.570373 62.990145 3.467877
F 7.006543 57.954045 6.514587
F 7.006543 65.680745 6.514587
F 16.099073 58.140245 6.607367
F 15.981473 65.629745 6.579297
F 25.239673 57.860345 7.062847
F 25.388373 65.495545 6.939767
F 7.079053 57.984445 3.811867
F 7.079053 65.711145 3.811867
F 16.310473 58.099145 3.940767
F 16.175273 65.760945 3.866747
F 25.366373 58.009245 4.259777
F 17.159373 62.958645 0.462617
F 7.215683 55.788045 0.326494
F 7.215683 63.514745 0.326494
F 25.936873 63.241445 0.850167
F 15.547973 56.280045 0.269461
F 17.950073 61.675645 21.195587
F 23.814273 59.092945 0.688388
F 9.314663 54.119245 3.859637
F 9.314663 61.845945 3.859637
F 18.409073 54.247045 3.977977
F 18.525673 61.926545 4.162207
F 9.445923 59.651745 0.371518
F 9.445923 67.378445 0.371518
F 4.469623 69.534345 20.981887
F 19.381273 59.222545 0.567355
F 9.337793 59.274645 3.038597
F 9.337793 67.001345 3.038597
F 18.553673 59.394245 3.135897
F 18.337673 67.250645 3.021127
F 9.241333 54.088745 6.560047
F 9.241333 61.815445 6.560047
F 18.446473 54.085945 6.711117
F 18.187573 61.989045 6.870767
F 2.501183 55.391845 10.002877
F 2.501183 63.118545 10.002877
F 11.396273 55.374545 10.206187
F 11.396273 63.101245 10.206187
F 20.383373 55.174145 10.590287
F 20.458273 62.915745 10.539687
F 2.425803 57.932745 13.641787
F 2.425803 65.659445 13.641787
F 11.320073 57.950245 13.842987
F 11.320073 65.676945 13.842987
F 20.515573 57.958045 14.170887
F 20.537473 65.633645 14.096787
F 2.482173 57.932645 10.940487
F 2.482173 65.659345 10.940487
F 11.377373 57.950345 11.112287
F 11.377373 65.676945 11.112287
F 20.570973 57.970845 11.447487
F 20.527473 65.727145 11.325587
F 2.552713 55.392345 7.304597
F 2.552713 63.119045 7.304597
F 11.453773 55.375345 7.483717
F 11.453773 63.102045 7.483717
F 20.607673 55.541745 7.660377
F 20.681573 63.089045 7.800637
F 4.679033 54.081045 10.975687
F 4.679033 61.807645 10.975687
F 13.607673 54.086945 11.159087
F 13.607673 61.813645 11.159087
F 22.651273 54.043145 11.610587
F 22.719673 61.792845 11.573287
F 4.753533 59.243245 7.345167
F 4.753533 66.969945 7.345167
F 13.684073 59.238745 7.530467
F 13.684073 66.965445 7.530467
F 22.871973 59.224645 7.941987
F 23.010673 66.822345 7.751197
F 4.698233 59.243845 10.061407
F 4.698233 66.970545 10.061407
F 13.626673 59.237945 10.252887
F 13.626673 66.964645 10.252887
F 22.810773 59.250745 10.643787
F 22.895873 67.032645 10.455887
F 4.622163 54.080945 13.698787
F 4.622163 61.807645 13.698787
F 13.550473 54.086945 13.889687
F 13.550473 61.813545 13.889687
F 22.680073 54.002045 14.456287
F 22.535973 61.799045 14.346487
F 6.930653 55.372245 10.114187
F 6.930653 63.098945 10.114187
F 15.908873 55.257945 10.244287
F 15.930373 63.092345 10.294987
F 24.954473 55.282445 10.801287
F 24.878773 63.109245 10.818687
F 6.854463 57.952645 13.751087
F 6.854463 65.679345 13.751087
F 15.831773 57.869045 13.957487
F 15.790173 65.561245 14.004787
F 25.155273 58.016545 14.174787
F 24.996173 65.631745 14.369887
F 6.911703 57.952645 11.017087
F 6.911703 65.679345 11.017087
F 15.706573 57.855745 11.199687
F 16.016273 65.736845 11.143687
F 24.957273 57.883945 11.316887
F 24.996573 65.658945 11.550787
F 6.988213 55.373145 7.388627
F 6.988213 63.099845 7.388617
F 15.987873 55.526045 7.415947
F 15.888873 63.153345 7.610377
F 25.253073 55.293345 8.093787
F 25.309473 63.101345 8.162047
F 9.146183 54.087345 11.065387
F 9.146183 61.814045 11.065387
F 18.206873 53.978045 11.517387
F 18.098373 61.833745 11.424687
F 9.222473 59.238345 7.436697
F 9.222473 66.965045 7.436697
F 18.166673 59.408245 7.757037
F 18.221573 66.832045 7.578797
F 9.165153 59.237545 10.159587
F 9.165153 66.964245 10.159587
F 17.974373 59.184745 10.375387
F 18.231973 67.061345 10.176487
F 9.088963 54.087345 13.796487
F 9.088963 61.813945 13.796487
F 18.157473 54.111545 14.204487
F 18.023473 61.605445 14.077187
F 2.349563 55.392145 17.283287
F 2.349563 63.118845 17.283287
F 11.243873 55.374545 17.484487
F 11.243873 63.101245 17.484487
F 20.309973 55.382145 18.005687
F 20.275973 62.993545 17.896687
F 2.273273 57.932745 20.924887
F 2.273273 65.659445 20.924887
F 11.167573 57.950245 21.126087
F 11.167573 65.676945 21.126087
F 21.499473 55.187045 0.740740
F 17.886973 54.087745 21.512987
F 2.329873 57.932745 18.223287
F 2.329873 65.659445 18.223287
F 11.224773 57.950245 18.394787
F 11.224773 65.676945 18.394787
F 20.324473 58.062745 18.810487
F 20.356473 65.528445 18.739587
F 2.406143 55.392145 14.581687
F 2.406143 63.118845 14.581687
F 11.301073 55.374545 14.753187
F 11.301073 63.101245 14.753187
F 20.329573 55.351245 15.128387
F 20.150073 63.036645 15.067587
F 4.526673 54.080945 18.258387
F 4.526673 61.807645 18.258387
F 13.455173 54.086945 18.441587
F 13.455173 61.813545 18.441587
F 22.532373 54.159845 18.822787
F 22.575773 61.901845 18.597387
F 4.602943 59.243945 14.616787
F 4.602943 66.970645 14.616787
F 13.531373 59.237945 14.799987
F 13.531373 66.964645 14.799987
F 22.755273 59.167245 15.125187
F 22.718973 66.961945 15.126187
F 4.545903 59.243945 17.340287
F 4.545903 66.970645 17.340287
F 13.474173 59.237945 17.531187
F 13.474173 66.964645 17.531187
F 22.599273 59.181845 17.764687
F 22.640973 66.801645 17.791487
F 4.469623 54.080945 20.981887
F 4.469623 61.807645 20.981887
F 13.397873 54.086945 21.172787
F 13.397873 61.813545 21.172787
F 22.463573 53.977945 21.544887
F 25.533673 65.659245 4.273417
F 6.778193 55.372245 17.392587
F 6.778193 63.098945 17.392587
F 15.771873 55.327245 17.606687
F 15.854073 63.113345 17.655887
F 24.833373 55.143045 17.786387
F 25.051173 62.999245 17.765887
F 6.701903 57.952645 21.034187
F 6.701903 65.679345 21.034187
F 4.526673 69.534345 18.258387
F 21.741973 62.965345 0.720592
F 4.774733 69.536345 6.461417
F 15.632373 65.688845 21.186987
F 6.759193 57.952645 18.299687
F 6.759193 65.679345 18.299687
F 15.779573 57.891745 18.437587
F 15.705973 65.638945 18.471987
F 24.925973 57.772845 18.568887
F 24.887573 65.547445 18.714387
F 6.835463 55.372245 14.658087
F 6.835463 63.098945 14.658087
F 15.910973 55.400845 14.943887
F 15.680773 63.018645 14.986687
F 25.283173 55.374745 15.147587
F 25.007473 62.853245 14.924887
F 8.993643 54.087345 18.347887
F 8.993643 61.813945 18.347787
F 18.061973 54.142845 18.880987
F 18.072373 61.620445 18.472387
F 9.069913 59.237545 14.706287
F 9.069913 66.964245 14.706287
F 18.030473 59.122045 14.741387
F 18.261973 66.717445 14.887487
F 9.012693 59.237545 17.437987
F 9.012693 66.964245 17.437987
F 18.005273 58.995845 17.544687
F 18.172273 66.703645 17.633187
F 8.936413 54.087345 21.079587
F 8.936413 61.813945 21.079587
F 24.774473 57.990045 21.295787
F 20.274373 57.839945 21.514687
F 15.744873 57.911845 21.377587
F 22.441373 61.743145 21.353087
F 24.925273 65.668645 21.598887
F 17.902773 52.176645 0.548424
F 26.194973 57.988645 -0.046782
F 22.842573 69.601945 11.488887
F 18.130573 69.652845 11.264487
F 22.389273 69.336745 18.771587
F 22.472073 69.460245 21.569887
F 17.880973 69.664545 21.174287
F 2.197003 55.392145 24.566587
F 2.197003 63.118845 24.566587
F 11.091273 55.374545 24.767687
F 11.091273 63.101245 24.767687
F 20.131273 55.364045 25.316587
F 20.193673 62.922045 24.967587
F 2.120713 57.932745 28.208187
F 2.120713 65.659445 28.208187
F 11.014973 57.950245 28.409287
F 11.014973 65.676945 28.409287
F 20.221273 57.821245 28.906887
F 20.251873 65.301245 28.637287
F 2.177313 57.932745 25.506487
F 2.177313 65.659445 25.506487
F 11.072173 57.950245 25.677987
F 11.072173 65.676945 25.677987
F 20.294573 57.890145 26.186287
F 20.031273 65.514645 25.821787
F 17.795673 67.048745 22.105587
F 17.316073 61.642545 43.081187
F 11.148473 55.374545 22.036387
F 11.148473 63.101245 22.036387
F 22.511473 66.759845 22.367087
F 24.879573 55.485845 22.318887
F 4.374113 54.080945 25.541587
F 4.374113 61.807645 25.541587
F 13.302573 54.086945 25.724787
F 13.302573 61.813545 25.724787
F 22.307373 53.840445 25.922387
F 22.508573 61.617445 25.964887
F 4.450383 59.243945 21.899987
F 4.450383 66.970645 21.899987
F 13.378873 59.237945 22.083187
F 13.378873 66.964645 22.083187
F 21.913273 62.002045 43.225487
F 24.664873 63.064645 22.536687
F 4.393343 59.243945 24.623487
F 4.393343 66.970645 24.623487
F 13.321673 59.237945 24.814387
F 13.321673 66.964645 24.814387
F 22.590673 59.029045 25.150587
F 22.286673 66.709445 25.153387
F 4.317053 54.080945 28.265087
F 4.317053 61.807645 28.265087
F 13.245373 54.086945 28.455987
F 13.245373 61.813545 28.455987
F 22.518573 53.839445 28.709987
F 22.474173 61.586445 28.658787
F 6.625633 55.372245 24.675787
F 6.625633 63.098945 24.675787
F 15.672273 55.358145 24.802487
F 15.663273 62.975445 24.877187
F 24.691873 55.061045 25.169187
F 24.612073 63.184445 25.336787
F 6.549343 57.952645 28.317387
F 6.549343 65.679345 28.317387
F 15.484073 58.060745 28.427787
F 15.542273 65.695245 28.470087
F 24.725073 57.826845 28.661487
F 24.800473 65.580245 28.691187
F 6.606633 57.952645 25.582887
F 6.606633 65.679345 25.582887
F 15.473973 57.969345 25.785687
F 15.656873 65.464245 25.677387
F 24.791873 57.667245 25.944587
F 24.698273 65.733045 26.043687
F 6.682903 55.372245 21.941287
F 6.682903 63.098945 21.941287
F 20.230673 63.071045 22.311687
F 24.163173 65.640045 43.139287
F 15.086573 65.610345 43.043887
F 15.639273 55.266045 22.110087
F 8.841073 54.087345 25.631087
F 8.841073 61.813945 25.631087
F 17.797273 53.927845 25.948587
F 17.909373 61.734345 25.915987
F 2.253583 63.118845 21.864887
F 22.292973 69.479545 28.524587
F 8.917353 59.237545 21.989487
F 8.917353 66.964245 21.989487
F 17.869773 59.132245 22.274587
F 24.397273 58.018745 43.109587
F 8.860133 59.237545 24.721187
F 8.860133 66.964245 24.721187
F 17.830073 59.100245 24.911287
F 17.861273 66.789545 24.807087
F 2.253583 55.392145 21.864887
F 8.555013 66.964245 39.287587
F 8.783843 54.087345 28.362787
F 8.783843 61.813945 28.362787
F 17.613973 54.238445 28.552787
F 17.691473 61.929545 28.708387
F 22.512773 59.096145 22.385787
F 4.011933 69.534345 42.831487
F 2.044443 55.392145 31.849787
F 2.044443 63.118845 31.849787
F 10.938773 55.374545 32.050887
F 10.938773 63.101245 32.050887
F 20.185973 55.142545 32.211087
F 20.053773 63.076845 32.345687
F 1.968153 57.932745 35.491387
F 1.968153 65.659445 35.491387
F 10.862473 57.950245 35.692487
F 10.862473 65.676945 35.692487
F 20.023173 57.603545 35.841587
F 19.963473 65.554045 35.690987
F 2.024753 57.932745 32.789787
F 2.024753 65.659445 32.789787
F 10.919673 57.950245 32.961187
F 10.919673 65.676945 32.961187
F 19.904073 58.055045 33.058487
F 20.151973 65.648145 32.892987
F 2.101023 55.392145 29.148087
F 2.101023 63.118845 29.148087
F 10.995973 55.374545 29.319587
F 10.995973 63.101245 29.319587
F 20.096573 55.205545 29.468787
F 20.113573 62.894945 29.488287
F 4.221553 54.080945 32.824787
F 4.221553 61.807645 32.824787
F 13.149973 54.086945 33.007987
F 13.149973 61.813545 33.007987
F 22.315973 53.742645 33.233087
F 22.281973 61.746245 33.195887
F 4.297823 59.243945 29.183187
F 4.297823 66.970645 29.183187
F 13.226273 59.237945 29.366387
F 13.226273 66.964645 29.366387
F 22.535773 59.039845 29.549887
F 22.475573 66.876645 29.314287
F 4.240783 59.243945 31.906687
F 4.240783 66.970645 31.906687
F 13.169073 59.237945 32.097587
F 13.169073 66.964645 32.097587
F 22.414073 59.025045 32.317887
F 22.363573 66.942545 32.088987
F 4.164493 54.080945 35.548287
F 4.164493 61.807645 35.548287
F 13.092773 54.086945 35.739187
F 13.092773 61.813545 35.739187
F 22.308873 53.826545 35.966887
F 22.057473 61.621845 35.877487
F 6.473073 55.372245 31.958987
F 6.473073 63.098945 31.958987
F 15.386573 55.358645 32.165987
F 15.403973 63.104045 32.353787
F 24.677973 55.042545 32.427387
F 24.442073 63.023045 32.150087
F 6.396783 57.952645 35.600587
F 6.396783 65.679345 35.600587
F 15.242673 57.807045 35.642887
F 15.461173 65.708845 35.929887
F 24.640273 57.867245 35.967987
F 24.483573 65.545745 35.877087
F 6.454073 57.952645 32.866087
F 6.454073 65.679345 32.866087
F 15.414073 57.942345 32.963787
F 15.332673 65.817445 33.251887
F 24.766773 57.839645 33.119287
F 24.442073 65.589745 33.214487
F 6.530343 55.372245 29.224487
F 6.530343 63.098945 29.224487
F 15.385773 55.458445 29.470087
F 15.424273 63.165545 29.672487
F 24.743773 55.151845 29.649787
F 24.660973 62.934845 29.378887
F 8.688513 54.087345 32.914287
F 8.688513 61.813945 32.914287
F 17.688673 53.856745 32.928387
F 17.650773 61.817545 33.061387
F 17.564673 58.885045 36.564987
F 17.419373 54.108145 43.088887
F 8.764793 59.237545 29.272687
F 8.764793 66.964245 29.272687
F 17.924173 59.155845 29.409087
F 18.042573 66.847645 29.394987
F 8.478723 54.087345 42.929187
F 8.555013 59.237545 39.287587
F 8.707573 59.237545 32.004387
F 8.707573 66.964245 32.004387
F 17.597673 59.280845 32.082987
F 17.845373 66.771945 32.277087
F 17.764673 66.587745 39.335287
F 22.158873 54.274245 43.266487
F 8.631283 54.087345 35.645987
F 8.631283 61.813945 35.645987
F 17.703973 53.903545 35.747887
F 17.589473 61.541745 35.742387
F 4.317053 69.534345 28.265087
F 4.374113 69.534345 25.541587
F 1.891883 55.392145 39.132987
F 1.891883 63.118845 39.132987
F 10.786173 55.374545 39.334087
F 10.786173 63.101245 39.334087
F 19.909673 55.225645 39.674687
F 19.720073 62.800545 39.292287
F 1.815593 57.932745 42.774587
F 1.815593 65.659445 42.774587
F 10.709873 57.950245 42.975687
F 10.709873 65.676945 42.975687
F 15.217073 58.004745 43.133287
F 8.612223 66.964245 36.555887
F 1.872183 57.932745 40.072987
F 1.872183 65.659445 40.072987
F 10.767073 57.950245 40.244387
F 10.767073 65.676945 40.244387
F 19.779973 57.718145 40.359287
F 20.043673 65.294245 40.455987
F 1.948463 55.392145 36.431387
F 1.948463 63.118845 36.431387
F 10.843373 55.374545 36.602787
F 10.843373 63.101245 36.602787
F 19.873173 54.982745 36.855687
F 19.759773 62.894545 36.624987
F 4.068993 54.080945 40.107987
F 4.068993 61.807645 40.107987
F 12.997473 54.086945 40.291187
F 12.997473 61.813545 40.291187
F 22.230173 53.933745 40.505387
F 22.030373 61.560245 40.327887
F 4.145263 59.243945 36.466387
F 4.145263 66.970645 36.466387
F 13.073773 59.237945 36.649587
F 13.073773 66.964645 36.649587
F 22.225973 59.047845 36.690087
F 22.281673 66.724545 36.877987
F 4.088223 59.243945 39.189887
F 4.088223 66.970645 39.189887
F 13.016573 59.237945 39.380787
F 13.016573 66.964645 39.380787
F 22.080873 59.001045 39.477787
F 22.245573 66.671245 39.631087
F 4.011933 54.080945 42.831487
F 4.011933 61.807645 42.831487
F 12.940273 54.086945 43.022387
F 12.940273 61.813545 43.022387
F 4.221553 69.534345 32.824787
F 19.884073 65.598945 43.068387
F 6.320513 55.372245 39.242187
F 6.320513 63.098945 39.242187
F 15.227773 55.256545 39.452787
F 15.164673 63.012645 39.387087
F 24.552073 55.267145 39.568487
F 24.263673 62.877145 39.512887
F 6.244223 57.952645 42.883787
F 6.244223 65.679345 42.883787
F 19.797773 58.045345 43.034287
F 4.164493 69.534345 35.548287
F 17.589873 58.985545 39.341787
F 8.478723 61.813945 42.929187
F 6.301513 57.952645 40.149287
F 6.301513 65.679345 40.149287
F 15.303973 57.929545 40.343387
F 15.237173 65.635545 40.240087
F 24.256073 57.783545 40.354087
F 24.519573 65.458245 40.460087
F 6.377783 55.372245 36.507687
F 6.377783 63.098945 36.507687
F 15.496573 55.289245 36.734987
F 15.460873 62.929045 36.729587
F 24.609873 55.250145 36.900087
F 24.370373 62.887945 36.810687
F 8.535953 54.087345 40.197487
F 8.535953 61.813945 40.197487
F 17.685173 54.131445 40.449287
F 17.359973 61.565145 40.219987
F 17.633373 66.931745 36.749687
F 4.068993 69.534345 40.107987
F 8.612223 59.237545 36.555887
F 20.228173 55.238445 22.541187
F 15.632673 63.043245 22.012287
F 26.701573 54.066745 43.426587
F 22.243873 69.334245 40.308787
F 26.606373 61.759645 43.130687
F 26.700773 53.986145 40.626387
F 26.659973 66.944745 39.602187
F 22.309273 69.449345 33.200287
F 22.170273 69.367145 35.839687
F 17.486773 69.507145 42.911787
F 22.108773 69.359645 43.099587
F 26.726173 69.538345 40.318987
F 17.772473 69.521745 33.139587
F 22.383773 69.542245 25.764287
F 26.403073 69.390645 43.061387
F 1.739313 55.392145 46.416187
F 1.739323 63.118845 46.416187
F 10.633573 55.374545 46.617287
F 10.633573 63.101245 46.617287
F 19.836773 55.247045 46.645487
F 19.540073 62.984345 46.720787
F 1.663023 57.932745 50.057787
F 1.663023 65.659445 50.057787
F 10.557273 57.950245 50.258887
F 10.557273 65.676945 50.258887
F 19.774873 58.010045 50.287287
F 19.490273 65.696645 50.276787
F 1.719623 57.932745 47.356187
F 1.719623 65.659445 47.356187
F 10.614573 57.950245 47.527587
F 10.614573 65.676945 47.527587
F 19.818773 57.915345 47.642587
F 19.611473 65.462745 47.689987
F 1.795903 63.118845 43.714587
F 1.795903 55.392145 43.714587
F 10.690773 55.374545 43.885987
F 10.690773 63.101245 43.885987
F 19.267073 57.781845 65.057787
F 23.760973 65.648945 64.995987
F 3.916433 54.080945 47.391187
F 3.916433 61.807645 47.391187
F 12.844873 54.086945 47.574387
F 12.844873 61.813545 47.574387
F 21.992973 54.051545 47.728587
F 21.778073 61.729245 47.562987
F 3.992703 59.243945 43.749587
F 3.992703 66.970645 43.749587
F 12.921173 59.237945 43.932787
F 12.921173 66.964645 43.932787
F 3.554253 69.534345 64.681087
F 26.499773 53.954545 50.685387
F 3.935663 59.243945 46.473087
F 3.935663 66.970645 46.473087
F 12.863973 59.237945 46.663987
F 12.863973 66.964645 46.663987
F 22.008173 59.134045 46.665787
F 22.067373 67.014145 46.909287
F 3.859373 54.080945 50.114687
F 3.859373 61.807645 50.114687
F 12.787673 54.086945 50.305587
F 12.787673 61.813545 50.305587
F 21.946373 54.275045 50.443987
F 21.729973 61.693545 50.383287
F 6.167953 55.372245 46.525387
F 6.167953 63.098945 46.525387
F 15.231873 55.341345 46.839287
F 15.049573 63.138945 46.772687
F 24.279173 55.486845 47.033187
F 24.090473 62.809645 46.732687
F 6.091663 57.952645 50.166987
F 6.091663 65.679345 50.166987
F 15.001873 57.991745 50.527687
F 15.073373 65.696245 50.398587
F 24.357273 57.956745 50.605287
F 23.973773 65.509945 50.649587
F 6.148943 57.952645 47.432487
F 6.148943 65.679345 47.432487
F 15.065473 57.918245 47.656187
F 14.951373 65.591645 47.684487
F 24.322773 58.000545 47.735887
F 24.056873 65.320545 47.960087
F 6.225223 55.372245 43.790887
F 6.225223 63.098945 43.790887
F 3.763873 69.534345 54.674387
F 26.623373 54.086645 47.927987
F 26.191373 61.832745 65.301887
F 26.699073 59.186345 44.028787
F 8.383393 54.087345 47.480687
F 8.383393 61.813945 47.480687
F 17.480973 53.964345 47.527087
F 17.288273 61.731145 47.594887
F 25.811273 53.946845 62.207787
F 17.491273 66.819745 43.794787
F 8.459663 59.237545 43.839087
F 8.459663 66.964245 43.839087
F 3.859373 69.534345 50.114687
F 26.458773 66.829745 44.099087
F 15.251373 63.047945 44.009887
F 26.181073 53.956845 57.933287
F 8.402453 59.237545 46.570787
F 8.402453 66.964245 46.570787
F 17.536073 59.154345 46.816387
F 17.295073 66.771245 46.787587
F 17.039873 62.032245 64.984387
F 26.114573 66.797345 58.552987
F 8.326163 54.087345 50.212387
F 8.326163 61.813945 50.212387
F 17.247473 54.180245 50.355887
F 17.167773 61.811145 50.300787
F 21.241873 54.142545 65.022387
F 26.089373 61.826345 55.208787
F 1.586753 55.392145 53.699387
F 1.586753 63.118845 53.699387
F 10.481073 55.374545 53.900487
F 10.481073 63.101245 53.900487
F 19.480873 55.310545 53.961587
F 19.437573 63.110345 53.821587
F 1.510463 57.932745 57.340987
F 1.510463 65.659445 57.340987
F 10.404773 57.950245 57.542087
F 10.404773 65.676945 57.542087
F 19.335373 57.779045 57.495287
F 19.352573 65.592345 57.457187
F 1.567063 57.932745 54.639387
F 1.567063 65.659445 54.639387
F 10.461973 57.950245 54.810787
F 10.461973 65.676945 54.810787
F 19.389873 57.956745 54.807987
F 19.452473 65.798145 54.687187
F 1.643333 55.392145 50.997787
F 1.643343 63.118845 50.997787
F 10.538273 55.374545 51.169187
F 10.538273 63.101245 51.169187
F 19.412473 55.511045 51.302787
F 19.455173 63.207045 51.182287
F 3.763873 54.080945 54.674387
F 3.763873 61.807645 54.674387
F 12.692373 54.086945 54.857587
F 12.692373 61.813545 54.857587
F 21.660173 53.968945 54.764987
F 21.599473 61.600945 54.782487
F 3.840143 59.243945 51.032787
F 3.840143 66.970645 51.032787
F 12.768573 59.237945 51.215987
F 12.768573 66.964645 51.215987
F 21.946773 59.206045 51.297887
F 21.835973 66.996145 51.201687
F 3.783103 59.243945 53.756287
F 3.783103 66.970645 53.756287
F 12.711373 59.237945 53.947187
F 12.711373 66.964645 53.947187
F 21.616973 59.122645 53.954587
F 21.797273 66.910945 53.956587
F 3.706813 54.080945 57.397887
F 3.706813 61.807645 57.397887
F 12.635073 54.086945 57.588787
F 12.635073 61.813545 57.588787
F 21.601573 53.893545 57.617087
F 21.506673 61.744645 57.514487
F 6.015383 55.372245 53.808587
F 6.015383 63.098945 53.808587
F 14.941473 55.374645 53.993887
F 14.941473 63.101345 53.993887
F 24.002773 55.420945 54.223987
F 23.913673 62.923145 53.996687
F 5.939103 57.952645 57.450187
F 5.939103 65.679345 57.450187
F 14.865173 57.950245 57.635487
F 14.865173 65.676945 57.635487
F 23.795173 57.875545 57.718187
F 23.794373 65.411245 57.705787
F 5.996383 57.952645 54.715687
F 5.996383 65.679345 54.715687
F 14.922473 57.950245 54.904287
F 14.922473 65.676945 54.904287
F 23.879273 57.955445 55.041187
F 24.023073 65.435645 54.902987
F 6.072663 55.372245 51.074087
F 6.072663 63.098945 51.074087
F 14.998673 55.374645 51.262687
F 14.998673 63.101345 51.262687
F 24.314473 55.387545 51.465187
F 24.076573 62.812545 51.364687
F 8.230833 54.087345 54.763887
F 8.230833 61.813945 54.763887
F 17.289173 54.252645 55.017387
F 17.177573 61.718445 54.661087
F 26.158273 61.834245 62.474487
F 26.278173 54.068045 55.078187
F 8.307103 59.237545 51.122287
F 8.307103 66.964245 51.122287
F 17.340873 59.153145 50.891587
F 17.307273 67.042245 51.213187
F 21.560773 61.923945 64.984787
F 26.154473 59.154645 58.730187
F 8.249893 59.237545 53.853987
F 8.249893 66.964245 53.853987
F 17.124673 59.140945 53.804187
F 17.090973 67.005945 54.052987
F 26.090873 59.393345 54.127187
F 26.171373 61.778345 57.842587
F 8.173603 54.087345 57.495587
F 8.173603 61.813945 57.495587
F 17.052973 54.226745 57.715387
F 17.064973 61.737945 57.402687
F 26.433573 61.833545 50.553587
F 23.699373 57.855145 65.011587
F 1.434193 55.392145 60.982587
F 1.434193 63.118845 60.982587
F 10.328473 55.374545 61.183687
F 10.328473 63.101245 61.183687
F 19.092973 55.418145 61.427587
F 19.269973 63.006545 61.130087
F 1.357903 57.932745 64.624187
F 1.357903 65.659445 64.624187
F 10.252173 57.950245 64.825287
F 10.252173 65.676945 64.825287
F 26.481673 59.256345 51.352187
F 3.611303 69.534345 61.957587
F 1.414503 57.932745 61.922587
F 1.414503 65.659445 61.922587
F 10.309373 57.950245 62.093987
F 10.309373 65.676945 62.093987
F 19.238173 58.123445 62.354387
F 19.212473 65.604945 62.141287
F 1.490773 55.392145 58.280987
F 1.490773 63.118845 58.280987
F 10.385673 55.374545 58.452387
F 10.385673 63.101245 58.452387
F 19.466573 55.319145 58.549687
F 19.262573 62.950345 58.491887
F 3.611313 54.080945 61.957587
F 3.611313 61.807645 61.957587
F 12.539773 54.086945 62.140787
F 12.539773 61.813545 62.140787
F 21.255573 54.243245 62.349087
F 21.454773 61.898545 62.195887
F 3.687583 59.243945 58.315987
F 3.687583 66.970645 58.315987
F 12.616073 59.237945 58.499187
F 12.616073 66.964645 58.499187
F 21.544573 59.181245 58.698387
F 21.585073 66.839945 58.513287
F 3.630533 59.243945 61.039487
F 3.630543 66.970645 61.039487
F 12.558873 59.237945 61.230387
F 12.558873 66.964645 61.230387
F 21.585873 59.245745 61.377687
F 21.521373 66.881745 61.311887
F 3.554253 54.080945 64.681087
F 3.554253 61.807645 64.681087
F 12.482573 54.086945 64.871987
F 12.482573 61.813545 64.871987
F 3.706813 69.534345 57.397887
F 19.225573 65.876845 64.920587
F 5.862823 55.372245 61.091787
F 5.862823 63.098945 61.091787
F 14.788973 55.374645 61.277087
F 14.788973 63.101345 61.277087
F 23.515973 55.283145 61.356287
F 23.781873 63.042845 61.570187
F 5.786533 57.952645 64.733387
F 5.786533 65.679345 64.733387
F 14.712673 57.950245 64.918687
F 14.712673 65.676945 64.918687
F 16.922973 54.112745 64.940087
F 24.472373 55.430845 44.215487
F 5.843823 57.952645 61.998887
F 5.843823 65.679345 61.998887
F 14.769873 57.950245 62.187487
F 14.769873 65.676945 62.187487
F 23.676373 57.799445 62.322087
F 23.772973 65.743445 62.308087
F 5.920103 55.372245 58.357287
F 5.920103 63.098945 58.357287
F 14.846173 55.374645 58.545887
F 14.846173 63.101345 58.545887
F 23.797573 55.237545 58.586587
F 23.754073 62.787645 58.705487
F 8.078273 54.087345 62.047087
F 8.078273 61.813945 62.047087
F 16.987573 54.021045 62.188387
F 17.039373 61.868545 62.277287
F 26.088773 66.798645 61.270487
F 3.916433 69.534345 47.391187
F 8.154543 59.237545 58.405487
F 8.154543 66.964245 58.405487
F 17.165173 59.122145 58.326487
F 17.104873 66.940745 58.518487
F 19.551773 63.058745 44.087987
F 25.950073 59.266545 61.542987
F 8.097333 59.237545 61.137187
F 8.097333 66.964245 61.137187
F 16.993373 59.250945 61.293487
F 16.955673 66.831545 61.273387
F 15.153373 55.346245 44.091987
F 21.993173 66.893645 44.177787
F 8.021043 54.087345 64.778787
F 8.021043 61.813945 64.778787
F 22.080873 59.448145 43.829087
F 17.542273 59.110845 44.082587
F 25.556973 54.103145 64.893387
F 24.314773 63.032345 44.077687
F 26.418073 61.916145 47.924787
F 26.192773 66.923245 54.276387
F 26.323173 66.779645 51.458987
F 19.793273 55.460445 43.829687
F 26.195073 66.591645 46.854587
F 26.723773 59.404145 46.777287
F 21.933873 69.553845 47.657387
F 26.491973 69.376945 50.520787
F 21.942473 69.669145 50.364187
F 26.169473 69.413945 57.634987
F 25.810073 69.359645 65.074487
F 21.583973 69.457445 62.251287
F 21.317173 69.511845 65.074287
F 17.150673 69.458345 62.215087
F 26.228073 69.581045 55.020887
F 21.712173 69.432345 54.864387
F 26.117673 69.329745 62.242587
F 17.291073 69.569245 50.383387
F 16.952373 69.486145 64.936187
F 1.281633 55.392145 68.265787
F 1.281633 63.118845 68.265787
F 10.175873 55.374545 68.466887
F 10.175873 63.101245 68.466887
F 19.012273 55.454845 68.820987
F 19.169573 63.093945 68.534187
F 1.205343 57.932745 71.907387
F 1.205343 65.659445 71.907387
F 10.099673 57.950245 72.108487
F 10.099673 65.676945 72.108487
F 18.998973 58.002545 72.460587
F 19.033673 65.581645 72.274187
F 1.261943 57.932745 69.205787
F 1.261943 65.659445 69.205787
F 10.156873 57.950245 69.377187
F 10.156873 65.676945 69.377187
F 18.989573 58.067045 69.494087
F 19.004173 65.665045 69.524287
F 26.111973 66.787545 65.943587
F 1.338213 63.118845 65.564187
F 10.233173 55.374545 65.735587
F 10.233173 63.101245 65.735587
F 23.372873 65.578845 86.895787
F 25.607773 53.882845 69.618187
F 3.458743 54.080945 69.240787
F 3.458743 61.807645 69.240787
F 12.387173 54.086945 69.423987
F 12.387173 61.813545 69.423987
F 21.097973 54.113145 69.773487
F 21.360573 61.820745 69.523487
F 3.535023 59.243945 65.599187
F 3.535023 66.970645 65.599187
F 12.463473 59.237945 65.782387
F 12.463473 66.964645 65.782387
F 16.803673 66.971745 65.890987
F 18.906773 65.516945 86.787187
F 3.477973 59.243945 68.322687
F 3.477973 66.970645 68.322687
F 12.406273 59.237945 68.513587
F 12.406273 66.964645 68.513587
F 21.262573 59.391245 68.548587
F 21.200673 67.115445 68.541987
F 3.401693 54.080945 71.964287
F 3.401693 61.807645 71.964287
F 12.329973 54.086945 72.155187
F 12.329973 61.813545 72.155187
F 21.134973 54.017645 72.459787
F 21.294773 61.923045 72.219487
F 5.710263 55.372245 68.374987
F 5.710263 63.098945 68.374987
F 14.636373 55.374645 68.560287
F 14.636373 63.101345 68.560287
F 23.372073 55.389145 68.687787
F 23.478973 63.221445 68.621787
F 5.633973 57.952645 72.016587
F 5.633973 65.679345 72.016587
F 14.560073 57.950245 72.201887
F 14.560073 65.676945 72.201887
F 23.298673 57.954245 72.289687
F 23.591273 65.840945 72.413087
F 5.691263 57.952645 69.282087
F 5.691263 65.679345 69.282087
F 14.617273 57.950245 69.470687
F 14.617273 65.676945 69.470687
F 23.370473 57.955745 69.537987
F 23.598973 65.795345 69.634387
F 5.767533 55.372245 65.640487
F 5.767533 63.098945 65.640487
F 14.693573 55.374645 65.829087
F 14.693573 63.101345 65.829087
F 25.687973 61.883345 72.300787
F 3.306093 69.534245 76.524487
F 7.925713 54.087345 69.330287
F 7.925713 61.813945 69.330287
F 16.788673 53.997345 69.282787
F 16.835773 61.784645 69.511387
F 21.484373 66.976845 65.964087
F 25.743673 61.781745 69.698487
F 8.001983 59.237545 65.688687
F 8.001983 66.964245 65.688687
F 25.367373 54.011545 79.542287
F 23.825873 63.120345 65.893787
F 16.452973 61.812045 86.578787
F 18.639973 57.955745 86.779687
F 7.944763 59.237545 68.420387
F 7.944763 66.964245 68.420387
F 16.805073 59.240045 68.516687
F 16.841773 66.989845 68.542587
F 25.776973 59.245645 68.677787
F 25.887173 59.183645 66.002687
F 7.868483 54.087345 72.061987
F 7.868483 61.813945 72.061987
F 16.804673 54.163545 72.168887
F 16.852273 61.695745 72.224487
F 25.637773 54.128745 72.295887
F 21.417873 59.283345 65.761287
F 1.129093 55.392145 75.548987
F 1.129093 63.118845 75.548987
F 10.023373 55.374545 75.750087
F 10.023373 63.101245 75.750087
F 18.876773 55.360145 75.954687
F 18.941073 63.164945 75.952187
F 1.052923 57.932345 79.189687
F 1.052923 65.658945 79.189687
F 9.947043 57.950245 79.391787
F 9.947043 65.676945 79.391787
F 18.788973 57.890145 79.644087
F 18.957473 65.743245 79.673787
F 1.109463 57.932645 76.488787
F 1.109463 65.659345 76.488787
F 10.004283 57.950245 76.660387
F 10.004283 65.676945 76.660387
F 19.048273 57.860245 76.996187
F 18.884373 65.823045 76.920687
F 1.185653 55.392145 72.847387
F 1.185653 63.118845 72.847387
F 10.080573 55.374545 73.018787
F 10.080573 63.101245 73.018787
F 19.038573 55.396545 73.288787
F 18.958573 63.096145 73.261187
F 3.306093 54.080845 76.524487
F 3.306093 61.807545 76.524487
F 12.234673 54.086945 76.707187
F 12.234673 61.813545 76.707187
F 20.999273 54.063245 76.977087
F 21.260373 61.912745 76.771087
F 3.382453 59.243945 72.882387
F 3.382453 66.970645 72.882387
F 12.310873 59.237945 73.065587
F 12.310873 66.964645 73.065587
F 21.260573 59.460245 73.222487
F 21.229773 66.968145 73.234387
F 3.325413 59.243945 75.605987
F 3.325413 66.970645 75.605987
F 12.253673 59.237945 75.796787
F 12.253673 66.964645 75.796787
F 21.174273 59.278545 76.043687
F 21.205473 67.098945 76.010487
F 3.248233 54.080345 79.249387
F 3.248233 61.807045 79.249387
F 12.177473 54.086945 79.438387
F 12.177473 61.813545 79.438387
F 20.983973 54.021645 79.587287
F 21.129573 61.746445 79.477187
F 5.557653 55.372245 75.658287
F 5.557653 63.098945 75.658287
F 14.483773 55.374645 75.843487
F 14.483773 63.101345 75.843487
F 23.405973 55.148545 76.069387
F 23.614573 63.131845 76.007287
F 5.480423 57.953045 79.301187
F 5.480423 65.679745 79.301187
F 14.407573 57.950245 79.485087
F 14.407573 65.676945 79.485087
F 23.258673 57.902845 79.743587
F 23.247673 65.767145 79.670987
F 5.538603 57.952645 76.565587
F 5.538603 65.679345 76.565587
F 14.464773 57.950245 76.753887
F 14.464773 65.676945 76.753887
F 23.353473 57.777345 76.974187
F 23.251073 65.581845 76.966487
F 5.614973 55.372245 72.923687
F 5.614973 63.098945 72.923687
F 14.541073 55.374645 73.112287
F 14.541073 63.101345 73.112287
F 23.449973 55.401145 73.297887
F 23.575873 63.166145 73.237287
F 7.773143 54.087345 76.613487
F 7.773143 61.814045 76.613487
F 16.628373 54.011445 76.829087
F 16.718873 61.668745 76.723887
F 25.610873 53.791445 76.813087
F 25.682673 61.671345 76.821287
F 7.849423 59.237545 72.971887
F 7.849423 66.964245 72.971887
F 16.652273 59.122345 73.308487
F 16.742073 67.049345 73.079287
F 25.541073 59.301645 73.218887
F 25.765473 67.088145 73.284587
F 7.792183 59.237545 75.703587
F 7.792183 66.964245 75.703587
F 16.772573 59.057645 76.002887
F 16.666773 67.040945 75.792887
F 25.508473 59.101245 75.880887
F 25.548873 66.961145 75.966487
F 7.715833 54.087345 79.345287
F 7.715833 61.814045 79.345287
F 16.423873 54.010745 79.563087
F 16.704773 61.874545 79.500387
F 3.458743 69.534345 69.240787
F 25.552473 61.881345 79.672487
F 0.969798 55.445745 82.846087
F 0.969799 63.172445 82.846087
F 9.870713 55.374545 83.033387
F 9.870713 63.101245 83.033387
F 18.683173 55.466645 82.965287
F 18.812773 63.341145 83.220087
F 0.906032 57.855845 86.500287
F 0.906032 65.582545 86.500287
F 9.794393 57.950345 86.674987
F 9.794393 65.677045 86.674987
F 1.338213 55.392145 65.564187
F 3.248233 69.533745 79.249387
F 0.685801 58.029545 83.786887
F 0.685801 65.756245 83.786887
F 9.851183 57.950445 83.943587
F 9.851183 65.677145 83.943587
F 18.540773 57.875345 84.012787
F 18.805373 65.753945 84.143087
F 1.032643 55.393845 80.136887
F 1.032643 63.120545 80.136887
F 9.927983 55.374545 80.301987
F 9.927983 63.101245 80.301987
F 18.721173 55.305645 80.387587
F 18.914373 63.100645 80.471687
F 3.139923 54.089045 83.823687
F 3.139923 61.815745 83.823687
F 12.082073 54.086945 83.990387
F 12.082073 61.813645 83.990387
F 20.848773 54.162845 84.066887
F 21.026873 61.741245 84.216187
F 3.226673 59.243045 80.174987
F 3.226673 66.969745 80.174987
F 12.158373 59.237945 80.348787
F 12.158373 66.964645 80.348787
F 20.988873 59.177445 80.373587
F 21.151373 66.934445 80.683787
F 3.099963 59.225845 82.915087
F 3.099963 66.952545 82.915087
F 12.101073 59.237945 83.079987
F 12.101073 66.964645 83.079987
F 20.743673 59.288345 83.182387
F 20.919973 67.044545 83.333087
F 3.000203 54.100745 86.564587
F 3.000193 61.827445 86.564587
F 12.024673 54.086945 86.721587
F 12.024673 61.813645 86.721587
F 3.401693 69.534345 71.964287
F 22.977673 57.792945 86.696887
F 5.402253 55.370245 82.944087
F 5.402253 63.096945 82.944087
F 14.331273 55.374645 83.126687
F 14.331273 63.101345 83.126687
F 23.155973 55.247045 83.241287
F 23.086073 63.106545 83.211387
F 5.324563 57.954945 86.586187
F 5.324563 65.681645 86.586187
F 14.254973 57.950245 86.768287
F 14.254973 65.676945 86.768287
F 25.942773 67.038045 68.648987
F 25.508673 54.023945 86.961587
F 5.370383 57.954645 83.848087
F 5.370383 65.681345 83.848087
F 14.312173 57.950245 84.037087
F 14.312173 65.676945 84.037087
F 22.993173 57.907445 84.113187
F 23.190873 65.723945 84.147187
F 5.462083 55.372045 80.207587
F 5.462083 63.098745 80.207587
F 14.388473 55.374645 80.395487
F 14.388473 63.101345 80.395487
F 23.122873 55.301045 80.537487
F 23.253773 63.083645 80.468187
F 7.620243 54.087245 83.897087
F 7.620243 61.813945 83.897087
F 16.593073 54.141345 83.965087
F 16.702773 61.787545 83.937887
F 25.241773 54.032745 84.306687
F 25.192273 61.759745 84.218387
F 7.696753 59.237545 80.255187
F 7.696753 66.964245 80.255187
F 16.487273 59.264845 80.253687
F 16.668573 67.000445 80.369287
F 25.531673 59.366245 80.572087
F 25.525773 66.936145 80.461487
F 7.636043 59.236645 82.987487
F 7.636043 66.963345 82.987487
F 16.471373 59.209345 83.034487
F 16.684273 67.086645 83.190387
F 25.161773 59.259745 83.269487
F 25.401273 67.204445 83.339087
F 7.555663 54.089245 86.629787
F 7.555663 61.815945 86.629787
F 16.445773 54.278145 86.642687
F 16.972973 59.199945 65.748387
F 20.952973 53.997745 86.719287
F 19.295173 63.320145 65.735487
F 20.961873 61.820545 87.008887
F 25.275073 61.674645 86.935387
F 19.144073 55.267045 66.063587
F 23.549373 55.324445 66.042287
F 16.928373 69.631445 72.168887
F 16.469573 69.595945 83.988287
F 25.342173 69.320945 87.070487
F 25.338673 69.530545 84.383587
F 21.002173 69.678045 84.133587
F 16.820673 69.592645 69.415587
F 20.968173 69.644045 86.812587
F 0.839896 55.470745 90.147487
F 0.839897 63.197445 90.147487
F 9.718143 55.374545 90.316587
F 9.718143 63.101245 90.316587
F 18.574773 55.475245 90.284287
F 18.785173 63.114845 90.452287
F 0.768386 57.857345 93.794687
F 0.768386 65.584045 93.794687
F 9.641893 57.950345 93.958087
F 9.641893 65.677045 93.958087
F 18.741173 58.066845 94.040587
F 18.356073 65.751745 94.264687
F 0.555214 58.029645 91.093387
F 0.555215 65.756345 91.093387
F 9.697403 57.950745 91.226487
F 9.697403 65.677445 91.226487
F 18.672973 58.001345 91.211387
F 18.843273 65.849045 91.449987
F 0.606655 63.018045 87.445787
F 24.871673 54.014345 108.997887
F 9.774013 55.374245 87.584987
F 9.774013 63.100945 87.584987
F 21.174973 67.060945 87.598087
F 18.681873 55.283745 87.636187
F 2.987463 54.088845 91.105387
F 2.987463 61.815545 91.105387
F 11.929573 54.086945 91.273587
F 11.929573 61.813645 91.273587
F 20.835073 54.067645 91.441487
F 20.818973 61.728045 91.456187
F 3.058953 59.234145 87.463187
F 3.058953 66.960845 87.463187
F 12.005773 59.237945 87.631987
F 12.005773 66.964645 87.631987
F 18.346973 65.378545 108.748887
F 23.183773 63.076945 87.826787
F 2.929513 59.226345 90.204687
F 2.929513 66.953045 90.204687
F 11.948273 59.237945 90.363287
F 11.948273 66.964645 90.363287
F 20.871673 59.203345 90.442887
F 21.164073 67.077245 90.435887
F 2.860823 54.096645 93.844587
F 2.860823 61.823345 93.844587
F 11.871973 54.086945 94.004887
F 11.871973 61.813645 94.004887
F 20.831773 53.948845 94.200787
F 20.847173 61.903545 94.220187
F 5.248793 55.370545 90.227187
F 5.248793 63.097245 90.227187
F 14.178673 55.374645 90.409887
F 14.178673 63.101345 90.409887
F 23.118773 55.448245 90.516587
F 23.088273 62.918845 90.711587
F 5.173293 57.953945 93.868187
F 5.173293 65.680645 93.868187
F 14.102373 57.950245 94.051487
F 14.102373 65.676945 94.051487
F 22.975973 57.877745 94.237887
F 22.990873 65.878045 94.178087
F 5.205423 57.958345 91.128687
F 5.205423 65.685045 91.128687
F 14.159573 57.950245 91.320287
F 14.159573 65.676945 91.320287
F 22.913173 57.976245 91.492387
F 23.223373 65.627045 91.523687
F 5.281803 55.366645 87.487287
F 5.281803 63.093345 87.487287
F 14.235873 55.374645 87.678687
F 14.235873 63.101345 87.678687
F 2.843013 69.539245 98.389587
F 18.210773 57.905345 108.865887
F 7.467623 54.087145 91.180287
F 7.467623 61.813845 91.180287
F 16.350873 54.183145 91.304187
F 16.287373 61.936145 91.264287
F 25.082873 54.032445 91.695287
F 25.176173 61.698645 91.802887
F 7.543813 59.237745 87.538787
F 7.543813 66.964445 87.538787
F 18.634473 63.015545 87.750787
F 22.682873 57.860745 108.648887
F 2.697913 69.536145 105.672887
F 0.606657 55.291445 87.445787
F 7.478713 59.235445 90.271587
F 7.478713 66.962145 90.271587
F 16.300073 59.297145 90.544387
F 16.483373 66.840045 90.338487
F 25.245073 59.182745 90.737087
F 25.422373 66.827345 90.723587
F 7.402833 54.089345 93.913087
F 7.402833 61.816045 93.913087
F 16.408973 54.240345 93.948387
F 16.268573 61.871145 93.943087
F 25.292773 53.916845 94.351787
F 25.158473 61.829945 94.532787
F 0.696153 55.462445 97.439887
F 0.696154 63.189145 97.439887
F 9.565673 55.374545 97.599687
F 9.565673 63.101245 97.599687
F 18.468973 55.448345 97.665887
F 18.585273 63.084945 97.807087
F 0.623373 57.867445 101.084887
F 0.623373 65.594145 101.084887
F 9.489433 57.950245 101.240887
F 9.489433 65.676945 101.240887
F 18.223573 57.832345 101.181887
F 18.406573 65.753245 101.414887
F 0.454783 58.014445 98.382987
F 0.454783 65.741145 98.382987
F 9.545043 57.950645 98.509687
F 9.545043 65.677345 98.509687
F 18.370373 57.894945 98.494087
F 18.421673 65.600545 98.757187
F 0.504366 55.302245 94.738487
F 0.504366 63.028945 94.738487
F 9.621113 55.374145 94.868087
F 9.621113 63.100845 94.868087
F 18.596073 55.269645 95.007887
F 18.456773 63.105845 95.060387
F 2.843013 54.085845 98.389587
F 2.843013 61.812545 98.389587
F 11.776973 54.086945 98.556787
F 11.776973 61.813645 98.556787
F 20.557973 54.192845 98.760087
F 20.801873 61.702645 98.854687
F 2.915123 59.237345 94.747487
F 2.915123 66.964045 94.747487
F 11.853273 59.237945 94.915187
F 11.853273 66.964645 94.915187
F 20.845673 59.365745 95.108087
F 20.657773 66.981745 95.188787
F 2.793593 59.229745 97.484487
F 2.793593 66.956445 97.484487
F 11.795773 59.237945 97.646487
F 11.795773 66.964645 97.646487
F 20.650973 59.115445 97.842387
F 20.683673 66.821645 97.936287
F 2.726143 54.093245 101.124887
F 2.726143 61.819945 101.124887
F 11.719473 54.086945 101.287887
F 11.719473 61.813645 101.287887
F 20.557073 54.130045 101.394887
F 20.789673 61.816245 101.479887
F 5.098103 55.371245 97.509387
F 5.098103 63.097945 97.509387
F 14.026173 55.374645 97.693087
F 14.026173 63.101345 97.693087
F 22.753773 55.325845 97.950087
F 22.977873 63.040745 98.017087
F 5.022883 57.953345 101.150887
F 5.022883 65.680045 101.150887
F 13.949873 57.950245 101.334887
F 13.949873 65.676945 101.334887
F 22.841073 57.948445 101.491887
F 22.802673 65.634545 101.718887
F 5.058113 57.957245 98.412487
F 5.058113 65.683945 98.412487
F 14.007073 57.950245 98.603487
F 14.007073 65.676945 98.603487
F 22.845973 57.881445 98.808387
F 22.977573 65.800945 98.922887
F 5.131213 55.366945 94.770487
F 5.131213 63.093645 94.770487
F 14.083273 55.374645 94.961887
F 14.083273 63.101345 94.961887
F 23.079473 55.354445 95.178387
F 22.968873 63.409145 95.337487
F 7.315403 54.087145 98.463287
F 7.315403 61.813845 98.463287
F 16.337273 54.111245 98.597787
F 16.264773 61.770845 98.553487
F 24.879573 54.226145 98.976487
F 25.260073 61.811945 98.972487
F 7.391463 59.237745 94.821787
F 7.391463 66.964445 94.821787
F 16.379273 59.296245 94.835587
F 16.255573 67.117445 94.924687
F 24.983973 59.271445 95.382787
F 25.145773 66.794445 95.397387
F 7.327533 59.235845 97.554487
F 7.327533 66.962545 97.554487
F 16.102773 59.234245 97.498487
F 16.291573 66.910045 97.707987
F 25.141173 59.231245 98.134887
F 25.272273 66.736845 98.026387
F 7.252083 54.088845 101.195887
F 7.252083 61.815545 101.195887
F 16.018673 53.978045 101.426887
F 16.207273 61.788745 101.283887
F 24.977373 54.194945 101.782887
F 25.257573 61.857545 101.632887
F 0.550493 55.451445 104.728887
F 0.550494 63.178145 104.728887
F 9.413223 55.374645 104.882887
F 9.413223 63.101245 104.882887
F 18.238473 55.223645 105.054887
F 18.341073 63.203445 105.017887
F 0.477069 57.879145 108.372887
F 0.477069 65.605845 108.372887
F 9.336973 57.950245 108.524887
F 9.336973 65.676945 108.524887
F 20.407173 61.811945 108.674887
F 15.975073 53.966845 108.710887
F 0.356438 57.997045 105.671887
F 0.356438 65.723745 105.671887
F 9.392963 57.950545 105.792887
F 9.392963 65.677245 105.792887
F 18.397673 57.835545 105.966887
F 18.398273 65.637945 106.109887
F 0.405294 55.318745 102.027887
F 0.405294 63.045445 102.027887
F 9.468953 55.374245 102.150887
F 9.468953 63.100945 102.150887
F 18.294773 55.364845 102.286887
F 18.390673 63.090345 102.202887
F 2.697913 54.082745 105.672887
F 2.697913 61.809445 105.672887
F 11.624473 54.086945 105.839887
F 11.624473 61.813545 105.839887
F 20.556773 53.909445 106.079887
F 20.537273 61.755445 105.962887
F 2.770393 59.240445 102.030887
F 2.770393 66.967145 102.030887
F 11.700673 59.237945 102.197887
F 11.700673 66.964645 102.197887
F 20.399773 59.115345 102.102887
F 20.515073 66.890645 102.561887
F 2.659663 59.233245 104.763887
F 2.659663 66.959945 104.763887
F 11.643273 59.237945 104.929887
F 11.643273 66.964645 104.929887
F 20.350473 59.211245 104.800887
F 20.468673 66.954645 105.228887
F 2.592593 54.089445 108.403887
F 2.592593 61.816145 108.403887
F 11.567073 54.086945 108.570887
F 11.567073 61.813645 108.570887
F 22.626473 65.813145 108.715887
F 25.095473 59.226045 88.078087
F 4.947673 55.371845 104.791887
F 4.947673 63.098545 104.791887
F 13.873573 55.374645 104.975887
F 13.873573 63.101345 104.975887
F 22.789173 55.198645 105.330887
F 22.833073 62.918045 105.227887
F 4.871943 57.952845 108.433887
F 4.871943 65.679545 108.433887
F 13.797273 57.950245 108.617887
F 13.797273 65.676945 108.617887
F 15.953573 61.658745 108.659887
F 23.121073 55.359745 87.694087
F 4.911823 57.956045 105.696887
F 4.911823 65.682745 105.696887
F 13.854473 57.950245 105.886887
F 13.854473 65.676945 105.886887
F 22.568473 57.783145 105.987887
F 22.772573 65.597645 105.955887
F 4.984623 55.368145 102.054887
F 4.984623 63.094845 102.054887
F 13.930773 55.374645 102.244887
F 13.930773 63.101345 102.244887
F 22.723873 55.458945 102.426887
F 22.923273 63.083545 102.361887
F 7.163373 54.087145 105.746887
F 7.163373 61.813845 105.746887
F 15.945873 54.070845 106.004887
F 16.188673 61.632045 105.942887
F 24.958673 54.063045 106.315887
F 24.990773 61.808845 106.374887
F 7.239373 59.237745 102.104887
F 7.239373 66.964445 102.104887
F 16.224573 59.175445 102.124887
F 16.113873 67.010645 102.265887
F 24.953873 59.231445 102.591887
F 25.243673 67.055145 102.573887
F 7.176953 59.236345 104.836887
F 7.176953 66.963045 104.836887
F 16.197473 59.002045 104.964887
F 16.113973 67.089745 105.098887
F 24.952773 59.240545 105.302887
F 24.966573 67.098645 105.334887
F 7.101503 54.088345 108.478887
F 7.101503 61.815045 108.478887
F 20.968273 59.128545 87.872487
F 16.422273 59.449045 87.755587
F 25.391573 66.807445 88.052887
F 20.526473 53.952245 108.683887
F 16.695573 66.867045 87.654187
F 24.917373 61.666445 109.023887
F 25.251173 69.373645 91.612687
F 20.377273 69.511745 105.996887
F 25.094973 69.247045 94.363087
F 16.087873 69.627945 105.987887
F 20.920173 69.519745 94.200787
F 16.059573 69.574145 101.211887
F 16.198073 69.582445 98.529987
F 16.220273 69.529645 93.890587
F 20.815073 69.480845 98.688387
F 0.403515 55.445845 112.024887
F 0.403515 63.172545 112.024887
F 9.260723 55.374645 112.165887
F 9.260723 63.101345 112.165887
F 18.234273 55.303345 112.382887
F 18.066273 63.139945 112.511887
F 0.094163 58.002045 115.845887
F 0.094159 65.728745 115.845887
F 9.184203 57.950245 115.807887
F 9.184203 65.676945 115.807887
F 18.032573 57.999945 116.083887
F 18.134073 65.752445 115.912887
F 0.257181 57.975645 113.038887
F 0.257182 65.702345 113.038887
F 9.240753 57.950445 113.075887
F 9.240753 65.677145 113.075887
F 18.093873 57.817045 113.366887
F 18.052073 65.709945 113.193887
F 9.316863 55.374345 109.434887
F 9.316863 63.101045 109.434887
F 18.112373 62.863945 109.741887
F 22.558873 63.180245 109.631887
F 2.549913 54.080945 112.961887
F 2.549913 61.807645 112.961887
F 11.471873 54.086945 113.122887
F 11.471873 61.813545 113.122887
F 20.337273 53.942845 113.479887
F 20.465773 61.861045 113.254887
F 2.624043 59.243145 109.316887
F 2.624043 66.969845 109.316887
F 11.548173 59.237945 109.481887
F 11.548173 66.964645 109.481887
F 26.859373 57.807745 121.041887
F 20.213073 53.164645 130.625887
F 2.520943 59.234845 112.050887
F 2.520943 66.961545 112.050887
F 11.490773 59.237945 112.212887
F 11.490773 66.964645 112.212887
F 20.184273 59.292445 112.224887
F 20.385873 66.948945 112.414887
F 2.443033 54.097145 115.698887
F 2.443033 61.823745 115.698887
F 11.414573 54.086945 115.854887
F 11.414573 61.813645 115.854887
F 20.306373 53.977045 116.284887
F 20.380273 61.949145 116.034887
F 4.796093 55.372045 112.074887
F 4.796093 63.098745 112.074887
F 13.720973 55.374645 112.259887
F 13.720973 63.101345 112.259887
F 22.534073 55.251445 112.588887
F 22.606773 63.251045 112.449887
F 4.712383 57.951245 115.715887
F 4.712383 65.677945 115.715887
F 13.644773 57.950245 115.900887
F 13.644773 65.676945 115.900887
F 22.382973 57.983245 116.043887
F 22.615273 65.725045 116.145887
F 4.765253 57.954845 112.979887
F 4.765253 65.681545 112.979887
F 13.701973 57.950245 113.169887
F 13.701973 65.676945 113.169887
F 22.408173 57.912845 113.344887
F 22.578873 65.806045 113.435887
F 4.838463 55.369345 109.338887
F 4.838463 63.096045 109.338887
F 13.778173 55.374645 109.527887
F 13.778173 63.101345 109.527887
F 22.575373 55.331845 109.851887
F 23.948373 61.741245 130.943887
F 7.011113 54.087145 113.029887
F 7.011113 61.813745 113.029887
F 15.832273 54.133945 113.162887
F 15.934373 61.724045 113.310887
F 24.885573 54.100445 113.504887
F 24.618473 61.687245 113.580887
F 7.087253 59.237745 109.387887
F 7.087253 66.964445 109.387887
F 21.318673 65.401745 130.573887
F 26.492973 65.570145 128.297887
F 16.006773 59.051845 109.675887
F 15.805073 53.599845 130.683887
F 7.026053 59.236845 112.119887
F 7.026053 66.963545 112.119887
F 15.948973 59.061945 112.399887
F 15.883273 67.075945 112.310887
F 24.675173 59.187245 112.566887
F 24.740273 67.179645 112.634887
F 6.950683 54.087545 115.761887
F 6.950683 61.814245 115.761887
F 15.961373 54.083545 115.903887
F 15.891873 61.906645 115.970887
F 24.853273 54.066445 116.232887
F 24.761673 61.807345 116.172887
F 0.010707 55.312345 119.518887
F 0.010707 63.039045 119.518887
F 9.107643 55.374545 119.448887
F 9.107643 63.101245 119.448887
F 17.976173 55.340645 119.509887
F 18.040673 63.231545 119.516887
F 2.216693 69.505245 127.368887
F 19.581573 61.735745 130.721887
F 9.031013 57.949545 123.076887
F 9.031013 65.676245 123.076887
F 17.882173 57.911245 123.164887
F 17.994673 65.558245 123.150887
F 0.148195 57.923445 120.361887
F 0.148195 65.650145 120.361887
F 9.088713 57.950445 120.354887
F 9.088713 65.677145 120.354887
F 18.051073 57.964045 120.415887
F 18.208773 65.887745 120.376887
F 0.201120 55.381945 116.726887
F 0.201120 63.108645 116.726887
F 9.164653 55.374445 116.717887
F 9.164653 63.101145 116.717887
F 18.117673 55.327845 116.924887
F 18.127373 63.197345 116.830887
F 2.361303 54.090645 120.230887
F 2.361303 61.817345 120.230887
F 11.319273 54.086845 120.401887
F 11.319273 61.813545 120.401887
F 20.254673 54.236645 120.589887
F 20.263173 61.767845 120.598887
F 2.446583 59.233245 116.594887
F 2.446583 66.959945 116.594887
F 11.395573 59.237945 116.764887
F 11.395573 66.964645 116.764887
F 20.321873 59.401045 116.766887
F 20.366073 66.957745 117.119887
F 2.372043 59.226145 119.338887
F 2.372043 66.952845 119.338887
F 11.338373 59.237945 119.494887
F 11.338373 66.964645 119.494887
F 20.341373 59.291145 119.558887
F 20.449173 67.255345 119.825887
F 2.303433 54.096945 122.966887
F 2.303433 61.823645 122.966887
F 11.261973 54.086145 123.123887
F 11.261973 61.812845 123.123887
F 20.068973 53.968845 123.352887
F 20.231273 61.858545 123.277887
F 4.629313 55.373345 119.356887
F 4.629313 63.100045 119.356887
F 13.568473 55.374645 119.541887
F 13.568473 63.101345 119.541887
F 22.525673 55.369945 119.824887
F 22.493373 63.154745 119.706887
F 4.554223 57.950745 122.985887
F 4.554223 65.677445 122.985887
F 13.491973 57.949445 123.170887
F 13.491973 65.676145 123.170887
F 22.127473 57.805045 123.319887
F 22.109773 65.595845 123.650887
F 4.619303 57.955045 120.259887
F 4.619303 65.681745 120.259887
F 13.549473 57.950245 120.447887
F 13.549473 65.676945 120.447887
F 22.439473 57.823045 120.685887
F 22.569873 65.704245 120.852887
F 4.691963 55.370245 116.621887
F 4.691963 63.096945 116.621887
F 13.625673 55.374645 116.811887
F 13.625673 63.101345 116.811887
F 22.511573 55.410345 117.086887
F 22.706273 63.282245 116.978887
F 6.854353 54.088945 120.306887
F 6.854353 61.815645 120.306887
F 15.797373 54.077545 120.561887
F 15.775773 61.936145 120.389887
F 24.664573 53.937745 120.854887
F 24.539073 61.485245 120.739887
F 6.932983 59.236945 116.670887
F 6.932983 66.963645 116.670887
F 15.798273 59.335345 116.806887
F 15.864573 67.053445 116.991887
F 24.724573 59.062245 117.204887
F 24.681173 67.089345 117.191887
F 6.875603 59.237945 119.401887
F 6.875603 66.964645 119.401887
F 15.764273 59.209645 119.625887
F 15.805473 67.000345 119.630887
F 24.706473 58.928345 119.942887
F 24.567773 66.947845 119.777887
F 6.800413 54.085645 123.029887
F 6.800413 61.812345 123.029887
F 15.681373 54.126545 123.190887
F 15.766273 61.923945 123.113887
F 24.351473 53.978845 123.564887
F 24.386673 61.627945 123.507887
F 11.040273 69.126445 130.189887
F 2.002223 69.013545 130.007887
F 8.939403 55.342745 126.654887
F 8.939403 63.069445 126.654887
F 17.969873 55.248745 127.073887
F 17.201373 58.385945 130.459887
F 15.700473 68.973445 130.479887
F 6.682793 69.505745 127.427887
F 19.880073 61.571045 127.991887
F 18.217673 55.331445 109.603887
F 8.809953 57.536245 130.142887
F 8.809943 65.262945 130.142887
F 18.456673 65.217945 130.630887
F 24.655373 67.209845 109.965887
F 0.059501 57.913445 127.652887
F 0.059501 65.640145 127.652887
F 8.916053 57.913145 127.475887
F 8.916053 65.639845 127.475887
F 20.034573 59.125945 127.027887
F 26.405273 63.055445 127.276887
F 0.099272 55.405945 123.994887
F 0.099271 63.132645 123.994887
F 9.012793 55.373045 123.953887
F 9.012793 63.099745 123.953887
F 18.004173 55.320645 124.371887
F 17.989073 63.142745 124.131887
F 2.216693 54.051845 127.368887
F 2.216693 61.778545 127.368887
F 11.146173 54.049645 127.522887
F 11.146173 61.776245 127.522887
F 19.919273 53.677945 128.065887
F 17.841673 65.555345 127.967887
F 2.294993 59.236045 123.837887
F 2.294993 66.962745 123.837887
F 11.243073 59.236545 124.000887
F 11.243073 66.963245 124.000887
F 19.955373 59.268445 124.262887
F 19.923673 67.061245 124.338887
F 2.217653 59.200145 126.549887
F 2.217653 66.926845 126.549887
F 11.169973 59.205945 126.700887
F 11.169973 66.932645 126.700887
F 15.854373 69.678545 113.177887
F 26.235573 57.940445 128.201887
F 2.002223 53.560145 130.007887
F 2.002233 61.286845 130.007887
F 11.040273 53.673045 130.189887
F 11.040273 61.399745 130.189887
F 17.861373 63.018445 126.831887
F 11.261973 69.539545 123.123887
F 4.468083 55.344245 126.564887
F 4.468083 63.070945 126.564887
F 13.399973 55.342645 126.747887
F 13.399973 63.069345 126.747887
F 21.965373 55.245245 127.185887
F 22.062373 62.958045 127.323887
F 4.330693 57.511745 130.051887
F 4.330693 65.238445 130.051887
F 13.270273 57.536445 130.235887
F 13.270273 65.263145 130.235887
F 15.592173 61.742345 127.716887
F 20.226073 66.990745 109.657887
F 4.453143 57.918645 127.381887
F 4.453143 65.645345 127.381887
F 13.376373 57.912945 127.569887
F 13.376373 65.639645 127.569887
F 22.051773 57.743145 128.041887
F 21.917273 65.529245 128.047887
F 4.546583 55.369145 123.860887
F 4.546583 63.095845 123.860887
F 13.473273 55.373245 124.047887
F 13.473273 63.099945 124.047887
F 22.228173 55.311845 124.373887
F 22.310673 63.057245 124.459887
F 6.682793 54.052345 127.427887
F 6.682793 61.779045 127.427887
F 15.685773 53.818245 127.977887
F 15.570873 59.183645 126.732887
F 24.202373 54.006845 128.182887
F 24.284573 61.745645 128.284887
F 6.777843 59.234145 123.905887
F 6.777843 66.960845 123.905887
F 15.721673 59.343845 123.964887
F 15.840373 66.916345 124.102887
F 24.249573 59.091145 124.526887
F 24.306573 66.926445 124.573887
F 6.709693 59.207745 126.606887
F 6.709693 66.934445 126.606887
F 17.813573 57.943245 127.770887
F 15.739373 66.808745 126.789887
F 24.194873 59.319045 127.262887
F 24.243673 66.881045 127.355887
F 6.579123 53.671945 130.095887
F 6.579113 61.398645 130.095887
F 26.454273 62.947445 124.650887
F 0.307472 55.338245 109.318887
F 2.549913 69.534345 112.961887
F 0.307471 63.064945 109.318887
F 24.763473 59.172845 110.007887
F 11.146173 69.502945 127.522887
F 6.800413 69.539045 123.029887
F 6.579113 69.125345 130.095887
F 15.987773 60.841345 130.295887
F 19.881973 66.967145 127.064887
F 27.204573 55.278345 112.697887
F 20.388173 59.318745 109.470887
F 16.036173 66.879645 109.558887
F 24.869573 69.745645 113.565887
F 21.765973 57.746945 130.748887
F 27.012173 57.934345 116.241887
F 26.371773 55.299645 127.311887
F 26.770573 58.011045 123.772887
F 26.520473 65.507245 123.581887
F 26.772473 55.347145 119.971887
F 26.442273 55.189745 124.653887
F 26.921773 55.404545 117.302887
F 15.454973 69.353945 127.728887
F 23.908373 54.066245 130.808887
F 19.930873 69.643645 123.369887
F 20.150573 69.845445 120.590887
F 25.747673 65.674045 131.031887
F 30.075473 1.331085 3.732937
F 30.068873 9.261405 3.693157
F 27.476473 7.792605 7.481337
F 39.169773 1.312895 3.967817
F 39.293873 8.989645 4.279487
F 27.408273 7.773285 19.013587
F 48.347873 1.447245 4.288957
F 48.470173 8.860965 4.280767
F 44.093773 11.515345 0.466010
F 29.799373 3.880885 7.100437
F 29.932973 11.746845 7.340637
F 39.169873 3.841195 7.640697
F 39.182973 11.309145 7.659227
F 48.395873 3.856385 7.888407
F 48.377773 11.642445 7.854497
F 29.922873 4.091755 4.358767
F 30.080073 11.834545 4.420657
F 39.256873 3.866755 4.843677
F 39.298373 11.538045 5.010437
F 48.281573 3.984825 5.190147
F 48.549973 11.459345 5.047587
F 52.721073 3.951095 8.264037
F 50.744073 7.854405 0.595357
F 52.515573 1.363915 11.697187
F 27.622473 13.053545 8.104517
F 52.561873 9.157765 18.877287
F 52.529273 11.547245 12.486087
F 27.778173 15.500945 4.324127
F 48.417073 9.124545 1.590257
F 41.788573 15.263445 0.423475
F 34.613373 9.318225 3.841277
F 32.378573 15.615945 4.773067
F 46.195973 7.848475 0.756903
F 41.655473 7.738025 5.216597
F 41.427473 15.616145 4.995057
F 52.675773 3.805215 5.424697
F 50.596573 7.601525 5.264527
F 50.667173 15.567045 5.164737
F 37.171573 12.837245 1.563397
F 52.886873 9.117805 1.548767
F 27.694573 0.110189 4.459837
F 27.283173 12.981345 18.076487
F 52.965973 1.327475 1.696357
F 50.554873 5.223525 1.570127
F 50.812573 13.016345 1.678577
F 32.362273 5.367175 3.800497
F 32.349973 13.187245 3.649647
F 41.518073 5.181325 4.271327
F 41.562573 12.844545 4.125477
F 50.582673 5.053635 4.324517
F 50.855173 12.823545 4.525227
F 31.895673 7.980135 7.297297
F 32.217173 15.456345 7.413477
F 34.852373 1.184325 1.186717
F 41.389373 7.560565 7.851617
F 41.309773 15.349145 7.728027
F 52.247273 11.724045 19.760187
F 50.629473 7.891055 8.112597
F 50.322473 15.426145 7.837017
F 52.321773 3.863875 19.767387
F 34.567273 1.368235 3.933827
F 32.382473 7.939755 4.646337
F 52.963673 11.543045 5.434767
F 43.913373 1.234435 4.152097
F 43.878073 9.015225 4.311597
F 32.660473 5.228005 1.006647
F 34.319073 4.005835 7.671757
F 34.584473 11.568245 7.400117
F 43.677773 3.863195 7.878527
F 43.598773 11.559745 7.843337
F 34.592173 3.963275 4.715057
F 34.505573 12.024345 4.718677
F 43.841073 3.890465 5.181337
F 43.837073 11.747345 5.100877
F 30.417673 16.896445 1.088437
F 32.591673 12.988345 0.956403
F 27.736773 7.845725 4.774537
F 27.309273 5.118015 15.195087
F 53.013873 16.678545 1.588367
F 27.221473 5.148755 10.613987
F 36.796273 7.833715 4.740347
F 36.923073 15.730945 4.843997
F 32.523473 15.562945 0.208965
F 46.156573 7.710155 5.308897
F 46.198173 15.506845 5.165347
F 28.245073 7.810065 0.155187
F 43.869573 3.970885 0.682622
F 34.886873 3.870645 0.311502
F 45.470773 13.019645 18.814487
F 27.419773 4.991585 7.898777
F 46.164473 5.137885 1.588957
F 39.442373 1.128355 1.400467
F 27.155473 15.587245 18.873587
F 53.002573 1.212635 4.322417
F 52.792073 1.364555 8.984647
F 36.954473 5.167085 3.981597
F 37.172273 12.907745 4.177867
F 46.096973 5.175185 4.300717
F 46.328673 12.815845 4.274777
F 52.402573 1.214015 18.763587
F 41.632773 7.946125 0.717094
F 36.512973 7.668785 7.459707
F 36.685673 15.364745 7.574497
F 45.721673 5.476285 18.690687
F 46.165673 7.543685 7.965807
F 45.924273 15.465645 7.846467
F 27.243973 15.353545 21.601087
F 27.490873 15.520345 14.484387
F 27.835173 12.955045 3.470327
F 36.380273 12.638845 18.360787
F 29.662973 1.430425 10.758987
F 29.791173 9.020815 11.047087
F 27.601973 12.938245 10.853487
F 38.789573 1.237575 11.261787
F 38.929073 9.042375 11.201787
F 48.432073 1.421755 1.493907
F 48.033973 1.177325 11.474587
F 48.036473 9.129815 11.541187
F 48.378173 16.612245 1.635677
F 29.617573 3.882455 14.531787
F 29.732773 11.502945 14.571887
F 38.986973 3.759035 14.917887
F 38.797573 11.329445 14.745887
F 48.052273 3.814525 15.136087
F 47.827073 11.606045 15.235587
F 29.660173 4.039755 11.751287
F 29.911873 11.622045 11.727887
F 38.657573 3.873925 12.164787
F 38.927473 11.674045 12.010487
F 47.980273 3.751915 12.317287
F 48.170173 11.551945 12.569787
F 29.631873 1.382445 8.064417
F 29.625373 9.335265 8.362387
F 37.162373 15.381445 0.655102
F 27.314173 7.602385 14.406887
F 38.983873 8.726235 8.548617
F 52.662773 9.005625 16.047587
F 48.256573 1.238605 8.769047
F 48.318273 9.116155 8.783037
F 34.850473 9.175355 1.251497
F 32.065473 7.659275 11.900087
F 31.993073 15.402545 11.880487
F 36.519873 4.955595 18.321487
F 41.177673 7.868925 12.347687
F 41.420673 15.529945 12.360087
F 52.511773 3.997735 12.559187
F 50.145673 7.762495 12.591387
F 50.242673 15.401445 12.512087
F 52.832273 9.244445 8.961027
F 32.029773 5.331215 8.085297
F 32.357573 12.874545 8.313087
F 41.324773 5.044295 8.511467
F 41.301073 12.742745 8.636247
F 50.436973 5.267115 9.029457
F 50.512673 12.900045 8.844357
F 31.995773 5.222215 10.830787
F 32.157773 12.852845 11.010887
F 41.077273 5.174325 11.353087
F 41.280973 13.055845 11.292287
F 50.204573 5.137255 11.801187
F 50.354373 12.827645 11.490587
F 32.055773 7.439545 14.618287
F 32.068373 15.308245 14.680687
F 45.668073 12.974645 16.061087
F 41.215773 7.602455 14.957187
F 41.067373 15.537145 14.955387
F 45.616973 5.116745 15.792087
F 50.193273 7.854515 15.326787
F 50.347973 15.404845 15.240587
F 36.599873 12.720145 15.531787
F 34.324473 1.456765 10.986587
F 34.287373 9.043605 11.153587
F 34.043773 16.615145 18.347487
F 43.387873 1.388995 11.260187
F 43.492673 9.092595 11.315287
F 48.361773 11.694345 0.822119
F 34.545773 3.838105 14.537287
F 34.321673 11.462645 14.745187
F 43.311073 3.889655 14.873887
F 43.496173 11.708445 14.917687
F 34.282173 4.042305 11.873387
F 34.473173 11.644345 12.055487
F 43.537073 3.942155 12.206487
F 43.496673 11.590645 12.097687
F 34.407973 1.268135 8.401637
F 34.344973 8.923975 8.397027
F 34.934273 16.832945 1.268677
F 43.706973 1.217065 8.559487
F 43.753573 8.783495 8.572137
F 39.388673 11.526345 0.495240
F 36.563473 7.816405 12.023387
F 36.783673 15.559545 12.245587
F 36.755673 4.976195 15.544687
F 45.804973 7.851355 12.347087
F 45.909773 15.405145 12.403387
F 43.974273 1.375935 1.432907
F 34.584073 16.976145 3.934987
F 39.478873 3.910765 0.577124
F 28.162873 12.971345 0.747269
F 36.896873 5.009845 8.125547
F 36.890873 12.739945 8.412677
F 46.139273 5.053225 8.757827
F 45.995273 12.852445 8.715997
F 35.050973 11.659445 0.355468
F 27.381273 15.616145 11.712587
F 36.702473 5.256325 11.011187
F 36.660073 12.991545 11.060687
F 45.839273 5.240945 11.522487
F 45.892773 12.814745 11.393287
F 52.925673 11.701645 0.672804
F 39.327873 8.960835 1.639507
F 36.627673 7.526335 14.727587
F 36.522873 15.396845 14.973487
F 46.100473 12.976945 1.652707
F 45.672473 7.751015 15.097987
F 45.732073 15.498945 15.061387
F 43.661073 16.785645 11.348187
F 52.609373 11.662645 15.272487
F 27.432273 7.624475 11.782187
F 27.426173 12.924445 15.406087
F 29.280373 1.295075 18.104187
F 29.635373 8.995405 18.040587
F 27.688273 15.546545 7.203627
F 38.706173 1.215725 18.339587
F 38.661173 8.774605 18.430987
F 43.927573 9.185435 1.683697
F 47.963873 1.256145 18.647787
F 47.973173 9.278615 18.939887
F 39.138073 16.739445 11.382587
F 48.024773 16.797245 11.535587
F 41.643173 12.645645 1.476297
F 29.834073 16.798645 15.385987
F 43.564773 16.475845 8.654757
F 29.543173 3.785075 18.884287
F 29.515673 11.555145 18.954387
F 38.785473 3.756315 19.248787
F 38.762373 11.449145 19.344387
F 47.821473 4.010135 19.673787
F 47.736673 11.902945 19.660087
F 29.676073 1.314325 15.446387
F 29.691073 8.736115 15.190687
F 52.538173 16.828845 19.009187
F 38.760673 1.074795 15.579687
F 38.872373 8.874895 15.687187
F 30.167173 16.965745 3.911067
F 47.989073 1.210815 15.936387
F 47.763973 9.098775 16.237087
F 52.826573 8.992265 4.293427
F 31.643073 7.579525 19.161587
F 31.766973 15.236245 18.888187
F 29.536373 16.683145 18.071487
F 41.025573 7.797305 19.278387
F 40.885773 15.375545 19.272487
F 45.675473 15.528945 19.626687
F 50.224273 7.770265 19.612787
F 50.220173 15.593445 19.557387
F 45.621273 8.082455 19.406487
F 32.051673 4.991155 15.445987
F 31.985673 12.610645 15.497187
F 41.094573 5.082945 15.807087
F 40.997873 12.800745 15.644687
F 50.213773 5.105665 16.196487
F 50.216173 12.799745 15.829587
F 31.947273 4.826005 18.101787
F 31.798373 12.587045 18.127587
F 41.052973 5.119515 18.507687
F 40.831673 12.753145 18.293987
F 50.107273 5.086925 18.863187
F 49.903373 13.082845 18.569287
F 27.564573 5.359025 3.662987
F 52.401773 16.726345 16.231887
F 52.680073 16.625345 11.794787
F 52.380673 1.286575 16.058587
F 27.996773 5.368325 1.013668
F 36.307473 15.158445 19.207187
F 27.226373 7.474195 21.769987
F 43.419773 16.668945 15.872287
F 48.278873 3.908135 0.718434
F 33.993973 1.297865 18.107187
F 34.055073 8.731835 18.193587
F 41.761573 5.336915 1.559527
F 43.294773 1.182075 18.443687
F 43.251273 9.117555 18.640387
F 30.554473 8.957105 1.003290
F 50.614773 0.049238 7.943847
F 52.900273 16.814645 4.320307
F 38.606973 16.590045 18.691287
F 38.894973 1.229095 8.565937
F 29.787873 16.749145 11.006687
F 38.713473 16.573145 15.933487
F 34.130673 3.718625 19.078387
F 34.062273 11.304645 19.127187
F 43.359573 3.808925 19.266087
F 43.069473 11.647145 19.418087
F 34.185673 1.331265 15.409487
F 34.316573 8.883065 15.518887
F 31.788573 0.010655 14.461187
F 43.412573 1.247905 15.756487
F 43.267273 9.054755 15.852887
F 39.267673 16.900045 4.051977
F 36.275873 7.553155 19.167187
F 38.977073 16.376645 8.508907
F 52.825473 11.772445 8.081717
F 52.549873 3.903665 15.348587
F 52.584473 16.737545 9.030917
F 34.436773 16.607545 11.136587
F 52.422273 9.049125 11.733887
F 39.610273 16.647945 1.311917
F 48.438473 16.692945 4.348787
F 47.872673 16.834345 18.769187
F 43.173573 16.577145 18.534087
F 29.961673 16.663145 8.180137
F 47.989973 16.779945 15.960187
F 43.753373 16.626145 4.099527
F 34.251473 16.587745 15.614087
F 50.761773 15.511245 0.855084
F 37.130873 5.015465 1.217327
F 43.915273 16.693545 1.265767
F 46.171573 15.356945 0.626303
F 34.441373 16.763645 8.371207
F 30.441073 1.395465 0.997757
F 48.088673 16.734145 8.732427
F 37.069773 7.663825 0.379335
F 27.243573 5.267265 17.906487
F 52.942973 3.921975 0.884616
F 41.774773 -0.011873 0.431344
F 32.711273 7.781885 0.138284
F 30.330773 11.619245 0.209511
F 36.853373 -0.019763 4.724647
F 32.091573 0.046806 7.552277
F 29.528473 3.671995 21.559687
F 29.407873 11.307945 21.714087
F 27.474873 0.019455 7.207447
F 36.497873 -0.019015 14.815087
F 46.133373 -0.043270 5.117937
F 46.073373 0.053722 7.863187
F 32.355573 0.031383 4.737227
F 28.219473 0.184720 0.084061
F 50.127173 -0.057227 15.094487
F 50.182373 -0.143868 19.590087
F 32.656773 0.134822 0.110076
F 27.048173 -0.197150 18.886687
F 41.371273 0.080613 4.952077
F 50.291773 -0.024394 12.424787
F 45.663073 0.126192 19.556187
F 50.751073 0.240908 5.189737
F 31.791273 -0.197568 21.635287
F 36.430073 -0.030549 12.189587
F 36.762273 -0.015487 7.430827
F 37.146173 -0.114556 0.287960
F 34.040973 11.440245 21.872487
F 31.884773 7.574405 21.812487
F 29.557273 1.138995 25.062687
F 29.399373 8.867785 25.284287
F 47.801573 9.015215 23.149687
F 38.507573 1.237185 25.555687
F 38.288973 8.937965 25.596387
F 50.285173 7.804365 22.409587
F 47.950173 1.219575 25.623787
F 47.792973 8.897165 25.970387
F 34.201573 1.206355 29.916687
F 29.342373 3.791585 28.819987
F 29.350073 11.512645 28.989387
F 38.605873 3.958415 29.259887
F 38.306173 11.565045 29.284087
F 47.667773 3.943205 29.407187
F 47.463873 11.421445 29.550087
F 29.289073 3.556645 26.018987
F 29.158873 11.407045 26.108887
F 38.408973 3.814845 26.466187
F 38.463773 11.603345 26.507687
F 47.748473 3.864985 26.747287
F 47.469073 11.477445 26.798987
F 50.232573 5.387375 23.367287
F 45.507873 7.919265 22.188287
F 49.736373 12.761545 30.482887
F 52.484673 8.942795 23.514587
F 36.100873 -0.106500 36.339287
F 26.804273 5.143545 32.429987
F 47.942273 1.246885 22.987187
F 52.236473 16.660245 26.321087
F 52.251673 1.447565 23.328487
F 31.524673 7.619285 26.514487
F 31.668473 15.179845 26.296887
F 35.849073 4.996705 39.953787
F 40.662773 7.744485 26.646887
F 40.710773 15.275645 26.615687
F 45.299773 12.578245 37.750487
F 50.076673 5.093915 26.013587
F 41.018473 5.210685 22.940287
F 33.980673 1.030499 25.345787
F 36.202273 15.492545 21.895787
F 47.495673 16.565145 40.447987
F 49.928473 -0.115059 33.952487
F 26.716373 7.568685 28.763487
F 45.434973 15.408345 22.413387
F 27.256673 5.072705 25.208587
F 31.698773 4.910915 25.532087
F 31.447973 12.646345 25.489687
F 40.711973 5.245855 25.638487
F 40.751773 12.747645 25.626087
F 52.325473 3.694625 27.051287
F 49.743273 12.723745 26.060887
F 31.462273 7.609255 29.149487
F 31.691473 15.295745 29.010287
F 45.333573 5.154575 37.664787
F 40.495473 7.626965 29.356787
F 40.598273 15.195045 29.352487
F 35.957673 12.772645 37.221887
F 26.947173 12.753345 32.439687
F 49.967473 7.835535 33.967387
F 52.435373 16.706045 33.079587
F 40.788473 15.673445 21.977787
F 33.796873 8.794155 25.284287
F 27.288173 4.713755 22.526087
F 43.297473 1.392115 25.662587
F 43.086973 9.017465 25.806287
F 49.817273 7.698025 36.743587
F 38.196673 16.528445 39.897187
F 52.233473 11.664045 26.882487
F 52.130273 3.650515 41.376987
F 33.937673 3.814225 29.068387
F 33.816473 11.322545 29.025687
F 43.268273 3.813035 29.366887
F 42.834073 11.491345 29.436787
F 27.042373 12.808745 29.713087
F 49.866573 12.796345 40.527887
F 33.952673 3.624075 26.344687
F 33.831673 11.377645 26.367787
F 43.144573 3.866885 26.610087
F 42.874373 11.508045 26.624387
F 52.442173 1.131285 26.033487
F 27.000973 15.407645 26.175587
F 36.392473 12.642245 22.725787
F 41.038373 13.109645 22.776087
F 43.439573 1.470035 23.038087
F 47.405973 16.805845 33.155987
F 52.537573 8.829725 26.152787
F 36.334473 4.987465 22.803587
F 36.183273 7.478955 26.523087
F 36.021373 15.420645 26.362187
F 35.965573 5.127405 37.155187
F 45.302773 7.710175 26.800387
F 45.339973 15.322745 26.582387
F 42.800473 9.144425 37.278487
F 47.952373 11.578045 22.496487
F 52.172673 3.740605 34.188687
F 43.278473 11.645745 22.140687
F 52.027573 1.160235 37.768487
F 52.431973 8.973965 30.612687
F 52.110373 16.668745 30.433687
F 36.160673 4.967885 25.446287
F 36.134373 12.890145 25.467987
F 45.393673 5.109135 25.887787
F 45.251573 12.711445 25.754387
F 36.122073 7.606265 29.197787
F 36.102673 15.283145 29.181887
F 35.949773 7.644505 40.940087
F 45.043773 7.891965 29.634487
F 45.422273 15.457345 29.348487
F 42.800073 1.266065 37.257887
F 29.288173 1.201175 32.388187
F 29.138273 8.725705 32.477787
F 52.289073 1.089655 33.218687
F 38.539473 1.268505 32.722187
F 38.445973 8.997745 32.908287
F 47.331073 1.056695 37.569387
F 43.268773 4.118775 21.995487
F 47.601473 8.838335 33.136387
F 31.584173 15.180245 21.673287
F 29.205073 3.699605 35.954887
F 29.282273 11.607645 36.154387
F 38.507473 3.828915 36.380487
F 38.294173 11.591045 36.507887
F 47.657173 4.000965 34.132287
F 47.531073 11.535845 36.882487
F 29.109573 3.811425 33.141287
F 29.291573 11.420545 33.271387
F 38.696273 3.821645 33.628987
F 38.420773 11.512345 33.872387
F 47.871373 3.955545 22.332687
F 47.581173 11.591045 34.044387
F 29.307873 1.197455 29.740487
F 29.118973 8.762935 29.835387
F 31.602273 12.615145 22.810187
F 38.650173 1.433585 29.990987
F 38.355873 8.984915 30.216687
F 42.785573 16.503445 37.444387
F 26.960573 15.316145 28.903787
F 47.569873 8.937545 30.345587
F 34.045973 8.863625 22.602887
F 31.547173 7.507965 33.384587
F 31.412373 15.261345 33.374487
F 52.390773 11.500445 22.442487
F 40.626873 7.787125 33.829387
F 40.580173 15.321245 33.570987
F 26.773473 7.750225 36.106787
F 27.011373 12.825745 25.107687
F 51.980373 11.536545 36.935287
F 43.010373 16.749445 33.037687
F 31.673273 4.932465 29.862987
F 31.604473 12.627745 29.863287
F 41.045473 5.022095 30.176087
F 40.484373 12.627245 30.353487
F 26.880773 15.298745 36.172487
F 50.003073 15.309745 26.921187
F 31.497773 4.975025 32.520887
F 31.518873 12.584645 32.472187
F 40.962273 5.052095 32.819787
F 40.647273 12.709445 33.062487
F 49.886873 5.204975 37.904787
F 49.783673 12.930245 33.376587
F 31.316273 7.445665 36.114887
F 31.502373 15.345245 36.114087
F 45.056473 15.398345 41.276987
F 40.552373 7.650585 36.584387
F 40.694973 15.285545 36.374487
F 45.076173 7.605245 41.127387
F 51.970473 1.125085 40.538087
F 49.981773 15.413745 22.437887
F 45.206273 12.717945 40.556387
F 33.954673 1.169775 32.631887
F 33.760773 8.902615 32.620687
F 52.191673 8.940135 40.538887
F 43.332473 1.338455 33.035587
F 42.939273 8.969765 33.106787
F 42.782573 16.462945 40.321787
F 34.292673 3.578935 21.799287
F 33.694173 16.598845 25.375487
F 38.701273 1.276435 22.838187
F 33.754573 3.694215 36.308287
F 33.650373 11.494545 36.248787
F 43.131673 3.892125 36.612087
F 42.841573 11.701845 36.510687
F 29.019573 16.540645 39.804887
F 52.369673 4.036585 29.745287
F 33.780173 3.891625 33.474287
F 33.922073 11.470445 33.442887
F 43.151673 4.042555 33.809287
F 42.993573 11.521045 33.882887
F 38.334173 16.722145 32.930187
F 50.225873 -0.006333 22.239487
F 29.330673 16.608045 25.635887
F 33.863573 8.776935 29.876387
F 29.339773 16.654645 29.853187
F 43.075773 1.275425 30.451187
F 42.706873 8.884195 30.321187
F 29.411973 16.414645 22.817687
F 49.653473 5.112855 40.610687
F 35.975273 -0.264166 40.912887
F 45.537473 12.824045 23.008987
F 36.129373 7.787125 33.540787
F 36.182273 15.401145 33.910387
F 49.805273 12.749645 37.822687
F 45.172373 7.733725 33.973787
F 45.246073 15.463645 34.164987
F 33.528573 8.917445 37.086087
F 36.295473 5.125405 30.201187
F 35.885973 12.664545 30.231987
F 45.331573 5.211165 30.268287
F 45.051873 12.803945 30.287787
F 36.322973 5.088415 32.821687
F 36.153573 12.900045 32.957387
F 45.506673 5.270715 32.969787
F 45.181173 13.004045 32.989887
F 35.864373 7.726115 36.245287
F 36.047973 15.446445 36.536387
F 50.159973 12.736845 23.352387
F 45.303273 7.830255 36.795587
F 45.189273 15.153445 36.846587
F 33.762473 1.091225 37.107187
F 28.975173 1.134415 39.598287
F 28.989073 8.922715 39.807287
F 52.001073 16.555245 40.646487
F 38.211273 1.064155 40.141787
F 38.040073 8.918305 39.929587
F 42.729573 1.202505 39.907087
F 49.963273 7.683555 41.440587
F 47.447173 8.964365 40.497087
F 26.660773 4.912045 39.789987
F 45.533673 5.234515 23.146587
F 52.318973 1.367135 30.486887
F 52.015973 11.605045 34.177087
F 49.925973 5.083345 30.674487
F 49.965673 15.652145 33.933887
F 33.692673 16.584345 36.906587
F 28.873373 3.766465 40.473987
F 29.105473 11.540145 40.776287
F 38.200073 3.740255 40.686287
F 38.039573 11.491845 40.864287
F 47.381173 3.719675 41.276087
F 38.381373 16.546445 30.236987
F 29.183773 1.061935 36.728987
F 29.096373 8.943755 36.959687
F 52.464973 3.986235 22.537687
F 38.283873 1.263665 37.410887
F 38.162173 8.831665 37.250887
F 29.165773 16.505445 36.986987
F 26.869873 -0.181936 33.266687
F 47.641473 8.895495 37.661087
F 33.764073 16.711245 29.981287
F 31.182673 7.419845 40.686687
F 31.173773 15.214945 40.578387
F 43.002773 16.456545 30.312987
F 40.404373 7.794005 40.966487
F 40.299173 15.172645 41.098287
F 49.700673 15.310545 41.531987
F 29.595173 8.624525 22.549087
F 47.691473 16.482245 25.913387
F 45.209373 4.903945 40.373987
F 31.259073 4.892595 37.038187
F 31.503973 12.781945 37.169587
F 40.689873 5.111805 37.295187
F 40.509373 12.842345 37.576087
F 38.394873 16.621245 22.952587
F 52.153573 8.983595 37.742187
F 31.204573 5.032045 39.681987
F 31.344573 12.793945 39.861687
F 40.485273 5.091495 40.026587
F 40.513573 12.625645 40.238287
F 42.964173 16.627145 25.826087
F 38.343473 16.611145 37.304387
F 26.925373 15.381345 33.412987
F 47.797873 1.430795 30.438587
F 50.029173 7.695185 29.905087
F 45.114073 -0.100228 36.544687
F 49.947073 5.300285 33.394687
F 35.894873 15.429545 40.729687
F 43.123373 16.548845 23.122887
F 52.344073 9.035725 33.335287
F 35.833173 12.875445 39.908087
F 33.638873 1.039599 39.936287
F 33.647873 8.899375 39.834087
F 49.828873 15.308745 29.515787
F 32.003873 4.843365 22.688987
F 42.796373 8.767925 40.115387
F 50.235673 7.648145 27.181487
F 49.944373 15.203745 36.701587
F 52.019773 11.508745 41.671587
F 47.373273 1.103345 40.370687
F 29.573073 1.058945 22.410287
F 41.082173 7.691065 22.179887
F 47.583873 16.501145 30.536287
F 52.164573 16.578145 23.496487
F 33.317773 3.579315 40.673987
F 33.708073 11.584645 40.687787
F 42.643973 3.778475 40.968987
F 42.873073 11.400245 40.985187
F 33.655673 16.450145 39.842187
F 28.953573 11.584845 43.542387
F 45.403773 -0.218599 33.892087
F 29.324773 16.727945 32.517587
F 52.080173 11.716545 29.714787
F 47.662273 1.371985 33.225887
F 47.642973 11.563845 41.294687
F 38.621073 9.041975 22.855687
F 33.927773 16.300945 32.706387
F 47.708173 3.761965 36.928887
F 47.515873 16.487245 37.636187
F 34.066073 1.090375 22.655887
F 38.519973 16.567145 25.637487
F 52.233273 3.806245 36.957487
F 33.685673 16.501145 22.639387
F 43.228073 9.012945 23.162287
F 52.321873 16.386845 37.882787
F 47.732373 16.782345 23.209887
F 27.048573 12.751145 22.440287
F 38.751373 3.898695 22.104287
F 38.823673 11.640245 22.026887
F 49.530073 -0.141059 41.356487
F 27.215773 7.640325 26.121087
F 28.938373 3.612625 43.255287
F 36.489473 7.671555 21.835287
F 26.670573 7.632235 40.433887
F 40.513573 -0.026015 36.577287
F 45.565873 -0.032108 22.179687
F 31.221173 7.620605 43.611187
F 26.849973 5.027405 29.562587
F 33.485973 3.985265 43.479887
F 31.058273 -0.081759 43.357787
F 26.686673 7.705005 33.370787
F 36.445673 -0.138299 29.122387
F 35.813573 7.729215 43.652187
F 33.476373 11.425445 43.393787
F 28.828473 1.180475 46.721987
F 28.911673 8.887435 47.048287
F 47.568173 8.917995 44.870587
F 50.317773 1.104855 62.137587
F 38.040573 8.908325 47.249287
F 42.964473 8.850445 44.779587
F 45.320973 12.647845 44.707987
F 51.686073 1.223245 52.110787
F 40.586873 7.746905 43.660987
F 28.788773 3.722675 50.435287
F 28.625673 11.421745 50.620487
F 37.839473 3.874595 50.730687
F 37.984473 11.756245 50.921887
F 44.728773 5.189185 51.992987
F 44.684473 7.857275 51.079287
F 28.809373 3.797595 47.776187
F 28.978373 11.499845 47.904487
F 37.853473 3.987205 48.101287
F 38.021573 11.430445 48.042287
F 51.861473 8.822965 52.425887
F 47.265473 11.593045 48.409587
F 47.126273 1.104725 47.587287
F 49.063373 4.876385 55.021987
F 30.316673 -0.055495 65.177387
F 42.645773 1.267345 44.860787
F 46.057673 3.857545 62.933087
F 37.879273 1.458215 47.113187
F 51.691673 11.566945 48.793887
F 51.948573 1.229825 45.290787
F 51.921773 11.574145 51.485187
F 31.104773 7.570205 47.841087
F 30.972973 15.273545 47.980987
F 52.072273 8.732475 45.161587
F 40.401173 7.796815 48.127587
F 40.312373 15.388645 48.159887
F 52.864773 5.100025 62.178687
F 51.668473 16.700945 54.875187
F 50.715273 8.765745 62.064787
F 49.827973 15.374545 44.196387
F 47.426073 16.655045 44.907387
F 28.891373 8.926605 44.412387
F 32.654273 11.467545 65.183487
F 32.679973 16.502245 61.747287
F 52.073173 16.659745 44.979187
F 40.312373 5.190065 44.441987
F 31.106173 4.991905 46.810487
F 31.288573 12.753845 47.034987
F 40.342473 5.213625 47.229187
F 40.252973 12.892245 47.436487
F 49.618473 4.938095 44.990487
F 33.437573 9.017255 44.519587
F 30.998373 7.613535 50.581687
F 30.980773 15.416145 50.701887
F 52.784473 12.732945 62.204787
F 40.266373 7.863665 50.953887
F 39.919673 15.498445 50.885587
F 51.096173 11.393345 58.728387
F 51.673273 8.843695 55.149187
F 41.405973 3.767095 65.563987
F 51.048573 8.829225 59.447587
F 33.397973 1.273035 46.831287
F 33.482373 8.964855 47.288387
F 51.467673 3.712455 55.925287
F 42.520673 1.390685 47.469887
F 42.643873 9.101735 47.452487
F 37.993073 1.552605 44.403387
F 30.754273 -0.006603 57.771287
F 51.878073 11.414645 44.261487
F 28.657273 0.969370 44.040187
F 33.276373 3.905675 50.519087
F 33.394673 11.528545 50.656087
F 42.443673 3.995245 50.949187
F 42.476073 11.678945 51.024487
F 49.494673 12.774045 52.312587
F 51.674073 1.377525 47.835187
F 33.419773 3.772775 47.849587
F 33.451773 11.509245 47.942387
F 42.518773 3.998865 48.285687
F 42.567773 11.729145 48.191787
F 40.626173 12.807045 44.571787
F 53.415873 15.348545 58.630487
F 53.193273 5.121385 59.368987
F 39.146473 -0.068164 65.268287
F 47.259373 1.323065 44.875887
F 38.206673 16.528445 44.560587
F 30.271973 15.381445 65.149787
F 49.298373 7.503405 55.837187
F 49.557673 12.808045 45.037687
F 47.288073 11.440745 51.153287
F 28.421973 16.618545 54.455487
F 35.785373 7.879325 48.129687
F 35.739673 15.232645 48.149587
F 32.874673 16.515545 59.054587
F 44.894273 7.823015 48.356387
F 44.885273 15.453345 48.544587
F 51.772373 3.998815 48.590687
F 47.072273 3.673245 51.236487
F 51.668173 1.141845 54.752687
F 53.358773 7.787985 58.579187
F 44.798173 5.113285 44.920587
F 35.637273 5.220845 47.187787
F 35.853173 12.610945 47.252987
F 44.890473 5.172105 47.584587
F 44.955673 12.829745 47.476787
F 35.761473 7.693965 50.773387
F 35.496173 15.389445 50.985587
F 42.961473 11.475445 43.780787
F 34.848773 15.121745 65.479187
F 44.601573 15.240845 51.200187
F 43.689673 7.864145 62.942387
F 28.543273 1.358935 54.112287
F 28.561873 8.825335 54.143887
F 47.530773 11.454145 44.039387
F 37.543473 1.223355 54.400787
F 37.637973 9.101705 54.431587
F 42.722173 16.607445 47.502387
F 46.891173 1.237325 54.803887
F 47.007873 8.823305 54.835587
F 50.497173 3.669135 62.925387
F 28.317373 3.642665 57.838387
F 28.180973 11.477445 57.616087
F 37.458473 4.079595 57.996487
F 37.301573 11.496145 57.960587
F 42.304673 16.592845 51.912687
F 46.409773 11.391045 58.292787
F 28.470273 3.861095 55.124687
F 28.374473 11.460245 54.985087
F 37.555573 3.753825 55.242187
F 37.700173 11.664845 55.221887
F 46.438973 3.798885 58.373687
F 46.829573 11.375745 55.593287
F 28.827773 1.231155 51.448687
F 28.723773 8.872465 51.347287
F 46.091573 1.067105 61.986787
F 37.754773 1.327955 51.644187
F 37.927673 8.989095 51.781587
F 31.355673 12.715245 44.323187
F 46.962673 3.744355 48.492487
F 47.210573 8.908935 47.731287
F 32.561073 3.811515 65.255587
F 30.854673 7.631915 54.845887
F 30.697973 15.221345 55.369887
F 51.029373 16.626745 59.292587
F 39.750773 7.804935 55.358187
F 39.942573 15.571345 55.436087
F 51.788073 8.860845 47.888787
F 49.521473 15.323845 51.318687
F 28.981573 16.672345 44.115087
F 46.021673 8.962325 62.005587
F 30.848373 5.107065 51.258487
F 30.907573 12.643045 51.538987
F 40.080173 5.208995 51.717987
F 40.300773 13.022745 51.904387
F 49.385173 4.924345 52.172487
F 47.010273 1.118535 52.128587
F 30.760373 5.107215 53.975487
F 30.707573 12.784545 54.179487
F 39.677773 5.199585 54.472287
F 39.954773 12.907945 54.657687
F 36.955273 3.708815 65.296787
F 49.462673 7.681525 48.661587
F 30.691673 7.784715 57.583687
F 30.698973 15.367145 58.063387
F 31.118573 5.056775 44.127087
F 39.600973 7.769365 58.155287
F 39.573473 15.358245 58.230887
F 35.120073 5.199455 58.891587
F 46.923173 16.642145 54.662587
F 43.672673 12.637745 61.860187
F 48.310473 7.748935 62.847587
F 32.997173 1.275315 54.261287
F 33.237473 8.938915 54.419287
F 28.226973 3.746915 65.055087
F 42.146673 1.111095 54.475687
F 42.090973 9.044615 54.650087
F 51.594173 11.432045 56.133187
F 52.782773 7.539095 63.094387
F 48.369873 5.143515 61.967287
F 37.124173 16.683645 62.045787
F 33.125673 3.790345 57.862587
F 32.882273 11.683645 57.900587
F 41.938473 3.964105 58.161587
F 41.797873 11.446645 58.258487
F 49.092873 15.419645 55.807387
F 51.800173 3.827695 51.274287
F 32.978873 3.824655 55.178387
F 32.899973 11.468045 55.218687
F 42.059473 3.932815 55.516687
F 42.226173 11.568445 55.657787
F 50.968073 3.656225 58.565587
F 46.561073 1.138325 59.205187
F 33.281273 1.382025 51.407287
F 33.403073 8.923515 51.524087
F 48.733273 7.761365 58.410787
F 42.358773 1.348445 51.726387
F 42.485373 9.206365 51.968287
F 41.305973 11.604745 65.797587
F 49.229773 12.660545 55.026587
F 47.145973 8.810085 52.127287
F 48.477873 15.570945 62.986387
F 35.440873 7.769415 55.327787
F 35.286873 15.367345 55.449087
F 51.982973 3.865265 44.068887
F 44.509273 7.617535 55.550987
F 44.538573 15.491445 55.413287
F 41.987573 1.392495 59.011487
F 35.574873 5.148915 51.626387
F 35.696773 12.741745 51.736787
F 44.287673 5.005725 54.523787
F 44.819573 12.745945 52.094787
F 35.246173 5.150505 54.248787
F 35.180273 12.818045 54.520487
F 46.489073 3.793905 55.688787
F 44.706373 12.759945 54.802787
F 35.203473 7.726225 58.199887
F 35.247573 15.567245 58.137787
F 43.901273 5.370715 61.989087
F 44.124273 7.441455 58.327587
F 44.045273 15.416945 58.369987
F 34.798973 12.680345 61.734487
F 28.267873 0.979958 61.326087
F 28.255473 8.848265 61.466687
F 46.276573 16.678345 61.867587
F 37.153973 1.144465 61.573987
F 37.199873 8.924695 61.855887
F 33.709173 16.470445 44.541087
F 32.960973 16.504445 54.492587
F 47.122273 3.851655 43.993787
F 49.646673 15.322845 48.607887
F 46.024973 11.613145 62.951987
F 49.372473 5.020485 47.682187
F 28.392373 16.630645 58.814087
F 33.433373 1.410085 44.072187
F 28.526273 16.541445 51.620187
F 41.921373 8.901985 59.158887
F 28.312573 3.579845 62.275587
F 28.059473 11.387745 62.342487
F 37.136373 3.768365 62.377187
F 36.949073 11.459545 62.890987
F 50.808173 16.600745 62.118487
F 35.867473 12.705045 44.438687
F 28.416173 1.135665 58.602487
F 28.431773 8.873355 58.785787
F 37.699373 16.622845 51.865487
F 37.560773 1.378235 58.812887
F 37.426473 9.035565 59.085987
F 33.076473 16.471545 51.878487
F 53.505273 12.738445 59.418587
F 46.490973 8.805955 59.256587
F 38.071973 16.486445 47.330287
F 30.547473 7.562715 62.378487
F 30.233273 15.354445 62.504687
F 46.459373 16.711145 59.066287
F 39.223573 7.639265 62.916387
F 39.478873 15.350645 62.660387
F 41.783473 16.622945 59.327587
F 51.788373 16.607545 47.694487
F 47.331773 16.479245 47.728387
F 34.770873 7.652155 65.243287
F 30.655673 5.226585 58.724487
F 30.434573 12.594245 58.714187
F 39.709473 5.268495 58.937887
F 39.523173 12.702145 58.994287
F 49.438473 7.527415 51.474787
F 49.535173 12.732945 47.650987
F 30.732973 4.991045 61.480487
F 30.257773 12.808145 61.522387
F 39.399373 5.191845 61.717887
F 39.329373 12.814345 61.867187
F 38.132473 8.970625 44.488787
F 44.073573 15.250245 62.708087
F 30.820173 0.030503 55.036087
F 34.831273 7.613505 62.545887
F 34.898673 5.036535 61.627187
F 44.033873 12.737145 59.236787
F 44.295773 5.008115 59.208787
F 48.625173 15.298745 58.484587
F 52.877473 15.332445 63.450587
F 33.313973 16.353345 47.273487
F 51.032273 0.986510 59.495887
F 32.565573 1.159305 61.471687
F 32.698573 8.902275 61.566987
F 28.841873 16.625045 46.868987
F 41.715573 1.345495 61.721687
F 41.428373 9.067495 62.029387
F 48.438773 12.966545 62.205887
F 48.528273 12.658645 59.344187
F 51.707273 16.581245 52.151987
F 48.605673 5.037815 59.217987
F 41.870873 16.709445 62.032387
F 37.612273 16.920445 54.653787
F 34.832273 15.304645 62.769887
F 35.872973 5.228165 44.418687
F 35.131673 12.830145 58.963287
F 42.694873 16.525645 44.799987
F 32.754473 3.648495 62.556587
F 32.584073 11.364845 62.455487
F 41.558073 4.010365 62.799487
F 41.423073 11.578945 62.998187
F 42.258373 16.636945 54.605987
F 50.492273 11.474345 63.095287
F 32.981473 1.164285 58.637287
F 32.847573 8.898595 58.723087
F 37.268873 16.810345 59.333987
F 28.230473 16.628645 61.533987
F 47.137773 16.246845 52.055187
F 49.814073 7.596495 44.126587
F 28.230073 11.597745 65.144287
F 37.188773 11.532845 65.562087
F 30.477773 -0.379780 62.414487
F 30.313573 7.734725 65.083787
F 45.116273 15.413945 43.988687
F 45.225673 7.687105 43.963987
F 38.323873 11.501745 43.749887
F 35.904873 15.249145 43.403687
F 44.791473 -0.243847 48.189187
F 42.503973 3.751005 43.609087
F 48.793173 -0.198326 58.580287
F 40.443573 15.487645 43.708587
F 39.217773 7.617935 65.572787
F 31.348573 15.392545 43.357887
F 38.107673 3.999335 43.504487
F 28.045173 1.171105 68.920987
F 28.090673 9.058815 68.786487
F 51.617973 7.746525 85.335387
F 36.677173 1.230735 68.969487
F 36.738573 8.988795 69.186787
F 47.972473 15.558745 70.241087
F 45.431673 1.110455 69.440987
F 45.203973 9.031595 73.949087
F 36.434773 1.034698 83.724187
F 28.231273 3.999805 72.359887
F 27.962273 11.621545 72.397687
F 36.715273 3.671055 72.863687
F 36.690573 11.572345 72.831487
F 45.241673 3.765975 72.965287
F 51.692173 12.770045 81.677787
F 27.860473 3.853115 69.623687
F 28.066773 11.531745 69.709187
F 36.692973 3.661735 70.033787
F 36.808773 11.559145 70.085387
F 45.729373 3.682445 70.063887
F 47.425473 5.185035 81.404787
F 45.265473 1.230165 84.128387
F 52.188673 12.682945 69.740787
F 50.187473 8.885445 66.701187
F 37.034673 1.147805 66.303587
F 27.460573 1.408145 80.739287
F 49.734373 3.791515 70.346087
F 43.688173 15.318145 65.431187
F 27.594573 1.303775 83.501287
F 45.362073 3.809895 80.304987
F 30.201973 7.789595 69.873987
F 29.960973 15.254245 69.687787
F 47.762973 12.815745 69.471587
F 38.910373 7.675955 70.066787
F 38.972373 15.618245 69.987287
F 48.060673 5.217415 66.588587
F 36.899473 8.962245 66.369787
F 45.437873 1.279965 76.707587
F 47.230573 7.634905 77.581087
F 49.426973 9.317835 84.173987
F 51.951373 12.952645 77.082687
F 34.831673 5.079165 66.152187
F 43.644973 12.725745 66.555387
F 49.698773 1.433735 74.178887
F 27.696673 3.810965 84.615287
F 30.342973 5.072755 68.929887
F 30.329273 12.698945 68.707787
F 39.049773 5.011555 69.029587
F 39.005573 12.979345 69.254487
F 52.192873 5.025155 69.539687
F 41.354073 9.006925 66.452187
F 30.291973 7.731115 72.629587
F 30.001273 15.565245 72.389087
F 47.656973 15.665945 73.068687
F 38.746273 7.609085 72.789787
F 38.966473 15.549745 72.695387
F 30.264773 5.256785 66.092987
F 45.488673 11.703745 73.164587
F 32.602973 1.173795 65.973587
F 34.017673 15.321845 84.417987
F 32.420573 1.203625 68.681587
F 32.543873 8.973265 68.804887
F 45.114273 11.512845 77.543887
F 41.295473 1.270755 69.225887
F 41.171273 9.039635 69.214487
F 47.828873 5.072215 69.193687
F 41.250873 1.249535 66.417487
F 49.620373 1.219735 81.565387
F 34.105473 7.530265 84.703987
F 32.442873 3.722045 72.660687
F 32.173073 11.615045 72.552287
F 41.035173 3.852555 72.681987
F 41.047373 11.397945 72.957787
F 51.720873 5.237835 76.851887
F 51.776173 7.714025 78.002087
F 32.573073 3.816985 69.858587
F 32.367173 11.481445 69.796487
F 41.221073 3.843565 70.037087
F 40.945273 11.553945 70.232487
F 52.404473 7.564315 65.999587
F 47.306273 7.719845 84.931687
F 51.955773 7.721355 73.088187
F 39.179873 12.990045 66.608687
F 28.037373 1.106695 66.070187
F 50.307773 11.444045 65.883287
F 40.635573 16.802945 83.792487
F 27.800673 3.897375 76.899787
F 47.202273 12.812545 84.116787
F 34.115373 13.114145 80.994787
F 52.083673 12.942445 74.205987
F 34.716273 7.662915 69.984187
F 34.631273 15.459345 69.845287
F 27.684273 11.550145 77.009787
F 43.447373 7.676665 70.063487
F 43.384573 15.603345 70.118387
F 36.678173 16.901945 69.031787
F 27.670573 3.890145 79.707587
F 27.828473 11.571845 79.792987
F 48.071773 12.835245 66.705487
F 42.681973 12.671645 83.835387
F 34.762273 5.151055 68.854687
F 34.624773 12.721245 69.061687
F 43.465773 5.004105 69.246687
F 43.292373 12.931545 69.252687
F 34.345673 7.755975 72.656887
F 34.603373 15.423945 72.564487
F 42.865473 4.920215 81.179787
F 43.242873 7.628715 72.826387
F 27.446873 11.442345 84.635587
F 51.792373 5.252065 84.348987
F 27.743073 1.385905 75.738087
F 27.576573 9.093105 80.830387
F 27.401873 9.033675 83.572887
F 36.504473 1.197745 76.349287
F 36.661673 9.093845 76.298087
F 51.856473 5.063925 74.058787
F 51.747873 5.025835 81.650987
F 45.800673 3.965715 65.747087
F 32.688373 16.457245 66.223287
F 41.137073 16.828045 73.891787
F 47.781073 7.789255 65.542887
F 36.384173 3.740355 80.018187
F 36.322273 11.750645 79.874687
F 45.269873 1.348015 81.336787
F 45.309173 11.540545 80.285387
F 36.934073 16.836545 66.360887
F 45.675273 8.990645 66.609687
F 36.544773 3.778665 77.317487
F 36.335673 11.571045 77.141187
F 45.185573 3.804905 77.641287
F 45.055473 9.020895 76.631387
F 27.812673 1.341135 73.110387
F 28.039473 9.063305 73.389687
F 49.509273 11.642445 85.352087
F 36.614973 1.208215 73.685187
F 36.566373 8.991825 73.508987
F 27.787373 16.846845 73.332187
F 45.531073 1.339355 73.831887
F 45.230573 16.670845 81.319187
F 47.422373 5.075695 76.725287
F 30.108373 7.616565 77.381587
F 29.792473 15.392245 77.024687
F 34.306773 5.190165 80.955087
F 38.737473 7.623425 77.318587
F 38.632873 15.297745 77.529487
F 45.855773 1.302365 66.516487
F 52.048773 15.558745 73.238187
F 34.801473 12.575345 66.385587
F 51.863673 15.477145 77.929287
F 30.362973 5.175155 73.474987
F 29.992173 13.088245 73.514087
F 38.813673 5.057765 73.655287
F 38.757773 12.982945 73.731187
F 49.663673 11.435245 80.509987
F 49.493473 8.962205 76.832187
F 29.918873 5.208515 76.150787
F 30.012473 12.798245 76.203787
F 38.808073 5.100515 76.361487
F 38.570073 12.875545 76.416787
F 51.757673 7.587755 80.705987
F 45.121573 16.578545 84.267387
F 29.837173 7.802885 80.072887
F 29.839473 15.576345 79.727087
F 32.056673 16.739045 80.709587
F 38.750373 7.714805 80.056587
F 38.531173 15.286245 80.197887
F 47.341573 0.062856 85.277387
F 47.381173 12.788645 81.527887
F 45.356773 16.726045 76.717187
F 34.148973 4.970285 83.735387
F 31.949873 1.311265 76.302787
F 32.204873 8.918245 76.388587
F 47.278773 7.589875 80.245687
F 40.754973 1.231425 76.498587
F 40.771473 9.026145 76.524787
F 42.964073 12.776345 81.077487
F 49.557073 3.867035 77.790687
F 49.629173 16.629545 81.593587
F 47.435673 5.186655 74.034287
F 32.042773 3.957645 79.917587
F 32.093973 11.611945 80.038087
F 40.635873 3.771645 80.212487
F 40.868873 11.448245 80.008787
F 49.725173 1.126235 69.212487
F 50.347973 16.782645 66.758287
F 31.999373 4.004875 77.211787
F 32.220373 11.544745 77.228387
F 40.879173 3.747695 77.458587
F 40.812373 11.564145 77.384987
F 47.433073 7.688145 73.035487
F 49.704673 3.804185 73.196487
F 32.230473 1.211455 73.564187
F 32.322473 9.179865 73.649487
F 47.715673 7.539295 70.216287
F 40.902673 1.216315 73.844787
F 41.058673 8.852335 73.757287
F 49.817673 11.507245 77.794687
F 47.432473 5.149805 84.064287
F 49.358073 8.796825 81.365287
F 51.791473 12.908845 84.503487
F 34.500673 7.578655 77.138687
F 34.380973 15.594345 77.102287
F 52.423773 5.018005 66.655287
F 42.796773 7.508735 77.510087
F 43.160673 15.395245 77.472987
F 49.565673 9.131475 73.995787
F 34.533873 5.156245 73.600487
F 34.459473 12.879645 73.572387
F 43.117273 5.096675 73.822387
F 43.157373 12.743445 73.867387
F 34.305673 5.009075 76.376287
F 34.300373 13.066245 76.213387
F 43.064073 5.000645 76.538187
F 43.083273 12.864945 76.556587
F 34.403873 7.736955 79.981087
F 34.332473 15.533545 79.712187
F 43.114673 5.038025 83.873787
F 42.886773 7.451145 80.256987
F 43.010473 15.280645 80.206187
F 52.421873 12.735345 67.064287
F 36.673873 16.839945 76.296287
F 41.241473 16.770345 68.998687
F 47.390273 15.496945 85.332287
F 27.348973 11.579845 87.354287
F 36.286373 8.798405 83.760787
F 49.775573 1.285145 77.002987
F 49.790273 16.908845 76.906787
F 36.189473 16.503545 83.608887
F 42.732673 15.244545 84.831087
F 47.484273 15.411445 77.703587
F 47.572673 15.396445 80.407987
F 49.515573 16.763345 84.393887
F 43.177173 15.207545 72.796787
F 27.606173 16.780945 80.793087
F 27.467373 16.443545 83.500987
F 45.636573 16.825245 69.387887
F 50.186273 16.922745 69.446387
F 36.382073 3.654025 84.692587
F 36.276673 11.426945 84.617887
F 45.390373 3.754865 85.077587
F 47.454773 13.110145 74.215587
F 40.955173 16.563345 76.613887
F 40.813173 16.736945 81.023087
F 49.728673 3.789555 85.345587
F 36.339473 0.963437 81.004987
F 36.581273 9.151295 80.937087
F 27.941773 8.840005 76.150587
F 43.497373 5.125435 66.547687
F 28.062473 16.702845 66.146787
F 50.276373 3.808435 65.607587
F 29.664773 7.777305 84.584087
F 29.657173 15.250945 84.369087
F 42.749973 7.642535 84.841287
F 38.432573 7.527815 84.815987
F 38.335673 15.495445 84.743687
F 52.283873 15.457745 70.412187
F 39.113673 5.036905 66.324287
F 45.588673 9.095645 69.324687
F 49.590773 11.744345 73.314687
F 29.791673 5.225775 80.979887
F 29.898173 13.000145 80.697487
F 38.457973 5.203535 81.101987
F 38.662173 12.734545 81.062087
F 32.343173 16.531545 68.746987
F 32.570473 8.931485 66.081687
F 29.792173 5.191445 83.724687
F 29.647073 12.614445 83.439887
F 38.669573 5.046475 83.980687
F 38.433273 12.810045 83.769587
F 45.361473 16.776245 73.884087
F 45.011673 8.909165 83.884587
F 50.114373 1.278925 66.648987
F 41.516473 16.796645 66.247287
F 31.864273 16.538945 83.329187
F 47.540073 12.781045 76.887787
F 49.990173 11.397745 70.518687
F 32.151573 16.654545 76.109287
F 36.706373 16.784045 73.538587
F 45.037073 8.941025 81.160287
F 51.790373 7.413995 70.506287
F 31.968273 1.302895 83.721687
F 31.922873 8.708485 83.598087
F 51.772173 15.655045 85.297487
F 40.715473 1.250745 83.953887
F 40.597573 8.978905 83.855887
F 49.849873 16.875845 74.133487
F 32.342773 16.596945 73.426087
F 49.820173 8.893005 69.411587
F 27.908273 16.673045 68.916687
F 49.589373 1.234335 84.361187
F 34.193173 12.754245 83.645487
F 36.423573 16.854145 80.953587
F 28.127773 9.096395 66.000387
F 27.660973 16.717245 76.166887
F 49.565873 3.776265 80.478487
F 31.937873 3.853355 84.662387
F 31.918773 11.445645 84.331787
F 40.820173 3.800625 85.044287
F 40.524873 11.383545 84.933287
F 51.963473 15.445145 80.771387
F 45.044373 11.447345 85.016587
F 31.922773 1.442415 80.845587
F 32.123073 8.983185 80.929787
F 45.576473 11.628945 70.381087
F 40.873173 1.209655 81.083687
F 40.830073 9.015345 81.166487
F 45.708673 16.775345 66.594887
F 34.199473 7.528145 87.482687
F 45.922773 11.607245 65.628687
F 30.431973 12.714545 66.135387
F 27.376273 3.875735 87.326887
F 36.377373 11.462945 87.409887
F 31.831673 3.912455 87.370187
F 52.497073 15.152545 66.156387
F 29.747373 15.265145 87.056487
F 43.276473 -0.035487 73.051087
F 34.086373 15.319645 87.088887
F 29.564573 7.917125 87.253987
F 31.939173 11.608445 87.112987
F 51.963573 -0.002811 85.281987
F 38.574673 -0.148343 84.825187
F 40.631873 11.650745 87.782187
F 47.390673 0.018009 77.879787
F 30.344273 -0.185761 69.753287
F 51.875973 -0.203957 80.839387
F 47.685873 -0.105414 70.377087
F 47.422373 0.022936 80.464887
F 51.882673 0.094254 78.189887
F 39.135373 -0.098723 69.884787
F 39.182373 15.395745 65.470487
F 48.057473 15.407945 65.646587
F 43.610873 7.725105 65.682687
F 44.974673 16.730945 88.725087
F 27.367873 3.920675 91.880487
F 27.334473 1.275305 98.091987
F 36.079873 1.349065 91.289787
F 36.216373 8.986945 91.134787
F 49.447273 8.941975 89.022387
F 45.053973 1.323495 91.536387
F 46.972473 7.572095 92.730487
F 38.578473 5.118495 88.565987
F 27.246173 11.445445 99.053687
F 49.565173 3.809665 95.292787
F 36.423873 3.956535 95.022187
F 36.198273 11.592645 94.741287
F 44.952273 3.754585 95.281787
F 44.979373 11.620645 95.187587
F 49.430073 1.121685 91.619787
F 49.532073 1.240365 88.888187
F 36.526173 4.014865 92.277787
F 36.308673 11.469645 91.908387
F 44.988473 3.795335 92.483587
F 45.070173 9.130465 91.447787
F 27.280273 3.869995 98.910787
F 40.772773 3.678905 87.665587
F 42.784973 12.921045 88.739787
F 38.404673 -0.024390 99.634587
F 27.163773 8.972645 105.720887
F 27.404473 8.893735 98.146787
F 27.075673 16.840545 105.423887
F 47.320473 7.855685 87.825687
F 49.478173 3.805405 92.579587
F 29.565073 7.776025 92.175887
F 29.667673 15.444245 91.880287
F 42.607473 5.076565 105.896887
F 38.377673 7.929365 92.183887
F 38.612473 15.610245 92.120987
F 33.866673 13.163945 105.787887
F 27.198673 11.593445 101.752887
F 47.306773 15.451845 92.370687
F 51.471773 12.921345 106.270887
F 27.167873 11.659345 106.611887
F 26.990773 16.696045 102.645887
F 27.210873 1.423785 102.589887
F 29.540073 5.337735 88.274387
F 27.369173 3.817515 94.580387
F 38.193273 0.024929 102.145887
F 29.713173 5.224245 91.044887
F 29.663573 12.901145 90.908187
F 38.638473 5.308385 91.348887
F 38.405973 12.916045 91.259287
F 49.376173 1.215115 96.307087
F 44.881273 11.677545 92.503587
F 29.734473 7.554945 94.839587
F 29.412773 15.176845 94.659587
F 33.819373 5.114385 105.745887
F 38.401273 8.016095 94.961787
F 38.535473 15.518845 94.808387
F 51.609873 13.078445 103.462887
F 49.304973 9.000805 96.222487
F 47.109173 15.731645 95.031887
F 51.522473 5.041465 106.350887
F 31.815873 1.473895 91.035687
F 31.757573 8.910895 90.980387
F 33.685873 0.000182 106.527887
F 40.521273 1.155215 91.187087
F 40.558873 9.066425 91.329287
F 27.351373 8.987235 90.950487
F 27.549573 16.500545 90.670387
F 51.625573 15.629045 87.938487
F 44.977673 11.651145 87.773087
F 31.861473 4.007595 94.798787
F 31.912573 11.589445 94.554887
F 40.461973 3.755295 95.081187
F 40.465573 11.572045 95.160587
F 51.705473 5.080525 99.200587
F 49.238873 11.574945 92.552987
F 31.873873 3.896905 92.175487
F 31.868373 11.471245 91.866387
F 40.801773 3.772405 92.243187
F 40.577173 11.602345 92.469087
F 51.655473 7.824365 95.396787
F 51.452173 12.905945 96.296187
F 47.239173 5.033045 96.201987
F 27.558773 8.955905 95.431987
F 31.867973 8.983765 88.230587
F 36.218873 8.917855 88.471987
F 42.734673 0.006890 92.281787
F 45.148073 16.647145 91.518187
F 44.892273 16.761245 105.838887
F 38.499473 7.663585 87.587987
F 47.307773 12.745345 88.849187
F 33.937873 7.767715 92.005687
F 34.120373 15.259245 91.829787
F 51.503773 5.019965 103.615887
F 42.803773 7.844635 92.076287
F 42.889173 15.454645 92.375087
F 51.875873 7.619225 88.008487
F 27.480673 16.668745 95.443787
F 31.839773 16.705645 98.204187
F 40.587873 16.699245 96.171687
F 27.484573 11.473745 94.396987
F 34.231473 5.087185 91.254387
F 34.132873 12.626945 90.967287
F 42.968873 5.039515 91.402287
F 42.703773 13.021245 91.341387
F 33.853373 7.740675 94.706387
F 34.162473 15.419645 94.645387
F 42.611773 12.915845 103.322887
F 42.646273 7.595985 94.989787
F 42.748373 15.419545 94.936187
F 40.300073 1.250005 103.237887
F 27.108873 8.961335 102.944887
F 31.537373 11.675645 109.269887
F 42.924473 5.070655 88.521887
F 36.238773 1.468025 98.687287
F 36.273273 9.179665 98.637487
F 27.377673 8.970665 88.189287
F 45.052773 1.475765 98.817087
F 44.985573 9.131105 98.931087
F 31.936173 16.642945 91.121487
F 27.437273 1.224635 88.095587
F 51.692773 -0.113344 92.611487
F 36.054573 3.952495 102.240887
F 35.993673 11.795545 102.246887
F 44.814273 3.885335 102.441887
F 44.844173 11.658445 102.495887
F 45.167173 1.305025 88.747787
F 38.376673 12.767245 88.592487
F 36.132773 3.964795 99.498387
F 36.019373 11.832145 99.479587
F 45.041273 3.968495 99.782587
F 44.778373 11.701845 99.702787
F 51.722173 5.147595 96.292387
F 36.185073 16.571945 88.263187
F 27.509873 1.415135 90.783087
F 36.228273 1.500485 95.993987
F 36.157573 9.000245 95.944187
F 47.487273 5.299495 88.835587
F 44.925573 1.222555 96.085287
F 44.809873 8.985595 96.246987
F 49.534073 3.802605 88.016287
F 29.498573 7.936345 99.411287
F 29.602873 15.398045 99.132987
F 42.620573 5.051735 103.260887
F 38.261873 7.631005 99.694787
F 38.236273 15.344345 99.550887
F 33.737673 13.125245 103.019887
F 49.316473 8.807765 98.886087
F 47.322273 15.444645 99.998587
F 49.511073 11.548345 88.045187
F 29.505673 4.937355 95.719887
F 29.649973 12.692445 95.561987
F 38.419373 5.446795 96.032087
F 38.347073 12.986045 95.722087
F 47.172473 5.113605 98.853187
F 47.043673 13.137745 96.026887
F 29.520673 5.269965 98.525787
F 29.532173 12.837645 98.243387
F 38.352173 5.153675 98.704587
F 38.316973 12.868345 98.459487
F 47.117673 7.536355 100.003887
F 47.072073 12.964045 98.833787
F 29.520673 7.894095 102.100887
F 29.172973 15.328545 101.792887
F 33.834273 5.110485 103.018887
F 38.231273 7.706735 102.325887
F 38.248973 15.565945 102.377887
F 27.433073 11.709845 91.720487
F 47.214473 7.704225 102.706887
F 47.313473 15.481845 102.653887
F 33.597273 15.721245 106.581887
F 40.767973 8.848575 88.624787
F 31.831173 9.091545 98.543387
F 29.317973 7.735715 109.447887
F 40.562373 1.116765 98.754687
F 40.534373 8.834865 98.800087
F 40.526873 1.064885 106.083887
F 49.322473 1.313645 98.916887
F 47.102873 7.476555 95.449087
F 35.868973 16.933745 105.785887
F 31.652173 3.962815 101.984887
F 31.664073 11.713045 102.060887
F 40.429273 3.722905 102.341887
F 40.417773 11.693145 102.407887
F 49.272673 3.854315 102.664887
F 49.209073 11.618845 102.649887
F 31.738273 4.188855 99.365787
F 31.729973 11.635245 99.417187
F 40.526273 3.777565 99.640687
F 40.444773 11.561545 99.735487
F 49.288273 3.880735 100.002587
F 49.271173 11.470045 99.751287
F 31.533073 1.428185 95.636987
F 31.750273 9.131225 95.781487
F 27.230473 1.225485 95.374287
F 40.349073 1.369425 96.061787
F 40.681173 9.067455 96.196087
F 49.535773 16.685545 98.981387
F 29.670973 12.704445 88.083187
F 49.093273 11.530345 95.267787
F 31.473973 16.748345 102.687887
F 34.061473 8.034705 99.595687
F 33.846473 15.397745 99.274487
F 51.384773 15.450045 107.153887
F 42.763473 7.768055 99.871587
F 42.616173 15.464945 99.646587
F 33.900373 7.710195 106.518887
F 51.618673 7.711665 99.996687
F 51.779673 15.322845 99.967487
F 51.491073 7.561465 107.043887
F 34.137273 5.334275 95.631987
F 33.930373 12.856445 95.622487
F 42.612873 5.109695 96.098087
F 42.654273 12.972345 96.006687
F 34.018873 5.569735 98.448887
F 33.869573 12.909945 98.169287
F 42.758273 5.088795 98.781387
F 42.548573 12.872045 98.698487
F 40.800773 16.851245 91.338287
F 51.537273 12.881645 99.072487
F 33.687473 7.655595 102.190887
F 33.782373 15.611845 101.881887
F 31.888873 16.496045 88.245087
F 42.740873 7.850875 102.456887
F 42.906773 15.444545 102.390887
F 49.442773 8.939575 103.519887
F 51.527773 7.562085 102.797887
F 51.521473 15.679845 102.713887
F 42.727573 15.459345 106.946887
F 44.935473 16.859745 96.248487
F 45.038773 9.102835 88.625387
F 36.058673 16.701245 98.511387
F 35.918273 1.255915 105.738887
F 36.149173 9.137995 105.871887
F 27.294173 4.096555 101.618887
F 44.734273 1.251385 106.246887
F 44.893773 9.027875 106.134887
F 51.791773 4.958635 89.136287
F 40.385473 16.775245 98.881787
F 45.020773 16.685045 98.963387
F 34.186973 12.813245 88.182987
F 47.253673 5.040725 91.581987
F 45.072973 16.967545 103.103887
F 36.137173 1.425135 88.522287
F 27.488473 16.776045 87.906787
F 31.596173 1.408975 102.827887
F 31.759173 1.346635 88.374187
F 40.258373 9.111895 103.110887
F 35.889473 3.834155 106.709887
F 35.869873 11.686745 106.885887
F 44.792573 3.813035 107.102887
F 44.626373 11.496145 107.133887
F 31.770073 16.507745 95.401287
F 51.623573 5.217395 91.855487
F 49.075673 16.727345 106.241887
F 35.986473 1.356225 103.046887
F 36.002273 9.090175 103.173887
F 51.558073 15.336745 92.636687
F 44.764973 1.290245 103.503887
F 45.060273 9.099525 103.535887
F 40.465373 16.777045 88.658487
F 29.508273 7.754015 106.699887
F 29.337273 15.480445 106.193887
F 49.405173 1.368195 103.499887
F 38.474373 7.520445 106.866887
F 38.032773 15.613645 106.570887
F 40.491873 16.823545 105.907887
F 47.183773 7.593955 107.110887
F 46.954173 15.468345 107.187887
F 51.637673 12.948245 88.804887
F 29.484973 5.221665 102.807887
F 29.339173 12.789145 102.789887
F 38.336173 5.169495 103.198887
F 38.151073 12.980845 103.162887
F 46.927873 5.095785 103.513887
F 47.045273 12.920545 103.618887
F 29.534273 5.349785 105.573887
F 29.278773 12.906245 105.367887
F 38.205973 5.011175 105.966887
F 38.035973 13.026645 105.923887
F 47.085273 5.016085 106.275887
F 47.095873 12.694645 106.388887
F 49.352073 16.884445 103.633887
F 49.293373 8.989365 91.829387
F 40.716373 1.065125 88.489587
F 31.678173 9.175055 103.165887
F 49.376873 16.758945 96.202187
F 42.610273 7.564565 106.854887
F 51.609773 12.768045 91.609887
F 31.366873 16.995445 105.487887
F 42.477273 12.838745 106.153887
F 31.648173 1.250775 105.519887
F 31.803173 9.319475 105.957887
F 51.634973 7.837225 92.576187
F 34.183073 4.993215 88.350087
F 40.513073 8.851145 105.796887
F 49.403173 16.940745 88.741987
F 49.147873 1.145435 106.193887
F 49.365573 8.864155 106.234887
F 35.969673 16.851945 103.085887
F 27.448873 16.683245 98.201487
F 47.056573 12.856445 91.483587
F 51.527073 15.410545 95.332887
F 36.258373 16.680045 95.778987
F 36.315073 16.693845 91.114787
F 47.278673 15.417145 87.950787
F 31.617873 3.776735 106.574887
F 31.455673 12.046045 106.624887
F 40.287273 3.751285 106.875887
F 40.157973 11.613645 106.899887
F 49.216873 3.869105 107.186887
F 49.378673 11.516845 107.073887
F 49.521473 16.774545 91.511187
F 31.610873 1.645145 98.321587
F 40.659373 16.736345 103.215887
F 27.244573 3.991885 106.188887
F 27.185773 1.392175 105.177887
F 31.680173 3.973845 109.258887
F 45.181873 3.857105 87.803587
F 43.015273 7.593585 87.666487
F 27.090973 3.984735 109.052887
F 42.984673 -0.116507 87.534287
F 47.408573 -0.014546 87.922687
F 47.151573 -0.104832 99.787787
F 47.134873 0.042551 92.608187
F 47.108473 0.094074 102.549887
F 51.474473 -0.112748 102.819887
F 29.332673 0.062524 106.381887
F 51.327473 0.100050 107.269887
F 26.875073 11.561345 109.217887
F 29.259973 0.137627 109.092887
F 36.416773 3.851055 87.396487
F 42.712973 15.422145 87.638187
F 38.351973 15.317145 87.501387
F 33.903473 8.023165 109.306887
F 26.625073 11.722745 121.204887
F 49.299573 8.940285 110.730887
F 26.690373 16.775745 117.592887
F 36.090873 9.236305 113.123887
F 44.613473 1.409995 110.742887
F 44.535373 1.289395 113.526887
F 44.534373 9.179535 113.129887
F 35.394573 16.799745 120.486887
F 39.475073 1.299605 127.957887
F 35.686573 1.471205 110.376887
F 35.689973 3.879215 116.736887
F 35.774073 11.798045 116.728887
F 44.527773 3.826285 117.279887
F 44.659273 11.939245 117.114887
F 29.448873 5.177715 110.169887
F 33.914473 5.464575 110.415887
F 35.841373 3.932595 114.043887
F 35.704473 11.772345 114.083887
F 44.462973 4.047875 114.250887
F 44.841873 11.624945 114.230887
F 42.519073 7.781315 109.570887
F 49.198473 3.811435 109.800887
F 31.547473 9.051175 110.265887
F 35.406173 1.466935 120.344887
F 33.676073 15.728845 109.426887
F 42.472973 12.708445 110.465887
F 38.352673 15.626145 109.310887
F 35.887373 4.037965 109.389887
F 44.767973 9.009645 110.491887
F 29.348873 7.867575 113.919887
F 29.082573 15.276845 113.755887
F 26.814073 3.851165 116.518887
F 38.269873 7.999895 114.204887
F 37.960873 15.676345 114.232887
F 50.898373 13.017145 128.342887
F 46.650573 7.831995 114.118887
F 46.752873 15.690745 114.379887
F 41.785373 5.029755 125.341887
F 51.437173 12.954845 110.938887
F 27.148373 1.281285 112.649887
F 50.963873 0.077670 124.525887
F 30.908673 1.579675 124.716887
F 40.175173 1.343155 110.517887
F 49.355473 11.409645 109.814887
F 29.091073 5.246895 112.959887
F 29.186573 12.870745 112.607887
F 38.049073 5.398465 113.188887
F 37.963173 13.137045 113.181887
F 46.917173 5.061655 113.404887
F 46.844173 13.260745 113.450887
F 29.243173 7.962725 116.518887
F 28.941573 15.487345 116.553887
F 50.867873 5.290165 128.407887
F 37.890073 7.864495 116.880887
F 37.718673 15.484045 117.010887
F 41.975773 12.860145 128.036887
F 46.499073 7.783845 116.864887
F 46.672973 15.629345 117.013887
F 33.115573 12.992845 125.074887
F 31.442373 1.313175 112.923887
F 31.550573 9.165045 112.910887
F 28.493473 7.840925 128.417887
F 40.129573 1.327725 113.248887
F 40.457373 9.126775 113.271887
F 26.794573 3.803075 113.745887
F 48.955573 1.290175 113.508887
F 49.120773 9.109325 113.554887
F 42.323373 5.240905 110.400887
F 31.373773 4.128465 116.611887
F 31.249673 11.850945 116.739887
F 40.145373 3.892795 116.891887
F 40.097373 11.582645 117.007887
F 48.800573 3.859185 117.175887
F 48.966273 11.749445 117.054887
F 31.424073 4.092015 113.836887
F 31.385873 11.633945 113.942887
F 40.087173 3.962035 114.093887
F 40.242273 11.713845 114.198887
F 49.209773 3.814725 114.388887
F 48.995273 11.819445 114.411887
F 40.647873 16.599545 110.504887
F 26.695473 16.887045 120.333887
F 53.155973 16.791245 121.029887
F 42.828773 15.267045 109.640887
F 40.362773 9.160505 110.499887
F 36.076573 9.337595 110.400887
F 49.064273 1.360075 110.682887
F 53.213173 16.932145 125.447887
F 53.145573 3.927855 124.631887
F 33.745273 8.060965 114.140887
F 33.691173 15.602045 113.937887
F 41.899073 5.257355 128.002887
F 42.416473 7.723435 114.277887
F 42.419873 15.469145 114.166887
F 32.971873 5.497495 124.829887
F 51.258373 7.768795 114.493887
F 51.163873 15.686245 114.628887
F 35.174573 1.269615 127.628887
F 27.113173 1.484755 110.047887
F 27.009373 16.826745 112.734887
F 48.714373 16.824945 120.972887
F 38.160373 5.242545 110.448887
F 51.479173 4.972535 110.852887
F 44.643973 3.891195 109.791887
F 33.752973 5.281095 113.106887
F 33.531073 12.942045 112.944887
F 42.341273 5.290915 113.209887
F 42.455573 12.816045 113.260887
F 51.449073 5.043095 113.483887
F 51.269373 13.147445 113.652887
F 33.475873 8.003825 116.790887
F 33.436373 15.729345 116.726887
F 47.128673 12.959945 110.780887
F 42.379773 7.739005 117.007887
F 42.311373 15.480245 116.861887
F 49.199773 16.973245 110.727887
F 51.179873 7.740935 117.223887
F 51.060473 15.390045 117.362887
F 30.666873 11.590245 128.608887
F 35.244473 8.966165 127.738887
F 42.287273 0.009073 114.253887
F 30.606373 1.426345 127.490887
F 31.175873 16.692445 117.666887
F 35.586673 9.176225 120.595887
F 38.331173 7.784415 109.571887
F 44.440873 1.328145 120.959887
F 44.346773 9.127025 120.771887
F 26.454373 1.539635 120.090887
F 46.969173 5.127335 110.672887
F 35.657773 1.401575 113.163887
F 35.200273 4.133665 124.186887
F 35.401773 11.515345 124.351887
F 44.215173 4.089475 124.433887
F 44.446273 11.505845 124.377887
F 27.060673 16.694345 110.057887
F 48.981473 17.031445 113.524887
F 35.250173 4.030545 121.507887
F 35.574373 11.765945 121.589887
F 44.387573 3.828235 121.679887
F 44.595973 11.534945 121.743887
F 40.199273 3.833205 109.607887
F 44.901473 11.665645 109.956887
F 27.100373 9.048015 112.908887
F 35.697673 1.415965 117.580887
F 35.738073 9.232585 117.813887
F 35.807873 11.942745 109.525887
F 44.446873 1.287615 118.178887
F 44.509573 9.251455 118.060887
F 30.595473 9.171995 124.838887
F 28.615773 7.824915 121.303887
F 28.900173 15.606245 121.251887
F 30.641373 3.938875 128.526887
F 37.678673 7.779815 121.486887
F 37.775173 15.514445 121.510887
F 51.116373 13.185745 125.587887
F 46.526073 7.846965 121.653887
F 46.544273 15.383945 121.843887
F 50.930273 15.615845 129.336887
F 29.068073 5.445785 117.379887
F 28.914473 12.998745 117.481887
F 37.926473 5.239015 117.810887
F 37.909273 12.832745 117.828887
F 46.647273 5.150175 118.184887
F 46.908273 13.139845 118.208887
F 28.748873 5.310635 120.276887
F 28.776373 12.998445 120.284887
F 37.589673 5.257935 120.443887
F 37.836473 12.833445 120.644887
F 46.660673 5.355105 120.935887
F 46.745273 12.962845 120.856887
F 28.431973 7.821985 123.943887
F 28.714073 15.684245 123.990887
F 35.147973 16.725145 128.187887
F 37.573873 7.786035 124.272887
F 37.726973 15.464845 124.267887
F 29.170473 12.924845 109.961887
F 46.554373 7.817935 124.417887
F 46.512973 15.400245 124.560887
F 50.699873 7.892625 129.015887
F 30.977273 1.393245 120.223887
F 30.979073 9.032005 120.294887
F 39.951473 16.669845 120.540887
F 39.938573 1.481755 120.508887
F 40.147673 8.941385 120.643887
F 47.066773 7.790215 109.796887
F 49.036473 1.184925 120.957887
F 48.761173 8.986115 120.779887
F 38.016973 13.212445 110.314887
F 30.827973 4.159715 123.791887
F 30.854973 11.843545 124.008887
F 39.658273 3.850935 124.260887
F 39.992673 11.532145 124.227887
F 48.590173 4.041325 124.495887
F 49.084673 11.664645 124.528887
F 30.981673 3.964595 120.996887
F 30.892473 11.549245 121.272887
F 39.853873 4.046965 121.615887
F 39.974873 11.465645 121.534887
F 48.878573 3.871525 121.746887
F 48.966273 11.505645 121.928887
F 31.269873 1.456425 117.495887
F 31.364773 9.372875 117.704887
F 44.253073 16.648645 121.079887
F 40.105673 1.307775 117.854887
F 40.217873 8.945315 117.847887
F 51.334273 15.453945 109.892887
F 49.078373 1.380135 118.147887
F 48.868173 9.214775 118.042887
F 44.202773 1.612035 128.117887
F 33.155473 7.889385 121.108887
F 33.170273 15.576145 121.445887
F 39.723173 1.282075 125.207887
F 42.318573 7.723345 121.671887
F 41.970473 15.338045 121.620887
F 41.985673 15.397545 128.821887
F 50.883573 7.719495 121.816887
F 50.961273 15.530745 121.744887
F 32.858373 15.480845 128.642887
F 33.675673 5.446925 117.495887
F 33.459773 13.212545 117.706887
F 42.320873 5.076495 117.932887
F 42.194773 12.955645 117.950887
F 51.040473 5.124105 118.064887
F 51.176573 12.859645 118.146887
F 33.397773 5.349825 120.234887
F 33.380273 13.103545 120.478887
F 42.234173 5.124355 120.653887
F 42.249773 12.774445 120.682887
F 51.128473 5.188895 120.801887
F 51.023273 12.837345 120.950887
F 32.946973 8.007715 123.979887
F 33.197873 15.443845 124.162887
F 30.580073 9.104845 127.503887
F 42.115173 7.573115 124.381887
F 42.033673 15.427145 124.432887
F 41.838873 7.789125 129.063887
F 51.068573 7.771965 124.697887
F 50.926773 15.602145 124.553887
F 50.944473 5.166655 125.556887
F 28.143873 15.608445 131.127887
F 47.061573 15.590245 109.862887
F 51.460673 0.127466 109.961887
F 26.190273 9.107885 124.720887
F 35.301473 11.485745 128.686887
F 53.111973 1.289915 128.355887
F 31.291173 16.970945 110.146887
F 43.920473 9.146825 128.112887
F 36.026573 16.677145 110.361887
F 30.934873 16.776845 124.896887
F 48.724873 11.793745 129.274887
F 30.614473 16.860445 127.695887
F 31.052173 16.846645 120.323887
F 48.842973 1.323415 125.440887
F 35.581773 16.887245 117.759887
F 35.054773 3.788065 128.757887
F 44.104273 16.697945 128.030887
F 44.122673 4.103725 129.049887
F 44.282173 11.742345 128.944887
F 27.033873 9.023775 110.128887
F 53.137773 11.685145 129.059887
F 39.924573 8.941965 125.250887
F 26.624773 9.293205 119.969887
F 35.403873 8.964395 125.079887
F 48.818373 16.711345 118.239887
F 44.365273 1.518405 125.360887
F 44.074873 9.061905 125.419887
F 39.823773 16.776645 125.350887
F 53.456573 1.335955 120.908887
F 28.078073 15.761845 128.476887
F 32.973273 12.897845 127.834887
F 37.424273 7.809755 128.862887
F 37.301973 15.382445 129.121887
F 32.868373 5.208325 127.652887
F 46.168673 7.981895 129.112887
F 46.471773 15.427045 129.079887
F 44.579073 17.001645 113.393887
F 28.619373 5.326545 124.906887
F 28.669073 13.154945 124.952887
F 37.457573 5.228495 125.272887
F 37.694573 12.883945 125.248887
F 46.366473 5.271645 125.470887
F 46.679873 12.843345 125.270887
F 28.625973 5.425975 127.542887
F 28.579673 13.219745 127.552887
F 37.223473 5.224675 127.919887
F 37.519673 12.912245 128.005887
F 46.405273 5.409065 128.294887
F 46.492773 12.887845 127.963887
F 44.673773 16.758745 110.713887
F 35.483773 16.560045 125.257887
F 42.092973 12.838845 125.212887
F 48.656173 3.900555 129.203887
F 39.711973 11.740145 128.933887
F 35.315573 1.376255 124.952887
F 44.232873 16.762145 125.339887
F 39.681073 3.862915 128.777887
F 48.677773 9.142335 125.472887
F 52.989673 3.973535 129.317887
F 32.902273 7.731725 128.616887
F 48.668973 16.657645 128.195887
F 40.066673 16.724045 117.862887
F 39.643673 9.124615 128.009887
F 33.554673 13.235045 110.226887
F 48.727973 1.491425 128.127887
F 48.401573 9.174915 128.085887
F 35.782173 16.899645 113.012887
F 51.541873 7.634885 109.939887
F 44.405873 16.773445 118.189887
F 31.383473 1.337325 110.160887
F 39.569373 16.728645 128.233887
F 40.242273 16.840145 113.178887
F 31.390573 16.682645 112.884887
F 28.612273 0.270820 124.055887
F 40.140273 11.628145 109.620887
F 48.550173 16.855345 125.358887
F 51.214373 -0.032617 121.798887
F 53.199473 16.807245 128.267887
F 53.148473 1.332805 125.644887
F 53.161073 11.523045 124.714887
F 53.416473 8.956135 118.242887
F 52.950373 9.273645 128.250887
F 53.496573 3.834305 117.174887
F 53.267673 8.872455 125.617887
F 26.799373 11.767845 116.471887
F 27.115673 11.674145 113.755887
F 42.466473 -0.027884 109.944887
F 53.286173 11.591945 121.851887
F 53.261073 16.762945 118.315887
F 33.436573 -0.053079 114.044887
F 46.680173 -0.019424 124.533887
F 53.371673 3.911675 121.916887
F 53.456173 1.418685 118.287887
F 33.295673 0.176703 121.246887
F 37.717173 0.169623 121.324887
F 53.510273 3.748265 114.454887
F 37.962373 -0.024012 116.825887
F 29.268973 0.024272 113.858887
F 51.365873 -0.081049 117.209887
F 28.434573 0.168970 128.433887
F 29.089873 0.057022 116.622887
F 28.649173 0.103153 121.244887
F 33.574573 -0.019918 109.320887
F 37.531773 0.164740 124.090887
F 37.880673 0.154590 114.196887
F 32.870073 -0.023237 128.438887
F 33.052273 0.201142 123.870887
F 51.076273 -0.157947 114.588887
F 46.800173 -0.066735 117.289887
F 37.318873 0.023216 128.768887
F 30.298273 4.081445 131.248887
F 29.147473 15.473445 108.998887
F 30.325973 24.444345 3.901487
F 30.330973 32.072345 3.744887
F 39.538373 24.428245 4.043277
F 39.493173 32.118545 4.105277
F 48.377273 24.430345 4.238947
F 48.427673 32.391845 4.051677
F 30.101173 26.842745 7.204387
F 52.898173 24.506545 1.571557
F 30.017673 19.245745 7.366707
F 39.176473 27.025645 7.860477
F 27.663573 20.539045 8.086857
F 38.887473 19.064945 8.032247
F 48.111673 26.945945 7.898277
F 39.568373 26.961845 0.501929
F 48.306773 19.238045 7.788397
F 30.402073 27.078945 4.561117
F 27.985573 28.262945 8.153627
F 30.154073 19.578645 4.680297
F 39.461873 26.877745 5.050157
F 32.644273 20.766345 1.287977
F 39.353073 19.400345 5.170017
F 48.347173 27.170345 5.186037
F 46.223273 20.799045 1.399167
F 48.394273 19.277045 5.036807
F 27.760173 31.009745 7.227217
F 35.012673 24.400445 1.409147
F 28.112773 23.231045 0.182801
F 27.038573 28.326445 18.017887
F 48.419873 24.544745 1.555447
F 48.547373 32.325245 1.487777
F 32.554273 30.963645 4.960897
F 32.642473 23.309845 4.935127
F 41.709373 31.062645 5.183107
F 41.659773 23.055645 4.954907
F 50.490673 31.242745 5.333907
F 50.655373 23.262645 5.088807
F 52.630973 32.087745 11.726287
F 27.464873 20.557245 18.017287
F 52.934173 24.605545 4.397457
F 27.144373 30.963045 11.743687
F 50.620573 28.451745 1.697557
F 28.145373 28.397145 3.790837
F 32.738273 28.388845 3.910837
F 32.393273 20.700545 4.005917
F 41.488973 28.466945 4.311987
F 41.661373 20.546745 4.093727
F 50.587473 28.550145 4.492417
F 50.665073 20.723445 4.269937
F 32.194573 30.919645 7.558197
F 32.472873 23.016645 7.679697
F 41.524073 30.904245 7.946927
F 41.484973 23.080645 7.712727
F 50.468273 30.972345 8.184807
F 50.429773 23.170845 7.925927
F 35.025573 24.432645 4.102057
F 34.977773 32.123445 3.819277
F 43.900173 24.673945 4.205177
F 43.975273 32.218545 4.060947
F 34.544373 27.148345 7.623357
F 50.930873 20.616645 1.541577
F 34.580473 19.347445 7.601147
F 43.650873 27.128445 7.880647
F 27.476473 30.963445 14.547987
F 43.680773 19.188145 7.838497
F 34.822873 27.144045 4.933767
F 45.603873 20.619445 18.703987
F 34.555873 19.371045 4.969087
F 43.935073 27.152045 5.079357
F 45.522473 28.303245 18.527687
F 43.723573 19.224645 5.075837
F 44.025773 31.938745 1.380957
F 27.641573 20.770845 10.839787
F 27.282773 23.170945 14.295587
F 43.960273 24.798745 1.461367
F 37.238973 30.948745 4.867677
F 37.288973 23.223045 5.024617
F 46.194173 30.961145 5.030747
F 45.954073 23.111845 5.042437
F 52.563973 32.002645 19.144787
F 44.228873 27.383445 0.706493
F 39.546273 32.315345 1.157667
F 52.499973 19.382445 12.558587
F 46.450773 28.633545 1.700397
F 30.608973 26.865145 0.223024
F 53.033973 32.063845 4.556297
F 52.399173 24.384845 16.347387
F 37.272073 28.132245 4.187897
F 36.948973 20.602045 4.274377
F 46.091573 28.302845 4.318197
F 46.054473 20.369745 4.113727
F 30.358873 32.062645 1.093237
F 27.408573 23.325445 11.540087
F 37.017673 31.035945 7.517137
F 36.980173 23.251045 7.724537
F 45.879273 30.783345 7.790197
F 45.880173 23.106445 7.863367
F 27.735673 20.586245 3.771347
F 34.964373 32.253445 1.042607
F 29.807973 24.459045 10.848487
F 29.506873 31.927645 11.075387
F 38.959573 24.454245 11.374587
F 38.960673 32.396645 11.219187
F 47.965573 24.454545 11.672687
F 47.760173 32.117345 11.568687
F 29.588973 27.012645 14.683287
F 52.421773 19.304145 15.363387
F 29.558673 19.545545 14.541787
F 38.911273 26.893845 14.891687
F 36.552873 20.385145 18.524487
F 38.532073 19.194645 14.917487
F 48.014673 26.959445 15.214687
F 52.797273 24.422945 8.951167
F 47.868173 19.372745 15.087087
F 29.641073 27.176045 11.918087
F 36.449273 28.247145 18.533987
F 29.710473 19.340345 11.746087
F 38.985773 26.926745 12.195587
F 46.090573 23.433945 0.602595
F 38.895573 19.369145 12.254487
F 47.960673 27.137545 12.514387
F 50.771873 30.893045 0.668430
F 47.962473 19.367345 12.441287
F 30.029473 24.269145 8.205747
F 29.818873 32.081345 8.369647
F 39.197273 24.536545 8.604547
F 39.099473 32.316045 8.502187
F 48.137773 24.246245 8.895407
F 48.089273 31.996245 8.862487
F 31.939973 30.976945 12.038687
F 32.275773 23.107945 11.863187
F 41.134373 30.884545 12.004187
F 41.075973 22.977445 12.426987
F 50.113173 31.044045 12.611187
F 50.219273 23.132145 12.646887
F 32.064973 28.227045 8.441557
F 32.157973 20.432345 8.519097
F 41.396173 28.378445 8.689977
F 41.372173 20.382845 8.675927
F 50.565673 28.131545 8.861807
F 50.544273 20.455945 8.703927
F 32.088673 28.477445 11.185487
F 32.066373 20.486345 11.134887
F 41.270173 28.197745 11.422287
F 41.261173 20.410045 11.406387
F 50.394973 28.159145 11.734187
F 50.185573 20.592845 11.502887
F 32.039673 30.958045 14.677487
F 31.958173 23.116045 14.507587
F 40.988873 30.763845 14.935387
F 41.038073 23.016545 15.184787
F 50.176673 30.959545 15.359387
F 50.345073 23.082745 15.375887
F 34.490673 24.707045 11.028687
F 34.246773 32.263045 11.289487
F 43.300873 24.072445 11.316987
F 43.475873 32.044045 11.230587
F 34.143873 27.168045 14.849187
F 41.674373 20.678345 1.471407
F 34.110973 19.123845 14.637787
F 43.259673 27.006245 14.773787
F 39.493073 19.355345 0.654131
F 43.458973 19.319245 15.031387
F 34.397273 27.265945 12.156187
F 45.556273 20.654445 15.882587
F 34.201273 19.115745 11.930887
F 43.507473 26.757445 12.077787
F 45.521473 28.131145 15.798387
F 43.492473 19.277545 12.308387
F 34.693573 24.524045 8.345447
F 34.491573 31.974845 8.462707
F 43.681073 24.429945 8.692047
F 43.700573 32.400145 8.556627
F 36.657673 31.083445 12.035587
F 36.480473 23.306045 12.065587
F 45.571773 30.711045 12.304487
F 45.721073 22.997245 12.504387
F 52.391673 19.368745 19.808087
F 52.608173 24.452645 11.664587
F 37.001273 28.510645 8.508407
F 36.678973 20.762745 8.631787
F 45.844673 28.351945 8.779437
F 45.912673 20.487645 8.644967
F 52.927573 27.286145 5.424967
F 28.195573 28.144745 1.027944
F 36.992673 28.499945 11.281687
F 36.604173 20.611645 11.235887
F 45.685173 28.237245 11.478987
F 45.783573 20.568545 11.521887
F 52.891473 19.320045 5.271487
F 27.168573 30.942945 18.932187
F 36.543473 30.754145 14.865687
F 36.549673 23.075545 14.754687
F 45.774373 30.793545 15.092787
F 45.703573 23.206645 15.207987
F 39.541573 24.410945 1.282057
F 32.747173 28.245645 1.192497
F 29.526973 24.320545 18.035487
F 29.434473 32.255945 18.246087
F 38.543973 24.280345 18.676787
F 38.618473 32.259045 18.620987
F 47.792973 24.450945 18.900087
F 47.826373 32.061545 19.081387
F 43.915573 19.402245 0.479577
F 52.932573 27.123445 0.880823
F 30.472873 24.308745 1.176587
F 52.516773 27.140945 15.497687
F 36.261773 20.526845 15.743087
F 34.647873 34.650245 4.685087
F 29.241573 26.948445 18.994687
F 27.274173 20.708345 15.227787
F 29.734473 19.334745 19.215387
F 38.619173 27.004445 19.361187
F 36.568373 28.171945 15.744587
F 38.718473 19.144145 19.474987
F 47.718973 27.014945 19.606787
F 52.356673 24.334845 19.133687
F 47.917973 19.322845 19.637687
F 29.639073 24.359545 15.241787
F 29.850873 32.369845 15.483887
F 38.721673 24.275045 15.937987
F 38.773373 32.115945 15.885987
F 48.070173 24.482945 16.357487
F 47.955773 32.042045 16.255987
F 31.650773 31.034645 19.283287
F 31.831673 23.051345 19.041787
F 40.912873 30.925245 19.493487
F 40.815973 23.232345 19.685787
F 50.285573 30.945345 20.066587
F 50.068973 23.161745 19.819587
F 31.833473 28.301145 15.611987
F 31.853573 20.666045 15.503787
F 41.032573 28.164645 15.889587
F 41.001873 20.448345 15.829587
F 50.217473 28.335745 16.255387
F 50.082073 20.510945 16.045887
F 31.730273 28.435545 18.422987
F 32.018373 20.499845 18.214087
F 40.910973 28.279545 18.580887
F 40.899573 20.569745 18.676087
F 50.098773 28.403345 18.967387
F 50.121073 20.616645 18.713187
F 37.193473 31.004045 0.333540
F 27.911473 30.914945 4.492077
F 27.168473 28.263045 15.318587
F 48.337973 27.122345 0.718807
F 50.674973 23.241645 0.598147
F 28.045973 20.759145 1.207407
F 34.139073 24.272945 18.290187
F 34.037573 32.162445 18.535887
F 43.142773 24.354245 18.663687
F 43.159273 32.387345 18.691887
F 32.779273 23.203245 0.251566
F 27.231873 23.122045 19.015987
F 46.407973 31.061945 0.613234
F 52.612173 27.101645 12.653987
F 53.006673 32.257245 1.870787
F 34.879173 19.487445 0.482479
F 41.817673 28.319445 1.637297
F 27.348273 28.343045 10.795987
F 41.913073 23.297945 0.465588
F 33.970473 26.826645 18.931787
F 52.570473 27.062945 19.898187
F 34.219973 19.149245 19.197687
F 43.349473 27.097445 19.469787
F 52.610373 32.017445 16.347987
F 43.222973 19.315345 19.514387
F 34.173273 24.294845 15.572287
F 34.211573 32.035845 15.715687
F 43.326273 24.575445 15.911987
F 43.277273 31.960745 15.961887
F 36.320773 30.803845 19.367587
F 36.281373 23.072745 19.374787
F 45.441373 30.938245 19.498187
F 45.465973 23.200845 19.595487
F 53.123273 19.302645 0.972149
F 52.968173 32.053045 9.051187
F 41.644373 30.834345 0.284991
F 27.877073 23.135945 4.554557
F 52.964873 19.246645 7.990097
F 37.177073 20.598345 1.492927
F 48.597073 19.437445 0.772057
F 27.775473 23.245245 7.259957
F 35.121573 27.003545 0.413554
F 37.311873 28.242845 1.310657
F 52.937073 27.027845 8.048037
F 27.332073 23.036445 21.817987
F 37.264373 23.140245 0.518625
F 28.195573 30.764845 0.113057
F 29.401173 19.145945 21.908787
F 29.693073 34.948645 14.576087
F 31.830373 30.842445 21.997387
F 53.187273 34.639245 5.360047
F 32.702673 30.784745 0.463152
F 47.666673 34.801345 19.756887
F 27.027973 30.930345 21.791987
F 29.311573 26.979845 21.769587
F 38.963173 34.872845 12.279387
F 52.892273 34.689245 8.029507
F 48.427773 34.826445 5.250897
F 30.025673 34.704945 4.659737
F 39.374973 34.851845 4.786837
F 29.459473 34.716845 19.226787
F 43.821973 34.898045 7.768107
F 29.462173 34.572745 21.969087
F 38.586373 34.828445 19.597787
F 34.853973 34.876545 0.214231
F 39.248673 34.929245 7.554557
F 39.377973 34.963545 0.213756
F 43.497873 34.621945 12.397387
F 48.639473 34.828945 0.642227
F 30.037273 34.799345 7.540987
F 31.748173 22.945645 21.840887
F 29.165073 24.557245 25.473987
F 29.258173 32.038945 25.437587
F 38.318473 24.337945 25.790287
F 38.521473 32.290045 25.788587
F 47.846073 24.409645 25.923787
F 47.651273 31.866845 26.071087
F 29.213573 26.947645 28.929487
F 52.304073 32.209645 23.703287
F 29.314973 19.424545 29.106287
F 38.575573 26.864245 29.414787
F 26.866773 22.990445 26.073587
F 38.501673 19.105345 29.171087
F 47.780773 26.975545 29.514887
F 52.311473 19.180145 22.545187
F 47.691873 19.267845 29.633887
F 29.114873 27.211045 26.241387
F 38.501173 19.290045 22.129787
F 29.247173 19.235645 26.339687
F 38.287673 26.862845 26.666987
F 45.457473 23.252845 22.324087
F 38.414073 19.177745 26.415387
F 47.758473 26.975345 26.725987
F 40.936573 20.468045 23.014187
F 47.609873 18.997645 26.768987
F 29.532873 24.316345 22.727387
F 49.937973 20.278845 37.692487
F 45.216573 20.614145 23.268787
F 26.745173 23.049445 36.000687
F 31.736373 20.351845 22.876687
F 50.060073 23.198545 22.624187
F 31.519673 30.885445 26.397487
F 31.550973 23.015545 26.366787
F 40.830373 30.820245 26.892987
F 40.702873 23.021745 26.635187
F 49.984173 30.688645 27.176587
F 49.955073 23.005645 27.010487
F 26.963673 20.334245 25.387787
F 33.951273 32.102845 23.105787
F 26.714773 20.315945 36.790187
F 52.414873 27.021945 22.769187
F 51.969473 19.137445 41.445187
F 49.969373 20.600345 23.235987
F 31.544673 28.340945 25.368787
F 31.523573 20.451645 25.601187
F 40.481973 28.226945 25.952287
F 40.784073 20.592045 25.807287
F 50.163973 28.217945 26.121487
F 50.088773 20.281545 26.046987
F 31.690373 30.750745 29.145287
F 31.456873 23.154345 29.244587
F 40.912573 30.648145 29.546587
F 40.764373 23.087845 29.407587
F 49.914773 30.855345 29.815587
F 50.173173 23.090845 29.806487
F 33.776673 24.498245 25.685287
F 33.791273 32.156245 25.742587
F 43.040873 24.441945 25.826587
F 43.153773 32.065345 25.884187
F 47.837373 24.348345 30.548787
F 52.388573 32.004145 26.425887
F 33.852073 26.916145 29.063487
F 47.534773 31.856945 23.297287
F 33.912973 19.158145 28.975987
F 43.122073 26.890145 29.415487
F 52.384273 26.945445 29.934387
F 43.246173 19.306445 29.588587
F 43.163073 32.064145 23.132487
F 49.542973 23.069345 41.433287
F 26.946873 30.683645 28.819287
F 33.816373 27.161645 26.480187
F 50.097473 30.849245 22.666987
F 33.711673 19.102845 26.294187
F 42.765273 27.044045 26.699787
F 40.854973 30.845245 22.265587
F 43.086773 19.128645 26.750487
F 52.312273 26.789745 27.272387
F 43.212573 24.460845 23.171387
F 38.427073 34.803345 26.513087
F 47.660173 19.358245 22.425487
F 50.043473 20.361645 30.549087
F 36.284473 23.121145 22.089987
F 52.115873 26.929645 34.503087
F 36.291673 30.997745 26.465287
F 35.987273 23.034745 26.475087
F 45.277973 30.614045 26.836387
F 45.381973 23.345745 26.705687
F 51.963973 32.044045 37.988087
F 33.849273 26.933545 21.821387
F 52.138373 24.343045 33.462587
F 52.496973 19.272845 27.053187
F 47.213573 24.375845 37.821687
F 29.012773 34.487145 33.470187
F 36.192173 28.277745 25.714587
F 36.178873 20.379745 25.609387
F 45.272473 28.024745 25.919587
F 45.377473 20.466745 26.106287
F 36.289573 30.570845 29.301087
F 36.051773 23.106445 29.218587
F 45.414173 30.651245 29.547687
F 45.565373 23.207845 29.500187
F 29.071773 24.334445 32.432487
F 29.019173 31.913745 32.480687
F 38.337073 24.109845 32.992087
F 38.283273 32.070945 32.833387
F 47.607473 24.393845 33.180287
F 47.665473 32.102145 33.173187
F 28.977173 26.841445 36.126687
F 47.871073 24.530645 23.092187
F 29.102773 19.069645 36.260887
F 38.097773 26.817545 36.516387
F 52.267573 34.795745 29.675587
F 38.124473 19.218245 36.443187
F 47.378273 27.005145 36.879987
F 52.443573 19.285945 29.684187
F 47.711773 19.091445 36.608787
F 28.967473 26.976345 33.395987
F 31.211173 23.019145 43.623687
F 29.035273 19.214145 33.498987
F 38.335273 26.754345 33.737087
F 26.672173 30.789145 40.542887
F 38.208773 19.306545 33.659187
F 47.519473 26.841045 34.149487
F 33.616773 26.736545 43.772787
F 47.609873 19.257345 33.936487
F 29.023373 24.397245 29.663187
F 29.293073 31.937145 29.589987
F 38.411973 24.318045 30.154687
F 38.436773 31.861545 30.146687
F 52.217273 19.168845 34.354587
F 47.628973 32.118145 30.560487
F 31.314673 30.755045 33.632387
F 31.553173 22.980445 33.454987
F 40.442373 30.814645 33.830287
F 40.731373 22.957645 33.860787
F 49.881373 30.854945 34.315587
F 38.577173 24.324045 23.171887
F 31.549273 28.114145 29.930687
F 31.759373 20.520545 29.991287
F 40.854073 28.082445 30.193687
F 40.828373 20.467945 30.268487
F 49.958873 28.183345 30.590987
F 50.012373 20.356445 33.322687
F 31.468473 28.188045 32.668487
F 31.419873 20.399045 32.772187
F 40.653173 28.229445 32.968387
F 40.601573 20.388345 32.963287
F 49.912273 28.369245 33.409287
F 49.892473 23.099745 34.141487
F 31.216373 30.667545 36.406587
F 31.488473 22.928945 36.254987
F 40.498573 30.540145 36.508987
F 40.491873 22.949745 36.512287
F 49.757873 30.680045 37.047887
F 47.285873 24.357745 40.493087
F 33.772773 24.303345 32.782487
F 33.771073 32.003945 32.768587
F 43.031073 24.308045 32.938587
F 42.748673 32.057645 33.160387
F 29.383073 31.829845 22.764487
F 52.387373 24.387545 23.533887
F 33.558373 26.658645 36.334987
F 33.622073 32.115645 37.250787
F 33.596673 19.166045 36.292087
F 42.637873 26.943345 36.774487
F 26.640873 28.180745 32.623487
F 42.881473 19.286745 36.620787
F 49.980573 28.168245 23.470987
F 44.902473 28.075845 40.296687
F 52.255573 19.171145 37.031387
F 33.579173 27.054245 33.653887
F 49.609573 28.311045 40.575987
F 33.570173 18.894945 33.527087
F 42.840973 26.793145 34.083287
F 45.499073 30.527245 22.318987
F 43.004673 19.255645 33.956387
F 49.656373 31.026545 41.375387
F 35.856573 20.148845 39.947587
F 26.834373 20.438345 32.697487
F 33.891973 24.416245 30.031687
F 34.050373 31.825045 30.030587
F 43.119273 24.274145 30.243487
F 43.112373 31.876145 30.383787
F 47.235573 19.141445 41.310887
F 52.190873 32.059545 30.630887
F 35.982373 30.753945 33.703587
F 35.819673 22.913645 33.648187
F 45.290873 30.970645 34.109787
F 45.247173 23.052745 33.931687
F 36.161573 28.001345 30.184587
F 36.281573 20.508345 29.908187
F 45.464773 28.154645 30.421087
F 45.512973 20.614445 30.316687
F 36.094873 28.020145 32.923487
F 35.703273 20.336345 32.481987
F 45.323073 28.160845 33.253487
F 45.230073 20.385945 33.008387
F 35.885673 30.740845 36.397187
F 35.820773 22.955545 36.364687
F 45.107573 30.980445 36.906487
F 45.086573 23.177145 36.715387
F 28.875073 24.105145 39.771087
F 28.984873 32.163645 39.786187
F 37.938473 24.079445 39.890687
F 38.028073 32.013145 40.022987
F 51.895273 27.024345 37.171387
F 47.282173 32.220645 40.552587
F 33.934873 24.334545 22.882287
F 45.302873 20.370645 37.385687
F 42.668573 19.187345 41.013587
F 52.539173 24.269645 30.598487
F 44.909073 28.284445 37.562187
F 51.841873 24.411045 37.765987
F 42.647773 26.895045 41.045687
F 35.754473 20.360745 37.248087
F 33.622273 24.041945 37.353287
F 28.877473 26.730245 40.738387
F 42.696873 32.007645 37.637487
F 29.039273 19.278945 40.540387
F 38.012773 26.685745 40.931887
F 45.379773 28.013745 23.192387
F 38.162673 19.117645 40.918787
F 52.072773 32.149845 40.635587
F 45.232873 20.407545 40.125887
F 49.638973 20.496545 40.452987
F 29.012873 24.234745 37.054187
F 28.954073 31.931145 37.134187
F 38.126273 24.131345 37.261987
F 38.174873 31.948145 37.328887
F 47.260373 26.948645 41.529687
F 47.447573 32.118045 37.867487
F 31.206173 30.880945 40.682687
F 31.185673 22.921345 40.969487
F 40.215173 30.758645 41.072187
F 40.265373 23.056145 40.956687
F 51.970373 24.235245 40.618187
F 26.792073 28.418645 25.190887
F 31.312473 28.024445 37.223987
F 31.385473 20.293145 37.121887
F 40.262073 28.087145 37.697487
F 40.524373 20.323045 37.524887
F 49.482173 28.056645 37.936187
F 41.002573 23.231645 22.426387
F 31.116573 28.171445 40.020887
F 31.285773 20.416245 39.822587
F 40.250473 28.163245 40.396587
F 40.496873 20.499045 40.178487
F 33.414373 18.982445 40.987687
F 26.745473 30.725245 33.552287
F 52.504873 24.238545 26.307187
F 40.652673 28.279445 23.205587
F 42.623273 24.258345 37.403187
F 35.835073 27.990745 39.990387
F 45.077073 30.560945 41.221287
F 35.734673 30.536345 40.875987
F 33.502373 24.148645 40.089687
F 33.638873 31.906145 40.029187
F 42.618773 24.261445 40.106587
F 42.567873 32.001045 40.372287
F 36.132973 28.223745 22.863987
F 49.397673 23.081245 36.881587
F 51.881273 27.055645 41.498287
F 35.868973 28.044545 37.211187
F 36.121773 20.527945 22.827687
F 35.698373 22.723645 41.000387
F 44.992073 23.111445 41.110287
F 38.630973 32.099145 22.982287
F 33.534773 26.973745 41.131787
F 52.186273 32.024445 33.342187
F 36.252273 30.854245 22.010887
F 27.096073 20.403745 30.039087
F 42.765673 34.680845 41.131087
F 31.518473 28.294045 22.589887
F 27.191373 28.356845 22.585987
F 47.725773 27.094645 22.352787
F 43.315773 19.150145 22.212887
F 26.779873 23.039045 33.320387
F 33.432473 34.573845 43.664987
F 31.112373 30.649745 43.577587
F 26.652273 30.713745 36.120387
F 29.036573 34.568045 36.191087
F 26.669173 23.072145 28.998387
F 42.917973 27.068045 22.216687
F 27.130073 20.481945 22.596487
F 26.945773 30.899045 26.232187
F 42.764073 34.667445 33.888887
F 29.007373 26.802845 43.484287
F 52.052473 34.643345 34.141387
F 33.646473 19.120245 43.786587
F 27.034673 28.120945 29.942587
F 28.987973 19.253645 43.400587
F 26.616173 30.676245 43.234187
F 38.077573 34.500445 33.751487
F 33.716373 34.670745 26.793487
F 52.031173 34.653845 41.508587
F 38.468873 26.877245 22.110487
F 29.035173 34.740945 40.434087
F 43.084673 34.504345 29.330387
F 33.621973 34.602345 33.568687
F 33.431873 34.419845 40.931287
F 47.299273 34.562845 34.021087
F 47.488873 34.606545 36.747587
F 43.106173 34.617045 22.560087
F 47.451573 34.914745 41.267887
F 37.835473 26.903945 43.841287
F 29.371473 34.654845 26.117087
F 42.879273 34.467845 36.616887
F 52.313473 34.718945 37.099387
F 38.213273 34.625245 40.821687
F 47.740773 34.664545 29.754187
F 33.579973 34.704945 36.369287
F 52.540073 34.649245 22.625587
F 38.453673 34.770845 36.612287
F 34.070273 34.520245 29.498987
F 43.017373 34.546145 26.721087
F 52.246073 34.797545 26.884487
F 38.570273 34.459345 29.332587
F 40.299473 30.808945 43.739887
F 35.721773 30.718245 43.580787
F 33.971673 19.032345 21.913887
F 28.815673 24.320845 47.156987
F 28.603573 32.002445 46.878887
F 37.966073 24.294145 47.322287
F 37.739373 31.962345 47.434687
F 49.408773 28.254245 47.760287
F 47.140173 32.170545 47.621087
F 28.643473 26.938945 50.611587
F 49.518573 20.342245 47.507887
F 28.732873 19.042945 50.818587
F 37.809273 26.644745 50.832087
F 36.010273 20.372445 44.593087
F 37.836673 19.183045 50.983787
F 47.074973 27.023945 51.225987
F 50.774373 24.447845 59.513287
F 50.950173 19.268945 58.591987
F 28.700073 26.879845 47.648387
F 31.311373 28.035045 44.318887
F 28.781773 19.125145 48.072687
F 37.785673 26.945945 48.035587
F 47.278573 19.280245 44.100087
F 37.898873 19.069145 48.295887
F 47.146873 26.941445 48.596587
F 47.201073 19.154445 48.429787
F 47.016873 18.981145 51.166787
F 33.273873 34.563345 50.744387
F 51.872273 24.326845 45.155187
F 52.741573 30.720945 63.141787
F 50.710773 19.328645 62.981287
F 34.716073 23.096345 65.497087
F 52.771473 23.027845 63.087087
F 30.709373 30.754845 47.962387
F 31.151873 23.007545 47.874287
F 40.244773 30.913845 48.310787
F 40.201373 23.096945 48.388087
F 28.375473 34.827445 57.935887
F 51.540373 32.119045 54.923387
F 33.456873 24.087345 44.485787
F 49.406473 23.035545 48.518887
F 45.891273 19.386445 65.530587
F 33.427373 31.823645 44.439187
F 46.332173 24.278745 58.952187
F 53.177273 20.507545 59.565987
F 31.049373 28.169645 47.096287
F 31.158373 20.300345 47.293587
F 40.187573 28.275945 47.280987
F 40.124673 20.583745 47.464387
F 49.586273 30.860545 48.649587
F 53.013073 20.487945 62.246487
F 30.766173 30.894745 50.682187
F 30.975473 23.101845 50.598087
F 40.079473 30.713645 50.993687
F 40.061473 22.991545 51.016487
F 52.850973 28.202045 62.133087
F 49.347473 20.259545 52.078987
F 33.515773 24.277045 47.215587
F 33.163073 31.949645 47.183287
F 42.496773 24.168545 47.451187
F 42.529973 32.247145 47.401387
F 35.574073 28.229445 44.694987
F 44.847373 20.450245 44.813887
F 33.232773 26.910945 50.725487
F 42.432373 32.139645 44.608387
F 33.270773 19.084345 50.958887
F 42.409673 26.978645 50.979387
F 47.032873 32.129345 44.727687
F 42.385273 19.294745 51.017287
F 36.808873 26.959845 65.137187
F 51.794573 32.300345 48.088187
F 30.225173 30.937745 65.265187
F 33.214773 26.857445 48.089787
F 44.150873 28.265645 59.416287
F 33.462373 18.965845 48.163387
F 42.464973 26.951645 48.152887
F 34.720273 20.642445 58.945087
F 42.545273 19.270745 48.145187
F 48.206673 23.207445 62.765787
F 49.467473 31.070945 51.361887
F 53.101573 30.785545 58.593887
F 53.190273 23.122445 58.760587
F 50.455573 32.159345 62.235687
F 48.393973 28.202345 61.954687
F 51.742673 34.917945 51.382187
F 48.885273 20.341545 54.732287
F 44.686373 28.229845 44.925287
F 35.442873 30.828745 48.189587
F 35.748573 22.919245 48.242687
F 44.850373 30.947345 48.391087
F 44.717373 22.955945 48.552287
F 48.641773 28.402745 59.297587
F 32.642273 27.071545 62.494187
F 49.654973 20.323445 44.735187
F 28.880173 24.331345 44.398987
F 35.437973 28.255545 47.445987
F 35.639573 20.269745 47.305887
F 44.912173 28.150845 47.602687
F 44.804173 20.462745 47.577087
F 35.443573 30.846545 50.965287
F 35.364973 22.835845 50.908787
F 44.879373 30.888745 51.084787
F 44.734273 23.118245 51.201087
F 28.638873 24.298945 54.215787
F 28.610773 32.051845 54.222987
F 37.523173 24.103045 54.594887
F 37.736073 32.098145 54.462587
F 46.839773 24.436345 54.821687
F 46.694873 32.256945 54.817687
F 28.298673 26.981345 57.666787
F 35.138673 28.045245 58.808387
F 28.193673 19.271445 58.065687
F 37.738273 26.847245 58.119387
F 48.876173 23.116145 58.442387
F 37.281173 19.344645 58.500187
F 44.081173 30.909345 58.299087
F 43.945373 28.379745 62.069487
F 46.248873 19.229245 58.228187
F 28.385073 26.987745 55.021787
F 43.956173 23.175345 62.774887
F 28.584273 19.161545 55.304087
F 37.720273 26.820245 55.406587
F 40.033273 28.271545 44.501487
F 37.560073 19.314345 55.752687
F 49.249173 28.277245 54.764087
F 43.624773 31.017745 62.899087
F 46.505773 19.278145 55.441987
F 28.840973 24.300945 51.480987
F 28.456173 32.136645 51.447887
F 37.592673 24.069145 51.846987
F 37.756673 31.945445 51.853187
F 47.051273 24.468645 52.121587
F 46.981473 32.307445 52.111587
F 30.909073 30.860545 55.141887
F 30.833173 23.056945 55.196987
F 39.956873 30.788245 55.271187
F 40.096573 23.146745 55.407987
F 49.408673 28.434645 45.061587
F 48.842073 22.953745 55.761887
F 30.860373 28.152145 51.374087
F 31.053773 20.485945 51.494487
F 40.024673 28.026145 51.759687
F 40.006273 20.493245 51.996187
F 51.124473 24.423045 54.965687
F 51.738173 32.381345 52.239187
F 30.839973 28.297345 54.115387
F 30.863473 20.435845 54.298387
F 39.884573 28.183945 54.563187
F 39.892473 20.321145 54.822687
F 50.934273 32.025445 59.528987
F 50.506173 24.522645 62.151887
F 30.616173 30.815045 57.851787
F 30.536673 23.091045 57.806687
F 39.708473 30.831145 58.004987
F 39.738973 23.077245 58.119787
F 48.120773 30.897845 62.946387
F 51.346773 24.270845 52.205487
F 32.970573 24.481945 54.417687
F 33.274973 31.970045 54.359687
F 42.326473 24.414545 54.547487
F 42.263173 32.115045 54.528587
F 51.650173 26.989645 44.191587
F 28.160273 26.843045 65.178187
F 32.972873 26.874645 57.876487
F 51.705973 27.080945 48.582187
F 32.632673 19.081545 58.076887
F 42.088473 27.124845 58.320187
F 28.211373 34.779845 65.201187
F 41.975673 19.049945 58.201887
F 47.182473 24.449145 44.975887
F 32.471273 19.054445 65.171887
F 32.584573 19.202245 62.569587
F 33.203973 27.105345 55.071987
F 34.904673 23.260745 62.674587
F 32.852673 19.143245 55.333787
F 42.339773 27.126045 55.474687
F 47.190373 27.195345 44.297487
F 42.047773 19.058545 55.587087
F 49.289273 22.946345 51.284687
F 41.769473 24.461545 59.136787
F 38.311173 19.094545 43.633887
F 33.200773 24.334045 51.586287
F 33.105273 31.874845 51.585187
F 42.384773 24.404045 51.812087
F 42.377873 32.185645 51.692687
F 32.317173 26.976345 65.167487
F 46.181373 19.284345 62.797387
F 35.555673 30.680645 55.210587
F 35.218573 23.169245 55.450487
F 44.479673 31.048545 55.521387
F 44.409073 22.965445 55.437487
F 35.518973 28.220745 51.467687
F 35.467073 20.490945 51.814687
F 44.662373 28.289745 51.985187
F 44.820173 20.506745 51.713987
F 35.578873 28.150045 54.262887
F 35.367873 20.521845 54.595887
F 44.643573 28.448045 54.724187
F 44.229373 20.347845 54.514087
F 35.181773 30.776645 57.870787
F 34.976473 23.350445 58.276187
F 46.435973 32.162745 59.087987
F 44.119873 22.938645 58.135787
F 28.330573 24.466245 61.409087
F 28.166373 32.144945 61.536787
F 37.199273 24.451945 61.660887
F 37.217973 31.950345 61.611987
F 46.134973 24.465945 61.677987
F 51.218773 19.277945 55.812887
F 51.349673 26.916745 55.824287
F 50.920273 27.151145 58.532087
F 28.899173 31.936045 44.155287
F 49.553173 30.982645 44.068687
F 32.965073 32.077645 58.746387
F 40.572473 20.361245 44.469887
F 48.499873 20.606645 61.914387
F 48.976873 30.911945 55.598887
F 51.610873 26.887445 51.363487
F 28.293573 26.904545 62.378387
F 34.925573 20.514045 61.794387
F 28.091573 19.174645 62.472587
F 37.091473 26.976045 62.456387
F 32.688873 24.399545 58.920987
F 37.171573 19.287145 62.889087
F 37.983573 32.043545 44.691887
F 41.751673 32.174045 59.169687
F 49.423173 28.428745 52.083287
F 28.242773 24.377245 58.610887
F 28.357673 32.166945 58.804987
F 37.512273 24.293545 59.000287
F 37.329373 32.067245 58.861687
F 46.852373 27.165045 55.632987
F 44.063773 20.364045 59.275787
F 30.373673 30.964845 62.544287
F 30.400873 23.092245 62.473887
F 39.365973 30.781045 62.848387
F 39.419073 23.158945 62.635887
F 28.137373 19.413145 65.237587
F 45.939173 32.103245 61.827187
F 30.495673 28.067445 58.772487
F 30.480473 20.617245 58.841987
F 39.793073 28.396245 59.126487
F 39.708173 20.565745 59.039387
F 46.142573 26.965645 62.871087
F 48.505473 20.506445 59.242487
F 30.489673 28.331245 61.582487
F 30.368473 20.632045 61.572687
F 39.494473 28.241045 61.824587
F 39.352973 20.552645 61.740987
F 51.643073 24.530545 47.794487
F 35.780873 22.885145 43.820787
F 51.957973 19.160945 48.576487
F 51.617673 19.171845 51.262187
F 34.898073 30.938645 62.685787
F 46.471973 27.092745 58.371587
F 50.525673 27.014945 63.023087
F 47.139273 24.226745 47.734487
F 32.601273 24.401745 61.643587
F 32.544473 32.037545 61.473687
F 41.760673 24.454945 61.762187
F 41.462573 32.253545 61.730987
F 51.849873 32.278545 45.363987
F 31.374473 20.393345 44.618587
F 52.066973 19.172545 44.192687
F 34.999373 28.398445 61.450187
F 41.706873 26.999845 62.836587
F 48.722773 30.920645 58.211087
F 43.856073 20.593445 61.989487
F 41.569773 19.344245 62.599387
F 49.498073 23.120645 44.292987
F 38.035173 24.126945 44.549887
F 34.771773 30.670345 65.529587
F 30.356473 23.058545 65.210287
F 42.598173 24.398445 44.703987
F 50.554773 34.659045 63.158787
F 42.500173 26.892845 43.780987
F 39.120473 23.113045 65.276887
F 53.119673 28.266245 59.488887
F 44.737073 30.719445 43.986587
F 32.709473 34.783845 62.077787
F 37.832673 34.571745 48.186087
F 40.408773 23.048945 43.729987
F 37.592573 34.732545 55.319487
F 39.124773 30.871945 65.595187
F 41.257973 27.001545 65.543987
F 42.752373 19.055245 43.798487
F 44.951373 23.109845 44.036387
F 43.568573 23.172645 65.496787
F 37.771473 34.519545 51.082387
F 28.531873 34.461545 47.835187
F 28.306573 34.660045 62.434087
F 37.513373 34.637545 58.075287
F 32.856473 34.654845 55.049087
F 36.953673 19.475645 65.465887
F 46.749473 34.879645 55.567587
F 51.015573 34.620745 58.572287
F 28.498473 34.617245 50.536787
F 46.350673 34.625245 58.285087
F 42.029873 34.623245 55.463487
F 51.988473 34.673945 44.292187
F 42.088473 34.629645 58.179787
F 41.361073 34.679245 65.545587
F 51.777273 34.904745 48.677987
F 32.765673 34.661745 57.720987
F 37.021973 34.706845 65.044687
F 42.469573 34.813145 48.327387
F 28.519873 34.619545 55.200687
F 45.927873 27.072445 65.599987
F 43.571373 30.916145 65.568887
F 37.861673 34.638945 43.679087
F 27.814173 24.580945 68.918587
F 27.990073 32.070345 68.869387
F 36.877873 24.470745 69.096687
F 36.805673 32.129045 69.290387
F 45.827973 24.579145 69.247887
F 30.361773 20.504345 66.253587
F 27.976973 27.249045 72.633587
F 45.400473 19.294445 77.551787
F 27.785973 19.409245 72.436687
F 36.474873 26.858945 72.592787
F 52.303173 28.324945 66.839287
F 36.801273 19.359845 73.004487
F 45.472773 27.124445 72.991787
F 41.342473 24.428445 66.589487
F 47.403673 20.573245 76.541687
F 27.878873 26.978045 69.914187
F 42.975473 23.166645 84.989587
F 27.887173 19.175545 69.750987
F 36.844873 26.978745 69.786587
F 52.061173 28.198945 76.914387
F 36.827273 19.346745 70.229887
F 45.724673 27.165045 70.226987
F 34.554373 28.107145 66.222587
F 45.630973 19.417145 70.175987
F 50.076873 19.365745 70.572287
F 27.926373 32.200645 76.328687
F 49.903173 32.019145 74.292787
F 28.103073 32.248245 66.186787
F 32.436173 24.447345 66.222687
F 45.565673 32.192745 69.431487
F 30.163973 30.715945 69.799387
F 30.039873 23.219845 69.848387
F 39.024073 30.650845 70.070787
F 39.045273 23.167745 70.182987
F 28.234473 24.245445 66.167887
F 47.646273 23.127845 72.956987
F 48.001073 23.162345 65.588187
F 32.564673 32.196945 66.037887
F 49.452473 19.345445 77.925887
F 52.433173 23.115845 65.767887
F 49.384873 19.476645 85.114387
F 51.829973 23.030345 77.873487
F 30.012273 28.209545 68.874287
F 30.180673 20.518145 68.968287
F 39.087273 28.156045 69.012587
F 39.167673 20.647445 69.211787
F 27.588073 19.059145 84.265687
F 51.816673 30.950045 85.288487
F 29.866173 30.646245 72.546087
F 29.881273 23.407045 72.608687
F 38.694973 30.811245 72.776387
F 39.028373 23.168245 72.833587
F 27.691973 32.334845 80.517887
F 27.523273 27.115245 84.332987
F 32.432973 24.520945 69.023787
F 32.434373 32.204245 68.982787
F 41.251273 24.253945 69.236087
F 41.163473 31.980645 69.324187
F 51.733773 28.252445 81.504387
F 51.802273 30.844645 77.748187
F 32.279273 27.041145 72.523287
F 27.618073 24.661045 73.610287
F 32.254073 19.160445 72.632887
F 41.075073 27.051345 73.017787
F 52.357573 20.722745 66.983487
F 41.107373 19.427445 72.861187
F 52.235573 28.181345 74.186087
F 47.990173 20.689345 69.318287
F 51.962773 20.493045 74.296887
F 32.210373 27.118645 69.867587
F 42.928573 20.690945 84.014087
F 32.400473 19.284845 69.861587
F 41.374173 26.858945 70.232287
F 47.584473 31.010045 73.223787
F 41.381273 19.435645 70.123787
F 50.025873 26.997845 73.152787
F 52.331673 30.718245 65.880287
F 49.731973 32.150945 81.437387
F 49.632973 34.797945 80.447187
F 51.875273 23.220645 80.671687
F 52.249073 30.963445 70.579387
F 27.903473 27.195145 76.925487
F 49.911373 24.434345 74.078387
F 39.220273 20.594245 66.403487
F 34.389173 30.765245 69.982587
F 34.726773 23.170845 70.022587
F 43.362073 30.690845 70.119387
F 43.646873 23.331045 70.136787
F 50.318473 24.395945 69.491587
F 52.346673 20.415945 69.665987
F 50.240673 32.178545 66.855387
F 48.090673 30.873145 65.762187
F 34.537673 28.244245 68.898487
F 34.709573 20.576845 68.988687
F 43.463473 28.319045 69.044587
F 43.513073 20.841745 69.180187
F 34.311973 30.916345 72.729087
F 34.330173 23.288845 72.693987
F 43.063773 30.750945 72.832687
F 43.634073 23.279945 72.856287
F 27.695873 24.544145 76.235987
F 27.759873 24.743745 80.820887
F 36.570273 24.377245 76.279187
F 36.619473 32.146645 76.171287
F 45.396573 24.532645 76.629187
F 45.238873 32.228545 76.721787
F 27.819773 27.200645 79.616887
F 42.844073 28.441645 83.976887
F 30.162673 28.396145 66.215287
F 36.224973 27.022845 80.275187
F 51.743273 23.181945 85.233987
F 36.629173 19.447045 80.038987
F 45.291073 27.076645 80.430787
F 49.697773 32.240345 76.876987
F 45.238273 19.237645 80.455987
F 50.080773 26.954545 65.835687
F 34.030473 20.677745 83.603087
F 27.630773 19.400945 77.097487
F 36.551573 26.916545 77.584687
F 45.472873 19.312545 73.054387
F 36.556273 19.307445 77.370987
F 45.355173 27.053745 77.678887
F 27.818873 19.371245 79.782687
F 49.840373 19.381745 73.153687
F 34.504773 20.553545 66.262387
F 27.788973 32.163145 73.638787
F 36.609773 24.418345 73.620187
F 36.559873 32.278845 73.560187
F 45.593073 24.534545 73.975187
F 45.151073 32.010645 73.956687
F 30.090573 30.779245 77.127187
F 29.895473 23.226945 77.153287
F 38.808373 30.904045 77.195987
F 38.788973 23.237945 77.461987
F 52.283073 28.349045 69.687387
F 47.576773 23.314645 80.403987
F 30.146173 28.222445 73.682387
F 29.881073 20.668945 73.583987
F 38.607773 28.311345 73.751187
F 38.904573 20.725745 73.877287
F 51.949673 30.854445 80.619287
F 51.754873 20.337745 76.992687
F 30.320673 28.152645 76.297887
F 29.835973 20.627145 76.320387
F 38.788173 28.283645 76.584887
F 38.848373 20.780045 76.533487
F 49.735973 27.100045 77.733387
F 29.708373 31.043845 86.999387
F 29.942473 30.992345 79.820787
F 29.702973 23.292645 79.830287
F 38.411573 30.772145 79.962487
F 38.632073 23.205045 80.155087
F 47.288473 30.802445 80.612287
F 49.642473 24.519145 81.461687
F 32.069373 24.281245 76.148487
F 32.022973 32.244945 76.236387
F 41.051973 24.408345 76.573787
F 41.176273 32.155245 76.388887
F 47.586073 28.244245 76.632587
F 45.780873 32.286745 66.584987
F 32.011973 27.007445 79.802187
F 34.293173 28.373845 83.681787
F 32.035673 19.324145 79.912987
F 40.629673 27.171345 80.162187
F 47.927073 23.186345 70.264587
F 41.027973 19.304845 80.293987
F 49.395873 27.083245 85.189987
F 49.692173 19.198545 80.575087
F 45.601473 24.526245 66.504187
F 32.480573 26.818545 77.196487
F 43.018173 20.701545 81.230787
F 32.058173 19.202545 77.060087
F 40.949473 27.017345 77.279487
F 38.921073 28.182945 66.207487
F 40.960173 19.110045 77.461687
F 47.377073 30.895145 77.800187
F 31.956573 24.532445 80.894787
F 47.942073 28.521545 69.588587
F 32.180473 24.398545 73.521587
F 31.919073 32.217645 73.625387
F 41.354873 24.432045 73.854887
F 40.883773 32.216645 73.612887
F 50.081273 26.948145 70.514087
F 52.128773 22.991345 73.270987
F 34.374973 31.022545 77.157887
F 34.332873 23.209345 77.250787
F 43.145073 30.855345 77.671587
F 43.238273 23.064645 77.727887
F 34.438673 28.224045 73.562087
F 34.453873 20.618945 73.487387
F 43.229373 28.312345 73.893487
F 43.241373 20.671745 73.782287
F 34.597573 28.362145 76.272287
F 34.205573 20.637345 76.354187
F 43.328473 28.255145 76.605487
F 43.215873 20.528545 76.709387
F 34.080373 31.128145 79.874587
F 34.078873 23.059345 80.007787
F 43.051173 30.861245 80.448887
F 43.147473 23.174145 80.407387
F 36.932873 24.411845 66.345587
F 47.891973 28.344545 66.753787
F 36.331573 24.378245 83.634487
F 36.414073 32.076645 83.778287
F 45.107273 24.595045 83.992287
F 45.221073 32.173445 84.278187
F 49.671173 32.287545 84.240887
F 36.957873 32.165045 66.429287
F 51.788873 20.619645 81.554387
F 47.663173 20.624445 73.874687
F 40.947573 24.589245 81.069387
F 49.793873 24.371545 76.762187
F 32.294073 34.771545 77.129587
F 50.236873 24.311545 66.722587
F 42.859873 31.000545 84.997287
F 32.077473 35.031445 79.837387
F 43.006073 28.250045 81.164787
F 48.148673 20.567145 66.527787
F 36.335073 26.871045 84.555687
F 34.210873 23.024845 84.775587
F 36.175473 19.111345 84.495087
F 44.862973 27.090045 85.021787
F 47.806973 31.052645 70.465187
F 45.061673 19.259845 85.057987
F 40.794873 26.931445 84.854487
F 52.078473 30.730045 73.392387
F 36.296173 24.360245 80.898487
F 36.352773 32.245145 80.994687
F 45.332873 24.638545 81.204487
F 45.089673 32.268445 81.537887
F 29.763273 30.884145 84.317487
F 29.689873 23.125145 84.324087
F 38.427573 30.768145 85.053187
F 38.594373 23.172245 84.591787
F 47.645073 30.963545 85.073787
F 47.247973 23.222145 85.197287
F 29.900473 28.343545 80.738987
F 29.845873 20.832845 80.674787
F 38.518973 28.315945 81.155087
F 38.832073 20.665045 81.223787
F 47.388573 28.317645 81.386087
F 47.450673 20.706145 81.243987
F 29.761673 28.392645 83.486287
F 29.667673 20.536345 83.362687
F 38.612573 28.242145 83.889787
F 38.456873 20.541645 83.853887
F 47.289973 28.427845 84.085487
F 47.206773 20.749945 84.014587
F 47.565673 23.133945 77.750087
F 50.147673 32.247845 69.572387
F 40.701973 19.328945 84.859187
F 27.366973 32.396345 83.358687
F 52.336573 23.013945 70.618387
F 43.513073 28.366545 66.319987
F 32.043973 24.376445 83.637687
F 31.975073 32.130145 83.607187
F 40.862073 24.365945 83.811787
F 40.675373 32.131045 83.964987
F 49.612773 27.098345 80.620687
F 43.540773 20.534545 66.494587
F 47.683073 28.290945 73.889587
F 34.273273 20.549645 80.965987
F 51.564773 28.401045 84.316287
F 51.714673 20.606745 84.265987
F 34.119673 30.950045 84.621787
F 49.516973 24.445445 84.232687
F 41.286273 32.221745 66.673087
F 32.048573 32.517345 80.865687
F 40.630573 31.904445 81.124287
F 31.936173 27.106945 84.531087
F 34.096173 28.451345 80.929687
F 31.842273 19.225445 84.312787
F 27.380673 24.553545 83.695187
F 27.608573 27.239245 87.122887
F 50.376373 19.303445 65.733787
F 36.571273 34.764345 72.370487
F 27.593173 19.383545 87.027787
F 34.178173 30.911445 87.290687
F 32.056873 26.913245 87.222987
F 32.347773 34.783645 69.829387
F 31.958773 19.202945 87.013587
F 49.994073 34.798845 70.506487
F 45.518373 34.715345 70.471487
F 45.445673 34.603745 73.215987
F 27.391973 35.056345 84.386587
F 27.917473 34.565645 69.800687
F 36.612573 34.756645 69.686387
F 45.379873 34.807645 77.735987
F 29.891373 22.941545 87.242087
F 36.439773 34.928745 80.002087
F 49.656873 34.775945 77.704587
F 27.613973 35.072745 79.790387
F 49.435573 34.751145 85.236587
F 45.159873 34.737445 80.486887
F 50.262073 34.721545 65.978487
F 45.948373 34.834045 65.685787
F 45.137973 34.720245 84.900587
F 32.097873 34.649845 72.509887
F 41.214773 34.637945 72.775987
F 38.466973 30.808945 87.703387
F 36.345273 26.907245 87.381687
F 34.121373 23.025145 87.475187
F 41.434773 19.336645 65.406487
F 29.833573 20.386445 88.054187
F 27.185573 27.106945 106.449887
F 36.125673 24.336145 90.936887
F 36.168273 32.271345 91.043387
F 27.034973 19.460045 106.400887
F 45.067373 32.198145 91.311987
F 42.975673 20.594945 88.774087
F 51.664773 20.642145 96.325987
F 27.262173 19.232245 99.088587
F 36.195473 27.094645 94.634187
F 42.496673 20.653845 106.234887
F 36.311973 19.323145 94.839987
F 44.952173 26.953645 94.943987
F 27.225873 26.864445 91.729487
F 44.841073 19.408245 95.132087
F 27.159573 24.593945 105.422887
F 38.543473 28.141245 88.336487
F 45.051873 27.059445 87.669687
F 36.237873 26.892445 91.897587
F 42.428673 28.555845 106.104887
F 36.260173 19.378945 91.996787
F 45.057373 26.918145 92.339187
F 51.630773 23.037345 107.178887
F 45.130773 19.224445 92.435087
F 27.371373 24.379345 90.680987
F 27.350373 32.308945 95.263487
F 27.268873 32.432045 97.972587
F 27.639873 24.555545 87.997687
F 34.210173 20.410045 88.153887
F 45.046873 24.467145 88.722287
F 29.541673 30.832145 91.590287
F 29.489573 22.915745 91.733987
F 38.173873 30.884945 92.176187
F 38.488173 23.128645 92.052087
F 47.335973 30.970045 92.251387
F 27.455873 19.331545 94.506687
F 49.270473 32.261145 88.785987
F 27.038573 19.330045 109.068887
F 36.312073 24.345945 88.264287
F 51.749973 23.244445 88.049887
F 51.683973 28.262545 96.314887
F 27.123473 19.232645 101.756887
F 29.562773 28.172745 90.721387
F 29.616473 20.315045 90.732487
F 38.389273 28.350945 91.114687
F 38.629573 20.460245 91.162587
F 47.082073 28.467545 91.423387
F 47.376173 23.187545 92.444287
F 29.601273 30.912445 94.428787
F 29.694573 23.142445 94.519087
F 38.160873 31.025145 94.978987
F 38.344673 23.250045 94.710987
F 47.172073 31.000945 95.034487
F 49.777673 24.569245 91.581487
F 31.698473 24.410145 90.872287
F 31.856973 31.981845 90.849287
F 40.692673 24.421345 91.223687
F 40.396573 32.097945 91.324387
F 27.193873 27.171945 98.738987
F 27.352673 26.852445 94.550287
F 31.624173 26.965445 94.662487
F 27.260873 24.737445 102.735887
F 31.872273 19.102145 94.472187
F 40.738973 27.125045 94.862687
F 33.787773 20.889745 105.700887
F 40.485273 19.233945 95.027387
F 49.408673 27.047245 95.189987
F 32.073573 32.364845 88.182087
F 27.347373 32.128345 102.577887
F 31.828473 26.936145 91.922787
F 49.437973 24.425745 106.152887
F 31.771473 19.181745 91.842287
F 40.754073 27.086645 92.116487
F 33.719773 28.472045 105.625887
F 40.779873 19.376945 92.263187
F 49.135673 27.006545 92.466687
F 40.280073 32.181645 102.972887
F 49.410873 19.506045 95.190787
F 51.307373 30.791745 99.865487
F 45.065773 32.207145 88.502687
F 49.182873 32.165745 99.092087
F 36.018873 34.797945 91.991687
F 51.593873 23.225945 95.372287
F 51.733973 23.163845 92.678987
F 34.032573 30.817345 91.864387
F 33.901973 23.137045 91.963087
F 42.692973 31.031045 92.211087
F 45.111273 24.425045 91.477387
F 40.816973 26.937845 87.509887
F 49.553373 27.132245 87.984387
F 47.202573 28.301945 88.705387
F 27.306173 24.145045 95.298587
F 34.073373 28.293545 91.043687
F 34.087673 20.423245 90.833587
F 43.000173 28.408145 91.359887
F 43.007473 20.837345 91.707587
F 33.935773 30.609945 94.651487
F 33.893073 23.266345 94.713287
F 42.617873 30.939145 94.980387
F 42.749473 23.354245 92.463087
F 51.688073 20.617545 91.648887
F 27.343273 34.838345 101.791887
F 36.138673 24.423645 98.288687
F 36.150673 32.198045 98.393087
F 44.774873 24.293545 95.936187
F 44.928673 32.189345 98.685887
F 47.243573 20.543345 88.891187
F 51.598873 28.223845 91.743387
F 27.438773 32.013245 90.633187
F 36.061273 27.108945 101.864887
F 42.712073 30.850545 87.784687
F 35.855373 19.401645 102.152887
F 44.913373 24.396345 103.643887
F 40.383073 24.462845 103.330887
F 44.796973 19.469845 102.296887
F 51.694273 23.251345 99.762287
F 49.394773 32.009045 103.343887
F 49.345973 24.409545 96.221987
F 36.182273 27.096845 99.169187
F 31.569073 32.352145 102.902887
F 35.784473 19.270645 99.391087
F 45.070973 24.425345 98.656387
F 27.099673 24.533945 97.905587
F 44.816973 19.214645 99.638287
F 40.514773 32.231245 88.495987
F 51.525973 20.735045 88.836987
F 36.095573 24.506345 95.587287
F 35.962673 32.181745 95.696087
F 42.474673 23.319745 95.083087
F 44.812573 32.122945 95.919987
F 29.666573 31.025645 98.908487
F 29.265473 23.143045 99.190887
F 38.282673 30.758245 99.264187
F 38.287373 23.213945 99.616487
F 47.108973 30.668845 99.818187
F 49.420773 24.549945 98.910487
F 29.421273 28.309645 95.389687
F 29.766073 20.578145 95.356287
F 38.479273 28.380245 95.784187
F 38.318773 20.816545 95.829087
F 47.060873 28.270445 96.106387
F 47.059473 20.531345 96.239287
F 29.602773 28.436045 98.089787
F 29.564373 20.492645 98.127387
F 38.458173 28.165845 98.533987
F 38.100073 20.635145 98.742487
F 44.835973 26.970045 99.880287
F 47.157173 20.322145 98.868787
F 29.553673 30.970545 101.679887
F 29.451073 23.328645 101.924887
F 38.016073 30.994445 101.962887
F 38.073173 23.335145 102.339887
F 47.061973 30.708245 102.422887
F 47.079473 22.994345 99.804487
F 31.524473 24.453345 98.306787
F 31.759173 32.268145 98.080687
F 40.556073 24.329045 98.860787
F 40.471873 32.345945 98.471587
F 53.756773 32.227445 103.627887
F 49.261073 32.097445 96.233087
F 31.652673 27.076345 101.915887
F 27.284273 32.119945 105.250887
F 31.688273 19.359545 101.978887
F 40.372473 27.020845 102.339887
F 51.512273 30.797245 92.701487
F 40.493573 19.228245 102.291887
F 49.383573 27.083345 102.650887
F 38.329273 20.550345 88.381687
F 49.368173 19.517445 102.691887
F 31.701173 27.086645 99.179887
F 31.537173 24.619645 102.927887
F 31.742873 19.219645 99.146787
F 40.527173 26.890545 99.608687
F 27.330373 32.171545 87.917887
F 40.314673 19.436045 99.519887
F 47.067373 28.103745 98.843487
F 51.641773 31.015545 87.971587
F 49.539873 19.224845 99.804387
F 31.714173 24.463445 95.637587
F 31.842673 32.000345 95.364587
F 40.350273 24.555445 96.054687
F 40.326173 32.242645 95.658287
F 47.130873 23.130545 95.163287
F 27.245673 27.215145 101.498887
F 33.844873 30.865245 99.262387
F 33.788173 23.078945 99.246787
F 42.626373 30.928445 99.485787
F 42.765173 23.173145 99.789887
F 51.590973 28.271645 99.069487
F 49.319073 27.095745 99.938487
F 33.858273 28.172745 95.650787
F 33.974673 20.689045 95.516187
F 42.800573 28.475745 96.029387
F 42.647173 20.697045 95.990087
F 33.971273 28.356345 98.344987
F 33.824073 20.641545 98.277787
F 42.717273 28.293645 98.712587
F 42.651473 20.543345 98.615087
F 36.313373 32.199045 88.443687
F 51.953073 20.619845 99.110187
F 33.859473 30.959845 101.911887
F 33.620573 23.391845 101.945887
F 42.653973 31.034545 102.298887
F 42.686973 23.036245 102.555887
F 51.616173 30.823545 102.658887
F 49.282173 24.508545 103.474887
F 49.415273 19.252645 92.586387
F 29.798573 28.484845 87.918887
F 35.849173 24.560645 105.878887
F 36.116573 32.127445 105.763887
F 44.870373 24.502145 106.340887
F 44.767973 32.417345 105.920887
F 33.683173 20.798445 102.940887
F 33.830373 28.379945 102.773887
F 51.458773 28.330745 106.294887
F 51.600573 30.769645 95.373587
F 47.361373 23.039245 87.891687
F 40.341873 27.107245 106.860887
F 51.406373 30.771245 107.390887
F 42.516273 23.238545 107.048887
F 51.567473 20.566645 106.197887
F 42.630273 31.158545 106.893887
F 49.573173 32.310545 91.523087
F 33.706273 23.304145 106.668887
F 40.206573 19.285145 106.841887
F 49.233173 19.383245 106.930887
F 40.542573 24.445945 88.482087
F 35.909173 27.167345 106.685887
F 51.559473 20.810645 103.465887
F 35.911273 19.474045 106.748887
F 44.642173 27.207145 107.100887
F 42.749173 28.288145 88.700187
F 44.835573 19.283545 107.040887
F 47.437073 20.687345 91.558487
F 31.898573 24.484845 88.242487
F 35.741573 24.743145 102.933887
F 36.012273 32.366545 103.104887
F 47.064773 23.246345 102.564887
F 45.139873 32.463145 103.063887
F 29.442173 30.868445 106.519887
F 29.402673 23.170845 106.555887
F 38.255673 30.916645 106.898887
F 38.198473 23.067145 106.856887
F 46.814773 30.895945 106.898887
F 47.159573 23.209345 107.143887
F 29.462373 28.286745 102.742887
F 29.377773 20.664545 102.764887
F 38.086573 28.577645 103.027887
F 38.031373 20.695545 103.084887
F 44.689573 26.889845 102.563887
F 47.016973 20.730745 103.541887
F 29.324673 28.355045 105.396887
F 29.193573 20.622745 105.502887
F 38.235573 28.403245 105.789887
F 38.038973 20.608545 105.789887
F 47.065973 28.161245 103.292887
F 46.927773 20.685345 106.250887
F 27.393573 19.182345 91.768787
F 51.670273 28.304345 88.972687
F 49.436473 24.480545 88.781187
F 42.563473 28.456345 103.291887
F 33.832273 30.909445 106.511887
F 31.373373 19.469245 106.413887
F 31.460673 24.515445 105.713887
F 31.580773 32.308945 105.682887
F 40.262573 24.622945 106.001887
F 40.407373 32.238845 105.953887
F 49.108073 27.017545 107.077887
F 49.159673 32.016145 106.167887
F 47.003673 28.329045 106.000887
F 51.662073 28.114145 103.513887
F 34.153673 28.361245 88.245487
F 47.263773 30.805745 87.759787
F 42.595573 20.568645 103.512887
F 51.614173 23.352945 102.540887
F 31.567273 27.129645 106.608887
F 53.859673 24.439145 103.662887
F 45.073473 19.175145 87.746387
F 49.463773 19.380545 87.881987
F 38.549173 23.175445 87.288287
F 27.459673 34.954145 99.091887
F 31.580873 34.873645 106.703887
F 49.451973 34.876545 87.880587
F 42.921873 23.237045 87.802987
F 27.607573 34.850845 94.439187
F 49.397473 34.823545 92.513087
F 29.265573 30.884845 109.256887
F 27.121173 27.111145 109.124887
F 31.475573 27.220645 109.451887
F 40.566573 34.890845 94.709087
F 36.339673 19.184045 87.115687
F 29.257373 23.323445 109.283887
F 40.435273 34.807045 106.698887
F 44.872673 35.039445 102.330887
F 33.542973 23.223645 109.422887
F 36.413373 34.688445 87.253087
F 40.757973 19.466645 87.597887
F 26.990273 32.054745 110.270887
F 49.343673 26.970645 109.804887
F 35.930273 24.363645 113.309887
F 35.816973 32.217145 113.105887
F 44.753673 24.437845 113.251887
F 44.718073 32.367045 113.637887
F 42.398773 20.695145 110.797887
F 49.113673 19.425645 109.707887
F 40.457973 19.238745 109.602887
F 35.419873 27.130445 117.001887
F 40.478673 32.130645 110.332887
F 35.685873 19.464845 117.029887
F 44.703973 27.099545 117.126887
F 38.069673 20.432845 110.453887
F 44.730973 19.363545 117.375887
F 40.086973 24.629945 110.816887
F 44.704273 24.420145 110.480887
F 26.611973 32.106545 120.045887
F 35.842073 26.972945 114.166887
F 38.127473 28.371845 110.695887
F 35.517073 19.435345 114.259887
F 44.740873 27.156145 114.457887
F 42.735573 30.965245 109.653887
F 44.887673 19.455045 114.573887
F 27.083473 24.545445 109.963887
F 51.416273 28.356845 110.896887
F 26.599273 32.247045 117.355887
F 26.837073 19.392745 116.267887
F 31.361773 19.519345 109.128887
F 29.131673 20.887445 110.176887
F 29.456273 30.879245 113.863887
F 29.057173 23.335445 113.706887
F 38.068173 30.963345 114.165887
F 38.122573 23.078245 114.393887
F 46.846873 30.928545 114.526887
F 46.808273 23.223545 114.603887
F 40.410773 27.157945 109.678887
F 32.798973 30.839545 128.741887
F 53.354073 34.904945 121.771887
F 49.232573 24.396345 110.948887
F 42.298773 23.182045 109.812887
F 26.841873 24.631945 112.619887
F 29.084673 28.196945 112.933887
F 29.079473 20.824045 112.803887
F 38.192873 28.202145 113.381887
F 38.063073 20.522645 113.405887
F 47.057773 28.292545 113.620887
F 47.042773 20.736745 113.534887
F 29.084373 30.872645 116.677887
F 28.951373 23.251045 116.396887
F 37.857173 30.857445 116.888887
F 37.840773 23.175145 117.125887
F 46.827173 31.101545 117.267887
F 46.740673 23.259645 117.227887
F 31.399573 24.426745 113.000887
F 31.526673 32.257945 112.860887
F 40.165273 24.502545 113.632887
F 40.306373 32.323945 113.228887
F 49.122973 24.434545 113.586887
F 49.109673 32.171445 113.566887
F 31.092373 27.117145 116.703887
F 27.004273 32.022245 112.850887
F 30.941173 19.232145 116.638887
F 40.057373 27.163945 117.210887
F 46.837773 20.819845 110.827887
F 40.227673 19.354845 117.053887
F 49.409573 27.103545 117.285887
F 27.053273 19.437845 113.589887
F 49.139673 19.376645 117.365887
F 31.232673 26.947945 114.068887
F 48.636573 32.125945 125.531887
F 31.094173 19.378345 113.921887
F 40.364773 27.112145 114.435887
F 46.788273 30.786345 109.857887
F 40.219973 19.429845 114.382887
F 49.166773 26.999145 114.634887
F 53.196273 19.363545 124.594887
F 49.215773 19.580545 114.578887
F 38.157373 30.844745 109.642887
F 44.620473 34.885245 114.475887
F 29.188673 28.383645 110.317887
F 42.030873 28.367445 124.994887
F 47.067373 28.209745 110.789887
F 28.720973 20.575745 124.841887
F 33.525673 30.792345 113.855887
F 33.569673 23.060945 114.066887
F 42.399273 30.806045 114.415887
F 42.525973 23.212645 114.469887
F 51.357873 30.969245 114.752887
F 51.431473 23.313245 114.540887
F 49.031373 32.250045 110.809887
F 53.681173 24.602745 113.733887
F 47.081073 23.183145 109.779887
F 33.723073 28.170845 110.320887
F 44.660573 19.266845 109.861887
F 51.251173 20.745945 110.841887
F 33.492573 28.186045 113.038887
F 33.387273 20.489545 113.057887
F 42.698273 28.356845 113.308887
F 42.550873 20.555145 113.627887
F 51.384473 28.348445 113.633887
F 51.299473 20.910045 113.529887
F 33.553273 31.167645 116.609887
F 33.580673 23.090345 116.877887
F 42.261873 30.975845 117.138887
F 42.252773 23.078845 117.062887
F 51.282873 31.069245 117.314887
F 51.049973 23.260345 117.486887
F 53.117673 24.593345 125.556887
F 53.265073 19.299445 121.944887
F 35.512573 24.246245 120.513887
F 35.438673 32.178345 120.534887
F 44.334073 24.409645 120.688887
F 44.396673 32.244245 120.715887
F 48.729173 24.526945 125.240887
F 39.637273 32.190045 125.133887
F 42.215273 20.693245 125.307887
F 35.442773 26.949745 124.304887
F 32.885273 20.453945 127.913887
F 35.418273 19.153145 124.443887
F 44.283973 27.036345 124.368887
F 53.113773 19.330145 129.330887
F 44.606573 19.355345 124.699887
F 26.635473 27.175645 113.492887
F 53.408873 34.924645 117.377887
F 50.984873 20.806245 125.600887
F 35.425973 26.854545 121.422887
F 40.002873 34.663045 117.222887
F 35.635473 19.294145 121.652887
F 44.556573 27.054945 121.748887
F 44.898573 26.961245 109.744887
F 44.475573 19.194145 121.964887
F 33.133973 28.292145 125.144887
F 50.864173 20.589645 128.323887
F 35.571173 24.561745 117.829887
F 35.751973 32.342845 117.826887
F 44.384973 24.476045 117.928887
F 44.434673 32.427145 117.999887
F 28.822673 30.804045 121.094887
F 28.951773 23.189645 121.332887
F 37.751673 30.995145 121.589887
F 37.846973 23.078945 121.525887
F 46.644473 31.107645 121.796887
F 46.544773 23.420045 121.803887
F 28.869673 28.407245 117.580887
F 28.779173 20.679745 117.739887
F 37.746573 28.313445 118.008887
F 37.952573 20.548845 117.929887
F 46.882173 28.589045 118.077887
F 46.918473 20.708945 118.251887
F 28.939673 28.226745 120.416887
F 28.655773 20.651545 120.393887
F 37.577773 28.245345 120.647887
F 37.885873 20.557645 120.662887
F 46.698673 28.455645 120.845887
F 46.505373 20.736245 120.842887
F 28.770273 30.838845 123.936887
F 31.517073 32.435845 110.066887
F 37.441473 30.837045 124.213887
F 37.423273 23.047445 124.172887
F 46.342873 30.976445 124.514887
F 46.375473 23.163745 124.468887
F 31.193773 24.438245 120.299887
F 31.062973 32.248945 120.455887
F 40.032273 24.537045 120.820887
F 39.958773 32.113645 120.673887
F 48.891273 24.475545 121.001887
F 48.939073 32.342845 120.867887
F 30.860273 26.977845 124.118887
F 41.937973 23.277745 128.950887
F 30.916373 19.329445 123.996887
F 39.780373 27.060545 124.329887
F 50.890973 23.198745 129.047887
F 40.050873 19.312345 124.440887
F 48.845973 27.003645 124.379887
F 35.930073 32.054845 110.350887
F 48.895873 19.365845 124.480887
F 31.093673 26.979545 121.507887
F 39.635673 19.311045 129.071887
F 31.026073 19.354545 121.312887
F 39.936173 27.077745 121.598887
F 48.548973 26.922245 129.182887
F 40.063073 19.162345 121.783887
F 48.987073 27.161545 121.626887
F 33.573673 20.613845 110.326887
F 48.808573 19.423045 121.844887
F 31.081373 24.389745 117.527887
F 31.166273 32.061445 117.835887
F 40.108073 24.493845 118.067887
F 39.867573 32.048245 118.132887
F 48.755073 24.488545 118.310887
F 49.015173 32.505345 118.080887
F 33.214473 30.814745 121.395887
F 33.283373 23.265445 121.563887
F 42.321273 30.866145 121.495887
F 42.150673 23.091245 121.743887
F 51.152473 30.924545 121.832887
F 51.072873 23.266145 121.850887
F 33.151873 28.517745 117.649887
F 33.377073 20.479845 117.897887
F 42.320473 28.425245 117.943887
F 42.413273 20.500145 118.082887
F 51.449673 28.580545 118.332887
F 51.267273 20.694945 118.235887
F 33.314973 28.108445 120.403887
F 33.428973 20.631445 120.662887
F 42.239673 28.304345 120.760887
F 42.309273 20.473045 120.900887
F 51.222773 28.412845 120.928887
F 51.181673 20.599245 121.016887
F 33.103273 30.735445 124.120887
F 33.051873 23.126845 124.241887
F 41.954873 31.210845 124.251887
F 41.841873 23.260945 124.526887
F 50.957773 30.964245 124.656887
F 50.916273 23.238345 124.501887
F 35.940373 24.443745 110.420887
F 28.358673 23.164845 128.703887
F 35.199173 24.410845 127.830887
F 35.083273 32.006445 127.894887
F 44.219473 24.597945 128.022887
F 44.224773 32.257045 128.117887
F 39.651773 27.024545 128.861887
F 30.869973 24.473445 125.170887
F 32.904773 28.240445 127.818887
F 32.823873 22.992445 128.711887
F 41.910973 30.922745 128.663887
F 42.731273 28.265245 110.547887
F 35.230673 19.407545 128.885887
F 50.928573 30.981845 129.095887
F 48.651073 19.271145 129.092887
F 35.172573 27.002645 128.849887
F 33.066173 20.573745 125.174887
F 53.011273 24.603545 128.272887
F 44.214973 27.198745 128.914887
F 30.972573 32.141945 125.017887
F 44.125873 19.318345 128.836887
F 30.552873 26.889445 128.608887
F 44.731773 32.289445 110.863887
F 35.298373 24.456545 125.224887
F 35.313373 32.205045 125.230887
F 44.273373 24.499345 125.362887
F 44.094373 32.490845 125.403887
F 28.422173 30.734745 128.644887
F 39.527073 24.371645 125.240887
F 37.414773 31.073945 128.804887
F 37.132273 23.118745 128.761887
F 46.395773 30.999245 129.012887
F 46.223973 23.154045 128.937887
F 28.523473 28.298445 125.046887
F 28.698873 23.295945 124.115887
F 37.513673 28.316645 125.249887
F 37.765073 20.438145 125.276887
F 46.509673 28.201445 125.219887
F 46.771573 20.740645 125.430887
F 28.464373 28.301845 127.799887
F 28.451973 20.725945 127.549887
F 37.322773 28.405545 128.003887
F 37.477273 20.603645 127.967887
F 46.508273 28.414345 128.001887
F 46.478073 20.675745 128.202887
F 41.926073 28.202545 127.871887
F 50.902673 28.462045 125.612887
F 41.799773 20.680145 128.112887
F 31.418173 24.639945 110.380887
F 30.607973 19.379845 128.819887
F 50.711273 28.356745 128.318887
F 30.598873 24.276045 127.883887
F 30.557573 31.959345 127.696887
F 39.512573 24.387545 128.016887
F 39.697873 32.285645 127.921887
F 48.544173 24.409745 128.266887
F 48.656573 32.113945 128.336887
F 35.819673 19.333145 109.597887
F 51.448273 23.204045 110.035887
F 51.383873 31.001845 110.132887
F 53.129573 27.298045 124.893887
F 53.472273 32.256945 120.871887
F 48.746673 34.731845 129.152887
F 52.967873 27.166945 129.277887
F 36.091873 27.071345 109.469887
F 53.557773 27.142145 117.380887
F 53.325373 31.960745 128.231887
F 53.249173 32.031745 125.361887
F 53.346773 24.392645 120.966887
F 53.190873 26.803145 121.978887
F 39.670273 34.702745 124.181887
F 53.671773 27.202345 114.607887
F 44.296873 35.026645 124.522887
F 38.007773 23.144145 109.665887
F 26.821073 26.971645 116.229887
F 44.572373 34.997345 117.257887
F 53.455573 19.464445 117.355887
F 39.595873 34.811345 128.535887
F 53.476873 32.264245 118.220887
F 26.790373 34.742245 116.468887
F 49.126273 35.016745 117.245887
F 35.179973 34.631445 128.659887
F 31.197973 34.668945 124.041887
F 35.744773 34.864745 116.692887
F 35.439773 34.689945 124.163887
F 36.005073 34.861445 114.005887
F 31.506573 35.019345 109.373887
F 30.378573 19.475045 131.415887
F 27.207673 34.632845 109.080887
F 33.690273 30.755645 109.282887
F 30.175273 47.606445 3.715717
F 30.293573 39.918645 3.780927
F 39.352273 47.600445 3.911577
F 39.177073 39.895245 4.122517
F 48.232673 47.600345 4.377477
F 48.376573 40.041745 4.223717
F 30.187273 50.288545 7.192667
F 29.875273 42.378045 7.580437
F 39.111073 50.215545 7.612557
F 39.190473 42.553945 7.775697
F 47.927173 50.411045 7.980677
F 48.508973 42.386445 8.087467
F 41.710073 46.378845 0.573235
F 30.376873 42.470345 4.814107
F 39.380573 50.169345 4.964577
F 39.128173 42.489545 5.040757
F 48.283573 50.204645 5.314107
F 48.397373 42.564345 5.403107
F 52.612573 42.542545 12.604387
F 27.478173 46.502245 11.757487
F 52.592073 39.810345 11.636587
F 44.023673 50.180945 0.537187
F 48.663873 50.181245 0.847096
F 30.444273 34.684245 0.153898
F 32.473673 38.621645 4.680217
F 32.446273 46.284945 4.800097
F 41.507873 38.702845 4.973597
F 41.694673 46.282445 4.783157
F 50.664073 38.453645 5.421707
F 50.430173 46.264345 5.383747
F 27.387673 51.463945 17.814287
F 34.926973 39.816245 1.308277
F 27.135973 36.110845 18.287187
F 30.431273 39.909145 1.094447
F 46.184573 35.980745 1.539417
F 45.668473 51.337145 15.995887
F 28.180673 43.872045 3.721907
F 36.998373 36.152745 1.077007
F 50.703673 43.730345 1.709497
F 27.733473 36.042045 8.092317
F 32.347573 36.020745 3.921977
F 32.616673 43.798945 4.018377
F 52.493273 47.854745 16.138087
F 41.678273 36.174545 4.170147
F 41.630273 43.611145 4.073447
F 27.971573 38.824645 4.667577
F 50.790773 35.915245 4.473347
F 50.627673 43.653845 4.422947
F 32.269473 38.562345 7.429537
F 32.304373 46.284745 7.462387
F 41.341573 38.553845 7.812617
F 41.627273 46.327845 7.533727
F 50.754473 38.419245 8.004457
F 50.414973 46.484745 8.056047
F 34.648173 47.432545 4.028797
F 34.725473 39.901045 3.953187
F 43.915173 47.634945 4.301617
F 43.927573 39.875145 4.167697
F 34.487073 50.174945 7.593467
F 34.493573 42.259245 7.663117
F 43.753773 50.115745 7.863167
F 43.664973 42.402445 7.745377
F 34.768773 49.953945 4.883117
F 34.742473 42.521845 5.055177
F 43.863673 50.235145 5.170577
F 43.911473 42.428445 4.994207
F 32.628073 38.699645 0.233715
F 52.783473 47.775345 8.918287
F 37.077573 43.781045 1.213877
F 27.504173 51.272245 14.996687
F 36.988273 38.556945 5.002767
F 36.922473 46.387445 4.930107
F 46.170273 38.632645 5.223927
F 46.064373 46.229845 5.247567
F 36.621073 51.648645 15.606787
F 27.796973 46.339045 7.396537
F 27.613773 38.663945 7.451017
F 27.489773 38.759245 11.893687
F 32.763673 46.210445 0.200387
F 32.760973 51.251245 1.078587
F 27.218073 43.824545 18.310487
F 52.646273 42.554545 7.887197
F 30.296873 47.496345 0.843282
F 52.610273 42.283045 19.776087
F 29.693773 34.616345 11.860587
F 41.874873 43.777445 1.332017
F 36.925373 36.035345 3.832547
F 36.922773 43.811845 3.995387
F 52.747173 47.692245 18.838887
F 46.081973 36.131045 4.261687
F 46.340473 43.747845 4.052037
F 27.316473 36.013945 15.465087
F 52.518273 40.015145 16.127587
F 46.343273 46.307045 0.533961
F 36.907073 38.632145 7.653827
F 37.029673 46.190245 7.805857
F 46.150673 38.631845 7.999297
F 45.955973 46.287445 8.030887
F 27.203373 38.818945 19.069887
F 28.013273 46.384645 4.598227
F 30.000573 47.518245 10.936087
F 29.797373 39.871545 11.027287
F 38.821873 47.627445 11.165787
F 39.052073 39.748445 11.305187
F 48.163773 47.780045 11.635087
F 48.236773 39.885445 11.553287
F 29.881973 50.091445 14.571287
F 29.426973 42.619745 14.566587
F 38.855473 50.238645 14.835387
F 38.781573 42.480845 15.223987
F 47.804473 50.064245 15.364187
F 48.339573 42.312245 15.389487
F 29.891473 50.115845 11.901287
F 29.702773 42.576345 11.902287
F 38.761673 50.153845 12.119587
F 39.096273 42.376045 12.350287
F 47.906573 50.346145 12.633687
F 48.239773 42.403545 12.397287
F 30.037573 47.670645 8.263357
F 29.955173 39.824545 8.365927
F 39.424773 47.592245 8.479677
F 39.112973 39.905645 8.538017
F 48.192673 47.802045 8.879597
F 48.591673 39.823945 8.877017
F 31.969973 38.493545 11.973187
F 32.292773 46.318845 11.865187
F 41.477973 38.618845 12.190487
F 41.292173 46.380945 12.232387
F 50.261173 38.550745 12.687587
F 50.359073 46.432945 12.403887
F 28.322473 36.006945 0.930132
F 32.478673 35.890745 8.365567
F 32.152973 43.655745 8.377887
F 41.051473 51.401345 11.475687
F 41.448673 35.992945 8.732827
F 41.467473 43.818745 8.539447
F 27.472273 43.959745 11.139687
F 50.546573 35.931645 8.985897
F 50.484273 43.927045 8.889217
F 50.091973 51.700245 8.972527
F 31.973073 35.880345 11.073687
F 32.121073 43.766845 11.078687
F 43.991573 47.559145 1.317237
F 41.190673 36.031945 11.430187
F 41.296473 43.834045 11.239187
F 27.037673 43.689845 15.439087
F 50.522173 35.816645 11.754387
F 50.477673 43.771045 11.477287
F 31.940973 38.703245 14.725987
F 32.113773 46.467845 14.623287
F 41.309473 38.704645 14.975387
F 41.133473 46.327045 14.981587
F 50.280873 38.565545 15.564187
F 50.301373 46.499245 15.135387
F 34.571973 47.440045 11.125987
F 34.246873 39.681245 11.144187
F 43.601373 47.646445 11.563887
F 43.736773 39.755645 11.439987
F 34.294373 50.447745 14.735487
F 34.071173 42.431145 14.841187
F 43.200273 50.226345 15.139887
F 43.415973 42.280745 15.029587
F 34.364573 50.019545 11.999587
F 34.484973 42.311445 11.983887
F 43.382373 50.230645 12.361387
F 43.496173 42.395345 12.313087
F 34.610473 47.654745 8.355977
F 34.542373 39.666145 8.508237
F 43.695373 47.613345 8.721647
F 43.901673 39.867945 8.634567
F 36.532073 38.641145 12.275287
F 36.716473 46.236445 12.150887
F 46.064273 38.611045 12.656487
F 45.973073 46.356145 12.277587
F 48.586673 39.816745 1.566627
F 27.400573 36.098745 10.955987
F 32.439773 36.126945 1.170577
F 36.902673 35.954645 8.438447
F 36.825873 43.554045 8.547667
F 37.175673 38.740045 0.279307
F 45.911373 36.084245 8.864327
F 45.871573 43.540445 8.864667
F 50.816773 46.304645 0.901167
F 34.887973 42.396145 0.196220
F 52.351573 50.494445 15.208887
F 50.553773 51.501945 4.456957
F 36.632973 36.095545 11.144287
F 36.836273 43.588245 11.417087
F 30.238873 50.102145 0.052754
F 45.750773 35.973345 11.571287
F 45.811373 43.717645 11.602587
F 44.061773 42.176245 0.675900
F 53.031473 42.391345 0.835283
F 32.264573 51.594145 8.364247
F 36.553773 38.659945 15.014387
F 36.486873 46.535745 14.976987
F 45.884773 38.510445 15.383087
F 45.771173 46.154345 15.220487
F 50.788373 51.489845 1.710147
F 27.335773 38.675045 14.610587
F 29.568973 47.450045 18.344587
F 29.608973 39.879245 18.303987
F 39.044973 47.686945 18.457687
F 38.708573 40.007645 18.528687
F 47.955973 47.659145 18.900987
F 47.866373 39.939345 19.183787
F 39.636473 50.240945 0.536384
F 44.048773 39.594045 1.490577
F 52.537073 47.580445 4.566277
F 52.644073 50.218845 19.825187
F 29.623773 50.093245 18.946487
F 29.687573 42.660245 18.813087
F 38.784373 50.188245 19.358987
F 38.787773 42.570645 19.514287
F 48.079473 50.391845 19.684087
F 47.845473 42.582545 19.832987
F 29.607373 47.491645 15.570687
F 29.576873 39.931945 15.514187
F 38.726373 47.731545 15.673687
F 38.849973 39.804345 15.784987
F 47.930473 47.496145 16.153087
F 48.044173 39.748945 16.489087
F 31.819973 38.668545 19.337387
F 31.996373 46.415845 19.186787
F 40.952173 38.719445 19.531487
F 41.386673 46.492245 19.497887
F 50.207773 38.502045 19.583987
F 50.204473 46.441045 19.820487
F 52.300973 50.448645 12.382187
F 31.926973 36.109945 15.625087
F 31.808173 43.792245 15.419587
F 27.606073 51.362645 10.795787
F 41.350573 36.196745 16.080587
F 41.187673 43.794345 15.983187
F 52.504873 39.750545 18.828787
F 50.096873 35.808545 16.128587
F 50.360873 43.852445 16.130687
F 41.655373 38.641545 0.491877
F 31.743473 36.066045 18.407487
F 32.050273 43.969745 18.181187
F 36.533373 51.386045 18.259187
F 40.999173 36.104745 18.734487
F 41.058673 43.905945 18.670587
F 27.470173 46.311845 14.512787
F 49.982173 35.859845 18.938787
F 50.286973 43.818045 19.125187
F 27.194373 46.365945 19.035487
F 28.044373 43.550345 1.029112
F 45.746573 51.497845 8.900267
F 48.675173 42.335645 0.611550
F 27.558873 43.798145 8.437367
F 46.402073 38.546945 0.548553
F 34.490073 47.570045 18.505487
F 34.121473 39.811345 18.464887
F 43.484973 47.701145 18.523587
F 43.373473 39.997445 18.784387
F 52.974473 39.760245 1.637887
F 32.038173 38.390145 22.051587
F 52.447673 50.402545 7.946887
F 37.148573 46.358145 0.259673
F 52.563973 42.596645 15.225187
F 53.092073 47.727645 1.873207
F 34.249473 50.171945 19.017887
F 34.079473 42.404345 19.143087
F 43.593573 50.108045 19.468987
F 43.310773 42.645245 19.606587
F 34.270673 47.847145 15.642087
F 34.257273 39.760145 15.656687
F 43.578773 47.623645 15.875887
F 43.512973 39.846245 16.203687
F 36.379873 38.695145 19.413687
F 36.810873 46.363545 19.268887
F 45.526373 38.617945 19.789087
F 45.587473 46.409345 19.560987
F 48.457673 47.603345 1.677967
F 52.551073 47.709545 11.625487
F 31.847373 51.548545 15.526187
F 36.662173 36.121045 15.921987
F 36.195373 43.735045 15.866587
F 40.992373 51.523245 15.864587
F 45.488273 35.999645 16.158487
F 46.014373 43.445245 16.029987
F 31.845173 51.564545 18.346087
F 27.693073 51.384345 3.782467
F 39.710173 42.407145 0.476989
F 45.920373 51.738245 18.746687
F 36.958573 51.394645 3.855627
F 36.519273 43.723045 18.703087
F 46.175073 43.811845 1.344467
F 45.443073 36.024945 18.809087
F 45.678873 43.760945 18.687187
F 49.883673 51.682545 16.145187
F 39.298573 39.795545 1.302517
F 50.066373 51.712645 11.641687
F 32.677773 51.428245 4.009837
F 46.224673 51.444345 1.481627
F 52.887473 50.200845 0.682655
F 36.479373 36.155045 18.591587
F 39.317473 47.658645 1.262877
F 27.882173 36.190845 3.741157
F 32.692573 43.660845 1.285537
F 52.914373 42.311445 5.168667
F 52.700173 50.255245 5.286457
F 50.294273 51.643245 18.847087
F 41.360173 51.457945 8.698897
F 41.602773 35.999145 1.362907
F 52.780973 39.915845 9.005217
F 32.208273 51.407745 11.141787
F 27.964973 51.364445 1.122587
F 50.808473 38.486745 0.809311
F 50.914373 35.902945 1.611577
F 41.645373 51.572145 4.356227
F 45.620073 51.505645 11.679287
F 30.185173 50.300745 4.414997
F 46.121873 51.548345 4.344097
F 37.271573 51.303245 1.123907
F 27.688873 51.282145 8.094797
F 36.639273 51.275245 11.277587
F 53.008073 39.731145 4.375027
F 34.854473 47.444245 1.365947
F 41.788073 51.398145 1.524767
F 30.360773 42.618345 0.070859
F 41.212073 51.462545 18.584087
F 36.820573 51.380145 8.568067
F 34.399573 34.876945 12.388987
F 34.919473 49.932745 0.188267
F 28.215973 46.075145 0.062914
F 34.696073 34.611845 7.349917
F 27.110073 46.526445 21.796987
F 28.197473 38.593345 0.211727
F 43.816173 34.612645 0.514359
F 48.272573 34.731745 7.942287
F 52.469973 34.751945 20.003687
F 48.087373 34.622945 12.277287
F 52.535273 34.724745 15.436087
F 34.327573 34.831445 14.978587
F 43.813673 34.760545 5.029487
F 43.424273 34.564345 15.095087
F 47.813973 34.695545 15.131187
F 34.111173 34.939445 19.218687
F 53.195473 34.703245 0.907166
F 52.735373 34.699845 12.611087
F 43.143673 34.786145 19.880287
F 38.984273 35.012645 15.043187
F 31.838173 46.392845 21.873887
F 27.280673 38.631545 21.754987
F 29.389873 50.285645 21.620487
F 29.395373 47.400845 25.258787
F 29.437673 39.780345 25.120187
F 38.743073 47.577245 25.707487
F 38.505273 39.661245 25.775187
F 47.814373 47.629645 26.130887
F 47.976773 39.562545 25.951087
F 29.359773 50.069745 28.908387
F 29.317073 42.177345 28.978087
F 27.192073 36.077945 22.528487
F 38.604873 42.415045 29.125487
F 47.560473 50.261845 29.782387
F 47.740373 42.347345 29.548887
F 29.372873 49.987145 26.185287
F 29.342673 42.363445 26.089687
F 38.572373 50.235645 26.457387
F 38.391873 42.300045 26.422087
F 47.477573 50.274745 26.994187
F 47.760373 42.163045 26.818187
F 27.113373 51.217045 29.746187
F 36.374073 43.909045 22.729187
F 40.932073 38.636445 22.418287
F 33.913873 50.096445 21.614987
F 26.777473 38.587245 33.435887
F 47.684873 34.559045 22.472187
F 31.745473 38.700045 26.318787
F 31.762673 46.228145 26.296787
F 40.701473 38.657845 26.789687
F 40.894773 46.224945 26.675687
F 50.011473 38.355645 27.012087
F 50.107173 46.229145 26.998087
F 43.316573 42.695745 22.260887
F 36.180073 35.960745 22.986687
F 50.168673 43.634445 23.389587
F 45.407173 38.444645 22.564687
F 38.425773 50.180845 29.176887
F 36.004973 51.371745 37.131287
F 26.957873 35.956345 32.457987
F 36.294173 38.547145 22.174887
F 26.903073 36.093045 37.025287
F 41.237873 46.335145 22.225387
F 31.666673 36.131745 25.646787
F 31.620473 43.665545 25.392787
F 50.093173 38.332245 22.249287
F 40.743973 36.092745 25.995587
F 40.900273 43.686345 25.896987
F 38.477673 39.866045 23.106087
F 27.001373 46.304345 33.364887
F 49.876873 43.694045 26.223587
F 31.706673 38.679645 28.966187
F 31.553973 46.128345 28.966487
F 40.615073 38.352045 29.508187
F 40.776073 46.447045 29.400787
F 49.703473 38.440945 29.723687
F 45.480873 35.846145 23.363487
F 33.799073 47.588545 25.343987
F 34.055173 39.871245 25.442087
F 43.226173 47.676445 25.882387
F 42.979573 39.707945 25.842887
F 43.228973 39.971945 23.209987
F 52.254673 39.855445 26.227187
F 33.842273 50.028445 28.946087
F 33.939673 42.318545 29.121987
F 42.947173 50.173045 29.506187
F 42.968073 42.393245 29.422287
F 47.707873 39.651245 23.272487
F 38.210073 50.153845 43.779287
F 34.021673 50.197145 26.190487
F 33.982173 42.392045 26.377987
F 42.897173 50.492445 26.749487
F 43.122773 42.306245 26.791087
F 47.906173 42.373845 22.539787
F 52.274973 42.478445 27.059587
F 26.783473 35.955345 39.762787
F 38.865373 47.585245 22.977987
F 31.727873 43.774745 22.784787
F 27.181673 51.224945 32.469787
F 36.229873 38.560745 26.575787
F 36.245573 46.518545 26.479387
F 45.193473 38.488145 26.637787
F 45.421273 46.214245 26.822787
F 45.097573 36.034445 33.390487
F 49.823373 51.413945 26.068487
F 49.952673 35.874745 30.610087
F 27.078873 35.853545 29.676887
F 43.397173 50.173045 22.158087
F 52.114973 50.159945 29.966587
F 26.966273 38.524345 29.098687
F 27.303973 43.877145 22.513187
F 38.460273 34.749245 22.304687
F 52.035873 39.792545 37.774187
F 36.091573 35.990045 25.805487
F 36.236073 43.704145 25.437787
F 26.876973 43.692745 32.495687
F 45.486673 35.923845 25.990087
F 45.475373 43.572445 26.048187
F 36.114473 38.439745 29.324387
F 36.229673 46.317345 29.207687
F 45.252373 38.502245 29.455187
F 45.478173 46.340645 29.508187
F 29.301573 47.525445 32.486987
F 29.097773 39.605345 32.648887
F 38.478773 47.686845 32.934587
F 38.525073 39.769445 32.838487
F 47.554673 47.450845 33.334587
F 47.469073 39.809245 33.231187
F 29.344873 50.000645 36.327787
F 29.284773 42.521945 36.083587
F 38.483373 50.260745 36.566687
F 38.440573 42.460045 36.445187
F 47.531773 50.169445 36.799087
F 47.516573 42.500145 36.725987
F 29.351573 50.088745 33.481487
F 29.024573 42.441145 33.426987
F 38.258873 50.241045 33.830587
F 38.388573 42.402545 33.668687
F 47.454773 50.271445 33.976487
F 47.468473 42.469545 33.965687
F 29.429373 47.316945 29.779887
F 29.429573 39.683845 30.010687
F 38.440473 47.688245 30.167587
F 38.314073 39.711345 30.157587
F 47.668373 47.655445 30.641987
F 47.469773 39.759545 30.383787
F 31.462473 38.411445 33.598787
F 31.463173 46.341845 33.488287
F 40.803173 38.552345 33.859687
F 40.704673 46.323845 33.949387
F 27.140173 38.631845 26.235487
F 50.160873 46.286045 34.278787
F 52.064273 42.252945 34.003087
F 31.620473 35.889945 29.817787
F 31.566773 43.516045 29.812587
F 52.207373 39.785245 40.545787
F 40.781573 35.720345 30.272587
F 40.610073 43.806545 30.305687
F 45.731173 46.417245 22.288887
F 35.687373 38.632345 43.597387
F 49.833773 43.630545 30.362087
F 40.988973 51.280445 23.018787
F 31.350173 35.773745 32.481187
F 31.368673 43.762745 32.500387
F 52.421273 47.597445 23.397987
F 40.424573 35.898045 33.134187
F 40.621473 43.745145 33.049587
F 52.401773 50.285345 34.156887
F 45.235573 51.479545 40.336787
F 49.873273 43.770145 33.111487
F 31.436473 38.545845 36.352587
F 31.349573 46.258645 36.352987
F 40.937873 38.728345 36.544287
F 40.744973 46.399245 36.675887
F 27.134273 35.983245 25.344687
F 50.083773 46.320445 36.988487
F 33.754673 47.608845 32.836287
F 33.624873 39.876745 32.891387
F 43.033073 47.720045 33.141187
F 42.971473 39.956545 32.899087
F 31.235773 46.296145 43.285687
F 49.571073 38.644245 34.184787
F 33.700473 50.196245 36.190287
F 33.644073 42.475145 36.226087
F 42.960573 50.226845 36.742787
F 42.784273 42.476045 36.728587
F 51.996273 50.200745 41.429787
F 27.171273 51.624045 22.515487
F 33.608273 50.138745 33.576887
F 33.656273 42.533145 33.379887
F 43.049473 50.207045 34.002787
F 42.858573 42.537745 33.977187
F 45.115973 51.354745 37.699187
F 49.813973 51.373345 30.773887
F 33.817973 47.400145 29.923787
F 33.904473 39.841645 30.142087
F 43.141073 47.649845 30.380887
F 42.890473 39.712445 30.193087
F 49.748673 35.963445 33.505187
F 29.476873 47.705845 22.498187
F 36.167773 38.706145 33.875687
F 36.042673 46.292245 33.635787
F 45.207273 38.609645 34.032187
F 45.308073 46.216845 33.939387
F 52.194473 50.186245 27.244287
F 36.332373 35.899945 30.285387
F 36.262873 43.562245 30.066587
F 49.716273 51.492145 40.475487
F 45.317173 35.987045 30.471487
F 45.227573 43.672445 30.300087
F 38.701673 50.220445 21.962387
F 35.821873 36.149645 33.044187
F 36.009673 43.765545 32.875287
F 36.236973 51.521045 25.519087
F 45.210673 51.447545 25.918287
F 45.191673 43.724745 33.062987
F 36.156473 38.764845 36.487287
F 36.116173 46.407345 36.494987
F 45.239173 38.471745 36.694087
F 45.253573 46.399445 36.723687
F 28.984173 47.370345 39.859887
F 29.104873 39.879445 39.727687
F 38.304173 47.610345 40.136887
F 38.143773 39.784745 40.096487
F 47.361273 47.532645 40.351387
F 47.440973 39.870545 40.567887
F 49.749873 51.426245 37.796187
F 43.485873 47.649945 23.070987
F 31.691373 51.321045 25.407287
F 51.887473 47.614245 40.658687
F 45.543273 51.431145 23.213387
F 34.064473 39.979345 22.799287
F 28.990873 50.023545 40.661687
F 29.104873 42.541545 40.677187
F 38.215873 50.215245 41.024587
F 38.191673 42.385645 40.913987
F 47.387773 50.154545 41.236187
F 47.434673 42.603745 41.380687
F 29.017773 47.507945 37.181087
F 29.150673 39.970045 36.955287
F 38.471873 47.594145 37.482787
F 38.541673 39.924945 37.334487
F 47.540773 47.622745 37.709087
F 47.349473 39.806045 37.781987
F 31.194573 38.485745 40.858687
F 31.359373 46.298145 40.551987
F 40.525273 38.647845 41.023887
F 40.569073 46.446745 41.020687
F 49.881273 38.551645 41.313087
F 28.809073 34.537445 43.183587
F 29.554573 39.916945 22.410987
F 31.337073 35.941645 37.003387
F 31.489473 43.816345 37.073987
F 27.047373 46.357845 28.900987
F 40.800173 36.041045 37.256187
F 40.671173 43.788245 37.701987
F 50.191173 46.161545 22.574187
F 49.697673 38.519745 36.895987
F 51.907473 42.342345 36.925387
F 40.825173 36.007745 23.265587
F 31.400673 35.876945 39.843287
F 31.403373 43.621845 39.850887
F 40.654973 51.388745 30.247487
F 40.503773 35.961645 40.176987
F 40.524673 43.781845 40.353087
F 52.574173 42.352645 22.580687
F 50.043773 46.390245 29.683587
F 49.704773 46.316845 41.309587
F 31.439473 51.358545 39.900087
F 52.038773 39.706545 30.471387
F 52.147073 42.496045 41.411887
F 52.422173 39.786545 23.422587
F 50.027673 35.741145 23.230987
F 49.857073 35.748045 37.704887
F 33.727373 47.533245 39.973787
F 33.510573 39.899345 39.991287
F 42.692473 47.941445 40.293687
F 42.869973 39.960545 40.344687
F 40.692573 51.420545 32.939787
F 52.369473 47.536045 33.354387
F 38.698673 42.594245 22.243187
F 49.925673 35.795445 40.524387
F 47.793873 47.677745 23.540487
F 31.732273 51.441745 22.560187
F 33.827573 50.102145 40.687487
F 33.746973 42.469245 40.850587
F 42.858673 50.445645 41.259587
F 42.940373 42.613245 41.274087
F 40.698873 51.490145 37.626787
F 49.904173 51.365445 33.508387
F 33.654473 47.591645 37.259787
F 33.673073 39.866545 37.222087
F 42.949373 47.620045 37.618187
F 43.117873 39.887045 37.678987
F 52.249473 47.426245 30.709887
F 36.241973 51.485845 22.609387
F 35.697673 38.539545 40.969087
F 36.004373 46.317345 40.639387
F 45.098273 38.525145 41.301187
F 44.979473 46.604845 41.038987
F 52.453073 50.145545 22.476187
F 36.041673 35.978145 37.296387
F 35.983373 43.667945 37.027287
F 45.573873 43.652045 23.199587
F 45.250973 35.893345 37.353187
F 45.171073 43.637845 37.600087
F 36.099273 51.437845 30.006587
F 35.778973 35.896145 40.149587
F 36.047973 43.802845 39.746487
F 52.126173 50.212645 37.047687
F 45.013273 36.115745 40.086287
F 45.143773 43.886545 40.292987
F 40.998873 43.746445 23.073487
F 52.365773 47.654445 26.182387
F 49.867673 35.767245 26.128187
F 31.572373 51.303845 29.869187
F 52.429373 47.573645 37.924687
F 34.175273 47.717645 22.532287
F 40.514973 51.360745 40.285287
F 52.031873 39.703845 33.181587
F 34.039673 34.549745 22.082587
F 31.862273 35.894345 22.888087
F 45.227973 51.454145 33.108987
F 50.205073 51.432545 23.238187
F 49.802473 43.736245 37.709487
F 52.185473 42.327245 29.672887
F 49.833073 43.616445 40.561387
F 47.958073 50.332445 22.471887
F 31.388873 51.448345 37.134287
F 36.029073 51.417945 39.822687
F 31.715973 51.626145 32.609487
F 35.884473 51.454845 32.691387
F 27.277573 51.259545 25.140087
F 45.244073 51.573445 30.424887
F 33.461573 42.458745 43.381187
F 27.076273 43.744245 25.130287
F 40.726073 51.638645 25.654887
F 28.777073 42.663845 43.411787
F 26.959673 43.725645 29.739087
F 27.007273 46.346845 26.102087
F 36.580173 46.539045 21.947587
F 26.947373 46.093245 35.991387
F 26.764473 38.718845 36.077987
F 29.128173 50.133845 43.496187
F 26.823973 43.463145 37.042287
F 34.044173 42.589845 21.914187
F 29.331773 34.508045 28.870187
F 47.606073 34.489045 26.982987
F 31.005173 38.456145 43.541687
F 42.598073 42.397145 43.992787
F 40.397373 46.508845 43.827687
F 42.725873 50.352145 43.951187
F 29.554273 42.562645 21.713887
F 28.792473 47.600945 47.044487
F 28.718673 39.894945 47.047187
F 37.842873 47.653145 47.202187
F 37.899873 39.727145 46.933187
F 47.296073 47.355745 47.446087
F 47.027473 39.863945 47.516787
F 28.682373 50.164345 50.634187
F 28.667673 42.480645 50.575187
F 37.811473 50.312245 50.883187
F 37.722673 42.408245 50.629687
F 37.948773 47.639845 44.411187
F 46.761773 42.548745 51.073787
F 28.773173 50.167745 47.859187
F 28.755873 42.509045 47.936987
F 37.985973 50.195045 48.196987
F 37.851073 42.301345 47.979587
F 47.143173 50.091945 48.344187
F 47.024173 42.445545 48.278987
F 43.825173 35.975845 61.928287
F 37.874773 39.962245 44.303887
F 30.120973 46.221645 65.221887
F 51.740473 39.701045 47.836487
F 31.078873 35.757045 44.421587
F 51.966373 42.404445 44.158587
F 30.984173 38.520045 47.972687
F 31.269073 46.272545 47.745087
F 39.950873 38.458445 48.432387
F 40.037873 46.226645 48.065487
F 37.030873 42.452245 65.248687
F 49.588473 46.240745 48.349687
F 49.530373 46.132445 44.130887
F 38.028573 42.630745 43.590487
F 48.820573 46.319045 58.218287
F 28.830873 47.492745 44.290987
F 49.773573 43.604545 45.114887
F 49.630273 35.925845 44.992087
F 27.823173 50.129645 65.142287
F 46.178473 39.722445 61.775387
F 47.350873 42.522545 44.042287
F 35.727773 36.023245 44.443787
F 30.761373 35.883745 47.276787
F 31.023673 43.585045 46.903887
F 35.653873 43.850445 44.507187
F 40.075073 35.785945 47.337987
F 40.062673 43.659445 47.269987
F 49.571673 35.947145 47.661387
F 44.961073 38.702145 44.015987
F 33.613373 47.701445 44.240887
F 30.870173 38.552145 50.821787
F 31.077773 46.388245 50.496387
F 39.835373 38.588845 51.106587
F 39.971473 46.282645 50.784087
F 49.263673 38.543445 51.281287
F 49.250773 43.847045 51.803987
F 33.454773 47.603845 47.025987
F 33.239073 39.721145 46.979887
F 42.460573 47.584145 47.244187
F 42.362373 39.732445 47.524187
F 50.843773 42.402745 58.413087
F 43.879973 51.346745 61.902087
F 33.038473 50.236045 50.809287
F 33.199273 42.503645 50.738487
F 42.229373 50.146845 50.991787
F 42.195073 42.605245 51.010587
F 40.081773 51.507945 51.690787
F 50.811473 39.936745 59.295487
F 33.377473 50.069545 48.075187
F 33.305373 42.354645 47.917187
F 42.436873 50.127945 48.187787
F 42.426473 42.475545 48.158687
F 48.778473 43.732445 59.283987
F 45.039473 43.682445 44.552787
F 51.998373 47.455345 47.626487
F 50.532073 42.398645 63.102687
F 44.468173 51.263745 54.486887
F 51.925873 39.761645 45.130787
F 53.117073 38.656245 58.365987
F 26.569973 35.809145 44.058387
F 35.640573 38.359845 47.806887
F 35.686973 46.279645 48.055187
F 44.715373 38.578645 48.243887
F 44.651773 46.236145 48.236987
F 53.087173 51.302245 59.394387
F 32.474973 50.133545 65.179387
F 47.355973 50.099745 43.937087
F 27.700773 42.359845 65.112287
F 30.270873 38.544545 65.069787
F 35.404773 51.676345 54.445687
F 49.354473 51.339645 51.932987
F 35.459173 35.829145 47.225387
F 35.653773 43.694545 47.196687
F 41.568573 34.816045 62.857187
F 44.709673 35.891145 47.424387
F 44.769073 43.749745 47.278787
F 35.281773 38.671845 50.584487
F 35.547173 46.390945 50.794887
F 44.498673 38.600745 50.953487
F 44.496173 46.604045 50.929187
F 28.624373 47.643845 54.267587
F 28.642573 39.750345 54.347887
F 37.724973 47.590045 54.384887
F 37.578973 39.637545 54.656587
F 46.756473 47.449745 54.376087
F 46.840773 39.836845 54.620287
F 28.533773 50.226245 57.889787
F 28.036773 42.478645 57.698887
F 37.545273 50.138545 58.151487
F 37.361673 42.284745 57.823287
F 40.215673 35.748545 44.579787
F 46.586773 42.496945 58.173887
F 28.584073 50.169945 55.127187
F 28.375373 42.451645 54.915987
F 37.579873 50.271145 55.272087
F 37.626273 42.322845 55.124887
F 46.846873 50.038745 55.473487
F 46.883873 42.419945 55.310587
F 28.767773 47.460245 51.490587
F 28.544073 39.848745 51.698787
F 37.779673 47.580245 51.690687
F 37.612673 39.850345 51.753787
F 46.929173 47.666745 51.720587
F 46.931273 39.856145 51.809187
F 30.874573 38.547845 55.030887
F 30.742073 46.185445 55.170787
F 39.960573 38.533545 55.324187
F 39.978073 46.361545 55.397587
F 51.414073 47.609645 54.958587
F 51.903273 49.895645 44.040987
F 49.714373 38.565245 43.986287
F 30.835173 35.724545 51.211087
F 30.948473 43.881045 51.512887
F 44.558173 51.642145 51.623287
F 40.099673 35.877745 51.801287
F 39.808573 43.671845 51.759587
F 50.497473 39.773945 62.029787
F 51.611273 47.567845 52.129887
F 51.744873 42.503345 51.393387
F 53.060073 43.670645 59.471387
F 30.652973 35.902145 54.114787
F 30.807473 43.698145 54.254987
F 33.430673 39.779845 44.192787
F 39.866373 35.877045 54.510887
F 39.914773 43.761945 54.382587
F 45.086073 46.360845 43.712787
F 39.938773 51.417245 54.363487
F 35.659373 51.429045 44.474287
F 30.592773 38.464945 57.753087
F 30.637973 46.214145 57.919087
F 39.645173 38.487345 57.898187
F 39.569373 46.373145 58.162687
F 35.383173 51.433445 58.929087
F 51.822973 42.374345 48.573687
F 33.022173 47.677145 54.400087
F 33.037673 39.887845 54.300487
F 42.105773 47.537345 54.443987
F 42.161873 40.074445 54.502987
F 48.938273 46.272445 55.475187
F 40.067173 51.576745 47.280987
F 33.163273 50.120545 58.079887
F 32.900973 42.487545 57.935387
F 41.942373 50.166245 58.108187
F 41.832273 42.513745 58.166587
F 44.152773 35.970045 59.187987
F 30.823073 51.496245 51.540487
F 33.252173 50.240845 55.268687
F 33.159073 42.472145 55.214287
F 42.153673 50.145845 55.401287
F 42.009973 42.607745 55.494887
F 41.575573 42.471445 65.351487
F 35.046173 51.328845 61.568187
F 33.222573 47.641245 51.619387
F 33.093673 39.918145 51.527287
F 42.180273 47.669545 51.765387
F 42.292473 39.865245 51.849987
F 53.087873 46.256245 58.579687
F 48.613473 36.022345 59.307287
F 35.065673 38.597145 55.124287
F 35.342773 46.361645 55.197987
F 44.485773 38.645545 55.274487
F 44.528573 46.392245 55.364987
F 44.973473 51.312445 47.401687
F 35.573373 36.039545 51.660387
F 35.445973 43.635145 51.395587
F 49.604273 51.302145 44.770687
F 44.523173 36.098345 51.950587
F 44.492773 43.990045 51.823687
F 52.677473 35.951345 62.159587
F 35.353473 36.038245 54.491287
F 35.432473 43.815645 54.317987
F 39.209873 38.701445 65.266487
F 44.424873 36.175345 54.609187
F 44.454873 43.696745 54.649787
F 35.031873 38.502045 57.920587
F 35.074173 46.343945 57.864287
F 46.370073 39.850045 59.069187
F 44.270473 46.386745 58.231887
F 28.200973 47.533045 61.394287
F 28.303773 40.133345 61.401587
F 37.120673 47.383845 61.713087
F 37.325773 39.680345 61.580587
F 46.210273 47.529145 61.966087
F 45.965073 42.384445 62.593587
F 52.502373 38.577245 63.178087
F 49.463473 51.242545 47.600987
F 48.696273 38.550445 58.422287
F 35.454873 51.559045 51.816587
F 40.269673 43.823145 44.596187
F 48.269873 51.451845 62.026587
F 28.116373 49.980545 62.467787
F 28.096073 42.468145 62.532187
F 37.282473 50.038045 62.566887
F 37.179773 42.215645 62.478887
F 31.348473 51.475845 44.405087
F 51.271173 50.218745 55.771087
F 28.324673 47.604645 58.558087
F 28.332573 39.862745 58.736487
F 37.184773 47.560145 58.993987
F 37.257473 39.783245 58.837587
F 46.503473 47.621045 59.131487
F 44.222573 51.341645 59.116487
F 30.538973 38.652745 62.382687
F 30.387973 46.150745 62.425787
F 39.495173 38.456945 62.563887
F 39.408273 46.273045 62.582787
F 49.603873 43.578245 47.777987
F 31.211273 43.797545 44.074787
F 52.662473 46.157445 63.249987
F 30.609873 36.017645 58.718287
F 30.499373 43.538245 58.648687
F 47.342073 39.949445 44.856387
F 39.690373 35.901445 58.990487
F 39.460373 43.781045 58.833387
F 51.211473 39.861445 55.005587
F 52.909473 51.392145 62.201987
F 30.973873 51.319945 54.281887
F 31.038373 51.484345 47.176087
F 30.341673 36.194545 61.451187
F 30.294473 43.653245 61.434587
F 50.547173 47.541745 62.356787
F 39.331373 35.868345 61.800987
F 39.475773 43.614645 61.583387
F 49.022673 51.413245 54.686687
F 51.655073 50.236645 51.155487
F 39.725173 51.341145 59.166287
F 51.365373 39.946445 52.212387
F 51.495073 34.581645 55.905687
F 49.252773 35.914745 52.214187
F 48.275073 46.282245 63.180687
F 44.818573 35.965745 44.371687
F 48.609773 51.326445 59.281387
F 32.513473 47.506545 61.476087
F 32.850773 39.913045 61.613487
F 41.805373 47.522445 61.922187
F 41.666073 39.980245 61.970487
F 46.079373 50.030945 62.959787
F 46.371473 50.074345 58.165187
F 53.132073 36.012245 59.508887
F 39.145473 46.290245 65.280387
F 50.935673 50.035045 58.553287
F 49.293873 38.538345 48.568487
F 50.517973 50.285445 63.058387
F 48.958073 38.401445 55.755687
F 32.621073 50.258545 62.396787
F 32.655373 42.515245 62.384287
F 41.703673 50.113545 62.856887
F 41.683773 42.501745 62.684587
F 50.892073 47.589645 59.666787
F 35.705973 51.490545 47.202987
F 32.813073 47.510145 58.712187
F 32.869073 39.886845 58.866887
F 41.984273 47.546945 59.134387
F 41.801973 39.717945 59.083887
F 34.744773 38.403245 65.112587
F 51.885873 47.350445 44.929187
F 35.079573 38.415145 62.446287
F 34.723373 46.263445 62.415987
F 43.900573 38.571045 62.939687
F 43.950673 46.204145 62.920787
F 30.860473 51.425045 58.727987
F 35.297073 35.878045 58.542587
F 35.125673 43.718045 58.925987
F 49.326673 46.403745 51.035387
F 44.141073 38.616545 58.050587
F 44.172673 43.803845 59.011087
F 48.236273 35.901445 62.124087
F 35.125573 35.871645 61.173287
F 35.003673 43.589745 61.723387
F 40.317673 51.459245 44.713187
F 47.294473 47.531945 44.699287
F 43.834573 43.856545 61.826987
F 51.323373 42.705745 55.690087
F 48.256973 38.473745 62.840887
F 48.377173 43.786345 62.023187
F 52.810573 43.616445 62.289787
F 30.473373 51.573945 61.448287
F 46.996273 50.399745 50.923087
F 49.154673 35.864245 54.998787
F 39.506473 51.377845 61.850787
F 51.835673 50.065445 48.324587
F 49.123773 43.631345 54.550287
F 42.630173 39.900245 44.885887
F 45.072973 51.433145 44.699287
F 42.770873 47.740145 44.560887
F 28.889873 39.884645 44.261487
F 41.421173 50.095745 65.482187
F 32.503773 42.584345 65.192987
F 36.901773 49.987745 65.326487
F 47.139873 34.745645 48.220387
F 34.780873 46.120745 65.138287
F 47.009773 34.797345 51.126287
F 40.407873 38.572345 43.767687
F 33.066373 34.489145 47.990587
F 45.933573 34.728945 62.982187
F 37.068973 34.545345 62.367587
F 42.397273 34.840145 50.880887
F 47.215673 34.647645 44.081387
F 32.633573 34.623845 64.946987
F 50.002873 42.444045 65.761087
F 47.874673 46.344845 65.804587
F 43.733873 38.567045 65.554487
F 43.721773 46.235245 65.676887
F 42.548173 34.779845 43.764787
F 33.427273 50.287845 43.371087
F 35.743973 46.480645 43.416887
F 27.954373 47.701345 68.846287
F 27.903773 39.812245 68.577187
F 36.854773 47.341345 68.883787
F 36.703373 39.734945 68.780487
F 45.606873 47.813745 69.532087
F 27.850973 42.381745 77.133987
F 27.684773 50.181945 72.435787
F 27.833073 42.526145 72.384287
F 36.552773 50.114345 72.503587
F 36.615973 42.407945 72.605087
F 45.141073 47.711245 73.746587
F 45.267773 39.992245 74.045487
F 27.880173 50.245145 69.719487
F 28.001273 42.413745 69.723687
F 36.717573 49.969745 69.796887
F 36.590773 42.357645 69.882287
F 45.515773 50.303445 70.334287
F 45.649873 42.221945 70.503587
F 47.537373 36.053545 76.769587
F 52.393573 46.147645 65.987787
F 45.157073 47.731745 83.955687
F 45.916173 50.126845 65.694887
F 38.454873 51.798445 76.333487
F 52.261173 36.120745 69.669687
F 30.111773 38.596645 69.594187
F 30.125273 46.389745 69.773687
F 38.957073 38.619845 69.917787
F 39.044273 46.109645 69.969987
F 51.914273 43.814045 81.574187
F 47.585073 46.340145 80.438387
F 49.396973 42.656145 85.018187
F 49.599673 42.466345 80.740687
F 27.656673 50.114945 79.870387
F 47.330673 46.458645 84.811587
F 47.711573 38.606145 70.262587
F 52.309873 36.077145 67.016687
F 52.314673 43.542745 66.936587
F 49.623873 47.651145 76.735787
F 51.534973 46.423545 85.339487
F 36.883073 39.971145 66.116987
F 30.129973 35.979345 68.841687
F 30.144473 43.822745 68.880187
F 47.362773 35.922845 83.997087
F 38.833073 36.028745 68.906687
F 38.924573 43.471545 68.897287
F 51.750873 43.854145 74.269287
F 51.987773 46.278445 70.536087
F 47.591473 43.811845 74.294687
F 30.051773 38.678245 72.350887
F 30.246073 46.337445 72.591987
F 38.967173 38.494645 72.584687
F 38.831273 46.181545 72.811587
F 51.838373 38.576745 77.811087
F 47.414273 43.637745 76.971887
F 32.365973 47.679945 68.937687
F 32.289773 40.030045 68.726587
F 41.310073 47.534345 69.078087
F 41.297473 39.632545 69.082887
F 27.589373 50.112945 84.331087
F 47.488473 43.882045 69.319487
F 32.078573 50.128445 72.419587
F 31.986573 42.641845 72.492187
F 40.699273 50.232445 72.614487
F 41.064673 42.662945 72.809187
F 49.970073 39.918145 66.818687
F 47.540073 38.515345 73.105587
F 32.288973 50.286745 69.717587
F 32.259373 42.512045 69.819387
F 40.998973 50.061345 70.083787
F 41.182773 42.406645 70.061687
F 36.875473 47.417545 66.147987
F 51.831973 43.638545 77.014387
F 32.460973 39.906445 65.938087
F 51.809773 38.667845 85.300887
F 49.767773 42.585445 70.480687
F 43.403173 35.862245 69.276387
F 32.413473 47.354145 66.073987
F 40.752273 34.381845 80.027787
F 34.310373 38.608045 69.675287
F 34.390273 46.467145 70.101487
F 43.351673 38.449445 70.103887
F 43.523873 46.191545 70.038087
F 39.120073 36.135745 66.104387
F 39.238673 43.628145 66.174587
F 49.689373 47.582145 73.916287
F 47.262373 43.825045 83.951387
F 47.469473 38.503045 85.114387
F 52.182173 38.780745 70.554987
F 30.377073 35.957745 66.041787
F 34.454473 36.055445 68.786187
F 34.404073 43.759445 68.897287
F 27.647973 39.949045 80.662487
F 27.564773 42.599345 84.373187
F 43.625373 43.540145 69.226687
F 34.506673 38.447745 72.385587
F 34.541473 46.239345 72.670987
F 43.369373 38.624145 72.837087
F 43.133573 46.286445 72.837887
F 27.851573 47.627945 76.044087
F 27.891673 39.839345 76.027487
F 36.502973 47.522745 76.499787
F 36.518373 39.863345 76.117787
F 45.051473 47.646145 76.484087
F 47.400873 38.615345 77.673487
F 34.566873 51.440745 66.113687
F 48.053073 36.032645 66.842287
F 36.382273 50.361445 79.948887
F 36.409173 42.457045 80.005387
F 27.694673 47.510645 80.795987
F 44.979973 42.563645 80.538587
F 51.660473 51.440245 84.160687
F 45.870473 42.386445 65.341987
F 36.430473 50.273745 77.247887
F 36.647973 42.362545 77.234687
F 52.350773 51.409745 66.728887
F 45.095073 42.700645 77.791287
F 27.991773 47.620445 73.318287
F 27.771273 39.891445 73.208287
F 36.610173 47.625445 73.669187
F 36.694773 39.888645 73.439987
F 27.659673 42.418745 79.804387
[truncated: 575,885 more chars]
