# Supplementary material for: Molecular-resolution imaging of ice crystallized from liquid water by cryogenic liquid-cell TEM
Source: Nat Commun. 2025 Sep 25;16:8342. doi: 10.1038/s41467-025-62451-0 (PMC12462463; doi:10.1038/s41467-025-62451-0)
Supplement: Supplementary file 9 — Supplementary Data 1 [file 41467_2025_62451_MOESM9_ESM.zip › supercell_4_3_6/1.2/input.xyz]

30510
F30510
F 2.666748 1.286291 2.728041
F 2.209593 1.286291 24.552360
F 1.752439 1.286291 46.376680
F 1.295285 1.286291 68.201000
F 0.838130 1.286291 90.025320
F 0.380976 1.286291 111.849640
F 2.666748 24.439548 2.728041
F 2.209593 24.439548 24.552360
F 1.752439 24.439548 46.376680
F 1.295285 24.439548 68.201000
F 0.838130 24.439548 90.025320
F 0.380976 24.439548 111.849640
F 2.666748 47.592806 2.728041
F 2.209593 47.592806 24.552360
F 1.752439 47.592806 46.376680
F 1.295285 47.592806 68.201000
F 0.838130 47.592806 90.025320
F 0.380976 47.592806 111.849640
F 29.395987 1.286291 3.287939
F 28.938833 1.286291 25.112258
F 28.481678 1.286291 46.936578
F 28.024524 1.286291 68.760898
F 27.567370 1.286291 90.585218
F 27.110215 1.286291 112.409538
F 29.395987 24.439548 3.287939
F 28.938833 24.439548 25.112258
F 28.481678 24.439548 46.936578
F 28.024524 24.439548 68.760898
F 27.567370 24.439548 90.585218
F 27.110215 24.439548 112.409538
F 29.395987 47.592806 3.287939
F 28.938833 47.592806 25.112258
F 28.481678 47.592806 46.936578
F 28.024524 47.592806 68.760898
F 27.567370 47.592806 90.585218
F 27.110215 47.592806 112.409538
F 2.666748 9.004040 2.728041
F 2.209593 9.004040 24.552360
F 1.752439 9.004040 46.376680
F 1.295285 9.004040 68.201000
F 0.838130 9.004040 90.025320
F 0.380976 9.004040 111.849640
F 2.666748 32.157298 2.728041
F 2.209593 32.157298 24.552360
F 1.752439 32.157298 46.376680
F 1.295285 32.157298 68.201000
F 0.838130 32.157298 90.025320
F 0.380976 32.157298 111.849640
F 2.666748 55.310555 2.728041
F 2.209593 55.310555 24.552360
F 1.752439 55.310555 46.376680
F 1.295285 55.310555 68.201000
F 0.838130 55.310555 90.025320
F 0.380976 55.310555 111.849640
F 29.395987 9.004040 3.287939
F 28.938833 9.004040 25.112258
F 28.481678 9.004040 46.936578
F 28.024524 9.004040 68.760898
F 27.567370 9.004040 90.585218
F 27.110215 9.004040 112.409538
F 29.395987 32.157298 3.287939
F 28.938833 32.157298 25.112258
F 28.481678 32.157298 46.936578
F 28.024524 32.157298 68.760898
F 27.567370 32.157298 90.585218
F 27.110215 32.157298 112.409538
F 29.395987 55.310555 3.287939
F 28.938833 55.310555 25.112258
F 28.481678 55.310555 46.936578
F 28.024524 55.310555 68.760898
F 27.567370 55.310555 90.585218
F 27.110215 55.310555 112.409538
F 2.666748 16.721795 2.728041
F 2.209593 16.721795 24.552361
F 1.752439 16.721795 46.376681
F 1.295285 16.721795 68.201001
F 0.838130 16.721795 90.025321
F 0.380976 16.721795 111.849640
F 2.666748 39.875053 2.728041
F 2.209593 39.875053 24.552361
F 1.752439 39.875053 46.376681
F 1.295285 39.875053 68.201001
F 0.838130 39.875053 90.025321
F 0.380976 39.875053 111.849640
F 2.666748 63.028310 2.728041
F 2.209593 63.028310 24.552361
F 1.752439 63.028310 46.376681
F 1.295285 63.028310 68.201001
F 0.838130 63.028310 90.025321
F 0.380976 63.028310 111.849640
F 29.395987 16.721795 3.287939
F 28.938833 16.721795 25.112259
F 28.481678 16.721795 46.936579
F 28.024524 16.721795 68.760899
F 27.567370 16.721795 90.585219
F 27.110215 16.721795 112.409538
F 29.395987 39.875053 3.287939
F 28.938833 39.875053 25.112259
F 28.481678 39.875053 46.936579
F 28.024524 39.875053 68.760899
F 27.567370 39.875053 90.585219
F 27.110215 39.875053 112.409538
F 29.395987 63.028310 3.287939
F 28.938833 63.028310 25.112259
F 28.481678 63.028310 46.936579
F 28.024524 63.028310 68.760899
F 27.567370 63.028310 90.585219
F 27.110215 63.028310 112.409538
F 11.576490 1.286291 2.914673
F 11.119336 1.286291 24.738993
F 10.662181 1.286291 46.563313
F 10.205027 1.286291 68.387633
F 9.747873 1.286291 90.211952
F 9.290718 1.286291 112.036273
F 11.576490 24.439548 2.914673
F 11.119336 24.439548 24.738993
F 10.662181 24.439548 46.563313
F 10.205027 24.439548 68.387633
F 9.747873 24.439548 90.211952
F 9.290718 24.439548 112.036273
F 11.576490 47.592806 2.914673
F 11.119336 47.592806 24.738993
F 10.662181 47.592806 46.563313
F 10.205027 47.592806 68.387633
F 9.747873 47.592806 90.211952
F 9.290718 47.592806 112.036273
F 38.305730 1.286291 3.474571
F 37.848575 1.286291 25.298891
F 37.391421 1.286291 47.123211
F 36.934267 1.286291 68.947531
F 36.477112 1.286291 90.771850
F 36.019958 1.286291 112.596171
F 38.305730 24.439548 3.474571
F 37.848575 24.439548 25.298891
F 37.391421 24.439548 47.123211
F 36.934267 24.439548 68.947531
F 36.477112 24.439548 90.771850
F 36.019958 24.439548 112.596171
F 38.305730 47.592806 3.474571
F 37.848575 47.592806 25.298891
F 37.391421 47.592806 47.123211
F 36.934267 47.592806 68.947531
F 36.477112 47.592806 90.771850
F 36.019958 47.592806 112.596171
F 11.576490 9.004040 2.914673
F 11.119336 9.004040 24.738993
F 10.662181 9.004040 46.563313
F 10.205027 9.004040 68.387633
F 9.747873 9.004040 90.211952
F 9.290718 9.004040 112.036273
F 11.576490 32.157298 2.914673
F 11.119336 32.157298 24.738993
F 10.662181 32.157298 46.563313
F 10.205027 32.157298 68.387633
F 9.747873 32.157298 90.211952
F 9.290718 32.157298 112.036273
F 11.576490 55.310555 2.914673
F 11.119336 55.310555 24.738993
F 10.662181 55.310555 46.563313
F 10.205027 55.310555 68.387633
F 9.747873 55.310555 90.211952
F 9.290718 55.310555 112.036273
F 38.305730 9.004040 3.474571
F 37.848575 9.004040 25.298891
F 37.391421 9.004040 47.123211
F 36.934267 9.004040 68.947531
F 36.477112 9.004040 90.771850
F 36.019958 9.004040 112.596171
F 38.305730 32.157298 3.474571
F 37.848575 32.157298 25.298891
F 37.391421 32.157298 47.123211
F 36.934267 32.157298 68.947531
F 36.477112 32.157298 90.771850
F 36.019958 32.157298 112.596171
F 38.305730 55.310555 3.474571
F 37.848575 55.310555 25.298891
F 37.391421 55.310555 47.123211
F 36.934267 55.310555 68.947531
F 36.477112 55.310555 90.771850
F 36.019958 55.310555 112.596171
F 11.576490 16.721795 2.914674
F 11.119336 16.721795 24.738994
F 10.662181 16.721795 46.563313
F 10.205027 16.721795 68.387634
F 9.747873 16.721795 90.211953
F 9.290718 16.721795 112.036274
F 11.576490 39.875053 2.914674
F 11.119336 39.875053 24.738994
F 10.662181 39.875053 46.563313
F 10.205027 39.875053 68.387634
F 9.747873 39.875053 90.211953
F 9.290718 39.875053 112.036274
F 11.576490 63.028310 2.914674
F 11.119336 63.028310 24.738994
F 10.662181 63.028310 46.563313
F 10.205027 63.028310 68.387634
F 9.747873 63.028310 90.211953
F 9.290718 63.028310 112.036274
F 38.305730 16.721795 3.474572
F 37.848575 16.721795 25.298892
F 37.391421 16.721795 47.123211
F 36.934267 16.721795 68.947532
F 36.477112 16.721795 90.771851
F 36.019958 16.721795 112.596172
F 38.305730 39.875053 3.474572
F 37.848575 39.875053 25.298892
F 37.391421 39.875053 47.123211
F 36.934267 39.875053 68.947532
F 36.477112 39.875053 90.771851
F 36.019958 39.875053 112.596172
F 38.305730 63.028310 3.474572
F 37.848575 63.028310 25.298892
F 37.391421 63.028310 47.123211
F 36.934267 63.028310 68.947532
F 36.477112 63.028310 90.771851
F 36.019958 63.028310 112.596172
F 20.486239 1.286290 3.101307
F 20.029084 1.286290 24.925626
F 19.571930 1.286290 46.749947
F 19.114776 1.286290 68.574266
F 18.657621 1.286290 90.398586
F 18.200467 1.286290 112.222907
F 20.486239 24.439547 3.101307
F 20.029084 24.439547 24.925626
F 19.571930 24.439547 46.749947
F 19.114776 24.439547 68.574266
F 18.657621 24.439547 90.398586
F 18.200467 24.439547 112.222907
F 20.486239 47.592805 3.101307
F 20.029084 47.592805 24.925626
F 19.571930 47.592805 46.749947
F 19.114776 47.592805 68.574266
F 18.657621 47.592805 90.398586
F 18.200467 47.592805 112.222907
F 47.215479 1.286290 3.661205
F 46.758325 1.286290 25.485524
F 46.301170 1.286290 47.309845
F 45.844016 1.286290 69.134164
F 45.386862 1.286290 90.958484
F 44.929707 1.286290 112.782804
F 47.215479 24.439547 3.661205
F 46.758325 24.439547 25.485524
F 46.301170 24.439547 47.309845
F 45.844016 24.439547 69.134164
F 45.386862 24.439547 90.958484
F 44.929707 24.439547 112.782804
F 47.215479 47.592805 3.661205
F 46.758325 47.592805 25.485524
F 46.301170 47.592805 47.309845
F 45.844016 47.592805 69.134164
F 45.386862 47.592805 90.958484
F 44.929707 47.592805 112.782804
F 20.486239 9.004039 3.101307
F 20.029084 9.004039 24.925626
F 19.571930 9.004039 46.749947
F 19.114776 9.004039 68.574266
F 18.657621 9.004039 90.398586
F 18.200467 9.004039 112.222907
F 20.486239 32.157297 3.101307
F 20.029084 32.157297 24.925626
F 19.571930 32.157297 46.749947
F 19.114776 32.157297 68.574266
F 18.657621 32.157297 90.398586
F 18.200467 32.157297 112.222907
F 20.486239 55.310554 3.101307
F 20.029084 55.310554 24.925626
F 19.571930 55.310554 46.749947
F 19.114776 55.310554 68.574266
F 18.657621 55.310554 90.398586
F 18.200467 55.310554 112.222907
F 47.215479 9.004039 3.661205
F 46.758325 9.004039 25.485524
F 46.301170 9.004039 47.309845
F 45.844016 9.004039 69.134164
F 45.386862 9.004039 90.958484
F 44.929707 9.004039 112.782804
F 47.215479 32.157297 3.661205
F 46.758325 32.157297 25.485524
F 46.301170 32.157297 47.309845
F 45.844016 32.157297 69.134164
F 45.386862 32.157297 90.958484
F 44.929707 32.157297 112.782804
F 47.215479 55.310554 3.661205
F 46.758325 55.310554 25.485524
F 46.301170 55.310554 47.309845
F 45.844016 55.310554 69.134164
F 45.386862 55.310554 90.958484
F 44.929707 55.310554 112.782804
F 20.486239 16.721795 3.101308
F 20.029084 16.721795 24.925627
F 19.571930 16.721795 46.749947
F 19.114776 16.721795 68.574267
F 18.657621 16.721795 90.398587
F 18.200467 16.721795 112.222908
F 20.486239 39.875052 3.101308
F 20.029084 39.875052 24.925627
F 19.571930 39.875052 46.749947
F 19.114776 39.875052 68.574267
F 18.657621 39.875052 90.398587
F 18.200467 39.875052 112.222908
F 20.486239 63.028310 3.101308
F 20.029084 63.028310 24.925627
F 19.571930 63.028310 46.749947
F 19.114776 63.028310 68.574267
F 18.657621 63.028310 90.398587
F 18.200467 63.028310 112.222908
F 47.215479 16.721795 3.661206
F 46.758325 16.721795 25.485525
F 46.301170 16.721795 47.309845
F 45.844016 16.721795 69.134165
F 45.386862 16.721795 90.958485
F 44.929707 16.721795 112.782805
F 47.215479 39.875052 3.661206
F 46.758325 39.875052 25.485525
F 46.301170 39.875052 47.309845
F 45.844016 39.875052 69.134165
F 45.386862 39.875052 90.958485
F 44.929707 39.875052 112.782805
F 47.215479 63.028310 3.661206
F 46.758325 63.028310 25.485525
F 46.301170 63.028310 47.309845
F 45.844016 63.028310 69.134165
F 45.386862 63.028310 90.958485
F 44.929707 63.028310 112.782805
F 2.590541 3.858875 6.365427
F 2.133387 3.858875 28.189747
F 1.676233 3.858875 50.014067
F 1.219078 3.858875 71.838386
F 0.761924 3.858875 93.662707
F 0.304770 3.858875 115.487026
F 2.590541 27.012132 6.365427
F 2.133387 27.012132 28.189747
F 1.676233 27.012132 50.014067
F 1.219078 27.012132 71.838386
F 0.761924 27.012132 93.662707
F 0.304770 27.012132 115.487026
F 2.590541 50.165390 6.365427
F 2.133387 50.165390 28.189747
F 1.676233 50.165390 50.014067
F 1.219078 50.165390 71.838386
F 0.761924 50.165390 93.662707
F 0.304770 50.165390 115.487026
F 29.319781 3.858875 6.925324
F 28.862626 3.858875 28.749645
F 28.405472 3.858875 50.573964
F 27.948318 3.858875 72.398284
F 27.491163 3.858875 94.222604
F 27.034009 3.858875 116.046924
F 29.319781 27.012132 6.925324
F 28.862626 27.012132 28.749645
F 28.405472 27.012132 50.573964
F 27.948318 27.012132 72.398284
F 27.491163 27.012132 94.222604
F 27.034009 27.012132 116.046924
F 29.319781 50.165390 6.925324
F 28.862626 50.165390 28.749645
F 28.405472 50.165390 50.573964
F 27.948318 50.165390 72.398284
F 27.491163 50.165390 94.222604
F 27.034009 50.165390 116.046924
F 2.590541 11.576625 6.365427
F 2.133387 11.576625 28.189747
F 1.676233 11.576625 50.014067
F 1.219078 11.576625 71.838387
F 0.761924 11.576625 93.662707
F 0.304770 11.576625 115.487026
F 2.590541 34.729882 6.365427
F 2.133387 34.729882 28.189747
F 1.676233 34.729882 50.014067
F 1.219078 34.729882 71.838387
F 0.761924 34.729882 93.662707
F 0.304770 34.729882 115.487026
F 2.590541 57.883140 6.365427
F 2.133387 57.883140 28.189747
F 1.676233 57.883140 50.014067
F 1.219078 57.883140 71.838387
F 0.761924 57.883140 93.662707
F 0.304770 57.883140 115.487026
F 29.319781 11.576625 6.925324
F 28.862626 11.576625 28.749645
F 28.405472 11.576625 50.573964
F 27.948318 11.576625 72.398285
F 27.491163 11.576625 94.222604
F 27.034009 11.576625 116.046924
F 29.319781 34.729882 6.925324
F 28.862626 34.729882 28.749645
F 28.405472 34.729882 50.573964
F 27.948318 34.729882 72.398285
F 27.491163 34.729882 94.222604
F 27.034009 34.729882 116.046924
F 29.319781 57.883140 6.925324
F 28.862626 57.883140 28.749645
F 28.405472 57.883140 50.573964
F 27.948318 57.883140 72.398285
F 27.491163 57.883140 94.222604
F 27.034009 57.883140 116.046924
F 2.590541 19.294380 6.365428
F 2.133387 19.294380 28.189747
F 1.676233 19.294380 50.014068
F 1.219078 19.294380 71.838387
F 0.761924 19.294380 93.662707
F 0.304770 19.294380 115.487027
F 2.590541 42.447638 6.365428
F 2.133387 42.447638 28.189747
F 1.676233 42.447638 50.014068
F 1.219078 42.447638 71.838387
F 0.761924 42.447638 93.662707
F 0.304770 42.447638 115.487027
F 2.590541 65.600895 6.365428
F 2.133387 65.600895 28.189747
F 1.676233 65.600895 50.014068
F 1.219078 65.600895 71.838387
F 0.761924 65.600895 93.662707
F 0.304770 65.600895 115.487027
F 29.319781 19.294380 6.925325
F 28.862626 19.294380 28.749645
F 28.405472 19.294380 50.573965
F 27.948318 19.294380 72.398285
F 27.491163 19.294380 94.222604
F 27.034009 19.294380 116.046925
F 29.319781 42.447638 6.925325
F 28.862626 42.447638 28.749645
F 28.405472 42.447638 50.573965
F 27.948318 42.447638 72.398285
F 27.491163 42.447638 94.222604
F 27.034009 42.447638 116.046925
F 29.319781 65.600895 6.925325
F 28.862626 65.600895 28.749645
F 28.405472 65.600895 50.573965
F 27.948318 65.600895 72.398285
F 27.491163 65.600895 94.222604
F 27.034009 65.600895 116.046925
F 11.500282 3.858875 6.552060
F 11.043127 3.858875 28.376380
F 10.585973 3.858875 50.200699
F 10.128819 3.858875 72.025020
F 9.671664 3.858875 93.849339
F 9.214510 3.858875 115.673660
F 11.500282 27.012133 6.552060
F 11.043127 27.012133 28.376380
F 10.585973 27.012133 50.200699
F 10.128819 27.012133 72.025020
F 9.671664 27.012133 93.849339
F 9.214510 27.012133 115.673660
F 11.500282 50.165390 6.552060
F 11.043127 50.165390 28.376380
F 10.585973 50.165390 50.200699
F 10.128819 50.165390 72.025020
F 9.671664 50.165390 93.849339
F 9.214510 50.165390 115.673660
F 38.229522 3.858875 7.111958
F 37.772368 3.858875 28.936277
F 37.315214 3.858875 50.760597
F 36.858059 3.858875 72.584917
F 36.400905 3.858875 94.409237
F 35.943751 3.858875 116.233557
F 38.229522 27.012133 7.111958
F 37.772368 27.012133 28.936277
F 37.315214 27.012133 50.760597
F 36.858059 27.012133 72.584917
F 36.400905 27.012133 94.409237
F 35.943751 27.012133 116.233557
F 38.229522 50.165390 7.111958
F 37.772368 50.165390 28.936277
F 37.315214 50.165390 50.760597
F 36.858059 50.165390 72.584917
F 36.400905 50.165390 94.409237
F 35.943751 50.165390 116.233557
F 11.500282 11.576625 6.552060
F 11.043127 11.576625 28.376380
F 10.585973 11.576625 50.200700
F 10.128819 11.576625 72.025020
F 9.671664 11.576625 93.849339
F 9.214510 11.576625 115.673660
F 11.500282 34.729883 6.552060
F 11.043127 34.729883 28.376380
F 10.585973 34.729883 50.200700
F 10.128819 34.729883 72.025020
F 9.671664 34.729883 93.849339
F 9.214510 34.729883 115.673660
F 11.500282 57.883140 6.552060
F 11.043127 57.883140 28.376380
F 10.585973 57.883140 50.200700
F 10.128819 57.883140 72.025020
F 9.671664 57.883140 93.849339
F 9.214510 57.883140 115.673660
F 38.229522 11.576625 7.111958
F 37.772368 11.576625 28.936277
F 37.315214 11.576625 50.760598
F 36.858059 11.576625 72.584917
F 36.400905 11.576625 94.409237
F 35.943751 11.576625 116.233557
F 38.229522 34.729883 7.111958
F 37.772368 34.729883 28.936277
F 37.315214 34.729883 50.760598
F 36.858059 34.729883 72.584917
F 36.400905 34.729883 94.409237
F 35.943751 34.729883 116.233557
F 38.229522 57.883140 7.111958
F 37.772368 57.883140 28.936277
F 37.315214 57.883140 50.760598
F 36.858059 57.883140 72.584917
F 36.400905 57.883140 94.409237
F 35.943751 57.883140 116.233557
F 11.500282 19.294380 6.552060
F 11.043127 19.294380 28.376381
F 10.585973 19.294380 50.200700
F 10.128819 19.294380 72.025020
F 9.671664 19.294380 93.849340
F 9.214510 19.294380 115.673660
F 11.500282 42.447638 6.552060
F 11.043127 42.447638 28.376381
F 10.585973 42.447638 50.200700
F 10.128819 42.447638 72.025020
F 9.671664 42.447638 93.849340
F 9.214510 42.447638 115.673660
F 11.500282 65.600896 6.552060
F 11.043127 65.600896 28.376381
F 10.585973 65.600896 50.200700
F 10.128819 65.600896 72.025020
F 9.671664 65.600896 93.849340
F 9.214510 65.600896 115.673660
F 38.229522 19.294380 7.111958
F 37.772368 19.294380 28.936278
F 37.315214 19.294380 50.760598
F 36.858059 19.294380 72.584917
F 36.400905 19.294380 94.409238
F 35.943751 19.294380 116.233557
F 38.229522 42.447638 7.111958
F 37.772368 42.447638 28.936278
F 37.315214 42.447638 50.760598
F 36.858059 42.447638 72.584917
F 36.400905 42.447638 94.409238
F 35.943751 42.447638 116.233557
F 38.229522 65.600896 7.111958
F 37.772368 65.600896 28.936278
F 37.315214 65.600896 50.760598
F 36.858059 65.600896 72.584917
F 36.400905 65.600896 94.409238
F 35.943751 65.600896 116.233557
F 20.410033 3.858876 6.738694
F 19.952879 3.858876 28.563013
F 19.495725 3.858876 50.387333
F 19.038570 3.858876 72.211653
F 18.581416 3.858876 94.035973
F 18.124262 3.858876 115.860293
F 20.410033 27.012134 6.738694
F 19.952879 27.012134 28.563013
F 19.495725 27.012134 50.387333
F 19.038570 27.012134 72.211653
F 18.581416 27.012134 94.035973
F 18.124262 27.012134 115.860293
F 20.410033 50.165391 6.738694
F 19.952879 50.165391 28.563013
F 19.495725 50.165391 50.387333
F 19.038570 50.165391 72.211653
F 18.581416 50.165391 94.035973
F 18.124262 50.165391 115.860293
F 47.139273 3.858876 7.298592
F 46.682118 3.858876 29.122911
F 46.224964 3.858876 50.947231
F 45.767810 3.858876 72.771551
F 45.310655 3.858876 94.595871
F 44.853501 3.858876 116.420191
F 47.139273 27.012134 7.298592
F 46.682118 27.012134 29.122911
F 46.224964 27.012134 50.947231
F 45.767810 27.012134 72.771551
F 45.310655 27.012134 94.595871
F 44.853501 27.012134 116.420191
F 47.139273 50.165391 7.298592
F 46.682118 50.165391 29.122911
F 46.224964 50.165391 50.947231
F 45.767810 50.165391 72.771551
F 45.310655 50.165391 94.595871
F 44.853501 50.165391 116.420191
F 20.410033 11.576626 6.738694
F 19.952879 11.576626 28.563013
F 19.495725 11.576626 50.387334
F 19.038570 11.576626 72.211653
F 18.581416 11.576626 94.035973
F 18.124262 11.576626 115.860293
F 20.410033 34.729884 6.738694
F 19.952879 34.729884 28.563013
F 19.495725 34.729884 50.387334
F 19.038570 34.729884 72.211653
F 18.581416 34.729884 94.035973
F 18.124262 34.729884 115.860293
F 20.410033 57.883141 6.738694
F 19.952879 57.883141 28.563013
F 19.495725 57.883141 50.387334
F 19.038570 57.883141 72.211653
F 18.581416 57.883141 94.035973
F 18.124262 57.883141 115.860293
F 47.139273 11.576626 7.298592
F 46.682118 11.576626 29.122911
F 46.224964 11.576626 50.947232
F 45.767810 11.576626 72.771551
F 45.310655 11.576626 94.595871
F 44.853501 11.576626 116.420191
F 47.139273 34.729884 7.298592
F 46.682118 34.729884 29.122911
F 46.224964 34.729884 50.947232
F 45.767810 34.729884 72.771551
F 45.310655 34.729884 94.595871
F 44.853501 34.729884 116.420191
F 47.139273 57.883141 7.298592
F 46.682118 57.883141 29.122911
F 46.224964 57.883141 50.947232
F 45.767810 57.883141 72.771551
F 45.310655 57.883141 94.595871
F 44.853501 57.883141 116.420191
F 20.410033 19.294382 6.738694
F 19.952879 19.294382 28.563014
F 19.495725 19.294382 50.387334
F 19.038570 19.294382 72.211654
F 18.581416 19.294382 94.035974
F 18.124262 19.294382 115.860293
F 20.410033 42.447639 6.738694
F 19.952879 42.447639 28.563014
F 19.495725 42.447639 50.387334
F 19.038570 42.447639 72.211654
F 18.581416 42.447639 94.035974
F 18.124262 42.447639 115.860293
F 20.410033 65.600897 6.738694
F 19.952879 65.600897 28.563014
F 19.495725 65.600897 50.387334
F 19.038570 65.600897 72.211654
F 18.581416 65.600897 94.035974
F 18.124262 65.600897 115.860293
F 47.139273 19.294382 7.298592
F 46.682118 19.294382 29.122912
F 46.224964 19.294382 50.947232
F 45.767810 19.294382 72.771552
F 45.310655 19.294382 94.595872
F 44.853501 19.294382 116.420191
F 47.139273 42.447639 7.298592
F 46.682118 42.447639 29.122912
F 46.224964 42.447639 50.947232
F 45.767810 42.447639 72.771552
F 45.310655 42.447639 94.595872
F 44.853501 42.447639 116.420191
F 47.139273 65.600897 7.298592
F 46.682118 65.600897 29.122912
F 46.224964 65.600897 50.947232
F 45.767810 65.600897 72.771552
F 45.310655 65.600897 94.595872
F 44.853501 65.600897 116.420191
F 2.647697 3.858875 3.637388
F 2.190543 3.858875 25.461708
F 1.733389 3.858875 47.286028
F 1.276234 3.858875 69.110348
F 0.819080 3.858875 90.934667
F 0.361926 3.858875 112.758988
F 2.647697 27.012133 3.637388
F 2.190543 27.012133 25.461708
F 1.733389 27.012133 47.286028
F 1.276234 27.012133 69.110348
F 0.819080 27.012133 90.934667
F 0.361926 27.012133 112.758988
F 2.647697 50.165390 3.637388
F 2.190543 50.165390 25.461708
F 1.733389 50.165390 47.286028
F 1.276234 50.165390 69.110348
F 0.819080 50.165390 90.934667
F 0.361926 50.165390 112.758988
F 29.376937 3.858875 4.197286
F 28.919783 3.858875 26.021606
F 28.462628 3.858875 47.845926
F 28.005474 3.858875 69.670246
F 27.548320 3.858875 91.494565
F 27.091165 3.858875 113.318886
F 29.376937 27.012133 4.197286
F 28.919783 27.012133 26.021606
F 28.462628 27.012133 47.845926
F 28.005474 27.012133 69.670246
F 27.548320 27.012133 91.494565
F 27.091165 27.012133 113.318886
F 29.376937 50.165390 4.197286
F 28.919783 50.165390 26.021606
F 28.462628 50.165390 47.845926
F 28.005474 50.165390 69.670246
F 27.548320 50.165390 91.494565
F 27.091165 50.165390 113.318886
F 2.647697 11.576625 3.637388
F 2.190543 11.576625 25.461708
F 1.733389 11.576625 47.286028
F 1.276234 11.576625 69.110348
F 0.819080 11.576625 90.934667
F 0.361926 11.576625 112.758988
F 2.647697 34.729883 3.637388
F 2.190543 34.729883 25.461708
F 1.733389 34.729883 47.286028
F 1.276234 34.729883 69.110348
F 0.819080 34.729883 90.934667
F 0.361926 34.729883 112.758988
F 2.647697 57.883140 3.637388
F 2.190543 57.883140 25.461708
F 1.733389 57.883140 47.286028
F 1.276234 57.883140 69.110348
F 0.819080 57.883140 90.934667
F 0.361926 57.883140 112.758988
F 29.376937 11.576625 4.197286
F 28.919783 11.576625 26.021606
F 28.462628 11.576625 47.845926
F 28.005474 11.576625 69.670246
F 27.548320 11.576625 91.494565
F 27.091165 11.576625 113.318886
F 29.376937 34.729883 4.197286
F 28.919783 34.729883 26.021606
F 28.462628 34.729883 47.845926
F 28.005474 34.729883 69.670246
F 27.548320 34.729883 91.494565
F 27.091165 34.729883 113.318886
F 29.376937 57.883140 4.197286
F 28.919783 57.883140 26.021606
F 28.462628 57.883140 47.845926
F 28.005474 57.883140 69.670246
F 27.548320 57.883140 91.494565
F 27.091165 57.883140 113.318886
F 2.647697 19.294381 3.637387
F 2.190543 19.294381 25.461708
F 1.733389 19.294381 47.286027
F 1.276234 19.294381 69.110347
F 0.819080 19.294381 90.934667
F 0.361926 19.294381 112.758987
F 2.647697 42.447638 3.637387
F 2.190543 42.447638 25.461708
F 1.733389 42.447638 47.286027
F 1.276234 42.447638 69.110347
F 0.819080 42.447638 90.934667
F 0.361926 42.447638 112.758987
F 2.647697 65.600896 3.637387
F 2.190543 65.600896 25.461708
F 1.733389 65.600896 47.286027
F 1.276234 65.600896 69.110347
F 0.819080 65.600896 90.934667
F 0.361926 65.600896 112.758987
F 29.376937 19.294381 4.197285
F 28.919783 19.294381 26.021606
F 28.462628 19.294381 47.845925
F 28.005474 19.294381 69.670245
F 27.548320 19.294381 91.494565
F 27.091165 19.294381 113.318885
F 29.376937 42.447638 4.197285
F 28.919783 42.447638 26.021606
F 28.462628 42.447638 47.845925
F 28.005474 42.447638 69.670245
F 27.548320 42.447638 91.494565
F 27.091165 42.447638 113.318885
F 29.376937 65.600896 4.197285
F 28.919783 65.600896 26.021606
F 28.462628 65.600896 47.845925
F 28.005474 65.600896 69.670245
F 27.548320 65.600896 91.494565
F 27.091165 65.600896 113.318885
F 11.557439 3.858875 3.824021
F 11.100285 3.858875 25.648340
F 10.643130 3.858875 47.472661
F 10.185976 3.858875 69.296980
F 9.728822 3.858875 91.121300
F 9.271667 3.858875 112.945620
F 11.557439 27.012133 3.824021
F 11.100285 27.012133 25.648340
F 10.643130 27.012133 47.472661
F 10.185976 27.012133 69.296980
F 9.728822 27.012133 91.121300
F 9.271667 27.012133 112.945620
F 11.557439 50.165390 3.824021
F 11.100285 50.165390 25.648340
F 10.643130 50.165390 47.472661
F 10.185976 50.165390 69.296980
F 9.728822 50.165390 91.121300
F 9.271667 50.165390 112.945620
F 38.286680 3.858875 4.383919
F 37.829525 3.858875 26.208238
F 37.372371 3.858875 48.032559
F 36.915217 3.858875 69.856878
F 36.458062 3.858875 91.681198
F 36.000908 3.858875 113.505518
F 38.286680 27.012133 4.383919
F 37.829525 27.012133 26.208238
F 37.372371 27.012133 48.032559
F 36.915217 27.012133 69.856878
F 36.458062 27.012133 91.681198
F 36.000908 27.012133 113.505518
F 38.286680 50.165390 4.383919
F 37.829525 50.165390 26.208238
F 37.372371 50.165390 48.032559
F 36.915217 50.165390 69.856878
F 36.458062 50.165390 91.681198
F 36.000908 50.165390 113.505518
F 11.557439 11.576625 3.824021
F 11.100285 11.576625 25.648340
F 10.643130 11.576625 47.472660
F 10.185976 11.576625 69.296980
F 9.728822 11.576625 91.121300
F 9.271667 11.576625 112.945620
F 11.557439 34.729883 3.824021
F 11.100285 34.729883 25.648340
F 10.643130 34.729883 47.472660
F 10.185976 34.729883 69.296980
F 9.728822 34.729883 91.121300
F 9.271667 34.729883 112.945620
F 11.557439 57.883140 3.824021
F 11.100285 57.883140 25.648340
F 10.643130 57.883140 47.472660
F 10.185976 57.883140 69.296980
F 9.728822 57.883140 91.121300
F 9.271667 57.883140 112.945620
F 38.286680 11.576625 4.383919
F 37.829525 11.576625 26.208238
F 37.372371 11.576625 48.032558
F 36.915217 11.576625 69.856878
F 36.458062 11.576625 91.681198
F 36.000908 11.576625 113.505518
F 38.286680 34.729883 4.383919
F 37.829525 34.729883 26.208238
F 37.372371 34.729883 48.032558
F 36.915217 34.729883 69.856878
F 36.458062 34.729883 91.681198
F 36.000908 34.729883 113.505518
F 38.286680 57.883140 4.383919
F 37.829525 57.883140 26.208238
F 37.372371 57.883140 48.032558
F 36.915217 57.883140 69.856878
F 36.458062 57.883140 91.681198
F 36.000908 57.883140 113.505518
F 11.557439 19.294381 3.824020
F 11.100285 19.294381 25.648340
F 10.643130 19.294381 47.472660
F 10.185976 19.294381 69.296979
F 9.728822 19.294381 91.121300
F 9.271667 19.294381 112.945619
F 11.557439 42.447638 3.824020
F 11.100285 42.447638 25.648340
F 10.643130 42.447638 47.472660
F 10.185976 42.447638 69.296979
F 9.728822 42.447638 91.121300
F 9.271667 42.447638 112.945619
F 11.557439 65.600896 3.824020
F 11.100285 65.600896 25.648340
F 10.643130 65.600896 47.472660
F 10.185976 65.600896 69.296979
F 9.728822 65.600896 91.121300
F 9.271667 65.600896 112.945619
F 38.286680 19.294381 4.383918
F 37.829525 19.294381 26.208238
F 37.372371 19.294381 48.032558
F 36.915217 19.294381 69.856877
F 36.458062 19.294381 91.681198
F 36.000908 19.294381 113.505517
F 38.286680 42.447638 4.383918
F 37.829525 42.447638 26.208238
F 37.372371 42.447638 48.032558
F 36.915217 42.447638 69.856877
F 36.458062 42.447638 91.681198
F 36.000908 42.447638 113.505517
F 38.286680 65.600896 4.383918
F 37.829525 65.600896 26.208238
F 37.372371 65.600896 48.032558
F 36.915217 65.600896 69.856877
F 36.458062 65.600896 91.681198
F 36.000908 65.600896 113.505517
F 20.467190 3.858876 4.010652
F 20.010035 3.858876 25.834972
F 19.552881 3.858876 47.659292
F 19.095727 3.858876 69.483612
F 18.638572 3.858876 91.307932
F 18.181418 3.858876 113.132252
F 20.467190 27.012133 4.010652
F 20.010035 27.012133 25.834972
F 19.552881 27.012133 47.659292
F 19.095727 27.012133 69.483612
F 18.638572 27.012133 91.307932
F 18.181418 27.012133 113.132252
F 20.467190 50.165391 4.010652
F 20.010035 50.165391 25.834972
F 19.552881 50.165391 47.659292
F 19.095727 50.165391 69.483612
F 18.638572 50.165391 91.307932
F 18.181418 50.165391 113.132252
F 47.196429 3.858876 4.570550
F 46.739275 3.858876 26.394870
F 46.282120 3.858876 48.219190
F 45.824966 3.858876 70.043510
F 45.367812 3.858876 91.867829
F 44.910657 3.858876 113.692150
F 47.196429 27.012133 4.570550
F 46.739275 27.012133 26.394870
F 46.282120 27.012133 48.219190
F 45.824966 27.012133 70.043510
F 45.367812 27.012133 91.867829
F 44.910657 27.012133 113.692150
F 47.196429 50.165391 4.570550
F 46.739275 50.165391 26.394870
F 46.282120 50.165391 48.219190
F 45.824966 50.165391 70.043510
F 45.367812 50.165391 91.867829
F 44.910657 50.165391 113.692150
F 20.467190 11.576626 4.010652
F 20.010035 11.576626 25.834972
F 19.552881 11.576626 47.659291
F 19.095727 11.576626 69.483612
F 18.638572 11.576626 91.307932
F 18.181418 11.576626 113.132252
F 20.467190 34.729883 4.010652
F 20.010035 34.729883 25.834972
F 19.552881 34.729883 47.659291
F 19.095727 34.729883 69.483612
F 18.638572 34.729883 91.307932
F 18.181418 34.729883 113.132252
F 20.467190 57.883141 4.010652
F 20.010035 57.883141 25.834972
F 19.552881 57.883141 47.659291
F 19.095727 57.883141 69.483612
F 18.638572 57.883141 91.307932
F 18.181418 57.883141 113.132252
F 47.196429 11.576626 4.570550
F 46.739275 11.576626 26.394870
F 46.282120 11.576626 48.219189
F 45.824966 11.576626 70.043510
F 45.367812 11.576626 91.867829
F 44.910657 11.576626 113.692150
F 47.196429 34.729883 4.570550
F 46.739275 34.729883 26.394870
F 46.282120 34.729883 48.219189
F 45.824966 34.729883 70.043510
F 45.367812 34.729883 91.867829
F 44.910657 34.729883 113.692150
F 47.196429 57.883141 4.570550
F 46.739275 57.883141 26.394870
F 46.282120 57.883141 48.219189
F 45.824966 57.883141 70.043510
F 45.367812 57.883141 91.867829
F 44.910657 57.883141 113.692150
F 20.467190 19.294381 4.010651
F 20.010035 19.294381 25.834972
F 19.552881 19.294381 47.659291
F 19.095727 19.294381 69.483611
F 18.638572 19.294381 91.307932
F 18.181418 19.294381 113.132251
F 20.467190 42.447639 4.010651
F 20.010035 42.447639 25.834972
F 19.552881 42.447639 47.659291
F 19.095727 42.447639 69.483611
F 18.638572 42.447639 91.307932
F 18.181418 42.447639 113.132251
F 20.467190 65.600896 4.010651
F 20.010035 65.600896 25.834972
F 19.552881 65.600896 47.659291
F 19.095727 65.600896 69.483611
F 18.638572 65.600896 91.307932
F 18.181418 65.600896 113.132251
F 47.196429 19.294381 4.570549
F 46.739275 19.294381 26.394870
F 46.282120 19.294381 48.219189
F 45.824966 19.294381 70.043509
F 45.367812 19.294381 91.867829
F 44.910657 19.294381 113.692149
F 47.196429 42.447639 4.570549
F 46.739275 42.447639 26.394870
F 46.282120 42.447639 48.219189
F 45.824966 42.447639 70.043509
F 45.367812 42.447639 91.867829
F 44.910657 42.447639 113.692149
F 47.196429 65.600896 4.570549
F 46.739275 65.600896 26.394870
F 46.282120 65.600896 48.219189
F 45.824966 65.600896 70.043509
F 45.367812 65.600896 91.867829
F 44.910657 65.600896 113.692149
F 2.723880 1.286291 0.000001
F 2.266726 1.286291 21.824322
F 1.809571 1.286291 43.648641
F 1.352417 1.286291 65.472961
F 0.895263 1.286291 87.297281
F 0.438108 1.286291 109.121601
F 2.723880 24.439549 0.000001
F 2.266726 24.439549 21.824322
F 1.809571 24.439549 43.648641
F 1.352417 24.439549 65.472961
F 0.895263 24.439549 87.297281
F 0.438108 24.439549 109.121601
F 2.723880 47.592806 0.000001
F 2.266726 47.592806 21.824322
F 1.809571 47.592806 43.648641
F 1.352417 47.592806 65.472961
F 0.895263 47.592806 87.297281
F 0.438108 47.592806 109.121601
F 29.453119 1.286291 0.559899
F 28.995965 1.286291 22.384219
F 28.538811 1.286291 44.208539
F 28.081656 1.286291 66.032858
F 27.624502 1.286291 87.857179
F 27.167348 1.286291 109.681498
F 29.453119 24.439549 0.559899
F 28.995965 24.439549 22.384219
F 28.538811 24.439549 44.208539
F 28.081656 24.439549 66.032858
F 27.624502 24.439549 87.857179
F 27.167348 24.439549 109.681498
F 29.453119 47.592806 0.559899
F 28.995965 47.592806 22.384219
F 28.538811 47.592806 44.208539
F 28.081656 47.592806 66.032858
F 27.624502 47.592806 87.857179
F 27.167348 47.592806 109.681498
F 2.723880 9.004040 0.000001
F 2.266726 9.004040 21.824322
F 1.809571 9.004040 43.648641
F 1.352417 9.004040 65.472961
F 0.895263 9.004040 87.297281
F 0.438108 9.004040 109.121601
F 2.723880 32.157298 0.000001
F 2.266726 32.157298 21.824322
F 1.809571 32.157298 43.648641
F 1.352417 32.157298 65.472961
F 0.895263 32.157298 87.297281
F 0.438108 32.157298 109.121601
F 2.723880 55.310555 0.000001
F 2.266726 55.310555 21.824322
F 1.809571 55.310555 43.648641
F 1.352417 55.310555 65.472961
F 0.895263 55.310555 87.297281
F 0.438108 55.310555 109.121601
F 29.453119 9.004040 0.559899
F 28.995965 9.004040 22.384219
F 28.538811 9.004040 44.208539
F 28.081656 9.004040 66.032858
F 27.624502 9.004040 87.857179
F 27.167348 9.004040 109.681498
F 29.453119 32.157298 0.559899
F 28.995965 32.157298 22.384219
F 28.538811 32.157298 44.208539
F 28.081656 32.157298 66.032858
F 27.624502 32.157298 87.857179
F 27.167348 32.157298 109.681498
F 29.453119 55.310555 0.559899
F 28.995965 55.310555 22.384219
F 28.538811 55.310555 44.208539
F 28.081656 55.310555 66.032858
F 27.624502 55.310555 87.857179
F 27.167348 55.310555 109.681498
F 2.723880 16.721796 0.000000
F 2.266726 16.721796 21.824321
F 1.809571 16.721796 43.648640
F 1.352417 16.721796 65.472961
F 0.895263 16.721796 87.297280
F 0.438108 16.721796 109.121600
F 2.723880 39.875053 0.000000
F 2.266726 39.875053 21.824321
F 1.809571 39.875053 43.648640
F 1.352417 39.875053 65.472961
F 0.895263 39.875053 87.297280
F 0.438108 39.875053 109.121600
F 2.723880 63.028311 0.000000
F 2.266726 63.028311 21.824321
F 1.809571 63.028311 43.648640
F 1.352417 63.028311 65.472961
F 0.895263 63.028311 87.297280
F 0.438108 63.028311 109.121600
F 29.453119 16.721796 0.559898
F 28.995965 16.721796 22.384218
F 28.538811 16.721796 44.208538
F 28.081656 16.721796 66.032858
F 27.624502 16.721796 87.857178
F 27.167348 16.721796 109.681497
F 29.453119 39.875053 0.559898
F 28.995965 39.875053 22.384218
F 28.538811 39.875053 44.208538
F 28.081656 39.875053 66.032858
F 27.624502 39.875053 87.857178
F 27.167348 39.875053 109.681497
F 29.453119 63.028311 0.559898
F 28.995965 63.028311 22.384218
F 28.538811 63.028311 44.208538
F 28.081656 63.028311 66.032858
F 27.624502 63.028311 87.857178
F 27.167348 63.028311 109.681497
F 11.633621 1.286291 0.186633
F 11.176467 1.286291 22.010954
F 10.719313 1.286291 43.835274
F 10.262158 1.286291 65.659593
F 9.805004 1.286291 87.483914
F 9.347850 1.286291 109.308233
F 11.633621 24.439548 0.186633
F 11.176467 24.439548 22.010954
F 10.719313 24.439548 43.835274
F 10.262158 24.439548 65.659593
F 9.805004 24.439548 87.483914
F 9.347850 24.439548 109.308233
F 11.633621 47.592806 0.186633
F 11.176467 47.592806 22.010954
F 10.719313 47.592806 43.835274
F 10.262158 47.592806 65.659593
F 9.805004 47.592806 87.483914
F 9.347850 47.592806 109.308233
F 38.362861 1.286291 0.746531
F 37.905707 1.286291 22.570852
F 37.448552 1.286291 44.395171
F 36.991398 1.286291 66.219491
F 36.534244 1.286291 88.043811
F 36.077089 1.286291 109.868131
F 38.362861 24.439548 0.746531
F 37.905707 24.439548 22.570852
F 37.448552 24.439548 44.395171
F 36.991398 24.439548 66.219491
F 36.534244 24.439548 88.043811
F 36.077089 24.439548 109.868131
F 38.362861 47.592806 0.746531
F 37.905707 47.592806 22.570852
F 37.448552 47.592806 44.395171
F 36.991398 47.592806 66.219491
F 36.534244 47.592806 88.043811
F 36.077089 47.592806 109.868131
F 11.633621 9.004040 0.186633
F 11.176467 9.004040 22.010954
F 10.719313 9.004040 43.835274
F 10.262158 9.004040 65.659593
F 9.805004 9.004040 87.483914
F 9.347850 9.004040 109.308233
F 11.633621 32.157298 0.186633
F 11.176467 32.157298 22.010954
F 10.719313 32.157298 43.835274
F 10.262158 32.157298 65.659593
F 9.805004 32.157298 87.483914
F 9.347850 32.157298 109.308233
F 11.633621 55.310555 0.186633
F 11.176467 55.310555 22.010954
F 10.719313 55.310555 43.835274
F 10.262158 55.310555 65.659593
F 9.805004 55.310555 87.483914
F 9.347850 55.310555 109.308233
F 38.362861 9.004040 0.746531
F 37.905707 9.004040 22.570852
F 37.448552 9.004040 44.395171
F 36.991398 9.004040 66.219491
F 36.534244 9.004040 88.043811
F 36.077089 9.004040 109.868131
F 38.362861 32.157298 0.746531
F 37.905707 32.157298 22.570852
F 37.448552 32.157298 44.395171
F 36.991398 32.157298 66.219491
F 36.534244 32.157298 88.043811
F 36.077089 32.157298 109.868131
F 38.362861 55.310555 0.746531
F 37.905707 55.310555 22.570852
F 37.448552 55.310555 44.395171
F 36.991398 55.310555 66.219491
F 36.534244 55.310555 88.043811
F 36.077089 55.310555 109.868131
F 11.633621 16.721795 0.186632
F 11.176467 16.721795 22.010953
F 10.719313 16.721795 43.835273
F 10.262158 16.721795 65.659593
F 9.805004 16.721795 87.483913
F 9.347850 16.721795 109.308232
F 11.633621 39.875053 0.186632
F 11.176467 39.875053 22.010953
F 10.719313 39.875053 43.835273
F 10.262158 39.875053 65.659593
F 9.805004 39.875053 87.483913
F 9.347850 39.875053 109.308232
F 11.633621 63.028310 0.186632
F 11.176467 63.028310 22.010953
F 10.719313 63.028310 43.835273
F 10.262158 63.028310 65.659593
F 9.805004 63.028310 87.483913
F 9.347850 63.028310 109.308232
F 38.362861 16.721795 0.746530
F 37.905707 16.721795 22.570851
F 37.448552 16.721795 44.395170
F 36.991398 16.721795 66.219491
F 36.534244 16.721795 88.043810
F 36.077089 16.721795 109.868130
F 38.362861 39.875053 0.746530
F 37.905707 39.875053 22.570851
F 37.448552 39.875053 44.395170
F 36.991398 39.875053 66.219491
F 36.534244 39.875053 88.043810
F 36.077089 39.875053 109.868130
F 38.362861 63.028310 0.746530
F 37.905707 63.028310 22.570851
F 37.448552 63.028310 44.395170
F 36.991398 63.028310 66.219491
F 36.534244 63.028310 88.043810
F 36.077089 63.028310 109.868130
F 20.543371 1.286290 0.373265
F 20.086217 1.286290 22.197585
F 19.629062 1.286290 44.021905
F 19.171908 1.286290 65.846225
F 18.714754 1.286290 87.670544
F 18.257599 1.286290 109.494865
F 20.543371 24.439547 0.373265
F 20.086217 24.439547 22.197585
F 19.629062 24.439547 44.021905
F 19.171908 24.439547 65.846225
F 18.714754 24.439547 87.670544
F 18.257599 24.439547 109.494865
F 20.543371 47.592805 0.373265
F 20.086217 47.592805 22.197585
F 19.629062 47.592805 44.021905
F 19.171908 47.592805 65.846225
F 18.714754 47.592805 87.670544
F 18.257599 47.592805 109.494865
F 47.272611 1.286290 0.933163
F 46.815457 1.286290 22.757482
F 46.358303 1.286290 44.581803
F 45.901148 1.286290 66.406122
F 45.443994 1.286290 88.230442
F 44.986840 1.286290 110.054762
F 47.272611 24.439547 0.933163
F 46.815457 24.439547 22.757482
F 46.358303 24.439547 44.581803
F 45.901148 24.439547 66.406122
F 45.443994 24.439547 88.230442
F 44.986840 24.439547 110.054762
F 47.272611 47.592805 0.933163
F 46.815457 47.592805 22.757482
F 46.358303 47.592805 44.581803
F 45.901148 47.592805 66.406122
F 45.443994 47.592805 88.230442
F 44.986840 47.592805 110.054762
F 20.543371 9.004039 0.373265
F 20.086217 9.004039 22.197585
F 19.629062 9.004039 44.021905
F 19.171908 9.004039 65.846225
F 18.714754 9.004039 87.670545
F 18.257599 9.004039 109.494865
F 20.543371 32.157296 0.373265
F 20.086217 32.157296 22.197585
F 19.629062 32.157296 44.021905
F 19.171908 32.157296 65.846225
F 18.714754 32.157296 87.670545
F 18.257599 32.157296 109.494865
F 20.543371 55.310554 0.373265
F 20.086217 55.310554 22.197585
F 19.629062 55.310554 44.021905
F 19.171908 55.310554 65.846225
F 18.714754 55.310554 87.670545
F 18.257599 55.310554 109.494865
F 47.272611 9.004039 0.933163
F 46.815457 9.004039 22.757482
F 46.358303 9.004039 44.581803
F 45.901148 9.004039 66.406122
F 45.443994 9.004039 88.230443
F 44.986840 9.004039 110.054762
F 47.272611 32.157296 0.933163
F 46.815457 32.157296 22.757482
F 46.358303 32.157296 44.581803
F 45.901148 32.157296 66.406122
F 45.443994 32.157296 88.230443
F 44.986840 32.157296 110.054762
F 47.272611 55.310554 0.933163
F 46.815457 55.310554 22.757482
F 46.358303 55.310554 44.581803
F 45.901148 55.310554 66.406122
F 45.443994 55.310554 88.230443
F 44.986840 55.310554 110.054762
F 20.543371 16.721794 0.373264
F 20.086217 16.721794 22.197585
F 19.629062 16.721794 44.021904
F 19.171908 16.721794 65.846224
F 18.714754 16.721794 87.670544
F 18.257599 16.721794 109.494864
F 20.543371 39.875052 0.373264
F 20.086217 39.875052 22.197585
F 19.629062 39.875052 44.021904
F 19.171908 39.875052 65.846224
F 18.714754 39.875052 87.670544
F 18.257599 39.875052 109.494864
F 20.543371 63.028309 0.373264
F 20.086217 63.028309 22.197585
F 19.629062 63.028309 44.021904
F 19.171908 63.028309 65.846224
F 18.714754 63.028309 87.670544
F 18.257599 63.028309 109.494864
F 47.272611 16.721794 0.933162
F 46.815457 16.721794 22.757482
F 46.358303 16.721794 44.581802
F 45.901149 16.721794 66.406121
F 45.443994 16.721794 88.230442
F 44.986840 16.721794 110.054761
F 47.272611 39.875052 0.933162
F 46.815457 39.875052 22.757482
F 46.358303 39.875052 44.581802
F 45.901149 39.875052 66.406121
F 45.443994 39.875052 88.230442
F 44.986840 39.875052 110.054761
F 47.272611 63.028309 0.933162
F 46.815457 63.028309 22.757482
F 46.358303 63.028309 44.581802
F 45.901149 63.028309 66.406121
F 45.443994 63.028309 88.230442
F 44.986840 63.028309 110.054761
F 4.875135 7.717750 3.684046
F 4.417981 7.717750 25.508366
F 3.960826 7.717750 47.332686
F 3.503672 7.717750 69.157006
F 3.046518 7.717750 90.981326
F 2.589363 7.717750 112.805646
F 4.875135 30.871007 3.684046
F 4.417981 30.871007 25.508366
F 3.960826 30.871007 47.332686
F 3.503672 30.871007 69.157006
F 3.046518 30.871007 90.981326
F 2.589363 30.871007 112.805646
F 4.875135 54.024265 3.684046
F 4.417981 54.024265 25.508366
F 3.960826 54.024265 47.332686
F 3.503672 54.024265 69.157006
F 3.046518 54.024265 90.981326
F 2.589363 54.024265 112.805646
F 31.604374 7.717750 4.243944
F 31.147220 7.717750 26.068264
F 30.690066 7.717750 47.892584
F 30.232911 7.717750 69.716904
F 29.775757 7.717750 91.541223
F 29.318603 7.717750 113.365544
F 31.604374 30.871007 4.243944
F 31.147220 30.871007 26.068264
F 30.690066 30.871007 47.892584
F 30.232911 30.871007 69.716904
F 29.775757 30.871007 91.541223
F 29.318603 30.871007 113.365544
F 31.604374 54.024265 4.243944
F 31.147220 54.024265 26.068264
F 30.690066 54.024265 47.892584
F 30.232911 54.024265 69.716904
F 29.775757 54.024265 91.541223
F 29.318603 54.024265 113.365544
F 4.875135 15.435503 3.684045
F 4.417981 15.435503 25.508365
F 3.960826 15.435503 47.332685
F 3.503672 15.435503 69.157005
F 3.046518 15.435503 90.981325
F 2.589363 15.435503 112.805645
F 4.875135 38.588760 3.684045
F 4.417981 38.588760 25.508365
F 3.960826 38.588760 47.332685
F 3.503672 38.588760 69.157005
F 3.046518 38.588760 90.981325
F 2.589363 38.588760 112.805645
F 4.875135 61.742018 3.684045
F 4.417981 61.742018 25.508365
F 3.960826 61.742018 47.332685
F 3.503672 61.742018 69.157005
F 3.046518 61.742018 90.981325
F 2.589363 61.742018 112.805645
F 31.604374 15.435503 4.243943
F 31.147220 15.435503 26.068263
F 30.690066 15.435503 47.892583
F 30.232911 15.435503 69.716903
F 29.775757 15.435503 91.541222
F 29.318603 15.435503 113.365543
F 31.604374 38.588760 4.243943
F 31.147220 38.588760 26.068263
F 30.690066 38.588760 47.892583
F 30.232911 38.588760 69.716903
F 29.775757 38.588760 91.541222
F 29.318603 38.588760 113.365543
F 31.604374 61.742018 4.243943
F 31.147220 61.742018 26.068263
F 30.690066 61.742018 47.892583
F 30.232911 61.742018 69.716903
F 29.775757 61.742018 91.541222
F 29.318603 61.742018 113.365543
F 4.875135 0.000000 3.684046
F 4.417981 0.000000 25.508366
F 3.960826 0.000000 47.332686
F 3.503672 0.000000 69.157006
F 3.046518 0.000000 90.981326
F 2.589363 0.000000 112.805646
F 4.875135 23.153258 3.684046
F 4.417981 23.153258 25.508366
F 3.960826 23.153258 47.332686
F 3.503672 23.153258 69.157006
F 3.046518 23.153258 90.981326
F 2.589363 23.153258 112.805646
F 4.875135 46.306515 3.684046
F 4.417981 46.306515 25.508366
F 3.960826 46.306515 47.332686
F 3.503672 46.306515 69.157006
F 3.046518 46.306515 90.981326
F 2.589363 46.306515 112.805646
F 31.604374 0.000000 4.243944
F 31.147220 0.000000 26.068264
F 30.690066 0.000000 47.892584
F 30.232911 0.000000 69.716904
F 29.775757 0.000000 91.541223
F 29.318603 0.000000 113.365544
F 31.604374 23.153258 4.243944
F 31.147220 23.153258 26.068264
F 30.690066 23.153258 47.892584
F 30.232911 23.153258 69.716904
F 29.775757 23.153258 91.541223
F 29.318603 23.153258 113.365544
F 31.604374 46.306515 4.243944
F 31.147220 46.306515 26.068264
F 30.690066 46.306515 47.892584
F 30.232911 46.306515 69.716904
F 29.775757 46.306515 91.541223
F 29.318603 46.306515 113.365544
F 13.784878 7.717750 3.870679
F 13.327724 7.717750 25.694998
F 12.870570 7.717750 47.519319
F 12.413415 7.717750 69.343639
F 11.956261 7.717750 91.167958
F 11.499107 7.717750 112.992279
F 13.784878 30.871007 3.870679
F 13.327724 30.871007 25.694998
F 12.870570 30.871007 47.519319
F 12.413415 30.871007 69.343639
F 11.956261 30.871007 91.167958
F 11.499107 30.871007 112.992279
F 13.784878 54.024265 3.870679
F 13.327724 54.024265 25.694998
F 12.870570 54.024265 47.519319
F 12.413415 54.024265 69.343639
F 11.956261 54.024265 91.167958
F 11.499107 54.024265 112.992279
F 40.514118 7.717750 4.430577
F 40.056964 7.717750 26.254896
F 39.599809 7.717750 48.079217
F 39.142655 7.717750 69.903536
F 38.685501 7.717750 91.727856
F 38.228346 7.717750 113.552176
F 40.514118 30.871007 4.430577
F 40.056964 30.871007 26.254896
F 39.599809 30.871007 48.079217
F 39.142655 30.871007 69.903536
F 38.685501 30.871007 91.727856
F 38.228346 30.871007 113.552176
F 40.514118 54.024265 4.430577
F 40.056964 54.024265 26.254896
F 39.599809 54.024265 48.079217
F 39.142655 54.024265 69.903536
F 38.685501 54.024265 91.727856
F 38.228346 54.024265 113.552176
F 13.784878 15.435502 3.870678
F 13.327724 15.435502 25.694997
F 12.870570 15.435502 47.519318
F 12.413415 15.435502 69.343638
F 11.956261 15.435502 91.167957
F 11.499107 15.435502 112.992278
F 13.784878 38.588760 3.870678
F 13.327724 38.588760 25.694997
F 12.870570 38.588760 47.519318
F 12.413415 38.588760 69.343638
F 11.956261 38.588760 91.167957
F 11.499107 38.588760 112.992278
F 13.784878 61.742017 3.870678
F 13.327724 61.742017 25.694997
F 12.870570 61.742017 47.519318
F 12.413415 61.742017 69.343638
F 11.956261 61.742017 91.167957
F 11.499107 61.742017 112.992278
F 40.514118 15.435502 4.430576
F 40.056964 15.435502 26.254895
F 39.599809 15.435502 48.079216
F 39.142655 15.435502 69.903535
F 38.685501 15.435502 91.727855
F 38.228346 15.435502 113.552175
F 40.514118 38.588760 4.430576
F 40.056964 38.588760 26.254895
F 39.599809 38.588760 48.079216
F 39.142655 38.588760 69.903535
F 38.685501 38.588760 91.727855
F 38.228346 38.588760 113.552175
F 40.514118 61.742017 4.430576
F 40.056964 61.742017 26.254895
F 39.599809 61.742017 48.079216
F 39.142655 61.742017 69.903535
F 38.685501 61.742017 91.727855
F 38.228346 61.742017 113.552175
F 13.784878 0.000000 3.870679
F 13.327724 0.000000 25.694998
F 12.870570 0.000000 47.519319
F 12.413415 0.000000 69.343639
F 11.956261 0.000000 91.167958
F 11.499107 0.000000 112.992279
F 13.784878 23.153258 3.870679
F 13.327724 23.153258 25.694998
F 12.870570 23.153258 47.519319
F 12.413415 23.153258 69.343639
F 11.956261 23.153258 91.167958
F 11.499107 23.153258 112.992279
F 13.784878 46.306515 3.870679
F 13.327724 46.306515 25.694998
F 12.870570 46.306515 47.519319
F 12.413415 46.306515 69.343639
F 11.956261 46.306515 91.167958
F 11.499107 46.306515 112.992279
F 40.514118 0.000000 4.430577
F 40.056964 0.000000 26.254896
F 39.599809 0.000000 48.079217
F 39.142655 0.000000 69.903536
F 38.685501 0.000000 91.727856
F 38.228346 0.000000 113.552176
F 40.514118 23.153258 4.430577
F 40.056964 23.153258 26.254896
F 39.599809 23.153258 48.079217
F 39.142655 23.153258 69.903536
F 38.685501 23.153258 91.727856
F 38.228346 23.153258 113.552176
F 40.514118 46.306515 4.430577
F 40.056964 46.306515 26.254896
F 39.599809 46.306515 48.079217
F 39.142655 46.306515 69.903536
F 38.685501 46.306515 91.727856
F 38.228346 46.306515 113.552176
F 22.694629 7.717750 4.057311
F 22.237475 7.717750 25.881630
F 21.780320 7.717750 47.705951
F 21.323166 7.717750 69.530270
F 20.866012 7.717750 91.354591
F 20.408857 7.717750 113.178910
F 22.694629 30.871008 4.057311
F 22.237475 30.871008 25.881630
F 21.780320 30.871008 47.705951
F 21.323166 30.871008 69.530270
F 20.866012 30.871008 91.354591
F 20.408857 30.871008 113.178910
F 22.694629 54.024265 4.057311
F 22.237475 54.024265 25.881630
F 21.780320 54.024265 47.705951
F 21.323166 54.024265 69.530270
F 20.866012 54.024265 91.354591
F 20.408857 54.024265 113.178910
F 49.423868 7.717750 4.617208
F 48.966714 7.717750 26.441528
F 48.509560 7.717750 48.265848
F 48.052405 7.717750 70.090168
F 47.595251 7.717750 91.914488
F 47.138097 7.717750 113.738808
F 49.423868 30.871008 4.617208
F 48.966714 30.871008 26.441528
F 48.509560 30.871008 48.265848
F 48.052405 30.871008 70.090168
F 47.595251 30.871008 91.914488
F 47.138097 30.871008 113.738808
F 49.423868 54.024265 4.617208
F 48.966714 54.024265 26.441528
F 48.509560 54.024265 48.265848
F 48.052405 54.024265 70.090168
F 47.595251 54.024265 91.914488
F 47.138097 54.024265 113.738808
F 22.694629 15.435503 4.057310
F 22.237475 15.435503 25.881629
F 21.780320 15.435503 47.705950
F 21.323166 15.435503 69.530269
F 20.866012 15.435503 91.354590
F 20.408857 15.435503 113.178909
F 22.694629 38.588760 4.057310
F 22.237475 38.588760 25.881629
F 21.780320 38.588760 47.705950
F 21.323166 38.588760 69.530269
F 20.866012 38.588760 91.354590
F 20.408857 38.588760 113.178909
F 22.694629 61.742018 4.057310
F 22.237475 61.742018 25.881629
F 21.780320 61.742018 47.705950
F 21.323166 61.742018 69.530269
F 20.866012 61.742018 91.354590
F 20.408857 61.742018 113.178909
F 49.423868 15.435503 4.617207
F 48.966714 15.435503 26.441527
F 48.509560 15.435503 48.265847
F 48.052405 15.435503 70.090167
F 47.595251 15.435503 91.914487
F 47.138097 15.435503 113.738807
F 49.423868 38.588760 4.617207
F 48.966714 38.588760 26.441527
F 48.509560 38.588760 48.265847
F 48.052405 38.588760 70.090167
F 47.595251 38.588760 91.914487
F 47.138097 38.588760 113.738807
F 49.423868 61.742018 4.617207
F 48.966714 61.742018 26.441527
F 48.509560 61.742018 48.265847
F 48.052405 61.742018 70.090167
F 47.595251 61.742018 91.914487
F 47.138097 61.742018 113.738807
F 22.694629 0.000001 4.057311
F 22.237475 0.000001 25.881630
F 21.780320 0.000001 47.705951
F 21.323166 0.000001 69.530270
F 20.866012 0.000001 91.354591
F 20.408857 0.000001 113.178910
F 22.694629 23.153258 4.057311
F 22.237475 23.153258 25.881630
F 21.780320 23.153258 47.705951
F 21.323166 23.153258 69.530270
F 20.866012 23.153258 91.354591
F 20.408857 23.153258 113.178910
F 22.694629 46.306516 4.057311
F 22.237475 46.306516 25.881630
F 21.780320 46.306516 47.705951
F 21.323166 46.306516 69.530270
F 20.866012 46.306516 91.354591
F 20.408857 46.306516 113.178910
F 49.423868 0.000001 4.617208
F 48.966714 0.000001 26.441528
F 48.509560 0.000001 48.265848
F 48.052405 0.000001 70.090168
F 47.595251 0.000001 91.914488
F 47.138097 0.000001 113.738808
F 49.423868 23.153258 4.617208
F 48.966714 23.153258 26.441528
F 48.509560 23.153258 48.265848
F 48.052405 23.153258 70.090168
F 47.595251 23.153258 91.914488
F 47.138097 23.153258 113.738808
F 49.423868 46.306516 4.617208
F 48.966714 46.306516 26.441528
F 48.509560 46.306516 48.265848
F 48.052405 46.306516 70.090168
F 47.595251 46.306516 91.914488
F 47.138097 46.306516 113.738808
F 4.951313 5.145166 0.046660
F 4.494159 5.145166 21.870980
F 4.037005 5.145166 43.695299
F 3.579850 5.145166 65.519620
F 3.122696 5.145166 87.343939
F 2.665542 5.145166 109.168259
F 4.951313 28.298423 0.046660
F 4.494159 28.298423 21.870980
F 4.037005 28.298423 43.695299
F 3.579850 28.298423 65.519620
F 3.122696 28.298423 87.343939
F 2.665542 28.298423 109.168259
F 4.951313 51.451681 0.046660
F 4.494159 51.451681 21.870980
F 4.037005 51.451681 43.695299
F 3.579850 51.451681 65.519620
F 3.122696 51.451681 87.343939
F 2.665542 51.451681 109.168259
F 31.680553 5.145166 0.606558
F 31.223398 5.145166 22.430877
F 30.766244 5.145166 44.255197
F 30.309090 5.145166 66.079517
F 29.851935 5.145166 87.903837
F 29.394781 5.145166 109.728156
F 31.680553 28.298423 0.606558
F 31.223398 28.298423 22.430877
F 30.766244 28.298423 44.255197
F 30.309090 28.298423 66.079517
F 29.851935 28.298423 87.903837
F 29.394781 28.298423 109.728156
F 31.680553 51.451681 0.606558
F 31.223398 51.451681 22.430877
F 30.766244 51.451681 44.255197
F 30.309090 51.451681 66.079517
F 29.851935 51.451681 87.903837
F 29.394781 51.451681 109.728156
F 4.951313 12.862918 0.046659
F 4.494159 12.862918 21.870979
F 4.037005 12.862918 43.695298
F 3.579850 12.862918 65.519619
F 3.122696 12.862918 87.343938
F 2.665542 12.862918 109.168259
F 4.951313 36.016175 0.046659
F 4.494159 36.016175 21.870979
F 4.037005 36.016175 43.695298
F 3.579850 36.016175 65.519619
F 3.122696 36.016175 87.343938
F 2.665542 36.016175 109.168259
F 4.951313 59.169433 0.046659
F 4.494159 59.169433 21.870979
F 4.037005 59.169433 43.695298
F 3.579850 59.169433 65.519619
F 3.122696 59.169433 87.343938
F 2.665542 59.169433 109.168259
F 31.680553 12.862918 0.606557
F 31.223398 12.862918 22.430876
F 30.766244 12.862918 44.255196
F 30.309090 12.862918 66.079516
F 29.851935 12.862918 87.903836
F 29.394781 12.862918 109.728156
F 31.680553 36.016175 0.606557
F 31.223398 36.016175 22.430876
F 30.766244 36.016175 44.255196
F 30.309090 36.016175 66.079516
F 29.851935 36.016175 87.903836
F 29.394781 36.016175 109.728156
F 31.680553 59.169433 0.606557
F 31.223398 59.169433 22.430876
F 30.766244 59.169433 44.255196
F 30.309090 59.169433 66.079516
F 29.851935 59.169433 87.903836
F 29.394781 59.169433 109.728156
F 4.951313 20.580673 0.046659
F 4.494159 20.580673 21.870980
F 4.037005 20.580673 43.695299
F 3.579850 20.580673 65.519619
F 3.122696 20.580673 87.343939
F 2.665542 20.580673 109.168259
F 4.951313 43.733931 0.046659
F 4.494159 43.733931 21.870980
F 4.037005 43.733931 43.695299
F 3.579850 43.733931 65.519619
F 3.122696 43.733931 87.343939
F 2.665542 43.733931 109.168259
F 4.951313 66.887188 0.046659
F 4.494159 66.887188 21.870980
F 4.037005 66.887188 43.695299
F 3.579850 66.887188 65.519619
F 3.122696 66.887188 87.343939
F 2.665542 66.887188 109.168259
F 31.680553 20.580673 0.606557
F 31.223398 20.580673 22.430877
F 30.766244 20.580673 44.255197
F 30.309090 20.580673 66.079516
F 29.851935 20.580673 87.903837
F 29.394781 20.580673 109.728156
F 31.680553 43.733931 0.606557
F 31.223398 43.733931 22.430877
F 30.766244 43.733931 44.255197
F 30.309090 43.733931 66.079516
F 29.851935 43.733931 87.903837
F 29.394781 43.733931 109.728156
F 31.680553 66.887188 0.606557
F 31.223398 66.887188 22.430877
F 30.766244 66.887188 44.255197
F 30.309090 66.887188 66.079516
F 29.851935 66.887188 87.903837
F 29.394781 66.887188 109.728156
F 13.861056 5.145165 0.233292
F 13.403901 5.145165 22.057611
F 12.946747 5.145165 43.881932
F 12.489593 5.145165 65.706251
F 12.032438 5.145165 87.530572
F 11.575284 5.145165 109.354891
F 13.861056 28.298422 0.233292
F 13.403901 28.298422 22.057611
F 12.946747 28.298422 43.881932
F 12.489593 28.298422 65.706251
F 12.032438 28.298422 87.530572
F 11.575284 28.298422 109.354891
F 13.861056 51.451680 0.233292
F 13.403901 51.451680 22.057611
F 12.946747 51.451680 43.881932
F 12.489593 51.451680 65.706251
F 12.032438 51.451680 87.530572
F 11.575284 51.451680 109.354891
F 40.590295 5.145165 0.793189
F 40.133141 5.145165 22.617509
F 39.675987 5.145165 44.441829
F 39.218832 5.145165 66.266149
F 38.761678 5.145165 88.090469
F 38.304524 5.145165 109.914789
F 40.590295 28.298422 0.793189
F 40.133141 28.298422 22.617509
F 39.675987 28.298422 44.441829
F 39.218832 28.298422 66.266149
F 38.761678 28.298422 88.090469
F 38.304524 28.298422 109.914789
F 40.590295 51.451680 0.793189
F 40.133141 51.451680 22.617509
F 39.675987 51.451680 44.441829
F 39.218832 51.451680 66.266149
F 38.761678 51.451680 88.090469
F 38.304524 51.451680 109.914789
F 13.861056 12.862917 0.233291
F 13.403901 12.862917 22.057610
F 12.946747 12.862917 43.881931
F 12.489593 12.862917 65.706250
F 12.032438 12.862917 87.530571
F 11.575284 12.862917 109.354890
F 13.861056 36.016174 0.233291
F 13.403901 36.016174 22.057610
F 12.946747 36.016174 43.881931
F 12.489593 36.016174 65.706250
F 12.032438 36.016174 87.530571
F 11.575284 36.016174 109.354890
F 13.861056 59.169432 0.233291
F 13.403901 59.169432 22.057610
F 12.946747 59.169432 43.881931
F 12.489593 59.169432 65.706250
F 12.032438 59.169432 87.530571
F 11.575284 59.169432 109.354890
F 40.590295 12.862917 0.793188
F 40.133141 12.862917 22.617508
F 39.675987 12.862917 44.441828
F 39.218832 12.862917 66.266148
F 38.761678 12.862917 88.090468
F 38.304524 12.862917 109.914788
F 40.590295 36.016174 0.793188
F 40.133141 36.016174 22.617508
F 39.675987 36.016174 44.441828
F 39.218832 36.016174 66.266148
F 38.761678 36.016174 88.090468
F 38.304524 36.016174 109.914788
F 40.590295 59.169432 0.793188
F 40.133141 59.169432 22.617508
F 39.675987 59.169432 44.441828
F 39.218832 59.169432 66.266148
F 38.761678 59.169432 88.090468
F 38.304524 59.169432 109.914788
F 13.861056 20.580672 0.233292
F 13.403901 20.580672 22.057611
F 12.946747 20.580672 43.881932
F 12.489593 20.580672 65.706251
F 12.032438 20.580672 87.530571
F 11.575284 20.580672 109.354891
F 13.861056 43.733930 0.233292
F 13.403901 43.733930 22.057611
F 12.946747 43.733930 43.881932
F 12.489593 43.733930 65.706251
F 12.032438 43.733930 87.530571
F 11.575284 43.733930 109.354891
F 13.861056 66.887187 0.233292
F 13.403901 66.887187 22.057611
F 12.946747 66.887187 43.881932
F 12.489593 66.887187 65.706251
F 12.032438 66.887187 87.530571
F 11.575284 66.887187 109.354891
F 40.590295 20.580672 0.793189
F 40.133141 20.580672 22.617509
F 39.675987 20.580672 44.441829
F 39.218832 20.580672 66.266149
F 38.761678 20.580672 88.090468
F 38.304524 20.580672 109.914789
F 40.590295 43.733930 0.793189
F 40.133141 43.733930 22.617509
F 39.675987 43.733930 44.441829
F 39.218832 43.733930 66.266149
F 38.761678 43.733930 88.090468
F 38.304524 43.733930 109.914789
F 40.590295 66.887187 0.793189
F 40.133141 66.887187 22.617509
F 39.675987 66.887187 44.441829
F 39.218832 66.887187 66.266149
F 38.761678 66.887187 88.090468
F 38.304524 66.887187 109.914789
F 22.770808 5.145164 0.419923
F 22.313654 5.145164 22.244244
F 21.856500 5.145164 44.068563
F 21.399345 5.145164 65.892884
F 20.942191 5.145164 87.717203
F 20.485037 5.145164 109.541523
F 22.770808 28.298422 0.419923
F 22.313654 28.298422 22.244244
F 21.856500 28.298422 44.068563
F 21.399345 28.298422 65.892884
F 20.942191 28.298422 87.717203
F 20.485037 28.298422 109.541523
F 22.770808 51.451679 0.419923
F 22.313654 51.451679 22.244244
F 21.856500 51.451679 44.068563
F 21.399345 51.451679 65.892884
F 20.942191 51.451679 87.717203
F 20.485037 51.451679 109.541523
F 49.500048 5.145164 0.979821
F 49.042894 5.145164 22.804142
F 48.585739 5.145164 44.628461
F 48.128585 5.145164 66.452782
F 47.671431 5.145164 88.277101
F 47.214276 5.145164 110.101421
F 49.500048 28.298422 0.979821
F 49.042894 28.298422 22.804142
F 48.585739 28.298422 44.628461
F 48.128585 28.298422 66.452782
F 47.671431 28.298422 88.277101
F 47.214276 28.298422 110.101421
F 49.500048 51.451679 0.979821
F 49.042894 51.451679 22.804142
F 48.585739 51.451679 44.628461
F 48.128585 51.451679 66.452782
F 47.671431 51.451679 88.277101
F 47.214276 51.451679 110.101421
F 22.770808 12.862916 0.419923
F 22.313654 12.862916 22.244243
F 21.856500 12.862916 44.068562
F 21.399345 12.862916 65.892883
F 20.942191 12.862916 87.717202
F 20.485037 12.862916 109.541523
F 22.770808 36.016174 0.419923
F 22.313654 36.016174 22.244243
F 21.856500 36.016174 44.068562
F 21.399345 36.016174 65.892883
F 20.942191 36.016174 87.717202
F 20.485037 36.016174 109.541523
F 22.770808 59.169431 0.419923
F 22.313654 59.169431 22.244243
F 21.856500 59.169431 44.068562
F 21.399345 59.169431 65.892883
F 20.942191 59.169431 87.717202
F 20.485037 59.169431 109.541523
F 49.500048 12.862916 0.979821
F 49.042894 12.862916 22.804141
F 48.585739 12.862916 44.628460
F 48.128585 12.862916 66.452781
F 47.671431 12.862916 88.277100
F 47.214276 12.862916 110.101421
F 49.500048 36.016174 0.979821
F 49.042894 36.016174 22.804141
F 48.585739 36.016174 44.628460
F 48.128585 36.016174 66.452781
F 47.671431 36.016174 88.277100
F 47.214276 36.016174 110.101421
F 49.500048 59.169431 0.979821
F 49.042894 59.169431 22.804141
F 48.585739 59.169431 44.628460
F 48.128585 59.169431 66.452781
F 47.671431 59.169431 88.277100
F 47.214276 59.169431 110.101421
F 22.770808 20.580672 0.419923
F 22.313654 20.580672 22.244244
F 21.856500 20.580672 44.068563
F 21.399345 20.580672 65.892883
F 20.942191 20.580672 87.717203
F 20.485037 20.580672 109.541523
F 22.770808 43.733929 0.419923
F 22.313654 43.733929 22.244244
F 21.856500 43.733929 44.068563
F 21.399345 43.733929 65.892883
F 20.942191 43.733929 87.717203
F 20.485037 43.733929 109.541523
F 22.770808 66.887187 0.419923
F 22.313654 66.887187 22.244244
F 21.856500 66.887187 44.068563
F 21.399345 66.887187 65.892883
F 20.942191 66.887187 87.717203
F 20.485037 66.887187 109.541523
F 49.500048 20.580672 0.979821
F 49.042894 20.580672 22.804142
F 48.585739 20.580672 44.628461
F 48.128585 20.580672 66.452781
F 47.671431 20.580672 88.277101
F 47.214276 20.580672 110.101421
F 49.500048 43.733929 0.979821
F 49.042894 43.733929 22.804142
F 48.585739 43.733929 44.628461
F 48.128585 43.733929 66.452781
F 47.671431 43.733929 88.277101
F 47.214276 43.733929 110.101421
F 49.500048 66.887187 0.979821
F 49.042894 66.887187 22.804142
F 48.585739 66.887187 44.628461
F 48.128585 66.887187 66.452781
F 47.671431 66.887187 88.277101
F 47.214276 66.887187 110.101421
F 4.894181 5.145165 2.774698
F 4.437027 5.145165 24.599018
F 3.979872 5.145165 46.423338
F 3.522718 5.145165 68.247658
F 3.065564 5.145165 90.071978
F 2.608409 5.145165 111.896297
F 4.894181 28.298423 2.774698
F 4.437027 28.298423 24.599018
F 3.979872 28.298423 46.423338
F 3.522718 28.298423 68.247658
F 3.065564 28.298423 90.071978
F 2.608409 28.298423 111.896297
F 4.894181 51.451680 2.774698
F 4.437027 51.451680 24.599018
F 3.979872 51.451680 46.423338
F 3.522718 51.451680 68.247658
F 3.065564 51.451680 90.071978
F 2.608409 51.451680 111.896297
F 31.623421 5.145165 3.334596
F 31.166266 5.145165 25.158916
F 30.709112 5.145165 46.983236
F 30.251958 5.145165 68.807556
F 29.794803 5.145165 90.631876
F 29.337649 5.145165 112.456195
F 31.623421 28.298423 3.334596
F 31.166266 28.298423 25.158916
F 30.709112 28.298423 46.983236
F 30.251958 28.298423 68.807556
F 29.794803 28.298423 90.631876
F 29.337649 28.298423 112.456195
F 31.623421 51.451680 3.334596
F 31.166266 51.451680 25.158916
F 30.709112 51.451680 46.983236
F 30.251958 51.451680 68.807556
F 29.794803 51.451680 90.631876
F 29.337649 51.451680 112.456195
F 4.894181 12.862917 2.774699
F 4.437027 12.862917 24.599019
F 3.979872 12.862917 46.423339
F 3.522718 12.862917 68.247659
F 3.065564 12.862917 90.071979
F 2.608409 12.862917 111.896298
F 4.894181 36.016175 2.774699
F 4.437027 36.016175 24.599019
F 3.979872 36.016175 46.423339
F 3.522718 36.016175 68.247659
F 3.065564 36.016175 90.071979
F 2.608409 36.016175 111.896298
F 4.894181 59.169432 2.774699
F 4.437027 59.169432 24.599019
F 3.979872 59.169432 46.423339
F 3.522718 59.169432 68.247659
F 3.065564 59.169432 90.071979
F 2.608409 59.169432 111.896298
F 31.623421 12.862917 3.334597
F 31.166266 12.862917 25.158917
F 30.709112 12.862917 46.983237
F 30.251958 12.862917 68.807557
F 29.794803 12.862917 90.631877
F 29.337649 12.862917 112.456196
F 31.623421 36.016175 3.334597
F 31.166266 36.016175 25.158917
F 30.709112 36.016175 46.983237
F 30.251958 36.016175 68.807557
F 29.794803 36.016175 90.631877
F 29.337649 36.016175 112.456196
F 31.623421 59.169432 3.334597
F 31.166266 59.169432 25.158917
F 30.709112 59.169432 46.983237
F 30.251958 59.169432 68.807557
F 29.794803 59.169432 90.631877
F 29.337649 59.169432 112.456196
F 4.894181 20.580673 2.774699
F 4.437027 20.580673 24.599018
F 3.979872 20.580673 46.423338
F 3.522718 20.580673 68.247658
F 3.065564 20.580673 90.071978
F 2.608409 20.580673 111.896298
F 4.894181 43.733930 2.774699
F 4.437027 43.733930 24.599018
F 3.979872 43.733930 46.423338
F 3.522718 43.733930 68.247658
F 3.065564 43.733930 90.071978
F 2.608409 43.733930 111.896298
F 4.894181 66.887188 2.774699
F 4.437027 66.887188 24.599018
F 3.979872 66.887188 46.423338
F 3.522718 66.887188 68.247658
F 3.065564 66.887188 90.071978
F 2.608409 66.887188 111.896298
F 31.623421 20.580673 3.334597
F 31.166266 20.580673 25.158916
F 30.709112 20.580673 46.983236
F 30.251958 20.580673 68.807556
F 29.794803 20.580673 90.631876
F 29.337649 20.580673 112.456196
F 31.623421 43.733930 3.334597
F 31.166266 43.733930 25.158916
F 30.709112 43.733930 46.983236
F 30.251958 43.733930 68.807556
F 29.794803 43.733930 90.631876
F 29.337649 43.733930 112.456196
F 31.623421 66.887188 3.334597
F 31.166266 66.887188 25.158916
F 30.709112 66.887188 46.983236
F 30.251958 66.887188 68.807556
F 29.794803 66.887188 90.631876
F 29.337649 66.887188 112.456196
F 13.803924 5.145165 2.961331
F 13.346770 5.145165 24.785651
F 12.889616 5.145165 46.609971
F 12.432461 5.145165 68.434291
F 11.975307 5.145165 90.258610
F 11.518153 5.145165 112.082931
F 13.803924 28.298422 2.961331
F 13.346770 28.298422 24.785651
F 12.889616 28.298422 46.609971
F 12.432461 28.298422 68.434291
F 11.975307 28.298422 90.258610
F 11.518153 28.298422 112.082931
F 13.803924 51.451680 2.961331
F 13.346770 51.451680 24.785651
F 12.889616 51.451680 46.609971
F 12.432461 51.451680 68.434291
F 11.975307 51.451680 90.258610
F 11.518153 51.451680 112.082931
F 40.533164 5.145165 3.521229
F 40.076010 5.145165 25.345549
F 39.618855 5.145165 47.169869
F 39.161701 5.145165 68.994189
F 38.704547 5.145165 90.818508
F 38.247392 5.145165 112.642829
F 40.533164 28.298422 3.521229
F 40.076010 28.298422 25.345549
F 39.618855 28.298422 47.169869
F 39.161701 28.298422 68.994189
F 38.704547 28.298422 90.818508
F 38.247392 28.298422 112.642829
F 40.533164 51.451680 3.521229
F 40.076010 51.451680 25.345549
F 39.618855 51.451680 47.169869
F 39.161701 51.451680 68.994189
F 38.704547 51.451680 90.818508
F 38.247392 51.451680 112.642829
F 13.803924 12.862917 2.961332
F 13.346770 12.862917 24.785652
F 12.889616 12.862917 46.609972
F 12.432461 12.862917 68.434292
F 11.975307 12.862917 90.258611
F 11.518153 12.862917 112.082932
F 13.803924 36.016175 2.961332
F 13.346770 36.016175 24.785652
F 12.889616 36.016175 46.609972
F 12.432461 36.016175 68.434292
F 11.975307 36.016175 90.258611
F 11.518153 36.016175 112.082932
F 13.803924 59.169432 2.961332
F 13.346770 59.169432 24.785652
F 12.889616 59.169432 46.609972
F 12.432461 59.169432 68.434292
F 11.975307 59.169432 90.258611
F 11.518153 59.169432 112.082932
F 40.533164 12.862917 3.521230
F 40.076010 12.862917 25.345550
F 39.618855 12.862917 47.169870
F 39.161701 12.862917 68.994190
F 38.704547 12.862917 90.818509
F 38.247392 12.862917 112.642830
F 40.533164 36.016175 3.521230
F 40.076010 36.016175 25.345550
F 39.618855 36.016175 47.169870
F 39.161701 36.016175 68.994190
F 38.704547 36.016175 90.818509
F 38.247392 36.016175 112.642830
F 40.533164 59.169432 3.521230
F 40.076010 59.169432 25.345550
F 39.618855 59.169432 47.169870
F 39.161701 59.169432 68.994190
F 38.704547 59.169432 90.818509
F 38.247392 59.169432 112.642830
F 13.803924 20.580672 2.961331
F 13.346770 20.580672 24.785652
F 12.889616 20.580672 46.609971
F 12.432461 20.580672 68.434291
F 11.975307 20.580672 90.258611
F 11.518153 20.580672 112.082931
F 13.803924 43.733930 2.961331
F 13.346770 43.733930 24.785652
F 12.889616 43.733930 46.609971
F 12.432461 43.733930 68.434291
F 11.975307 43.733930 90.258611
F 11.518153 43.733930 112.082931
F 13.803924 66.887187 2.961331
F 13.346770 66.887187 24.785652
F 12.889616 66.887187 46.609971
F 12.432461 66.887187 68.434291
F 11.975307 66.887187 90.258611
F 11.518153 66.887187 112.082931
F 40.533164 20.580672 3.521229
F 40.076010 20.580672 25.345550
F 39.618855 20.580672 47.169869
F 39.161701 20.580672 68.994189
F 38.704547 20.580672 90.818509
F 38.247392 20.580672 112.642829
F 40.533164 43.733930 3.521229
F 40.076010 43.733930 25.345550
F 39.618855 43.733930 47.169869
F 39.161701 43.733930 68.994189
F 38.704547 43.733930 90.818509
F 38.247392 43.733930 112.642829
F 40.533164 66.887187 3.521229
F 40.076010 66.887187 25.345550
F 39.618855 66.887187 47.169869
F 39.161701 66.887187 68.994189
F 38.704547 66.887187 90.818509
F 38.247392 66.887187 112.642829
F 22.713675 5.145164 3.147964
F 22.256521 5.145164 24.972285
F 21.799366 5.145164 46.796604
F 21.342212 5.145164 68.620925
F 20.885058 5.145164 90.445244
F 20.427903 5.145164 112.269564
F 22.713675 28.298422 3.147964
F 22.256521 28.298422 24.972285
F 21.799366 28.298422 46.796604
F 21.342212 28.298422 68.620925
F 20.885058 28.298422 90.445244
F 20.427903 28.298422 112.269564
F 22.713675 51.451679 3.147964
F 22.256521 51.451679 24.972285
F 21.799366 51.451679 46.796604
F 21.342212 51.451679 68.620925
F 20.885058 51.451679 90.445244
F 20.427903 51.451679 112.269564
F 49.442916 5.145164 3.707862
F 48.985761 5.145164 25.532182
F 48.528607 5.145164 47.356502
F 48.071453 5.145164 69.180822
F 47.614298 5.145164 91.005142
F 47.157144 5.145164 112.829461
F 49.442916 28.298422 3.707862
F 48.985761 28.298422 25.532182
F 48.528607 28.298422 47.356502
F 48.071453 28.298422 69.180822
F 47.614298 28.298422 91.005142
F 47.157144 28.298422 112.829461
F 49.442916 51.451679 3.707862
F 48.985761 51.451679 25.532182
F 48.528607 51.451679 47.356502
F 48.071453 51.451679 69.180822
F 47.614298 51.451679 91.005142
F 47.157144 51.451679 112.829461
F 22.713675 12.862917 3.147965
F 22.256521 12.862917 24.972286
F 21.799366 12.862917 46.796605
F 21.342212 12.862917 68.620925
F 20.885058 12.862917 90.445245
F 20.427903 12.862917 112.269565
F 22.713675 36.016174 3.147965
F 22.256521 36.016174 24.972286
F 21.799366 36.016174 46.796605
F 21.342212 36.016174 68.620925
F 20.885058 36.016174 90.445245
F 20.427903 36.016174 112.269565
F 22.713675 59.169432 3.147965
F 22.256521 59.169432 24.972286
F 21.799366 59.169432 46.796605
F 21.342212 59.169432 68.620925
F 20.885058 59.169432 90.445245
F 20.427903 59.169432 112.269565
F 49.442916 12.862917 3.707863
F 48.985761 12.862917 25.532183
F 48.528607 12.862917 47.356503
F 48.071453 12.862917 69.180822
F 47.614298 12.862917 91.005143
F 47.157144 12.862917 112.829462
F 49.442916 36.016174 3.707863
F 48.985761 36.016174 25.532183
F 48.528607 36.016174 47.356503
F 48.071453 36.016174 69.180822
F 47.614298 36.016174 91.005143
F 47.157144 36.016174 112.829462
F 49.442916 59.169432 3.707863
F 48.985761 59.169432 25.532183
F 48.528607 59.169432 47.356503
F 48.071453 59.169432 69.180822
F 47.614298 59.169432 91.005143
F 47.157144 59.169432 112.829462
F 22.713675 20.580672 3.147965
F 22.256521 20.580672 24.972285
F 21.799366 20.580672 46.796604
F 21.342212 20.580672 68.620925
F 20.885058 20.580672 90.445244
F 20.427903 20.580672 112.269565
F 22.713675 43.733929 3.147965
F 22.256521 43.733929 24.972285
F 21.799366 43.733929 46.796604
F 21.342212 43.733929 68.620925
F 20.885058 43.733929 90.445244
F 20.427903 43.733929 112.269565
F 22.713675 66.887187 3.147965
F 22.256521 66.887187 24.972285
F 21.799366 66.887187 46.796604
F 21.342212 66.887187 68.620925
F 20.885058 66.887187 90.445244
F 20.427903 66.887187 112.269565
F 49.442916 20.580672 3.707863
F 48.985761 20.580672 25.532182
F 48.528607 20.580672 47.356502
F 48.071453 20.580672 69.180822
F 47.614298 20.580672 91.005142
F 47.157144 20.580672 112.829462
F 49.442916 43.733929 3.707863
F 48.985761 43.733929 25.532182
F 48.528607 43.733929 47.356502
F 48.071453 43.733929 69.180822
F 47.614298 43.733929 91.005142
F 47.157144 43.733929 112.829462
F 49.442916 66.887187 3.707863
F 48.985761 66.887187 25.532182
F 48.528607 66.887187 47.356502
F 48.071453 66.887187 69.180822
F 47.614298 66.887187 91.005142
F 47.157144 66.887187 112.829462
F 4.817979 7.717749 6.412085
F 4.360824 7.717749 28.236405
F 3.903670 7.717749 50.060725
F 3.446516 7.717749 71.885044
F 2.989361 7.717749 93.709365
F 2.532207 7.717749 115.533684
F 4.817979 30.871007 6.412085
F 4.360824 30.871007 28.236405
F 3.903670 30.871007 50.060725
F 3.446516 30.871007 71.885044
F 2.989361 30.871007 93.709365
F 2.532207 30.871007 115.533684
F 4.817979 54.024264 6.412085
F 4.360824 54.024264 28.236405
F 3.903670 54.024264 50.060725
F 3.446516 54.024264 71.885044
F 2.989361 54.024264 93.709365
F 2.532207 54.024264 115.533684
F 31.547218 7.717749 6.971983
F 31.090064 7.717749 28.796303
F 30.632909 7.717749 50.620623
F 30.175755 7.717749 72.444942
F 29.718601 7.717749 94.269263
F 29.261446 7.717749 116.093582
F 31.547218 30.871007 6.971983
F 31.090064 30.871007 28.796303
F 30.632909 30.871007 50.620623
F 30.175755 30.871007 72.444942
F 29.718601 30.871007 94.269263
F 29.261446 30.871007 116.093582
F 31.547218 54.024264 6.971983
F 31.090064 54.024264 28.796303
F 30.632909 54.024264 50.620623
F 30.175755 54.024264 72.444942
F 29.718601 54.024264 94.269263
F 29.261446 54.024264 116.093582
F 4.817979 15.435502 6.412086
F 4.360824 15.435502 28.236406
F 3.903670 15.435502 50.060726
F 3.446516 15.435502 71.885045
F 2.989361 15.435502 93.709366
F 2.532207 15.435502 115.533685
F 4.817979 38.588760 6.412086
F 4.360824 38.588760 28.236406
F 3.903670 38.588760 50.060726
F 3.446516 38.588760 71.885045
F 2.989361 38.588760 93.709366
F 2.532207 38.588760 115.533685
F 4.817979 61.742017 6.412086
F 4.360824 61.742017 28.236406
F 3.903670 61.742017 50.060726
F 3.446516 61.742017 71.885045
F 2.989361 61.742017 93.709366
F 2.532207 61.742017 115.533685
F 31.547218 15.435502 6.971984
F 31.090064 15.435502 28.796304
F 30.632909 15.435502 50.620624
F 30.175755 15.435502 72.444943
F 29.718601 15.435502 94.269264
F 29.261446 15.435502 116.093583
F 31.547218 38.588760 6.971984
F 31.090064 38.588760 28.796304
F 30.632909 38.588760 50.620624
F 30.175755 38.588760 72.444943
F 29.718601 38.588760 94.269264
F 29.261446 38.588760 116.093583
F 31.547218 61.742017 6.971984
F 31.090064 61.742017 28.796304
F 30.632909 61.742017 50.620624
F 30.175755 61.742017 72.444943
F 29.718601 61.742017 94.269264
F 29.261446 61.742017 116.093583
F 4.817979 0.000000 6.412085
F 4.360824 0.000000 28.236405
F 3.903670 0.000000 50.060725
F 3.446516 0.000000 71.885044
F 2.989361 0.000000 93.709365
F 2.532207 0.000000 115.533684
F 4.817979 23.153257 6.412085
F 4.360824 23.153257 28.236405
F 3.903670 23.153257 50.060725
F 3.446516 23.153257 71.885044
F 2.989361 23.153257 93.709365
F 2.532207 23.153257 115.533684
F 4.817979 46.306515 6.412085
F 4.360824 46.306515 28.236405
F 3.903670 46.306515 50.060725
F 3.446516 46.306515 71.885044
F 2.989361 46.306515 93.709365
F 2.532207 46.306515 115.533684
F 31.547218 0.000000 6.971983
F 31.090064 0.000000 28.796303
F 30.632909 0.000000 50.620623
F 30.175755 0.000000 72.444942
F 29.718601 0.000000 94.269263
F 29.261446 0.000000 116.093582
F 31.547218 23.153257 6.971983
F 31.090064 23.153257 28.796303
F 30.632909 23.153257 50.620623
F 30.175755 23.153257 72.444942
F 29.718601 23.153257 94.269263
F 29.261446 23.153257 116.093582
F 31.547218 46.306515 6.971983
F 31.090064 46.306515 28.796303
F 30.632909 46.306515 50.620623
F 30.175755 46.306515 72.444942
F 29.718601 46.306515 94.269263
F 29.261446 46.306515 116.093582
F 13.727721 7.717750 6.598718
F 13.270567 7.717750 28.423038
F 12.813412 7.717750 50.247357
F 12.356258 7.717750 72.071678
F 11.899104 7.717750 93.895997
F 11.441949 7.717750 115.720318
F 13.727721 30.871007 6.598718
F 13.270567 30.871007 28.423038
F 12.813412 30.871007 50.247357
F 12.356258 30.871007 72.071678
F 11.899104 30.871007 93.895997
F 11.441949 30.871007 115.720318
F 13.727721 54.024265 6.598718
F 13.270567 54.024265 28.423038
F 12.813412 54.024265 50.247357
F 12.356258 54.024265 72.071678
F 11.899104 54.024265 93.895997
F 11.441949 54.024265 115.720318
F 40.456961 7.717750 7.158616
F 39.999806 7.717750 28.982936
F 39.542652 7.717750 50.807255
F 39.085498 7.717750 72.631576
F 38.628343 7.717750 94.455895
F 38.171189 7.717750 116.280216
F 40.456961 30.871007 7.158616
F 39.999806 30.871007 28.982936
F 39.542652 30.871007 50.807255
F 39.085498 30.871007 72.631576
F 38.628343 30.871007 94.455895
F 38.171189 30.871007 116.280216
F 40.456961 54.024265 7.158616
F 39.999806 54.024265 28.982936
F 39.542652 54.024265 50.807255
F 39.085498 54.024265 72.631576
F 38.628343 54.024265 94.455895
F 38.171189 54.024265 116.280216
F 13.727721 15.435503 6.598719
F 13.270567 15.435503 28.423039
F 12.813412 15.435503 50.247358
F 12.356258 15.435503 72.071679
F 11.899104 15.435503 93.895998
F 11.441949 15.435503 115.720319
F 13.727721 38.588760 6.598719
F 13.270567 38.588760 28.423039
F 12.813412 38.588760 50.247358
F 12.356258 38.588760 72.071679
F 11.899104 38.588760 93.895998
F 11.441949 38.588760 115.720319
F 13.727721 61.742018 6.598719
F 13.270567 61.742018 28.423039
F 12.813412 61.742018 50.247358
F 12.356258 61.742018 72.071679
F 11.899104 61.742018 93.895998
F 11.441949 61.742018 115.720319
F 40.456961 15.435503 7.158617
F 39.999806 15.435503 28.982937
F 39.542652 15.435503 50.807256
F 39.085498 15.435503 72.631577
F 38.628343 15.435503 94.455896
F 38.171189 15.435503 116.280217
F 40.456961 38.588760 7.158617
F 39.999806 38.588760 28.982937
F 39.542652 38.588760 50.807256
F 39.085498 38.588760 72.631577
F 38.628343 38.588760 94.455896
F 38.171189 38.588760 116.280217
F 40.456961 61.742018 7.158617
F 39.999806 61.742018 28.982937
F 39.542652 61.742018 50.807256
F 39.085498 61.742018 72.631577
F 38.628343 61.742018 94.455896
F 38.171189 61.742018 116.280217
F 13.727721 0.000000 6.598718
F 13.270567 0.000000 28.423038
F 12.813412 0.000000 50.247357
F 12.356258 0.000000 72.071678
F 11.899104 0.000000 93.895997
F 11.441949 0.000000 115.720318
F 13.727721 23.153258 6.598718
F 13.270567 23.153258 28.423038
F 12.813412 23.153258 50.247357
F 12.356258 23.153258 72.071678
F 11.899104 23.153258 93.895997
F 11.441949 23.153258 115.720318
F 13.727721 46.306515 6.598718
F 13.270567 46.306515 28.423038
F 12.813412 46.306515 50.247357
F 12.356258 46.306515 72.071678
F 11.899104 46.306515 93.895997
F 11.441949 46.306515 115.720318
F 40.456961 0.000000 7.158616
F 39.999806 0.000000 28.982936
F 39.542652 0.000000 50.807255
F 39.085498 0.000000 72.631576
F 38.628343 0.000000 94.455895
F 38.171189 0.000000 116.280216
F 40.456961 23.153258 7.158616
F 39.999806 23.153258 28.982936
F 39.542652 23.153258 50.807255
F 39.085498 23.153258 72.631576
F 38.628343 23.153258 94.455895
F 38.171189 23.153258 116.280216
F 40.456961 46.306515 7.158616
F 39.999806 46.306515 28.982936
F 39.542652 46.306515 50.807255
F 39.085498 46.306515 72.631576
F 38.628343 46.306515 94.455895
F 38.171189 46.306515 116.280216
F 22.637473 7.717751 6.785351
F 22.180318 7.717751 28.609671
F 21.723164 7.717751 50.433991
F 21.266010 7.717751 72.258312
F 20.808855 7.717751 94.082631
F 20.351701 7.717751 115.906951
F 22.637473 30.871008 6.785351
F 22.180318 30.871008 28.609671
F 21.723164 30.871008 50.433991
F 21.266010 30.871008 72.258312
F 20.808855 30.871008 94.082631
F 20.351701 30.871008 115.906951
F 22.637473 54.024266 6.785351
F 22.180318 54.024266 28.609671
F 21.723164 54.024266 50.433991
F 21.266010 54.024266 72.258312
F 20.808855 54.024266 94.082631
F 20.351701 54.024266 115.906951
F 49.366712 7.717751 7.345249
F 48.909558 7.717751 29.169569
F 48.452403 7.717751 50.993889
F 47.995249 7.717751 72.818209
F 47.538095 7.717751 94.642529
F 47.080940 7.717751 116.466848
F 49.366712 30.871008 7.345249
F 48.909558 30.871008 29.169569
F 48.452403 30.871008 50.993889
F 47.995249 30.871008 72.818209
F 47.538095 30.871008 94.642529
F 47.080940 30.871008 116.466848
F 49.366712 54.024266 7.345249
F 48.909558 54.024266 29.169569
F 48.452403 54.024266 50.993889
F 47.995249 54.024266 72.818209
F 47.538095 54.024266 94.642529
F 47.080940 54.024266 116.466848
F 22.637473 15.435503 6.785352
F 22.180318 15.435503 28.609672
F 21.723164 15.435503 50.433992
F 21.266010 15.435503 72.258313
F 20.808855 15.435503 94.082632
F 20.351701 15.435503 115.906952
F 22.637473 38.588761 6.785352
F 22.180318 38.588761 28.609672
F 21.723164 38.588761 50.433992
F 21.266010 38.588761 72.258313
F 20.808855 38.588761 94.082632
F 20.351701 38.588761 115.906952
F 22.637473 61.742018 6.785352
F 22.180318 61.742018 28.609672
F 21.723164 61.742018 50.433992
F 21.266010 61.742018 72.258313
F 20.808855 61.742018 94.082632
F 20.351701 61.742018 115.906952
F 49.366712 15.435503 7.345250
F 48.909558 15.435503 29.169570
F 48.452403 15.435503 50.993890
F 47.995249 15.435503 72.818210
F 47.538095 15.435503 94.642530
F 47.080940 15.435503 116.466849
F 49.366712 38.588761 7.345250
F 48.909558 38.588761 29.169570
F 48.452403 38.588761 50.993890
F 47.995249 38.588761 72.818210
F 47.538095 38.588761 94.642530
F 47.080940 38.588761 116.466849
F 49.366712 61.742018 7.345250
F 48.909558 61.742018 29.169570
F 48.452403 61.742018 50.993890
F 47.995249 61.742018 72.818210
F 47.538095 61.742018 94.642530
F 47.080940 61.742018 116.466849
F 22.637473 0.000001 6.785351
F 22.180318 0.000001 28.609671
F 21.723164 0.000001 50.433991
F 21.266010 0.000001 72.258312
F 20.808855 0.000001 94.082631
F 20.351701 0.000001 115.906951
F 22.637473 23.153259 6.785351
F 22.180318 23.153259 28.609671
F 21.723164 23.153259 50.433991
F 21.266010 23.153259 72.258312
F 20.808855 23.153259 94.082631
F 20.351701 23.153259 115.906951
F 22.637473 46.306516 6.785351
F 22.180318 46.306516 28.609671
F 21.723164 46.306516 50.433991
F 21.266010 46.306516 72.258312
F 20.808855 46.306516 94.082631
F 20.351701 46.306516 115.906951
F 49.366712 0.000001 7.345249
F 48.909558 0.000001 29.169569
F 48.452403 0.000001 50.993889
F 47.995249 0.000001 72.818209
F 47.538095 0.000001 94.642529
F 47.080940 0.000001 116.466848
F 49.366712 23.153259 7.345249
F 48.909558 23.153259 29.169569
F 48.452403 23.153259 50.993889
F 47.995249 23.153259 72.818209
F 47.538095 23.153259 94.642529
F 47.080940 23.153259 116.466848
F 49.366712 46.306516 7.345249
F 48.909558 46.306516 29.169569
F 48.452403 46.306516 50.993889
F 47.995249 46.306516 72.818209
F 47.538095 46.306516 94.642529
F 47.080940 46.306516 116.466848
F 7.121618 1.286291 2.821357
F 6.664464 1.286291 24.645677
F 6.207310 1.286291 46.469997
F 5.750155 1.286291 68.294317
F 5.293001 1.286291 90.118636
F 4.835847 1.286291 111.942957
F 7.121618 24.439548 2.821357
F 6.664464 24.439548 24.645677
F 6.207310 24.439548 46.469997
F 5.750155 24.439548 68.294317
F 5.293001 24.439548 90.118636
F 4.835847 24.439548 111.942957
F 7.121618 47.592806 2.821357
F 6.664464 47.592806 24.645677
F 6.207310 47.592806 46.469997
F 5.750155 47.592806 68.294317
F 5.293001 47.592806 90.118636
F 4.835847 47.592806 111.942957
F 33.850859 1.286291 3.381255
F 33.393705 1.286291 25.205574
F 32.936550 1.286291 47.029895
F 32.479396 1.286291 68.854214
F 32.022242 1.286291 90.678534
F 31.565087 1.286291 112.502854
F 33.850859 24.439548 3.381255
F 33.393705 24.439548 25.205574
F 32.936550 24.439548 47.029895
F 32.479396 24.439548 68.854214
F 32.022242 24.439548 90.678534
F 31.565087 24.439548 112.502854
F 33.850859 47.592806 3.381255
F 33.393705 47.592806 25.205574
F 32.936550 47.592806 47.029895
F 32.479396 47.592806 68.854214
F 32.022242 47.592806 90.678534
F 31.565087 47.592806 112.502854
F 7.121618 9.004040 2.821357
F 6.664464 9.004040 24.645677
F 6.207310 9.004040 46.469997
F 5.750155 9.004040 68.294317
F 5.293001 9.004040 90.118636
F 4.835847 9.004040 111.942957
F 7.121618 32.157298 2.821357
F 6.664464 32.157298 24.645677
F 6.207310 32.157298 46.469997
F 5.750155 32.157298 68.294317
F 5.293001 32.157298 90.118636
F 4.835847 32.157298 111.942957
F 7.121618 55.310555 2.821357
F 6.664464 55.310555 24.645677
F 6.207310 55.310555 46.469997
F 5.750155 55.310555 68.294317
F 5.293001 55.310555 90.118636
F 4.835847 55.310555 111.942957
F 33.850859 9.004040 3.381255
F 33.393705 9.004040 25.205574
F 32.936550 9.004040 47.029895
F 32.479396 9.004040 68.854214
F 32.022242 9.004040 90.678534
F 31.565087 9.004040 112.502854
F 33.850859 32.157298 3.381255
F 33.393705 32.157298 25.205574
F 32.936550 32.157298 47.029895
F 32.479396 32.157298 68.854214
F 32.022242 32.157298 90.678534
F 31.565087 32.157298 112.502854
F 33.850859 55.310555 3.381255
F 33.393705 55.310555 25.205574
F 32.936550 55.310555 47.029895
F 32.479396 55.310555 68.854214
F 32.022242 55.310555 90.678534
F 31.565087 55.310555 112.502854
F 7.121618 16.721795 2.821358
F 6.664464 16.721795 24.645678
F 6.207310 16.721795 46.469997
F 5.750155 16.721795 68.294318
F 5.293001 16.721795 90.118637
F 4.835847 16.721795 111.942958
F 7.121618 39.875053 2.821358
F 6.664464 39.875053 24.645678
F 6.207310 39.875053 46.469997
F 5.750155 39.875053 68.294318
F 5.293001 39.875053 90.118637
F 4.835847 39.875053 111.942958
F 7.121618 63.028310 2.821358
F 6.664464 63.028310 24.645678
F 6.207310 63.028310 46.469997
F 5.750155 63.028310 68.294318
F 5.293001 63.028310 90.118637
F 4.835847 63.028310 111.942958
F 33.850859 16.721795 3.381256
F 33.393705 16.721795 25.205575
F 32.936550 16.721795 47.029895
F 32.479396 16.721795 68.854215
F 32.022242 16.721795 90.678535
F 31.565087 16.721795 112.502855
F 33.850859 39.875053 3.381256
F 33.393705 39.875053 25.205575
F 32.936550 39.875053 47.029895
F 32.479396 39.875053 68.854215
F 32.022242 39.875053 90.678535
F 31.565087 39.875053 112.502855
F 33.850859 63.028310 3.381256
F 33.393705 63.028310 25.205575
F 32.936550 63.028310 47.029895
F 32.479396 63.028310 68.854215
F 32.022242 63.028310 90.678535
F 31.565087 63.028310 112.502855
F 16.031364 1.286290 3.007990
F 15.574210 1.286290 24.832310
F 15.117055 1.286290 46.656630
F 14.659901 1.286290 68.480949
F 14.202747 1.286290 90.305270
F 13.745592 1.286290 112.129589
F 16.031364 24.439548 3.007990
F 15.574210 24.439548 24.832310
F 15.117055 24.439548 46.656630
F 14.659901 24.439548 68.480949
F 14.202747 24.439548 90.305270
F 13.745592 24.439548 112.129589
F 16.031364 47.592806 3.007990
F 15.574210 47.592806 24.832310
F 15.117055 47.592806 46.656630
F 14.659901 47.592806 68.480949
F 14.202747 47.592806 90.305270
F 13.745592 47.592806 112.129589
F 42.760603 1.286290 3.567887
F 42.303449 1.286290 25.392208
F 41.846295 1.286290 47.216527
F 41.389140 1.286290 69.040847
F 40.931986 1.286290 90.865167
F 40.474832 1.286290 112.689487
F 42.760603 24.439548 3.567887
F 42.303449 24.439548 25.392208
F 41.846295 24.439548 47.216527
F 41.389140 24.439548 69.040847
F 40.931986 24.439548 90.865167
F 40.474832 24.439548 112.689487
F 42.760603 47.592806 3.567887
F 42.303449 47.592806 25.392208
F 41.846295 47.592806 47.216527
F 41.389140 47.592806 69.040847
F 40.931986 47.592806 90.865167
F 40.474832 47.592806 112.689487
F 16.031364 9.004040 3.007990
F 15.574210 9.004040 24.832310
F 15.117055 9.004040 46.656630
F 14.659901 9.004040 68.480949
F 14.202747 9.004040 90.305270
F 13.745592 9.004040 112.129589
F 16.031364 32.157297 3.007990
F 15.574210 32.157297 24.832310
F 15.117055 32.157297 46.656630
F 14.659901 32.157297 68.480949
F 14.202747 32.157297 90.305270
F 13.745592 32.157297 112.129589
F 16.031364 55.310555 3.007990
F 15.574210 55.310555 24.832310
F 15.117055 55.310555 46.656630
F 14.659901 55.310555 68.480949
F 14.202747 55.310555 90.305270
F 13.745592 55.310555 112.129589
F 42.760603 9.004040 3.567887
F 42.303449 9.004040 25.392208
F 41.846295 9.004040 47.216527
F 41.389140 9.004040 69.040847
F 40.931986 9.004040 90.865167
F 40.474832 9.004040 112.689487
F 42.760603 32.157297 3.567887
F 42.303449 32.157297 25.392208
F 41.846295 32.157297 47.216527
F 41.389140 32.157297 69.040847
F 40.931986 32.157297 90.865167
F 40.474832 32.157297 112.689487
F 42.760603 55.310555 3.567887
F 42.303449 55.310555 25.392208
F 41.846295 55.310555 47.216527
F 41.389140 55.310555 69.040847
F 40.931986 55.310555 90.865167
F 40.474832 55.310555 112.689487
F 16.031364 16.721795 3.007991
F 15.574210 16.721795 24.832310
F 15.117055 16.721795 46.656631
F 14.659901 16.721795 68.480950
F 14.202747 16.721795 90.305271
F 13.745592 16.721795 112.129590
F 16.031364 39.875053 3.007991
F 15.574210 39.875053 24.832310
F 15.117055 39.875053 46.656631
F 14.659901 39.875053 68.480950
F 14.202747 39.875053 90.305271
F 13.745592 39.875053 112.129590
F 16.031364 63.028310 3.007991
F 15.574210 63.028310 24.832310
F 15.117055 63.028310 46.656631
F 14.659901 63.028310 68.480950
F 14.202747 63.028310 90.305271
F 13.745592 63.028310 112.129590
F 42.760603 16.721795 3.567888
F 42.303449 16.721795 25.392208
F 41.846295 16.721795 47.216528
F 41.389140 16.721795 69.040848
F 40.931986 16.721795 90.865168
F 40.474832 16.721795 112.689488
F 42.760603 39.875053 3.567888
F 42.303449 39.875053 25.392208
F 41.846295 39.875053 47.216528
F 41.389140 39.875053 69.040848
F 40.931986 39.875053 90.865168
F 40.474832 39.875053 112.689488
F 42.760603 63.028310 3.567888
F 42.303449 63.028310 25.392208
F 41.846295 63.028310 47.216528
F 41.389140 63.028310 69.040848
F 40.931986 63.028310 90.865168
F 40.474832 63.028310 112.689488
F 24.941114 1.286290 3.194622
F 24.483960 1.286290 25.018943
F 24.026806 1.286290 46.843262
F 23.569651 1.286290 68.667582
F 23.112497 1.286290 90.491902
F 22.655343 1.286290 112.316222
F 24.941114 24.439548 3.194622
F 24.483960 24.439548 25.018943
F 24.026806 24.439548 46.843262
F 23.569651 24.439548 68.667582
F 23.112497 24.439548 90.491902
F 22.655343 24.439548 112.316222
F 24.941114 47.592805 3.194622
F 24.483960 47.592805 25.018943
F 24.026806 47.592805 46.843262
F 23.569651 47.592805 68.667582
F 23.112497 47.592805 90.491902
F 22.655343 47.592805 112.316222
F 51.213200 1.286290 25.578841
F 50.756045 1.286290 47.403160
F 50.298891 1.286290 69.227480
F 49.841737 1.286290 91.051800
F 49.384582 1.286290 112.876120
F 51.213200 24.439548 25.578841
F 50.756045 24.439548 47.403160
F 50.298891 24.439548 69.227480
F 49.841737 24.439548 91.051800
F 49.384582 24.439548 112.876120
F 51.213200 47.592805 25.578841
F 50.756045 47.592805 47.403160
F 50.298891 47.592805 69.227480
F 49.841737 47.592805 91.051800
F 49.384582 47.592805 112.876120
F 24.941114 9.004040 3.194622
F 24.483960 9.004040 25.018943
F 24.026806 9.004040 46.843262
F 23.569651 9.004040 68.667582
F 23.112497 9.004040 90.491902
F 22.655343 9.004040 112.316222
F 24.941114 32.157297 3.194622
F 24.483960 32.157297 25.018943
F 24.026806 32.157297 46.843262
F 23.569651 32.157297 68.667582
F 23.112497 32.157297 90.491902
F 22.655343 32.157297 112.316222
F 24.941114 55.310555 3.194622
F 24.483960 55.310555 25.018943
F 24.026806 55.310555 46.843262
F 23.569651 55.310555 68.667582
F 23.112497 55.310555 90.491902
F 22.655343 55.310555 112.316222
F 51.213200 9.004040 25.578841
F 50.756045 9.004040 47.403160
F 50.298891 9.004040 69.227480
F 49.841737 9.004040 91.051800
F 49.384582 9.004040 112.876120
F 51.213200 32.157297 25.578841
F 50.756045 32.157297 47.403160
F 50.298891 32.157297 69.227480
F 49.841737 32.157297 91.051800
F 49.384582 32.157297 112.876120
F 51.213200 55.310555 25.578841
F 50.756045 55.310555 47.403160
F 50.298891 55.310555 69.227480
F 49.841737 55.310555 91.051800
F 49.384582 55.310555 112.876120
F 24.941114 16.721795 3.194623
F 24.483960 16.721795 25.018943
F 24.026806 16.721795 46.843263
F 23.569651 16.721795 68.667583
F 23.112497 16.721795 90.491903
F 22.655343 16.721795 112.316223
F 24.941114 39.875052 3.194623
F 24.483960 39.875052 25.018943
F 24.026806 39.875052 46.843263
F 23.569651 39.875052 68.667583
F 23.112497 39.875052 90.491903
F 22.655343 39.875052 112.316223
F 24.941114 63.028310 3.194623
F 24.483960 63.028310 25.018943
F 24.026806 63.028310 46.843263
F 23.569651 63.028310 68.667583
F 23.112497 63.028310 90.491903
F 22.655343 63.028310 112.316223
F 51.213200 16.721795 25.578841
F 50.756045 16.721795 47.403161
F 50.298891 16.721795 69.227481
F 49.841737 16.721795 91.051801
F 49.384582 16.721795 112.876121
F 51.213200 39.875052 25.578841
F 50.756045 39.875052 47.403161
F 50.298891 39.875052 69.227481
F 49.841737 39.875052 91.051801
F 49.384582 39.875052 112.876121
F 51.213200 63.028310 25.578841
F 50.756045 63.028310 47.403161
F 50.298891 63.028310 69.227481
F 49.841737 63.028310 91.051801
F 49.384582 63.028310 112.876121
F 7.045411 3.858875 6.458743
F 6.588257 3.858875 28.283063
F 6.131102 3.858875 50.107383
F 5.673948 3.858875 71.931702
F 5.216794 3.858875 93.756023
F 4.759639 3.858875 115.580342
F 7.045411 27.012132 6.458743
F 6.588257 27.012132 28.283063
F 6.131102 27.012132 50.107383
F 5.673948 27.012132 71.931702
F 5.216794 27.012132 93.756023
F 4.759639 27.012132 115.580342
F 7.045411 50.165390 6.458743
F 6.588257 50.165390 28.283063
F 6.131102 50.165390 50.107383
F 5.673948 50.165390 71.931702
F 5.216794 50.165390 93.756023
F 4.759639 50.165390 115.580342
F 33.774652 3.858875 7.018641
F 33.317497 3.858875 28.842961
F 32.860343 3.858875 50.667281
F 32.403189 3.858875 72.491600
F 31.946034 3.858875 94.315921
F 31.488880 3.858875 116.140240
F 33.774652 27.012132 7.018641
F 33.317497 27.012132 28.842961
F 32.860343 27.012132 50.667281
F 32.403189 27.012132 72.491600
F 31.946034 27.012132 94.315921
F 31.488880 27.012132 116.140240
F 33.774652 50.165390 7.018641
F 33.317497 50.165390 28.842961
F 32.860343 50.165390 50.667281
F 32.403189 50.165390 72.491600
F 31.946034 50.165390 94.315921
F 31.488880 50.165390 116.140240
F 7.045411 11.576625 6.458743
F 6.588257 11.576625 28.283063
F 6.131102 11.576625 50.107383
F 5.673948 11.576625 71.931703
F 5.216794 11.576625 93.756023
F 4.759639 11.576625 115.580342
F 7.045411 34.729882 6.458743
F 6.588257 34.729882 28.283063
F 6.131102 34.729882 50.107383
F 5.673948 34.729882 71.931703
F 5.216794 34.729882 93.756023
F 4.759639 34.729882 115.580342
F 7.045411 57.883140 6.458743
F 6.588257 57.883140 28.283063
F 6.131102 57.883140 50.107383
F 5.673948 57.883140 71.931703
F 5.216794 57.883140 93.756023
F 4.759639 57.883140 115.580342
F 33.774652 11.576625 7.018641
F 33.317497 11.576625 28.842961
F 32.860343 11.576625 50.667281
F 32.403189 11.576625 72.491601
F 31.946034 11.576625 94.315921
F 31.488880 11.576625 116.140240
F 33.774652 34.729882 7.018641
F 33.317497 34.729882 28.842961
F 32.860343 34.729882 50.667281
F 32.403189 34.729882 72.491601
F 31.946034 34.729882 94.315921
F 31.488880 34.729882 116.140240
F 33.774652 57.883140 7.018641
F 33.317497 57.883140 28.842961
F 32.860343 57.883140 50.667281
F 32.403189 57.883140 72.491601
F 31.946034 57.883140 94.315921
F 31.488880 57.883140 116.140240
F 7.045411 19.294380 6.458744
F 6.588257 19.294380 28.283063
F 6.131102 19.294380 50.107384
F 5.673948 19.294380 71.931703
F 5.216794 19.294380 93.756023
F 4.759639 19.294380 115.580343
F 7.045411 42.447638 6.458744
F 6.588257 42.447638 28.283063
F 6.131102 42.447638 50.107384
F 5.673948 42.447638 71.931703
F 5.216794 42.447638 93.756023
F 4.759639 42.447638 115.580343
F 7.045411 65.600895 6.458744
F 6.588257 65.600895 28.283063
F 6.131102 65.600895 50.107384
F 5.673948 65.600895 71.931703
F 5.216794 65.600895 93.756023
F 4.759639 65.600895 115.580343
F 33.774652 19.294380 7.018642
F 33.317497 19.294380 28.842961
F 32.860343 19.294380 50.667282
F 32.403189 19.294380 72.491601
F 31.946034 19.294380 94.315921
F 31.488880 19.294380 116.140241
F 33.774652 42.447638 7.018642
F 33.317497 42.447638 28.842961
F 32.860343 42.447638 50.667282
F 32.403189 42.447638 72.491601
F 31.946034 42.447638 94.315921
F 31.488880 42.447638 116.140241
F 33.774652 65.600895 7.018642
F 33.317497 65.600895 28.842961
F 32.860343 65.600895 50.667282
F 32.403189 65.600895 72.491601
F 31.946034 65.600895 94.315921
F 31.488880 65.600895 116.140241
F 15.955156 3.858876 6.645376
F 15.498002 3.858876 28.469697
F 15.040848 3.858876 50.294016
F 14.583693 3.858876 72.118336
F 14.126539 3.858876 93.942656
F 13.669385 3.858876 115.766976
F 15.955156 27.012134 6.645376
F 15.498002 27.012134 28.469697
F 15.040848 27.012134 50.294016
F 14.583693 27.012134 72.118336
F 14.126539 27.012134 93.942656
F 13.669385 27.012134 115.766976
F 15.955156 50.165391 6.645376
F 15.498002 50.165391 28.469697
F 15.040848 50.165391 50.294016
F 14.583693 50.165391 72.118336
F 14.126539 50.165391 93.942656
F 13.669385 50.165391 115.766976
F 42.684396 3.858876 7.205274
F 42.227242 3.858876 29.029595
F 41.770087 3.858876 50.853914
F 41.312933 3.858876 72.678234
F 40.855779 3.858876 94.502554
F 40.398624 3.858876 116.326874
F 42.684396 27.012134 7.205274
F 42.227242 27.012134 29.029595
F 41.770087 27.012134 50.853914
F 41.312933 27.012134 72.678234
F 40.855779 27.012134 94.502554
F 40.398624 27.012134 116.326874
F 42.684396 50.165391 7.205274
F 42.227242 50.165391 29.029595
F 41.770087 50.165391 50.853914
F 41.312933 50.165391 72.678234
F 40.855779 50.165391 94.502554
F 40.398624 50.165391 116.326874
F 15.955156 11.576626 6.645376
F 15.498002 11.576626 28.469697
F 15.040848 11.576626 50.294016
F 14.583693 11.576626 72.118337
F 14.126539 11.576626 93.942656
F 13.669385 11.576626 115.766976
F 15.955156 34.729884 6.645376
F 15.498002 34.729884 28.469697
F 15.040848 34.729884 50.294016
F 14.583693 34.729884 72.118337
F 14.126539 34.729884 93.942656
F 13.669385 34.729884 115.766976
F 15.955156 57.883141 6.645376
F 15.498002 57.883141 28.469697
F 15.040848 57.883141 50.294016
F 14.583693 57.883141 72.118337
F 14.126539 57.883141 93.942656
F 13.669385 57.883141 115.766976
F 42.684396 11.576626 7.205274
F 42.227242 11.576626 29.029595
F 41.770087 11.576626 50.853914
F 41.312933 11.576626 72.678235
F 40.855779 11.576626 94.502554
F 40.398624 11.576626 116.326874
F 42.684396 34.729884 7.205274
F 42.227242 34.729884 29.029595
F 41.770087 34.729884 50.853914
F 41.312933 34.729884 72.678235
F 40.855779 34.729884 94.502554
F 40.398624 34.729884 116.326874
F 42.684396 57.883141 7.205274
F 42.227242 57.883141 29.029595
F 41.770087 57.883141 50.853914
F 41.312933 57.883141 72.678235
F 40.855779 57.883141 94.502554
F 40.398624 57.883141 116.326874
F 15.955156 19.294382 6.645377
F 15.498002 19.294382 28.469697
F 15.040848 19.294382 50.294017
F 14.583693 19.294382 72.118337
F 14.126539 19.294382 93.942656
F 13.669385 19.294382 115.766977
F 15.955156 42.447639 6.645377
F 15.498002 42.447639 28.469697
F 15.040848 42.447639 50.294017
F 14.583693 42.447639 72.118337
F 14.126539 42.447639 93.942656
F 13.669385 42.447639 115.766977
F 15.955156 65.600897 6.645377
F 15.498002 65.600897 28.469697
F 15.040848 65.600897 50.294017
F 14.583693 65.600897 72.118337
F 14.126539 65.600897 93.942656
F 13.669385 65.600897 115.766977
F 42.684396 19.294382 7.205275
F 42.227242 19.294382 29.029595
F 41.770087 19.294382 50.853915
F 41.312933 19.294382 72.678235
F 40.855779 19.294382 94.502554
F 40.398624 19.294382 116.326875
F 42.684396 42.447639 7.205275
F 42.227242 42.447639 29.029595
F 41.770087 42.447639 50.853915
F 41.312933 42.447639 72.678235
F 40.855779 42.447639 94.502554
F 40.398624 42.447639 116.326875
F 42.684396 65.600897 7.205275
F 42.227242 65.600897 29.029595
F 41.770087 65.600897 50.853915
F 41.312933 65.600897 72.678235
F 40.855779 65.600897 94.502554
F 40.398624 65.600897 116.326875
F 24.864909 3.858875 6.832009
F 24.407755 3.858875 28.656329
F 23.950600 3.858875 50.480649
F 23.493446 3.858875 72.304969
F 23.036292 3.858875 94.129288
F 22.579137 3.858875 115.953609
F 24.864909 27.012133 6.832009
F 24.407755 27.012133 28.656329
F 23.950600 27.012133 50.480649
F 23.493446 27.012133 72.304969
F 23.036292 27.012133 94.129288
F 22.579137 27.012133 115.953609
F 24.864909 50.165390 6.832009
F 24.407755 50.165390 28.656329
F 23.950600 50.165390 50.480649
F 23.493446 50.165390 72.304969
F 23.036292 50.165390 94.129288
F 22.579137 50.165390 115.953609
F 51.136994 3.858875 29.216226
F 50.679840 3.858875 51.040547
F 50.222686 3.858875 72.864866
F 49.765531 3.858875 94.689186
F 49.308377 3.858875 116.513506
F 51.136994 27.012133 29.216226
F 50.679840 27.012133 51.040547
F 50.222686 27.012133 72.864866
F 49.765531 27.012133 94.689186
F 49.308377 27.012133 116.513506
F 51.136994 50.165390 29.216226
F 50.679840 50.165390 51.040547
F 50.222686 50.165390 72.864866
F 49.765531 50.165390 94.689186
F 49.308377 50.165390 116.513506
F 24.864909 11.576625 6.832009
F 24.407755 11.576625 28.656329
F 23.950600 11.576625 50.480649
F 23.493446 11.576625 72.304969
F 23.036292 11.576625 94.129289
F 22.579137 11.576625 115.953609
F 24.864909 34.729883 6.832009
F 24.407755 34.729883 28.656329
F 23.950600 34.729883 50.480649
F 23.493446 34.729883 72.304969
F 23.036292 34.729883 94.129289
F 22.579137 34.729883 115.953609
F 24.864909 57.883140 6.832009
F 24.407755 57.883140 28.656329
F 23.950600 57.883140 50.480649
F 23.493446 57.883140 72.304969
F 23.036292 57.883140 94.129289
F 22.579137 57.883140 115.953609
F 51.136994 11.576625 29.216226
F 50.679840 11.576625 51.040547
F 50.222686 11.576625 72.864866
F 49.765531 11.576625 94.689187
F 49.308377 11.576625 116.513506
F 51.136994 34.729883 29.216226
F 50.679840 34.729883 51.040547
F 50.222686 34.729883 72.864866
F 49.765531 34.729883 94.689187
F 49.308377 34.729883 116.513506
F 51.136994 57.883140 29.216226
F 50.679840 57.883140 51.040547
F 50.222686 57.883140 72.864866
F 49.765531 57.883140 94.689187
F 49.308377 57.883140 116.513506
F 24.864909 19.294381 6.832009
F 24.407755 19.294381 28.656330
F 23.950600 19.294381 50.480649
F 23.493446 19.294381 72.304970
F 23.036292 19.294381 94.129289
F 22.579137 19.294381 115.953609
F 24.864909 42.447638 6.832009
F 24.407755 42.447638 28.656330
F 23.950600 42.447638 50.480649
F 23.493446 42.447638 72.304970
F 23.036292 42.447638 94.129289
F 22.579137 42.447638 115.953609
F 24.864909 65.600896 6.832009
F 24.407755 65.600896 28.656330
F 23.950600 65.600896 50.480649
F 23.493446 65.600896 72.304970
F 23.036292 65.600896 94.129289
F 22.579137 65.600896 115.953609
F 51.136994 19.294381 29.216227
F 50.679840 19.294381 51.040547
F 50.222686 19.294381 72.864867
F 49.765531 19.294381 94.689187
F 49.308377 19.294381 116.513506
F 51.136994 42.447638 29.216227
F 50.679840 42.447638 51.040547
F 50.222686 42.447638 72.864867
F 49.765531 42.447638 94.689187
F 49.308377 42.447638 116.513506
F 51.136994 65.600896 29.216227
F 50.679840 65.600896 51.040547
F 50.222686 65.600896 72.864867
F 49.765531 65.600896 94.689187
F 49.308377 65.600896 116.513506
F 7.102568 3.858875 3.730705
F 6.645414 3.858875 25.555024
F 6.188260 3.858875 47.379345
F 5.731105 3.858875 69.203664
F 5.273951 3.858875 91.027984
F 4.816797 3.858875 112.852304
F 7.102568 27.012133 3.730705
F 6.645414 27.012133 25.555024
F 6.188260 27.012133 47.379345
F 5.731105 27.012133 69.203664
F 5.273951 27.012133 91.027984
F 4.816797 27.012133 112.852304
F 7.102568 50.165390 3.730705
F 6.645414 50.165390 25.555024
F 6.188260 50.165390 47.379345
F 5.731105 50.165390 69.203664
F 5.273951 50.165390 91.027984
F 4.816797 50.165390 112.852304
F 33.831808 3.858875 4.290602
F 33.374653 3.858875 26.114922
F 32.917499 3.858875 47.939242
F 32.460345 3.858875 69.763562
F 32.003190 3.858875 91.587881
F 31.546036 3.858875 113.412202
F 33.831808 27.012133 4.290602
F 33.374653 27.012133 26.114922
F 32.917499 27.012133 47.939242
F 32.460345 27.012133 69.763562
F 32.003190 27.012133 91.587881
F 31.546036 27.012133 113.412202
F 33.831808 50.165390 4.290602
F 33.374653 50.165390 26.114922
F 32.917499 50.165390 47.939242
F 32.460345 50.165390 69.763562
F 32.003190 50.165390 91.587881
F 31.546036 50.165390 113.412202
F 7.102568 11.576625 3.730705
F 6.645414 11.576625 25.555024
F 6.188260 11.576625 47.379344
F 5.731105 11.576625 69.203664
F 5.273951 11.576625 91.027984
F 4.816797 11.576625 112.852304
F 7.102568 34.729883 3.730705
F 6.645414 34.729883 25.555024
F 6.188260 34.729883 47.379344
F 5.731105 34.729883 69.203664
F 5.273951 34.729883 91.027984
F 4.816797 34.729883 112.852304
F 7.102568 57.883140 3.730705
F 6.645414 57.883140 25.555024
F 6.188260 57.883140 47.379344
F 5.731105 57.883140 69.203664
F 5.273951 57.883140 91.027984
F 4.816797 57.883140 112.852304
F 33.831808 11.576625 4.290602
F 33.374653 11.576625 26.114922
F 32.917499 11.576625 47.939241
F 32.460345 11.576625 69.763562
F 32.003190 11.576625 91.587881
F 31.546036 11.576625 113.412202
F 33.831808 34.729883 4.290602
F 33.374653 34.729883 26.114922
F 32.917499 34.729883 47.939241
F 32.460345 34.729883 69.763562
F 32.003190 34.729883 91.587881
F 31.546036 34.729883 113.412202
F 33.831808 57.883140 4.290602
F 33.374653 57.883140 26.114922
F 32.917499 57.883140 47.939241
F 32.460345 57.883140 69.763562
F 32.003190 57.883140 91.587881
F 31.546036 57.883140 113.412202
F 7.102568 19.294381 3.730704
F 6.645414 19.294381 25.555024
F 6.188260 19.294381 47.379344
F 5.731105 19.294381 69.203663
F 5.273951 19.294381 91.027984
F 4.816797 19.294381 112.852303
F 7.102568 42.447638 3.730704
F 6.645414 42.447638 25.555024
F 6.188260 42.447638 47.379344
F 5.731105 42.447638 69.203663
F 5.273951 42.447638 91.027984
F 4.816797 42.447638 112.852303
F 7.102568 65.600896 3.730704
F 6.645414 65.600896 25.555024
F 6.188260 65.600896 47.379344
F 5.731105 65.600896 69.203663
F 5.273951 65.600896 91.027984
F 4.816797 65.600896 112.852303
F 33.831808 19.294381 4.290601
F 33.374653 19.294381 26.114922
F 32.917499 19.294381 47.939241
F 32.460345 19.294381 69.763561
F 32.003190 19.294381 91.587881
F 31.546036 19.294381 113.412201
F 33.831808 42.447638 4.290601
F 33.374653 42.447638 26.114922
F 32.917499 42.447638 47.939241
F 32.460345 42.447638 69.763561
F 32.003190 42.447638 91.587881
F 31.546036 42.447638 113.412201
F 33.831808 65.600896 4.290601
F 33.374653 65.600896 26.114922
F 32.917499 65.600896 47.939241
F 32.460345 65.600896 69.763561
F 32.003190 65.600896 91.587881
F 31.546036 65.600896 113.412201
F 16.012314 3.858876 3.917336
F 15.555159 3.858876 25.741657
F 15.098005 3.858876 47.565976
F 14.640851 3.858876 69.390296
F 14.183696 3.858876 91.214616
F 13.726542 3.858876 113.038936
F 16.012314 27.012133 3.917336
F 15.555159 27.012133 25.741657
F 15.098005 27.012133 47.565976
F 14.640851 27.012133 69.390296
F 14.183696 27.012133 91.214616
F 13.726542 27.012133 113.038936
F 16.012314 50.165391 3.917336
F 15.555159 50.165391 25.741657
F 15.098005 50.165391 47.565976
F 14.640851 50.165391 69.390296
F 14.183696 50.165391 91.214616
F 13.726542 50.165391 113.038936
F 42.741553 3.858876 4.477234
F 42.284399 3.858876 26.301554
F 41.827245 3.858876 48.125874
F 41.370090 3.858876 69.950193
F 40.912936 3.858876 91.774514
F 40.455782 3.858876 113.598833
F 42.741553 27.012133 4.477234
F 42.284399 27.012133 26.301554
F 41.827245 27.012133 48.125874
F 41.370090 27.012133 69.950193
F 40.912936 27.012133 91.774514
F 40.455782 27.012133 113.598833
F 42.741553 50.165391 4.477234
F 42.284399 50.165391 26.301554
F 41.827245 50.165391 48.125874
F 41.370090 50.165391 69.950193
F 40.912936 50.165391 91.774514
F 40.455782 50.165391 113.598833
F 16.012314 11.576626 3.917336
F 15.555159 11.576626 25.741656
F 15.098005 11.576626 47.565976
F 14.640851 11.576626 69.390296
F 14.183696 11.576626 91.214616
F 13.726542 11.576626 113.038936
F 16.012314 34.729883 3.917336
F 15.555159 34.729883 25.741656
F 15.098005 34.729883 47.565976
F 14.640851 34.729883 69.390296
F 14.183696 34.729883 91.214616
F 13.726542 34.729883 113.038936
F 16.012314 57.883141 3.917336
F 15.555159 57.883141 25.741656
F 15.098005 57.883141 47.565976
F 14.640851 57.883141 69.390296
F 14.183696 57.883141 91.214616
F 13.726542 57.883141 113.038936
F 42.741553 11.576626 4.477234
F 42.284399 11.576626 26.301553
F 41.827245 11.576626 48.125874
F 41.370090 11.576626 69.950193
F 40.912936 11.576626 91.774514
F 40.455782 11.576626 113.598833
F 42.741553 34.729883 4.477234
F 42.284399 34.729883 26.301553
F 41.827245 34.729883 48.125874
F 41.370090 34.729883 69.950193
F 40.912936 34.729883 91.774514
F 40.455782 34.729883 113.598833
F 42.741553 57.883141 4.477234
F 42.284399 57.883141 26.301553
F 41.827245 57.883141 48.125874
F 41.370090 57.883141 69.950193
F 40.912936 57.883141 91.774514
F 40.455782 57.883141 113.598833
F 16.012314 19.294381 3.917336
F 15.555159 19.294381 25.741656
F 15.098005 19.294381 47.565975
F 14.640851 19.294381 69.390296
F 14.183696 19.294381 91.214615
F 13.726542 19.294381 113.038935
F 16.012314 42.447639 3.917336
F 15.555159 42.447639 25.741656
F 15.098005 42.447639 47.565975
F 14.640851 42.447639 69.390296
F 14.183696 42.447639 91.214615
F 13.726542 42.447639 113.038935
F 16.012314 65.600896 3.917336
F 15.555159 65.600896 25.741656
F 15.098005 65.600896 47.565975
F 14.640851 65.600896 69.390296
F 14.183696 65.600896 91.214615
F 13.726542 65.600896 113.038935
F 42.741553 19.294381 4.477234
F 42.284399 19.294381 26.301553
F 41.827245 19.294381 48.125873
F 41.370090 19.294381 69.950193
F 40.912936 19.294381 91.774513
F 40.455782 19.294381 113.598832
F 42.741553 42.447639 4.477234
F 42.284399 42.447639 26.301553
F 41.827245 42.447639 48.125873
F 41.370090 42.447639 69.950193
F 40.912936 42.447639 91.774513
F 40.455782 42.447639 113.598832
F 42.741553 65.600896 4.477234
F 42.284399 65.600896 26.301553
F 41.827245 65.600896 48.125873
F 41.370090 65.600896 69.950193
F 40.912936 65.600896 91.774513
F 40.455782 65.600896 113.598832
F 24.922064 3.858875 4.103970
F 24.464910 3.858875 25.928289
F 24.007756 3.858875 47.752609
F 23.550601 3.858875 69.576929
F 23.093447 3.858875 91.401249
F 22.636293 3.858875 113.225569
F 24.922064 27.012133 4.103970
F 24.464910 27.012133 25.928289
F 24.007756 27.012133 47.752609
F 23.550601 27.012133 69.576929
F 23.093447 27.012133 91.401249
F 22.636293 27.012133 113.225569
F 24.922064 50.165390 4.103970
F 24.464910 50.165390 25.928289
F 24.007756 50.165390 47.752609
F 23.550601 50.165390 69.576929
F 23.093447 50.165390 91.401249
F 22.636293 50.165390 113.225569
F 51.194149 3.858875 26.488187
F 50.736995 3.858875 48.312507
F 50.279841 3.858875 70.136827
F 49.822686 3.858875 91.961147
F 49.365532 3.858875 113.785467
F 51.194149 27.012133 26.488187
F 50.736995 27.012133 48.312507
F 50.279841 27.012133 70.136827
F 49.822686 27.012133 91.961147
F 49.365532 27.012133 113.785467
F 51.194149 50.165390 26.488187
F 50.736995 50.165390 48.312507
F 50.279841 50.165390 70.136827
F 49.822686 50.165390 91.961147
F 49.365532 50.165390 113.785467
F 24.922064 11.576625 4.103969
F 24.464910 11.576625 25.928289
F 24.007756 11.576625 47.752609
F 23.550601 11.576625 69.576929
F 23.093447 11.576625 91.401249
F 22.636293 11.576625 113.225568
F 24.922064 34.729883 4.103969
F 24.464910 34.729883 25.928289
F 24.007756 34.729883 47.752609
F 23.550601 34.729883 69.576929
F 23.093447 34.729883 91.401249
F 22.636293 34.729883 113.225568
F 24.922064 57.883140 4.103969
F 24.464910 57.883140 25.928289
F 24.007756 57.883140 47.752609
F 23.550601 57.883140 69.576929
F 23.093447 57.883140 91.401249
F 22.636293 57.883140 113.225568
F 51.194149 11.576625 26.488187
F 50.736995 11.576625 48.312507
F 50.279841 11.576625 70.136827
F 49.822686 11.576625 91.961147
F 49.365532 11.576625 113.785466
F 51.194149 34.729883 26.488187
F 50.736995 34.729883 48.312507
F 50.279841 34.729883 70.136827
F 49.822686 34.729883 91.961147
F 49.365532 34.729883 113.785466
F 51.194149 57.883140 26.488187
F 50.736995 57.883140 48.312507
F 50.279841 57.883140 70.136827
F 49.822686 57.883140 91.961147
F 49.365532 57.883140 113.785466
F 24.922064 19.294381 4.103969
F 24.464910 19.294381 25.928288
F 24.007756 19.294381 47.752609
F 23.550601 19.294381 69.576928
F 23.093447 19.294381 91.401248
F 22.636293 19.294381 113.225568
F 24.922064 42.447638 4.103969
F 24.464910 42.447638 25.928288
F 24.007756 42.447638 47.752609
F 23.550601 42.447638 69.576928
F 23.093447 42.447638 91.401248
F 22.636293 42.447638 113.225568
F 24.922064 65.600896 4.103969
F 24.464910 65.600896 25.928288
F 24.007756 65.600896 47.752609
F 23.550601 65.600896 69.576928
F 23.093447 65.600896 91.401248
F 22.636293 65.600896 113.225568
F 51.194150 19.294381 26.488186
F 50.736995 19.294381 48.312507
F 50.279841 19.294381 70.136826
F 49.822687 19.294381 91.961146
F 49.365532 19.294381 113.785466
F 51.194150 42.447638 26.488186
F 50.736995 42.447638 48.312507
F 50.279841 42.447638 70.136826
F 49.822687 42.447638 91.961146
F 49.365532 42.447638 113.785466
F 51.194150 65.600896 26.488186
F 50.736995 65.600896 48.312507
F 50.279841 65.600896 70.136826
F 49.822687 65.600896 91.961146
F 49.365532 65.600896 113.785466
F 7.178750 1.286291 0.093317
F 6.721595 1.286291 21.917638
F 6.264441 1.286291 43.741957
F 5.807287 1.286291 65.566277
F 5.350132 1.286291 87.390597
F 4.892978 1.286291 109.214917
F 7.178750 24.439549 0.093317
F 6.721595 24.439549 21.917638
F 6.264441 24.439549 43.741957
F 5.807287 24.439549 65.566277
F 5.350132 24.439549 87.390597
F 4.892978 24.439549 109.214917
F 7.178750 47.592806 0.093317
F 6.721595 47.592806 21.917638
F 6.264441 47.592806 43.741957
F 5.807287 47.592806 65.566277
F 5.350132 47.592806 87.390597
F 4.892978 47.592806 109.214917
F 33.907990 1.286291 0.653215
F 33.450836 1.286291 22.477536
F 32.993682 1.286291 44.301855
F 32.536527 1.286291 66.126175
F 32.079373 1.286291 87.950495
F 31.622219 1.286291 109.774815
F 33.907990 24.439549 0.653215
F 33.450836 24.439549 22.477536
F 32.993682 24.439549 44.301855
F 32.536527 24.439549 66.126175
F 32.079373 24.439549 87.950495
F 31.622219 24.439549 109.774815
F 33.907990 47.592806 0.653215
F 33.450836 47.592806 22.477536
F 32.993682 47.592806 44.301855
F 32.536527 47.592806 66.126175
F 32.079373 47.592806 87.950495
F 31.622219 47.592806 109.774815
F 7.178750 9.004041 0.093317
F 6.721595 9.004041 21.917638
F 6.264441 9.004041 43.741957
F 5.807287 9.004041 65.566277
F 5.350132 9.004041 87.390597
F 4.892978 9.004041 109.214917
F 7.178750 32.157298 0.093317
F 6.721595 32.157298 21.917638
F 6.264441 32.157298 43.741957
F 5.807287 32.157298 65.566277
F 5.350132 32.157298 87.390597
F 4.892978 32.157298 109.214917
F 7.178750 55.310556 0.093317
F 6.721595 55.310556 21.917638
F 6.264441 55.310556 43.741957
F 5.807287 55.310556 65.566277
F 5.350132 55.310556 87.390597
F 4.892978 55.310556 109.214917
F 33.907990 9.004041 0.653215
F 33.450836 9.004041 22.477536
F 32.993682 9.004041 44.301855
F 32.536527 9.004041 66.126175
F 32.079373 9.004041 87.950495
F 31.622219 9.004041 109.774815
F 33.907990 32.157298 0.653215
F 33.450836 32.157298 22.477536
F 32.993682 32.157298 44.301855
F 32.536527 32.157298 66.126175
F 32.079373 32.157298 87.950495
F 31.622219 32.157298 109.774815
F 33.907990 55.310556 0.653215
F 33.450836 55.310556 22.477536
F 32.993682 55.310556 44.301855
F 32.536527 55.310556 66.126175
F 32.079373 55.310556 87.950495
F 31.622219 55.310556 109.774815
F 7.178750 16.721796 0.093316
F 6.721595 16.721796 21.917637
F 6.264441 16.721796 43.741956
F 5.807287 16.721796 65.566277
F 5.350132 16.721796 87.390596
F 4.892978 16.721796 109.214916
F 7.178750 39.875053 0.093316
F 6.721595 39.875053 21.917637
F 6.264441 39.875053 43.741956
F 5.807287 39.875053 65.566277
F 5.350132 39.875053 87.390596
F 4.892978 39.875053 109.214916
F 7.178750 63.028311 0.093316
F 6.721595 63.028311 21.917637
F 6.264441 63.028311 43.741956
F 5.807287 63.028311 65.566277
F 5.350132 63.028311 87.390596
F 4.892978 63.028311 109.214916
F 33.907990 16.721796 0.653214
F 33.450836 16.721796 22.477535
F 32.993682 16.721796 44.301854
F 32.536527 16.721796 66.126175
F 32.079373 16.721796 87.950494
F 31.622219 16.721796 109.774814
F 33.907990 39.875053 0.653214
F 33.450836 39.875053 22.477535
F 32.993682 39.875053 44.301854
F 32.536527 39.875053 66.126175
F 32.079373 39.875053 87.950494
F 31.622219 39.875053 109.774814
F 33.907990 63.028311 0.653214
F 33.450836 63.028311 22.477535
F 32.993682 63.028311 44.301854
F 32.536527 63.028311 66.126175
F 32.079373 63.028311 87.950494
F 31.622219 63.028311 109.774814
F 16.088495 1.286290 0.279950
F 15.631341 1.286290 22.104269
F 15.174187 1.286290 43.928589
F 14.717032 1.286290 65.752909
F 14.259878 1.286290 87.577229
F 13.802724 1.286290 109.401548
F 16.088495 24.439547 0.279950
F 15.631341 24.439547 22.104269
F 15.174187 24.439547 43.928589
F 14.717032 24.439547 65.752909
F 14.259878 24.439547 87.577229
F 13.802724 24.439547 109.401548
F 16.088495 47.592805 0.279950
F 15.631341 47.592805 22.104269
F 15.174187 47.592805 43.928589
F 14.717032 47.592805 65.752909
F 14.259878 47.592805 87.577229
F 13.802724 47.592805 109.401548
F 42.817735 1.286290 0.839848
F 42.360580 1.286290 22.664167
F 41.903426 1.286290 44.488487
F 41.446272 1.286290 66.312807
F 40.989117 1.286290 88.137127
F 40.531963 1.286290 109.961446
F 42.817735 24.439547 0.839848
F 42.360580 24.439547 22.664167
F 41.903426 24.439547 44.488487
F 41.446272 24.439547 66.312807
F 40.989117 24.439547 88.137127
F 40.531963 24.439547 109.961446
F 42.817735 47.592805 0.839848
F 42.360580 47.592805 22.664167
F 41.903426 47.592805 44.488487
F 41.446272 47.592805 66.312807
F 40.989117 47.592805 88.137127
F 40.531963 47.592805 109.961446
F 16.088495 9.004039 0.279950
F 15.631341 9.004039 22.104269
F 15.174187 9.004039 43.928589
F 14.717032 9.004039 65.752909
F 14.259878 9.004039 87.577229
F 13.802723 9.004039 109.401549
F 16.088495 32.157297 0.279950
F 15.631341 32.157297 22.104269
F 15.174187 32.157297 43.928589
F 14.717032 32.157297 65.752909
F 14.259878 32.157297 87.577229
F 13.802723 32.157297 109.401549
F 16.088495 55.310554 0.279950
F 15.631341 55.310554 22.104269
F 15.174187 55.310554 43.928589
F 14.717032 55.310554 65.752909
F 14.259878 55.310554 87.577229
F 13.802723 55.310554 109.401549
F 42.817735 9.004039 0.839848
F 42.360580 9.004039 22.664167
F 41.903426 9.004039 44.488487
F 41.446272 9.004039 66.312807
F 40.989117 9.004039 88.137127
F 40.531963 9.004039 109.961447
F 42.817735 32.157297 0.839848
F 42.360580 32.157297 22.664167
F 41.903426 32.157297 44.488487
F 41.446272 32.157297 66.312807
F 40.989117 32.157297 88.137127
F 40.531963 32.157297 109.961447
F 42.817735 55.310554 0.839848
F 42.360580 55.310554 22.664167
F 41.903426 55.310554 44.488487
F 41.446272 55.310554 66.312807
F 40.989117 55.310554 88.137127
F 40.531963 55.310554 109.961447
F 16.088495 16.721795 0.279949
F 15.631341 16.721795 22.104268
F 15.174187 16.721795 43.928589
F 14.717032 16.721795 65.752908
F 14.259878 16.721795 87.577228
F 13.802724 16.721795 109.401548
F 16.088495 39.875052 0.279949
F 15.631341 39.875052 22.104268
F 15.174187 39.875052 43.928589
F 14.717032 39.875052 65.752908
F 14.259878 39.875052 87.577228
F 13.802724 39.875052 109.401548
F 16.088495 63.028310 0.279949
F 15.631341 63.028310 22.104268
F 15.174187 63.028310 43.928589
F 14.717032 63.028310 65.752908
F 14.259878 63.028310 87.577228
F 13.802724 63.028310 109.401548
F 42.817735 16.721795 0.839847
F 42.360580 16.721795 22.664166
F 41.903426 16.721795 44.488487
F 41.446272 16.721795 66.312806
F 40.989117 16.721795 88.137126
F 40.531963 16.721795 109.961446
F 42.817735 39.875052 0.839847
F 42.360580 39.875052 22.664166
F 41.903426 39.875052 44.488487
F 41.446272 39.875052 66.312806
F 40.989117 39.875052 88.137126
F 40.531963 39.875052 109.961446
F 42.817735 63.028310 0.839847
F 42.360580 63.028310 22.664166
F 41.903426 63.028310 44.488487
F 41.446272 63.028310 66.312806
F 40.989117 63.028310 88.137126
F 40.531963 63.028310 109.961446
F 24.998247 1.286290 0.466582
F 24.541092 1.286290 22.290902
F 24.083938 1.286290 44.115222
F 23.626784 1.286290 65.939542
F 23.169629 1.286290 87.763862
F 22.712475 1.286290 109.588182
F 24.998247 24.439548 0.466582
F 24.541092 24.439548 22.290902
F 24.083938 24.439548 44.115222
F 23.626784 24.439548 65.939542
F 23.169629 24.439548 87.763862
F 22.712475 24.439548 109.588182
F 24.998247 47.592805 0.466582
F 24.541092 47.592805 22.290902
F 24.083938 47.592805 44.115222
F 23.626784 47.592805 65.939542
F 23.169629 47.592805 87.763862
F 22.712475 47.592805 109.588182
F 50.813179 1.286290 44.675119
F 50.356024 1.286290 66.499440
F 49.898870 1.286290 88.323759
F 49.441716 1.286290 110.148080
F 50.813179 24.439548 44.675119
F 50.356024 24.439548 66.499440
F 49.898870 24.439548 88.323759
F 49.441716 24.439548 110.148080
F 50.813179 47.592805 44.675119
F 50.356024 47.592805 66.499440
F 49.898870 47.592805 88.323759
F 49.441716 47.592805 110.148080
F 24.998247 9.004039 0.466582
F 24.541092 9.004039 22.290902
F 24.083938 9.004039 44.115223
F 23.626784 9.004039 65.939542
F 23.169629 9.004039 87.763862
F 22.712475 9.004039 109.588182
F 24.998247 32.157297 0.466582
F 24.541092 32.157297 22.290902
F 24.083938 32.157297 44.115223
F 23.626784 32.157297 65.939542
F 23.169629 32.157297 87.763862
F 22.712475 32.157297 109.588182
F 24.998247 55.310555 0.466582
F 24.541092 55.310555 22.290902
F 24.083938 55.310555 44.115223
F 23.626784 55.310555 65.939542
F 23.169629 55.310555 87.763862
F 22.712475 55.310555 109.588182
F 50.813179 9.004039 44.675120
F 50.356024 9.004039 66.499440
F 49.898870 9.004039 88.323759
F 49.441716 9.004039 110.148080
F 50.813179 32.157297 44.675120
F 50.356024 32.157297 66.499440
F 49.898870 32.157297 88.323759
F 49.441716 32.157297 110.148080
F 50.813179 55.310555 44.675120
F 50.356024 55.310555 66.499440
F 49.898870 55.310555 88.323759
F 49.441716 55.310555 110.148080
F 24.998247 16.721795 0.466581
F 24.541092 16.721795 22.290901
F 24.083938 16.721795 44.115222
F 23.626784 16.721795 65.939541
F 23.169629 16.721795 87.763861
F 22.712475 16.721795 109.588181
F 24.998247 39.875052 0.466581
F 24.541092 39.875052 22.290901
F 24.083938 39.875052 44.115222
F 23.626784 39.875052 65.939541
F 23.169629 39.875052 87.763861
F 22.712475 39.875052 109.588181
F 24.998247 63.028310 0.466581
F 24.541092 63.028310 22.290901
F 24.083938 63.028310 44.115222
F 23.626784 63.028310 65.939541
F 23.169629 63.028310 87.763861
F 22.712475 63.028310 109.588181
F 50.813179 16.721795 44.675119
F 50.356024 16.721795 66.499439
F 49.898870 16.721795 88.323758
F 49.441716 16.721795 110.148079
F 50.813179 39.875052 44.675119
F 50.356024 39.875052 66.499439
F 49.898870 39.875052 88.323758
F 49.441716 39.875052 110.148079
F 50.813179 63.028310 44.675119
F 50.356024 63.028310 66.499439
F 49.898870 63.028310 88.323758
F 49.441716 63.028310 110.148079
F 9.330006 7.717750 3.777363
F 8.872851 7.717750 25.601682
F 8.415697 7.717750 47.426003
F 7.958543 7.717750 69.250322
F 7.501388 7.717750 91.074643
F 7.044234 7.717750 112.898962
F 9.330006 30.871007 3.777363
F 8.872851 30.871007 25.601682
F 8.415697 30.871007 47.426003
F 7.958543 30.871007 69.250322
F 7.501388 30.871007 91.074643
F 7.044234 30.871007 112.898962
F 9.330006 54.024265 3.777363
F 8.872851 54.024265 25.601682
F 8.415697 54.024265 47.426003
F 7.958543 54.024265 69.250322
F 7.501388 54.024265 91.074643
F 7.044234 54.024265 112.898962
F 36.059246 7.717750 4.337260
F 35.602092 7.717750 26.161580
F 35.144937 7.717750 47.985901
F 34.687783 7.717750 69.810220
F 34.230629 7.717750 91.634541
F 33.773474 7.717750 113.458860
F 36.059246 30.871007 4.337260
F 35.602092 30.871007 26.161580
F 35.144937 30.871007 47.985901
F 34.687783 30.871007 69.810220
F 34.230629 30.871007 91.634541
F 33.773474 30.871007 113.458860
F 36.059246 54.024265 4.337260
F 35.602092 54.024265 26.161580
F 35.144937 54.024265 47.985901
F 34.687783 54.024265 69.810220
F 34.230629 54.024265 91.634541
F 33.773474 54.024265 113.458860
F 9.330006 15.435502 3.777362
F 8.872851 15.435502 25.601681
F 8.415697 15.435502 47.426002
F 7.958543 15.435502 69.250321
F 7.501388 15.435502 91.074641
F 7.044234 15.435502 112.898961
F 9.330006 38.588760 3.777362
F 8.872851 38.588760 25.601681
F 8.415697 38.588760 47.426002
F 7.958543 38.588760 69.250321
F 7.501388 38.588760 91.074641
F 7.044234 38.588760 112.898961
F 9.330006 61.742018 3.777362
F 8.872851 61.742018 25.601681
F 8.415697 61.742018 47.426002
F 7.958543 61.742018 69.250321
F 7.501388 61.742018 91.074641
F 7.044234 61.742018 112.898961
F 36.059246 15.435502 4.337259
F 35.602092 15.435502 26.161579
F 35.144938 15.435502 47.985900
F 34.687783 15.435502 69.810219
F 34.230629 15.435502 91.634539
F 33.773475 15.435502 113.458859
F 36.059246 38.588760 4.337259
F 35.602092 38.588760 26.161579
F 35.144938 38.588760 47.985900
F 34.687783 38.588760 69.810219
F 34.230629 38.588760 91.634539
F 33.773475 38.588760 113.458859
F 36.059246 61.742018 4.337259
F 35.602092 61.742018 26.161579
F 35.144938 61.742018 47.985900
F 34.687783 61.742018 69.810219
F 34.230629 61.742018 91.634539
F 33.773475 61.742018 113.458859
F 9.330006 0.000000 3.777363
F 8.872851 0.000000 25.601682
F 8.415697 0.000000 47.426003
F 7.958543 0.000000 69.250322
F 7.501388 0.000000 91.074642
F 7.044234 0.000000 112.898962
F 9.330006 23.153258 3.777363
F 8.872851 23.153258 25.601682
F 8.415697 23.153258 47.426003
F 7.958543 23.153258 69.250322
F 7.501388 23.153258 91.074642
F 7.044234 23.153258 112.898962
F 9.330006 46.306515 3.777363
F 8.872851 46.306515 25.601682
F 8.415697 46.306515 47.426003
F 7.958543 46.306515 69.250322
F 7.501388 46.306515 91.074642
F 7.044234 46.306515 112.898962
F 36.059246 0.000000 4.337260
F 35.602092 0.000000 26.161580
F 35.144937 0.000000 47.985901
F 34.687783 0.000000 69.810220
F 34.230629 0.000000 91.634540
F 33.773474 0.000000 113.458860
F 36.059246 23.153258 4.337260
F 35.602092 23.153258 26.161580
F 35.144937 23.153258 47.985901
F 34.687783 23.153258 69.810220
F 34.230629 23.153258 91.634540
F 33.773474 23.153258 113.458860
F 36.059246 46.306515 4.337260
F 35.602092 46.306515 26.161580
F 35.144937 46.306515 47.985901
F 34.687783 46.306515 69.810220
F 34.230629 46.306515 91.634540
F 33.773474 46.306515 113.458860
F 18.239753 7.717750 3.963994
F 17.782599 7.717750 25.788315
F 17.325444 7.717750 47.612634
F 16.868290 7.717750 69.436954
F 16.411136 7.717750 91.261274
F 15.953981 7.717750 113.085594
F 18.239753 30.871008 3.963994
F 17.782599 30.871008 25.788315
F 17.325444 30.871008 47.612634
F 16.868290 30.871008 69.436954
F 16.411136 30.871008 91.261274
F 15.953981 30.871008 113.085594
F 18.239753 54.024265 3.963994
F 17.782599 54.024265 25.788315
F 17.325444 54.024265 47.612634
F 16.868290 54.024265 69.436954
F 16.411136 54.024265 91.261274
F 15.953981 54.024265 113.085594
F 44.968993 7.717750 4.523892
F 44.511838 7.717750 26.348213
F 44.054684 7.717750 48.172532
F 43.597530 7.717750 69.996852
F 43.140375 7.717750 91.821172
F 42.683221 7.717750 113.645492
F 44.968993 30.871008 4.523892
F 44.511838 30.871008 26.348213
F 44.054684 30.871008 48.172532
F 43.597530 30.871008 69.996852
F 43.140375 30.871008 91.821172
F 42.683221 30.871008 113.645492
F 44.968993 54.024265 4.523892
F 44.511838 54.024265 26.348213
F 44.054684 54.024265 48.172532
F 43.597530 54.024265 69.996852
F 43.140375 54.024265 91.821172
F 42.683221 54.024265 113.645492
F 18.239753 15.435503 3.963993
F 17.782599 15.435503 25.788313
F 17.325444 15.435503 47.612633
F 16.868290 15.435503 69.436953
F 16.411136 15.435503 91.261273
F 15.953982 15.435503 113.085593
F 18.239753 38.588760 3.963993
F 17.782599 38.588760 25.788313
F 17.325444 38.588760 47.612633
F 16.868290 38.588760 69.436953
F 16.411136 38.588760 91.261273
F 15.953982 38.588760 113.085593
F 18.239753 61.742018 3.963993
F 17.782599 61.742018 25.788313
F 17.325444 61.742018 47.612633
F 16.868290 61.742018 69.436953
F 16.411136 61.742018 91.261273
F 15.953982 61.742018 113.085593
F 44.968993 15.435503 4.523891
F 44.511838 15.435503 26.348211
F 44.054684 15.435503 48.172531
F 43.597530 15.435503 69.996851
F 43.140375 15.435503 91.821171
F 42.683221 15.435503 113.645491
F 44.968993 38.588760 4.523891
F 44.511838 38.588760 26.348211
F 44.054684 38.588760 48.172531
F 43.597530 38.588760 69.996851
F 43.140375 38.588760 91.821171
F 42.683221 38.588760 113.645491
F 44.968993 61.742018 4.523891
F 44.511838 61.742018 26.348211
F 44.054684 61.742018 48.172531
F 43.597530 61.742018 69.996851
F 43.140375 61.742018 91.821171
F 42.683221 61.742018 113.645491
F 18.239753 0.000001 3.963994
F 17.782599 0.000001 25.788314
F 17.325444 0.000001 47.612634
F 16.868290 0.000001 69.436954
F 16.411136 0.000001 91.261274
F 15.953981 0.000001 113.085594
F 18.239753 23.153258 3.963994
F 17.782599 23.153258 25.788314
F 17.325444 23.153258 47.612634
F 16.868290 23.153258 69.436954
F 16.411136 23.153258 91.261274
F 15.953981 23.153258 113.085594
F 18.239753 46.306516 3.963994
F 17.782599 46.306516 25.788314
F 17.325444 46.306516 47.612634
F 16.868290 46.306516 69.436954
F 16.411136 46.306516 91.261274
F 15.953981 46.306516 113.085594
F 44.968993 0.000001 4.523892
F 44.511838 0.000001 26.348212
F 44.054684 0.000001 48.172532
F 43.597530 0.000001 69.996852
F 43.140375 0.000001 91.821172
F 42.683221 0.000001 113.645492
F 44.968993 23.153258 4.523892
F 44.511838 23.153258 26.348212
F 44.054684 23.153258 48.172532
F 43.597530 23.153258 69.996852
F 43.140375 23.153258 91.821172
F 42.683221 23.153258 113.645492
F 44.968993 46.306516 4.523892
F 44.511838 46.306516 26.348212
F 44.054684 46.306516 48.172532
F 43.597530 46.306516 69.996852
F 43.140375 46.306516 91.821172
F 42.683221 46.306516 113.645492
F 27.149503 7.717750 4.150628
F 26.692348 7.717750 25.974947
F 26.235194 7.717750 47.799268
F 25.778040 7.717750 69.623587
F 25.320885 7.717750 91.447907
F 24.863731 7.717750 113.272228
F 27.149503 30.871007 4.150628
F 26.692348 30.871007 25.974947
F 26.235194 30.871007 47.799268
F 25.778040 30.871007 69.623587
F 25.320885 30.871007 91.447907
F 24.863731 30.871007 113.272228
F 27.149503 54.024265 4.150628
F 26.692348 54.024265 25.974947
F 26.235194 54.024265 47.799268
F 25.778040 54.024265 69.623587
F 25.320885 54.024265 91.447907
F 24.863731 54.024265 113.272228
F 51.592972 7.717750 113.832125
F 51.592972 30.871007 113.832125
F 51.592972 54.024265 113.832125
F 27.149503 15.435502 4.150627
F 26.692348 15.435502 25.974946
F 26.235194 15.435502 47.799267
F 25.778040 15.435502 69.623586
F 25.320885 15.435502 91.447906
F 24.863731 15.435502 113.272227
F 27.149503 38.588760 4.150627
F 26.692348 38.588760 25.974946
F 26.235194 38.588760 47.799267
F 25.778040 38.588760 69.623586
F 25.320885 38.588760 91.447906
F 24.863731 38.588760 113.272227
F 27.149503 61.742018 4.150627
F 26.692348 61.742018 25.974946
F 26.235194 61.742018 47.799267
F 25.778040 61.742018 69.623586
F 25.320885 61.742018 91.447906
F 24.863731 61.742018 113.272227
F 51.592972 15.435502 113.832124
F 51.592972 38.588760 113.832124
F 51.592972 61.742018 113.832124
F 27.149503 0.000000 4.150628
F 26.692348 0.000000 25.974947
F 26.235194 0.000000 47.799268
F 25.778040 0.000000 69.623587
F 25.320885 0.000000 91.447907
F 24.863731 0.000000 113.272228
F 27.149503 23.153258 4.150628
F 26.692348 23.153258 25.974947
F 26.235194 23.153258 47.799268
F 25.778040 23.153258 69.623587
F 25.320885 23.153258 91.447907
F 24.863731 23.153258 113.272228
F 27.149503 46.306515 4.150628
F 26.692348 46.306515 25.974947
F 26.235194 46.306515 47.799268
F 25.778040 46.306515 69.623587
F 25.320885 46.306515 91.447907
F 24.863731 46.306515 113.272228
F 51.592972 0.000000 113.832125
F 51.592972 23.153258 113.832125
F 51.592972 46.306515 113.832125
F 9.406183 5.145165 0.139976
F 8.949029 5.145165 21.964296
F 8.491874 5.145165 43.788615
F 8.034720 5.145165 65.612936
F 7.577566 5.145165 87.437255
F 7.120411 5.145165 109.261575
F 9.406183 28.298423 0.139976
F 8.949029 28.298423 21.964296
F 8.491874 28.298423 43.788615
F 8.034720 28.298423 65.612936
F 7.577566 28.298423 87.437255
F 7.120411 28.298423 109.261575
F 9.406183 51.451680 0.139976
F 8.949029 51.451680 21.964296
F 8.491874 51.451680 43.788615
F 8.034720 51.451680 65.612936
F 7.577566 51.451680 87.437255
F 7.120411 51.451680 109.261575
F 36.135423 5.145165 0.699874
F 35.678268 5.145165 22.524194
F 35.221114 5.145165 44.348513
F 34.763960 5.145165 66.172834
F 34.306805 5.145165 87.997153
F 33.849651 5.145165 109.821473
F 36.135423 28.298423 0.699874
F 35.678268 28.298423 22.524194
F 35.221114 28.298423 44.348513
F 34.763960 28.298423 66.172834
F 34.306805 28.298423 87.997153
F 33.849651 28.298423 109.821473
F 36.135423 51.451680 0.699874
F 35.678268 51.451680 22.524194
F 35.221114 51.451680 44.348513
F 34.763960 51.451680 66.172834
F 34.306805 51.451680 87.997153
F 33.849651 51.451680 109.821473
F 9.406183 12.862918 0.139975
F 8.949029 12.862918 21.964295
F 8.491874 12.862918 43.788614
F 8.034720 12.862918 65.612935
F 7.577566 12.862918 87.437254
F 7.120411 12.862918 109.261575
F 9.406183 36.016175 0.139975
F 8.949029 36.016175 21.964295
F 8.491874 36.016175 43.788614
F 8.034720 36.016175 65.612935
F 7.577566 36.016175 87.437254
F 7.120411 36.016175 109.261575
F 9.406183 59.169433 0.139975
F 8.949029 59.169433 21.964295
F 8.491874 59.169433 43.788614
F 8.034720 59.169433 65.612935
F 7.577566 59.169433 87.437254
F 7.120411 59.169433 109.261575
F 36.135423 12.862918 0.699873
F 35.678268 12.862918 22.524193
F 35.221114 12.862918 44.348512
F 34.763960 12.862918 66.172833
F 34.306805 12.862918 87.997152
F 33.849651 12.862918 109.821473
F 36.135423 36.016175 0.699873
F 35.678268 36.016175 22.524193
F 35.221114 36.016175 44.348512
F 34.763960 36.016175 66.172833
F 34.306805 36.016175 87.997152
F 33.849651 36.016175 109.821473
F 36.135423 59.169433 0.699873
F 35.678268 59.169433 22.524193
F 35.221114 59.169433 44.348512
F 34.763960 59.169433 66.172833
F 34.306805 59.169433 87.997152
F 33.849651 59.169433 109.821473
F 9.406183 20.580673 0.139975
F 8.949029 20.580673 21.964296
F 8.491874 20.580673 43.788615
F 8.034720 20.580673 65.612935
F 7.577566 20.580673 87.437255
F 7.120411 20.580673 109.261575
F 9.406183 43.733930 0.139975
F 8.949029 43.733930 21.964296
F 8.491874 43.733930 43.788615
F 8.034720 43.733930 65.612935
F 7.577566 43.733930 87.437255
F 7.120411 43.733930 109.261575
F 9.406183 66.887188 0.139975
F 8.949029 66.887188 21.964296
F 8.491874 66.887188 43.788615
F 8.034720 66.887188 65.612935
F 7.577566 66.887188 87.437255
F 7.120411 66.887188 109.261575
F 36.135423 20.580673 0.699873
F 35.678268 20.580673 22.524194
F 35.221114 20.580673 44.348513
F 34.763960 20.580673 66.172833
F 34.306805 20.580673 87.997153
F 33.849651 20.580673 109.821473
F 36.135423 43.733930 0.699873
F 35.678268 43.733930 22.524194
F 35.221114 43.733930 44.348513
F 34.763960 43.733930 66.172833
F 34.306805 43.733930 87.997153
F 33.849651 43.733930 109.821473
F 36.135423 66.887188 0.699873
F 35.678268 66.887188 22.524194
F 35.221114 66.887188 44.348513
F 34.763960 66.887188 66.172833
F 34.306805 66.887188 87.997153
F 33.849651 66.887188 109.821473
F 18.315932 5.145164 0.326607
F 17.858777 5.145164 22.150927
F 17.401623 5.145164 43.975247
F 16.944469 5.145164 65.799566
F 16.487314 5.145164 87.623887
F 16.030160 5.145164 109.448207
F 18.315932 28.298421 0.326607
F 17.858777 28.298421 22.150927
F 17.401623 28.298421 43.975247
F 16.944469 28.298421 65.799566
F 16.487314 28.298421 87.623887
F 16.030160 28.298421 109.448207
F 18.315932 51.451679 0.326607
F 17.858777 51.451679 22.150927
F 17.401623 51.451679 43.975247
F 16.944469 51.451679 65.799566
F 16.487314 51.451679 87.623887
F 16.030160 51.451679 109.448207
F 45.045171 5.145164 0.886505
F 44.588017 5.145164 22.710825
F 44.130862 5.145164 44.535145
F 43.673708 5.145164 66.359464
F 43.216554 5.145164 88.183785
F 42.759399 5.145164 110.008104
F 45.045171 28.298421 0.886505
F 44.588017 28.298421 22.710825
F 44.130862 28.298421 44.535145
F 43.673708 28.298421 66.359464
F 43.216554 28.298421 88.183785
F 42.759399 28.298421 110.008104
F 45.045171 51.451679 0.886505
F 44.588017 51.451679 22.710825
F 44.130862 51.451679 44.535145
F 43.673708 51.451679 66.359464
F 43.216554 51.451679 88.183785
F 42.759399 51.451679 110.008104
F 18.315932 12.862916 0.326606
F 17.858777 12.862916 22.150926
F 17.401623 12.862916 43.975246
F 16.944469 12.862916 65.799565
F 16.487314 12.862916 87.623886
F 16.030160 12.862916 109.448206
F 18.315932 36.016174 0.326606
F 17.858777 36.016174 22.150926
F 17.401623 36.016174 43.975246
F 16.944469 36.016174 65.799565
F 16.487314 36.016174 87.623886
F 16.030160 36.016174 109.448206
F 18.315932 59.169431 0.326606
F 17.858777 59.169431 22.150926
F 17.401623 59.169431 43.975246
F 16.944469 59.169431 65.799565
F 16.487314 59.169431 87.623886
F 16.030160 59.169431 109.448206
F 45.045171 12.862916 0.886504
F 44.588017 12.862916 22.710824
F 44.130862 12.862916 44.535144
F 43.673708 12.862916 66.359463
F 43.216554 12.862916 88.183784
F 42.759399 12.862916 110.008103
F 45.045171 36.016174 0.886504
F 44.588017 36.016174 22.710824
F 44.130862 36.016174 44.535144
F 43.673708 36.016174 66.359463
F 43.216554 36.016174 88.183784
F 42.759399 36.016174 110.008103
F 45.045171 59.169431 0.886504
F 44.588017 59.169431 22.710824
F 44.130862 59.169431 44.535144
F 43.673708 59.169431 66.359463
F 43.216554 59.169431 88.183784
F 42.759399 59.169431 110.008103
F 18.315932 20.580671 0.326607
F 17.858777 20.580671 22.150926
F 17.401623 20.580671 43.975247
F 16.944469 20.580671 65.799566
F 16.487314 20.580671 87.623886
F 16.030160 20.580671 109.448207
F 18.315932 43.733929 0.326607
F 17.858777 43.733929 22.150926
F 17.401623 43.733929 43.975247
F 16.944469 43.733929 65.799566
F 16.487314 43.733929 87.623886
F 16.030160 43.733929 109.448207
F 18.315932 66.887186 0.326607
F 17.858777 66.887186 22.150926
F 17.401623 66.887186 43.975247
F 16.944469 66.887186 65.799566
F 16.487314 66.887186 87.623886
F 16.030160 66.887186 109.448207
F 45.045171 20.580671 0.886505
F 44.588017 20.580671 22.710824
F 44.130862 20.580671 44.535145
F 43.673708 20.580671 66.359464
F 43.216554 20.580671 88.183784
F 42.759399 20.580671 110.008104
F 45.045171 43.733929 0.886505
F 44.588017 43.733929 22.710824
F 44.130862 43.733929 44.535145
F 43.673708 43.733929 66.359464
F 43.216554 43.733929 88.183784
F 42.759399 43.733929 110.008104
F 45.045171 66.887186 0.886505
F 44.588017 66.887186 22.710824
F 44.130862 66.887186 44.535145
F 43.673708 66.887186 66.359464
F 43.216554 66.887186 88.183784
F 42.759399 66.887186 110.008104
F 27.225682 5.145165 0.513241
F 26.768528 5.145165 22.337561
F 26.311373 5.145165 44.161881
F 25.854219 5.145165 65.986201
F 25.397065 5.145165 87.810521
F 24.939910 5.145165 109.634840
F 27.225682 28.298423 0.513241
F 26.768528 28.298423 22.337561
F 26.311373 28.298423 44.161881
F 25.854219 28.298423 65.986201
F 25.397065 28.298423 87.810521
F 24.939910 28.298423 109.634840
F 27.225682 51.451680 0.513241
F 26.768528 51.451680 22.337561
F 26.311373 51.451680 44.161881
F 25.854219 51.451680 65.986201
F 25.397065 51.451680 87.810521
F 24.939910 51.451680 109.634840
F 51.669150 5.145165 110.194738
F 51.669150 28.298423 110.194738
F 51.669150 51.451680 110.194738
F 27.225682 12.862917 0.513240
F 26.768528 12.862917 22.337560
F 26.311373 12.862917 44.161880
F 25.854219 12.862917 65.986200
F 25.397065 12.862917 87.810520
F 24.939910 12.862917 109.634839
F 27.225682 36.016175 0.513240
F 26.768528 36.016175 22.337560
F 26.311373 36.016175 44.161880
F 25.854219 36.016175 65.986200
F 25.397065 36.016175 87.810520
F 24.939910 36.016175 109.634839
F 27.225682 59.169432 0.513240
F 26.768528 59.169432 22.337560
F 26.311373 59.169432 44.161880
F 25.854219 59.169432 65.986200
F 25.397065 59.169432 87.810520
F 24.939910 59.169432 109.634839
F 51.669150 12.862917 110.194737
F 51.669150 36.016175 110.194737
F 51.669150 59.169432 110.194737
F 27.225682 20.580673 0.513241
F 26.768528 20.580673 22.337561
F 26.311373 20.580673 44.161881
F 25.854219 20.580673 65.986200
F 25.397065 20.580673 87.810521
F 24.939910 20.580673 109.634840
F 27.225682 43.733930 0.513241
F 26.768528 43.733930 22.337561
F 26.311373 43.733930 44.161881
F 25.854219 43.733930 65.986200
F 25.397065 43.733930 87.810521
F 24.939910 43.733930 109.634840
F 27.225682 66.887188 0.513241
F 26.768528 66.887188 22.337561
F 26.311373 66.887188 44.161881
F 25.854219 66.887188 65.986200
F 25.397065 66.887188 87.810521
F 24.939910 66.887188 109.634840
F 51.669150 20.580673 110.194738
F 51.669150 43.733930 110.194738
F 51.669150 66.887188 110.194738
F 9.349052 5.145165 2.868015
F 8.891897 5.145165 24.692335
F 8.434743 5.145165 46.516654
F 7.977589 5.145165 68.340975
F 7.520434 5.145165 90.165294
F 7.063280 5.145165 111.989614
F 9.349052 28.298423 2.868015
F 8.891897 28.298423 24.692335
F 8.434743 28.298423 46.516654
F 7.977589 28.298423 68.340975
F 7.520434 28.298423 90.165294
F 7.063280 28.298423 111.989614
F 9.349052 51.451680 2.868015
F 8.891897 51.451680 24.692335
F 8.434743 51.451680 46.516654
F 7.977589 51.451680 68.340975
F 7.520434 51.451680 90.165294
F 7.063280 51.451680 111.989614
F 36.078291 5.145165 3.427913
F 35.621137 5.145165 25.252232
F 35.163983 5.145165 47.076552
F 34.706828 5.145165 68.900872
F 34.249674 5.145165 90.725192
F 33.792520 5.145165 112.549511
F 36.078291 28.298423 3.427913
F 35.621137 28.298423 25.252232
F 35.163983 28.298423 47.076552
F 34.706828 28.298423 68.900872
F 34.249674 28.298423 90.725192
F 33.792520 28.298423 112.549511
F 36.078291 51.451680 3.427913
F 35.621137 51.451680 25.252232
F 35.163983 51.451680 47.076552
F 34.706828 51.451680 68.900872
F 34.249674 51.451680 90.725192
F 33.792520 51.451680 112.549511
F 9.349052 12.862917 2.868015
F 8.891897 12.862917 24.692336
F 8.434743 12.862917 46.516655
F 7.977589 12.862917 68.340976
F 7.520434 12.862917 90.165295
F 7.063280 12.862917 111.989615
F 9.349052 36.016175 2.868015
F 8.891897 36.016175 24.692336
F 8.434743 36.016175 46.516655
F 7.977589 36.016175 68.340976
F 7.520434 36.016175 90.165295
F 7.063280 36.016175 111.989615
F 9.349052 59.169432 2.868015
F 8.891897 59.169432 24.692336
F 8.434743 59.169432 46.516655
F 7.977589 59.169432 68.340976
F 7.520434 59.169432 90.165295
F 7.063280 59.169432 111.989615
F 36.078291 12.862917 3.427913
F 35.621137 12.862917 25.252233
F 35.163983 12.862917 47.076553
F 34.706828 12.862917 68.900873
F 34.249674 12.862917 90.725193
F 33.792520 12.862917 112.549512
F 36.078291 36.016175 3.427913
F 35.621137 36.016175 25.252233
F 35.163983 36.016175 47.076553
F 34.706828 36.016175 68.900873
F 34.249674 36.016175 90.725193
F 33.792520 36.016175 112.549512
F 36.078291 59.169432 3.427913
F 35.621137 59.169432 25.252233
F 35.163983 59.169432 47.076553
F 34.706828 59.169432 68.900873
F 34.249674 59.169432 90.725193
F 33.792520 59.169432 112.549512
F 9.349052 20.580673 2.868015
F 8.891897 20.580673 24.692335
F 8.434743 20.580673 46.516655
F 7.977589 20.580673 68.340975
F 7.520434 20.580673 90.165294
F 7.063280 20.580673 111.989615
F 9.349052 43.733930 2.868015
F 8.891897 43.733930 24.692335
F 8.434743 43.733930 46.516655
F 7.977589 43.733930 68.340975
F 7.520434 43.733930 90.165294
F 7.063280 43.733930 111.989615
F 9.349052 66.887188 2.868015
F 8.891897 66.887188 24.692335
F 8.434743 66.887188 46.516655
F 7.977589 66.887188 68.340975
F 7.520434 66.887188 90.165294
F 7.063280 66.887188 111.989615
F 36.078291 20.580673 3.427913
F 35.621137 20.580673 25.252232
F 35.163983 20.580673 47.076553
F 34.706828 20.580673 68.900872
F 34.249674 20.580673 90.725192
F 33.792520 20.580673 112.549512
F 36.078291 43.733930 3.427913
F 35.621137 43.733930 25.252232
F 35.163983 43.733930 47.076553
F 34.706828 43.733930 68.900872
F 34.249674 43.733930 90.725192
F 33.792520 43.733930 112.549512
F 36.078291 66.887188 3.427913
F 35.621137 66.887188 25.252232
F 35.163983 66.887188 47.076553
F 34.706828 66.887188 68.900872
F 34.249674 66.887188 90.725192
F 33.792520 66.887188 112.549512
F 18.258799 5.145164 3.054649
F 17.801645 5.145164 24.878968
F 17.344491 5.145164 46.703288
F 16.887336 5.145164 68.527608
F 16.430182 5.145164 90.351928
F 15.973028 5.145164 112.176248
F 18.258799 28.298422 3.054649
F 17.801645 28.298422 24.878968
F 17.344491 28.298422 46.703288
F 16.887336 28.298422 68.527608
F 16.430182 28.298422 90.351928
F 15.973028 28.298422 112.176248
F 18.258799 51.451679 3.054649
F 17.801645 51.451679 24.878968
F 17.344491 51.451679 46.703288
F 16.887336 51.451679 68.527608
F 16.430182 51.451679 90.351928
F 15.973028 51.451679 112.176248
F 44.988039 5.145164 3.614546
F 44.530884 5.145164 25.438866
F 44.073730 5.145164 47.263186
F 43.616576 5.145164 69.087506
F 43.159421 5.145164 90.911826
F 42.702267 5.145164 112.736146
F 44.988039 28.298422 3.614546
F 44.530884 28.298422 25.438866
F 44.073730 28.298422 47.263186
F 43.616576 28.298422 69.087506
F 43.159421 28.298422 90.911826
F 42.702267 28.298422 112.736146
F 44.988039 51.451679 3.614546
F 44.530884 51.451679 25.438866
F 44.073730 51.451679 47.263186
F 43.616576 51.451679 69.087506
F 43.159421 51.451679 90.911826
F 42.702267 51.451679 112.736146
F 18.258799 12.862917 3.054649
F 17.801645 12.862917 24.878969
F 17.344491 12.862917 46.703289
F 16.887336 12.862917 68.527609
F 16.430182 12.862917 90.351929
F 15.973028 12.862917 112.176248
F 18.258799 36.016174 3.054649
F 17.801645 36.016174 24.878969
F 17.344491 36.016174 46.703289
F 16.887336 36.016174 68.527609
F 16.430182 36.016174 90.351929
F 15.973028 36.016174 112.176248
F 18.258799 59.169432 3.054649
F 17.801645 59.169432 24.878969
F 17.344491 59.169432 46.703289
F 16.887336 59.169432 68.527609
F 16.430182 59.169432 90.351929
F 15.973028 59.169432 112.176248
F 44.988039 12.862917 3.614546
F 44.530884 12.862917 25.438867
F 44.073730 12.862917 47.263187
F 43.616576 12.862917 69.087507
F 43.159421 12.862917 90.911827
F 42.702267 12.862917 112.736146
F 44.988039 36.016174 3.614546
F 44.530884 36.016174 25.438867
F 44.073730 36.016174 47.263187
F 43.616576 36.016174 69.087507
F 43.159421 36.016174 90.911827
F 42.702267 36.016174 112.736146
F 44.988039 59.169432 3.614546
F 44.530884 59.169432 25.438867
F 44.073730 59.169432 47.263187
F 43.616576 59.169432 69.087507
F 43.159421 59.169432 90.911827
F 42.702267 59.169432 112.736146
F 18.258799 20.580672 3.054649
F 17.801645 20.580672 24.878968
F 17.344491 20.580672 46.703289
F 16.887336 20.580672 68.527608
F 16.430182 20.580672 90.351928
F 15.973028 20.580672 112.176248
F 18.258799 43.733929 3.054649
F 17.801645 43.733929 24.878968
F 17.344491 43.733929 46.703289
F 16.887336 43.733929 68.527608
F 16.430182 43.733929 90.351928
F 15.973028 43.733929 112.176248
F 18.258799 66.887187 3.054649
F 17.801645 66.887187 24.878968
F 17.344491 66.887187 46.703289
F 16.887336 66.887187 68.527608
F 16.430182 66.887187 90.351928
F 15.973028 66.887187 112.176248
F 44.988039 20.580672 3.614546
F 44.530884 20.580672 25.438866
F 44.073730 20.580672 47.263187
F 43.616576 20.580672 69.087506
F 43.159421 20.580672 90.911826
F 42.702267 20.580672 112.736146
F 44.988039 43.733929 3.614546
F 44.530884 43.733929 25.438866
F 44.073730 43.733929 47.263187
F 43.616576 43.733929 69.087506
F 43.159421 43.733929 90.911826
F 42.702267 43.733929 112.736146
F 44.988039 66.887187 3.614546
F 44.530884 66.887187 25.438866
F 44.073730 66.887187 47.263187
F 43.616576 66.887187 69.087506
F 43.159421 66.887187 90.911826
F 42.702267 66.887187 112.736146
F 27.168549 5.145165 3.241279
F 26.711394 5.145165 25.065600
F 26.254240 5.145165 46.889919
F 25.797086 5.145165 68.714240
F 25.339931 5.145165 90.538559
F 24.882777 5.145165 112.362879
F 27.168549 28.298423 3.241279
F 26.711394 28.298423 25.065600
F 26.254240 28.298423 46.889919
F 25.797086 28.298423 68.714240
F 25.339931 28.298423 90.538559
F 24.882777 28.298423 112.362879
F 27.168549 51.451680 3.241279
F 26.711394 51.451680 25.065600
F 26.254240 51.451680 46.889919
F 25.797086 51.451680 68.714240
F 25.339931 51.451680 90.538559
F 24.882777 51.451680 112.362879
F 51.612018 5.145165 112.922777
F 51.612018 28.298423 112.922777
F 51.612018 51.451680 112.922777
F 27.168549 12.862917 3.241280
F 26.711394 12.862917 25.065601
F 26.254240 12.862917 46.889920
F 25.797086 12.862917 68.714241
F 25.339931 12.862917 90.538560
F 24.882777 12.862917 112.362880
F 27.168549 36.016175 3.241280
F 26.711394 36.016175 25.065601
F 26.254240 36.016175 46.889920
F 25.797086 36.016175 68.714241
F 25.339931 36.016175 90.538560
F 24.882777 36.016175 112.362880
F 27.168549 59.169432 3.241280
F 26.711394 59.169432 25.065601
F 26.254240 59.169432 46.889920
F 25.797086 59.169432 68.714241
F 25.339931 59.169432 90.538560
F 24.882777 59.169432 112.362880
F 51.612018 12.862917 112.922778
F 51.612018 36.016175 112.922778
F 51.612018 59.169432 112.922778
F 27.168549 20.580672 3.241280
F 26.711394 20.580672 25.065600
F 26.254240 20.580672 46.889919
F 25.797086 20.580672 68.714240
F 25.339931 20.580672 90.538559
F 24.882777 20.580672 112.362880
F 27.168549 43.733930 3.241280
F 26.711394 43.733930 25.065600
F 26.254240 43.733930 46.889919
F 25.797086 43.733930 68.714240
F 25.339931 43.733930 90.538559
F 24.882777 43.733930 112.362880
F 27.168549 66.887188 3.241280
F 26.711394 66.887188 25.065600
F 26.254240 66.887188 46.889919
F 25.797086 66.887188 68.714240
F 25.339931 66.887188 90.538559
F 24.882777 66.887188 112.362880
F 51.612018 20.580672 112.922778
F 51.612018 43.733930 112.922778
F 51.612018 66.887188 112.922778
F 9.272848 7.717749 6.505401
F 8.815694 7.717749 28.329722
F 8.358540 7.717749 50.154041
F 7.901385 7.717749 71.978361
F 7.444231 7.717749 93.802681
F 6.987077 7.717749 115.627001
F 9.272848 30.871007 6.505401
F 8.815694 30.871007 28.329722
F 8.358540 30.871007 50.154041
F 7.901385 30.871007 71.978361
F 7.444231 30.871007 93.802681
F 6.987077 30.871007 115.627001
F 9.272848 54.024264 6.505401
F 8.815694 54.024264 28.329722
F 8.358540 54.024264 50.154041
F 7.901385 54.024264 71.978361
F 7.444231 54.024264 93.802681
F 6.987077 54.024264 115.627001
F 36.002089 7.717749 7.065299
F 35.544935 7.717749 28.889619
F 35.087780 7.717749 50.713939
F 34.630626 7.717749 72.538258
F 34.173472 7.717749 94.362579
F 33.716317 7.717749 116.186898
F 36.002089 30.871007 7.065299
F 35.544935 30.871007 28.889619
F 35.087780 30.871007 50.713939
F 34.630626 30.871007 72.538258
F 34.173472 30.871007 94.362579
F 33.716317 30.871007 116.186898
F 36.002089 54.024264 7.065299
F 35.544935 54.024264 28.889619
F 35.087780 54.024264 50.713939
F 34.630626 54.024264 72.538258
F 34.173472 54.024264 94.362579
F 33.716317 54.024264 116.186898
F 9.272848 15.435502 6.505402
F 8.815694 15.435502 28.329723
F 8.358540 15.435502 50.154042
F 7.901385 15.435502 71.978362
F 7.444231 15.435502 93.802682
F 6.987077 15.435502 115.627002
F 9.272848 38.588760 6.505402
F 8.815694 38.588760 28.329723
F 8.358540 38.588760 50.154042
F 7.901385 38.588760 71.978362
F 7.444231 38.588760 93.802682
F 6.987077 38.588760 115.627002
F 9.272848 61.742017 6.505402
F 8.815694 61.742017 28.329723
F 8.358540 61.742017 50.154042
F 7.901385 61.742017 71.978362
F 7.444231 61.742017 93.802682
F 6.987077 61.742017 115.627002
F 36.002089 15.435502 7.065300
F 35.544935 15.435502 28.889620
F 35.087780 15.435502 50.713940
F 34.630626 15.435502 72.538259
F 34.173472 15.435502 94.362580
F 33.716317 15.435502 116.186899
F 36.002089 38.588760 7.065300
F 35.544935 38.588760 28.889620
F 35.087780 38.588760 50.713940
F 34.630626 38.588760 72.538259
F 34.173472 38.588760 94.362580
F 33.716317 38.588760 116.186899
F 36.002089 61.742017 7.065300
F 35.544935 61.742017 28.889620
F 35.087780 61.742017 50.713940
F 34.630626 61.742017 72.538259
F 34.173472 61.742017 94.362580
F 33.716317 61.742017 116.186899
F 9.272848 0.000000 6.505401
F 8.815694 0.000000 28.329722
F 8.358540 0.000000 50.154041
F 7.901385 0.000000 71.978362
F 7.444231 0.000000 93.802681
F 6.987077 0.000000 115.627001
F 9.272848 23.153257 6.505401
F 8.815694 23.153257 28.329722
F 8.358540 23.153257 50.154041
F 7.901385 23.153257 71.978362
F 7.444231 23.153257 93.802681
F 6.987077 23.153257 115.627001
F 9.272848 46.306515 6.505401
F 8.815694 46.306515 28.329722
F 8.358540 46.306515 50.154041
F 7.901385 46.306515 71.978362
F 7.444231 46.306515 93.802681
F 6.987077 46.306515 115.627001
F 36.002089 0.000000 7.065299
F 35.544935 0.000000 28.889619
F 35.087780 0.000000 50.713939
F 34.630626 0.000000 72.538259
F 34.173472 0.000000 94.362579
F 33.716317 0.000000 116.186898
F 36.002089 23.153257 7.065299
F 35.544935 23.153257 28.889619
F 35.087780 23.153257 50.713939
F 34.630626 23.153257 72.538259
F 34.173472 23.153257 94.362579
F 33.716317 23.153257 116.186898
F 36.002089 46.306515 7.065299
F 35.544935 46.306515 28.889619
F 35.087780 46.306515 50.713939
F 34.630626 46.306515 72.538259
F 34.173472 46.306515 94.362579
F 33.716317 46.306515 116.186898
F 18.182596 7.717751 6.692035
F 17.725442 7.717751 28.516355
F 17.268287 7.717751 50.340675
F 16.811133 7.717751 72.164995
F 16.353979 7.717751 93.989315
F 15.896824 7.717751 115.813634
F 18.182596 30.871008 6.692035
F 17.725442 30.871008 28.516355
F 17.268287 30.871008 50.340675
F 16.811133 30.871008 72.164995
F 16.353979 30.871008 93.989315
F 15.896824 30.871008 115.813634
F 18.182596 54.024266 6.692035
F 17.725442 54.024266 28.516355
F 17.268287 54.024266 50.340675
F 16.811133 54.024266 72.164995
F 16.353979 54.024266 93.989315
F 15.896824 54.024266 115.813634
F 44.911835 7.717751 7.251932
F 44.454681 7.717751 29.076253
F 43.997527 7.717751 50.900572
F 43.540372 7.717751 72.724893
F 43.083218 7.717751 94.549212
F 42.626064 7.717751 116.373532
F 44.911835 30.871008 7.251932
F 44.454681 30.871008 29.076253
F 43.997527 30.871008 50.900572
F 43.540372 30.871008 72.724893
F 43.083218 30.871008 94.549212
F 42.626064 30.871008 116.373532
F 44.911835 54.024266 7.251932
F 44.454681 54.024266 29.076253
F 43.997527 54.024266 50.900572
F 43.540372 54.024266 72.724893
F 43.083218 54.024266 94.549212
F 42.626064 54.024266 116.373532
F 18.182596 15.435503 6.692036
F 17.725441 15.435503 28.516356
F 17.268287 15.435503 50.340676
F 16.811133 15.435503 72.164996
F 16.353978 15.435503 93.989316
F 15.896824 15.435503 115.813635
F 18.182596 38.588761 6.692036
F 17.725441 38.588761 28.516356
F 17.268287 38.588761 50.340676
F 16.811133 38.588761 72.164996
F 16.353978 38.588761 93.989316
F 15.896824 38.588761 115.813635
F 18.182596 61.742018 6.692036
F 17.725441 61.742018 28.516356
F 17.268287 61.742018 50.340676
F 16.811133 61.742018 72.164996
F 16.353978 61.742018 93.989316
F 15.896824 61.742018 115.813635
F 44.911835 15.435503 7.251933
F 44.454681 15.435503 29.076254
F 43.997527 15.435503 50.900573
F 43.540372 15.435503 72.724894
F 43.083218 15.435503 94.549213
F 42.626064 15.435503 116.373533
F 44.911835 38.588761 7.251933
F 44.454681 38.588761 29.076254
F 43.997527 38.588761 50.900573
F 43.540372 38.588761 72.724894
F 43.083218 38.588761 94.549213
F 42.626064 38.588761 116.373533
F 44.911835 61.742018 7.251933
F 44.454681 61.742018 29.076254
F 43.997527 61.742018 50.900573
F 43.540372 61.742018 72.724894
F 43.083218 61.742018 94.549213
F 42.626064 61.742018 116.373533
F 18.182596 0.000001 6.692035
F 17.725442 0.000001 28.516355
F 17.268287 0.000001 50.340675
F 16.811133 0.000001 72.164995
F 16.353979 0.000001 93.989315
F 15.896824 0.000001 115.813634
F 18.182596 23.153259 6.692035
F 17.725442 23.153259 28.516355
F 17.268287 23.153259 50.340675
F 16.811133 23.153259 72.164995
F 16.353979 23.153259 93.989315
F 15.896824 23.153259 115.813634
F 18.182596 46.306516 6.692035
F 17.725442 46.306516 28.516355
F 17.268287 46.306516 50.340675
F 16.811133 46.306516 72.164995
F 16.353979 46.306516 93.989315
F 15.896824 46.306516 115.813634
F 44.911835 0.000001 7.251932
F 44.454681 0.000001 29.076253
F 43.997527 0.000001 50.900572
F 43.540372 0.000001 72.724893
F 43.083218 0.000001 94.549212
F 42.626064 0.000001 116.373532
F 44.911835 23.153259 7.251932
F 44.454681 23.153259 29.076253
F 43.997527 23.153259 50.900572
F 43.540372 23.153259 72.724893
F 43.083218 23.153259 94.549212
F 42.626064 23.153259 116.373532
F 44.911835 46.306516 7.251932
F 44.454681 46.306516 29.076253
F 43.997527 46.306516 50.900572
F 43.540372 46.306516 72.724893
F 43.083218 46.306516 94.549212
F 42.626064 46.306516 116.373532
F 27.092347 7.717750 6.878666
F 26.635193 7.717750 28.702987
F 26.178039 7.717750 50.527306
F 25.720884 7.717750 72.351626
F 25.263730 7.717750 94.175946
F 24.806576 7.717750 116.000266
F 27.092347 30.871007 6.878666
F 26.635193 30.871007 28.702987
F 26.178039 30.871007 50.527306
F 25.720884 30.871007 72.351626
F 25.263730 30.871007 94.175946
F 24.806576 30.871007 116.000266
F 27.092347 54.024265 6.878666
F 26.635193 54.024265 28.702987
F 26.178039 54.024265 50.527306
F 25.720884 54.024265 72.351626
F 25.263730 54.024265 94.175946
F 24.806576 54.024265 116.000266
F 51.535815 7.717750 116.560164
F 51.535815 30.871007 116.560164
F 51.535815 54.024265 116.560164
F 27.092347 15.435502 6.878667
F 26.635193 15.435502 28.702988
F 26.178039 15.435502 50.527307
F 25.720884 15.435502 72.351628
F 25.263730 15.435502 94.175947
F 24.806576 15.435502 116.000267
F 27.092347 38.588760 6.878667
F 26.635193 38.588760 28.702988
F 26.178039 38.588760 50.527307
F 25.720884 38.588760 72.351628
F 25.263730 38.588760 94.175947
F 24.806576 38.588760 116.000267
F 27.092347 61.742017 6.878667
F 26.635193 61.742017 28.702988
F 26.178039 61.742017 50.527307
F 25.720884 61.742017 72.351628
F 25.263730 61.742017 94.175947
F 24.806576 61.742017 116.000267
F 51.535815 15.435502 116.560165
F 51.535815 38.588760 116.560165
F 51.535815 61.742017 116.560165
F 27.092347 0.000000 6.878666
F 26.635193 0.000000 28.702987
F 26.178039 0.000000 50.527306
F 25.720884 0.000000 72.351627
F 25.263730 0.000000 94.175946
F 24.806576 0.000000 116.000266
F 27.092347 23.153258 6.878666
F 26.635193 23.153258 28.702987
F 26.178039 23.153258 50.527306
F 25.720884 23.153258 72.351627
F 25.263730 23.153258 94.175946
F 24.806576 23.153258 116.000266
F 27.092347 46.306515 6.878666
F 26.635193 46.306515 28.702987
F 26.178039 46.306515 50.527306
F 25.720884 46.306515 72.351627
F 25.263730 46.306515 94.175946
F 24.806576 46.306515 116.000266
F 51.535815 0.000000 116.560164
F 51.535815 23.153258 116.560164
F 51.535815 46.306515 116.560164
F 2.514363 1.286291 10.002814
F 2.057208 1.286291 31.827134
F 1.600054 1.286291 53.651453
F 1.142900 1.286291 75.475774
F 0.685745 1.286291 97.300093
F 0.228591 1.286291 119.124414
F 2.514363 24.439548 10.002814
F 2.057208 24.439548 31.827134
F 1.600054 24.439548 53.651453
F 1.142900 24.439548 75.475774
F 0.685745 24.439548 97.300093
F 0.228591 24.439548 119.124414
F 2.514363 47.592806 10.002814
F 2.057208 47.592806 31.827134
F 1.600054 47.592806 53.651453
F 1.142900 47.592806 75.475774
F 0.685745 47.592806 97.300093
F 0.228591 47.592806 119.124414
F 29.243602 1.286291 10.562712
F 28.786448 1.286291 32.387031
F 28.329294 1.286291 54.211351
F 27.872139 1.286291 76.035671
F 27.414985 1.286291 97.859991
F 26.957831 1.286291 119.684311
F 29.243602 24.439548 10.562712
F 28.786448 24.439548 32.387031
F 28.329294 24.439548 54.211351
F 27.872139 24.439548 76.035671
F 27.414985 24.439548 97.859991
F 26.957831 24.439548 119.684311
F 29.243602 47.592806 10.562712
F 28.786448 47.592806 32.387031
F 28.329294 47.592806 54.211351
F 27.872139 47.592806 76.035671
F 27.414985 47.592806 97.859991
F 26.957831 47.592806 119.684311
F 2.514363 9.004040 10.002814
F 2.057208 9.004040 31.827134
F 1.600054 9.004040 53.651453
F 1.142900 9.004040 75.475774
F 0.685745 9.004040 97.300093
F 0.228591 9.004040 119.124414
F 2.514363 32.157298 10.002814
F 2.057208 32.157298 31.827134
F 1.600054 32.157298 53.651453
F 1.142900 32.157298 75.475774
F 0.685745 32.157298 97.300093
F 0.228591 32.157298 119.124414
F 2.514363 55.310555 10.002814
F 2.057208 55.310555 31.827134
F 1.600054 55.310555 53.651453
F 1.142900 55.310555 75.475774
F 0.685745 55.310555 97.300093
F 0.228591 55.310555 119.124414
F 29.243602 9.004040 10.562712
F 28.786448 9.004040 32.387031
F 28.329294 9.004040 54.211351
F 27.872139 9.004040 76.035671
F 27.414985 9.004040 97.859991
F 26.957831 9.004040 119.684311
F 29.243602 32.157298 10.562712
F 28.786448 32.157298 32.387031
F 28.329294 32.157298 54.211351
F 27.872139 32.157298 76.035671
F 27.414985 32.157298 97.859991
F 26.957831 32.157298 119.684311
F 29.243602 55.310555 10.562712
F 28.786448 55.310555 32.387031
F 28.329294 55.310555 54.211351
F 27.872139 55.310555 76.035671
F 27.414985 55.310555 97.859991
F 26.957831 55.310555 119.684311
F 2.514363 16.721795 10.002814
F 2.057208 16.721795 31.827135
F 1.600054 16.721795 53.651454
F 1.142900 16.721795 75.475775
F 0.685745 16.721795 97.300094
F 0.228591 16.721795 119.124414
F 2.514363 39.875053 10.002814
F 2.057208 39.875053 31.827135
F 1.600054 39.875053 53.651454
F 1.142900 39.875053 75.475775
F 0.685745 39.875053 97.300094
F 0.228591 39.875053 119.124414
F 2.514363 63.028310 10.002814
F 2.057208 63.028310 31.827135
F 1.600054 63.028310 53.651454
F 1.142900 63.028310 75.475775
F 0.685745 63.028310 97.300094
F 0.228591 63.028310 119.124414
F 29.243602 16.721795 10.562712
F 28.786448 16.721795 32.387032
F 28.329294 16.721795 54.211352
F 27.872139 16.721795 76.035672
F 27.414985 16.721795 97.859992
F 26.957831 16.721795 119.684311
F 29.243602 39.875053 10.562712
F 28.786448 39.875053 32.387032
F 28.329294 39.875053 54.211352
F 27.872139 39.875053 76.035672
F 27.414985 39.875053 97.859992
F 26.957831 39.875053 119.684311
F 29.243602 63.028310 10.562712
F 28.786448 63.028310 32.387032
F 28.329294 63.028310 54.211352
F 27.872139 63.028310 76.035672
F 27.414985 63.028310 97.859992
F 26.957831 63.028310 119.684311
F 11.424105 1.286291 10.189446
F 10.966951 1.286291 32.013766
F 10.509797 1.286291 53.838087
F 10.052642 1.286291 75.662406
F 9.595488 1.286291 97.486726
F 9.138334 1.286291 119.311046
F 11.424105 24.439548 10.189446
F 10.966951 24.439548 32.013766
F 10.509797 24.439548 53.838087
F 10.052642 24.439548 75.662406
F 9.595488 24.439548 97.486726
F 9.138334 24.439548 119.311046
F 11.424105 47.592806 10.189446
F 10.966951 47.592806 32.013766
F 10.509797 47.592806 53.838087
F 10.052642 47.592806 75.662406
F 9.595488 47.592806 97.486726
F 9.138334 47.592806 119.311046
F 38.153345 1.286291 10.749344
F 37.696191 1.286291 32.573664
F 37.239036 1.286291 54.397984
F 36.781882 1.286291 76.222304
F 36.324728 1.286291 98.046623
F 35.867573 1.286291 119.870944
F 38.153345 24.439548 10.749344
F 37.696191 24.439548 32.573664
F 37.239036 24.439548 54.397984
F 36.781882 24.439548 76.222304
F 36.324728 24.439548 98.046623
F 35.867573 24.439548 119.870944
F 38.153345 47.592806 10.749344
F 37.696191 47.592806 32.573664
F 37.239036 47.592806 54.397984
F 36.781882 47.592806 76.222304
F 36.324728 47.592806 98.046623
F 35.867573 47.592806 119.870944
F 11.424105 9.004040 10.189446
F 10.966951 9.004040 32.013766
F 10.509797 9.004040 53.838087
F 10.052642 9.004040 75.662406
F 9.595488 9.004040 97.486726
F 9.138334 9.004040 119.311046
F 11.424105 32.157298 10.189446
F 10.966951 32.157298 32.013766
F 10.509797 32.157298 53.838087
F 10.052642 32.157298 75.662406
F 9.595488 32.157298 97.486726
F 9.138334 32.157298 119.311046
F 11.424105 55.310555 10.189446
F 10.966951 55.310555 32.013766
F 10.509797 55.310555 53.838087
F 10.052642 55.310555 75.662406
F 9.595488 55.310555 97.486726
F 9.138334 55.310555 119.311046
F 38.153345 9.004040 10.749344
F 37.696191 9.004040 32.573664
F 37.239036 9.004040 54.397984
F 36.781882 9.004040 76.222304
F 36.324728 9.004040 98.046623
F 35.867573 9.004040 119.870944
F 38.153345 32.157298 10.749344
F 37.696191 32.157298 32.573664
F 37.239036 32.157298 54.397984
F 36.781882 32.157298 76.222304
F 36.324728 32.157298 98.046623
F 35.867573 32.157298 119.870944
F 38.153345 55.310555 10.749344
F 37.696191 55.310555 32.573664
F 37.239036 55.310555 54.397984
F 36.781882 55.310555 76.222304
F 36.324728 55.310555 98.046623
F 35.867573 55.310555 119.870944
F 11.424105 16.721795 10.189447
F 10.966951 16.721795 32.013767
F 10.509797 16.721795 53.838087
F 10.052642 16.721795 75.662407
F 9.595488 16.721795 97.486727
F 9.138334 16.721795 119.311047
F 11.424105 39.875053 10.189447
F 10.966951 39.875053 32.013767
F 10.509797 39.875053 53.838087
F 10.052642 39.875053 75.662407
F 9.595488 39.875053 97.486727
F 9.138334 39.875053 119.311047
F 11.424105 63.028310 10.189447
F 10.966951 63.028310 32.013767
F 10.509797 63.028310 53.838087
F 10.052642 63.028310 75.662407
F 9.595488 63.028310 97.486727
F 9.138334 63.028310 119.311047
F 38.153345 16.721795 10.749345
F 37.696191 16.721795 32.573665
F 37.239036 16.721795 54.397984
F 36.781882 16.721795 76.222305
F 36.324728 16.721795 98.046624
F 35.867573 16.721795 119.870945
F 38.153345 39.875053 10.749345
F 37.696191 39.875053 32.573665
F 37.239036 39.875053 54.397984
F 36.781882 39.875053 76.222305
F 36.324728 39.875053 98.046624
F 35.867573 39.875053 119.870945
F 38.153345 63.028310 10.749345
F 37.696191 63.028310 32.573665
F 37.239036 63.028310 54.397984
F 36.781882 63.028310 76.222305
F 36.324728 63.028310 98.046624
F 35.867573 63.028310 119.870945
F 20.333854 1.286290 10.376080
F 19.876700 1.286290 32.200400
F 19.419545 1.286290 54.024720
F 18.962391 1.286290 75.849040
F 18.505237 1.286290 97.673359
F 18.048082 1.286290 119.497680
F 20.333854 24.439547 10.376080
F 19.876700 24.439547 32.200400
F 19.419545 24.439547 54.024720
F 18.962391 24.439547 75.849040
F 18.505237 24.439547 97.673359
F 18.048082 24.439547 119.497680
F 20.333854 47.592805 10.376080
F 19.876700 47.592805 32.200400
F 19.419545 47.592805 54.024720
F 18.962391 47.592805 75.849040
F 18.505237 47.592805 97.673359
F 18.048082 47.592805 119.497680
F 47.063094 1.286290 10.935978
F 46.605940 1.286290 32.760297
F 46.148786 1.286290 54.584618
F 45.691631 1.286290 76.408937
F 45.234477 1.286290 98.233257
F 44.777323 1.286290 120.057577
F 47.063094 24.439547 10.935978
F 46.605940 24.439547 32.760297
F 46.148786 24.439547 54.584618
F 45.691631 24.439547 76.408937
F 45.234477 24.439547 98.233257
F 44.777323 24.439547 120.057577
F 47.063094 47.592805 10.935978
F 46.605940 47.592805 32.760297
F 46.148786 47.592805 54.584618
F 45.691631 47.592805 76.408937
F 45.234477 47.592805 98.233257
F 44.777323 47.592805 120.057577
F 20.333854 9.004039 10.376080
F 19.876700 9.004039 32.200400
F 19.419545 9.004039 54.024720
F 18.962391 9.004039 75.849040
F 18.505237 9.004039 97.673359
F 18.048082 9.004039 119.497680
F 20.333854 32.157297 10.376080
F 19.876700 32.157297 32.200400
F 19.419545 32.157297 54.024720
F 18.962391 32.157297 75.849040
F 18.505237 32.157297 97.673359
F 18.048082 32.157297 119.497680
F 20.333854 55.310554 10.376080
F 19.876700 55.310554 32.200400
F 19.419545 55.310554 54.024720
F 18.962391 55.310554 75.849040
F 18.505237 55.310554 97.673359
F 18.048082 55.310554 119.497680
F 47.063094 9.004039 10.935978
F 46.605940 9.004039 32.760297
F 46.148786 9.004039 54.584618
F 45.691631 9.004039 76.408937
F 45.234477 9.004039 98.233257
F 44.777323 9.004039 120.057577
F 47.063094 32.157297 10.935978
F 46.605940 32.157297 32.760297
F 46.148786 32.157297 54.584618
F 45.691631 32.157297 76.408937
F 45.234477 32.157297 98.233257
F 44.777323 32.157297 120.057577
F 47.063094 55.310554 10.935978
F 46.605940 55.310554 32.760297
F 46.148786 55.310554 54.584618
F 45.691631 55.310554 76.408937
F 45.234477 55.310554 98.233257
F 44.777323 55.310554 120.057577
F 20.333854 16.721795 10.376081
F 19.876699 16.721795 32.200401
F 19.419545 16.721795 54.024720
F 18.962391 16.721795 75.849041
F 18.505236 16.721795 97.673360
F 18.048082 16.721795 119.497681
F 20.333854 39.875052 10.376081
F 19.876699 39.875052 32.200401
F 19.419545 39.875052 54.024720
F 18.962391 39.875052 75.849041
F 18.505236 39.875052 97.673360
F 18.048082 39.875052 119.497681
F 20.333854 63.028310 10.376081
F 19.876699 63.028310 32.200401
F 19.419545 63.028310 54.024720
F 18.962391 63.028310 75.849041
F 18.505236 63.028310 97.673360
F 18.048082 63.028310 119.497681
F 47.063094 16.721795 10.935979
F 46.605940 16.721795 32.760298
F 46.148786 16.721795 54.584618
F 45.691631 16.721795 76.408938
F 45.234477 16.721795 98.233258
F 44.777323 16.721795 120.057578
F 47.063094 39.875052 10.935979
F 46.605940 39.875052 32.760298
F 46.148786 39.875052 54.584618
F 45.691631 39.875052 76.408938
F 45.234477 39.875052 98.233258
F 44.777323 39.875052 120.057578
F 47.063094 63.028310 10.935979
F 46.605940 63.028310 32.760298
F 46.148786 63.028310 54.584618
F 45.691631 63.028310 76.408938
F 45.234477 63.028310 98.233258
F 44.777323 63.028310 120.057578
F 2.438156 3.858875 13.640199
F 1.981002 3.858875 35.464519
F 1.523848 3.858875 57.288839
F 1.066693 3.858875 79.113159
F 0.609539 3.858875 100.937479
F 0.152385 3.858875 122.761798
F 2.438156 27.012132 13.640199
F 1.981002 27.012132 35.464519
F 1.523848 27.012132 57.288839
F 1.066693 27.012132 79.113159
F 0.609539 27.012132 100.937479
F 0.152385 27.012132 122.761798
F 2.438156 50.165390 13.640199
F 1.981002 50.165390 35.464519
F 1.523848 50.165390 57.288839
F 1.066693 50.165390 79.113159
F 0.609539 50.165390 100.937479
F 0.152385 50.165390 122.761798
F 29.167396 3.858875 14.200097
F 28.710242 3.858875 36.024417
F 28.253087 3.858875 57.848737
F 27.795933 3.858875 79.673057
F 27.338779 3.858875 101.497377
F 26.881624 3.858875 123.321696
F 29.167396 27.012132 14.200097
F 28.710242 27.012132 36.024417
F 28.253087 27.012132 57.848737
F 27.795933 27.012132 79.673057
F 27.338779 27.012132 101.497377
F 26.881624 27.012132 123.321696
F 29.167396 50.165390 14.200097
F 28.710242 50.165390 36.024417
F 28.253087 50.165390 57.848737
F 27.795933 50.165390 79.673057
F 27.338779 50.165390 101.497377
F 26.881624 50.165390 123.321696
F 2.438156 11.576625 13.640200
F 1.981002 11.576625 35.464519
F 1.523848 11.576625 57.288839
F 1.066693 11.576625 79.113159
F 0.609539 11.576625 100.937479
F 0.152385 11.576625 122.761799
F 2.438156 34.729882 13.640200
F 1.981002 34.729882 35.464519
F 1.523848 34.729882 57.288839
F 1.066693 34.729882 79.113159
F 0.609539 34.729882 100.937479
F 0.152385 34.729882 122.761799
F 2.438156 57.883140 13.640200
F 1.981002 57.883140 35.464519
F 1.523848 57.883140 57.288839
F 1.066693 57.883140 79.113159
F 0.609539 57.883140 100.937479
F 0.152385 57.883140 122.761799
F 29.167396 11.576625 14.200098
F 28.710242 11.576625 36.024417
F 28.253087 11.576625 57.848737
F 27.795933 11.576625 79.673057
F 27.338779 11.576625 101.497377
F 26.881624 11.576625 123.321697
F 29.167396 34.729882 14.200098
F 28.710242 34.729882 36.024417
F 28.253087 34.729882 57.848737
F 27.795933 34.729882 79.673057
F 27.338779 34.729882 101.497377
F 26.881624 34.729882 123.321697
F 29.167396 57.883140 14.200098
F 28.710242 57.883140 36.024417
F 28.253087 57.883140 57.848737
F 27.795933 57.883140 79.673057
F 27.338779 57.883140 101.497377
F 26.881624 57.883140 123.321697
F 2.438156 19.294380 13.640200
F 1.981002 19.294380 35.464520
F 1.523848 19.294380 57.288840
F 1.066693 19.294380 79.113159
F 0.609539 19.294380 100.937480
F 0.152385 19.294380 122.761799
F 2.438156 42.447638 13.640200
F 1.981002 42.447638 35.464520
F 1.523848 42.447638 57.288840
F 1.066693 42.447638 79.113159
F 0.609539 42.447638 100.937480
F 0.152385 42.447638 122.761799
F 2.438156 65.600895 13.640200
F 1.981002 65.600895 35.464520
F 1.523848 65.600895 57.288840
F 1.066693 65.600895 79.113159
F 0.609539 65.600895 100.937480
F 0.152385 65.600895 122.761799
F 29.167396 19.294380 14.200098
F 28.710242 19.294380 36.024418
F 28.253087 19.294380 57.848738
F 27.795933 19.294380 79.673057
F 27.338779 19.294380 101.497378
F 26.881624 19.294380 123.321697
F 29.167396 42.447638 14.200098
F 28.710242 42.447638 36.024418
F 28.253087 42.447638 57.848738
F 27.795933 42.447638 79.673057
F 27.338779 42.447638 101.497378
F 26.881624 42.447638 123.321697
F 29.167396 65.600895 14.200098
F 28.710242 65.600895 36.024418
F 28.253087 65.600895 57.848738
F 27.795933 65.600895 79.673057
F 27.338779 65.600895 101.497378
F 26.881624 65.600895 123.321697
F 11.347897 3.858875 13.826832
F 10.890743 3.858875 35.651152
F 10.433588 3.858875 57.475472
F 9.976434 3.858875 79.299792
F 9.519280 3.858875 101.124111
F 9.062125 3.858875 122.948432
F 11.347897 27.012133 13.826832
F 10.890743 27.012133 35.651152
F 10.433588 27.012133 57.475472
F 9.976434 27.012133 79.299792
F 9.519280 27.012133 101.124111
F 9.062125 27.012133 122.948432
F 11.347897 50.165390 13.826832
F 10.890743 50.165390 35.651152
F 10.433588 50.165390 57.475472
F 9.976434 50.165390 79.299792
F 9.519280 50.165390 101.124111
F 9.062125 50.165390 122.948432
F 38.077138 3.858875 14.386730
F 37.619983 3.858875 36.211050
F 37.162829 3.858875 58.035370
F 36.705675 3.858875 79.859690
F 36.248520 3.858875 101.684009
F 35.791366 3.858875 123.508330
F 38.077138 27.012133 14.386730
F 37.619983 27.012133 36.211050
F 37.162829 27.012133 58.035370
F 36.705675 27.012133 79.859690
F 36.248520 27.012133 101.684009
F 35.791366 27.012133 123.508330
F 38.077138 50.165390 14.386730
F 37.619983 50.165390 36.211050
F 37.162829 50.165390 58.035370
F 36.705675 50.165390 79.859690
F 36.248520 50.165390 101.684009
F 35.791366 50.165390 123.508330
F 11.347897 11.576625 13.826832
F 10.890743 11.576625 35.651152
F 10.433588 11.576625 57.475472
F 9.976434 11.576625 79.299792
F 9.519280 11.576625 101.124112
F 9.062125 11.576625 122.948432
F 11.347897 34.729883 13.826832
F 10.890743 34.729883 35.651152
F 10.433588 34.729883 57.475472
F 9.976434 34.729883 79.299792
F 9.519280 34.729883 101.124112
F 9.062125 34.729883 122.948432
F 11.347897 57.883140 13.826832
F 10.890743 57.883140 35.651152
F 10.433588 57.883140 57.475472
F 9.976434 57.883140 79.299792
F 9.519280 57.883140 101.124112
F 9.062125 57.883140 122.948432
F 38.077138 11.576625 14.386730
F 37.619983 11.576625 36.211050
F 37.162829 11.576625 58.035370
F 36.705675 11.576625 79.859690
F 36.248520 11.576625 101.684010
F 35.791366 11.576625 123.508330
F 38.077138 34.729883 14.386730
F 37.619983 34.729883 36.211050
F 37.162829 34.729883 58.035370
F 36.705675 34.729883 79.859690
F 36.248520 34.729883 101.684010
F 35.791366 34.729883 123.508330
F 38.077138 57.883140 14.386730
F 37.619983 57.883140 36.211050
F 37.162829 57.883140 58.035370
F 36.705675 57.883140 79.859690
F 36.248520 57.883140 101.684010
F 35.791366 57.883140 123.508330
F 11.347897 19.294380 13.826832
F 10.890743 19.294380 35.651153
F 10.433588 19.294380 57.475472
F 9.976434 19.294380 79.299793
F 9.519280 19.294380 101.124112
F 9.062125 19.294380 122.948432
F 11.347897 42.447638 13.826832
F 10.890743 42.447638 35.651153
F 10.433588 42.447638 57.475472
F 9.976434 42.447638 79.299793
F 9.519280 42.447638 101.124112
F 9.062125 42.447638 122.948432
F 11.347897 65.600896 13.826832
F 10.890743 65.600896 35.651153
F 10.433588 65.600896 57.475472
F 9.976434 65.600896 79.299793
F 9.519280 65.600896 101.124112
F 9.062125 65.600896 122.948432
F 38.077138 19.294380 14.386730
F 37.619983 19.294380 36.211051
F 37.162829 19.294380 58.035370
F 36.705674 19.294380 79.859691
F 36.248520 19.294380 101.684010
F 35.791366 19.294380 123.508330
F 38.077138 42.447638 14.386730
F 37.619983 42.447638 36.211051
F 37.162829 42.447638 58.035370
F 36.705674 42.447638 79.859691
F 36.248520 42.447638 101.684010
F 35.791366 42.447638 123.508330
F 38.077138 65.600896 14.386730
F 37.619983 65.600896 36.211051
F 37.162829 65.600896 58.035370
F 36.705674 65.600896 79.859691
F 36.248520 65.600896 101.684010
F 35.791366 65.600896 123.508330
F 20.257648 3.858876 14.013466
F 19.800494 3.858876 35.837785
F 19.343340 3.858876 57.662106
F 18.886185 3.858876 79.486425
F 18.429031 3.858876 101.310746
F 17.971877 3.858876 123.135066
F 20.257648 27.012134 14.013466
F 19.800494 27.012134 35.837785
F 19.343340 27.012134 57.662106
F 18.886185 27.012134 79.486425
F 18.429031 27.012134 101.310746
F 17.971877 27.012134 123.135066
F 20.257648 50.165391 14.013466
F 19.800494 50.165391 35.837785
F 19.343340 50.165391 57.662106
F 18.886185 50.165391 79.486425
F 18.429031 50.165391 101.310746
F 17.971877 50.165391 123.135066
F 46.986888 3.858876 14.573364
F 46.529734 3.858876 36.397683
F 46.072579 3.858876 58.222004
F 45.615425 3.858876 80.046323
F 45.158271 3.858876 101.870644
F 44.701116 3.858876 123.694963
F 46.986888 27.012134 14.573364
F 46.529734 27.012134 36.397683
F 46.072579 27.012134 58.222004
F 45.615425 27.012134 80.046323
F 45.158271 27.012134 101.870644
F 44.701116 27.012134 123.694963
F 46.986888 50.165391 14.573364
F 46.529734 50.165391 36.397683
F 46.072579 50.165391 58.222004
F 45.615425 50.165391 80.046323
F 45.158271 50.165391 101.870644
F 44.701116 50.165391 123.694963
F 20.257648 11.576626 14.013466
F 19.800494 11.576626 35.837786
F 19.343340 11.576626 57.662106
F 18.886185 11.576626 79.486425
F 18.429031 11.576626 101.310746
F 17.971877 11.576626 123.135066
F 20.257648 34.729884 14.013466
F 19.800494 34.729884 35.837786
F 19.343340 34.729884 57.662106
F 18.886185 34.729884 79.486425
F 18.429031 34.729884 101.310746
F 17.971877 34.729884 123.135066
F 20.257648 57.883141 14.013466
F 19.800494 57.883141 35.837786
F 19.343340 57.883141 57.662106
F 18.886185 57.883141 79.486425
F 18.429031 57.883141 101.310746
F 17.971877 57.883141 123.135066
F 46.986888 11.576626 14.573364
F 46.529734 11.576626 36.397684
F 46.072579 11.576626 58.222004
F 45.615425 11.576626 80.046323
F 45.158271 11.576626 101.870644
F 44.701116 11.576626 123.694963
F 46.986888 34.729884 14.573364
F 46.529734 34.729884 36.397684
F 46.072579 34.729884 58.222004
F 45.615425 34.729884 80.046323
F 45.158271 34.729884 101.870644
F 44.701116 34.729884 123.694963
F 46.986888 57.883141 14.573364
F 46.529734 57.883141 36.397684
F 46.072579 57.883141 58.222004
F 45.615425 57.883141 80.046323
F 45.158271 57.883141 101.870644
F 44.701116 57.883141 123.694963
F 20.257648 19.294382 14.013467
F 19.800494 19.294382 35.837786
F 19.343340 19.294382 57.662106
F 18.886185 19.294382 79.486426
F 18.429031 19.294382 101.310746
F 17.971877 19.294382 123.135067
F 20.257648 42.447639 14.013467
F 19.800494 42.447639 35.837786
F 19.343340 42.447639 57.662106
F 18.886185 42.447639 79.486426
F 18.429031 42.447639 101.310746
F 17.971877 42.447639 123.135067
F 20.257648 65.600897 14.013467
F 19.800494 65.600897 35.837786
F 19.343340 65.600897 57.662106
F 18.886185 65.600897 79.486426
F 18.429031 65.600897 101.310746
F 17.971877 65.600897 123.135067
F 46.986888 19.294382 14.573365
F 46.529734 19.294382 36.397684
F 46.072579 19.294382 58.222004
F 45.615425 19.294382 80.046324
F 45.158271 19.294382 101.870644
F 44.701116 19.294382 123.694964
F 46.986888 42.447639 14.573365
F 46.529734 42.447639 36.397684
F 46.072579 42.447639 58.222004
F 45.615425 42.447639 80.046324
F 45.158271 42.447639 101.870644
F 44.701116 42.447639 123.694964
F 46.986888 65.600897 14.573365
F 46.529734 65.600897 36.397684
F 46.072579 65.600897 58.222004
F 45.615425 65.600897 80.046324
F 45.158271 65.600897 101.870644
F 44.701116 65.600897 123.694964
F 2.495313 3.858875 10.912160
F 2.038158 3.858875 32.736481
F 1.581004 3.858875 54.560800
F 1.123850 3.858875 76.385120
F 0.666695 3.858875 98.209441
F 0.209541 3.858875 120.033760
F 2.495313 27.012133 10.912160
F 2.038158 27.012133 32.736481
F 1.581004 27.012133 54.560800
F 1.123850 27.012133 76.385120
F 0.666695 27.012133 98.209441
F 0.209541 27.012133 120.033760
F 2.495313 50.165390 10.912160
F 2.038158 50.165390 32.736481
F 1.581004 50.165390 54.560800
F 1.123850 50.165390 76.385120
F 0.666695 50.165390 98.209441
F 0.209541 50.165390 120.033760
F 29.224552 3.858875 11.472058
F 28.767398 3.858875 33.296379
F 28.310244 3.858875 55.120698
F 27.853089 3.858875 76.945018
F 27.395935 3.858875 98.769338
F 26.938781 3.858875 120.593658
F 29.224552 27.012133 11.472058
F 28.767398 27.012133 33.296379
F 28.310244 27.012133 55.120698
F 27.853089 27.012133 76.945018
F 27.395935 27.012133 98.769338
F 26.938781 27.012133 120.593658
F 29.224552 50.165390 11.472058
F 28.767398 50.165390 33.296379
F 28.310244 50.165390 55.120698
F 27.853089 50.165390 76.945018
F 27.395935 50.165390 98.769338
F 26.938781 50.165390 120.593658
F 2.495313 11.576625 10.912160
F 2.038158 11.576625 32.736480
F 1.581004 11.576625 54.560800
F 1.123850 11.576625 76.385120
F 0.666695 11.576625 98.209441
F 0.209541 11.576625 120.033760
F 2.495313 34.729883 10.912160
F 2.038158 34.729883 32.736480
F 1.581004 34.729883 54.560800
F 1.123850 34.729883 76.385120
F 0.666695 34.729883 98.209441
F 0.209541 34.729883 120.033760
F 2.495313 57.883140 10.912160
F 2.038158 57.883140 32.736480
F 1.581004 57.883140 54.560800
F 1.123850 57.883140 76.385120
F 0.666695 57.883140 98.209441
F 0.209541 57.883140 120.033760
F 29.224552 11.576625 11.472058
F 28.767398 11.576625 33.296378
F 28.310244 11.576625 55.120698
F 27.853089 11.576625 76.945018
F 27.395935 11.576625 98.769338
F 26.938781 11.576625 120.593658
F 29.224552 34.729883 11.472058
F 28.767398 34.729883 33.296378
F 28.310244 34.729883 55.120698
F 27.853089 34.729883 76.945018
F 27.395935 34.729883 98.769338
F 26.938781 34.729883 120.593658
F 29.224552 57.883140 11.472058
F 28.767398 57.883140 33.296378
F 28.310244 57.883140 55.120698
F 27.853089 57.883140 76.945018
F 27.395935 57.883140 98.769338
F 26.938781 57.883140 120.593658
F 2.495313 19.294381 10.912159
F 2.038158 19.294381 32.736480
F 1.581004 19.294381 54.560799
F 1.123850 19.294381 76.385120
F 0.666695 19.294381 98.209440
F 0.209541 19.294381 120.033759
F 2.495313 42.447638 10.912159
F 2.038158 42.447638 32.736480
F 1.581004 42.447638 54.560799
F 1.123850 42.447638 76.385120
F 0.666695 42.447638 98.209440
F 0.209541 42.447638 120.033759
F 2.495313 65.600896 10.912159
F 2.038158 65.600896 32.736480
F 1.581004 65.600896 54.560799
F 1.123850 65.600896 76.385120
F 0.666695 65.600896 98.209440
F 0.209541 65.600896 120.033759
F 29.224552 19.294381 11.472057
F 28.767398 19.294381 33.296378
F 28.310244 19.294381 55.120697
F 27.853089 19.294381 76.945018
F 27.395935 19.294381 98.769337
F 26.938781 19.294381 120.593657
F 29.224552 42.447638 11.472057
F 28.767398 42.447638 33.296378
F 28.310244 42.447638 55.120697
F 27.853089 42.447638 76.945018
F 27.395935 42.447638 98.769337
F 26.938781 42.447638 120.593657
F 29.224552 65.600896 11.472057
F 28.767398 65.600896 33.296378
F 28.310244 65.600896 55.120697
F 27.853089 65.600896 76.945018
F 27.395935 65.600896 98.769337
F 26.938781 65.600896 120.593657
F 11.405054 3.858875 11.098793
F 10.947900 3.858875 32.923112
F 10.490746 3.858875 54.747433
F 10.033591 3.858875 76.571752
F 9.576437 3.858875 98.396073
F 9.119283 3.858875 120.220393
F 11.405054 27.012133 11.098793
F 10.947900 27.012133 32.923112
F 10.490746 27.012133 54.747433
F 10.033591 27.012133 76.571752
F 9.576437 27.012133 98.396073
F 9.119283 27.012133 120.220393
F 11.405054 50.165390 11.098793
F 10.947900 50.165390 32.923112
F 10.490746 50.165390 54.747433
F 10.033591 50.165390 76.571752
F 9.576437 50.165390 98.396073
F 9.119283 50.165390 120.220393
F 38.134295 3.858875 11.658691
F 37.677140 3.858875 33.483010
F 37.219986 3.858875 55.307331
F 36.762832 3.858875 77.131650
F 36.305677 3.858875 98.955971
F 35.848523 3.858875 120.780290
F 38.134295 27.012133 11.658691
F 37.677140 27.012133 33.483010
F 37.219986 27.012133 55.307331
F 36.762832 27.012133 77.131650
F 36.305677 27.012133 98.955971
F 35.848523 27.012133 120.780290
F 38.134295 50.165390 11.658691
F 37.677140 50.165390 33.483010
F 37.219986 50.165390 55.307331
F 36.762832 50.165390 77.131650
F 36.305677 50.165390 98.955971
F 35.848523 50.165390 120.780290
F 11.405054 11.576625 11.098793
F 10.947900 11.576625 32.923112
F 10.490746 11.576625 54.747433
F 10.033591 11.576625 76.571752
F 9.576437 11.576625 98.396072
F 9.119283 11.576625 120.220393
F 11.405054 34.729883 11.098793
F 10.947900 34.729883 32.923112
F 10.490746 34.729883 54.747433
F 10.033591 34.729883 76.571752
F 9.576437 34.729883 98.396072
F 9.119283 34.729883 120.220393
F 11.405054 57.883140 11.098793
F 10.947900 57.883140 32.923112
F 10.490746 57.883140 54.747433
F 10.033591 57.883140 76.571752
F 9.576437 57.883140 98.396072
F 9.119283 57.883140 120.220393
F 38.134295 11.576625 11.658691
F 37.677140 11.576625 33.483010
F 37.219986 11.576625 55.307331
F 36.762832 11.576625 77.131650
F 36.305677 11.576625 98.955970
F 35.848523 11.576625 120.780290
F 38.134295 34.729883 11.658691
F 37.677140 34.729883 33.483010
F 37.219986 34.729883 55.307331
F 36.762832 34.729883 77.131650
F 36.305677 34.729883 98.955970
F 35.848523 34.729883 120.780290
F 38.134295 57.883140 11.658691
F 37.677140 57.883140 33.483010
F 37.219986 57.883140 55.307331
F 36.762832 57.883140 77.131650
F 36.305677 57.883140 98.955970
F 35.848523 57.883140 120.780290
F 11.405054 19.294381 11.098792
F 10.947900 19.294381 32.923112
F 10.490746 19.294381 54.747432
F 10.033591 19.294381 76.571752
F 9.576437 19.294381 98.396072
F 9.119283 19.294381 120.220392
F 11.405054 42.447638 11.098792
F 10.947900 42.447638 32.923112
F 10.490746 42.447638 54.747432
F 10.033591 42.447638 76.571752
F 9.576437 42.447638 98.396072
F 9.119283 42.447638 120.220392
F 11.405054 65.600896 11.098792
F 10.947900 65.600896 32.923112
F 10.490746 65.600896 54.747432
F 10.033591 65.600896 76.571752
F 9.576437 65.600896 98.396072
F 9.119283 65.600896 120.220392
F 38.134295 19.294381 11.658690
F 37.677140 19.294381 33.483010
F 37.219986 19.294381 55.307330
F 36.762832 19.294381 77.131650
F 36.305677 19.294381 98.955970
F 35.848523 19.294381 120.780289
F 38.134295 42.447638 11.658690
F 37.677140 42.447638 33.483010
F 37.219986 42.447638 55.307330
F 36.762832 42.447638 77.131650
F 36.305677 42.447638 98.955970
F 35.848523 42.447638 120.780289
F 38.134295 65.600896 11.658690
F 37.677140 65.600896 33.483010
F 37.219986 65.600896 55.307330
F 36.762832 65.600896 77.131650
F 36.305677 65.600896 98.955970
F 35.848523 65.600896 120.780289
F 20.314805 3.858876 11.285425
F 19.857650 3.858876 33.109744
F 19.400496 3.858876 54.934065
F 18.943342 3.858876 76.758384
F 18.486187 3.858876 98.582705
F 18.029033 3.858876 120.407024
F 20.314805 27.012133 11.285425
F 19.857650 27.012133 33.109744
F 19.400496 27.012133 54.934065
F 18.943342 27.012133 76.758384
F 18.486187 27.012133 98.582705
F 18.029033 27.012133 120.407024
F 20.314805 50.165391 11.285425
F 19.857650 50.165391 33.109744
F 19.400496 50.165391 54.934065
F 18.943342 50.165391 76.758384
F 18.486187 50.165391 98.582705
F 18.029033 50.165391 120.407024
F 47.044044 3.858876 11.845322
F 46.586890 3.858876 33.669642
F 46.129736 3.858876 55.493962
F 45.672581 3.858876 77.318282
F 45.215427 3.858876 99.142602
F 44.758273 3.858876 120.966922
F 47.044044 27.012133 11.845322
F 46.586890 27.012133 33.669642
F 46.129736 27.012133 55.493962
F 45.672581 27.012133 77.318282
F 45.215427 27.012133 99.142602
F 44.758273 27.012133 120.966922
F 47.044044 50.165391 11.845322
F 46.586890 50.165391 33.669642
F 46.129736 50.165391 55.493962
F 45.672581 50.165391 77.318282
F 45.215427 50.165391 99.142602
F 44.758273 50.165391 120.966922
F 20.314805 11.576626 11.285425
F 19.857650 11.576626 33.109744
F 19.400496 11.576626 54.934065
F 18.943342 11.576626 76.758384
F 18.486187 11.576626 98.582704
F 18.029033 11.576626 120.407024
F 20.314805 34.729883 11.285425
F 19.857650 34.729883 33.109744
F 19.400496 34.729883 54.934065
F 18.943342 34.729883 76.758384
F 18.486187 34.729883 98.582704
F 18.029033 34.729883 120.407024
F 20.314805 57.883141 11.285425
F 19.857650 57.883141 33.109744
F 19.400496 57.883141 54.934065
F 18.943342 57.883141 76.758384
F 18.486187 57.883141 98.582704
F 18.029033 57.883141 120.407024
F 47.044044 11.576626 11.845322
F 46.586890 11.576626 33.669642
F 46.129736 11.576626 55.493962
F 45.672581 11.576626 77.318282
F 45.215427 11.576626 99.142601
F 44.758273 11.576626 120.966922
F 47.044044 34.729883 11.845322
F 46.586890 34.729883 33.669642
F 46.129736 34.729883 55.493962
F 45.672581 34.729883 77.318282
F 45.215427 34.729883 99.142601
F 44.758273 34.729883 120.966922
F 47.044044 57.883141 11.845322
F 46.586890 57.883141 33.669642
F 46.129736 57.883141 55.493962
F 45.672581 57.883141 77.318282
F 45.215427 57.883141 99.142601
F 44.758273 57.883141 120.966922
F 20.314805 19.294381 11.285424
F 19.857650 19.294381 33.109744
F 19.400496 19.294381 54.934064
F 18.943342 19.294381 76.758384
F 18.486187 19.294381 98.582704
F 18.029033 19.294381 120.407023
F 20.314805 42.447639 11.285424
F 19.857650 42.447639 33.109744
F 19.400496 42.447639 54.934064
F 18.943342 42.447639 76.758384
F 18.486187 42.447639 98.582704
F 18.029033 42.447639 120.407023
F 20.314805 65.600896 11.285424
F 19.857650 65.600896 33.109744
F 19.400496 65.600896 54.934064
F 18.943342 65.600896 76.758384
F 18.486187 65.600896 98.582704
F 18.029033 65.600896 120.407023
F 47.044044 19.294381 11.845321
F 46.586890 19.294381 33.669642
F 46.129736 19.294381 55.493961
F 45.672581 19.294381 77.318282
F 45.215427 19.294381 99.142601
F 44.758273 19.294381 120.966921
F 47.044044 42.447639 11.845321
F 46.586890 42.447639 33.669642
F 46.129736 42.447639 55.493961
F 45.672581 42.447639 77.318282
F 45.215427 42.447639 99.142601
F 44.758273 42.447639 120.966921
F 47.044044 65.600896 11.845321
F 46.586890 65.600896 33.669642
F 46.129736 65.600896 55.493961
F 45.672581 65.600896 77.318282
F 45.215427 65.600896 99.142601
F 44.758273 65.600896 120.966921
F 2.571495 1.286291 7.274774
F 2.114341 1.286291 29.099094
F 1.657186 1.286291 50.923414
F 1.200032 1.286291 72.747734
F 0.742878 1.286291 94.572054
F 0.285723 1.286291 116.396374
F 2.571495 24.439549 7.274774
F 2.114341 24.439549 29.099094
F 1.657186 24.439549 50.923414
F 1.200032 24.439549 72.747734
F 0.742878 24.439549 94.572054
F 0.285723 24.439549 116.396374
F 2.571495 47.592806 7.274774
F 2.114341 47.592806 29.099094
F 1.657186 47.592806 50.923414
F 1.200032 47.592806 72.747734
F 0.742878 47.592806 94.572054
F 0.285723 47.592806 116.396374
F 29.300735 1.286291 7.834672
F 28.843580 1.286291 29.658991
F 28.386426 1.286291 51.483312
F 27.929272 1.286291 73.307631
F 27.472117 1.286291 95.131952
F 27.014963 1.286291 116.956272
F 29.300735 24.439549 7.834672
F 28.843580 24.439549 29.658991
F 28.386426 24.439549 51.483312
F 27.929272 24.439549 73.307631
F 27.472117 24.439549 95.131952
F 27.014963 24.439549 116.956272
F 29.300735 47.592806 7.834672
F 28.843580 47.592806 29.658991
F 28.386426 47.592806 51.483312
F 27.929272 47.592806 73.307631
F 27.472117 47.592806 95.131952
F 27.014963 47.592806 116.956272
F 2.571495 9.004040 7.274774
F 2.114341 9.004040 29.099095
F 1.657186 9.004040 50.923414
F 1.200032 9.004040 72.747734
F 0.742878 9.004040 94.572054
F 0.285723 9.004040 116.396374
F 2.571495 32.157298 7.274774
F 2.114341 32.157298 29.099095
F 1.657186 32.157298 50.923414
F 1.200032 32.157298 72.747734
F 0.742878 32.157298 94.572054
F 0.285723 32.157298 116.396374
F 2.571495 55.310555 7.274774
F 2.114341 55.310555 29.099095
F 1.657186 55.310555 50.923414
F 1.200032 55.310555 72.747734
F 0.742878 55.310555 94.572054
F 0.285723 55.310555 116.396374
F 29.300735 9.004040 7.834672
F 28.843580 9.004040 29.658992
F 28.386426 9.004040 51.483312
F 27.929272 9.004040 73.307631
F 27.472117 9.004040 95.131952
F 27.014963 9.004040 116.956272
F 29.300735 32.157298 7.834672
F 28.843580 32.157298 29.658992
F 28.386426 32.157298 51.483312
F 27.929272 32.157298 73.307631
F 27.472117 32.157298 95.131952
F 27.014963 32.157298 116.956272
F 29.300735 55.310555 7.834672
F 28.843580 55.310555 29.658992
F 28.386426 55.310555 51.483312
F 27.929272 55.310555 73.307631
F 27.472117 55.310555 95.131952
F 27.014963 55.310555 116.956272
F 2.571495 16.721796 7.274773
F 2.114341 16.721796 29.099094
F 1.657186 16.721796 50.923413
F 1.200032 16.721796 72.747733
F 0.742878 16.721796 94.572053
F 0.285723 16.721796 116.396373
F 2.571495 39.875053 7.274773
F 2.114341 39.875053 29.099094
F 1.657186 39.875053 50.923413
F 1.200032 39.875053 72.747733
F 0.742878 39.875053 94.572053
F 0.285723 39.875053 116.396373
F 2.571495 63.028311 7.274773
F 2.114341 63.028311 29.099094
F 1.657186 63.028311 50.923413
F 1.200032 63.028311 72.747733
F 0.742878 63.028311 94.572053
F 0.285723 63.028311 116.396373
F 29.300735 16.721796 7.834671
F 28.843580 16.721796 29.658991
F 28.386426 16.721796 51.483311
F 27.929272 16.721796 73.307630
F 27.472117 16.721796 95.131951
F 27.014963 16.721796 116.956271
F 29.300735 39.875053 7.834671
F 28.843580 39.875053 29.658991
F 28.386426 39.875053 51.483311
F 27.929272 39.875053 73.307630
F 27.472117 39.875053 95.131951
F 27.014963 39.875053 116.956271
F 29.300735 63.028311 7.834671
F 28.843580 63.028311 29.658991
F 28.386426 63.028311 51.483311
F 27.929272 63.028311 73.307630
F 27.472117 63.028311 95.131951
F 27.014963 63.028311 116.956271
F 11.481237 1.286291 7.461407
F 11.024082 1.286291 29.285726
F 10.566928 1.286291 51.110047
F 10.109774 1.286291 72.934366
F 9.652619 1.286291 94.758687
F 9.195465 1.286291 116.583006
F 11.481237 24.439548 7.461407
F 11.024082 24.439548 29.285726
F 10.566928 24.439548 51.110047
F 10.109774 24.439548 72.934366
F 9.652619 24.439548 94.758687
F 9.195465 24.439548 116.583006
F 11.481237 47.592806 7.461407
F 11.024082 47.592806 29.285726
F 10.566928 47.592806 51.110047
F 10.109774 47.592806 72.934366
F 9.652619 47.592806 94.758687
F 9.195465 47.592806 116.583006
F 38.210476 1.286291 8.021304
F 37.753322 1.286291 29.845624
F 37.296167 1.286291 51.669944
F 36.839013 1.286291 73.494264
F 36.381859 1.286291 95.318584
F 35.924705 1.286291 117.142904
F 38.210476 24.439548 8.021304
F 37.753322 24.439548 29.845624
F 37.296167 24.439548 51.669944
F 36.839013 24.439548 73.494264
F 36.381859 24.439548 95.318584
F 35.924705 24.439548 117.142904
F 38.210476 47.592806 8.021304
F 37.753322 47.592806 29.845624
F 37.296167 47.592806 51.669944
F 36.839013 47.592806 73.494264
F 36.381859 47.592806 95.318584
F 35.924705 47.592806 117.142904
F 11.481237 9.004040 7.461407
F 11.024082 9.004040 29.285726
F 10.566928 9.004040 51.110047
F 10.109774 9.004040 72.934366
F 9.652619 9.004040 94.758687
F 9.195465 9.004040 116.583006
F 11.481237 32.157298 7.461407
F 11.024082 32.157298 29.285726
F 10.566928 32.157298 51.110047
F 10.109774 32.157298 72.934366
F 9.652619 32.157298 94.758687
F 9.195465 32.157298 116.583006
F 11.481237 55.310555 7.461407
F 11.024082 55.310555 29.285726
F 10.566928 55.310555 51.110047
F 10.109774 55.310555 72.934366
F 9.652619 55.310555 94.758687
F 9.195465 55.310555 116.583006
F 38.210476 9.004040 8.021304
F 37.753322 9.004040 29.845624
F 37.296167 9.004040 51.669944
F 36.839013 9.004040 73.494264
F 36.381859 9.004040 95.318584
F 35.924705 9.004040 117.142904
F 38.210476 32.157298 8.021304
F 37.753322 32.157298 29.845624
F 37.296167 32.157298 51.669944
F 36.839013 32.157298 73.494264
F 36.381859 32.157298 95.318584
F 35.924705 32.157298 117.142904
F 38.210476 55.310555 8.021304
F 37.753322 55.310555 29.845624
F 37.296167 55.310555 51.669944
F 36.839013 55.310555 73.494264
F 36.381859 55.310555 95.318584
F 35.924705 55.310555 117.142904
F 11.481237 16.721795 7.461406
F 11.024082 16.721795 29.285726
F 10.566928 16.721795 51.110046
F 10.109774 16.721795 72.934365
F 9.652619 16.721795 94.758686
F 9.195465 16.721795 116.583005
F 11.481237 39.875053 7.461406
F 11.024082 39.875053 29.285726
F 10.566928 39.875053 51.110046
F 10.109774 39.875053 72.934365
F 9.652619 39.875053 94.758686
F 9.195465 39.875053 116.583005
F 11.481237 63.028310 7.461406
F 11.024082 63.028310 29.285726
F 10.566928 63.028310 51.110046
F 10.109774 63.028310 72.934365
F 9.652619 63.028310 94.758686
F 9.195465 63.028310 116.583005
F 38.210476 16.721795 8.021303
F 37.753322 16.721795 29.845624
F 37.296168 16.721795 51.669943
F 36.839013 16.721795 73.494263
F 36.381859 16.721795 95.318583
F 35.924705 16.721795 117.142903
F 38.210476 39.875053 8.021303
F 37.753322 39.875053 29.845624
F 37.296168 39.875053 51.669943
F 36.839013 39.875053 73.494263
F 36.381859 39.875053 95.318583
F 35.924705 39.875053 117.142903
F 38.210476 63.028310 8.021303
F 37.753322 63.028310 29.845624
F 37.296168 63.028310 51.669943
F 36.839013 63.028310 73.494263
F 36.381859 63.028310 95.318583
F 35.924705 63.028310 117.142903
F 20.390986 1.286290 7.648038
F 19.933832 1.286290 29.472358
F 19.476677 1.286290 51.296678
F 19.019523 1.286290 73.120998
F 18.562369 1.286290 94.945317
F 18.105214 1.286290 116.769638
F 20.390986 24.439547 7.648038
F 19.933832 24.439547 29.472358
F 19.476677 24.439547 51.296678
F 19.019523 24.439547 73.120998
F 18.562369 24.439547 94.945317
F 18.105214 24.439547 116.769638
F 20.390986 47.592805 7.648038
F 19.933832 47.592805 29.472358
F 19.476677 47.592805 51.296678
F 19.019523 47.592805 73.120998
F 18.562369 47.592805 94.945317
F 18.105214 47.592805 116.769638
F 47.120227 1.286290 8.207936
F 46.663072 1.286290 30.032256
F 46.205918 1.286290 51.856576
F 45.748764 1.286290 73.680896
F 45.291609 1.286290 95.505215
F 44.834455 1.286290 117.329536
F 47.120227 24.439547 8.207936
F 46.663072 24.439547 30.032256
F 46.205918 24.439547 51.856576
F 45.748764 24.439547 73.680896
F 45.291609 24.439547 95.505215
F 44.834455 24.439547 117.329536
F 47.120227 47.592805 8.207936
F 46.663072 47.592805 30.032256
F 46.205918 47.592805 51.856576
F 45.748764 47.592805 73.680896
F 45.291609 47.592805 95.505215
F 44.834455 47.592805 117.329536
F 20.390986 9.004039 7.648038
F 19.933832 9.004039 29.472358
F 19.476677 9.004039 51.296678
F 19.019523 9.004039 73.120998
F 18.562369 9.004039 94.945317
F 18.105214 9.004039 116.769638
F 20.390986 32.157296 7.648038
F 19.933832 32.157296 29.472358
F 19.476677 32.157296 51.296678
F 19.019523 32.157296 73.120998
F 18.562369 32.157296 94.945317
F 18.105214 32.157296 116.769638
F 20.390986 55.310554 7.648038
F 19.933832 55.310554 29.472358
F 19.476677 55.310554 51.296678
F 19.019523 55.310554 73.120998
F 18.562369 55.310554 94.945317
F 18.105214 55.310554 116.769638
F 47.120227 9.004039 8.207936
F 46.663072 9.004039 30.032256
F 46.205918 9.004039 51.856576
F 45.748764 9.004039 73.680896
F 45.291609 9.004039 95.505215
F 44.834455 9.004039 117.329536
F 47.120227 32.157296 8.207936
F 46.663072 32.157296 30.032256
F 46.205918 32.157296 51.856576
F 45.748764 32.157296 73.680896
F 45.291609 32.157296 95.505215
F 44.834455 32.157296 117.329536
F 47.120227 55.310554 8.207936
F 46.663072 55.310554 30.032256
F 46.205918 55.310554 51.856576
F 45.748764 55.310554 73.680896
F 45.291609 55.310554 95.505215
F 44.834455 55.310554 117.329536
F 20.390986 16.721794 7.648037
F 19.933832 16.721794 29.472357
F 19.476678 16.721794 51.296677
F 19.019523 16.721794 73.120997
F 18.562369 16.721794 94.945317
F 18.105215 16.721794 116.769637
F 20.390986 39.875052 7.648037
F 19.933832 39.875052 29.472357
F 19.476678 39.875052 51.296677
F 19.019523 39.875052 73.120997
F 18.562369 39.875052 94.945317
F 18.105215 39.875052 116.769637
F 20.390986 63.028309 7.648037
F 19.933832 63.028309 29.472357
F 19.476678 63.028309 51.296677
F 19.019523 63.028309 73.120997
F 18.562369 63.028309 94.945317
F 18.105215 63.028309 116.769637
F 47.120227 16.721794 8.207935
F 46.663072 16.721794 30.032255
F 46.205918 16.721794 51.856575
F 45.748764 16.721794 73.680895
F 45.291609 16.721794 95.505215
F 44.834455 16.721794 117.329535
F 47.120227 39.875052 8.207935
F 46.663072 39.875052 30.032255
F 46.205918 39.875052 51.856575
F 45.748764 39.875052 73.680895
F 45.291609 39.875052 95.505215
F 44.834455 39.875052 117.329535
F 47.120227 63.028309 8.207935
F 46.663072 63.028309 30.032255
F 46.205918 63.028309 51.856575
F 45.748764 63.028309 73.680895
F 45.291609 63.028309 95.505215
F 44.834455 63.028309 117.329535
F 4.722750 7.717750 10.958819
F 4.265596 7.717750 32.783139
F 3.808441 7.717750 54.607459
F 3.351287 7.717750 76.431778
F 2.894133 7.717750 98.256099
F 2.436978 7.717750 120.080418
F 4.722750 30.871007 10.958819
F 4.265596 30.871007 32.783139
F 3.808441 30.871007 54.607459
F 3.351287 30.871007 76.431778
F 2.894133 30.871007 98.256099
F 2.436978 30.871007 120.080418
F 4.722750 54.024265 10.958819
F 4.265596 54.024265 32.783139
F 3.808441 54.024265 54.607459
F 3.351287 54.024265 76.431778
F 2.894133 54.024265 98.256099
F 2.436978 54.024265 120.080418
F 31.451990 7.717750 11.518716
F 30.994835 7.717750 33.343037
F 30.537681 7.717750 55.167356
F 30.080527 7.717750 76.991676
F 29.623372 7.717750 98.815996
F 29.166218 7.717750 120.640316
F 31.451990 30.871007 11.518716
F 30.994835 30.871007 33.343037
F 30.537681 30.871007 55.167356
F 30.080527 30.871007 76.991676
F 29.623372 30.871007 98.815996
F 29.166218 30.871007 120.640316
F 31.451990 54.024265 11.518716
F 30.994835 54.024265 33.343037
F 30.537681 54.024265 55.167356
F 30.080527 54.024265 76.991676
F 29.623372 54.024265 98.815996
F 29.166218 54.024265 120.640316
F 4.722750 15.435503 10.958818
F 4.265596 15.435503 32.783138
F 3.808441 15.435503 54.607458
F 3.351287 15.435503 76.431777
F 2.894133 15.435503 98.256098
F 2.436978 15.435503 120.080417
F 4.722750 38.588760 10.958818
F 4.265596 38.588760 32.783138
F 3.808441 38.588760 54.607458
F 3.351287 38.588760 76.431777
F 2.894133 38.588760 98.256098
F 2.436978 38.588760 120.080417
F 4.722750 61.742018 10.958818
F 4.265596 61.742018 32.783138
F 3.808441 61.742018 54.607458
F 3.351287 61.742018 76.431777
F 2.894133 61.742018 98.256098
F 2.436978 61.742018 120.080417
F 31.451990 15.435503 11.518715
F 30.994835 15.435503 33.343036
F 30.537681 15.435503 55.167355
F 30.080527 15.435503 76.991675
F 29.623372 15.435503 98.815995
F 29.166218 15.435503 120.640315
F 31.451990 38.588760 11.518715
F 30.994835 38.588760 33.343036
F 30.537681 38.588760 55.167355
F 30.080527 38.588760 76.991675
F 29.623372 38.588760 98.815995
F 29.166218 38.588760 120.640315
F 31.451990 61.742018 11.518715
F 30.994835 61.742018 33.343036
F 30.537681 61.742018 55.167355
F 30.080527 61.742018 76.991675
F 29.623372 61.742018 98.815995
F 29.166218 61.742018 120.640315
F 4.722750 0.000000 10.958819
F 4.265596 0.000000 32.783138
F 3.808441 0.000000 54.607459
F 3.351287 0.000000 76.431778
F 2.894133 0.000000 98.256099
F 2.436978 0.000000 120.080418
F 4.722750 23.153258 10.958819
F 4.265596 23.153258 32.783138
F 3.808441 23.153258 54.607459
F 3.351287 23.153258 76.431778
F 2.894133 23.153258 98.256099
F 2.436978 23.153258 120.080418
F 4.722750 46.306515 10.958819
F 4.265596 46.306515 32.783138
F 3.808441 46.306515 54.607459
F 3.351287 46.306515 76.431778
F 2.894133 46.306515 98.256099
F 2.436978 46.306515 120.080418
F 31.451990 0.000000 11.518716
F 30.994835 0.000000 33.343036
F 30.537681 0.000000 55.167356
F 30.080527 0.000000 76.991676
F 29.623372 0.000000 98.815996
F 29.166218 0.000000 120.640316
F 31.451990 23.153258 11.518716
F 30.994835 23.153258 33.343036
F 30.537681 23.153258 55.167356
F 30.080527 23.153258 76.991676
F 29.623372 23.153258 98.815996
F 29.166218 23.153258 120.640316
F 31.451990 46.306515 11.518716
F 30.994835 46.306515 33.343036
F 30.537681 46.306515 55.167356
F 30.080527 46.306515 76.991676
F 29.623372 46.306515 98.815996
F 29.166218 46.306515 120.640316
F 13.632494 7.717750 11.145451
F 13.175339 7.717750 32.969771
F 12.718185 7.717750 54.794091
F 12.261031 7.717750 76.618411
F 11.803876 7.717750 98.442731
F 11.346722 7.717750 120.267051
F 13.632494 30.871007 11.145451
F 13.175339 30.871007 32.969771
F 12.718185 30.871007 54.794091
F 12.261031 30.871007 76.618411
F 11.803876 30.871007 98.442731
F 11.346722 30.871007 120.267051
F 13.632494 54.024265 11.145451
F 13.175339 54.024265 32.969771
F 12.718185 54.024265 54.794091
F 12.261031 54.024265 76.618411
F 11.803876 54.024265 98.442731
F 11.346722 54.024265 120.267051
F 40.361733 7.717750 11.705349
F 39.904579 7.717750 33.529668
F 39.447424 7.717750 55.353989
F 38.990270 7.717750 77.178308
F 38.533116 7.717750 99.002629
F 38.075962 7.717750 120.826948
F 40.361733 30.871007 11.705349
F 39.904579 30.871007 33.529668
F 39.447424 30.871007 55.353989
F 38.990270 30.871007 77.178308
F 38.533116 30.871007 99.002629
F 38.075962 30.871007 120.826948
F 40.361733 54.024265 11.705349
F 39.904579 54.024265 33.529668
F 39.447424 54.024265 55.353989
F 38.990270 54.024265 77.178308
F 38.533116 54.024265 99.002629
F 38.075962 54.024265 120.826948
F 13.632494 15.435502 11.145450
F 13.175339 15.435502 32.969770
F 12.718185 15.435502 54.794090
F 12.261031 15.435502 76.618410
F 11.803876 15.435502 98.442730
F 11.346722 15.435502 120.267050
F 13.632494 38.588760 11.145450
F 13.175339 38.588760 32.969770
F 12.718185 38.588760 54.794090
F 12.261031 38.588760 76.618410
F 11.803876 38.588760 98.442730
F 11.346722 38.588760 120.267050
F 13.632494 61.742017 11.145450
F 13.175339 61.742017 32.969770
F 12.718185 61.742017 54.794090
F 12.261031 61.742017 76.618410
F 11.803876 61.742017 98.442730
F 11.346722 61.742017 120.267050
F 40.361733 15.435502 11.705348
F 39.904579 15.435502 33.529667
F 39.447425 15.435502 55.353988
F 38.990270 15.435502 77.178307
F 38.533116 15.435502 99.002628
F 38.075962 15.435502 120.826947
F 40.361733 38.588760 11.705348
F 39.904579 38.588760 33.529667
F 39.447425 38.588760 55.353988
F 38.990270 38.588760 77.178307
F 38.533116 38.588760 99.002628
F 38.075962 38.588760 120.826947
F 40.361733 61.742017 11.705348
F 39.904579 61.742017 33.529667
F 39.447425 61.742017 55.353988
F 38.990270 61.742017 77.178307
F 38.533116 61.742017 99.002628
F 38.075962 61.742017 120.826947
F 13.632494 0.000000 11.145451
F 13.175339 0.000000 32.969771
F 12.718185 0.000000 54.794091
F 12.261031 0.000000 76.618411
F 11.803876 0.000000 98.442731
F 11.346722 0.000000 120.267051
F 13.632494 23.153258 11.145451
F 13.175339 23.153258 32.969771
F 12.718185 23.153258 54.794091
F 12.261031 23.153258 76.618411
F 11.803876 23.153258 98.442731
F 11.346722 23.153258 120.267051
F 13.632494 46.306515 11.145451
F 13.175339 46.306515 32.969771
F 12.718185 46.306515 54.794091
F 12.261031 46.306515 76.618411
F 11.803876 46.306515 98.442731
F 11.346722 46.306515 120.267051
F 40.361733 0.000000 11.705349
F 39.904579 0.000000 33.529668
F 39.447424 0.000000 55.353989
F 38.990270 0.000000 77.178308
F 38.533116 0.000000 99.002629
F 38.075962 0.000000 120.826948
F 40.361733 23.153258 11.705349
F 39.904579 23.153258 33.529668
F 39.447424 23.153258 55.353989
F 38.990270 23.153258 77.178308
F 38.533116 23.153258 99.002629
F 38.075962 23.153258 120.826948
F 40.361733 46.306515 11.705349
F 39.904579 46.306515 33.529668
F 39.447424 46.306515 55.353989
F 38.990270 46.306515 77.178308
F 38.533116 46.306515 99.002629
F 38.075962 46.306515 120.826948
F 22.542244 7.717750 11.332083
F 22.085090 7.717750 33.156403
F 21.627935 7.717750 54.980723
F 21.170781 7.717750 76.805043
F 20.713627 7.717750 98.629363
F 20.256472 7.717750 120.453682
F 22.542244 30.871008 11.332083
F 22.085090 30.871008 33.156403
F 21.627935 30.871008 54.980723
F 21.170781 30.871008 76.805043
F 20.713627 30.871008 98.629363
F 20.256472 30.871008 120.453682
F 22.542244 54.024265 11.332083
F 22.085090 54.024265 33.156403
F 21.627935 54.024265 54.980723
F 21.170781 54.024265 76.805043
F 20.713627 54.024265 98.629363
F 20.256472 54.024265 120.453682
F 49.271484 7.717750 11.891981
F 48.814329 7.717750 33.716301
F 48.357175 7.717750 55.540621
F 47.900021 7.717750 77.364941
F 47.442866 7.717750 99.189261
F 46.985712 7.717750 121.013580
F 49.271484 30.871008 11.891981
F 48.814329 30.871008 33.716301
F 48.357175 30.871008 55.540621
F 47.900021 30.871008 77.364941
F 47.442866 30.871008 99.189261
F 46.985712 30.871008 121.013580
F 49.271484 54.024265 11.891981
F 48.814329 54.024265 33.716301
F 48.357175 54.024265 55.540621
F 47.900021 54.024265 77.364941
F 47.442866 54.024265 99.189261
F 46.985712 54.024265 121.013580
F 22.542244 15.435503 11.332082
F 22.085090 15.435503 33.156402
F 21.627936 15.435503 54.980722
F 21.170781 15.435503 76.805041
F 20.713627 15.435503 98.629362
F 20.256473 15.435503 120.453681
F 22.542244 38.588760 11.332082
F 22.085090 38.588760 33.156402
F 21.627936 38.588760 54.980722
F 21.170781 38.588760 76.805041
F 20.713627 38.588760 98.629362
F 20.256473 38.588760 120.453681
F 22.542244 61.742018 11.332082
F 22.085090 61.742018 33.156402
F 21.627936 61.742018 54.980722
F 21.170781 61.742018 76.805041
F 20.713627 61.742018 98.629362
F 20.256473 61.742018 120.453681
F 49.271484 15.435503 11.891980
F 48.814329 15.435503 33.716300
F 48.357175 15.435503 55.540620
F 47.900021 15.435503 77.364939
F 47.442866 15.435503 99.189260
F 46.985712 15.435503 121.013579
F 49.271484 38.588760 11.891980
F 48.814329 38.588760 33.716300
F 48.357175 38.588760 55.540620
F 47.900021 38.588760 77.364939
F 47.442866 38.588760 99.189260
F 46.985712 38.588760 121.013579
F 49.271484 61.742018 11.891980
F 48.814329 61.742018 33.716300
F 48.357175 61.742018 55.540620
F 47.900021 61.742018 77.364939
F 47.442866 61.742018 99.189260
F 46.985712 61.742018 121.013579
F 22.542244 0.000001 11.332083
F 22.085090 0.000001 33.156403
F 21.627935 0.000001 54.980723
F 21.170781 0.000001 76.805042
F 20.713627 0.000001 98.629363
F 20.256472 0.000001 120.453682
F 22.542244 23.153258 11.332083
F 22.085090 23.153258 33.156403
F 21.627935 23.153258 54.980723
F 21.170781 23.153258 76.805042
F 20.713627 23.153258 98.629363
F 20.256472 23.153258 120.453682
F 22.542244 46.306516 11.332083
F 22.085090 46.306516 33.156403
F 21.627935 46.306516 54.980723
F 21.170781 46.306516 76.805042
F 20.713627 46.306516 98.629363
F 20.256472 46.306516 120.453682
F 49.271484 0.000001 11.891981
F 48.814329 0.000001 33.716301
F 48.357175 0.000001 55.540621
F 47.900021 0.000001 77.364940
F 47.442866 0.000001 99.189261
F 46.985712 0.000001 121.013580
F 49.271484 23.153258 11.891981
F 48.814329 23.153258 33.716301
F 48.357175 23.153258 55.540621
F 47.900021 23.153258 77.364940
F 47.442866 23.153258 99.189261
F 46.985712 23.153258 121.013580
F 49.271484 46.306516 11.891981
F 48.814329 46.306516 33.716301
F 48.357175 46.306516 55.540621
F 47.900021 46.306516 77.364940
F 47.442866 46.306516 99.189261
F 46.985712 46.306516 121.013580
F 4.798928 5.145166 7.321432
F 4.341774 5.145166 29.145753
F 3.884620 5.145166 50.970072
F 3.427465 5.145166 72.794393
F 2.970311 5.145166 94.618712
F 2.513157 5.145166 116.443032
F 4.798928 28.298423 7.321432
F 4.341774 28.298423 29.145753
F 3.884620 28.298423 50.970072
F 3.427465 28.298423 72.794393
F 2.970311 28.298423 94.618712
F 2.513157 28.298423 116.443032
F 4.798928 51.451681 7.321432
F 4.341774 51.451681 29.145753
F 3.884620 51.451681 50.970072
F 3.427465 51.451681 72.794393
F 2.970311 51.451681 94.618712
F 2.513157 51.451681 116.443032
F 31.528168 5.145166 7.881330
F 31.071014 5.145166 29.705651
F 30.613859 5.145166 51.529970
F 30.156705 5.145166 73.354291
F 29.699551 5.145166 95.178610
F 29.242396 5.145166 117.002930
F 31.528168 28.298423 7.881330
F 31.071014 28.298423 29.705651
F 30.613859 28.298423 51.529970
F 30.156705 28.298423 73.354291
F 29.699551 28.298423 95.178610
F 29.242396 28.298423 117.002930
F 31.528168 51.451681 7.881330
F 31.071014 51.451681 29.705651
F 30.613859 51.451681 51.529970
F 30.156705 51.451681 73.354291
F 29.699551 51.451681 95.178610
F 29.242396 51.451681 117.002930
F 4.798928 12.862918 7.321431
F 4.341774 12.862918 29.145752
F 3.884620 12.862918 50.970071
F 3.427465 12.862918 72.794392
F 2.970311 12.862918 94.618711
F 2.513157 12.862918 116.443031
F 4.798928 36.016175 7.321431
F 4.341774 36.016175 29.145752
F 3.884620 36.016175 50.970071
F 3.427465 36.016175 72.794392
F 2.970311 36.016175 94.618711
F 2.513157 36.016175 116.443031
F 4.798928 59.169433 7.321431
F 4.341774 59.169433 29.145752
F 3.884620 59.169433 50.970071
F 3.427465 59.169433 72.794392
F 2.970311 59.169433 94.618711
F 2.513157 59.169433 116.443031
F 31.528168 12.862918 7.881329
F 31.071014 12.862918 29.705650
F 30.613859 12.862918 51.529969
F 30.156705 12.862918 73.354290
F 29.699551 12.862918 95.178609
F 29.242396 12.862918 117.002929
F 31.528168 36.016175 7.881329
F 31.071014 36.016175 29.705650
F 30.613859 36.016175 51.529969
F 30.156705 36.016175 73.354290
F 29.699551 36.016175 95.178609
F 29.242396 36.016175 117.002929
F 31.528168 59.169433 7.881329
F 31.071014 59.169433 29.705650
F 30.613859 59.169433 51.529969
F 30.156705 59.169433 73.354290
F 29.699551 59.169433 95.178609
F 29.242396 59.169433 117.002929
F 4.798928 20.580673 7.321432
F 4.341774 20.580673 29.145752
F 3.884620 20.580673 50.970072
F 3.427465 20.580673 72.794392
F 2.970311 20.580673 94.618712
F 2.513157 20.580673 116.443032
F 4.798928 43.733931 7.321432
F 4.341774 43.733931 29.145752
F 3.884620 43.733931 50.970072
F 3.427465 43.733931 72.794392
F 2.970311 43.733931 94.618712
F 2.513157 43.733931 116.443032
F 4.798928 66.887188 7.321432
F 4.341774 66.887188 29.145752
F 3.884620 66.887188 50.970072
F 3.427465 66.887188 72.794392
F 2.970311 66.887188 94.618712
F 2.513157 66.887188 116.443032
F 31.528168 20.580673 7.881330
F 31.071014 20.580673 29.705650
F 30.613859 20.580673 51.529970
F 30.156705 20.580673 73.354290
F 29.699551 20.580673 95.178610
F 29.242396 20.580673 117.002930
F 31.528168 43.733931 7.881330
F 31.071014 43.733931 29.705650
F 30.613859 43.733931 51.529970
F 30.156705 43.733931 73.354290
F 29.699551 43.733931 95.178610
F 29.242396 43.733931 117.002930
F 31.528168 66.887188 7.881330
F 31.071014 66.887188 29.705650
F 30.613859 66.887188 51.529970
F 30.156705 66.887188 73.354290
F 29.699551 66.887188 95.178610
F 29.242396 66.887188 117.002930
F 13.708671 5.145165 7.508065
F 13.251517 5.145165 29.332384
F 12.794362 5.145165 51.156705
F 12.337208 5.145165 72.981024
F 11.880054 5.145165 94.805344
F 11.422899 5.145165 116.629664
F 13.708671 28.298422 7.508065
F 13.251517 28.298422 29.332384
F 12.794362 28.298422 51.156705
F 12.337208 28.298422 72.981024
F 11.880054 28.298422 94.805344
F 11.422899 28.298422 116.629664
F 13.708671 51.451680 7.508065
F 13.251517 51.451680 29.332384
F 12.794362 51.451680 51.156705
F 12.337208 51.451680 72.981024
F 11.880054 51.451680 94.805344
F 11.422899 51.451680 116.629664
F 40.437911 5.145165 8.067963
F 39.980756 5.145165 29.892282
F 39.523602 5.145165 51.716603
F 39.066448 5.145165 73.540922
F 38.609293 5.145165 95.365242
F 38.152139 5.145165 117.189562
F 40.437911 28.298422 8.067963
F 39.980756 28.298422 29.892282
F 39.523602 28.298422 51.716603
F 39.066448 28.298422 73.540922
F 38.609293 28.298422 95.365242
F 38.152139 28.298422 117.189562
F 40.437911 51.451680 8.067963
F 39.980756 51.451680 29.892282
F 39.523602 51.451680 51.716603
F 39.066448 51.451680 73.540922
F 38.609293 51.451680 95.365242
F 38.152139 51.451680 117.189562
F 13.708671 12.862917 7.508064
F 13.251517 12.862917 29.332383
F 12.794362 12.862917 51.156704
F 12.337208 12.862917 72.981023
F 11.880054 12.862917 94.805343
F 11.422899 12.862917 116.629663
F 13.708671 36.016174 7.508064
F 13.251517 36.016174 29.332383
F 12.794362 36.016174 51.156704
F 12.337208 36.016174 72.981023
F 11.880054 36.016174 94.805343
F 11.422899 36.016174 116.629663
F 13.708671 59.169432 7.508064
F 13.251517 59.169432 29.332383
F 12.794362 59.169432 51.156704
F 12.337208 59.169432 72.981023
F 11.880054 59.169432 94.805343
F 11.422899 59.169432 116.629663
F 40.437911 12.862917 8.067962
F 39.980756 12.862917 29.892281
F 39.523602 12.862917 51.716602
F 39.066448 12.862917 73.540921
F 38.609293 12.862917 95.365241
F 38.152139 12.862917 117.189561
F 40.437911 36.016174 8.067962
F 39.980756 36.016174 29.892281
F 39.523602 36.016174 51.716602
F 39.066448 36.016174 73.540921
F 38.609293 36.016174 95.365241
F 38.152139 36.016174 117.189561
F 40.437911 59.169432 8.067962
F 39.980756 59.169432 29.892281
F 39.523602 59.169432 51.716602
F 39.066448 59.169432 73.540921
F 38.609293 59.169432 95.365241
F 38.152139 59.169432 117.189561
F 13.708671 20.580672 7.508065
F 13.251517 20.580672 29.332384
F 12.794362 20.580672 51.156704
F 12.337208 20.580672 72.981024
F 11.880054 20.580672 94.805344
F 11.422899 20.580672 116.629664
F 13.708671 43.733930 7.508065
F 13.251517 43.733930 29.332384
F 12.794362 43.733930 51.156704
F 12.337208 43.733930 72.981024
F 11.880054 43.733930 94.805344
F 11.422899 43.733930 116.629664
F 13.708671 66.887187 7.508065
F 13.251517 66.887187 29.332384
F 12.794362 66.887187 51.156704
F 12.337208 66.887187 72.981024
F 11.880054 66.887187 94.805344
F 11.422899 66.887187 116.629664
F 40.437911 20.580672 8.067963
F 39.980756 20.580672 29.892282
F 39.523602 20.580672 51.716602
F 39.066448 20.580672 73.540922
F 38.609293 20.580672 95.365242
F 38.152139 20.580672 117.189562
F 40.437911 43.733930 8.067963
F 39.980756 43.733930 29.892282
F 39.523602 43.733930 51.716602
F 39.066448 43.733930 73.540922
F 38.609293 43.733930 95.365242
F 38.152139 43.733930 117.189562
F 40.437911 66.887187 8.067963
F 39.980756 66.887187 29.892282
F 39.523602 66.887187 51.716602
F 39.066448 66.887187 73.540922
F 38.609293 66.887187 95.365242
F 38.152139 66.887187 117.189562
F 22.618424 5.145164 7.694696
F 22.161269 5.145164 29.519017
F 21.704115 5.145164 51.343336
F 21.246961 5.145164 73.167656
F 20.789806 5.145164 94.991977
F 20.332652 5.145164 116.816296
F 22.618424 28.298422 7.694696
F 22.161269 28.298422 29.519017
F 21.704115 28.298422 51.343336
F 21.246961 28.298422 73.167656
F 20.789806 28.298422 94.991977
F 20.332652 28.298422 116.816296
F 22.618424 51.451679 7.694696
F 22.161269 51.451679 29.519017
F 21.704115 51.451679 51.343336
F 21.246961 51.451679 73.167656
F 20.789806 51.451679 94.991977
F 20.332652 51.451679 116.816296
F 49.347663 5.145164 8.254594
F 48.890509 5.145164 30.078915
F 48.433354 5.145164 51.903234
F 47.976200 5.145164 73.727554
F 47.519046 5.145164 95.551874
F 47.061891 5.145164 117.376194
F 49.347663 28.298422 8.254594
F 48.890509 28.298422 30.078915
F 48.433354 28.298422 51.903234
F 47.976200 28.298422 73.727554
F 47.519046 28.298422 95.551874
F 47.061891 28.298422 117.376194
F 49.347663 51.451679 8.254594
F 48.890509 51.451679 30.078915
F 48.433354 51.451679 51.903234
F 47.976200 51.451679 73.727554
F 47.519046 51.451679 95.551874
F 47.061891 51.451679 117.376194
F 22.618424 12.862916 7.694695
F 22.161269 12.862916 29.519016
F 21.704115 12.862916 51.343335
F 21.246961 12.862916 73.167656
F 20.789806 12.862916 94.991976
F 20.332652 12.862916 116.816295
F 22.618424 36.016174 7.694695
F 22.161269 36.016174 29.519016
F 21.704115 36.016174 51.343335
F 21.246961 36.016174 73.167656
F 20.789806 36.016174 94.991976
F 20.332652 36.016174 116.816295
F 22.618424 59.169431 7.694695
F 22.161269 59.169431 29.519016
F 21.704115 59.169431 51.343335
F 21.246961 59.169431 73.167656
F 20.789806 59.169431 94.991976
F 20.332652 59.169431 116.816295
F 49.347663 12.862916 8.254593
F 48.890509 12.862916 30.078914
F 48.433354 12.862916 51.903233
F 47.976200 12.862916 73.727554
F 47.519046 12.862916 95.551873
F 47.061891 12.862916 117.376193
F 49.347663 36.016174 8.254593
F 48.890509 36.016174 30.078914
F 48.433354 36.016174 51.903233
F 47.976200 36.016174 73.727554
F 47.519046 36.016174 95.551873
F 47.061891 36.016174 117.376193
F 49.347663 59.169431 8.254593
F 48.890509 59.169431 30.078914
F 48.433354 59.169431 51.903233
F 47.976200 59.169431 73.727554
F 47.519046 59.169431 95.551873
F 47.061891 59.169431 117.376193
F 22.618424 20.580672 7.694696
F 22.161269 20.580672 29.519016
F 21.704115 20.580672 51.343336
F 21.246961 20.580672 73.167656
F 20.789806 20.580672 94.991977
F 20.332652 20.580672 116.816296
F 22.618424 43.733929 7.694696
F 22.161269 43.733929 29.519016
F 21.704115 43.733929 51.343336
F 21.246961 43.733929 73.167656
F 20.789806 43.733929 94.991977
F 20.332652 43.733929 116.816296
F 22.618424 66.887187 7.694696
F 22.161269 66.887187 29.519016
F 21.704115 66.887187 51.343336
F 21.246961 66.887187 73.167656
F 20.789806 66.887187 94.991977
F 20.332652 66.887187 116.816296
F 49.347663 20.580672 8.254594
F 48.890509 20.580672 30.078914
F 48.433354 20.580672 51.903234
F 47.976200 20.580672 73.727554
F 47.519046 20.580672 95.551874
F 47.061891 20.580672 117.376194
F 49.347663 43.733929 8.254594
F 48.890509 43.733929 30.078914
F 48.433354 43.733929 51.903234
F 47.976200 43.733929 73.727554
F 47.519046 43.733929 95.551874
F 47.061891 43.733929 117.376194
F 49.347663 66.887187 8.254594
F 48.890509 66.887187 30.078914
F 48.433354 66.887187 51.903234
F 47.976200 66.887187 73.727554
F 47.519046 66.887187 95.551874
F 47.061891 66.887187 117.376194
F 4.741796 5.145165 10.049471
F 4.284642 5.145165 31.873792
F 3.827488 5.145165 53.698111
F 3.370333 5.145165 75.522432
F 2.913179 5.145165 97.346751
F 2.456025 5.145165 119.171071
F 4.741796 28.298423 10.049471
F 4.284642 28.298423 31.873792
F 3.827488 28.298423 53.698111
F 3.370333 28.298423 75.522432
F 2.913179 28.298423 97.346751
F 2.456025 28.298423 119.171071
F 4.741796 51.451680 10.049471
F 4.284642 51.451680 31.873792
F 3.827488 51.451680 53.698111
F 3.370333 51.451680 75.522432
F 2.913179 51.451680 97.346751
F 2.456025 51.451680 119.171071
F 31.471036 5.145165 10.609369
F 31.013881 5.145165 32.433689
F 30.556727 5.145165 54.258009
F 30.099573 5.145165 76.082329
F 29.642418 5.145165 97.906649
F 29.185264 5.145165 119.730968
F 31.471036 28.298423 10.609369
F 31.013881 28.298423 32.433689
F 30.556727 28.298423 54.258009
F 30.099573 28.298423 76.082329
F 29.642418 28.298423 97.906649
F 29.185264 28.298423 119.730968
F 31.471036 51.451680 10.609369
F 31.013881 51.451680 32.433689
F 30.556727 51.451680 54.258009
F 30.099573 51.451680 76.082329
F 29.642418 51.451680 97.906649
F 29.185264 51.451680 119.730968
F 4.741796 12.862917 10.049472
F 4.284642 12.862917 31.873793
F 3.827488 12.862917 53.698112
F 3.370333 12.862917 75.522433
F 2.913179 12.862917 97.346752
F 2.456025 12.862917 119.171072
F 4.741796 36.016175 10.049472
F 4.284642 36.016175 31.873793
F 3.827488 36.016175 53.698112
F 3.370333 36.016175 75.522433
F 2.913179 36.016175 97.346752
F 2.456025 36.016175 119.171072
F 4.741796 59.169432 10.049472
F 4.284642 59.169432 31.873793
F 3.827488 59.169432 53.698112
F 3.370333 59.169432 75.522433
F 2.913179 59.169432 97.346752
F 2.456025 59.169432 119.171072
F 31.471036 12.862917 10.609370
F 31.013881 12.862917 32.433690
F 30.556727 12.862917 54.258010
F 30.099573 12.862917 76.082330
F 29.642418 12.862917 97.906650
F 29.185264 12.862917 119.730969
F 31.471036 36.016175 10.609370
F 31.013881 36.016175 32.433690
F 30.556727 36.016175 54.258010
F 30.099573 36.016175 76.082330
F 29.642418 36.016175 97.906650
F 29.185264 36.016175 119.730969
F 31.471036 59.169432 10.609370
F 31.013881 59.169432 32.433690
F 30.556727 59.169432 54.258010
F 30.099573 59.169432 76.082330
F 29.642418 59.169432 97.906650
F 29.185264 59.169432 119.730969
F 4.741796 20.580673 10.049472
F 4.284642 20.580673 31.873792
F 3.827488 20.580673 53.698111
F 3.370333 20.580673 75.522432
F 2.913179 20.580673 97.346751
F 2.456025 20.580673 119.171072
F 4.741796 43.733930 10.049472
F 4.284642 43.733930 31.873792
F 3.827488 43.733930 53.698111
F 3.370333 43.733930 75.522432
F 2.913179 43.733930 97.346751
F 2.456025 43.733930 119.171072
F 4.741796 66.887188 10.049472
F 4.284642 66.887188 31.873792
F 3.827488 66.887188 53.698111
F 3.370333 66.887188 75.522432
F 2.913179 66.887188 97.346751
F 2.456025 66.887188 119.171072
F 31.471036 20.580673 10.609370
F 31.013881 20.580673 32.433689
F 30.556727 20.580673 54.258009
F 30.099573 20.580673 76.082329
F 29.642418 20.580673 97.906649
F 29.185264 20.580673 119.730969
F 31.471036 43.733930 10.609370
F 31.013881 43.733930 32.433689
F 30.556727 43.733930 54.258009
F 30.099573 43.733930 76.082329
F 29.642418 43.733930 97.906649
F 29.185264 43.733930 119.730969
F 31.471036 66.887188 10.609370
F 31.013881 66.887188 32.433689
F 30.556727 66.887188 54.258009
F 30.099573 66.887188 76.082329
F 29.642418 66.887188 97.906649
F 29.185264 66.887188 119.730969
F 13.651540 5.145165 10.236105
F 13.194385 5.145165 32.060424
F 12.737231 5.145165 53.884745
F 12.280077 5.145165 75.709064
F 11.822922 5.145165 97.533384
F 11.365768 5.145165 119.357704
F 13.651540 28.298422 10.236105
F 13.194385 28.298422 32.060424
F 12.737231 28.298422 53.884745
F 12.280077 28.298422 75.709064
F 11.822922 28.298422 97.533384
F 11.365768 28.298422 119.357704
F 13.651540 51.451680 10.236105
F 13.194385 51.451680 32.060424
F 12.737231 51.451680 53.884745
F 12.280077 51.451680 75.709064
F 11.822922 51.451680 97.533384
F 11.365768 51.451680 119.357704
F 40.380779 5.145165 10.796002
F 39.923625 5.145165 32.620322
F 39.466471 5.145165 54.444642
F 39.009316 5.145165 76.268962
F 38.552162 5.145165 98.093281
F 38.095008 5.145165 119.917602
F 40.380779 28.298422 10.796002
F 39.923625 28.298422 32.620322
F 39.466471 28.298422 54.444642
F 39.009316 28.298422 76.268962
F 38.552162 28.298422 98.093281
F 38.095008 28.298422 119.917602
F 40.380779 51.451680 10.796002
F 39.923625 51.451680 32.620322
F 39.466471 51.451680 54.444642
F 39.009316 51.451680 76.268962
F 38.552162 51.451680 98.093281
F 38.095008 51.451680 119.917602
F 13.651540 12.862917 10.236106
F 13.194385 12.862917 32.060425
F 12.737231 12.862917 53.884746
F 12.280077 12.862917 75.709065
F 11.822922 12.862917 97.533385
F 11.365768 12.862917 119.357705
F 13.651540 36.016175 10.236106
F 13.194385 36.016175 32.060425
F 12.737231 36.016175 53.884746
F 12.280077 36.016175 75.709065
F 11.822922 36.016175 97.533385
F 11.365768 36.016175 119.357705
F 13.651540 59.169432 10.236106
F 13.194385 59.169432 32.060425
F 12.737231 59.169432 53.884746
F 12.280077 59.169432 75.709065
F 11.822922 59.169432 97.533385
F 11.365768 59.169432 119.357705
F 40.380779 12.862917 10.796003
F 39.923625 12.862917 32.620323
F 39.466471 12.862917 54.444643
F 39.009316 12.862917 76.268963
F 38.552162 12.862917 98.093282
F 38.095008 12.862917 119.917603
F 40.380779 36.016175 10.796003
F 39.923625 36.016175 32.620323
F 39.466471 36.016175 54.444643
F 39.009316 36.016175 76.268963
F 38.552162 36.016175 98.093282
F 38.095008 36.016175 119.917603
F 40.380779 59.169432 10.796003
F 39.923625 59.169432 32.620323
F 39.466471 59.169432 54.444643
F 39.009316 59.169432 76.268963
F 38.552162 59.169432 98.093282
F 38.095008 59.169432 119.917603
F 13.651540 20.580672 10.236105
F 13.194385 20.580672 32.060425
F 12.737231 20.580672 53.884745
F 12.280077 20.580672 75.709064
F 11.822922 20.580672 97.533385
F 11.365768 20.580672 119.357704
F 13.651540 43.733930 10.236105
F 13.194385 43.733930 32.060425
F 12.737231 43.733930 53.884745
F 12.280077 43.733930 75.709064
F 11.822922 43.733930 97.533385
F 11.365768 43.733930 119.357704
F 13.651540 66.887187 10.236105
F 13.194385 66.887187 32.060425
F 12.737231 66.887187 53.884745
F 12.280077 66.887187 75.709064
F 11.822922 66.887187 97.533385
F 11.365768 66.887187 119.357704
F 40.380779 20.580672 10.796002
F 39.923625 20.580672 32.620323
F 39.466471 20.580672 54.444642
F 39.009316 20.580672 76.268962
F 38.552162 20.580672 98.093282
F 38.095008 20.580672 119.917602
F 40.380779 43.733930 10.796002
F 39.923625 43.733930 32.620323
F 39.466471 43.733930 54.444642
F 39.009316 43.733930 76.268962
F 38.552162 43.733930 98.093282
F 38.095008 43.733930 119.917602
F 40.380779 66.887187 10.796002
F 39.923625 66.887187 32.620323
F 39.466471 66.887187 54.444642
F 39.009316 66.887187 76.268962
F 38.552162 66.887187 98.093282
F 38.095008 66.887187 119.917602
F 22.561290 5.145164 10.422737
F 22.104136 5.145164 32.247058
F 21.646982 5.145164 54.071377
F 21.189827 5.145164 75.895698
F 20.732673 5.145164 97.720017
F 20.275519 5.145164 119.544337
F 22.561290 28.298422 10.422737
F 22.104136 28.298422 32.247058
F 21.646982 28.298422 54.071377
F 21.189827 28.298422 75.895698
F 20.732673 28.298422 97.720017
F 20.275519 28.298422 119.544337
F 22.561290 51.451679 10.422737
F 22.104136 51.451679 32.247058
F 21.646982 51.451679 54.071377
F 21.189827 51.451679 75.895698
F 20.732673 51.451679 97.720017
F 20.275519 51.451679 119.544337
F 49.290531 5.145164 10.982635
F 48.833376 5.145164 32.806956
F 48.376222 5.145164 54.631275
F 47.919068 5.145164 76.455596
F 47.461913 5.145164 98.279915
F 47.004759 5.145164 120.104235
F 49.290531 28.298422 10.982635
F 48.833376 28.298422 32.806956
F 48.376222 28.298422 54.631275
F 47.919068 28.298422 76.455596
F 47.461913 28.298422 98.279915
F 47.004759 28.298422 120.104235
F 49.290531 51.451679 10.982635
F 48.833376 51.451679 32.806956
F 48.376222 51.451679 54.631275
F 47.919068 51.451679 76.455596
F 47.461913 51.451679 98.279915
F 47.004759 51.451679 120.104235
F 22.561290 12.862917 10.422738
F 22.104136 12.862917 32.247059
F 21.646982 12.862917 54.071378
F 21.189827 12.862917 75.895698
F 20.732673 12.862917 97.720018
F 20.275519 12.862917 119.544338
F 22.561290 36.016174 10.422738
F 22.104136 36.016174 32.247059
F 21.646982 36.016174 54.071378
F 21.189827 36.016174 75.895698
F 20.732673 36.016174 97.720018
F 20.275519 36.016174 119.544338
F 22.561290 59.169432 10.422738
F 22.104136 59.169432 32.247059
F 21.646982 59.169432 54.071378
F 21.189827 59.169432 75.895698
F 20.732673 59.169432 97.720018
F 20.275519 59.169432 119.544338
F 49.290531 12.862917 10.982636
F 48.833376 12.862917 32.806957
F 48.376222 12.862917 54.631276
F 47.919068 12.862917 76.455596
F 47.461913 12.862917 98.279916
F 47.004759 12.862917 120.104236
F 49.290531 36.016174 10.982636
F 48.833376 36.016174 32.806957
F 48.376222 36.016174 54.631276
F 47.919068 36.016174 76.455596
F 47.461913 36.016174 98.279916
F 47.004759 36.016174 120.104236
F 49.290531 59.169432 10.982636
F 48.833376 59.169432 32.806957
F 48.376222 59.169432 54.631276
F 47.919068 59.169432 76.455596
F 47.461913 59.169432 98.279916
F 47.004759 59.169432 120.104236
F 22.561290 20.580672 10.422738
F 22.104136 20.580672 32.247058
F 21.646982 20.580672 54.071377
F 21.189827 20.580672 75.895698
F 20.732673 20.580672 97.720017
F 20.275519 20.580672 119.544338
F 22.561290 43.733929 10.422738
F 22.104136 43.733929 32.247058
F 21.646982 43.733929 54.071377
F 21.189827 43.733929 75.895698
F 20.732673 43.733929 97.720017
F 20.275519 43.733929 119.544338
F 22.561290 66.887187 10.422738
F 22.104136 66.887187 32.247058
F 21.646982 66.887187 54.071377
F 21.189827 66.887187 75.895698
F 20.732673 66.887187 97.720017
F 20.275519 66.887187 119.544338
F 49.290531 20.580672 10.982636
F 48.833376 20.580672 32.806956
F 48.376222 20.580672 54.631275
F 47.919068 20.580672 76.455596
F 47.461913 20.580672 98.279915
F 47.004759 20.580672 120.104236
F 49.290531 43.733929 10.982636
F 48.833376 43.733929 32.806956
F 48.376222 43.733929 54.631275
F 47.919068 43.733929 76.455596
F 47.461913 43.733929 98.279915
F 47.004759 43.733929 120.104236
F 49.290531 66.887187 10.982636
F 48.833376 66.887187 32.806956
F 48.376222 66.887187 54.631275
F 47.919068 66.887187 76.455596
F 47.461913 66.887187 98.279915
F 47.004759 66.887187 120.104236
F 4.665594 7.717749 13.686857
F 4.208439 7.717749 35.511177
F 3.751285 7.717749 57.335497
F 3.294131 7.717749 79.159817
F 2.836976 7.717749 100.984137
F 2.379822 7.717749 122.808457
F 4.665594 30.871007 13.686857
F 4.208439 30.871007 35.511177
F 3.751285 30.871007 57.335497
F 3.294131 30.871007 79.159817
F 2.836976 30.871007 100.984137
F 2.379822 30.871007 122.808457
F 4.665594 54.024264 13.686857
F 4.208439 54.024264 35.511177
F 3.751285 54.024264 57.335497
F 3.294131 54.024264 79.159817
F 2.836976 54.024264 100.984137
F 2.379822 54.024264 122.808457
F 31.394833 7.717749 14.246755
F 30.937679 7.717749 36.071075
F 30.480525 7.717749 57.895395
F 30.023370 7.717749 79.719715
F 29.566216 7.717749 101.544035
F 29.109062 7.717749 123.368354
F 31.394833 30.871007 14.246755
F 30.937679 30.871007 36.071075
F 30.480525 30.871007 57.895395
F 30.023370 30.871007 79.719715
F 29.566216 30.871007 101.544035
F 29.109062 30.871007 123.368354
F 31.394833 54.024264 14.246755
F 30.937679 54.024264 36.071075
F 30.480525 54.024264 57.895395
F 30.023370 54.024264 79.719715
F 29.566216 54.024264 101.544035
F 29.109062 54.024264 123.368354
F 4.665594 15.435502 13.686858
F 4.208439 15.435502 35.511178
F 3.751285 15.435502 57.335498
F 3.294131 15.435502 79.159818
F 2.836976 15.435502 100.984138
F 2.379822 15.435502 122.808458
F 4.665594 38.588760 13.686858
F 4.208439 38.588760 35.511178
F 3.751285 38.588760 57.335498
F 3.294131 38.588760 79.159818
F 2.836976 38.588760 100.984138
F 2.379822 38.588760 122.808458
F 4.665594 61.742017 13.686858
F 4.208439 61.742017 35.511178
F 3.751285 61.742017 57.335498
F 3.294131 61.742017 79.159818
F 2.836976 61.742017 100.984138
F 2.379822 61.742017 122.808458
F 31.394833 15.435502 14.246756
F 30.937679 15.435502 36.071076
F 30.480525 15.435502 57.895396
F 30.023370 15.435502 79.719716
F 29.566216 15.435502 101.544036
F 29.109062 15.435502 123.368355
F 31.394833 38.588760 14.246756
F 30.937679 38.588760 36.071076
F 30.480525 38.588760 57.895396
F 30.023370 38.588760 79.719716
F 29.566216 38.588760 101.544036
F 29.109062 38.588760 123.368355
F 31.394833 61.742017 14.246756
F 30.937679 61.742017 36.071076
F 30.480525 61.742017 57.895396
F 30.023370 61.742017 79.719716
F 29.566216 61.742017 101.544036
F 29.109062 61.742017 123.368355
F 4.665594 0.000000 13.686858
F 4.208439 0.000000 35.511177
F 3.751285 0.000000 57.335497
F 3.294131 0.000000 79.159817
F 2.836976 0.000000 100.984137
F 2.379822 0.000000 122.808457
F 4.665594 23.153257 13.686858
F 4.208439 23.153257 35.511177
F 3.751285 23.153257 57.335497
F 3.294131 23.153257 79.159817
F 2.836976 23.153257 100.984137
F 2.379822 23.153257 122.808457
F 4.665594 46.306515 13.686858
F 4.208439 46.306515 35.511177
F 3.751285 46.306515 57.335497
F 3.294131 46.306515 79.159817
F 2.836976 46.306515 100.984137
F 2.379822 46.306515 122.808457
F 31.394833 0.000000 14.246756
F 30.937679 0.000000 36.071075
F 30.480525 0.000000 57.895395
F 30.023370 0.000000 79.719715
F 29.566216 0.000000 101.544035
F 29.109062 0.000000 123.368354
F 31.394833 23.153257 14.246756
F 30.937679 23.153257 36.071075
F 30.480525 23.153257 57.895395
F 30.023370 23.153257 79.719715
F 29.566216 23.153257 101.544035
F 29.109062 23.153257 123.368354
F 31.394833 46.306515 14.246756
F 30.937679 46.306515 36.071075
F 30.480525 46.306515 57.895395
F 30.023370 46.306515 79.719715
F 29.566216 46.306515 101.544035
F 29.109062 46.306515 123.368354
F 13.575336 7.717750 13.873490
F 13.118182 7.717750 35.697810
F 12.661028 7.717750 57.522130
F 12.203873 7.717750 79.346450
F 11.746719 7.717750 101.170770
F 11.289565 7.717750 122.995090
F 13.575336 30.871007 13.873490
F 13.118182 30.871007 35.697810
F 12.661028 30.871007 57.522130
F 12.203873 30.871007 79.346450
F 11.746719 30.871007 101.170770
F 11.289565 30.871007 122.995090
F 13.575336 54.024265 13.873490
F 13.118182 54.024265 35.697810
F 12.661028 54.024265 57.522130
F 12.203873 54.024265 79.346450
F 11.746719 54.024265 101.170770
F 11.289565 54.024265 122.995090
F 40.304576 7.717750 14.433388
F 39.847422 7.717750 36.257708
F 39.390267 7.717750 58.082028
F 38.933113 7.717750 79.906348
F 38.475959 7.717750 101.730667
F 38.018804 7.717750 123.554988
F 40.304576 30.871007 14.433388
F 39.847422 30.871007 36.257708
F 39.390267 30.871007 58.082028
F 38.933113 30.871007 79.906348
F 38.475959 30.871007 101.730667
F 38.018804 30.871007 123.554988
F 40.304576 54.024265 14.433388
F 39.847422 54.024265 36.257708
F 39.390267 54.024265 58.082028
F 38.933113 54.024265 79.906348
F 38.475959 54.024265 101.730667
F 38.018804 54.024265 123.554988
F 13.575336 15.435503 13.873491
F 13.118182 15.435503 35.697811
F 12.661028 15.435503 57.522131
F 12.203873 15.435503 79.346451
F 11.746719 15.435503 101.170771
F 11.289565 15.435503 122.995091
F 13.575336 38.588760 13.873491
F 13.118182 38.588760 35.697811
F 12.661028 38.588760 57.522131
F 12.203873 38.588760 79.346451
F 11.746719 38.588760 101.170771
F 11.289565 38.588760 122.995091
F 13.575336 61.742018 13.873491
F 13.118182 61.742018 35.697811
F 12.661028 61.742018 57.522131
F 12.203873 61.742018 79.346451
F 11.746719 61.742018 101.170771
F 11.289565 61.742018 122.995091
F 40.304576 15.435503 14.433389
F 39.847422 15.435503 36.257709
F 39.390267 15.435503 58.082029
F 38.933113 15.435503 79.906349
F 38.475959 15.435503 101.730668
F 38.018804 15.435503 123.554989
F 40.304576 38.588760 14.433389
F 39.847422 38.588760 36.257709
F 39.390267 38.588760 58.082029
F 38.933113 38.588760 79.906349
F 38.475959 38.588760 101.730668
F 38.018804 38.588760 123.554989
F 40.304576 61.742018 14.433389
F 39.847422 61.742018 36.257709
F 39.390267 61.742018 58.082029
F 38.933113 61.742018 79.906349
F 38.475959 61.742018 101.730668
F 38.018804 61.742018 123.554989
F 13.575336 0.000000 13.873490
F 13.118182 0.000000 35.697810
F 12.661028 0.000000 57.522130
F 12.203873 0.000000 79.346450
F 11.746719 0.000000 101.170771
F 11.289565 0.000000 122.995090
F 13.575336 23.153258 13.873490
F 13.118182 23.153258 35.697810
F 12.661028 23.153258 57.522130
F 12.203873 23.153258 79.346450
F 11.746719 23.153258 101.170771
F 11.289565 23.153258 122.995090
F 13.575336 46.306515 13.873490
F 13.118182 46.306515 35.697810
F 12.661028 46.306515 57.522130
F 12.203873 46.306515 79.346450
F 11.746719 46.306515 101.170771
F 11.289565 46.306515 122.995090
F 40.304576 0.000000 14.433388
F 39.847422 0.000000 36.257708
F 39.390267 0.000000 58.082028
F 38.933113 0.000000 79.906348
F 38.475959 0.000000 101.730668
F 38.018804 0.000000 123.554988
F 40.304576 23.153258 14.433388
F 39.847422 23.153258 36.257708
F 39.390267 23.153258 58.082028
F 38.933113 23.153258 79.906348
F 38.475959 23.153258 101.730668
F 38.018804 23.153258 123.554988
F 40.304576 46.306515 14.433388
F 39.847422 46.306515 36.257708
F 39.390267 46.306515 58.082028
F 38.933113 46.306515 79.906348
F 38.475959 46.306515 101.730668
F 38.018804 46.306515 123.554988
F 22.485088 7.717751 14.060124
F 22.027934 7.717751 35.884444
F 21.570779 7.717751 57.708763
F 21.113625 7.717751 79.533084
F 20.656471 7.717751 101.357403
F 20.199316 7.717751 123.181724
F 22.485088 30.871008 14.060124
F 22.027934 30.871008 35.884444
F 21.570779 30.871008 57.708763
F 21.113625 30.871008 79.533084
F 20.656471 30.871008 101.357403
F 20.199316 30.871008 123.181724
F 22.485088 54.024266 14.060124
F 22.027934 54.024266 35.884444
F 21.570779 54.024266 57.708763
F 21.113625 54.024266 79.533084
F 20.656471 54.024266 101.357403
F 20.199316 54.024266 123.181724
F 49.214327 7.717751 14.620022
F 48.757173 7.717751 36.444341
F 48.300019 7.717751 58.268661
F 47.842864 7.717751 80.092981
F 47.385710 7.717751 101.917301
F 46.928556 7.717751 123.741621
F 49.214327 30.871008 14.620022
F 48.757173 30.871008 36.444341
F 48.300019 30.871008 58.268661
F 47.842864 30.871008 80.092981
F 47.385710 30.871008 101.917301
F 46.928556 30.871008 123.741621
F 49.214327 54.024266 14.620022
F 48.757173 54.024266 36.444341
F 48.300019 54.024266 58.268661
F 47.842864 54.024266 80.092981
F 47.385710 54.024266 101.917301
F 46.928556 54.024266 123.741621
F 22.485088 15.435503 14.060125
F 22.027933 15.435503 35.884445
F 21.570779 15.435503 57.708764
F 21.113625 15.435503 79.533085
F 20.656470 15.435503 101.357404
F 20.199316 15.435503 123.181725
F 22.485088 38.588761 14.060125
F 22.027933 38.588761 35.884445
F 21.570779 38.588761 57.708764
F 21.113625 38.588761 79.533085
F 20.656470 38.588761 101.357404
F 20.199316 38.588761 123.181725
F 22.485088 61.742018 14.060125
F 22.027933 61.742018 35.884445
F 21.570779 61.742018 57.708764
F 21.113625 61.742018 79.533085
F 20.656470 61.742018 101.357404
F 20.199316 61.742018 123.181725
F 49.214327 15.435503 14.620023
F 48.757173 15.435503 36.444342
F 48.300019 15.435503 58.268662
F 47.842864 15.435503 80.092982
F 47.385710 15.435503 101.917302
F 46.928556 15.435503 123.741622
F 49.214327 38.588761 14.620023
F 48.757173 38.588761 36.444342
F 48.300019 38.588761 58.268662
F 47.842864 38.588761 80.092982
F 47.385710 38.588761 101.917302
F 46.928556 38.588761 123.741622
F 49.214327 61.742018 14.620023
F 48.757173 61.742018 36.444342
F 48.300019 61.742018 58.268662
F 47.842864 61.742018 80.092982
F 47.385710 61.742018 101.917302
F 46.928556 61.742018 123.741622
F 22.485088 0.000001 14.060124
F 22.027934 0.000001 35.884444
F 21.570779 0.000001 57.708764
F 21.113625 0.000001 79.533084
F 20.656471 0.000001 101.357403
F 20.199316 0.000001 123.181724
F 22.485088 23.153259 14.060124
F 22.027934 23.153259 35.884444
F 21.570779 23.153259 57.708764
F 21.113625 23.153259 79.533084
F 20.656471 23.153259 101.357403
F 20.199316 23.153259 123.181724
F 22.485088 46.306516 14.060124
F 22.027934 46.306516 35.884444
F 21.570779 46.306516 57.708764
F 21.113625 46.306516 79.533084
F 20.656471 46.306516 101.357403
F 20.199316 46.306516 123.181724
F 49.214327 0.000001 14.620022
F 48.757173 0.000001 36.444341
F 48.300019 0.000001 58.268662
F 47.842864 0.000001 80.092981
F 47.385710 0.000001 101.917301
F 46.928556 0.000001 123.741621
F 49.214327 23.153259 14.620022
F 48.757173 23.153259 36.444341
F 48.300019 23.153259 58.268662
F 47.842864 23.153259 80.092981
F 47.385710 23.153259 101.917301
F 46.928556 23.153259 123.741621
F 49.214327 46.306516 14.620022
F 48.757173 46.306516 36.444341
F 48.300019 46.306516 58.268662
F 47.842864 46.306516 80.092981
F 47.385710 46.306516 101.917301
F 46.928556 46.306516 123.741621
F 6.969234 1.286291 10.096130
F 6.512079 1.286291 31.920450
F 6.054925 1.286291 53.744770
F 5.597771 1.286291 75.569090
F 5.140616 1.286291 97.393409
F 4.683462 1.286291 119.217730
F 6.969234 24.439548 10.096130
F 6.512079 24.439548 31.920450
F 6.054925 24.439548 53.744770
F 5.597771 24.439548 75.569090
F 5.140616 24.439548 97.393409
F 4.683462 24.439548 119.217730
F 6.969234 47.592806 10.096130
F 6.512079 47.592806 31.920450
F 6.054925 47.592806 53.744770
F 5.597771 47.592806 75.569090
F 5.140616 47.592806 97.393409
F 4.683462 47.592806 119.217730
F 33.698474 1.286291 10.656028
F 33.241320 1.286291 32.480348
F 32.784165 1.286291 54.304668
F 32.327011 1.286291 76.128988
F 31.869857 1.286291 97.953307
F 31.412702 1.286291 119.777628
F 33.698474 24.439548 10.656028
F 33.241320 24.439548 32.480348
F 32.784165 24.439548 54.304668
F 32.327011 24.439548 76.128988
F 31.869857 24.439548 97.953307
F 31.412702 24.439548 119.777628
F 33.698474 47.592806 10.656028
F 33.241320 47.592806 32.480348
F 32.784165 47.592806 54.304668
F 32.327011 47.592806 76.128988
F 31.869857 47.592806 97.953307
F 31.412702 47.592806 119.777628
F 6.969234 9.004040 10.096130
F 6.512079 9.004040 31.920450
F 6.054925 9.004040 53.744770
F 5.597771 9.004040 75.569090
F 5.140616 9.004040 97.393409
F 4.683462 9.004040 119.217730
F 6.969234 32.157298 10.096130
F 6.512079 32.157298 31.920450
F 6.054925 32.157298 53.744770
F 5.597771 32.157298 75.569090
F 5.140616 32.157298 97.393409
F 4.683462 32.157298 119.217730
F 6.969234 55.310555 10.096130
F 6.512079 55.310555 31.920450
F 6.054925 55.310555 53.744770
F 5.597771 55.310555 75.569090
F 5.140616 55.310555 97.393409
F 4.683462 55.310555 119.217730
F 33.698474 9.004040 10.656028
F 33.241320 9.004040 32.480348
F 32.784165 9.004040 54.304668
F 32.327011 9.004040 76.128988
F 31.869857 9.004040 97.953307
F 31.412702 9.004040 119.777628
F 33.698474 32.157298 10.656028
F 33.241320 32.157298 32.480348
F 32.784165 32.157298 54.304668
F 32.327011 32.157298 76.128988
F 31.869857 32.157298 97.953307
F 31.412702 32.157298 119.777628
F 33.698474 55.310555 10.656028
F 33.241320 55.310555 32.480348
F 32.784165 55.310555 54.304668
F 32.327011 55.310555 76.128988
F 31.869857 55.310555 97.953307
F 31.412702 55.310555 119.777628
F 6.969234 16.721795 10.096131
F 6.512079 16.721795 31.920451
F 6.054925 16.721795 53.744770
F 5.597771 16.721795 75.569091
F 5.140616 16.721795 97.393410
F 4.683462 16.721795 119.217731
F 6.969234 39.875053 10.096131
F 6.512079 39.875053 31.920451
F 6.054925 39.875053 53.744770
F 5.597771 39.875053 75.569091
F 5.140616 39.875053 97.393410
F 4.683462 39.875053 119.217731
F 6.969234 63.028310 10.096131
F 6.512079 63.028310 31.920451
F 6.054925 63.028310 53.744770
F 5.597771 63.028310 75.569091
F 5.140616 63.028310 97.393410
F 4.683462 63.028310 119.217731
F 33.698474 16.721795 10.656029
F 33.241320 16.721795 32.480349
F 32.784165 16.721795 54.304668
F 32.327011 16.721795 76.128989
F 31.869857 16.721795 97.953308
F 31.412702 16.721795 119.777629
F 33.698474 39.875053 10.656029
F 33.241320 39.875053 32.480349
F 32.784165 39.875053 54.304668
F 32.327011 39.875053 76.128989
F 31.869857 39.875053 97.953308
F 31.412702 39.875053 119.777629
F 33.698474 63.028310 10.656029
F 33.241320 63.028310 32.480349
F 32.784165 63.028310 54.304668
F 32.327011 63.028310 76.128989
F 31.869857 63.028310 97.953308
F 31.412702 63.028310 119.777629
F 15.878979 1.286290 10.282763
F 15.421825 1.286290 32.107083
F 14.964670 1.286290 53.931403
F 14.507516 1.286290 75.755722
F 14.050362 1.286290 97.580043
F 13.593207 1.286290 119.404362
F 15.878979 24.439548 10.282763
F 15.421825 24.439548 32.107083
F 14.964670 24.439548 53.931403
F 14.507516 24.439548 75.755722
F 14.050362 24.439548 97.580043
F 13.593207 24.439548 119.404362
F 15.878979 47.592806 10.282763
F 15.421825 47.592806 32.107083
F 14.964670 47.592806 53.931403
F 14.507516 47.592806 75.755722
F 14.050362 47.592806 97.580043
F 13.593207 47.592806 119.404362
F 42.608219 1.286290 10.842661
F 42.151064 1.286290 32.666981
F 41.693910 1.286290 54.491301
F 41.236756 1.286290 76.315620
F 40.779601 1.286290 98.139941
F 40.322447 1.286290 119.964260
F 42.608219 24.439548 10.842661
F 42.151064 24.439548 32.666981
F 41.693910 24.439548 54.491301
F 41.236756 24.439548 76.315620
F 40.779601 24.439548 98.139941
F 40.322447 24.439548 119.964260
F 42.608219 47.592806 10.842661
F 42.151064 47.592806 32.666981
F 41.693910 47.592806 54.491301
F 41.236756 47.592806 76.315620
F 40.779601 47.592806 98.139941
F 40.322447 47.592806 119.964260
F 15.878979 9.004040 10.282763
F 15.421825 9.004040 32.107083
F 14.964670 9.004040 53.931403
F 14.507516 9.004040 75.755722
F 14.050362 9.004040 97.580043
F 13.593207 9.004040 119.404362
F 15.878979 32.157297 10.282763
F 15.421825 32.157297 32.107083
F 14.964670 32.157297 53.931403
F 14.507516 32.157297 75.755722
F 14.050362 32.157297 97.580043
F 13.593207 32.157297 119.404362
F 15.878979 55.310555 10.282763
F 15.421825 55.310555 32.107083
F 14.964670 55.310555 53.931403
F 14.507516 55.310555 75.755722
F 14.050362 55.310555 97.580043
F 13.593207 55.310555 119.404362
F 42.608219 9.004040 10.842661
F 42.151064 9.004040 32.666981
F 41.693910 9.004040 54.491301
F 41.236756 9.004040 76.315620
F 40.779601 9.004040 98.139941
F 40.322447 9.004040 119.964260
F 42.608219 32.157297 10.842661
F 42.151064 32.157297 32.666981
F 41.693910 32.157297 54.491301
F 41.236756 32.157297 76.315620
F 40.779601 32.157297 98.139941
F 40.322447 32.157297 119.964260
F 42.608219 55.310555 10.842661
F 42.151064 55.310555 32.666981
F 41.693910 55.310555 54.491301
F 41.236756 55.310555 76.315620
F 40.779601 55.310555 98.139941
F 40.322447 55.310555 119.964260
F 15.878979 16.721795 10.282764
F 15.421825 16.721795 32.107083
F 14.964670 16.721795 53.931404
F 14.507516 16.721795 75.755723
F 14.050362 16.721795 97.580044
F 13.593207 16.721795 119.404363
F 15.878979 39.875053 10.282764
F 15.421825 39.875053 32.107083
F 14.964670 39.875053 53.931404
F 14.507516 39.875053 75.755723
F 14.050362 39.875053 97.580044
F 13.593207 39.875053 119.404363
F 15.878979 63.028310 10.282764
F 15.421825 63.028310 32.107083
F 14.964670 63.028310 53.931404
F 14.507516 63.028310 75.755723
F 14.050362 63.028310 97.580044
F 13.593207 63.028310 119.404363
F 42.608219 16.721795 10.842662
F 42.151064 16.721795 32.666981
F 41.693910 16.721795 54.491302
F 41.236756 16.721795 76.315621
F 40.779601 16.721795 98.139942
F 40.322447 16.721795 119.964261
F 42.608219 39.875053 10.842662
F 42.151064 39.875053 32.666981
F 41.693910 39.875053 54.491302
F 41.236756 39.875053 76.315621
F 40.779601 39.875053 98.139942
F 40.322447 39.875053 119.964261
F 42.608219 63.028310 10.842662
F 42.151064 63.028310 32.666981
F 41.693910 63.028310 54.491302
F 41.236756 63.028310 76.315621
F 40.779601 63.028310 98.139942
F 40.322447 63.028310 119.964261
F 24.788730 1.286290 10.469395
F 24.331575 1.286290 32.293716
F 23.874421 1.286290 54.118035
F 23.417267 1.286290 75.942355
F 22.960112 1.286290 97.766676
F 22.502958 1.286290 119.590995
F 24.788730 24.439548 10.469395
F 24.331575 24.439548 32.293716
F 23.874421 24.439548 54.118035
F 23.417267 24.439548 75.942355
F 22.960112 24.439548 97.766676
F 22.502958 24.439548 119.590995
F 24.788730 47.592805 10.469395
F 24.331575 47.592805 32.293716
F 23.874421 47.592805 54.118035
F 23.417267 47.592805 75.942355
F 22.960112 47.592805 97.766676
F 22.502958 47.592805 119.590995
F 51.060815 1.286290 32.853614
F 50.603660 1.286290 54.677933
F 50.146506 1.286290 76.502253
F 49.689352 1.286290 98.326573
F 49.232197 1.286290 120.150893
F 51.060815 24.439548 32.853614
F 50.603660 24.439548 54.677933
F 50.146506 24.439548 76.502253
F 49.689352 24.439548 98.326573
F 49.232197 24.439548 120.150893
F 51.060815 47.592805 32.853614
F 50.603660 47.592805 54.677933
F 50.146506 47.592805 76.502253
F 49.689352 47.592805 98.326573
F 49.232197 47.592805 120.150893
F 24.788730 9.004040 10.469395
F 24.331575 9.004040 32.293716
F 23.874421 9.004040 54.118035
F 23.417267 9.004040 75.942355
F 22.960112 9.004040 97.766676
F 22.502958 9.004040 119.590995
F 24.788730 32.157297 10.469395
F 24.331575 32.157297 32.293716
F 23.874421 32.157297 54.118035
F 23.417267 32.157297 75.942355
F 22.960112 32.157297 97.766676
F 22.502958 32.157297 119.590995
F 24.788730 55.310555 10.469395
F 24.331575 55.310555 32.293716
F 23.874421 55.310555 54.118035
F 23.417267 55.310555 75.942355
F 22.960112 55.310555 97.766676
F 22.502958 55.310555 119.590995
F 51.060815 9.004040 32.853614
F 50.603660 9.004040 54.677933
F 50.146506 9.004040 76.502253
F 49.689352 9.004040 98.326573
F 49.232197 9.004040 120.150893
F 51.060815 32.157297 32.853614
F 50.603660 32.157297 54.677933
F 50.146506 32.157297 76.502253
F 49.689352 32.157297 98.326573
F 49.232197 32.157297 120.150893
F 51.060815 55.310555 32.853614
F 50.603660 55.310555 54.677933
F 50.146506 55.310555 76.502253
F 49.689352 55.310555 98.326573
F 49.232197 55.310555 120.150893
F 24.788730 16.721795 10.469396
F 24.331575 16.721795 32.293716
F 23.874421 16.721795 54.118036
F 23.417267 16.721795 75.942356
F 22.960112 16.721795 97.766677
F 22.502958 16.721795 119.590996
F 24.788730 39.875052 10.469396
F 24.331575 39.875052 32.293716
F 23.874421 39.875052 54.118036
F 23.417267 39.875052 75.942356
F 22.960112 39.875052 97.766677
F 22.502958 39.875052 119.590996
F 24.788730 63.028310 10.469396
F 24.331575 63.028310 32.293716
F 23.874421 63.028310 54.118036
F 23.417267 63.028310 75.942356
F 22.960112 63.028310 97.766677
F 22.502958 63.028310 119.590996
F 51.060815 16.721795 32.853614
F 50.603660 16.721795 54.677934
F 50.146506 16.721795 76.502254
F 49.689352 16.721795 98.326574
F 49.232197 16.721795 120.150894
F 51.060815 39.875052 32.853614
F 50.603660 39.875052 54.677934
F 50.146506 39.875052 76.502254
F 49.689352 39.875052 98.326574
F 49.232197 39.875052 120.150894
F 51.060815 63.028310 32.853614
F 50.603660 63.028310 54.677934
F 50.146506 63.028310 76.502254
F 49.689352 63.028310 98.326574
F 49.232197 63.028310 120.150894
F 6.893026 3.858875 13.733516
F 6.435872 3.858875 35.557836
F 5.978718 3.858875 57.382155
F 5.521563 3.858875 79.206476
F 5.064409 3.858875 101.030795
F 4.607255 3.858875 122.855115
F 6.893026 27.012132 13.733516
F 6.435872 27.012132 35.557836
F 5.978718 27.012132 57.382155
F 5.521563 27.012132 79.206476
F 5.064409 27.012132 101.030795
F 4.607255 27.012132 122.855115
F 6.893026 50.165390 13.733516
F 6.435872 50.165390 35.557836
F 5.978718 50.165390 57.382155
F 5.521563 50.165390 79.206476
F 5.064409 50.165390 101.030795
F 4.607255 50.165390 122.855115
F 33.622267 3.858875 14.293414
F 33.165112 3.858875 36.117733
F 32.707958 3.858875 57.942053
F 32.250804 3.858875 79.766373
F 31.793649 3.858875 101.590693
F 31.336495 3.858875 123.415012
F 33.622267 27.012132 14.293414
F 33.165112 27.012132 36.117733
F 32.707958 27.012132 57.942053
F 32.250804 27.012132 79.766373
F 31.793649 27.012132 101.590693
F 31.336495 27.012132 123.415012
F 33.622267 50.165390 14.293414
F 33.165112 50.165390 36.117733
F 32.707958 50.165390 57.942053
F 32.250804 50.165390 79.766373
F 31.793649 50.165390 101.590693
F 31.336495 50.165390 123.415012
F 6.893026 11.576625 13.733516
F 6.435872 11.576625 35.557836
F 5.978718 11.576625 57.382155
F 5.521563 11.576625 79.206476
F 5.064409 11.576625 101.030795
F 4.607255 11.576625 122.855116
F 6.893026 34.729882 13.733516
F 6.435872 34.729882 35.557836
F 5.978718 34.729882 57.382155
F 5.521563 34.729882 79.206476
F 5.064409 34.729882 101.030795
F 4.607255 34.729882 122.855116
F 6.893026 57.883140 13.733516
F 6.435872 57.883140 35.557836
F 5.978718 57.883140 57.382155
F 5.521563 57.883140 79.206476
F 5.064409 57.883140 101.030795
F 4.607255 57.883140 122.855116
F 33.622267 11.576625 14.293414
F 33.165112 11.576625 36.117733
F 32.707958 11.576625 57.942053
F 32.250804 11.576625 79.766373
F 31.793649 11.576625 101.590693
F 31.336495 11.576625 123.415013
F 33.622267 34.729882 14.293414
F 33.165112 34.729882 36.117733
F 32.707958 34.729882 57.942053
F 32.250804 34.729882 79.766373
F 31.793649 34.729882 101.590693
F 31.336495 34.729882 123.415013
F 33.622267 57.883140 14.293414
F 33.165112 57.883140 36.117733
F 32.707958 57.883140 57.942053
F 32.250804 57.883140 79.766373
F 31.793649 57.883140 101.590693
F 31.336495 57.883140 123.415013
F 6.893026 19.294380 13.733516
F 6.435872 19.294380 35.557837
F 5.978718 19.294380 57.382156
F 5.521563 19.294380 79.206476
F 5.064409 19.294380 101.030796
F 4.607255 19.294380 122.855116
F 6.893026 42.447638 13.733516
F 6.435872 42.447638 35.557837
F 5.978718 42.447638 57.382156
F 5.521563 42.447638 79.206476
F 5.064409 42.447638 101.030796
F 4.607255 42.447638 122.855116
F 6.893026 65.600895 13.733516
F 6.435872 65.600895 35.557837
F 5.978718 65.600895 57.382156
F 5.521563 65.600895 79.206476
F 5.064409 65.600895 101.030796
F 4.607255 65.600895 122.855116
F 33.622267 19.294380 14.293414
F 33.165112 19.294380 36.117734
F 32.707958 19.294380 57.942054
F 32.250804 19.294380 79.766373
F 31.793649 19.294380 101.590694
F 31.336495 19.294380 123.415013
F 33.622267 42.447638 14.293414
F 33.165112 42.447638 36.117734
F 32.707958 42.447638 57.942054
F 32.250804 42.447638 79.766373
F 31.793649 42.447638 101.590694
F 31.336495 42.447638 123.415013
F 33.622267 65.600895 14.293414
F 33.165112 65.600895 36.117734
F 32.707958 65.600895 57.942054
F 32.250804 65.600895 79.766373
F 31.793649 65.600895 101.590694
F 31.336495 65.600895 123.415013
F 15.802772 3.858876 13.920150
F 15.345617 3.858876 35.744469
F 14.888463 3.858876 57.568789
F 14.431309 3.858876 79.393109
F 13.974154 3.858876 101.217429
F 13.517000 3.858876 123.041748
F 15.802772 27.012134 13.920150
F 15.345617 27.012134 35.744469
F 14.888463 27.012134 57.568789
F 14.431309 27.012134 79.393109
F 13.974154 27.012134 101.217429
F 13.517000 27.012134 123.041748
F 15.802772 50.165391 13.920150
F 15.345617 50.165391 35.744469
F 14.888463 50.165391 57.568789
F 14.431309 50.165391 79.393109
F 13.974154 50.165391 101.217429
F 13.517000 50.165391 123.041748
F 42.532011 3.858876 14.480047
F 42.074857 3.858876 36.304367
F 41.617703 3.858876 58.128686
F 41.160548 3.858876 79.953007
F 40.703394 3.858876 101.777326
F 40.246240 3.858876 123.601646
F 42.532011 27.012134 14.480047
F 42.074857 27.012134 36.304367
F 41.617703 27.012134 58.128686
F 41.160548 27.012134 79.953007
F 40.703394 27.012134 101.777326
F 40.246240 27.012134 123.601646
F 42.532011 50.165391 14.480047
F 42.074857 50.165391 36.304367
F 41.617703 50.165391 58.128686
F 41.160548 50.165391 79.953007
F 40.703394 50.165391 101.777326
F 40.246240 50.165391 123.601646
F 15.802772 11.576626 13.920150
F 15.345617 11.576626 35.744469
F 14.888463 11.576626 57.568789
F 14.431309 11.576626 79.393109
F 13.974154 11.576626 101.217429
F 13.517000 11.576626 123.041749
F 15.802772 34.729884 13.920150
F 15.345617 34.729884 35.744469
F 14.888463 34.729884 57.568789
F 14.431309 34.729884 79.393109
F 13.974154 34.729884 101.217429
F 13.517000 34.729884 123.041749
F 15.802772 57.883141 13.920150
F 15.345617 57.883141 35.744469
F 14.888463 57.883141 57.568789
F 14.431309 57.883141 79.393109
F 13.974154 57.883141 101.217429
F 13.517000 57.883141 123.041749
F 42.532011 11.576626 14.480047
F 42.074857 11.576626 36.304367
F 41.617703 11.576626 58.128686
F 41.160548 11.576626 79.953007
F 40.703394 11.576626 101.777326
F 40.246240 11.576626 123.601647
F 42.532011 34.729884 14.480047
F 42.074857 34.729884 36.304367
F 41.617703 34.729884 58.128686
F 41.160548 34.729884 79.953007
F 40.703394 34.729884 101.777326
F 40.246240 34.729884 123.601647
F 42.532011 57.883141 14.480047
F 42.074857 57.883141 36.304367
F 41.617703 57.883141 58.128686
F 41.160548 57.883141 79.953007
F 40.703394 57.883141 101.777326
F 40.246240 57.883141 123.601647
F 15.802772 19.294382 13.920150
F 15.345617 19.294382 35.744470
F 14.888463 19.294382 57.568790
F 14.431309 19.294382 79.393109
F 13.974154 19.294382 101.217430
F 13.517000 19.294382 123.041749
F 15.802772 42.447639 13.920150
F 15.345617 42.447639 35.744470
F 14.888463 42.447639 57.568790
F 14.431309 42.447639 79.393109
F 13.974154 42.447639 101.217430
F 13.517000 42.447639 123.041749
F 15.802772 65.600897 13.920150
F 15.345617 65.600897 35.744470
F 14.888463 65.600897 57.568790
F 14.431309 65.600897 79.393109
F 13.974154 65.600897 101.217430
F 13.517000 65.600897 123.041749
F 42.532011 19.294382 14.480047
F 42.074857 19.294382 36.304368
F 41.617703 19.294382 58.128687
F 41.160548 19.294382 79.953007
F 40.703394 19.294382 101.777327
F 40.246240 19.294382 123.601647
F 42.532011 42.447639 14.480047
F 42.074857 42.447639 36.304368
F 41.617703 42.447639 58.128687
F 41.160548 42.447639 79.953007
F 40.703394 42.447639 101.777327
F 40.246240 42.447639 123.601647
F 42.532011 65.600897 14.480047
F 42.074857 65.600897 36.304368
F 41.617703 65.600897 58.128687
F 41.160548 65.600897 79.953007
F 40.703394 65.600897 101.777327
F 40.246240 65.600897 123.601647
F 24.712524 3.858875 14.106781
F 24.255370 3.858875 35.931101
F 23.798216 3.858875 57.755421
F 23.341061 3.858875 79.579741
F 22.883907 3.858875 101.404061
F 22.426753 3.858875 123.228381
F 24.712524 27.012133 14.106781
F 24.255370 27.012133 35.931101
F 23.798216 27.012133 57.755421
F 23.341061 27.012133 79.579741
F 22.883907 27.012133 101.404061
F 22.426753 27.012133 123.228381
F 24.712524 50.165390 14.106781
F 24.255370 50.165390 35.931101
F 23.798216 50.165390 57.755421
F 23.341061 50.165390 79.579741
F 22.883907 50.165390 101.404061
F 22.426753 50.165390 123.228381
F 50.984609 3.858875 36.490999
F 50.527455 3.858875 58.315319
F 50.070301 3.858875 80.139639
F 49.613146 3.858875 101.963959
F 49.155992 3.858875 123.788279
F 50.984609 27.012133 36.490999
F 50.527455 27.012133 58.315319
F 50.070301 27.012133 80.139639
F 49.613146 27.012133 101.963959
F 49.155992 27.012133 123.788279
F 50.984609 50.165390 36.490999
F 50.527455 50.165390 58.315319
F 50.070301 50.165390 80.139639
F 49.613146 50.165390 101.963959
F 49.155992 50.165390 123.788279
F 24.712524 11.576625 14.106781
F 24.255370 11.576625 35.931102
F 23.798216 11.576625 57.755421
F 23.341061 11.576625 79.579741
F 22.883907 11.576625 101.404061
F 22.426753 11.576625 123.228381
F 24.712524 34.729883 14.106781
F 24.255370 34.729883 35.931102
F 23.798216 34.729883 57.755421
F 23.341061 34.729883 79.579741
F 22.883907 34.729883 101.404061
F 22.426753 34.729883 123.228381
F 24.712524 57.883140 14.106781
F 24.255370 57.883140 35.931102
F 23.798216 57.883140 57.755421
F 23.341061 57.883140 79.579741
F 22.883907 57.883140 101.404061
F 22.426753 57.883140 123.228381
F 50.984609 11.576625 36.491000
F 50.527455 11.576625 58.315319
F 50.070301 11.576625 80.139639
F 49.613146 11.576625 101.963959
F 49.155992 11.576625 123.788279
F 50.984609 34.729883 36.491000
F 50.527455 34.729883 58.315319
F 50.070301 34.729883 80.139639
F 49.613146 34.729883 101.963959
F 49.155992 34.729883 123.788279
F 50.984609 57.883140 36.491000
F 50.527455 57.883140 58.315319
F 50.070301 57.883140 80.139639
F 49.613146 57.883140 101.963959
F 49.155992 57.883140 123.788279
F 24.712524 19.294381 14.106782
F 24.255370 19.294381 35.931102
F 23.798216 19.294381 57.755422
F 23.341061 19.294381 79.579742
F 22.883907 19.294381 101.404061
F 22.426753 19.294381 123.228382
F 24.712524 42.447638 14.106782
F 24.255370 42.447638 35.931102
F 23.798216 42.447638 57.755422
F 23.341061 42.447638 79.579742
F 22.883907 42.447638 101.404061
F 22.426753 42.447638 123.228382
F 24.712524 65.600896 14.106782
F 24.255370 65.600896 35.931102
F 23.798216 65.600896 57.755422
F 23.341061 65.600896 79.579742
F 22.883907 65.600896 101.404061
F 22.426753 65.600896 123.228382
F 50.984609 19.294381 36.491000
F 50.527455 19.294381 58.315320
F 50.070301 19.294381 80.139640
F 49.613146 19.294381 101.963959
F 49.155992 19.294381 123.788280
F 50.984609 42.447638 36.491000
F 50.527455 42.447638 58.315320
F 50.070301 42.447638 80.139640
F 49.613146 42.447638 101.963959
F 49.155992 42.447638 123.788280
F 50.984609 65.600896 36.491000
F 50.527455 65.600896 58.315320
F 50.070301 65.600896 80.139640
F 49.613146 65.600896 101.963959
F 49.155992 65.600896 123.788280
F 6.950183 3.858875 11.005477
F 6.493029 3.858875 32.829796
F 6.035875 3.858875 54.654117
F 5.578720 3.858875 76.478436
F 5.121566 3.858875 98.302757
F 4.664412 3.858875 120.127076
F 6.950183 27.012133 11.005477
F 6.493029 27.012133 32.829796
F 6.035875 27.012133 54.654117
F 5.578720 27.012133 76.478436
F 5.121566 27.012133 98.302757
F 4.664412 27.012133 120.127076
F 6.950183 50.165390 11.005477
F 6.493029 50.165390 32.829796
F 6.035875 50.165390 54.654117
F 5.578720 50.165390 76.478436
F 5.121566 50.165390 98.302757
F 4.664412 50.165390 120.127076
F 33.679423 3.858875 11.565374
F 33.222269 3.858875 33.389694
F 32.765114 3.858875 55.214014
F 32.307960 3.858875 77.038334
F 31.850806 3.858875 98.862655
F 31.393651 3.858875 120.686974
F 33.679423 27.012133 11.565374
F 33.222269 27.012133 33.389694
F 32.765114 27.012133 55.214014
F 32.307960 27.012133 77.038334
F 31.850806 27.012133 98.862655
F 31.393651 27.012133 120.686974
F 33.679423 50.165390 11.565374
F 33.222269 50.165390 33.389694
F 32.765114 50.165390 55.214014
F 32.307960 50.165390 77.038334
F 31.850806 50.165390 98.862655
F 31.393651 50.165390 120.686974
F 6.950183 11.576625 11.005477
F 6.493029 11.576625 32.829796
F 6.035875 11.576625 54.654117
F 5.578720 11.576625 76.478436
F 5.121566 11.576625 98.302757
F 4.664412 11.576625 120.127076
F 6.950183 34.729883 11.005477
F 6.493029 34.729883 32.829796
F 6.035875 34.729883 54.654117
F 5.578720 34.729883 76.478436
F 5.121566 34.729883 98.302757
F 4.664412 34.729883 120.127076
F 6.950183 57.883140 11.005477
F 6.493029 57.883140 32.829796
F 6.035875 57.883140 54.654117
F 5.578720 57.883140 76.478436
F 5.121566 57.883140 98.302757
F 4.664412 57.883140 120.127076
F 33.679423 11.576625 11.565374
F 33.222269 11.576625 33.389694
F 32.765114 11.576625 55.214014
F 32.307960 11.576625 77.038334
F 31.850806 11.576625 98.862655
F 31.393651 11.576625 120.686974
F 33.679423 34.729883 11.565374
F 33.222269 34.729883 33.389694
F 32.765114 34.729883 55.214014
F 32.307960 34.729883 77.038334
F 31.850806 34.729883 98.862655
F 31.393651 34.729883 120.686974
F 33.679423 57.883140 11.565374
F 33.222269 57.883140 33.389694
F 32.765114 57.883140 55.214014
F 32.307960 57.883140 77.038334
F 31.850806 57.883140 98.862655
F 31.393651 57.883140 120.686974
F 6.950183 19.294381 11.005476
F 6.493029 19.294381 32.829796
F 6.035875 19.294381 54.654116
F 5.578720 19.294381 76.478436
F 5.121566 19.294381 98.302756
F 4.664412 19.294381 120.127075
F 6.950183 42.447638 11.005476
F 6.493029 42.447638 32.829796
F 6.035875 42.447638 54.654116
F 5.578720 42.447638 76.478436
F 5.121566 42.447638 98.302756
F 4.664412 42.447638 120.127075
F 6.950183 65.600896 11.005476
F 6.493029 65.600896 32.829796
F 6.035875 65.600896 54.654116
F 5.578720 65.600896 76.478436
F 5.121566 65.600896 98.302756
F 4.664412 65.600896 120.127075
F 33.679423 19.294381 11.565373
F 33.222269 19.294381 33.389694
F 32.765114 19.294381 55.214013
F 32.307960 19.294381 77.038334
F 31.850806 19.294381 98.862654
F 31.393651 19.294381 120.686973
F 33.679423 42.447638 11.565373
F 33.222269 42.447638 33.389694
F 32.765114 42.447638 55.214013
F 32.307960 42.447638 77.038334
F 31.850806 42.447638 98.862654
F 31.393651 42.447638 120.686973
F 33.679423 65.600896 11.565373
F 33.222269 65.600896 33.389694
F 32.765114 65.600896 55.214013
F 32.307960 65.600896 77.038334
F 31.850806 65.600896 98.862654
F 31.393651 65.600896 120.686973
F 15.859929 3.858876 11.192108
F 15.402775 3.858876 33.016429
F 14.945620 3.858876 54.840748
F 14.488466 3.858876 76.665069
F 14.031312 3.858876 98.489388
F 13.574157 3.858876 120.313708
F 15.859929 27.012133 11.192108
F 15.402775 27.012133 33.016429
F 14.945620 27.012133 54.840748
F 14.488466 27.012133 76.665069
F 14.031312 27.012133 98.489388
F 13.574157 27.012133 120.313708
F 15.859929 50.165391 11.192108
F 15.402775 50.165391 33.016429
F 14.945620 50.165391 54.840748
F 14.488466 50.165391 76.665069
F 14.031312 50.165391 98.489388
F 13.574157 50.165391 120.313708
F 42.589169 3.858876 11.752006
F 42.132014 3.858876 33.576327
F 41.674860 3.858876 55.400646
F 41.217706 3.858876 77.224967
F 40.760551 3.858876 99.049286
F 40.303397 3.858876 120.873606
F 42.589169 27.012133 11.752006
F 42.132014 27.012133 33.576327
F 41.674860 27.012133 55.400646
F 41.217706 27.012133 77.224967
F 40.760551 27.012133 99.049286
F 40.303397 27.012133 120.873606
F 42.589169 50.165391 11.752006
F 42.132014 50.165391 33.576327
F 41.674860 50.165391 55.400646
F 41.217706 50.165391 77.224967
F 40.760551 50.165391 99.049286
F 40.303397 50.165391 120.873606
F 15.859929 11.576626 11.192108
F 15.402775 11.576626 33.016429
F 14.945620 11.576626 54.840748
F 14.488466 11.576626 76.665068
F 14.031312 11.576626 98.489388
F 13.574157 11.576626 120.313708
F 15.859929 34.729883 11.192108
F 15.402775 34.729883 33.016429
F 14.945620 34.729883 54.840748
F 14.488466 34.729883 76.665068
F 14.031312 34.729883 98.489388
F 13.574157 34.729883 120.313708
F 15.859929 57.883141 11.192108
F 15.402775 57.883141 33.016429
F 14.945620 57.883141 54.840748
F 14.488466 57.883141 76.665068
F 14.031312 57.883141 98.489388
F 13.574157 57.883141 120.313708
F 42.589169 11.576626 11.752006
F 42.132014 11.576626 33.576327
F 41.674860 11.576626 55.400646
F 41.217706 11.576626 77.224966
F 40.760551 11.576626 99.049286
F 40.303397 11.576626 120.873606
F 42.589169 34.729883 11.752006
F 42.132014 34.729883 33.576327
F 41.674860 34.729883 55.400646
F 41.217706 34.729883 77.224966
F 40.760551 34.729883 99.049286
F 40.303397 34.729883 120.873606
F 42.589169 57.883141 11.752006
F 42.132014 57.883141 33.576327
F 41.674860 57.883141 55.400646
F 41.217706 57.883141 77.224966
F 40.760551 57.883141 99.049286
F 40.303397 57.883141 120.873606
F 15.859929 19.294381 11.192108
F 15.402775 19.294381 33.016428
F 14.945620 19.294381 54.840748
F 14.488466 19.294381 76.665068
F 14.031312 19.294381 98.489387
F 13.574157 19.294381 120.313708
F 15.859929 42.447639 11.192108
F 15.402775 42.447639 33.016428
F 14.945620 42.447639 54.840748
F 14.488466 42.447639 76.665068
F 14.031312 42.447639 98.489387
F 13.574157 42.447639 120.313708
F 15.859929 65.600896 11.192108
F 15.402775 65.600896 33.016428
F 14.945620 65.600896 54.840748
F 14.488466 65.600896 76.665068
F 14.031312 65.600896 98.489387
F 13.574157 65.600896 120.313708
F 42.589169 19.294381 11.752006
F 42.132014 19.294381 33.576326
F 41.674860 19.294381 55.400646
F 41.217706 19.294381 77.224966
F 40.760551 19.294381 99.049285
F 40.303397 19.294381 120.873606
F 42.589169 42.447639 11.752006
F 42.132014 42.447639 33.576326
F 41.674860 42.447639 55.400646
F 41.217706 42.447639 77.224966
F 40.760551 42.447639 99.049285
F 40.303397 42.447639 120.873606
F 42.589169 65.600896 11.752006
F 42.132014 65.600896 33.576326
F 41.674860 65.600896 55.400646
F 41.217706 65.600896 77.224966
F 40.760551 65.600896 99.049285
F 40.303397 65.600896 120.873606
F 24.769680 3.858875 11.378742
F 24.312525 3.858875 33.203061
F 23.855371 3.858875 55.027382
F 23.398217 3.858875 76.851701
F 22.941062 3.858875 98.676021
F 22.483908 3.858875 120.500342
F 24.769680 27.012133 11.378742
F 24.312525 27.012133 33.203061
F 23.855371 27.012133 55.027382
F 23.398217 27.012133 76.851701
F 22.941062 27.012133 98.676021
F 22.483908 27.012133 120.500342
F 24.769680 50.165390 11.378742
F 24.312525 50.165390 33.203061
F 23.855371 50.165390 55.027382
F 23.398217 50.165390 76.851701
F 22.941062 50.165390 98.676021
F 22.483908 50.165390 120.500342
F 51.041765 3.858875 33.762959
F 50.584610 3.858875 55.587280
F 50.127456 3.858875 77.411599
F 49.670302 3.858875 99.235919
F 49.213147 3.858875 121.060239
F 51.041765 27.012133 33.762959
F 50.584610 27.012133 55.587280
F 50.127456 27.012133 77.411599
F 49.670302 27.012133 99.235919
F 49.213147 27.012133 121.060239
F 51.041765 50.165390 33.762959
F 50.584610 50.165390 55.587280
F 50.127456 50.165390 77.411599
F 49.670302 50.165390 99.235919
F 49.213147 50.165390 121.060239
F 24.769680 11.576625 11.378742
F 24.312525 11.576625 33.203061
F 23.855371 11.576625 55.027381
F 23.398217 11.576625 76.851701
F 22.941062 11.576625 98.676021
F 22.483908 11.576625 120.500342
F 24.769680 34.729883 11.378742
F 24.312525 34.729883 33.203061
F 23.855371 34.729883 55.027381
F 23.398217 34.729883 76.851701
F 22.941062 34.729883 98.676021
F 22.483908 34.729883 120.500342
F 24.769680 57.883140 11.378742
F 24.312525 57.883140 33.203061
F 23.855371 57.883140 55.027381
F 23.398217 57.883140 76.851701
F 22.941062 57.883140 98.676021
F 22.483908 57.883140 120.500342
F 51.041765 11.576625 33.762959
F 50.584610 11.576625 55.587279
F 50.127456 11.576625 77.411599
F 49.670302 11.576625 99.235919
F 49.213147 11.576625 121.060239
F 51.041765 34.729883 33.762959
F 50.584610 34.729883 55.587279
F 50.127456 34.729883 77.411599
F 49.670302 34.729883 99.235919
F 49.213147 34.729883 121.060239
F 51.041765 57.883140 33.762959
F 50.584610 57.883140 55.587279
F 50.127456 57.883140 77.411599
F 49.670302 57.883140 99.235919
F 49.213147 57.883140 121.060239
F 24.769680 19.294381 11.378741
F 24.312525 19.294381 33.203061
F 23.855371 19.294381 55.027381
F 23.398217 19.294381 76.851700
F 22.941062 19.294381 98.676021
F 22.483908 19.294381 120.500341
F 24.769680 42.447638 11.378741
F 24.312525 42.447638 33.203061
F 23.855371 42.447638 55.027381
F 23.398217 42.447638 76.851700
F 22.941062 42.447638 98.676021
F 22.483908 42.447638 120.500341
F 24.769680 65.600896 11.378741
F 24.312525 65.600896 33.203061
F 23.855371 65.600896 55.027381
F 23.398217 65.600896 76.851700
F 22.941062 65.600896 98.676021
F 22.483908 65.600896 120.500341
F 51.041765 19.294381 33.762959
F 50.584610 19.294381 55.587279
F 50.127456 19.294381 77.411598
F 49.670302 19.294381 99.235919
F 49.213147 19.294381 121.060238
F 51.041765 42.447638 33.762959
F 50.584610 42.447638 55.587279
F 50.127456 42.447638 77.411598
F 49.670302 42.447638 99.235919
F 49.213147 42.447638 121.060238
F 51.041765 65.600896 33.762959
F 50.584610 65.600896 55.587279
F 50.127456 65.600896 77.411598
F 49.670302 65.600896 99.235919
F 49.213147 65.600896 121.060238
F 7.026365 1.286291 7.368090
F 6.569211 1.286291 29.192410
F 6.112056 1.286291 51.016730
F 5.654902 1.286291 72.841050
F 5.197748 1.286291 94.665370
F 4.740593 1.286291 116.489690
F 7.026365 24.439549 7.368090
F 6.569211 24.439549 29.192410
F 6.112056 24.439549 51.016730
F 5.654902 24.439549 72.841050
F 5.197748 24.439549 94.665370
F 4.740593 24.439549 116.489690
F 7.026365 47.592806 7.368090
F 6.569211 47.592806 29.192410
F 6.112056 47.592806 51.016730
F 5.654902 47.592806 72.841050
F 5.197748 47.592806 94.665370
F 4.740593 47.592806 116.489690
F 33.755605 1.286291 7.927988
F 33.298451 1.286291 29.752308
F 32.841297 1.286291 51.576628
F 32.384142 1.286291 73.400948
F 31.926988 1.286291 95.225268
F 31.469834 1.286291 117.049588
F 33.755605 24.439549 7.927988
F 33.298451 24.439549 29.752308
F 32.841297 24.439549 51.576628
F 32.384142 24.439549 73.400948
F 31.926988 24.439549 95.225268
F 31.469834 24.439549 117.049588
F 33.755605 47.592806 7.927988
F 33.298451 47.592806 29.752308
F 32.841297 47.592806 51.576628
F 32.384142 47.592806 73.400948
F 31.926988 47.592806 95.225268
F 31.469834 47.592806 117.049588
F 7.026365 9.004041 7.368090
F 6.569211 9.004041 29.192410
F 6.112056 9.004041 51.016730
F 5.654902 9.004041 72.841050
F 5.197748 9.004041 94.665370
F 4.740593 9.004041 116.489690
F 7.026365 32.157298 7.368090
F 6.569211 32.157298 29.192410
F 6.112056 32.157298 51.016730
F 5.654902 32.157298 72.841050
F 5.197748 32.157298 94.665370
F 4.740593 32.157298 116.489690
F 7.026365 55.310556 7.368090
F 6.569211 55.310556 29.192410
F 6.112056 55.310556 51.016730
F 5.654902 55.310556 72.841050
F 5.197748 55.310556 94.665370
F 4.740593 55.310556 116.489690
F 33.755605 9.004041 7.927988
F 33.298451 9.004041 29.752308
F 32.841297 9.004041 51.576628
F 32.384142 9.004041 73.400948
F 31.926988 9.004041 95.225268
F 31.469834 9.004041 117.049588
F 33.755605 32.157298 7.927988
F 33.298451 32.157298 29.752308
F 32.841297 32.157298 51.576628
F 32.384142 32.157298 73.400948
F 31.926988 32.157298 95.225268
F 31.469834 32.157298 117.049588
F 33.755605 55.310556 7.927988
F 33.298451 55.310556 29.752308
F 32.841297 55.310556 51.576628
F 32.384142 55.310556 73.400948
F 31.926988 55.310556 95.225268
F 31.469834 55.310556 117.049588
F 7.026365 16.721796 7.368089
F 6.569211 16.721796 29.192410
F 6.112056 16.721796 51.016729
F 5.654902 16.721796 72.841049
F 5.197748 16.721796 94.665369
F 4.740593 16.721796 116.489689
F 7.026365 39.875053 7.368089
F 6.569211 39.875053 29.192410
F 6.112056 39.875053 51.016729
F 5.654902 39.875053 72.841049
F 5.197748 39.875053 94.665369
F 4.740593 39.875053 116.489689
F 7.026365 63.028311 7.368089
F 6.569211 63.028311 29.192410
F 6.112056 63.028311 51.016729
F 5.654902 63.028311 72.841049
F 5.197748 63.028311 94.665369
F 4.740593 63.028311 116.489689
F 33.755605 16.721796 7.927987
F 33.298451 16.721796 29.752308
F 32.841297 16.721796 51.576627
F 32.384142 16.721796 73.400947
F 31.926988 16.721796 95.225267
F 31.469834 16.721796 117.049587
F 33.755605 39.875053 7.927987
F 33.298451 39.875053 29.752308
F 32.841297 39.875053 51.576627
F 32.384142 39.875053 73.400947
F 31.926988 39.875053 95.225267
F 31.469834 39.875053 117.049587
F 33.755605 63.028311 7.927987
F 33.298451 63.028311 29.752308
F 32.841297 63.028311 51.576627
F 32.384142 63.028311 73.400947
F 31.926988 63.028311 95.225267
F 31.469834 63.028311 117.049587
F 15.936110 1.286290 7.554722
F 15.478956 1.286290 29.379042
F 15.021802 1.286290 51.203362
F 14.564647 1.286290 73.027683
F 14.107493 1.286290 94.852002
F 13.650339 1.286290 116.676322
F 15.936110 24.439547 7.554722
F 15.478956 24.439547 29.379042
F 15.021802 24.439547 51.203362
F 14.564647 24.439547 73.027683
F 14.107493 24.439547 94.852002
F 13.650339 24.439547 116.676322
F 15.936110 47.592805 7.554722
F 15.478956 47.592805 29.379042
F 15.021802 47.592805 51.203362
F 14.564647 47.592805 73.027683
F 14.107493 47.592805 94.852002
F 13.650339 47.592805 116.676322
F 42.665350 1.286290 8.114620
F 42.208196 1.286290 29.938940
F 41.751041 1.286290 51.763260
F 41.293887 1.286290 73.587580
F 40.836733 1.286290 95.411900
F 40.379578 1.286290 117.236219
F 42.665350 24.439547 8.114620
F 42.208196 24.439547 29.938940
F 41.751041 24.439547 51.763260
F 41.293887 24.439547 73.587580
F 40.836733 24.439547 95.411900
F 40.379578 24.439547 117.236219
F 42.665350 47.592805 8.114620
F 42.208196 47.592805 29.938940
F 41.751041 47.592805 51.763260
F 41.293887 47.592805 73.587580
F 40.836733 47.592805 95.411900
F 40.379578 47.592805 117.236219
F 15.936110 9.004039 7.554722
F 15.478956 9.004039 29.379042
F 15.021802 9.004039 51.203362
F 14.564647 9.004039 73.027683
F 14.107493 9.004039 94.852002
F 13.650339 9.004039 116.676322
F 15.936110 32.157297 7.554722
F 15.478956 32.157297 29.379042
F 15.021802 32.157297 51.203362
F 14.564647 32.157297 73.027683
F 14.107493 32.157297 94.852002
F 13.650339 32.157297 116.676322
F 15.936110 55.310554 7.554722
F 15.478956 55.310554 29.379042
F 15.021802 55.310554 51.203362
F 14.564647 55.310554 73.027683
F 14.107493 55.310554 94.852002
F 13.650339 55.310554 116.676322
F 42.665350 9.004039 8.114620
F 42.208196 9.004039 29.938940
F 41.751041 9.004039 51.763260
F 41.293887 9.004039 73.587580
F 40.836733 9.004039 95.411900
F 40.379578 9.004039 117.236219
F 42.665350 32.157297 8.114620
F 42.208196 32.157297 29.938940
F 41.751041 32.157297 51.763260
F 41.293887 32.157297 73.587580
F 40.836733 32.157297 95.411900
F 40.379578 32.157297 117.236219
F 42.665350 55.310554 8.114620
F 42.208196 55.310554 29.938940
F 41.751041 55.310554 51.763260
F 41.293887 55.310554 73.587580
F 40.836733 55.310554 95.411900
F 40.379578 55.310554 117.236219
F 15.936110 16.721795 7.554722
F 15.478956 16.721795 29.379041
F 15.021802 16.721795 51.203361
F 14.564647 16.721795 73.027682
F 14.107493 16.721795 94.852001
F 13.650339 16.721795 116.676322
F 15.936110 39.875052 7.554722
F 15.478956 39.875052 29.379041
F 15.021802 39.875052 51.203361
F 14.564647 39.875052 73.027682
F 14.107493 39.875052 94.852001
F 13.650339 39.875052 116.676322
F 15.936110 63.028310 7.554722
F 15.478956 63.028310 29.379041
F 15.021802 63.028310 51.203361
F 14.564647 63.028310 73.027682
F 14.107493 63.028310 94.852001
F 13.650339 63.028310 116.676322
F 42.665350 16.721795 8.114620
F 42.208196 16.721795 29.938939
F 41.751041 16.721795 51.763259
F 41.293887 16.721795 73.587579
F 40.836733 16.721795 95.411899
F 40.379578 16.721795 117.236219
F 42.665350 39.875052 8.114620
F 42.208196 39.875052 29.938939
F 41.751041 39.875052 51.763259
F 41.293887 39.875052 73.587579
F 40.836733 39.875052 95.411899
F 40.379578 39.875052 117.236219
F 42.665350 63.028310 8.114620
F 42.208196 63.028310 29.938939
F 41.751041 63.028310 51.763259
F 41.293887 63.028310 73.587579
F 40.836733 63.028310 95.411899
F 40.379578 63.028310 117.236219
F 24.845862 1.286290 7.741356
F 24.388708 1.286290 29.565675
F 23.931553 1.286290 51.389995
F 23.474399 1.286290 73.214315
F 23.017245 1.286290 95.038635
F 22.560090 1.286290 116.862954
F 24.845862 24.439548 7.741356
F 24.388708 24.439548 29.565675
F 23.931553 24.439548 51.389995
F 23.474399 24.439548 73.214315
F 23.017245 24.439548 95.038635
F 22.560090 24.439548 116.862954
F 24.845862 47.592805 7.741356
F 24.388708 47.592805 29.565675
F 23.931553 47.592805 51.389995
F 23.474399 47.592805 73.214315
F 23.017245 47.592805 95.038635
F 22.560090 47.592805 116.862954
F 51.117948 1.286290 30.125573
F 50.660794 1.286290 51.949892
F 50.203639 1.286290 73.774213
F 49.746485 1.286290 95.598532
F 49.289331 1.286290 117.422852
F 51.117948 24.439548 30.125573
F 50.660794 24.439548 51.949892
F 50.203639 24.439548 73.774213
F 49.746485 24.439548 95.598532
F 49.289331 24.439548 117.422852
F 51.117948 47.592805 30.125573
F 50.660794 47.592805 51.949892
F 50.203639 47.592805 73.774213
F 49.746485 47.592805 95.598532
F 49.289331 47.592805 117.422852
F 24.845862 9.004039 7.741356
F 24.388708 9.004039 29.565675
F 23.931553 9.004039 51.389995
F 23.474399 9.004039 73.214315
F 23.017245 9.004039 95.038635
F 22.560090 9.004039 116.862955
F 24.845862 32.157297 7.741356
F 24.388708 32.157297 29.565675
F 23.931553 32.157297 51.389995
F 23.474399 32.157297 73.214315
F 23.017245 32.157297 95.038635
F 22.560090 32.157297 116.862955
F 24.845862 55.310555 7.741356
F 24.388708 55.310555 29.565675
F 23.931553 55.310555 51.389995
F 23.474399 55.310555 73.214315
F 23.017245 55.310555 95.038635
F 22.560090 55.310555 116.862955
F 51.117948 9.004039 30.125573
F 50.660794 9.004039 51.949892
F 50.203639 9.004039 73.774213
F 49.746485 9.004039 95.598532
F 49.289331 9.004039 117.422853
F 51.117948 32.157297 30.125573
F 50.660794 32.157297 51.949892
F 50.203639 32.157297 73.774213
F 49.746485 32.157297 95.598532
F 49.289331 32.157297 117.422853
F 51.117948 55.310555 30.125573
F 50.660794 55.310555 51.949892
F 50.203639 55.310555 73.774213
F 49.746485 55.310555 95.598532
F 49.289331 55.310555 117.422853
F 24.845862 16.721795 7.741355
F 24.388708 16.721795 29.565674
F 23.931553 16.721795 51.389995
F 23.474399 16.721795 73.214314
F 23.017245 16.721795 95.038634
F 22.560090 16.721795 116.862954
F 24.845862 39.875052 7.741355
F 24.388708 39.875052 29.565674
F 23.931553 39.875052 51.389995
F 23.474399 39.875052 73.214314
F 23.017245 39.875052 95.038634
F 22.560090 39.875052 116.862954
F 24.845862 63.028310 7.741355
F 24.388708 63.028310 29.565674
F 23.931553 63.028310 51.389995
F 23.474399 63.028310 73.214314
F 23.017245 63.028310 95.038634
F 22.560090 63.028310 116.862954
F 51.117948 16.721795 30.125572
F 50.660794 16.721795 51.949892
F 50.203639 16.721795 73.774212
F 49.746485 16.721795 95.598531
F 49.289331 16.721795 117.422852
F 51.117948 39.875052 30.125572
F 50.660794 39.875052 51.949892
F 50.203639 39.875052 73.774212
F 49.746485 39.875052 95.598531
F 49.289331 39.875052 117.422852
F 51.117948 63.028310 30.125572
F 50.660794 63.028310 51.949892
F 50.203639 63.028310 73.774212
F 49.746485 63.028310 95.598531
F 49.289331 63.028310 117.422852
F 9.177621 7.717750 11.052135
F 8.720467 7.717750 32.876455
F 8.263312 7.717750 54.700775
F 7.806158 7.717750 76.525094
F 7.349004 7.717750 98.349415
F 6.891849 7.717750 120.173734
F 9.177621 30.871007 11.052135
F 8.720467 30.871007 32.876455
F 8.263312 30.871007 54.700775
F 7.806158 30.871007 76.525094
F 7.349004 30.871007 98.349415
F 6.891849 30.871007 120.173734
F 9.177621 54.024265 11.052135
F 8.720467 54.024265 32.876455
F 8.263312 54.024265 54.700775
F 7.806158 54.024265 76.525094
F 7.349004 54.024265 98.349415
F 6.891849 54.024265 120.173734
F 35.906861 7.717750 11.612033
F 35.449707 7.717750 33.436353
F 34.992553 7.717750 55.260673
F 34.535398 7.717750 77.084992
F 34.078244 7.717750 98.909313
F 33.621090 7.717750 120.733632
F 35.906861 30.871007 11.612033
F 35.449707 30.871007 33.436353
F 34.992553 30.871007 55.260673
F 34.535398 30.871007 77.084992
F 34.078244 30.871007 98.909313
F 33.621090 30.871007 120.733632
F 35.906861 54.024265 11.612033
F 35.449707 54.024265 33.436353
F 34.992553 54.024265 55.260673
F 34.535398 54.024265 77.084992
F 34.078244 54.024265 98.909313
F 33.621090 54.024265 120.733632
F 9.177621 15.435502 11.052134
F 8.720467 15.435502 32.876454
F 8.263312 15.435502 54.700774
F 7.806158 15.435502 76.525093
F 7.349004 15.435502 98.349414
F 6.891849 15.435502 120.173733
F 9.177621 38.588760 11.052134
F 8.720467 38.588760 32.876454
F 8.263312 38.588760 54.700774
F 7.806158 38.588760 76.525093
F 7.349004 38.588760 98.349414
F 6.891849 38.588760 120.173733
F 9.177621 61.742018 11.052134
F 8.720467 61.742018 32.876454
F 8.263312 61.742018 54.700774
F 7.806158 61.742018 76.525093
F 7.349004 61.742018 98.349414
F 6.891849 61.742018 120.173733
F 35.906861 15.435502 11.612032
F 35.449707 15.435502 33.436352
F 34.992553 15.435502 55.260672
F 34.535398 15.435502 77.084991
F 34.078244 15.435502 98.909312
F 33.621090 15.435502 120.733631
F 35.906861 38.588760 11.612032
F 35.449707 38.588760 33.436352
F 34.992553 38.588760 55.260672
F 34.535398 38.588760 77.084991
F 34.078244 38.588760 98.909312
F 33.621090 38.588760 120.733631
F 35.906861 61.742018 11.612032
F 35.449707 61.742018 33.436352
F 34.992553 61.742018 55.260672
F 34.535398 61.742018 77.084991
F 34.078244 61.742018 98.909312
F 33.621090 61.742018 120.733631
F 9.177621 0.000000 11.052135
F 8.720467 0.000000 32.876454
F 8.263312 0.000000 54.700775
F 7.806158 0.000000 76.525094
F 7.349004 0.000000 98.349415
F 6.891849 0.000000 120.173734
F 9.177621 23.153258 11.052135
F 8.720467 23.153258 32.876454
F 8.263312 23.153258 54.700775
F 7.806158 23.153258 76.525094
F 7.349004 23.153258 98.349415
F 6.891849 23.153258 120.173734
F 9.177621 46.306515 11.052135
F 8.720467 46.306515 32.876454
F 8.263312 46.306515 54.700775
F 7.806158 46.306515 76.525094
F 7.349004 46.306515 98.349415
F 6.891849 46.306515 120.173734
F 35.906861 0.000000 11.612033
F 35.449707 0.000000 33.436352
F 34.992553 0.000000 55.260673
F 34.535398 0.000000 77.084992
F 34.078244 0.000000 98.909313
F 33.621090 0.000000 120.733632
F 35.906861 23.153258 11.612033
F 35.449707 23.153258 33.436352
F 34.992553 23.153258 55.260673
F 34.535398 23.153258 77.084992
F 34.078244 23.153258 98.909313
F 33.621090 23.153258 120.733632
F 35.906861 46.306515 11.612033
F 35.449707 46.306515 33.436352
F 34.992553 46.306515 55.260673
F 34.535398 46.306515 77.084992
F 34.078244 46.306515 98.909313
F 33.621090 46.306515 120.733632
F 18.087368 7.717750 11.238766
F 17.630214 7.717750 33.063087
F 17.173060 7.717750 54.887407
F 16.715905 7.717750 76.711727
F 16.258751 7.717750 98.536047
F 15.801597 7.717750 120.360366
F 18.087368 30.871008 11.238766
F 17.630214 30.871008 33.063087
F 17.173060 30.871008 54.887407
F 16.715905 30.871008 76.711727
F 16.258751 30.871008 98.536047
F 15.801597 30.871008 120.360366
F 18.087368 54.024265 11.238766
F 17.630214 54.024265 33.063087
F 17.173060 54.024265 54.887407
F 16.715905 54.024265 76.711727
F 16.258751 54.024265 98.536047
F 15.801597 54.024265 120.360366
F 44.816608 7.717750 11.798664
F 44.359454 7.717750 33.622985
F 43.902299 7.717750 55.447304
F 43.445145 7.717750 77.271625
F 42.987991 7.717750 99.095944
F 42.530836 7.717750 120.920264
F 44.816608 30.871008 11.798664
F 44.359454 30.871008 33.622985
F 43.902299 30.871008 55.447304
F 43.445145 30.871008 77.271625
F 42.987991 30.871008 99.095944
F 42.530836 30.871008 120.920264
F 44.816608 54.024265 11.798664
F 44.359454 54.024265 33.622985
F 43.902299 54.024265 55.447304
F 43.445145 54.024265 77.271625
F 42.987991 54.024265 99.095944
F 42.530836 54.024265 120.920264
F 18.087368 15.435503 11.238765
F 17.630214 15.435503 33.063086
F 17.173060 15.435503 54.887406
F 16.715905 15.435503 76.711726
F 16.258751 15.435503 98.536046
F 15.801597 15.435503 120.360365
F 18.087368 38.588760 11.238765
F 17.630214 38.588760 33.063086
F 17.173060 38.588760 54.887406
F 16.715905 38.588760 76.711726
F 16.258751 38.588760 98.536046
F 15.801597 38.588760 120.360365
F 18.087368 61.742018 11.238765
F 17.630214 61.742018 33.063086
F 17.173060 61.742018 54.887406
F 16.715905 61.742018 76.711726
F 16.258751 61.742018 98.536046
F 15.801597 61.742018 120.360365
F 44.816608 15.435503 11.798663
F 44.359454 15.435503 33.622984
F 43.902299 15.435503 55.447303
F 43.445145 15.435503 77.271624
F 42.987991 15.435503 99.095943
F 42.530836 15.435503 120.920263
F 44.816608 38.588760 11.798663
F 44.359454 38.588760 33.622984
F 43.902299 38.588760 55.447303
F 43.445145 38.588760 77.271624
F 42.987991 38.588760 99.095943
F 42.530836 38.588760 120.920263
F 44.816608 61.742018 11.798663
F 44.359454 61.742018 33.622984
F 43.902299 61.742018 55.447303
F 43.445145 61.742018 77.271624
F 42.987991 61.742018 99.095943
F 42.530836 61.742018 120.920263
F 18.087368 0.000001 11.238766
F 17.630214 0.000001 33.063087
F 17.173060 0.000001 54.887407
F 16.715905 0.000001 76.711726
F 16.258751 0.000001 98.536047
F 15.801597 0.000001 120.360366
F 18.087368 23.153258 11.238766
F 17.630214 23.153258 33.063087
F 17.173060 23.153258 54.887407
F 16.715905 23.153258 76.711726
F 16.258751 23.153258 98.536047
F 15.801597 23.153258 120.360366
F 18.087368 46.306516 11.238766
F 17.630214 46.306516 33.063087
F 17.173060 46.306516 54.887407
F 16.715905 46.306516 76.711726
F 16.258751 46.306516 98.536047
F 15.801597 46.306516 120.360366
F 44.816608 0.000001 11.798664
F 44.359454 0.000001 33.622985
F 43.902299 0.000001 55.447304
F 43.445145 0.000001 77.271624
F 42.987991 0.000001 99.095944
F 42.530836 0.000001 120.920264
F 44.816608 23.153258 11.798664
F 44.359454 23.153258 33.622985
F 43.902299 23.153258 55.447304
F 43.445145 23.153258 77.271624
F 42.987991 23.153258 99.095944
F 42.530836 23.153258 120.920264
F 44.816608 46.306516 11.798664
F 44.359454 46.306516 33.622985
F 43.902299 46.306516 55.447304
F 43.445145 46.306516 77.271624
F 42.987991 46.306516 99.095944
F 42.530836 46.306516 120.920264
F 26.997118 7.717750 11.425400
F 26.539964 7.717750 33.249721
F 26.082809 7.717750 55.074040
F 25.625655 7.717750 76.898360
F 25.168501 7.717750 98.722680
F 24.711346 7.717750 120.547000
F 26.997118 30.871007 11.425400
F 26.539964 30.871007 33.249721
F 26.082809 30.871007 55.074040
F 25.625655 30.871007 76.898360
F 25.168501 30.871007 98.722680
F 24.711346 30.871007 120.547000
F 26.997118 54.024265 11.425400
F 26.539964 54.024265 33.249721
F 26.082809 54.024265 55.074040
F 25.625655 54.024265 76.898360
F 25.168501 54.024265 98.722680
F 24.711346 54.024265 120.547000
F 51.897741 7.717750 99.282578
F 51.440587 7.717750 121.106897
F 51.897741 30.871007 99.282578
F 51.440587 30.871007 121.106897
F 51.897741 54.024265 99.282578
F 51.440587 54.024265 121.106897
F 26.997118 15.435502 11.425399
F 26.539964 15.435502 33.249719
F 26.082809 15.435502 55.074039
F 25.625655 15.435502 76.898359
F 25.168501 15.435502 98.722679
F 24.711346 15.435502 120.546999
F 26.997118 38.588760 11.425399
F 26.539964 38.588760 33.249719
F 26.082809 38.588760 55.074039
F 25.625655 38.588760 76.898359
F 25.168501 38.588760 98.722679
F 24.711346 38.588760 120.546999
F 26.997118 61.742018 11.425399
F 26.539964 61.742018 33.249719
F 26.082809 61.742018 55.074039
F 25.625655 61.742018 76.898359
F 25.168501 61.742018 98.722679
F 24.711346 61.742018 120.546999
F 51.897741 15.435502 99.282577
F 51.440587 15.435502 121.106896
F 51.897741 38.588760 99.282577
F 51.440587 38.588760 121.106896
F 51.897741 61.742018 99.282577
F 51.440587 61.742018 121.106896
F 26.997118 0.000000 11.425400
F 26.539964 0.000000 33.249720
F 26.082809 0.000000 55.074040
F 25.625655 0.000000 76.898360
F 25.168501 0.000000 98.722680
F 24.711346 0.000000 120.547000
F 26.997118 23.153258 11.425400
F 26.539964 23.153258 33.249720
F 26.082809 23.153258 55.074040
F 25.625655 23.153258 76.898360
F 25.168501 23.153258 98.722680
F 24.711346 23.153258 120.547000
F 26.997118 46.306515 11.425400
F 26.539964 46.306515 33.249720
F 26.082809 46.306515 55.074040
F 25.625655 46.306515 76.898360
F 25.168501 46.306515 98.722680
F 24.711346 46.306515 120.547000
F 51.897741 0.000000 99.282578
F 51.440587 0.000000 121.106897
F 51.897741 23.153258 99.282578
F 51.440587 23.153258 121.106897
F 51.897741 46.306515 99.282578
F 51.440587 46.306515 121.106897
F 9.253798 5.145165 7.414748
F 8.796644 5.145165 29.239069
F 8.339490 5.145165 51.063389
F 7.882335 5.145165 72.887709
F 7.425181 5.145165 94.712029
F 6.968027 5.145165 116.536348
F 9.253798 28.298423 7.414748
F 8.796644 28.298423 29.239069
F 8.339490 28.298423 51.063389
F 7.882335 28.298423 72.887709
F 7.425181 28.298423 94.712029
F 6.968027 28.298423 116.536348
F 9.253798 51.451680 7.414748
F 8.796644 51.451680 29.239069
F 8.339490 51.451680 51.063389
F 7.882335 51.451680 72.887709
F 7.425181 51.451680 94.712029
F 6.968027 51.451680 116.536348
F 35.983038 5.145165 7.974646
F 35.525883 5.145165 29.798967
F 35.068729 5.145165 51.623286
F 34.611575 5.145165 73.447607
F 34.154420 5.145165 95.271926
F 33.697266 5.145165 117.096246
F 35.983038 28.298423 7.974646
F 35.525883 28.298423 29.798967
F 35.068729 28.298423 51.623286
F 34.611575 28.298423 73.447607
F 34.154420 28.298423 95.271926
F 33.697266 28.298423 117.096246
F 35.983038 51.451680 7.974646
F 35.525883 51.451680 29.798967
F 35.068729 51.451680 51.623286
F 34.611575 51.451680 73.447607
F 34.154420 51.451680 95.271926
F 33.697266 51.451680 117.096246
F 9.253798 12.862918 7.414747
F 8.796644 12.862918 29.239068
F 8.339490 12.862918 51.063388
F 7.882335 12.862918 72.887708
F 7.425181 12.862918 94.712028
F 6.968027 12.862918 116.536347
F 9.253798 36.016175 7.414747
F 8.796644 36.016175 29.239068
F 8.339490 36.016175 51.063388
F 7.882335 36.016175 72.887708
F 7.425181 36.016175 94.712028
F 6.968027 36.016175 116.536347
F 9.253798 59.169433 7.414747
F 8.796644 59.169433 29.239068
F 8.339490 59.169433 51.063388
F 7.882335 59.169433 72.887708
F 7.425181 59.169433 94.712028
F 6.968027 59.169433 116.536347
F 35.983038 12.862918 7.974645
F 35.525883 12.862918 29.798966
F 35.068729 12.862918 51.623285
F 34.611575 12.862918 73.447606
F 34.154420 12.862918 95.271925
F 33.697266 12.862918 117.096245
F 35.983038 36.016175 7.974645
F 35.525883 36.016175 29.798966
F 35.068729 36.016175 51.623285
F 34.611575 36.016175 73.447606
F 34.154420 36.016175 95.271925
F 33.697266 36.016175 117.096245
F 35.983038 59.169433 7.974645
F 35.525883 59.169433 29.798966
F 35.068729 59.169433 51.623285
F 34.611575 59.169433 73.447606
F 34.154420 59.169433 95.271925
F 33.697266 59.169433 117.096245
F 9.253798 20.580673 7.414748
F 8.796644 20.580673 29.239068
F 8.339490 20.580673 51.063389
F 7.882335 20.580673 72.887708
F 7.425181 20.580673 94.712029
F 6.968027 20.580673 116.536348
F 9.253798 43.733930 7.414748
F 8.796644 43.733930 29.239068
F 8.339490 43.733930 51.063389
F 7.882335 43.733930 72.887708
F 7.425181 43.733930 94.712029
F 6.968027 43.733930 116.536348
F 9.253798 66.887188 7.414748
F 8.796644 66.887188 29.239068
F 8.339490 66.887188 51.063389
F 7.882335 66.887188 72.887708
F 7.425181 66.887188 94.712029
F 6.968027 66.887188 116.536348
F 35.983038 20.580673 7.974646
F 35.525883 20.580673 29.798966
F 35.068729 20.580673 51.623286
F 34.611575 20.580673 73.447606
F 34.154420 20.580673 95.271926
F 33.697266 20.580673 117.096246
F 35.983038 43.733930 7.974646
F 35.525883 43.733930 29.798966
F 35.068729 43.733930 51.623286
F 34.611575 43.733930 73.447606
F 34.154420 43.733930 95.271926
F 33.697266 43.733930 117.096246
F 35.983038 66.887188 7.974646
F 35.525883 66.887188 29.798966
F 35.068729 66.887188 51.623286
F 34.611575 66.887188 73.447606
F 34.154420 66.887188 95.271926
F 33.697266 66.887188 117.096246
F 18.163547 5.145164 7.601380
F 17.706392 5.145164 29.425700
F 17.249238 5.145164 51.250020
F 16.792084 5.145164 73.074340
F 16.334929 5.145164 94.898660
F 15.877775 5.145164 116.722980
F 18.163547 28.298421 7.601380
F 17.706392 28.298421 29.425700
F 17.249238 28.298421 51.250020
F 16.792084 28.298421 73.074340
F 16.334929 28.298421 94.898660
F 15.877775 28.298421 116.722980
F 18.163547 51.451679 7.601380
F 17.706392 51.451679 29.425700
F 17.249238 51.451679 51.250020
F 16.792084 51.451679 73.074340
F 16.334929 51.451679 94.898660
F 15.877775 51.451679 116.722980
F 44.892786 5.145164 8.161278
F 44.435632 5.145164 29.985597
F 43.978478 5.145164 51.809918
F 43.521323 5.145164 73.634237
F 43.064169 5.145164 95.458558
F 42.607015 5.145164 117.282877
F 44.892786 28.298421 8.161278
F 44.435632 28.298421 29.985597
F 43.978478 28.298421 51.809918
F 43.521323 28.298421 73.634237
F 43.064169 28.298421 95.458558
F 42.607015 28.298421 117.282877
F 44.892786 51.451679 8.161278
F 44.435632 51.451679 29.985597
F 43.978478 51.451679 51.809918
F 43.521323 51.451679 73.634237
F 43.064169 51.451679 95.458558
F 42.607015 51.451679 117.282877
F 18.163547 12.862916 7.601379
F 17.706392 12.862916 29.425699
F 17.249238 12.862916 51.250019
F 16.792084 12.862916 73.074339
F 16.334929 12.862916 94.898659
F 15.877775 12.862916 116.722979
F 18.163547 36.016174 7.601379
F 17.706392 36.016174 29.425699
F 17.249238 36.016174 51.250019
F 16.792084 36.016174 73.074339
F 16.334929 36.016174 94.898659
F 15.877775 36.016174 116.722979
F 18.163547 59.169431 7.601379
F 17.706392 59.169431 29.425699
F 17.249238 59.169431 51.250019
F 16.792084 59.169431 73.074339
F 16.334929 59.169431 94.898659
F 15.877775 59.169431 116.722979
F 44.892786 12.862916 8.161277
F 44.435632 12.862916 29.985596
F 43.978478 12.862916 51.809917
F 43.521323 12.862916 73.634236
F 43.064169 12.862916 95.458557
F 42.607015 12.862916 117.282876
F 44.892786 36.016174 8.161277
F 44.435632 36.016174 29.985596
F 43.978478 36.016174 51.809917
F 43.521323 36.016174 73.634236
F 43.064169 36.016174 95.458557
F 42.607015 36.016174 117.282876
F 44.892786 59.169431 8.161277
F 44.435632 59.169431 29.985596
F 43.978478 59.169431 51.809917
F 43.521323 59.169431 73.634236
F 43.064169 59.169431 95.458557
F 42.607015 59.169431 117.282876
F 18.163547 20.580671 7.601380
F 17.706392 20.580671 29.425700
F 17.249238 20.580671 51.250020
F 16.792084 20.580671 73.074340
F 16.334929 20.580671 94.898659
F 15.877775 20.580671 116.722980
F 18.163547 43.733929 7.601380
F 17.706392 43.733929 29.425700
F 17.249238 43.733929 51.250020
F 16.792084 43.733929 73.074340
F 16.334929 43.733929 94.898659
F 15.877775 43.733929 116.722980
F 18.163547 66.887186 7.601380
F 17.706392 66.887186 29.425700
F 17.249238 66.887186 51.250020
F 16.792084 66.887186 73.074340
F 16.334929 66.887186 94.898659
F 15.877775 66.887186 116.722980
F 44.892786 20.580671 8.161278
F 44.435632 20.580671 29.985597
F 43.978478 20.580671 51.809918
F 43.521323 20.580671 73.634237
F 43.064169 20.580671 95.458557
F 42.607015 20.580671 117.282877
F 44.892786 43.733929 8.161278
F 44.435632 43.733929 29.985597
F 43.978478 43.733929 51.809918
F 43.521323 43.733929 73.634237
F 43.064169 43.733929 95.458557
F 42.607015 43.733929 117.282877
F 44.892786 66.887186 8.161278
F 44.435632 66.887186 29.985597
F 43.978478 66.887186 51.809918
F 43.521323 66.887186 73.634237
F 43.064169 66.887186 95.458557
F 42.607015 66.887186 117.282877
F 27.073297 5.145165 7.788014
F 26.616143 5.145165 29.612334
F 26.158989 5.145165 51.436654
F 25.701834 5.145165 73.260973
F 25.244680 5.145165 95.085294
F 24.787526 5.145165 116.909613
F 27.073297 28.298423 7.788014
F 26.616143 28.298423 29.612334
F 26.158989 28.298423 51.436654
F 25.701834 28.298423 73.260973
F 25.244680 28.298423 95.085294
F 24.787526 28.298423 116.909613
F 27.073297 51.451680 7.788014
F 26.616143 51.451680 29.612334
F 26.158989 51.451680 51.436654
F 25.701834 51.451680 73.260973
F 25.244680 51.451680 95.085294
F 24.787526 51.451680 116.909613
F 51.516765 5.145165 117.469511
F 51.516765 28.298423 117.469511
F 51.516765 51.451680 117.469511
F 27.073297 12.862917 7.788013
F 26.616143 12.862917 29.612333
F 26.158989 12.862917 51.436653
F 25.701834 12.862917 73.260972
F 25.244680 12.862917 95.085293
F 24.787526 12.862917 116.909612
F 27.073297 36.016175 7.788013
F 26.616143 36.016175 29.612333
F 26.158989 36.016175 51.436653
F 25.701834 36.016175 73.260972
F 25.244680 36.016175 95.085293
F 24.787526 36.016175 116.909612
F 27.073297 59.169432 7.788013
F 26.616143 59.169432 29.612333
F 26.158989 59.169432 51.436653
F 25.701834 59.169432 73.260972
F 25.244680 59.169432 95.085293
F 24.787526 59.169432 116.909612
F 51.516765 12.862917 117.469510
F 51.516765 36.016175 117.469510
F 51.516765 59.169432 117.469510
F 27.073297 20.580673 7.788014
F 26.616143 20.580673 29.612333
F 26.158989 20.580673 51.436654
F 25.701834 20.580673 73.260973
F 25.244680 20.580673 95.085294
F 24.787526 20.580673 116.909613
F 27.073297 43.733930 7.788014
F 26.616143 43.733930 29.612333
F 26.158989 43.733930 51.436654
F 25.701834 43.733930 73.260973
F 25.244680 43.733930 95.085294
F 24.787526 43.733930 116.909613
F 27.073297 66.887188 7.788014
F 26.616143 66.887188 29.612333
F 26.158989 66.887188 51.436654
F 25.701834 66.887188 73.260973
F 25.244680 66.887188 95.085294
F 24.787526 66.887188 116.909613
F 51.516765 20.580673 117.469511
F 51.516765 43.733930 117.469511
F 51.516765 66.887188 117.469511
F 9.196667 5.145165 10.142788
F 8.739513 5.145165 31.967108
F 8.282358 5.145165 53.791427
F 7.825204 5.145165 75.615748
F 7.368050 5.145165 97.440067
F 6.910895 5.145165 119.264387
F 9.196667 28.298423 10.142788
F 8.739513 28.298423 31.967108
F 8.282358 28.298423 53.791427
F 7.825204 28.298423 75.615748
F 7.368050 28.298423 97.440067
F 6.910895 28.298423 119.264387
F 9.196667 51.451680 10.142788
F 8.739513 51.451680 31.967108
F 8.282358 51.451680 53.791427
F 7.825204 51.451680 75.615748
F 7.368050 51.451680 97.440067
F 6.910895 51.451680 119.264387
F 35.925907 5.145165 10.702686
F 35.468752 5.145165 32.527006
F 35.011598 5.145165 54.351325
F 34.554444 5.145165 76.175646
F 34.097289 5.145165 97.999965
F 33.640135 5.145165 119.824285
F 35.925907 28.298423 10.702686
F 35.468752 28.298423 32.527006
F 35.011598 28.298423 54.351325
F 34.554444 28.298423 76.175646
F 34.097289 28.298423 97.999965
F 33.640135 28.298423 119.824285
F 35.925907 51.451680 10.702686
F 35.468752 51.451680 32.527006
F 35.011598 51.451680 54.351325
F 34.554444 51.451680 76.175646
F 34.097289 51.451680 97.999965
F 33.640135 51.451680 119.824285
F 9.196667 12.862917 10.142788
F 8.739513 12.862917 31.967109
F 8.282358 12.862917 53.791428
F 7.825204 12.862917 75.615749
F 7.368050 12.862917 97.440068
F 6.910895 12.862917 119.264388
F 9.196667 36.016175 10.142788
F 8.739513 36.016175 31.967109
F 8.282358 36.016175 53.791428
F 7.825204 36.016175 75.615749
F 7.368050 36.016175 97.440068
F 6.910895 36.016175 119.264388
F 9.196667 59.169432 10.142788
F 8.739513 59.169432 31.967109
F 8.282358 59.169432 53.791428
F 7.825204 59.169432 75.615749
F 7.368050 59.169432 97.440068
F 6.910895 59.169432 119.264388
F 35.925907 12.862917 10.702686
F 35.468752 12.862917 32.527007
F 35.011598 12.862917 54.351326
F 34.554443 12.862917 76.175647
F 34.097289 12.862917 97.999966
F 33.640135 12.862917 119.824286
F 35.925907 36.016175 10.702686
F 35.468752 36.016175 32.527007
F 35.011598 36.016175 54.351326
F 34.554443 36.016175 76.175647
F 34.097289 36.016175 97.999966
F 33.640135 36.016175 119.824286
F 35.925907 59.169432 10.702686
F 35.468752 59.169432 32.527007
F 35.011598 59.169432 54.351326
F 34.554443 59.169432 76.175647
F 34.097289 59.169432 97.999966
F 33.640135 59.169432 119.824286
F 9.196667 20.580673 10.142788
F 8.739513 20.580673 31.967108
F 8.282358 20.580673 53.791428
F 7.825204 20.580673 75.615748
F 7.368050 20.580673 97.440067
F 6.910895 20.580673 119.264388
F 9.196667 43.733930 10.142788
F 8.739513 43.733930 31.967108
F 8.282358 43.733930 53.791428
F 7.825204 43.733930 75.615748
F 7.368050 43.733930 97.440067
F 6.910895 43.733930 119.264388
F 9.196667 66.887188 10.142788
F 8.739513 66.887188 31.967108
F 8.282358 66.887188 53.791428
F 7.825204 66.887188 75.615748
F 7.368050 66.887188 97.440067
F 6.910895 66.887188 119.264388
F 35.925907 20.580673 10.702686
F 35.468752 20.580673 32.527006
F 35.011598 20.580673 54.351326
F 34.554444 20.580673 76.175646
F 34.097289 20.580673 97.999965
F 33.640135 20.580673 119.824286
F 35.925907 43.733930 10.702686
F 35.468752 43.733930 32.527006
F 35.011598 43.733930 54.351326
F 34.554444 43.733930 76.175646
F 34.097289 43.733930 97.999965
F 33.640135 43.733930 119.824286
F 35.925907 66.887188 10.702686
F 35.468752 66.887188 32.527006
F 35.011598 66.887188 54.351326
F 34.554444 66.887188 76.175646
F 34.097289 66.887188 97.999965
F 33.640135 66.887188 119.824286
F 18.106414 5.145164 10.329422
F 17.649260 5.145164 32.153741
F 17.192106 5.145164 53.978061
F 16.734951 5.145164 75.802381
F 16.277797 5.145164 97.626701
F 15.820643 5.145164 119.451021
F 18.106414 28.298422 10.329422
F 17.649260 28.298422 32.153741
F 17.192106 28.298422 53.978061
F 16.734951 28.298422 75.802381
F 16.277797 28.298422 97.626701
F 15.820643 28.298422 119.451021
F 18.106414 51.451679 10.329422
F 17.649260 51.451679 32.153741
F 17.192106 51.451679 53.978061
F 16.734951 51.451679 75.802381
F 16.277797 51.451679 97.626701
F 15.820643 51.451679 119.451021
F 44.835654 5.145164 10.889320
F 44.378500 5.145164 32.713639
F 43.921345 5.145164 54.537959
F 43.464191 5.145164 76.362279
F 43.007037 5.145164 98.186599
F 42.549882 5.145164 120.010919
F 44.835654 28.298422 10.889320
F 44.378500 28.298422 32.713639
F 43.921345 28.298422 54.537959
F 43.464191 28.298422 76.362279
F 43.007037 28.298422 98.186599
F 42.549882 28.298422 120.010919
F 44.835654 51.451679 10.889320
F 44.378500 51.451679 32.713639
F 43.921345 51.451679 54.537959
F 43.464191 51.451679 76.362279
F 43.007037 51.451679 98.186599
F 42.549882 51.451679 120.010919
F 18.106414 12.862917 10.329422
F 17.649260 12.862917 32.153742
F 17.192106 12.862917 53.978062
F 16.734951 12.862917 75.802382
F 16.277797 12.862917 97.626702
F 15.820643 12.862917 119.451021
F 18.106414 36.016174 10.329422
F 17.649260 36.016174 32.153742
F 17.192106 36.016174 53.978062
F 16.734951 36.016174 75.802382
F 16.277797 36.016174 97.626702
F 15.820643 36.016174 119.451021
F 18.106414 59.169432 10.329422
F 17.649260 59.169432 32.153742
F 17.192106 59.169432 53.978062
F 16.734951 59.169432 75.802382
F 16.277797 59.169432 97.626702
F 15.820643 59.169432 119.451021
F 44.835654 12.862917 10.889320
F 44.378500 12.862917 32.713640
F 43.921345 12.862917 54.537960
F 43.464191 12.862917 76.362280
F 43.007037 12.862917 98.186600
F 42.549882 12.862917 120.010919
F 44.835654 36.016174 10.889320
F 44.378500 36.016174 32.713640
F 43.921345 36.016174 54.537960
F 43.464191 36.016174 76.362280
F 43.007037 36.016174 98.186600
F 42.549882 36.016174 120.010919
F 44.835654 59.169432 10.889320
F 44.378500 59.169432 32.713640
F 43.921345 59.169432 54.537960
F 43.464191 59.169432 76.362280
F 43.007037 59.169432 98.186600
F 42.549882 59.169432 120.010919
F 18.106414 20.580672 10.329422
F 17.649260 20.580672 32.153741
F 17.192106 20.580672 53.978062
F 16.734951 20.580672 75.802381
F 16.277797 20.580672 97.626701
F 15.820643 20.580672 119.451021
F 18.106414 43.733929 10.329422
F 17.649260 43.733929 32.153741
F 17.192106 43.733929 53.978062
F 16.734951 43.733929 75.802381
F 16.277797 43.733929 97.626701
F 15.820643 43.733929 119.451021
F 18.106414 66.887187 10.329422
F 17.649260 66.887187 32.153741
F 17.192106 66.887187 53.978062
F 16.734951 66.887187 75.802381
F 16.277797 66.887187 97.626701
F 15.820643 66.887187 119.451021
F 44.835654 20.580672 10.889320
F 44.378500 20.580672 32.713639
F 43.921345 20.580672 54.537960
F 43.464191 20.580672 76.362279
F 43.007037 20.580672 98.186599
F 42.549882 20.580672 120.010919
F 44.835654 43.733929 10.889320
F 44.378500 43.733929 32.713639
F 43.921345 43.733929 54.537960
F 43.464191 43.733929 76.362279
F 43.007037 43.733929 98.186599
F 42.549882 43.733929 120.010919
F 44.835654 66.887187 10.889320
F 44.378500 66.887187 32.713639
F 43.921345 66.887187 54.537960
F 43.464191 66.887187 76.362279
F 43.007037 66.887187 98.186599
F 42.549882 66.887187 120.010919
F 27.016164 5.145165 10.516053
F 26.559010 5.145165 32.340373
F 26.101855 5.145165 54.164693
F 25.644701 5.145165 75.989013
F 25.187547 5.145165 97.813333
F 24.730392 5.145165 119.637652
F 27.016164 28.298423 10.516053
F 26.559010 28.298423 32.340373
F 26.101855 28.298423 54.164693
F 25.644701 28.298423 75.989013
F 25.187547 28.298423 97.813333
F 24.730392 28.298423 119.637652
F 27.016164 51.451680 10.516053
F 26.559010 51.451680 32.340373
F 26.101855 51.451680 54.164693
F 25.644701 51.451680 75.989013
F 25.187547 51.451680 97.813333
F 24.730392 51.451680 119.637652
F 51.916787 5.145165 98.373230
F 51.459633 5.145165 120.197550
F 51.916787 28.298423 98.373230
F 51.459633 28.298423 120.197550
F 51.916787 51.451680 98.373230
F 51.459633 51.451680 120.197550
F 27.016164 12.862917 10.516054
F 26.559010 12.862917 32.340374
F 26.101855 12.862917 54.164694
F 25.644701 12.862917 75.989014
F 25.187547 12.862917 97.813334
F 24.730392 12.862917 119.637653
F 27.016164 36.016175 10.516054
F 26.559010 36.016175 32.340374
F 26.101855 36.016175 54.164694
F 25.644701 36.016175 75.989014
F 25.187547 36.016175 97.813334
F 24.730392 36.016175 119.637653
F 27.016164 59.169432 10.516054
F 26.559010 59.169432 32.340374
F 26.101855 59.169432 54.164694
F 25.644701 59.169432 75.989014
F 25.187547 59.169432 97.813334
F 24.730392 59.169432 119.637653
F 51.916787 12.862917 98.373231
F 51.459633 12.862917 120.197551
F 51.916787 36.016175 98.373231
F 51.459633 36.016175 120.197551
F 51.916787 59.169432 98.373231
F 51.459633 59.169432 120.197551
F 27.016164 20.580672 10.516054
F 26.559010 20.580672 32.340373
F 26.101855 20.580672 54.164693
F 25.644701 20.580672 75.989013
F 25.187547 20.580672 97.813333
F 24.730392 20.580672 119.637653
F 27.016164 43.733930 10.516054
F 26.559010 43.733930 32.340373
F 26.101855 43.733930 54.164693
F 25.644701 43.733930 75.989013
F 25.187547 43.733930 97.813333
F 24.730392 43.733930 119.637653
F 27.016164 66.887188 10.516054
F 26.559010 66.887188 32.340373
F 26.101855 66.887188 54.164693
F 25.644701 66.887188 75.989013
F 25.187547 66.887188 97.813333
F 24.730392 66.887188 119.637653
F 51.916787 20.580672 98.373230
F 51.459633 20.580672 120.197551
F 51.916787 43.733930 98.373230
F 51.459633 43.733930 120.197551
F 51.916787 66.887188 98.373230
F 51.459633 66.887188 120.197551
F 9.120464 7.717749 13.780174
F 8.663309 7.717749 35.604494
F 8.206155 7.717749 57.428813
F 7.749001 7.717749 79.253134
F 7.291846 7.717749 101.077453
F 6.834692 7.717749 122.901774
F 9.120464 30.871007 13.780174
F 8.663309 30.871007 35.604494
F 8.206155 30.871007 57.428813
F 7.749001 30.871007 79.253134
F 7.291846 30.871007 101.077453
F 6.834692 30.871007 122.901774
F 9.120464 54.024264 13.780174
F 8.663309 54.024264 35.604494
F 8.206155 54.024264 57.428813
F 7.749001 54.024264 79.253134
F 7.291846 54.024264 101.077453
F 6.834692 54.024264 122.901774
F 35.849704 7.717749 14.340072
F 35.392550 7.717749 36.164391
F 34.935395 7.717749 57.988711
F 34.478241 7.717749 79.813031
F 34.021087 7.717749 101.637351
F 33.563932 7.717749 123.461672
F 35.849704 30.871007 14.340072
F 35.392550 30.871007 36.164391
F 34.935395 30.871007 57.988711
F 34.478241 30.871007 79.813031
F 34.021087 30.871007 101.637351
F 33.563932 30.871007 123.461672
F 35.849704 54.024264 14.340072
F 35.392550 54.024264 36.164391
F 34.935395 54.024264 57.988711
F 34.478241 54.024264 79.813031
F 34.021087 54.024264 101.637351
F 33.563932 54.024264 123.461672
F 9.120464 15.435502 13.780175
F 8.663309 15.435502 35.604495
F 8.206155 15.435502 57.428814
F 7.749001 15.435502 79.253135
F 7.291846 15.435502 101.077454
F 6.834692 15.435502 122.901775
F 9.120464 38.588760 13.780175
F 8.663309 38.588760 35.604495
F 8.206155 38.588760 57.428814
F 7.749001 38.588760 79.253135
F 7.291846 38.588760 101.077454
F 6.834692 38.588760 122.901775
F 9.120464 61.742017 13.780175
F 8.663309 61.742017 35.604495
F 8.206155 61.742017 57.428814
F 7.749001 61.742017 79.253135
F 7.291846 61.742017 101.077454
F 6.834692 61.742017 122.901775
F 35.849704 15.435502 14.340073
F 35.392550 15.435502 36.164392
F 34.935395 15.435502 57.988712
F 34.478241 15.435502 79.813032
F 34.021087 15.435502 101.637352
F 33.563932 15.435502 123.461673
F 35.849704 38.588760 14.340073
F 35.392550 38.588760 36.164392
F 34.935395 38.588760 57.988712
F 34.478241 38.588760 79.813032
F 34.021087 38.588760 101.637352
F 33.563932 38.588760 123.461673
F 35.849704 61.742017 14.340073
F 35.392550 61.742017 36.164392
F 34.935395 61.742017 57.988712
F 34.478241 61.742017 79.813032
F 34.021087 61.742017 101.637352
F 33.563932 61.742017 123.461673
F 9.120464 0.000000 13.780174
F 8.663309 0.000000 35.604494
F 8.206155 0.000000 57.428813
F 7.749001 0.000000 79.253134
F 7.291846 0.000000 101.077453
F 6.834692 0.000000 122.901774
F 9.120464 23.153257 13.780174
F 8.663309 23.153257 35.604494
F 8.206155 23.153257 57.428813
F 7.749001 23.153257 79.253134
F 7.291846 23.153257 101.077453
F 6.834692 23.153257 122.901774
F 9.120464 46.306515 13.780174
F 8.663309 46.306515 35.604494
F 8.206155 46.306515 57.428813
F 7.749001 46.306515 79.253134
F 7.291846 46.306515 101.077453
F 6.834692 46.306515 122.901774
F 35.849704 0.000000 14.340072
F 35.392550 0.000000 36.164391
F 34.935395 0.000000 57.988711
F 34.478241 0.000000 79.813031
F 34.021087 0.000000 101.637351
F 33.563932 0.000000 123.461672
F 35.849704 23.153257 14.340072
F 35.392550 23.153257 36.164391
F 34.935395 23.153257 57.988711
F 34.478241 23.153257 79.813031
F 34.021087 23.153257 101.637351
F 33.563932 23.153257 123.461672
F 35.849704 46.306515 14.340072
F 35.392550 46.306515 36.164391
F 34.935395 46.306515 57.988711
F 34.478241 46.306515 79.813031
F 34.021087 46.306515 101.637351
F 33.563932 46.306515 123.461672
F 18.030211 7.717751 13.966808
F 17.573057 7.717751 35.791127
F 17.115902 7.717751 57.615447
F 16.658748 7.717751 79.439767
F 16.201594 7.717751 101.264087
F 15.744439 7.717751 123.088407
F 18.030211 30.871008 13.966808
F 17.573057 30.871008 35.791127
F 17.115902 30.871008 57.615447
F 16.658748 30.871008 79.439767
F 16.201594 30.871008 101.264087
F 15.744439 30.871008 123.088407
F 18.030211 54.024266 13.966808
F 17.573057 54.024266 35.791127
F 17.115902 54.024266 57.615447
F 16.658748 54.024266 79.439767
F 16.201594 54.024266 101.264087
F 15.744439 54.024266 123.088407
F 44.759451 7.717751 14.526706
F 44.302296 7.717751 36.351025
F 43.845142 7.717751 58.175345
F 43.387988 7.717751 79.999665
F 42.930833 7.717751 101.823985
F 42.473679 7.717751 123.648305
F 44.759451 30.871008 14.526706
F 44.302296 30.871008 36.351025
F 43.845142 30.871008 58.175345
F 43.387988 30.871008 79.999665
F 42.930833 30.871008 101.823985
F 42.473679 30.871008 123.648305
F 44.759451 54.024266 14.526706
F 44.302296 54.024266 36.351025
F 43.845142 54.024266 58.175345
F 43.387988 54.024266 79.999665
F 42.930833 54.024266 101.823985
F 42.473679 54.024266 123.648305
F 18.030211 15.435503 13.966809
F 17.573057 15.435503 35.791128
F 17.115902 15.435503 57.615448
F 16.658748 15.435503 79.439768
F 16.201594 15.435503 101.264088
F 15.744439 15.435503 123.088408
F 18.030211 38.588761 13.966809
F 17.573057 38.588761 35.791128
F 17.115902 38.588761 57.615448
F 16.658748 38.588761 79.439768
F 16.201594 38.588761 101.264088
F 15.744439 38.588761 123.088408
F 18.030211 61.742018 13.966809
F 17.573057 61.742018 35.791128
F 17.115902 61.742018 57.615448
F 16.658748 61.742018 79.439768
F 16.201594 61.742018 101.264088
F 15.744439 61.742018 123.088408
F 44.759451 15.435503 14.526707
F 44.302296 15.435503 36.351026
F 43.845142 15.435503 58.175346
F 43.387988 15.435503 79.999666
F 42.930833 15.435503 101.823986
F 42.473679 15.435503 123.648306
F 44.759451 38.588761 14.526707
F 44.302296 38.588761 36.351026
F 43.845142 38.588761 58.175346
F 43.387988 38.588761 79.999666
F 42.930833 38.588761 101.823986
F 42.473679 38.588761 123.648306
F 44.759451 61.742018 14.526707
F 44.302296 61.742018 36.351026
F 43.845142 61.742018 58.175346
F 43.387988 61.742018 79.999666
F 42.930833 61.742018 101.823986
F 42.473679 61.742018 123.648306
F 18.030211 0.000001 13.966808
F 17.573057 0.000001 35.791127
F 17.115902 0.000001 57.615447
F 16.658748 0.000001 79.439767
F 16.201594 0.000001 101.264087
F 15.744439 0.000001 123.088407
F 18.030211 23.153259 13.966808
F 17.573057 23.153259 35.791127
F 17.115902 23.153259 57.615447
F 16.658748 23.153259 79.439767
F 16.201594 23.153259 101.264087
F 15.744439 23.153259 123.088407
F 18.030211 46.306516 13.966808
F 17.573057 46.306516 35.791127
F 17.115902 46.306516 57.615447
F 16.658748 46.306516 79.439767
F 16.201594 46.306516 101.264087
F 15.744439 46.306516 123.088407
F 44.759451 0.000001 14.526706
F 44.302296 0.000001 36.351025
F 43.845142 0.000001 58.175345
F 43.387988 0.000001 79.999665
F 42.930833 0.000001 101.823985
F 42.473679 0.000001 123.648305
F 44.759451 23.153259 14.526706
F 44.302296 23.153259 36.351025
F 43.845142 23.153259 58.175345
F 43.387988 23.153259 79.999665
F 42.930833 23.153259 101.823985
F 42.473679 23.153259 123.648305
F 44.759451 46.306516 14.526706
F 44.302296 46.306516 36.351025
F 43.845142 46.306516 58.175345
F 43.387988 46.306516 79.999665
F 42.930833 46.306516 101.823985
F 42.473679 46.306516 123.648305
F 26.939963 7.717750 14.153439
F 26.482808 7.717750 35.977759
F 26.025654 7.717750 57.802078
F 25.568500 7.717750 79.626399
F 25.111345 7.717750 101.450719
F 24.654191 7.717750 123.275039
F 26.939963 30.871007 14.153439
F 26.482808 30.871007 35.977759
F 26.025654 30.871007 57.802078
F 25.568500 30.871007 79.626399
F 25.111345 30.871007 101.450719
F 24.654191 30.871007 123.275039
F 26.939963 54.024265 14.153439
F 26.482808 54.024265 35.977759
F 26.025654 54.024265 57.802078
F 25.568500 54.024265 79.626399
F 25.111345 54.024265 101.450719
F 24.654191 54.024265 123.275039
F 51.840585 7.717750 102.010616
F 51.383430 7.717750 123.834937
F 51.840585 30.871007 102.010616
F 51.383430 30.871007 123.834937
F 51.840585 54.024265 102.010616
F 51.383430 54.024265 123.834937
F 26.939963 15.435502 14.153440
F 26.482808 15.435502 35.977760
F 26.025654 15.435502 57.802079
F 25.568500 15.435502 79.626400
F 25.111345 15.435502 101.450720
F 24.654191 15.435502 123.275040
F 26.939963 38.588760 14.153440
F 26.482808 38.588760 35.977760
F 26.025654 38.588760 57.802079
F 25.568500 38.588760 79.626400
F 25.111345 38.588760 101.450720
F 24.654191 38.588760 123.275040
F 26.939963 61.742017 14.153440
F 26.482808 61.742017 35.977760
F 26.025654 61.742017 57.802079
F 25.568500 61.742017 79.626400
F 25.111345 61.742017 101.450720
F 24.654191 61.742017 123.275040
F 51.840585 15.435502 102.010617
F 51.383430 15.435502 123.834938
F 51.840585 38.588760 102.010617
F 51.383430 38.588760 123.834938
F 51.840585 61.742017 102.010617
F 51.383430 61.742017 123.834938
F 26.939963 0.000000 14.153439
F 26.482808 0.000000 35.977759
F 26.025654 0.000000 57.802078
F 25.568500 0.000000 79.626399
F 25.111345 0.000000 101.450719
F 24.654191 0.000000 123.275039
F 26.939963 23.153258 14.153439
F 26.482808 23.153258 35.977759
F 26.025654 23.153258 57.802078
F 25.568500 23.153258 79.626399
F 25.111345 23.153258 101.450719
F 24.654191 23.153258 123.275039
F 26.939963 46.306515 14.153439
F 26.482808 46.306515 35.977759
F 26.025654 46.306515 57.802078
F 25.568500 46.306515 79.626399
F 25.111345 46.306515 101.450719
F 24.654191 46.306515 123.275039
F 51.840585 0.000000 102.010616
F 51.383430 0.000000 123.834937
F 51.840585 23.153258 102.010616
F 51.383430 23.153258 123.834937
F 51.840585 46.306515 102.010616
F 51.383430 46.306515 123.834937
F 2.361978 1.286291 17.277586
F 1.904824 1.286291 39.101907
F 1.447669 1.286291 60.926226
F 0.990515 1.286291 82.750546
F 0.533361 1.286291 104.574866
F 0.076206 1.286291 126.399186
F 2.361978 24.439548 17.277586
F 1.904824 24.439548 39.101907
F 1.447669 24.439548 60.926226
F 0.990515 24.439548 82.750546
F 0.533361 24.439548 104.574866
F 0.076206 24.439548 126.399186
F 2.361978 47.592806 17.277586
F 1.904824 47.592806 39.101907
F 1.447669 47.592806 60.926226
F 0.990515 47.592806 82.750546
F 0.533361 47.592806 104.574866
F 0.076206 47.592806 126.399186
F 29.091218 1.286291 17.837484
F 28.634063 1.286291 39.661804
F 28.176909 1.286291 61.486124
F 27.719755 1.286291 83.310443
F 27.262600 1.286291 105.134764
F 26.805446 1.286291 126.959083
F 29.091218 24.439548 17.837484
F 28.634063 24.439548 39.661804
F 28.176909 24.439548 61.486124
F 27.719755 24.439548 83.310443
F 27.262600 24.439548 105.134764
F 26.805446 24.439548 126.959083
F 29.091218 47.592806 17.837484
F 28.634063 47.592806 39.661804
F 28.176909 47.592806 61.486124
F 27.719755 47.592806 83.310443
F 27.262600 47.592806 105.134764
F 26.805446 47.592806 126.959083
F 2.361978 9.004040 17.277586
F 1.904824 9.004040 39.101906
F 1.447669 9.004040 60.926226
F 0.990515 9.004040 82.750546
F 0.533361 9.004040 104.574866
F 0.076206 9.004040 126.399186
F 2.361978 32.157298 17.277586
F 1.904824 32.157298 39.101906
F 1.447669 32.157298 60.926226
F 0.990515 32.157298 82.750546
F 0.533361 32.157298 104.574866
F 0.076206 32.157298 126.399186
F 2.361978 55.310555 17.277586
F 1.904824 55.310555 39.101906
F 1.447669 55.310555 60.926226
F 0.990515 55.310555 82.750546
F 0.533361 55.310555 104.574866
F 0.076206 55.310555 126.399186
F 29.091218 9.004040 17.837484
F 28.634063 9.004040 39.661803
F 28.176909 9.004040 61.486124
F 27.719755 9.004040 83.310443
F 27.262600 9.004040 105.134764
F 26.805446 9.004040 126.959083
F 29.091218 32.157298 17.837484
F 28.634063 32.157298 39.661803
F 28.176909 32.157298 61.486124
F 27.719755 32.157298 83.310443
F 27.262600 32.157298 105.134764
F 26.805446 32.157298 126.959083
F 29.091218 55.310555 17.837484
F 28.634063 55.310555 39.661803
F 28.176909 55.310555 61.486124
F 27.719755 55.310555 83.310443
F 27.262600 55.310555 105.134764
F 26.805446 55.310555 126.959083
F 2.361978 16.721795 17.277587
F 1.904824 16.721795 39.101907
F 1.447669 16.721795 60.926227
F 0.990515 16.721795 82.750547
F 0.533361 16.721795 104.574866
F 0.076206 16.721795 126.399187
F 2.361978 39.875053 17.277587
F 1.904824 39.875053 39.101907
F 1.447669 39.875053 60.926227
F 0.990515 39.875053 82.750547
F 0.533361 39.875053 104.574866
F 0.076206 39.875053 126.399187
F 2.361978 63.028310 17.277587
F 1.904824 63.028310 39.101907
F 1.447669 63.028310 60.926227
F 0.990515 63.028310 82.750547
F 0.533361 63.028310 104.574866
F 0.076206 63.028310 126.399187
F 29.091218 16.721795 17.837485
F 28.634063 16.721795 39.661804
F 28.176909 16.721795 61.486125
F 27.719755 16.721795 83.310444
F 27.262600 16.721795 105.134764
F 26.805446 16.721795 126.959084
F 29.091218 39.875053 17.837485
F 28.634063 39.875053 39.661804
F 28.176909 39.875053 61.486125
F 27.719755 39.875053 83.310444
F 27.262600 39.875053 105.134764
F 26.805446 39.875053 126.959084
F 29.091218 63.028310 17.837485
F 28.634063 63.028310 39.661804
F 28.176909 63.028310 61.486125
F 27.719755 63.028310 83.310444
F 27.262600 63.028310 105.134764
F 26.805446 63.028310 126.959084
F 11.271721 1.286291 17.464219
F 10.814566 1.286291 39.288539
F 10.357412 1.286291 61.112859
F 9.900258 1.286291 82.937178
F 9.443103 1.286291 104.761499
F 8.985949 1.286291 126.585818
F 11.271721 24.439548 17.464219
F 10.814566 24.439548 39.288539
F 10.357412 24.439548 61.112859
F 9.900258 24.439548 82.937178
F 9.443103 24.439548 104.761499
F 8.985949 24.439548 126.585818
F 11.271721 47.592806 17.464219
F 10.814566 47.592806 39.288539
F 10.357412 47.592806 61.112859
F 9.900258 47.592806 82.937178
F 9.443103 47.592806 104.761499
F 8.985949 47.592806 126.585818
F 38.000960 1.286291 18.024116
F 37.543806 1.286291 39.848437
F 37.086651 1.286291 61.672756
F 36.629497 1.286291 83.497076
F 36.172343 1.286291 105.321396
F 35.715188 1.286291 127.145716
F 38.000960 24.439548 18.024116
F 37.543806 24.439548 39.848437
F 37.086651 24.439548 61.672756
F 36.629497 24.439548 83.497076
F 36.172343 24.439548 105.321396
F 35.715188 24.439548 127.145716
F 38.000960 47.592806 18.024116
F 37.543806 47.592806 39.848437
F 37.086651 47.592806 61.672756
F 36.629497 47.592806 83.497076
F 36.172343 47.592806 105.321396
F 35.715188 47.592806 127.145716
F 11.271721 9.004040 17.464219
F 10.814566 9.004040 39.288539
F 10.357412 9.004040 61.112859
F 9.900258 9.004040 82.937178
F 9.443103 9.004040 104.761499
F 8.985949 9.004040 126.585818
F 11.271721 32.157298 17.464219
F 10.814566 32.157298 39.288539
F 10.357412 32.157298 61.112859
F 9.900258 32.157298 82.937178
F 9.443103 32.157298 104.761499
F 8.985949 32.157298 126.585818
F 11.271721 55.310555 17.464219
F 10.814566 55.310555 39.288539
F 10.357412 55.310555 61.112859
F 9.900258 55.310555 82.937178
F 9.443103 55.310555 104.761499
F 8.985949 55.310555 126.585818
F 38.000960 9.004040 18.024116
F 37.543806 9.004040 39.848437
F 37.086651 9.004040 61.672756
F 36.629497 9.004040 83.497076
F 36.172343 9.004040 105.321396
F 35.715188 9.004040 127.145716
F 38.000960 32.157298 18.024116
F 37.543806 32.157298 39.848437
F 37.086651 32.157298 61.672756
F 36.629497 32.157298 83.497076
F 36.172343 32.157298 105.321396
F 35.715188 32.157298 127.145716
F 38.000960 55.310555 18.024116
F 37.543806 55.310555 39.848437
F 37.086651 55.310555 61.672756
F 36.629497 55.310555 83.497076
F 36.172343 55.310555 105.321396
F 35.715188 55.310555 127.145716
F 11.271721 16.721795 17.464220
F 10.814566 16.721795 39.288539
F 10.357412 16.721795 61.112860
F 9.900258 16.721795 82.937179
F 9.443103 16.721795 104.761500
F 8.985949 16.721795 126.585819
F 11.271721 39.875053 17.464220
F 10.814566 39.875053 39.288539
F 10.357412 39.875053 61.112860
F 9.900258 39.875053 82.937179
F 9.443103 39.875053 104.761500
F 8.985949 39.875053 126.585819
F 11.271721 63.028310 17.464220
F 10.814566 63.028310 39.288539
F 10.357412 63.028310 61.112860
F 9.900258 63.028310 82.937179
F 9.443103 63.028310 104.761500
F 8.985949 63.028310 126.585819
F 38.000960 16.721795 18.024117
F 37.543806 16.721795 39.848437
F 37.086651 16.721795 61.672757
F 36.629497 16.721795 83.497077
F 36.172343 16.721795 105.321397
F 35.715188 16.721795 127.145717
F 38.000960 39.875053 18.024117
F 37.543806 39.875053 39.848437
F 37.086651 39.875053 61.672757
F 36.629497 39.875053 83.497077
F 36.172343 39.875053 105.321397
F 35.715188 39.875053 127.145717
F 38.000960 63.028310 18.024117
F 37.543806 63.028310 39.848437
F 37.086651 63.028310 61.672757
F 36.629497 63.028310 83.497077
F 36.172343 63.028310 105.321397
F 35.715188 63.028310 127.145717
F 20.181469 1.286290 17.650852
F 19.724315 1.286290 39.475173
F 19.267160 1.286290 61.299492
F 18.810006 1.286290 83.123812
F 18.352852 1.286290 104.948132
F 17.895697 1.286290 126.772452
F 20.181469 24.439547 17.650852
F 19.724315 24.439547 39.475173
F 19.267160 24.439547 61.299492
F 18.810006 24.439547 83.123812
F 18.352852 24.439547 104.948132
F 17.895697 24.439547 126.772452
F 20.181469 47.592805 17.650852
F 19.724315 47.592805 39.475173
F 19.267160 47.592805 61.299492
F 18.810006 47.592805 83.123812
F 18.352852 47.592805 104.948132
F 17.895697 47.592805 126.772452
F 46.910710 1.286290 18.210750
F 46.453555 1.286290 40.035071
F 45.996401 1.286290 61.859390
F 45.539247 1.286290 83.683710
F 45.082092 1.286290 105.508030
F 44.624938 1.286290 127.332350
F 46.910710 24.439547 18.210750
F 46.453555 24.439547 40.035071
F 45.996401 24.439547 61.859390
F 45.539247 24.439547 83.683710
F 45.082092 24.439547 105.508030
F 44.624938 24.439547 127.332350
F 46.910710 47.592805 18.210750
F 46.453555 47.592805 40.035071
F 45.996401 47.592805 61.859390
F 45.539247 47.592805 83.683710
F 45.082092 47.592805 105.508030
F 44.624938 47.592805 127.332350
F 20.181469 9.004039 17.650852
F 19.724315 9.004039 39.475173
F 19.267160 9.004039 61.299492
F 18.810006 9.004039 83.123812
F 18.352852 9.004039 104.948132
F 17.895697 9.004039 126.772452
F 20.181469 32.157297 17.650852
F 19.724315 32.157297 39.475173
F 19.267160 32.157297 61.299492
F 18.810006 32.157297 83.123812
F 18.352852 32.157297 104.948132
F 17.895697 32.157297 126.772452
F 20.181469 55.310554 17.650852
F 19.724315 55.310554 39.475173
F 19.267160 55.310554 61.299492
F 18.810006 55.310554 83.123812
F 18.352852 55.310554 104.948132
F 17.895697 55.310554 126.772452
F 46.910710 9.004039 18.210750
F 46.453555 9.004039 40.035071
F 45.996401 9.004039 61.859390
F 45.539247 9.004039 83.683710
F 45.082092 9.004039 105.508030
F 44.624938 9.004039 127.332350
F 46.910710 32.157297 18.210750
F 46.453555 32.157297 40.035071
F 45.996401 32.157297 61.859390
F 45.539247 32.157297 83.683710
F 45.082092 32.157297 105.508030
F 44.624938 32.157297 127.332350
F 46.910710 55.310554 18.210750
F 46.453555 55.310554 40.035071
F 45.996401 55.310554 61.859390
F 45.539247 55.310554 83.683710
F 45.082092 55.310554 105.508030
F 44.624938 55.310554 127.332350
F 20.181469 16.721795 17.650853
F 19.724315 16.721795 39.475173
F 19.267160 16.721795 61.299493
F 18.810006 16.721795 83.123813
F 18.352852 16.721795 104.948133
F 17.895697 16.721795 126.772453
F 20.181469 39.875052 17.650853
F 19.724315 39.875052 39.475173
F 19.267160 39.875052 61.299493
F 18.810006 39.875052 83.123813
F 18.352852 39.875052 104.948133
F 17.895697 39.875052 126.772453
F 20.181469 63.028310 17.650853
F 19.724315 63.028310 39.475173
F 19.267160 63.028310 61.299493
F 18.810006 63.028310 83.123813
F 18.352852 63.028310 104.948133
F 17.895697 63.028310 126.772453
F 46.910710 16.721795 18.210751
F 46.453555 16.721795 40.035071
F 45.996401 16.721795 61.859391
F 45.539247 16.721795 83.683711
F 45.082092 16.721795 105.508031
F 44.624938 16.721795 127.332351
F 46.910710 39.875052 18.210751
F 46.453555 39.875052 40.035071
F 45.996401 39.875052 61.859391
F 45.539247 39.875052 83.683711
F 45.082092 39.875052 105.508031
F 44.624938 39.875052 127.332351
F 46.910710 63.028310 18.210751
F 46.453555 63.028310 40.035071
F 45.996401 63.028310 61.859391
F 45.539247 63.028310 83.683711
F 45.082092 63.028310 105.508031
F 44.624938 63.028310 127.332351
F 2.285772 3.858875 20.914973
F 1.828617 3.858875 42.739292
F 1.371463 3.858875 64.563613
F 0.914309 3.858875 86.387933
F 0.457154 3.858875 108.212252
F 0.000000 3.858875 130.036573
F 2.285772 27.012132 20.914973
F 1.828617 27.012132 42.739292
F 1.371463 27.012132 64.563613
F 0.914309 27.012132 86.387933
F 0.457154 27.012132 108.212252
F 0.000000 27.012132 130.036573
F 2.285772 50.165390 20.914973
F 1.828617 50.165390 42.739292
F 1.371463 50.165390 64.563613
F 0.914309 50.165390 86.387933
F 0.457154 50.165390 108.212252
F 0.000000 50.165390 130.036573
F 29.015011 3.858875 21.474871
F 28.557857 3.858875 43.299190
F 28.100703 3.858875 65.123511
F 27.643548 3.858875 86.947830
F 27.186394 3.858875 108.772150
F 26.729240 3.858875 130.596470
F 29.015011 27.012132 21.474871
F 28.557857 27.012132 43.299190
F 28.100703 27.012132 65.123511
F 27.643548 27.012132 86.947830
F 27.186394 27.012132 108.772150
F 26.729240 27.012132 130.596470
F 29.015011 50.165390 21.474871
F 28.557857 50.165390 43.299190
F 28.100703 50.165390 65.123511
F 27.643548 50.165390 86.947830
F 27.186394 50.165390 108.772150
F 26.729240 50.165390 130.596470
F 2.285772 11.576625 20.914973
F 1.828617 11.576625 42.739292
F 1.371463 11.576625 64.563613
F 0.914309 11.576625 86.387933
F 0.457154 11.576625 108.212252
F 0.000000 11.576625 130.036573
F 2.285772 34.729882 20.914973
F 1.828617 34.729882 42.739292
F 1.371463 34.729882 64.563613
F 0.914309 34.729882 86.387933
F 0.457154 34.729882 108.212252
F 0.000000 34.729882 130.036573
F 2.285772 57.883140 20.914973
F 1.828617 57.883140 42.739292
F 1.371463 57.883140 64.563613
F 0.914309 57.883140 86.387933
F 0.457154 57.883140 108.212252
F 0.000000 57.883140 130.036573
F 29.015011 11.576625 21.474871
F 28.557857 11.576625 43.299190
F 28.100703 11.576625 65.123511
F 27.643548 11.576625 86.947830
F 27.186394 11.576625 108.772150
F 26.729240 11.576625 130.596470
F 29.015011 34.729882 21.474871
F 28.557857 34.729882 43.299190
F 28.100703 34.729882 65.123511
F 27.643548 34.729882 86.947830
F 27.186394 34.729882 108.772150
F 26.729240 34.729882 130.596470
F 29.015011 57.883140 21.474871
F 28.557857 57.883140 43.299190
F 28.100703 57.883140 65.123511
F 27.643548 57.883140 86.947830
F 27.186394 57.883140 108.772150
F 26.729240 57.883140 130.596470
F 2.285772 19.294380 20.914973
F 1.828617 19.294380 42.739293
F 1.371463 19.294380 64.563613
F 0.914309 19.294380 86.387934
F 0.457154 19.294380 108.212253
F 0.000000 19.294380 130.036573
F 2.285772 42.447638 20.914973
F 1.828617 42.447638 42.739293
F 1.371463 42.447638 64.563613
F 0.914309 42.447638 86.387934
F 0.457154 42.447638 108.212253
F 0.000000 42.447638 130.036573
F 2.285772 65.600895 20.914973
F 1.828617 65.600895 42.739293
F 1.371463 65.600895 64.563613
F 0.914309 65.600895 86.387934
F 0.457154 65.600895 108.212253
F 0.000000 65.600895 130.036573
F 29.015011 19.294380 21.474871
F 28.557857 19.294380 43.299191
F 28.100703 19.294380 65.123511
F 27.643548 19.294380 86.947831
F 27.186394 19.294380 108.772151
F 26.729240 19.294380 130.596470
F 29.015011 42.447638 21.474871
F 28.557857 42.447638 43.299191
F 28.100703 42.447638 65.123511
F 27.643548 42.447638 86.947831
F 27.186394 42.447638 108.772151
F 26.729240 42.447638 130.596470
F 29.015011 65.600895 21.474871
F 28.557857 65.600895 43.299191
F 28.100703 65.600895 65.123511
F 27.643548 65.600895 86.947831
F 27.186394 65.600895 108.772151
F 26.729240 65.600895 130.596470
F 11.195512 3.858875 21.101605
F 10.738358 3.858875 42.925926
F 10.281204 3.858875 64.750245
F 9.824049 3.858875 86.574565
F 9.366895 3.858875 108.398885
F 8.909741 3.858875 130.223205
F 11.195512 27.012133 21.101605
F 10.738358 27.012133 42.925926
F 10.281204 27.012133 64.750245
F 9.824049 27.012133 86.574565
F 9.366895 27.012133 108.398885
F 8.909741 27.012133 130.223205
F 11.195512 50.165390 21.101605
F 10.738358 50.165390 42.925926
F 10.281204 50.165390 64.750245
F 9.824049 50.165390 86.574565
F 9.366895 50.165390 108.398885
F 8.909741 50.165390 130.223205
F 37.924753 3.858875 21.661503
F 37.467598 3.858875 43.485824
F 37.010444 3.858875 65.310143
F 36.553290 3.858875 87.134463
F 36.096135 3.858875 108.958783
F 35.638981 3.858875 130.783103
F 37.924753 27.012133 21.661503
F 37.467598 27.012133 43.485824
F 37.010444 27.012133 65.310143
F 36.553290 27.012133 87.134463
F 36.096135 27.012133 108.958783
F 35.638981 27.012133 130.783103
F 37.924753 50.165390 21.661503
F 37.467598 50.165390 43.485824
F 37.010444 50.165390 65.310143
F 36.553290 50.165390 87.134463
F 36.096135 50.165390 108.958783
F 35.638981 50.165390 130.783103
F 11.195512 11.576625 21.101605
F 10.738358 11.576625 42.925926
F 10.281204 11.576625 64.750245
F 9.824049 11.576625 86.574565
F 9.366895 11.576625 108.398885
F 8.909741 11.576625 130.223205
F 11.195512 34.729883 21.101605
F 10.738358 34.729883 42.925926
F 10.281204 34.729883 64.750245
F 9.824049 34.729883 86.574565
F 9.366895 34.729883 108.398885
F 8.909741 34.729883 130.223205
F 11.195512 57.883140 21.101605
F 10.738358 57.883140 42.925926
F 10.281204 57.883140 64.750245
F 9.824049 57.883140 86.574565
F 9.366895 57.883140 108.398885
F 8.909741 57.883140 130.223205
F 37.924753 11.576625 21.661503
F 37.467598 11.576625 43.485824
F 37.010444 11.576625 65.310143
F 36.553290 11.576625 87.134463
F 36.096135 11.576625 108.958783
F 35.638981 11.576625 130.783103
F 37.924753 34.729883 21.661503
F 37.467598 34.729883 43.485824
F 37.010444 34.729883 65.310143
F 36.553290 34.729883 87.134463
F 36.096135 34.729883 108.958783
F 35.638981 34.729883 130.783103
F 37.924753 57.883140 21.661503
F 37.467598 57.883140 43.485824
F 37.010444 57.883140 65.310143
F 36.553290 57.883140 87.134463
F 36.096135 57.883140 108.958783
F 35.638981 57.883140 130.783103
F 11.195512 19.294380 21.101606
F 10.738358 19.294380 42.925926
F 10.281203 19.294380 64.750246
F 9.824049 19.294380 86.574566
F 9.366895 19.294380 108.398885
F 8.909740 19.294380 130.223206
F 11.195512 42.447638 21.101606
F 10.738358 42.447638 42.925926
F 10.281203 42.447638 64.750246
F 9.824049 42.447638 86.574566
F 9.366895 42.447638 108.398885
F 8.909740 42.447638 130.223206
F 11.195512 65.600896 21.101606
F 10.738358 65.600896 42.925926
F 10.281203 65.600896 64.750246
F 9.824049 65.600896 86.574566
F 9.366895 65.600896 108.398885
F 8.909740 65.600896 130.223206
F 37.924753 19.294380 21.661504
F 37.467598 19.294380 43.485824
F 37.010444 19.294380 65.310144
F 36.553290 19.294380 87.134464
F 36.096135 19.294380 108.958783
F 35.638981 19.294380 130.783104
F 37.924753 42.447638 21.661504
F 37.467598 42.447638 43.485824
F 37.010444 42.447638 65.310144
F 36.553290 42.447638 87.134464
F 36.096135 42.447638 108.958783
F 35.638981 42.447638 130.783104
F 37.924753 65.600896 21.661504
F 37.467598 65.600896 43.485824
F 37.010444 65.600896 65.310144
F 36.553290 65.600896 87.134464
F 36.096135 65.600896 108.958783
F 35.638981 65.600896 130.783104
F 20.105264 3.858876 21.288239
F 19.648109 3.858876 43.112560
F 19.190955 3.858876 64.936879
F 18.733801 3.858876 86.761199
F 18.276646 3.858876 108.585519
F 17.819492 3.858876 130.409839
F 20.105264 27.012134 21.288239
F 19.648109 27.012134 43.112560
F 19.190955 27.012134 64.936879
F 18.733801 27.012134 86.761199
F 18.276646 27.012134 108.585519
F 17.819492 27.012134 130.409839
F 20.105264 50.165391 21.288239
F 19.648109 50.165391 43.112560
F 19.190955 50.165391 64.936879
F 18.733801 50.165391 86.761199
F 18.276646 50.165391 108.585519
F 17.819492 50.165391 130.409839
F 46.834503 3.858876 21.848137
F 46.377349 3.858876 43.672457
F 45.920195 3.858876 65.496777
F 45.463040 3.858876 87.321096
F 45.005886 3.858876 109.145417
F 44.548732 3.858876 130.969736
F 46.834503 27.012134 21.848137
F 46.377349 27.012134 43.672457
F 45.920195 27.012134 65.496777
F 45.463040 27.012134 87.321096
F 45.005886 27.012134 109.145417
F 44.548732 27.012134 130.969736
F 46.834503 50.165391 21.848137
F 46.377349 50.165391 43.672457
F 45.920195 50.165391 65.496777
F 45.463040 50.165391 87.321096
F 45.005886 50.165391 109.145417
F 44.548732 50.165391 130.969736
F 20.105264 11.576626 21.288239
F 19.648109 11.576626 43.112560
F 19.190955 11.576626 64.936879
F 18.733801 11.576626 86.761200
F 18.276646 11.576626 108.585519
F 17.819492 11.576626 130.409839
F 20.105264 34.729884 21.288239
F 19.648109 34.729884 43.112560
F 19.190955 34.729884 64.936879
F 18.733801 34.729884 86.761200
F 18.276646 34.729884 108.585519
F 17.819492 34.729884 130.409839
F 20.105264 57.883141 21.288239
F 19.648109 57.883141 43.112560
F 19.190955 57.883141 64.936879
F 18.733801 57.883141 86.761200
F 18.276646 57.883141 108.585519
F 17.819492 57.883141 130.409839
F 46.834503 11.576626 21.848137
F 46.377349 11.576626 43.672457
F 45.920195 11.576626 65.496777
F 45.463040 11.576626 87.321097
F 45.005886 11.576626 109.145417
F 44.548732 11.576626 130.969736
F 46.834503 34.729884 21.848137
F 46.377349 34.729884 43.672457
F 45.920195 34.729884 65.496777
F 45.463040 34.729884 87.321097
F 45.005886 34.729884 109.145417
F 44.548732 34.729884 130.969736
F 46.834503 57.883141 21.848137
F 46.377349 57.883141 43.672457
F 45.920195 57.883141 65.496777
F 45.463040 57.883141 87.321097
F 45.005886 57.883141 109.145417
F 44.548732 57.883141 130.969736
F 20.105264 19.294382 21.288240
F 19.648109 19.294382 43.112560
F 19.190955 19.294382 64.936880
F 18.733801 19.294382 86.761200
F 18.276646 19.294382 108.585519
F 17.819492 19.294382 130.409840
F 20.105264 42.447639 21.288240
F 19.648109 42.447639 43.112560
F 19.190955 42.447639 64.936880
F 18.733801 42.447639 86.761200
F 18.276646 42.447639 108.585519
F 17.819492 42.447639 130.409840
F 20.105264 65.600897 21.288240
F 19.648109 65.600897 43.112560
F 19.190955 65.600897 64.936880
F 18.733801 65.600897 86.761200
F 18.276646 65.600897 108.585519
F 17.819492 65.600897 130.409840
F 46.834503 19.294382 21.848138
F 46.377349 19.294382 43.672457
F 45.920195 19.294382 65.496778
F 45.463040 19.294382 87.321097
F 45.005886 19.294382 109.145417
F 44.548732 19.294382 130.969737
F 46.834503 42.447639 21.848138
F 46.377349 42.447639 43.672457
F 45.920195 42.447639 65.496778
F 45.463040 42.447639 87.321097
F 45.005886 42.447639 109.145417
F 44.548732 42.447639 130.969737
F 46.834503 65.600897 21.848138
F 46.377349 65.600897 43.672457
F 45.920195 65.600897 65.496778
F 45.463040 65.600897 87.321097
F 45.005886 65.600897 109.145417
F 44.548732 65.600897 130.969737
F 2.342928 3.858875 18.186935
F 1.885774 3.858875 40.011254
F 1.428619 3.858875 61.835574
F 0.971465 3.858875 83.659894
F 0.514311 3.858875 105.484214
F 0.057156 3.858875 127.308534
F 2.342928 27.012133 18.186935
F 1.885774 27.012133 40.011254
F 1.428619 27.012133 61.835574
F 0.971465 27.012133 83.659894
F 0.514311 27.012133 105.484214
F 0.057156 27.012133 127.308534
F 2.342928 50.165390 18.186935
F 1.885774 50.165390 40.011254
F 1.428619 50.165390 61.835574
F 0.971465 50.165390 83.659894
F 0.514311 50.165390 105.484214
F 0.057156 50.165390 127.308534
F 29.072167 3.858875 18.746832
F 28.615013 3.858875 40.571152
F 28.157859 3.858875 62.395471
F 27.700704 3.858875 84.219792
F 27.243550 3.858875 106.044111
F 26.786396 3.858875 127.868432
F 29.072167 27.012133 18.746832
F 28.615013 27.012133 40.571152
F 28.157859 27.012133 62.395471
F 27.700704 27.012133 84.219792
F 27.243550 27.012133 106.044111
F 26.786396 27.012133 127.868432
F 29.072167 50.165390 18.746832
F 28.615013 50.165390 40.571152
F 28.157859 50.165390 62.395471
F 27.700704 50.165390 84.219792
F 27.243550 50.165390 106.044111
F 26.786396 50.165390 127.868432
F 2.342928 11.576625 18.186934
F 1.885774 11.576625 40.011254
F 1.428619 11.576625 61.835574
F 0.971465 11.576625 83.659894
F 0.514311 11.576625 105.484214
F 0.057156 11.576625 127.308533
F 2.342928 34.729883 18.186934
F 1.885774 34.729883 40.011254
F 1.428619 34.729883 61.835574
F 0.971465 34.729883 83.659894
F 0.514311 34.729883 105.484214
F 0.057156 34.729883 127.308533
F 2.342928 57.883140 18.186934
F 1.885774 57.883140 40.011254
F 1.428619 57.883140 61.835574
F 0.971465 57.883140 83.659894
F 0.514311 57.883140 105.484214
F 0.057156 57.883140 127.308533
F 29.072167 11.576625 18.746831
F 28.615013 11.576625 40.571152
F 28.157859 11.576625 62.395471
F 27.700704 11.576625 84.219792
F 27.243550 11.576625 106.044111
F 26.786396 11.576625 127.868431
F 29.072167 34.729883 18.746831
F 28.615013 34.729883 40.571152
F 28.157859 34.729883 62.395471
F 27.700704 34.729883 84.219792
F 27.243550 34.729883 106.044111
F 26.786396 34.729883 127.868431
F 29.072167 57.883140 18.746831
F 28.615013 57.883140 40.571152
F 28.157859 57.883140 62.395471
F 27.700704 57.883140 84.219792
F 27.243550 57.883140 106.044111
F 26.786396 57.883140 127.868431
F 2.342928 19.294381 18.186934
F 1.885774 19.294381 40.011253
F 1.428619 19.294381 61.835574
F 0.971465 19.294381 83.659893
F 0.514311 19.294381 105.484213
F 0.057156 19.294381 127.308533
F 2.342928 42.447638 18.186934
F 1.885774 42.447638 40.011253
F 1.428619 42.447638 61.835574
F 0.971465 42.447638 83.659893
F 0.514311 42.447638 105.484213
F 0.057156 42.447638 127.308533
F 2.342928 65.600896 18.186934
F 1.885774 65.600896 40.011253
F 1.428619 65.600896 61.835574
F 0.971465 65.600896 83.659893
F 0.514311 65.600896 105.484213
F 0.057156 65.600896 127.308533
F 29.072167 19.294381 18.746831
F 28.615013 19.294381 40.571151
F 28.157859 19.294381 62.395471
F 27.700705 19.294381 84.219791
F 27.243550 19.294381 106.044110
F 26.786396 19.294381 127.868431
F 29.072167 42.447638 18.746831
F 28.615013 42.447638 40.571151
F 28.157859 42.447638 62.395471
F 27.700705 42.447638 84.219791
F 27.243550 42.447638 106.044110
F 26.786396 42.447638 127.868431
F 29.072167 65.600896 18.746831
F 28.615013 65.600896 40.571151
F 28.157859 65.600896 62.395471
F 27.700705 65.600896 84.219791
F 27.243550 65.600896 106.044110
F 26.786396 65.600896 127.868431
F 11.252669 3.858875 18.373566
F 10.795515 3.858875 40.197887
F 10.338361 3.858875 62.022206
F 9.881206 3.858875 83.846527
F 9.424052 3.858875 105.670846
F 8.966898 3.858875 127.495166
F 11.252669 27.012133 18.373566
F 10.795515 27.012133 40.197887
F 10.338361 27.012133 62.022206
F 9.881206 27.012133 83.846527
F 9.424052 27.012133 105.670846
F 8.966898 27.012133 127.495166
F 11.252669 50.165390 18.373566
F 10.795515 50.165390 40.197887
F 10.338361 50.165390 62.022206
F 9.881206 50.165390 83.846527
F 9.424052 50.165390 105.670846
F 8.966898 50.165390 127.495166
F 37.981910 3.858875 18.933464
F 37.524756 3.858875 40.757784
F 37.067601 3.858875 62.582104
F 36.610447 3.858875 84.406424
F 36.153293 3.858875 106.230744
F 35.696138 3.858875 128.055063
F 37.981910 27.012133 18.933464
F 37.524756 27.012133 40.757784
F 37.067601 27.012133 62.582104
F 36.610447 27.012133 84.406424
F 36.153293 27.012133 106.230744
F 35.696138 27.012133 128.055063
F 37.981910 50.165390 18.933464
F 37.524756 50.165390 40.757784
F 37.067601 50.165390 62.582104
F 36.610447 50.165390 84.406424
F 36.153293 50.165390 106.230744
F 35.696138 50.165390 128.055063
F 11.252669 11.576625 18.373566
F 10.795515 11.576625 40.197887
F 10.338361 11.576625 62.022206
F 9.881206 11.576625 83.846526
F 9.424052 11.576625 105.670846
F 8.966898 11.576625 127.495166
F 11.252669 34.729883 18.373566
F 10.795515 34.729883 40.197887
F 10.338361 34.729883 62.022206
F 9.881206 34.729883 83.846526
F 9.424052 34.729883 105.670846
F 8.966898 34.729883 127.495166
F 11.252669 57.883140 18.373566
F 10.795515 57.883140 40.197887
F 10.338361 57.883140 62.022206
F 9.881206 57.883140 83.846526
F 9.424052 57.883140 105.670846
F 8.966898 57.883140 127.495166
F 37.981910 11.576625 18.933464
F 37.524756 11.576625 40.757784
F 37.067601 11.576625 62.582104
F 36.610447 11.576625 84.406423
F 36.153293 11.576625 106.230744
F 35.696138 11.576625 128.055063
F 37.981910 34.729883 18.933464
F 37.524756 34.729883 40.757784
F 37.067601 34.729883 62.582104
F 36.610447 34.729883 84.406423
F 36.153293 34.729883 106.230744
F 35.696138 34.729883 128.055063
F 37.981910 57.883140 18.933464
F 37.524756 57.883140 40.757784
F 37.067601 57.883140 62.582104
F 36.610447 57.883140 84.406423
F 36.153293 57.883140 106.230744
F 35.696138 57.883140 128.055063
F 11.252669 19.294381 18.373566
F 10.795515 19.294381 40.197886
F 10.338361 19.294381 62.022206
F 9.881206 19.294381 83.846526
F 9.424052 19.294381 105.670845
F 8.966898 19.294381 127.495166
F 11.252669 42.447638 18.373566
F 10.795515 42.447638 40.197886
F 10.338361 42.447638 62.022206
F 9.881206 42.447638 83.846526
F 9.424052 42.447638 105.670845
F 8.966898 42.447638 127.495166
F 11.252669 65.600896 18.373566
F 10.795515 65.600896 40.197886
F 10.338361 65.600896 62.022206
F 9.881206 65.600896 83.846526
F 9.424052 65.600896 105.670845
F 8.966898 65.600896 127.495166
F 37.981910 19.294381 18.933464
F 37.524756 19.294381 40.757783
F 37.067601 19.294381 62.582104
F 36.610447 19.294381 84.406423
F 36.153293 19.294381 106.230743
F 35.696138 19.294381 128.055063
F 37.981910 42.447638 18.933464
F 37.524756 42.447638 40.757783
F 37.067601 42.447638 62.582104
F 36.610447 42.447638 84.406423
F 36.153293 42.447638 106.230743
F 35.696138 42.447638 128.055063
F 37.981910 65.600896 18.933464
F 37.524756 65.600896 40.757783
F 37.067601 65.600896 62.582104
F 36.610447 65.600896 84.406423
F 36.153293 65.600896 106.230743
F 35.696138 65.600896 128.055063
F 20.162420 3.858876 18.560198
F 19.705266 3.858876 40.384518
F 19.248111 3.858876 62.208838
F 18.790957 3.858876 84.033158
F 18.333803 3.858876 105.857478
F 17.876648 3.858876 127.681797
F 20.162420 27.012133 18.560198
F 19.705266 27.012133 40.384518
F 19.248111 27.012133 62.208838
F 18.790957 27.012133 84.033158
F 18.333803 27.012133 105.857478
F 17.876648 27.012133 127.681797
F 20.162420 50.165391 18.560198
F 19.705266 50.165391 40.384518
F 19.248111 50.165391 62.208838
F 18.790957 50.165391 84.033158
F 18.333803 50.165391 105.857478
F 17.876648 50.165391 127.681797
F 46.891660 3.858876 19.120096
F 46.434505 3.858876 40.944416
F 45.977351 3.858876 62.768736
F 45.520197 3.858876 84.593056
F 45.063042 3.858876 106.417376
F 44.605888 3.858876 128.241695
F 46.891660 27.012133 19.120096
F 46.434505 27.012133 40.944416
F 45.977351 27.012133 62.768736
F 45.520197 27.012133 84.593056
F 45.063042 27.012133 106.417376
F 44.605888 27.012133 128.241695
F 46.891660 50.165391 19.120096
F 46.434505 50.165391 40.944416
F 45.977351 50.165391 62.768736
F 45.520197 50.165391 84.593056
F 45.063042 50.165391 106.417376
F 44.605888 50.165391 128.241695
F 20.162420 11.576626 18.560198
F 19.705266 11.576626 40.384518
F 19.248111 11.576626 62.208838
F 18.790957 11.576626 84.033157
F 18.333803 11.576626 105.857478
F 17.876648 11.576626 127.681797
F 20.162420 34.729883 18.560198
F 19.705266 34.729883 40.384518
F 19.248111 34.729883 62.208838
F 18.790957 34.729883 84.033157
F 18.333803 34.729883 105.857478
F 17.876648 34.729883 127.681797
F 20.162420 57.883141 18.560198
F 19.705266 57.883141 40.384518
F 19.248111 57.883141 62.208838
F 18.790957 57.883141 84.033157
F 18.333803 57.883141 105.857478
F 17.876648 57.883141 127.681797
F 46.891660 11.576626 19.120096
F 46.434505 11.576626 40.944416
F 45.977351 11.576626 62.768736
F 45.520197 11.576626 84.593055
F 45.063042 11.576626 106.417376
F 44.605888 11.576626 128.241695
F 46.891660 34.729883 19.120096
F 46.434505 34.729883 40.944416
F 45.977351 34.729883 62.768736
F 45.520197 34.729883 84.593055
F 45.063042 34.729883 106.417376
F 44.605888 34.729883 128.241695
F 46.891660 57.883141 19.120096
F 46.434505 57.883141 40.944416
F 45.977351 57.883141 62.768736
F 45.520197 57.883141 84.593055
F 45.063042 57.883141 106.417376
F 44.605888 57.883141 128.241695
F 20.162420 19.294381 18.560198
F 19.705266 19.294381 40.384517
F 19.248111 19.294381 62.208838
F 18.790957 19.294381 84.033157
F 18.333803 19.294381 105.857477
F 17.876648 19.294381 127.681797
F 20.162420 42.447639 18.560198
F 19.705266 42.447639 40.384517
F 19.248111 42.447639 62.208838
F 18.790957 42.447639 84.033157
F 18.333803 42.447639 105.857477
F 17.876648 42.447639 127.681797
F 20.162420 65.600896 18.560198
F 19.705266 65.600896 40.384517
F 19.248111 65.600896 62.208838
F 18.790957 65.600896 84.033157
F 18.333803 65.600896 105.857477
F 17.876648 65.600896 127.681797
F 46.891660 19.294381 19.120096
F 46.434505 19.294381 40.944415
F 45.977351 19.294381 62.768736
F 45.520197 19.294381 84.593055
F 45.063042 19.294381 106.417375
F 44.605888 19.294381 128.241695
F 46.891660 42.447639 19.120096
F 46.434505 42.447639 40.944415
F 45.977351 42.447639 62.768736
F 45.520197 42.447639 84.593055
F 45.063042 42.447639 106.417375
F 44.605888 42.447639 128.241695
F 46.891660 65.600896 19.120096
F 46.434505 65.600896 40.944415
F 45.977351 65.600896 62.768736
F 45.520197 65.600896 84.593055
F 45.063042 65.600896 106.417375
F 44.605888 65.600896 128.241695
F 2.419110 1.286291 14.549547
F 1.961956 1.286291 36.373867
F 1.504802 1.286291 58.198186
F 1.047647 1.286291 80.022507
F 0.590493 1.286291 101.846826
F 0.133339 1.286291 123.671147
F 2.419110 24.439549 14.549547
F 1.961956 24.439549 36.373867
F 1.504802 24.439549 58.198186
F 1.047647 24.439549 80.022507
F 0.590493 24.439549 101.846826
F 0.133339 24.439549 123.671147
F 2.419110 47.592806 14.549547
F 1.961956 47.592806 36.373867
F 1.504802 47.592806 58.198186
F 1.047647 47.592806 80.022507
F 0.590493 47.592806 101.846826
F 0.133339 47.592806 123.671147
F 29.148350 1.286291 15.109445
F 28.691196 1.286291 36.933765
F 28.234041 1.286291 58.758084
F 27.776887 1.286291 80.582405
F 27.319733 1.286291 102.406724
F 26.862578 1.286291 124.231045
F 29.148350 24.439549 15.109445
F 28.691196 24.439549 36.933765
F 28.234041 24.439549 58.758084
F 27.776887 24.439549 80.582405
F 27.319733 24.439549 102.406724
F 26.862578 24.439549 124.231045
F 29.148350 47.592806 15.109445
F 28.691196 47.592806 36.933765
F 28.234041 47.592806 58.758084
F 27.776887 47.592806 80.582405
F 27.319733 47.592806 102.406724
F 26.862578 47.592806 124.231045
F 2.419110 9.004040 14.549547
F 1.961956 9.004040 36.373867
F 1.504802 9.004040 58.198186
F 1.047647 9.004040 80.022507
F 0.590493 9.004040 101.846826
F 0.133339 9.004040 123.671147
F 2.419110 32.157298 14.549547
F 1.961956 32.157298 36.373867
F 1.504802 32.157298 58.198186
F 1.047647 32.157298 80.022507
F 0.590493 32.157298 101.846826
F 0.133339 32.157298 123.671147
F 2.419110 55.310555 14.549547
F 1.961956 55.310555 36.373867
F 1.504802 55.310555 58.198186
F 1.047647 55.310555 80.022507
F 0.590493 55.310555 101.846826
F 0.133339 55.310555 123.671147
F 29.148350 9.004040 15.109445
F 28.691196 9.004040 36.933765
F 28.234041 9.004040 58.758084
F 27.776887 9.004040 80.582405
F 27.319733 9.004040 102.406724
F 26.862578 9.004040 124.231045
F 29.148350 32.157298 15.109445
F 28.691196 32.157298 36.933765
F 28.234041 32.157298 58.758084
F 27.776887 32.157298 80.582405
F 27.319733 32.157298 102.406724
F 26.862578 32.157298 124.231045
F 29.148350 55.310555 15.109445
F 28.691196 55.310555 36.933765
F 28.234041 55.310555 58.758084
F 27.776887 55.310555 80.582405
F 27.319733 55.310555 102.406724
F 26.862578 55.310555 124.231045
F 2.419110 16.721796 14.549546
F 1.961956 16.721796 36.373866
F 1.504802 16.721796 58.198186
F 1.047647 16.721796 80.022506
F 0.590493 16.721796 101.846825
F 0.133339 16.721796 123.671146
F 2.419110 39.875053 14.549546
F 1.961956 39.875053 36.373866
F 1.504802 39.875053 58.198186
F 1.047647 39.875053 80.022506
F 0.590493 39.875053 101.846825
F 0.133339 39.875053 123.671146
F 2.419110 63.028311 14.549546
F 1.961956 63.028311 36.373866
F 1.504802 63.028311 58.198186
F 1.047647 63.028311 80.022506
F 0.590493 63.028311 101.846825
F 0.133339 63.028311 123.671146
F 29.148350 16.721796 15.109444
F 28.691196 16.721796 36.933764
F 28.234041 16.721796 58.758084
F 27.776887 16.721796 80.582404
F 27.319733 16.721796 102.406723
F 26.862578 16.721796 124.231044
F 29.148350 39.875053 15.109444
F 28.691196 39.875053 36.933764
F 28.234041 39.875053 58.758084
F 27.776887 39.875053 80.582404
F 27.319733 39.875053 102.406723
F 26.862578 39.875053 124.231044
F 29.148350 63.028311 15.109444
F 28.691196 63.028311 36.933764
F 28.234041 63.028311 58.758084
F 27.776887 63.028311 80.582404
F 27.319733 63.028311 102.406723
F 26.862578 63.028311 124.231044
F 11.328852 1.286291 14.736180
F 10.871698 1.286291 36.560499
F 10.414543 1.286291 58.384819
F 9.957389 1.286291 80.209139
F 9.500235 1.286291 102.033459
F 9.043080 1.286291 123.857778
F 11.328852 24.439548 14.736180
F 10.871698 24.439548 36.560499
F 10.414543 24.439548 58.384819
F 9.957389 24.439548 80.209139
F 9.500235 24.439548 102.033459
F 9.043080 24.439548 123.857778
F 11.328852 47.592806 14.736180
F 10.871698 47.592806 36.560499
F 10.414543 47.592806 58.384819
F 9.957389 47.592806 80.209139
F 9.500235 47.592806 102.033459
F 9.043080 47.592806 123.857778
F 38.058091 1.286291 15.296078
F 37.600937 1.286291 37.120397
F 37.143783 1.286291 58.944717
F 36.686628 1.286291 80.769037
F 36.229474 1.286291 102.593357
F 35.772320 1.286291 124.417676
F 38.058091 24.439548 15.296078
F 37.600937 24.439548 37.120397
F 37.143783 24.439548 58.944717
F 36.686628 24.439548 80.769037
F 36.229474 24.439548 102.593357
F 35.772320 24.439548 124.417676
F 38.058091 47.592806 15.296078
F 37.600937 47.592806 37.120397
F 37.143783 47.592806 58.944717
F 36.686628 47.592806 80.769037
F 36.229474 47.592806 102.593357
F 35.772320 47.592806 124.417676
F 11.328852 9.004040 14.736180
F 10.871698 9.004040 36.560499
F 10.414543 9.004040 58.384819
F 9.957389 9.004040 80.209139
F 9.500235 9.004040 102.033459
F 9.043080 9.004040 123.857779
F 11.328852 32.157298 14.736180
F 10.871698 32.157298 36.560499
F 10.414543 32.157298 58.384819
F 9.957389 32.157298 80.209139
F 9.500235 32.157298 102.033459
F 9.043080 32.157298 123.857779
F 11.328852 55.310555 14.736180
F 10.871698 55.310555 36.560499
F 10.414543 55.310555 58.384819
F 9.957389 55.310555 80.209139
F 9.500235 55.310555 102.033459
F 9.043080 55.310555 123.857779
F 38.058091 9.004040 15.296078
F 37.600937 9.004040 37.120397
F 37.143783 9.004040 58.944717
F 36.686628 9.004040 80.769037
F 36.229474 9.004040 102.593357
F 35.772320 9.004040 124.417677
F 38.058091 32.157298 15.296078
F 37.600937 32.157298 37.120397
F 37.143783 32.157298 58.944717
F 36.686628 32.157298 80.769037
F 36.229474 32.157298 102.593357
F 35.772320 32.157298 124.417677
F 38.058091 55.310555 15.296078
F 37.600937 55.310555 37.120397
F 37.143783 55.310555 58.944717
F 36.686628 55.310555 80.769037
F 36.229474 55.310555 102.593357
F 35.772320 55.310555 124.417677
F 11.328852 16.721795 14.736179
F 10.871698 16.721795 36.560498
F 10.414543 16.721795 58.384819
F 9.957389 16.721795 80.209138
F 9.500235 16.721795 102.033458
F 9.043080 16.721795 123.857778
F 11.328852 39.875053 14.736179
F 10.871698 39.875053 36.560498
F 10.414543 39.875053 58.384819
F 9.957389 39.875053 80.209138
F 9.500235 39.875053 102.033458
F 9.043080 39.875053 123.857778
F 11.328852 63.028310 14.736179
F 10.871698 63.028310 36.560498
F 10.414543 63.028310 58.384819
F 9.957389 63.028310 80.209138
F 9.500235 63.028310 102.033458
F 9.043080 63.028310 123.857778
F 38.058091 16.721795 15.296077
F 37.600937 16.721795 37.120396
F 37.143783 16.721795 58.944717
F 36.686628 16.721795 80.769036
F 36.229474 16.721795 102.593356
F 35.772320 16.721795 124.417676
F 38.058091 39.875053 15.296077
F 37.600937 39.875053 37.120396
F 37.143783 39.875053 58.944717
F 36.686628 39.875053 80.769036
F 36.229474 39.875053 102.593356
F 35.772320 39.875053 124.417676
F 38.058091 63.028310 15.296077
F 37.600937 63.028310 37.120396
F 37.143783 63.028310 58.944717
F 36.686628 63.028310 80.769036
F 36.229474 63.028310 102.593356
F 35.772320 63.028310 124.417676
F 20.238601 1.286290 14.922810
F 19.781447 1.286290 36.747131
F 19.324293 1.286290 58.571451
F 18.867138 1.286290 80.395770
F 18.409984 1.286290 102.220091
F 17.952830 1.286290 124.044410
F 20.238601 24.439547 14.922810
F 19.781447 24.439547 36.747131
F 19.324293 24.439547 58.571451
F 18.867138 24.439547 80.395770
F 18.409984 24.439547 102.220091
F 17.952830 24.439547 124.044410
F 20.238601 47.592805 14.922810
F 19.781447 47.592805 36.747131
F 19.324293 47.592805 58.571451
F 18.867138 47.592805 80.395770
F 18.409984 47.592805 102.220091
F 17.952830 47.592805 124.044410
F 46.967842 1.286290 15.482708
F 46.510688 1.286290 37.307029
F 46.053533 1.286290 59.131348
F 45.596379 1.286290 80.955668
F 45.139225 1.286290 102.779988
F 44.682070 1.286290 124.604308
F 46.967842 24.439547 15.482708
F 46.510688 24.439547 37.307029
F 46.053533 24.439547 59.131348
F 45.596379 24.439547 80.955668
F 45.139225 24.439547 102.779988
F 44.682070 24.439547 124.604308
F 46.967842 47.592805 15.482708
F 46.510688 47.592805 37.307029
F 46.053533 47.592805 59.131348
F 45.596379 47.592805 80.955668
F 45.139225 47.592805 102.779988
F 44.682070 47.592805 124.604308
F 20.238601 9.004039 14.922810
F 19.781447 9.004039 36.747131
F 19.324293 9.004039 58.571451
F 18.867138 9.004039 80.395771
F 18.409984 9.004039 102.220091
F 17.952830 9.004039 124.044410
F 20.238601 32.157296 14.922810
F 19.781447 32.157296 36.747131
F 19.324293 32.157296 58.571451
F 18.867138 32.157296 80.395771
F 18.409984 32.157296 102.220091
F 17.952830 32.157296 124.044410
F 20.238601 55.310554 14.922810
F 19.781447 55.310554 36.747131
F 19.324293 55.310554 58.571451
F 18.867138 55.310554 80.395771
F 18.409984 55.310554 102.220091
F 17.952830 55.310554 124.044410
F 46.967842 9.004039 15.482708
F 46.510688 9.004039 37.307029
F 46.053533 9.004039 59.131348
F 45.596379 9.004039 80.955669
F 45.139225 9.004039 102.779988
F 44.682070 9.004039 124.604308
F 46.967842 32.157296 15.482708
F 46.510688 32.157296 37.307029
F 46.053533 32.157296 59.131348
F 45.596379 32.157296 80.955669
F 45.139225 32.157296 102.779988
F 44.682070 32.157296 124.604308
F 46.967842 55.310554 15.482708
F 46.510688 55.310554 37.307029
F 46.053533 55.310554 59.131348
F 45.596379 55.310554 80.955669
F 45.139225 55.310554 102.779988
F 44.682070 55.310554 124.604308
F 20.238601 16.721794 14.922810
F 19.781447 16.721794 36.747130
F 19.324293 16.721794 58.571450
F 18.867138 16.721794 80.395770
F 18.409984 16.721794 102.220090
F 17.952830 16.721794 124.044409
F 20.238601 39.875052 14.922810
F 19.781447 39.875052 36.747130
F 19.324293 39.875052 58.571450
F 18.867138 39.875052 80.395770
F 18.409984 39.875052 102.220090
F 17.952830 39.875052 124.044409
F 20.238601 63.028309 14.922810
F 19.781447 63.028309 36.747130
F 19.324293 63.028309 58.571450
F 18.867138 63.028309 80.395770
F 18.409984 63.028309 102.220090
F 17.952830 63.028309 124.044409
F 46.967842 16.721794 15.482708
F 46.510688 16.721794 37.307028
F 46.053533 16.721794 59.131347
F 45.596379 16.721794 80.955668
F 45.139225 16.721794 102.779987
F 44.682070 16.721794 124.604307
F 46.967842 39.875052 15.482708
F 46.510688 39.875052 37.307028
F 46.053533 39.875052 59.131347
F 45.596379 39.875052 80.955668
F 45.139225 39.875052 102.779987
F 44.682070 39.875052 124.604307
F 46.967842 63.028309 15.482708
F 46.510688 63.028309 37.307028
F 46.053533 63.028309 59.131347
F 45.596379 63.028309 80.955668
F 45.139225 63.028309 102.779987
F 44.682070 63.028309 124.604307
F 4.570365 7.717750 18.233593
F 4.113211 7.717750 40.057912
F 3.656057 7.717750 61.882232
F 3.198902 7.717750 83.706552
F 2.741748 7.717750 105.530872
F 2.284594 7.717750 127.355192
F 4.570365 30.871007 18.233593
F 4.113211 30.871007 40.057912
F 3.656057 30.871007 61.882232
F 3.198902 30.871007 83.706552
F 2.741748 30.871007 105.530872
F 2.284594 30.871007 127.355192
F 4.570365 54.024265 18.233593
F 4.113211 54.024265 40.057912
F 3.656057 54.024265 61.882232
F 3.198902 54.024265 83.706552
F 2.741748 54.024265 105.530872
F 2.284594 54.024265 127.355192
F 31.299605 7.717750 18.793491
F 30.842451 7.717750 40.617810
F 30.385296 7.717750 62.442130
F 29.928142 7.717750 84.266450
F 29.470988 7.717750 106.090770
F 29.013833 7.717750 127.915090
F 31.299605 30.871007 18.793491
F 30.842451 30.871007 40.617810
F 30.385296 30.871007 62.442130
F 29.928142 30.871007 84.266450
F 29.470988 30.871007 106.090770
F 29.013833 30.871007 127.915090
F 31.299605 54.024265 18.793491
F 30.842451 54.024265 40.617810
F 30.385296 54.024265 62.442130
F 29.928142 54.024265 84.266450
F 29.470988 54.024265 106.090770
F 29.013833 54.024265 127.915090
F 4.570365 15.435503 18.233592
F 4.113211 15.435503 40.057911
F 3.656057 15.435503 61.882231
F 3.198902 15.435503 83.706551
F 2.741748 15.435503 105.530871
F 2.284594 15.435503 127.355191
F 4.570365 38.588760 18.233592
F 4.113211 38.588760 40.057911
F 3.656057 38.588760 61.882231
F 3.198902 38.588760 83.706551
F 2.741748 38.588760 105.530871
F 2.284594 38.588760 127.355191
F 4.570365 61.742018 18.233592
F 4.113211 61.742018 40.057911
F 3.656057 61.742018 61.882231
F 3.198902 61.742018 83.706551
F 2.741748 61.742018 105.530871
F 2.284594 61.742018 127.355191
F 31.299605 15.435503 18.793490
F 30.842451 15.435503 40.617809
F 30.385296 15.435503 62.442129
F 29.928142 15.435503 84.266449
F 29.470988 15.435503 106.090769
F 29.013833 15.435503 127.915089
F 31.299605 38.588760 18.793490
F 30.842451 38.588760 40.617809
F 30.385296 38.588760 62.442129
F 29.928142 38.588760 84.266449
F 29.470988 38.588760 106.090769
F 29.013833 38.588760 127.915089
F 31.299605 61.742018 18.793490
F 30.842451 61.742018 40.617809
F 30.385296 61.742018 62.442129
F 29.928142 61.742018 84.266449
F 29.470988 61.742018 106.090769
F 29.013833 61.742018 127.915089
F 4.570365 0.000000 18.233592
F 4.113211 0.000000 40.057912
F 3.656057 0.000000 61.882232
F 3.198902 0.000000 83.706552
F 2.741748 0.000000 105.530872
F 2.284594 0.000000 127.355191
F 4.570365 23.153258 18.233592
F 4.113211 23.153258 40.057912
F 3.656057 23.153258 61.882232
F 3.198902 23.153258 83.706552
F 2.741748 23.153258 105.530872
F 2.284594 23.153258 127.355191
F 4.570365 46.306515 18.233592
F 4.113211 46.306515 40.057912
F 3.656057 46.306515 61.882232
F 3.198902 46.306515 83.706552
F 2.741748 46.306515 105.530872
F 2.284594 46.306515 127.355191
F 31.299605 0.000000 18.793490
F 30.842451 0.000000 40.617810
F 30.385296 0.000000 62.442130
F 29.928142 0.000000 84.266450
F 29.470988 0.000000 106.090770
F 29.013833 0.000000 127.915089
F 31.299605 23.153258 18.793490
F 30.842451 23.153258 40.617810
F 30.385296 23.153258 62.442130
F 29.928142 23.153258 84.266450
F 29.470988 23.153258 106.090770
F 29.013833 23.153258 127.915089
F 31.299605 46.306515 18.793490
F 30.842451 46.306515 40.617810
F 30.385296 46.306515 62.442130
F 29.928142 46.306515 84.266450
F 29.470988 46.306515 106.090770
F 29.013833 46.306515 127.915089
F 13.480109 7.717750 18.420225
F 13.022954 7.717750 40.244545
F 12.565800 7.717750 62.068864
F 12.108646 7.717750 83.893185
F 11.651492 7.717750 105.717504
F 11.194337 7.717750 127.541824
F 13.480109 30.871007 18.420225
F 13.022954 30.871007 40.244545
F 12.565800 30.871007 62.068864
F 12.108646 30.871007 83.893185
F 11.651492 30.871007 105.717504
F 11.194337 30.871007 127.541824
F 13.480109 54.024265 18.420225
F 13.022954 54.024265 40.244545
F 12.565800 54.024265 62.068864
F 12.108646 54.024265 83.893185
F 11.651492 54.024265 105.717504
F 11.194337 54.024265 127.541824
F 40.209348 7.717750 18.980123
F 39.752194 7.717750 40.804443
F 39.295040 7.717750 62.628762
F 38.837885 7.717750 84.453083
F 38.380731 7.717750 106.277402
F 37.923577 7.717750 128.101722
F 40.209348 30.871007 18.980123
F 39.752194 30.871007 40.804443
F 39.295040 30.871007 62.628762
F 38.837885 30.871007 84.453083
F 38.380731 30.871007 106.277402
F 37.923577 30.871007 128.101722
F 40.209348 54.024265 18.980123
F 39.752194 54.024265 40.804443
F 39.295040 54.024265 62.628762
F 38.837885 54.024265 84.453083
F 38.380731 54.024265 106.277402
F 37.923577 54.024265 128.101722
F 13.480109 15.435502 18.420223
F 13.022955 15.435502 40.244544
F 12.565800 15.435502 62.068863
F 12.108646 15.435502 83.893184
F 11.651492 15.435502 105.717503
F 11.194337 15.435502 127.541823
F 13.480109 38.588760 18.420223
F 13.022955 38.588760 40.244544
F 12.565800 38.588760 62.068863
F 12.108646 38.588760 83.893184
F 11.651492 38.588760 105.717503
F 11.194337 38.588760 127.541823
F 13.480109 61.742017 18.420223
F 13.022955 61.742017 40.244544
F 12.565800 61.742017 62.068863
F 12.108646 61.742017 83.893184
F 11.651492 61.742017 105.717503
F 11.194337 61.742017 127.541823
F 40.209348 15.435502 18.980121
F 39.752194 15.435502 40.804442
F 39.295040 15.435502 62.628761
F 38.837885 15.435502 84.453082
F 38.380731 15.435502 106.277401
F 37.923577 15.435502 128.101721
F 40.209348 38.588760 18.980121
F 39.752194 38.588760 40.804442
F 39.295040 38.588760 62.628761
F 38.837885 38.588760 84.453082
F 38.380731 38.588760 106.277401
F 37.923577 38.588760 128.101721
F 40.209348 61.742017 18.980121
F 39.752194 61.742017 40.804442
F 39.295040 61.742017 62.628761
F 38.837885 61.742017 84.453082
F 38.380731 61.742017 106.277401
F 37.923577 61.742017 128.101721
F 13.480109 0.000000 18.420224
F 13.022954 0.000000 40.244545
F 12.565800 0.000000 62.068864
F 12.108646 0.000000 83.893185
F 11.651492 0.000000 105.717504
F 11.194337 0.000000 127.541824
F 13.480109 23.153258 18.420224
F 13.022954 23.153258 40.244545
F 12.565800 23.153258 62.068864
F 12.108646 23.153258 83.893185
F 11.651492 23.153258 105.717504
F 11.194337 23.153258 127.541824
F 13.480109 46.306515 18.420224
F 13.022954 46.306515 40.244545
F 12.565800 46.306515 62.068864
F 12.108646 46.306515 83.893185
F 11.651492 46.306515 105.717504
F 11.194337 46.306515 127.541824
F 40.209348 0.000000 18.980122
F 39.752194 0.000000 40.804443
F 39.295040 0.000000 62.628762
F 38.837885 0.000000 84.453083
F 38.380731 0.000000 106.277402
F 37.923577 0.000000 128.101722
F 40.209348 23.153258 18.980122
F 39.752194 23.153258 40.804443
F 39.295040 23.153258 62.628762
F 38.837885 23.153258 84.453083
F 38.380731 23.153258 106.277402
F 37.923577 23.153258 128.101722
F 40.209348 46.306515 18.980122
F 39.752194 46.306515 40.804443
F 39.295040 46.306515 62.628762
F 38.837885 46.306515 84.453083
F 38.380731 46.306515 106.277402
F 37.923577 46.306515 128.101722
F 22.389859 7.717750 18.606857
F 21.932705 7.717750 40.431177
F 21.475551 7.717750 62.255497
F 21.018396 7.717750 84.079817
F 20.561242 7.717750 105.904136
F 20.104088 7.717750 127.728457
F 22.389859 30.871008 18.606857
F 21.932705 30.871008 40.431177
F 21.475551 30.871008 62.255497
F 21.018396 30.871008 84.079817
F 20.561242 30.871008 105.904136
F 20.104088 30.871008 127.728457
F 22.389859 54.024265 18.606857
F 21.932705 54.024265 40.431177
F 21.475551 54.024265 62.255497
F 21.018396 54.024265 84.079817
F 20.561242 54.024265 105.904136
F 20.104088 54.024265 127.728457
F 49.119099 7.717750 19.166755
F 48.661945 7.717750 40.991074
F 48.204790 7.717750 62.815395
F 47.747636 7.717750 84.639714
F 47.290482 7.717750 106.464034
F 46.833327 7.717750 128.288354
F 49.119099 30.871008 19.166755
F 48.661945 30.871008 40.991074
F 48.204790 30.871008 62.815395
F 47.747636 30.871008 84.639714
F 47.290482 30.871008 106.464034
F 46.833327 30.871008 128.288354
F 49.119099 54.024265 19.166755
F 48.661945 54.024265 40.991074
F 48.204790 54.024265 62.815395
F 47.747636 54.024265 84.639714
F 47.290482 54.024265 106.464034
F 46.833327 54.024265 128.288354
F 22.389859 15.435503 18.606856
F 21.932705 15.435503 40.431176
F 21.475551 15.435503 62.255496
F 21.018396 15.435503 84.079816
F 20.561242 15.435503 105.904135
F 20.104088 15.435503 127.728456
F 22.389859 38.588760 18.606856
F 21.932705 38.588760 40.431176
F 21.475551 38.588760 62.255496
F 21.018396 38.588760 84.079816
F 20.561242 38.588760 105.904135
F 20.104088 38.588760 127.728456
F 22.389859 61.742018 18.606856
F 21.932705 61.742018 40.431176
F 21.475551 61.742018 62.255496
F 21.018396 61.742018 84.079816
F 20.561242 61.742018 105.904135
F 20.104088 61.742018 127.728456
F 49.119099 15.435503 19.166754
F 48.661945 15.435503 40.991073
F 48.204790 15.435503 62.815394
F 47.747636 15.435503 84.639713
F 47.290482 15.435503 106.464033
F 46.833327 15.435503 128.288353
F 49.119099 38.588760 19.166754
F 48.661945 38.588760 40.991073
F 48.204790 38.588760 62.815394
F 47.747636 38.588760 84.639713
F 47.290482 38.588760 106.464033
F 46.833327 38.588760 128.288353
F 49.119099 61.742018 19.166754
F 48.661945 61.742018 40.991073
F 48.204790 61.742018 62.815394
F 47.747636 61.742018 84.639713
F 47.290482 61.742018 106.464033
F 46.833327 61.742018 128.288353
F 22.389859 0.000001 18.606857
F 21.932705 0.000001 40.431177
F 21.475551 0.000001 62.255496
F 21.018396 0.000001 84.079817
F 20.561242 0.000001 105.904136
F 20.104088 0.000001 127.728457
F 22.389859 23.153258 18.606857
F 21.932705 23.153258 40.431177
F 21.475551 23.153258 62.255496
F 21.018396 23.153258 84.079817
F 20.561242 23.153258 105.904136
F 20.104088 23.153258 127.728457
F 22.389859 46.306516 18.606857
F 21.932705 46.306516 40.431177
F 21.475551 46.306516 62.255496
F 21.018396 46.306516 84.079817
F 20.561242 46.306516 105.904136
F 20.104088 46.306516 127.728457
F 49.119099 0.000001 19.166755
F 48.661945 0.000001 40.991074
F 48.204790 0.000001 62.815394
F 47.747636 0.000001 84.639714
F 47.290482 0.000001 106.464034
F 46.833327 0.000001 128.288354
F 49.119099 23.153258 19.166755
F 48.661945 23.153258 40.991074
F 48.204790 23.153258 62.815394
F 47.747636 23.153258 84.639714
F 47.290482 23.153258 106.464034
F 46.833327 23.153258 128.288354
F 49.119099 46.306516 19.166755
F 48.661945 46.306516 40.991074
F 48.204790 46.306516 62.815394
F 47.747636 46.306516 84.639714
F 47.290482 46.306516 106.464034
F 46.833327 46.306516 128.288354
F 4.646544 5.145166 14.596205
F 4.189389 5.145166 36.420525
F 3.732235 5.145166 58.244845
F 3.275081 5.145166 80.069165
F 2.817926 5.145166 101.893484
F 2.360772 5.145166 123.717805
F 4.646544 28.298423 14.596205
F 4.189389 28.298423 36.420525
F 3.732235 28.298423 58.244845
F 3.275081 28.298423 80.069165
F 2.817926 28.298423 101.893484
F 2.360772 28.298423 123.717805
F 4.646544 51.451681 14.596205
F 4.189389 51.451681 36.420525
F 3.732235 51.451681 58.244845
F 3.275081 51.451681 80.069165
F 2.817926 51.451681 101.893484
F 2.360772 51.451681 123.717805
F 31.375783 5.145166 15.156103
F 30.918629 5.145166 36.980423
F 30.461475 5.145166 58.804743
F 30.004320 5.145166 80.629063
F 29.547166 5.145166 102.453382
F 29.090012 5.145166 124.277703
F 31.375783 28.298423 15.156103
F 30.918629 28.298423 36.980423
F 30.461475 28.298423 58.804743
F 30.004320 28.298423 80.629063
F 29.547166 28.298423 102.453382
F 29.090012 28.298423 124.277703
F 31.375783 51.451681 15.156103
F 30.918629 51.451681 36.980423
F 30.461475 51.451681 58.804743
F 30.004320 51.451681 80.629063
F 29.547166 51.451681 102.453382
F 29.090012 51.451681 124.277703
F 4.646544 12.862918 14.596204
F 4.189389 12.862918 36.420524
F 3.732235 12.862918 58.244844
F 3.275081 12.862918 80.069164
F 2.817926 12.862918 101.893484
F 2.360772 12.862918 123.717804
F 4.646544 36.016175 14.596204
F 4.189389 36.016175 36.420524
F 3.732235 36.016175 58.244844
F 3.275081 36.016175 80.069164
F 2.817926 36.016175 101.893484
F 2.360772 36.016175 123.717804
F 4.646544 59.169433 14.596204
F 4.189389 59.169433 36.420524
F 3.732235 59.169433 58.244844
F 3.275081 59.169433 80.069164
F 2.817926 59.169433 101.893484
F 2.360772 59.169433 123.717804
F 31.375783 12.862918 15.156102
F 30.918629 12.862918 36.980422
F 30.461475 12.862918 58.804742
F 30.004320 12.862918 80.629062
F 29.547166 12.862918 102.453382
F 29.090012 12.862918 124.277702
F 31.375783 36.016175 15.156102
F 30.918629 36.016175 36.980422
F 30.461475 36.016175 58.804742
F 30.004320 36.016175 80.629062
F 29.547166 36.016175 102.453382
F 29.090012 36.016175 124.277702
F 31.375783 59.169433 15.156102
F 30.918629 59.169433 36.980422
F 30.461475 59.169433 58.804742
F 30.004320 59.169433 80.629062
F 29.547166 59.169433 102.453382
F 29.090012 59.169433 124.277702
F 4.646544 20.580673 14.596205
F 4.189389 20.580673 36.420525
F 3.732235 20.580673 58.244844
F 3.275081 20.580673 80.069165
F 2.817926 20.580673 101.893484
F 2.360772 20.580673 123.717805
F 4.646544 43.733931 14.596205
F 4.189389 43.733931 36.420525
F 3.732235 43.733931 58.244844
F 3.275081 43.733931 80.069165
F 2.817926 43.733931 101.893484
F 2.360772 43.733931 123.717805
F 4.646544 66.887188 14.596205
F 4.189389 66.887188 36.420525
F 3.732235 66.887188 58.244844
F 3.275081 66.887188 80.069165
F 2.817926 66.887188 101.893484
F 2.360772 66.887188 123.717805
F 31.375783 20.580673 15.156103
F 30.918629 20.580673 36.980423
F 30.461475 20.580673 58.804742
F 30.004320 20.580673 80.629063
F 29.547166 20.580673 102.453382
F 29.090012 20.580673 124.277703
F 31.375783 43.733931 15.156103
F 30.918629 43.733931 36.980423
F 30.461475 43.733931 58.804742
F 30.004320 43.733931 80.629063
F 29.547166 43.733931 102.453382
F 29.090012 43.733931 124.277703
F 31.375783 66.887188 15.156103
F 30.918629 66.887188 36.980423
F 30.461475 66.887188 58.804742
F 30.004320 66.887188 80.629063
F 29.547166 66.887188 102.453382
F 29.090012 66.887188 124.277703
F 13.556286 5.145165 14.782837
F 13.099132 5.145165 36.607157
F 12.641978 5.145165 58.431477
F 12.184823 5.145165 80.255797
F 11.727669 5.145165 102.080117
F 11.270515 5.145165 123.904437
F 13.556286 28.298422 14.782837
F 13.099132 28.298422 36.607157
F 12.641978 28.298422 58.431477
F 12.184823 28.298422 80.255797
F 11.727669 28.298422 102.080117
F 11.270515 28.298422 123.904437
F 13.556286 51.451680 14.782837
F 13.099132 51.451680 36.607157
F 12.641978 51.451680 58.431477
F 12.184823 51.451680 80.255797
F 11.727669 51.451680 102.080117
F 11.270515 51.451680 123.904437
F 40.285526 5.145165 15.342735
F 39.828371 5.145165 37.167055
F 39.371217 5.145165 58.991375
F 38.914063 5.145165 80.815695
F 38.456908 5.145165 102.640015
F 37.999754 5.145165 124.464334
F 40.285526 28.298422 15.342735
F 39.828371 28.298422 37.167055
F 39.371217 28.298422 58.991375
F 38.914063 28.298422 80.815695
F 38.456908 28.298422 102.640015
F 37.999754 28.298422 124.464334
F 40.285526 51.451680 15.342735
F 39.828371 51.451680 37.167055
F 39.371217 51.451680 58.991375
F 38.914063 51.451680 80.815695
F 38.456908 51.451680 102.640015
F 37.999754 51.451680 124.464334
F 13.556286 12.862917 14.782836
F 13.099132 12.862917 36.607156
F 12.641978 12.862917 58.431476
F 12.184823 12.862917 80.255796
F 11.727669 12.862917 102.080116
F 11.270515 12.862917 123.904436
F 13.556286 36.016174 14.782836
F 13.099132 36.016174 36.607156
F 12.641978 36.016174 58.431476
F 12.184823 36.016174 80.255796
F 11.727669 36.016174 102.080116
F 11.270515 36.016174 123.904436
F 13.556286 59.169432 14.782836
F 13.099132 59.169432 36.607156
F 12.641978 59.169432 58.431476
F 12.184823 59.169432 80.255796
F 11.727669 59.169432 102.080116
F 11.270515 59.169432 123.904436
F 40.285526 12.862917 15.342734
F 39.828371 12.862917 37.167054
F 39.371217 12.862917 58.991374
F 38.914063 12.862917 80.815694
F 38.456908 12.862917 102.640014
F 37.999754 12.862917 124.464333
F 40.285526 36.016174 15.342734
F 39.828371 36.016174 37.167054
F 39.371217 36.016174 58.991374
F 38.914063 36.016174 80.815694
F 38.456908 36.016174 102.640014
F 37.999754 36.016174 124.464333
F 40.285526 59.169432 15.342734
F 39.828371 59.169432 37.167054
F 39.371217 59.169432 58.991374
F 38.914063 59.169432 80.815694
F 38.456908 59.169432 102.640014
F 37.999754 59.169432 124.464333
F 13.556286 20.580672 14.782837
F 13.099132 20.580672 36.607157
F 12.641978 20.580672 58.431477
F 12.184823 20.580672 80.255796
F 11.727669 20.580672 102.080117
F 11.270515 20.580672 123.904437
F 13.556286 43.733930 14.782837
F 13.099132 43.733930 36.607157
F 12.641978 43.733930 58.431477
F 12.184823 43.733930 80.255796
F 11.727669 43.733930 102.080117
F 11.270515 43.733930 123.904437
F 13.556286 66.887187 14.782837
F 13.099132 66.887187 36.607157
F 12.641978 66.887187 58.431477
F 12.184823 66.887187 80.255796
F 11.727669 66.887187 102.080117
F 11.270515 66.887187 123.904437
F 40.285526 20.580672 15.342735
F 39.828371 20.580672 37.167055
F 39.371217 20.580672 58.991375
F 38.914063 20.580672 80.815694
F 38.456908 20.580672 102.640015
F 37.999754 20.580672 124.464334
F 40.285526 43.733930 15.342735
F 39.828371 43.733930 37.167055
F 39.371217 43.733930 58.991375
F 38.914063 43.733930 80.815694
F 38.456908 43.733930 102.640015
F 37.999754 43.733930 124.464334
F 40.285526 66.887187 15.342735
F 39.828371 66.887187 37.167055
F 39.371217 66.887187 58.991375
F 38.914063 66.887187 80.815694
F 38.456908 66.887187 102.640015
F 37.999754 66.887187 124.464334
F 22.466039 5.145164 14.969470
F 22.008884 5.145164 36.793789
F 21.551730 5.145164 58.618110
F 21.094576 5.145164 80.442429
F 20.637421 5.145164 102.266749
F 20.180267 5.145164 124.091069
F 22.466039 28.298422 14.969470
F 22.008884 28.298422 36.793789
F 21.551730 28.298422 58.618110
F 21.094576 28.298422 80.442429
F 20.637421 28.298422 102.266749
F 20.180267 28.298422 124.091069
F 22.466039 51.451679 14.969470
F 22.008884 51.451679 36.793789
F 21.551730 51.451679 58.618110
F 21.094576 51.451679 80.442429
F 20.637421 51.451679 102.266749
F 20.180267 51.451679 124.091069
F 49.195278 5.145164 15.529367
F 48.738124 5.145164 37.353687
F 48.280970 5.145164 59.178007
F 47.823815 5.145164 81.002327
F 47.366661 5.145164 102.826646
F 46.909507 5.145164 124.650967
F 49.195278 28.298422 15.529367
F 48.738124 28.298422 37.353687
F 48.280970 28.298422 59.178007
F 47.823815 28.298422 81.002327
F 47.366661 28.298422 102.826646
F 46.909507 28.298422 124.650967
F 49.195278 51.451679 15.529367
F 48.738124 51.451679 37.353687
F 48.280970 51.451679 59.178007
F 47.823815 51.451679 81.002327
F 47.366661 51.451679 102.826646
F 46.909507 51.451679 124.650967
F 22.466039 12.862916 14.969469
F 22.008884 12.862916 36.793788
F 21.551730 12.862916 58.618109
F 21.094576 12.862916 80.442428
F 20.637421 12.862916 102.266748
F 20.180267 12.862916 124.091068
F 22.466039 36.016174 14.969469
F 22.008884 36.016174 36.793788
F 21.551730 36.016174 58.618109
F 21.094576 36.016174 80.442428
F 20.637421 36.016174 102.266748
F 20.180267 36.016174 124.091068
F 22.466039 59.169431 14.969469
F 22.008884 59.169431 36.793788
F 21.551730 59.169431 58.618109
F 21.094576 59.169431 80.442428
F 20.637421 59.169431 102.266748
F 20.180267 59.169431 124.091068
F 49.195278 12.862916 15.529366
F 48.738124 12.862916 37.353686
F 48.280970 12.862916 59.178006
F 47.823815 12.862916 81.002326
F 47.366661 12.862916 102.826645
F 46.909507 12.862916 124.650966
F 49.195278 36.016174 15.529366
F 48.738124 36.016174 37.353686
F 48.280970 36.016174 59.178006
F 47.823815 36.016174 81.002326
F 47.366661 36.016174 102.826645
F 46.909507 36.016174 124.650966
F 49.195278 59.169431 15.529366
F 48.738124 59.169431 37.353686
F 48.280970 59.169431 59.178006
F 47.823815 59.169431 81.002326
F 47.366661 59.169431 102.826645
F 46.909507 59.169431 124.650966
F 22.466039 20.580672 14.969470
F 22.008884 20.580672 36.793789
F 21.551730 20.580672 58.618109
F 21.094576 20.580672 80.442429
F 20.637421 20.580672 102.266749
F 20.180267 20.580672 124.091069
F 22.466039 43.733929 14.969470
F 22.008884 43.733929 36.793789
F 21.551730 43.733929 58.618109
F 21.094576 43.733929 80.442429
F 20.637421 43.733929 102.266749
F 20.180267 43.733929 124.091069
F 22.466039 66.887187 14.969470
F 22.008884 66.887187 36.793789
F 21.551730 66.887187 58.618109
F 21.094576 66.887187 80.442429
F 20.637421 66.887187 102.266749
F 20.180267 66.887187 124.091069
F 49.195278 20.580672 15.529367
F 48.738124 20.580672 37.353687
F 48.280970 20.580672 59.178006
F 47.823815 20.580672 81.002327
F 47.366661 20.580672 102.826646
F 46.909507 20.580672 124.650967
F 49.195278 43.733929 15.529367
F 48.738124 43.733929 37.353687
F 48.280970 43.733929 59.178006
F 47.823815 43.733929 81.002327
F 47.366661 43.733929 102.826646
F 46.909507 43.733929 124.650967
F 49.195278 66.887187 15.529367
F 48.738124 66.887187 37.353687
F 48.280970 66.887187 59.178006
F 47.823815 66.887187 81.002327
F 47.366661 66.887187 102.826646
F 46.909507 66.887187 124.650967
F 4.589411 5.145165 17.324244
F 4.132257 5.145165 39.148564
F 3.675103 5.145165 60.972884
F 3.217948 5.145165 82.797204
F 2.760794 5.145165 104.621523
F 2.303640 5.145165 126.445844
F 4.589411 28.298423 17.324244
F 4.132257 28.298423 39.148564
F 3.675103 28.298423 60.972884
F 3.217948 28.298423 82.797204
F 2.760794 28.298423 104.621523
F 2.303640 28.298423 126.445844
F 4.589411 51.451680 17.324244
F 4.132257 51.451680 39.148564
F 3.675103 51.451680 60.972884
F 3.217948 51.451680 82.797204
F 2.760794 51.451680 104.621523
F 2.303640 51.451680 126.445844
F 31.318651 5.145165 17.884142
F 30.861497 5.145165 39.708462
F 30.404342 5.145165 61.532782
F 29.947188 5.145165 83.357102
F 29.490034 5.145165 105.181421
F 29.032879 5.145165 127.005742
F 31.318651 28.298423 17.884142
F 30.861497 28.298423 39.708462
F 30.404342 28.298423 61.532782
F 29.947188 28.298423 83.357102
F 29.490034 28.298423 105.181421
F 29.032879 28.298423 127.005742
F 31.318651 51.451680 17.884142
F 30.861497 51.451680 39.708462
F 30.404342 51.451680 61.532782
F 29.947188 51.451680 83.357102
F 29.490034 51.451680 105.181421
F 29.032879 51.451680 127.005742
F 4.589411 12.862917 17.324245
F 4.132257 12.862917 39.148565
F 3.675103 12.862917 60.972885
F 3.217948 12.862917 82.797205
F 2.760794 12.862917 104.621524
F 2.303640 12.862917 126.445845
F 4.589411 36.016175 17.324245
F 4.132257 36.016175 39.148565
F 3.675103 36.016175 60.972885
F 3.217948 36.016175 82.797205
F 2.760794 36.016175 104.621524
F 2.303640 36.016175 126.445845
F 4.589411 59.169432 17.324245
F 4.132257 59.169432 39.148565
F 3.675103 59.169432 60.972885
F 3.217948 59.169432 82.797205
F 2.760794 59.169432 104.621524
F 2.303640 59.169432 126.445845
F 31.318651 12.862917 17.884143
F 30.861497 12.862917 39.708463
F 30.404342 12.862917 61.532783
F 29.947188 12.862917 83.357103
F 29.490034 12.862917 105.181422
F 29.032879 12.862917 127.005743
F 31.318651 36.016175 17.884143
F 30.861497 36.016175 39.708463
F 30.404342 36.016175 61.532783
F 29.947188 36.016175 83.357103
F 29.490034 36.016175 105.181422
F 29.032879 36.016175 127.005743
F 31.318651 59.169432 17.884143
F 30.861497 59.169432 39.708463
F 30.404342 59.169432 61.532783
F 29.947188 59.169432 83.357103
F 29.490034 59.169432 105.181422
F 29.032879 59.169432 127.005743
F 4.589411 20.580673 17.324244
F 4.132257 20.580673 39.148565
F 3.675103 20.580673 60.972884
F 3.217948 20.580673 82.797204
F 2.760794 20.580673 104.621524
F 2.303640 20.580673 126.445844
F 4.589411 43.733930 17.324244
F 4.132257 43.733930 39.148565
F 3.675103 43.733930 60.972884
F 3.217948 43.733930 82.797204
F 2.760794 43.733930 104.621524
F 2.303640 43.733930 126.445844
F 4.589411 66.887188 17.324244
F 4.132257 66.887188 39.148565
F 3.675103 66.887188 60.972884
F 3.217948 66.887188 82.797204
F 2.760794 66.887188 104.621524
F 2.303640 66.887188 126.445844
F 31.318651 20.580673 17.884142
F 30.861497 20.580673 39.708463
F 30.404342 20.580673 61.532782
F 29.947188 20.580673 83.357102
F 29.490034 20.580673 105.181422
F 29.032879 20.580673 127.005742
F 31.318651 43.733930 17.884142
F 30.861497 43.733930 39.708463
F 30.404342 43.733930 61.532782
F 29.947188 43.733930 83.357102
F 29.490034 43.733930 105.181422
F 29.032879 43.733930 127.005742
F 31.318651 66.887188 17.884142
F 30.861497 66.887188 39.708463
F 30.404342 66.887188 61.532782
F 29.947188 66.887188 83.357102
F 29.490034 66.887188 105.181422
F 29.032879 66.887188 127.005742
F 13.499155 5.145165 17.510877
F 13.042001 5.145165 39.335197
F 12.584846 5.145165 61.159517
F 12.127692 5.145165 82.983836
F 11.670538 5.145165 104.808157
F 11.213383 5.145165 126.632476
F 13.499155 28.298422 17.510877
F 13.042001 28.298422 39.335197
F 12.584846 28.298422 61.159517
F 12.127692 28.298422 82.983836
F 11.670538 28.298422 104.808157
F 11.213383 28.298422 126.632476
F 13.499155 51.451680 17.510877
F 13.042001 51.451680 39.335197
F 12.584846 51.451680 61.159517
F 12.127692 51.451680 82.983836
F 11.670538 51.451680 104.808157
F 11.213383 51.451680 126.632476
F 40.228395 5.145165 18.070775
F 39.771240 5.145165 39.895095
F 39.314086 5.145165 61.719415
F 38.856932 5.145165 83.543734
F 38.399777 5.145165 105.368055
F 37.942623 5.145165 127.192374
F 40.228395 28.298422 18.070775
F 39.771240 28.298422 39.895095
F 39.314086 28.298422 61.719415
F 38.856932 28.298422 83.543734
F 38.399777 28.298422 105.368055
F 37.942623 28.298422 127.192374
F 40.228395 51.451680 18.070775
F 39.771240 51.451680 39.895095
F 39.314086 51.451680 61.719415
F 38.856932 51.451680 83.543734
F 38.399777 51.451680 105.368055
F 37.942623 51.451680 127.192374
F 13.499155 12.862917 17.510878
F 13.042001 12.862917 39.335198
F 12.584846 12.862917 61.159518
F 12.127692 12.862917 82.983837
F 11.670538 12.862917 104.808158
F 11.213383 12.862917 126.632477
F 13.499155 36.016175 17.510878
F 13.042001 36.016175 39.335198
F 12.584846 36.016175 61.159518
F 12.127692 36.016175 82.983837
F 11.670538 36.016175 104.808158
F 11.213383 36.016175 126.632477
F 13.499155 59.169432 17.510878
F 13.042001 59.169432 39.335198
F 12.584846 59.169432 61.159518
F 12.127692 59.169432 82.983837
F 11.670538 59.169432 104.808158
F 11.213383 59.169432 126.632477
F 40.228394 12.862917 18.070776
F 39.771240 12.862917 39.895096
F 39.314086 12.862917 61.719416
F 38.856931 12.862917 83.543735
F 38.399777 12.862917 105.368056
F 37.942623 12.862917 127.192375
F 40.228394 36.016175 18.070776
F 39.771240 36.016175 39.895096
F 39.314086 36.016175 61.719416
F 38.856931 36.016175 83.543735
F 38.399777 36.016175 105.368056
F 37.942623 36.016175 127.192375
F 40.228394 59.169432 18.070776
F 39.771240 59.169432 39.895096
F 39.314086 59.169432 61.719416
F 38.856931 59.169432 83.543735
F 38.399777 59.169432 105.368056
F 37.942623 59.169432 127.192375
F 13.499155 20.580672 17.510878
F 13.042001 20.580672 39.335197
F 12.584846 20.580672 61.159517
F 12.127692 20.580672 82.983837
F 11.670538 20.580672 104.808157
F 11.213383 20.580672 126.632477
F 13.499155 43.733930 17.510878
F 13.042001 43.733930 39.335197
F 12.584846 43.733930 61.159517
F 12.127692 43.733930 82.983837
F 11.670538 43.733930 104.808157
F 11.213383 43.733930 126.632477
F 13.499155 66.887187 17.510878
F 13.042001 66.887187 39.335197
F 12.584846 66.887187 61.159517
F 12.127692 66.887187 82.983837
F 11.670538 66.887187 104.808157
F 11.213383 66.887187 126.632477
F 40.228394 20.580672 18.070776
F 39.771240 20.580672 39.895095
F 39.314086 20.580672 61.719415
F 38.856931 20.580672 83.543735
F 38.399777 20.580672 105.368055
F 37.942623 20.580672 127.192375
F 40.228394 43.733930 18.070776
F 39.771240 43.733930 39.895095
F 39.314086 43.733930 61.719415
F 38.856931 43.733930 83.543735
F 38.399777 43.733930 105.368055
F 37.942623 43.733930 127.192375
F 40.228394 66.887187 18.070776
F 39.771240 66.887187 39.895095
F 39.314086 66.887187 61.719415
F 38.856931 66.887187 83.543735
F 38.399777 66.887187 105.368055
F 37.942623 66.887187 127.192375
F 22.408905 5.145164 17.697510
F 21.951751 5.145164 39.521830
F 21.494597 5.145164 61.346150
F 21.037442 5.145164 83.170470
F 20.580288 5.145164 104.994789
F 20.123134 5.145164 126.819110
F 22.408905 28.298422 17.697510
F 21.951751 28.298422 39.521830
F 21.494597 28.298422 61.346150
F 21.037442 28.298422 83.170470
F 20.580288 28.298422 104.994789
F 20.123134 28.298422 126.819110
F 22.408905 51.451679 17.697510
F 21.951751 51.451679 39.521830
F 21.494597 51.451679 61.346150
F 21.037442 51.451679 83.170470
F 20.580288 51.451679 104.994789
F 20.123134 51.451679 126.819110
F 49.138146 5.145164 18.257408
F 48.680992 5.145164 40.081728
F 48.223837 5.145164 61.906048
F 47.766683 5.145164 83.730368
F 47.309529 5.145164 105.554687
F 46.852374 5.145164 127.379008
F 49.138146 28.298422 18.257408
F 48.680992 28.298422 40.081728
F 48.223837 28.298422 61.906048
F 47.766683 28.298422 83.730368
F 47.309529 28.298422 105.554687
F 46.852374 28.298422 127.379008
F 49.138146 51.451679 18.257408
F 48.680992 51.451679 40.081728
F 48.223837 51.451679 61.906048
F 47.766683 51.451679 83.730368
F 47.309529 51.451679 105.554687
F 46.852374 51.451679 127.379008
F 22.408905 12.862917 17.697511
F 21.951751 12.862917 39.521831
F 21.494597 12.862917 61.346150
F 21.037442 12.862917 83.170471
F 20.580288 12.862917 104.994790
F 20.123134 12.862917 126.819111
F 22.408905 36.016174 17.697511
F 21.951751 36.016174 39.521831
F 21.494597 36.016174 61.346150
F 21.037442 36.016174 83.170471
F 20.580288 36.016174 104.994790
F 20.123134 36.016174 126.819111
F 22.408905 59.169432 17.697511
F 21.951751 59.169432 39.521831
F 21.494597 59.169432 61.346150
F 21.037442 59.169432 83.170471
F 20.580288 59.169432 104.994790
F 20.123134 59.169432 126.819111
F 49.138146 12.862917 18.257409
F 48.680992 12.862917 40.081729
F 48.223837 12.862917 61.906048
F 47.766683 12.862917 83.730369
F 47.309529 12.862917 105.554688
F 46.852374 12.862917 127.379009
F 49.138146 36.016174 18.257409
F 48.680992 36.016174 40.081729
F 48.223837 36.016174 61.906048
F 47.766683 36.016174 83.730369
F 47.309529 36.016174 105.554688
F 46.852374 36.016174 127.379009
F 49.138146 59.169432 18.257409
F 48.680992 59.169432 40.081729
F 48.223837 59.169432 61.906048
F 47.766683 59.169432 83.730369
F 47.309529 59.169432 105.554688
F 46.852374 59.169432 127.379009
F 22.408905 20.580672 17.697510
F 21.951751 20.580672 39.521830
F 21.494597 20.580672 61.346150
F 21.037442 20.580672 83.170470
F 20.580288 20.580672 104.994790
F 20.123134 20.580672 126.819110
F 22.408905 43.733929 17.697510
F 21.951751 43.733929 39.521830
F 21.494597 43.733929 61.346150
F 21.037442 43.733929 83.170470
F 20.580288 43.733929 104.994790
F 20.123134 43.733929 126.819110
F 22.408905 66.887187 17.697510
F 21.951751 66.887187 39.521830
F 21.494597 66.887187 61.346150
F 21.037442 66.887187 83.170470
F 20.580288 66.887187 104.994790
F 20.123134 66.887187 126.819110
F 49.138146 20.580672 18.257408
F 48.680992 20.580672 40.081728
F 48.223837 20.580672 61.906048
F 47.766683 20.580672 83.730368
F 47.309529 20.580672 105.554688
F 46.852374 20.580672 127.379008
F 49.138146 43.733929 18.257408
F 48.680992 43.733929 40.081728
F 48.223837 43.733929 61.906048
F 47.766683 43.733929 83.730368
F 47.309529 43.733929 105.554688
F 46.852374 43.733929 127.379008
F 49.138146 66.887187 18.257408
F 48.680992 66.887187 40.081728
F 48.223837 66.887187 61.906048
F 47.766683 66.887187 83.730368
F 47.309529 66.887187 105.554688
F 46.852374 66.887187 127.379008
F 4.513209 7.717749 20.961631
F 4.056055 7.717749 42.785951
F 3.598900 7.717749 64.610270
F 3.141746 7.717749 86.434591
F 2.684592 7.717749 108.258910
F 2.227437 7.717749 130.083231
F 4.513209 30.871007 20.961631
F 4.056055 30.871007 42.785951
F 3.598900 30.871007 64.610270
F 3.141746 30.871007 86.434591
F 2.684592 30.871007 108.258910
F 2.227437 30.871007 130.083231
F 4.513209 54.024264 20.961631
F 4.056055 54.024264 42.785951
F 3.598900 54.024264 64.610270
F 3.141746 54.024264 86.434591
F 2.684592 54.024264 108.258910
F 2.227437 54.024264 130.083231
F 31.242449 7.717749 21.521529
F 30.785294 7.717749 43.345848
F 30.328140 7.717749 65.170168
F 29.870986 7.717749 86.994488
F 29.413831 7.717749 108.818808
F 28.956677 7.717749 130.643128
F 31.242449 30.871007 21.521529
F 30.785294 30.871007 43.345848
F 30.328140 30.871007 65.170168
F 29.870986 30.871007 86.994488
F 29.413831 30.871007 108.818808
F 28.956677 30.871007 130.643128
F 31.242449 54.024264 21.521529
F 30.785294 54.024264 43.345848
F 30.328140 54.024264 65.170168
F 29.870986 54.024264 86.994488
F 29.413831 54.024264 108.818808
F 28.956677 54.024264 130.643128
F 4.513209 15.435502 20.961632
F 4.056055 15.435502 42.785952
F 3.598900 15.435502 64.610272
F 3.141746 15.435502 86.434592
F 2.684592 15.435502 108.258911
F 2.227437 15.435502 130.083232
F 4.513209 38.588760 20.961632
F 4.056055 38.588760 42.785952
F 3.598900 38.588760 64.610272
F 3.141746 38.588760 86.434592
F 2.684592 38.588760 108.258911
F 2.227437 38.588760 130.083232
F 4.513209 61.742017 20.961632
F 4.056055 61.742017 42.785952
F 3.598900 61.742017 64.610272
F 3.141746 61.742017 86.434592
F 2.684592 61.742017 108.258911
F 2.227437 61.742017 130.083232
F 31.242449 15.435502 21.521530
F 30.785294 15.435502 43.345849
F 30.328140 15.435502 65.170170
F 29.870986 15.435502 86.994489
F 29.413831 15.435502 108.818809
F 28.956677 15.435502 130.643129
F 31.242449 38.588760 21.521530
F 30.785294 38.588760 43.345849
F 30.328140 38.588760 65.170170
F 29.870986 38.588760 86.994489
F 29.413831 38.588760 108.818809
F 28.956677 38.588760 130.643129
F 31.242449 61.742017 21.521530
F 30.785294 61.742017 43.345849
F 30.328140 61.742017 65.170170
F 29.870986 61.742017 86.994489
F 29.413831 61.742017 108.818809
F 28.956677 61.742017 130.643129
F 4.513209 0.000000 20.961631
F 4.056055 0.000000 42.785951
F 3.598900 0.000000 64.610271
F 3.141746 0.000000 86.434591
F 2.684592 0.000000 108.258910
F 2.227437 0.000000 130.083231
F 4.513209 23.153257 20.961631
F 4.056055 23.153257 42.785951
F 3.598900 23.153257 64.610271
F 3.141746 23.153257 86.434591
F 2.684592 23.153257 108.258910
F 2.227437 23.153257 130.083231
F 4.513209 46.306515 20.961631
F 4.056055 46.306515 42.785951
F 3.598900 46.306515 64.610271
F 3.141746 46.306515 86.434591
F 2.684592 46.306515 108.258910
F 2.227437 46.306515 130.083231
F 31.242449 0.000000 21.521529
F 30.785294 0.000000 43.345848
F 30.328140 0.000000 65.170169
F 29.870986 0.000000 86.994488
F 29.413831 0.000000 108.818808
F 28.956677 0.000000 130.643128
F 31.242449 23.153257 21.521529
F 30.785294 23.153257 43.345848
F 30.328140 23.153257 65.170169
F 29.870986 23.153257 86.994488
F 29.413831 23.153257 108.818808
F 28.956677 23.153257 130.643128
F 31.242449 46.306515 21.521529
F 30.785294 46.306515 43.345848
F 30.328140 46.306515 65.170169
F 29.870986 46.306515 86.994488
F 29.413831 46.306515 108.818808
F 28.956677 46.306515 130.643128
F 13.422952 7.717750 21.148264
F 12.965797 7.717750 42.972584
F 12.508643 7.717750 64.796904
F 12.051489 7.717750 86.621223
F 11.594334 7.717750 108.445544
F 11.137180 7.717750 130.269863
F 13.422952 30.871007 21.148264
F 12.965797 30.871007 42.972584
F 12.508643 30.871007 64.796904
F 12.051489 30.871007 86.621223
F 11.594334 30.871007 108.445544
F 11.137180 30.871007 130.269863
F 13.422952 54.024265 21.148264
F 12.965797 54.024265 42.972584
F 12.508643 54.024265 64.796904
F 12.051489 54.024265 86.621223
F 11.594334 54.024265 108.445544
F 11.137180 54.024265 130.269863
F 40.152191 7.717750 21.708161
F 39.695037 7.717750 43.532482
F 39.237882 7.717750 65.356801
F 38.780728 7.717750 87.181121
F 38.323574 7.717750 109.005441
F 37.866419 7.717750 130.829761
F 40.152191 30.871007 21.708161
F 39.695037 30.871007 43.532482
F 39.237882 30.871007 65.356801
F 38.780728 30.871007 87.181121
F 38.323574 30.871007 109.005441
F 37.866419 30.871007 130.829761
F 40.152191 54.024265 21.708161
F 39.695037 54.024265 43.532482
F 39.237882 54.024265 65.356801
F 38.780728 54.024265 87.181121
F 38.323574 54.024265 109.005441
F 37.866419 54.024265 130.829761
F 13.422952 15.435503 21.148265
F 12.965797 15.435503 42.972585
F 12.508643 15.435503 64.796905
F 12.051489 15.435503 86.621224
F 11.594334 15.435503 108.445545
F 11.137180 15.435503 130.269864
F 13.422952 38.588760 21.148265
F 12.965797 38.588760 42.972585
F 12.508643 38.588760 64.796905
F 12.051489 38.588760 86.621224
F 11.594334 38.588760 108.445545
F 11.137180 38.588760 130.269864
F 13.422952 61.742018 21.148265
F 12.965797 61.742018 42.972585
F 12.508643 61.742018 64.796905
F 12.051489 61.742018 86.621224
F 11.594334 61.742018 108.445545
F 11.137180 61.742018 130.269864
F 40.152191 15.435503 21.708162
F 39.695037 15.435503 43.532483
F 39.237882 15.435503 65.356802
F 38.780728 15.435503 87.181122
F 38.323574 15.435503 109.005442
F 37.866419 15.435503 130.829762
F 40.152191 38.588760 21.708162
F 39.695037 38.588760 43.532483
F 39.237882 38.588760 65.356802
F 38.780728 38.588760 87.181122
F 38.323574 38.588760 109.005442
F 37.866419 38.588760 130.829762
F 40.152191 61.742018 21.708162
F 39.695037 61.742018 43.532483
F 39.237882 61.742018 65.356802
F 38.780728 61.742018 87.181122
F 38.323574 61.742018 109.005442
F 37.866419 61.742018 130.829762
F 13.422952 0.000000 21.148264
F 12.965797 0.000000 42.972584
F 12.508643 0.000000 64.796904
F 12.051489 0.000000 86.621223
F 11.594334 0.000000 108.445544
F 11.137180 0.000000 130.269863
F 13.422952 23.153258 21.148264
F 12.965797 23.153258 42.972584
F 12.508643 23.153258 64.796904
F 12.051489 23.153258 86.621223
F 11.594334 23.153258 108.445544
F 11.137180 23.153258 130.269863
F 13.422952 46.306515 21.148264
F 12.965797 46.306515 42.972584
F 12.508643 46.306515 64.796904
F 12.051489 46.306515 86.621223
F 11.594334 46.306515 108.445544
F 11.137180 46.306515 130.269863
F 40.152191 0.000000 21.708161
F 39.695037 0.000000 43.532482
F 39.237882 0.000000 65.356801
F 38.780728 0.000000 87.181121
F 38.323574 0.000000 109.005441
F 37.866419 0.000000 130.829761
F 40.152191 23.153258 21.708161
F 39.695037 23.153258 43.532482
F 39.237882 23.153258 65.356801
F 38.780728 23.153258 87.181121
F 38.323574 23.153258 109.005441
F 37.866419 23.153258 130.829761
F 40.152191 46.306515 21.708161
F 39.695037 46.306515 43.532482
F 39.237882 46.306515 65.356801
F 38.780728 46.306515 87.181121
F 38.323574 46.306515 109.005441
F 37.866419 46.306515 130.829761
F 22.332703 7.717751 21.334897
F 21.875549 7.717751 43.159217
F 21.418394 7.717751 64.983537
F 20.961240 7.717751 86.807857
F 20.504086 7.717751 108.632176
F 20.046931 7.717751 130.456497
F 22.332703 30.871008 21.334897
F 21.875549 30.871008 43.159217
F 21.418394 30.871008 64.983537
F 20.961240 30.871008 86.807857
F 20.504086 30.871008 108.632176
F 20.046931 30.871008 130.456497
F 22.332703 54.024266 21.334897
F 21.875549 54.024266 43.159217
F 21.418394 54.024266 64.983537
F 20.961240 54.024266 86.807857
F 20.504086 54.024266 108.632176
F 20.046931 54.024266 130.456497
F 49.061943 7.717751 21.894795
F 48.604788 7.717751 43.719115
F 48.147634 7.717751 65.543435
F 47.690480 7.717751 87.367755
F 47.233325 7.717751 109.192074
F 46.776171 7.717751 131.016395
F 49.061943 30.871008 21.894795
F 48.604788 30.871008 43.719115
F 48.147634 30.871008 65.543435
F 47.690480 30.871008 87.367755
F 47.233325 30.871008 109.192074
F 46.776171 30.871008 131.016395
F 49.061943 54.024266 21.894795
F 48.604788 54.024266 43.719115
F 48.147634 54.024266 65.543435
F 47.690480 54.024266 87.367755
F 47.233325 54.024266 109.192074
F 46.776171 54.024266 131.016395
F 22.332703 15.435503 21.334898
F 21.875549 15.435503 43.159218
F 21.418394 15.435503 64.983538
F 20.961240 15.435503 86.807858
F 20.504086 15.435503 108.632178
F 20.046931 15.435503 130.456498
F 22.332703 38.588761 21.334898
F 21.875549 38.588761 43.159218
F 21.418394 38.588761 64.983538
F 20.961240 38.588761 86.807858
F 20.504086 38.588761 108.632178
F 20.046931 38.588761 130.456498
F 22.332703 61.742018 21.334898
F 21.875549 61.742018 43.159218
F 21.418394 61.742018 64.983538
F 20.961240 61.742018 86.807858
F 20.504086 61.742018 108.632178
F 20.046931 61.742018 130.456498
F 49.061943 15.435503 21.894796
F 48.604788 15.435503 43.719116
F 48.147634 15.435503 65.543436
F 47.690480 15.435503 87.367756
F 47.233325 15.435503 109.192076
F 46.776171 15.435503 131.016396
F 49.061943 38.588761 21.894796
F 48.604788 38.588761 43.719116
F 48.147634 38.588761 65.543436
F 47.690480 38.588761 87.367756
F 47.233325 38.588761 109.192076
F 46.776171 38.588761 131.016396
F 49.061943 61.742018 21.894796
F 48.604788 61.742018 43.719116
F 48.147634 61.742018 65.543436
F 47.690480 61.742018 87.367756
F 47.233325 61.742018 109.192076
F 46.776171 61.742018 131.016396
F 22.332703 0.000001 21.334897
F 21.875549 0.000001 43.159217
F 21.418394 0.000001 64.983537
F 20.961240 0.000001 86.807857
F 20.504086 0.000001 108.632177
F 20.046931 0.000001 130.456497
F 22.332703 23.153259 21.334897
F 21.875549 23.153259 43.159217
F 21.418394 23.153259 64.983537
F 20.961240 23.153259 86.807857
F 20.504086 23.153259 108.632177
F 20.046931 23.153259 130.456497
F 22.332703 46.306516 21.334897
F 21.875549 46.306516 43.159217
F 21.418394 46.306516 64.983537
F 20.961240 46.306516 86.807857
F 20.504086 46.306516 108.632177
F 20.046931 46.306516 130.456497
F 49.061943 0.000001 21.894795
F 48.604788 0.000001 43.719115
F 48.147634 0.000001 65.543435
F 47.690480 0.000001 87.367755
F 47.233325 0.000001 109.192075
F 46.776171 0.000001 131.016395
F 49.061943 23.153259 21.894795
F 48.604788 23.153259 43.719115
F 48.147634 23.153259 65.543435
F 47.690480 23.153259 87.367755
F 47.233325 23.153259 109.192075
F 46.776171 23.153259 131.016395
F 49.061943 46.306516 21.894795
F 48.604788 46.306516 43.719115
F 48.147634 46.306516 65.543435
F 47.690480 46.306516 87.367755
F 47.233325 46.306516 109.192075
F 46.776171 46.306516 131.016395
F 6.816849 1.286291 17.370902
F 6.359694 1.286291 39.195223
F 5.902540 1.286291 61.019542
F 5.445386 1.286291 82.843862
F 4.988231 1.286291 104.668182
F 4.531077 1.286291 126.492502
F 6.816849 24.439548 17.370902
F 6.359694 24.439548 39.195223
F 5.902540 24.439548 61.019542
F 5.445386 24.439548 82.843862
F 4.988231 24.439548 104.668182
F 4.531077 24.439548 126.492502
F 6.816849 47.592806 17.370902
F 6.359694 47.592806 39.195223
F 5.902540 47.592806 61.019542
F 5.445386 47.592806 82.843862
F 4.988231 47.592806 104.668182
F 4.531077 47.592806 126.492502
F 33.546089 1.286291 17.930800
F 33.088935 1.286291 39.755121
F 32.631781 1.286291 61.579440
F 32.174626 1.286291 83.403760
F 31.717472 1.286291 105.228080
F 31.260318 1.286291 127.052400
F 33.546089 24.439548 17.930800
F 33.088935 24.439548 39.755121
F 32.631781 24.439548 61.579440
F 32.174626 24.439548 83.403760
F 31.717472 24.439548 105.228080
F 31.260318 24.439548 127.052400
F 33.546089 47.592806 17.930800
F 33.088935 47.592806 39.755121
F 32.631781 47.592806 61.579440
F 32.174626 47.592806 83.403760
F 31.717472 47.592806 105.228080
F 31.260318 47.592806 127.052400
F 6.816849 9.004040 17.370902
F 6.359694 9.004040 39.195223
[truncated: 575,628 more chars]
