# Supplementary material for: Molecular-resolution imaging of ice crystallized from liquid water by cryogenic liquid-cell TEM
Source: Nat Commun. 2025 Sep 25;16:8342. doi: 10.1038/s41467-025-62451-0 (PMC12462463; doi:10.1038/s41467-025-62451-0)
Supplement: Supplementary file 9 — Supplementary Data 1 [file 41467_2025_62451_MOESM9_ESM.zip › supercell_4_3_6/1.2/minimized.xyz]

30510
F30510
F 2.698564 1.339909 2.866670
F 2.698564 9.066603 2.866670
F 2.698565 16.793301 2.866669
F 11.609870 1.324961 3.084910
F 11.609870 9.051655 3.084910
F 11.609870 16.778352 3.084910
F 20.530443 1.325059 3.271709
F 20.530443 9.051753 3.271709
F 20.530443 16.778450 3.271709
F 2.609637 3.852976 6.393737
F 2.609637 11.579669 6.393737
F 11.512973 3.864870 6.606535
F 11.512973 11.591564 6.606535
F 20.433515 3.864788 6.793340
F 20.433515 11.591483 6.793340
F 2.650230 3.898133 3.705267
F 2.650230 11.624827 3.705267
F 11.586218 3.895473 3.906438
F 11.586218 11.622168 3.906438
F 20.506837 3.895389 4.093348
F 20.506837 11.622083 4.093348
F 2.773576 1.648225 0.202393
F 9.281824 0.001880 6.560044
F 2.773577 9.374918 0.202393
F 9.355155 0.032330 3.859640
F 2.773576 17.101616 0.202392
F 13.648176 0.000031 11.159059
F 11.716405 1.701557 0.418018
F 11.716406 9.428251 0.418018
F 11.716406 17.154948 0.418018
F 20.636484 1.701557 0.604853
F 20.636485 9.428251 0.604853
F 20.636485 17.154949 0.604852
F 4.884391 7.755520 3.766281
F 4.884391 15.482216 3.766281
F 24.722093 16.741172 15.033538
F 13.816664 7.758766 3.953190
F 13.816663 15.485462 3.953190
F 17.898545 15.453390 21.266196
F 22.736857 7.758735 4.140060
F 22.736857 15.485432 4.140060
F 9.034128 15.453817 18.347837
F 5.023434 5.558750 0.272141
F 5.023434 13.285446 0.272141
F 13.946426 5.564905 0.464725
F 13.946426 13.291601 0.464724
F 22.866503 5.564904 0.651564
F 22.866503 13.291600 0.651564
F 4.907972 5.191462 2.937210
F 4.907972 12.918158 2.937210
F 13.840257 5.188372 3.131596
F 13.840257 12.915068 3.131596
F 22.760461 5.188406 3.318421
F 22.760461 12.915101 3.318421
F 4.815221 7.722794 6.461417
F 4.815221 15.449491 6.461417
F 17.898544 7.726694 21.266196
F 13.743356 7.728164 6.653219
F 13.743356 15.454860 6.653219
F 8.976898 15.453817 21.079589
F 22.663535 7.728135 6.840052
F 22.663535 15.454831 6.840052
F 22.663535 0.001441 6.840052
F 7.144204 1.322951 2.994420
F 7.144204 9.049646 2.994420
F 7.144204 16.776343 2.994420
F 16.070387 1.325054 3.178287
F 16.070387 9.051748 3.178287
F 16.070387 16.778445 3.178287
F 24.990481 1.325059 3.365133
F 24.990480 9.051753 3.365133
F 24.990481 16.778450 3.365133
F 7.047034 3.867191 6.514590
F 7.047034 11.593885 6.514590
F 15.973462 3.864792 6.699917
F 15.973462 11.591486 6.699917
F 24.893552 3.864788 6.886764
F 24.893552 11.591482 6.886764
F 7.119541 3.897583 3.811866
F 7.119541 11.624278 3.811866
F 16.046779 3.895393 3.999921
F 16.046779 11.622088 3.999920
F 24.966874 3.895388 4.186773
F 24.966874 11.622083 4.186772
F 7.256175 1.701203 0.326495
F 7.256175 9.427898 0.326494
F 7.256174 17.154595 0.326494
F 16.176446 1.701558 0.511429
F 16.176448 9.428252 0.511429
F 16.176446 17.154950 0.511428
F 25.096522 1.701556 0.698277
F 25.096523 9.428250 0.698277
F 25.096522 17.154948 0.698277
F 9.355155 7.759024 3.859641
F 9.355155 15.485721 3.859640
F 8.976898 7.727121 21.079589
F 18.276817 7.758736 4.046636
F 18.276817 15.485432 4.046635
F 9.034128 7.727121 18.347837
F 9.486417 5.564889 0.371519
F 9.486416 13.291585 0.371518
F 18.406465 5.564905 0.558140
F 18.406465 13.291600 0.558140
F 9.378286 5.187812 3.038598
F 9.378286 12.914507 3.038598
F 18.300421 5.188405 3.224997
F 18.300421 12.915101 3.224996
F 9.281824 7.728574 6.560044
F 9.281824 15.455270 6.560044
F 17.974831 12.877823 17.624595
F 18.203495 7.728135 6.746627
F 18.203495 15.454832 6.746627
F 18.203495 0.001441 6.746627
F 2.541668 1.305004 10.002881
F 2.541668 9.031698 10.002881
F 2.541669 16.758396 10.002881
F 11.436804 1.287723 10.206159
F 11.436804 9.014417 10.206159
F 11.436804 16.741114 10.206159
F 20.357321 1.287798 10.392968
F 20.357321 9.014492 10.392968
F 20.357321 16.741190 10.392968
F 2.466292 3.845851 13.641809
F 2.466292 11.572544 13.641810
F 11.360606 3.863422 13.843021
F 11.360606 11.590116 13.843021
F 20.281123 3.863347 14.029829
F 20.281123 11.590041 14.029829
F 2.522659 3.845821 10.940492
F 2.522659 11.572515 10.940492
F 11.417813 3.863426 11.112308
F 11.417813 11.590120 11.112307
F 20.338329 3.863351 11.299217
F 20.338329 11.590045 11.299217
F 2.593204 1.305434 7.304599
F 2.593204 9.032128 7.304599
F 2.593204 16.758826 7.304599
F 11.494229 1.288469 7.483718
F 11.494229 9.015163 7.483718
F 11.494229 16.741861 7.483718
F 20.414752 1.288549 7.670631
F 20.414752 9.015243 7.670631
F 20.414752 16.741940 7.670630
F 4.719523 7.720821 10.975643
F 4.719523 15.447517 10.975643
F 17.974831 5.151127 17.624595
F 13.648176 7.726725 11.159059
F 13.648176 15.453421 11.159059
F 9.053185 12.877395 17.437988
F 22.568349 7.726697 11.345929
F 22.568349 15.453394 11.345929
F 22.568349 0.000003 11.345929
F 4.794024 5.156395 7.345167
F 4.794024 12.883090 7.345167
F 13.724591 5.151867 7.530471
F 13.724591 12.878563 7.530471
F 22.644771 5.151896 7.717343
F 22.644771 12.878591 7.717343
F 4.738723 5.156935 10.061410
F 4.738723 12.883631 10.061410
F 13.667164 5.151117 10.252848
F 13.667164 12.877813 10.252848
F 22.587339 5.151145 10.439680
F 22.587339 12.877841 10.439680
F 4.662654 7.720756 13.698786
F 4.662654 15.447453 13.698786
F 9.053185 5.150700 17.437988
F 13.590968 7.726722 13.889709
F 13.590968 15.453418 13.889710
F 18.032035 12.877823 14.893401
F 22.511143 7.726694 14.076542
F 22.511143 15.453390 14.076542
F 24.722093 9.014474 15.033538
F 6.971144 1.285373 10.114201
F 6.971144 9.012067 10.114201
F 6.971144 16.738765 10.114201
F 15.897269 1.287795 10.299546
F 15.897269 9.014489 10.299546
F 15.897269 16.741187 10.299546
F 24.817358 1.287798 10.486393
F 24.817358 9.014492 10.486393
F 24.817358 16.741190 10.486393
F 6.894949 3.865779 13.751084
F 6.894949 11.592474 13.751084
F 15.821071 3.863350 13.936407
F 15.821071 11.590045 13.936407
F 24.741160 3.863346 14.123254
F 24.741160 11.590041 14.123254
F 6.952187 3.865799 11.017111
F 6.952187 11.592493 11.017111
F 15.878278 3.863354 11.205790
F 15.878278 11.590048 11.205790
F 24.798366 3.863350 11.392642
F 24.798366 11.590045 11.392641
F 7.028700 1.286235 7.388622
F 7.028700 9.012930 7.388622
F 7.028700 16.739627 7.388622
F 15.954700 1.288545 7.577203
F 15.954700 9.015240 7.577203
F 15.954700 16.741937 7.577203
F 24.874790 1.288549 7.764055
F 24.874790 9.015243 7.764055
F 24.874790 16.741941 7.764055
F 9.186670 7.727125 11.065345
F 9.186670 15.453821 11.065344
F 18.032035 5.151127 14.893401
F 18.108310 7.726698 11.252504
F 18.108310 15.453394 11.252504
F 18.108310 0.000003 11.252504
F 9.262961 5.151437 7.436703
F 9.262961 12.878133 7.436702
F 18.184731 5.151896 7.623918
F 18.184731 12.878591 7.623918
F 9.205644 5.150715 10.159630
F 9.205644 12.877410 10.159630
F 18.127299 5.151145 10.346256
F 18.127300 12.877840 10.346256
F 9.129457 7.727121 13.796510
F 9.129457 15.453818 13.796510
F 9.110399 12.877395 14.706244
F 18.051103 7.726694 13.983117
F 18.051103 15.453390 13.983117
F 24.722093 1.287780 15.033538
F 2.390051 1.305281 17.283334
F 2.390051 9.031975 17.283334
F 2.390052 16.758673 17.283334
F 11.284337 1.287706 17.484499
F 11.284337 9.014400 17.484499
F 11.284337 16.741097 17.484499
F 20.204853 1.287780 17.671307
F 20.204853 9.014474 17.671307
F 20.204853 16.741172 17.671307
F 2.313760 3.845847 20.924936
F 2.313761 11.572541 20.924936
F 11.208047 3.863422 21.126099
F 11.208047 11.590116 21.126099
F 20.128564 3.863347 21.312908
F 20.128564 11.590041 21.312908
F 2.370360 3.845847 18.223332
F 2.370361 11.572540 18.223332
F 11.265268 3.863422 18.394799
F 11.265268 11.590116 18.394798
F 20.185782 3.863347 18.581706
F 20.185782 11.590041 18.581706
F 2.446630 1.305281 14.581735
F 2.446630 9.031974 14.581735
F 2.446631 16.758672 14.581735
F 11.341542 1.287706 14.753206
F 11.341542 9.014400 14.753206
F 11.341542 16.741097 14.753206
F 20.262056 1.287780 14.940113
F 20.262056 9.014474 14.940113
F 20.262056 16.741172 14.940113
F 4.567165 7.720751 18.258388
F 4.567165 15.447447 18.258387
F 9.110399 5.150700 14.706244
F 13.495628 7.726721 18.441549
F 13.495628 15.453418 18.441549
F 15.802004 16.741169 14.846686
F 22.415801 7.726694 18.628419
F 22.415801 15.453390 18.628419
F 15.802004 9.014471 14.846687
F 4.643434 5.157070 14.616790
F 4.643434 12.883765 14.616790
F 13.571900 5.151100 14.799956
F 13.571900 12.877795 14.799956
F 22.492074 5.151127 14.986826
F 22.492074 12.877823 14.986826
F 4.586395 5.157070 17.340302
F 4.586395 12.883766 17.340302
F 13.514696 5.151100 17.531187
F 13.514696 12.877795 17.531187
F 22.434871 5.151127 17.718019
F 22.434871 12.877823 17.718019
F 4.510108 7.720751 20.981904
F 4.510108 15.447447 20.981904
F 17.955762 15.453390 18.534994
F 13.438409 7.726721 21.172788
F 13.438409 15.453418 21.172788
F 17.955762 7.726694 18.534994
F 22.358584 7.726694 21.359620
F 22.358584 15.453390 21.359620
F 15.802004 1.287777 14.846687
F 6.818683 1.285350 17.392570
F 6.818683 9.012044 17.392570
F 6.818684 16.738741 17.392571
F 15.744801 1.287777 17.577884
F 15.744801 9.014472 17.577885
F 15.744801 16.741169 17.577884
F 24.664890 1.287780 17.764731
F 24.664890 9.014475 17.764732
F 24.664890 16.741172 17.764732
F 6.742394 3.865777 21.034171
F 6.742394 11.592472 21.034171
F 15.668512 3.863350 21.219485
F 15.668512 11.590045 21.219485
F 24.588601 3.863346 21.406332
F 24.588601 11.590041 21.406333
F 6.799682 3.865777 18.299644
F 6.799682 11.592472 18.299644
F 15.725730 3.863350 18.488280
F 15.725730 11.590045 18.488279
F 24.645819 3.863346 18.675131
F 24.645819 11.590041 18.675131
F 6.875955 1.285350 14.658049
F 6.875955 9.012044 14.658049
F 6.875955 16.738741 14.658049
F 4.884391 0.028826 3.766281
F 18.276817 0.032042 4.046636
F 22.736857 0.032041 4.140060
F 9.034128 0.000427 18.347837
F 13.438409 0.000027 21.172788
F 13.816663 0.032072 3.953190
F 13.495628 0.000027 18.441549
F 13.743356 0.001470 6.653219
F 9.129457 0.000427 13.796510
F 9.186670 0.000431 11.065345
F 13.590968 0.000027 13.889709
F 8.976898 0.000427 21.079589
F 2.237490 1.305281 24.566538
F 2.237490 9.031975 24.566538
F 2.237491 16.758673 24.566538
F 11.131776 1.287706 24.767701
F 11.131776 9.014400 24.767701
F 11.131776 16.741097 24.767702
F 20.052291 1.287780 24.954510
F 20.052291 9.014474 24.954510
F 20.052291 16.741172 24.954510
F 2.161199 3.845847 28.208140
F 2.161200 11.572541 28.208140
F 11.055486 3.863422 28.409303
F 11.055486 11.590116 28.409303
F 19.976003 3.863347 28.596112
F 19.976003 11.590041 28.596112
F 2.217798 3.845847 25.506536
F 2.217799 11.572540 25.506536
F 11.112706 3.863422 25.678002
F 11.112706 11.590116 25.678002
F 20.033220 3.863347 25.864910
F 20.033220 11.590041 25.864910
F 13.133287 0.000027 35.739194
F 8.729005 0.000427 32.914244
F 13.190506 0.000027 33.007955
F 11.188981 1.287706 22.036400
F 11.188981 9.014400 22.036400
F 11.188981 16.741097 22.036400
F 20.109495 1.287780 22.223308
F 20.109495 9.014474 22.223308
F 20.109495 16.741172 22.223308
F 4.414604 7.720751 25.541591
F 4.414604 15.447447 25.541591
F 26.360936 15.453390 43.302655
F 13.343067 7.726721 25.724752
F 13.343067 15.453418 25.724752
F 26.360936 7.726693 43.302655
F 22.263240 7.726694 25.911622
F 22.263240 15.453390 25.911622
F 17.498078 15.453390 40.384604
F 4.490875 5.157070 21.899989
F 4.490875 12.883766 21.899989
F 13.419339 5.151100 22.083151
F 13.419339 12.877795 22.083150
F 22.339513 5.151127 22.270021
F 22.339513 12.877823 22.270020
F 4.433834 5.157070 24.623506
F 4.433834 12.883766 24.623506
F 13.362135 5.151100 24.814390
F 13.362135 12.877795 24.814390
F 22.282309 5.151127 25.001222
F 22.282309 12.877823 25.001222
F 4.357546 7.720751 28.265107
F 4.357546 15.447447 28.265107
F 17.498078 7.726694 40.384604
F 13.285848 7.726721 28.455991
F 13.285848 15.453418 28.455992
F 17.440860 15.453390 43.115806
F 22.206023 7.726694 28.642824
F 22.206023 15.453390 28.642824
F 26.418154 7.726693 40.571453
F 6.666122 1.285350 24.675773
F 6.666122 9.012044 24.675773
F 6.666122 16.738741 24.675774
F 15.592240 1.287777 24.861087
F 15.592240 9.014472 24.861087
F 15.592240 16.741169 24.861087
F 24.512329 1.287780 25.047934
F 24.512329 9.014475 25.047934
F 24.512329 16.741172 25.047934
F 6.589833 3.865777 28.317375
F 6.589833 11.592472 28.317375
F 15.515951 3.863350 28.502689
F 15.515951 11.590044 28.502689
F 24.436040 3.863346 28.689536
F 24.436040 11.590041 28.689536
F 6.647120 3.865777 25.582848
F 6.647120 11.592472 25.582848
F 15.573169 3.863350 25.771483
F 15.573169 11.590045 25.771483
F 24.493257 3.863346 25.958335
F 24.493257 11.590041 25.958335
F 6.723395 1.285350 21.941246
F 6.723395 9.012044 21.941246
F 6.723395 16.738741 21.941246
F 15.649443 1.287777 22.129881
F 15.649443 9.014471 22.129881
F 15.649443 16.741169 22.129881
F 24.569532 1.287780 22.316733
F 24.569532 9.014474 22.316733
F 24.569532 16.741172 22.316732
F 8.881566 7.727121 25.631041
F 8.881566 15.453817 25.631041
F 17.440860 7.726694 43.115806
F 17.803201 7.726694 25.818198
F 17.803201 15.453390 25.818198
F 8.576444 15.453817 40.197447
F 26.723276 7.726693 26.005047
F 26.723276 15.453390 26.005047
F 8.519214 15.453818 42.929199
F 8.957838 5.150700 21.989439
F 8.957838 12.877396 21.989439
F 17.879473 5.151127 22.176596
F 17.879473 12.877823 22.176596
F 8.900624 5.150700 24.721191
F 8.900624 12.877395 24.721191
F 17.822270 5.151127 24.907798
F 17.822270 12.877823 24.907798
F 26.742345 5.151128 25.094647
F 26.742345 12.877823 25.094647
F 8.824337 7.727121 28.362793
F 8.824337 15.453817 28.362793
F 8.519214 7.727121 42.929199
F 17.745983 7.726694 28.549400
F 17.745983 15.453390 28.549400
F 8.576444 7.727121 40.197447
F 26.666059 7.726693 28.736248
F 26.666059 15.453390 28.736248
F 26.437223 12.877823 39.661053
F 2.084929 1.305281 31.849741
F 2.084929 9.031975 31.849741
F 2.084929 16.758673 31.849741
F 10.979214 1.287706 32.050904
F 10.979214 9.014400 32.050904
F 10.979214 16.741097 32.050905
F 19.899730 1.287780 32.237713
F 19.899730 9.014474 32.237713
F 19.899730 16.741172 32.237713
F 2.008637 3.845847 35.491343
F 2.008638 11.572541 35.491343
F 10.902925 3.863422 35.692506
F 10.902925 11.590116 35.692506
F 19.823441 3.863347 35.879314
F 19.823441 11.590041 35.879315
F 2.065237 3.845847 32.789739
F 2.065237 11.572541 32.789738
F 10.960145 3.863422 32.961205
F 10.960145 11.590116 32.961205
F 19.880659 3.863347 33.148113
F 19.880659 11.590041 33.148113
F 2.141510 1.305281 29.148137
F 2.141510 9.031974 29.148137
F 2.141511 16.758672 29.148137
F 11.036419 1.287706 29.319604
F 11.036419 9.014400 29.319604
F 11.036419 16.741097 29.319604
F 19.956933 1.287780 29.506511
F 19.956934 9.014474 29.506512
F 19.956933 16.741172 29.506511
F 4.262042 7.720751 32.824794
F 4.262042 15.447447 32.824794
F 26.437223 5.151128 39.661053
F 13.190506 7.726721 33.007955
F 13.190506 15.453418 33.007955
F 17.517147 12.877823 39.474204
F 22.110679 7.726694 33.194826
F 22.110679 15.453390 33.194825
F 24.264409 16.741172 36.883139
F 4.338314 5.157070 29.183193
F 4.338314 12.883766 29.183193
F 13.266777 5.151100 29.366354
F 13.266777 12.877795 29.366354
F 22.186952 5.151127 29.553224
F 22.186952 12.877823 29.553224
F 4.281272 5.157070 31.906709
F 4.281272 12.883766 31.906709
F 13.209574 5.151100 32.097593
F 13.209574 12.877795 32.097593
F 22.129748 5.151127 32.284425
F 22.129748 12.877823 32.284426
F 4.204985 7.720751 35.548310
F 4.204985 15.447447 35.548310
F 17.517147 5.151127 39.474204
F 13.133287 7.726721 35.739194
F 13.133287 15.453418 35.739195
F 8.595501 12.877395 39.287598
F 22.053461 7.726694 35.926027
F 22.053461 15.453390 35.926027
F 24.264410 9.014475 36.883139
F 6.513561 1.285350 31.958976
F 6.513561 9.012044 31.958977
F 6.513561 16.738741 31.958977
F 15.439679 1.287777 32.144291
F 15.439679 9.014472 32.144291
F 15.439679 16.741169 32.144291
F 24.359767 1.287780 32.331138
F 24.359767 9.014475 32.331138
F 24.359767 16.741172 32.331138
F 6.437271 3.865777 35.600578
F 6.437271 11.592472 35.600578
F 15.363389 3.863350 35.785892
F 15.363389 11.590045 35.785892
F 24.283479 3.863346 35.972739
F 24.283479 11.590041 35.972739
F 6.494559 3.865777 32.866051
F 6.494559 11.592472 32.866051
F 15.420607 3.863350 33.054686
F 15.420607 11.590045 33.054686
F 24.340696 3.863346 33.241538
F 24.340696 11.590041 33.241538
F 6.570833 1.285350 29.224449
F 6.570834 9.012044 29.224449
F 6.570834 16.738741 29.224449
F 15.496882 1.287777 29.413085
F 15.496882 9.014471 29.413085
F 15.496882 16.741169 29.413084
F 24.416971 1.287780 29.599936
F 24.416971 9.014474 29.599936
F 24.416971 16.741172 29.599936
F 8.729005 7.727121 32.914244
F 8.729005 15.453817 32.914244
F 8.595501 5.150700 39.287597
F 17.650640 7.726694 33.101401
F 17.650640 15.453390 33.101401
F 24.264410 1.287780 36.883139
F 26.570715 7.726693 33.288250
F 26.570715 15.453390 33.288250
F 26.494426 12.877823 36.929851
F 8.805277 5.150700 29.272643
F 8.805277 12.877396 29.272642
F 17.726912 5.151127 29.459799
F 17.726912 12.877823 29.459799
F 26.646988 5.151128 29.646649
F 26.646988 12.877823 29.646648
F 8.748062 5.150700 32.004394
F 8.748062 12.877395 32.004395
F 17.669709 5.151127 32.191001
F 17.669709 12.877823 32.191001
F 26.589784 5.151128 32.377850
F 26.589784 12.877823 32.377850
F 8.671775 7.727121 35.645996
F 8.671775 15.453817 35.645996
F 26.494426 5.151128 36.929851
F 17.593422 7.726694 35.832602
F 17.593422 15.453390 35.832603
F 15.344320 16.741169 36.696288
F 26.513498 7.726693 36.019451
F 26.513497 15.453390 36.019451
F 17.574351 12.877823 36.743002
F 1.932368 1.305281 39.132944
F 1.932368 9.031975 39.132944
F 1.932368 16.758673 39.132944
F 10.826653 1.287706 39.334108
F 10.826653 9.014400 39.334108
F 10.826653 16.741097 39.334108
F 19.747169 1.287780 39.520916
F 19.747169 9.014474 39.520917
F 19.747169 16.741172 39.520916
F 1.856076 3.845847 42.774546
F 1.856077 11.572541 42.774546
F 10.750363 3.863422 42.975710
F 10.750363 11.590116 42.975710
F 19.670880 3.863347 43.162518
F 19.670880 11.590041 43.162518
F 1.912676 3.845847 40.072942
F 1.912677 11.572540 40.072942
F 10.807584 3.863422 40.244409
F 10.807584 11.590116 40.244409
F 19.728098 3.863347 40.431317
F 19.728098 11.590041 40.431316
F 1.988949 1.305281 36.431340
F 1.988949 9.031974 36.431339
F 1.988950 16.758672 36.431339
F 10.883858 1.287706 36.602807
F 10.883858 9.014400 36.602807
F 10.883858 16.741097 36.602807
F 19.804372 1.287780 36.789715
F 19.804372 9.014474 36.789715
F 19.804372 16.741172 36.789714
F 4.109481 7.720751 40.107998
F 4.109481 15.447447 40.107997
F 17.574351 5.151127 36.743002
F 13.037944 7.726721 40.291159
F 13.037944 15.453418 40.291159
F 8.652716 12.877395 36.555845
F 21.958117 7.726693 40.478029
F 21.958117 15.453390 40.478029
F 15.344320 9.014471 36.696288
F 4.185752 5.157070 36.466395
F 4.185752 12.883766 36.466395
F 13.114216 5.151100 36.649557
F 13.114216 12.877795 36.649557
F 22.034390 5.151127 36.836427
F 22.034390 12.877823 36.836427
F 4.128711 5.157070 39.189912
F 4.128711 12.883766 39.189912
F 13.057012 5.151100 39.380796
F 13.057012 12.877795 39.380797
F 21.977187 5.151127 39.567628
F 21.977186 12.877823 39.567629
F 4.052424 7.720751 42.831514
F 4.052424 15.447447 42.831514
F 8.652716 5.150700 36.555845
F 12.980725 7.726721 43.022398
F 12.980725 15.453418 43.022398
F 26.418154 15.453390 40.571453
F 21.900900 7.726694 43.209230
F 21.900900 15.453390 43.209231
F 15.344320 1.287777 36.696288
F 6.361000 1.285350 39.242180
F 6.361000 9.012044 39.242180
F 6.361000 16.738741 39.242180
F 15.287117 1.287777 39.427494
F 15.287117 9.014471 39.427494
F 15.287117 16.741169 39.427494
F 24.207206 1.287780 39.614341
F 24.207206 9.014475 39.614341
F 24.207206 16.741172 39.614341
F 6.284710 3.865777 42.883781
F 6.284710 11.592472 42.883781
F 15.210828 3.863350 43.069095
F 15.210828 11.590045 43.069096
F 24.130917 3.863346 43.255942
F 24.130917 11.590041 43.255942
F 6.341998 3.865777 40.149254
F 6.341998 11.592472 40.149254
F 15.268046 3.863350 40.337890
F 15.268046 11.590045 40.337890
F 24.188135 3.863346 40.524741
F 24.188135 11.590041 40.524741
F 6.418272 1.285350 36.507652
F 6.418272 9.012044 36.507652
F 6.418272 16.738741 36.507652
F 13.343067 0.000027 25.724753
F 8.576444 0.000427 40.197447
F 13.285848 0.000027 28.455992
F 12.980725 0.000027 43.022398
F 8.881566 0.000427 25.631041
F 13.037944 0.000027 40.291159
F 8.519214 0.000427 42.929199
F 8.824337 0.000427 28.362793
F 8.671775 0.000427 35.645996
F 2.294072 1.305281 21.864933
F 2.294072 9.031974 21.864933
F 2.294073 16.758672 21.864933
F 1.779806 1.305281 46.416148
F 1.779806 9.031975 46.416148
F 1.779807 16.758673 46.416148
F 10.674092 1.287706 46.617312
F 10.674091 9.014400 46.617312
F 10.674091 16.741097 46.617312
F 19.594607 1.287780 46.804120
F 19.594607 9.014474 46.804120
F 19.594607 16.741172 46.804120
F 1.703515 3.845847 50.057750
F 1.703516 11.572541 50.057750
F 10.597802 3.863422 50.258913
F 10.597802 11.590116 50.258913
F 19.518319 3.863347 50.445722
F 19.518319 11.590041 50.445722
F 1.760114 3.845847 47.356146
F 1.760115 11.572540 47.356146
F 10.655022 3.863422 47.527613
F 10.655022 11.590116 47.527613
F 19.575536 3.863347 47.714520
F 19.575536 11.590041 47.714520
F 12.675603 0.000027 57.588805
F 8.271321 0.000427 54.763854
F 12.732821 0.000027 54.857566
F 10.731297 1.287706 43.886011
F 10.731296 9.014400 43.886011
F 10.731297 16.741097 43.886010
F 19.651811 1.287780 44.072918
F 19.651811 9.014474 44.072918
F 19.651811 16.741172 44.072918
F 3.956920 7.720751 47.391201
F 3.956920 15.447447 47.391201
F 25.903252 15.453390 65.152265
F 12.885383 7.726721 47.574363
F 12.885383 15.453418 47.574363
F 25.903252 7.726693 65.152265
F 21.805556 7.726693 47.761233
F 21.805556 15.453390 47.761232
F 17.040394 15.453390 62.234214
F 4.033191 5.157070 43.749599
F 4.033191 12.883766 43.749599
F 12.961655 5.151100 43.932761
F 12.961655 12.877795 43.932761
F 21.881829 5.151127 44.119631
F 21.881829 12.877823 44.119630
F 3.976149 5.157070 46.473116
F 3.976149 12.883766 46.473116
F 12.904451 5.151100 46.664000
F 12.904451 12.877795 46.664000
F 21.824625 5.151127 46.850832
F 21.824625 12.877823 46.850832
F 3.899862 7.720751 50.114717
F 3.899862 15.447447 50.114717
F 17.040394 7.726694 62.234214
F 12.828164 7.726721 50.305602
F 12.828164 15.453418 50.305602
F 16.983176 15.453390 64.965416
F 21.748338 7.726694 50.492434
F 21.748339 15.453390 50.492434
F 25.960469 7.726693 62.421063
F 6.208438 1.285350 46.525384
F 6.208438 9.012044 46.525384
F 6.208438 16.738741 46.525384
F 15.134556 1.287777 46.710698
F 15.134556 9.014472 46.710698
F 15.134556 16.741169 46.710698
F 24.054645 1.287780 46.897545
F 24.054644 9.014475 46.897545
F 24.054645 16.741172 46.897545
F 6.132149 3.865777 50.166985
F 6.132149 11.592472 50.166985
F 15.058267 3.863350 50.352299
F 15.058267 11.590045 50.352299
F 23.978356 3.863346 50.539146
F 23.978356 11.590041 50.539146
F 6.189436 3.865777 47.432458
F 6.189436 11.592472 47.432458
F 15.115485 3.863350 47.621093
F 15.115485 11.590045 47.621093
F 24.035573 3.863346 47.807945
F 24.035573 11.590041 47.807945
F 6.265711 1.285350 43.790856
F 6.265711 9.012044 43.790856
F 6.265711 16.738741 43.790856
F 15.191759 1.287777 43.979491
F 15.191759 9.014471 43.979491
F 15.191759 16.741169 43.979491
F 24.111848 1.287780 44.166343
F 24.111848 9.014474 44.166343
F 24.111848 16.741172 44.166343
F 8.423882 7.727121 47.480651
F 8.423882 15.453817 47.480651
F 16.983176 7.726694 64.965416
F 17.345517 7.726694 47.667808
F 17.345517 15.453390 47.667808
F 8.118760 15.453817 62.047057
F 26.265592 7.726693 47.854657
F 26.265592 15.453390 47.854657
F 8.061530 15.453817 64.778810
F 8.500154 5.150700 43.839049
F 8.500154 12.877396 43.839049
F 17.421789 5.151127 44.026206
F 17.421789 12.877823 44.026206
F 26.341865 5.151128 44.213055
F 26.341865 12.877823 44.213055
F 8.442940 5.150700 46.570801
F 8.442940 12.877395 46.570801
F 17.364586 5.151127 46.757408
F 17.364586 12.877823 46.757408
F 26.284661 5.151128 46.944256
F 26.284661 12.877823 46.944257
F 8.366653 7.727121 50.212403
F 8.366653 15.453817 50.212403
F 8.061530 7.727121 64.778809
F 17.288299 7.726694 50.399010
F 17.288299 15.453390 50.399010
F 8.118759 7.727121 62.047058
F 26.208375 7.726693 50.585858
F 26.208375 15.453390 50.585858
F 25.979539 12.877823 61.510663
F 1.627245 1.305281 53.699351
F 1.627245 9.031975 53.699351
F 1.627245 16.758673 53.699351
F 10.521530 1.287706 53.900515
F 10.521530 9.014400 53.900515
F 10.521530 16.741097 53.900515
F 19.442046 1.287780 54.087323
F 19.442046 9.014475 54.087323
F 19.442046 16.741172 54.087323
F 1.550954 3.845847 57.340952
F 1.550954 11.572541 57.340953
F 10.445241 3.863422 57.542116
F 10.445241 11.590116 57.542116
F 19.365757 3.863347 57.728925
F 19.365757 11.590041 57.728925
F 1.607553 3.845847 54.639348
F 1.607554 11.572541 54.639348
F 10.502461 3.863422 54.810816
F 10.502461 11.590116 54.810816
F 19.422975 3.863347 54.997723
F 19.422975 11.590041 54.997723
F 1.683826 1.305280 50.997746
F 1.683826 9.031974 50.997746
F 1.683827 16.758672 50.997746
F 10.578735 1.287706 51.169214
F 10.578735 9.014400 51.169214
F 10.578735 16.741097 51.169214
F 19.499249 1.287780 51.356122
F 19.499249 9.014474 51.356122
F 19.499249 16.741172 51.356121
F 3.804358 7.720751 54.674404
F 3.804358 15.447447 54.674404
F 25.979539 5.151128 61.510663
F 12.732822 7.726721 54.857566
F 12.732821 15.453418 54.857566
F 17.059463 12.877823 61.323814
F 21.652995 7.726693 55.044435
F 21.652995 15.453390 55.044435
F 23.806725 16.741172 58.732749
F 3.880630 5.157070 51.032803
F 3.880630 12.883766 51.032802
F 12.809093 5.151100 51.215964
F 12.809093 12.877795 51.215964
F 21.729268 5.151127 51.402834
F 21.729268 12.877823 51.402834
F 3.823588 5.157070 53.756319
F 3.823588 12.883766 53.756319
F 12.751890 5.151100 53.947203
F 12.751890 12.877795 53.947204
F 21.672064 5.151127 54.134035
F 21.672064 12.877823 54.134036
F 3.747301 7.720751 57.397920
F 3.747301 15.447447 57.397920
F 17.059463 5.151127 61.323814
F 12.675603 7.726721 57.588805
F 12.675603 15.453418 57.588805
F 8.137817 12.877395 61.137208
F 21.595777 7.726694 57.775637
F 21.595777 15.453390 57.775637
F 23.806725 9.014474 58.732749
F 6.055877 1.285350 53.808587
F 6.055877 9.012044 53.808587
F 6.055877 16.738741 53.808587
F 14.981995 1.287777 53.993901
F 14.981995 9.014472 53.993901
F 14.981995 16.741169 53.993901
F 23.902083 1.287780 54.180748
F 23.902083 9.014475 54.180748
F 23.902083 16.741172 54.180748
F 5.979587 3.865777 57.450188
F 5.979587 11.592472 57.450188
F 14.905705 3.863350 57.635502
F 14.905705 11.590045 57.635502
F 23.825795 3.863347 57.822349
F 23.825795 11.590041 57.822349
F 6.036875 3.865777 54.715661
F 6.036875 11.592472 54.715661
F 14.962923 3.863350 54.904296
F 14.962923 11.590045 54.904296
F 23.883012 3.863346 55.091148
F 23.883012 11.590041 55.091148
F 6.113149 1.285350 51.074059
F 6.113149 9.012044 51.074059
F 6.113149 16.738741 51.074059
F 15.039198 1.287777 51.262695
F 15.039198 9.014471 51.262695
F 15.039198 16.741169 51.262695
F 23.959287 1.287780 51.449546
F 23.959287 9.014474 51.449546
F 23.959287 16.741172 51.449546
F 8.271321 7.727121 54.763854
F 8.271321 15.453817 54.763854
F 8.137817 5.150700 61.137208
F 17.192955 7.726694 54.951011
F 17.192956 15.453390 54.951011
F 23.806725 1.287780 58.732749
F 26.113031 7.726693 55.137860
F 26.113031 15.453390 55.137860
F 26.036742 12.877823 58.779461
F 8.347593 5.150700 51.122253
F 8.347593 12.877396 51.122252
F 17.269228 5.151127 51.309409
F 17.269228 12.877823 51.309409
F 26.189304 5.151128 51.496259
F 26.189304 12.877823 51.496258
F 8.290378 5.150700 53.854005
F 8.290378 12.877395 53.854005
F 17.212025 5.151127 54.040611
F 17.212025 12.877823 54.040611
F 26.132100 5.151128 54.227460
F 26.132100 12.877823 54.227460
F 8.214091 7.727121 57.495606
F 8.214091 15.453817 57.495606
F 26.036742 5.151128 58.779462
F 17.135738 7.726694 57.682213
F 17.135738 15.453390 57.682213
F 14.886636 16.741169 58.545898
F 26.055813 7.726693 57.869061
F 26.055813 15.453390 57.869061
F 17.116667 12.877823 58.592612
F 1.474684 1.305281 60.982554
F 1.474683 9.031975 60.982554
F 1.474684 16.758673 60.982554
F 10.368969 1.287706 61.183718
F 10.368969 9.014400 61.183718
F 10.368969 16.741097 61.183718
F 19.289485 1.287780 61.370526
F 19.289485 9.014474 61.370527
F 19.289485 16.741172 61.370527
F 1.398392 3.845847 64.624156
F 1.398393 11.572541 64.624156
F 10.292679 3.863422 64.825320
F 10.292679 11.590116 64.825320
F 19.213196 3.863347 65.012128
F 19.213196 11.590041 65.012128
F 1.454992 3.845847 61.922552
F 1.454992 11.572540 61.922552
F 10.349900 3.863422 62.094019
F 10.349900 11.590116 62.094019
F 19.270413 3.863347 62.280927
F 19.270414 11.590041 62.280926
F 1.531265 1.305281 58.280949
F 1.531265 9.031974 58.280949
F 1.531266 16.758672 58.280950
F 10.426174 1.287706 58.452417
F 10.426174 9.014400 58.452417
F 10.426174 16.741097 58.452417
F 19.346688 1.287780 58.639325
F 19.346688 9.014474 58.639325
F 19.346688 16.741172 58.639324
F 3.651797 7.720751 61.957608
F 3.651797 15.447447 61.957608
F 17.116667 5.151127 58.592612
F 12.580260 7.726721 62.140769
F 12.580260 15.453418 62.140769
F 8.195031 12.877396 58.405456
F 21.500433 7.726694 62.327639
F 21.500433 15.453390 62.327639
F 14.886636 9.014471 58.545898
F 3.728069 5.157070 58.316006
F 3.728069 12.883766 58.316006
F 12.656532 5.151100 58.499167
F 12.656532 12.877795 58.499167
F 21.576706 5.151127 58.686037
F 21.576706 12.877823 58.686037
F 3.671027 5.157070 61.039522
F 3.671027 12.883766 61.039522
F 12.599328 5.151100 61.230406
F 12.599328 12.877795 61.230407
F 21.519503 5.151127 61.417239
F 21.519502 12.877823 61.417239
F 3.594740 7.720751 64.681124
F 3.594740 15.447447 64.681124
F 8.195031 5.150700 58.405456
F 12.523041 7.726721 64.872008
F 12.523041 15.453418 64.872008
F 25.960469 15.453390 62.421063
F 21.443216 7.726694 65.058841
F 21.443216 15.453390 65.058841
F 14.886636 1.287777 58.545898
F 5.903315 1.285350 61.091790
F 5.903315 9.012044 61.091790
F 5.903315 16.738741 61.091790
F 14.829433 1.287777 61.277104
F 14.829433 9.014472 61.277104
F 14.829433 16.741169 61.277104
F 23.749522 1.287780 61.463951
F 23.749522 9.014475 61.463951
F 23.749522 16.741172 61.463951
F 5.827026 3.865777 64.733392
F 5.827026 11.592472 64.733392
F 14.753144 3.863350 64.918706
F 14.753144 11.590045 64.918706
F 23.673233 3.863346 65.105553
F 23.673233 11.590041 65.105553
F 5.884314 3.865777 61.998864
F 5.884314 11.592472 61.998864
F 14.810362 3.863350 62.187500
F 14.810362 11.590045 62.187500
F 23.730451 3.863346 62.374351
F 23.730451 11.590041 62.374351
F 5.960588 1.285350 58.357262
F 5.960588 9.012044 58.357262
F 5.960588 16.738741 58.357262
F 12.885383 0.000027 47.574363
F 8.118760 0.000427 62.047057
F 12.828164 0.000027 50.305602
F 12.523041 0.000027 64.872008
F 8.423882 0.000427 47.480651
F 12.580260 0.000027 62.140769
F 8.061530 0.000427 64.778809
F 8.366653 0.000427 50.212403
F 8.214091 0.000427 57.495606
F 1.836388 1.305281 43.714543
F 1.836388 9.031974 43.714543
F 1.836389 16.758672 43.714543
F 1.322122 1.305281 68.265758
F 1.322122 9.031975 68.265758
F 1.322123 16.758673 68.265758
F 10.216408 1.287706 68.466922
F 10.216407 9.014400 68.466922
F 10.216407 16.741097 68.466922
F 19.136923 1.287780 68.653730
F 19.136923 9.014474 68.653730
F 19.136923 16.741172 68.653731
F 1.245831 3.845848 71.907360
F 1.245832 11.572542 71.907361
F 10.140118 3.863422 72.108523
F 10.140118 11.590116 72.108524
F 19.060635 3.863347 72.295332
F 19.060635 11.590041 72.295332
F 1.302430 3.845847 69.205756
F 1.302431 11.572541 69.205756
F 10.197338 3.863422 69.377223
F 10.197338 11.590116 69.377223
F 19.117852 3.863347 69.564130
F 19.117852 11.590041 69.564130
F 12.275137 0.000027 76.707176
F 7.908968 0.000427 72.062014
F 12.217915 0.000028 79.438416
F 10.273612 1.287706 65.735621
F 10.273612 9.014400 65.735621
F 10.273612 16.741097 65.735621
F 19.194127 1.287780 65.922528
F 19.194127 9.014474 65.922528
F 19.194127 16.741172 65.922528
F 3.499236 7.720751 69.240812
F 3.499236 15.447447 69.240812
F 25.445568 15.453390 87.001875
F 12.427699 7.726721 69.423973
F 12.427699 15.453418 69.423973
F 25.445568 7.726693 87.001875
F 21.347872 7.726694 69.610843
F 21.347872 15.453390 69.610843
F 16.582710 15.453390 84.083824
F 3.575507 5.157070 65.599209
F 3.575507 12.883766 65.599209
F 12.503971 5.151100 65.782371
F 12.503971 12.877795 65.782371
F 21.424145 5.151127 65.969241
F 21.424145 12.877823 65.969241
F 3.518465 5.157070 68.322726
F 3.518465 12.883766 68.322726
F 12.446767 5.151100 68.513610
F 12.446767 12.877795 68.513610
F 21.366941 5.151127 68.700443
F 21.366941 12.877823 68.700443
F 3.442179 7.720750 71.964327
F 3.442179 15.447447 71.964327
F 16.582710 7.726694 84.083824
F 12.370480 7.726721 72.155212
F 12.370480 15.453418 72.155212
F 16.525490 15.453390 86.815027
F 21.290654 7.726694 72.342044
F 21.290654 15.453390 72.342044
F 25.502785 7.726693 84.270674
F 5.750754 1.285350 68.374994
F 5.750754 9.012044 68.374994
F 5.750754 16.738741 68.374994
F 14.676872 1.287777 68.560308
F 14.676872 9.014472 68.560308
F 14.676872 16.741169 68.560308
F 23.596960 1.287780 68.747155
F 23.596960 9.014475 68.747155
F 23.596960 16.741172 68.747155
F 5.674463 3.865777 72.016597
F 5.674463 11.592472 72.016597
F 14.600583 3.863350 72.201909
F 14.600583 11.590045 72.201909
F 23.520672 3.863346 72.388756
F 23.520672 11.590041 72.388756
F 5.731752 3.865777 69.282068
F 5.731752 11.592472 69.282068
F 14.657801 3.863350 69.470703
F 14.657801 11.590045 69.470704
F 23.577889 3.863346 69.657555
F 23.577889 11.590041 69.657555
F 5.808027 1.285350 65.640466
F 5.808027 9.012044 65.640466
F 5.808027 16.738741 65.640466
F 14.734075 1.287777 65.829102
F 14.734075 9.014471 65.829102
F 14.734075 16.741169 65.829101
F 23.654164 1.287780 66.015953
F 23.654164 9.014475 66.015953
F 23.654164 16.741172 66.015953
F 7.966198 7.727121 69.330261
F 7.966198 15.453817 69.330261
F 16.525490 7.726694 86.815026
F 16.887833 7.726694 69.517418
F 16.887833 15.453390 69.517418
F 7.660733 15.453763 83.897100
F 25.807908 7.726693 69.704267
F 25.807908 15.453390 69.704267
F 7.596155 15.455775 86.629788
F 8.042470 5.150700 65.688659
F 8.042470 12.877395 65.688659
F 16.964105 5.151127 65.875816
F 16.964105 12.877822 65.875816
F 25.884181 5.151128 66.062665
F 25.884181 12.877823 66.062665
F 7.985256 5.150700 68.420412
F 7.985256 12.877395 68.420412
F 16.906902 5.151127 68.607018
F 16.906902 12.877823 68.607018
F 25.826977 5.151128 68.793867
F 25.826977 12.877823 68.793867
F 7.908968 7.727121 72.062014
F 7.908968 15.453818 72.062014
F 7.596155 7.729079 86.629788
F 16.830615 7.726694 72.248620
F 16.830615 15.453390 72.248620
F 7.660733 7.727067 83.897100
F 25.750691 7.726693 72.435468
F 25.750691 15.453390 72.435469
F 25.521854 12.877823 83.360273
F 1.169578 1.305261 75.548958
F 1.169578 9.031954 75.548958
F 1.169579 16.758652 75.548958
F 10.063845 1.287705 75.750126
F 10.063845 9.014400 75.750126
F 10.063845 16.741097 75.750126
F 18.984362 1.287780 75.936934
F 18.984362 9.014474 75.936934
F 18.984362 16.741172 75.936934
F 1.093416 3.845427 79.189699
F 1.093417 11.572120 79.189700
F 9.987533 3.863425 79.391751
F 9.987533 11.590120 79.391752
F 18.908073 3.863347 79.578535
F 18.908073 11.590041 79.578535
F 1.149951 3.845803 76.488824
F 1.149952 11.572497 76.488824
F 10.044775 3.863422 76.660430
F 10.044775 11.590116 76.660429
F 18.965291 3.863347 76.847333
F 18.965291 11.590041 76.847333
F 1.226146 1.305278 72.847354
F 1.226146 9.031972 72.847354
F 1.226147 16.758670 72.847354
F 10.121051 1.287706 73.018824
F 10.121051 9.014400 73.018824
F 10.121051 16.741097 73.018824
F 19.041565 1.287780 73.205732
F 19.041565 9.014474 73.205732
F 19.041565 16.741172 73.205732
F 3.346577 7.720689 76.524524
F 3.346577 15.447386 76.524524
F 25.521854 5.151128 83.360273
F 12.275137 7.726721 76.707176
F 12.275137 15.453418 76.707176
F 16.601779 12.877823 83.173425
F 21.195311 7.726694 76.894046
F 21.195311 15.453390 76.894045
F 23.349041 16.741172 80.582359
F 3.422946 5.157074 72.882425
F 3.422946 12.883769 72.882425
F 12.351409 5.151100 73.065574
F 12.351409 12.877795 73.065574
F 21.271583 5.151127 73.252444
F 21.271583 12.877823 73.252444
F 3.365904 5.157097 75.605953
F 3.365904 12.883793 75.605953
F 12.294205 5.151100 75.796814
F 12.294205 12.877795 75.796814
F 21.214380 5.151127 75.983646
F 21.214380 12.877823 75.983646
F 3.288717 7.720166 79.249419
F 3.288717 15.446862 79.249419
F 16.601778 5.151127 83.173425
F 12.217915 7.726722 79.438415
F 12.217915 15.453418 79.438416
F 7.676529 12.876510 82.987444
F 21.138093 7.726694 79.625247
F 21.138093 15.453390 79.625247
F 23.349041 9.014475 80.582359
F 5.598147 1.285346 75.658259
F 5.598147 9.012040 75.658259
F 5.598147 16.738738 75.658259
F 14.524310 1.287777 75.843511
F 14.524311 9.014472 75.843511
F 14.524310 16.741169 75.843511
F 23.444399 1.287780 76.030358
F 23.444399 9.014475 76.030358
F 23.444399 16.741172 76.030358
F 5.520908 3.866208 79.301158
F 5.520908 11.592903 79.301158
F 14.448021 3.863350 79.485113
F 14.448021 11.590044 79.485113
F 23.368111 3.863346 79.671959
F 23.368111 11.590041 79.671959
F 5.579095 3.865825 76.565582
F 5.579095 11.592520 76.565581
F 14.505239 3.863350 76.753907
F 14.505239 11.590045 76.753907
F 23.425328 3.863346 76.940758
F 23.425328 11.590041 76.940758
F 5.655461 1.285350 72.923683
F 5.655461 9.012044 72.923683
F 5.655461 16.738741 72.923683
F 14.581514 1.287777 73.112305
F 14.581514 9.014471 73.112305
F 14.581514 16.741169 73.112305
F 23.501603 1.287780 73.299156
F 23.501603 9.014474 73.299156
F 23.501603 16.741172 73.299156
F 7.813630 7.727124 76.613474
F 7.813630 15.453820 76.613474
F 7.676529 5.149815 82.987444
F 16.735271 7.726694 76.800621
F 16.735271 15.453390 76.800621
F 23.349041 1.287780 80.582359
F 25.655347 7.726693 76.987470
F 25.655347 15.453390 76.987470
F 25.579058 12.877823 80.629071
F 7.889907 5.150699 72.971866
F 7.889907 12.877395 72.971865
F 16.811544 5.151127 73.159019
F 16.811544 12.877823 73.159019
F 25.731620 5.151128 73.345869
F 25.731620 12.877823 73.345868
F 7.832675 5.150691 75.703634
F 7.832675 12.877387 75.703634
F 16.754340 5.151127 75.890221
F 16.754341 12.877823 75.890221
F 25.674416 5.151128 76.077070
F 25.674416 12.877823 76.077070
F 7.756319 7.727150 79.345271
F 7.756319 15.453847 79.345271
F 25.579058 5.151128 80.629072
F 16.678053 7.726694 79.531823
F 16.678053 15.453390 79.531823
F 14.428952 16.741169 80.395508
F 25.598130 7.726693 79.718671
F 25.598129 15.453390 79.718671
F 16.658982 12.877823 80.442222
F 1.010287 1.358839 82.846075
F 1.010287 9.085533 82.846075
F 1.010287 16.812231 82.846075
F 9.911203 1.287673 83.033394
F 9.911203 9.014367 83.033394
F 9.911203 16.741065 83.033394
F 18.831801 1.287780 83.220136
F 18.831801 9.014474 83.220137
F 18.831801 16.741172 83.220137
F 0.946520 3.769019 86.500296
F 0.946521 11.495713 86.500296
F 9.834879 3.863491 86.674998
F 9.834879 11.590186 86.674998
F 18.755512 3.863347 86.861738
F 18.755512 11.590041 86.861739
F 0.726290 3.942640 83.786844
F 0.726289 11.669334 83.786844
F 9.891670 3.863553 83.943541
F 9.891670 11.590248 83.943540
F 18.812729 3.863347 84.130537
F 18.812729 11.590041 84.130537
F 1.073127 1.307024 80.136893
F 1.073127 9.033718 80.136893
F 1.073128 16.760416 80.136893
F 9.968473 1.287699 80.302035
F 9.968473 9.014393 80.302035
F 9.968473 16.741090 80.302035
F 18.889004 1.287780 80.488934
F 18.889004 9.014474 80.488935
F 18.889004 16.741172 80.488935
F 3.180413 7.728864 83.823690
F 3.180413 15.455561 83.823689
F 16.658982 5.151127 80.442222
F 12.122572 7.726724 83.990380
F 12.122572 15.453420 83.990380
F 7.737244 12.877384 80.255209
F 21.042749 7.726693 84.177249
F 21.042749 15.453390 84.177249
F 14.428952 9.014471 80.395508
F 3.267165 5.156209 80.175006
F 3.267165 12.882904 80.175006
F 12.198846 5.151099 80.348777
F 12.198847 12.877795 80.348777
F 21.119022 5.151127 80.535647
F 21.119022 12.877823 80.535647
F 3.140456 5.138954 82.915039
F 3.140456 12.865650 82.915039
F 12.141569 5.151090 83.080022
F 12.141569 12.877785 83.080022
F 21.061818 5.151127 83.266849
F 21.061818 12.877823 83.266849
F 3.040687 7.740609 86.564556
F 3.040686 15.467306 86.564557
F 7.737244 5.150689 80.255209
F 12.065154 7.726749 86.721634
F 12.065154 15.453445 86.721634
F 25.502785 15.453390 84.270673
F 20.985532 7.726694 86.908451
F 20.985532 15.453390 86.908451
F 14.428952 1.287777 80.395508
F 5.442742 1.283392 82.944095
F 5.442742 9.010086 82.944095
F 5.442742 16.736783 82.944095
F 14.371749 1.287777 83.126715
F 14.371749 9.014471 83.126715
F 14.371749 16.741169 83.126715
F 23.291838 1.287780 83.313561
F 23.291838 9.014475 83.313561
F 23.291838 16.741172 83.313561
F 5.365047 3.868047 86.586204
F 5.365047 11.594741 86.586205
F 14.295459 3.863350 86.768316
F 14.295459 11.590045 86.768316
F 23.215549 3.863346 86.955163
F 23.215549 11.590041 86.955163
F 5.410870 3.867823 83.848103
F 5.410871 11.594518 83.848103
F 14.352669 3.863351 84.037109
F 14.352669 11.590046 84.037109
F 23.272766 3.863346 84.223961
F 23.272766 11.590041 84.223961
F 5.502576 1.285140 80.207623
F 5.502576 9.011834 80.207623
F 5.502576 16.738531 80.207623
F 12.427699 0.000027 69.423973
F 7.660733 0.000373 83.897100
F 12.370480 0.000027 72.155212
F 12.065154 0.000055 86.721634
F 3.040687 0.013915 86.564557
F 12.122572 0.000030 83.990380
F 3.180413 0.002170 83.823689
F 7.966198 0.000427 69.330261
F 7.756319 0.000456 79.345271
F 7.596155 0.002385 86.629788
F 7.813630 0.000430 76.613474
F 1.378704 1.305281 65.564153
F 1.378704 9.031974 65.564153
F 1.378705 16.758672 65.564154
F 0.880385 1.383896 90.147449
F 0.880385 9.110590 90.147449
F 0.880386 16.837288 90.147449
F 9.758627 1.287645 90.316573
F 9.758627 9.014339 90.316573
F 9.758627 16.741036 90.316573
F 18.679239 1.287780 90.503340
F 18.679239 9.014474 90.503341
F 18.679239 16.741172 90.503341
F 0.808874 3.770481 93.794713
F 0.808875 11.497175 93.794713
F 9.682380 3.863462 93.958135
F 9.682380 11.590156 93.958136
F 18.602950 3.863347 94.144942
F 18.602950 11.590041 94.144942
F 0.595703 3.942735 91.093367
F 0.595703 11.669429 91.093367
F 9.737890 3.863849 91.226489
F 9.737890 11.590543 91.226489
F 18.660168 3.863347 91.413741
F 18.660168 11.590041 91.413740
F 7.443323 0.002471 93.913055
F 7.141995 0.001440 108.478721
F 11.817467 0.000033 98.556783
F 9.814504 1.287367 87.584969
F 9.814504 9.014061 87.584969
F 9.814504 16.740758 87.584969
F 18.736442 1.287780 87.772138
F 18.736442 9.014474 87.772139
F 18.736442 16.741172 87.772138
F 3.027953 7.728677 91.105437
F 3.027953 15.455373 91.105437
F 24.987884 15.453390 108.851485
F 11.970018 7.726730 91.273583
F 11.970017 15.453427 91.273583
F 24.987884 7.726693 108.851485
F 20.890188 7.726693 91.460453
F 20.890188 15.453390 91.460453
F 16.125026 15.453390 105.933434
F 3.099440 5.147285 87.463138
F 3.099440 12.873980 87.463138
F 12.046284 5.151093 87.631983
F 12.046284 12.877788 87.631982
F 20.966461 5.151127 87.818851
F 20.966461 12.877823 87.818851
F 2.970000 5.139444 90.204717
F 2.970000 12.866139 90.204717
F 11.988791 5.151051 90.363249
F 11.988791 12.877746 90.363249
F 20.909257 5.151127 90.550053
F 20.909257 12.877823 90.550053
F 2.901309 7.736515 93.844561
F 2.901309 15.463211 93.844562
F 16.125026 7.726694 105.933435
F 11.912482 7.726778 94.004856
F 11.912482 15.453475 94.004856
F 16.067806 15.453390 108.664637
F 20.832970 7.726694 94.191654
F 20.832970 15.453390 94.191655
F 25.045101 7.726693 106.120284
F 5.289285 1.283633 90.227185
F 5.289285 9.010327 90.227185
F 5.289286 16.737025 90.227185
F 14.219188 1.287777 90.409918
F 14.219188 9.014471 90.409918
F 14.219188 16.741169 90.409918
F 23.139276 1.287780 90.596765
F 23.139276 9.014475 90.596765
F 23.139276 16.741172 90.596765
F 5.213783 3.867122 93.868145
F 5.213783 11.593816 93.868145
F 14.142900 3.863350 94.051519
F 14.142900 11.590045 94.051519
F 23.062988 3.863346 94.238366
F 23.062988 11.590041 94.238367
F 5.245911 3.871489 91.128696
F 5.245911 11.598183 91.128696
F 14.200080 3.863356 91.320309
F 14.200080 11.590051 91.320309
F 23.120205 3.863346 91.507165
F 23.120205 11.590041 91.507165
F 5.322293 1.279807 87.487334
F 5.322293 9.006502 87.487334
F 5.322293 16.733199 87.487334
F 14.276368 1.287774 87.678709
F 14.276368 9.014468 87.678709
F 14.276368 16.741165 87.678708
F 23.196480 1.287780 87.865563
F 23.196480 9.014474 87.865563
F 23.196480 16.741172 87.865563
F 7.508115 7.726931 91.180262
F 7.508115 15.453627 91.180262
F 16.067806 7.726694 108.664637
F 16.430149 7.726694 91.367028
F 16.430149 15.453390 91.367028
F 7.203861 15.453626 105.746461
F 25.350224 7.726693 91.553877
F 25.350224 15.453390 91.553877
F 7.141995 15.454830 108.478721
F 7.584303 5.150870 87.538800
F 7.584303 12.877565 87.538799
F 16.506421 5.151127 87.725426
F 16.506421 12.877822 87.725426
F 25.426497 5.151128 87.912275
F 25.426497 12.877823 87.912275
F 7.519199 5.148547 90.271539
F 7.519200 12.875243 90.271539
F 16.449215 5.151127 90.456628
F 16.449215 12.877822 90.456629
F 25.369293 5.151128 90.643477
F 25.369293 12.877823 90.643477
F 7.443323 7.729165 93.913055
F 7.443323 15.455862 93.913055
F 7.141995 7.728134 108.478720
F 16.372927 7.726694 94.098230
F 16.372927 15.453391 94.098231
F 16.372927 0.000000 94.098230
F 25.293007 7.726693 94.285078
F 25.293007 15.453390 94.285079
F 25.064170 12.877823 105.209883
F 0.736642 1.375567 97.439902
F 0.736642 9.102261 97.439902
F 0.736643 16.828959 97.439902
F 9.606158 1.287688 97.599712
F 9.606158 9.014382 97.599712
F 9.606158 16.741079 97.599712
F 18.526678 1.287780 97.786544
F 18.526678 9.014474 97.786544
F 18.526678 16.741172 97.786544
F 0.663861 3.780573 101.084437
F 0.663862 11.507267 101.084437
F 9.529927 3.863420 101.241294
F 9.529927 11.590115 101.241294
F 18.450389 3.863347 101.428145
F 18.450389 11.590041 101.428145
F 0.495271 3.927586 98.382976
F 0.495271 11.654280 98.382976
F 9.585529 3.863804 98.509716
F 9.585529 11.590498 98.509716
F 18.507606 3.863347 98.696944
F 18.507606 11.590041 98.696943
F 0.544854 1.215369 94.738450
F 0.544855 8.942063 94.738450
F 0.544855 16.668760 94.738450
F 9.661600 1.287275 94.868080
F 9.661600 9.013969 94.868080
F 9.661600 16.740666 94.868080
F 18.583881 1.287780 95.055342
F 18.583881 9.014474 95.055342
F 18.583881 16.741172 95.055342
F 2.883500 7.725679 98.389570
F 2.883500 15.452375 98.389570
F 25.064170 5.151128 105.209883
F 11.817467 7.726727 98.556783
F 11.817467 15.453424 98.556783
F 16.144093 12.877822 105.023035
F 20.737626 7.726693 98.743656
F 20.737626 15.453390 98.743656
F 7.203861 7.726930 105.746461
F 2.955608 5.150511 94.747483
F 2.955608 12.877207 94.747483
F 11.893734 5.151091 94.915183
F 11.893734 12.877787 94.915183
F 20.813899 5.151127 95.102054
F 20.813899 12.877823 95.102054
F 2.834085 5.142924 97.484478
F 2.834085 12.869619 97.484479
F 11.836234 5.151046 97.646455
F 11.836234 12.877741 97.646456
F 20.756696 5.151127 97.833256
F 20.756696 12.877823 97.833256
F 2.766635 7.733109 101.124449
F 2.766635 15.459805 101.124449
F 16.144093 5.151127 105.023035
F 11.759985 7.726768 101.288052
F 11.759985 15.453464 101.288052
F 7.217438 12.876158 104.837270
F 20.680409 7.726694 101.474857
F 20.680409 15.453390 101.474857
F 22.891357 16.741172 102.431969
F 5.138597 1.284331 97.509347
F 5.138597 9.011025 97.509347
F 5.138597 16.737722 97.509347
F 14.066629 1.287777 97.693121
F 14.066629 9.014471 97.693121
F 14.066629 16.741169 97.693121
F 22.986715 1.287780 97.879968
F 22.986715 9.014475 97.879968
F 22.986715 16.741172 97.879968
F 5.063371 3.866455 101.150663
F 5.063371 11.593150 101.150663
F 13.990340 3.863350 101.334722
F 13.990340 11.590044 101.334722
F 22.910426 3.863346 101.521569
F 22.910426 11.590041 101.521569
F 5.098600 3.870370 98.412444
F 5.098600 11.597064 98.412444
F 14.047514 3.863357 98.603511
F 14.047514 11.590052 98.603510
F 22.967644 3.863346 98.790368
F 22.967644 11.590041 98.790368
F 5.171699 1.280087 94.770487
F 5.171699 9.006781 94.770487
F 5.171699 16.733479 94.770487
F 14.123787 1.287770 94.961909
F 14.123787 9.014464 94.961909
F 14.123787 16.741162 94.961909
F 23.043919 1.287780 95.148767
F 23.043919 9.014474 95.148767
F 23.043919 16.741172 95.148766
F 7.355894 7.726949 98.463292
F 7.355894 15.453645 98.463292
F 7.217438 5.149462 104.837270
F 16.277588 7.726694 98.650231
F 16.277587 15.453390 98.650231
F 22.891357 9.014475 102.431970
F 25.197663 7.726693 98.837081
F 25.197663 15.453390 98.837080
F 25.121374 12.877823 102.478682
F 7.431950 5.150881 94.821745
F 7.431950 12.877577 94.821745
F 16.353860 5.151127 95.008629
F 16.353860 12.877822 95.008629
F 25.273935 5.151128 95.195479
F 25.273935 12.877823 95.195479
F 7.368019 5.148928 97.554450
F 7.368019 12.875623 97.554450
F 16.296652 5.151127 97.739832
F 16.296652 12.877822 97.739832
F 25.216732 5.151128 97.926680
F 25.216732 12.877823 97.926680
F 7.292569 7.728670 101.195878
F 7.292569 15.455366 101.195878
F 25.121374 5.151128 102.478682
F 16.220366 7.726694 101.381433
F 16.220366 15.453391 101.381433
F 16.220366 0.000000 101.381433
F 25.140445 7.726693 101.568282
F 25.140445 15.453390 101.568282
F 16.201299 12.877822 102.291832
F 0.590982 1.364607 104.728821
F 0.590982 9.091301 104.728821
F 0.590983 16.817999 104.728820
F 9.453715 1.287727 104.882887
F 9.453715 9.014422 104.882887
F 9.453715 16.741119 104.882887
F 18.374116 1.287780 105.069747
F 18.374117 9.014474 105.069747
F 18.374117 16.741172 105.069747
F 0.517557 3.792277 108.372897
F 0.517558 11.518971 108.372897
F 9.377458 3.863388 108.524492
F 9.377458 11.590082 108.524492
F 18.297828 3.863347 108.711349
F 18.297828 11.590041 108.711349
F 0.396927 3.910151 105.671731
F 0.396927 11.636845 105.671731
F 9.433456 3.863687 105.793016
F 9.433456 11.590381 105.793016
F 18.355045 3.863347 105.980147
F 18.355045 11.590041 105.980147
F 0.445783 1.231866 102.027518
F 0.445783 8.958559 102.027518
F 0.445783 16.685257 102.027517
F 9.509438 1.287371 102.151355
F 9.509438 9.014065 102.151354
F 9.509438 16.740762 102.151354
F 18.431320 1.287780 102.338545
F 18.431320 9.014474 102.338545
F 18.431320 16.741172 102.338545
F 2.738406 7.722586 105.673121
F 2.738406 15.449282 105.673121
F 16.201299 5.151127 102.291832
F 11.664918 7.726722 105.839988
F 11.664918 15.453419 105.839988
F 7.279859 12.877580 102.104856
F 20.585065 7.726693 106.026859
F 20.585065 15.453390 106.026859
F 22.891357 1.287780 102.431970
F 2.810883 5.153579 102.031205
F 2.810883 12.880274 102.031205
F 11.741184 5.151096 102.198385
F 11.741184 12.877791 102.198385
F 20.661338 5.151127 102.385257
F 20.661338 12.877823 102.385257
F 2.700156 5.146383 104.764119
F 2.700156 12.873079 104.764119
F 11.683772 5.151066 104.929646
F 11.683772 12.877762 104.929646
F 20.604134 5.151127 105.116459
F 20.604134 12.877823 105.116459
F 2.633081 7.729301 108.404203
F 2.633080 15.455997 108.404203
F 7.279859 5.150885 102.104856
F 11.607520 7.726748 108.571244
F 11.607521 15.453444 108.571244
F 25.045101 15.453390 106.120283
F 20.527848 7.726694 108.758061
F 20.527848 15.453390 108.758061
F 13.971233 16.741163 102.245113
F 4.988161 1.284955 104.792034
F 4.988161 9.011649 104.792034
F 4.988161 16.738346 104.792034
F 13.914069 1.287777 104.976324
F 13.914069 9.014472 104.976324
F 13.914069 16.741169 104.976324
F 22.834154 1.287780 105.163171
F 22.834154 9.014475 105.163171
F 22.834154 16.741172 105.163171
F 4.912428 3.866010 108.433727
F 4.912428 11.592705 108.433727
F 13.837780 3.863350 108.617925
F 13.837780 11.590044 108.617926
F 22.757865 3.863346 108.804773
F 22.757865 11.590041 108.804773
F 4.952310 3.869177 105.696548
F 4.952310 11.595871 105.696548
F 13.894968 3.863354 105.886716
F 13.894968 11.590049 105.886716
F 22.815082 3.863346 106.073572
F 22.815082 11.590041 106.073571
F 5.025108 1.281282 102.054393
F 5.025108 9.007976 102.054393
F 5.025108 16.734674 102.054393
F 13.971233 1.287771 102.245113
F 13.971233 9.014465 102.245113
F 3.027953 0.001983 91.105437
F 7.203861 0.000236 105.746462
F 11.970017 0.000036 91.273583
F 11.607520 0.000053 108.571244
F 2.633080 0.002607 108.404203
F 11.664918 0.000028 105.839988
F 2.901309 0.009821 93.844561
F 11.912482 0.000084 94.004856
F 7.292569 0.001975 101.195878
F 7.508115 0.000237 91.180262
F 7.355894 0.000255 98.463292
F 11.759985 0.000073 101.288052
F 2.766635 0.006415 101.124449
F 0.647145 1.204528 87.445748
F 0.647145 8.931222 87.445748
F 0.647144 16.657919 87.445748
F 0.444004 1.358956 112.024780
F 0.444003 9.085650 112.024780
F 0.444004 16.812348 112.024779
F 9.301211 1.287752 112.166090
F 9.301211 9.014446 112.166090
F 9.301211 16.741144 112.166090
F 18.221555 1.287780 112.352951
F 18.221555 9.014474 112.352951
F 18.221555 16.741172 112.352951
F 0.134658 3.915187 115.845557
F 0.134652 11.641884 115.845562
F 9.224687 3.863410 115.807705
F 9.224687 11.590104 115.807706
F 18.145267 3.863347 115.994543
F 18.145267 11.590041 115.994543
F 0.297670 3.888784 113.038543
F 0.297670 11.615478 113.038541
F 9.281238 3.863608 113.076287
F 9.281238 11.590302 113.076287
F 18.202484 3.863347 113.263350
F 18.202484 11.590041 113.263350
F 9.357352 1.287483 109.434654
F 9.357352 9.014177 109.434654
F 9.357352 16.740875 109.434654
F 18.278758 1.287780 109.621749
F 18.278758 9.014474 109.621749
F 18.278758 16.741172 109.621749
F 2.590397 7.720747 112.961808
F 2.590397 15.447443 112.961808
F 24.460892 7.312917 130.469941
F 11.512362 7.726720 113.123194
F 11.512362 15.453416 113.123194
F 15.540816 15.039613 130.283093
F 20.432504 7.726693 113.310062
F 20.432504 15.453390 113.310062
F 22.433845 16.739731 124.234742
F 2.664528 5.156259 109.316953
F 2.664528 12.882955 109.316953
F 11.588632 5.151100 109.481592
F 11.588632 12.877796 109.481592
F 20.508777 5.151127 109.668461
F 20.508777 12.877823 109.668461
F 2.561432 5.147978 112.051199
F 2.561432 12.874673 112.051199
F 11.531273 5.151078 112.212844
F 11.531273 12.877773 112.212845
F 20.451573 5.151127 112.399663
F 20.451573 12.877823 112.399663
F 2.483522 7.736920 115.698631
F 2.483522 15.463616 115.698632
F 15.540816 7.312917 130.283092
F 11.455023 7.726738 115.854434
F 11.455023 15.453434 115.854434
F 6.619607 15.038487 130.096318
F 20.375286 7.726694 116.041255
F 20.375286 15.453390 116.041255
F 22.433845 9.013033 124.234742
F 4.836584 1.285148 112.075313
F 4.836584 9.011842 112.075313
F 4.836584 16.738539 112.075313
F 13.761508 1.287778 112.259527
F 13.761508 9.014472 112.259528
F 13.761508 16.741169 112.259528
F 22.681592 1.287780 112.446375
F 22.681592 9.014475 112.446375
F 22.681592 16.741172 112.446375
F 4.752871 3.864340 115.715441
F 4.752871 11.591034 115.715441
F 13.685214 3.863351 115.901120
F 13.685214 11.590045 115.901121
F 22.605304 3.863346 116.087967
F 22.605304 11.590041 116.087967
F 4.805738 3.868010 112.980277
F 4.805738 11.594705 112.980277
F 13.742415 3.863353 113.169921
F 13.742416 11.590047 113.169921
F 22.662521 3.863347 113.356774
F 22.662521 11.590041 113.356774
F 4.878949 1.282461 109.338574
F 4.878949 9.009155 109.338574
F 4.878949 16.735852 109.338574
F 13.818686 1.287774 109.528319
F 13.818686 9.014468 109.528319
F 13.818687 16.741165 109.528319
F 22.738796 1.287780 109.715173
F 22.738796 9.014474 109.715173
F 22.738796 16.741172 109.715173
F 7.051605 7.726921 113.029646
F 7.051605 15.453618 113.029646
F 6.619607 7.311791 130.096318
F 15.972465 7.726694 113.216637
F 15.972465 15.453390 113.216637
F 22.433845 1.286339 124.234742
F 24.892540 7.726693 113.403487
F 24.892540 15.453390 113.403486
F 24.590555 12.845781 126.981446
F 7.127739 5.150902 109.388082
F 7.127739 12.877597 109.388082
F 16.048737 5.151127 109.575036
F 16.048737 12.877823 109.575036
F 24.968813 5.151128 109.761885
F 24.968813 12.877823 109.761885
F 7.066538 5.149956 112.120199
F 7.066538 12.876652 112.120199
F 15.991532 5.151127 112.306239
F 15.991532 12.877823 112.306239
F 24.911609 5.151128 112.493087
F 24.911609 12.877823 112.493087
F 6.991173 7.727371 115.761554
F 6.991173 15.454067 115.761554
F 24.590555 5.119085 126.981445
F 15.915246 7.726694 115.947831
F 15.915246 15.453390 115.947831
F 13.513758 16.739729 124.047892
F 24.835323 7.726693 116.134679
F 24.835323 15.453390 116.134680
F 15.670481 12.845781 126.794597
F 0.051196 1.225505 119.518750
F 0.051196 8.952199 119.518750
F 0.051196 16.678896 119.518750
F 9.148131 1.287655 119.448640
F 9.148131 9.014349 119.448640
F 9.148131 16.741046 119.448640
F 18.069007 1.287777 119.635440
F 18.069008 9.014471 119.635440
F 18.069008 16.741168 119.635440
F 15.646876 15.416111 127.616236
F 15.646876 7.689415 127.616236
F 9.071503 3.862721 123.077237
F 9.071503 11.589415 123.077237
F 17.992570 3.862578 123.264026
F 17.992570 11.589273 123.264026
F 0.188684 3.836528 120.361845
F 0.188684 11.563223 120.361845
F 9.129202 3.863553 120.354691
F 9.129202 11.590247 120.354691
F 18.050016 3.863329 120.541689
F 18.050016 11.590024 120.541688
F 0.241608 1.295042 116.726923
F 0.241608 9.021735 116.726923
F 0.241608 16.748432 116.726923
F 9.205144 1.287541 116.717799
F 9.205144 9.014235 116.717799
F 9.205144 16.740932 116.717799
F 18.126199 1.287780 116.904827
F 18.126200 9.014474 116.904827
F 18.126200 16.741172 116.904827
F 2.401793 7.730469 120.231196
F 2.401793 15.457166 120.231196
F 15.670481 5.119085 126.794596
F 11.359810 7.726701 120.401530
F 11.359810 15.453398 120.401530
F 6.750181 12.847533 126.606709
F 20.280036 7.726676 120.588401
F 20.280036 15.453372 120.588401
F 13.513758 9.013031 124.047892
F 2.487066 5.146391 116.594757
F 2.487067 12.873086 116.594757
F 11.436036 5.151099 116.764668
F 11.436036 12.877794 116.764668
F 20.356218 5.151127 116.951539
F 20.356218 12.877823 116.951539
F 2.412536 5.139247 119.338601
F 2.412536 12.865942 119.338601
F 11.378815 5.151088 119.495325
F 11.378815 12.877783 119.495325
F 20.299026 5.151123 119.682152
F 20.299026 12.877819 119.682152
F 2.343923 7.736788 122.966580
F 2.343923 15.463485 122.966580
F 6.750181 5.120837 126.606709
F 11.302442 7.725952 123.123903
F 11.302442 15.452649 123.123904
F 24.663862 12.876382 124.281454
F 20.222590 7.725925 123.310738
F 20.222590 15.452621 123.310738
F 13.513758 1.286337 124.047892
F 4.669807 1.286454 119.356504
F 4.669807 9.013148 119.356504
F 4.669807 16.739846 119.356504
F 13.608951 1.287771 119.542018
F 13.608951 9.014466 119.542018
F 13.608951 16.741163 119.542018
F 22.529045 1.287777 119.728864
F 22.529045 9.014471 119.728864
F 22.529045 16.741168 119.728864
F 4.594712 3.863834 122.985520
F 4.594712 11.590528 122.985520
F 13.532507 3.862585 123.170605
F 13.532507 11.589280 123.170606
F 22.452608 3.862578 123.357450
F 22.452608 11.589272 123.357451
F 4.659794 3.868128 120.259475
F 4.659794 11.594822 120.259475
F 13.589959 3.863333 120.448261
F 13.589959 11.590027 120.448261
F 22.510053 3.863329 120.635113
F 22.510053 11.590023 120.635113
F 4.732448 1.283374 116.621540
F 4.732448 9.010068 116.621540
F 4.732448 16.736765 116.621540
F 13.666136 1.287775 116.811399
F 13.666136 9.014470 116.811399
F 13.666136 16.741167 116.811399
F 22.586237 1.287780 116.998252
F 22.586237 9.014474 116.998252
F 22.586237 16.741172 116.998252
F 6.894843 7.728793 120.306396
F 6.894843 15.455489 120.306396
F 24.663862 5.149686 124.281454
F 15.819996 7.726676 120.494976
F 15.819996 15.453372 120.494976
F 4.587075 16.735716 123.860457
F 24.740072 7.726676 120.681825
F 24.740072 15.453372 120.681825
F 15.743786 12.876381 124.094605
F 6.973468 5.150109 116.670469
F 6.973468 12.876804 116.670469
F 15.896178 5.151127 116.858115
F 15.896178 12.877823 116.858114
F 24.816254 5.151128 117.044964
F 24.816254 12.877823 117.044964
F 6.916090 5.151105 119.402013
F 6.916090 12.877800 119.402013
F 15.838986 5.151123 119.588728
F 15.838986 12.877819 119.588728
F 24.759062 5.151124 119.775576
F 24.759062 12.877819 119.775576
F 6.840903 7.725428 123.030010
F 6.840903 15.452125 123.030011
F 15.743785 5.149686 124.094604
F 15.762551 7.725925 123.217314
F 15.762551 15.452622 123.217314
F 4.587075 9.009018 123.860457
F 24.682626 7.725925 123.404162
F 24.682626 15.452621 123.404163
F 6.818334 12.873990 123.905512
F 4.587075 1.282324 123.860457
F 6.723280 15.418872 127.427977
F 6.723280 7.692176 127.427977
F 8.979896 1.255833 126.654417
F 8.979896 8.982528 126.654417
F 8.979896 16.709225 126.654417
F 17.900502 1.255738 126.841309
F 17.900502 8.982432 126.841309
F 17.900502 16.709129 126.841309
F 6.818334 5.147294 123.905512
F 26.690908 3.449572 130.516653
F 24.460892 15.039613 130.469941
F 26.690908 11.176266 130.516653
F 8.850438 3.449386 130.143187
F 8.850439 11.176080 130.143188
F 17.770834 3.449571 130.329804
F 17.770835 11.176265 130.329804
F 0.099990 3.826546 127.652808
F 0.099990 11.553240 127.652808
F 8.956547 3.826285 127.476111
F 8.956547 11.552979 127.476111
F 17.876895 3.826068 127.662948
F 17.876895 11.552762 127.662948
F 0.139760 1.319048 123.994618
F 0.139760 9.045742 123.994618
F 0.139760 16.772439 123.994618
F 9.053283 1.286150 123.954323
F 9.053282 9.012845 123.954324
F 9.053282 16.739542 123.954324
F 17.973807 1.286339 124.141317
F 17.973807 9.013033 124.141317
F 17.973807 16.739730 124.141317
F 2.257186 7.691643 127.368632
F 2.257186 15.418339 127.368632
F 22.336932 11.552762 127.756373
F 11.186709 7.689420 127.522792
F 11.186709 15.416117 127.522792
F 22.336932 3.826068 127.756373
F 20.106915 7.689415 127.709661
F 20.106915 15.416111 127.709661
F 13.416856 11.552758 127.569525
F 2.335479 5.149201 123.837472
F 2.335479 12.875896 123.837472
F 11.283561 5.149660 124.001162
F 11.283561 12.876356 124.001162
F 20.203826 5.149686 124.188029
F 20.203826 12.876381 124.188029
F 2.258143 5.113320 126.549611
F 2.258143 12.840016 126.549611
F 11.210412 5.119037 126.701198
F 11.210412 12.845733 126.701198
F 20.130519 5.119085 126.888021
F 20.130519 12.845781 126.888022
F 2.042716 7.199939 130.007552
F 2.042717 14.926636 130.007552
F 13.416856 3.826064 127.569524
F 11.080770 7.312902 130.189676
F 11.080770 15.039599 130.189676
F 24.566951 15.416111 127.803085
F 20.000855 7.312917 130.376517
F 20.000855 15.039613 130.376517
F 24.566951 7.689415 127.803085
F 4.508572 1.257407 126.564639
F 4.508572 8.984101 126.564640
F 4.508572 16.710798 126.564640
F 13.440448 1.255730 126.747888
F 13.440448 8.982425 126.747888
F 13.440448 16.709122 126.747888
F 22.360539 1.255738 126.934733
F 22.360539 8.982432 126.934733
F 22.360539 16.709130 126.934734
F 4.371185 3.424904 130.051510
F 4.371185 11.151598 130.051510
F 13.310799 3.449575 130.236378
F 13.310799 11.176270 130.236379
F 22.230873 3.449570 130.423229
F 22.230874 11.176264 130.423229
F 4.493628 3.831816 127.381677
F 4.493628 11.558510 127.381677
F 11.512362 0.000026 113.123194
F 2.483522 0.010226 115.698632
F 11.455023 0.000043 115.854434
F 7.051605 0.000227 113.029646
F 6.991173 0.000677 115.761554
F 6.894843 0.002099 120.306396
F 2.401793 0.003775 120.231196
F 2.343923 0.010094 122.966580
F 11.359810 0.000007 120.401530
F 0.347960 1.251348 109.319094
F 0.347960 8.978042 109.319094
F 0.347960 16.704740 109.319093
F 2.698564 24.519997 2.866670
F 2.698564 32.246691 2.866670
F 11.609870 24.505048 3.084910
F 11.609870 32.231743 3.084910
F 20.530443 24.505146 3.271709
F 20.530443 32.231841 3.271709
F 2.609637 27.033063 6.393737
F 2.609637 34.759757 6.393737
F 2.609637 19.306368 6.393737
F 11.512973 27.044957 6.606535
F 17.974831 28.331215 17.624595
F 11.512973 19.318262 6.606535
F 20.433515 27.044876 6.793340
F 9.053185 20.604093 17.437988
F 20.433515 19.318181 6.793340
F 2.650230 27.078221 3.705267
F 9.053185 28.330788 17.437988
F 2.650230 19.351525 3.705267
F 11.586218 27.075561 3.906438
F 18.032035 20.604520 14.893401
F 11.586217 19.348866 3.906438
F 20.506837 27.075476 4.093348
F 18.032035 28.331215 14.893401
F 20.506837 19.348781 4.093348
F 2.773575 24.828312 0.202393
F 15.725730 19.316742 18.488279
F 2.773576 32.555006 0.202393
F 24.645819 27.043435 18.675131
F 11.716405 24.881644 0.418018
F 11.716406 32.608339 0.418018
F 20.636485 24.881645 0.604853
F 20.636486 32.608339 0.604853
F 4.884391 30.935608 3.766281
F 4.884391 23.208914 3.766281
F 13.816663 30.938854 3.953190
F 13.816663 23.212160 3.953190
F 22.736857 30.938823 4.140060
F 22.736857 23.212129 4.140060
F 5.023434 28.738838 0.272141
F 5.023434 21.012143 0.272141
F 13.946426 28.744992 0.464725
F 13.946426 21.018298 0.464725
F 22.866503 28.744992 0.651565
F 22.866502 21.018298 0.651565
F 4.907972 28.371550 2.937210
F 4.907972 20.644856 2.937210
F 13.840257 28.368460 3.131596
F 13.840257 20.641765 3.131596
F 22.760461 28.368493 3.318421
F 22.760461 20.641799 3.318421
F 4.815220 30.902882 6.461417
F 4.815220 23.176188 6.461417
F 13.743356 30.908252 6.653219
F 13.743356 23.181558 6.653219
F 22.663535 30.908223 6.840052
F 22.663535 23.181529 6.840052
F 7.144204 24.503039 2.994420
F 7.144204 32.229733 2.994420
F 16.070387 24.505142 3.178287
F 16.070387 32.231836 3.178287
F 24.990481 24.505147 3.365133
F 24.990481 32.231841 3.365133
F 7.047034 27.047278 6.514590
F 17.898544 23.180088 21.266196
F 7.047034 19.320583 6.514590
F 15.973462 27.044879 6.699917
F 9.110399 20.604093 14.706244
F 15.973462 19.318184 6.699917
F 24.893552 27.044876 6.886764
F 9.110399 28.330788 14.706244
F 24.893552 19.318180 6.886764
F 7.119541 27.077671 3.811866
F 17.955762 23.180087 18.534994
F 7.119541 19.350975 3.811866
F 16.046779 27.075481 3.999921
F 17.955762 30.906782 18.534994
F 16.046779 19.348785 3.999920
F 24.966874 27.075476 4.186773
F 9.034128 23.180515 18.347837
F 24.966874 19.348781 4.186772
F 7.256175 24.881291 0.326494
F 7.256176 32.607985 0.326494
F 16.176447 24.881645 0.511429
F 16.176447 32.608340 0.511429
F 25.096522 24.881644 0.698277
F 25.096523 32.608338 0.698277
F 9.355155 30.939112 3.859641
F 9.355155 23.212418 3.859640
F 18.276817 30.938824 4.046636
F 18.276817 23.212129 4.046636
F 9.486416 28.744977 0.371519
F 9.486416 21.018283 0.371518
F 18.406465 28.744992 0.558140
F 18.406465 21.018298 0.558140
F 9.378286 28.367899 3.038598
F 9.378286 20.641205 3.038598
F 18.300421 28.368493 3.224997
F 18.300421 20.641798 3.224997
F 9.281824 30.908662 6.560044
F 9.281824 23.181967 6.560044
F 18.203495 30.908223 6.746627
F 18.203495 23.181529 6.746627
F 2.541668 24.485092 10.002881
F 2.541668 32.211786 10.002881
F 11.436804 24.467811 10.206159
F 11.436804 32.194505 10.206159
F 20.357321 24.467886 10.392968
F 20.357321 32.194580 10.392968
F 2.466292 27.025938 13.641809
F 2.466292 34.752632 13.641810
F 2.466292 19.299243 13.641809
F 11.360606 27.043510 13.843021
F 9.034128 30.907209 18.347837
F 11.360606 19.316814 13.843021
F 20.281123 27.043435 14.029829
F 20.281123 34.770129 14.029830
F 20.281123 19.316739 14.029830
F 2.522659 27.025909 10.940492
F 2.522659 34.752603 10.940492
F 2.522659 19.299213 10.940492
F 11.417813 27.043514 11.112308
F 24.722093 32.194562 15.033538
F 11.417813 19.316818 11.112307
F 20.338329 27.043438 11.299217
F 24.722093 24.467868 15.033538
F 20.338329 19.316743 11.299217
F 2.593204 24.485522 7.304599
F 2.593203 32.212215 7.304599
F 11.494229 24.468557 7.483718
F 11.494229 32.195251 7.483718
F 20.414752 24.468637 7.670631
F 20.414752 32.195331 7.670631
F 4.719523 30.900909 10.975643
F 4.719522 23.174215 10.975644
F 13.648176 30.906813 11.159059
F 13.648176 23.180119 11.159059
F 22.568349 30.906785 11.345929
F 22.568349 23.180091 11.345929
F 4.794024 28.336482 7.345167
F 4.794024 20.609788 7.345167
F 13.724591 28.331955 7.530471
F 13.724591 20.605260 7.530471
F 22.644771 28.331984 7.717343
F 22.644771 20.605289 7.717343
F 4.738723 28.337023 10.061410
F 4.738723 20.610329 10.061410
F 13.667164 28.331205 10.252848
F 13.667164 20.604511 10.252848
F 22.587339 28.331233 10.439680
F 22.587339 20.604538 10.439681
F 4.662654 30.900844 13.698786
F 4.662653 23.174150 13.698787
F 13.590968 30.906809 13.889709
F 13.590968 23.180115 13.889709
F 22.511143 30.906781 14.076542
F 22.511143 23.180087 14.076542
F 6.971144 24.465461 10.114201
F 6.971144 32.192155 10.114201
F 15.897269 24.467883 10.299545
F 15.897269 32.194577 10.299545
F 24.817358 24.467886 10.486393
F 24.817358 32.194580 10.486393
F 6.894949 27.045867 13.751084
F 17.898544 30.906782 21.266196
F 6.894949 19.319172 13.751084
F 15.821071 27.043438 13.936407
F 15.802004 32.194559 14.846687
F 15.821071 19.316742 13.936407
F 24.741160 27.043434 14.123254
F 24.741160 34.770129 14.123254
F 24.741160 19.316739 14.123254
F 6.952187 27.045887 11.017111
F 8.976898 23.180515 21.079589
F 6.952187 19.319191 11.017111
F 15.878278 27.043441 11.205790
F 15.802004 24.467865 14.846687
F 15.878278 19.316746 11.205790
F 24.798366 27.043438 11.392642
F 6.875955 32.192131 14.658049
F 24.798366 19.316743 11.392641
F 7.028700 24.466323 7.388622
F 7.028700 32.193017 7.388622
F 15.954700 24.468633 7.577203
F 15.954700 32.195328 7.577203
F 24.874790 24.468637 7.764055
F 24.874790 32.195331 7.764055
F 9.186670 30.907213 11.065345
F 9.186670 23.180519 11.065345
F 18.108310 30.906785 11.252504
F 18.108310 23.180091 11.252504
F 9.262961 28.331525 7.436703
F 9.262961 20.604831 7.436702
F 18.184731 28.331983 7.623918
F 18.184731 20.605289 7.623918
F 9.205644 28.330802 10.159630
F 9.205645 20.604108 10.159630
F 18.127300 28.331233 10.346256
F 18.127299 20.604538 10.346256
F 9.129457 30.907209 13.796510
F 9.129457 23.180515 13.796510
F 18.051103 30.906782 13.983117
F 18.051103 23.180088 13.983117
F 2.390051 24.485369 17.283334
F 2.390052 32.212063 17.283334
F 11.284337 24.467793 17.484499
F 11.284337 32.194488 17.484499
F 20.204853 24.467868 17.671307
F 20.204853 32.194562 17.671307
F 2.313760 27.025935 20.924936
F 2.313761 34.752629 20.924936
F 2.313761 19.299239 20.924936
F 11.208047 27.043509 21.126099
F 6.875955 24.465437 14.658049
F 11.208047 19.316814 21.126100
F 20.128564 27.043435 21.312908
F 20.128564 34.770129 21.312908
F 20.128564 19.316739 21.312908
F 2.370360 27.025935 18.223332
F 2.370361 34.752628 18.223332
F 2.370361 19.299239 18.223332
F 11.265267 27.043510 18.394799
F 24.645819 19.316739 18.675131
F 11.265267 19.316814 18.394799
F 20.185782 27.043434 18.581706
F 20.185782 34.770129 18.581706
F 20.185782 19.316739 18.581706
F 2.446630 24.485368 14.581735
F 2.446630 32.212062 14.581735
F 11.341542 24.467793 14.753206
F 11.341542 32.194488 14.753206
F 20.262056 24.467868 14.940113
F 20.262056 32.194562 14.940113
F 4.567165 30.900839 18.258388
F 4.567165 23.174145 18.258387
F 13.495628 30.906809 18.441549
F 13.495628 23.180115 18.441549
F 22.415801 30.906781 18.628419
F 22.415801 23.180087 18.628419
F 4.643434 28.337157 14.616790
F 4.643434 20.610463 14.616790
F 13.571900 28.331187 14.799956
F 13.571900 20.604493 14.799956
F 22.492074 28.331215 14.986826
F 22.492074 20.604521 14.986826
F 4.586395 28.337158 17.340302
F 4.586395 20.610464 17.340302
F 13.514696 28.331187 17.531187
F 13.514696 20.604493 17.531187
F 22.434870 28.331215 17.718019
F 22.434871 20.604521 17.718019
F 4.510108 30.900839 20.981904
F 4.510108 23.174145 20.981903
F 13.438409 30.906809 21.172788
F 13.438409 23.180115 21.172788
F 22.358584 30.906781 21.359620
F 22.358584 23.180087 21.359620
F 6.818683 24.465438 17.392570
F 6.818683 32.192132 17.392570
F 15.744801 24.467865 17.577884
F 15.744801 32.194559 17.577885
F 24.664890 24.467868 17.764732
F 24.664890 32.194562 17.764732
F 6.742394 27.045865 21.034171
F 8.976898 30.907209 21.079589
F 6.742394 19.319170 21.034171
F 15.668512 27.043438 21.219485
F 24.645819 34.770129 18.675131
F 15.668512 19.316742 21.219485
F 24.588601 27.043435 21.406332
F 24.588601 34.770129 21.406332
F 24.588601 19.316739 21.406332
F 6.799682 27.045865 18.299644
F 17.974831 20.604520 17.624595
F 6.799682 19.319170 18.299644
F 15.725730 27.043438 18.488280
F 2.237490 24.485369 24.566538
F 2.237490 32.212063 24.566538
F 11.131776 24.467793 24.767701
F 11.131776 32.194488 24.767702
F 20.052291 24.467868 24.954510
F 20.052291 32.194562 24.954510
F 2.161199 27.025935 28.208140
F 2.161200 34.752629 28.208140
F 2.161200 19.299239 28.208140
F 11.055486 27.043509 28.409303
F 26.437223 20.604521 39.661053
F 11.055486 19.316814 28.409303
F 19.976003 27.043435 28.596112
F 19.976003 34.770129 28.596112
F 19.976003 19.316739 28.596112
F 2.217798 27.025935 25.506536
F 2.217799 34.752629 25.506536
F 2.217799 19.299239 25.506536
F 11.112706 27.043509 25.678002
F 26.437223 28.331215 39.661053
F 11.112706 19.316814 25.678002
F 20.033220 27.043434 25.864910
F 20.033220 34.770129 25.864910
F 20.033220 19.316739 25.864910
F 26.418154 23.180087 40.571453
F 26.418154 30.906781 40.571453
F 11.188981 24.467793 22.036400
F 11.188981 32.194488 22.036401
F 20.109495 24.467868 22.223308
F 20.109495 32.194562 22.223308
F 4.414604 30.900839 25.541591
F 4.414604 23.174145 25.541591
F 13.343067 30.906809 25.724752
F 13.343067 23.180115 25.724752
F 22.263240 30.906781 25.911622
F 22.263240 23.180087 25.911622
F 4.490875 28.337158 21.899989
F 4.490876 20.610463 21.899989
F 13.419339 28.331187 22.083151
F 13.419339 20.604493 22.083150
F 22.339513 28.331215 22.270021
F 22.339513 20.604521 22.270020
F 4.433833 28.337158 24.623506
F 4.433834 20.610464 24.623506
F 13.362135 28.331187 24.814390
F 13.362135 20.604493 24.814390
F 22.282309 28.331215 25.001222
F 22.282309 20.604521 25.001222
F 4.357546 30.900839 28.265107
F 4.357546 23.174145 28.265107
F 13.285848 30.906809 28.455991
F 13.285848 23.180115 28.455992
F 22.206023 30.906781 28.642824
F 22.206023 23.180087 28.642824
F 6.666122 24.465438 24.675773
F 6.666122 32.192132 24.675774
F 15.592240 24.467865 24.861087
F 15.592240 32.194559 24.861087
F 24.512329 24.467869 25.047934
F 24.512329 32.194562 25.047934
F 6.589833 27.045865 28.317375
F 26.360936 23.180087 43.302655
F 6.589833 19.319170 28.317375
F 15.515951 27.043438 28.502689
F 17.517147 20.604520 39.474204
F 15.515951 19.316742 28.502689
F 24.436040 27.043435 28.689536
F 24.436040 34.770129 28.689536
F 24.436040 19.316739 28.689536
F 6.647120 27.045865 25.582848
F 26.360936 30.906781 43.302655
F 6.647121 19.319170 25.582848
F 15.573169 27.043438 25.771483
F 17.517147 28.331215 39.474204
F 15.573169 19.316742 25.771483
F 24.493257 27.043434 25.958335
F 24.493257 34.770129 25.958335
F 24.493257 19.316739 25.958335
F 6.723395 24.465438 21.941246
F 6.723395 32.192132 21.941246
F 15.649443 24.467865 22.129881
F 15.649443 32.194559 22.129881
F 24.569532 24.467869 22.316733
F 24.569532 32.194562 22.316733
F 8.881566 30.907209 25.631041
F 8.881566 23.180515 25.631041
F 17.803201 30.906782 25.818198
F 17.803201 23.180087 25.818198
F 26.723276 30.906781 26.005047
F 26.723276 23.180087 26.005047
F 8.957838 28.330788 21.989439
F 8.957838 20.604093 21.989439
F 17.879473 28.331215 22.176596
F 17.879473 20.604520 22.176595
F 8.900624 28.330788 24.721191
F 8.900624 20.604093 24.721191
F 17.822270 28.331215 24.907798
F 17.822270 20.604520 24.907798
F 26.742345 28.331215 25.094647
F 26.742345 20.604521 25.094647
F 8.824337 30.907209 28.362793
F 8.824337 23.180515 28.362793
F 17.745983 30.906782 28.549400
F 17.745983 23.180088 28.549399
F 26.666059 30.906781 28.736248
F 26.666059 23.180087 28.736248
F 2.084928 24.485369 31.849741
F 2.084929 32.212063 31.849741
F 10.979214 24.467793 32.050904
F 10.979214 32.194488 32.050904
F 19.899730 24.467868 32.237713
F 19.899730 32.194562 32.237713
F 2.008637 27.025935 35.491343
F 2.008638 34.752629 35.491342
F 2.008638 19.299239 35.491343
F 10.902925 27.043509 35.692506
F 8.595501 20.604093 39.287598
F 10.902925 19.316814 35.692506
F 19.823441 27.043435 35.879314
F 19.823441 34.770129 35.879315
F 19.823441 19.316739 35.879315
F 2.065237 27.025935 32.789739
F 2.065237 34.752629 32.789738
F 2.065238 19.299239 32.789739
F 10.960145 27.043509 32.961205
F 8.595501 28.330788 39.287597
F 10.960145 19.316814 32.961205
F 19.880659 27.043434 33.148113
F 19.880659 34.770129 33.148113
F 19.880659 19.316739 33.148113
F 2.141510 24.485368 29.148137
F 2.141510 32.212062 29.148137
F 11.036419 24.467793 29.319604
F 11.036419 32.194488 29.319604
F 19.956934 24.467868 29.506511
F 19.956934 32.194562 29.506511
F 4.262042 30.900839 32.824794
F 4.262042 23.174145 32.824794
F 13.190505 30.906809 33.007955
F 13.190506 23.180115 33.007955
F 22.110679 30.906781 33.194826
F 22.110679 23.180087 33.194825
F 4.338314 28.337158 29.183193
F 4.338314 20.610463 29.183192
F 13.266777 28.331187 29.366354
F 13.266777 20.604493 29.366354
F 22.186952 28.331215 29.553224
F 22.186952 20.604521 29.553224
F 4.281272 28.337158 31.906709
F 4.281272 20.610464 31.906709
F 13.209574 28.331187 32.097593
F 13.209574 20.604493 32.097593
F 22.129748 28.331215 32.284425
F 22.129748 20.604521 32.284425
F 4.204985 30.900839 35.548310
F 4.204985 23.174145 35.548310
F 13.133287 30.906809 35.739194
F 13.133287 23.180115 35.739194
F 22.053461 30.906781 35.926027
F 22.053461 23.180087 35.926027
F 6.513561 24.465438 31.958976
F 6.513561 32.192132 31.958977
F 15.439679 24.467865 32.144291
F 15.439679 32.194559 32.144291
F 24.359767 24.467868 32.331138
F 24.359767 32.194562 32.331138
F 6.437271 27.045865 35.600578
F 17.440860 23.180088 43.115806
F 6.437271 19.319170 35.600578
F 15.363389 27.043438 35.785892
F 26.494426 20.604521 36.929851
F 15.363389 19.316742 35.785892
F 24.283479 27.043435 35.972739
F 24.283479 34.770129 35.972739
F 24.283479 19.316739 35.972739
F 6.494559 27.045865 32.866051
F 17.440860 30.906782 43.115806
F 6.494559 19.319170 32.866051
F 15.420607 27.043438 33.054686
F 26.494426 28.331215 36.929851
F 15.420607 19.316742 33.054686
F 24.340696 27.043434 33.241538
F 24.340696 34.770129 33.241538
F 24.340696 19.316739 33.241537
F 6.570833 24.465438 29.224449
F 6.570834 32.192132 29.224449
F 15.496882 24.467865 29.413085
F 15.496882 32.194559 29.413085
F 24.416971 24.467868 29.599936
F 24.416971 32.194562 29.599936
F 8.729005 30.907209 32.914244
F 8.729005 23.180515 32.914244
F 17.650640 30.906782 33.101401
F 17.650640 23.180087 33.101401
F 26.570715 30.906781 33.288250
F 26.570715 23.180087 33.288250
F 8.805277 28.330788 29.272642
F 8.805277 20.604093 29.272642
F 17.726912 28.331215 29.459799
F 17.726912 20.604520 29.459799
F 26.646988 28.331216 29.646649
F 26.646988 20.604521 29.646648
F 8.748062 28.330788 32.004394
F 8.748062 20.604093 32.004395
F 17.669709 28.331215 32.191001
F 17.669709 20.604520 32.191001
F 26.589784 28.331216 32.377850
F 26.589784 20.604521 32.377850
F 8.671775 30.907209 35.645996
F 8.671775 23.180515 35.645996
F 17.593422 30.906782 35.832602
F 17.593422 23.180088 35.832603
F 26.513498 30.906781 36.019451
F 26.513498 23.180087 36.019451
F 1.932368 24.485369 39.132944
F 1.932368 32.212063 39.132944
F 10.826653 24.467794 39.334108
F 10.826653 32.194488 39.334108
F 19.747169 24.467868 39.520916
F 19.747169 32.194562 39.520916
F 1.856076 27.025935 42.774546
F 1.856077 34.752629 42.774546
F 1.856077 19.299239 42.774546
F 10.750363 27.043509 42.975710
F 17.574351 20.604520 36.743002
F 10.750363 19.316814 42.975710
F 19.670880 27.043435 43.162518
F 19.670880 34.770129 43.162518
F 19.670880 19.316739 43.162518
F 1.912676 27.025935 40.072942
F 1.912677 34.752628 40.072942
F 1.912677 19.299239 40.072942
F 10.807583 27.043509 40.244409
F 17.574351 28.331215 36.743002
F 10.807584 19.316814 40.244409
F 19.728098 27.043435 40.431317
F 19.728098 34.770129 40.431317
F 19.728098 19.316739 40.431316
F 1.988949 24.485368 36.431340
F 1.988949 32.212062 36.431339
F 10.883858 24.467793 36.602807
F 10.883858 32.194488 36.602807
F 19.804372 24.467868 36.789715
F 19.804372 32.194562 36.789715
F 4.109481 30.900839 40.107998
F 4.109481 23.174145 40.107998
F 13.037944 30.906809 40.291159
F 13.037944 23.180115 40.291159
F 21.958117 30.906781 40.478029
F 21.958118 23.180087 40.478029
F 4.185752 28.337158 36.466395
F 4.185753 20.610463 36.466395
F 13.114216 28.331187 36.649557
F 13.114216 20.604493 36.649557
F 22.034390 28.331215 36.836427
F 22.034390 20.604521 36.836427
F 4.128711 28.337158 39.189912
F 4.128711 20.610464 39.189912
F 13.057012 28.331187 39.380796
F 13.057012 20.604493 39.380797
F 21.977187 28.331215 39.567628
F 21.977187 20.604521 39.567628
F 4.052424 30.900839 42.831514
F 4.052424 23.174145 42.831514
F 12.980725 30.906809 43.022398
F 12.980725 23.180115 43.022398
F 21.900900 30.906782 43.209230
F 21.900900 23.180087 43.209230
F 6.361000 24.465438 39.242180
F 6.361000 32.192132 39.242180
F 15.287117 24.467865 39.427494
F 15.287117 32.194559 39.427494
F 24.207206 24.467869 39.614341
F 24.207206 32.194562 39.614341
F 6.284710 27.045865 42.883781
F 8.519214 23.180515 42.929199
F 6.284710 19.319170 42.883781
F 15.210828 27.043438 43.069095
F 8.652716 20.604093 36.555845
F 15.210828 19.316742 43.069096
F 24.130917 27.043434 43.255942
F 24.130917 34.770129 43.255942
F 24.130917 19.316739 43.255943
F 6.341998 27.045865 40.149254
F 8.519214 30.907209 42.929199
F 6.341998 19.319170 40.149254
F 15.268046 27.043438 40.337890
F 8.652716 28.330788 36.555845
F 15.268046 19.316742 40.337890
F 24.188135 27.043434 40.524741
F 24.188135 34.770129 40.524741
F 24.188135 19.316739 40.524741
F 6.418272 24.465438 36.507652
F 6.418272 32.192132 36.507652
F 15.344320 24.467865 36.696288
F 15.344320 32.194559 36.696287
F 24.264410 24.467869 36.883139
F 24.264410 32.194562 36.883139
F 8.576444 30.907209 40.197447
F 8.576444 23.180515 40.197447
F 17.498078 30.906782 40.384604
F 17.498078 23.180087 40.384604
F 2.294072 24.485368 21.864934
F 2.294072 32.212062 21.864933
F 1.779806 24.485369 46.416148
F 1.779806 32.212063 46.416148
F 10.674091 24.467793 46.617312
F 10.674092 32.194488 46.617312
F 19.594607 24.467868 46.804120
F 19.594607 32.194562 46.804120
F 1.703515 27.025935 50.057750
F 1.703516 34.752629 50.057750
F 1.703516 19.299239 50.057750
F 10.597802 27.043509 50.258913
F 25.979539 20.604521 61.510663
F 10.597802 19.316814 50.258913
F 19.518319 27.043435 50.445722
F 19.518319 34.770129 50.445722
F 19.518319 19.316739 50.445722
F 1.760114 27.025935 47.356146
F 1.760115 34.752628 47.356146
F 1.760115 19.299239 47.356146
F 10.655022 27.043510 47.527613
F 25.979539 28.331216 61.510663
F 10.655022 19.316814 47.527612
F 19.575536 27.043434 47.714520
F 19.575536 34.770129 47.714520
F 19.575536 19.316739 47.714520
F 25.960469 23.180087 62.421063
F 25.960469 30.906781 62.421064
F 10.731297 24.467793 43.886011
F 10.731297 32.194488 43.886011
F 19.651811 24.467868 44.072918
F 19.651811 32.194562 44.072918
F 3.956920 30.900839 47.391201
F 3.956920 23.174145 47.391201
F 12.885383 30.906809 47.574363
F 12.885383 23.180115 47.574363
F 21.805556 30.906781 47.761233
F 21.805556 23.180087 47.761233
F 4.033191 28.337158 43.749599
F 4.033191 20.610463 43.749599
F 12.961655 28.331187 43.932761
F 12.961655 20.604493 43.932761
F 21.881829 28.331215 44.119631
F 21.881829 20.604521 44.119630
F 3.976149 28.337158 46.473115
F 3.976150 20.610464 46.473116
F 12.904451 28.331187 46.664000
F 12.904451 20.604493 46.664000
F 21.824625 28.331215 46.850832
F 21.824625 20.604521 46.850832
F 3.899862 30.900839 50.114717
F 3.899862 23.174145 50.114717
F 12.828164 30.906809 50.305602
F 12.828164 23.180115 50.305602
F 21.748338 30.906781 50.492434
F 21.748338 23.180088 50.492434
F 6.208438 24.465438 46.525384
F 6.208438 32.192132 46.525384
F 15.134556 24.467865 46.710697
F 15.134556 32.194559 46.710697
F 24.054645 24.467868 46.897545
F 24.054645 32.194562 46.897545
F 6.132149 27.045865 50.166985
F 25.903252 23.180087 65.152265
F 6.132149 19.319170 50.166985
F 15.058267 27.043438 50.352299
F 17.059463 20.604520 61.323814
F 15.058267 19.316742 50.352299
F 23.978356 27.043435 50.539146
F 23.978356 34.770129 50.539146
F 23.978356 19.316739 50.539146
F 6.189436 27.045865 47.432458
F 25.903252 30.906781 65.152265
F 6.189436 19.319170 47.432458
F 15.115485 27.043438 47.621093
F 17.059463 28.331215 61.323814
F 15.115485 19.316742 47.621093
F 24.035573 27.043434 47.807945
F 24.035573 34.770129 47.807945
F 24.035573 19.316739 47.807945
F 6.265711 24.465438 43.790856
F 6.265711 32.192132 43.790856
F 15.191759 24.467865 43.979491
F 15.191759 32.194559 43.979491
F 24.111848 24.467868 44.166343
F 24.111848 32.194562 44.166343
F 8.423882 30.907209 47.480651
F 8.423882 23.180515 47.480651
F 17.345517 30.906782 47.667808
F 17.345517 23.180087 47.667808
F 26.265592 30.906781 47.854657
F 26.265592 23.180087 47.854657
F 8.500154 28.330788 43.839049
F 8.500154 20.604093 43.839049
F 17.421789 28.331215 44.026206
F 17.421789 20.604520 44.026206
F 26.341865 28.331216 44.213055
F 26.341865 20.604521 44.213055
F 8.442940 28.330788 46.570801
F 8.442940 20.604093 46.570801
F 17.364586 28.331215 46.757408
F 17.364586 20.604520 46.757408
F 26.284661 28.331216 46.944256
F 26.284661 20.604521 46.944257
F 8.366653 30.907209 50.212403
F 8.366653 23.180515 50.212403
F 17.288299 30.906782 50.399010
F 17.288299 23.180087 50.399010
F 26.208375 30.906781 50.585858
F 26.208375 23.180087 50.585858
F 1.627244 24.485369 53.699351
F 1.627245 32.212063 53.699351
F 10.521530 24.467793 53.900515
F 10.521530 32.194488 53.900515
F 19.442046 24.467868 54.087323
F 19.442046 32.194562 54.087323
F 1.550954 27.025935 57.340952
F 1.550954 34.752629 57.340952
F 1.550954 19.299239 57.340952
F 10.445241 27.043509 57.542116
F 8.137817 20.604093 61.137208
F 10.445241 19.316814 57.542116
F 19.365757 27.043435 57.728925
F 19.365757 34.770129 57.728925
F 19.365757 19.316739 57.728925
F 1.607553 27.025935 54.639348
F 1.607554 34.752629 54.639348
F 1.607554 19.299239 54.639348
F 10.502461 27.043510 54.810816
F 8.137817 28.330788 61.137208
F 10.502461 19.316814 54.810815
F 19.422975 27.043435 54.997723
F 19.422975 34.770129 54.997723
F 19.422975 19.316739 54.997723
F 1.683826 24.485368 50.997747
F 1.683826 32.212062 50.997746
F 10.578735 24.467793 51.169214
F 10.578735 32.194488 51.169214
F 19.499249 24.467868 51.356122
F 19.499249 32.194562 51.356122
F 3.804358 30.900839 54.674404
F 3.804358 23.174145 54.674404
F 12.732821 30.906809 54.857566
F 12.732821 23.180115 54.857566
F 21.652995 30.906781 55.044435
F 21.652995 23.180087 55.044436
F 3.880630 28.337158 51.032803
F 3.880630 20.610463 51.032802
F 12.809093 28.331187 51.215964
F 12.809093 20.604493 51.215964
F 21.729268 28.331215 51.402834
F 21.729268 20.604521 51.402834
F 3.823588 28.337158 53.756319
F 3.823588 20.610464 53.756319
F 12.751890 28.331187 53.947203
F 12.751890 20.604493 53.947203
F 21.672064 28.331215 54.134035
F 21.672064 20.604521 54.134036
F 3.747301 30.900839 57.397920
F 3.747301 23.174145 57.397920
F 12.675603 30.906809 57.588805
F 12.675603 23.180115 57.588805
F 21.595777 30.906781 57.775637
F 21.595777 23.180087 57.775637
F 6.055877 24.465438 53.808587
F 6.055877 32.192132 53.808587
F 14.981995 24.467865 53.993901
F 14.981995 32.194559 53.993901
F 23.902083 24.467868 54.180748
F 23.902083 32.194562 54.180748
F 5.979587 27.045865 57.450188
F 16.983176 23.180088 64.965416
F 5.979587 19.319170 57.450188
F 14.905705 27.043438 57.635502
F 26.036742 20.604521 58.779461
F 14.905705 19.316742 57.635502
F 23.825795 27.043435 57.822349
F 23.825795 34.770129 57.822349
F 23.825795 19.316739 57.822349
F 6.036875 27.045865 54.715661
F 16.983176 30.906782 64.965416
F 6.036875 19.319170 54.715661
F 14.962923 27.043438 54.904296
F 26.036742 28.331216 58.779462
F 14.962923 19.316742 54.904296
F 23.883012 27.043434 55.091148
F 23.883012 34.770129 55.091148
F 23.883012 19.316739 55.091148
F 6.113149 24.465438 51.074059
F 6.113149 32.192132 51.074059
F 15.039198 24.467865 51.262695
F 15.039198 32.194559 51.262695
F 23.959287 24.467869 51.449546
F 23.959287 32.194562 51.449546
F 8.271321 30.907209 54.763854
F 8.271321 23.180515 54.763854
F 17.192955 30.906782 54.951011
F 17.192955 23.180087 54.951011
F 26.113031 30.906781 55.137860
F 26.113031 23.180087 55.137860
F 8.347593 28.330788 51.122253
F 8.347593 20.604093 51.122253
F 17.269228 28.331215 51.309409
F 17.269228 20.604520 51.309409
F 26.189304 28.331216 51.496259
F 26.189304 20.604521 51.496258
F 8.290378 28.330788 53.854005
F 8.290378 20.604093 53.854005
F 17.212025 28.331215 54.040611
F 17.212025 20.604520 54.040611
F 26.132100 28.331215 54.227460
F 26.132100 20.604521 54.227460
F 8.214091 30.907209 57.495606
F 8.214091 23.180515 57.495606
F 17.135738 30.906782 57.682213
F 17.135738 23.180088 57.682213
F 26.055813 30.906781 57.869061
F 26.055813 23.180087 57.869061
F 1.474683 24.485369 60.982554
F 1.474684 32.212063 60.982554
F 10.368969 24.467793 61.183718
F 10.368969 32.194488 61.183718
F 19.289485 24.467868 61.370526
F 19.289485 32.194562 61.370527
F 1.398392 27.025935 64.624156
F 1.398393 34.752629 64.624156
F 1.398393 19.299239 64.624156
F 10.292679 27.043509 64.825320
F 17.116667 20.604520 58.592612
F 10.292679 19.316814 64.825320
F 19.213196 27.043435 65.012128
F 19.213196 34.770129 65.012128
F 19.213196 19.316739 65.012129
F 1.454992 27.025935 61.922552
F 1.454992 34.752628 61.922552
F 1.454993 19.299239 61.922552
F 10.349900 27.043509 62.094019
F 17.116667 28.331215 58.592612
F 10.349899 19.316814 62.094019
F 19.270414 27.043435 62.280927
F 19.270413 34.770129 62.280926
F 19.270414 19.316739 62.280927
F 1.531265 24.485368 58.280949
F 1.531265 32.212062 58.280949
F 10.426174 24.467793 58.452417
F 10.426174 32.194488 58.452417
F 19.346688 24.467868 58.639325
F 19.346688 32.194562 58.639325
F 3.651797 30.900839 61.957608
F 3.651797 23.174145 61.957608
F 12.580260 30.906809 62.140769
F 12.580260 23.180115 62.140769
F 21.500433 30.906781 62.327639
F 21.500433 23.180087 62.327639
F 3.728069 28.337158 58.316006
F 3.728069 20.610463 58.316005
F 12.656532 28.331187 58.499167
F 12.656532 20.604493 58.499167
F 21.576706 28.331215 58.686037
F 21.576706 20.604521 58.686037
F 3.671027 28.337158 61.039522
F 3.671027 20.610464 61.039522
F 12.599328 28.331187 61.230406
F 12.599328 20.604493 61.230407
F 21.519502 28.331215 61.417239
F 21.519502 20.604521 61.417239
F 3.594740 30.900839 64.681124
F 3.594740 23.174145 64.681124
F 12.523041 30.906809 64.872008
F 12.523041 23.180115 64.872008
F 21.443216 30.906781 65.058841
F 21.443216 23.180087 65.058840
F 5.903315 24.465438 61.091790
F 5.903315 32.192132 61.091790
F 14.829433 24.467865 61.277104
F 14.829433 32.194559 61.277104
F 23.749522 24.467868 61.463951
F 23.749522 32.194562 61.463951
F 5.827026 27.045865 64.733391
F 8.061530 23.180515 64.778809
F 5.827026 19.319170 64.733392
F 14.753144 27.043438 64.918706
F 8.195032 20.604093 58.405455
F 14.753144 19.316742 64.918706
F 23.673233 27.043435 65.105553
F 23.673233 34.770129 65.105553
F 23.673233 19.316739 65.105553
F 5.884314 27.045865 61.998864
F 8.061530 30.907209 64.778809
F 5.884314 19.319170 61.998864
F 14.810362 27.043438 62.187500
F 8.195031 28.330788 58.405456
F 14.810362 19.316742 62.187500
F 23.730451 27.043434 62.374351
F 23.730451 34.770129 62.374351
F 23.730451 19.316739 62.374351
F 5.960588 24.465438 58.357262
F 5.960588 32.192132 58.357262
F 14.886636 24.467865 58.545898
F 14.886636 32.194559 58.545898
F 23.806725 24.467868 58.732749
F 23.806725 32.194562 58.732749
F 8.118760 30.907209 62.047057
F 8.118759 23.180515 62.047057
F 17.040394 30.906782 62.234214
F 17.040394 23.180087 62.234214
F 1.836388 24.485368 43.714543
F 1.836388 32.212062 43.714543
F 1.322122 24.485369 68.265758
F 1.322122 32.212063 68.265758
F 10.216407 24.467793 68.466922
F 10.216408 32.194488 68.466922
F 19.136923 24.467868 68.653730
F 19.136923 32.194562 68.653730
F 1.245831 27.025936 71.907360
F 1.245832 34.752630 71.907361
F 1.245832 19.299240 71.907360
F 10.140118 27.043510 72.108523
F 25.521854 20.604521 83.360273
F 10.140118 19.316814 72.108523
F 19.060635 27.043435 72.295332
F 19.060635 34.770129 72.295332
F 19.060635 19.316739 72.295332
F 1.302430 27.025935 69.205756
F 1.302431 34.752629 69.205756
F 1.302431 19.299239 69.205756
F 10.197338 27.043509 69.377223
F 25.521854 28.331216 83.360273
F 10.197338 19.316814 69.377223
F 19.117852 27.043434 69.564130
F 19.117852 34.770129 69.564130
F 19.117852 19.316739 69.564130
F 25.502785 30.906781 84.270674
F 16.582710 23.180087 84.083824
F 10.273612 24.467793 65.735621
F 10.273612 32.194488 65.735621
F 19.194127 24.467868 65.922528
F 19.194127 32.194562 65.922528
F 3.499236 30.900839 69.240812
F 3.499236 23.174145 69.240811
F 12.427699 30.906809 69.423973
F 12.427699 23.180115 69.423973
F 21.347872 30.906781 69.610843
F 21.347872 23.180087 69.610843
F 3.575507 28.337158 65.599209
F 3.575507 20.610463 65.599209
F 12.503971 28.331187 65.782371
F 12.503971 20.604493 65.782371
F 21.424145 28.331215 65.969241
F 21.424145 20.604521 65.969241
F 3.518465 28.337158 68.322726
F 3.518465 20.610464 68.322726
F 12.446767 28.331187 68.513610
F 12.446767 20.604493 68.513610
F 21.366941 28.331215 68.700443
F 21.366941 20.604521 68.700443
F 3.442179 30.900838 71.964327
F 3.442179 23.174144 71.964327
F 12.370480 30.906809 72.155212
F 12.370480 23.180115 72.155212
F 21.290654 30.906781 72.342044
F 21.290654 23.180087 72.342044
F 5.750754 24.465438 68.374994
F 5.750754 32.192132 68.374994
F 14.676872 24.467865 68.560308
F 14.676872 32.194559 68.560308
F 23.596960 24.467868 68.747155
F 23.596960 32.194562 68.747155
F 5.674463 27.045865 72.016597
F 25.445568 23.180087 87.001875
F 5.674463 19.319169 72.016597
F 14.600583 27.043438 72.201909
F 16.601779 20.604520 83.173424
F 14.600583 19.316742 72.201909
F 23.520672 27.043435 72.388756
F 23.520672 34.770129 72.388756
F 23.520672 19.316739 72.388756
F 5.731752 27.045865 69.282068
F 25.445568 30.906781 87.001875
F 5.731752 19.319170 69.282068
F 14.657801 27.043438 69.470703
F 16.601779 28.331215 83.173425
F 14.657801 19.316742 69.470703
F 23.577889 27.043434 69.657555
F 23.577889 34.770129 69.657555
F 23.577889 19.316739 69.657555
F 5.808027 24.465438 65.640466
F 5.808027 32.192132 65.640466
F 14.734075 24.467865 65.829102
F 14.734075 32.194559 65.829102
F 23.654164 24.467869 66.015953
F 23.654164 32.194562 66.015953
F 7.966198 30.907209 69.330261
F 7.966198 23.180515 69.330261
F 16.887833 30.906782 69.517418
F 16.887833 23.180087 69.517418
F 25.807908 30.906781 69.704267
F 25.807908 23.180087 69.704267
F 8.042470 28.330788 65.688659
F 8.042470 20.604093 65.688659
F 16.964105 28.331215 65.875816
F 16.964105 20.604520 65.875816
F 25.884181 28.331215 66.062665
F 25.884181 20.604521 66.062665
F 7.985256 28.330788 68.420412
F 7.985256 20.604093 68.420412
F 16.906902 28.331215 68.607018
F 16.906902 20.604520 68.607018
F 25.826977 28.331215 68.793867
F 25.826977 20.604521 68.793867
F 7.908968 30.907209 72.062014
F 7.908968 23.180515 72.062014
F 16.830615 30.906782 72.248620
F 16.830615 23.180088 72.248620
F 25.750691 30.906781 72.435468
F 25.750691 23.180087 72.435468
F 1.169578 24.485348 75.548958
F 1.169578 32.212042 75.548958
F 10.063845 24.467793 75.750126
F 10.063845 32.194487 75.750126
F 18.984362 24.467868 75.936934
F 18.984362 32.194562 75.936934
F 1.093416 27.025514 79.189699
F 1.093417 34.752208 79.189700
F 1.093417 19.298819 79.189699
F 9.987533 27.043513 79.391751
F 7.676529 20.603208 82.987444
F 9.987533 19.316817 79.391752
F 18.908073 27.043435 79.578535
F 18.908073 34.770129 79.578535
F 18.908073 19.316739 79.578535
F 1.149951 27.025891 76.488824
F 1.149951 34.752585 76.488824
F 1.149952 19.299195 76.488824
F 10.044775 27.043510 76.660430
F 7.676529 28.329903 82.987444
F 10.044775 19.316814 76.660430
F 18.965291 27.043435 76.847333
F 18.965291 34.770129 76.847333
F 18.965291 19.316739 76.847333
F 1.226146 24.485366 72.847354
F 1.226146 32.212059 72.847354
F 10.121051 24.467793 73.018824
F 10.121051 32.194488 73.018824
F 19.041565 24.467868 73.205732
F 19.041565 32.194562 73.205732
F 3.346577 30.900777 76.524524
F 3.346577 23.174083 76.524524
F 12.275137 30.906809 76.707176
F 12.275137 23.180115 76.707176
F 21.195311 30.906781 76.894046
F 21.195311 23.180087 76.894046
F 3.422946 28.337161 72.882425
F 3.422947 20.610467 72.882425
F 12.351409 28.331187 73.065574
F 12.351409 20.604493 73.065574
F 21.271583 28.331215 73.252444
F 21.271583 20.604521 73.252444
F 3.365904 28.337185 75.605953
F 3.365904 20.610491 75.605953
F 12.294205 28.331187 75.796814
F 12.294205 20.604493 75.796814
F 21.214380 28.331215 75.983646
F 21.214380 20.604521 75.983646
F 3.288717 30.900254 79.249419
F 3.288717 23.173560 79.249419
F 12.217915 30.906810 79.438416
F 12.217915 23.180116 79.438416
F 21.138093 30.906781 79.625247
F 21.138093 23.180087 79.625247
F 5.598147 24.465434 75.658259
F 5.598147 32.192128 75.658259
F 14.524310 24.467865 75.843511
F 14.524310 32.194559 75.843511
F 23.444399 24.467868 76.030358
F 23.444399 32.194562 76.030358
F 5.520908 27.046296 79.301158
F 16.525490 23.180088 86.815026
F 5.520908 19.319600 79.301158
F 14.448021 27.043438 79.485113
F 25.579058 20.604521 80.629071
F 14.448021 19.316742 79.485113
F 23.368111 27.043435 79.671959
F 23.368111 34.770129 79.671959
F 23.368111 19.316739 79.671959
F 5.579095 27.045913 76.565581
F 16.525490 30.906782 86.815026
F 5.579095 19.319218 76.565581
F 14.505239 27.043438 76.753907
F 25.579058 28.331216 80.629072
F 14.505239 19.316742 76.753906
F 23.425328 27.043435 76.940758
F 23.425328 34.770129 76.940758
F 23.425328 19.316739 76.940758
F 5.655461 24.465437 72.923683
F 5.655461 32.192131 72.923683
F 14.581514 24.467865 73.112305
F 14.581514 32.194559 73.112305
F 23.501603 24.467868 73.299156
F 23.501603 32.194562 73.299156
F 7.813630 30.907212 76.613474
F 7.813630 23.180518 76.613474
F 16.735271 30.906782 76.800621
F 16.735271 23.180087 76.800621
F 25.655347 30.906781 76.987470
F 25.655347 23.180087 76.987470
F 7.889907 28.330787 72.971865
F 7.889907 20.604092 72.971865
F 16.811544 28.331215 73.159019
F 16.811544 20.604520 73.159019
F 25.731620 28.331216 73.345869
F 25.731620 20.604521 73.345868
F 7.832675 28.330779 75.703634
F 7.832675 20.604084 75.703634
F 16.754340 28.331215 75.890221
F 16.754341 20.604520 75.890221
F 25.674416 28.331216 76.077070
F 25.674416 20.604521 76.077070
F 7.756319 30.907238 79.345271
F 7.756319 23.180544 79.345271
F 16.678053 30.906782 79.531823
F 16.678053 23.180088 79.531823
F 25.598129 30.906781 79.718671
F 25.598129 23.180087 79.718671
F 1.010287 24.538927 82.846075
F 1.010287 32.265621 82.846075
F 9.911203 24.467761 83.033394
F 9.911203 32.194455 83.033394
F 18.831801 24.467868 83.220136
F 18.831801 32.194562 83.220137
F 0.946520 26.949107 86.500296
F 0.946521 34.675801 86.500296
F 0.946520 19.222410 86.500296
F 9.834878 27.043579 86.674998
F 16.658983 20.604520 80.442222
F 9.834878 19.316883 86.674998
F 18.755512 27.043435 86.861738
F 18.755512 34.770129 86.861739
F 18.755512 19.316739 86.861739
F 0.726290 27.122728 83.786844
F 16.658983 28.331215 80.442223
F 0.726290 19.396032 83.786844
F 9.891669 27.043641 83.943541
F 7.737244 20.604082 80.255209
F 9.891669 19.316945 83.943540
F 18.812729 27.043434 84.130537
F 18.812729 34.770129 84.130537
F 18.812729 19.316739 84.130537
F 1.073127 24.487112 80.136893
F 1.073127 32.213805 80.136893
F 9.968473 24.467787 80.302035
F 9.968473 32.194481 80.302035
F 18.889004 24.467868 80.488935
F 18.889004 32.194562 80.488935
F 3.180413 30.908952 83.823690
F 3.180413 23.182258 83.823690
F 12.122572 30.906812 83.990380
F 12.122572 23.180118 83.990380
F 21.042749 30.906781 84.177249
F 21.042749 23.180087 84.177249
F 3.267165 28.336296 80.175006
F 3.267165 20.609602 80.175006
F 12.198846 28.331187 80.348777
F 12.198846 20.604493 80.348777
F 21.119022 28.331215 80.535647
F 21.119022 20.604521 80.535647
F 3.140456 28.319042 82.915039
F 3.140456 20.592348 82.915039
F 12.141569 28.331177 83.080022
F 12.141569 20.604483 83.080022
F 21.061818 28.331215 83.266849
F 21.061818 20.604521 83.266849
F 3.040687 30.920697 86.564556
F 3.040687 23.194003 86.564557
F 12.065154 30.906837 86.721634
F 12.065154 23.180143 86.721634
F 20.985532 30.906781 86.908451
F 20.985532 23.180087 86.908451
F 5.442742 24.463479 82.944095
F 5.442742 32.190174 82.944095
F 14.371749 24.467865 83.126715
F 14.371749 32.194559 83.126715
F 23.291838 24.467868 83.313561
F 23.291838 32.194562 83.313561
F 5.365047 27.048134 86.586204
F 7.596155 23.182473 86.629788
F 5.365047 19.321439 86.586205
F 14.295459 27.043438 86.768316
F 7.737244 28.330776 80.255209
F 14.295459 19.316743 86.768316
F 23.215549 27.043434 86.955163
F 23.215549 34.770129 86.955163
F 23.215549 19.316739 86.955163
F 5.410870 27.047911 83.848103
F 7.596155 30.909167 86.629788
F 5.410871 19.321216 83.848103
F 14.352669 27.043439 84.037109
F 25.502785 23.180087 84.270674
F 14.352669 19.316744 84.037109
F 23.272766 27.043434 84.223961
F 23.272766 34.770129 84.223961
F 23.272767 19.316739 84.223961
F 5.502576 24.465228 80.207623
F 5.502576 32.191922 80.207623
F 14.428952 24.467865 80.395508
F 14.428952 32.194559 80.395508
F 23.349041 24.467869 80.582359
F 23.349041 32.194562 80.582359
F 7.660733 30.907155 83.897100
F 7.660733 23.180461 83.897100
F 16.582710 30.906782 84.083824
F 1.378704 24.485368 65.564153
F 1.378704 32.212062 65.564153
F 0.880385 24.563984 90.147449
F 0.880385 32.290678 90.147449
F 9.758627 24.467732 90.316573
F 9.758627 32.194427 90.316573
F 18.679239 24.467868 90.503340
F 18.679239 32.194562 90.503341
F 0.808874 26.950569 93.794712
F 0.808875 34.677263 93.794712
F 0.808875 19.223873 93.794713
F 9.682380 27.043549 93.958135
F 16.144093 28.331215 105.023035
F 9.682380 19.316854 93.958136
F 18.602951 27.043435 94.144942
F 18.602950 34.770129 94.144942
F 18.602951 19.316739 94.144942
F 0.595703 27.122823 91.093367
F 24.987884 23.180087 108.851485
F 0.595703 19.396127 91.093367
F 9.737889 27.043936 91.226489
F 7.217438 20.602856 104.837270
F 9.737890 19.317241 91.226489
F 18.660168 27.043434 91.413741
F 18.660168 34.770129 91.413740
F 18.660168 19.316739 91.413741
F 16.125026 30.906782 105.933435
F 7.203861 23.180324 105.746462
F 9.814504 24.467455 87.584969
F 9.814504 32.194149 87.584969
F 18.736442 24.467868 87.772138
F 18.736442 32.194562 87.772139
F 3.027953 30.908765 91.105437
F 3.027953 23.182071 91.105437
F 11.970017 30.906818 91.273583
F 11.970017 23.180124 91.273583
F 20.890188 30.906781 91.460453
F 20.890188 23.180087 91.460453
F 3.099440 28.327372 87.463138
F 3.099440 20.600678 87.463138
F 12.046284 28.331181 87.631983
F 12.046284 20.604486 87.631982
F 20.966461 28.331215 87.818851
F 20.966461 20.604521 87.818851
F 2.970000 28.319532 90.204717
F 2.970000 20.592837 90.204717
F 11.988791 28.331138 90.363249
F 11.988791 20.604444 90.363249
F 20.909257 28.331215 90.550053
F 20.909257 20.604521 90.550053
F 2.901309 30.916603 93.844561
F 2.901309 23.189909 93.844561
F 11.912482 30.906866 94.004856
F 11.912482 23.180172 94.004856
F 20.832970 30.906781 94.191654
F 20.832970 23.180087 94.191654
F 5.289285 24.463721 90.227185
F 5.289285 32.190415 90.227185
F 14.219188 24.467865 90.409918
F 14.219188 32.194559 90.409918
F 23.139276 24.467868 90.596765
F 23.139276 32.194562 90.596765
F 5.213783 27.047209 93.868145
F 16.067806 30.906782 108.664637
F 5.213783 19.320514 93.868145
F 14.142900 27.043438 94.051519
F 7.217438 28.329550 104.837270
F 14.142900 19.316743 94.051519
F 23.062988 27.043435 94.238366
F 23.062988 34.770129 94.238367
F 23.062988 19.316739 94.238367
F 5.245911 27.051576 91.128696
F 7.141995 23.181527 108.478721
F 5.245911 19.324881 91.128696
F 14.200080 27.043444 91.320309
F 25.121374 20.604521 102.478682
F 14.200080 19.316748 91.320308
F 23.120205 27.043434 91.507165
F 23.120205 34.770129 91.507165
F 23.120205 19.316739 91.507165
F 5.322293 24.459895 87.487334
F 5.322293 32.186589 87.487334
F 14.276368 24.467861 87.678709
F 14.276368 32.194555 87.678709
F 23.196480 24.467868 87.865563
F 23.196480 32.194562 87.865563
F 7.508115 30.907019 91.180262
F 7.508115 23.180325 91.180262
F 16.430149 30.906782 91.367028
F 16.430149 23.180088 91.367028
F 25.350224 30.906781 91.553877
F 25.350224 23.180087 91.553877
F 7.584303 28.330957 87.538799
F 7.584303 20.604263 87.538799
F 16.506421 28.331215 87.725426
F 16.506421 20.604520 87.725426
F 25.426497 28.331216 87.912275
F 25.426497 20.604521 87.912275
F 7.519199 28.328635 90.271539
F 7.519200 20.601941 90.271539
F 16.449215 28.331214 90.456628
F 16.449215 20.604520 90.456628
F 25.369293 28.331216 90.643477
F 25.369293 20.604521 90.643477
F 7.443323 30.909253 93.913055
F 7.443323 23.182559 93.913055
F 16.372927 30.906782 94.098230
F 16.372927 23.180088 94.098230
F 25.293007 30.906781 94.285078
F 25.293007 23.180087 94.285078
F 0.736642 24.555655 97.439902
F 0.736642 32.282349 97.439902
F 9.606158 24.467775 97.599712
F 9.606158 32.194470 97.599712
F 18.526678 24.467868 97.786544
F 18.526678 32.194562 97.786544
F 0.663861 26.960661 101.084436
F 0.663862 34.687354 101.084437
F 0.663862 19.233965 101.084437
F 9.529927 27.043508 101.241294
F 25.121374 28.331215 102.478682
F 9.529927 19.316812 101.241294
F 18.450389 27.043435 101.428145
F 18.450389 34.770129 101.428145
F 18.450389 19.316739 101.428145
F 0.495271 27.107673 98.382976
F 24.987884 30.906781 108.851485
F 0.495272 19.380978 98.382976
F 9.585529 27.043892 98.509716
F 16.201299 20.604520 102.291832
F 9.585529 19.317196 98.509716
F 18.507606 27.043434 98.696944
F 18.507606 34.770129 98.696943
F 18.507606 19.316739 98.696943
F 0.544854 24.395457 94.738450
F 0.544855 32.122150 94.738450
F 9.661600 24.467363 94.868080
F 9.661600 32.194057 94.868080
F 18.583881 24.467868 95.055342
F 18.583881 32.194562 95.055342
F 2.883500 30.905767 98.389570
F 2.883500 23.179073 98.389570
F 11.817467 30.906815 98.556783
F 11.817467 23.180121 98.556783
F 20.737627 30.906781 98.743656
F 20.737627 23.180087 98.743656
F 2.955608 28.330599 94.747483
F 2.955609 20.603905 94.747483
F 11.893734 28.331179 94.915183
F 11.893734 20.604484 94.915183
F 20.813899 28.331215 95.102054
F 20.813899 20.604521 95.102054
F 2.834085 28.323012 97.484478
F 2.834085 20.596317 97.484478
F 11.836234 28.331134 97.646455
F 11.836234 20.604439 97.646456
F 20.756696 28.331215 97.833256
F 20.756696 20.604521 97.833256
F 2.766635 30.913196 101.124449
F 2.766635 23.186502 101.124449
F 11.759985 30.906855 101.288052
F 11.759985 23.180161 101.288052
F 20.680409 30.906782 101.474857
F 20.680409 23.180087 101.474857
F 5.138597 24.464419 97.509347
F 5.138597 32.191113 97.509347
F 14.066629 24.467865 97.693121
F 14.066629 32.194559 97.693121
F 22.986715 24.467868 97.879968
F 22.986715 32.194562 97.879968
F 5.063371 27.046543 101.150663
F 7.141995 30.908222 108.478720
F 5.063371 19.319848 101.150663
F 13.990340 27.043438 101.334722
F 16.201299 28.331215 102.291833
F 13.990340 19.316742 101.334722
F 22.910426 27.043434 101.521569
F 22.910426 34.770129 101.521569
F 22.910426 19.316739 101.521569
F 5.098600 27.050458 98.412444
F 25.064170 20.604521 105.209883
F 5.098600 19.323762 98.412444
F 14.047514 27.043445 98.603511
F 7.279859 20.604278 102.104856
F 14.047514 19.316750 98.603510
F 22.967644 27.043434 98.790368
F 22.967644 34.770129 98.790368
F 22.967644 19.316739 98.790368
F 5.171699 24.460175 94.770487
F 5.171699 32.186869 94.770487
F 14.123787 24.467858 94.961909
F 14.123787 32.194552 94.961909
F 23.043919 24.467869 95.148767
F 23.043919 32.194562 95.148767
F 7.355894 30.907037 98.463292
F 7.355894 23.180343 98.463292
F 16.277588 30.906782 98.650231
F 16.277588 23.180088 98.650231
F 25.197663 30.906781 98.837081
F 25.197663 23.180087 98.837081
F 7.431950 28.330969 94.821745
F 7.431950 20.604274 94.821745
F 16.353860 28.331215 95.008630
F 16.353860 20.604520 95.008629
F 25.273935 28.331216 95.195479
F 25.273935 20.604521 95.195479
F 7.368019 28.329016 97.554450
F 7.368019 20.602321 97.554450
F 16.296653 28.331214 97.739832
F 16.296652 20.604520 97.739832
F 25.216732 28.331216 97.926680
F 25.216732 20.604521 97.926680
F 7.292569 30.908757 101.195878
F 7.292569 23.182063 101.195878
F 16.220366 30.906782 101.381433
F 16.220366 23.180088 101.381433
F 25.140445 30.906781 101.568282
F 25.140445 23.180087 101.568282
F 0.590982 24.544695 104.728821
F 0.590982 32.271389 104.728821
F 9.453715 24.467815 104.882887
F 9.453715 32.194509 104.882887
F 18.374117 24.467868 105.069747
F 18.374116 32.194562 105.069747
F 0.517557 26.972364 108.372897
F 0.517558 34.699058 108.372897
F 0.517558 19.245668 108.372897
F 9.377458 27.043475 108.524492
F 7.279858 28.330973 102.104856
F 9.377458 19.316780 108.524492
F 18.297828 27.043435 108.711349
F 18.297828 34.770129 108.711349
F 18.297828 19.316739 108.711349
F 0.396927 27.090239 105.671731
F 16.067806 23.180088 108.664637
F 0.396927 19.363544 105.671731
F 9.433456 27.043774 105.793016
F 25.045101 23.180087 106.120284
F 9.433456 19.317079 105.793016
F 18.355045 27.043435 105.980147
F 18.355045 34.770129 105.980147
F 18.355045 19.316739 105.980147
F 0.445783 24.411953 102.027518
F 0.445783 32.138647 102.027518
F 9.509438 24.467459 102.151355
F 9.509438 32.194153 102.151354
F 18.431320 24.467868 102.338545
F 18.431320 32.194562 102.338545
F 2.738406 30.902674 105.673121
F 2.738406 23.175980 105.673121
F 11.664918 30.906810 105.839988
F 11.664918 23.180116 105.839988
F 20.585065 30.906781 106.026859
F 20.585065 23.180087 106.026859
F 2.810883 28.333667 102.031205
F 2.810883 20.606972 102.031205
F 11.741184 28.331184 102.198385
F 11.741184 20.604489 102.198385
F 20.661338 28.331215 102.385257
F 20.661338 20.604521 102.385257
F 2.700156 28.326471 104.764119
F 2.700156 20.599777 104.764119
F 11.683772 28.331154 104.929646
F 11.683772 20.604460 104.929646
F 20.604134 28.331215 105.116459
F 20.604134 20.604521 105.116459
F 2.633081 30.909389 108.404203
F 2.633080 23.182695 108.404203
F 11.607520 30.906835 108.571244
F 11.607520 23.180141 108.571244
F 20.527848 30.906781 108.758061
F 20.527848 23.180087 108.758061
F 4.988161 24.465042 104.792034
F 4.988161 32.191737 104.792034
F 13.914069 24.467865 104.976324
F 13.914069 32.194559 104.976324
F 22.834154 24.467868 105.163171
F 22.834154 32.194562 105.163171
F 4.912428 27.046098 108.433727
F 25.064170 28.331215 105.209883
F 4.912428 19.319402 108.433727
F 13.837780 27.043438 108.617926
F 25.045102 30.906781 106.120284
F 13.837780 19.316742 108.617926
F 22.757865 27.043435 108.804773
F 22.757865 34.770129 108.804773
F 22.757865 19.316739 108.804773
F 4.952310 27.049265 105.696548
F 16.144093 20.604520 105.023035
F 4.952311 19.322569 105.696548
F 13.894968 27.043442 105.886716
F 16.125026 23.180087 105.933435
F 13.894968 19.316747 105.886716
F 22.815082 27.043435 106.073572
F 22.815082 34.770129 106.073571
F 22.815082 19.316739 106.073571
F 5.025108 24.461370 102.054393
F 5.025108 32.188064 102.054393
F 13.971233 24.467859 102.245113
F 13.971233 32.194553 102.245113
F 22.891357 24.467869 102.431970
F 22.891357 32.194563 102.431970
F 7.203861 30.907018 105.746461
F 0.647145 24.384616 87.445748
F 0.647145 32.111310 87.445748
F 0.444003 24.539043 112.024780
F 0.444003 32.265737 112.024780
F 9.301211 24.467840 112.166090
F 9.301211 32.194534 112.166090
F 18.221555 24.467868 112.352951
F 18.221555 32.194562 112.352951
F 0.134655 27.095276 115.845559
F 24.566951 23.142808 127.803085
F 0.134647 19.368585 115.845565
F 9.224687 27.043498 115.807705
F 24.566951 30.869503 127.803085
F 9.224687 19.316802 115.807705
F 18.145267 27.043435 115.994543
F 18.145267 34.770129 115.994543
F 18.145267 19.316739 115.994543
F 0.297670 27.068872 113.038542
F 15.540816 30.493005 130.283092
F 0.297670 19.342176 113.038540
F 9.281238 27.043696 113.076287
F 15.646876 23.142809 127.616236
F 9.281238 19.317000 113.076287
F 18.202484 27.043435 113.263350
F 18.202484 34.770129 113.263350
F 18.202484 19.316739 113.263350
F 9.357352 24.467571 109.434654
F 9.357352 32.194265 109.434654
F 18.278758 24.467868 109.621749
F 18.278758 32.194562 109.621749
F 2.590397 30.900834 112.961808
F 2.590397 23.174140 112.961809
F 11.512362 30.906808 113.123194
F 11.512362 23.180114 113.123194
F 20.432504 30.906781 113.310062
F 20.432504 23.180087 113.310062
F 2.664528 28.336347 109.316953
F 2.664528 20.609653 109.316953
F 11.588632 28.331188 109.481592
F 11.588632 20.604493 109.481592
F 20.508777 28.331215 109.668461
F 20.508777 20.604521 109.668461
F 2.561432 28.328066 112.051198
F 2.561432 20.601371 112.051199
F 11.531273 28.331165 112.212844
F 11.531273 20.604471 112.212845
F 20.451573 28.331215 112.399663
F 20.451573 20.604521 112.399663
F 2.483522 30.917008 115.698631
F 2.483522 23.190314 115.698632
F 11.455023 30.906826 115.854434
F 11.455023 23.180131 115.854434
F 20.375286 30.906782 116.041255
F 20.375286 23.180087 116.041255
F 4.836584 24.465235 112.075313
F 4.836584 32.191929 112.075313
F 13.761508 24.467865 112.259527
F 13.761508 32.194559 112.259528
F 22.681592 24.467868 112.446375
F 22.681592 32.194562 112.446375
F 4.752871 27.044427 115.715441
F 6.750181 20.574231 126.606709
F 4.752871 19.317732 115.715441
F 13.685214 27.043438 115.901120
F 15.646876 30.869503 127.616236
F 13.685214 19.316743 115.901121
F 22.605304 27.043435 116.087967
F 22.605304 34.770129 116.087967
F 22.605304 19.316739 116.087967
F 4.805738 27.048098 112.980277
F 6.750181 28.300925 126.606709
F 4.805738 19.321402 112.980277
F 13.742416 27.043440 113.169921
F 6.723280 23.145570 127.427977
F 13.742415 19.316745 113.169921
F 22.662521 27.043435 113.356774
F 22.662521 34.770129 113.356774
F 22.662521 19.316739 113.356774
F 4.878949 24.462548 109.338574
F 4.878949 32.189243 109.338574
F 13.818686 24.467862 109.528319
F 13.818686 32.194556 109.528319
F 22.738796 24.467869 109.715173
F 22.738796 32.194562 109.715173
F 7.051605 30.907009 113.029646
F 7.051605 23.180315 113.029646
F 15.972465 30.906782 113.216637
F 15.972465 23.180087 113.216637
F 24.892540 30.906781 113.403487
F 24.892540 23.180087 113.403487
F 7.127739 28.330990 109.388082
F 7.127739 20.604295 109.388082
F 16.048737 28.331215 109.575036
F 16.048738 20.604520 109.575036
F 24.968813 28.331216 109.761885
F 24.968813 20.604521 109.761886
F 7.066538 28.330044 112.120199
F 7.066538 20.603350 112.120199
F 15.991532 28.331215 112.306239
F 15.991532 20.604520 112.306239
F 24.911609 28.331216 112.493087
F 24.911609 20.604521 112.493087
F 6.991173 30.907459 115.761554
F 6.991173 23.180765 115.761554
F 15.915246 30.906782 115.947831
F 15.915246 23.180088 115.947831
F 24.835323 30.906781 116.134679
F 24.835323 23.180087 116.134680
F 0.051196 24.405593 119.518750
F 0.051196 32.132287 119.518750
F 9.148131 24.467742 119.448640
F 9.148131 32.194437 119.448640
F 18.069008 24.467864 119.635440
F 18.069008 32.194559 119.635440
F 15.743786 20.603079 124.094605
F 6.619606 22.765184 130.096318
F 15.743785 28.329773 124.094605
F 9.071503 27.042809 123.077237
F 9.071503 34.769503 123.077237
F 9.071503 19.316113 123.077237
F 17.992570 27.042666 123.264026
F 17.992570 34.769361 123.264026
F 17.992570 19.315970 123.264026
F 0.188684 27.016616 120.361845
F 0.188684 34.743311 120.361845
F 0.188684 19.289921 120.361845
F 9.129202 27.043641 120.354691
F 6.723280 30.872264 127.427977
F 9.129202 19.316945 120.354690
F 18.050016 27.043417 120.541689
F 18.050016 34.770111 120.541688
F 18.050016 19.316721 120.541688
F 0.241608 24.475129 116.726923
F 0.241609 32.201823 116.726923
F 9.205144 24.467628 116.717799
F 9.205144 32.194323 116.717799
F 18.126199 24.467868 116.904827
F 18.126199 32.194562 116.904827
F 2.401793 30.910557 120.231196
F 2.401793 23.183863 120.231196
F 11.359810 30.906789 120.401530
F 11.359810 23.180095 120.401530
F 20.280036 30.906764 120.588401
F 20.280036 23.180070 120.588401
F 2.487067 28.326478 116.594757
F 2.487067 20.599784 116.594757
F 11.436036 28.331186 116.764668
F 11.436036 20.604492 116.764668
F 20.356218 28.331215 116.951539
F 20.356218 20.604521 116.951539
F 2.412536 28.319335 119.338601
F 2.412536 20.592640 119.338601
F 11.378815 28.331175 119.495325
F 11.378815 20.604481 119.495325
F 20.299026 28.331211 119.682152
F 20.299026 20.604517 119.682152
F 2.343923 30.916876 122.966580
F 2.343923 23.190182 122.966580
F 11.302442 30.906040 123.123903
F 11.302442 23.179346 123.123903
F 20.222590 30.906013 123.310738
F 20.222590 23.179319 123.310738
F 4.669807 24.466542 119.356504
F 4.669807 32.193236 119.356504
F 13.608951 24.467859 119.542018
F 13.608951 32.194553 119.542018
F 22.529045 24.467865 119.728864
F 22.529045 32.194559 119.728864
F 4.594712 27.043921 122.985520
F 24.663862 20.603080 124.281454
F 4.594712 19.317226 122.985520
F 13.532507 27.042673 123.170605
F 13.532508 34.769367 123.170606
F 13.532507 19.315977 123.170606
F 22.452608 27.042666 123.357450
F 22.452608 34.769360 123.357451
F 22.452608 19.315970 123.357451
F 4.659794 27.048216 120.259474
F 24.663862 28.329774 124.281454
F 4.659794 19.321520 120.259474
F 13.589959 27.043421 120.448261
F 13.589959 34.770115 120.448261
F 13.589959 19.316725 120.448261
F 22.510053 27.043417 120.635113
F 22.510053 34.770111 120.635113
F 22.510053 19.316721 120.635113
F 4.732448 24.463462 116.621540
F 4.732448 32.190156 116.621540
F 13.666136 24.467863 116.811399
F 13.666136 32.194557 116.811399
F 22.586237 24.467868 116.998252
F 22.586237 32.194562 116.998252
F 6.894843 30.908881 120.306396
F 6.894843 23.182187 120.306396
F 15.819996 30.906764 120.494976
F 15.819996 23.180070 120.494976
F 24.740072 30.906763 120.681825
F 24.740072 23.180069 120.681825
F 6.973468 28.330197 116.670469
F 6.973468 20.603502 116.670469
F 15.896178 28.331215 116.858115
F 15.896178 20.604520 116.858115
F 24.816254 28.331216 117.044964
F 24.816254 20.604521 117.044964
F 6.916090 28.331193 119.402013
F 6.916090 20.604498 119.402013
F 15.838986 28.331211 119.588728
F 15.838986 20.604516 119.588728
F 24.759062 28.331212 119.775576
F 24.759062 20.604517 119.775576
F 6.840903 30.905516 123.030010
F 6.840903 23.178822 123.030011
F 15.762551 30.906013 123.217314
F 15.762551 23.179319 123.217314
F 24.682626 30.906013 123.404162
F 24.682626 23.179319 123.404162
F 6.818334 20.600688 123.905512
F 6.818334 28.327382 123.905512
F 8.979896 24.435921 126.654417
F 8.979896 32.162615 126.654417
F 17.900502 24.435826 126.841309
F 17.900502 32.162520 126.841309
F 24.460892 22.766311 130.469941
F 26.690908 26.629659 130.516653
F 24.460893 30.493005 130.469941
F 26.690909 34.356354 130.516653
F 15.540815 22.766311 130.283093
F 26.690908 18.902964 130.516653
F 8.850438 26.629474 130.143187
F 8.850438 34.356168 130.143188
F 8.850437 18.902778 130.143188
F 17.770834 26.629659 130.329804
F 17.770835 34.356353 130.329804
F 17.770834 18.902963 130.329804
F 0.099990 27.006633 127.652808
F 0.099990 34.733328 127.652808
F 0.099990 19.279938 127.652808
F 8.956546 27.006373 127.476111
F 6.619607 30.491878 130.096318
F 8.956546 19.279677 127.476111
F 17.876895 27.006156 127.662948
F 24.590555 20.572478 126.981446
F 17.876895 19.279460 127.662948
F 0.139760 24.499136 123.994618
F 0.139760 32.225830 123.994618
F 9.053282 24.466238 123.954323
F 9.053282 32.192932 123.954324
F 17.973807 24.466427 124.141317
F 17.973807 32.193121 124.141317
F 2.257186 30.871731 127.368632
F 2.257186 23.145037 127.368631
F 11.186709 30.869508 127.522792
F 11.186709 23.142814 127.522792
F 20.106915 30.869503 127.709661
F 20.106915 23.142808 127.709661
F 2.335479 28.329288 123.837472
F 2.335479 20.602594 123.837472
F 11.283561 28.329748 124.001162
F 11.283561 20.603054 124.001162
F 20.203826 28.329774 124.188029
F 20.203826 20.603079 124.188030
F 2.258143 28.293408 126.549611
F 2.258143 20.566713 126.549611
F 11.210412 28.299125 126.701198
F 11.210412 20.572430 126.701199
F 20.130519 28.299173 126.888021
F 20.130519 20.572478 126.888021
F 2.042716 30.380027 130.007552
F 2.042716 22.653333 130.007552
F 11.080770 30.492990 130.189676
F 11.080769 22.766296 130.189676
F 20.000855 30.493005 130.376517
F 20.000854 22.766311 130.376517
F 4.508572 24.437494 126.564639
F 4.508572 32.164189 126.564640
F 13.440448 24.435818 126.747888
F 13.440448 32.162512 126.747888
F 22.360539 24.435826 126.934733
F 22.360539 32.162520 126.934733
F 4.371185 26.604992 130.051510
F 4.371186 34.331686 130.051510
F 4.371185 18.878296 130.051509
F 13.310798 26.629663 130.236378
F 13.310799 34.356358 130.236378
F 13.310798 18.902968 130.236378
F 22.230873 26.629658 130.423229
F 22.230874 34.356352 130.423229
F 22.230873 18.902963 130.423229
F 4.493628 27.011904 127.381677
F 24.590556 28.299173 126.981445
F 4.493628 19.285208 127.381677
F 13.416856 27.006152 127.569524
F 15.670481 20.572478 126.794597
F 13.416856 19.279456 127.569524
F 22.336932 27.006156 127.756373
F 15.670481 28.299173 126.794596
F 22.336932 19.279460 127.756373
F 4.587075 24.462412 123.860457
F 4.587075 32.189106 123.860457
F 13.513758 24.466425 124.047892
F 13.513758 32.193119 124.047892
F 22.433845 24.466427 124.234742
F 22.433845 32.193121 124.234742
F 22.336932 34.732850 127.756373
F 13.416856 34.732846 127.569525
F 4.493628 34.738598 127.381677
F 17.876895 34.732850 127.662948
F 8.956547 34.733067 127.476111
F 0.347960 24.431436 109.319094
F 0.347960 32.158130 109.319094
F 2.698564 47.700085 2.866670
F 2.698565 39.973389 2.866669
F 11.609870 47.685136 3.084910
F 11.609870 39.958440 3.084910
F 20.530443 47.685234 3.271709
F 20.530443 39.958538 3.271709
F 2.609637 50.213151 6.393737
F 2.609637 42.486455 6.393737
F 11.512973 50.225045 6.606535
F 11.512973 42.498350 6.606535
F 20.433515 50.224964 6.793340
F 20.433515 42.498268 6.793339
F 2.650230 50.258309 3.705267
F 2.650230 42.531613 3.705267
F 11.586218 50.255649 3.906438
F 11.586218 42.528954 3.906438
F 20.506837 50.255564 4.093348
F 20.506837 42.528869 4.093348
F 2.773576 48.008400 0.202393
F 15.725730 34.770132 18.488279
F 2.773576 40.281704 0.202392
F 15.668512 34.770132 21.219485
F 11.716405 48.061732 0.418018
F 11.716406 40.335036 0.418018
F 20.636484 48.061733 0.604853
F 20.636485 40.335037 0.604853
F 4.884391 38.662304 3.766281
F 4.884391 46.389001 3.766281
F 13.816664 38.665550 3.953190
F 13.816663 46.392247 3.953190
F 22.736857 38.665520 4.140060
F 22.736857 46.392217 4.140060
F 5.023434 51.918926 0.272141
F 5.023434 36.465533 0.272141
F 5.023433 44.192231 0.272141
F 13.946426 51.925080 0.464725
F 13.946427 36.471688 0.464724
F 13.946426 44.198386 0.464724
F 22.866503 51.925079 0.651564
F 22.866503 36.471688 0.651565
F 22.866502 44.198385 0.651565
F 4.907972 51.551637 2.937210
F 4.907972 36.098246 2.937210
F 4.907972 43.824943 2.937210
F 13.840257 51.548548 3.131596
F 13.840257 36.095156 3.131596
F 13.840257 43.821853 3.131596
F 22.760461 51.548581 3.318421
F 22.760461 36.095189 3.318421
F 22.760461 43.821887 3.318421
F 4.815221 38.629578 6.461417
F 4.815220 46.356276 6.461417
F 13.743356 38.634948 6.653219
F 13.743356 46.361645 6.653219
F 22.663535 38.634919 6.840052
F 22.663535 46.361616 6.840052
F 7.144204 47.683127 2.994420
F 7.144204 39.956431 2.994420
F 16.070387 47.685229 3.178287
F 16.070387 39.958533 3.178287
F 24.990481 47.685234 3.365133
F 24.990480 39.958538 3.365133
F 7.047034 50.227366 6.514590
F 7.047034 42.500671 6.514590
F 15.973462 50.224967 6.699917
F 15.973462 42.498272 6.699917
F 24.893552 50.224963 6.886764
F 24.893552 42.498268 6.886764
F 7.119541 50.257758 3.811866
F 7.119541 42.531063 3.811866
F 16.046779 50.255569 3.999921
F 16.046779 42.528873 3.999921
F 24.966874 50.255564 4.186773
F 24.966874 42.528868 4.186772
F 7.256175 48.061379 0.326494
F 7.256175 40.334682 0.326495
F 16.176446 48.061733 0.511429
F 16.176447 40.335037 0.511429
F 25.096522 48.061731 0.698277
F 25.096522 40.335035 0.698277
F 9.355155 38.665809 3.859640
F 9.355155 46.392506 3.859640
F 18.276817 38.665520 4.046635
F 18.276817 46.392217 4.046636
F 9.486417 51.925065 0.371519
F 9.486417 36.471673 0.371518
F 9.486416 44.198370 0.371518
F 18.406465 51.925080 0.558140
F 18.406465 36.471688 0.558140
F 18.406465 44.198386 0.558140
F 9.378286 51.547987 3.038598
F 9.378286 36.094595 3.038598
F 9.378286 43.821293 3.038598
F 18.300421 51.548581 3.224997
F 18.300421 36.095189 3.224996
F 18.300421 43.821886 3.224997
F 9.281824 38.635358 6.560044
F 9.281824 46.362055 6.560044
F 18.203495 38.634919 6.746627
F 18.203495 46.361617 6.746627
F 2.541668 47.665180 10.002881
F 2.541669 39.938484 10.002881
F 11.436804 47.647898 10.206159
F 11.436804 39.921202 10.206159
F 20.357321 47.647974 10.392968
F 20.357321 39.921277 10.392968
F 2.466291 50.206026 13.641809
F 2.466292 42.479330 13.641810
F 11.360606 50.223597 13.843021
F 11.360606 42.496902 13.843021
F 20.281123 50.223522 14.029829
F 20.281123 42.496827 14.029830
F 2.522659 50.205997 10.940492
F 2.522659 42.479301 10.940492
F 11.417813 50.223602 11.112308
F 11.417813 42.496906 11.112307
F 20.338329 50.223526 11.299217
F 20.338329 42.496831 11.299217
F 2.593203 47.665609 7.304599
F 2.593204 39.938913 7.304599
F 11.494229 47.648645 7.483719
F 11.494229 39.921949 7.483718
F 20.414752 47.648724 7.670631
F 20.414752 39.922028 7.670630
F 4.719523 38.627605 10.975643
F 4.719522 46.354303 10.975644
F 13.648176 38.633509 11.159059
F 13.648176 46.360207 11.159059
F 22.568349 38.633481 11.345929
F 22.568349 46.360179 11.345929
F 4.794024 51.516570 7.345167
F 4.794024 36.063178 7.345167
F 4.794024 43.789876 7.345167
F 13.724591 51.512043 7.530471
F 13.724591 36.058651 7.530471
F 13.724591 43.785348 7.530471
F 22.644771 51.512071 7.717343
F 22.644771 36.058679 7.717342
F 22.644771 43.785377 7.717343
F 4.738723 51.517111 10.061410
F 4.738723 36.063719 10.061410
F 4.738723 43.790416 10.061410
F 13.667164 51.511293 10.252848
F 13.667164 36.057901 10.252848
F 13.667164 43.784598 10.252848
F 22.587339 51.511320 10.439680
F 22.587339 36.057928 10.439680
F 22.587339 43.784626 10.439681
F 4.662654 38.627540 13.698786
F 4.662653 46.354238 13.698787
F 13.590968 38.633505 13.889710
F 13.590968 46.360203 13.889709
F 22.511143 38.633478 14.076542
F 22.511143 46.360175 14.076542
F 6.971144 47.645549 10.114201
F 6.971144 39.918852 10.114201
F 15.897269 47.647971 10.299545
F 15.897269 39.921274 10.299546
F 24.817358 47.647974 10.486393
F 24.817358 39.921277 10.486393
F 6.894949 50.225955 13.751084
F 6.894949 42.499259 13.751084
F 15.821071 50.223526 13.936407
F 15.821071 42.496830 13.936407
F 24.741160 50.223522 14.123254
F 24.741160 42.496826 14.123254
F 6.952187 50.225974 11.017111
F 6.952187 42.499279 11.017111
F 15.878278 50.223529 11.205790
F 15.878278 42.496834 11.205790
F 24.798366 50.223526 11.392642
F 24.798366 42.496830 11.392641
F 7.028700 47.646411 7.388622
F 7.028700 39.919715 7.388622
F 15.954700 47.648721 7.577203
F 15.954700 39.922025 7.577203
F 24.874790 47.648724 7.764055
F 24.874790 39.922028 7.764055
F 9.186670 38.633909 11.065344
F 9.186670 46.360607 11.065345
F 18.108310 38.633482 11.252504
F 18.108310 46.360179 11.252504
F 9.262961 51.511613 7.436703
F 9.262961 36.058221 7.436702
F 9.262961 43.784918 7.436702
F 18.184731 51.512071 7.623918
F 18.184731 36.058679 7.623918
F 18.184731 43.785377 7.623918
F 9.205644 51.510890 10.159630
F 9.205644 36.057498 10.159630
F 9.205645 43.784196 10.159630
F 18.127299 51.511320 10.346256
F 18.127299 36.057928 10.346256
F 18.127300 43.784626 10.346256
F 9.129457 38.633905 13.796510
F 9.129457 46.360603 13.796510
F 18.051103 38.633478 13.983117
F 18.051103 46.360175 13.983117
F 2.390051 47.665457 17.283334
F 2.390052 39.938760 17.283334
F 11.284337 47.647881 17.484499
F 11.284337 39.921185 17.484499
F 20.204853 47.647956 17.671307
F 20.204853 39.921260 17.671307
F 2.313760 50.206023 20.924936
F 2.313761 42.479327 20.924936
F 11.208047 50.223597 21.126099
F 11.208047 42.496902 21.126100
F 20.128564 50.223522 21.312908
F 20.128564 42.496827 21.312908
F 2.370360 50.206022 18.223332
F 2.370361 42.479326 18.223332
F 11.265268 50.223597 18.394799
F 11.265267 42.496902 18.394799
F 20.185782 50.223522 18.581706
F 20.185782 42.496827 18.581706
F 2.446630 47.665456 14.581735
F 2.446631 39.938760 14.581735
F 11.341542 47.647881 14.753206
F 11.341542 39.921185 14.753206
F 20.262056 47.647956 14.940113
F 20.262056 39.921260 14.940113
F 4.567165 38.627535 18.258387
F 4.567165 46.354232 18.258387
F 13.495628 38.633505 18.441549
F 13.495628 46.360203 18.441549
F 22.415801 38.633478 18.628419
F 22.415801 46.360175 18.628419
F 4.643434 51.517245 14.616790
F 4.643434 36.063853 14.616790
F 4.643434 43.790551 14.616790
F 13.571900 51.511275 14.799956
F 13.571900 36.057883 14.799956
F 13.571900 43.784581 14.799956
F 22.492074 51.511303 14.986826
F 22.492074 36.057911 14.986826
F 22.492074 43.784608 14.986826
F 4.586395 51.517246 17.340302
F 4.586395 36.063854 17.340302
F 4.586395 43.790551 17.340302
F 13.514696 51.511275 17.531187
F 13.514696 36.057883 17.531187
F 13.514696 43.784581 17.531187
F 22.434871 51.511303 17.718019
F 22.434871 36.057911 17.718019
F 22.434871 43.784608 17.718019
F 4.510108 38.627535 20.981904
F 4.510108 46.354233 20.981903
F 13.438409 38.633505 21.172788
F 13.438409 46.360203 21.172788
F 22.358584 38.633478 21.359620
F 22.358584 46.360175 21.359620
F 6.818684 47.645525 17.392570
F 6.818683 39.918829 17.392570
F 15.744801 47.647953 17.577884
F 15.744802 39.921257 17.577884
F 24.664890 47.647956 17.764731
F 24.664890 39.921260 17.764732
F 6.742394 50.225953 21.034171
F 6.742394 42.499257 21.034171
F 15.668512 50.223526 21.219485
F 15.668512 42.496830 21.219485
F 24.588601 50.223522 21.406332
F 24.588601 42.496826 21.406332
F 6.799682 50.225953 18.299644
F 6.799682 42.499257 18.299644
F 15.725730 50.223526 18.488280
F 15.725730 42.496830 18.488279
F 24.645819 50.223522 18.675131
F 24.645819 42.496826 18.675131
F 6.875955 47.645525 14.658049
F 6.875955 39.918829 14.658049
F 15.802004 47.647953 14.846687
F 15.802004 39.921257 14.846686
F 24.722093 47.647956 15.033538
F 24.722093 39.921260 15.033538
F 9.034128 38.633905 18.347837
F 9.034128 46.360603 18.347837
F 17.955762 38.633478 18.534994
F 17.955762 46.360175 18.534994
F 9.110399 51.510875 14.706244
F 9.110399 36.057483 14.706244
F 9.110399 43.784181 14.706244
F 18.032035 51.511303 14.893401
F 18.032035 36.057910 14.893401
F 18.032035 43.784608 14.893401
F 9.053185 51.510875 17.437988
F 9.053185 36.057483 17.437988
F 9.053185 43.784181 17.437988
F 17.974831 51.511303 17.624595
F 17.974831 36.057910 17.624595
F 17.974832 43.784608 17.624595
F 8.976898 38.633905 21.079589
F 8.976898 46.360603 21.079589
F 17.898545 38.633478 21.266196
F 17.898544 46.360175 21.266196
F 7.047034 34.773973 6.514590
F 6.894949 34.772562 13.751084
F 6.952187 34.772581 11.017111
F 6.742394 34.772560 21.034171
F 6.799682 34.772560 18.299644
F 11.512973 34.771652 6.606535
F 20.433515 34.771570 6.793340
F 2.650230 34.804915 3.705267
F 11.586218 34.802256 3.906438
F 20.506837 34.802171 4.093348
F 15.973462 34.771574 6.699917
F 24.893552 34.771570 6.886764
F 7.119541 34.804366 3.811866
F 16.046779 34.802176 3.999920
F 24.966874 34.802171 4.186772
F 11.360606 34.770204 13.843021
F 11.417813 34.770208 11.112307
F 20.338329 34.770133 11.299217
F 15.821071 34.770132 13.936407
F 15.878278 34.770136 11.205790
F 24.798366 34.770133 11.392641
F 11.208047 34.770204 21.126099
F 11.265268 34.770204 18.394798
F 2.237490 47.665457 24.566538
F 2.237491 39.938761 24.566538
F 11.131776 47.647881 24.767701
F 11.131776 39.921185 24.767702
F 20.052291 47.647956 24.954510
F 20.052291 39.921260 24.954510
F 2.161199 50.206023 28.208140
F 2.161200 42.479327 28.208140
F 11.055486 50.223597 28.409303
F 11.055486 42.496902 28.409303
F 19.976003 50.223522 28.596112
F 19.976003 42.496827 28.596112
F 2.217798 50.206022 25.506536
F 2.217799 42.479326 25.506536
F 11.112706 50.223597 25.678002
F 11.112706 42.496902 25.678003
F 20.033220 50.223522 25.864910
F 20.033220 42.496827 25.864910
F 15.268046 34.770132 40.337889
F 15.210828 34.770132 43.069095
F 11.188981 47.647881 22.036401
F 11.188981 39.921185 22.036400
F 20.109495 47.647956 22.223308
F 20.109495 39.921260 22.223308
F 4.414604 38.627535 25.541591
F 4.414604 46.354232 25.541591
F 13.343067 38.633506 25.724752
F 13.343067 46.360203 25.724753
F 22.263240 38.633478 25.911622
F 22.263240 46.360175 25.911622
F 4.490875 51.517246 21.899989
F 4.490875 36.063853 21.899989
F 4.490875 43.790551 21.899989
F 13.419339 51.511275 22.083151
F 13.419339 36.057883 22.083150
F 13.419339 43.784581 22.083150
F 22.339513 51.511303 22.270021
F 22.339513 36.057911 22.270020
F 22.339513 43.784608 22.270020
F 4.433834 51.517246 24.623506
F 4.433834 36.063853 24.623506
F 4.433834 43.790551 24.623506
F 13.362135 51.511275 24.814390
F 13.362135 36.057883 24.814390
F 13.362135 43.784581 24.814390
F 22.282309 51.511303 25.001222
F 22.282309 36.057911 25.001222
F 22.282309 43.784608 25.001222
F 4.357546 38.627535 28.265107
F 4.357546 46.354233 28.265107
F 13.285848 38.633505 28.455992
F 13.285848 46.360203 28.455992
F 22.206022 38.633478 28.642824
F 22.206023 46.360175 28.642824
F 6.666122 47.645525 24.675773
F 6.666122 39.918829 24.675774
F 15.592240 47.647953 24.861087
F 15.592240 39.921257 24.861087
F 24.512329 47.647956 25.047934
F 24.512329 39.921260 25.047934
F 6.589833 50.225953 28.317375
F 6.589833 42.499257 28.317375
F 15.515951 50.223526 28.502689
F 15.515951 42.496830 28.502689
F 24.436040 50.223522 28.689536
F 24.436040 42.496826 28.689536
F 6.647120 50.225953 25.582848
F 6.647120 42.499257 25.582848
F 15.573169 50.223526 25.771483
F 15.573169 42.496830 25.771483
F 24.493257 50.223522 25.958335
F 24.493257 42.496826 25.958335
F 6.723395 47.645525 21.941246
F 6.723395 39.918829 21.941246
F 15.649443 47.647953 22.129881
F 15.649443 39.921257 22.129881
F 24.569532 47.647956 22.316733
F 24.569532 39.921260 22.316732
F 8.881566 38.633905 25.631041
F 8.881566 46.360603 25.631041
F 17.803201 38.633478 25.818197
F 17.803201 46.360175 25.818198
F 26.723276 38.633477 26.005047
F 26.723276 46.360175 26.005047
F 8.957838 51.510875 21.989439
F 8.957838 36.057483 21.989439
F 8.957838 43.784181 21.989439
F 17.879473 51.511303 22.176596
F 17.879473 36.057910 22.176596
F 17.879473 43.784608 22.176595
F 8.900624 51.510875 24.721191
F 8.900624 36.057483 24.721191
F 8.900624 43.784181 24.721191
F 17.822270 51.511303 24.907798
F 17.822270 36.057910 24.907798
F 17.822270 43.784608 24.907798
F 26.742345 51.511303 25.094647
F 26.742345 36.057911 25.094647
F 26.742345 43.784609 25.094647
F 8.824337 38.633905 28.362793
F 8.824337 46.360603 28.362793
F 17.745983 38.633478 28.549400
F 17.745983 46.360175 28.549399
F 26.666059 38.633477 28.736248
F 26.666059 46.360175 28.736248
F 2.084929 47.665456 31.849741
F 2.084929 39.938760 31.849741
F 10.979214 47.647881 32.050904
F 10.979214 39.921185 32.050905
F 19.899730 47.647956 32.237713
F 19.899730 39.921260 32.237713
F 2.008637 50.206023 35.491343
F 2.008638 42.479327 35.491343
F 10.902925 50.223597 35.692506
F 10.902925 42.496902 35.692506
F 19.823441 50.223522 35.879314
F 19.823441 42.496827 35.879315
F 2.065237 50.206022 32.789739
F 2.065238 42.479327 32.789739
F 10.960145 50.223597 32.961205
F 10.960145 42.496902 32.961205
F 19.880659 50.223522 33.148113
F 19.880659 42.496827 33.148113
F 2.141510 47.665456 29.148137
F 2.141511 39.938760 29.148137
F 11.036419 47.647881 29.319604
F 11.036419 39.921185 29.319604
F 19.956934 47.647956 29.506511
F 19.956933 39.921260 29.506511
F 4.262042 38.627535 32.824794
F 4.262042 46.354232 32.824794
F 13.190506 38.633505 33.007955
F 13.190506 46.360203 33.007955
F 22.110679 38.633478 33.194825
F 22.110679 46.360175 33.194825
F 4.338314 51.517245 29.183193
F 4.338314 36.063853 29.183193
F 4.338314 43.790551 29.183192
F 13.266777 51.511275 29.366354
F 13.266777 36.057883 29.366354
F 13.266777 43.784581 29.366354
F 22.186952 51.511303 29.553224
F 22.186952 36.057911 29.553224
F 22.186952 43.784608 29.553224
F 4.281272 51.517245 31.906709
F 4.281272 36.063853 31.906709
F 4.281272 43.790551 31.906709
F 13.209574 51.511275 32.097593
F 13.209574 36.057883 32.097593
F 13.209574 43.784581 32.097593
F 22.129748 51.511303 32.284425
F 22.129748 36.057911 32.284426
F 22.129748 43.784608 32.284425
F 4.204985 38.627535 35.548310
F 4.204985 46.354233 35.548310
F 13.133287 38.633505 35.739195
F 13.133287 46.360203 35.739194
F 22.053461 38.633478 35.926027
F 22.053461 46.360175 35.926027
F 6.513561 47.645525 31.958976
F 6.513561 39.918829 31.958977
F 15.439679 47.647953 32.144291
F 15.439679 39.921257 32.144291
F 24.359767 47.647956 32.331138
F 24.359767 39.921260 32.331138
F 6.437271 50.225953 35.600578
F 6.437271 42.499258 35.600578
F 15.363389 50.223526 35.785892
F 15.363389 42.496830 35.785892
F 24.283479 50.223522 35.972739
F 24.283479 42.496826 35.972739
F 6.494559 50.225953 32.866051
F 6.494559 42.499257 32.866051
F 15.420607 50.223526 33.054686
F 15.420607 42.496830 33.054686
F 24.340696 50.223522 33.241538
F 24.340696 42.496826 33.241537
F 6.570834 47.645525 29.224449
F 6.570833 39.918829 29.224449
F 15.496882 47.647953 29.413085
F 15.496882 39.921257 29.413084
F 24.416971 47.647956 29.599936
F 24.416971 39.921260 29.599936
F 8.729005 38.633905 32.914244
F 8.729005 46.360603 32.914244
F 17.650639 38.633478 33.101401
F 17.650640 46.360175 33.101401
F 26.570715 38.633478 33.288250
F 26.570715 46.360175 33.288250
F 8.805277 51.510875 29.272643
F 8.805277 36.057483 29.272642
F 8.805277 43.784181 29.272642
F 17.726912 51.511303 29.459799
F 17.726912 36.057910 29.459799
F 17.726912 43.784608 29.459799
F 26.646988 51.511303 29.646649
F 26.646988 36.057911 29.646648
F 26.646988 43.784609 29.646648
F 8.748062 51.510875 32.004394
F 8.748062 36.057483 32.004395
F 8.748062 43.784181 32.004395
F 17.669709 51.511303 32.191001
F 17.669709 36.057910 32.191001
F 17.669709 43.784608 32.191001
F 26.589784 51.511303 32.377850
F 26.589784 36.057911 32.377850
F 26.589784 43.784609 32.377850
F 8.671775 38.633905 35.645996
F 8.671775 46.360603 35.645996
F 17.593422 38.633478 35.832603
F 17.593422 46.360175 35.832603
F 26.513498 38.633478 36.019451
F 26.513498 46.360175 36.019451
F 1.932368 47.665457 39.132944
F 1.932368 39.938761 39.132944
F 10.826653 47.647881 39.334108
F 10.826653 39.921185 39.334108
F 19.747169 47.647956 39.520916
F 19.747169 39.921260 39.520917
F 1.856076 50.206023 42.774546
F 1.856077 42.479327 42.774546
F 10.750363 50.223597 42.975710
F 10.750363 42.496902 42.975710
F 19.670880 50.223522 43.162518
F 19.670880 42.496827 43.162518
F 1.912676 50.206022 40.072942
F 1.912677 42.479326 40.072942
F 10.807584 50.223597 40.244409
F 10.807584 42.496902 40.244409
F 19.728098 50.223522 40.431317
F 19.728098 42.496827 40.431316
F 1.988949 47.665456 36.431340
F 1.988950 39.938760 36.431339
F 10.883858 47.647881 36.602807
F 10.883858 39.921185 36.602807
F 19.804372 47.647956 36.789715
F 19.804372 39.921260 36.789714
F 4.109481 38.627535 40.107997
F 4.109481 46.354232 40.107998
F 13.037944 38.633505 40.291159
F 13.037944 46.360203 40.291159
F 21.958117 38.633477 40.478029
F 21.958117 46.360175 40.478029
F 4.185752 51.517245 36.466395
F 4.185752 36.063853 36.466395
F 4.185753 43.790551 36.466395
F 13.114216 51.511275 36.649557
F 13.114216 36.057883 36.649557
F 13.114216 43.784581 36.649557
F 22.034390 51.511303 36.836427
F 22.034390 36.057911 36.836427
F 22.034390 43.784608 36.836427
F 4.128711 51.517246 39.189912
F 4.128711 36.063854 39.189912
F 4.128711 43.790551 39.189912
F 13.057012 51.511275 39.380796
F 13.057012 36.057883 39.380797
F 13.057012 43.784581 39.380797
F 21.977187 51.511303 39.567628
F 21.977186 36.057911 39.567629
F 21.977187 43.784608 39.567629
F 4.052424 38.627535 42.831514
F 4.052424 46.354233 42.831514
F 12.980725 38.633505 43.022398
F 12.980725 46.360203 43.022398
F 21.900900 38.633478 43.209231
F 21.900900 46.360175 43.209230
F 6.361000 47.645525 39.242180
F 6.361000 39.918829 39.242180
F 15.287117 47.647953 39.427494
F 15.287117 39.921257 39.427494
F 24.207206 47.647956 39.614341
F 24.207206 39.921260 39.614341
F 6.284710 50.225953 42.883781
F 6.284710 42.499257 42.883781
F 15.210828 50.223526 43.069095
F 15.210828 42.496830 43.069096
F 24.130917 50.223522 43.255942
F 24.130917 42.496826 43.255943
F 6.341998 50.225953 40.149254
F 6.341998 42.499257 40.149254
F 15.268046 50.223526 40.337890
F 15.268046 42.496830 40.337890
F 24.188135 50.223522 40.524741
F 24.188135 42.496826 40.524741
F 6.418272 47.645525 36.507652
F 6.418272 39.918829 36.507652
F 15.344320 47.647953 36.696288
F 15.344320 39.921257 36.696288
F 24.264410 47.647956 36.883139
F 24.264409 39.921260 36.883139
F 8.576444 38.633905 40.197447
F 8.576444 46.360603 40.197447
F 17.498078 38.633478 40.384604
F 17.498078 46.360175 40.384604
F 26.418154 38.633477 40.571453
F 26.418154 46.360175 40.571453
F 8.652716 51.510875 36.555845
F 8.652716 36.057483 36.555845
F 8.652716 43.784181 36.555845
F 17.574351 51.511303 36.743002
F 17.574351 36.057910 36.743002
F 17.574351 43.784608 36.743002
F 26.494426 51.511303 36.929851
F 26.494426 36.057911 36.929851
F 26.494426 43.784609 36.929851
F 8.595501 51.510875 39.287597
F 8.595501 36.057483 39.287598
F 8.595501 43.784181 39.287598
F 17.517147 51.511302 39.474204
F 17.517147 36.057910 39.474204
F 17.517147 43.784608 39.474204
F 26.437223 51.511303 39.661053
F 26.437223 36.057911 39.661053
F 26.437223 43.784609 39.661053
F 8.519214 38.633905 42.929199
F 8.519214 46.360603 42.929199
F 17.440860 38.633478 43.115806
F 17.440860 46.360175 43.115806
F 26.360936 38.633477 43.302655
F 26.360936 46.360175 43.302655
F 6.589833 34.772560 28.317375
F 6.647121 34.772560 25.582848
F 6.437271 34.772560 35.600578
F 6.494559 34.772560 32.866051
F 6.284710 34.772560 42.883781
F 6.341998 34.772560 40.149254
F 11.055486 34.770204 28.409303
F 11.112706 34.770204 25.678002
F 15.515951 34.770132 28.502689
F 15.573169 34.770132 25.771483
F 10.902925 34.770204 35.692506
F 10.960145 34.770204 32.961205
F 15.363389 34.770132 35.785892
F 15.420607 34.770132 33.054686
F 10.750363 34.770204 42.975710
F 10.807584 34.770204 40.244409
F 2.294072 47.665456 21.864933
F 2.294073 39.938760 21.864933
F 1.779806 47.665457 46.416148
F 1.779807 39.938761 46.416148
F 10.674091 47.647881 46.617312
F 10.674092 39.921185 46.617312
F 19.594607 47.647956 46.804120
F 19.594607 39.921260 46.804120
F 1.703515 50.206023 50.057750
F 1.703516 42.479327 50.057750
F 10.597802 50.223597 50.258913
F 10.597802 42.496902 50.258913
F 19.518319 50.223522 50.445722
F 19.518319 42.496827 50.445722
F 1.760114 50.206022 47.356146
F 1.760115 42.479326 47.356146
F 10.655022 50.223597 47.527613
F 10.655022 42.496902 47.527613
F 19.575536 50.223522 47.714520
F 19.575536 42.496827 47.714520
F 14.810362 34.770132 62.187500
F 14.753144 34.770132 64.918706
F 10.731297 47.647881 43.886011
F 10.731297 39.921185 43.886010
F 19.651811 47.647956 44.072918
F 19.651811 39.921260 44.072918
F 3.956920 38.627535 47.391201
F 3.956920 46.354232 47.391201
F 12.885383 38.633506 47.574363
F 12.885383 46.360203 47.574363
F 21.805556 38.633478 47.761232
F 21.805556 46.360175 47.761233
F 4.033191 51.517245 43.749599
F 4.033191 36.063853 43.749599
F 4.033191 43.790551 43.749599
F 12.961655 51.511275 43.932761
F 12.961655 36.057883 43.932761
F 12.961655 43.784581 43.932761
F 21.881829 51.511303 44.119631
F 21.881829 36.057911 44.119630
F 21.881829 43.784608 44.119630
F 3.976149 51.517246 46.473116
F 3.976149 36.063853 46.473116
F 3.976150 43.790551 46.473116
F 12.904451 51.511275 46.664000
F 12.904451 36.057883 46.664000
F 12.904451 43.784581 46.664000
F 21.824625 51.511303 46.850832
F 21.824625 36.057911 46.850832
F 21.824625 43.784608 46.850832
F 3.899862 38.627535 50.114717
F 3.899862 46.354233 50.114717
F 12.828164 38.633505 50.305602
F 12.828164 46.360203 50.305602
F 21.748338 38.633478 50.492434
F 21.748338 46.360175 50.492434
F 6.208438 47.645525 46.525384
F 6.208438 39.918829 46.525384
F 15.134556 47.647953 46.710697
F 15.134556 39.921257 46.710698
F 24.054645 47.647956 46.897545
F 24.054644 39.921260 46.897545
F 6.132149 50.225953 50.166985
F 6.132149 42.499257 50.166985
F 15.058267 50.223526 50.352299
F 15.058267 42.496830 50.352299
F 23.978356 50.223522 50.539146
F 23.978356 42.496826 50.539146
F 6.189436 50.225953 47.432458
F 6.189436 42.499257 47.432458
F 15.115485 50.223526 47.621094
F 15.115485 42.496830 47.621093
F 24.035573 50.223522 47.807945
F 24.035573 42.496826 47.807945
F 6.265711 47.645525 43.790856
F 6.265711 39.918829 43.790856
F 15.191759 47.647953 43.979491
F 15.191759 39.921257 43.979491
F 24.111848 47.647956 44.166343
F 24.111848 39.921260 44.166343
F 8.423882 38.633905 47.480651
F 8.423882 46.360603 47.480651
F 17.345517 38.633478 47.667808
F 17.345517 46.360175 47.667808
F 26.265592 38.633477 47.854657
F 26.265592 46.360175 47.854657
F 8.500154 51.510875 43.839049
F 8.500154 36.057483 43.839049
F 8.500154 43.784181 43.839049
F 17.421789 51.511303 44.026206
F 17.421789 36.057910 44.026206
F 17.421789 43.784608 44.026206
F 26.341865 51.511303 44.213055
F 26.341865 36.057911 44.213055
F 26.341865 43.784609 44.213055
F 8.442940 51.510875 46.570801
F 8.442940 36.057483 46.570801
F 8.442940 43.784181 46.570801
F 17.364586 51.511303 46.757408
F 17.364586 36.057910 46.757408
F 17.364586 43.784608 46.757408
F 26.284661 51.511303 46.944256
F 26.284661 36.057911 46.944257
F 26.284661 43.784609 46.944257
F 8.366653 38.633905 50.212403
F 8.366653 46.360603 50.212403
F 17.288299 38.633478 50.399010
F 17.288299 46.360175 50.399010
F 26.208375 38.633477 50.585858
F 26.208375 46.360175 50.585858
F 1.627245 47.665456 53.699351
F 1.627245 39.938760 53.699351
F 10.521530 47.647881 53.900515
F 10.521530 39.921185 53.900515
F 19.442046 47.647956 54.087323
F 19.442046 39.921260 54.087323
F 1.550954 50.206023 57.340952
F 1.550954 42.479327 57.340953
F 10.445241 50.223597 57.542116
F 10.445241 42.496902 57.542116
F 19.365757 50.223522 57.728925
F 19.365757 42.496827 57.728925
F 1.607553 50.206022 54.639348
F 1.607554 42.479327 54.639348
F 10.502461 50.223597 54.810816
F 10.502461 42.496902 54.810815
F 19.422975 50.223522 54.997723
F 19.422975 42.496827 54.997723
F 1.683826 47.665456 50.997746
F 1.683827 39.938760 50.997746
F 10.578735 47.647881 51.169214
F 10.578735 39.921185 51.169214
F 19.499249 47.647956 51.356122
F 19.499249 39.921260 51.356121
F 3.804358 38.627535 54.674404
F 3.804358 46.354232 54.674404
F 12.732822 38.633506 54.857566
F 12.732822 46.360203 54.857566
F 21.652995 38.633477 55.044435
F 21.652995 46.360175 55.044436
F 3.880630 51.517246 51.032803
F 3.880630 36.063853 51.032802
F 3.880630 43.790551 51.032803
F 12.809093 51.511275 51.215964
F 12.809093 36.057883 51.215964
F 12.809093 43.784581 51.215964
F 21.729268 51.511303 51.402834
F 21.729268 36.057911 51.402834
F 21.729268 43.784608 51.402834
F 3.823588 51.517246 53.756319
F 3.823588 36.063853 53.756319
F 3.823588 43.790551 53.756319
F 12.751890 51.511275 53.947203
F 12.751890 36.057883 53.947204
F 12.751890 43.784581 53.947203
F 21.672064 51.511303 54.134035
F 21.672064 36.057911 54.134036
F 21.672064 43.784608 54.134036
F 3.747301 38.627535 57.397920
F 3.747301 46.354233 57.397920
F 12.675603 38.633505 57.588805
F 12.675603 46.360203 57.588805
F 21.595777 38.633478 57.775637
F 21.595777 46.360175 57.775637
F 6.055877 47.645525 53.808587
F 6.055877 39.918829 53.808587
F 14.981995 47.647953 53.993901
F 14.981995 39.921257 53.993901
F 23.902083 47.647956 54.180748
F 23.902083 39.921260 54.180748
F 5.979587 50.225953 57.450188
F 5.979587 42.499257 57.450188
F 14.905705 50.223526 57.635502
F 14.905705 42.496830 57.635502
F 23.825795 50.223522 57.822349
F 23.825795 42.496826 57.822349
F 6.036875 50.225953 54.715661
F 6.036875 42.499257 54.715661
F 14.962923 50.223526 54.904296
F 14.962923 42.496830 54.904296
F 23.883012 50.223522 55.091148
F 23.883012 42.496826 55.091148
F 6.113149 47.645525 51.074059
F 6.113149 39.918829 51.074059
F 15.039198 47.647953 51.262695
F 15.039198 39.921257 51.262695
F 23.959287 47.647956 51.449546
F 23.959287 39.921260 51.449546
F 8.271321 38.633905 54.763854
F 8.271321 46.360603 54.763854
F 17.192956 38.633478 54.951011
F 17.192955 46.360175 54.951011
F 26.113031 38.633477 55.137860
F 26.113031 46.360175 55.137860
F 8.347593 51.510875 51.122253
F 8.347593 36.057483 51.122252
F 8.347593 43.784181 51.122253
F 17.269228 51.511302 51.309409
F 17.269228 36.057910 51.309409
F 17.269228 43.784608 51.309409
F 26.189304 51.511303 51.496259
F 26.189304 36.057911 51.496258
F 26.189304 43.784609 51.496258
F 8.290378 51.510875 53.854005
F 8.290378 36.057483 53.854005
F 8.290378 43.784181 53.854005
F 17.212025 51.511303 54.040611
F 17.212025 36.057910 54.040611
F 17.212025 43.784608 54.040611
F 26.132100 51.511303 54.227460
F 26.132100 36.057911 54.227460
F 26.132100 43.784609 54.227460
F 8.214091 38.633905 57.495606
F 8.214091 46.360603 57.495606
F 17.135738 38.633478 57.682213
F 17.135738 46.360175 57.682213
F 26.055813 38.633477 57.869061
F 26.055813 46.360175 57.869061
F 1.474683 47.665457 60.982554
F 1.474684 39.938761 60.982554
F 10.368969 47.647881 61.183718
F 10.368969 39.921185 61.183718
F 19.289485 47.647956 61.370526
F 19.289485 39.921260 61.370527
F 1.398392 50.206023 64.624156
F 1.398393 42.479327 64.624156
F 10.292679 50.223597 64.825320
F 10.292679 42.496902 64.825320
F 19.213196 50.223522 65.012128
F 19.213196 42.496827 65.012128
F 1.454992 50.206022 61.922552
F 1.454992 42.479326 61.922552
F 10.349900 50.223597 62.094019
F 10.349900 42.496902 62.094019
F 19.270413 50.223522 62.280927
F 19.270413 42.496827 62.280927
F 1.531265 47.665456 58.280949
F 1.531266 39.938760 58.280950
F 10.426174 47.647881 58.452417
F 10.426174 39.921185 58.452417
F 19.346688 47.647956 58.639325
F 19.346688 39.921260 58.639324
F 3.651797 38.627535 61.957608
F 3.651797 46.354232 61.957608
F 12.580260 38.633506 62.140769
F 12.580260 46.360203 62.140769
F 21.500433 38.633478 62.327639
F 21.500433 46.360175 62.327639
F 3.728069 51.517245 58.316006
F 3.728069 36.063853 58.316005
F 3.728069 43.790551 58.316005
F 12.656532 51.511275 58.499167
F 12.656532 36.057883 58.499167
F 12.656532 43.784581 58.499167
F 21.576706 51.511303 58.686037
F 21.576706 36.057911 58.686037
F 21.576706 43.784608 58.686037
F 3.671027 51.517245 61.039522
F 3.671027 36.063853 61.039522
F 3.671027 43.790551 61.039522
F 12.599328 51.511275 61.230406
F 12.599328 36.057883 61.230407
F 12.599328 43.784581 61.230407
F 21.519503 51.511303 61.417239
F 21.519502 36.057911 61.417239
F 21.519502 43.784608 61.417239
F 3.594740 38.627535 64.681124
F 3.594740 46.354233 64.681124
F 12.523041 38.633505 64.872008
F 12.523041 46.360203 64.872008
F 21.443216 38.633478 65.058841
F 21.443216 46.360175 65.058840
F 5.903315 47.645525 61.091790
F 5.903315 39.918829 61.091790
F 14.829433 47.647953 61.277104
F 14.829433 39.921257 61.277104
F 23.749522 47.647956 61.463951
F 23.749522 39.921260 61.463951
F 5.827026 50.225953 64.733392
F 5.827026 42.499257 64.733392
F 14.753144 50.223526 64.918706
F 14.753144 42.496830 64.918706
F 23.673233 50.223522 65.105553
F 23.673233 42.496826 65.105553
F 5.884314 50.225953 61.998864
F 5.884314 42.499257 61.998864
F 14.810362 50.223526 62.187500
F 14.810362 42.496830 62.187500
F 23.730451 50.223522 62.374351
F 23.730451 42.496826 62.374351
F 5.960588 47.645525 58.357262
F 5.960588 39.918829 58.357262
F 14.886636 47.647953 58.545898
F 14.886636 39.921257 58.545898
F 23.806725 47.647956 58.732749
F 23.806725 39.921260 58.732749
F 8.118760 38.633905 62.047057
F 8.118760 46.360603 62.047057
F 17.040394 38.633478 62.234214
F 17.040394 46.360175 62.234214
F 25.960469 38.633478 62.421063
F 25.960470 46.360175 62.421063
F 8.195031 51.510875 58.405456
F 8.195031 36.057483 58.405456
F 8.195032 43.784181 58.405455
F 17.116667 51.511303 58.592612
F 17.116667 36.057910 58.592612
F 17.116667 43.784608 58.592612
F 26.036742 51.511303 58.779462
F 26.036742 36.057911 58.779461
F 26.036742 43.784609 58.779461
F 8.137817 51.510875 61.137208
F 8.137817 36.057483 61.137208
F 8.137817 43.784181 61.137208
F 17.059463 51.511303 61.323814
F 17.059463 36.057910 61.323814
F 17.059463 43.784608 61.323814
F 25.979539 51.511303 61.510663
F 25.979539 36.057911 61.510663
F 25.979539 43.784609 61.510663
F 8.061530 38.633905 64.778810
F 8.061530 46.360603 64.778809
F 16.983176 38.633478 64.965416
F 16.983176 46.360175 64.965416
F 25.903252 38.633477 65.152265
F 25.903252 46.360175 65.152265
F 6.132149 34.772560 50.166985
F 6.189436 34.772560 47.432458
F 5.979587 34.772560 57.450188
F 6.036875 34.772560 54.715661
F 5.827026 34.772560 64.733392
F 5.884314 34.772560 61.998864
F 10.597802 34.770204 50.258913
F 10.655022 34.770204 47.527613
F 15.058267 34.770132 50.352299
F 15.115485 34.770132 47.621093
F 10.445241 34.770204 57.542116
F 10.502461 34.770204 54.810816
F 14.905705 34.770132 57.635502
F 14.962923 34.770132 54.904296
F 10.292679 34.770204 64.825320
F 10.349900 34.770204 62.094019
F 1.836388 47.665456 43.714543
F 1.836389 39.938760 43.714543
F 1.322122 47.665457 68.265758
F 1.322123 39.938761 68.265758
F 10.216407 47.647881 68.466922
F 10.216408 39.921185 68.466922
F 19.136923 47.647956 68.653730
F 19.136923 39.921260 68.653731
F 1.245831 50.206024 71.907360
F 1.245832 42.479328 71.907360
F 10.140118 50.223597 72.108523
F 10.140118 42.496902 72.108523
F 19.060635 50.223522 72.295332
F 19.060635 42.496827 72.295332
F 1.302430 50.206022 69.205756
F 1.302431 42.479327 69.205756
F 10.197338 50.223597 69.377223
F 10.197338 42.496902 69.377223
F 19.117852 50.223522 69.564130
F 19.117852 42.496827 69.564130
F 14.352669 34.770134 84.037109
F 14.295459 34.770132 86.768316
F 10.273612 47.647881 65.735621
F 10.273612 39.921185 65.735621
F 19.194127 47.647956 65.922528
F 19.194127 39.921260 65.922528
F 3.499236 38.627535 69.240812
F 3.499236 46.354232 69.240811
F 12.427699 38.633505 69.423973
F 12.427699 46.360203 69.423973
F 21.347872 38.633478 69.610843
F 21.347872 46.360175 69.610843
F 3.575507 51.517246 65.599209
F 3.575507 36.063853 65.599209
F 3.575507 43.790551 65.599209
F 12.503971 51.511275 65.782371
F 12.503971 36.057883 65.782371
F 12.503971 43.784581 65.782371
F 21.424145 51.511303 65.969241
F 21.424145 36.057911 65.969241
F 21.424145 43.784608 65.969241
F 3.518465 51.517246 68.322726
F 3.518465 36.063853 68.322726
F 3.518465 43.790551 68.322726
F 12.446767 51.511275 68.513610
F 12.446767 36.057883 68.513611
F 12.446767 43.784581 68.513610
F 21.366941 51.511303 68.700443
F 21.366941 36.057911 68.700443
F 21.366941 43.784608 68.700443
F 3.442179 38.627534 71.964327
F 3.442179 46.354232 71.964327
F 12.370480 38.633505 72.155212
F 12.370480 46.360203 72.155212
F 21.290654 38.633478 72.342044
F 21.290654 46.360175 72.342044
F 5.750754 47.645525 68.374994
F 5.750754 39.918829 68.374994
F 14.676872 47.647953 68.560308
F 14.676872 39.921257 68.560308
F 23.596960 47.647956 68.747155
F 23.596960 39.921260 68.747155
F 5.674463 50.225953 72.016597
F 5.674463 42.499257 72.016597
F 14.600583 50.223526 72.201909
F 14.600583 42.496830 72.201909
F 23.520672 50.223522 72.388756
F 23.520672 42.496826 72.388756
F 5.731752 50.225953 69.282068
F 5.731752 42.499257 69.282068
F 14.657801 50.223526 69.470704
F 14.657801 42.496830 69.470703
F 23.577889 50.223522 69.657555
F 23.577889 42.496826 69.657555
F 5.808027 47.645525 65.640466
F 5.808027 39.918829 65.640466
F 14.734075 47.647953 65.829102
F 14.734075 39.921257 65.829101
F 23.654164 47.647956 66.015953
F 23.654164 39.921260 66.015953
F 7.966198 38.633905 69.330261
F 7.966198 46.360603 69.330261
F 16.887833 38.633478 69.517418
F 16.887833 46.360175 69.517418
F 25.807908 38.633477 69.704267
F 25.807908 46.360175 69.704267
F 8.042470 51.510875 65.688659
F 8.042470 36.057483 65.688659
F 8.042470 43.784181 65.688659
F 16.964105 51.511303 65.875816
F 16.964105 36.057910 65.875816
F 16.964105 43.784608 65.875816
F 25.884181 51.511303 66.062665
F 25.884181 36.057911 66.062665
F 25.884181 43.784609 66.062665
F 7.985256 51.510875 68.420412
F 7.985256 36.057483 68.420412
F 7.985256 43.784181 68.420412
F 16.906902 51.511303 68.607018
F 16.906902 36.057910 68.607018
F 16.906902 43.784608 68.607018
F 25.826977 51.511303 68.793867
F 25.826977 36.057911 68.793867
F 25.826977 43.784609 68.793867
F 7.908968 38.633906 72.062014
F 7.908968 46.360603 72.062014
F 16.830615 38.633478 72.248620
F 16.830615 46.360175 72.248620
F 25.750691 38.633477 72.435468
F 25.750691 46.360175 72.435468
F 1.169578 47.665436 75.548958
F 1.169579 39.938740 75.548958
F 10.063845 47.647881 75.750126
F 10.063845 39.921185 75.750126
F 18.984362 47.647956 75.936934
F 18.984362 39.921260 75.936934
F 1.093416 50.205602 79.189699
F 1.093417 42.478906 79.189699
F 9.987533 50.223601 79.391751
F 9.987533 42.496905 79.391752
F 18.908073 50.223522 79.578535
F 18.908073 42.496827 79.578535
F 1.149951 50.205979 76.488824
F 1.149952 42.479283 76.488824
F 10.044775 50.223598 76.660430
F 10.044775 42.496902 76.660430
F 18.965291 50.223522 76.847333
F 18.965291 42.496827 76.847333
F 1.226146 47.665454 72.847354
F 1.226147 39.938758 72.847354
F 10.121051 47.647881 73.018824
F 10.121051 39.921185 73.018824
F 19.041565 47.647956 73.205732
F 19.041565 39.921260 73.205732
F 3.346577 38.627473 76.524524
F 3.346577 46.354171 76.524524
F 12.275137 38.633506 76.707176
F 12.275137 46.360203 76.707176
F 21.195311 38.633478 76.894045
F 21.195311 46.360175 76.894046
F 3.422946 51.517249 72.882425
F 3.422946 36.063857 72.882425
F 3.422947 43.790555 72.882425
F 12.351409 51.511275 73.065574
F 12.351409 36.057883 73.065574
F 12.351409 43.784581 73.065574
F 21.271583 51.511303 73.252444
F 21.271583 36.057911 73.252444
F 21.271583 43.784608 73.252444
F 3.365904 51.517273 75.605953
F 3.365904 36.063880 75.605953
F 3.365904 43.790578 75.605953
F 12.294205 51.511275 75.796814
F 12.294205 36.057883 75.796814
F 12.294205 43.784581 75.796814
F 21.214380 51.511303 75.983646
F 21.214380 36.057911 75.983646
F 21.214380 43.784608 75.983646
F 3.288717 38.626950 79.249419
F 3.288717 46.353648 79.249419
F 12.217915 38.633506 79.438416
F 12.217915 46.360203 79.438416
F 21.138093 38.633478 79.625247
F 21.138093 46.360175 79.625247
F 5.598147 47.645522 75.658259
F 5.598147 39.918826 75.658259
F 14.524310 47.647953 75.843511
F 14.524311 39.921257 75.843511
F 23.444399 47.647956 76.030358
F 23.444399 39.921260 76.030358
F 5.520908 50.226384 79.301158
F 5.520908 42.499688 79.301158
F 14.448021 50.223526 79.485113
F 14.448021 42.496830 79.485113
F 23.368111 50.223522 79.671959
F 23.368111 42.496826 79.671959
F 5.579095 50.226001 76.565582
F 5.579095 42.499305 76.565581
F 14.505239 50.223526 76.753907
F 14.505239 42.496830 76.753906
F 23.425328 50.223522 76.940758
F 23.425328 42.496826 76.940758
F 5.655461 47.645525 72.923683
F 5.655461 39.918829 72.923683
F 14.581514 47.647953 73.112305
F 14.581514 39.921257 73.112305
F 23.501603 47.647956 73.299156
F 23.501603 39.921260 73.299156
F 7.813630 38.633908 76.613474
F 7.813630 46.360605 76.613474
F 16.735271 38.633478 76.800621
F 16.735271 46.360175 76.800621
F 25.655347 38.633477 76.987470
F 25.655347 46.360175 76.987470
F 7.889907 51.510874 72.971866
F 7.889907 36.057482 72.971865
F 7.889907 43.784180 72.971865
F 16.811544 51.511303 73.159019
F 16.811544 36.057910 73.159019
F 16.811544 43.784608 73.159019
F 25.731620 51.511303 73.345869
F 25.731620 36.057911 73.345868
F 25.731620 43.784609 73.345868
F 7.832675 51.510867 75.703634
F 7.832675 36.057475 75.703634
F 7.832675 43.784172 75.703634
F 16.754340 51.511303 75.890221
F 16.754340 36.057910 75.890221
F 16.754341 43.784608 75.890221
F 25.674416 51.511303 76.077070
F 25.674416 36.057911 76.077070
F 25.674416 43.784609 76.077070
F 7.756319 38.633935 79.345271
F 7.756319 46.360632 79.345271
F 16.678053 38.633478 79.531823
F 16.678053 46.360175 79.531823
F 25.598130 38.633477 79.718671
F 25.598130 46.360175 79.718671
F 1.010287 47.719014 82.846075
F 1.010287 39.992319 82.846075
F 9.911203 47.647849 83.033394
F 9.911203 39.921152 83.033394
F 18.831801 47.647956 83.220136
F 18.831801 39.921260 83.220137
F 0.946520 50.129195 86.500296
F 0.946520 42.402498 86.500296
F 9.834879 50.223667 86.674998
F 9.834879 42.496971 86.674998
F 18.755512 50.223522 86.861738
F 18.755512 42.496827 86.861739
F 0.726290 50.302815 83.786844
F 0.726289 42.576120 83.786844
F 9.891670 50.223729 83.943541
F 9.891670 42.497033 83.943540
F 18.812729 50.223522 84.130537
F 18.812729 42.496827 84.130537
F 1.073127 47.667200 80.136893
F 1.073128 39.940504 80.136893
F 9.968473 47.647875 80.302035
F 9.968473 39.921178 80.302035
F 18.889004 47.647956 80.488934
F 18.889004 39.921260 80.488935
F 3.180413 38.635648 83.823689
F 3.180413 46.362346 83.823689
F 12.122572 38.633508 83.990380
F 12.122572 46.360206 83.990380
F 21.042749 38.633478 84.177249
F 21.042749 46.360175 84.177249
F 3.267165 51.516384 80.175006
F 3.267165 36.062992 80.175006
F 3.267165 43.789690 80.175006
F 12.198846 51.511275 80.348777
F 12.198847 36.057883 80.348777
F 12.198847 43.784580 80.348777
F 21.119022 51.511303 80.535647
F 21.119022 36.057911 80.535647
F 21.119022 43.784608 80.535647
F 3.140456 51.499130 82.915039
F 3.140456 36.045738 82.915039
F 3.140456 43.772436 82.915039
F 12.141569 51.511265 83.080022
F 12.141569 36.057873 83.080022
F 12.141569 43.784571 83.080022
F 21.061818 51.511303 83.266849
F 21.061818 36.057911 83.266849
F 21.061818 43.784608 83.266849
F 3.040686 38.647393 86.564557
F 3.040687 46.374091 86.564557
F 12.065154 38.633533 86.721634
F 12.065154 46.360231 86.721634
F 20.985532 38.633478 86.908451
F 20.985532 46.360175 86.908451
F 5.442742 47.643567 82.944095
F 5.442742 39.916871 82.944095
F 14.371749 47.647953 83.126715
F 14.371749 39.921257 83.126715
F 23.291838 47.647956 83.313561
F 23.291838 39.921260 83.313561
F 5.365047 50.228222 86.586204
F 5.365047 42.501527 86.586205
F 14.295459 50.223526 86.768316
F 14.295459 42.496830 86.768316
F 23.215549 50.223522 86.955163
F 23.215549 42.496826 86.955163
F 5.410870 50.227999 83.848103
F 5.410871 42.501303 83.848103
F 14.352669 50.223527 84.037109
F 14.352669 42.496832 84.037109
F 23.272766 50.223522 84.223961
F 23.272767 42.496826 84.223961
F 5.502576 47.645315 80.207623
F 5.502576 39.918619 80.207623
F 14.428952 47.647953 80.395508
F 14.428952 39.921256 80.395508
F 23.349041 47.647956 80.582359
F 23.349041 39.921260 80.582359
F 7.660733 38.633851 83.897100
F 7.660733 46.360548 83.897100
F 16.582710 38.633478 84.083824
F 16.582710 46.360175 84.083824
F 25.502785 38.633478 84.270673
F 25.502785 46.360175 84.270674
F 7.737244 51.510864 80.255209
F 7.737244 36.057472 80.255209
F 7.737244 43.784170 80.255209
F 16.658983 51.511303 80.442222
F 16.658983 36.057910 80.442222
F 16.658982 43.784608 80.442222
F 25.579058 51.511303 80.629072
F 25.579058 36.057911 80.629071
F 25.579058 43.784609 80.629072
F 7.676529 51.509990 82.987444
F 7.676529 36.056598 82.987444
F 7.676529 43.783296 82.987444
F 16.601779 51.511302 83.173425
F 16.601778 36.057910 83.173425
F 16.601779 43.784608 83.173425
F 25.521854 51.511303 83.360273
F 25.521854 36.057911 83.360273
F 25.521854 43.784609 83.360273
F 7.596155 38.635863 86.629788
F 7.596155 46.362561 86.629788
F 16.525490 38.633478 86.815027
F 16.525490 46.360175 86.815026
F 25.445568 38.633477 87.001875
F 25.445568 46.360175 87.001875
F 5.674463 34.772559 72.016597
F 5.731752 34.772560 69.282068
F 5.520908 34.772990 79.301158
F 5.579095 34.772608 76.565581
F 5.365047 34.774829 86.586205
F 5.410871 34.774606 83.848103
F 10.140118 34.770204 72.108524
F 10.197338 34.770204 69.377223
F 14.600583 34.770132 72.201909
F 14.657801 34.770132 69.470703
F 9.987533 34.770207 79.391752
F 10.044775 34.770204 76.660429
F 14.448021 34.770132 79.485113
F 14.505239 34.770132 76.753906
F 9.834879 34.770274 86.674998
F 0.726289 34.849422 83.786844
F 9.891670 34.770336 83.943540
F 1.378704 47.665456 65.564153
F 1.378705 39.938760 65.564154
F 0.880385 47.744071 90.147449
F 0.880386 40.017375 90.147449
F 9.758627 47.647820 90.316573
F 9.758627 39.921124 90.316573
F 18.679239 47.647956 90.503340
F 18.679239 39.921260 90.503341
F 0.808874 50.130657 93.794713
F 0.808875 42.403961 93.794713
F 9.682380 50.223637 93.958135
F 9.682380 42.496942 93.958136
F 18.602951 50.223522 94.144942
F 18.602950 42.496827 94.144942
F 0.595703 50.302910 91.093367
F 0.595703 42.576215 91.093367
F 9.737890 50.224024 91.226489
F 9.737890 42.497329 91.226489
F 18.660168 50.223522 91.413741
F 18.660168 42.496827 91.413741
F 13.894968 34.770137 105.886716
F 13.837780 34.770132 108.617926
F 9.814504 47.647542 87.584969
F 9.814504 39.920846 87.584969
F 18.736442 47.647956 87.772138
F 18.736442 39.921260 87.772138
F 3.027953 38.635461 91.105437
F 3.027953 46.362158 91.105437
F 11.970018 38.633514 91.273583
F 11.970017 46.360212 91.273583
F 20.890188 38.633478 91.460453
F 20.890188 46.360175 91.460453
F 3.099440 51.507460 87.463138
F 3.099440 36.054068 87.463138
F 3.099439 43.780766 87.463138
F 12.046284 51.511268 87.631983
F 12.046284 36.057876 87.631982
F 12.046284 43.784574 87.631982
F 20.966461 51.511303 87.818851
F 20.966461 36.057911 87.818851
F 20.966461 43.784608 87.818851
F 2.970000 51.499619 90.204717
F 2.970000 36.046227 90.204717
F 2.970000 43.772925 90.204717
F 11.988791 51.511226 90.363249
F 11.988791 36.057834 90.363249
F 11.988791 43.784532 90.363249
F 20.909257 51.511303 90.550053
F 20.909257 36.057911 90.550053
F 20.909257 43.784608 90.550053
F 2.901309 38.643299 93.844562
F 2.901309 46.369996 93.844561
F 11.912482 38.633562 94.004856
F 11.912482 46.360260 94.004856
F 20.832970 38.633478 94.191655
F 20.832970 46.360175 94.191654
F 5.289285 47.643809 90.227185
F 5.289285 39.917112 90.227185
F 14.219188 47.647953 90.409918
F 14.219188 39.921256 90.409918
F 23.139276 47.647956 90.596765
F 23.139276 39.921260 90.596765
F 5.213783 50.227297 93.868145
F 5.213783 42.500602 93.868145
F 14.142900 50.223526 94.051519
F 14.142900 42.496830 94.051519
F 23.062988 50.223522 94.238366
F 23.062988 42.496826 94.238367
F 5.245911 50.231664 91.128696
F 5.245911 42.504969 91.128696
F 14.200080 50.223532 91.320309
F 14.200080 42.496836 91.320308
F 23.120205 50.223522 91.507165
F 23.120205 42.496826 91.507165
F 5.322293 47.639983 87.487334
F 5.322293 39.913287 87.487334
F 14.276368 47.647949 87.678709
F 14.276368 39.921253 87.678708
F 23.196480 47.647956 87.865563
F 23.196480 39.921260 87.865563
F 7.508115 38.633715 91.180262
F 7.508115 46.360412 91.180262
F 16.430149 38.633478 91.367028
F 16.430149 46.360175 91.367028
F 25.350224 38.633477 91.553877
F 25.350224 46.360175 91.553877
F 7.584303 51.511045 87.538800
F 7.584303 36.057653 87.538799
F 7.584303 43.784351 87.538799
F 16.506421 51.511302 87.725426
F 16.506421 36.057910 87.725426
F 16.506421 43.784608 87.725426
F 25.426497 51.511303 87.912275
F 25.426497 36.057911 87.912275
F 25.426497 43.784609 87.912275
F 7.519199 51.508723 90.271539
F 7.519200 36.055331 90.271539
F 7.519200 43.782028 90.271539
F 16.449215 51.511302 90.456628
F 16.449215 36.057910 90.456629
F 16.449215 43.784608 90.456628
F 25.369293 51.511303 90.643477
F 25.369293 36.057911 90.643477
F 25.369293 43.784609 90.643477
F 7.443323 38.635950 93.913055
F 7.443323 46.362647 93.913055
F 16.372927 38.633478 94.098230
F 16.372927 46.360176 94.098230
F 25.293007 38.633477 94.285079
F 25.293007 46.360175 94.285078
F 0.736642 47.735743 97.439902
F 0.736643 40.009047 97.439902
F 9.606158 47.647863 97.599712
F 9.606158 39.921167 97.599712
F 18.526678 47.647956 97.786544
F 18.526678 39.921260 97.786544
F 0.663861 50.140748 101.084437
F 0.663862 42.414053 101.084437
F 9.529927 50.223596 101.241294
F 9.529927 42.496900 101.241294
F 18.450389 50.223522 101.428145
F 18.450389 42.496827 101.428145
F 0.495271 50.287761 98.382976
F 0.495271 42.561066 98.382976
F 9.585529 50.223980 98.509716
F 9.585529 42.497284 98.509716
F 18.507606 50.223522 98.696944
F 18.507606 42.496827 98.696943
F 0.544854 47.575545 94.738450
F 0.544855 39.848848 94.738450
F 9.661600 47.647451 94.868080
F 9.661600 39.920754 94.868080
F 18.583881 47.647956 95.055342
F 18.583881 39.921260 95.055342
F 2.883500 38.632463 98.389570
F 2.883500 46.359160 98.389570
F 11.817467 38.633511 98.556783
F 11.817467 46.360209 98.556783
F 20.737626 38.633478 98.743656
F 20.737626 46.360175 98.743656
F 2.955608 51.510687 94.747483
F 2.955608 36.057294 94.747483
F 2.955609 43.783992 94.747483
F 11.893734 51.511267 94.915183
F 11.893734 36.057874 94.915183
F 11.893734 43.784572 94.915183
F 20.813899 51.511303 95.102054
F 20.813899 36.057911 95.102054
F 20.813899 43.784608 95.102054
F 2.834085 51.503099 97.484478
F 2.834085 36.049707 97.484479
F 2.834085 43.776405 97.484478
F 11.836234 51.511222 97.646455
F 11.836234 36.057829 97.646456
F 11.836234 43.784527 97.646456
F 20.756696 51.511303 97.833256
F 20.756696 36.057911 97.833256
F 20.756696 43.784608 97.833256
F 2.766635 38.639893 101.124449
F 2.766635 46.366590 101.124449
F 11.759985 38.633552 101.288052
F 11.759985 46.360249 101.288052
F 20.680409 38.633478 101.474857
F 20.680409 46.360175 101.474857
F 5.138597 47.644506 97.509347
F 5.138597 39.917810 97.509347
F 14.066629 47.647953 97.693121
F 14.066629 39.921257 97.693121
F 22.986715 47.647956 97.879968
F 22.986715 39.921260 97.879968
F 5.063371 50.226631 101.150663
F 5.063370 42.499935 101.150663
F 13.990340 50.223526 101.334722
F 13.990340 42.496830 101.334722
F 22.910426 50.223522 101.521569
F 22.910426 42.496826 101.521569
F 5.098600 50.230545 98.412444
F 5.098600 42.503850 98.412444
F 14.047514 50.223533 98.603511
F 14.047515 42.496837 98.603510
F 22.967644 50.223522 98.790368
F 22.967644 42.496826 98.790368
F 5.171699 47.640263 94.770487
F 5.171699 39.913566 94.770487
F 14.123787 47.647945 94.961909
F 14.123787 39.921249 94.961909
F 23.043919 47.647956 95.148767
F 23.043919 39.921260 95.148766
F 7.355894 38.633733 98.463292
F 7.355894 46.360430 98.463292
F 16.277587 38.633478 98.650231
F 16.277588 46.360175 98.650231
F 25.197663 38.633478 98.837080
F 25.197663 46.360175 98.837081
F 7.431950 51.511056 94.821745
F 7.431950 36.057665 94.821744
F 7.431950 43.784362 94.821745
F 16.353860 51.511302 95.008630
F 16.353860 36.057910 95.008629
F 16.353860 43.784608 95.008629
F 25.273935 51.511303 95.195479
F 25.273936 36.057911 95.195479
F 25.273935 43.784609 95.195479
F 7.368019 51.509103 97.554450
F 7.368019 36.055711 97.554450
F 7.368019 43.782409 97.554450
F 16.296653 51.511302 97.739832
F 16.296652 36.057910 97.739832
F 16.296652 43.784608 97.739832
F 25.216732 51.511303 97.926680
F 25.216732 36.057911 97.926680
F 25.216732 43.784609 97.926680
F 7.292569 38.635454 101.195878
F 7.292569 46.362151 101.195878
F 16.220366 38.633478 101.381433
F 16.220366 46.360176 101.381433
F 25.140445 38.633477 101.568282
F 25.140445 46.360175 101.568282
F 0.590982 47.724782 104.728821
F 0.590983 39.998087 104.728820
F 9.453715 47.647903 104.882887
F 9.453715 39.921207 104.882887
F 18.374117 47.647956 105.069747
F 18.374116 39.921260 105.069747
F 0.517557 50.152452 108.372897
F 0.517558 42.425756 108.372897
F 9.377458 50.223563 108.524492
F 9.377458 42.496868 108.524492
F 18.297828 50.223522 108.711349
F 18.297828 42.496827 108.711349
F 0.396927 50.270327 105.671731
F 0.396927 42.543631 105.671731
F 9.433456 50.223862 105.793016
F 9.433456 42.497167 105.793016
F 18.355045 50.223522 105.980147
F 18.355045 42.496827 105.980147
F 0.445783 47.592041 102.027518
F 0.445783 39.865345 102.027517
F 9.509438 47.647546 102.151355
F 9.509438 39.920850 102.151354
F 18.431320 47.647956 102.338545
F 18.431320 39.921260 102.338545
F 2.738406 38.629370 105.673121
F 2.738406 46.356067 105.673121
F 11.664918 38.633506 105.839988
F 11.664918 46.360204 105.839988
F 20.585065 38.633477 106.026859
F 20.585065 46.360175 106.026859
F 2.810883 51.513754 102.031205
F 2.810883 36.060362 102.031205
F 2.810883 43.787060 102.031205
F 11.741184 51.511271 102.198385
F 11.741184 36.057879 102.198385
F 11.741184 43.784577 102.198385
F 20.661338 51.511303 102.385257
F 20.661338 36.057911 102.385257
F 20.661338 43.784608 102.385257
F 2.700156 51.506559 104.764119
F 2.700156 36.053167 104.764119
F 2.700156 43.779865 104.764119
F 11.683772 51.511242 104.929646
F 11.683772 36.057850 104.929646
F 11.683772 43.784547 104.929646
F 20.604134 51.511303 105.116459
F 20.604134 36.057911 105.116459
F 20.604134 43.784608 105.116459
F 2.633081 38.636085 108.404203
F 2.633080 46.362783 108.404203
F 11.607520 38.633532 108.571244
F 11.607520 46.360229 108.571244
F 20.527847 38.633478 108.758061
F 20.527848 46.360175 108.758061
F 4.988161 47.645130 104.792034
F 4.988161 39.918434 104.792034
F 13.914069 47.647953 104.976324
F 13.914069 39.921257 104.976324
F 22.834154 47.647956 105.163171
F 22.834153 39.921260 105.163171
F 4.912428 50.226186 108.433727
F 4.912428 42.499490 108.433727
F 13.837780 50.223525 108.617926
F 13.837780 42.496830 108.617926
F 22.757865 50.223522 108.804773
F 22.757865 42.496826 108.804773
F 4.952310 50.229352 105.696548
F 4.952310 42.502657 105.696548
F 13.894968 50.223530 105.886716
F 13.894968 42.496835 105.886716
F 22.815082 50.223522 106.073572
F 22.815082 42.496826 106.073571
F 5.025108 47.641458 102.054393
F 5.025108 39.914761 102.054393
F 13.971233 47.647947 102.245113
F 13.971233 39.921250 102.245113
F 22.891357 47.647956 102.431970
F 22.891357 39.921260 102.431969
F 7.203861 38.633714 105.746461
F 7.203861 46.360412 105.746462
F 16.125026 38.633478 105.933434
F 16.125026 46.360175 105.933435
F 25.045101 38.633477 106.120283
F 25.045101 46.360175 106.120284
F 7.279859 51.511060 102.104856
F 7.279858 36.057668 102.104856
F 7.279859 43.784366 102.104856
F 16.201299 51.511302 102.291832
F 16.201299 36.057910 102.291832
F 16.201299 43.784608 102.291832
F 25.121374 51.511303 102.478682
F 25.121374 36.057911 102.478682
F 25.121374 43.784609 102.478682
F 7.217438 51.509638 104.837270
F 7.217438 36.056246 104.837270
F 7.217438 43.782944 104.837270
F 16.144093 51.511302 105.023035
F 16.144093 36.057910 105.023035
F 16.144093 43.784608 105.023035
F 25.064170 51.511303 105.209883
F 25.064170 36.057911 105.209883
F 25.064170 43.784609 105.209883
F 7.141995 38.634918 108.478721
F 7.141995 46.361615 108.478721
F 16.067806 38.633478 108.664637
F 16.067806 46.360175 108.664637
F 24.987884 38.633477 108.851485
F 24.987884 46.360175 108.851485
F 0.595703 34.849517 91.093367
F 0.495271 34.834368 98.382976
F 0.396927 34.816933 105.671731
F 5.213783 34.773904 93.868145
F 5.245911 34.778271 91.128696
F 5.063371 34.773238 101.150663
F 5.098600 34.777152 98.412444
F 4.912428 34.772792 108.433727
F 4.952310 34.775959 105.696548
F 9.682380 34.770244 93.958136
F 9.737890 34.770631 91.226489
F 14.142900 34.770132 94.051519
F 14.200080 34.770138 91.320308
F 9.529927 34.770203 101.241294
F 9.585529 34.770586 98.509716
F 13.990340 34.770132 101.334722
F 14.047514 34.770140 98.603510
F 9.377458 34.770170 108.524492
F 9.433456 34.770469 105.793016
F 0.647145 47.564704 87.445748
F 0.647145 39.838007 87.445748
F 0.444003 47.719131 112.024780
F 0.444004 39.992435 112.024779
F 9.301211 47.647928 112.166090
F 9.301211 39.921231 112.166090
F 18.221555 47.647956 112.352951
F 18.221555 39.921260 112.352951
F 0.134658 50.275363 115.845558
F 0.134651 42.548671 115.845563
F 9.224687 50.223585 115.807705
F 9.224687 42.496890 115.807705
F 18.145267 50.223522 115.994543
F 18.145267 42.496827 115.994543
F 0.297670 50.248959 113.038543
F 0.297670 42.522264 113.038541
F 9.281238 50.223784 113.076287
F 9.281238 42.497088 113.076287
F 18.202484 50.223522 113.263350
F 18.202484 42.496827 113.263350
F 9.357352 47.647659 109.434654
F 9.357352 39.920963 109.434654
F 18.278758 47.647956 109.621749
F 18.278758 39.921260 109.621749
F 2.590397 38.627531 112.961808
F 2.590397 46.354228 112.961808
F 11.512362 38.633504 113.123194
F 11.512362 46.360201 113.123194
F 20.432504 38.633478 113.310062
F 20.432504 46.360175 113.310062
F 2.664528 51.516435 109.316953
F 2.664528 36.063043 109.316953
F 2.664528 43.789741 109.316953
F 11.588632 51.511276 109.481592
F 11.588632 36.057883 109.481592
F 11.588632 43.784581 109.481592
F 20.508777 51.511303 109.668461
F 20.508777 36.057911 109.668461
F 20.508777 43.784608 109.668461
F 2.561432 51.508153 112.051199
F 2.561432 36.054761 112.051199
F 2.561432 43.781459 112.051199
F 11.531273 51.511253 112.212844
F 11.531273 36.057861 112.212845
F 11.531273 43.784559 112.212845
F 20.451573 51.511303 112.399663
F 20.451573 36.057911 112.399663
F 20.451573 43.784608 112.399663
F 2.483522 38.643704 115.698631
F 2.483522 46.370402 115.698631
F 11.455023 38.633522 115.854434
F 11.455023 46.360219 115.854434
F 20.375286 38.633478 116.041255
F 20.375286 46.360175 116.041255
F 4.836584 47.645323 112.075313
F 4.836584 39.918627 112.075313
F 13.761508 47.647953 112.259527
F 13.761508 39.921257 112.259528
F 22.681592 47.647956 112.446375
F 22.681592 39.921260 112.446375
F 4.752871 50.224515 115.715441
F 4.752871 42.497820 115.715441
F 13.685214 50.223526 115.901120
F 13.685214 42.496831 115.901121
F 22.605304 50.223522 116.087967
F 22.605304 42.496826 116.087967
F 4.805738 50.228186 112.980277
F 4.805738 42.501490 112.980277
F 13.742415 50.223528 113.169921
F 13.742415 42.496833 113.169921
F 22.662521 50.223522 113.356774
F 22.662521 42.496826 113.356774
F 4.878949 47.642636 109.338574
F 4.878949 39.915940 109.338574
F 13.818686 47.647949 109.528319
F 13.818687 39.921253 109.528319
F 22.738796 47.647956 109.715173
F 22.738796 39.921260 109.715173
F 7.051605 38.633706 113.029646
F 7.051605 46.360403 113.029646
F 15.972465 38.633478 113.216637
F 15.972465 46.360175 113.216637
F 24.892540 38.633477 113.403486
F 24.892540 46.360175 113.403487
F 7.127739 51.511077 109.388082
F 7.127739 36.057685 109.388082
F 7.127739 43.784383 109.388082
F 16.048737 51.511303 109.575036
F 16.048738 36.057910 109.575036
F 16.048738 43.784608 109.575036
F 24.968813 51.511303 109.761885
F 24.968813 36.057911 109.761885
F 24.968813 43.784609 109.761886
F 7.066538 51.510132 112.120199
F 7.066538 36.056740 112.120199
F 7.066538 43.783437 112.120199
F 15.991532 51.511302 112.306239
F 15.991532 36.057910 112.306239
F 15.991532 43.784608 112.306239
F 24.911609 51.511303 112.493087
F 24.911609 36.057911 112.493087
F 24.911609 43.784609 112.493087
F 6.991173 38.634155 115.761554
F 6.991173 46.360852 115.761554
F 15.915246 38.633478 115.947831
F 15.915246 46.360175 115.947831
F 24.835323 38.633477 116.134680
F 24.835323 46.360175 116.134680
F 0.051196 47.585680 119.518750
F 0.051196 39.858984 119.518750
F 9.148131 47.647830 119.448640
F 9.148131 39.921134 119.448640
F 18.069008 47.647952 119.635440
F 18.069008 39.921256 119.635440
F 4.659794 34.774910 120.259475
F 4.594712 34.770616 122.985520
F 9.071503 50.222896 123.077237
F 9.071503 42.496201 123.077237
F 17.992570 50.222754 123.264026
F 17.992570 42.496058 123.264026
F 0.188684 50.196704 120.361845
F 0.188684 42.470008 120.361845
F 9.129202 50.223729 120.354691
F 9.129202 42.497033 120.354690
F 18.050016 50.223505 120.541689
F 18.050016 42.496809 120.541688
F 0.241608 47.655217 116.726923
F 0.241609 39.928520 116.726923
F 9.205144 47.647716 116.717799
F 9.205144 39.921020 116.717799
F 18.126199 47.647956 116.904827
F 18.126200 39.921260 116.904827
F 2.401793 38.637253 120.231196
F 2.401793 46.363951 120.231196
F 11.359810 38.633485 120.401530
F 11.359810 46.360183 120.401530
F 20.280036 38.633460 120.588401
F 20.280036 46.360157 120.588401
F 2.487066 51.506566 116.594757
F 2.487067 36.053174 116.594757
F 2.487067 43.779872 116.594757
F 11.436036 51.511274 116.764668
F 11.436036 36.057882 116.764668
F 11.436036 43.784580 116.764668
F 20.356218 51.511303 116.951539
F 20.356218 36.057911 116.951539
F 20.356218 43.784608 116.951539
F 2.412536 51.499422 119.338601
F 2.412536 36.046030 119.338601
F 2.412536 43.772728 119.338601
F 11.378815 51.511263 119.495325
F 11.378815 36.057871 119.495325
F 11.378815 43.784569 119.495325
F 20.299026 51.511299 119.682152
F 20.299026 36.057907 119.682152
F 20.299026 43.784604 119.682152
F 2.343923 38.643572 122.966580
F 2.343923 46.370270 122.966580
F 11.302442 38.632736 123.123904
F 11.302442 46.359434 123.123903
F 20.222590 38.632709 123.310738
F 20.222590 46.359406 123.310738
F 4.669807 47.646630 119.356504
F 4.669807 39.919933 119.356504
F 13.608951 47.647947 119.542018
F 13.608951 39.921251 119.542018
F 22.529045 47.647952 119.728864
F 22.529045 39.921256 119.728864
F 4.594712 50.224009 122.985520
F 4.594712 42.497314 122.985520
F 13.532507 50.222761 123.170605
F 13.532507 42.496065 123.170606
F 22.452608 50.222753 123.357450
F 22.452608 42.496058 123.357451
F 4.659794 50.228303 120.259475
F 4.659794 42.501608 120.259474
F 13.589959 50.223508 120.448261
F 13.589959 42.496813 120.448261
F 22.510053 50.223504 120.635113
F 22.510053 42.496809 120.635113
F 4.732448 47.643549 116.621540
F 4.732448 39.916853 116.621540
F 13.666136 47.647951 116.811399
F 13.666136 39.921255 116.811399
F 22.586237 47.647956 116.998252
F 22.586237 39.921260 116.998252
F 6.894843 38.635577 120.306396
F 6.894843 46.362274 120.306396
F 15.819996 38.633460 120.494976
F 15.819996 46.360158 120.494976
F 24.740072 38.633460 120.681825
F 24.740072 46.360157 120.681825
F 6.973468 51.510284 116.670469
F 6.973468 36.056892 116.670469
F 6.973468 43.783590 116.670469
F 15.896178 51.511302 116.858115
F 15.896178 36.057910 116.858114
F 15.896178 43.784608 116.858115
F 24.816254 51.511303 117.044964
F 24.816254 36.057911 117.044964
F 24.816254 43.784609 117.044964
F 6.916090 51.511280 119.402013
F 6.916090 36.057888 119.402013
F 6.916090 43.784586 119.402013
F 15.838986 51.511299 119.588728
F 15.838986 36.057906 119.588728
F 15.838986 43.784604 119.588728
F 24.759062 51.511299 119.775576
F 24.759062 36.057907 119.775576
F 24.759062 43.784605 119.775576
F 6.840903 38.632212 123.030011
F 6.840903 46.358910 123.030010
F 15.762551 38.632709 123.217314
F 15.762551 46.359407 123.217314
F 24.682626 38.632709 123.404163
F 24.682626 46.359406 123.404162
F 4.805738 34.774793 112.980277
F 4.752871 34.771122 115.715441
F 8.979896 47.616009 126.654417
F 8.979896 39.889313 126.654417
F 17.900502 47.615913 126.841309
F 17.900502 39.889217 126.841309
F 24.460892 45.946398 130.469941
F 26.690908 49.809747 130.516653
F 24.460892 38.219701 130.469941
F 26.690907 42.083052 130.516653
F 8.850438 49.809562 130.143187
F 8.850437 42.082866 130.143188
F 17.770835 49.809746 130.329804
F 17.770834 42.083051 130.329804
F 0.099990 50.186721 127.652808
F 0.099990 42.460026 127.652808
F 8.956547 50.186461 127.476111
F 8.956546 42.459765 127.476111
F 17.876895 50.186243 127.662948
F 17.876895 42.459548 127.662948
F 0.139760 47.679223 123.994618
F 0.139760 39.952527 123.994618
F 9.053282 47.646326 123.954323
F 9.053282 39.919630 123.954324
F 17.973807 47.646514 124.141317
F 17.973807 39.919818 124.141317
F 2.257186 38.598427 127.368632
F 2.257186 46.325125 127.368631
F 11.186709 38.596204 127.522792
F 11.186709 46.322902 127.522792
F 20.106915 38.596199 127.709661
F 20.106915 46.322896 127.709661
F 2.335479 51.509376 123.837472
F 2.335479 36.055984 123.837472
F 2.335479 43.782682 123.837472
F 11.283561 51.509836 124.001162
F 11.283561 36.056444 124.001162
F 11.283561 43.783141 124.001162
F 20.203826 51.509861 124.188029
F 20.203826 36.056469 124.188029
F 20.203826 43.783167 124.188030
F 2.258143 51.473495 126.549611
F 2.258143 36.020103 126.549611
F 2.258143 43.746801 126.549611
F 11.210412 51.479213 126.701198
F 11.210413 36.025821 126.701199
F 11.210412 43.752518 126.701199
F 20.130519 51.479260 126.888021
F 20.130519 36.025868 126.888021
F 20.130519 43.752566 126.888022
F 2.042717 38.106724 130.007552
F 2.042716 45.833421 130.007552
F 11.080770 38.219686 130.189676
F 11.080770 45.946384 130.189676
F 20.000855 38.219701 130.376517
F 20.000854 45.946399 130.376517
F 4.508572 47.617582 126.564639
F 4.508572 39.890886 126.564640
F 13.440448 47.615906 126.747888
F 13.440448 39.889210 126.747888
F 22.360539 47.615913 126.934733
F 22.360539 39.889217 126.934734
F 4.371185 49.785080 130.051510
F 4.371185 42.058384 130.051510
F 13.310799 49.809751 130.236378
F 13.310798 42.083055 130.236378
F 22.230873 49.809746 130.423229
F 22.230873 42.083050 130.423229
F 4.493628 50.191991 127.381677
F 4.493628 42.465296 127.381677
F 13.416856 50.186239 127.569525
F 13.416856 42.459544 127.569524
F 22.336932 50.186243 127.756373
F 22.336932 42.459547 127.756373
F 4.587075 47.642500 123.860457
F 4.587075 39.915803 123.860457
F 13.513758 47.646513 124.047892
F 13.513758 39.919816 124.047892
F 22.433845 47.646514 124.234742
F 22.433845 39.919818 124.234742
F 6.723280 38.598960 127.427977
F 6.723280 46.325657 127.427977
F 15.646876 38.596199 127.616236
F 15.646876 46.322897 127.616236
F 24.566951 38.596199 127.803085
F 24.566951 46.322896 127.803085
F 6.818334 51.507470 123.905512
F 6.818334 36.054078 123.905512
F 6.818334 43.780775 123.905512
F 15.743785 51.509861 124.094604
F 15.743786 36.056469 124.094605
F 15.743786 43.783167 124.094605
F 24.663862 51.509862 124.281454
F 24.663862 36.056470 124.281454
F 24.663862 43.783167 124.281454
F 6.750181 51.481013 126.606709
F 6.750181 36.027621 126.606709
F 6.750181 43.754318 126.606709
F 15.670481 51.479260 126.794596
F 15.670481 36.025868 126.794597
F 15.670481 43.752566 126.794597
F 24.590555 51.479261 126.981445
F 24.590555 36.025869 126.981446
F 24.590555 43.752566 126.981446
F 6.619606 38.218575 130.096318
F 6.619606 45.945272 130.096318
F 15.540816 38.219701 130.283093
F 15.540816 45.946399 130.283093
F 0.297670 34.795566 113.038541
F 0.134649 34.821974 115.845564
F 9.224687 34.770192 115.807706
F 9.281238 34.770390 113.076287
F 13.685214 34.770133 115.901121
F 13.742415 34.770135 113.169921
F 9.129202 34.770335 120.354691
F 0.347960 47.611524 109.319094
F 0.347960 39.884827 109.319093
F 2.698564 55.426778 2.866670
F 2.698565 63.153477 2.866669
F 11.609870 55.411830 3.084910
F 11.609870 63.138528 3.084910
F 20.530443 55.411928 3.271709
F 20.530443 63.138626 3.271709
F 2.609637 57.939845 6.393737
F 2.609638 65.666543 6.393737
F 11.512973 57.951740 6.606535
F 11.512973 65.678437 6.606535
F 20.433515 57.951658 6.793340
F 20.433515 65.678356 6.793340
F 2.650230 57.985003 3.705267
F 2.650231 65.711701 3.705267
F 11.586218 57.982344 3.906438
F 11.586218 65.709041 3.906438
F 20.506837 57.982259 4.093348
F 20.506837 65.708957 4.093348
F 2.773577 55.735093 0.202393
F 22.358584 69.540263 21.359620
F 2.773576 63.461792 0.202392
F 22.415801 69.540263 18.628419
F 11.716406 55.788426 0.418018
F 11.716406 63.515124 0.418018
F 20.636485 55.788427 0.604853
F 20.636485 63.515124 0.604852
F 4.884391 54.115695 3.766281
F 4.884391 61.842392 3.766281
F 13.816663 54.118942 3.953190
F 13.816664 61.845638 3.953190
F 22.736857 54.118911 4.140060
F 22.736857 61.845607 4.140060
F 5.023434 59.645621 0.272141
F 5.023434 67.372319 0.272141
F 13.946426 59.651776 0.464724
F 13.946426 67.378474 0.464725
F 22.866503 59.651775 0.651564
F 22.866502 67.378473 0.651565
F 4.907972 59.278333 2.937210
F 4.907972 67.005031 2.937210
F 13.840257 59.275243 3.131596
F 13.840257 67.001941 3.131596
F 22.760461 59.275277 3.318421
F 22.760461 67.001975 3.318421
F 4.815221 54.082970 6.461417
F 4.815221 61.809666 6.461417
F 13.743356 54.088339 6.653219
F 13.743356 61.815036 6.653219
F 22.663535 54.088311 6.840052
F 22.663535 61.815007 6.840052
F 7.144204 55.409821 2.994420
F 7.144204 63.136519 2.994420
F 16.070387 55.411924 3.178287
F 16.070387 63.138621 3.178287
F 24.990480 55.411928 3.365133
F 24.990480 63.138626 3.365133
F 7.047034 57.954061 6.514590
F 7.047034 65.680758 6.514590
F 15.973462 57.951662 6.699917
F 15.973462 65.678360 6.699917
F 24.893552 57.951658 6.886764
F 24.893552 65.678356 6.886764
F 7.119541 57.984453 3.811866
F 7.119541 65.711151 3.811866
F 16.046779 57.982263 3.999920
F 16.046779 65.708961 3.999920
F 24.966874 57.982259 4.186772
F 24.966874 65.708956 4.186772
F 7.256175 55.788073 0.326494
F 7.256175 63.514770 0.326494
F 16.176448 55.788427 0.511429
F 16.176446 63.515125 0.511428
F 25.096523 55.788426 0.698277
F 25.096522 63.515123 0.698277
F 9.355155 54.119200 3.859641
F 9.355155 61.845896 3.859640
F 18.276817 54.118911 4.046636
F 18.276817 61.845608 4.046635
F 9.486417 59.651761 0.371518
F 9.486416 67.378458 0.371518
F 18.406465 59.651776 0.558140
F 18.406465 67.378474 0.558140
F 9.378286 59.274683 3.038598
F 9.378286 67.001381 3.038598
F 18.300421 59.275276 3.224996
F 18.300421 67.001974 3.224997
F 9.281824 54.088749 6.560044
F 9.281824 61.815446 6.560044
F 18.203495 54.088311 6.746627
F 18.203495 61.815007 6.746627
F 2.541668 55.391873 10.002881
F 2.541669 63.118572 10.002881
F 11.436804 55.374592 10.206159
F 11.436804 63.101290 10.206159
F 20.357321 55.374668 10.392968
F 20.357321 63.101365 10.392968
F 2.466292 57.932720 13.641810
F 2.466292 65.659418 13.641809
F 11.360606 57.950292 13.843021
F 11.360606 65.676990 13.843021
F 20.281123 57.950217 14.029829
F 20.281123 65.676915 14.029830
F 2.522659 57.932690 10.940492
F 2.522659 65.659389 10.940492
F 11.417813 57.950296 11.112307
F 11.417813 65.676994 11.112307
F 20.338329 57.950221 11.299217
F 20.338329 65.676918 11.299217
F 2.593204 55.392303 7.304599
F 2.593204 63.119001 7.304599
F 11.494229 55.375339 7.483718
F 11.494229 63.102036 7.483718
F 20.414752 55.375418 7.670631
F 20.414752 63.102116 7.670630
F 4.719523 54.080997 10.975643
F 4.719523 61.807693 10.975643
F 13.648176 54.086901 11.159059
F 13.648176 61.813597 11.159059
F 22.568349 54.086873 11.345929
F 22.568349 61.813569 11.345929
F 4.794024 59.243266 7.345167
F 4.794024 66.969964 7.345167
F 13.724591 59.238738 7.530471
F 13.724591 66.965436 7.530471
F 22.644771 59.238767 7.717342
F 22.644771 66.965465 7.717343
F 4.738723 59.243806 10.061410
F 4.738723 66.970504 10.061410
F 13.667164 59.237988 10.252848
F 13.667164 66.964686 10.252848
F 22.587339 59.238016 10.439680
F 22.587339 66.964714 10.439681
F 4.662654 54.080932 13.698786
F 4.662654 61.807628 13.698786
F 13.590968 54.086897 13.889709
F 13.590968 61.813593 13.889710
F 22.511143 54.086869 14.076542
F 22.511143 61.813565 14.076542
F 6.971144 55.372243 10.114201
F 6.971144 63.098940 10.114201
F 15.897269 55.374665 10.299546
F 15.897269 63.101362 10.299546
F 24.817358 55.374668 10.486393
F 24.817358 63.101365 10.486393
F 6.894949 57.952649 13.751084
F 6.894949 65.679347 13.751084
F 15.821071 57.950220 13.936407
F 15.821071 65.676918 13.936407
F 24.741160 57.950216 14.123254
F 24.741160 65.676914 14.123254
F 6.952187 57.952669 11.017111
F 6.952187 65.679367 11.017111
F 15.878278 57.950224 11.205790
F 15.878278 65.676922 11.205790
F 24.798366 57.950220 11.392641
F 24.798366 65.676918 11.392641
F 7.028700 55.373105 7.388622
F 7.028700 63.099802 7.388622
F 15.954700 55.375415 7.577203
F 15.954700 63.102113 7.577203
F 24.874790 55.375419 7.764055
F 24.874790 63.102116 7.764055
F 9.186670 54.087301 11.065345
F 9.186670 61.813997 11.065344
F 18.108310 54.086873 11.252504
F 18.108310 61.813569 11.252504
F 9.262961 59.238308 7.436702
F 9.262961 66.965006 7.436702
F 18.184731 59.238767 7.623918
F 18.184731 66.965464 7.623918
F 9.205644 59.237586 10.159630
F 9.205645 66.964284 10.159630
F 18.127300 59.238016 10.346256
F 18.127300 66.964714 10.346256
F 9.129457 54.087297 13.796510
F 9.129457 61.813993 13.796510
F 18.051103 54.086869 13.983117
F 18.051103 61.813566 13.983117
F 2.390051 55.392150 17.283334
F 2.390052 63.118848 17.283334
F 11.284337 55.374575 17.484499
F 11.284337 63.101273 17.484499
F 20.204853 55.374650 17.671307
F 20.204853 63.101347 17.671307
F 2.313761 57.932716 20.924936
F 2.313761 65.659415 20.924936
F 11.208047 57.950292 21.126099
F 11.208047 65.676989 21.126100
F 20.128564 57.950217 21.312908
F 20.128564 65.676915 21.312908
F 2.370361 57.932716 18.223332
F 2.370361 65.659414 18.223332
F 11.265267 57.950292 18.394798
F 11.265267 65.676989 18.394799
F 20.185782 57.950217 18.581706
F 20.185782 65.676915 18.581706
F 2.446630 55.392149 14.581735
F 2.446631 63.118848 14.581735
F 11.341542 55.374575 14.753206
F 11.341542 63.101273 14.753206
F 20.262056 55.374650 14.940113
F 20.262056 63.101347 14.940113
F 4.567165 54.080926 18.258388
F 4.567165 61.807623 18.258387
F 13.495628 54.086897 18.441549
F 13.495628 61.813593 18.441549
F 22.415801 54.086869 18.628419
F 22.415801 61.813565 18.628419
F 4.643434 59.243941 14.616790
F 4.643434 66.970639 14.616790
F 13.571900 59.237971 14.799956
F 13.571900 66.964668 14.799956
F 22.492074 59.237998 14.986826
F 22.492074 66.964696 14.986826
F 4.586395 59.243941 17.340302
F 4.586395 66.970639 17.340302
F 13.514696 59.237970 17.531187
F 13.514696 66.964668 17.531187
F 22.434871 59.237998 17.718019
F 22.434871 66.964696 17.718019
F 4.510108 54.080927 20.981904
F 4.510108 61.807623 20.981904
F 13.438409 54.086897 21.172788
F 13.438409 61.813593 21.172788
F 22.358584 54.086869 21.359620
F 22.358584 61.813565 21.359620
F 6.818683 55.372219 17.392570
F 6.818683 63.098917 17.392570
F 15.744801 55.374647 17.577885
F 15.744801 63.101344 17.577884
F 24.664890 55.374650 17.764732
F 24.664890 63.101348 17.764732
F 6.742394 57.952647 21.034171
F 6.742394 65.679345 21.034171
F 15.668512 57.950220 21.219485
F 15.668512 65.676918 21.219485
F 24.588601 57.950216 21.406332
F 24.588601 65.676914 21.406332
F 6.799682 57.952647 18.299644
F 6.799682 65.679345 18.299644
F 15.725730 57.950220 18.488279
F 15.725730 65.676918 18.488279
F 24.645819 57.950217 18.675131
F 24.645819 65.676914 18.675131
F 6.875955 55.372219 14.658049
F 6.875955 63.098917 14.658049
F 15.802004 55.374647 14.846687
F 15.802004 63.101344 14.846686
F 24.722093 55.374650 15.033538
F 24.722093 63.101347 15.033538
F 9.034128 54.087297 18.347837
F 9.034128 61.813993 18.347837
F 17.955762 54.086869 18.534994
F 17.955762 61.813566 18.534994
F 9.110399 59.237571 14.706244
F 9.110399 66.964269 14.706244
F 18.032035 59.237998 14.893401
F 18.032035 66.964696 14.893401
F 9.053185 59.237571 17.437988
F 9.053185 66.964269 17.437988
F 17.974831 59.237998 17.624595
F 17.974832 66.964696 17.624595
F 8.976898 54.087297 21.079589
F 8.976898 61.813993 21.079589
F 17.898544 54.086869 21.266196
F 17.898545 61.813566 21.266196
F 4.510108 69.534321 20.981903
F 4.567165 69.534320 18.258387
F 4.815220 69.536364 6.461417
F 4.662653 69.534326 13.698787
F 4.719522 69.534391 10.975644
F 17.898544 69.540263 21.266196
F 22.511143 69.540263 14.076542
F 18.051103 69.540263 13.983117
F 17.955762 69.540263 18.534994
F 2.237490 55.392150 24.566538
F 2.237491 63.118848 24.566538
F 11.131776 55.374575 24.767701
F 11.131776 63.101273 24.767702
F 20.052291 55.374650 24.954510
F 20.052291 63.101347 24.954510
F 2.161200 57.932716 28.208140
F 2.161200 65.659415 28.208140
F 11.055486 57.950292 28.409303
F 11.055486 65.676989 28.409303
F 19.976003 57.950217 28.596112
F 19.976003 65.676915 28.596112
F 2.217799 57.932716 25.506536
F 2.217799 65.659414 25.506536
F 11.112706 57.950292 25.678002
F 11.112706 65.676989 25.678002
F 20.033220 57.950217 25.864910
F 20.033220 65.676915 25.864910
F 21.900900 69.540263 43.209230
F 21.958117 69.540263 40.478029
F 11.188981 55.374575 22.036400
F 11.188981 63.101273 22.036400
F 20.109495 55.374650 22.223308
F 20.109495 63.101347 22.223308
F 4.414604 54.080926 25.541591
F 4.414604 61.807623 25.541591
F 13.343067 54.086897 25.724752
F 13.343067 61.813593 25.724752
F 22.263240 54.086869 25.911622
F 22.263240 61.813565 25.911622
F 4.490875 59.243941 21.899989
F 4.490876 66.970639 21.899989
F 13.419339 59.237971 22.083150
F 13.419339 66.964668 22.083150
F 22.339513 59.237998 22.270020
F 22.339513 66.964696 22.270020
F 4.433834 59.243941 24.623506
F 4.433834 66.970639 24.623506
F 13.362135 59.237971 24.814390
F 13.362135 66.964668 24.814390
F 22.282309 59.237998 25.001222
F 22.282309 66.964696 25.001222
F 4.357546 54.080927 28.265107
F 4.357546 61.807623 28.265107
F 13.285848 54.086897 28.455991
F 13.285848 61.813593 28.455992
F 22.206023 54.086869 28.642824
F 22.206023 61.813565 28.642824
F 6.666122 55.372220 24.675773
F 6.666122 63.098917 24.675774
F 15.592240 55.374647 24.861087
F 15.592240 63.101344 24.861087
F 24.512329 55.374650 25.047934
F 24.512329 63.101348 25.047934
F 6.589833 57.952648 28.317375
F 6.589833 65.679345 28.317375
F 15.515951 57.950220 28.502689
F 15.515951 65.676918 28.502689
F 24.436040 57.950216 28.689536
F 24.436040 65.676914 28.689536
F 6.647121 57.952647 25.582848
F 6.647121 65.679345 25.582848
F 15.573169 57.950220 25.771483
F 15.573169 65.676918 25.771483
F 24.493257 57.950217 25.958335
F 24.493257 65.676914 25.958335
F 6.723395 55.372220 21.941246
F 6.723395 63.098917 21.941246
F 15.649443 55.374647 22.129881
F 15.649443 63.101344 22.129881
F 24.569532 55.374650 22.316733
F 24.569532 63.101348 22.316732
F 8.881566 54.087297 25.631041
F 8.881566 61.813993 25.631041
F 17.803201 54.086869 25.818198
F 17.803201 61.813566 25.818198
F 26.723276 54.086869 26.005047
F 26.723276 61.813565 26.005047
F 8.957838 59.237571 21.989439
F 8.957838 66.964269 21.989439
F 17.879473 59.237998 22.176596
F 17.879473 66.964696 22.176595
F 8.900624 59.237571 24.721191
F 8.900624 66.964269 24.721191
F 17.822270 59.237998 24.907798
F 17.822270 66.964696 24.907798
F 26.742345 59.237999 25.094647
F 26.742345 66.964697 25.094647
F 8.824337 54.087297 28.362793
F 8.824337 61.813993 28.362793
F 17.745983 54.086869 28.549400
F 17.745983 61.813566 28.549400
F 26.666059 54.086869 28.736248
F 26.666059 61.813565 28.736248
F 2.084929 55.392150 31.849741
F 2.084929 63.118848 31.849741
F 10.979214 55.374575 32.050904
F 10.979214 63.101273 32.050905
F 19.899730 55.374650 32.237713
F 19.899730 63.101347 32.237713
F 2.008638 57.932717 35.491343
F 2.008638 65.659415 35.491343
F 10.902925 57.950292 35.692506
F 10.902925 65.676990 35.692506
F 19.823441 57.950217 35.879315
F 19.823441 65.676915 35.879315
F 2.065237 57.932716 32.789738
F 2.065238 65.659414 32.789739
F 10.960145 57.950292 32.961205
F 10.960145 65.676989 32.961205
F 19.880659 57.950217 33.148113
F 19.880659 65.676915 33.148113
F 2.141510 55.392150 29.148137
F 2.141511 63.118848 29.148137
F 11.036419 55.374575 29.319604
F 11.036419 63.101273 29.319604
F 19.956934 55.374650 29.506512
F 19.956933 63.101347 29.506511
F 4.262042 54.080926 32.824794
F 4.262042 61.807623 32.824794
F 13.190506 54.086897 33.007955
F 13.190506 61.813593 33.007955
F 22.110679 54.086869 33.194826
F 22.110679 61.813566 33.194825
F 4.338314 59.243941 29.183193
F 4.338314 66.970639 29.183192
F 13.266777 59.237971 29.366354
F 13.266777 66.964669 29.366354
F 22.186952 59.237998 29.553224
F 22.186952 66.964696 29.553224
F 4.281272 59.243941 31.906709
F 4.281272 66.970639 31.906709
F 13.209574 59.237971 32.097593
F 13.209574 66.964668 32.097593
F 22.129748 59.237998 32.284426
F 22.129748 66.964696 32.284425
F 4.204985 54.080927 35.548310
F 4.204985 61.807623 35.548310
F 13.133287 54.086897 35.739194
F 13.133287 61.813593 35.739195
F 22.053461 54.086869 35.926027
F 22.053461 61.813565 35.926027
F 6.513561 55.372219 31.958977
F 6.513561 63.098917 31.958977
F 15.439679 55.374647 32.144291
F 15.439679 63.101344 32.144291
F 24.359767 55.374650 32.331138
F 24.359767 63.101348 32.331138
F 6.437271 57.952647 35.600578
F 6.437271 65.679345 35.600578
F 15.363389 57.950220 35.785892
F 15.363390 65.676918 35.785892
F 24.283479 57.950216 35.972739
F 24.283479 65.676914 35.972739
F 6.494559 57.952647 32.866051
F 6.494559 65.679345 32.866051
F 15.420607 57.950220 33.054686
F 15.420608 65.676918 33.054686
F 24.340696 57.950217 33.241538
F 24.340696 65.676914 33.241537
F 6.570834 55.372220 29.224449
F 6.570834 63.098917 29.224449
F 15.496882 55.374647 29.413085
F 15.496882 63.101344 29.413084
F 24.416971 55.374650 29.599936
F 24.416971 63.101348 29.599936
F 8.729005 54.087297 32.914244
F 8.729005 61.813993 32.914244
F 17.650640 54.086869 33.101401
F 17.650640 61.813566 33.101401
F 26.570715 54.086869 33.288250
F 26.570715 61.813565 33.288250
F 8.805277 59.237571 29.272642
F 8.805277 66.964269 29.272642
F 17.726912 59.237998 29.459799
F 17.726912 66.964696 29.459799
F 26.646988 59.237999 29.646648
F 26.646988 66.964697 29.646648
F 8.748062 59.237571 32.004395
F 8.748062 66.964269 32.004395
F 17.669709 59.237998 32.191001
F 17.669709 66.964696 32.191001
F 26.589784 59.237999 32.377850
F 26.589784 66.964697 32.377850
F 8.671775 54.087297 35.645996
F 8.671775 61.813993 35.645996
F 17.593422 54.086869 35.832602
F 17.593422 61.813566 35.832603
F 26.513498 54.086869 36.019451
F 26.513498 61.813565 36.019451
F 1.932368 55.392150 39.132944
F 1.932368 63.118848 39.132944
F 10.826653 55.374575 39.334108
F 10.826653 63.101273 39.334108
F 19.747169 55.374650 39.520917
F 19.747169 63.101347 39.520916
F 1.856077 57.932716 42.774546
F 1.856077 65.659415 42.774546
F 10.750363 57.950292 42.975710
F 10.750363 65.676989 42.975710
F 19.670880 57.950217 43.162518
F 19.670880 65.676915 43.162518
F 1.912677 57.932716 40.072942
F 1.912677 65.659414 40.072942
F 10.807584 57.950292 40.244409
F 10.807584 65.676989 40.244409
F 19.728098 57.950217 40.431316
F 19.728098 65.676915 40.431316
F 1.988949 55.392150 36.431339
F 1.988950 63.118848 36.431339
F 10.883858 55.374575 36.602807
F 10.883858 63.101273 36.602807
F 19.804372 55.374650 36.789715
F 19.804372 63.101347 36.789714
F 4.109481 54.080926 40.107998
F 4.109481 61.807623 40.107997
F 13.037944 54.086897 40.291159
F 13.037944 61.813593 40.291159
F 21.958117 54.086869 40.478029
F 21.958117 61.813565 40.478029
F 4.185752 59.243941 36.466395
F 4.185753 66.970639 36.466395
F 13.114216 59.237971 36.649557
F 13.114216 66.964669 36.649557
F 22.034390 59.237998 36.836427
F 22.034390 66.964696 36.836427
F 4.128711 59.243941 39.189912
F 4.128711 66.970639 39.189912
F 13.057012 59.237971 39.380797
F 13.057012 66.964668 39.380797
F 21.977186 59.237998 39.567629
F 21.977187 66.964696 39.567629
F 4.052424 54.080927 42.831514
F 4.052424 61.807623 42.831514
F 12.980725 54.086897 43.022398
F 12.980725 61.813593 43.022398
F 21.900900 54.086869 43.209230
F 21.900900 61.813565 43.209231
F 6.361000 55.372219 39.242180
F 6.361000 63.098917 39.242180
F 15.287117 55.374647 39.427494
F 15.287117 63.101344 39.427494
F 24.207206 55.374650 39.614341
F 24.207206 63.101348 39.614341
F 6.284710 57.952647 42.883781
F 6.284710 65.679345 42.883781
F 15.210828 57.950220 43.069096
F 15.210828 65.676918 43.069096
F 24.130917 57.950216 43.255942
F 24.130917 65.676914 43.255943
F 6.341998 57.952647 40.149254
F 6.341998 65.679345 40.149254
F 15.268046 57.950220 40.337890
F 15.268046 65.676918 40.337890
F 24.188135 57.950217 40.524741
F 24.188135 65.676914 40.524741
F 6.418272 55.372220 36.507652
F 6.418272 63.098917 36.507652
F 15.344320 55.374647 36.696288
F 15.344320 63.101344 36.696288
F 24.264410 55.374650 36.883139
F 24.264409 63.101348 36.883139
F 8.576444 54.087297 40.197447
F 8.576444 61.813993 40.197447
F 17.498078 54.086869 40.384604
F 17.498078 61.813566 40.384604
F 26.418154 54.086869 40.571453
F 26.418154 61.813565 40.571453
F 8.652716 59.237571 36.555845
F 8.652716 66.964269 36.555845
F 17.574351 59.237998 36.743002
F 17.574351 66.964696 36.743002
F 26.494426 59.237999 36.929851
F 26.494426 66.964697 36.929851
F 8.595501 59.237571 39.287598
F 8.595501 66.964269 39.287598
F 17.517147 59.237998 39.474204
F 17.517147 66.964696 39.474204
F 26.437223 59.237999 39.661053
F 26.437223 66.964697 39.661053
F 8.519214 54.087297 42.929199
F 8.519214 61.813993 42.929199
F 17.440860 54.086869 43.115806
F 17.440860 61.813566 43.115806
F 26.360936 54.086869 43.302655
F 26.360936 61.813565 43.302655
F 4.414604 69.534320 25.541591
F 26.360936 69.540263 43.302655
F 26.418154 69.540263 40.571453
F 4.357546 69.534321 28.265107
F 4.052424 69.534321 42.831514
F 4.109481 69.534320 40.107998
F 26.723276 69.540263 26.005047
F 26.513498 69.540263 36.019451
F 26.570715 69.540263 33.288250
F 26.666059 69.540263 28.736248
F 4.262042 69.534321 32.824794
F 4.204985 69.534321 35.548310
F 22.263240 69.540263 25.911622
F 17.498078 69.540263 40.384604
F 17.440860 69.540263 43.115806
F 22.206023 69.540263 28.642824
F 17.803201 69.540263 25.818198
F 17.745983 69.540263 28.549400
F 22.110679 69.540263 33.194825
F 22.053461 69.540263 35.926027
F 17.650640 69.540263 33.101401
F 17.593422 69.540263 35.832603
F 2.294072 55.392150 21.864933
F 2.294073 63.118848 21.864933
F 1.779806 55.392150 46.416148
F 1.779807 63.118848 46.416148
F 10.674091 55.374575 46.617312
F 10.674092 63.101273 46.617312
F 19.594607 55.374650 46.804120
F 19.594607 63.101347 46.804120
F 1.703516 57.932716 50.057750
F 1.703516 65.659415 50.057750
F 10.597802 57.950292 50.258913
F 10.597802 65.676989 50.258913
F 19.518319 57.950217 50.445722
F 19.518319 65.676915 50.445722
F 1.760115 57.932716 47.356146
F 1.760115 65.659414 47.356146
F 10.655022 57.950292 47.527613
F 10.655022 65.676989 47.527612
F 19.575536 57.950217 47.714520
F 19.575536 65.676915 47.714520
F 21.443216 69.540263 65.058840
F 21.500433 69.540263 62.327639
F 10.731296 55.374575 43.886011
F 10.731297 63.101273 43.886010
F 19.651811 55.374650 44.072918
F 19.651811 63.101347 44.072918
F 3.956920 54.080926 47.391201
F 3.956920 61.807623 47.391201
F 12.885383 54.086897 47.574363
F 12.885383 61.813593 47.574363
F 21.805556 54.086869 47.761233
F 21.805556 61.813565 47.761232
F 4.033191 59.243941 43.749599
F 4.033191 66.970639 43.749599
F 12.961655 59.237971 43.932761
F 12.961655 66.964668 43.932761
F 21.881829 59.237998 44.119630
F 21.881829 66.964696 44.119630
F 3.976149 59.243941 46.473116
F 3.976150 66.970639 46.473116
F 12.904451 59.237971 46.664000
F 12.904451 66.964668 46.664000
F 21.824625 59.237998 46.850832
F 21.824625 66.964696 46.850832
F 3.899862 54.080927 50.114717
F 3.899862 61.807623 50.114717
F 12.828164 54.086897 50.305602
F 12.828164 61.813593 50.305602
F 21.748338 54.086869 50.492434
F 21.748339 61.813565 50.492434
F 6.208438 55.372219 46.525384
F 6.208438 63.098917 46.525384
F 15.134556 55.374647 46.710698
F 15.134556 63.101344 46.710698
F 24.054644 55.374650 46.897545
F 24.054645 63.101348 46.897545
F 6.132149 57.952647 50.166985
F 6.132149 65.679345 50.166985
F 15.058267 57.950220 50.352299
F 15.058267 65.676918 50.352299
F 23.978356 57.950216 50.539146
F 23.978356 65.676914 50.539146
F 6.189436 57.952647 47.432458
F 6.189436 65.679345 47.432458
F 15.115485 57.950220 47.621093
F 15.115485 65.676918 47.621093
F 24.035573 57.950217 47.807945
F 24.035573 65.676915 47.807945
F 6.265711 55.372220 43.790856
F 6.265711 63.098917 43.790856
F 15.191759 55.374647 43.979491
F 15.191759 63.101344 43.979491
F 24.111848 55.374650 44.166343
F 24.111848 63.101348 44.166343
F 8.423882 54.087297 47.480651
F 8.423882 61.813993 47.480651
F 17.345517 54.086869 47.667808
F 17.345517 61.813566 47.667808
F 26.265592 54.086869 47.854657
F 26.265592 61.813565 47.854657
F 8.500154 59.237571 43.839049
F 8.500154 66.964269 43.839049
F 17.421789 59.237998 44.026206
F 17.421789 66.964696 44.026206
F 26.341865 59.237999 44.213055
F 26.341865 66.964697 44.213055
F 8.442940 59.237571 46.570801
F 8.442940 66.964269 46.570801
F 17.364586 59.237998 46.757408
F 17.364586 66.964696 46.757408
F 26.284661 59.237999 46.944257
F 26.284661 66.964697 46.944257
F 8.366653 54.087297 50.212403
F 8.366653 61.813993 50.212403
F 17.288299 54.086869 50.399010
F 17.288299 61.813566 50.399010
F 26.208375 54.086869 50.585858
F 26.208375 61.813565 50.585858
F 1.627245 55.392150 53.699351
F 1.627245 63.118848 53.699351
F 10.521530 55.374575 53.900515
F 10.521530 63.101273 53.900515
F 19.442046 55.374650 54.087323
F 19.442046 63.101347 54.087323
F 1.550954 57.932717 57.340953
F 1.550954 65.659415 57.340952
F 10.445241 57.950292 57.542116
F 10.445241 65.676989 57.542116
F 19.365757 57.950217 57.728925
F 19.365757 65.676915 57.728925
F 1.607554 57.932716 54.639348
F 1.607554 65.659414 54.639348
F 10.502461 57.950292 54.810816
F 10.502461 65.676989 54.810815
F 19.422975 57.950217 54.997723
F 19.422975 65.676915 54.997723
F 1.683826 55.392149 50.997746
F 1.683827 63.118848 50.997746
F 10.578735 55.374575 51.169214
F 10.578735 63.101273 51.169214
F 19.499249 55.374650 51.356122
F 19.499249 63.101347 51.356121
F 3.804358 54.080926 54.674404
F 3.804358 61.807623 54.674404
F 12.732822 54.086897 54.857566
F 12.732821 61.813593 54.857566
F 21.652995 54.086869 55.044435
F 21.652995 61.813565 55.044435
F 3.880630 59.243941 51.032802
F 3.880630 66.970639 51.032802
F 12.809093 59.237971 51.215964
F 12.809093 66.964668 51.215964
F 21.729268 59.237998 51.402834
F 21.729268 66.964696 51.402834
F 3.823588 59.243941 53.756319
F 3.823588 66.970639 53.756319
F 12.751890 59.237971 53.947204
F 12.751890 66.964668 53.947204
F 21.672064 59.237998 54.134036
F 21.672064 66.964696 54.134036
F 3.747301 54.080927 57.397920
F 3.747301 61.807623 57.397920
F 12.675603 54.086897 57.588805
F 12.675603 61.813593 57.588805
F 21.595777 54.086869 57.775637
F 21.595777 61.813565 57.775637
F 6.055877 55.372219 53.808587
F 6.055877 63.098917 53.808587
F 14.981995 55.374647 53.993901
F 14.981995 63.101344 53.993901
F 23.902083 55.374650 54.180748
F 23.902083 63.101348 54.180748
F 5.979587 57.952648 57.450188
F 5.979587 65.679345 57.450188
F 14.905705 57.950220 57.635502
F 14.905705 65.676918 57.635502
F 23.825795 57.950216 57.822349
F 23.825795 65.676914 57.822349
F 6.036875 57.952647 54.715661
F 6.036875 65.679345 54.715661
F 14.962923 57.950220 54.904296
F 14.962923 65.676918 54.904296
F 23.883012 57.950216 55.091148
F 23.883012 65.676915 55.091148
F 6.113149 55.372220 51.074059
F 6.113149 63.098917 51.074059
F 15.039198 55.374647 51.262695
F 15.039198 63.101344 51.262695
F 23.959287 55.374650 51.449546
F 23.959287 63.101348 51.449546
F 8.271321 54.087297 54.763854
F 8.271321 61.813993 54.763854
F 17.192955 54.086869 54.951011
F 17.192956 61.813566 54.951011
F 26.113031 54.086869 55.137860
F 26.113031 61.813565 55.137860
F 8.347593 59.237571 51.122252
F 8.347593 66.964269 51.122253
F 17.269228 59.237998 51.309409
F 17.269228 66.964696 51.309409
F 26.189304 59.237999 51.496258
F 26.189304 66.964697 51.496258
F 8.290378 59.237571 53.854005
F 8.290378 66.964269 53.854005
F 17.212025 59.237998 54.040611
F 17.212025 66.964696 54.040611
F 26.132100 59.237999 54.227460
F 26.132100 66.964697 54.227460
F 8.214091 54.087297 57.495606
F 8.214091 61.813993 57.495606
F 17.135738 54.086869 57.682213
F 17.135738 61.813566 57.682213
F 26.055813 54.086869 57.869061
F 26.055813 61.813565 57.869061
F 1.474683 55.392150 60.982554
F 1.474684 63.118848 60.982554
F 10.368969 55.374575 61.183718
F 10.368969 63.101273 61.183718
F 19.289485 55.374650 61.370527
F 19.289485 63.101347 61.370527
F 1.398393 57.932716 64.624156
F 1.398393 65.659415 64.624156
F 10.292679 57.950292 64.825320
F 10.292679 65.676989 64.825320
F 19.213196 57.950217 65.012128
F 19.213196 65.676915 65.012129
F 1.454992 57.932716 61.922552
F 1.454993 65.659414 61.922552
F 10.349900 57.950292 62.094019
F 10.349899 65.676989 62.094019
F 19.270414 57.950217 62.280926
F 19.270414 65.676915 62.280927
F 1.531265 55.392150 58.280949
F 1.531266 63.118848 58.280950
F 10.426174 55.374575 58.452417
F 10.426174 63.101273 58.452417
F 19.346688 55.374650 58.639325
F 19.346688 63.101347 58.639324
F 3.651797 54.080926 61.957608
F 3.651797 61.807623 61.957608
F 12.580260 54.086897 62.140769
F 12.580260 61.813593 62.140769
F 21.500433 54.086869 62.327639
F 21.500433 61.813565 62.327639
F 3.728069 59.243941 58.316006
F 3.728069 66.970639 58.316005
F 12.656532 59.237971 58.499167
F 12.656532 66.964668 58.499167
F 21.576706 59.237998 58.686037
F 21.576706 66.964696 58.686037
F 3.671027 59.243941 61.039522
F 3.671027 66.970639 61.039522
F 12.599328 59.237971 61.230407
F 12.599328 66.964668 61.230407
F 21.519502 59.237998 61.417239
F 21.519502 66.964696 61.417239
F 3.594740 54.080927 64.681124
F 3.594740 61.807623 64.681124
F 12.523041 54.086897 64.872008
F 12.523041 61.813593 64.872008
F 21.443216 54.086869 65.058841
F 21.443216 61.813565 65.058841
F 5.903315 55.372220 61.091790
F 5.903315 63.098917 61.091790
F 14.829433 55.374647 61.277104
F 14.829433 63.101344 61.277104
F 23.749522 55.374650 61.463951
F 23.749522 63.101348 61.463951
F 5.827026 57.952647 64.733392
F 5.827026 65.679345 64.733392
F 14.753144 57.950220 64.918706
F 14.753144 65.676918 64.918706
F 23.673233 57.950217 65.105553
F 23.673233 65.676914 65.105553
F 5.884314 57.952647 61.998864
F 5.884314 65.679345 61.998864
F 14.810362 57.950220 62.187500
F 14.810362 65.676918 62.187500
F 23.730451 57.950217 62.374351
F 23.730451 65.676915 62.374351
F 5.960588 55.372220 58.357262
F 5.960588 63.098917 58.357262
F 14.886636 55.374647 58.545898
F 14.886636 63.101344 58.545898
F 23.806725 55.374650 58.732749
F 23.806725 63.101347 58.732749
F 8.118759 54.087297 62.047058
F 8.118760 61.813993 62.047057
F 17.040394 54.086869 62.234214
F 17.040394 61.813566 62.234214
F 25.960469 54.086869 62.421064
F 25.960469 61.813565 62.421063
F 8.195031 59.237571 58.405456
F 8.195031 66.964269 58.405455
F 17.116667 59.237998 58.592612
F 17.116667 66.964696 58.592612
F 26.036742 59.237999 58.779462
F 26.036742 66.964697 58.779461
F 8.137817 59.237571 61.137208
F 8.137817 66.964269 61.137208
F 17.059463 59.237998 61.323814
F 17.059463 66.964696 61.323814
F 25.979539 59.237999 61.510663
F 25.979539 66.964697 61.510663
F 8.061530 54.087297 64.778809
F 8.061530 61.813993 64.778810
F 16.983176 54.086869 64.965416
F 16.983176 61.813566 64.965416
F 25.903252 54.086869 65.152265
F 25.903252 61.813565 65.152265
F 3.956920 69.534320 47.391201
F 25.903252 69.540263 65.152265
F 25.960470 69.540263 62.421063
F 3.899862 69.534321 50.114717
F 3.594740 69.534321 64.681124
F 3.651797 69.534320 61.957608
F 26.265592 69.540263 47.854657
F 26.055813 69.540263 57.869061
F 26.113031 69.540263 55.137860
F 26.208375 69.540263 50.585858
F 3.804358 69.534321 54.674404
F 3.747301 69.534321 57.397920
F 21.805556 69.540263 47.761233
F 17.040394 69.540263 62.234214
F 16.983176 69.540263 64.965416
F 21.748338 69.540263 50.492434
F 17.345517 69.540263 47.667808
F 17.288299 69.540263 50.399010
F 21.652995 69.540263 55.044435
F 21.595777 69.540263 57.775637
F 17.192955 69.540263 54.951011
F 17.135738 69.540263 57.682213
F 1.836388 55.392150 43.714543
F 1.836389 63.118848 43.714543
F 1.322122 55.392150 68.265758
F 1.322123 63.118848 68.265758
F 10.216407 55.374575 68.466922
F 10.216408 63.101273 68.466922
F 19.136923 55.374650 68.653730
F 19.136923 63.101347 68.653731
F 1.245832 57.932717 71.907361
F 1.245832 65.659416 71.907360
F 10.140118 57.950292 72.108524
F 10.140118 65.676990 72.108523
F 19.060635 57.950217 72.295332
F 19.060635 65.676915 72.295332
F 1.302431 57.932716 69.205756
F 1.302431 65.659415 69.205756
F 10.197338 57.950292 69.377223
F 10.197338 65.676989 69.377223
F 19.117852 57.950217 69.564130
F 19.117852 65.676915 69.564130
F 20.985532 69.540263 86.908451
F 21.042749 69.540263 84.177249
F 10.273612 55.374575 65.735621
F 10.273612 63.101273 65.735621
F 19.194127 55.374650 65.922528
F 19.194127 63.101347 65.922528
F 3.499236 54.080926 69.240812
F 3.499236 61.807623 69.240812
F 12.427699 54.086897 69.423973
F 12.427699 61.813593 69.423973
F 21.347872 54.086869 69.610843
F 21.347872 61.813565 69.610843
F 3.575507 59.243941 65.599209
F 3.575507 66.970639 65.599209
F 12.503971 59.237971 65.782371
F 12.503971 66.964668 65.782371
F 21.424145 59.237998 65.969241
F 21.424145 66.964696 65.969241
F 3.518465 59.243941 68.322726
F 3.518465 66.970639 68.322726
F 12.446767 59.237971 68.513610
F 12.446767 66.964668 68.513610
F 21.366941 59.237998 68.700443
F 21.366941 66.964696 68.700443
F 3.442179 54.080926 71.964327
F 3.442179 61.807622 71.964327
F 12.370480 54.086897 72.155212
F 12.370480 61.813593 72.155212
F 21.290654 54.086869 72.342044
F 21.290654 61.813565 72.342044
F 5.750754 55.372220 68.374994
F 5.750754 63.098917 68.374994
F 14.676872 55.374647 68.560308
F 14.676872 63.101344 68.560308
F 23.596960 55.374650 68.747155
F 23.596960 63.101348 68.747155
F 5.674463 57.952647 72.016597
F 5.674463 65.679345 72.016597
F 14.600583 57.950220 72.201909
F 14.600583 65.676918 72.201909
F 23.520672 57.950216 72.388756
F 23.520672 65.676914 72.388756
F 5.731752 57.952647 69.282068
F 5.731752 65.679345 69.282068
F 14.657801 57.950220 69.470704
F 14.657801 65.676918 69.470703
F 23.577889 57.950217 69.657555
F 23.577889 65.676915 69.657555
F 5.808027 55.372220 65.640466
F 5.808027 63.098917 65.640466
F 14.734075 55.374647 65.829102
F 14.734075 63.101344 65.829101
F 23.654164 55.374650 66.015953
F 23.654164 63.101348 66.015953
F 7.966198 54.087297 69.330261
F 7.966198 61.813993 69.330261
F 16.887833 54.086869 69.517418
F 16.887833 61.813566 69.517418
F 25.807908 54.086869 69.704267
F 25.807908 61.813565 69.704267
F 8.042470 59.237571 65.688659
F 8.042470 66.964269 65.688659
F 16.964105 59.237998 65.875816
F 16.964105 66.964696 65.875816
F 25.884181 59.237999 66.062665
F 25.884181 66.964697 66.062665
F 7.985256 59.237571 68.420412
F 7.985256 66.964269 68.420412
F 16.906902 59.237998 68.607018
F 16.906902 66.964696 68.607018
F 25.826977 59.237999 68.793867
F 25.826977 66.964697 68.793867
F 7.908968 54.087297 72.062014
F 7.908968 61.813993 72.062014
F 16.830615 54.086869 72.248620
F 16.830615 61.813566 72.248620
F 25.750691 54.086869 72.435468
F 25.750691 61.813565 72.435469
F 1.169578 55.392130 75.548958
F 1.169579 63.118828 75.548958
F 10.063845 55.374575 75.750126
F 10.063845 63.101273 75.750126
F 18.984362 55.374650 75.936934
F 18.984362 63.101347 75.936934
F 1.093417 57.932296 79.189700
F 1.093417 65.658994 79.189699
F 9.987533 57.950295 79.391752
F 9.987533 65.676993 79.391752
F 18.908073 57.950217 79.578535
F 18.908073 65.676915 79.578535
F 1.149952 57.932672 76.488824
F 1.149952 65.659371 76.488824
F 10.044775 57.950292 76.660429
F 10.044775 65.676990 76.660430
F 18.965291 57.950217 76.847333
F 18.965291 65.676915 76.847333
F 1.226146 55.392147 72.847354
F 1.226147 63.118845 72.847354
F 10.121051 55.374575 73.018824
F 10.121051 63.101273 73.018824
F 19.041565 55.374650 73.205732
F 19.041565 63.101347 73.205732
F 3.346577 54.080865 76.524524
F 3.346577 61.807561 76.524524
F 12.275137 54.086897 76.707176
F 12.275137 61.813593 76.707176
F 21.195311 54.086869 76.894046
F 21.195311 61.813565 76.894045
F 3.422946 59.243945 72.882425
F 3.422947 66.970643 72.882425
F 12.351409 59.237971 73.065574
F 12.351409 66.964668 73.065574
F 21.271583 59.237998 73.252444
F 21.271583 66.964696 73.252444
F 3.365904 59.243968 75.605953
F 3.365904 66.970666 75.605953
F 12.294205 59.237971 75.796814
F 12.294205 66.964668 75.796814
F 21.214380 59.237998 75.983646
F 21.214380 66.964696 75.983646
F 3.288717 54.080342 79.249419
F 3.288717 61.807038 79.249419
F 12.217915 54.086898 79.438415
F 12.217915 61.813594 79.438416
F 21.138093 54.086869 79.625247
F 21.138093 61.813565 79.625247
F 5.598147 55.372216 75.658259
F 5.598147 63.098913 75.658259
F 14.524311 55.374647 75.843511
F 14.524310 63.101344 75.843511
F 23.444399 55.374650 76.030358
F 23.444399 63.101348 76.030358
F 5.520908 57.953078 79.301158
F 5.520908 65.679776 79.301158
F 14.448021 57.950220 79.485113
F 14.448021 65.676918 79.485113
F 23.368111 57.950216 79.671959
F 23.368111 65.676914 79.671959
F 5.579095 57.952695 76.565581
F 5.579095 65.679393 76.565581
F 14.505239 57.950220 76.753907
F 14.505239 65.676918 76.753906
F 23.425328 57.950217 76.940758
F 23.425328 65.676915 76.940758
F 5.655461 55.372219 72.923683
F 5.655461 63.098917 72.923683
F 14.581514 55.374647 73.112305
F 14.581514 63.101344 73.112305
F 23.501603 55.374650 73.299156
F 23.501603 63.101348 73.299156
F 7.813630 54.087300 76.613474
F 7.813630 61.813996 76.613474
F 16.735271 54.086869 76.800621
F 16.735271 61.813566 76.800621
F 25.655347 54.086869 76.987470
F 25.655347 61.813565 76.987470
F 7.889907 59.237570 72.971865
F 7.889907 66.964268 72.971865
F 16.811544 59.237998 73.159019
F 16.811544 66.964696 73.159019
F 25.731620 59.237999 73.345869
F 25.731620 66.964697 73.345868
F 7.832675 59.237562 75.703634
F 7.832675 66.964260 75.703634
F 16.754341 59.237998 75.890221
F 16.754341 66.964696 75.890221
F 25.674416 59.237999 76.077070
F 25.674416 66.964697 76.077070
F 7.756319 54.087326 79.345271
F 7.756319 61.814022 79.345271
F 16.678053 54.086869 79.531823
F 16.678053 61.813566 79.531823
F 25.598129 54.086869 79.718671
F 25.598129 61.813565 79.718671
F 1.010287 55.445708 82.846075
F 1.010287 63.172406 82.846075
F 9.911203 55.374543 83.033394
F 9.911203 63.101240 83.033394
F 18.831801 55.374650 83.220137
F 18.831801 63.101347 83.220137
F 0.946521 57.855889 86.500296
F 0.946520 65.582586 86.500296
F 9.834879 57.950361 86.674998
F 9.834878 65.677059 86.674998
F 18.755512 57.950217 86.861739
F 18.755512 65.676915 86.861739
F 0.726289 58.029509 83.786844
F 0.726289 65.756208 83.786844
F 9.891670 57.950423 83.943540
F 9.891669 65.677121 83.943540
F 18.812729 57.950217 84.130537
F 18.812729 65.676915 84.130537
F 1.073127 55.393893 80.136893
F 1.073128 63.120591 80.136893
F 9.968473 55.374569 80.302035
F 9.968473 63.101266 80.302035
F 18.889004 55.374650 80.488935
F 18.889004 63.101347 80.488935
F 3.180413 54.089040 83.823690
F 3.180413 61.815736 83.823689
F 12.122572 54.086900 83.990380
F 12.122572 61.813596 83.990380
F 21.042749 54.086869 84.177249
F 21.042749 61.813565 84.177249
F 3.267165 59.243080 80.175006
F 3.267165 66.969778 80.175006
F 12.198846 59.237970 80.348777
F 12.198846 66.964668 80.348777
F 21.119022 59.237998 80.535647
F 21.119022 66.964696 80.535647
F 3.140456 59.225826 82.915039
F 3.140456 66.952524 82.915039
F 12.141569 59.237961 83.080022
F 12.141569 66.964659 83.080022
F 21.061818 59.237998 83.266849
F 21.061818 66.964696 83.266849
F 3.040687 54.100785 86.564556
F 3.040686 61.827481 86.564557
F 12.065154 54.086925 86.721634
F 12.065154 61.813621 86.721634
F 20.985532 54.086869 86.908451
F 20.985532 61.813565 86.908451
F 5.442742 55.370261 82.944095
F 5.442742 63.096959 82.944095
F 14.371749 55.374647 83.126715
F 14.371749 63.101344 83.126715
F 23.291838 55.374650 83.313561
F 23.291838 63.101348 83.313561
F 5.365047 57.954917 86.586205
F 5.365047 65.681615 86.586205
F 14.295459 57.950220 86.768316
F 14.295459 65.676918 86.768316
F 23.215549 57.950216 86.955163
F 23.215549 65.676914 86.955163
F 5.410871 57.954693 83.848103
F 5.410871 65.681391 83.848103
F 14.352669 57.950221 84.037109
F 14.352669 65.676919 84.037109
F 23.272766 57.950217 84.223961
F 23.272767 65.676915 84.223961
F 5.502576 55.372010 80.207623
F 5.502576 63.098707 80.207623
F 14.428952 55.374647 80.395508
F 14.428952 63.101344 80.395508
F 23.349041 55.374650 80.582359
F 23.349041 63.101348 80.582359
F 7.660733 54.087242 83.897100
F 7.660733 61.813939 83.897100
F 16.582710 54.086869 84.083824
F 16.582710 61.813566 84.083824
F 25.502785 54.086869 84.270674
F 25.502785 61.813565 84.270673
F 7.737244 59.237560 80.255209
F 7.737244 66.964258 80.255209
F 16.658982 59.237998 80.442222
F 16.658983 66.964696 80.442222
F 25.579058 59.237999 80.629071
F 25.579058 66.964697 80.629071
F 7.676529 59.236686 82.987444
F 7.676529 66.963384 82.987444
F 16.601779 59.237998 83.173425
F 16.601779 66.964696 83.173425
F 25.521854 59.237999 83.360273
F 25.521854 66.964697 83.360273
F 7.596155 54.089255 86.629788
F 7.596155 61.815951 86.629788
F 16.525490 54.086870 86.815026
F 16.525490 61.813566 86.815027
F 25.445568 54.086869 87.001875
F 25.445568 61.813565 87.001875
F 3.499236 69.534320 69.240811
F 25.445568 69.540263 87.001875
F 25.502786 69.540263 84.270674
F 3.442179 69.534320 71.964327
F 25.598130 69.540263 79.718671
F 25.655347 69.540263 76.987470
F 25.807908 69.540263 69.704267
F 3.288717 69.533736 79.249419
F 3.346577 69.534259 76.524524
F 25.750691 69.540263 72.435468
F 21.347872 69.540263 69.610843
F 16.582710 69.540263 84.083824
F 16.525490 69.540263 86.815026
F 21.290654 69.540263 72.342044
F 16.887833 69.540263 69.517418
F 16.830615 69.540263 72.248620
F 21.195311 69.540263 76.894046
F 21.138093 69.540263 79.625247
F 16.735271 69.540263 76.800621
F 16.678053 69.540263 79.531823
F 1.378704 55.392150 65.564153
F 1.378705 63.118848 65.564154
F 0.880385 55.470765 90.147449
F 0.880386 63.197463 90.147449
F 9.758627 55.374514 90.316573
F 9.758627 63.101212 90.316573
F 18.679239 55.374650 90.503341
F 18.679239 63.101347 90.503341
F 0.808875 57.857351 93.794713
F 0.808875 65.584049 93.794712
F 9.682380 57.950332 93.958136
F 9.682380 65.677030 93.958136
F 18.602950 57.950217 94.144942
F 18.602951 65.676915 94.144942
F 0.595703 58.029604 91.093367
F 0.595703 65.756303 91.093367
F 9.737890 57.950718 91.226489
F 9.737890 65.677416 91.226489
F 18.660168 57.950217 91.413740
F 18.660168 65.676915 91.413741
F 20.527847 69.540263 108.758061
F 20.585065 69.540263 106.026859
F 9.814504 55.374237 87.584969
F 9.814504 63.100934 87.584969
F 18.736442 55.374650 87.772139
F 18.736442 63.101347 87.772138
F 3.027953 54.088852 91.105437
F 3.027953 61.815549 91.105437
F 11.970017 54.086906 91.273583
F 11.970017 61.813602 91.273583
F 20.890188 54.086869 91.460453
F 20.890188 61.813565 91.460453
F 3.099440 59.234156 87.463138
F 3.099439 66.960853 87.463138
F 12.046284 59.237964 87.631982
F 12.046284 66.964662 87.631982
F 20.966461 59.237998 87.818851
F 20.966461 66.964696 87.818851
F 2.970000 59.226315 90.204717
F 2.970000 66.953013 90.204717
F 11.988791 59.237922 90.363249
F 11.988791 66.964620 90.363249
F 20.909257 59.237998 90.550053
F 20.909257 66.964696 90.550053
F 2.901309 54.096690 93.844561
F 2.901309 61.823387 93.844562
F 11.912482 54.086954 94.004856
F 11.912482 61.813650 94.004856
F 20.832970 54.086869 94.191654
F 20.832970 61.813565 94.191655
F 5.289286 55.370503 90.227185
F 5.289285 63.097200 90.227185
F 14.219188 55.374647 90.409918
F 14.219188 63.101344 90.409918
F 23.139276 55.374650 90.596765
F 23.139276 63.101348 90.596765
F 5.213783 57.953992 93.868145
F 5.213783 65.680689 93.868145
F 14.142900 57.950220 94.051519
F 14.142900 65.676918 94.051519
F 23.062988 57.950216 94.238367
F 23.062988 65.676914 94.238367
F 5.245911 57.958359 91.128696
F 5.245911 65.685056 91.128696
F 14.200080 57.950226 91.320309
F 14.200080 65.676924 91.320308
F 23.120205 57.950217 91.507165
F 23.120205 65.676914 91.507165
F 5.322293 55.366677 87.487334
F 5.322293 63.093374 87.487334
F 14.276368 55.374643 87.678709
F 14.276368 63.101341 87.678708
F 23.196480 55.374650 87.865563
F 23.196480 63.101348 87.865563
F 7.508115 54.087106 91.180262
F 7.508115 61.813803 91.180262
F 16.430149 54.086869 91.367028
F 16.430149 61.813566 91.367028
F 25.350224 54.086869 91.553877
F 25.350224 61.813565 91.553877
F 7.584303 59.237741 87.538799
F 7.584303 66.964439 87.538799
F 16.506421 59.237998 87.725426
F 16.506421 66.964696 87.725426
F 25.426497 59.237999 87.912275
F 25.426497 66.964697 87.912275
F 7.519200 59.235418 90.271539
F 7.519200 66.962116 90.271539
F 16.449215 59.237998 90.456629
F 16.449215 66.964696 90.456629
F 25.369293 59.237999 90.643477
F 25.369293 66.964697 90.643477
F 7.443323 54.089341 93.913055
F 7.443323 61.816037 93.913055
F 16.372927 54.086870 94.098230
F 16.372927 61.813566 94.098231
F 25.293007 54.086869 94.285078
F 25.293007 61.813565 94.285079
F 0.736642 55.462437 97.439902
F 0.736643 63.189135 97.439902
F 9.606158 55.374557 97.599712
F 9.606158 63.101255 97.599712
F 18.526678 55.374650 97.786544
F 18.526678 63.101347 97.786544
F 0.663862 57.867442 101.084437
F 0.663862 65.594140 101.084436
F 9.529927 57.950290 101.241294
F 9.529927 65.676988 101.241294
F 18.450389 57.950217 101.428145
F 18.450389 65.676915 101.428145
F 0.495271 58.014455 98.382976
F 0.495271 65.741154 98.382976
F 9.585529 57.950674 98.509716
F 9.585529 65.677372 98.509716
F 18.507606 57.950217 98.696943
F 18.507606 65.676915 98.696943
F 0.544855 55.302238 94.738450
F 0.544855 63.028936 94.738450
F 9.661600 55.374145 94.868080
F 9.661600 63.100842 94.868080
F 18.583881 55.374650 95.055342
F 18.583881 63.101347 95.055342
F 2.883500 54.085854 98.389570
F 2.883500 61.812551 98.389570
F 11.817467 54.086903 98.556783
F 11.817467 61.813599 98.556783
F 20.737627 54.086869 98.743656
F 20.737626 61.813565 98.743656
F 2.955608 59.237382 94.747483
F 2.955609 66.964080 94.747483
F 11.893734 59.237962 94.915183
F 11.893734 66.964660 94.915183
F 20.813899 59.237998 95.102054
F 20.813899 66.964696 95.102054
F 2.834085 59.229795 97.484479
F 2.834085 66.956493 97.484478
F 11.836234 59.237917 97.646456
F 11.836234 66.964615 97.646456
F 20.756696 59.237998 97.833256
F 20.756696 66.964696 97.833256
F 2.766635 54.093284 101.124449
F 2.766635 61.819980 101.124449
F 11.759985 54.086943 101.288052
F 11.759985 61.813639 101.288052
F 20.680409 54.086869 101.474857
F 20.680409 61.813565 101.474857
F 5.138597 55.371200 97.509347
F 5.138597 63.097898 97.509347
F 14.066629 55.374647 97.693121
F 14.066629 63.101344 97.693121
F 22.986715 55.374650 97.879968
F 22.986715 63.101348 97.879968
F 5.063371 57.953325 101.150663
F 5.063371 65.680023 101.150663
F 13.990340 57.950220 101.334722
F 13.990340 65.676918 101.334722
F 22.910426 57.950216 101.521569
F 22.910426 65.676914 101.521569
F 5.098600 57.957240 98.412444
F 5.098600 65.683938 98.412444
F 14.047514 57.950227 98.603510
F 14.047515 65.676925 98.603510
F 22.967644 57.950217 98.790368
F 22.967644 65.676915 98.790368
F 5.171699 55.366957 94.770487
F 5.171699 63.093654 94.770487
F 14.123787 55.374639 94.961909
F 14.123787 63.101337 94.961909
F 23.043919 55.374650 95.148767
F 23.043919 63.101348 95.148766
F 7.355894 54.087124 98.463292
F 7.355894 61.813821 98.463292
F 16.277588 54.086869 98.650231
F 16.277587 61.813566 98.650231
F 25.197663 54.086869 98.837081
F 25.197663 61.813565 98.837080
F 7.431950 59.237752 94.821745
F 7.431950 66.964450 94.821745
F 16.353860 59.237998 95.008629
F 16.353860 66.964696 95.008629
F 25.273936 59.237999 95.195479
F 25.273935 66.964697 95.195479
F 7.368019 59.235799 97.554450
F 7.368019 66.962497 97.554450
F 16.296652 59.237998 97.739832
F 16.296652 66.964696 97.739832
F 25.216732 59.237999 97.926680
F 25.216732 66.964697 97.926680
F 7.292569 54.088845 101.195878
F 7.292569 61.815541 101.195878
F 16.220366 54.086870 101.381433
F 16.220366 61.813566 101.381433
F 25.140445 54.086869 101.568282
F 25.140445 61.813565 101.568282
F 0.590982 55.451476 104.728821
F 0.590983 63.178174 104.728820
F 9.453715 55.374597 104.882887
F 9.453715 63.101294 104.882887
F 18.374117 55.374650 105.069747
F 18.374116 63.101347 105.069747
F 0.517558 57.879146 108.372897
F 0.517558 65.605844 108.372897
F 9.377458 57.950258 108.524492
F 9.377458 65.676955 108.524492
F 18.297828 57.950217 108.711349
F 18.297828 65.676915 108.711349
F 0.396927 57.997021 105.671731
F 0.396927 65.723719 105.671731
F 9.433456 57.950557 105.793016
F 9.433456 65.677254 105.793016
F 18.355045 57.950217 105.980147
F 18.355045 65.676915 105.980147
F 0.445783 55.318735 102.027518
F 0.445783 63.045432 102.027517
F 9.509438 55.374240 102.151354
F 9.509438 63.100938 102.151354
F 18.431320 55.374650 102.338545
F 18.431320 63.101347 102.338545
F 2.738406 54.082761 105.673121
F 2.738406 61.809458 105.673121
F 11.664918 54.086898 105.839988
F 11.664918 61.813594 105.839988
F 20.585065 54.086869 106.026859
F 20.585065 61.813565 106.026859
F 2.810883 59.240450 102.031205
F 2.810883 66.967148 102.031205
F 11.741184 59.237967 102.198385
F 11.741184 66.964665 102.198385
F 20.661338 59.237998 102.385257
F 20.661338 66.964696 102.385257
F 2.700156 59.233254 104.764119
F 2.700156 66.959953 104.764119
F 11.683772 59.237937 104.929646
F 11.683772 66.964635 104.929646
F 20.604134 59.237998 105.116459
F 20.604134 66.964696 105.116459
F 2.633081 54.089477 108.404203
F 2.633081 61.816173 108.404203
F 11.607520 54.086923 108.571244
F 11.607520 61.813620 108.571244
F 20.527848 54.086869 108.758061
F 20.527848 61.813565 108.758061
F 4.988161 55.371824 104.792034
F 4.988161 63.098522 104.792034
F 13.914069 55.374647 104.976324
F 13.914069 63.101345 104.976324
F 22.834154 55.374650 105.163171
F 22.834153 63.101348 105.163171
F 4.912428 57.952880 108.433727
F 4.912428 65.679578 108.433727
F 13.837780 57.950220 108.617926
F 13.837780 65.676918 108.617926
F 22.757865 57.950216 108.804773
F 22.757865 65.676914 108.804773
F 4.952310 57.956047 105.696548
F 4.952310 65.682745 105.696548
F 13.894968 57.950224 105.886716
F 13.894968 65.676922 105.886716
F 22.815082 57.950217 106.073571
F 22.815082 65.676915 106.073571
F 5.025108 55.368152 102.054393
F 5.025108 63.094849 102.054393
F 13.971233 55.374641 102.245113
F 13.971233 63.101338 102.245113
F 22.891357 55.374650 102.431970
F 22.891357 63.101348 102.431969
F 7.203861 54.087106 105.746461
F 7.203861 61.813802 105.746461
F 16.125026 54.086869 105.933435
F 16.125026 61.813566 105.933434
F 25.045101 54.086869 106.120284
F 25.045101 61.813565 106.120283
F 7.279859 59.237756 102.104856
F 7.279858 66.964454 102.104856
F 16.201299 59.237998 102.291832
F 16.201299 66.964696 102.291832
F 25.121374 59.237999 102.478682
F 25.121374 66.964697 102.478682
F 7.217438 59.236333 104.837270
F 7.217438 66.963032 104.837270
F 16.144093 59.237998 105.023035
F 16.144093 66.964696 105.023035
F 25.064170 59.237999 105.209883
F 25.064170 66.964697 105.209883
F 7.141995 54.088309 108.478720
F 7.141995 61.815006 108.478721
F 16.067806 54.086870 108.664637
F 16.067806 61.813566 108.664637
F 24.987884 54.086869 108.851485
F 24.987884 61.813565 108.851485
F 25.045101 69.540263 106.120284
F 24.987884 69.540263 108.851485
F 2.738406 69.536155 105.673121
F 25.140445 69.540263 101.568282
F 25.197663 69.540263 98.837081
F 2.883500 69.539248 98.389570
F 25.350224 69.540263 91.553877
F 25.293007 69.540263 94.285078
F 20.890188 69.540263 91.460453
F 16.125026 69.540263 105.933435
F 16.067806 69.540263 108.664637
F 20.832970 69.540263 94.191654
F 16.430149 69.540263 91.367028
F 20.737626 69.540263 98.743656
F 20.680409 69.540263 101.474857
F 16.277588 69.540263 98.650231
F 0.647145 55.291397 87.445748
F 0.647144 63.018095 87.445748
F 0.444003 55.445825 112.024780
F 0.444004 63.172523 112.024779
F 9.301211 55.374622 112.166090
F 9.301211 63.101319 112.166090
F 18.221555 55.374650 112.352951
F 18.221555 63.101347 112.352951
F 0.134652 58.002060 115.845562
F 0.134647 65.728760 115.845565
F 9.224687 57.950280 115.807706
F 9.224687 65.676978 115.807705
F 18.145267 57.950217 115.994543
F 18.145267 65.676915 115.994543
F 0.297670 57.975654 113.038541
F 0.297670 65.702352 113.038540
F 9.281238 57.950478 113.076287
F 9.281238 65.677176 113.076287
F 18.202484 57.950217 113.263350
F 18.202484 65.676915 113.263350
F 9.357352 55.374353 109.434654
F 9.357352 63.101050 109.434654
F 18.278758 55.374650 109.621749
F 18.278758 63.101347 109.621749
F 2.590397 54.080922 112.961808
F 2.590397 61.807618 112.961808
F 11.512362 54.086895 113.123194
F 11.512362 61.813592 113.123194
F 20.432504 54.086869 113.310062
F 20.432504 61.813565 113.310062
F 2.664528 59.243130 109.316953
F 2.664528 66.969828 109.316953
F 11.588632 59.237971 109.481592
F 11.588632 66.964669 109.481592
F 20.508777 59.237998 109.668461
F 20.508777 66.964696 109.668461
F 2.561432 59.234849 112.051199
F 2.561432 66.961547 112.051199
F 11.531273 59.237949 112.212845
F 11.531273 66.964647 112.212845
F 20.451573 59.237998 112.399663
F 20.451573 66.964696 112.399663
F 2.483522 54.097096 115.698631
F 2.483522 61.823792 115.698632
F 11.455023 54.086913 115.854434
F 11.455023 61.813610 115.854434
F 20.375286 54.086869 116.041255
F 20.375286 61.813565 116.041255
F 4.836584 55.372017 112.075313
F 4.836584 63.098715 112.075313
F 13.761508 55.374647 112.259528
F 13.761508 63.101345 112.259528
F 22.681592 55.374650 112.446375
F 22.681592 63.101348 112.446375
F 4.752871 57.951210 115.715441
F 4.752871 65.677908 115.715441
F 13.685214 57.950221 115.901121
F 13.685214 65.676919 115.901121
F 22.605304 57.950216 116.087967
F 22.605304 65.676914 116.087967
F 4.805738 57.954880 112.980277
F 4.805738 65.681578 112.980277
F 13.742416 57.950223 113.169921
F 13.742416 65.676921 113.169921
F 22.662521 57.950216 113.356774
F 22.662521 65.676914 113.356774
F 4.878949 55.369330 109.338574
F 4.878949 63.096028 109.338574
F 13.818686 55.374643 109.528319
F 13.818687 63.101341 109.528319
F 22.738796 55.374650 109.715173
F 22.738796 63.101348 109.715173
F 7.051605 54.087097 113.029646
F 7.051605 61.813793 113.029646
F 15.972465 54.086869 113.216637
F 15.972465 61.813566 113.216637
F 24.892540 54.086869 113.403487
F 24.892540 61.813565 113.403486
F 7.127739 59.237773 109.388082
F 7.127739 66.964471 109.388082
F 16.048737 59.237998 109.575036
F 16.048738 66.964696 109.575036
F 24.968813 59.237999 109.761885
F 24.968813 66.964697 109.761886
F 7.066538 59.236827 112.120199
F 7.066538 66.963525 112.120199
F 15.991532 59.237998 112.306239
F 15.991532 66.964696 112.306239
F 24.911609 59.237999 112.493087
F 24.911609 66.964697 112.493087
F 6.991173 54.087546 115.761554
F 6.991173 61.814243 115.761554
F 15.915246 54.086869 115.947831
F 15.915246 61.813566 115.947831
F 24.835323 54.086869 116.134679
F 24.835323 61.813565 116.134680
F 0.051196 55.312374 119.518750
F 0.051196 63.039072 119.518750
F 9.148131 55.374524 119.448640
F 9.148131 63.101222 119.448640
F 18.069008 55.374646 119.635440
F 18.069008 63.101344 119.635440
F 2.257186 69.505213 127.368631
F 20.000854 69.126487 130.376517
F 9.071503 57.949591 123.077237
F 9.071503 65.676289 123.077237
F 17.992570 57.949448 123.264026
F 17.992570 65.676146 123.264026
F 0.188684 57.923398 120.361845
F 0.188684 65.650096 120.361845
F 9.129202 57.950423 120.354691
F 9.129202 65.677121 120.354690
F 18.050016 57.950199 120.541688
F 18.050016 65.676897 120.541688
F 0.241608 55.381911 116.726923
F 0.241608 63.108608 116.726923
F 9.205144 55.374410 116.717799
F 9.205144 63.101108 116.717799
F 18.126200 55.374650 116.904827
F 18.126200 63.101347 116.904827
F 2.401793 54.090645 120.231196
F 2.401793 61.817341 120.231196
F 11.359810 54.086877 120.401530
F 11.359810 61.813573 120.401530
F 20.280036 54.086851 120.588401
F 20.280036 61.813548 120.588401
F 2.487067 59.233262 116.594757
F 2.487067 66.959960 116.594757
F 11.436036 59.237970 116.764668
F 11.436036 66.964667 116.764668
F 20.356218 59.237998 116.951539
F 20.356218 66.964696 116.951539
F 2.412536 59.226118 119.338601
F 2.412536 66.952816 119.338601
F 11.378815 59.237958 119.495325
F 11.378815 66.964656 119.495325
F 20.299026 59.237995 119.682152
F 20.299026 66.964693 119.682152
F 2.343923 54.096964 122.966580
F 2.343923 61.823660 122.966580
F 11.302442 54.086128 123.123903
F 11.302442 61.812824 123.123904
F 20.222590 54.086100 123.310738
F 20.222590 61.812797 123.310738
F 4.669807 55.373324 119.356504
F 4.669807 63.100021 119.356504
F 13.608951 55.374641 119.542018
F 13.608951 63.101339 119.542018
F 22.529045 55.374646 119.728864
F 22.529045 63.101344 119.728864
F 4.594712 57.950704 122.985520
F 4.594712 65.677401 122.985520
F 13.532507 57.949455 123.170606
F 13.532507 65.676153 123.170606
F 22.452608 57.949448 123.357450
F 22.452608 65.676146 123.357451
F 4.659794 57.954998 120.259475
F 4.659794 65.681696 120.259474
F 13.589959 57.950203 120.448261
F 13.589959 65.676901 120.448261
F 22.510053 57.950199 120.635113
F 22.510053 65.676897 120.635113
F 4.732448 55.370244 116.621540
F 4.732448 63.096941 116.621540
F 13.666136 55.374645 116.811399
F 13.666136 63.101342 116.811399
F 22.586237 55.374650 116.998252
F 22.586237 63.101348 116.998252
F 6.894843 54.088968 120.306396
F 6.894843 61.815665 120.306396
F 15.819996 54.086852 120.494976
F 15.819996 61.813548 120.494976
F 24.740072 54.086851 120.681825
F 24.740072 61.813547 120.681825
F 6.973468 59.236980 116.670469
F 6.973468 66.963678 116.670469
F 15.896178 59.237998 116.858114
F 15.896178 66.964696 116.858115
F 24.816254 59.237999 117.044964
F 24.816254 66.964697 117.044964
F 6.916090 59.237976 119.402013
F 6.916090 66.964674 119.402013
F 15.838986 59.237994 119.588728
F 15.838986 66.964692 119.588728
F 24.759062 59.237995 119.775576
F 24.759062 66.964693 119.775576
F 6.840903 54.085604 123.030010
F 6.840903 61.812300 123.030011
F 15.762551 54.086101 123.217314
F 15.762551 61.812797 123.217314
F 24.682626 54.086100 123.404162
F 24.682626 61.812797 123.404163
F 11.080770 69.126472 130.189676
F 2.042716 69.013509 130.007552
F 8.979896 55.342703 126.654417
F 8.979896 63.069400 126.654417
F 17.900502 55.342608 126.841309
F 17.900502 63.069305 126.841309
F 24.460892 61.399788 130.469941
F 26.690908 57.536442 130.516653
F 24.460892 53.673092 130.469941
F 26.690908 65.263139 130.516653
F 8.850439 57.536256 130.143188
F 8.850437 65.262955 130.143188
F 17.770835 57.536441 130.329804
F 17.770834 65.263139 130.329804
F 0.099990 57.913415 127.652808
F 0.099990 65.640113 127.652808
F 8.956547 57.913155 127.476111
F 8.956546 65.639853 127.476111
F 17.876895 57.912938 127.662948
F 17.876895 65.639636 127.662948
F 0.139760 55.405917 123.994618
F 0.139760 63.132615 123.994618
F 9.053282 55.373020 123.954324
F 9.053282 63.099718 123.954324
F 17.973807 55.373208 124.141317
F 17.973807 63.099906 124.141317
F 2.257186 54.051819 127.368632
F 2.257186 61.778515 127.368632
F 11.186709 54.049596 127.522792
F 11.186709 61.776292 127.522792
F 20.106915 54.049590 127.709661
F 20.106915 61.776287 127.709661
F 2.335479 59.236072 123.837472
F 2.335479 66.962769 123.837472
F 11.283561 59.236531 124.001162
F 11.283561 66.963229 124.001162
F 20.203826 59.236557 124.188029
F 20.203826 66.963255 124.188030
F 2.258143 59.200191 126.549611
F 2.258143 66.926889 126.549611
F 11.210412 59.205908 126.701198
F 11.210412 66.932606 126.701199
F 20.130519 59.205956 126.888022
F 20.130519 66.932654 126.888022
F 2.042716 53.560114 130.007552
F 2.042717 61.286811 130.007552
F 11.080770 53.673078 130.189676
F 11.080770 61.399774 130.189676
F 20.000855 53.673093 130.376517
F 20.000855 61.399789 130.376517
F 4.508572 55.344276 126.564640
F 4.508572 63.070973 126.564640
F 13.440448 55.342600 126.747888
F 13.440448 63.069297 126.747888
F 22.360539 55.342608 126.934733
F 22.360539 63.069305 126.934734
F 4.371185 57.511774 130.051510
F 4.371185 65.238472 130.051509
F 13.310799 57.536445 130.236379
F 13.310798 65.263143 130.236378
F 22.230874 57.536440 130.423229
F 22.230873 65.263138 130.423229
F 4.493628 57.918686 127.381677
F 4.493628 65.645384 127.381677
F 13.416856 57.912934 127.569525
F 13.416856 65.639631 127.569524
F 22.336932 57.912938 127.756373
F 22.336932 65.639636 127.756373
F 4.587075 55.369194 123.860457
F 4.587075 63.095891 123.860457
F 13.513758 55.373207 124.047892
F 13.513758 63.099904 124.047892
F 22.433845 55.373209 124.234742
F 22.433845 63.099906 124.234742
F 6.723280 54.052351 127.427977
F 6.723280 61.779048 127.427977
F 15.646876 54.049591 127.616236
F 15.646876 61.776287 127.616236
F 24.566951 54.049590 127.803085
F 24.566951 61.776286 127.803085
F 6.818334 59.234166 123.905512
F 6.818334 66.960863 123.905512
F 15.743786 59.236557 124.094605
F 15.743786 66.963255 124.094605
F 24.663862 59.236557 124.281454
F 24.663862 66.963255 124.281454
F 6.750181 59.207708 126.606710
F 6.750181 66.934406 126.606709
F 15.670481 59.205956 126.794597
F 15.670481 66.932654 126.794597
F 24.590555 59.205956 126.981446
F 24.590555 66.932654 126.981446
F 6.619607 53.671966 130.096318
F 6.619607 61.398662 130.096318
F 15.540816 53.673093 130.283092
F 15.540816 61.399789 130.283093
F 2.590397 69.534316 112.961808
F 24.460892 69.126486 130.469941
F 15.540815 69.126487 130.283093
F 24.682626 69.539494 123.404162
F 6.840903 69.538998 123.030011
F 6.619606 69.125360 130.096318
F 24.740072 69.540245 120.681825
F 24.892540 69.540263 113.403487
F 11.302442 69.539521 123.123903
F 24.835323 69.540263 116.134680
F 20.432504 69.540263 113.310062
F 20.375286 69.540263 116.041255
F 15.972465 69.540263 113.216637
F 15.915246 69.540263 115.947831
F 20.280036 69.540245 120.588401
F 20.222590 69.539494 123.310738
F 15.819996 69.540245 120.494976
F 15.762551 69.539495 123.217314
F 6.723280 69.505745 127.427977
F 15.646876 69.502984 127.616236
F 11.186709 69.502990 127.522792
F 20.106915 69.502984 127.709661
F 24.566951 69.502984 127.803085
F 0.347960 55.338218 109.319094
F 0.347960 63.064915 109.319093
F 29.450516 1.325059 3.458558
F 29.450516 9.051753 3.458558
F 29.450516 16.778451 3.458558
F 38.370710 1.325024 3.645437
F 38.370710 9.051719 3.645437
F 38.370710 16.778416 3.645437
F 47.300988 1.328767 3.818869
F 47.300989 9.055461 3.818869
F 47.300988 16.782159 3.818869
F 29.353587 3.864788 6.980188
F 29.353587 11.591482 6.980188
F 38.273758 3.864817 7.167058
F 38.273758 11.591512 7.167058
F 47.202464 3.859491 7.344847
F 47.202464 11.586186 7.344847
F 29.426909 3.895388 4.280197
F 29.426909 11.622083 4.280197
F 38.347069 3.895413 4.467033
F 38.347069 11.622108 4.467033
F 47.281645 3.893192 4.646190
F 47.281645 11.619887 4.646190
F 29.556556 1.701556 0.791702
F 29.556557 9.428250 0.791702
F 29.556556 17.154948 0.791701
F 38.476625 1.701557 0.978558
F 38.476626 9.428250 0.978558
F 38.476626 17.154948 0.978558
F 47.429661 1.736714 1.153583
F 47.429662 9.463407 1.153583
F 47.429662 17.190105 1.153583
F 31.656928 7.758735 4.326910
F 31.656928 15.485432 4.326909
F 45.043915 0.034829 4.605197
F 40.577509 7.758808 4.513726
F 40.577509 15.485504 4.513726
F 44.664250 0.002327 21.827415
F 49.495411 7.753261 4.702009
F 49.495410 15.479958 4.702009
F 44.664250 15.455717 21.827415
F 31.786572 5.564904 0.838414
F 31.786572 13.291599 0.838413
F 40.706648 5.564913 1.025265
F 40.706648 13.291608 1.025265
F 49.820129 5.671999 1.218160
F 49.820129 13.398694 1.218160
F 31.680532 5.188406 3.505270
F 31.680532 12.915102 3.505270
F 40.600987 5.188321 3.692178
F 40.600986 12.915017 3.692178
F 49.518309 5.204039 3.846853
F 49.518308 12.930735 3.846853
F 31.583606 7.728135 7.026900
F 31.583606 15.454831 7.026900
F 44.664250 7.729021 21.827415
F 40.504136 7.728215 7.213815
F 40.504136 15.454911 7.213815
F 35.738702 15.453393 21.639895
F 49.407880 7.715672 7.383841
F 49.407879 15.442367 7.383841
F 35.738702 7.726696 21.639895
F 33.910553 1.325059 3.551982
F 33.910553 9.051753 3.551982
F 33.910553 16.778450 3.551982
F 42.832258 1.324548 3.739263
F 42.832259 9.051243 3.739263
F 42.832258 16.777940 3.739263
F 33.813623 3.864788 7.073613
F 33.813623 11.591483 7.073613
F 42.735269 3.865228 7.260873
F 42.735269 11.591923 7.260873
F 33.886945 3.895388 4.373622
F 33.886945 11.622083 4.373621
F 42.808307 3.895528 4.560498
F 42.808307 11.622222 4.560498
F 34.016589 1.701556 0.885126
F 34.016590 9.428250 0.885126
F 34.016589 17.154948 0.885126
F 42.936755 1.701737 1.072107
F 42.936756 9.428430 1.072107
F 42.936755 17.155128 1.072107
F 36.116981 7.758739 4.420332
F 36.116981 15.485436 4.420331
F 26.894907 12.877823 17.811444
F 45.043915 7.761523 4.605197
F 45.043915 15.488220 4.605197
F 26.894907 5.151128 17.811444
F 27.196893 7.758735 4.233485
F 27.196893 15.485432 4.233485
F 44.740699 12.875560 18.186566
F 36.246605 5.564904 0.931838
F 36.246605 13.291600 0.931838
F 45.170943 5.569505 1.118565
F 45.170943 13.296201 1.118564
F 27.326539 5.564903 0.744989
F 27.326539 13.291599 0.744989
F 36.140582 5.188401 3.598697
F 36.140582 12.915097 3.598697
F 45.065652 5.186574 3.787919
F 45.065652 12.913270 3.787919
F 27.220497 5.188406 3.411845
F 27.220497 12.915101 3.411845
F 36.043654 7.728138 7.120327
F 36.043654 15.454834 7.120327
F 44.740699 5.148864 18.186566
F 44.970020 7.730559 7.308655
F 44.970020 15.457255 7.308655
F 44.970020 0.003865 7.308655
F 27.123571 7.728135 6.933476
F 27.123571 15.454831 6.933476
F 35.814989 12.877820 17.998295
F 29.277393 1.287799 10.579817
F 29.277393 9.014493 10.579817
F 29.277393 16.741190 10.579817
F 38.197561 1.287771 10.766686
F 38.197561 9.014465 10.766686
F 38.197561 16.741162 10.766687
F 47.125995 1.293736 10.949725
F 47.125995 9.020429 10.949725
F 47.125995 16.747127 10.949725
F 29.201195 3.863347 14.216678
F 29.201195 11.590041 14.216678
F 38.121362 3.863374 14.403548
F 38.121362 11.590069 14.403548
F 47.049840 3.857419 14.586689
F 47.049840 11.584114 14.586689
F 29.258401 3.863350 11.486066
F 29.258401 11.590045 11.486066
F 38.178570 3.863378 11.672898
F 38.178570 11.590073 11.672898
F 47.107001 3.857497 11.863652
F 47.107001 11.584191 11.863652
F 29.334825 1.288549 7.857480
F 29.334825 9.015244 7.857480
F 29.334825 16.741941 7.857479
F 38.254998 1.288521 8.044310
F 38.254998 9.015215 8.044310
F 38.254998 16.741912 8.044310
F 47.184273 1.294061 8.233978
F 47.184273 9.020755 8.233978
F 47.184273 16.747453 8.233978
F 31.488420 7.726697 11.532778
F 31.488420 15.453393 11.532778
F 35.814989 5.151125 17.998295
F 40.408933 7.726773 11.719585
F 40.408932 15.453469 11.719585
F 26.952110 12.877823 15.080250
F 49.303460 7.709153 11.920401
F 49.303459 15.435849 11.920401
F 26.952110 5.151128 15.080251
F 31.564841 5.151896 7.904192
F 31.564841 12.878592 7.904192
F 40.485358 5.151820 8.091005
F 40.485358 12.878516 8.091005
F 49.385376 5.167109 8.286565
F 49.385375 12.893805 8.286565
F 31.507409 5.151146 10.626529
F 31.507409 12.877841 10.626529
F 40.427920 5.151070 10.813438
F 40.427920 12.877765 10.813438
F 49.323705 5.168075 10.983601
F 49.323704 12.894771 10.983601
F 31.431214 7.726693 14.263390
F 31.431213 15.453390 14.263390
F 44.798283 12.875408 15.452326
F 40.351722 7.726769 14.450298
F 40.351722 15.453465 14.450298
F 44.798283 5.148713 15.452326
F 49.246671 7.709191 14.621717
F 49.246670 15.435887 14.621717
F 35.872192 12.877820 15.267097
F 33.737429 1.287798 10.673242
F 33.737429 9.014493 10.673242
F 33.737429 16.741190 10.673242
F 42.659069 1.287366 10.860380
F 42.659069 9.014060 10.860380
F 42.659069 16.740757 10.860381
F 33.661231 3.863347 14.310102
F 33.661231 11.590041 14.310103
F 42.582859 3.863773 14.497254
F 42.582859 11.590467 14.497254
F 33.718437 3.863350 11.579490
F 33.718437 11.590045 11.579490
F 42.640089 3.863780 11.766090
F 42.640089 11.590474 11.766090
F 33.794861 1.288549 7.950904
F 33.794861 9.015244 7.950904
F 33.794861 16.741941 7.950904
F 42.716637 1.288069 8.137459
F 42.716637 9.014763 8.137459
F 42.716637 16.741460 8.137459
F 35.948468 7.726700 11.626201
F 35.948468 15.453396 11.626201
F 35.872192 5.151124 15.267098
F 44.874578 7.729120 11.811511
F 44.874578 15.455816 11.811511
F 44.874578 0.002426 11.811511
F 27.028385 7.726697 11.439354
F 27.028385 15.453393 11.439354
F 53.472437 1.248504 1.080190
F 36.024889 5.151893 7.997614
F 36.024889 12.878588 7.997614
F 44.951358 5.149401 8.182619
F 44.951358 12.876096 8.182618
F 27.104807 5.151896 7.810768
F 27.104807 12.878592 7.810767
F 35.967457 5.151142 10.719956
F 35.967457 12.877838 10.719956
F 44.893564 5.148699 10.908498
F 44.893564 12.875394 10.908498
F 27.047375 5.151145 10.533105
F 27.047375 12.877841 10.533105
F 35.891261 7.726696 14.356817
F 35.891261 15.453393 14.356817
F 26.875838 15.453390 18.721843
F 44.817299 7.729123 14.545435
F 44.817300 15.455820 14.545436
F 44.817299 0.002429 14.545435
F 26.971179 7.726693 14.169966
F 26.971179 15.453390 14.169966
F 26.875838 7.726693 18.721843
F 29.124925 1.287781 17.858156
F 29.124925 9.014475 17.858156
F 29.124925 16.741172 17.858156
F 38.045093 1.287753 18.045025
F 38.045093 9.014447 18.045025
F 38.045093 16.741144 18.045026
F 46.973113 1.293577 18.227383
F 46.973114 9.020271 18.227383
F 46.973113 16.746969 18.227383
F 29.048636 3.863346 21.499757
F 29.048636 11.590041 21.499757
F 37.968782 3.863372 21.686617
F 37.968782 11.590067 21.686617
F 29.105854 3.863347 18.768556
F 29.105854 11.590041 18.768555
F 38.026022 3.863375 18.955386
F 38.026021 11.590069 18.955386
F 46.953376 3.856852 19.143170
F 46.953376 11.583546 19.143170
F 29.182129 1.287781 15.126963
F 29.182129 9.014475 15.126963
F 29.182129 16.741172 15.126963
F 38.102296 1.287753 15.313795
F 38.102296 9.014447 15.313795
F 38.102296 16.741144 15.313795
F 47.030570 1.293707 15.504468
F 47.030570 9.020401 15.504468
F 47.030570 16.747098 15.504468
F 31.335873 7.726693 18.815268
F 31.335872 15.453390 18.815268
F 44.722080 0.002449 19.093730
F 40.256384 7.726766 19.002065
F 40.256384 15.453462 19.002064
F 44.722080 15.455840 19.093730
F 49.150735 7.710577 19.200214
F 49.150735 15.437273 19.200214
F 44.722080 7.729143 19.093730
F 31.412144 5.151128 15.173675
F 31.412145 12.877824 15.173675
F 40.332655 5.151053 15.360481
F 40.332655 12.877748 15.360481
F 49.226976 5.168604 15.561696
F 49.226975 12.895300 15.561696
F 31.354941 5.151128 17.904868
F 31.354941 12.877823 17.904868
F 40.275436 5.151057 18.091761
F 40.275436 12.877752 18.091761
F 49.170288 5.168653 18.263426
F 49.170287 12.895349 18.263426
F 31.278655 7.726693 21.546469
F 31.278655 15.453390 21.546469
F 53.472438 8.975198 1.080190
F 40.199132 7.726743 21.733308
F 40.199132 15.453439 21.733308
F 35.795921 15.453393 18.908690
F 51.277647 15.419029 0.103519
F 26.818620 15.453390 21.453045
F 53.472438 16.701895 1.080189
F 33.584961 1.287781 17.951580
F 33.584961 9.014475 17.951580
F 33.584961 16.741172 17.951580
F 42.506593 1.287346 18.138720
F 42.506593 9.014040 18.138720
F 42.506593 16.740737 18.138720
F 33.508672 3.863347 21.593181
F 33.508672 11.590041 21.593181
F 42.429415 3.863528 21.779761
F 42.429415 11.590222 21.779761
F 51.277647 7.692333 0.103519
F 26.818620 7.726693 21.453045
F 33.565890 3.863347 18.861980
F 33.565890 11.590041 18.861980
F 42.487478 3.863760 19.048433
F 42.487478 11.590455 19.048433
F 33.642164 1.287781 15.220387
F 33.642164 9.014475 15.220387
F 33.642164 16.741172 15.220387
F 42.563807 1.287353 15.406990
F 42.563807 9.014047 15.406990
F 42.563807 16.740744 15.406990
F 35.795921 7.726696 18.908690
F 49.495411 0.026568 4.702009
F 40.504136 0.001520 7.213815
F 31.583606 0.001440 7.026900
F 40.577509 0.032113 4.513726
F 31.656928 0.032041 4.326910
F 36.116982 0.032045 4.420332
F 27.196893 0.032041 4.233485
F 36.043654 0.001444 7.120327
F 27.123571 0.001441 6.933476
F 31.488420 0.000003 11.532778
F 40.408932 0.000079 11.719585
F 35.738702 0.000002 21.639895
F 40.351722 0.000074 14.450298
F 35.948468 0.000006 11.626201
F 27.028385 0.000003 11.439354
F 35.891261 0.000002 14.356817
F 35.795921 0.000002 18.908690
F 40.199132 0.000049 21.733308
F 40.256384 0.000072 19.002064
F 28.972364 1.287781 25.141359
F 28.972364 9.014475 25.141359
F 28.972364 16.741172 25.141359
F 37.892282 1.287810 25.328179
F 37.892282 9.014504 25.328179
F 37.892282 16.741201 25.328179
F 46.764695 1.298008 25.507312
F 46.764695 9.024703 25.507312
F 46.764695 16.751400 25.507313
F 28.896075 3.863347 28.782960
F 28.896075 11.590041 28.782960
F 37.816027 3.863325 28.969792
F 37.816027 11.590019 28.969792
F 46.694718 3.854895 29.149233
F 46.694718 11.581590 29.149233
F 28.953293 3.863346 26.051759
F 28.953293 11.590041 26.051759
F 37.873238 3.863321 26.238615
F 37.873238 11.590015 26.238615
F 46.751943 3.856032 26.426818
F 46.751943 11.582727 26.426818
F 29.029567 1.287781 22.410157
F 29.029568 9.014475 22.410157
F 29.029567 16.741172 22.410157
F 37.949735 1.287753 22.596983
F 37.949735 9.014447 22.596983
F 37.949735 16.741145 22.596982
F 46.873804 1.294628 22.788074
F 46.873804 9.021322 22.788074
F 46.873804 16.748020 22.788074
F 31.183311 7.726693 26.098472
F 31.183311 15.453390 26.098471
F 35.357287 5.151129 39.847901
F 40.102448 7.726488 26.285396
F 40.102448 15.453184 26.285396
F 44.325375 12.879837 37.305139
F 48.889986 7.672356 26.491163
F 48.889987 15.399053 26.491163
F 44.197486 7.726144 43.676268
F 31.259583 5.151128 22.456870
F 31.259583 12.877823 22.456869
F 40.179961 5.151080 22.643669
F 40.179961 12.877775 22.643669
F 49.053395 5.179366 22.814215
F 49.053394 12.906062 22.814215
F 31.202380 5.151128 25.188071
F 31.202380 12.877823 25.188071
F 40.121663 5.151322 25.374757
F 40.121663 12.878017 25.374757
F 48.923529 5.186826 25.499634
F 48.923530 12.913522 25.499634
F 31.126093 7.726693 28.829672
F 31.126093 15.453390 28.829673
F 44.325375 5.153141 37.305139
F 40.045440 7.726522 29.016395
F 40.045440 15.453218 29.016395
F 35.414487 12.877825 37.116701
F 48.851387 7.687465 29.174961
F 48.851387 15.414162 29.174961
F 35.281002 15.453389 43.489503
F 33.432397 1.287781 25.234783
F 33.432397 9.014475 25.234783
F 33.432397 16.741172 25.234783
F 42.347738 1.289074 25.420252
F 42.347739 9.015768 25.420252
F 42.347738 16.742465 25.420252
F 51.003069 1.315759 25.544298
F 51.003069 9.042453 25.544299
F 51.003068 16.769151 25.544299
F 33.356108 3.863346 28.876385
F 33.356108 11.590041 28.876385
F 42.272318 3.862296 29.062394
F 42.272318 11.588991 29.062394
F 50.976833 3.852191 29.239103
F 50.976833 11.578884 29.239103
F 33.413325 3.863346 26.145184
F 33.413325 11.590041 26.145184
F 42.329493 3.862316 26.332303
F 42.329493 11.589011 26.332303
F 51.016466 3.847827 26.521514
F 51.016466 11.574521 26.521514
F 33.489603 1.287781 22.503582
F 33.489603 9.014475 22.503582
F 33.489603 16.741172 22.503582
F 42.411136 1.287343 22.689728
F 42.411136 9.014037 22.689728
F 42.411136 16.740735 22.689728
F 35.643328 7.726690 26.191897
F 35.643328 15.453386 26.191897
F 35.414487 5.151129 37.116701
F 44.546037 7.722587 26.380364
F 44.546037 15.449283 26.380364
F 42.102292 9.015085 37.257290
F 35.719629 5.151125 22.550292
F 35.719628 12.877821 22.550292
F 44.642971 5.149392 22.733101
F 44.642971 12.876088 22.733101
F 26.799549 5.151128 22.363445
F 26.799549 12.877823 22.363445
F 35.662399 5.151131 25.281493
F 35.662399 12.877826 25.281493
F 44.567781 5.154266 25.463099
F 44.567781 12.880962 25.463099
F 35.586114 7.726691 28.923095
F 35.586114 15.453387 28.923095
F 35.338218 7.726692 40.758303
F 44.491959 7.723606 29.107831
F 44.491959 15.450303 29.107831
F 42.102292 1.288391 37.257290
F 28.819803 1.287781 32.424562
F 28.819803 9.014475 32.424562
F 28.819803 16.741172 32.424562
F 37.739783 1.287797 32.611399
F 37.739783 9.014491 32.611399
F 37.739783 16.741188 32.611400
F 46.625650 1.294957 32.795200
F 46.625650 9.021651 32.795200
F 46.625650 16.748349 32.795200
F 28.743514 3.863346 36.066163
F 28.743514 11.590041 36.066163
F 37.663519 3.863336 36.253005
F 37.663519 11.590031 36.253005
F 46.557197 3.857928 36.438506
F 46.557197 11.584623 36.438506
F 28.800731 3.863346 33.334962
F 28.800731 11.590041 33.334962
F 37.720718 3.863332 33.521820
F 37.720718 11.590027 33.521820
F 46.605742 3.855166 33.715948
F 46.605742 11.581861 33.715948
F 28.877006 1.287781 29.693360
F 28.877006 9.014475 29.693361
F 28.877006 16.741172 29.693361
F 37.796963 1.287801 29.880222
F 37.796963 9.014495 29.880222
F 37.796963 16.741193 29.880222
F 46.675145 1.297431 30.073917
F 46.675145 9.024125 30.073917
F 46.675145 16.750822 30.073917
F 31.030750 7.726693 33.381675
F 31.030749 15.453390 33.381674
F 50.881923 16.740302 37.447661
F 39.950234 7.726557 33.568616
F 39.950234 15.453253 33.568615
F 33.184478 16.741172 37.069988
F 48.770558 7.693357 33.786268
F 48.770558 15.420054 33.786268
F 35.281002 7.726693 43.489503
F 31.107022 5.151128 29.740073
F 31.107022 12.877824 29.740073
F 40.026344 5.151303 29.927028
F 40.026344 12.877999 29.927028
F 48.827098 5.190405 30.147120
F 48.827098 12.917100 30.147120
F 31.049818 5.151128 32.471274
F 31.049818 12.877823 32.471274
F 39.969341 5.151259 32.658036
F 39.969341 12.877955 32.658036
F 48.793294 5.184689 32.830331
F 48.793294 12.911385 32.830331
F 30.973532 7.726693 36.112875
F 30.973532 15.453390 36.112875
F 44.251764 15.452022 40.946312
F 39.893212 7.726601 36.299667
F 39.893212 15.453297 36.299667
F 44.251764 7.725326 40.946312
F 48.735960 7.697659 36.475217
F 48.735960 15.424355 36.475217
F 44.271369 12.878937 40.034301
F 33.279836 1.287781 32.517986
F 33.279836 9.014475 32.517986
F 33.279836 16.741172 32.517987
F 42.196819 1.288633 32.704306
F 42.196819 9.015327 32.704306
F 42.196819 16.742024 32.704306
F 50.932972 1.294398 32.887895
F 50.932972 9.021092 32.887895
F 50.932971 16.747790 32.887895
F 33.203547 3.863346 36.159587
F 33.203547 11.590041 36.159587
F 42.121302 3.862694 36.346046
F 42.121302 11.589388 36.346046
F 50.889872 3.860238 36.532910
F 50.889872 11.586931 36.532911
F 33.260764 3.863346 33.428387
F 33.260764 11.590041 33.428387
F 42.177799 3.862541 33.615811
F 42.177799 11.589235 33.615811
F 50.925091 3.860836 33.807958
F 50.925091 11.587530 33.807958
F 33.337039 1.287781 29.786785
F 33.337039 9.014475 29.786785
F 33.337039 16.741172 29.786785
F 42.253236 1.288818 29.974339
F 42.253236 9.015512 29.974339
F 42.253236 16.742210 29.974339
F 50.968038 1.293816 30.167228
F 50.968038 9.020509 30.167228
F 50.968037 16.747208 30.167227
F 35.490774 7.726691 33.475100
F 35.490774 15.453388 33.475100
F 50.881923 9.013603 37.447661
F 44.398881 7.724006 33.663939
F 44.398881 15.450703 33.663939
F 33.184478 9.014475 37.069988
F 35.567042 5.151130 29.833499
F 35.567042 12.877826 29.833499
F 44.472602 5.154322 30.022445
F 44.472602 12.881017 30.022444
F 35.509843 5.151130 32.564697
F 35.509843 12.877825 32.564697
F 44.418588 5.153497 32.750139
F 44.418588 12.880192 32.750139
F 35.433559 7.726692 36.206299
F 35.433559 15.453388 36.206299
F 50.881923 1.286910 37.447661
F 44.345041 7.724964 36.392281
F 44.345041 15.451661 36.392281
F 33.184478 1.287781 37.069988
F 28.667241 1.287781 39.707765
F 28.667241 9.014475 39.707765
F 28.667241 16.741172 39.707765
F 37.587270 1.287787 39.894610
F 37.587270 9.014481 39.894610
F 37.587270 16.741178 39.894610
F 46.488618 1.291430 40.081160
F 46.488618 9.018124 40.081160
F 46.488618 16.744822 40.081160
F 28.590952 3.863346 43.349367
F 28.590952 11.590041 43.349367
F 37.510998 3.863344 43.536214
F 37.510998 11.590038 43.536214
F 46.886596 3.853163 21.862358
F 46.886595 11.579857 21.862359
F 28.648170 3.863347 40.618166
F 28.648170 11.590041 40.618165
F 37.568203 3.863342 40.805018
F 37.568203 11.590036 40.805018
F 46.469280 3.858918 40.996495
F 46.469280 11.585613 40.996495
F 28.724445 1.287781 36.976564
F 28.724445 9.014475 36.976564
F 28.724445 16.741172 36.976563
F 37.644456 1.287790 37.163419
F 37.644456 9.014484 37.163419
F 37.644456 16.741181 37.163418
F 46.537662 1.294041 37.356245
F 46.537662 9.020735 37.356245
F 46.537662 16.747432 37.356245
F 30.878188 7.726693 40.664878
F 30.878188 15.453390 40.664878
F 42.102292 16.741782 37.257290
F 39.797977 7.726631 40.851772
F 39.797977 15.453327 40.851772
F 50.839122 11.593969 41.087454
F 48.655876 7.701591 41.063200
F 48.655876 15.428288 41.063200
F 44.271369 5.152242 40.034300
F 30.954460 5.151128 37.023276
F 30.954460 12.877823 37.023276
F 39.874106 5.151225 37.210192
F 39.874106 12.877920 37.210192
F 48.713556 5.180196 37.424633
F 48.713556 12.906892 37.424633
F 30.897257 5.151128 39.754477
F 30.897257 12.877823 39.754477
F 39.817077 5.151186 39.941292
F 39.817077 12.877882 39.941293
F 48.678050 5.176115 40.119361
F 48.678050 12.902811 40.119362
F 30.820971 7.726693 43.396079
F 30.820970 15.453390 43.396079
F 44.197486 15.452840 43.676269
F 39.740909 7.726664 43.582914
F 39.740909 15.453360 43.582914
F 35.338218 15.453389 40.758303
F 49.093553 7.721979 21.899959
F 49.093552 15.448675 21.899959
F 35.357287 12.877824 39.847901
F 33.127275 1.287781 39.801189
F 33.127275 9.014475 39.801189
F 33.127275 16.741172 39.801189
F 42.045735 1.288253 39.987771
F 42.045735 9.014948 39.987771
F 42.045735 16.741645 39.987771
F 50.847140 1.287683 40.177014
F 50.847140 9.014377 40.177014
F 50.847139 16.741075 40.177015
F 33.050986 3.863346 43.442791
F 33.050986 11.590041 43.442791
F 41.970074 3.863036 43.629481
F 41.970074 11.589730 43.629481
F 33.108204 3.863346 40.711590
F 33.108204 11.590041 40.711590
F 42.026729 3.862915 40.898775
F 42.026729 11.589610 40.898775
F 50.839122 3.867274 41.087455
F 28.514680 1.287781 46.990969
F 28.514680 9.014475 46.990969
F 28.514680 16.741172 46.990969
F 37.434741 1.287781 47.177818
F 37.434741 9.014475 47.177818
F 37.434741 16.741172 47.177818
F 46.350191 1.288161 47.366204
F 46.350191 9.014855 47.366204
F 46.350191 16.741552 47.366204
F 28.438391 3.863346 50.632570
F 28.438391 11.590041 50.632570
F 37.358463 3.863349 50.819421
F 37.358463 11.590043 50.819421
F 46.280181 3.864425 51.008587
F 46.280181 11.591119 51.008587
F 28.495608 3.863346 47.901369
F 28.495608 11.590041 47.901369
F 37.415673 3.863347 48.088218
F 37.415673 11.590042 48.088218
F 46.331161 3.862316 48.277149
F 46.331161 11.589010 48.277149
F 28.571883 1.287781 44.259767
F 28.571883 9.014475 44.259767
F 28.571883 16.741172 44.259767
F 37.491933 1.287783 44.446618
F 37.491933 9.014477 44.446618
F 37.491933 16.741174 44.446618
F 46.400457 1.290461 44.636794
F 46.400458 9.017155 44.636794
F 46.400458 16.743852 44.636794
F 30.725627 7.726693 47.948082
F 30.725627 15.453390 47.948081
F 53.466015 16.722385 59.336628
F 39.645642 7.726684 48.134941
F 39.645642 15.453380 48.134941
F 53.466015 8.995687 59.336628
F 48.538810 7.709327 48.340408
F 48.538810 15.436023 48.340408
F 53.506416 9.000776 54.804566
F 30.801899 5.151128 44.306480
F 30.801899 12.877824 44.306479
F 39.721811 5.151161 44.493355
F 39.721811 12.877856 44.493354
F 48.597603 5.172365 44.701820
F 48.597604 12.899061 44.701820
F 30.744696 5.151128 47.037681
F 30.744696 12.877823 47.037681
F 39.664733 5.151134 47.224532
F 39.664733 12.877829 47.224532
F 48.560717 5.168163 47.407245
F 48.560717 12.894859 47.407245
F 30.668409 7.726693 50.679283
F 30.668409 15.453390 50.679283
F 53.466015 1.268994 59.336628
F 39.588525 7.726705 50.866145
F 39.588525 15.453402 50.866145
F 53.434340 11.612087 62.976052
F 48.501177 7.713676 51.051097
F 48.501177 15.440372 51.051097
F 53.506416 1.274083 54.804566
F 32.974714 1.287781 47.084393
F 32.974714 9.014475 47.084393
F 32.974714 16.741172 47.084393
F 41.894351 1.287949 47.271177
F 41.894351 9.014643 47.271177
F 41.894351 16.741340 47.271178
F 50.761609 1.281412 47.464867
F 50.761609 9.008106 47.464867
F 50.761609 16.734804 47.464867
F 32.898425 3.863346 50.725995
F 32.898425 11.590041 50.725995
F 41.818528 3.863301 50.912858
F 41.818528 11.589996 50.912859
F 50.718509 3.872944 51.108769
F 50.718509 11.599638 51.108769
F 32.955642 3.863346 47.994794
F 32.955642 11.590041 47.994794
F 41.875352 3.863214 48.181780
F 41.875352 11.589908 48.181780
F 50.753341 3.873266 48.367039
F 50.753340 11.599960 48.367039
F 33.031917 1.287781 44.353192
F 33.031917 9.014475 44.353192
F 33.031917 16.741172 44.353192
F 41.951076 1.288052 44.540272
F 41.951076 9.014747 44.540272
F 41.951076 16.741444 44.540272
F 50.796311 1.280871 44.727273
F 50.796311 9.007565 44.727273
F 50.796311 16.734263 44.727273
F 35.185660 7.726693 48.041506
F 35.185660 15.453389 48.041506
F 53.434340 3.885394 62.976052
F 44.103876 7.726452 48.228748
F 44.103876 15.453149 48.228747
F 43.824298 12.876501 61.885482
F 35.261930 5.151128 44.399905
F 35.261930 12.877824 44.399904
F 44.177928 5.151903 44.587513
F 44.177928 12.878598 44.587513
F 35.204729 5.151128 47.131105
F 35.204729 12.877823 47.131105
F 44.123385 5.151170 47.318193
F 44.123385 12.877866 47.318193
F 35.128443 7.726693 50.772707
F 35.128443 15.453389 50.772707
F 43.749460 0.001649 65.527361
F 44.049015 7.727093 50.960070
F 44.049015 15.453790 50.960070
F 44.049015 0.000399 50.960070
F 28.362118 1.287781 54.274172
F 28.362118 9.014475 54.274172
F 28.362118 16.741172 54.274172
F 37.282199 1.287777 54.461024
F 37.282199 9.014472 54.461024
F 37.282199 16.741169 54.461024
F 46.209542 1.285399 54.650861
F 46.209542 9.012093 54.650861
F 46.209542 16.738790 54.650861
F 28.285830 3.863346 57.915773
F 28.285830 11.590041 57.915773
F 37.205916 3.863351 58.102626
F 37.205916 11.590045 58.102626
F 46.138190 3.866857 58.293069
F 46.138190 11.593551 58.293069
F 28.343047 3.863346 55.184572
F 28.343047 11.590041 55.184572
F 37.263130 3.863350 55.371419
F 37.263130 11.590045 55.371419
F 46.190791 3.865238 55.558121
F 46.190791 11.591933 55.558121
F 28.419322 1.287781 51.542971
F 28.419322 9.014475 51.542971
F 28.419322 16.741172 51.542971
F 37.339396 1.287778 51.729819
F 37.339396 9.014472 51.729818
F 37.339396 16.741170 51.729818
F 46.261294 1.287279 51.917574
F 46.261294 9.013973 51.917574
F 46.261294 16.740670 51.917574
F 30.573065 7.726693 55.231285
F 30.573065 15.453390 55.231284
F 43.749460 15.455040 65.527361
F 39.493227 7.726717 55.418123
F 39.493227 15.453413 55.418122
F 53.442303 16.720592 62.091555
F 48.419190 7.717119 55.617374
F 48.419190 15.443815 55.617374
F 43.749460 7.728344 65.527361
F 30.649338 5.151128 51.589683
F 30.649338 12.877823 51.589683
F 39.569435 5.151118 51.776530
F 39.569435 12.877814 51.776530
F 48.479378 5.164601 51.978927
F 48.479378 12.891297 51.978926
F 30.592134 5.151128 54.320884
F 30.592134 12.877823 54.320884
F 39.512310 5.151102 54.507756
F 39.512310 12.877798 54.507756
F 48.440880 5.160103 54.694890
F 48.440880 12.886799 54.694890
F 30.515848 7.726693 57.962485
F 30.515848 15.453390 57.962486
F 53.442303 8.993894 62.091555
F 39.436067 7.726728 58.149363
F 39.436067 15.453424 58.149364
F 53.442303 1.267201 62.091555
F 48.379600 7.721729 58.338643
F 48.379600 15.448426 58.338644
F 53.506416 16.727475 54.804566
F 32.822153 1.287781 54.367596
F 32.822153 9.014475 54.367596
F 32.822153 16.741172 54.367596
F 41.742639 1.287724 54.554525
F 41.742639 9.014419 54.554525
F 41.742639 16.741116 54.554525
F 50.675138 1.274850 54.752686
F 50.675138 9.001544 54.752686
F 50.675138 16.728242 54.752686
F 32.745863 3.863346 58.009197
F 32.745863 11.590041 58.009198
F 41.666651 3.863484 58.196179
F 41.666651 11.590178 58.196179
F 50.631317 3.879751 58.396638
F 50.631317 11.606444 58.396638
F 32.803081 3.863346 55.277997
F 32.803081 11.590041 55.277996
F 41.723632 3.863429 55.464835
F 41.723633 11.590123 55.464835
F 50.666651 3.879489 55.646305
F 50.666651 11.606183 55.646305
F 32.879356 1.287781 51.636395
F 32.879356 9.014475 51.636395
F 32.879356 16.741172 51.636395
F 41.799530 1.287795 51.823300
F 41.799530 9.014489 51.823300
F 41.799530 16.741187 51.823300
F 50.710131 1.274790 52.006726
F 50.710131 9.001484 52.006726
F 50.710130 16.728182 52.006726
F 35.033101 7.726693 55.324709
F 35.033101 15.453390 55.324709
F 53.531268 16.728771 52.058577
F 43.954970 7.727323 55.511346
F 43.954970 15.454019 55.511345
F 43.954970 0.000629 55.511346
F 35.109372 5.151128 51.683108
F 35.109372 12.877823 51.683107
F 44.029552 5.150898 51.870022
F 44.029552 12.877594 51.870022
F 35.052170 5.151128 54.414309
F 35.052170 12.877823 54.414309
F 43.974380 5.150356 54.601899
F 43.974380 12.877052 54.601900
F 34.975883 7.726693 58.055910
F 34.975883 15.453390 58.055910
F 53.531268 9.002073 52.058577
F 43.899444 7.727765 58.243691
F 43.899444 15.454461 58.243691
F 43.899444 0.001071 58.243691
F 28.209557 1.287781 61.557375
F 28.209557 9.014475 61.557375
F 28.209557 16.741172 61.557375
F 37.129648 1.287776 61.744228
F 37.129648 9.014470 61.744228
F 37.129648 16.741167 61.744229
F 46.066278 1.283254 61.935380
F 46.066278 9.009948 61.935380
F 46.066278 16.736645 61.935380
F 28.133268 3.863346 65.198977
F 28.133268 11.590041 65.198977
F 37.053368 3.863353 65.385831
F 37.053368 11.590048 65.385831
F 46.419631 3.861383 43.723723
F 46.419631 11.588078 43.723723
F 28.190486 3.863346 62.467776
F 28.190486 11.590041 62.467776
F 37.110579 3.863352 62.654622
F 37.110579 11.590046 62.654621
F 46.047589 3.867493 62.840015
F 46.047589 11.594187 62.840015
F 28.266761 1.287781 58.826174
F 28.266761 9.014475 58.826174
F 28.266761 16.741172 58.826174
F 37.186848 1.287776 59.013020
F 37.186848 9.014470 59.013020
F 37.186848 16.741168 59.013020
F 46.119531 1.284667 59.198920
F 46.119531 9.011361 59.198920
F 46.119531 16.738058 59.198920
F 30.420504 7.726693 62.514488
F 30.420504 15.453390 62.514488
F 53.531268 1.275379 52.058577
F 39.340749 7.726734 62.701316
F 39.340749 15.453430 62.701316
F 53.498417 11.605587 55.697620
F 48.296017 7.724972 62.895088
F 48.296017 15.451668 62.895087
F 34.823324 15.453390 65.339114
F 30.496776 5.151128 58.872886
F 30.496776 12.877824 58.872886
F 39.416985 5.151094 59.059718
F 39.416985 12.877790 59.059718
F 48.358054 5.156799 59.255954
F 48.358055 12.883495 59.255954
F 30.439573 5.151128 61.604087
F 30.439573 12.877823 61.604087
F 39.359829 5.151085 61.790972
F 39.359829 12.877781 61.790972
F 48.317283 5.152271 61.982602
F 48.317283 12.878967 61.982602
F 30.363286 7.726693 65.245689
F 30.363286 15.453390 65.245689
F 53.498417 3.878893 55.697620
F 39.283611 7.726752 65.432586
F 39.283611 15.453448 65.432587
F 53.474026 11.607185 58.447989
F 48.619631 7.705673 43.763341
F 48.619631 15.432369 43.763341
F 34.823324 7.726694 65.339114
F 32.669591 1.287781 61.650799
F 32.669591 9.014475 61.650799
F 32.669591 16.741172 61.650800
F 41.590621 1.287581 61.837832
F 41.590621 9.014275 61.837832
F 41.590621 16.740972 61.837832
F 50.586848 1.267911 62.040666
F 50.586848 8.994605 62.040666
F 50.586848 16.721303 62.040666
F 32.593302 3.863346 65.292401
F 32.593302 11.590041 65.292401
F 41.514684 3.863637 65.479508
F 41.514684 11.590331 65.479508
F 50.804448 3.866560 43.820960
F 50.804448 11.593254 43.820960
F 32.650520 3.863346 62.561200
F 32.650520 11.590041 62.561200
F 41.571599 3.863565 62.747959
F 41.571599 11.590260 62.747959
F 50.578071 3.885975 62.925621
F 50.578071 11.612670 62.925621
F 32.726794 1.287781 58.919598
F 32.726795 9.014475 58.919598
F 32.726795 16.741172 58.919598
F 41.647636 1.287624 59.106387
F 41.647636 9.014318 59.106387
F 41.647636 16.741015 59.106387
F 50.622708 1.268398 59.285785
F 50.622708 8.995092 59.285785
F 50.622708 16.721790 59.285785
F 34.880540 7.726693 62.607912
F 34.880540 15.453390 62.607912
F 53.474026 3.880491 58.447989
F 43.804983 7.727903 62.794226
F 43.804983 15.454600 62.794226
F 43.804983 0.001209 62.794226
F 34.956812 5.151128 58.966310
F 34.956812 12.877823 58.966310
F 43.880087 5.150173 59.152737
F 43.880087 12.876868 59.152736
F 34.899609 5.151128 61.697512
F 34.899609 12.877823 61.697512
F 43.824297 5.149805 61.885482
F 39.283611 0.000058 65.432587
F 39.340749 0.000040 62.701316
F 39.588525 0.000011 50.866145
F 39.493227 0.000023 55.418122
F 39.436067 0.000034 58.149363
F 28.056996 1.287781 68.840579
F 28.056996 9.014475 68.840579
F 28.056996 16.741172 68.840579
F 36.977104 1.287773 69.027434
F 36.977103 9.014467 69.027434
F 36.977103 16.741164 69.027434
F 45.922965 1.281250 69.220072
F 45.922965 9.007944 69.220073
F 45.922965 16.734641 69.220073
F 27.980707 3.863346 72.482180
F 27.980707 11.590041 72.482181
F 36.900814 3.863354 72.669035
F 36.900814 11.590049 72.669035
F 45.850269 3.870687 72.861745
F 45.850269 11.597381 72.861745
F 28.037924 3.863346 69.750980
F 28.037925 11.590041 69.750980
F 36.958034 3.863355 69.937824
F 36.958034 11.590049 69.937824
F 45.904306 3.869457 70.121647
F 45.904306 11.596151 70.121647
F 28.114199 1.287781 66.109378
F 28.114199 9.014475 66.109377
F 28.114199 16.741172 66.109378
F 37.034302 1.287773 66.296223
F 37.034302 9.014468 66.296222
F 37.034302 16.741165 66.296223
F 45.976017 1.282646 66.481022
F 45.976017 9.009341 66.481022
F 45.976017 16.736038 66.481022
F 30.267943 7.726693 69.797692
F 30.267943 15.453390 69.797692
F 53.292828 16.705024 81.195607
F 39.188308 7.726762 69.984502
F 39.188308 15.453458 69.984502
F 53.292830 8.978326 81.195607
F 48.171178 7.732227 70.173611
F 48.171179 15.458923 70.173611
F 53.316689 8.981615 76.666691
F 30.344215 5.151128 66.156090
F 30.344215 12.877824 66.156090
F 39.264526 5.151071 66.342909
F 39.264526 12.877767 66.342909
F 48.233888 5.149093 66.534417
F 48.233888 12.875789 66.534417
F 30.287012 5.151128 68.887291
F 30.287012 12.877823 68.887291
F 39.207389 5.151058 69.074195
F 39.207389 12.877753 69.074195
F 48.192069 5.145250 69.270821
F 48.192069 12.871945 69.270821
F 30.210725 7.726693 72.528893
F 30.210725 15.453390 72.528893
F 53.292829 1.251632 81.195607
F 39.131109 7.726763 72.715793
F 39.131109 15.453459 72.715793
F 53.371976 3.891273 70.255351
F 48.127998 7.735999 72.914157
F 48.127998 15.462696 72.914157
F 53.316689 1.254922 76.666691
F 32.517030 1.287781 68.934003
F 32.517030 9.014475 68.934003
F 32.517030 16.741172 68.934004
F 41.438727 1.287407 69.121157
F 41.438727 9.014102 69.121157
F 41.438727 16.740799 69.121157
F 50.496594 1.261811 69.328712
F 50.496594 8.988505 69.328712
F 50.496593 16.715203 69.328712
F 32.440741 3.863346 72.575605
F 32.440741 11.590041 72.575605
F 41.362603 3.863768 72.762761
F 41.362603 11.590462 72.762762
F 50.450732 3.892077 72.972035
F 50.450732 11.618771 72.972035
F 32.497959 3.863346 69.844404
F 32.497959 11.590041 69.844404
F 41.419733 3.863746 70.031035
F 41.419733 11.590440 70.031035
F 50.487806 3.891835 70.205607
F 50.487806 11.618529 70.205607
F 32.574233 1.287781 66.202802
F 32.574233 9.014475 66.202802
F 32.574233 16.741172 66.202802
F 41.495678 1.287467 66.389503
F 41.495678 9.014161 66.389503
F 41.495679 16.740859 66.389503
F 50.533152 1.262087 66.565567
F 50.533152 8.988780 66.565567
F 50.533152 16.715479 66.565567
F 34.727981 7.726694 69.891116
F 34.727981 15.453390 69.891116
F 53.349708 11.619411 73.021844
F 43.655225 7.728528 70.076954
F 43.655226 15.455225 70.076954
F 43.655225 0.001834 70.076954
F 34.804252 5.151127 66.249514
F 34.804252 12.877823 66.249514
F 43.730139 5.149605 66.435634
F 43.730139 12.876300 66.435634
F 34.747050 5.151127 68.980716
F 34.747049 12.877823 68.980716
F 43.674548 5.149169 69.169144
F 43.674548 12.875865 69.169145
F 34.670762 7.726694 72.622317
F 34.670762 15.453390 72.622318
F 53.410921 11.613777 65.735373
F 43.599227 7.728861 72.810765
F 43.599227 15.455557 72.810765
F 43.599227 0.002167 72.810765
F 27.904434 1.287781 76.123782
F 27.904434 9.014475 76.123782
F 27.904434 16.741172 76.123782
F 36.824535 1.287775 76.310635
F 36.824535 9.014469 76.310635
F 36.824535 16.741166 76.310636
F 45.775019 1.280286 76.501897
F 45.775020 9.006980 76.501897
F 45.775019 16.733678 76.501897
F 27.828146 3.863346 79.765383
F 27.828146 11.590041 79.765383
F 36.748233 3.863351 79.952235
F 36.748233 11.590045 79.952235
F 45.686509 3.867381 80.140661
F 45.686509 11.594075 80.140662
F 27.885363 3.863346 77.034182
F 27.885363 11.590041 77.034182
F 36.805463 3.863352 77.221028
F 36.805463 11.590047 77.221028
F 45.757812 3.871099 77.402403
F 45.757812 11.597793 77.402403
F 27.961638 1.287781 73.392581
F 27.961638 9.014475 73.392581
F 27.961638 16.741172 73.392581
F 36.881746 1.287773 73.579425
F 36.881746 9.014467 73.579425
F 36.881746 16.741165 73.579425
F 45.831951 1.280749 73.761795
F 45.831951 9.007443 73.761795
F 45.831951 16.734141 73.761795
F 30.115381 7.726693 77.080895
F 30.115381 15.453390 77.080895
F 53.410920 3.887084 65.735373
F 39.035710 7.726749 77.267709
F 39.035710 15.453445 77.267709
F 53.349707 3.892718 73.021844
F 48.042560 7.739287 77.442230
F 48.042560 15.465984 77.442230
F 53.402927 16.716049 66.615621
F 30.191654 5.151128 73.439293
F 30.191654 12.877824 73.439293
F 39.112034 5.151058 73.626100
F 39.112034 12.877753 73.626100
F 48.107252 5.142357 73.811853
F 48.107252 12.869052 73.811853
F 30.134450 5.151128 76.170494
F 30.134450 12.877823 76.170495
F 39.054774 5.151074 76.357380
F 39.054773 12.877770 76.357380
F 48.068968 5.134470 76.558111
F 48.068968 12.861166 76.558111
F 30.058164 7.726693 79.812096
F 30.058164 15.453390 79.812096
F 53.380094 16.714531 69.378830
F 38.978379 7.726728 79.998968
F 38.978379 15.453424 79.998968
F 53.380094 8.987832 69.378830
F 47.969025 7.742203 80.189540
F 47.969025 15.468899 80.189540
F 53.402927 8.989351 66.615621
F 32.364469 1.287781 76.217207
F 32.364469 9.014475 76.217207
F 32.364469 16.741172 76.217207
F 41.286145 1.287405 76.404289
F 41.286145 9.014099 76.404290
F 41.286145 16.740797 76.404290
F 50.407515 1.255388 76.617132
F 50.407515 8.982082 76.617132
F 50.407514 16.708780 76.617133
F 32.288179 3.863346 79.858808
F 32.288179 11.590041 79.858808
F 41.209098 3.863527 80.045749
F 41.209098 11.590221 80.045749
F 50.335931 3.892288 80.253807
F 50.335932 11.618982 80.253807
F 32.345397 3.863346 77.127607
F 32.345397 11.590041 77.127607
F 41.267113 3.863734 77.314194
F 41.267113 11.590428 77.314193
F 50.402061 3.900352 77.479560
F 50.402061 11.627046 77.479560
F 32.421672 1.287781 73.486005
F 32.421672 9.014475 73.486005
F 32.421672 16.741172 73.486005
F 41.343613 1.287336 73.672580
F 41.343613 9.014031 73.672580
F 41.343613 16.740728 73.672580
F 50.442155 1.256819 73.845446
F 50.442155 8.983512 73.845446
F 50.442155 16.710211 73.845445
F 34.575418 7.726694 77.174319
F 34.575418 15.453390 77.174319
F 53.341315 16.710779 73.894916
F 43.503467 7.728706 77.359712
F 43.503467 15.455403 77.359712
F 43.503467 0.002012 77.359712
F 34.651691 5.151127 73.532718
F 34.651691 12.877823 73.532717
F 43.579900 5.149051 73.718243
F 43.579900 12.875746 73.718243
F 34.594487 5.151127 76.263919
F 34.594487 12.877823 76.263919
F 43.522700 5.149140 76.452003
F 43.522701 12.875835 76.452003
F 34.518199 7.726693 79.905520
F 34.518199 15.453390 79.905520
F 53.341315 8.984081 73.894916
F 43.442489 7.727691 80.092777
F 43.442489 15.454387 80.092777
F 43.442489 0.000997 80.092777
F 27.751873 1.287781 83.406985
F 27.751873 9.014475 83.406985
F 27.751873 16.741172 83.406985
F 36.671954 1.287778 83.593836
F 36.671954 9.014472 83.593836
F 36.671954 16.741169 83.593837
F 45.595819 1.285838 83.781620
F 45.595819 9.012533 83.781621
F 45.595820 16.739230 83.781621
F 27.675584 3.863346 87.048587
F 27.675584 11.590041 87.048587
F 36.595666 3.863350 87.235438
F 36.595666 11.590044 87.235438
F 45.994717 3.868898 65.577841
F 45.994717 11.595593 65.577841
F 27.732801 3.863346 84.317386
F 27.732802 11.590041 84.317386
F 36.652883 3.863350 84.504233
F 36.652883 11.590044 84.504232
F 45.578416 3.865695 84.688825
F 45.578416 11.592390 84.688825
F 27.809077 1.287781 80.675784
F 27.809077 9.014475 80.675784
F 27.809077 16.741172 80.675784
F 36.729164 1.287777 80.862630
F 36.729164 9.014471 80.862630
F 36.729164 16.741168 80.862630
F 45.668257 1.283014 81.045775
F 45.668257 9.009708 81.045775
F 45.668257 16.736406 81.045775
F 29.962820 7.726693 84.364098
F 29.962820 15.453390 84.364098
F 53.341315 1.257388 73.894916
F 38.882976 7.726719 84.550930
F 38.882976 15.453415 84.550929
F 53.305303 11.626412 77.529149
F 47.802280 7.716619 84.740788
F 47.802281 15.443316 84.740788
F 53.402927 1.262657 66.615621
F 30.039092 5.151128 80.722496
F 30.039092 12.877824 80.722496
F 38.959314 5.151092 80.909320
F 38.959314 12.877787 80.909320
F 47.945356 5.138783 81.081079
F 47.945356 12.865479 81.081079
F 29.981889 5.151128 83.453697
F 29.981889 12.877823 83.453698
F 38.902049 5.151102 83.640566
F 38.902049 12.877797 83.640566
F 47.828214 5.157109 83.815821
F 47.828213 12.883805 83.815821
F 29.905602 7.726693 87.095299
F 29.905602 15.453390 87.095299
F 53.305303 3.899718 77.529149
F 38.825769 7.726721 87.282169
F 38.825769 15.453417 87.282169
F 53.312079 11.619010 80.303930
F 48.254917 7.729120 65.626862
F 48.254918 15.455816 65.626862
F 53.371976 11.617967 70.255351
F 32.211907 1.287781 83.500410
F 32.211907 9.014475 83.500410
F 32.211907 16.741172 83.500410
F 41.132326 1.287728 83.687283
F 41.132327 9.014422 83.687283
F 41.132326 16.741120 83.687283
F 50.003555 1.312157 83.856676
F 50.003555 9.038851 83.856675
F 50.003555 16.765549 83.856676
F 32.135618 3.863346 87.142011
F 32.135618 11.590041 87.142011
F 41.056118 3.863419 87.328915
F 41.056118 11.590114 87.328915
F 50.541981 3.886389 65.684888
F 50.541981 11.613083 65.684888
F 32.192836 3.863346 84.410810
F 32.192836 11.590041 84.410810
F 41.113304 3.863410 84.597605
F 41.113304 11.590105 84.597605
F 50.000025 3.847836 84.799941
F 50.000024 11.574530 84.799940
F 32.269110 1.287781 80.769208
F 32.269111 9.014475 80.769208
F 32.269110 16.741172 80.769208
F 41.190039 1.287597 80.955905
F 41.190039 9.014291 80.955905
F 41.190039 16.740988 80.955905
F 50.337623 1.251092 81.143679
F 50.337622 8.977785 81.143679
F 50.337623 16.704484 81.143679
F 34.422856 7.726693 84.457522
F 34.422856 15.453390 84.457522
F 53.312080 3.892316 80.303930
F 43.343992 7.727031 84.644080
F 43.343992 15.453727 84.644080
F 43.343992 0.000337 84.644080
F 34.499128 5.151127 80.815921
F 34.499128 12.877823 80.815920
F 43.423520 5.150047 81.001853
F 43.423520 12.876742 81.001853
F 34.441924 5.151128 83.547122
F 34.441924 12.877823 83.547122
F 43.363326 5.150749 83.734086
F 43.363326 12.877444 83.734086
F 34.365638 7.726693 87.188724
F 34.365638 15.453390 87.188724
F 53.316689 16.708314 76.666691
F 43.287244 7.727121 87.375872
F 43.287244 15.453817 87.375872
F 43.287244 0.000427 87.375872
F 53.380094 1.261139 69.378830
F 48.254917 0.002426 65.626862
F 48.127998 0.009305 72.914157
F 48.171178 0.005533 70.173611
F 47.969025 0.015509 80.189540
F 48.042560 0.012593 77.442230
F 38.825769 0.000027 87.282169
F 39.188308 0.000068 69.984502
F 38.882976 0.000025 84.550930
F 39.131109 0.000069 72.715793
F 39.035710 0.000054 77.267709
F 38.978379 0.000033 79.998968
F 27.599312 1.287781 90.690189
F 27.599312 9.014475 90.690189
F 27.599312 16.741172 90.690189
F 36.519394 1.287778 90.877040
F 36.519394 9.014472 90.877040
F 36.519394 16.741169 90.877040
F 45.445365 1.285376 91.065578
F 45.445365 9.012070 91.065578
F 45.445365 16.738768 91.065578
F 27.523023 3.863346 94.331790
F 27.523023 11.590041 94.331791
F 36.443104 3.863350 94.518641
F 36.443104 11.590044 94.518641
F 45.368225 3.865623 94.705859
F 45.368225 11.592317 94.705859
F 27.580240 3.863346 91.600590
F 27.580240 11.590041 91.600589
F 36.500323 3.863350 91.787436
F 36.500323 11.590044 91.787436
F 45.426420 3.865796 91.972341
F 45.426420 11.592491 91.972341
F 27.656515 1.287781 87.958988
F 27.656515 9.014475 87.958988
F 27.656515 16.741172 87.958988
F 36.576597 1.287778 88.145835
F 36.576597 9.014472 88.145835
F 36.576597 16.741169 88.145835
F 45.502544 1.285432 88.331275
F 45.502544 9.012126 88.331275
F 45.502544 16.738823 88.331275
F 29.810259 7.726693 91.647302
F 29.810259 15.453390 91.647302
F 42.901091 5.151947 105.583022
F 38.730427 7.726722 91.834132
F 38.730427 15.453418 91.834132
F 33.984238 12.877823 105.396732
F 47.658576 7.720666 92.023911
F 47.658576 15.447363 92.023911
F 51.618710 12.908639 105.761688
F 29.886531 5.151128 88.005700
F 29.886531 12.877824 88.005700
F 38.806698 5.151100 88.192532
F 38.806698 12.877795 88.192532
F 47.734501 5.157112 88.383875
F 47.734501 12.883808 88.383875
F 29.829327 5.151128 90.736901
F 29.829327 12.877823 90.736901
F 38.749495 5.151100 90.923771
F 38.749495 12.877795 90.923771
F 47.677963 5.156984 91.106992
F 47.677963 12.883680 91.106992
F 29.753041 7.726693 94.378503
F 29.753041 15.453390 94.378503
F 33.984238 5.151128 105.396732
F 38.673189 7.726719 94.565363
F 38.673189 15.453416 94.565363
F 51.648928 12.909725 103.070824
F 47.595551 7.718769 94.744988
F 47.595551 15.445466 94.744989
F 51.618710 5.181944 105.761688
F 32.059346 1.287781 90.783613
F 32.059346 9.014475 90.783614
F 32.059346 16.741172 90.783614
F 40.979846 1.287710 90.970509
F 40.979846 9.014404 90.970509
F 40.979846 16.741102 90.970509
F 49.874836 1.305325 91.142094
F 49.874835 9.032019 91.142094
F 49.874835 16.758717 91.142094
F 31.983056 3.863346 94.425215
F 31.983056 11.590041 94.425215
F 40.903524 3.863400 94.612067
F 40.903524 11.590095 94.612067
F 49.797143 3.851093 94.783931
F 49.797142 11.577787 94.783931
F 32.040274 3.863346 91.694014
F 32.040274 11.590041 91.694014
F 40.960787 3.863420 91.880814
F 40.960787 11.590115 91.880814
F 49.854960 3.845956 92.082270
F 49.854959 11.572650 92.082270
F 32.116549 1.287781 88.052412
F 32.116549 9.014475 88.052412
F 32.116549 16.741172 88.052412
F 41.037055 1.287707 88.239221
F 41.037055 9.014401 88.239221
F 41.037055 16.741098 88.239221
F 49.931238 1.305207 88.440229
F 49.931239 9.031901 88.440229
F 49.931238 16.758599 88.440229
F 34.270294 7.726693 91.740726
F 34.270294 15.453390 91.740726
F 51.648928 5.183029 103.070825
F 43.191899 7.727101 91.927183
F 43.191899 15.453797 91.927183
F 43.191899 0.000406 91.927183
F 34.346566 5.151128 88.099124
F 34.346566 12.877823 88.099124
F 43.268169 5.150711 88.285732
F 43.268169 12.877407 88.285732
F 34.289363 5.151128 90.830326
F 34.289363 12.877823 90.830326
F 43.210974 5.150705 91.017444
F 43.210974 12.877400 91.017444
F 34.213076 7.726693 94.471927
F 34.213076 15.453390 94.471927
F 42.957853 12.878755 102.852944
F 43.133965 7.726829 94.658517
F 43.133965 15.453526 94.658517
F 43.133965 0.000135 94.658517
F 27.446750 1.287781 97.973392
F 27.446750 9.014475 97.973392
F 27.446750 16.741172 97.973392
F 36.366806 1.287783 98.160239
F 36.366806 9.014477 98.160239
F 36.366806 16.741174 98.160240
F 45.272322 1.291285 98.341371
F 45.272322 9.017979 98.341371
F 45.272322 16.744676 98.341371
F 27.370462 3.863346 101.614994
F 27.370462 11.590041 101.614994
F 36.290516 3.863344 101.801840
F 36.290516 11.590039 101.801841
F 45.196138 3.859789 101.985972
F 45.196138 11.586483 101.985972
F 27.427679 3.863346 98.883793
F 27.427679 11.590041 98.883793
F 36.347732 3.863344 99.070642
F 36.347732 11.590038 99.070642
F 45.252637 3.859275 99.258744
F 45.252637 11.585969 99.258744
F 27.503954 1.287781 95.242191
F 27.503954 9.014475 95.242191
F 27.503954 16.741172 95.242191
F 36.424034 1.287778 95.429038
F 36.424034 9.014472 95.429038
F 36.424034 16.741169 95.429038
F 45.347923 1.285866 95.611560
F 45.347923 9.012560 95.611560
F 45.347923 16.739257 95.611560
F 29.657697 7.726693 98.930505
F 29.657697 15.453390 98.930505
F 42.957853 5.152059 102.852944
F 38.577658 7.726669 99.117361
F 38.577658 15.453365 99.117360
F 34.041441 12.877823 102.665531
F 47.449803 7.716311 99.309680
F 47.449803 15.443008 99.309679
F 33.907951 15.453389 109.038334
F 29.733969 5.151128 95.288903
F 29.733969 12.877823 95.288903
F 38.654134 5.151101 95.475728
F 38.654134 12.877797 95.475728
F 47.578090 5.158133 95.665416
F 47.578090 12.884829 95.665416
F 29.676766 5.151128 98.020104
F 29.676766 12.877823 98.020105
F 38.596708 5.151155 98.206925
F 38.596708 12.877850 98.206925
F 47.469467 5.162799 98.383513
F 47.469467 12.889494 98.383513
F 29.600480 7.726693 101.661706
F 29.600480 15.453390 101.661706
F 34.041441 5.151128 102.665531
F 38.520437 7.726670 101.848536
F 38.520437 15.453366 101.848536
F 33.907951 7.726693 109.038333
F 47.394226 7.715979 102.027556
F 47.394226 15.442675 102.027556
F 33.965169 15.453389 106.307132
F 31.906784 1.287781 98.066817
F 31.906784 9.014475 98.066817
F 31.906784 16.741172 98.066817
F 40.826139 1.287950 98.253510
F 40.826139 9.014644 98.253510
F 40.826139 16.741342 98.253510
F 49.631721 1.308296 98.418324
F 49.631721 9.034990 98.418325
F 49.631721 16.761688 98.418325
F 31.830495 3.863346 101.708418
F 31.830495 11.590041 101.708418
F 40.749857 3.863185 101.895143
F 40.749857 11.589879 101.895144
F 49.555947 3.840588 102.054303
F 49.555947 11.567283 102.054303
F 31.887713 3.863346 98.977217
F 31.887713 11.590041 98.977217
F 40.806994 3.863171 99.164129
F 40.806994 11.589866 99.164129
F 49.613788 3.839599 99.347141
F 49.613787 11.566294 99.347141
F 31.963988 1.287781 95.335616
F 31.963988 9.014475 95.335616
F 31.963988 16.741172 95.335615
F 40.884396 1.287723 95.522405
F 40.884396 9.014417 95.522405
F 40.884396 16.741114 95.522404
F 49.755701 1.314724 95.722647
F 49.755702 9.041418 95.722647
F 49.755701 16.768116 95.722647
F 34.117730 7.726693 99.023929
F 34.117730 15.453389 99.023929
F 51.600401 15.424923 106.711645
F 43.034296 7.725899 99.210892
F 43.034296 15.452596 99.210892
F 33.965169 7.726693 106.307133
F 51.703614 7.662679 99.412540
F 51.703614 15.389376 99.412540
F 51.600401 7.698226 106.711645
F 34.194005 5.151127 95.382328
F 34.194005 12.877823 95.382327
F 43.115461 5.150694 95.568615
F 43.115461 12.877389 95.568615
F 34.136799 5.151128 98.113529
F 34.136799 12.877823 98.113529
F 43.053005 5.152098 98.299347
F 43.053005 12.878793 98.299347
F 51.718240 5.190644 98.362738
F 51.718240 12.917339 98.362739
F 34.060512 7.726693 101.755130
F 34.060512 15.453389 101.755130
F 49.533370 16.767822 103.009909
F 42.976912 7.725770 101.941173
F 42.976912 15.452467 101.941173
F 49.533370 9.041124 103.009909
F 51.668302 7.686916 102.103245
F 51.668302 15.413612 102.103246
F 42.881998 15.452588 106.494509
F 27.294189 1.287781 105.256595
F 27.294189 9.014475 105.256595
F 27.294189 16.741172 105.256595
F 36.214247 1.287783 105.443443
F 36.214247 9.014477 105.443443
F 36.214247 16.741174 105.443443
F 45.121493 1.290886 105.628267
F 45.121493 9.017580 105.628267
F 45.121493 16.744277 105.628267
F 27.217900 3.863346 108.898197
F 27.217900 11.590041 108.898197
F 36.137959 3.863345 109.085045
F 36.137959 11.590039 109.085045
F 45.521629 3.865781 87.423932
F 45.047172 3.860717 109.270243
F 45.521629 11.592475 87.423932
F 45.047172 11.587412 109.270243
F 27.275118 3.863347 106.166996
F 27.275118 11.590041 106.166996
F 36.195175 3.863345 106.353846
F 36.195175 11.590039 106.353846
F 45.102251 3.860226 106.542770
F 45.102251 11.586921 106.542769
F 27.351393 1.287781 102.525394
F 27.351393 9.014475 102.525394
F 27.351392 16.741172 102.525394
F 36.271448 1.287783 102.712244
F 36.271448 9.014477 102.712244
F 36.271448 16.741174 102.712244
F 45.176630 1.291353 102.901417
F 45.176630 9.018047 102.901417
F 45.176630 16.744744 102.901417
F 29.505136 7.726693 106.213708
F 29.505136 15.453390 106.213708
F 49.533370 1.314430 103.009909
F 38.425109 7.726674 106.400569
F 38.425109 15.453370 106.400569
F 42.825309 15.452701 109.224728
F 47.303316 7.716370 106.594735
F 47.303316 15.443067 106.594735
F 40.730781 16.741334 102.805758
F 29.581408 5.151128 102.572106
F 29.581408 12.877824 102.572106
F 38.501365 5.151151 102.758970
F 38.501365 12.877847 102.758969
F 47.376364 5.161544 102.951719
F 47.376364 12.888240 102.951719
F 29.524205 5.151128 105.303307
F 29.524205 12.877823 105.303308
F 38.444178 5.151148 105.490142
F 38.444178 12.877843 105.490142
F 47.323592 5.160514 105.670498
F 47.323592 12.887209 105.670498
F 29.447918 7.726693 108.944909
F 29.447918 15.453390 108.944909
F 42.825309 7.726005 109.224728
F 38.367908 7.726677 109.131746
F 38.367908 15.453373 109.131747
F 42.881998 7.725892 106.494510
F 47.753654 7.720453 87.465711
F 47.753654 15.447149 87.465711
F 42.901091 12.878643 105.583022
F 31.754223 1.287781 105.350020
F 31.754223 9.014475 105.350020
F 31.754223 16.741172 105.350020
F 40.673676 1.287924 105.536765
F 40.673677 9.014618 105.536766
F 40.673676 16.741315 105.536766
F 49.490417 1.309139 105.713423
F 49.490417 9.035833 105.713423
F 49.490417 16.762530 105.713424
F 31.677934 3.863346 108.991621
F 31.677934 11.590041 108.991622
F 40.597485 3.863226 109.178387
F 40.597485 11.589921 109.178387
F 49.950068 3.846021 87.500849
F 49.950067 11.572715 87.500849
F 31.735151 3.863346 106.260420
F 31.735151 11.590041 106.260420
F 40.654597 3.863204 106.447359
F 40.654597 11.589898 106.447359
F 49.468585 3.840990 106.654384
F 49.468585 11.567685 106.654384
F 31.811426 1.287781 102.618818
F 31.811426 9.014475 102.618818
F 31.811426 16.741172 102.618818
F 40.730781 1.287942 102.805759
F 40.730781 9.014636 102.805759
F 38.673189 0.000025 94.565363
F 38.730427 0.000027 91.834132
F 27.141628 1.287781 112.539799
F 27.141628 9.014475 112.539799
F 27.141627 16.741172 112.539799
F 36.061689 1.287782 112.726647
F 36.061689 9.014476 112.726647
F 36.061689 16.741173 112.726647
F 44.972868 1.289933 112.912219
F 44.972868 9.016627 112.912219
F 44.972869 16.743324 112.912219
F 27.065339 3.863346 116.181391
F 27.065339 11.590041 116.181392
F 35.985401 3.863346 116.368240
F 35.985401 11.590040 116.368240
F 44.898538 3.861671 116.554165
F 44.898538 11.588366 116.554165
F 27.122556 3.863347 113.450199
F 27.122556 11.590041 113.450199
F 36.042618 3.863345 113.637049
F 36.042618 11.590040 113.637048
F 44.953601 3.861142 113.825504
F 44.953601 11.587836 113.825503
F 27.198831 1.287781 109.808598
F 27.198831 9.014475 109.808598
F 27.198831 16.741172 109.808597
F 36.118890 1.287782 109.995448
F 36.118890 9.014476 109.995448
F 36.118890 16.741174 109.995447
F 45.027872 1.290465 110.184179
F 45.027872 9.017159 110.184179
F 45.027872 16.743857 110.184179
F 29.352574 7.726693 113.496911
F 29.352575 15.453390 113.496911
F 33.380961 7.312918 130.656790
F 38.272579 7.726680 113.683769
F 38.272579 15.453376 113.683768
F 51.345090 12.885295 127.610642
F 47.163130 7.719438 113.876377
F 47.163131 15.446134 113.876377
F 42.503198 5.149882 124.655303
F 29.428847 5.151128 109.855310
F 29.428847 12.877824 109.855310
F 38.348835 5.151144 110.042169
F 38.348835 12.877840 110.042169
F 47.233092 5.159922 110.235700
F 47.233093 12.886618 110.235700
F 29.371643 5.151128 112.586511
F 29.371643 12.877823 112.586511
F 38.291649 5.151141 112.773351
F 38.291649 12.877836 112.773351
F 47.183135 5.157669 112.956875
F 47.183135 12.884365 112.956875
F 29.295357 7.726693 116.228104
F 29.295357 15.453390 116.228104
F 51.345090 5.158600 127.610642
F 38.215378 7.726684 116.414946
F 38.215378 15.453380 116.414946
F 42.430257 12.845968 127.355070
F 47.113044 7.721628 116.599533
F 47.113044 15.448325 116.599533
F 33.583929 12.876382 124.468303
F 31.601662 1.287781 112.633224
F 31.601662 9.014475 112.633224
F 31.601662 16.741172 112.633224
F 40.521312 1.287878 112.820006
F 40.521312 9.014572 112.820006
F 40.521312 16.741270 112.820006
F 49.368302 1.302430 113.002897
F 49.368302 9.029125 113.002897
F 49.368302 16.755822 113.002897
F 31.525373 3.863346 116.274816
F 31.525373 11.590041 116.274816
F 40.445120 3.863272 116.461615
F 40.445120 11.589966 116.461615
F 49.307418 3.851887 116.646404
F 49.307418 11.578582 116.646404
F 31.582590 3.863346 113.543623
F 31.582590 11.590041 113.543623
F 40.502238 3.863251 113.730535
F 40.502238 11.589945 113.730535
F 49.347498 3.847680 113.933056
F 49.347498 11.574375 113.933056
F 31.658865 1.287781 109.902022
F 31.658865 9.014475 109.902022
F 31.658865 16.741172 109.902022
F 40.578410 1.287900 110.088947
F 40.578411 9.014594 110.088948
F 40.578411 16.741292 110.088947
F 49.407929 1.306741 110.293825
F 49.407929 9.033435 110.293825
F 49.407929 16.760133 110.293825
F 33.812608 7.726693 113.590336
F 33.812608 15.453389 113.590335
F 42.430257 5.119272 127.355070
F 42.730448 7.726143 113.777566
F 42.730448 15.452839 113.777566
F 33.583929 5.149686 124.468303
F 51.508239 7.706965 113.987350
F 51.508239 15.433661 113.987350
F 49.009692 11.256738 131.005417
F 33.888880 5.151128 109.948734
F 33.888880 12.877823 109.948734
F 42.806214 5.151804 110.136039
F 42.806214 12.878499 110.136038
F 51.554278 5.175186 110.349603
F 51.554278 12.901882 110.349602
F 33.831677 5.151128 112.679936
F 33.831677 12.877823 112.679936
F 42.749546 5.151686 112.866427
F 42.749546 12.878382 112.866427
F 51.525444 5.173063 113.050231
F 51.525444 12.899758 113.050231
F 33.755390 7.726693 116.321528
F 33.755390 15.453390 116.321528
F 49.009692 3.530044 131.005416
F 42.673762 7.726263 116.508113
F 42.673762 15.452959 116.508113
F 33.380960 15.039614 130.656790
F 51.478963 7.709156 116.693762
F 51.478963 15.435852 116.693762
F 33.510624 12.845781 127.168294
F 26.989080 1.287777 119.822289
F 26.989080 9.014471 119.822289
F 26.989080 16.741169 119.822289
F 35.909145 1.287778 120.009137
F 35.909145 9.014472 120.009137
F 35.909145 16.741169 120.009137
F 44.824250 1.288953 120.195458
F 44.824250 9.015648 120.195458
F 44.824250 16.742345 120.195458
F 26.912643 3.862578 123.450874
F 26.912643 11.589272 123.450875
F 35.832708 3.862578 123.637723
F 35.832708 11.589272 123.637723
F 44.749620 3.861802 123.824196
F 44.749620 11.588496 123.824196
F 26.970088 3.863329 120.728537
F 26.970088 11.590023 120.728538
F 35.890153 3.863328 120.915387
F 35.890153 11.590023 120.915387
F 44.805056 3.862066 121.103224
F 44.805056 11.588761 121.103224
F 27.046272 1.287781 117.091676
F 27.046272 9.014475 117.091676
F 27.046272 16.741172 117.091676
F 35.966335 1.287782 117.278526
F 35.966335 9.014476 117.278526
F 35.966335 16.741173 117.278525
F 44.879308 1.289506 117.466707
F 44.879308 9.016200 117.466707
F 44.879309 16.742897 117.466707
F 29.200107 7.726676 120.775250
F 29.200106 15.453372 120.775250
F 33.510624 5.119086 127.168294
F 38.120141 7.726669 120.962103
F 38.120141 15.453365 120.962103
F 51.374108 12.887048 124.893068
F 47.023373 7.722564 121.153552
F 47.023373 15.449260 121.153552
F 51.316851 15.443387 128.524775
F 29.276288 5.151128 117.138388
F 29.276288 12.877823 117.138388
F 38.196308 5.151138 117.325244
F 38.196308 12.877833 117.325244
F 47.093142 5.156864 117.516975
F 47.093142 12.883560 117.516975
F 29.219096 5.151124 119.869000
F 29.219096 12.877820 119.869001
F 38.139132 5.151131 120.055845
F 38.139132 12.877826 120.055845
F 47.043143 5.154678 120.241756
F 47.043143 12.881374 120.241756
F 29.142661 7.725925 123.497587
F 29.142661 15.452621 123.497587
F 46.763359 15.050230 130.939435
F 38.062709 7.725921 123.684433
F 38.062709 15.452617 123.684433
F 46.763359 7.323534 130.939435
F 46.975202 7.725029 123.873144
F 46.975202 15.451725 123.873144
F 51.316851 7.716691 128.524775
F 31.449114 1.287777 119.915713
F 31.449114 9.014471 119.915713
F 31.449114 16.741169 119.915713
F 40.368954 1.287830 120.102528
F 40.368954 9.014525 120.102528
F 40.368954 16.741222 120.102528
F 49.246729 1.296166 120.289552
F 49.246729 9.022860 120.289552
F 49.246729 16.749557 120.289552
F 31.372676 3.862578 123.544299
F 31.372676 11.589272 123.544299
F 40.292597 3.862543 123.731125
F 40.292597 11.589238 123.731126
F 49.191831 3.858126 123.927187
F 49.191831 11.584821 123.927187
F 31.430122 3.863329 120.821962
F 31.430122 11.590023 120.821962
F 40.349963 3.863277 121.008846
F 40.349963 11.589972 121.008846
F 49.227120 3.854182 121.209447
F 49.227120 11.580876 121.209447
F 31.506306 1.287781 117.185101
F 31.506306 9.014475 117.185101
F 31.506306 16.741172 117.185101
F 40.426052 1.287854 117.371998
F 40.426052 9.014548 117.371998
F 40.426052 16.741245 117.371998
F 49.287006 1.300222 117.572242
F 49.287006 9.026916 117.572242
F 49.287006 16.753613 117.572242
F 33.660140 7.726675 120.868674
F 33.660140 15.453372 120.868674
F 51.571903 15.426986 109.406711
F 42.578959 7.726365 121.055752
F 42.578959 15.453061 121.055752
F 42.407095 15.416193 128.176769
F 51.416634 7.715298 121.260923
F 51.416634 15.441994 121.260923
F 51.571903 7.700289 109.406711
F 33.736321 5.151128 117.231813
F 33.736321 12.877823 117.231813
F 42.654660 5.151555 117.418968
F 42.654660 12.878250 117.418967
F 51.462138 5.166573 117.625138
F 51.462138 12.893268 117.625138
F 33.679130 5.151124 119.962425
F 33.679130 12.877819 119.962425
F 42.597983 5.151433 120.149094
F 42.597983 12.878129 120.149094
F 51.432734 5.164255 120.337018
F 51.432735 12.890950 120.337019
F 33.602694 7.725925 123.591011
F 33.602694 15.452621 123.591011
F 42.301050 15.039658 130.843644
F 42.522053 7.725720 123.777760
F 42.522053 15.452416 123.777760
F 42.407095 7.689497 128.176768
F 51.392232 7.716593 123.975228
F 51.392232 15.443289 123.975228
F 51.374108 5.160353 124.893068
F 26.820574 1.255738 127.028158
F 26.820574 8.982433 127.028158
F 26.820574 16.709130 127.028158
F 35.740641 1.255739 127.215006
F 35.740641 8.982433 127.215006
F 35.740641 16.709130 127.215007
F 44.660695 1.256133 127.401760
F 44.660695 8.982827 127.401760
F 44.660695 16.709525 127.401760
F 35.610974 3.449573 130.703501
F 35.610975 11.176267 130.703501
F 44.531339 3.450662 130.891004
F 44.531340 11.177356 130.891004
F 26.796968 3.826068 127.849797
F 26.796968 11.552762 127.849797
F 35.717035 3.826068 128.036646
F 35.717035 11.552762 128.036646
F 44.635825 3.825923 128.224102
F 44.635825 11.552618 128.224102
F 26.893880 1.286340 124.328166
F 26.893880 9.013034 124.328166
F 26.893880 16.739731 124.328166
F 35.813946 1.286340 124.515015
F 35.813946 9.013034 124.515015
F 35.813946 16.739731 124.515015
F 44.731004 1.287115 124.702453
F 44.731004 9.013809 124.702453
F 44.731004 16.740507 124.702453
F 29.026986 7.689415 127.896510
F 29.026986 15.416111 127.896510
F 33.487020 15.416111 127.989934
F 37.947045 7.689410 128.083361
F 37.947045 15.416106 128.083361
F 33.487020 7.689415 127.989934
F 46.866765 7.688774 128.273239
F 46.866765 15.415470 128.273239
F 49.170847 16.743434 124.818706
F 29.123896 5.149687 124.374879
F 29.123896 12.876382 124.374879
F 38.043942 5.149691 124.561730
F 38.043942 12.876386 124.561730
F 46.953643 5.152121 124.751645
F 46.953643 12.878816 124.751645
F 29.050590 5.119086 127.074870
F 29.050590 12.845781 127.074870
F 37.970645 5.119088 127.261717
F 37.970645 12.845783 127.261717
F 46.889147 5.118311 127.450126
F 46.889147 12.845007 127.450127
F 28.920927 7.312918 130.563365
F 28.920927 15.039614 130.563366
F 42.503198 12.876577 124.655303
F 37.840993 7.312919 130.750215
F 37.840993 15.039615 130.750215
F 42.301050 7.312962 130.843643
F 47.253190 7.718649 109.314124
F 47.253190 15.445345 109.314124
F 49.170847 9.016736 124.818706
F 31.280608 1.255739 127.121582
F 31.280608 8.982433 127.121582
F 31.280608 16.709130 127.121582
F 40.200642 1.255748 127.308429
F 40.200643 8.982443 127.308429
F 40.200643 16.709140 127.308429
F 49.133092 1.250158 127.523240
F 49.133092 8.976852 127.523240
F 49.133092 16.703550 127.523240
F 31.150941 3.449573 130.610077
F 31.150941 11.176267 130.610077
F 40.071010 3.449572 130.796930
F 40.071010 11.176266 130.796930
F 49.429130 3.845444 109.359280
F 49.429130 11.572139 109.359280
F 31.257002 3.826068 127.943221
F 31.257002 11.552762 127.943222
F 40.176977 3.826050 128.130086
F 40.176977 11.552745 128.130086
F 49.092597 3.826018 128.338129
F 49.092597 11.552712 128.338130
F 31.353914 1.286340 124.421591
F 31.353914 9.013034 124.421591
F 31.353914 16.739731 124.421591
F 40.273847 1.286369 124.608461
F 40.273847 9.013063 124.608461
F 40.273847 16.739760 124.608461
F 49.170847 1.290042 124.818706
F 29.450516 24.505147 3.458558
F 29.450516 32.231841 3.458558
F 38.370710 24.505112 3.645437
F 38.370710 32.231807 3.645437
F 47.300989 24.508855 3.818869
F 47.300989 32.235549 3.818869
F 29.353587 27.044876 6.980188
F 26.818620 30.906781 21.453045
F 29.353587 19.318180 6.980188
F 38.273758 27.044905 7.167058
F 44.664250 23.182415 21.827415
F 38.273758 19.318209 7.167058
F 47.202464 27.039579 7.344847
F 47.202464 34.766273 7.344847
F 47.202464 19.312884 7.344847
F 29.426909 27.075476 4.280197
F 44.664250 30.909109 21.827415
F 29.426909 19.348781 4.280197
F 38.347069 27.075501 4.467033
F 35.738702 23.180090 21.639895
F 38.347069 19.348805 4.467033
F 47.281645 27.073280 4.646190
F 35.738702 30.906784 21.639895
F 47.281645 19.346585 4.646190
F 29.556556 24.881644 0.791702
F 29.556557 32.608338 0.791702
F 38.476625 24.881644 0.978558
F 38.476626 32.608338 0.978558
F 47.429662 24.916801 1.153583
F 47.429662 32.643495 1.153583
F 31.656928 30.938823 4.326910
F 31.656928 23.212129 4.326910
F 40.577509 30.938895 4.513726
F 40.577509 23.212201 4.513726
F 49.495411 30.933349 4.702009
F 49.495411 23.206656 4.702009
F 31.786572 28.744991 0.838414
F 31.786572 21.018297 0.838413
F 40.706648 28.745000 1.025265
F 40.706648 21.018306 1.025265
F 49.820129 28.852087 1.218160
F 49.820128 21.125393 1.218160
F 31.680532 28.368494 3.505270
F 31.680532 20.641799 3.505270
F 40.600987 28.368409 3.692178
F 40.600987 20.641715 3.692178
F 49.518309 28.384127 3.846853
F 49.518308 20.657433 3.846852
F 31.583606 30.908222 7.026900
F 31.583606 23.181528 7.026900
F 40.504136 30.908302 7.213815
F 40.504136 23.181608 7.213815
F 49.407880 30.895759 7.383841
F 49.407880 23.169066 7.383841
F 33.910553 24.505146 3.551982
F 33.910553 32.231841 3.551982
F 42.832258 24.504636 3.739263
F 42.832258 32.231330 3.739263
F 33.813623 27.044876 7.073613
F 26.894907 20.604521 17.811444
F 33.813623 19.318180 7.073613
F 42.735269 27.045316 7.260873
F 26.894907 28.331216 17.811444
F 42.735269 19.318620 7.260873
F 33.886945 27.075476 4.373622
F 44.740699 20.602257 18.186566
F 33.886945 19.348781 4.373621
F 42.808307 27.075615 4.560499
F 44.740699 28.328952 18.186566
F 42.808307 19.348920 4.560498
F 34.016589 24.881644 0.885126
F 34.016590 32.608338 0.885126
F 42.936755 24.881824 1.072107
F 42.936756 32.608518 1.072107
F 36.116982 30.938827 4.420332
F 36.116981 23.212133 4.420332
F 45.043915 30.941611 4.605197
F 45.043915 23.214917 4.605197
F 27.196893 30.938823 4.233485
F 27.196893 23.212129 4.233485
F 36.246605 28.744992 0.931838
F 36.246604 21.018298 0.931838
F 45.170943 28.749593 1.118565
F 45.170942 21.022899 1.118565
F 27.326538 28.744991 0.744989
F 27.326538 21.018297 0.744989
F 36.140582 28.368489 3.598697
F 36.140582 20.641795 3.598697
F 45.065652 28.366662 3.787919
F 45.065651 20.639967 3.787919
F 27.220497 28.368494 3.411845
F 27.220497 20.641799 3.411845
F 36.043654 30.908226 7.120327
F 36.043654 23.181532 7.120327
F 44.970020 30.910647 7.308655
F 44.970021 23.183953 7.308655
F 27.123571 30.908223 6.933476
F 27.123571 23.181529 6.933476
F 29.277393 24.467886 10.579817
F 29.277393 32.194581 10.579817
F 38.197561 24.467858 10.766686
F 38.197561 32.194553 10.766686
F 47.125995 24.473823 10.949725
F 47.125995 32.200517 10.949725
F 29.201195 27.043434 14.216678
F 29.201195 34.770129 14.216678
F 29.201195 19.316739 14.216678
F 38.121362 27.043462 14.403548
F 35.814989 20.604518 17.998295
F 38.121362 19.316767 14.403548
F 47.049840 27.037507 14.586689
F 47.049840 34.764202 14.586689
F 47.049840 19.310812 14.586689
F 29.258401 27.043438 11.486066
F 35.814989 28.331212 17.998295
F 29.258401 19.316742 11.486066
F 38.178570 27.043466 11.672898
F 26.952110 20.604521 15.080250
F 38.178570 19.316770 11.672898
F 47.107001 27.037584 11.863652
F 47.107001 34.764279 11.863652
F 47.107001 19.310889 11.863652
F 29.334825 24.468637 7.857480
F 29.334825 32.195331 7.857480
F 38.254998 24.468608 8.044310
F 38.254998 32.195303 8.044310
F 47.184273 24.474149 8.233978
F 47.184273 32.200843 8.233978
F 31.488420 30.906785 11.532778
F 31.488420 23.180091 11.532778
F 40.408932 30.906861 11.719585
F 40.408932 23.180167 11.719585
F 49.303460 30.889241 11.920401
F 49.303460 23.162547 11.920401
F 31.564841 28.331984 7.904192
F 31.564841 20.605290 7.904192
F 40.485358 28.331908 8.091005
F 40.485358 20.605213 8.091005
F 49.385376 28.347197 8.286565
F 49.385375 20.620503 8.286565
F 31.507409 28.331233 10.626529
F 31.507409 20.604539 10.626529
F 40.427920 28.331158 10.813438
F 40.427920 20.604463 10.813438
F 49.323704 28.348163 10.983601
F 49.323704 20.621469 10.983601
F 31.431213 30.906781 14.263390
F 31.431213 23.180087 14.263390
F 40.351722 30.906856 14.450298
F 40.351722 23.180162 14.450298
F 49.246671 30.889279 14.621717
F 49.246671 23.162585 14.621717
F 33.737429 24.467886 10.673242
F 33.737429 32.194580 10.673242
F 42.659069 24.467454 10.860380
F 42.659069 32.194148 10.860380
F 33.661231 27.043434 14.310102
F 33.661231 34.770129 14.310103
F 33.661231 19.316739 14.310102
F 42.582859 27.043860 14.497254
F 26.952110 28.331216 15.080251
F 42.582859 19.317165 14.497254
F 33.718437 27.043438 11.579490
F 44.798284 20.602106 15.452325
F 33.718437 19.316743 11.579490
F 42.640089 27.043867 11.766090
F 44.798283 28.328800 15.452326
F 42.640089 19.317172 11.766090
F 33.794861 24.468637 7.950904
F 33.794861 32.195331 7.950904
F 42.716637 24.468156 8.137459
F 42.716637 32.194851 8.137459
F 35.948468 30.906788 11.626201
F 35.948468 23.180094 11.626201
F 44.874578 30.909208 11.811511
F 44.874578 23.182514 11.811511
F 27.028385 30.906785 11.439354
F 27.028385 23.180091 11.439354
F 36.024889 28.331981 7.997614
F 36.024890 20.605286 7.997614
F 44.951358 28.329489 8.182619
F 44.951359 20.602794 8.182619
F 27.104807 28.331984 7.810768
F 27.104807 20.605290 7.810767
F 35.967457 28.331230 10.719956
F 35.967457 20.604536 10.719956
F 44.893564 28.328787 10.908498
F 44.893564 20.602092 10.908498
F 27.047375 28.331233 10.533105
F 27.047375 20.604539 10.533105
F 35.891261 30.906784 14.356817
F 35.891261 23.180090 14.356817
F 44.817299 30.909211 14.545435
F 44.817299 23.182517 14.545435
F 26.971179 30.906781 14.169966
F 26.971179 23.180087 14.169966
F 29.124925 24.467869 17.858156
F 29.124925 32.194563 17.858156
F 38.045093 24.467841 18.045025
F 38.045093 32.194535 18.045025
F 46.973113 24.473665 18.227383
F 46.973114 32.200359 18.227383
F 29.048636 27.043434 21.499757
F 29.048636 34.770129 21.499757
F 29.048636 19.316739 21.499757
F 37.968782 27.043460 21.686617
F 35.872192 20.604518 15.267097
F 37.968782 19.316765 21.686617
F 29.105854 27.043434 18.768556
F 29.105854 34.770129 18.768555
F 29.105854 19.316739 18.768555
F 38.026022 27.043462 18.955386
F 35.872192 28.331212 15.267098
F 38.026021 19.316767 18.955387
F 46.953376 27.036939 19.143170
F 46.953376 34.763634 19.143170
F 46.953376 19.310244 19.143170
F 29.182129 24.467869 15.126963
F 29.182129 32.194563 15.126963
F 38.102296 24.467841 15.313795
F 38.102296 32.194535 15.313795
F 47.030570 24.473795 15.504468
F 47.030570 32.200489 15.504468
F 31.335872 30.906781 18.815268
F 31.335872 23.180087 18.815268
F 40.256384 30.906854 19.002065
F 40.256384 23.180160 19.002064
F 49.150735 30.890665 19.200214
F 49.150735 23.163971 19.200214
F 31.412144 28.331216 15.173675
F 31.412144 20.604521 15.173675
F 40.332655 28.331141 15.360481
F 40.332655 20.604446 15.360481
F 49.226976 28.348692 15.561696
F 49.226975 20.621998 15.561696
F 31.354941 28.331216 17.904868
F 31.354941 20.604521 17.904868
F 40.275436 28.331145 18.091761
F 40.275436 20.604450 18.091762
F 49.170288 28.348741 18.263426
F 49.170287 20.622047 18.263426
F 31.278655 30.906781 21.546469
F 31.278655 23.180087 21.546469
F 40.199132 30.906831 21.733308
F 40.199132 23.180136 21.733308
F 53.472438 32.155286 1.080190
F 53.472437 24.428592 1.080190
F 33.584961 24.467869 17.951580
F 33.584961 32.194563 17.951580
F 42.506593 24.467434 18.138720
F 42.506593 32.194128 18.138720
F 33.508672 27.043434 21.593181
F 33.508672 34.770129 21.593181
F 33.508672 19.316739 21.593181
F 42.429415 27.043615 21.779761
F 26.875838 23.180087 18.721843
F 42.429415 19.316920 21.779761
F 51.277646 23.145727 0.103519
F 26.818620 23.180087 21.453044
F 51.277647 30.872421 0.103519
F 33.565890 27.043434 18.861980
F 33.565890 34.770129 18.861980
F 33.565890 19.316739 18.861980
F 42.487478 27.043848 19.048433
F 26.875838 30.906781 18.721843
F 42.487478 19.317152 19.048433
F 33.642164 24.467869 15.220387
F 33.642164 32.194563 15.220387
F 42.563807 24.467441 15.406990
F 42.563807 32.194135 15.406990
F 35.795921 30.906784 18.908690
F 35.795921 23.180090 18.908690
F 44.722080 30.909231 19.093730
F 44.722080 23.182537 19.093730
F 28.972364 24.467869 25.141359
F 28.972364 32.194563 25.141359
F 37.892282 24.467898 25.328179
F 37.892282 32.194592 25.328179
F 46.764695 24.478096 25.507312
F 46.764695 32.204790 25.507312
F 28.896075 27.043434 28.782960
F 28.896075 34.770129 28.782960
F 28.896075 19.316739 28.782960
F 37.816027 27.043412 28.969792
F 37.816027 34.770107 28.969792
F 37.816027 19.316717 28.969792
F 46.694718 27.034983 29.149233
F 44.197486 23.179538 43.676269
F 46.694718 19.308287 29.149233
F 28.953293 27.043434 26.051759
F 28.953293 34.770129 26.051759
F 28.953293 19.316739 26.051759
F 37.873238 27.043409 26.238615
F 37.873238 34.770103 26.238615
F 37.873238 19.316713 26.238615
F 46.751943 27.036120 26.426818
F 44.197486 30.906232 43.676268
F 46.751943 19.309425 26.426818
F 29.029568 24.467869 22.410157
F 29.029567 32.194563 22.410157
F 37.949735 24.467841 22.596983
F 37.949735 32.194535 22.596983
F 46.873804 24.474716 22.788074
F 46.873804 32.201410 22.788074
F 31.183311 30.906781 26.098472
F 31.183311 23.180087 26.098471
F 40.102448 30.906576 26.285396
F 40.102448 23.179882 26.285396
F 48.889986 30.852444 26.491163
F 48.889987 23.125750 26.491163
F 31.259583 28.331216 22.456870
F 31.259583 20.604521 22.456869
F 40.179961 28.331167 22.643669
F 40.179961 20.604473 22.643669
F 49.053395 28.359454 22.814215
F 49.053394 20.632760 22.814215
F 31.202380 28.331216 25.188071
F 31.202380 20.604521 25.188071
F 40.121663 28.331409 25.374757
F 40.121663 20.604715 25.374757
F 48.923529 28.366914 25.499634
F 48.923530 20.640219 25.499634
F 31.126093 30.906781 28.829672
F 31.126093 23.180087 28.829672
F 40.045440 30.906609 29.016395
F 40.045440 23.179915 29.016395
F 48.851387 30.867553 29.174961
F 48.851387 23.140859 29.174961
F 33.432397 24.467869 25.234783
F 33.432397 32.194563 25.234783
F 42.347738 24.469161 25.420252
F 42.347738 32.195855 25.420252
F 51.003069 24.495848 25.544298
F 51.003069 32.222541 25.544299
F 33.356108 27.043434 28.876384
F 33.356108 34.770129 28.876385
F 33.356108 19.316738 28.876385
F 42.272318 27.042384 29.062394
F 42.272318 34.769079 29.062394
F 42.272318 19.315689 29.062394
F 50.976833 27.032279 29.239103
F 50.976833 34.758972 29.239103
F 50.976833 19.305583 29.239103
F 33.413325 27.043434 26.145184
F 33.413325 34.770129 26.145184
F 33.413325 19.316739 26.145183
F 42.329493 27.042404 26.332303
F 42.329493 34.769098 26.332303
F 42.329493 19.315708 26.332303
F 51.016466 27.027915 26.521514
F 51.016466 34.754609 26.521514
F 51.016466 19.301219 26.521514
F 33.489603 24.467869 22.503582
F 33.489603 32.194563 22.503582
F 42.411136 24.467431 22.689728
F 42.411136 32.194125 22.689728
F 35.643328 30.906778 26.191897
F 35.643328 23.180084 26.191897
F 44.546036 30.902675 26.380364
F 44.546036 23.175980 26.380364
F 35.719629 28.331213 22.550292
F 35.719628 20.604518 22.550292
F 44.642971 28.329480 22.733101
F 44.642971 20.602786 22.733101
F 26.799549 28.331215 22.363445
F 26.799549 20.604521 22.363445
F 35.662399 28.331219 25.281493
F 35.662399 20.604524 25.281493
F 44.567781 28.334354 25.463099
F 44.567781 20.607659 25.463098
F 35.586114 30.906779 28.923095
F 35.586114 23.180084 28.923095
F 44.491959 30.903694 29.107831
F 44.491959 23.177000 29.107831
F 28.819803 24.467869 32.424562
F 28.819803 32.194563 32.424562
F 37.739783 24.467884 32.611399
F 37.739783 32.194579 32.611399
F 46.625650 24.475045 32.795200
F 46.625650 32.201739 32.795200
F 28.743514 27.043434 36.066163
F 28.743514 34.770129 36.066163
F 28.743514 19.316739 36.066163
F 37.663519 27.043424 36.253004
F 37.663519 34.770118 36.253005
F 37.663519 19.316728 36.253005
F 46.557197 27.038016 36.438506
F 35.281002 23.180086 43.489503
F 46.557197 19.311320 36.438506
F 28.800731 27.043434 33.334962
F 28.800731 34.770129 33.334962
F 28.800731 19.316739 33.334962
F 37.720718 27.043420 33.521820
F 37.720718 34.770115 33.521820
F 37.720718 19.316724 33.521820
F 46.605742 27.035254 33.715948
F 35.281002 30.906781 43.489503
F 46.605742 19.308559 33.715948
F 28.877006 24.467869 29.693361
F 28.877006 32.194563 29.693361
F 37.796963 24.467889 29.880222
F 37.796963 32.194583 29.880222
F 46.675145 24.477518 30.073917
F 46.675145 32.204212 30.073917
F 31.030749 30.906781 33.381675
F 31.030749 23.180087 33.381674
F 39.950234 30.906645 33.568616
F 39.950234 23.179950 33.568616
F 48.770558 30.873445 33.786268
F 48.770558 23.146751 33.786268
F 31.107022 28.331216 29.740073
F 31.107022 20.604521 29.740073
F 40.026344 28.331391 29.927028
F 40.026344 20.604696 29.927028
F 48.827098 28.370493 30.147120
F 48.827098 20.643798 30.147120
F 31.049818 28.331216 32.471274
F 31.049818 20.604521 32.471274
F 39.969341 28.331347 32.658036
F 39.969341 20.604652 32.658036
F 48.793294 28.364777 32.830331
F 48.793294 20.638083 32.830331
F 30.973532 30.906781 36.112875
F 30.973532 23.180087 36.112875
F 39.893212 30.906688 36.299667
F 39.893212 23.179994 36.299667
F 48.735960 30.877746 36.475217
F 48.735960 23.151053 36.475217
F 33.279836 24.467869 32.517986
F 33.279836 32.194563 32.517986
F 42.196819 24.468720 32.704306
F 42.196819 32.195414 32.704306
F 50.932972 24.474486 32.887895
F 50.932972 32.201180 32.887895
F 33.203547 27.043434 36.159587
F 33.203547 34.770129 36.159587
F 33.203547 19.316739 36.159588
F 42.121302 27.042781 36.346046
F 42.121302 34.769476 36.346046
F 42.121302 19.316086 36.346046
F 50.889872 27.040326 36.532910
F 44.271369 28.332330 40.034300
F 50.889872 19.313630 36.532911
F 33.260764 27.043434 33.428387
F 33.260765 34.770129 33.428387
F 33.260764 19.316739 33.428387
F 42.177799 27.042629 33.615811
F 42.177799 34.769323 33.615811
F 42.177799 19.315933 33.615811
F 50.925091 27.040924 33.807958
F 35.357287 20.604522 39.847901
F 50.925091 19.314228 33.807958
F 33.337039 24.467869 29.786785
F 33.337039 32.194563 29.786785
F 42.253236 24.468906 29.974339
F 42.253236 32.195600 29.974339
F 50.968038 24.473904 30.167228
F 50.968038 32.200598 30.167228
F 35.490774 30.906779 33.475100
F 35.490774 23.180085 33.475100
F 44.398881 30.904094 33.663939
F 44.398881 23.177400 33.663939
F 35.567042 28.331218 29.833499
F 35.567042 20.604524 29.833499
F 44.472602 28.334410 30.022445
F 44.472602 20.607715 30.022444
F 35.509843 28.331218 32.564697
F 35.509843 20.604523 32.564697
F 44.418588 28.333584 32.750139
F 44.418588 20.606890 32.750139
F 35.433560 30.906780 36.206299
F 35.433559 23.180086 36.206299
F 44.345041 30.905052 36.392281
F 44.345041 23.178358 36.392281
F 28.667241 24.467869 39.707765
F 28.667241 32.194563 39.707765
F 37.587270 24.467875 39.894610
F 37.587270 32.194569 39.894610
F 46.488618 24.471518 40.081160
F 46.488618 32.198212 40.081160
F 28.590952 27.043434 43.349366
F 28.590952 34.770129 43.349367
F 28.590952 19.316739 43.349367
F 37.510998 27.043432 43.536214
F 37.510998 34.770126 43.536214
F 37.510998 19.316736 43.536214
F 46.886596 27.033251 21.862358
F 46.886595 34.759945 21.862359
F 46.886596 19.306555 21.862359
F 28.648170 27.043434 40.618166
F 28.648170 34.770129 40.618165
F 28.648170 19.316739 40.618165
F 37.568203 27.043429 40.805018
F 37.568203 34.770124 40.805018
F 37.568203 19.316734 40.805018
F 46.469280 27.039006 40.996495
F 44.271369 20.605635 40.034301
F 46.469280 19.312311 40.996495
F 28.724445 24.467869 36.976564
F 28.724445 32.194563 36.976564
F 37.644456 24.467878 37.163419
F 37.644456 32.194572 37.163419
F 46.537662 24.474129 37.356245
F 46.537662 32.200823 37.356245
F 30.878188 30.906781 40.664878
F 30.878188 23.180087 40.664878
F 39.797977 30.906719 40.851772
F 39.797977 23.180025 40.851772
F 48.655876 30.881679 41.063200
F 48.655876 23.154985 41.063200
F 30.954460 28.331216 37.023276
F 30.954460 20.604521 37.023276
F 39.874106 28.331313 37.210192
F 39.874106 20.604618 37.210192
F 48.713556 28.360284 37.424633
F 48.713556 20.633590 37.424633
F 30.897257 28.331216 39.754477
F 30.897257 20.604521 39.754477
F 39.817077 28.331274 39.941292
F 39.817077 20.604580 39.941293
F 48.678050 28.356203 40.119362
F 48.678050 20.629509 40.119362
F 30.820971 30.906781 43.396079
F 30.820971 23.180087 43.396079
F 39.740909 30.906752 43.582914
F 39.740909 23.180057 43.582914
F 49.093553 30.902067 21.899959
F 49.093553 23.175373 21.899959
F 33.127275 24.467869 39.801189
F 33.127275 32.194563 39.801189
F 42.045735 24.468341 39.987771
F 42.045735 32.195035 39.987771
F 50.847140 24.467771 40.177014
F 50.847140 32.194465 40.177014
F 33.050986 27.043434 43.442791
F 33.050986 34.770129 43.442791
F 33.050986 19.316739 43.442791
F 41.970074 27.043123 43.629481
F 41.970074 34.769818 43.629481
F 41.970074 19.316428 43.629482
F 33.108204 27.043434 40.711590
F 33.108204 34.770129 40.711590
F 33.108204 19.316739 40.711590
F 42.026729 27.043003 40.898775
F 42.026729 34.769698 40.898775
F 42.026729 19.316308 40.898776
F 50.839122 27.047363 41.087455
F 35.357287 28.331217 39.847901
F 50.839122 19.320667 41.087454
F 33.184478 24.467869 37.069988
F 33.184478 32.194563 37.069988
F 42.102292 24.468479 37.257290
F 42.102292 32.195173 37.257290
F 50.881923 24.466998 37.447661
F 50.881923 32.193691 37.447661
F 35.338218 30.906780 40.758303
F 35.338218 23.180086 40.758303
F 44.251764 30.905414 40.946312
F 44.251764 23.178720 40.946312
F 35.414487 28.331217 37.116701
F 35.414487 20.604523 37.116701
F 44.325375 28.333229 37.305139
F 44.325375 20.606534 37.305139
F 50.925091 34.767618 33.807958
F 46.694718 34.761677 29.149233
F 46.751943 34.762815 26.426818
F 46.557197 34.764710 36.438506
F 46.605742 34.761949 33.715948
F 46.469280 34.765701 40.996495
F 50.889872 34.767019 36.532911
F 28.514680 24.467869 46.990969
F 28.514680 32.194563 46.990969
F 37.434741 24.467869 47.177818
F 37.434741 32.194563 47.177818
F 46.350191 24.468248 47.366204
F 46.350191 32.194942 47.366204
F 28.438391 27.043434 50.632570
F 28.438391 34.770129 50.632570
F 28.438391 19.316739 50.632570
F 37.358463 27.043436 50.819421
F 37.358463 34.770131 50.819421
F 37.358463 19.316741 50.819421
F 46.280181 27.044513 51.008587
F 53.531268 32.182161 52.058577
F 46.280181 19.317817 51.008587
F 28.495608 27.043434 47.901369
F 28.495608 34.770129 47.901369
F 28.495608 19.316739 47.901369
F 37.415673 27.043435 48.088218
F 37.415673 34.770130 48.088218
F 37.415673 19.316739 48.088218
F 46.331161 27.042403 48.277149
F 53.474026 27.060579 58.447989
F 46.331161 19.315708 48.277149
F 28.571883 24.467869 44.259768
F 28.571883 32.194563 44.259767
F 37.491933 24.467870 44.446618
F 37.491933 32.194565 44.446618
F 46.400458 24.470549 44.636794
F 46.400457 32.197243 44.636794
F 30.725627 30.906781 47.948082
F 30.725627 23.180087 47.948082
F 39.645642 30.906772 48.134941
F 39.645642 23.180078 48.134941
F 48.538810 30.889414 48.340408
F 48.538810 23.162720 48.340408
F 30.801899 28.331216 44.306480
F 30.801899 20.604521 44.306480
F 39.721811 28.331248 44.493355
F 39.721811 20.604554 44.493355
F 48.597603 28.352453 44.701820
F 48.597604 20.625759 44.701820
F 30.744696 28.331216 47.037681
F 30.744696 20.604521 47.037681
F 39.664733 28.331221 47.224532
F 39.664733 20.604527 47.224532
F 48.560717 28.348251 47.407245
F 48.560717 20.621556 47.407245
F 30.668409 30.906781 50.679283
F 30.668409 23.180087 50.679283
F 39.588525 30.906793 50.866145
F 39.588525 23.180099 50.866145
F 48.501177 30.893764 51.051097
F 48.501177 23.167070 51.051097
F 32.974714 24.467869 47.084393
F 32.974714 32.194563 47.084393
F 41.894351 24.468037 47.271177
F 41.894351 32.194731 47.271177
F 50.761609 24.461500 47.464867
F 50.761609 32.188194 47.464867
F 32.898425 27.043434 50.725995
F 32.898425 34.770129 50.725995
F 32.898425 19.316739 50.725995
F 41.818528 27.043389 50.912859
F 41.818528 34.770083 50.912859
F 41.818528 19.316694 50.912859
F 50.718510 27.053032 51.108769
F 53.466015 32.175775 59.336628
F 50.718509 19.326337 51.108769
F 32.955642 27.043434 47.994794
F 32.955642 34.770129 47.994794
F 32.955642 19.316739 47.994794
F 41.875352 27.043302 48.181780
F 41.875352 34.769996 48.181780
F 41.875352 19.316606 48.181780
F 50.753341 27.053354 48.367039
F 53.466015 24.449081 59.336628
F 50.753340 19.326658 48.367039
F 33.031917 24.467869 44.353192
F 33.031917 32.194563 44.353192
F 41.951076 24.468140 44.540272
F 41.951076 32.194834 44.540271
F 50.796311 24.460960 44.727273
F 50.796311 32.187653 44.727273
F 35.185660 30.906781 48.041506
F 35.185660 23.180087 48.041506
F 44.103876 30.906540 48.228748
F 44.103876 23.179846 48.228748
F 35.261930 28.331216 44.399905
F 35.261930 20.604522 44.399905
F 44.177928 28.331990 44.587513
F 44.177928 20.605296 44.587513
F 35.204729 28.331216 47.131105
F 35.204729 20.604521 47.131105
F 44.123385 28.331258 47.318193
F 44.123385 20.604563 47.318193
F 35.128443 30.906781 50.772707
F 35.128443 23.180087 50.772707
F 44.049015 30.907181 50.960070
F 44.049015 23.180487 50.960070
F 28.362118 24.467869 54.274172
F 28.362118 32.194563 54.274172
F 37.282199 24.467865 54.461024
F 37.282199 32.194559 54.461024
F 46.209542 24.465487 54.650861
F 46.209542 32.192181 54.650861
F 28.285830 27.043434 57.915773
F 28.285830 34.770129 57.915773
F 28.285830 19.316739 57.915773
F 37.205916 27.043439 58.102626
F 53.442303 32.173982 62.091555
F 37.205916 19.316743 58.102626
F 46.138190 27.046945 58.293069
F 53.506416 32.180864 54.804566
F 46.138190 19.320249 58.293069
F 28.343047 27.043434 55.184572
F 28.343047 34.770129 55.184572
F 28.343047 19.316739 55.184572
F 37.263130 27.043438 55.371419
F 53.442303 24.447288 62.091555
F 37.263130 19.316742 55.371419
F 46.190791 27.045326 55.558121
F 53.506416 24.454171 54.804566
F 46.190791 19.318630 55.558121
F 28.419322 24.467869 51.542971
F 28.419322 32.194563 51.542971
F 37.339396 24.467866 51.729819
F 37.339396 32.194560 51.729819
F 46.261294 24.467367 51.917574
F 46.261294 32.194061 51.917574
F 30.573065 30.906781 55.231285
F 30.573065 23.180087 55.231284
F 39.493227 30.906805 55.418123
F 39.493227 23.180111 55.418122
F 48.419190 30.897207 55.617374
F 48.419190 23.170513 55.617374
F 30.649338 28.331216 51.589683
F 30.649338 20.604521 51.589683
F 39.569435 28.331206 51.776530
F 39.569435 20.604511 51.776530
F 48.479378 28.344689 51.978927
F 48.479378 20.617995 51.978927
F 30.592134 28.331216 54.320884
F 30.592134 20.604521 54.320884
F 39.512310 28.331190 54.507756
F 39.512310 20.604496 54.507756
F 48.440880 28.340191 54.694890
F 48.440880 20.613497 54.694890
F 30.515848 30.906781 57.962485
F 30.515848 23.180087 57.962485
F 39.436067 30.906816 58.149363
F 39.436066 23.180122 58.149363
F 48.379600 30.901817 58.338643
F 48.379601 23.175123 58.338644
F 32.822153 24.467869 54.367596
F 32.822153 32.194563 54.367596
F 41.742639 24.467812 54.554525
F 41.742639 32.194506 54.554525
F 50.675138 24.454938 54.752686
F 50.675138 32.181632 54.752686
F 32.745863 27.043434 58.009197
F 32.745863 34.770129 58.009198
F 32.745863 19.316739 58.009197
F 41.666651 27.043571 58.196179
F 43.749460 23.181737 65.527361
F 41.666651 19.316876 58.196179
F 50.631317 27.059839 58.396638
F 53.434340 19.338786 62.976052
F 50.631317 19.333143 58.396638
F 32.803081 27.043434 55.277997
F 32.803081 34.770129 55.277996
F 32.803081 19.316739 55.277996
F 41.723633 27.043516 55.464835
F 43.749460 30.908431 65.527361
F 41.723632 19.316821 55.464835
F 50.666651 27.059577 55.646305
F 53.434340 27.065482 62.976052
F 50.666651 19.332881 55.646305
F 32.879356 24.467869 51.636395
F 32.879356 32.194563 51.636395
F 41.799530 24.467883 51.823300
F 41.799530 32.194577 51.823300
F 50.710131 24.454878 52.006726
F 50.710131 32.181572 52.006726
F 35.033101 30.906781 55.324709
F 35.033101 23.180087 55.324709
F 43.954970 30.907411 55.511346
F 43.954970 23.180717 55.511346
F 35.109372 28.331216 51.683108
F 35.109372 20.604521 51.683108
F 44.029552 28.330986 51.870022
F 44.029552 20.604292 51.870022
F 35.052170 28.331216 54.414309
F 35.052170 20.604521 54.414309
F 43.974380 28.330444 54.601899
F 43.974380 20.603749 54.601900
F 34.975883 30.906781 58.055910
F 34.975883 23.180087 58.055910
F 43.899444 30.907853 58.243691
F 43.899444 23.181159 58.243691
F 28.209557 24.467869 61.557375
F 28.209557 32.194563 61.557375
F 37.129648 24.467864 61.744228
F 37.129648 32.194558 61.744228
F 46.066278 24.463341 61.935380
F 46.066278 32.190035 61.935380
F 28.133268 27.043434 65.198977
F 28.133268 34.770129 65.198977
F 28.133268 19.316739 65.198977
F 37.053368 27.043441 65.385831
F 34.823324 23.180087 65.339114
F 37.053368 19.316746 65.385832
F 46.419631 27.041471 43.723723
F 53.474026 19.333883 58.447989
F 46.419631 19.314776 43.723723
F 28.190486 27.043434 62.467776
F 28.190486 34.770129 62.467776
F 28.190486 19.316739 62.467776
F 37.110579 27.043440 62.654622
F 34.823324 30.906782 65.339114
F 37.110579 19.316744 62.654622
F 46.047589 27.047580 62.840015
F 53.498417 27.058981 55.697620
F 46.047589 19.320885 62.840015
F 28.266761 24.467869 58.826174
F 28.266761 32.194563 58.826174
F 37.186848 24.467864 59.013020
F 37.186848 32.194558 59.013020
F 46.119531 24.464755 59.198920
F 46.119531 32.191449 59.198920
F 30.420504 30.906781 62.514488
F 30.420504 23.180087 62.514488
F 39.340749 30.906822 62.701316
F 39.340749 23.180128 62.701316
F 48.296017 30.905060 62.895088
F 48.296017 23.178366 62.895088
F 30.496776 28.331216 58.872886
F 30.496776 20.604521 58.872886
F 39.416985 28.331182 59.059718
F 39.416985 20.604487 59.059718
F 48.358054 28.336887 59.255954
F 48.358054 20.610193 59.255954
F 30.439573 28.331216 61.604087
F 30.439573 20.604521 61.604087
F 39.359829 28.331173 61.790972
F 39.359829 20.604478 61.790973
F 48.317283 28.332359 61.982602
F 48.317283 20.605664 61.982602
F 30.363286 30.906781 65.245689
F 30.363286 23.180087 65.245689
F 39.283611 30.906840 65.432586
F 39.283611 23.180146 65.432586
F 48.619631 30.885760 43.763341
F 48.619631 23.159066 43.763341
F 32.669591 24.467869 61.650799
F 32.669591 32.194563 61.650799
F 41.590621 24.467668 61.837832
F 41.590621 32.194362 61.837832
F 50.586848 24.447999 62.040666
F 50.586848 32.174693 62.040666
F 32.593302 27.043434 65.292401
F 32.593302 34.770129 65.292401
F 32.593302 19.316739 65.292401
F 41.514684 27.043725 65.479508
F 43.824298 20.603199 61.885482
F 41.514684 19.317029 65.479508
F 50.804448 27.046648 43.820960
F 53.498417 19.332285 55.697620
F 50.804448 19.319952 43.820960
F 32.650520 27.043434 62.561200
F 32.650520 34.770129 62.561200
F 32.650520 19.316739 62.561200
F 41.571599 27.043653 62.747959
F 43.824298 28.329893 61.885482
F 41.571599 19.316958 62.747959
F 50.578071 27.066064 62.925621
F 53.531268 24.455467 52.058577
F 50.578071 19.339368 62.925621
F 32.726794 24.467869 58.919598
F 32.726795 32.194563 58.919598
F 41.647636 24.467711 59.106387
F 41.647636 32.194405 59.106387
F 50.622708 24.448486 59.285785
F 50.622708 32.175180 59.285785
F 34.880540 30.906781 62.607912
F 34.880540 23.180087 62.607912
F 43.804983 30.907991 62.794226
F 43.804983 23.181297 62.794226
F 34.956812 28.331216 58.966310
F 34.956812 20.604521 58.966310
F 43.880087 28.330260 59.152737
F 43.880087 20.603566 59.152737
F 34.899609 28.331215 61.697512
F 34.899609 20.604521 61.697512
F 46.419631 34.768166 43.723723
F 46.331161 34.769098 48.277149
F 28.056996 24.467869 68.840579
F 28.056996 32.194563 68.840579
F 36.977104 24.467861 69.027434
F 36.977104 32.194555 69.027434
F 45.922965 24.461337 69.220072
F 45.922965 32.188031 69.220072
F 27.980707 27.043434 72.482180
F 27.980707 34.770129 72.482181
F 27.980707 19.316739 72.482180
F 36.900814 27.043442 72.669035
F 53.312080 27.072404 80.303930
F 36.900814 19.316746 72.669035
F 45.850269 27.050775 72.861745
F 53.305303 19.353110 77.529149
F 45.850269 19.324079 72.861745
F 28.037924 27.043434 69.750979
F 28.037924 34.770129 69.750980
F 28.037924 19.316739 69.750979
F 36.958034 27.043443 69.937824
F 53.316689 32.161703 76.666691
F 36.958034 19.316747 69.937823
F 45.904306 27.049544 70.121647
F 53.410921 19.340476 65.735372
F 45.904306 19.322849 70.121647
F 28.114199 24.467869 66.109378
F 28.114199 32.194563 66.109377
F 37.034302 24.467861 66.296223
F 37.034302 32.194555 66.296222
F 45.976017 24.462734 66.481022
F 45.976017 32.189428 66.481022
F 30.267943 30.906781 69.797692
F 30.267943 23.180087 69.797692
F 39.188308 30.906850 69.984502
F 39.188308 23.180156 69.984502
F 48.171178 30.912314 70.173611
F 48.171179 23.185620 70.173611
F 30.344215 28.331216 66.156090
F 30.344215 20.604521 66.156090
F 39.264526 28.331159 66.342909
F 39.264526 20.604465 66.342909
F 48.233888 28.329181 66.534417
F 48.233888 20.602487 66.534417
F 30.287012 28.331216 68.887291
F 30.287012 20.604521 68.887291
F 39.207389 28.331145 69.074195
F 39.207389 20.604451 69.074195
F 48.192069 28.325338 69.270821
F 48.192069 20.598643 69.270820
F 30.210725 30.906781 72.528893
F 30.210725 23.180087 72.528893
F 39.131109 30.906851 72.715793
F 39.131109 23.180157 72.715793
F 48.127998 30.916087 72.914157
F 48.127998 23.189393 72.914157
F 32.517030 24.467869 68.934003
F 32.517030 32.194563 68.934003
F 41.438727 24.467495 69.121157
F 41.438727 32.194189 69.121157
F 50.496594 24.441899 69.328712
F 50.496594 32.168593 69.328712
F 32.440741 27.043434 72.575605
F 32.440741 34.770129 72.575605
F 32.440741 19.316739 72.575605
F 41.362603 27.043856 72.762761
F 53.316689 24.435010 76.666691
F 41.362603 19.317160 72.762762
F 50.450732 27.072165 72.972035
F 53.402927 32.169439 66.615621
F 50.450732 19.345469 72.972035
F 32.497959 27.043434 69.844404
F 32.497959 34.770129 69.844404
F 32.497959 19.316739 69.844404
F 41.419733 27.043834 70.031035
F 53.402927 24.442745 66.615621
F 41.419733 19.317138 70.031035
F 50.487806 27.071923 70.205607
F 53.292829 32.158414 81.195607
F 50.487806 19.345228 70.205607
F 32.574233 24.467869 66.202802
F 32.574233 32.194563 66.202802
F 41.495678 24.467555 66.389503
F 41.495678 32.194249 66.389503
F 50.533152 24.442175 66.565567
F 50.533152 32.168868 66.565567
F 34.727981 30.906782 69.891116
F 34.727981 23.180088 69.891116
F 43.655225 30.908616 70.076954
F 43.655225 23.181922 70.076954
F 34.804252 28.331215 66.249514
F 34.804252 20.604521 66.249514
F 43.730139 28.329692 66.435634
F 43.730139 20.602998 66.435634
F 34.747050 28.331215 68.980716
F 34.747050 20.604521 68.980716
F 43.674548 28.329257 69.169145
F 43.674548 20.602563 69.169145
F 34.670762 30.906782 72.622317
F 34.670762 23.180087 72.622318
F 43.599227 30.908948 72.810765
F 43.599227 23.182254 72.810765
F 27.904434 24.467869 76.123782
F 27.904434 32.194563 76.123782
F 36.824535 24.467862 76.310635
F 36.824535 32.194557 76.310635
F 45.775020 24.460374 76.501897
F 45.775020 32.187068 76.501897
F 27.828146 27.043434 79.765383
F 27.828146 34.770129 79.765383
F 27.828146 19.316739 79.765383
F 36.748233 27.043438 79.952235
F 53.371976 19.344665 70.255351
F 36.748233 19.316743 79.952236
F 45.686509 27.047468 80.140661
F 53.410920 27.067171 65.735372
F 45.686509 19.320773 80.140662
F 27.885363 27.043434 77.034182
F 27.885363 34.770129 77.034182
F 27.885363 19.316739 77.034182
F 36.805463 27.043440 77.221028
F 53.371976 27.071361 70.255351
F 36.805463 19.316745 77.221028
F 45.757812 27.051187 77.402403
F 53.305303 27.079806 77.529149
F 45.757812 19.324491 77.402403
F 27.961638 24.467869 73.392581
F 27.961638 32.194563 73.392581
F 36.881746 24.467861 73.579425
F 36.881746 32.194555 73.579425
F 45.831951 24.460837 73.761795
F 45.831951 32.187531 73.761795
F 30.115381 30.906781 77.080895
F 30.115381 23.180087 77.080895
F 39.035710 30.906836 77.267709
F 39.035710 23.180142 77.267709
F 48.042560 30.919375 77.442230
F 48.042560 23.192681 77.442230
F 30.191654 28.331216 73.439293
F 30.191654 20.604521 73.439293
F 39.112034 28.331145 73.626100
F 39.112034 20.604451 73.626100
F 48.107252 28.322444 73.811853
F 48.107252 20.595750 73.811853
F 30.134450 28.331216 76.170494
F 30.134450 20.604521 76.170494
F 39.054774 28.331162 76.357380
F 39.054773 20.604468 76.357380
F 48.068968 28.314558 76.558111
F 48.068968 20.587864 76.558111
F 30.058164 30.906781 79.812096
F 30.058164 23.180087 79.812096
F 38.978379 30.906816 79.998968
F 38.978379 23.180121 79.998968
F 47.969025 30.922291 80.189540
F 47.969025 23.195597 80.189540
F 32.364469 24.467869 76.217207
F 32.364469 32.194563 76.217207
F 41.286145 24.467493 76.404289
F 41.286145 32.194187 76.404290
F 50.407515 24.435476 76.617132
F 50.407515 32.162169 76.617132
F 32.288179 27.043434 79.858808
F 32.288179 34.770129 79.858808
F 32.288179 19.316739 79.858808
F 41.209098 27.043615 80.045749
F 53.349708 19.346110 73.021844
F 41.209098 19.316919 80.045749
F 50.335931 27.072376 80.253807
F 53.341315 24.437476 73.894916
F 50.335932 19.345680 80.253807
F 32.345397 27.043434 77.127607
F 32.345397 34.770129 77.127607
F 32.345397 19.316739 77.127607
F 41.267113 27.043821 77.314194
F 53.349707 27.072805 73.021844
F 41.267113 19.317126 77.314193
F 50.402061 27.080440 77.479560
F 53.380094 32.167920 69.378830
F 50.402061 19.353745 77.479560
F 32.421672 24.467869 73.486005
F 32.421672 32.194563 73.486005
F 41.343613 24.467424 73.672580
F 41.343613 32.194118 73.672580
F 50.442155 24.436907 73.845446
F 50.442155 32.163600 73.845446
F 34.575418 30.906782 77.174319
F 34.575418 23.180087 77.174319
F 43.503467 30.908794 77.359712
F 43.503467 23.182100 77.359712
F 34.651691 28.331215 73.532718
F 34.651691 20.604521 73.532717
F 43.579900 28.329138 73.718243
F 43.579900 20.602444 73.718243
F 34.594487 28.331215 76.263919
F 34.594487 20.604521 76.263919
F 43.522700 28.329227 76.452003
F 43.522700 20.602533 76.452003
F 34.518199 30.906781 79.905520
F 34.518199 23.180087 79.905520
F 43.442489 30.907779 80.092777
F 43.442489 23.181085 80.092777
F 27.751873 24.467869 83.406985
F 27.751873 32.194563 83.406985
F 36.671954 24.467866 83.593836
F 36.671954 32.194560 83.593836
F 45.595819 24.465926 83.781620
F 45.595819 32.192620 83.781621
F 27.675584 27.043434 87.048587
F 27.675584 34.770129 87.048587
F 27.675584 19.316739 87.048587
F 36.595666 27.043438 87.235438
F 53.380094 24.441227 69.378830
F 36.595666 19.316742 87.235438
F 45.994717 27.048986 65.577841
F 53.312079 19.345708 80.303930
F 45.994717 19.322290 65.577841
F 27.732802 27.043434 84.317386
F 27.732802 34.770129 84.317386
F 27.732802 19.316739 84.317386
F 36.652883 27.043437 84.504233
F 43.287244 23.180515 87.375872
F 36.652883 19.316742 84.504233
F 45.578416 27.045783 84.688825
F 53.341315 32.164169 73.894916
F 45.578416 19.319088 84.688824
F 27.809077 24.467869 80.675784
F 27.809077 32.194563 80.675784
F 36.729164 24.467865 80.862630
F 36.729164 32.194559 80.862630
F 45.668257 24.463102 81.045775
F 45.668257 32.189796 81.045775
F 29.962820 30.906781 84.364098
F 29.962820 23.180087 84.364098
F 38.882976 30.906807 84.550930
F 38.882976 23.180113 84.550930
F 47.802280 30.896707 84.740788
F 47.802281 23.170013 84.740788
F 30.039092 28.331216 80.722496
F 30.039092 20.604521 80.722496
F 38.959314 28.331180 80.909320
F 38.959314 20.604485 80.909320
F 47.945356 28.318871 81.081079
F 47.945356 20.592177 81.081079
F 29.981889 28.331216 83.453697
F 29.981889 20.604521 83.453698
F 38.902049 28.331190 83.640566
F 38.902049 20.604495 83.640566
F 47.828213 28.337197 83.815821
F 47.828213 20.610503 83.815821
F 29.905602 30.906781 87.095299
F 29.905602 23.180087 87.095299
F 38.825769 30.906809 87.282169
F 38.825769 23.180115 87.282169
F 48.254917 30.909208 65.626862
F 48.254918 23.182514 65.626862
F 32.211907 24.467869 83.500410
F 32.211907 32.194563 83.500410
F 41.132327 24.467816 83.687283
F 41.132326 32.194510 83.687283
F 50.003555 24.492245 83.856676
F 50.003556 32.218939 83.856676
F 32.135618 27.043434 87.142011
F 32.135618 34.770129 87.142011
F 32.135618 19.316739 87.142011
F 41.056118 27.043507 87.328915
F 43.287244 30.907209 87.375872
F 41.056118 19.316811 87.328915
F 50.541981 27.066477 65.684888
F 53.292829 24.431720 81.195607
F 50.541980 19.339781 65.684888
F 32.192836 27.043434 84.410810
F 32.192836 34.770129 84.410810
F 32.192836 19.316739 84.410810
F 41.113304 27.043498 84.597605
F 34.365638 23.180087 87.188724
F 41.113304 19.316802 84.597605
F 50.000025 27.027924 84.799941
F 50.000025 34.754618 84.799940
F 50.000024 19.301228 84.799940
F 32.269110 24.467869 80.769208
F 32.269110 32.194563 80.769208
F 41.190039 24.467684 80.955905
F 41.190039 32.194379 80.955905
F 50.337623 24.431180 81.143679
F 50.337623 32.157874 81.143679
F 34.422856 30.906781 84.457522
F 34.422856 23.180087 84.457522
F 43.343992 30.907119 84.644080
F 43.343992 23.180425 84.644080
F 34.499128 28.331215 80.815920
F 34.499128 20.604521 80.815920
F 43.423520 28.330134 81.001853
F 43.423520 20.603440 81.001852
F 34.441924 28.331215 83.547122
F 34.441924 20.604521 83.547122
F 43.363327 28.330836 83.734086
F 43.363326 20.604142 83.734086
F 34.365638 30.906781 87.188724
F 27.599312 24.467869 90.690189
F 27.599312 32.194563 90.690189
F 36.519394 24.467865 90.877040
F 36.519394 32.194560 90.877040
F 45.445365 24.465464 91.065578
F 45.445365 32.192158 91.065578
F 27.523023 27.043434 94.331790
F 27.523023 34.770129 94.331791
F 27.523023 19.316739 94.331791
F 36.443104 27.043437 94.518641
F 42.901091 20.605341 105.583022
F 36.443104 19.316742 94.518641
F 45.368225 27.045711 94.705859
F 42.825309 23.179398 109.224728
F 45.368225 19.319015 94.705860
F 27.580240 27.043434 91.600590
F 27.580240 34.770129 91.600589
F 27.580240 19.316739 91.600589
F 36.500323 27.043438 91.787436
F 42.901091 28.332035 105.583022
F 36.500323 19.316742 91.787436
F 45.426420 27.045884 91.972341
F 42.825309 30.906092 109.224728
F 45.426420 19.319189 91.972341
F 27.656515 24.467869 87.958988
F 27.656515 32.194563 87.958988
F 36.576597 24.467865 88.145835
F 36.576597 32.194560 88.145835
F 45.502544 24.465519 88.331275
F 45.502544 32.192214 88.331275
F 29.810259 30.906781 91.647302
F 29.810259 23.180087 91.647302
F 38.730427 30.906809 91.834132
F 38.730427 23.180115 91.834132
F 47.658576 30.900754 92.023911
F 47.658576 23.174060 92.023911
F 29.886531 28.331216 88.005700
F 29.886531 20.604521 88.005700
F 38.806698 28.331188 88.192532
F 38.806697 20.604493 88.192532
F 47.734501 28.337200 88.383875
F 47.734501 20.610506 88.383875
F 29.829327 28.331216 90.736901
F 29.829327 20.604521 90.736901
F 38.749496 28.331187 90.923771
F 38.749495 20.604493 90.923771
F 47.677963 28.337072 91.106992
F 47.677963 20.610378 91.106992
F 29.753041 30.906781 94.378503
F 29.753041 23.180087 94.378503
F 38.673189 30.906807 94.565363
F 38.673189 23.180113 94.565363
F 47.595551 30.898857 94.744988
F 47.595551 23.172163 94.744988
F 32.059346 24.467869 90.783613
F 32.059346 32.194563 90.783614
F 40.979846 24.467798 90.970509
F 40.979846 32.194492 90.970509
F 49.874836 24.485413 91.142094
F 49.874836 32.212107 91.142094
F 31.983057 27.043434 94.425215
F 31.983056 34.770129 94.425215
F 31.983056 19.316739 94.425215
F 40.903524 27.043488 94.612067
F 33.984238 20.604521 105.396732
F 40.903524 19.316792 94.612067
F 49.797143 27.031181 94.783931
F 49.797142 34.757875 94.783931
F 49.797142 19.304485 94.783931
F 32.040274 27.043434 91.694014
F 32.040274 34.770129 91.694014
F 32.040274 19.316739 91.694014
F 40.960787 27.043508 91.880814
F 33.984238 28.331216 105.396732
F 40.960787 19.316812 91.880813
F 49.854960 27.026044 92.082270
F 49.854960 34.752738 92.082270
F 49.854960 19.299348 92.082270
F 32.116549 24.467869 88.052412
F 32.116549 32.194563 88.052412
F 41.037055 24.467794 88.239221
F 41.037055 32.194489 88.239221
F 49.931238 24.485295 88.440229
F 49.931238 32.211989 88.440229
F 34.270294 30.906781 91.740726
F 34.270294 23.180087 91.740726
F 43.191899 30.907188 91.927183
F 43.191899 23.180494 91.927183
F 34.346566 28.331215 88.099124
F 34.346566 20.604521 88.099124
F 43.268169 28.330799 88.285732
F 43.268169 20.604104 88.285731
F 34.289363 28.331215 90.830326
F 34.289363 20.604521 90.830326
F 43.210974 28.330792 91.017444
F 43.210974 20.604098 91.017444
F 34.213076 30.906781 94.471927
F 34.213076 23.180087 94.471927
F 43.133965 30.906917 94.658517
F 43.133965 23.180223 94.658517
F 27.446750 24.467869 97.973392
F 27.446750 32.194563 97.973392
F 36.366806 24.467871 98.160239
F 36.366806 32.194565 98.160239
F 45.272322 24.471373 98.341371
F 45.272322 32.198067 98.341371
F 27.370462 27.043434 101.614993
F 27.370462 34.770129 101.614994
F 27.370461 19.316739 101.614994
F 36.290516 27.043432 101.801840
F 36.290516 34.770127 101.801841
F 36.290516 19.316736 101.801841
F 45.196138 27.039877 101.985972
F 45.196138 34.766571 101.985972
F 45.196138 19.313181 101.985972
F 27.427679 27.043434 98.883793
F 27.427679 34.770129 98.883793
F 27.427679 19.316739 98.883793
F 36.347732 27.043432 99.070642
F 36.347732 34.770126 99.070642
F 36.347732 19.316736 99.070642
F 45.252637 27.039363 99.258744
F 45.252637 34.766057 99.258744
F 45.252637 19.312667 99.258744
F 27.503954 24.467869 95.242191
F 27.503954 32.194563 95.242191
F 36.424034 24.467866 95.429038
F 36.424034 32.194560 95.429038
F 45.347923 24.465954 95.611560
F 45.347923 32.192648 95.611560
F 29.657697 30.906781 98.930505
F 29.657697 23.180087 98.930505
F 38.577658 30.906756 99.117361
F 38.577658 23.180062 99.117361
F 47.449803 30.896399 99.309680
F 47.449803 23.169705 99.309680
F 29.733969 28.331216 95.288903
F 29.733969 20.604521 95.288903
F 38.654134 28.331189 95.475728
F 38.654134 20.604494 95.475728
F 47.578090 28.338221 95.665416
F 47.578090 20.611527 95.665416
F 29.676766 28.331216 98.020104
F 29.676766 20.604521 98.020104
F 38.596708 28.331242 98.206925
F 38.596708 20.604548 98.206925
F 47.469467 28.342887 98.383513
F 47.469468 20.616192 98.383513
F 29.600480 30.906781 101.661706
F 29.600480 23.180087 101.661706
F 38.520437 30.906758 101.848536
F 38.520437 23.180064 101.848536
F 47.394226 30.896067 102.027556
F 47.394226 23.169373 102.027556
F 31.906784 24.467869 98.066817
F 31.906784 32.194563 98.066817
F 40.826139 24.468038 98.253510
F 40.826139 32.194732 98.253510
F 49.631721 24.488384 98.418324
F 49.631721 32.215078 98.418325
F 31.830495 27.043434 101.708418
F 31.830495 34.770129 101.708418
F 31.830495 19.316739 101.708418
F 40.749857 27.043272 101.895143
F 40.749857 34.769967 101.895144
F 40.749857 19.316577 101.895144
F 49.555947 27.020676 102.054303
F 33.907951 23.180087 109.038334
F 49.555947 19.293981 102.054303
F 31.887713 27.043434 98.977217
F 31.887713 34.770129 98.977217
F 31.887713 19.316739 98.977217
F 40.806994 27.043259 99.164129
F 40.806994 34.769953 99.164129
F 40.806994 19.316563 99.164129
F 49.613788 27.019688 99.347141
F 33.907951 30.906781 109.038333
F 49.613788 19.292992 99.347141
F 31.963988 24.467869 95.335616
F 31.963988 32.194563 95.335616
F 40.884396 24.467810 95.522405
F 40.884396 32.194504 95.522405
F 49.755701 24.494812 95.722647
F 49.755701 32.221506 95.722647
F 34.117730 30.906781 99.023929
F 34.117730 23.180087 99.023929
F 43.034296 30.905987 99.210892
F 43.034296 23.179293 99.210892
F 51.703614 30.842767 99.412540
F 51.703614 23.116073 99.412540
F 34.194005 28.331215 95.382328
F 34.194005 20.604521 95.382328
F 43.115461 28.330781 95.568615
F 43.115461 20.604087 95.568615
F 34.136799 28.331216 98.113529
F 34.136799 20.604521 98.113529
F 43.053005 28.332185 98.299347
F 43.053005 20.605491 98.299347
F 51.718240 28.370732 98.362738
F 51.718240 20.644037 98.362739
F 34.060512 30.906781 101.755130
F 34.060512 23.180087 101.755130
F 42.976912 30.905858 101.941173
F 42.976913 23.179164 101.941173
F 51.668302 30.867004 102.103245
F 51.668302 23.140310 102.103246
F 27.294189 24.467869 105.256595
F 27.294189 32.194563 105.256595
F 36.214247 24.467871 105.443443
F 36.214247 32.194565 105.443443
F 45.121493 24.470973 105.628267
F 45.121493 32.197667 105.628267
F 27.217900 27.043434 108.898197
F 27.217900 34.770129 108.898197
F 27.217900 19.316739 108.898197
F 36.137959 27.043433 109.085045
F 36.137959 34.770127 109.085045
F 36.137959 19.316737 109.085045
F 45.521629 27.045869 87.423932
F 45.047172 27.040805 109.270243
F 51.618710 20.635337 105.761689
F 45.047172 34.767500 109.270243
F 45.521629 19.319173 87.423932
F 45.047172 19.314110 109.270243
F 27.275118 27.043434 106.166996
F 27.275118 34.770129 106.166996
F 27.275118 19.316739 106.166996
F 36.195175 27.043432 106.353846
F 36.195175 34.770127 106.353846
F 36.195175 19.316737 106.353846
F 45.102251 27.040314 106.542770
F 45.102251 34.767008 106.542769
F 45.102251 19.313618 106.542769
F 27.351393 24.467869 102.525394
F 27.351393 32.194563 102.525394
F 36.271448 24.467871 102.712244
F 36.271448 32.194565 102.712244
F 45.176630 24.471440 102.901417
F 45.176630 32.198135 102.901417
F 29.505136 30.906781 106.213708
F 29.505136 23.180087 106.213708
F 38.425109 30.906761 106.400569
F 38.425109 23.180067 106.400569
F 47.303316 30.896458 106.594735
F 47.303316 23.169764 106.594735
F 29.581408 28.331216 102.572106
F 29.581408 20.604521 102.572106
F 38.501365 28.331239 102.758970
F 38.501365 20.604544 102.758969
F 47.376364 28.341632 102.951719
F 47.376364 20.614938 102.951719
F 29.524205 28.331216 105.303307
F 29.524205 20.604521 105.303308
F 38.444178 28.331235 105.490142
F 38.444178 20.604541 105.490142
F 47.323592 28.340602 105.670498
F 47.323592 20.613907 105.670498
F 29.447918 30.906781 108.944909
F 29.447918 23.180087 108.944909
F 38.367908 30.906765 109.131746
F 38.367908 23.180070 109.131746
F 47.753654 30.900541 87.465711
F 47.753654 23.173847 87.465711
F 31.754223 24.467869 105.350020
F 31.754223 32.194563 105.350020
F 40.673677 24.468012 105.536765
F 40.673676 32.194706 105.536766
F 49.490417 24.489227 105.713423
F 49.490417 32.215921 105.713423
F 31.677934 27.043434 108.991621
F 31.677934 34.770129 108.991622
F 31.677934 19.316739 108.991621
F 40.597485 27.043314 109.178387
F 40.597485 34.770008 109.178387
F 40.597485 19.316618 109.178387
F 49.950068 27.026110 87.500849
F 49.950067 34.752803 87.500849
F 49.950067 19.299414 87.500849
F 31.735151 27.043434 106.260420
F 31.735151 34.770129 106.260420
F 31.735152 19.316739 106.260420
F 40.654597 27.043291 106.447359
F 40.654597 34.769986 106.447359
F 40.654597 19.316596 106.447359
F 49.468585 27.021078 106.654384
F 51.618710 28.362032 105.761688
F 49.468585 19.294382 106.654384
F 31.811426 24.467869 102.618818
F 31.811426 32.194563 102.618818
F 40.730781 24.468030 102.805759
F 40.730781 32.194724 102.805759
F 49.533370 24.494518 103.009909
F 49.533370 32.221212 103.009909
F 33.965169 30.906781 106.307133
F 33.965169 23.180087 106.307133
F 42.881998 30.905980 106.494510
F 42.881998 23.179286 106.494510
F 51.600401 30.878314 106.711645
F 51.600401 23.151620 106.711645
F 34.041441 28.331216 102.665531
F 34.041441 20.604521 102.665531
F 42.957853 28.332147 102.852944
F 42.957853 20.605453 102.852944
F 51.648928 28.363117 103.070825
F 51.648928 20.636423 103.070825
F 49.468585 34.747772 106.654384
F 49.555947 34.747371 102.054303
F 49.613787 34.746382 99.347141
F 27.141628 24.467869 112.539799
F 27.141628 32.194563 112.539799
F 36.061689 24.467870 112.726647
F 36.061689 32.194564 112.726647
F 44.972868 24.470020 112.912219
F 44.972868 32.196715 112.912219
F 27.065339 27.043434 116.181391
F 27.065339 34.770129 116.181391
F 27.065339 19.316739 116.181392
F 35.985401 27.043433 116.368240
F 35.985401 34.770128 116.368240
F 35.985401 19.316738 116.368240
F 44.898538 27.041759 116.554165
F 44.898538 34.768453 116.554165
F 44.898538 19.315063 116.554165
F 27.122556 27.043434 113.450199
F 27.122556 34.770129 113.450199
F 27.122556 19.316739 113.450199
F 36.042617 27.043433 113.637049
F 36.042618 34.770128 113.637048
F 36.042617 19.316738 113.637048
F 44.953601 27.041230 113.825504
F 44.953601 34.767924 113.825503
F 44.953601 19.314534 113.825503
F 27.198831 24.467869 109.808598
F 27.198831 32.194563 109.808598
F 36.118890 24.467870 109.995448
F 36.118890 32.194564 109.995448
F 45.027872 24.470553 110.184179
F 45.027872 32.197247 110.184179
F 29.352574 30.906781 113.496911
F 29.352574 23.180087 113.496911
F 38.272579 30.906768 113.683769
F 38.272579 23.180074 113.683768
F 47.163130 30.899526 113.876377
F 47.163130 23.172831 113.876377
F 29.428847 28.331216 109.855310
F 29.428847 20.604521 109.855310
F 38.348835 28.331232 110.042169
F 38.348835 20.604537 110.042169
F 47.233092 28.340010 110.235700
F 47.233093 20.613316 110.235700
F 29.371643 28.331216 112.586511
F 29.371643 20.604521 112.586511
F 38.291649 28.331229 112.773351
F 38.291649 20.604534 112.773351
F 47.183135 28.337757 112.956875
F 47.183135 20.611063 112.956875
F 29.295357 30.906781 116.228104
F 29.295357 23.180087 116.228104
F 38.215378 30.906771 116.414946
F 38.215378 23.180077 116.414946
F 47.113044 30.901716 116.599533
F 47.113044 23.175022 116.599533
F 31.601662 24.467869 112.633224
F 31.601662 32.194563 112.633224
F 40.521312 24.467966 112.820006
F 40.521312 32.194660 112.820006
F 49.368302 24.482519 113.002897
F 49.368302 32.209213 113.002897
F 31.525373 27.043434 116.274816
F 31.525373 34.770129 116.274816
F 31.525373 19.316739 116.274816
F 40.445120 27.043360 116.461615
F 40.445120 34.770054 116.461615
F 40.445120 19.316664 116.461615
F 49.307418 27.031975 116.646404
F 46.763359 30.503622 130.939435
F 49.307418 19.305280 116.646405
F 31.582590 27.043434 113.543623
F 31.582590 34.770129 113.543623
F 31.582590 19.316739 113.543623
F 40.502238 27.043338 113.730535
F 40.502238 34.770033 113.730535
F 40.502238 19.316643 113.730535
F 49.347498 27.027768 113.933056
F 51.571903 23.153683 109.406711
F 49.347498 19.301072 113.933056
F 31.658865 24.467869 109.902022
F 31.658865 32.194563 109.902022
F 40.578410 24.467988 110.088947
F 40.578411 32.194682 110.088948
F 49.407929 24.486829 110.293825
F 49.407929 32.213523 110.293825
F 33.812608 30.906781 113.590336
F 33.812608 23.180087 113.590336
F 42.730448 30.906230 113.777566
F 42.730448 23.179536 113.777566
F 51.508239 30.887052 113.987351
F 51.508239 23.160358 113.987351
F 33.888880 28.331216 109.948734
F 33.888880 20.604521 109.948734
F 42.806214 28.331891 110.136039
F 42.806214 20.605197 110.136038
F 51.554278 28.355274 110.349603
F 51.554278 20.628580 110.349603
F 33.831677 28.331216 112.679936
F 33.831677 20.604521 112.679936
F 42.749546 28.331774 112.866427
F 42.749546 20.605080 112.866427
F 51.525444 28.353151 113.050231
F 51.525444 20.626456 113.050231
F 33.755390 30.906781 116.321528
F 33.755390 23.180087 116.321528
F 42.673762 30.906350 116.508113
F 42.673762 23.179656 116.508113
F 51.478963 30.889244 116.693762
F 51.478963 23.162550 116.693762
F 26.989080 24.467865 119.822289
F 26.989080 32.194559 119.822289
F 35.909145 24.467865 120.009137
F 35.909145 32.194560 120.009137
F 44.824250 24.469041 120.195458
F 44.824250 32.195735 120.195458
F 26.912643 27.042666 123.450874
F 26.912643 34.769360 123.450875
F 26.912642 19.315970 123.450875
F 35.832708 27.042665 123.637723
F 35.832708 34.769360 123.637723
F 35.832708 19.315970 123.637723
F 44.749620 27.041889 123.824196
F 44.749620 34.768584 123.824196
F 44.749620 19.315194 123.824196
F 26.970088 27.043417 120.728537
F 26.970088 34.770111 120.728538
F 26.970088 19.316721 120.728537
F 35.890153 27.043416 120.915387
F 35.890153 34.770111 120.915387
F 35.890153 19.316720 120.915387
F 44.805056 27.042154 121.103224
F 44.805056 34.768848 121.103224
F 44.805056 19.315458 121.103224
F 27.046272 24.467869 117.091676
F 27.046272 32.194563 117.091676
F 35.966335 24.467869 117.278526
F 35.966335 32.194564 117.278526
F 44.879308 24.469593 117.466707
F 44.879308 32.196287 117.466707
F 29.200107 30.906763 120.775250
F 29.200106 23.180069 120.775250
F 38.120141 30.906756 120.962103
F 38.120141 23.180062 120.962103
F 47.023373 30.902651 121.153552
F 47.023373 23.175957 121.153552
F 29.276288 28.331216 117.138388
F 29.276288 20.604521 117.138388
F 38.196308 28.331225 117.325244
F 38.196308 20.604531 117.325244
F 47.093142 28.336952 117.516975
F 47.093142 20.610258 117.516975
F 29.219096 28.331212 119.869000
F 29.219096 20.604517 119.869001
F 38.139132 28.331218 120.055845
F 38.139132 20.604524 120.055845
F 47.043143 28.334766 120.241756
F 47.043143 20.608072 120.241756
F 29.142661 30.906012 123.497587
F 29.142661 23.179318 123.497587
F 38.062709 30.906008 123.684433
F 38.062709 23.179314 123.684433
F 46.975202 30.905117 123.873144
F 46.975202 23.178422 123.873144
F 31.449114 24.467865 119.915713
F 31.449114 32.194559 119.915713
F 40.368954 24.467918 120.102528
F 40.368954 32.194612 120.102528
F 49.246729 24.476254 120.289552
F 49.246729 32.202948 120.289552
F 31.372676 27.042665 123.544299
F 31.372676 34.769360 123.544299
F 31.372676 19.315970 123.544299
F 40.292597 27.042631 123.731125
F 40.292597 34.769325 123.731126
F 40.292597 19.315935 123.731126
F 49.191831 27.038214 123.927187
F 51.571903 30.880377 109.406711
F 49.191831 19.311519 123.927187
F 31.430122 27.043417 120.821962
F 31.430122 34.770111 120.821962
F 31.430122 19.316721 120.821962
F 40.349963 27.043365 121.008846
F 40.349963 34.770060 121.008846
F 40.349963 19.316670 121.008846
F 49.227120 27.034270 121.209447
F 42.301049 22.766356 130.843643
F 49.227120 19.307574 121.209447
F 31.506306 24.467869 117.185101
F 31.506306 32.194563 117.185101
F 40.426052 24.467941 117.371998
F 40.426052 32.194636 117.371998
F 49.287006 24.480310 117.572242
F 49.287006 32.207004 117.572242
F 33.660140 30.906763 120.868674
F 33.660140 23.180069 120.868674
F 42.578959 30.906453 121.055752
F 42.578959 23.179759 121.055752
F 51.416634 30.895386 121.260923
F 51.416634 23.168692 121.260923
F 33.736321 28.331216 117.231813
F 33.736321 20.604521 117.231813
F 42.654660 28.331643 117.418968
F 42.654660 20.604948 117.418968
F 51.462138 28.346661 117.625138
F 51.462138 20.619966 117.625138
F 33.679130 28.331212 119.962425
F 33.679130 20.604517 119.962425
F 42.597983 28.331521 120.149094
F 42.597983 20.604827 120.149095
F 51.432734 28.344343 120.337018
F 51.432735 20.617648 120.337019
F 33.602694 30.906013 123.591011
F 33.602694 23.179318 123.591011
F 42.522053 30.905808 123.777760
F 42.522053 23.179114 123.777760
F 51.392232 30.896681 123.975228
F 51.392232 23.169987 123.975228
F 26.820574 24.435826 127.028158
F 26.820574 32.162521 127.028158
F 35.740641 24.435826 127.215006
F 35.740641 32.162521 127.215006
F 44.660695 24.436221 127.401760
F 44.660695 32.162915 127.401760
F 35.610974 26.629661 130.703501
F 35.610975 34.356355 130.703501
F 35.610974 18.902965 130.703502
F 44.531339 26.630750 130.891004
F 44.531340 34.357444 130.891004
F 44.531339 18.904054 130.891004
F 26.796968 27.006156 127.849797
F 42.301050 30.493050 130.843643
F 26.796968 19.279460 127.849797
F 35.717034 27.006155 128.036646
F 49.009691 18.983437 131.005417
F 35.717034 19.279460 128.036646
F 44.635825 27.006011 128.224102
F 49.009692 34.436826 131.005417
F 44.635825 19.279315 128.224103
F 26.893880 24.466427 124.328166
F 26.893880 32.193121 124.328166
F 35.813946 24.466427 124.515015
F 35.813946 32.193122 124.515015
F 44.731004 24.467203 124.702453
F 44.731004 32.193897 124.702453
F 29.026986 30.869503 127.896510
F 29.026986 23.142808 127.896509
F 37.947045 30.869498 128.083361
F 37.947045 23.142804 128.083361
F 46.866765 30.868861 128.273239
F 46.866765 23.142167 128.273239
F 29.123896 28.329774 124.374878
F 29.123896 20.603080 124.374878
F 38.043942 28.329778 124.561730
F 38.043942 20.603084 124.561730
F 46.953643 28.332209 124.751645
F 46.953643 20.605514 124.751645
F 29.050590 28.299174 127.074870
F 29.050590 20.572479 127.074870
F 37.970645 28.299175 127.261717
F 37.970645 20.572481 127.261717
F 46.889147 28.298399 127.450126
F 46.889147 20.571704 127.450127
F 28.920927 30.493006 130.563365
F 28.920926 22.766312 130.563365
F 37.840993 30.493007 130.750215
F 37.840992 22.766313 130.750215
F 47.253190 30.898737 109.314124
F 47.253190 23.172043 109.314124
F 31.280608 24.435826 127.121582
F 31.280608 32.162521 127.121582
F 40.200643 24.435836 127.308429
F 40.200642 32.162530 127.308429
F 49.133092 24.430246 127.523240
F 49.133092 32.156940 127.523240
F 31.150941 26.629660 130.610077
F 31.150941 34.356355 130.610077
F 31.150941 18.902965 130.610077
F 40.071009 26.629660 130.796930
F 40.071010 34.356354 130.796930
F 40.071009 18.902965 130.796930
F 49.429130 27.025532 109.359280
F 49.009692 26.710132 131.005416
F 49.429130 19.298837 109.359280
F 31.257001 27.006156 127.943221
F 33.380960 22.766312 130.656790
F 31.257002 19.279460 127.943221
F 40.176977 27.006138 128.130086
F 33.380960 30.493006 130.656790
F 40.176977 19.279443 128.130086
F 49.092597 27.006106 128.338129
F 46.763358 22.776928 130.939435
F 49.092597 19.279410 128.338129
F 31.353914 24.466427 124.421591
F 31.353914 32.193121 124.421591
F 40.273847 24.466457 124.608461
F 40.273847 32.193151 124.608461
F 49.170847 24.470130 124.818706
F 49.170847 32.196824 124.818706
F 33.487020 30.869503 127.989934
F 33.487020 23.142808 127.989934
F 42.407095 30.869584 128.176768
F 42.407095 23.142890 128.176768
F 51.316851 30.896779 128.524775
F 51.316851 23.170085 128.524775
F 33.583929 28.329774 124.468303
F 33.583929 20.603080 124.468303
F 42.503198 28.329969 124.655303
F 42.503198 20.603275 124.655303
F 51.374108 28.340441 124.893068
F 51.374108 20.613746 124.893068
F 33.510624 28.299173 127.168294
F 33.510624 20.572479 127.168294
F 42.430257 28.299360 127.355070
F 42.430257 20.572665 127.355070
F 51.345090 28.338688 127.610642
F 51.345090 20.611993 127.610642
F 49.092597 34.732800 128.338130
F 49.191831 34.764909 123.927187
F 49.227120 34.760964 121.209447
F 26.796968 34.732850 127.849797
F 49.347498 34.754462 113.933056
F 49.307418 34.758670 116.646404
F 35.717035 34.732850 128.036646
F 44.635825 34.732705 128.224103
F 49.429130 34.752227 109.359280
F 31.257002 34.732850 127.943222
F 40.176977 34.732833 128.130086
F 29.450516 47.685234 3.458558
F 29.450516 39.958538 3.458558
F 38.370710 47.685200 3.645437
F 38.370710 39.958504 3.645437
F 47.300989 47.688943 3.818869
F 47.300988 39.962247 3.818869
F 29.353587 50.224963 6.980188
F 29.353587 42.498268 6.980188
F 38.273758 50.224993 7.167058
F 38.273758 42.498297 7.167058
F 47.202464 50.219667 7.344847
F 47.202464 42.492971 7.344847
F 29.426909 50.255564 4.280197
F 29.426909 42.528868 4.280197
F 38.347069 50.255589 4.467033
F 38.347069 42.528893 4.467033
F 47.281645 50.253368 4.646190
F 47.281645 42.526672 4.646190
F 29.556556 48.061731 0.791702
F 29.556556 40.335035 0.791701
F 38.476625 48.061732 0.978558
F 38.476625 40.335036 0.978558
F 47.429661 48.096889 1.153583
F 47.429661 40.370193 1.153583
F 31.656928 38.665519 4.326909
F 31.656928 46.392216 4.326910
F 40.577509 38.665592 4.513726
F 40.577509 46.392289 4.513726
F 49.495410 38.660045 4.702009
F 49.495411 46.386743 4.702009
F 31.786572 51.925079 0.838414
F 31.786572 36.471687 0.838413
F 31.786572 44.198385 0.838413
F 40.706648 51.925088 1.025265
F 40.706649 36.471696 1.025265
F 40.706648 44.198394 1.025265
F 49.820129 52.032174 1.218160
F 49.820129 36.578782 1.218160
F 49.820129 44.305480 1.218160
F 31.680532 51.548581 3.505270
F 31.680532 36.095189 3.505270
F 31.680532 43.821887 3.505270
F 40.600986 51.548497 3.692178
F 40.600987 36.095105 3.692178
F 40.600987 43.821802 3.692178
F 49.518309 51.564214 3.846853
F 49.518308 36.110822 3.846852
F 49.518308 43.837520 3.846852
F 31.583606 38.634919 7.026900
F 31.583606 46.361616 7.026900
F 40.504136 38.634999 7.213815
F 40.504136 46.361696 7.213815
F 49.407879 38.622455 7.383841
F 49.407879 46.349153 7.383841
F 33.910553 47.685234 3.551982
F 33.910553 39.958538 3.551982
F 42.832258 47.684724 3.739263
F 42.832258 39.958028 3.739263
F 33.813623 50.224963 7.073613
F 33.813623 42.498268 7.073613
F 42.735269 50.225404 7.260873
F 42.735269 42.498708 7.260873
F 33.886945 50.255564 4.373622
F 33.886945 42.528868 4.373621
F 42.808307 50.255703 4.560498
F 42.808307 42.529008 4.560498
F 34.016589 48.061732 0.885126
F 34.016590 40.335035 0.885126
F 42.936755 48.061912 1.072107
F 42.936755 40.335216 1.072107
F 36.116982 38.665524 4.420331
F 36.116982 46.392221 4.420332
F 45.043914 38.668307 4.605197
F 45.043915 46.395005 4.605197
F 27.196893 38.665519 4.233485
F 27.196893 46.392216 4.233485
F 36.246605 51.925080 0.931838
F 36.246605 36.471688 0.931838
F 36.246604 44.198386 0.931838
F 45.170943 51.929681 1.118565
F 45.170943 36.476289 1.118564
F 45.170942 44.202987 1.118565
F 27.326539 51.925079 0.744989
F 27.326539 36.471687 0.744989
F 27.326539 44.198385 0.744989
F 36.140582 51.548577 3.598697
F 36.140582 36.095185 3.598697
F 36.140582 43.821882 3.598697
F 45.065652 51.546750 3.787919
F 45.065651 36.093357 3.787919
F 45.065651 43.820055 3.787919
F 27.220497 51.548581 3.411845
F 27.220497 36.095189 3.411845
F 27.220497 43.821887 3.411845
F 36.043654 38.634922 7.120327
F 36.043654 46.361620 7.120327
F 44.970020 38.637343 7.308655
F 44.970020 46.364040 7.308655
F 27.123571 38.634919 6.933476
F 27.123571 46.361616 6.933476
F 29.277393 47.647974 10.579817
F 29.277393 39.921278 10.579817
F 38.197561 47.647946 10.766686
F 38.197561 39.921250 10.766687
F 47.125995 47.653911 10.949725
F 47.125995 39.927215 10.949725
F 29.201195 50.223522 14.216678
F 29.201195 42.496826 14.216678
F 38.121362 50.223550 14.403548
F 38.121362 42.496854 14.403548
F 47.049840 50.217595 14.586689
F 47.049840 42.490899 14.586689
F 29.258401 50.223526 11.486066
F 29.258401 42.496830 11.486066
F 38.178570 50.223554 11.672898
F 38.178570 42.496858 11.672898
F 47.107001 50.217672 11.863652
F 47.107001 42.490976 11.863652
F 29.334825 47.648725 7.857480
F 29.334825 39.922029 7.857479
F 38.254998 47.648696 8.044310
F 38.254998 39.922000 8.044310
F 47.184273 47.654237 8.233978
F 47.184273 39.927541 8.233978
F 31.488420 38.633481 11.532778
F 31.488420 46.360179 11.532778
F 40.408932 38.633557 11.719585
F 40.408932 46.360254 11.719585
F 49.303459 38.615937 11.920401
F 49.303460 46.342635 11.920401
F 31.564841 51.512072 7.904192
F 31.564841 36.058680 7.904192
F 31.564841 43.785377 7.904192
F 40.485358 51.511996 8.091005
F 40.485358 36.058603 8.091005
F 40.485358 43.785301 8.091005
F 49.385376 51.527285 8.286565
F 49.385375 36.073893 8.286565
F 49.385375 43.800591 8.286565
F 31.507409 51.511321 10.626529
F 31.507409 36.057929 10.626529
F 31.507409 43.784627 10.626529
F 40.427920 51.511245 10.813438
F 40.427920 36.057853 10.813438
F 40.427920 43.784551 10.813438
F 49.323705 51.528250 10.983601
F 49.323704 36.074858 10.983601
F 49.323704 43.801556 10.983601
F 31.431213 38.633477 14.263390
F 31.431213 46.360175 14.263390
F 40.351722 38.633553 14.450298
F 40.351722 46.360250 14.450298
F 49.246671 38.615975 14.621717
F 49.246671 46.342673 14.621717
F 33.737429 47.647974 10.673242
F 33.737429 39.921278 10.673242
F 42.659069 47.647541 10.860380
F 42.659069 39.920845 10.860381
F 33.661231 50.223522 14.310102
F 33.661231 42.496827 14.310102
F 42.582859 50.223948 14.497254
F 42.582859 42.497253 14.497254
F 33.718437 50.223526 11.579490
F 33.718437 42.496830 11.579490
F 42.640089 50.223955 11.766090
F 42.640089 42.497260 11.766090
F 33.794861 47.648725 7.950904
F 33.794861 39.922029 7.950904
F 42.716637 47.648244 8.137459
F 42.716637 39.921548 8.137459
F 35.948468 38.633484 11.626201
F 35.948468 46.360182 11.626201
F 44.874578 38.635904 11.811511
F 44.874578 46.362601 11.811511
F 27.028385 38.633481 11.439354
F 27.028385 46.360178 11.439354
F 36.024889 51.512068 7.997614
F 36.024889 36.058676 7.997614
F 36.024890 43.785374 7.997614
F 44.951358 51.509576 8.182619
F 44.951358 36.056184 8.182618
F 44.951358 43.782882 8.182619
F 27.104807 51.512072 7.810768
F 27.104807 36.058680 7.810767
F 27.104807 43.785377 7.810767
F 35.967457 51.511318 10.719956
F 35.967457 36.057926 10.719956
F 35.967457 43.784623 10.719956
F 44.893564 51.508874 10.908498
F 44.893564 36.055482 10.908498
F 44.893564 43.782180 10.908498
F 27.047375 51.511321 10.533105
F 27.047375 36.057929 10.533105
F 27.047375 43.784626 10.533105
F 35.891261 38.633481 14.356817
F 35.891261 46.360178 14.356817
F 44.817300 38.635907 14.545436
F 44.817299 46.362605 14.545435
F 26.971179 38.633477 14.169966
F 26.971179 46.360175 14.169966
F 29.124925 47.647956 17.858156
F 29.124925 39.921260 17.858156
F 38.045093 47.647928 18.045025
F 38.045093 39.921232 18.045026
F 46.973113 47.653753 18.227383
F 46.973113 39.927056 18.227384
F 29.048636 50.223522 21.499757
F 29.048636 42.496826 21.499757
F 37.968782 50.223548 21.686617
F 37.968782 42.496852 21.686617
F 29.105854 50.223522 18.768556
F 29.105854 42.496826 18.768555
F 38.026022 50.223550 18.955386
F 38.026021 42.496854 18.955387
F 46.953376 50.217027 19.143170
F 46.953376 42.490332 19.143170
F 29.182129 47.647957 15.126963
F 29.182129 39.921260 15.126963
F 38.102296 47.647928 15.313795
F 38.102296 39.921232 15.313795
F 47.030570 47.653882 15.504468
F 47.030570 39.927186 15.504468
F 31.335872 38.633477 18.815268
F 31.335872 46.360175 18.815268
F 40.256384 38.633550 19.002064
F 40.256384 46.360247 19.002064
F 49.150734 38.617361 19.200214
F 49.150735 46.344059 19.200214
F 31.412144 51.511303 15.173675
F 31.412145 36.057911 15.173675
F 31.412144 43.784609 15.173675
F 40.332655 51.511228 15.360481
F 40.332655 36.057836 15.360481
F 40.332655 43.784534 15.360481
F 49.226976 51.528780 15.561696
F 49.226975 36.075388 15.561696
F 49.226975 43.802086 15.561696
F 31.354941 51.511303 17.904868
F 31.354941 36.057911 17.904868
F 31.354941 43.784609 17.904868
F 40.275436 51.511233 18.091761
F 40.275436 36.057840 18.091761
F 40.275436 43.784538 18.091762
F 49.170288 51.528828 18.263426
F 49.170287 36.075436 18.263426
F 49.170287 43.802135 18.263426
F 31.278655 38.633477 21.546469
F 31.278655 46.360175 21.546469
F 40.199132 38.633527 21.733308
F 40.199132 46.360224 21.733308
F 53.472438 39.881983 1.080189
F 53.472437 47.608680 1.080190
F 33.584961 47.647956 17.951580
F 33.584961 39.921260 17.951580
F 42.506593 47.647522 18.138720
F 42.506593 39.920825 18.138720
F 33.508672 50.223522 21.593181
F 33.508672 42.496827 21.593181
F 42.429415 50.223703 21.779761
F 42.429415 42.497008 21.779761
F 51.277647 46.325815 0.103519
F 26.818620 46.360175 21.453045
F 33.565890 50.223522 18.861980
F 33.565890 42.496827 18.861980
F 42.487478 50.223936 19.048433
F 42.487478 42.497240 19.048433
F 33.642164 47.647956 15.220387
F 33.642164 39.921260 15.220387
F 42.563807 47.647528 15.406990
F 42.563807 39.920832 15.406990
F 35.795921 38.633481 18.908690
F 35.795921 46.360178 18.908690
F 44.722080 38.635927 19.093730
F 44.722080 46.362625 19.093730
F 26.875838 38.633478 18.721843
F 26.875838 46.360175 18.721843
F 35.872192 51.511300 15.267098
F 35.872192 36.057908 15.267097
F 35.872192 43.784605 15.267097
F 44.798283 51.508888 15.452326
F 44.798283 36.055496 15.452326
F 44.798283 43.782194 15.452325
F 26.952110 51.511303 15.080251
F 26.952110 36.057911 15.080250
F 26.952110 43.784609 15.080250
F 35.814989 51.511300 17.998295
F 35.814989 36.057908 17.998295
F 35.814989 43.784606 17.998295
F 44.740699 51.509040 18.186566
F 44.740699 36.055647 18.186566
F 44.740699 43.782345 18.186566
F 26.894907 51.511303 17.811444
F 26.894907 36.057911 17.811444
F 26.894907 43.784609 17.811444
F 35.738702 38.633481 21.639895
F 35.738702 46.360178 21.639895
F 44.664250 38.635805 21.827415
F 44.664250 46.362502 21.827415
F 26.818620 38.633477 21.453045
F 51.277647 38.599117 0.103519
F 29.353587 34.771570 6.980188
F 38.273758 34.771599 7.167058
F 29.426909 34.802171 4.280197
F 38.347069 34.802196 4.467033
F 47.281645 34.799975 4.646190
F 33.813623 34.771570 7.073613
F 42.735269 34.772010 7.260873
F 33.886945 34.802171 4.373621
F 42.808307 34.802310 4.560498
F 38.121362 34.770157 14.403548
F 29.258401 34.770133 11.486066
F 38.178570 34.770161 11.672898
F 42.582859 34.770555 14.497254
F 33.718437 34.770133 11.579490
F 42.640089 34.770562 11.766090
F 37.968782 34.770155 21.686617
F 38.026021 34.770157 18.955386
F 42.429415 34.770310 21.779761
F 42.487478 34.770542 19.048433
F 28.972364 47.647956 25.141359
F 28.972364 39.921260 25.141359
F 37.892282 47.647985 25.328179
F 37.892282 39.921289 25.328179
F 46.764695 47.658184 25.507312
F 46.764695 39.931488 25.507313
F 28.896075 50.223522 28.782960
F 28.896075 42.496826 28.782960
F 37.816027 50.223500 28.969792
F 37.816027 42.496805 28.969792
F 46.694718 50.215071 29.149233
F 46.694718 42.488375 29.149233
F 28.953293 50.223522 26.051759
F 28.953293 42.496826 26.051759
F 37.873238 50.223496 26.238615
F 37.873238 42.496801 26.238615
F 46.751943 50.216208 26.426818
F 46.751943 42.489512 26.426818
F 29.029567 47.647956 22.410157
F 29.029567 39.921260 22.410157
F 37.949735 47.647929 22.596983
F 37.949735 39.921232 22.596982
F 46.873804 47.654804 22.788074
F 46.873804 39.928107 22.788074
F 31.183311 38.633477 26.098471
F 31.183311 46.360175 26.098471
F 40.102448 38.633272 26.285396
F 40.102448 46.359970 26.285396
F 48.889987 38.579140 26.491163
F 48.889986 46.305838 26.491163
F 31.259583 51.511303 22.456870
F 31.259583 36.057911 22.456869
F 31.259583 43.784609 22.456869
F 40.179961 51.511255 22.643669
F 40.179961 36.057863 22.643669
F 40.179961 43.784561 22.643669
F 49.053395 51.539542 22.814215
F 49.053394 36.086150 22.814215
F 49.053394 43.812848 22.814215
F 31.202380 51.511303 25.188071
F 31.202380 36.057911 25.188071
F 31.202380 43.784609 25.188071
F 40.121663 51.511497 25.374756
F 40.121663 36.058105 25.374757
F 40.121663 43.784803 25.374757
F 48.923529 51.547001 25.499634
F 48.923530 36.093609 25.499634
F 48.923530 43.820307 25.499634
F 31.126093 38.633477 28.829673
F 31.126093 46.360175 28.829672
F 40.045440 38.633306 29.016395
F 40.045440 46.360003 29.016395
F 48.851387 38.594249 29.174961
F 48.851387 46.320947 29.174961
F 33.432397 47.647956 25.234783
F 33.432397 39.921260 25.234783
F 42.347738 47.649249 25.420252
F 42.347739 39.922553 25.420252
F 51.003069 47.675935 25.544298
F 51.003068 39.949239 25.544299
F 33.356108 50.223522 28.876385
F 33.356108 42.496826 28.876385
F 42.272318 50.222472 29.062394
F 42.272318 42.495776 29.062394
F 50.976833 50.212366 29.239103
F 50.976833 42.485670 29.239103
F 33.413325 50.223522 26.145184
F 33.413325 42.496826 26.145184
F 42.329493 50.222492 26.332303
F 42.329493 42.495796 26.332303
F 51.016466 50.208002 26.521514
F 51.016466 42.481307 26.521514
F 33.489603 47.647956 22.503582
F 33.489603 39.921260 22.503582
F 42.411136 47.647519 22.689728
F 42.411136 39.920822 22.689728
F 35.643328 38.633474 26.191897
F 35.643328 46.360171 26.191897
F 44.546036 38.629371 26.380364
F 44.546036 46.356068 26.380364
F 35.719629 51.511300 22.550292
F 35.719628 36.057908 22.550292
F 35.719628 43.784606 22.550292
F 44.642971 51.509568 22.733101
F 44.642971 36.056176 22.733101
F 44.642971 43.782873 22.733101
F 26.799549 51.511303 22.363445
F 26.799549 36.057911 22.363445
F 26.799549 43.784609 22.363445
F 35.662399 51.511306 25.281493
F 35.662399 36.057914 25.281493
F 35.662399 43.784612 25.281493
F 44.567781 51.514442 25.463099
F 44.567781 36.061049 25.463099
F 44.567781 43.787747 25.463098
F 35.586114 38.633475 28.923095
F 35.586114 46.360172 28.923095
F 44.491959 38.630390 29.107831
F 44.491959 46.357088 29.107831
F 28.819803 47.647956 32.424562
F 28.819803 39.921260 32.424562
F 37.739783 47.647972 32.611399
F 37.739783 39.921276 32.611400
F 46.625650 47.655133 32.795200
F 46.625650 39.928436 32.795200
F 28.743514 50.223522 36.066163
F 28.743514 42.496826 36.066163
F 37.663519 50.223512 36.253004
F 37.663519 42.496816 36.253005
F 46.557197 50.218104 36.438506
F 46.557197 42.491408 36.438506
F 28.800731 50.223522 33.334962
F 28.800731 42.496826 33.334962
F 37.720718 50.223508 33.521820
F 37.720718 42.496812 33.521820
F 46.605742 50.215342 33.715948
F 46.605742 42.488646 33.715948
F 28.877006 47.647956 29.693360
F 28.877006 39.921260 29.693361
F 37.796963 47.647977 29.880222
F 37.796963 39.921281 29.880222
F 46.675145 47.657606 30.073917
F 46.675145 39.930910 30.073917
F 31.030749 38.633477 33.381674
F 31.030749 46.360175 33.381674
F 39.950235 38.633341 33.568615
F 39.950234 46.360038 33.568616
F 48.770558 38.600141 33.786268
F 48.770558 46.326839 33.786268
F 31.107022 51.511303 29.740073
F 31.107022 36.057911 29.740073
F 31.107022 43.784609 29.740073
F 40.026344 51.511479 29.927028
F 40.026344 36.058086 29.927028
F 40.026344 43.784784 29.927028
F 48.827098 51.550580 30.147120
F 48.827098 36.097188 30.147120
F 48.827098 43.823886 30.147120
F 31.049818 51.511303 32.471274
F 31.049818 36.057911 32.471274
F 31.049818 43.784609 32.471274
F 39.969341 51.511435 32.658036
F 39.969341 36.058043 32.658036
F 39.969341 43.784740 32.658036
F 48.793294 51.544865 32.830331
F 48.793294 36.091472 32.830331
F 48.793294 43.818170 32.830331
F 30.973532 38.633477 36.112875
F 30.973532 46.360175 36.112875
F 39.893212 38.633385 36.299667
F 39.893212 46.360082 36.299667
F 48.735960 38.604443 36.475217
F 48.735960 46.331140 36.475217
F 33.279836 47.647956 32.517986
F 33.279836 39.921260 32.517987
F 42.196819 47.648808 32.704306
F 42.196819 39.922112 32.704306
F 50.932972 47.654574 32.887895
F 50.932971 39.927878 32.887895
F 33.203547 50.223522 36.159587
F 33.203547 42.496826 36.159588
F 42.121302 50.222869 36.346046
F 42.121302 42.496174 36.346046
F 50.889872 50.220413 36.532910
F 50.889872 42.493717 36.532911
F 33.260764 50.223522 33.428387
F 33.260764 42.496826 33.428387
F 42.177799 50.222716 33.615811
F 42.177799 42.496021 33.615811
F 50.925091 50.221011 33.807958
F 50.925091 42.494315 33.807958
F 33.337039 47.647956 29.786785
F 33.337039 39.921260 29.786785
F 42.253236 47.648994 29.974339
F 42.253236 39.922297 29.974339
F 50.968038 47.653991 30.167228
F 50.968037 39.927295 30.167227
F 35.490774 38.633475 33.475100
F 35.490774 46.360173 33.475100
F 44.398881 38.630791 33.663939
F 44.398881 46.357488 33.663939
F 35.567042 51.511306 29.833499
F 35.567042 36.057914 29.833499
F 35.567042 43.784611 29.833499
F 44.472602 51.514497 30.022445
F 44.472602 36.061105 30.022444
F 44.472602 43.787803 30.022444
F 35.509843 51.511305 32.564697
F 35.509843 36.057913 32.564697
F 35.509843 43.784611 32.564697
F 44.418588 51.513672 32.750139
F 44.418588 36.060280 32.750139
F 44.418588 43.786978 32.750139
F 35.433559 38.633476 36.206299
F 35.433560 46.360173 36.206299
F 44.345041 38.631749 36.392281
F 44.345041 46.358446 36.392281
F 28.667241 47.647956 39.707765
F 28.667241 39.921260 39.707765
F 37.587270 47.647962 39.894610
F 37.587270 39.921266 39.894610
F 46.488618 47.651606 40.081160
F 46.488618 39.924909 40.081160
F 28.590952 50.223522 43.349367
F 28.590952 42.496826 43.349367
F 37.510998 50.223519 43.536214
F 37.510998 42.496824 43.536214
F 46.886596 50.213339 21.862358
F 46.886596 42.486643 21.862359
F 28.648170 50.223522 40.618166
F 28.648170 42.496826 40.618165
F 37.568203 50.223517 40.805018
F 37.568203 42.496821 40.805018
F 46.469280 50.219094 40.996495
F 46.469280 42.492398 40.996495
F 28.724445 47.647956 36.976564
F 28.724445 39.921260 36.976563
F 37.644456 47.647966 37.163419
F 37.644456 39.921269 37.163418
F 46.537662 47.654217 37.356245
F 46.537662 39.927520 37.356245
F 30.878188 38.633477 40.664878
F 30.878188 46.360175 40.664878
F 39.797977 38.633415 40.851772
F 39.797977 46.360112 40.851772
F 48.655876 38.608375 41.063200
F 48.655876 46.335072 41.063200
F 30.954460 51.511303 37.023276
F 30.954460 36.057911 37.023276
F 30.954460 43.784609 37.023276
F 39.874106 51.511400 37.210192
F 39.874106 36.058008 37.210192
F 39.874106 43.784706 37.210192
F 48.713556 51.540372 37.424633
F 48.713556 36.086980 37.424633
F 48.713556 43.813677 37.424633
F 30.897257 51.511303 39.754477
F 30.897257 36.057911 39.754477
F 30.897257 43.784609 39.754477
F 39.817077 51.511362 39.941292
F 39.817077 36.057970 39.941293
F 39.817077 43.784667 39.941293
F 48.678050 51.536291 40.119361
F 48.678050 36.082899 40.119362
F 48.678050 43.809597 40.119362
F 30.820970 38.633477 43.396079
F 30.820971 46.360175 43.396079
F 39.740909 38.633448 43.582914
F 39.740909 46.360145 43.582914
F 49.093553 38.628763 21.899959
F 49.093553 46.355460 21.899959
F 33.127275 47.647956 39.801189
F 33.127275 39.921260 39.801189
F 42.045735 47.648429 39.987771
F 42.045735 39.921733 39.987771
F 50.847140 47.647859 40.177014
F 50.847140 39.921162 40.177015
F 33.050986 50.223522 43.442791
F 33.050986 42.496826 43.442791
F 41.970074 50.223211 43.629481
F 41.970074 42.496516 43.629482
F 33.108204 50.223522 40.711590
F 33.108204 42.496826 40.711590
F 42.026729 50.223091 40.898775
F 42.026729 42.496395 40.898776
F 50.839122 50.227450 41.087455
F 50.839122 42.500754 41.087454
F 33.184478 47.647956 37.069988
F 33.184478 39.921260 37.069988
F 42.102292 47.648566 37.257290
F 42.102292 39.921870 37.257290
F 50.881923 47.647085 37.447661
F 50.881923 39.920389 37.447661
F 35.338218 38.633476 40.758303
F 35.338218 46.360174 40.758303
F 44.251764 38.632110 40.946312
F 44.251764 46.358807 40.946312
F 35.414487 51.511305 37.116701
F 35.414487 36.057913 37.116701
F 35.414487 43.784610 37.116701
F 44.325375 51.513317 37.305139
F 44.325375 36.059925 37.305139
F 44.325375 43.786622 37.305140
F 35.357287 51.511304 39.847901
F 35.357287 36.057912 39.847901
F 35.357287 43.784610 39.847901
F 44.271369 51.512417 40.034300
F 44.271369 36.059025 40.034301
F 44.271369 43.785723 40.034301
F 35.281002 38.633477 43.489503
F 35.281002 46.360174 43.489503
F 44.197486 38.632928 43.676269
F 44.197486 46.359625 43.676269
F 50.839122 34.774056 41.087454
F 28.514680 47.647956 46.990969
F 28.514680 39.921260 46.990969
F 37.434741 47.647956 47.177818
F 37.434741 39.921260 47.177818
F 46.350191 47.648336 47.366204
F 46.350191 39.921640 47.366204
F 28.438391 50.223522 50.632570
F 28.438391 42.496826 50.632570
F 37.358463 50.223524 50.819421
F 37.358463 42.496829 50.819421
F 46.280181 50.224600 51.008587
F 46.280181 42.497905 51.008587
F 28.495608 50.223522 47.901369
F 28.495608 42.496826 47.901369
F 37.415673 50.223523 48.088218
F 37.415673 42.496827 48.088218
F 46.331161 50.222491 48.277149
F 46.331161 42.495796 48.277149
F 28.571883 47.647956 44.259767
F 28.571883 39.921260 44.259767
F 37.491933 47.647958 44.446618
F 37.491933 39.921262 44.446618
F 46.400458 47.650636 44.636794
F 46.400458 39.923940 44.636794
F 30.725627 38.633477 47.948081
F 30.725627 46.360175 47.948082
F 39.645642 38.633468 48.134941
F 39.645642 46.360166 48.134941
F 48.538810 38.616111 48.340408
F 48.538810 46.342808 48.340408
F 30.801899 51.511303 44.306480
F 30.801899 36.057911 44.306479
F 30.801899 43.784609 44.306480
F 39.721811 51.511336 44.493355
F 39.721811 36.057944 44.493354
F 39.721811 43.784642 44.493355
F 48.597604 51.532541 44.701820
F 48.597604 36.079148 44.701820
F 48.597604 43.805846 44.701820
F 30.744696 51.511303 47.037681
F 30.744696 36.057911 47.037681
F 30.744696 43.784609 47.037681
F 39.664733 51.511309 47.224532
F 39.664734 36.057917 47.224532
F 39.664733 43.784615 47.224532
F 48.560717 51.528338 47.407245
F 48.560717 36.074946 47.407245
F 48.560717 43.801644 47.407245
F 30.668409 38.633477 50.679283
F 30.668409 46.360175 50.679283
F 39.588525 38.633489 50.866146
F 39.588525 46.360187 50.866145
F 48.501177 38.620460 51.051097
F 48.501177 46.347158 51.051097
F 32.974714 47.647956 47.084393
F 32.974714 39.921260 47.084393
F 41.894351 47.648125 47.271177
F 41.894351 39.921428 47.271178
F 50.761609 47.641588 47.464867
F 50.761609 39.914892 47.464867
F 32.898425 50.223522 50.725995
F 32.898425 42.496826 50.725995
F 41.818528 50.223477 50.912859
F 41.818528 42.496781 50.912859
F 50.718509 50.233120 51.108769
F 50.718509 42.506424 51.108769
F 32.955642 50.223522 47.994794
F 32.955642 42.496826 47.994794
F 41.875352 50.223390 48.181780
F 41.875352 42.496694 48.181780
F 50.753341 50.233441 48.367039
F 50.753340 42.506745 48.367039
F 33.031917 47.647956 44.353192
F 33.031917 39.921260 44.353192
F 41.951076 47.648228 44.540272
F 41.951076 39.921532 44.540272
F 50.796311 47.641047 44.727273
F 50.796311 39.914351 44.727273
F 35.185660 38.633477 48.041506
F 35.185660 46.360174 48.041506
F 44.103876 38.633236 48.228747
F 44.103876 46.359934 48.228748
F 35.261930 51.511304 44.399905
F 35.261930 36.057912 44.399904
F 35.261930 43.784609 44.399905
F 44.177928 51.512078 44.587513
F 44.177928 36.058686 44.587513
F 44.177928 43.785384 44.587513
F 35.204729 51.511303 47.131105
F 35.204729 36.057911 47.131105
F 35.204729 43.784609 47.131105
F 44.123385 51.511346 47.318193
F 44.123385 36.057953 47.318193
F 44.123385 43.784651 47.318193
F 35.128443 38.633477 50.772707
F 35.128443 46.360175 50.772707
F 44.049015 38.633877 50.960070
F 44.049015 46.360575 50.960070
F 28.362118 47.647956 54.274172
F 28.362119 39.921260 54.274172
F 37.282199 47.647953 54.461024
F 37.282199 39.921257 54.461024
F 46.209542 47.645574 54.650861
F 46.209542 39.918878 54.650861
F 28.285830 50.223522 57.915773
F 28.285830 42.496826 57.915773
F 37.205916 50.223526 58.102626
F 37.205916 42.496831 58.102626
F 46.138190 50.227032 58.293069
F 46.138190 42.500337 58.293069
F 28.343047 50.223522 55.184572
F 28.343047 42.496826 55.184572
F 37.263130 50.223526 55.371419
F 37.263130 42.496830 55.371419
F 46.190791 50.225414 55.558121
F 46.190791 42.498718 55.558121
F 28.419322 47.647956 51.542971
F 28.419322 39.921260 51.542971
F 37.339396 47.647954 51.729819
F 37.339396 39.921258 51.729818
F 46.261294 47.647455 51.917574
F 46.261294 39.920758 51.917574
F 30.573065 38.633477 55.231284
F 30.573065 46.360175 55.231284
F 39.493228 38.633501 55.418122
F 39.493227 46.360198 55.418122
F 48.419189 38.623903 55.617374
F 48.419190 46.350600 55.617374
F 30.649338 51.511303 51.589683
F 30.649338 36.057911 51.589683
F 30.649338 43.784609 51.589683
F 39.569435 51.511294 51.776530
F 39.569435 36.057901 51.776530
F 39.569435 43.784599 51.776530
F 48.479378 51.524777 51.978927
F 48.479378 36.071385 51.978926
F 48.479378 43.798082 51.978927
F 30.592134 51.511303 54.320884
F 30.592134 36.057911 54.320884
F 30.592134 43.784609 54.320884
F 39.512310 51.511278 54.507756
F 39.512310 36.057886 54.507756
F 39.512310 43.784583 54.507756
F 48.440880 51.520278 54.694890
F 48.440880 36.066886 54.694890
F 48.440880 43.793584 54.694890
F 30.515848 38.633477 57.962486
F 30.515848 46.360175 57.962485
F 39.436067 38.633512 58.149364
F 39.436067 46.360209 58.149363
F 48.379600 38.628513 58.338644
F 48.379600 46.355211 58.338644
F 32.822153 47.647956 54.367596
F 32.822153 39.921260 54.367596
F 41.742639 47.647900 54.554525
F 41.742639 39.921204 54.554525
F 50.675138 47.635026 54.752686
F 50.675138 39.908330 54.752686
F 32.745863 50.223522 58.009197
F 32.745863 42.496826 58.009198
F 41.666651 50.223659 58.196179
F 41.666651 42.496964 58.196179
F 50.631317 50.239926 58.396638
F 50.631317 42.513230 58.396638
F 32.803081 50.223522 55.277997
F 32.803081 42.496826 55.277996
F 41.723632 50.223604 55.464835
F 41.723633 42.496909 55.464835
F 50.666651 50.239664 55.646305
F 50.666651 42.512969 55.646305
F 32.879356 47.647956 51.636395
F 32.879356 39.921260 51.636395
F 41.799530 47.647971 51.823300
F 41.799530 39.921274 51.823300
F 50.710131 47.634966 52.006726
F 50.710131 39.908270 52.006726
F 35.033101 38.633477 55.324709
F 35.033101 46.360175 55.324709
F 43.954970 38.634107 55.511345
F 43.954970 46.360804 55.511346
F 35.109372 51.511303 51.683108
F 35.109372 36.057911 51.683107
F 35.109372 43.784609 51.683108
F 44.029552 51.511074 51.870022
F 44.029552 36.057682 51.870022
F 44.029552 43.784379 51.870022
F 35.052170 51.511303 54.414309
F 35.052170 36.057911 54.414309
F 35.052170 43.784609 54.414309
F 43.974380 51.510531 54.601899
F 43.974380 36.057139 54.601900
F 43.974380 43.783837 54.601900
F 34.975883 38.633478 58.055910
F 34.975883 46.360175 58.055910
F 43.899444 38.634549 58.243691
F 43.899444 46.361246 58.243691
F 28.209557 47.647956 61.557375
F 28.209557 39.921260 61.557375
F 37.129648 47.647951 61.744228
F 37.129648 39.921255 61.744228
F 46.066278 47.643429 61.935380
F 46.066278 39.916733 61.935380
F 28.133268 50.223522 65.198977
F 28.133268 42.496826 65.198977
F 37.053368 50.223529 65.385831
F 37.053368 42.496833 65.385832
F 46.419631 50.221559 43.723723
F 46.419631 42.494863 43.723723
F 28.190486 50.223522 62.467776
F 28.190486 42.496826 62.467776
F 37.110579 50.223527 62.654622
F 37.110579 42.496832 62.654622
F 46.047589 50.227668 62.840015
F 46.047589 42.500973 62.840015
F 28.266761 47.647956 58.826174
F 28.266761 39.921260 58.826174
F 37.186848 47.647952 59.013020
F 37.186848 39.921255 59.013020
F 46.119531 47.644842 59.198920
F 46.119531 39.918146 59.198920
F 30.420504 38.633477 62.514488
F 30.420504 46.360175 62.514488
F 39.340749 38.633518 62.701316
F 39.340749 46.360216 62.701316
F 48.296017 38.631756 62.895087
F 48.296017 46.358453 62.895088
F 30.496776 51.511303 58.872886
F 30.496776 36.057911 58.872886
F 30.496776 43.784609 58.872886
F 39.416985 51.511270 59.059718
F 39.416985 36.057878 59.059718
F 39.416985 43.784575 59.059718
F 48.358054 51.516975 59.255954
F 48.358054 36.063583 59.255954
F 48.358054 43.790280 59.255954
F 30.439573 51.511303 61.604087
F 30.439573 36.057911 61.604087
F 30.439573 43.784609 61.604087
F 39.359829 51.511261 61.790972
F 39.359829 36.057869 61.790973
F 39.359829 43.784566 61.790973
F 48.317283 51.512446 61.982602
F 48.317283 36.059054 61.982602
F 48.317283 43.785752 61.982602
F 30.363286 38.633477 65.245689
F 30.363286 46.360175 65.245689
F 39.283611 38.633536 65.432587
F 39.283611 46.360233 65.432586
F 48.619631 38.612457 43.763341
F 48.619631 46.339154 43.763341
F 32.669591 47.647956 61.650799
F 32.669591 39.921260 61.650800
F 41.590621 47.647756 61.837832
F 41.590621 39.921060 61.837833
F 50.586848 47.628087 62.040666
F 50.586848 39.901391 62.040666
F 32.593302 50.223522 65.292401
F 32.593302 42.496826 65.292401
F 41.514684 50.223812 65.479508
F 41.514684 42.497117 65.479508
F 50.804448 50.226736 43.820960
F 50.804448 42.500040 43.820960
F 32.650520 50.223522 62.561200
F 32.650520 42.496826 62.561200
F 41.571599 50.223741 62.747959
F 41.571599 42.497046 62.747959
F 50.578071 50.246151 62.925621
F 50.578071 42.519455 62.925621
F 32.726795 47.647956 58.919598
F 32.726794 39.921260 58.919598
F 41.647636 47.647799 59.106387
F 41.647636 39.921103 59.106387
F 50.622708 47.628574 59.285785
F 50.622708 39.901877 59.285785
F 34.880540 38.633478 62.607912
F 34.880540 46.360175 62.607912
F 43.804983 38.634687 62.794226
F 43.804983 46.361385 62.794226
F 34.956812 51.511303 58.966310
F 34.956812 36.057911 58.966310
F 34.956812 43.784609 58.966310
F 43.880087 51.510348 59.152737
F 43.880087 36.056956 59.152736
F 43.880087 43.783654 59.152737
F 34.899609 51.511303 61.697512
F 34.899609 36.057911 61.697512
F 34.899609 43.784609 61.697512
F 43.824297 51.509981 61.885482
F 43.824297 36.056589 61.885482
F 43.824298 43.783286 61.885482
F 34.823324 38.633478 65.339114
F 34.823324 46.360175 65.339114
F 43.749460 38.635128 65.527361
F 43.749460 46.361825 65.527361
F 46.047589 34.774275 62.840015
F 53.434340 34.792175 62.976052
F 46.190791 34.772020 55.558121
F 46.138190 34.773639 58.293069
F 50.666651 34.786271 55.646305
F 46.280181 34.771207 51.008587
F 53.498417 34.785675 55.697620
F 53.474026 34.787273 58.447989
F 53.506416 47.634258 54.804566
F 53.506416 39.907562 54.804566
F 53.474026 50.240667 58.447989
F 53.474026 42.513971 58.447989
F 53.498417 50.239068 55.697620
F 53.498417 42.512372 55.697620
F 53.531268 47.635555 52.058577
F 53.531268 39.908859 52.058577
F 53.442303 47.627376 62.091555
F 53.442303 39.900680 62.091555
F 50.578071 34.792757 62.925621
F 50.804448 34.773342 43.820960
F 53.434340 50.245569 62.976052
F 53.434340 42.518874 62.976052
F 53.466015 47.629169 59.336628
F 53.466015 39.902473 59.336628
F 50.718509 34.779726 51.108769
F 50.753340 34.780047 48.367039
F 50.631317 34.786532 58.396638
F 37.205916 34.770133 58.102626
F 37.263130 34.770133 55.371419
F 41.666651 34.770266 58.196179
F 41.723633 34.770211 55.464835
F 37.053368 34.770136 65.385831
F 37.110579 34.770134 62.654621
F 41.514684 34.770419 65.479508
F 41.571599 34.770348 62.747959
F 28.056996 47.647956 68.840579
F 28.056996 39.921260 68.840579
F 36.977103 47.647948 69.027434
F 36.977104 39.921252 69.027434
F 45.922965 47.641425 69.220072
F 45.922965 39.914729 69.220073
F 27.980707 50.223522 72.482180
F 27.980707 42.496826 72.482180
F 36.900814 50.223530 72.669035
F 36.900814 42.496834 72.669035
F 45.850269 50.230862 72.861745
F 45.850269 42.504167 72.861745
F 28.037924 50.223522 69.750980
F 28.037924 42.496827 69.750979
F 36.958034 50.223530 69.937824
F 36.958034 42.496835 69.937824
F 45.904306 50.229632 70.121647
F 45.904306 42.502937 70.121647
F 28.114199 47.647956 66.109378
F 28.114199 39.921260 66.109377
F 37.034302 47.647949 66.296223
F 37.034302 39.921253 66.296222
F 45.976017 47.642822 66.481022
F 45.976017 39.916126 66.481022
F 30.267943 38.633477 69.797692
F 30.267943 46.360175 69.797692
F 39.188308 38.633546 69.984502
F 39.188308 46.360244 69.984502
F 48.171178 38.639010 70.173611
F 48.171179 46.365708 70.173611
F 30.344215 51.511303 66.156090
F 30.344215 36.057911 66.156090
F 30.344215 43.784609 66.156090
F 39.264526 51.511247 66.342909
F 39.264526 36.057855 66.342909
F 39.264526 43.784552 66.342909
F 48.233888 51.509269 66.534417
F 48.233888 36.055877 66.534417
F 48.233888 43.782575 66.534417
F 30.287012 51.511303 68.887291
F 30.287012 36.057911 68.887291
F 30.287012 43.784609 68.887291
F 39.207389 51.511233 69.074195
F 39.207389 36.057841 69.074195
F 39.207389 43.784539 69.074195
F 48.192069 51.505425 69.270821
F 48.192069 36.052033 69.270821
F 48.192069 43.778731 69.270821
F 30.210725 38.633477 72.528893
F 30.210725 46.360175 72.528892
F 39.131109 38.633547 72.715793
F 39.131109 46.360244 72.715793
F 48.127998 38.642784 72.914157
F 48.127998 46.369481 72.914157
F 32.517030 47.647956 68.934003
F 32.517030 39.921260 68.934004
F 41.438727 47.647583 69.121157
F 41.438727 39.920887 69.121158
F 50.496594 47.621987 69.328712
F 50.496594 39.895291 69.328712
F 32.440741 50.223522 72.575605
F 32.440741 42.496826 72.575605
F 41.362603 50.223943 72.762761
F 41.362603 42.497248 72.762762
F 50.450732 50.252252 72.972035
F 50.450732 42.525557 72.972035
F 32.497959 50.223522 69.844404
F 32.497959 42.496826 69.844404
F 41.419733 50.223921 70.031035
F 41.419733 42.497226 70.031035
F 50.487806 50.252011 70.205607
F 50.487806 42.525315 70.205607
F 32.574233 47.647956 66.202802
F 32.574233 39.921260 66.202802
F 41.495679 47.647643 66.389503
F 41.495679 39.920946 66.389503
F 50.533152 47.622262 66.565567
F 50.533152 39.895566 66.565567
F 34.727981 38.633478 69.891116
F 34.727981 46.360175 69.891116
F 43.655225 38.635312 70.076954
F 43.655225 46.362010 70.076954
F 34.804252 51.511303 66.249514
F 34.804252 36.057911 66.249514
F 34.804252 43.784608 66.249514
F 43.730139 51.509780 66.435634
F 43.730139 36.056388 66.435634
F 43.730139 43.783086 66.435634
F 34.747050 51.511303 68.980716
F 34.747049 36.057911 68.980716
F 34.747049 43.784608 68.980716
F 43.674548 51.509345 69.169144
F 43.674548 36.055953 69.169145
F 43.674548 43.782650 69.169145
F 34.670762 38.633478 72.622318
F 34.670762 46.360175 72.622318
F 43.599227 38.635645 72.810765
F 43.599227 46.362342 72.810765
F 27.904434 47.647956 76.123782
F 27.904434 39.921260 76.123782
F 36.824535 47.647950 76.310635
F 36.824535 39.921254 76.310636
F 45.775020 47.640462 76.501897
F 45.775019 39.913765 76.501897
F 27.828146 50.223522 79.765383
F 27.828146 42.496826 79.765383
F 36.748233 50.223526 79.952235
F 36.748233 42.496831 79.952236
F 45.686509 50.227556 80.140661
F 45.686509 42.500861 80.140662
F 27.885363 50.223522 77.034182
F 27.885363 42.496826 77.034182
F 36.805463 50.223528 77.221028
F 36.805463 42.496832 77.221028
F 45.757812 50.231274 77.402403
F 45.757812 42.504579 77.402403
F 27.961638 47.647956 73.392581
F 27.961638 39.921260 73.392581
F 36.881746 47.647949 73.579425
F 36.881746 39.921252 73.579425
F 45.831951 47.640925 73.761795
F 45.831951 39.914229 73.761795
F 30.115381 38.633478 77.080895
F 30.115381 46.360175 77.080895
F 39.035710 38.633533 77.267709
F 39.035710 46.360230 77.267709
F 48.042560 38.646071 77.442230
F 48.042560 46.372769 77.442230
F 30.191654 51.511303 73.439293
F 30.191654 36.057911 73.439293
F 30.191654 43.784609 73.439293
F 39.112034 51.511233 73.626100
F 39.112034 36.057841 73.626100
F 39.112034 43.784539 73.626100
F 48.107252 51.502532 73.811853
F 48.107252 36.049140 73.811853
F 48.107252 43.775838 73.811853
F 30.134450 51.511303 76.170494
F 30.134450 36.057911 76.170495
F 30.134450 43.784609 76.170494
F 39.054774 51.511250 76.357380
F 39.054774 36.057858 76.357380
F 39.054773 43.784555 76.357380
F 48.068968 51.494646 76.558111
F 48.068968 36.041254 76.558111
F 48.068968 43.767951 76.558111
F 30.058164 38.633477 79.812096
F 30.058164 46.360175 79.812096
F 38.978379 38.633512 79.998968
F 38.978379 46.360209 79.998968
F 47.969025 38.648987 80.189540
F 47.969025 46.375685 80.189540
F 32.364469 47.647956 76.217207
F 32.364469 39.921260 76.217207
F 41.286145 47.647581 76.404289
F 41.286145 39.920884 76.404290
F 50.407515 47.615563 76.617132
F 50.407514 39.888867 76.617133
F 32.288179 50.223522 79.858808
F 32.288179 42.496826 79.858808
F 41.209098 50.223702 80.045749
F 41.209098 42.497007 80.045749
F 50.335931 50.252463 80.253807
F 50.335932 42.525768 80.253807
F 32.345397 50.223522 77.127607
F 32.345397 42.496826 77.127607
F 41.267113 50.223909 77.314194
F 41.267113 42.497214 77.314193
F 50.402061 50.260528 77.479560
F 50.402061 42.533832 77.479560
F 32.421672 47.647956 73.486005
F 32.421672 39.921260 73.486005
F 41.343613 47.647512 73.672580
F 41.343613 39.920816 73.672580
F 50.442155 47.616994 73.845446
F 50.442155 39.890298 73.845445
F 34.575418 38.633478 77.174319
F 34.575418 46.360175 77.174319
F 43.503467 38.635490 77.359712
F 43.503467 46.362188 77.359712
F 34.651691 51.511303 73.532718
F 34.651691 36.057911 73.532717
F 34.651691 43.784608 73.532717
F 43.579900 51.509226 73.718243
F 43.579900 36.055834 73.718243
F 43.579900 43.782532 73.718243
F 34.594487 51.511303 76.263919
F 34.594487 36.057911 76.263919
F 34.594487 43.784608 76.263919
F 43.522700 51.509315 76.452003
F 43.522700 36.055923 76.452003
F 43.522701 43.782621 76.452003
F 34.518199 38.633478 79.905520
F 34.518199 46.360175 79.905520
F 43.442489 38.634475 80.092777
F 43.442489 46.361172 80.092777
F 27.751873 47.647956 83.406985
F 27.751873 39.921260 83.406985
F 36.671954 47.647953 83.593836
F 36.671954 39.921257 83.593836
F 45.595819 47.646014 83.781620
F 45.595819 39.919318 83.781621
F 27.675584 50.223522 87.048587
F 27.675584 42.496826 87.048587
F 36.595666 50.223525 87.235438
F 36.595666 42.496830 87.235438
F 45.994717 50.229074 65.577841
F 45.994717 42.502378 65.577841
F 27.732801 50.223522 84.317386
F 27.732802 42.496826 84.317386
F 36.652883 50.223525 84.504233
F 36.652883 42.496830 84.504233
F 45.578416 50.225871 84.688825
F 45.578416 42.499175 84.688824
F 27.809077 47.647956 80.675784
F 27.809077 39.921260 80.675784
F 36.729164 47.647952 80.862630
F 36.729164 39.921256 80.862630
F 45.668257 47.643190 81.045775
F 45.668257 39.916493 81.045775
F 29.962820 38.633477 84.364098
F 29.962820 46.360175 84.364098
F 38.882976 38.633503 84.550929
F 38.882976 46.360201 84.550930
F 47.802280 38.623403 84.740788
F 47.802280 46.350101 84.740788
F 30.039092 51.511303 80.722496
F 30.039092 36.057911 80.722496
F 30.039092 43.784609 80.722496
F 38.959314 51.511267 80.909320
F 38.959314 36.057875 80.909320
F 38.959314 43.784573 80.909320
F 47.945356 51.498958 81.081079
F 47.945356 36.045566 81.081079
F 47.945356 43.772264 81.081079
F 29.981889 51.511303 83.453697
F 29.981889 36.057911 83.453698
F 29.981889 43.784609 83.453698
F 38.902049 51.511278 83.640566
F 38.902049 36.057885 83.640566
F 38.902049 43.784583 83.640566
F 47.828214 51.517285 83.815821
F 47.828213 36.063892 83.815821
F 47.828213 43.790590 83.815821
F 29.905602 38.633477 87.095299
F 29.905602 46.360175 87.095299
F 38.825769 38.633505 87.282169
F 38.825769 46.360203 87.282169
F 48.254918 38.635904 65.626862
F 48.254918 46.362601 65.626862
F 32.211907 47.647956 83.500410
F 32.211907 39.921260 83.500410
F 41.132327 47.647904 83.687283
F 41.132327 39.921207 83.687283
F 50.003555 47.672332 83.856675
F 50.003555 39.945636 83.856676
F 32.135618 50.223522 87.142011
F 32.135618 42.496826 87.142011
F 41.056118 50.223595 87.328915
F 41.056118 42.496899 87.328915
F 50.541981 50.246564 65.684888
F 50.541980 42.519869 65.684888
F 32.192836 50.223522 84.410810
F 32.192836 42.496826 84.410810
F 41.113304 50.223586 84.597605
F 41.113304 42.496890 84.597605
F 50.000025 50.208011 84.799941
F 50.000024 42.481316 84.799940
F 32.269110 47.647956 80.769208
F 32.269110 39.921260 80.769208
F 41.190039 47.647772 80.955905
F 41.190039 39.921076 80.955905
F 50.337623 47.611267 81.143679
F 50.337623 39.884571 81.143679
F 34.422856 38.633478 84.457522
F 34.422856 46.360175 84.457522
F 43.343992 38.633815 84.644080
F 43.343992 46.360513 84.644080
F 34.499128 51.511303 80.815921
F 34.499128 36.057911 80.815920
F 34.499128 43.784609 80.815920
F 43.423520 51.510222 81.001853
F 43.423520 36.056830 81.001853
F 43.423520 43.783528 81.001852
F 34.441924 51.511303 83.547122
F 34.441924 36.057911 83.547122
F 34.441924 43.784609 83.547122
F 43.363327 51.510924 83.734086
F 43.363326 36.057532 83.734086
[truncated: 575,786 more chars]
