# Supplementary material for: Molecular-resolution imaging of ice crystallized from liquid water by cryogenic liquid-cell TEM
Source: Nat Commun. 2025 Sep 25;16:8342. doi: 10.1038/s41467-025-62451-0 (PMC12462463; doi:10.1038/s41467-025-62451-0)
Supplement: Supplementary file 9 — Supplementary Data 1 [file 41467_2025_62451_MOESM9_ESM.zip › supercell_4_3_6/1.4/93K_relaxed.cfg]

Number of particles = 30402
A = 1.0 Angstrom (basic length-scale)
H0(1,1) = 106.604 A
H0(1,2) = 0 A
H0(1,3) = 0 A
H0(2,1) = 0 A
H0(2,2) = 70.321 A
H0(2,3) = 0 A
H0(3,1) = 0 A
H0(3,2) = 0 A
H0(3,3) = 131.721 A
.NO_VELOCITY.
entry_count = 3
18
F 
0.0294352 0.0236376 0.0231645
0.0294352 0.133525 0.0231645
0.0294352 0.243412 0.0231645
0.113011 0.0234943 0.0249273
0.113011 0.133382 0.0249273
0.113011 0.243268 0.0249273
0.201074 0.0244418 0.0283071
0.19913 0.132654 0.0273797
0.202877 0.0268171 0.00789984
0.028557 0.0597555 0.0499416
0.028557 0.169643 0.0499416
0.11212 0.0599228 0.0517005
0.11212 0.16981 0.0517005
0.197969 0.0577233 0.0563526
0.199864 0.171392 0.0549427
0.0291141 0.0599715 0.0294687
0.0291141 0.169859 0.0294687
0.112778 0.0600285 0.0311255
0.112778 0.169916 0.0311255
0.197591 0.0610953 0.035432
0.197965 0.17069 0.0340167
0.0317907 0.0261186 0.00318914
0.0911996 0.00497968 0.0512868
0.0317908 0.136006 0.00318914
0.0918582 0.00508537 0.0307115
0.0317907 0.245894 0.00318913
0.131997 0.00497718 0.086618
0.115683 0.0264054 0.00499512
0.115683 0.136293 0.00499512
0.115683 0.246181 0.00499512
0.216949 0.00710297 0.110077
0.214716 0.114021 0.165504
0.240335 0.168823 0.0379449
0.0499667 0.11493 0.0298974
0.0499667 0.224817 0.0298974
0.201082 0.243244 0.00649806
0.133698 0.114972 0.0315392
0.133698 0.22486 0.0315392
0.192956 0.061445 0.165281
0.220365 0.116842 0.0358921
0.21782 0.223794 0.0344028
0.0884874 0.224752 0.141084
0.0529279 0.0813457 0.00374559
0.0529279 0.191233 0.00374559
0.136603 0.081349 0.00540889
0.136603 0.191237 0.00540889
0.241159 0.0604237 0.0377689
0.243632 0.022902 0.0322116
0.0502015 0.0784804 0.0236617
0.0502015 0.188367 0.0236617
0.13393 0.0784379 0.0253411
0.13393 0.188325 0.0253411
0.219688 0.0784989 0.0301387
0.22034 0.18728 0.0272382
0.0492999 0.114817 0.0504412
0.0492999 0.224705 0.0504412
0.22351 0.189666 0.00730756
0.133039 0.114867 0.0521142
0.133039 0.224753 0.0521142
0.0878612 0.224752 0.161819
0.217804 0.113473 0.0568333
0.218946 0.224014 0.0557152
0.0878612 0.00497767 0.161819
0.0711534 0.0234775 0.0241071
0.0711534 0.133365 0.0241071
0.0711534 0.243253 0.0241071
0.157422 0.0228985 0.0273264
0.155155 0.132353 0.0264859
0.158931 0.245908 0.00552842
0.238427 0.0244388 0.117145
0.159255 0.0256267 0.00623453
0.24286 0.169613 0.00115156
0.0702615 0.0599409 0.0508791
0.0702615 0.169828 0.0508791
0.155605 0.0611191 0.0537994
0.155384 0.171872 0.0531687
0.240693 0.0607522 0.0572763
0.198028 0.240622 0.0804124
0.0709195 0.0600458 0.0302913
0.0709195 0.169933 0.0302913
0.154795 0.0600865 0.0332537
0.154499 0.169629 0.0323253
0.241043 0.240827 0.0301048
0.150566 0.169447 0.163502
0.0738452 0.0264052 0.00417041
0.0738452 0.136293 0.00417041
0.0738452 0.246179 0.00417041
0.155461 0.242828 0.0265287
0.214231 0.226359 0.16622
0.151267 0.0584969 0.162802
0.151431 0.240965 0.135731
0.196787 0.0228296 0.0829754
0.19427 0.242444 0.116407
0.0918582 0.114973 0.0307115
0.0918582 0.22486 0.0307115
0.0878612 0.114865 0.161819
0.17686 0.117446 0.0325111
0.175419 0.224714 0.0342035
0.0884874 0.114865 0.141084
0.0947648 0.081349 0.00458139
0.0947648 0.191237 0.00458138
0.181342 0.0790646 0.0070278
0.181086 0.190673 0.00530967
0.0920901 0.0784371 0.0245137
0.0920901 0.188325 0.0245137
0.177399 0.0775779 0.0272289
0.176504 0.188205 0.027268
0.0911996 0.114867 0.0512868
0.0911996 0.224755 0.0512868
0.172905 0.187187 0.13507
0.178804 0.116115 0.0522233
0.174232 0.225553 0.0549439
0.245363 0.134479 0.00973779
0.0277357 0.023472 0.0775511
0.0277357 0.133359 0.0775511
0.0277357 0.243247 0.0775511
0.111286 0.0232918 0.0792934
0.111286 0.133179 0.0792934
0.111286 0.243067 0.0792934
0.151985 0.242515 0.114254
0.194769 0.136329 0.0829792
0.236619 0.242255 0.118429
0.0269009 0.0597405 0.105197
0.0269009 0.169628 0.105197
0.110451 0.0599208 0.10694
0.110451 0.169808 0.10694
0.19436 0.062709 0.108922
0.194715 0.172028 0.110348
0.0275218 0.0597405 0.0846411
0.0275218 0.169628 0.0846411
0.111077 0.0599208 0.0862042
0.111077 0.169808 0.0862042
0.195052 0.0604208 0.0880437
0.196693 0.172513 0.0892182
0.0283546 0.0234731 0.0569962
0.0283546 0.13336 0.0569962
0.0283546 0.243249 0.0569962
0.111912 0.0232921 0.0585631
0.111912 0.133179 0.0585631
0.111912 0.243067 0.0585631
0.197003 0.0223716 0.0623349
0.198364 0.135131 0.0614795
0.15396 0.242664 0.0816742
0.0482559 0.114815 0.0849789
0.0482559 0.224702 0.0849789
0.172267 0.0787286 0.135909
0.131997 0.114865 0.086618
0.131997 0.224752 0.086618
0.0886961 0.188123 0.134172
0.216402 0.117576 0.0896881
0.220099 0.224108 0.0897086
0.239867 0.132701 0.118324
0.0490893 0.0782841 0.0573364
0.0490893 0.188171 0.0573364
0.132831 0.0782357 0.0589768
0.132831 0.188123 0.0589768
0.217437 0.076396 0.0632614
0.220571 0.189671 0.0633968
0.0484655 0.0782849 0.0780338
0.0484655 0.188173 0.0780338
0.132205 0.0782354 0.0797071
0.132205 0.188123 0.0797071
0.216818 0.0800202 0.0843753
0.218379 0.188785 0.0837164
0.0476307 0.114815 0.105679
0.0476307 0.224702 0.105679
0.0886961 0.0782349 0.134172
0.13137 0.114865 0.107353
0.13137 0.224752 0.107353
0.17288 0.188891 0.113842
0.215984 0.11796 0.110383
0.216695 0.223594 0.109812
0.0895309 0.00497767 0.106526
0.0694279 0.0232737 0.078472
0.0694279 0.133161 0.078472
0.0694279 0.243048 0.078472
0.153666 0.0228274 0.0799858
0.153093 0.13456 0.0798878
0.202344 0.134123 0.00725889
0.240063 0.0264805 0.0835964
0.239211 0.134684 0.0848445
0.245364 0.241215 0.0101757
0.0685929 0.0599389 0.106118
0.0685929 0.169827 0.106118
0.15208 0.0589688 0.108224
0.151989 0.169451 0.107652
0.237653 0.061934 0.110968
0.239861 0.170086 0.11251
0.0692197 0.0599389 0.0853699
0.0692197 0.169827 0.0853699
0.154051 0.0597914 0.0873293
0.153242 0.170471 0.0868579
0.238268 0.0611475 0.0907221
0.238901 0.170465 0.0903296
0.0700543 0.023274 0.0577284
0.0700543 0.133161 0.0577284
0.0700543 0.243049 0.0577284
0.152976 0.0246284 0.0595527
0.155188 0.134611 0.0577903
0.156842 0.132489 0.00618999
0.239226 0.0252153 0.0627857
0.240553 0.127499 0.0638056
0.222691 0.0794053 0.00867289
0.0901571 0.114865 0.0857905
0.0901571 0.224752 0.0857905
0.171927 0.0801563 0.11531
0.174458 0.116116 0.0874136
0.175961 0.224448 0.0873847
0.241739 0.167593 0.0586109
0.0909918 0.0782351 0.0581491
0.0909918 0.188123 0.0581491
0.177451 0.0809703 0.0608551
0.177639 0.187278 0.0605626
0.0903659 0.0782349 0.0788796
0.0903659 0.188123 0.0788796
0.175355 0.0787282 0.0811678
0.175357 0.188372 0.0806128
0.0895309 0.114865 0.106526
0.0895309 0.224752 0.106526
0.0893222 0.188123 0.113437
0.173039 0.11721 0.108435
0.173055 0.226554 0.108634
0.243338 0.0239046 0.00951522
0.0260662 0.023472 0.132844
0.0260662 0.133359 0.132844
0.0260662 0.243247 0.132844
0.109616 0.0232918 0.134586
0.109616 0.133179 0.134586
0.109616 0.243067 0.134586
0.193073 0.0251032 0.136532
0.194577 0.133853 0.137519
0.197982 0.243406 0.0600205
0.0252312 0.0597405 0.160491
0.0252312 0.169628 0.160491
0.108781 0.0599208 0.162232
0.108781 0.169808 0.162232
0.0884874 0.00497767 0.141084
0.240487 0.246289 0.0836025
0.0258521 0.0597405 0.139934
0.0258521 0.169628 0.139934
0.109408 0.0599208 0.141498
0.109408 0.169808 0.141498
0.193988 0.0624994 0.144632
0.193965 0.171864 0.144619
0.0266868 0.023472 0.112287
0.0266868 0.133359 0.112287
0.0266868 0.243247 0.112287
0.110243 0.0232918 0.113851
0.110243 0.133179 0.113851
0.110243 0.243067 0.113851
0.195758 0.0263485 0.115282
0.194474 0.134244 0.117166
0.197927 0.24168 0.0268463
0.0465862 0.114815 0.140272
0.0465862 0.224702 0.140272
0.0893222 0.0782349 0.113437
0.130327 0.114865 0.141911
0.130327 0.224752 0.141911
0.151949 0.133186 0.115103
0.215644 0.115001 0.144715
0.215477 0.224118 0.146472
0.151993 0.0234181 0.113377
0.0474209 0.078285 0.112625
0.0474209 0.188173 0.112625
0.131162 0.0782354 0.114265
0.131162 0.188123 0.114265
0.214805 0.0815187 0.116808
0.217327 0.188872 0.117148
0.0467959 0.078285 0.133327
0.0467959 0.188173 0.133327
0.130535 0.0782354 0.135
0.130535 0.188123 0.135
0.216052 0.0776508 0.138121
0.215379 0.188621 0.138167
0.045961 0.114815 0.160973
0.045961 0.224702 0.160973
0.171646 0.224695 0.14325
0.129701 0.114865 0.162646
0.129701 0.224752 0.162646
0.172457 0.114826 0.141916
0.130327 0.00497718 0.141911
0.242175 0.240926 0.0626583
0.0683847 0.243048 0.113016
0.0677583 0.0232737 0.133765
0.0677583 0.133161 0.133765
0.0677583 0.243048 0.133765
0.151217 0.0241243 0.135232
0.152282 0.132375 0.136025
0.152537 0.242825 0.0611685
0.236252 0.0229617 0.138386
0.237499 0.132627 0.139165
0.241567 0.132238 0.0302668
0.0669232 0.0599389 0.161412
0.0669232 0.169827 0.161412
0.23601 0.24451 0.139463
0.133698 0.00508487 0.0315392
0.133039 0.00497917 0.0521142
0.129701 0.00497718 0.162646
0.0675499 0.0599389 0.140663
0.0675499 0.169827 0.140663
0.1515 0.0607209 0.142353
0.151265 0.168352 0.142428
0.235715 0.06098 0.144537
0.23555 0.16914 0.145944
0.0683847 0.0232737 0.113016
0.0683847 0.133161 0.113016
0.0499667 0.00504218 0.0298974
0.13137 0.00497718 0.107353
0.0901571 0.00497767 0.0857905
0.193495 0.241073 0.137349
0.172232 0.115512 0.16281
0.192916 0.172078 0.165383
0.171132 0.228159 0.165149
0.213768 0.00549264 0.165714
0.220597 0.00627525 0.0367267
0.175609 0.00596873 0.0546139
0.236262 0.171782 0.165819
0.241713 0.0589959 0.000996394
0.219551 0.00476885 0.0567306
0.219484 0.00685283 0.0892447
0.1724 0.00545237 0.164718
0.178315 0.00551187 0.0347881
0.175473 0.00462636 0.0873103
0.0243965 0.023472 0.188137
0.0243965 0.133359 0.188137
0.0243965 0.243247 0.188137
0.107947 0.0232918 0.189879
0.107947 0.133179 0.189879
0.107947 0.243067 0.189879
0.192448 0.0241187 0.192839
0.19305 0.132231 0.192594
0.149467 0.243385 0.170262
0.0235614 0.0597405 0.215784
0.0235614 0.169628 0.215784
0.107111 0.0599208 0.217526
0.107111 0.169808 0.217526
0.191849 0.0587593 0.218876
0.193035 0.173082 0.221019
0.0241823 0.0597405 0.195228
0.0241823 0.169628 0.195228
0.107738 0.0599208 0.196791
0.107738 0.169808 0.196791
0.192028 0.0625461 0.198221
0.191037 0.17102 0.198448
0.0200079 0.023472 0.333461
0.0200079 0.133359 0.333461
0.0200079 0.243247 0.333461
0.108573 0.0232918 0.169145
0.108573 0.133179 0.169145
0.108573 0.243067 0.169145
0.235298 0.245373 0.194141
0.235957 0.0224561 0.173591
0.235077 0.0217332 0.228467
0.0449164 0.114815 0.195566
0.0449164 0.224702 0.195566
0.150066 0.134053 0.170521
0.128657 0.114865 0.197205
0.128657 0.224752 0.197205
0.0250171 0.023472 0.167581
0.215544 0.116342 0.198437
0.213836 0.228309 0.200897
0.126988 0.00497718 0.252498
0.0457512 0.078285 0.167919
0.0457512 0.188173 0.167919
0.129492 0.0782354 0.169558
0.129492 0.188123 0.169558
0.189784 0.170427 0.32989
0.14719 0.242677 0.301618
0.0451262 0.078285 0.18862
0.0451262 0.188173 0.18862
0.128866 0.0782354 0.190293
0.128866 0.188123 0.190293
0.214183 0.0801876 0.191206
0.213912 0.189502 0.194783
0.0442912 0.114815 0.216266
0.0442912 0.224702 0.216266
0.082852 0.00497767 0.327699
0.128031 0.114865 0.217939
0.128031 0.224752 0.217939
0.229763 0.0606033 0.330701
0.212556 0.113864 0.219216
0.213309 0.226023 0.221881
0.191641 0.240958 0.2282
0.0660885 0.0232737 0.189058
0.0660885 0.133161 0.189058
0.0660885 0.243048 0.189058
0.150651 0.0243949 0.190728
0.149291 0.133842 0.191972
0.233734 0.169194 0.330967
0.23573 0.0234661 0.195208
0.236882 0.133047 0.193266
0.211459 0.114785 0.331568
0.0652535 0.0599389 0.216705
0.0652535 0.169827 0.216705
0.14958 0.0616155 0.21862
0.150409 0.170565 0.219005
0.233178 0.0587078 0.222022
0.234057 0.168231 0.222998
0.0658802 0.0599389 0.195957
0.0658802 0.169827 0.195957
0.149745 0.0608979 0.1978
0.149524 0.171381 0.197995
0.233645 0.0609514 0.201685
0.233654 0.168597 0.202562
0.066715 0.0232737 0.16831
0.066715 0.133161 0.16831
0.066715 0.243048 0.16831
0.214888 0.0777309 0.170721
0.187133 0.0641416 0.329711
0.0845217 0.00497767 0.272405
0.234969 0.245335 0.227366
0.146088 0.0600204 0.328372
0.0868177 0.00497767 0.196377
0.0868177 0.114865 0.196377
0.0868177 0.224752 0.196377
0.16672 0.113441 0.329293
0.171103 0.115402 0.198829
0.173522 0.225554 0.197773
0.166888 0.225686 0.309128
0.0876525 0.0782349 0.16873
0.0876525 0.188123 0.16873
0.0861914 0.00497767 0.217112
0.166311 0.22766 0.32996
0.0870264 0.0782349 0.189466
0.0870264 0.188123 0.189466
0.170825 0.0793204 0.191585
0.171145 0.189684 0.191112
0.0861914 0.114865 0.217112
0.0861914 0.224752 0.217112
0.082852 0.224752 0.327699
0.172151 0.116107 0.218889
0.170548 0.226761 0.218545
0.167537 0.111606 0.307835
0.0227267 0.023472 0.24343
0.0227267 0.133359 0.24343
0.0227267 0.243247 0.24343
0.106277 0.0232918 0.245173
0.106277 0.133179 0.245173
0.106277 0.243067 0.245173
0.189925 0.0213564 0.247192
0.189842 0.133133 0.248624
0.148185 0.24044 0.246793
0.0218917 0.0597405 0.271078
0.0218917 0.169628 0.271078
0.105442 0.0599208 0.272819
0.105442 0.169808 0.272819
0.190105 0.0584439 0.273748
0.191274 0.167557 0.276285
0.0225126 0.0597405 0.25052
0.0225126 0.169628 0.25052
0.106068 0.0599208 0.252084
0.106068 0.169808 0.252084
0.192303 0.0573647 0.253414
0.19178 0.170738 0.254792
0.0233474 0.023472 0.222874
0.0233474 0.133359 0.222874
0.0233474 0.243247 0.222874
0.106903 0.0232918 0.224437
0.106903 0.133179 0.224437
0.106903 0.243067 0.224437
0.193301 0.0234411 0.227058
0.191755 0.13509 0.226514
0.085148 0.00497767 0.251671
0.0432467 0.114815 0.250858
0.0432467 0.224702 0.250858
0.082852 0.114865 0.327699
0.126988 0.114865 0.252498
0.126988 0.224752 0.252498
0.0250171 0.243247 0.167581
0.210922 0.113607 0.255688
0.212858 0.223826 0.255228
0.084313 0.0782349 0.279317
0.0440815 0.078285 0.223212
0.0440815 0.188173 0.223212
0.127823 0.0782354 0.224851
0.127823 0.188123 0.224851
0.211733 0.0778229 0.227829
0.213381 0.189721 0.229397
0.0434565 0.078285 0.243913
0.0434565 0.188173 0.243913
0.127196 0.0782354 0.245587
0.127196 0.188123 0.245587
0.211895 0.0778557 0.248513
0.213256 0.188328 0.250185
0.0426215 0.114815 0.27156
0.0426215 0.224702 0.27156
0.0250171 0.133359 0.167581
0.126361 0.114865 0.273233
0.126361 0.224752 0.273233
0.168157 0.188252 0.304379
0.212475 0.115101 0.275854
0.21196 0.223189 0.276368
0.124691 0.00497718 0.328526
0.0644188 0.0232737 0.244351
0.0644188 0.133161 0.244351
0.0644188 0.243048 0.244351
0.147116 0.0242237 0.245366
0.147704 0.132773 0.245437
0.193969 0.24646 0.193865
0.23154 0.0230685 0.249655
0.233109 0.13309 0.248798
0.215074 0.189954 0.173608
0.0635837 0.0599389 0.271998
0.0635837 0.169827 0.271998
0.147443 0.0605613 0.272515
0.148871 0.169885 0.274547
0.233893 0.0589044 0.276431
0.235318 0.165599 0.276626
0.0642105 0.0599389 0.251249
0.0642105 0.169827 0.251249
0.148792 0.060284 0.252043
0.148863 0.167918 0.253805
0.232938 0.06011 0.255813
0.235139 0.170034 0.256352
0.0650452 0.0232737 0.223603
0.0650452 0.133161 0.223603
0.0650452 0.243048 0.223603
0.149447 0.0253748 0.225217
0.15005 0.132618 0.223799
0.235077 0.244427 0.173388
0.190687 0.242795 0.281351
0.233261 0.129912 0.228771
0.151875 0.24504 0.19171
0.0851479 0.114865 0.251671
0.085148 0.224752 0.251671
0.168032 0.0758164 0.299347
0.167631 0.115321 0.253553
0.168665 0.224782 0.255137
0.0834783 0.224752 0.306963
0.0859827 0.0782349 0.224024
0.0859827 0.188123 0.224024
0.170566 0.0788148 0.225944
0.171041 0.190667 0.225406
0.0853567 0.0782349 0.244759
0.0853567 0.188123 0.244759
0.170329 0.0798291 0.247879
0.170852 0.186826 0.247274
0.0845217 0.114865 0.272405
0.0845217 0.224752 0.272405
0.0836869 0.188123 0.300052
0.169143 0.116562 0.274498
0.169421 0.22427 0.275744
0.0834783 0.114865 0.306963
0.021057 0.023472 0.298724
0.021057 0.133359 0.298724
0.021057 0.243247 0.298724
0.104608 0.0232918 0.300465
0.104608 0.133179 0.300465
0.104608 0.243067 0.300465
0.190563 0.0231435 0.302646
0.190133 0.130087 0.303365
0.234018 0.243766 0.248495
0.020222 0.0597405 0.326371
0.020222 0.169628 0.326371
0.103772 0.0599208 0.328112
0.103772 0.169808 0.328112
0.125318 0.00497718 0.307792
0.232246 0.242469 0.282926
0.0208429 0.0597405 0.305814
0.0208429 0.169628 0.305814
0.104399 0.0599208 0.307378
0.104399 0.169808 0.307378
0.18883 0.0603847 0.30994
0.19147 0.168604 0.30875
0.0216776 0.023472 0.278168
0.0216776 0.133359 0.278168
0.0216776 0.243247 0.278168
0.105233 0.0232918 0.279731
0.105233 0.133179 0.279731
0.105233 0.243067 0.279731
0.188805 0.0221769 0.28256
0.189844 0.131634 0.282786
0.188417 0.244715 0.302722
0.041577 0.114815 0.306152
0.041577 0.224702 0.306152
0.0836869 0.0782349 0.300052
0.125318 0.114865 0.307792
0.125318 0.224752 0.307792
0.171384 0.186519 0.283356
0.212271 0.114898 0.310549
0.208934 0.225578 0.309428
0.146603 0.242269 0.28107
0.0424117 0.078285 0.278505
0.0424117 0.188173 0.278505
0.126153 0.0782354 0.280144
0.126153 0.188123 0.280144
0.210744 0.0758472 0.281757
0.213107 0.186698 0.283206
0.0417867 0.078285 0.299206
0.0417867 0.188173 0.299206
0.125526 0.0782354 0.30088
0.125526 0.188123 0.30088
0.210784 0.076988 0.302461
0.211281 0.187395 0.304066
0.0409518 0.114815 0.326853
0.0409518 0.224702 0.326853
0.168544 0.0788911 0.278844
0.124691 0.114865 0.328526
0.124691 0.224752 0.328526
0.084313 0.188123 0.279317
0.0834783 0.00497767 0.306963
0.191386 0.241417 0.248886
0.126361 0.00497718 0.273233
0.0627491 0.0232737 0.299645
0.0627491 0.133161 0.299645
0.0627491 0.243048 0.299645
0.14685 0.0241 0.301572
0.146925 0.134367 0.301275
0.192869 0.244837 0.17323
0.233004 0.0224728 0.302907
0.232737 0.130095 0.304627
0.192758 0.13389 0.170956
0.061914 0.0599389 0.327291
0.061914 0.169827 0.327291
0.235075 0.132324 0.173521
0.170049 0.188443 0.170331
0.193181 0.0244651 0.172203
0.148127 0.242007 0.225877
0.0625407 0.0599389 0.306543
0.0625407 0.169827 0.306543
0.146608 0.0610242 0.306878
0.146263 0.170706 0.310421
0.230785 0.0586154 0.309782
0.234511 0.169269 0.311166
0.0633755 0.0232737 0.278896
0.0633755 0.133161 0.278896
0.0633755 0.243048 0.278896
0.147263 0.0228628 0.280059
0.146881 0.131139 0.280495
0.147059 0.17216 0.33207
0.233478 0.0212735 0.281859
0.235181 0.129627 0.28385
0.128657 0.00497718 0.197205
0.128031 0.00497718 0.217939
0.231516 0.242536 0.30444
0.17056 0.0786131 0.170575
0.210659 0.226582 0.330711
0.15061 0.0231605 0.170023
0.168557 0.00487285 0.273347
0.237729 0.0597163 0.166138
0.0193873 0.023472 0.354017
0.0193873 0.133359 0.354017
0.0193873 0.243247 0.354017
0.102938 0.0232918 0.355759
0.102938 0.133179 0.355759
0.102938 0.243067 0.355759
0.18744 0.0222401 0.356299
0.188667 0.129729 0.357977
0.145219 0.243742 0.335897
0.0185522 0.0597405 0.381664
0.0185522 0.169628 0.381664
0.102102 0.0599208 0.383406
0.102102 0.169808 0.383406
0.188197 0.06048 0.383793
0.187374 0.167075 0.385388
0.0191731 0.0597405 0.361107
0.0191731 0.169628 0.361107
0.102729 0.0599208 0.36267
0.102729 0.169808 0.36267
0.187692 0.0583517 0.363606
0.188096 0.168184 0.364102
0.0149987 0.023472 0.49934
0.0149987 0.133359 0.49934
0.0149987 0.243247 0.49934
0.103564 0.0232918 0.335024
0.103564 0.133179 0.335024
0.103564 0.243067 0.335024
0.187198 0.0255251 0.335322
0.188042 0.13133 0.336168
0.162068 0.114519 0.493593
0.0399072 0.114815 0.361445
0.0399072 0.224702 0.361445
0.233079 0.131565 0.337084
0.123648 0.114865 0.363084
0.123648 0.224752 0.363084
0.145836 0.240313 0.357108
0.210955 0.113041 0.364773
0.21055 0.224121 0.363976
0.163851 0.225575 0.474103
0.040742 0.078285 0.333799
0.040742 0.188173 0.333799
0.124483 0.0782354 0.335438
0.124483 0.188123 0.335438
0.121979 0.00497718 0.418378
0.14187 0.17191 0.474243
0.040117 0.078285 0.354499
0.040117 0.188173 0.354499
0.123857 0.0782354 0.356173
0.123857 0.188123 0.356173
0.208379 0.076493 0.357955
0.207923 0.18873 0.356374
0.039282 0.114815 0.382146
0.039282 0.224702 0.382146
0.161748 0.113311 0.473286
0.123022 0.114865 0.38382
0.123022 0.224752 0.38382
0.182718 0.170518 0.494992
0.208563 0.113715 0.385853
0.209556 0.222866 0.384764
0.14171 0.0587405 0.473963
0.0610793 0.0232737 0.354938
0.0610793 0.133161 0.354938
0.0610793 0.243048 0.354938
0.144793 0.0235223 0.356342
0.145473 0.13118 0.35539
0.141265 0.243607 0.466399
0.230456 0.0213319 0.359389
0.232004 0.133257 0.357896
0.162974 0.225117 0.494031
0.0602444 0.0599389 0.382584
0.0602444 0.169827 0.382584
0.143633 0.0606377 0.384833
0.143147 0.16733 0.383022
0.229911 0.0603726 0.385979
0.228358 0.169456 0.386417
0.060871 0.0599389 0.361836
0.060871 0.169827 0.361836
0.144084 0.0604833 0.364368
0.145091 0.166954 0.363212
0.228708 0.0567148 0.365115
0.230697 0.170865 0.365369
0.0617058 0.0232737 0.33419
0.0617058 0.133161 0.33419
0.0617058 0.243048 0.33419
0.247641 0.113571 0.473525
0.230498 0.0238187 0.338786
0.0575315 0.169827 0.472423
0.123022 0.00497718 0.38382
0.227619 0.244056 0.447708
0.141726 0.240786 0.445732
0.0818086 0.114865 0.362257
0.0818086 0.224752 0.362257
0.20849 0.00255112 0.364122
0.165464 0.113769 0.364403
0.167079 0.222711 0.36351
0.0784691 0.224752 0.472843
0.247803 0.188955 0.448053
0.166013 0.0773321 0.336186
0.0778428 0.224752 0.493579
0.0826433 0.0782349 0.33461
0.0826433 0.188123 0.33461
0.231852 0.243482 0.358912
0.247451 0.225109 0.494162
0.16824 0.189734 0.335997
0.121352 0.00497718 0.439113
0.0820172 0.0782349 0.355345
0.0820172 0.188123 0.355345
0.166531 0.0767087 0.357588
0.167011 0.185897 0.35716
0.230046 0.243927 0.391383
0.0778428 0.00497767 0.493579
0.0811822 0.114865 0.382992
0.0811822 0.224752 0.382992
0.0778428 0.114865 0.493579
0.165692 0.115223 0.384478
0.165561 0.224284 0.383981
0.0784691 0.114865 0.472843
0.0795125 0.00497767 0.438286
0.120309 0.00497718 0.473671
0.225778 0.16979 0.493413
0.0177176 0.023472 0.409311
0.0177176 0.133359 0.409311
0.0177176 0.243247 0.409311
0.101268 0.0232918 0.411052
0.101268 0.133179 0.411052
0.101268 0.243067 0.411052
0.185766 0.0239496 0.411732
0.185396 0.131912 0.412905
0.144996 0.242034 0.390828
0.0168825 0.0597405 0.436957
0.0168825 0.169628 0.436957
0.100432 0.0599208 0.438699
0.100432 0.169808 0.438699
0.185204 0.0602215 0.43979
0.183291 0.168845 0.440064
0.0175034 0.0597405 0.416401
0.0175034 0.169628 0.416401
0.101059 0.0599208 0.417964
0.101059 0.169808 0.417964
0.18579 0.060297 0.419311
0.185368 0.167699 0.42031
0.0183382 0.023472 0.388754
0.0183382 0.133359 0.388754
0.0183382 0.243247 0.388754
0.101894 0.0232918 0.390317
0.101894 0.133179 0.390317
0.101894 0.243067 0.390317
0.187575 0.0247798 0.390644
0.187325 0.131494 0.391808
0.226403 0.0583977 0.493793
0.0382375 0.114815 0.416738
0.0382375 0.224702 0.416738
0.142641 0.0249465 0.446073
0.121979 0.114865 0.418378
0.121979 0.224752 0.418378
0.163305 0.189029 0.466704
0.207607 0.117159 0.420086
0.207516 0.222307 0.418939
0.14548 0.0236642 0.335344
0.0390723 0.078285 0.389092
0.0390723 0.188173 0.389092
0.122813 0.0782354 0.390731
0.122813 0.188123 0.390731
0.209052 0.0783246 0.393235
0.20795 0.187918 0.393257
0.0384473 0.078285 0.409793
0.0384473 0.188173 0.409793
0.122187 0.0782354 0.411466
0.122187 0.188123 0.411466
0.208123 0.0784601 0.41369
0.206537 0.186207 0.41354
0.0376123 0.114815 0.43744
0.0376123 0.224702 0.43744
0.163924 0.0762552 0.46771
0.121352 0.114865 0.439113
0.121352 0.224752 0.439113
0.0786777 0.188123 0.465932
0.204022 0.113632 0.440423
0.206429 0.225915 0.439587
0.142233 0.133322 0.446518
0.0594096 0.0232737 0.410231
0.0594096 0.133161 0.410231
0.0594096 0.243048 0.410231
0.143254 0.0226557 0.411981
0.14185 0.132369 0.411571
0.248557 0.188441 0.468422
0.228522 0.0207294 0.414872
0.228934 0.13465 0.414405
0.205072 0.11373 0.494624
0.0585747 0.0599389 0.437878
0.0585747 0.169827 0.437878
0.142714 0.0622021 0.439935
0.142769 0.172024 0.4396
0.22754 0.0605667 0.439888
0.226203 0.171402 0.441365
0.0592013 0.0599389 0.417129
0.0592013 0.169827 0.417129
0.14299 0.0594766 0.419331
0.143255 0.169097 0.417378
0.228263 0.0585744 0.419773
0.2291 0.170073 0.421049
0.060036 0.0232737 0.389482
0.060036 0.133161 0.389482
0.060036 0.243048 0.389482
0.146044 0.023035 0.390735
0.144395 0.131765 0.390748
0.183092 0.0576043 0.494388
0.228696 0.0245149 0.394232
0.229511 0.132244 0.393487
0.143414 0.243133 0.4124
0.0801389 0.114865 0.41755
0.0801389 0.224752 0.41755
0.0786777 0.0782349 0.465932
0.162943 0.11382 0.417291
0.1649 0.223823 0.418941
0.225838 0.132514 0.446668
0.231214 0.243529 0.338178
0.1856 0.24569 0.446649
0.145761 0.13315 0.334076
0.0809735 0.0782349 0.389904
0.0809735 0.188123 0.389904
0.165707 0.0752103 0.390873
0.164622 0.185067 0.390425
0.189138 0.242351 0.35848
0.0583663 0.243048 0.444776
0.0803475 0.0782349 0.410638
0.0803475 0.188123 0.410638
0.164342 0.0768629 0.411392
0.163851 0.186344 0.411483
0.0583663 0.0232737 0.444776
0.0811822 0.00497767 0.382992
0.0795125 0.114865 0.438286
0.0795125 0.224752 0.438286
0.226691 0.2438 0.468073
0.162585 0.111853 0.438915
0.165122 0.224864 0.439299
0.226218 0.025734 0.447351
0.227593 0.244065 0.412011
0.0583663 0.133161 0.444776
0.163071 0.187941 0.446907
0.0160478 0.023472 0.464604
0.0160478 0.133359 0.464604
0.0160478 0.243247 0.464604
0.0995985 0.0232918 0.466346
0.0995985 0.133179 0.466346
0.0995985 0.243067 0.466346
0.186708 0.0217621 0.466505
0.182177 0.13259 0.467219
0.188405 0.244723 0.336909
0.0152129 0.0597405 0.49225
0.0152129 0.169628 0.49225
0.0987627 0.0599208 0.493992
0.0987627 0.169808 0.493992
0.184502 0.246475 0.467197
0.202877 0.224203 0.493885
0.0158337 0.0597405 0.471694
0.0158337 0.169628 0.471694
0.0993893 0.0599208 0.473257
0.0993893 0.169808 0.473257
0.185961 0.0579066 0.473574
0.184192 0.16852 0.473664
0.0166684 0.023472 0.444047
0.0166684 0.133359 0.444047
0.0166684 0.243247 0.444047
0.100224 0.0232918 0.445611
0.100224 0.133179 0.445611
0.100224 0.243067 0.445611
0.183984 0.0245069 0.446004
0.18395 0.132398 0.446428
0.226877 0.0592488 0.47342
0.0365678 0.114815 0.472032
0.0365678 0.224702 0.472032
0.164333 0.0755362 0.446849
0.120309 0.114865 0.473671
0.120309 0.224752 0.473671
0.0793038 0.188123 0.445196
0.203957 0.114225 0.47397
0.205266 0.22404 0.473564
0.22622 0.169411 0.472797
0.0374026 0.078285 0.444385
0.0374026 0.188173 0.444385
0.121144 0.0782354 0.446025
0.121144 0.188123 0.446025
0.206581 0.0778388 0.447425
0.2033 0.190441 0.4466
0.0367775 0.078285 0.465086
0.0367775 0.188173 0.465086
0.120517 0.0782354 0.466759
0.120517 0.188123 0.466759
0.205535 0.0779102 0.467608
0.205057 0.187234 0.466447
0.0359426 0.114815 0.492732
0.0359426 0.224702 0.492732
0.0793038 0.0782349 0.445196
0.119682 0.114865 0.494406
0.119682 0.224752 0.494406
0.0784691 0.00497767 0.472843
0.188298 0.2405 0.391722
0.186304 0.240803 0.413706
0.0801389 0.00497767 0.41755
0.0577399 0.0232737 0.465524
0.0577399 0.133161 0.465524
0.0577399 0.243048 0.465524
0.141277 0.0218366 0.467171
0.141482 0.132671 0.467177
0.211342 0.187511 0.33623
0.22752 0.0191571 0.468488
0.226031 0.13178 0.467148
0.123648 0.00497718 0.363084
0.0569049 0.0599389 0.493171
0.0569049 0.169827 0.493171
0.140602 0.0599208 0.494819
0.140602 0.169808 0.494819
0.119682 0.00497718 0.494406
0.0818086 0.00497767 0.362257
0.0575315 0.0599389 0.472423
0.209492 0.0773589 0.338153
0.24754 0.113611 0.493949
0.248961 0.225824 0.440309
0.247303 0.0780112 0.467404
0.249633 0.117051 0.441589
0.248737 0.07949 0.447342
0.249345 0.225042 0.473669
0.252309 0.0803753 0.392437
0.201746 0.000849248 0.495827
0.205945 0.00457124 0.440725
0.207335 0.00405223 0.419703
0.249569 0.00323208 0.420266
0.164151 0.00449 0.41781
0.162277 0.00513507 0.494946
0.0143781 0.023472 0.519897
0.0143781 0.133359 0.519897
0.0143781 0.243247 0.519897
0.0979288 0.0232918 0.521639
0.0979288 0.133179 0.521639
0.0979288 0.243067 0.521639
0.18149 0.0260281 0.522847
0.181483 0.130685 0.522633
0.15552 0.224918 0.660888
0.0135431 0.0597405 0.547544
0.0135431 0.169628 0.547544
0.097093 0.0599208 0.549285
0.097093 0.169808 0.549285
0.179569 0.063586 0.551049
0.180508 0.172497 0.549916
0.0141639 0.0597405 0.526987
0.0141639 0.169628 0.526987
0.0977196 0.0599208 0.528551
0.0977196 0.169808 0.528551
0.180222 0.0616272 0.530326
0.180995 0.167937 0.52803
0.00998962 0.0234731 0.665224
0.00998962 0.13336 0.665224
0.00998962 0.243249 0.665224
0.0985545 0.0232918 0.500904
0.0985545 0.133179 0.500904
0.0985545 0.243067 0.500904
0.241135 0.114613 0.586219
0.24074 0.0802671 0.613545
0.244716 0.187772 0.521422
0.0348981 0.114815 0.527325
0.0348981 0.224702 0.527325
0.218914 0.169201 0.662225
0.118639 0.114865 0.528964
0.118639 0.224752 0.528964
0.223811 0.0228788 0.500221
0.202671 0.116062 0.530188
0.201513 0.222829 0.528535
0.155102 0.224003 0.640407
0.0357328 0.078285 0.499678
0.0357328 0.188173 0.499678
0.119474 0.0782354 0.501318
0.119474 0.188123 0.501318
0.240495 0.116762 0.661765
0.246671 0.0769598 0.502452
0.0351078 0.078285 0.520379
0.0351078 0.188173 0.520379
0.118847 0.0782354 0.522053
0.118847 0.188123 0.522053
0.201429 0.0803803 0.522224
0.201844 0.186701 0.520188
0.0342728 0.114815 0.548026
0.0342728 0.224702 0.548026
0.156037 0.112525 0.641127
0.118012 0.114865 0.549699
0.118012 0.224752 0.549699
0.177811 0.171186 0.659766
0.202098 0.114449 0.549986
0.201528 0.22555 0.550397
0.224723 0.242053 0.500784
0.0560701 0.0232737 0.520818
0.0560701 0.133161 0.520818
0.0560701 0.243048 0.520818
0.139767 0.0232917 0.522466
0.139767 0.133179 0.522466
0.139767 0.243067 0.522466
0.223089 0.0235722 0.521282
0.223696 0.132009 0.521454
0.197886 0.223795 0.661176
0.0552352 0.0599389 0.548465
0.0552352 0.169827 0.548465
0.138932 0.0599208 0.550113
0.138932 0.169808 0.550113
0.223463 0.0590026 0.548759
0.222292 0.170969 0.548037
0.0558618 0.0599389 0.527716
0.0558618 0.169827 0.527716
0.139558 0.0599208 0.529378
0.139558 0.169808 0.529378
0.223162 0.0585232 0.529279
0.223219 0.16839 0.528257
0.0566966 0.0232737 0.500069
0.0566966 0.133161 0.500069
0.0566966 0.243048 0.500069
0.140392 0.0232917 0.501732
0.140392 0.133179 0.501732
0.140392 0.243067 0.501732
0.197416 0.116278 0.659666
0.243906 0.223474 0.550481
0.0728337 0.00497767 0.659458
0.0767994 0.114865 0.528137
0.0767994 0.224752 0.528137
0.0745034 0.00497767 0.604165
0.159691 0.113366 0.530008
0.161696 0.224118 0.529275
0.241316 0.116301 0.641372
0.218545 0.06013 0.661828
0.162221 0.190097 0.501959
0.0728337 0.224752 0.659458
0.0776341 0.0782349 0.50049
0.0776341 0.188123 0.50049
0.0761731 0.00497767 0.548872
0.222944 0.242664 0.521536
0.221938 0.0213682 0.557213
0.177497 0.243037 0.632617
0.077008 0.0782349 0.521225
0.077008 0.188123 0.521225
0.160257 0.0787282 0.522207
0.160513 0.187221 0.522399
0.180727 0.242323 0.577149
0.220761 0.243847 0.612955
0.0761731 0.114865 0.548872
0.0761731 0.224752 0.548872
0.0728337 0.114865 0.659458
0.159668 0.113746 0.550598
0.1603 0.224877 0.549674
0.0734599 0.224752 0.638723
0.177004 0.0606137 0.660016
0.240558 0.079288 0.576525
0.241401 0.19 0.634383
0.0127084 0.023472 0.57519
0.0127084 0.133359 0.57519
0.0127084 0.243247 0.57519
0.0962591 0.0232918 0.576932
0.0962591 0.133179 0.576932
0.0962591 0.243067 0.576932
0.179719 0.0261899 0.577288
0.179675 0.133704 0.577708
0.179515 0.24426 0.555839
0.0118734 0.0597405 0.602837
0.0118734 0.169628 0.602837
0.0954233 0.0599208 0.604579
0.0954233 0.169808 0.604579
0.177765 0.0624747 0.604521
0.180872 0.172543 0.604217
0.0124942 0.0597405 0.582281
0.0124942 0.169628 0.582281
0.0960499 0.0599208 0.583844
0.0960499 0.169808 0.583844
0.181487 0.062694 0.584647
0.181051 0.171212 0.583524
0.013329 0.023472 0.554634
0.013329 0.133359 0.554634
0.013329 0.243247 0.554634
0.0968848 0.0232918 0.556197
0.0968848 0.133179 0.556197
0.0968848 0.243067 0.556197
0.181603 0.0269155 0.55634
0.180839 0.133031 0.555819
0.245104 0.0796677 0.523177
0.0332283 0.114815 0.582618
0.0332283 0.224702 0.582618
0.241291 0.0782407 0.6349
0.116969 0.114865 0.584258
0.116969 0.224752 0.584258
0.156337 0.188086 0.632853
0.199777 0.117093 0.585745
0.20112 0.222909 0.585141
0.0734599 0.114865 0.638723
0.0340631 0.078285 0.554972
0.0340631 0.188173 0.554972
0.117804 0.0782354 0.556611
0.117804 0.188123 0.556611
0.203259 0.07845 0.557129
0.202462 0.189309 0.556047
0.0334381 0.078285 0.575673
0.0334381 0.188173 0.575673
0.117178 0.0782354 0.577346
0.117178 0.188123 0.577346
0.20164 0.0829302 0.57742
0.202473 0.189175 0.576903
0.0326031 0.114815 0.603319
0.0326031 0.224702 0.603319
0.156698 0.0775665 0.632702
0.116343 0.114865 0.604992
0.116343 0.224752 0.604992
0.0736685 0.188123 0.631812
0.198672 0.112881 0.607435
0.200271 0.225486 0.606573
0.24436 0.117798 0.549991
0.0544004 0.0232737 0.576111
0.0544004 0.133161 0.576111
0.0544004 0.243048 0.576111
0.138097 0.0232917 0.57776
0.138097 0.133179 0.57776
0.138097 0.243067 0.57776
0.222544 0.0216498 0.57795
0.221495 0.133192 0.577254
0.204494 0.188077 0.49991
0.0535655 0.0599389 0.603757
0.0535655 0.169827 0.603757
0.137262 0.0599208 0.605406
0.137262 0.169808 0.605406
0.222247 0.0618496 0.604921
0.221086 0.170246 0.606216
0.0541921 0.0599389 0.583009
0.0541921 0.169827 0.583009
0.137888 0.0599208 0.584671
0.137888 0.169808 0.584671
0.219635 0.0595042 0.584128
0.221682 0.16907 0.584955
0.0550268 0.0232737 0.555363
0.0550268 0.133161 0.555363
0.0550268 0.243048 0.555363
0.138723 0.0232917 0.557024
0.138723 0.133179 0.557024
0.138723 0.243067 0.557024
0.241615 0.223036 0.584944
0.222453 0.136414 0.556343
0.116969 0.00497718 0.584258
0.0751297 0.114865 0.58343
0.0751297 0.224752 0.58343
0.0736685 0.0782349 0.631812
0.158857 0.117162 0.584912
0.159561 0.225827 0.584638
0.219247 0.132155 0.612563
0.183181 0.131395 0.501159
0.2423 0.116222 0.607076
0.240555 0.188842 0.613747
0.0759643 0.0782349 0.555783
0.0759643 0.188123 0.555783
0.158823 0.0777559 0.557282
0.159395 0.189285 0.55751
0.240771 0.225073 0.607334
0.183456 0.243388 0.500727
0.0753383 0.0782349 0.576519
0.0753383 0.188123 0.576519
0.158728 0.0784686 0.577075
0.158874 0.187958 0.578163
0.219793 0.24479 0.633847
0.205275 0.0762158 0.500211
0.0745034 0.114865 0.604165
0.0745034 0.224752 0.604165
0.245422 0.188183 0.501137
0.157936 0.115612 0.606312
0.15795 0.224621 0.605991
0.221181 0.021747 0.612582
0.15719 0.117066 0.661321
0.162681 0.0775493 0.502126
0.158342 0.188096 0.612056
0.0110386 0.023472 0.630483
0.0110386 0.133359 0.630483
0.0110386 0.243247 0.630483
0.0945893 0.0232918 0.632226
0.0945893 0.133179 0.632226
0.0945893 0.243067 0.632226
0.177476 0.0256294 0.633603
0.177453 0.134288 0.634259
0.221846 0.23879 0.577346
0.0102037 0.0597405 0.65813
0.0102037 0.169628 0.65813
0.0937539 0.0599208 0.659872
0.0937539 0.169808 0.659872
0.245717 0.116898 0.528355
0.0751297 0.00497767 0.58343
0.0108245 0.0597405 0.637573
0.0108245 0.169628 0.637573
0.0943802 0.0599208 0.639137
0.0943802 0.169808 0.639137
0.177699 0.0620969 0.639146
0.177413 0.171597 0.639618
0.0116592 0.023472 0.609927
0.0116592 0.133359 0.609927
0.0116592 0.243247 0.609927
0.095215 0.0232918 0.61149
0.095215 0.133179 0.61149
0.095215 0.243067 0.61149
0.179924 0.0262265 0.612181
0.178304 0.135281 0.613138
0.222103 0.241074 0.557241
0.0315586 0.114815 0.637911
0.0315586 0.224702 0.637911
0.156975 0.0793341 0.611803
0.1153 0.114865 0.639551
0.1153 0.224752 0.639551
0.0742946 0.188123 0.611076
0.197896 0.116821 0.639805
0.1979 0.224274 0.641423
0.137053 0.243067 0.612318
0.0323934 0.078285 0.610265
0.0323934 0.188173 0.610265
0.116134 0.0782354 0.611904
0.116134 0.188123 0.611904
0.200272 0.0766864 0.612137
0.20185 0.190126 0.613274
0.0317683 0.078285 0.630965
0.0317683 0.188173 0.630965
0.115508 0.0782354 0.632639
0.115508 0.188123 0.632639
0.200145 0.0796962 0.633368
0.199063 0.189206 0.633567
0.0309332 0.114815 0.658613
0.0309332 0.224702 0.658613
0.0742946 0.0782349 0.611076
0.114673 0.114865 0.660286
0.114673 0.224752 0.660286
0.239845 0.227572 0.640921
0.244502 0.186469 0.556321
0.239075 0.222667 0.661947
0.137053 0.133179 0.612318
0.0527307 0.0232737 0.631404
0.0527307 0.133161 0.631404
0.0527307 0.243048 0.631404
0.136427 0.0232917 0.633053
0.136427 0.133179 0.633053
0.136427 0.243067 0.633053
0.218908 0.0224886 0.633437
0.219867 0.133496 0.633916
0.242575 0.187425 0.577206
0.0518955 0.059939 0.659051
0.0518955 0.169827 0.659051
0.135592 0.0599208 0.6607
0.135592 0.169808 0.6607
0.243529 0.0794288 0.556136
0.116343 0.00497718 0.604992
0.0525223 0.0599389 0.638302
0.0525223 0.169827 0.638302
0.136218 0.0599208 0.639965
0.136218 0.169808 0.639965
0.220105 0.059228 0.641318
0.219544 0.171995 0.64075
0.0533571 0.0232737 0.610656
0.0533571 0.133161 0.610656
0.0533571 0.243048 0.610656
0.137053 0.0232917 0.612318
0.118639 0.00497718 0.528964
0.0734599 0.00497767 0.638723
0.118012 0.00497718 0.549699
0.114673 0.00497718 0.660286
0.0767994 0.00497767 0.528137
0.1153 0.00497718 0.639551
0.178504 0.244137 0.612675
0.181548 0.244827 0.522578
0.2435 0.223321 0.530194
0.22599 0.131122 0.500373
0.182167 0.0220549 0.502425
0.158845 0.00685873 0.605911
0.157235 0.00719508 0.641057
0.243103 0.00229441 0.549808
0.198994 0.00700016 0.662329
0.199595 0.00492812 0.58423
0.160801 0.00702436 0.530046
0.200193 0.00326562 0.604992
0.197821 0.00533697 0.641068
0.238772 0.00476916 0.661244
0.00936515 0.0235338 0.685791
0.00936515 0.133421 0.685791
0.00936515 0.243308 0.685791
0.0929191 0.0232918 0.687518
0.0929191 0.133179 0.687518
0.0929191 0.243067 0.687518
0.178054 0.0221328 0.690459
0.177215 0.136314 0.688465
0.176017 0.170772 0.82664
0.00853561 0.0594888 0.713501
0.00853561 0.169376 0.713501
0.0920842 0.0599208 0.715165
0.0920842 0.169808 0.715165
0.17519 0.0598655 0.716309
0.176521 0.170374 0.715541
0.00864479 0.0600454 0.692881
0.00864481 0.169933 0.692881
0.0927103 0.0599208 0.69443
0.0927103 0.169808 0.69443
0.177674 0.0592968 0.69517
0.177461 0.173099 0.695357
0.00403576 0.0228677 0.831233
0.00403576 0.132755 0.831233
0.00403576 0.242643 0.831233
0.0935452 0.0232918 0.666784
0.0935452 0.133179 0.666784
0.0935452 0.243067 0.666784
0.21997 0.0238918 0.668275
0.234904 0.224453 0.829608
0.151716 0.115737 0.826624
0.0298824 0.114825 0.693218
0.0298824 0.224712 0.693218
0.216226 0.241952 0.780034
0.11363 0.114865 0.694844
0.11363 0.224752 0.694844
0.177519 0.136209 0.667618
0.196928 0.116313 0.696221
0.197665 0.225716 0.697648
0.152476 0.224317 0.806499
0.0307223 0.0782842 0.665562
0.0307223 0.188171 0.665562
0.114465 0.0782354 0.667197
0.114465 0.188123 0.667197
0.238841 0.0807222 0.66843
0.198209 0.188063 0.668747
0.0300362 0.0782528 0.686282
0.0300362 0.18814 0.686282
0.113838 0.0782354 0.687932
0.113838 0.188123 0.687932
0.198631 0.0797884 0.688832
0.198733 0.189912 0.69086
0.0290441 0.114912 0.713974
0.0290441 0.224799 0.713974
0.154475 0.117665 0.805785
0.113003 0.114865 0.715579
0.113003 0.224752 0.715579
0.217893 0.243748 0.746763
0.195565 0.114992 0.716484
0.196237 0.22445 0.719568
0.234287 0.110993 0.80659
0.0510605 0.0232727 0.686698
0.0510605 0.13316 0.686698
0.0510605 0.243048 0.686698
0.134758 0.0232917 0.688346
0.134758 0.133179 0.688346
0.134758 0.243067 0.688346
0.21785 0.023343 0.688682
0.218827 0.132982 0.689492
0.177646 0.241514 0.66858
0.0502262 0.059941 0.714346
0.0502262 0.169828 0.714346
0.133923 0.0599208 0.715993
0.133923 0.169808 0.715993
0.217036 0.0607873 0.717227
0.218534 0.169063 0.717758
0.0508449 0.0599383 0.693596
0.0508449 0.169825 0.693596
0.134548 0.0599208 0.695257
0.134548 0.169808 0.695257
0.219169 0.0586561 0.696848
0.219168 0.169456 0.697176
0.0516874 0.0232736 0.665949
0.0516874 0.133161 0.665949
0.0516874 0.243048 0.665949
0.135383 0.0232917 0.667611
0.135383 0.133179 0.667611
0.135383 0.243067 0.667611
0.193473 0.227785 0.8279
0.212053 0.171573 0.827854
0.177825 0.0241903 0.66814
0.0717901 0.114865 0.694016
0.0717901 0.224752 0.694016
0.111334 0.00497718 0.77087
0.15643 0.114857 0.69301
0.155582 0.225998 0.696952
0.0684512 0.224752 0.804601
0.239864 0.114245 0.694453
0.238563 0.225692 0.697789
0.0678201 0.224753 0.825341
0.0726249 0.0782349 0.66637
0.0726249 0.188123 0.66637
0.17525 0.245022 0.724021
0.219202 0.245329 0.690097
0.176978 0.244584 0.689036
0.219142 0.242658 0.669753
0.0719978 0.0782346 0.687105
0.0719978 0.188121 0.687105
0.155123 0.0746056 0.688297
0.156014 0.189293 0.689977
0.239678 0.0759034 0.690239
0.239436 0.189482 0.690782
0.0711602 0.114866 0.714752
0.0711602 0.224753 0.714752
0.0678201 0.114866 0.825341
0.154376 0.115815 0.713485
0.155517 0.22545 0.717227
0.0684512 0.114865 0.804601
0.236879 0.112461 0.71557
0.238691 0.227142 0.718223
0.236939 0.189562 0.801708
0.00776225 0.023848 0.741256
0.00776225 0.133735 0.741256
0.00776225 0.243623 0.741256
0.0912494 0.0232917 0.742812
0.0912494 0.133179 0.742812
0.0912494 0.243067 0.742812
0.174207 0.0238845 0.743657
0.173303 0.134534 0.742693
0.171254 0.0581737 0.828621
0.0069601 0.059323 0.768942
0.00696011 0.169211 0.768942
0.0904144 0.0599208 0.77046
0.0904144 0.169808 0.77046
0.172575 0.0609454 0.771728
0.174742 0.171071 0.77254
0.00589606 0.0606785 0.748253
0.00589606 0.170566 0.748253
0.0910403 0.059921 0.749723
0.0910403 0.169808 0.749723
0.172987 0.0600957 0.749786
0.17314 0.170599 0.752274
0.00652033 0.0224098 0.720598
0.00652033 0.132297 0.720598
0.00652034 0.242185 0.720598
0.0918753 0.0232917 0.722077
0.0918753 0.133179 0.722077
0.0918753 0.243067 0.722077
0.175454 0.0219265 0.724169
0.173943 0.13288 0.722396
0.214582 0.243506 0.801336
0.0282193 0.114849 0.748524
0.0282193 0.224736 0.748524
0.232622 0.0756207 0.801374
0.11196 0.114865 0.750137
0.11196 0.224752 0.750137
0.153435 0.188933 0.799689
0.195085 0.118762 0.750666
0.19637 0.223536 0.752259
0.151518 0.224163 0.827376
0.0290455 0.0782533 0.720873
0.0290455 0.188141 0.720873
0.112795 0.0782354 0.722491
0.112795 0.188123 0.722491
0.19593 0.0776514 0.723552
0.196652 0.187654 0.723789
0.0281495 0.0781694 0.741637
0.0281495 0.188057 0.741637
0.112168 0.0782354 0.743225
0.112168 0.188123 0.743225
0.194793 0.0833842 0.744256
0.195532 0.188165 0.744656
0.0273058 0.114929 0.769291
0.0273058 0.224817 0.769291
0.153876 0.0796706 0.800281
0.111334 0.114865 0.77087
0.111334 0.224752 0.77087
0.0686534 0.18812 0.797692
0.195317 0.113006 0.771379
0.195157 0.223573 0.772745
0.21596 0.131167 0.780451
0.0493929 0.0232715 0.741993
0.0493929 0.133159 0.741993
0.0493929 0.243047 0.741993
0.133088 0.0232917 0.743639
0.133088 0.133179 0.743639
0.133088 0.243067 0.743639
0.21618 0.0260413 0.745571
0.216726 0.133791 0.745043
0.11196 0.00497718 0.750137
0.0485594 0.0599405 0.76964
0.0485594 0.169828 0.76964
0.132253 0.0599208 0.771288
0.132253 0.169808 0.771288
0.213605 0.0591785 0.772039
0.215631 0.167641 0.773231
0.0491426 0.0599405 0.748889
0.0491426 0.169828 0.748889
0.132879 0.0599208 0.750551
0.132879 0.169808 0.750551
0.213948 0.0631685 0.751914
0.216746 0.169693 0.753119
0.0499899 0.0232753 0.721243
0.0499899 0.133163 0.721243
0.0499899 0.243049 0.721243
0.133714 0.0232917 0.722905
0.133714 0.133179 0.722905
0.133714 0.243067 0.722905
0.215974 0.025179 0.725399
0.216335 0.133006 0.723667
0.217838 0.24264 0.72549
0.0701206 0.114865 0.74931
0.0701206 0.224752 0.74931
0.0686534 0.078233 0.797692
0.153143 0.116515 0.751176
0.153983 0.227688 0.752197
0.21403 0.0242678 0.780482
0.236897 0.116799 0.752699
0.239001 0.225801 0.752801
0.235942 0.186022 0.781461
0.0709551 0.078235 0.721663
0.0709551 0.188123 0.721663
0.154171 0.0797428 0.721911
0.154686 0.187782 0.724081
0.236468 0.077762 0.724927
0.237434 0.190107 0.724814
0.0703233 0.0782331 0.742399
0.0703233 0.18812 0.742399
0.152358 0.0807178 0.743166
0.154276 0.191881 0.744401
0.236038 0.0815724 0.74567
0.236901 0.188805 0.745992
0.0694875 0.114867 0.770043
0.0694875 0.224755 0.770043
0.233563 0.0780035 0.780216
0.154376 0.119252 0.772343
0.153009 0.224005 0.773831
0.132044 0.243067 0.778196
0.23525 0.113534 0.772525
0.237838 0.222802 0.774309
0.152338 0.186928 0.779161
0.00615281 0.0238517 0.796599
0.00615281 0.133739 0.796599
0.00615282 0.243627 0.796599
0.0895798 0.0232917 0.798102
0.0895798 0.133179 0.798102
0.0895798 0.243067 0.798102
0.174054 0.022749 0.799825
0.174802 0.135098 0.798482
0.0701206 0.00497763 0.74931
0.00534049 0.0594324 0.824241
0.00534049 0.16932 0.824241
0.0887448 0.0599208 0.825751
0.0887448 0.169808 0.825751
0.174188 0.243634 0.80044
0.1752 0.241535 0.780747
0.0045709 0.0605172 0.803583
0.0045709 0.170404 0.803583
0.0893705 0.059921 0.805018
0.0893705 0.169808 0.805018
0.173615 0.0589826 0.807524
0.173601 0.170676 0.806795
0.00514137 0.022555 0.775926
0.00514137 0.132442 0.775926
0.00514137 0.24233 0.775926
0.0902053 0.0232917 0.777369
0.0902053 0.133179 0.777369
0.0902053 0.243067 0.777369
0.17454 0.0271649 0.779403
0.175636 0.135427 0.778029
0.156459 0.187813 0.668844
0.0265735 0.11483 0.803819
0.0265735 0.224718 0.803819
0.152758 0.0814057 0.780147
0.11029 0.114865 0.805428
0.11029 0.224752 0.805428
0.0692858 0.188123 0.776959
0.194602 0.115991 0.806225
0.193482 0.223041 0.807303
0.0711602 0.00497877 0.714752
0.0273962 0.0782572 0.776169
0.0273962 0.188144 0.776169
0.111125 0.0782354 0.777786
0.111125 0.188123 0.777786
0.194034 0.077761 0.778978
0.19571 0.188126 0.77951
0.0265147 0.0781945 0.796925
0.0265147 0.188082 0.796925
0.110499 0.0782354 0.79852
0.110499 0.188123 0.79852
0.192584 0.0770671 0.800235
0.1946 0.188411 0.800456
0.0257445 0.114873 0.82456
0.0257445 0.22476 0.82456
0.0692858 0.078235 0.776959
0.109664 0.114865 0.826169
0.109664 0.224752 0.826169
0.234654 0.22495 0.809482
0.0273058 0.00504189 0.769291
0.0678201 0.00497897 0.825341
0.132044 0.133179 0.778196
0.0477256 0.0232732 0.797282
0.0477256 0.133161 0.797282
0.0477256 0.243048 0.797282
0.131418 0.0232917 0.79893
0.131418 0.133179 0.79893
0.131418 0.243067 0.79893
0.214137 0.0204592 0.800289
0.215248 0.134381 0.80082
0.154754 0.0799827 0.667791
0.0468912 0.0599383 0.824932
0.0468912 0.169825 0.824932
0.130583 0.0599208 0.826579
0.130583 0.169808 0.826579
0.218401 0.132833 0.668499
0.175974 0.242941 0.744632
0.0474744 0.0599434 0.804183
0.0474744 0.169831 0.804183
0.131209 0.0599208 0.805846
0.131209 0.169808 0.805846
0.212813 0.0565179 0.80741
0.215331 0.171553 0.806969
0.0483039 0.02327 0.776534
0.0483039 0.133157 0.776534
0.0483039 0.243045 0.776534
0.132044 0.0232917 0.778196
0.11363 0.00497718 0.694844
0.0684512 0.00497766 0.804601
0.0290441 0.00502452 0.713974
0.109664 0.00497718 0.826169
0.0257445 0.00498518 0.82456
0.11029 0.00497718 0.805428
0.113003 0.00497718 0.715579
0.0717901 0.00497767 0.694016
0.0694875 0.00497974 0.770043
0.197435 0.0800753 0.667607
0.233573 0.112172 0.828067
0.239778 0.188111 0.669938
0.190993 0.115348 0.827065
0.210625 0.0592437 0.828986
0.153305 0.00539146 0.772298
0.19626 0.0054954 0.751129
0.194863 0.00420049 0.772639
0.196899 0.00262648 0.718047
0.198234 0.0037766 0.69686
0.153573 0.0046007 0.7508
0.236831 0.00680101 0.718378
0.00451757 0.0237443 0.85189
0.00451757 0.133632 0.85189
0.00451757 0.243519 0.85189
0.08791 0.0232918 0.853401
0.08791 0.133179 0.853401
0.08791 0.243067 0.853401
0.170952 0.0236888 0.856779
0.171365 0.129921 0.855322
0.179494 0.227407 0.994532
0.00369309 0.0594938 0.879539
0.0036931 0.169382 0.879539
0.0870751 0.0599208 0.881043
0.0870751 0.169808 0.881043
0.170376 0.0593879 0.884186
0.168736 0.169173 0.883191
0.00340688 0.0602286 0.858897
0.00340688 0.170115 0.858897
0.087701 0.0599208 0.860309
0.087701 0.169808 0.860309
0.170723 0.0624709 0.864249
0.170483 0.164077 0.862458
0.0885356 0.0232917 0.83266
0.0885356 0.133179 0.83266
0.0885356 0.243067 0.83266
0.224131 0.115381 0.99741
0.211311 0.0221161 0.837002
0.233564 0.187345 0.837488
0.0249201 0.114811 0.859117
0.0249201 0.224698 0.859117
0.148671 0.0050975 0.882644
0.108621 0.114865 0.860727
0.108621 0.224752 0.860727
0.248213 0.171593 0.976707
0.192546 0.11306 0.861608
0.193871 0.222208 0.86324
0.15256 0.186847 0.833146
0.0257492 0.0782826 0.831468
0.0257492 0.18817 0.831468
0.109456 0.0782354 0.833078
0.109456 0.188123 0.833078
0.207568 0.0246261 0.912518
0.181077 0.116772 0.995914
0.0249482 0.0782469 0.852194
0.0249482 0.188134 0.852194
0.108829 0.0782354 0.853811
0.108829 0.188123 0.853811
0.192097 0.0742174 0.855185
0.190651 0.186755 0.855845
0.0241451 0.114836 0.879835
0.0241451 0.224724 0.879835
0.250253 0.242758 0.949688
0.107994 0.114865 0.88146
0.107994 0.224752 0.88146
0.060717 0.221643 0.989484
0.191579 0.115429 0.882121
0.192538 0.22391 0.883404
0.248595 0.0224706 0.947714
0.0460566 0.0232746 0.852581
0.0460566 0.133162 0.852581
0.0460566 0.243049 0.852581
0.129748 0.0232917 0.854228
0.129748 0.133179 0.854228
0.129748 0.243067 0.854228
0.213127 0.0209184 0.857895
0.21281 0.132598 0.854676
0.170894 0.0232082 0.83474
0.0452218 0.0599378 0.880223
0.0452218 0.169825 0.880223
0.128914 0.0599208 0.88187
0.128914 0.169808 0.88187
0.212974 0.0598797 0.884968
0.212121 0.168747 0.882682
0.0458218 0.0599426 0.859474
0.0458218 0.16983 0.859474
0.129539 0.0599208 0.861137
0.129539 0.169808 0.861137
0.213146 0.0583055 0.864082
0.211541 0.167935 0.861805
0.0466497 0.0232693 0.831825
0.0466497 0.133157 0.831825
0.0466497 0.243044 0.831825
0.130374 0.0232917 0.833487
0.130374 0.133179 0.833487
0.130374 0.243067 0.833487
0.234202 0.0744354 0.835788
0.247126 0.13443 0.969472
0.202664 0.17089 0.994912
0.0667817 0.114865 0.859899
0.0667817 0.224752 0.859899
0.060717 0.111756 0.989484
0.149589 0.115481 0.862078
0.150629 0.223681 0.862632
0.17011 0.245453 0.912154
0.232837 0.115761 0.863984
0.2334 0.22371 0.865464
0.228126 0.186729 0.968804
0.0676163 0.0782349 0.83225
0.0676163 0.188123 0.83225
0.213312 0.243466 0.858389
0.138567 0.228951 0.994601
0.193858 0.192214 0.836016
0.138253 0.00741733 0.994813
0.0669866 0.078234 0.852983
0.0669866 0.188121 0.852983
0.150585 0.0795323 0.855435
0.151669 0.18739 0.854608
0.233594 0.0776037 0.856438
0.232539 0.189071 0.857318
0.0661523 0.114866 0.880633
0.0661523 0.224753 0.880633
0.227046 0.0775474 0.969426
0.150129 0.115256 0.882523
0.150273 0.224432 0.883381
0.208487 0.134113 0.947289
0.232321 0.115936 0.885135
0.233755 0.225253 0.885803
0.145687 0.188392 0.965061
0.00287014 0.023681 0.907181
0.00287014 0.133569 0.907181
0.00287015 0.243456 0.907181
0.0862403 0.0232918 0.908692
0.0862403 0.133179 0.908692
0.0862403 0.243067 0.908692
0.168756 0.0246359 0.910013
0.16996 0.132868 0.910286
0.0644849 0.00497725 0.935916
0.00187849 0.0597142 0.934929
0.00187849 0.169602 0.934929
0.0854054 0.0599206 0.936334
0.0854054 0.169808 0.936334
0.167977 0.0596588 0.938793
0.170696 0.169938 0.939697
0.00219821 0.0599484 0.914242
0.00219821 0.169835 0.914242
0.0860314 0.0599208 0.9156
0.0860314 0.169808 0.9156
0.17027 0.0591935 0.917749
0.16915 0.170984 0.918683
0.0027866 0.0231096 0.886554
0.0027866 0.132997 0.886554
0.0027866 0.242885 0.886554
0.0868661 0.0232917 0.887959
0.0868661 0.133179 0.887959
0.0868661 0.243067 0.887959
0.169211 0.0202405 0.889211
0.170498 0.131442 0.889401
0.150971 0.0782502 0.834725
0.0232576 0.114799 0.914409
0.0232576 0.224687 0.914409
0.146198 0.0796566 0.96563
0.106951 0.114865 0.916018
0.106951 0.224752 0.916018
0.0636216 0.188018 0.963353
0.190836 0.113409 0.918227
0.190909 0.22678 0.920459
0.207088 0.0232446 0.949726
0.0240882 0.0782942 0.886759
0.0240882 0.188181 0.886759
0.107786 0.0782354 0.888369
0.107786 0.188123 0.888369
0.190766 0.0775907 0.891504
0.190857 0.187888 0.891246
0.0233512 0.0782829 0.90747
0.0233512 0.18817 0.90747
0.107159 0.0782354 0.909102
0.107159 0.188123 0.909102
0.189904 0.0774923 0.911364
0.190639 0.192823 0.911683
0.0225603 0.1148 0.935111
0.0225603 0.224688 0.935111
0.0636216 0.0781298 0.963353
0.106324 0.114864 0.936744
0.106324 0.224752 0.936744
0.2275 0.187834 0.948374
0.187914 0.114995 0.938862
0.189464 0.225742 0.940281
0.127036 0.243065 0.944024
0.0443871 0.0232753 0.907872
0.0443871 0.133163 0.907872
0.0443871 0.243049 0.907872
0.128079 0.0232917 0.909519
0.128079 0.133179 0.909519
0.128079 0.243067 0.909519
0.171105 0.241023 0.890828
0.210284 0.137153 0.912913
0.065112 0.00497773 0.91519
0.0435489 0.0599355 0.935514
0.0435489 0.169822 0.935514
0.127244 0.0599206 0.937161
0.127244 0.169808 0.937161
0.207867 0.0576074 0.941246
0.208335 0.169736 0.939985
0.0441635 0.0599423 0.914765
0.0441635 0.16983 0.914765
0.12787 0.0599208 0.916428
0.12787 0.169808 0.916428
0.20993 0.0601063 0.920459
0.210166 0.172897 0.919799
0.0449916 0.02327 0.887124
0.0449916 0.133157 0.887124
0.0449916 0.243045 0.887124
0.128704 0.0232917 0.888786
0.128704 0.133179 0.888786
0.128704 0.243067 0.888786
0.20893 0.0244111 0.89161
0.209773 0.133772 0.890836
0.204788 0.242257 0.969001
0.065112 0.114865 0.91519
0.065112 0.224752 0.91519
0.227196 0.0789601 0.948526
0.148975 0.115728 0.916754
0.148788 0.226444 0.917794
0.127036 0.133177 0.944024
0.230539 0.117001 0.919404
0.233115 0.223688 0.919715
0.147956 0.188204 0.944123
0.0659467 0.0782349 0.887541
0.0659467 0.188123 0.887541
0.149624 0.0785195 0.890517
0.149054 0.187678 0.890935
0.232481 0.0778 0.893076
0.232338 0.188687 0.89051
0.0653186 0.0782346 0.908274
0.0653186 0.188121 0.908274
0.150294 0.0782226 0.910309
0.149248 0.189903 0.911463
0.231098 0.0793182 0.914052
0.231717 0.188316 0.911212
0.0644849 0.114865 0.935916
0.0644848 0.224752 0.935916
0.147738 0.0805915 0.943948
0.148006 0.117316 0.936835
0.147566 0.223934 0.938399
0.127036 0.0232897 0.944024
0.227881 0.114328 0.938725
0.230323 0.224378 0.941261
0.0642778 0.18812 0.942779
0.000100447 0.0227938 0.963155
0.000100447 0.132681 0.963155
0.000100447 0.242569 0.963155
0.0845392 0.0231842 0.96377
0.0845392 0.133072 0.96377
0.0845392 0.242958 0.96377
0.165869 0.0256252 0.967764
0.166462 0.134017 0.967984
0.159168 0.0632264 0.995474
0.0642778 0.0782327 0.942779
0.163839 0.246145 0.966579
0.167592 0.244848 0.945292
0.212822 0.243941 0.913786
0.0816345 0.056807 0.989901
0.0816345 0.166694 0.989901
0.213082 0.134367 0.833389
0.159177 0.169713 0.995504
0.00110072 0.0595329 0.969889
0.00110072 0.16942 0.969889
0.084307 0.0597183 0.969965
0.084307 0.169606 0.969965
0.165486 0.0613415 0.975819
0.164988 0.169986 0.974854
0.00161625 0.0234644 0.941997
0.00161625 0.133352 0.941997
0.00161625 0.243239 0.941997
0.0851976 0.0232898 0.943197
0.0851976 0.133177 0.943197
0.0851976 0.243065 0.943197
0.167846 0.0228026 0.946932
0.167109 0.131729 0.947296
0.213708 0.243216 0.837822
0.0215189 0.114656 0.968986
0.0215189 0.224544 0.968986
0.145309 0.222834 0.973693
0.105226 0.114662 0.970383
0.105226 0.22455 0.970383
0.145318 0.113896 0.973222
0.187489 0.113884 0.974733
0.182742 0.226346 0.973951
0.0633866 0.224551 0.969555
0.0224067 0.0782933 0.941997
0.0224067 0.188181 0.941997
0.106117 0.0782334 0.943607
0.106117 0.188121 0.943607
0.18829 0.0778091 0.946719
0.18926 0.189733 0.948169
0.0216889 0.0781866 0.962556
0.0216889 0.188074 0.962556
0.105459 0.0781276 0.964188
0.105459 0.188015 0.964188
0.187041 0.0778654 0.967323
0.185752 0.18941 0.969335
0.0186204 0.110099 0.989021
0.0186204 0.219987 0.989021
0.227974 0.224827 0.975667
0.102553 0.111751 0.990311
0.102553 0.221639 0.990311
0.227033 0.114068 0.976008
0.248134 0.244464 0.970315
0.211571 0.243014 0.893106
0.0633866 0.114664 0.969555
0.0426708 0.0231726 0.962958
0.0426708 0.13306 0.962958
0.0426708 0.242947 0.962958
0.126377 0.023184 0.964598
0.126377 0.133071 0.964598
0.126377 0.242958 0.964598
0.207381 0.025927 0.970163
0.207097 0.132566 0.967809
0.209255 0.246379 0.947752
0.0397773 0.0567659 0.989059
0.0397773 0.166653 0.989059
0.123473 0.0568073 0.990729
0.123473 0.166695 0.990729
0.191036 0.0786684 0.834725
0.171935 0.239553 0.855564
0.0424585 0.0597512 0.969115
0.0424585 0.169639 0.969115
0.126145 0.0597183 0.970793
0.126145 0.169606 0.970793
0.206134 0.0614744 0.976084
0.206242 0.170583 0.974649
0.0433366 0.0232668 0.942362
0.0433366 0.133154 0.942362
0.0433366 0.243041 0.942362
0.108621 0.00497718 0.860727
0.107994 0.00497718 0.88146
0.0667817 0.00497773 0.859899
0.0661523 0.0049783 0.880633
0.106951 0.00497718 0.916018
0.171348 0.136531 0.834543
0.247118 0.0592092 0.97632
0.136561 0.116677 0.993363
0.248476 0.0237899 0.968181
0.17204 0.24232 0.83493
0.191218 0.00391728 0.883563
0.148401 0.00433337 0.918159
0.251087 0.0597284 0.922722
0.224586 0.227378 0.996878
0.227496 0.00428076 0.94101
0.147531 0.0043483 0.938869
0.187773 0.00605387 0.919191
0.188595 0.0052054 0.939522
0.202013 0.0625283 0.996954
0.0294352 0.3533 0.0231645
0.0294352 0.463187 0.0231645
0.113011 0.353156 0.0249273
0.113011 0.463044 0.0249273
0.200137 0.350397 0.0282287
0.199278 0.463846 0.0276372
0.028557 0.389418 0.0499416
0.028557 0.499304 0.0499416
0.028557 0.279531 0.0499416
0.11212 0.389585 0.0517005
0.0886961 0.29801 0.134172
0.11212 0.279697 0.0517005
0.196743 0.388447 0.0551408
0.0886961 0.407898 0.134172
0.1986 0.282318 0.0552395
0.0291141 0.389633 0.0294687
0.17409 0.29678 0.115742
0.0291141 0.279747 0.0294687
0.112778 0.389691 0.0311255
0.173328 0.405524 0.115821
0.112778 0.279804 0.0311255
0.197727 0.388946 0.0348045
0.0893222 0.29801 0.113437
0.199768 0.278087 0.0340317
0.0317907 0.355781 0.00318914
0.0884874 0.444527 0.141084
0.0317907 0.465669 0.00318914
0.237684 0.461191 0.11804
0.115683 0.356067 0.00499512
0.115683 0.465954 0.00499512
0.239219 0.350407 0.0634258
0.241881 0.460255 0.0291392
0.0499667 0.444592 0.0298974
0.0499667 0.334705 0.0298974
0.133698 0.444635 0.0315392
0.133698 0.334748 0.0315392
0.218749 0.443042 0.0353973
0.22029 0.331784 0.0353622
0.0529279 0.411008 0.00374559
0.0529279 0.30112 0.00374559
0.136603 0.411011 0.00540889
0.136603 0.301125 0.00540889
0.241078 0.389107 0.0362444
0.242316 0.46285 0.00913825
0.0502015 0.408142 0.0236617
0.0502015 0.298255 0.0236617
0.13393 0.4081 0.0253411
0.13393 0.298212 0.0253411
0.22011 0.406348 0.0298132
0.221974 0.295132 0.0285525
0.0492999 0.44448 0.0504412
0.0492999 0.334593 0.0504412
0.133039 0.444528 0.0521142
0.133039 0.334641 0.0521142
0.218754 0.442621 0.0560237
0.218549 0.334369 0.0564676
0.0711534 0.35314 0.0241071
0.0711534 0.463026 0.0241071
0.15652 0.353513 0.0263315
0.155283 0.463363 0.0245853
0.201325 0.465835 0.00832126
0.222419 0.40889 0.0089381
0.0702615 0.389603 0.0508791
0.151334 0.391607 0.163685
0.0702615 0.279716 0.0508791
0.154197 0.38875 0.0514719
0.0893222 0.407898 0.113437
0.154051 0.280742 0.0533098
0.239034 0.389003 0.0571025
0.173194 0.335995 0.143027
0.242475 0.280808 0.0564553
0.0709195 0.389708 0.0302913
0.241421 0.278387 0.0361073
0.0709195 0.279821 0.0302913
0.155795 0.390692 0.0310017
0.170666 0.445275 0.144528
0.155035 0.279343 0.0332357
0.202431 0.353809 0.00682649
0.0884874 0.334639 0.141084
0.237965 0.281751 0.0913795
0.0738452 0.356067 0.00417041
0.0738452 0.465954 0.00417041
0.173105 0.447245 0.166099
0.224228 0.29773 0.0076017
0.152785 0.498852 0.0872086
0.242644 0.351698 0.0295375
0.0918582 0.444635 0.0307115
0.0918582 0.334748 0.0307115
0.177141 0.448165 0.0329376
0.177749 0.335922 0.0335517
0.0947648 0.411011 0.00458139
0.0947648 0.301125 0.00458138
0.243907 0.351899 0.00847004
0.174479 0.407562 0.136829
0.0920901 0.4081 0.0245137
0.0920901 0.298212 0.0245137
0.177524 0.409857 0.027417
0.178865 0.298817 0.0275146
0.0911996 0.44453 0.0512868
0.0911996 0.334642 0.0512868
0.176326 0.445995 0.0543605
0.175457 0.335767 0.0549119
0.0277357 0.353135 0.0775511
0.0277357 0.463022 0.0775511
0.111286 0.352954 0.0792934
0.111286 0.462842 0.0792934
0.196747 0.351201 0.0827272
0.195787 0.462449 0.08269
0.0269009 0.389403 0.105197
0.0269009 0.49929 0.105197
0.0269009 0.279515 0.105197
0.110451 0.389583 0.10694
0.110451 0.499471 0.10694
0.110451 0.279696 0.10694
0.195583 0.387312 0.111039
0.151338 0.390513 0.143042
0.196063 0.278781 0.109141
0.0275218 0.389403 0.0846411
0.0275218 0.49929 0.0846411
0.0275218 0.279515 0.0846411
0.111077 0.389583 0.0862042
0.111077 0.499471 0.0862042
0.111077 0.279696 0.0862042
0.195499 0.388025 0.0891514
0.23627 0.281844 0.145933
0.197861 0.279936 0.0894778
0.0283546 0.353136 0.0569962
0.0283546 0.463022 0.0569962
0.111912 0.352954 0.0585631
0.111912 0.462842 0.0585631
0.195703 0.351479 0.0621923
0.198625 0.463189 0.0615387
0.0482559 0.444477 0.0849789
0.0482559 0.33459 0.0849789
0.131997 0.444527 0.086618
0.131997 0.334639 0.086618
0.217009 0.445686 0.0889236
0.218398 0.336165 0.0910797
0.0490893 0.407946 0.0573364
0.0490893 0.298059 0.0573364
0.132831 0.407898 0.0589768
0.132831 0.29801 0.0589768
0.217582 0.406217 0.0627282
0.219543 0.298101 0.0639933
0.0484655 0.407948 0.0780338
0.0484655 0.29806 0.0780338
0.132205 0.407898 0.0797071
0.132205 0.29801 0.0797071
0.216952 0.40496 0.0837627
0.2185 0.300881 0.0841939
0.0476307 0.444477 0.105679
0.0476307 0.33459 0.105679
0.13137 0.444527 0.107353
0.13137 0.334639 0.107353
0.216558 0.442001 0.110846
0.217086 0.334452 0.111832
0.0694279 0.352936 0.078472
0.0694279 0.462823 0.078472
0.152627 0.355595 0.0806432
0.153901 0.461319 0.080956
0.239211 0.353597 0.0835835
0.240096 0.459269 0.0846137
0.0685929 0.389602 0.106118
0.0878612 0.334639 0.161819
0.0685929 0.279714 0.106118
0.151628 0.38968 0.10828
0.0675499 0.389602 0.140663
0.152294 0.280058 0.10756
0.238921 0.388666 0.111357
0.237168 0.353244 0.119771
0.236461 0.277622 0.111415
0.0692197 0.389602 0.0853699
0.0878612 0.444527 0.161819
0.0692197 0.279714 0.0853699
0.153078 0.390973 0.0880247
0.15354 0.46078 0.114349
0.152771 0.281574 0.0877408
0.23873 0.389633 0.0902635
0.151446 0.279164 0.142038
0.158957 0.355265 0.00550259
0.0700543 0.352937 0.0577284
0.0700543 0.462823 0.0577284
0.152599 0.353076 0.0594062
0.154543 0.460307 0.0601513
0.221476 0.444884 0.00135499
0.241456 0.458982 0.0633119
0.0901571 0.444527 0.0857905
0.0901571 0.334639 0.0857905
0.173797 0.442482 0.0879108
0.175054 0.334729 0.0879837
0.0909918 0.407898 0.0581491
0.0909918 0.29801 0.0581491
0.175571 0.409028 0.0595672
0.176085 0.297396 0.0599785
0.0903659 0.407898 0.0788796
0.0903659 0.29801 0.0788796
0.17425 0.406954 0.0805779
0.175852 0.297274 0.0816203
0.0895309 0.444527 0.106526
0.0895309 0.334639 0.106526
0.173023 0.442741 0.108422
0.173761 0.333183 0.108398
0.0260662 0.353135 0.132844
0.0260662 0.463022 0.132844
0.109616 0.352954 0.134586
0.109616 0.462842 0.134586
0.196484 0.351421 0.137064
0.194169 0.46348 0.137702
0.0252312 0.389403 0.160491
0.0252312 0.49929 0.160491
0.0252312 0.279515 0.160491
0.108781 0.389583 0.162232
0.108781 0.499471 0.162232
0.108781 0.279696 0.162232
0.0683847 0.352936 0.113016
0.237523 0.390044 0.145541
0.193859 0.500799 0.165623
0.0258521 0.389403 0.139934
0.0258521 0.49929 0.139934
0.0258521 0.279515 0.139934
0.109408 0.389583 0.141498
0.109408 0.499471 0.141498
0.109408 0.279696 0.141498
0.193791 0.388359 0.144166
0.152645 0.350875 0.115607
0.193584 0.279505 0.14451
0.0266868 0.353135 0.112287
0.0266868 0.463022 0.112287
0.110243 0.352954 0.113851
0.110243 0.462842 0.113851
0.194994 0.351344 0.116615
0.194585 0.459464 0.116574
0.0465862 0.444477 0.140272
0.0465862 0.33459 0.140272
0.130327 0.444527 0.141911
0.130327 0.334639 0.141911
0.215411 0.445427 0.144472
0.21605 0.333631 0.144668
0.0474209 0.407948 0.112625
0.0474209 0.29806 0.112625
0.131162 0.407898 0.114265
0.131162 0.29801 0.114265
0.2164 0.405681 0.117209
0.216664 0.298474 0.118395
0.0467959 0.407948 0.133327
0.0467959 0.29806 0.133327
0.130535 0.407898 0.135
0.130535 0.29801 0.135
0.216395 0.406807 0.137964
0.21535 0.298578 0.138783
0.045961 0.444477 0.160973
0.045961 0.33459 0.160973
0.129701 0.444527 0.162646
0.129701 0.334639 0.162646
0.172061 0.337533 0.163983
0.158567 0.464733 0.00393514
0.0677583 0.352936 0.133765
0.0677583 0.462823 0.133765
0.151645 0.353267 0.136369
0.151106 0.461202 0.135345
0.239405 0.353261 0.140436
0.237773 0.463022 0.139143
0.0669232 0.389602 0.161412
0.172735 0.299649 0.136365
0.0669232 0.279714 0.161412
0.180898 0.410605 0.00666302
0.0683847 0.462823 0.113016
0.0675499 0.279714 0.140663
0.14997 0.282482 0.162324
0.18029 0.297862 0.00724282
0.193323 0.391546 0.164591
0.193343 0.284509 0.166046
0.216138 0.444841 0.166742
0.235332 0.280782 0.166385
0.235629 0.388013 0.166628
0.199996 0.499184 0.0340404
0.242479 0.49722 0.0363079
0.23904 0.498208 0.110741
0.240034 0.498406 0.0900639
0.196959 0.498505 0.0882381
0.242368 0.499001 0.0574748
0.236441 0.499441 0.145746
0.215962 0.336916 0.16552
0.243811 0.276968 0.00090842
0.243552 0.389262 0.00206069
0.222895 0.333768 0.000351334
0.0243965 0.353135 0.188137
0.0243965 0.463022 0.188137
0.107947 0.352954 0.189879
0.107947 0.462842 0.189879
0.193078 0.352244 0.19288
0.193885 0.462542 0.1936
0.0235614 0.389403 0.215784
0.0235614 0.49929 0.215784
0.0235614 0.279515 0.215784
0.107111 0.389583 0.217526
0.107111 0.499471 0.217526
0.107111 0.279696 0.217526
0.192286 0.391453 0.220633
0.238558 0.460403 0.174257
0.19122 0.2782 0.221435
0.0241823 0.389403 0.195228
0.0241823 0.49929 0.195228
0.0241823 0.279515 0.195228
0.107738 0.389583 0.196791
0.107738 0.499471 0.196791
0.107738 0.279696 0.196791
0.192616 0.389878 0.200147
0.229841 0.281021 0.331996
0.190987 0.282288 0.200598
0.0200079 0.353135 0.333461
0.0200079 0.463022 0.333461
0.108573 0.352954 0.169145
0.108573 0.462842 0.169145
0.146031 0.389755 0.330106
0.0834783 0.444527 0.306963
0.0449164 0.444477 0.195566
0.0449164 0.33459 0.195566
0.128657 0.444527 0.197205
0.128657 0.334639 0.197205
0.21556 0.443843 0.201808
0.21262 0.334965 0.200899
0.0457512 0.407948 0.167919
0.0457512 0.29806 0.167919
0.129492 0.407898 0.169558
0.129492 0.29801 0.169558
0.169169 0.337186 0.329244
0.231273 0.389971 0.331547
0.0451262 0.407948 0.18862
0.0451262 0.29806 0.18862
0.128866 0.407898 0.190293
0.128866 0.29801 0.190293
0.214116 0.407714 0.193521
0.212767 0.299976 0.193413
0.0442912 0.444477 0.216266
0.0442912 0.33459 0.216266
0.128031 0.444527 0.217939
0.128031 0.334639 0.217939
0.213484 0.443246 0.222003
0.211688 0.334206 0.22156
0.0660885 0.352936 0.189058
0.0660885 0.462823 0.189058
0.149673 0.351505 0.191648
0.149698 0.464241 0.19067
0.234121 0.352864 0.1959
0.235956 0.461704 0.194538
0.0652535 0.389602 0.216705
0.23476 0.463307 0.284246
0.0652535 0.279714 0.216705
0.149177 0.390641 0.219323
0.169832 0.407582 0.281424
0.149666 0.279773 0.219701
0.233233 0.390287 0.222402
0.171433 0.409805 0.172042
0.234651 0.281193 0.221334
0.0658802 0.389602 0.195957
0.147992 0.464731 0.281888
0.0658802 0.279714 0.195957
0.150064 0.389802 0.19781
0.0250171 0.463022 0.167581
0.148945 0.281333 0.199288
0.233822 0.388729 0.202057
0.0250171 0.353135 0.167581
0.234796 0.284134 0.200655
0.066715 0.352936 0.16831
0.066715 0.462823 0.16831
0.231872 0.388727 0.310279
0.233412 0.352495 0.283499
0.194314 0.46358 0.172497
0.188227 0.279797 0.330111
0.0868177 0.444527 0.196377
0.0868177 0.334639 0.196377
0.170809 0.445902 0.197642
0.171077 0.334482 0.198197
0.0876525 0.407898 0.16873
0.0876525 0.29801 0.16873
0.189263 0.392278 0.3299
0.0834783 0.334639 0.306963
0.0870264 0.407898 0.189466
0.0870264 0.29801 0.189466
0.17372 0.40868 0.192123
0.170922 0.298949 0.191405
0.0861914 0.444527 0.217112
0.0861914 0.334639 0.217112
0.171773 0.444604 0.219128
0.169058 0.333114 0.219349
0.0227267 0.353135 0.24343
0.0227267 0.463022 0.24343
0.106277 0.352954 0.245173
0.106277 0.462842 0.245173
0.187792 0.353389 0.248119
0.191818 0.462789 0.248865
0.0218917 0.389403 0.271078
0.0218917 0.49929 0.271078
0.0218917 0.279515 0.271078
0.105442 0.389583 0.272819
0.105442 0.499471 0.272819
0.105442 0.279696 0.272819
0.190757 0.386652 0.275761
0.146441 0.353868 0.280541
0.189368 0.279471 0.275864
0.0225126 0.389403 0.25052
0.0225126 0.49929 0.25052
0.0225126 0.279515 0.25052
0.106068 0.389583 0.252084
0.106068 0.499471 0.252084
0.106068 0.279696 0.252084
0.190387 0.390613 0.254337
0.169133 0.298289 0.301722
0.189451 0.279046 0.254501
0.0233474 0.353135 0.222874
0.0233474 0.463022 0.222874
0.106903 0.352954 0.224437
0.106903 0.462842 0.224437
0.190003 0.352545 0.226771
0.191786 0.462603 0.227495
0.0432467 0.444477 0.250858
0.0432467 0.33459 0.250858
0.126988 0.444527 0.252498
0.126988 0.334639 0.252498
0.213244 0.444571 0.254507
0.209597 0.335005 0.254979
0.0440815 0.407948 0.223212
0.0440815 0.29806 0.223212
0.127823 0.407898 0.224851
0.127823 0.29801 0.224851
0.213145 0.408192 0.229127
0.212886 0.298089 0.226966
0.0434565 0.407948 0.243913
0.0434565 0.29806 0.243913
0.127196 0.407898 0.245587
0.127196 0.29801 0.245587
0.212662 0.407736 0.24873
0.210242 0.297059 0.247883
0.0426215 0.444477 0.27156
0.0426215 0.33459 0.27156
0.126361 0.444527 0.273233
0.126361 0.334639 0.273233
0.21249 0.442641 0.275119
0.212141 0.333206 0.276284
0.0644188 0.352936 0.244351
0.0644188 0.462823 0.244351
0.149563 0.3519 0.246545
0.150073 0.46515 0.24613
0.232004 0.352557 0.250398
0.233798 0.464293 0.250517
0.0635837 0.389602 0.271998
0.169255 0.446201 0.330239
0.0635837 0.279714 0.271998
0.148149 0.390801 0.274019
0.168579 0.33635 0.307839
0.147839 0.277338 0.27419
0.235349 0.389549 0.276951
0.169246 0.411233 0.302864
0.231496 0.277964 0.276689
0.0642105 0.389602 0.251249
0.193398 0.354461 0.17113
0.0642105 0.279714 0.251249
0.149762 0.389693 0.253559
0.0633755 0.462823 0.278896
0.146831 0.278457 0.253979
0.232758 0.390375 0.256803
0.0836869 0.29801 0.300052
0.23158 0.280132 0.255826
0.0650452 0.352936 0.223603
0.0650452 0.462823 0.223603
0.147736 0.354538 0.225605
0.148961 0.46252 0.22523
0.233187 0.35317 0.229161
0.23574 0.46123 0.230199
0.0851479 0.444527 0.251671
0.085148 0.334639 0.251671
0.170606 0.446653 0.254784
0.169061 0.332401 0.253947
0.0859827 0.407898 0.224024
0.0859827 0.29801 0.224024
0.1704 0.408696 0.22634
0.171313 0.296479 0.227122
0.0853567 0.407898 0.244759
0.0853567 0.29801 0.244759
0.170687 0.409458 0.246476
0.168047 0.295843 0.247891
0.0845217 0.444527 0.272405
0.0845217 0.334639 0.272405
0.169924 0.445976 0.276771
0.16741 0.334153 0.274311
0.021057 0.353135 0.298724
0.021057 0.463022 0.298724
0.104608 0.352954 0.300465
0.104608 0.462842 0.300465
0.189306 0.352456 0.302321
0.189855 0.461633 0.304081
0.020222 0.389403 0.326371
0.020222 0.49929 0.326371
0.020222 0.279515 0.326371
0.103772 0.389583 0.328112
0.103772 0.499471 0.328112
0.103772 0.279696 0.328112
0.215192 0.301191 0.172161
0.0633755 0.352936 0.278896
0.151139 0.463016 0.169684
0.0208429 0.389403 0.305814
0.0208429 0.49929 0.305814
0.0208429 0.279515 0.305814
0.104399 0.389583 0.307378
0.104399 0.499471 0.307378
0.104399 0.279696 0.307378
0.190908 0.389809 0.308858
0.084313 0.29801 0.279317
0.18934 0.281601 0.309793
0.0216776 0.353135 0.278168
0.0216776 0.463022 0.278168
0.105233 0.352954 0.279731
0.105233 0.462842 0.279731
0.189625 0.349553 0.281541
0.191902 0.462142 0.282746
0.041577 0.444477 0.306152
0.041577 0.33459 0.306152
0.125318 0.444527 0.307792
0.125318 0.334639 0.307792
0.211864 0.445835 0.310939
0.210252 0.335356 0.30892
0.0424117 0.407948 0.278505
0.0424117 0.29806 0.278505
0.126153 0.407898 0.280144
0.126153 0.29801 0.280144
0.212151 0.404447 0.282613
0.21092 0.297304 0.283628
0.0417867 0.407948 0.299206
0.0417867 0.29806 0.299206
0.125526 0.407898 0.30088
0.125526 0.29801 0.30088
0.21157 0.411048 0.303688
0.213006 0.296359 0.305355
0.0409518 0.444477 0.326853
0.0409518 0.33459 0.326853
0.124691 0.444527 0.328526
0.124691 0.334639 0.328526
0.149919 0.353345 0.171234
0.146721 0.278658 0.308065
0.0627491 0.352936 0.299645
0.0627491 0.462823 0.299645
0.146962 0.354587 0.301483
0.146934 0.464451 0.30289
0.231522 0.354072 0.302839
0.232762 0.464355 0.304557
0.061914 0.389602 0.327291
0.082852 0.334639 0.327699
0.061914 0.279714 0.327291
0.210831 0.334785 0.331117
0.084313 0.407898 0.279317
0.146991 0.280882 0.329197
0.234114 0.277679 0.312067
0.0836869 0.407898 0.300052
0.168281 0.297922 0.28115
0.0625407 0.389602 0.306543
0.082852 0.444527 0.327699
0.0625407 0.279714 0.306543
0.146722 0.391199 0.309831
0.168088 0.446886 0.309713
0.214307 0.405733 0.172953
0.236176 0.354342 0.174689
0.170532 0.299165 0.170523
0.212338 0.448135 0.331344
0.189649 0.499936 0.27557
0.192911 0.499078 0.200301
0.192922 0.500485 0.253709
0.14652 0.501935 0.308692
0.149738 0.502225 0.218404
0.234335 0.499666 0.257594
0.232549 0.500586 0.278726
0.234615 0.497834 0.201289
0.147666 0.498892 0.274558
0.148863 0.502022 0.253109
0.0193873 0.353135 0.354017
0.0193873 0.463022 0.354017
0.102938 0.352954 0.355759
0.102938 0.462842 0.355759
0.187426 0.352081 0.357432
0.189792 0.461627 0.358661
0.0185522 0.389403 0.381664
0.0185522 0.49929 0.381664
0.0185522 0.279515 0.381664
0.102102 0.389583 0.383406
0.102102 0.499471 0.383406
0.102102 0.279696 0.383406
0.187258 0.389639 0.384587
0.24699 0.300786 0.469386
0.188245 0.278366 0.385774
0.0191731 0.389403 0.361107
0.0191731 0.49929 0.361107
0.0191731 0.279515 0.361107
0.102729 0.389583 0.36267
0.102729 0.499471 0.36267
0.102729 0.279696 0.36267
0.187361 0.388741 0.364177
0.141761 0.280566 0.472743
0.187588 0.280546 0.364291
0.0149987 0.353135 0.49934
0.0149987 0.463022 0.49934
0.103564 0.352954 0.335024
0.103564 0.462842 0.335024
0.147041 0.351778 0.336775
0.224219 0.28038 0.496366
0.0399072 0.444477 0.361445
0.0399072 0.33459 0.361445
0.123648 0.444527 0.363084
0.123648 0.334639 0.363084
0.210965 0.44426 0.365767
0.208513 0.333997 0.365029
0.040742 0.407948 0.333799
0.040742 0.29806 0.333799
0.124483 0.407898 0.335438
0.124483 0.29801 0.335438
0.147481 0.461897 0.336093
0.140602 0.279696 0.494819
0.040117 0.407948 0.354499
0.040117 0.29806 0.354499
0.123857 0.407898 0.356173
0.123857 0.29801 0.356173
0.209383 0.407211 0.358742
0.208662 0.297507 0.358483
0.039282 0.444477 0.382146
0.039282 0.33459 0.382146
0.123022 0.444527 0.38382
0.123022 0.334639 0.38382
0.208673 0.443822 0.386137
0.211075 0.334017 0.385391
0.0610793 0.352936 0.354938
0.0610793 0.462823 0.354938
0.143889 0.35349 0.357064
0.144443 0.46328 0.357182
0.232415 0.350505 0.359221
0.233253 0.462627 0.359634
0.0602444 0.389602 0.382584
0.162273 0.33645 0.493785
0.0602444 0.279714 0.382584
0.144239 0.390196 0.38499
0.163932 0.296716 0.445588
0.146205 0.280168 0.384289
0.23103 0.39036 0.385203
0.0784691 0.334639 0.472843
0.230954 0.283707 0.385237
0.060871 0.389602 0.361836
0.208189 0.298079 0.336629
0.060871 0.279714 0.361836
0.145452 0.389646 0.364081
0.247025 0.444951 0.496273
0.146167 0.279049 0.363879
0.230646 0.388693 0.36399
0.164063 0.410059 0.447341
0.231697 0.28103 0.364508
0.0617058 0.352936 0.33419
0.0617058 0.462823 0.33419
0.182541 0.388986 0.494957
0.247515 0.407657 0.46841
0.246415 0.336487 0.476184
0.144367 0.499804 0.417135
0.0818086 0.444527 0.362257
0.0818086 0.334639 0.362257
0.167757 0.447138 0.364844
0.164645 0.333938 0.363541
0.167826 0.409537 0.33705
0.226209 0.388901 0.495767
0.0826433 0.407898 0.33461
0.0826433 0.29801 0.33461
0.0778428 0.444527 0.493579
0.210808 0.410303 0.337763
0.140602 0.499471 0.494819
0.0784691 0.444527 0.472843
0.0820172 0.407898 0.355345
0.0820172 0.29801 0.355345
0.167404 0.408563 0.35857
0.167544 0.299997 0.356176
0.0583663 0.352936 0.444776
0.183035 0.281645 0.494006
0.0811822 0.444527 0.382992
0.0811822 0.334639 0.382992
0.166351 0.442877 0.385989
0.165793 0.33614 0.384003
0.189816 0.354419 0.336892
0.16182 0.445286 0.495007
0.0177176 0.353135 0.409311
0.0177176 0.463022 0.409311
0.101268 0.352954 0.411052
0.101268 0.462842 0.411052
0.18637 0.354594 0.410893
0.186002 0.466648 0.413047
0.0168825 0.389403 0.436957
0.0168825 0.49929 0.436957
0.0168825 0.279515 0.436957
0.100432 0.389583 0.438699
0.100432 0.499471 0.438699
0.100432 0.279696 0.438699
0.18578 0.389956 0.439404
0.0793038 0.29801 0.445196
0.18565 0.280368 0.439381
0.0175034 0.389403 0.416401
0.0175034 0.49929 0.416401
0.0175034 0.279515 0.416401
0.101059 0.389583 0.417964
0.101059 0.499471 0.417964
0.101059 0.279696 0.417964
0.186405 0.390095 0.417921
0.163177 0.30358 0.466343
0.186097 0.282238 0.418132
0.0183382 0.353135 0.388754
0.0183382 0.463022 0.388754
0.101894 0.352954 0.390317
0.101894 0.462842 0.390317
0.187312 0.351525 0.390641
0.18603 0.464013 0.391547
0.0382375 0.444477 0.416738
0.0382375 0.33459 0.416738
0.121979 0.444527 0.418378
0.121979 0.334639 0.418378
0.207973 0.448503 0.418844
0.207959 0.339233 0.418959
0.0390723 0.407948 0.389092
0.0390723 0.29806 0.389092
0.122813 0.407898 0.390731
0.122813 0.29801 0.390731
0.209703 0.404084 0.393157
0.209204 0.298134 0.392173
0.0384473 0.407948 0.409793
0.0384473 0.29806 0.409793
0.122187 0.407898 0.411466
0.122187 0.29801 0.411466
0.208027 0.409849 0.413788
0.207926 0.302622 0.412013
0.0376123 0.444477 0.43744
0.0376123 0.33459 0.43744
0.121352 0.444527 0.439113
0.121352 0.334639 0.439113
0.206792 0.447987 0.439496
0.206676 0.335843 0.440233
0.0594096 0.352936 0.410231
0.0594096 0.462823 0.410231
0.144614 0.353382 0.413548
0.143704 0.461063 0.412072
0.230737 0.354574 0.41257
0.229857 0.465727 0.413046
0.0585747 0.389602 0.437878
0.168393 0.300617 0.336221
0.0585747 0.279714 0.437878
0.14394 0.391631 0.438929
0.162178 0.409101 0.468316
0.141621 0.278147 0.438737
0.227084 0.388382 0.440822
0.0786777 0.29801 0.465932
0.227338 0.281598 0.440063
0.0592013 0.389602 0.417129
0.246158 0.334866 0.496484
0.0592013 0.279714 0.417129
0.144184 0.392247 0.418309
0.160877 0.339096 0.472399
0.142411 0.27843 0.418404
0.228389 0.390404 0.420014
0.0793038 0.407898 0.445196
0.228073 0.279603 0.419212
0.060036 0.352936 0.389482
0.060036 0.462823 0.389482
0.143482 0.352448 0.391634
0.144354 0.461718 0.391225
0.231653 0.353901 0.391999
0.230507 0.463885 0.39287
0.0801389 0.444527 0.41755
0.0801389 0.334639 0.41755
0.16606 0.446024 0.419292
0.165445 0.336839 0.418219
0.141831 0.463941 0.445771
0.227794 0.466388 0.448027
0.0809735 0.407898 0.389904
0.0809735 0.29801 0.389904
0.166755 0.406481 0.391913
0.166776 0.299013 0.391433
0.228209 0.353594 0.447371
0.162115 0.445987 0.474807
0.0803475 0.407898 0.410638
0.0803475 0.29801 0.410638
0.165245 0.40764 0.412552
0.164136 0.300032 0.41269
0.0583663 0.462823 0.444776
0.224623 0.393399 0.474686
0.0795125 0.444527 0.438286
0.0795125 0.334639 0.438286
0.162841 0.448027 0.439477
0.164343 0.334293 0.438938
0.225089 0.281197 0.475912
0.204342 0.445985 0.495891
0.0160478 0.353135 0.464604
0.0160478 0.463022 0.464604
0.0995985 0.352954 0.466346
0.0995985 0.462842 0.466346
0.182968 0.354443 0.467539
0.183082 0.46477 0.467434
0.0152129 0.389403 0.49225
0.0152129 0.49929 0.49225
0.0152129 0.279515 0.49225
0.0987627 0.389583 0.493992
0.0987627 0.499471 0.493992
0.0987627 0.279696 0.493992
0.140881 0.392184 0.474367
0.0786777 0.407898 0.465932
0.234237 0.465199 0.338916
0.0158337 0.389403 0.471694
0.0158337 0.49929 0.471694
0.0158337 0.279515 0.471694
0.0993893 0.389583 0.473257
0.0993893 0.499471 0.473257
0.0993893 0.279696 0.473257
0.184531 0.390178 0.474832
0.0575315 0.279714 0.472423
0.18435 0.284423 0.473211
0.0166684 0.353135 0.444047
0.0166684 0.463022 0.444047
0.100224 0.352954 0.445611
0.100224 0.462842 0.445611
0.184935 0.352132 0.446476
0.185215 0.464427 0.446082
0.0365678 0.444477 0.472032
0.0365678 0.33459 0.472032
0.120309 0.444527 0.473671
0.120309 0.334639 0.473671
0.203729 0.449983 0.474753
0.204464 0.337822 0.475514
0.0374026 0.407948 0.444385
0.0374026 0.29806 0.444385
0.121144 0.407898 0.446025
0.121144 0.29801 0.446025
0.206764 0.408944 0.4475
0.206279 0.298054 0.447087
0.0367775 0.407948 0.465086
0.0367775 0.29806 0.465086
0.120517 0.407898 0.466759
0.120517 0.29801 0.466759
0.203689 0.413363 0.467083
0.206041 0.300358 0.467745
0.0359426 0.444477 0.492732
0.0359426 0.33459 0.492732
0.119682 0.444527 0.494406
0.119682 0.334639 0.494406
0.143203 0.353338 0.445227
0.0575315 0.389602 0.472423
0.0577399 0.352936 0.465524
0.0577399 0.462823 0.465524
0.140075 0.355595 0.46544
0.140935 0.462852 0.466479
0.225874 0.356255 0.468176
0.226994 0.462964 0.467844
0.0569049 0.389602 0.493171
0.0778428 0.334639 0.493579
0.0569049 0.279714 0.493171
0.140602 0.389583 0.494819
0.23181 0.353103 0.337585
0.203551 0.333927 0.496056
0.190355 0.462367 0.338227
0.247827 0.443462 0.474616
0.253741 0.29929 0.392425
0.230159 0.502922 0.418341
0.251052 0.446224 0.441088
0.250523 0.333813 0.419808
0.252603 0.407757 0.392202
0.249225 0.335599 0.440971
0.248987 0.299356 0.447571
0.186752 0.504542 0.419128
0.141968 0.500576 0.437611
0.183768 0.502254 0.473254
0.0143781 0.353135 0.519897
0.0143781 0.463022 0.519897
0.0979288 0.352954 0.521639
0.0979288 0.462842 0.521639
0.181014 0.351987 0.523232
0.181356 0.463747 0.5223
0.0135431 0.389403 0.547544
0.0135431 0.49929 0.547544
0.0135431 0.279515 0.547544
0.097093 0.389583 0.549285
0.097093 0.499471 0.549285
0.097093 0.279696 0.549285
0.180126 0.388064 0.549734
0.157928 0.409539 0.61254
0.180338 0.280637 0.550126
0.0141639 0.389403 0.526987
0.0141639 0.49929 0.526987
0.0141639 0.279515 0.526987
0.0977196 0.389583 0.528551
0.0977196 0.499471 0.528551
0.0977196 0.279696 0.528551
0.181538 0.388989 0.529058
0.0742946 0.29801 0.611076
0.181925 0.279751 0.530023
0.00998962 0.353135 0.665224
0.00998962 0.463022 0.665224
0.0985545 0.352954 0.500904
0.0985545 0.462842 0.500904
0.241545 0.331793 0.585324
0.243573 0.336736 0.530252
0.0348981 0.444477 0.527325
0.0348981 0.33459 0.527325
0.118639 0.444527 0.528964
0.118639 0.334639 0.528964
0.203725 0.44661 0.530329
0.202365 0.335791 0.529849
0.0357328 0.407948 0.499678
0.0357328 0.29806 0.499678
0.119474 0.407898 0.501318
0.119474 0.29801 0.501318
0.244692 0.295626 0.556902
0.202827 0.298619 0.502881
0.0351078 0.407948 0.520379
0.0351078 0.29806 0.520379
0.118847 0.407898 0.522053
0.118847 0.29801 0.522053
0.202138 0.409977 0.522352
0.201533 0.299164 0.523213
0.0342728 0.444477 0.548026
0.0342728 0.33459 0.548026
0.118012 0.444527 0.549699
0.118012 0.334639 0.549699
0.201969 0.445084 0.550902
0.202943 0.333759 0.551065
0.0560701 0.352936 0.520818
0.0560701 0.462823 0.520818
0.139767 0.352954 0.522466
0.139767 0.462842 0.522466
0.222938 0.352354 0.522166
0.225201 0.46314 0.52297
0.0552352 0.389602 0.548465
0.246974 0.407518 0.502852
0.0552352 0.279714 0.548465
0.138932 0.389583 0.550113
0.138932 0.499471 0.550113
0.138932 0.279696 0.550113
0.222503 0.390695 0.549314
0.241242 0.297387 0.635066
0.223046 0.27617 0.550003
0.0558618 0.389602 0.527716
0.239413 0.446334 0.642608
0.0558618 0.279714 0.527716
0.139558 0.389583 0.529378
0.139558 0.499471 0.529378
0.139558 0.279696 0.529378
0.223183 0.390764 0.528376
0.0736685 0.29801 0.631812
0.222915 0.278561 0.528978
0.0566966 0.352936 0.500069
0.0566966 0.462823 0.500069
0.140392 0.352954 0.501732
0.140392 0.462842 0.501732
0.244356 0.444898 0.55007
0.244332 0.407215 0.5783
0.0767994 0.444527 0.528137
0.0767994 0.334639 0.528137
0.161075 0.443913 0.529405
0.1603 0.333006 0.528617
0.218434 0.390816 0.661294
0.24701 0.407416 0.522766
0.0776341 0.407898 0.50049
0.0776341 0.29801 0.50049
0.245361 0.33286 0.551501
0.23779 0.444747 0.663224
0.247807 0.299054 0.502931
0.24298 0.442825 0.585107
0.077008 0.407898 0.521225
0.077008 0.29801 0.521225
0.160655 0.408016 0.522639
0.160617 0.295742 0.520975
0.0734599 0.444527 0.638723
0.243584 0.294967 0.577617
0.0761731 0.444527 0.548872
0.0761731 0.334639 0.548872
0.15939 0.445306 0.549279
0.157858 0.333398 0.549294
0.243929 0.408629 0.55668
0.176825 0.386372 0.661898
0.0127084 0.353135 0.57519
0.0127084 0.463022 0.57519
0.0962591 0.352954 0.576932
0.0962591 0.462842 0.576932
0.179671 0.35162 0.578341
0.179297 0.463445 0.575923
0.0118734 0.389403 0.602837
0.0118734 0.49929 0.602837
0.0118734 0.279515 0.602837
0.0954233 0.389583 0.604579
0.0954233 0.499471 0.604579
0.0954233 0.279696 0.604579
0.178557 0.390537 0.604548
0.0742946 0.407898 0.611076
0.179866 0.281133 0.605544
0.0124942 0.389403 0.582281
0.0124942 0.49929 0.582281
0.0124942 0.279515 0.582281
0.0960499 0.389583 0.583844
0.0960499 0.499471 0.583844
0.0960499 0.279696 0.583844
0.17985 0.389094 0.582972
0.0736685 0.407898 0.631812
0.17938 0.277775 0.584382
0.013329 0.353135 0.554634
0.013329 0.463022 0.554634
0.0968848 0.352954 0.556197
0.0968848 0.462842 0.556197
0.179901 0.350564 0.55738
0.180339 0.463809 0.555117
0.0332283 0.444477 0.582618
0.0332283 0.33459 0.582618
0.116969 0.444527 0.584258
0.116969 0.334639 0.584258
0.199542 0.4454 0.583993
0.20131 0.333101 0.584545
0.0340631 0.407948 0.554972
0.0340631 0.29806 0.554972
0.117804 0.407898 0.556611
0.117804 0.29801 0.556611
0.200657 0.406319 0.556807
0.204194 0.295856 0.556588
0.0334381 0.407948 0.575673
0.0334381 0.29806 0.575673
0.117178 0.407898 0.577346
0.117178 0.29801 0.577346
0.200678 0.408095 0.57777
0.201606 0.296302 0.578823
0.0326031 0.444477 0.603319
0.0326031 0.33459 0.603319
0.116343 0.444527 0.604992
0.116343 0.334639 0.604992
0.199144 0.446518 0.604319
0.199351 0.334517 0.606187
0.0544004 0.352936 0.576111
0.0544004 0.462823 0.576111
0.138097 0.352954 0.57776
0.138097 0.462842 0.57776
0.222482 0.352658 0.578365
0.221943 0.462249 0.577588
0.0535655 0.389602 0.603757
0.15828 0.334219 0.66057
0.0535655 0.279714 0.603757
0.137262 0.389583 0.605406
0.137262 0.499471 0.605406
0.137262 0.279696 0.605406
0.220495 0.391359 0.603919
0.242439 0.294302 0.613482
0.22197 0.278666 0.604667
0.0541921 0.389602 0.583009
0.241094 0.333526 0.605212
0.0541921 0.279714 0.583009
0.137888 0.389583 0.584671
0.137888 0.499471 0.584671
0.137888 0.279696 0.584671
0.22095 0.389597 0.583746
0.241036 0.407316 0.612823
0.222927 0.276781 0.58364
0.0550268 0.352936 0.555363
0.0550268 0.462823 0.555363
0.138723 0.352954 0.557024
0.138723 0.462842 0.557024
0.222998 0.354995 0.557441
0.222406 0.461967 0.557516
0.0751297 0.444527 0.58343
0.0751297 0.334639 0.58343
0.158991 0.444659 0.584224
0.159179 0.334637 0.586756
0.198797 0.3304 0.660447
0.244015 0.299533 0.523686
0.0759643 0.407898 0.555783
0.0759643 0.29801 0.555783
0.15899 0.408258 0.556619
0.159088 0.297127 0.557713
0.221255 0.279258 0.662049
0.156844 0.446137 0.639692
0.0753383 0.407898 0.576519
0.0753383 0.29801 0.576519
0.158813 0.409064 0.577579
0.159065 0.299206 0.579188
0.161944 0.40845 0.502029
0.203026 0.408258 0.501741
0.0745034 0.444527 0.604165
0.0745034 0.334639 0.604165
0.158854 0.445682 0.60494
0.15832 0.333249 0.607442
0.242929 0.444016 0.60557
0.0734599 0.334639 0.638723
0.0110386 0.353135 0.630483
0.0110386 0.463022 0.630483
0.0945893 0.352954 0.632226
0.0945893 0.462842 0.632226
0.177421 0.350461 0.634596
0.177947 0.463716 0.632964
0.0102037 0.389403 0.65813
0.0102037 0.49929 0.65813
0.0102037 0.279515 0.65813
0.0937539 0.389583 0.659872
0.0937539 0.499471 0.659872
0.0937539 0.279696 0.659872
0.178142 0.277702 0.661715
0.241132 0.407852 0.632983
0.225201 0.351718 0.501632
0.0108245 0.389403 0.637573
0.0108245 0.49929 0.637573
0.0108245 0.279515 0.637573
0.0943802 0.389583 0.639137
0.0943802 0.499471 0.639137
0.0943802 0.279696 0.639137
0.177907 0.387655 0.640796
0.157999 0.295206 0.612847
0.17965 0.279283 0.641245
0.0116592 0.353135 0.609927
0.0116592 0.463022 0.609927
0.095215 0.352954 0.61149
0.095215 0.462842 0.61149
0.179085 0.355083 0.613009
0.179381 0.465886 0.61258
0.0315586 0.444477 0.637911
0.0315586 0.33459 0.637911
0.1153 0.444527 0.639551
0.1153 0.334639 0.639551
0.197263 0.443081 0.640744
0.199707 0.333125 0.640224
0.0323934 0.407948 0.610265
0.0323934 0.29806 0.610265
0.116134 0.407898 0.611904
0.116134 0.29801 0.611904
0.198986 0.412357 0.612133
0.200392 0.297022 0.612094
0.0317683 0.407948 0.630965
0.0317683 0.29806 0.630965
0.115508 0.407898 0.632639
0.115508 0.29801 0.632639
0.19876 0.4069 0.633094
0.200271 0.296618 0.632526
0.0309332 0.444477 0.658613
0.0309332 0.33459 0.658613
0.114673 0.444527 0.660286
0.114673 0.334639 0.660286
0.225963 0.460891 0.503214
0.246201 0.444326 0.53008
0.0527307 0.352936 0.631404
0.0527307 0.462823 0.631404
0.136427 0.352954 0.633053
0.136427 0.462842 0.633053
0.217859 0.354655 0.632242
0.218964 0.46346 0.634376
0.0518955 0.389602 0.659051
0.0728337 0.334639 0.659458
0.0518955 0.279714 0.659051
0.135592 0.389583 0.6607
0.135592 0.499471 0.6607
0.135592 0.279696 0.6607
0.238791 0.335824 0.640596
0.158556 0.29527 0.632883
0.155954 0.332488 0.6393
0.0525223 0.389602 0.638302
0.0728337 0.444527 0.659458
0.0525223 0.279714 0.638302
0.136218 0.389583 0.639965
0.136218 0.499471 0.639965
0.136218 0.279696 0.639965
0.219318 0.38872 0.639733
0.157169 0.409317 0.63348
0.220087 0.279498 0.642089
0.0533571 0.352936 0.610656
0.0533571 0.462823 0.610656
0.137053 0.352954 0.612318
0.137053 0.462842 0.612318
0.220155 0.355653 0.611758
0.219879 0.464986 0.613277
0.161698 0.299339 0.50043
0.182094 0.465653 0.501716
0.157286 0.444644 0.661091
0.196173 0.444457 0.660409
0.182861 0.352909 0.502468
0.238967 0.33448 0.661036
0.182935 0.500677 0.54943
0.223747 0.497793 0.550843
0.177711 0.499083 0.663115
0.180096 0.502545 0.605281
0.224219 0.498919 0.530216
0.00936515 0.353196 0.685791
0.00936515 0.463083 0.685791
0.0929191 0.352954 0.687518
0.0929191 0.462842 0.687518
0.177504 0.349966 0.688519
0.174781 0.459639 0.689813
0.00853561 0.389151 0.713501
0.00853561 0.499038 0.713501
0.00853562 0.279263 0.713501
0.0920842 0.389583 0.715165
0.0920842 0.499471 0.715165
0.0920842 0.279696 0.715165
0.176146 0.388076 0.715641
0.0686534 0.407895 0.797692
0.174109 0.27886 0.716618
0.00864479 0.389707 0.692881
0.1523 0.297373 0.800137
0.00864481 0.279821 0.692881
0.0927103 0.389583 0.69443
0.0927103 0.499471 0.69443
0.0927103 0.279696 0.69443
0.175984 0.387897 0.694728
0.235292 0.297736 0.781127
0.177699 0.2801 0.696456
0.00403576 0.35253 0.831233
0.00403576 0.462418 0.831233
0.0935452 0.352954 0.666784
0.0935452 0.462842 0.666784
0.23825 0.408862 0.669469
0.172565 0.280101 0.828363
0.0298824 0.444487 0.693218
0.0298824 0.3346 0.693218
0.11363 0.444527 0.694844
0.11363 0.334639 0.694844
0.196295 0.446401 0.697268
0.196947 0.333419 0.69655
0.0307223 0.407946 0.665562
0.0307223 0.298059 0.665562
0.114465 0.407898 0.667197
0.114465 0.29801 0.667197
0.217587 0.352495 0.667717
0.0684512 0.444527 0.804601
0.0300362 0.407915 0.686282
0.0300362 0.298027 0.686282
0.113838 0.407898 0.687932
0.113838 0.29801 0.687932
0.196986 0.410341 0.689977
0.19769 0.297372 0.68951
0.0290441 0.444574 0.713974
0.0290441 0.334686 0.713974
0.113003 0.444527 0.715579
0.113003 0.334639 0.715579
0.194793 0.443288 0.717876
0.198332 0.331585 0.716863
0.0510605 0.352936 0.686698
0.0510605 0.462822 0.686698
0.134758 0.352954 0.688346
0.134758 0.462842 0.688346
0.217475 0.350977 0.689829
0.217105 0.46233 0.691437
0.0502262 0.389603 0.714346
0.17854 0.350481 0.668237
0.0502262 0.279716 0.714346
0.133923 0.389583 0.715993
0.133923 0.499471 0.715993
0.133923 0.279696 0.715993
0.2152 0.388272 0.717192
0.233505 0.409887 0.781802
0.217179 0.27759 0.717838
0.0508449 0.3896 0.693596
0.214998 0.46635 0.782023
0.0508449 0.279713 0.693596
0.134548 0.389583 0.695257
0.134548 0.499471 0.695257
0.134548 0.279696 0.695257
0.217119 0.388736 0.697664
0.23443 0.445338 0.808556
0.218377 0.282012 0.698134
0.0516874 0.352936 0.665949
0.0516874 0.462823 0.665949
0.135383 0.352954 0.667611
0.135383 0.462842 0.667611
0.0684512 0.334639 0.804601
0.213459 0.391325 0.829699
0.0717901 0.444527 0.694016
0.0717901 0.334639 0.694016
0.155139 0.442931 0.695944
0.155423 0.335562 0.696737
0.238559 0.442276 0.698414
0.237259 0.335262 0.698552
0.0726249 0.407898 0.66637
0.0726249 0.29801 0.66637
0.214522 0.353432 0.779905
0.150749 0.442926 0.827201
0.176354 0.461648 0.669086
0.132044 0.462842 0.778196
0.0719978 0.407896 0.687105
0.0719978 0.298009 0.687105
0.155316 0.406985 0.68721
0.156849 0.298548 0.688546
0.236906 0.406669 0.690162
0.238207 0.299162 0.690587
0.0711602 0.444528 0.714752
0.0711602 0.334641 0.714752
0.154931 0.444083 0.716412
0.154794 0.33429 0.716534
0.237684 0.446804 0.71841
0.238273 0.337523 0.719005
0.00776225 0.35351 0.741256
0.00776225 0.463398 0.741256
0.0912494 0.352954 0.742812
0.0912494 0.462842 0.742812
0.174487 0.350559 0.743154
0.173942 0.458999 0.74466
0.0069601 0.388986 0.768942
0.00696011 0.498872 0.768942
0.00696011 0.279098 0.768942
0.0904144 0.389583 0.77046
0.0904144 0.499471 0.77046
0.0904144 0.279696 0.77046
0.174821 0.390849 0.773171
0.153573 0.29584 0.779085
0.17495 0.276884 0.773489
0.00589606 0.390341 0.748253
0.240847 0.298428 0.668855
0.00589606 0.280454 0.748253
0.0910403 0.389583 0.749723
0.15252 0.406449 0.799165
0.0910403 0.279696 0.749723
0.173329 0.385835 0.752231
0.153657 0.406966 0.779198
0.174879 0.277884 0.752256
0.00652033 0.352072 0.720598
0.00652033 0.46196 0.720598
0.0918753 0.352954 0.722077
0.0918753 0.462842 0.722077
0.176876 0.349669 0.721757
0.173587 0.463075 0.724889
0.0282193 0.444511 0.748524
0.0282193 0.334624 0.748524
0.11196 0.444527 0.750137
0.11196 0.334639 0.750137
0.194837 0.443651 0.75369
0.194805 0.333688 0.752014
0.0290455 0.407915 0.720873
0.0290455 0.298029 0.720873
0.112795 0.407898 0.722491
0.112795 0.29801 0.722491
0.195876 0.407677 0.72549
0.196376 0.295606 0.725144
0.0281495 0.407832 0.741637
0.0281495 0.297945 0.741637
0.112168 0.407898 0.743225
0.112168 0.29801 0.743225
0.195232 0.405782 0.746493
0.195294 0.297076 0.746432
0.0273058 0.444591 0.769291
0.0273058 0.334703 0.769291
0.111334 0.444527 0.77087
0.111334 0.334639 0.77087
0.195495 0.443398 0.773664
0.193526 0.334578 0.773596
0.0493929 0.352934 0.741993
0.0493929 0.462822 0.741993
0.133088 0.352954 0.743639
0.133088 0.462842 0.743639
0.216108 0.352173 0.745979
0.214596 0.461555 0.745476
0.0485594 0.389603 0.76964
0.0483039 0.46282 0.776534
0.0485594 0.279716 0.76964
0.132253 0.389583 0.771288
0.132253 0.499471 0.771288
0.132253 0.279696 0.771288
0.214181 0.389525 0.775372
0.0692858 0.29801 0.776959
0.216201 0.279807 0.772313
0.0491426 0.389603 0.748889
0.0678201 0.334641 0.825341
0.0491426 0.279716 0.748889
0.132879 0.389583 0.750551
0.132879 0.499471 0.750551
0.132879 0.279696 0.750551
0.215922 0.389633 0.754473
0.0692858 0.407898 0.776959
0.217036 0.280481 0.752506
0.0499899 0.352937 0.721243
0.0499899 0.462825 0.721243
0.133714 0.352954 0.722905
0.133714 0.462842 0.722905
0.216527 0.353974 0.724957
0.217329 0.462675 0.72492
0.0701206 0.444527 0.74931
0.0701206 0.334639 0.74931
0.153506 0.43977 0.751871
0.152935 0.334797 0.751179
0.236915 0.444186 0.752801
0.23668 0.335427 0.753376
0.0709551 0.407898 0.721663
0.0709551 0.29801 0.721663
0.155171 0.405682 0.722639
0.154159 0.299181 0.723209
0.23631 0.408977 0.725922
0.215571 0.463069 0.670248
0.0703233 0.407895 0.742399
0.0703233 0.298007 0.742399
0.153345 0.405549 0.743415
0.154206 0.298165 0.743394
0.235505 0.407793 0.746891
0.236705 0.299474 0.745931
0.0694875 0.44453 0.770043
0.0694875 0.334642 0.770043
0.153304 0.44272 0.773133
0.153915 0.333866 0.772229
0.234794 0.445528 0.774036
0.234927 0.334374 0.773672
0.00615281 0.353514 0.796599
0.00615281 0.463402 0.796599
0.0895798 0.352954 0.798102
0.0895798 0.462842 0.798102
0.173687 0.351376 0.80063
0.173623 0.461492 0.800053
0.00534049 0.389094 0.824241
0.00534049 0.498982 0.824241
0.00534049 0.279207 0.824241
0.0887448 0.389583 0.825751
0.0887448 0.499471 0.825751
0.0887448 0.279696 0.825751
0.132044 0.352954 0.778196
0.156506 0.295512 0.667971
0.236459 0.300291 0.725033
0.0045709 0.390179 0.803583
0.0678201 0.444528 0.825341
0.0045709 0.280292 0.803583
0.0893705 0.389583 0.805018
0.0686534 0.298007 0.797692
0.0893705 0.279696 0.805018
0.173374 0.388731 0.806612
0.235219 0.33523 0.808844
0.173752 0.27928 0.807964
0.00514137 0.352217 0.775926
0.00514137 0.462105 0.775926
0.0902053 0.352954 0.777369
0.0902053 0.462842 0.777369
0.174191 0.355642 0.780709
0.174619 0.462335 0.779783
0.0265735 0.444493 0.803819
0.0265735 0.334605 0.803819
0.11029 0.444527 0.805428
0.11029 0.334639 0.805428
0.193414 0.444396 0.809285
0.193198 0.333719 0.80785
0.0273962 0.407919 0.776169
0.0273962 0.298032 0.776169
0.111125 0.407898 0.777786
0.111125 0.29801 0.777786
0.193471 0.409138 0.782068
0.194113 0.296536 0.780284
0.0265147 0.407857 0.796925
0.0265147 0.297969 0.796925
0.110499 0.407898 0.79852
0.110499 0.29801 0.79852
0.193377 0.410278 0.801799
0.196418 0.298329 0.802027
0.0257445 0.444536 0.82456
0.0257445 0.334648 0.82456
0.109664 0.444527 0.826169
0.109664 0.334639 0.826169
0.196988 0.407168 0.66898
0.194114 0.441993 0.82976
0.0477256 0.352936 0.797282
0.0477256 0.462823 0.797282
0.131418 0.352954 0.79893
0.131418 0.462842 0.79893
0.212778 0.353475 0.80082
0.212739 0.466132 0.802612
0.0468912 0.3896 0.824932
0.236813 0.299323 0.801055
0.0468912 0.279713 0.824932
0.130583 0.389583 0.826579
0.130583 0.499471 0.826579
0.130583 0.279696 0.826579
0.193297 0.334075 0.82812
0.153179 0.442121 0.806673
0.0483039 0.352933 0.776534
0.0474744 0.389606 0.804183
0.236208 0.40971 0.802619
0.0474744 0.279718 0.804183
0.131209 0.389583 0.805846
0.131209 0.499471 0.805846
0.131209 0.279696 0.805846
0.213484 0.389973 0.808397
0.150176 0.334654 0.805648
0.217549 0.278928 0.809209
0.213325 0.501904 0.81034
0.156447 0.409882 0.666485
0.151178 0.331763 0.826928
0.214669 0.278234 0.829927
0.172103 0.384279 0.826085
0.199494 0.294322 0.668029
0.23356 0.445781 0.829631
0.173174 0.497386 0.806658
0.216077 0.500205 0.698318
0.213819 0.500219 0.752907
0.1745 0.49895 0.718652
0.172339 0.498639 0.827088
0.213473 0.500293 0.831058
0.00451757 0.353406 0.85189
0.00451757 0.463294 0.85189
0.08791 0.352954 0.853401
0.08791 0.462842 0.853401
0.169676 0.353075 0.855587
0.171497 0.462345 0.855063
0.00369309 0.389157 0.879539
0.0036931 0.499043 0.879539
0.0036931 0.279269 0.879539
0.0870751 0.389583 0.881043
0.0870751 0.499471 0.881043
0.0870751 0.279696 0.881043
0.169985 0.390444 0.883449
0.146445 0.298871 0.944958
0.171031 0.278156 0.883525
0.00340688 0.38989 0.858897
0.246631 0.461583 0.96888
0.00340689 0.280003 0.858897
0.087701 0.389583 0.860309
0.087701 0.499471 0.860309
0.087701 0.279696 0.860309
0.170586 0.390041 0.86343
0.189941 0.405202 0.835894
0.172207 0.276907 0.862048
0.0885356 0.352954 0.83266
0.0885356 0.462842 0.83266
0.159106 0.282941 0.99514
0.246816 0.35107 0.969669
0.0249201 0.444473 0.859117
0.0249201 0.334585 0.859117
0.108621 0.444527 0.860727
0.108621 0.334639 0.860727
0.190451 0.44459 0.864363
0.189989 0.335518 0.86245
0.0257492 0.407945 0.831468
0.0257492 0.298057 0.831468
0.109456 0.407898 0.833078
0.109456 0.29801 0.833078
0.233575 0.408515 0.837534
0.170852 0.348348 0.834315
0.0249482 0.407909 0.852194
0.0249482 0.298022 0.852194
0.108829 0.407898 0.853811
0.108829 0.29801 0.853811
0.191056 0.408377 0.85785
0.192812 0.299405 0.856088
0.0241451 0.444499 0.879835
0.0241451 0.334611 0.879835
0.107994 0.444527 0.88146
0.107994 0.334639 0.88146
0.189912 0.445791 0.885491
0.190874 0.334534 0.883852
0.0460566 0.352937 0.852581
0.0460566 0.462825 0.852581
0.129748 0.352954 0.854228
0.129748 0.462842 0.854228
0.211803 0.352246 0.857204
0.210862 0.464791 0.857447
0.0452218 0.3896 0.880223
0.060717 0.331531 0.989484
0.0452218 0.279713 0.880223
0.128914 0.389583 0.88187
0.128914 0.499471 0.88187
0.128914 0.279696 0.88187
0.210877 0.39147 0.885749
0.207222 0.465541 0.947266
0.21264 0.280737 0.885734
0.0458218 0.389605 0.859474
0.060717 0.441418 0.989484
0.0458218 0.279717 0.859474
0.129539 0.389583 0.861137
0.129539 0.499471 0.861137
0.129539 0.279696 0.861137
0.211112 0.388447 0.864401
0.147767 0.409692 0.94489
0.211875 0.2798 0.864257
0.0466497 0.352931 0.831825
0.0466497 0.462819 0.831825
0.130374 0.352954 0.833487
0.130374 0.462842 0.833487
0.2132 0.463767 0.836949
0.160036 0.391688 0.995709
0.0667817 0.444527 0.859899
0.0667817 0.334639 0.859899
0.151075 0.444164 0.861858
0.150956 0.331575 0.861129
0.231029 0.446508 0.863885
0.232918 0.33444 0.86412
0.0676163 0.407898 0.83225
0.0676163 0.29801 0.83225
0.136674 0.337428 0.993728
0.213121 0.354789 0.836904
0.249663 0.278895 0.94199
0.150545 0.295837 0.834603
0.0669866 0.407896 0.852983
0.0669866 0.298009 0.852983
0.150562 0.406601 0.855526
0.151533 0.294644 0.854585
0.232751 0.407532 0.857956
0.232679 0.29832 0.857242
0.0661523 0.444528 0.880633
0.0661523 0.334641 0.880633
0.149419 0.443303 0.882629
0.150496 0.333682 0.882576
0.230763 0.448819 0.884489
0.232357 0.334271 0.885932
0.00287014 0.353344 0.907181
0.00287014 0.463231 0.907181
0.0862403 0.352954 0.908692
0.0862403 0.462842 0.908692
0.170027 0.354739 0.910347
0.168951 0.464147 0.911546
0.00187849 0.389377 0.934929
0.0018785 0.499265 0.934929
0.0018785 0.27949 0.934929
0.0854054 0.389583 0.936334
0.0854054 0.499471 0.936334
0.0854054 0.279696 0.936334
0.168606 0.392424 0.939089
0.167532 0.501558 0.939856
0.167423 0.281459 0.938421
0.00219821 0.38961 0.914242
0.146672 0.29962 0.965213
0.00219821 0.279723 0.914242
0.0860314 0.389583 0.9156
0.0860314 0.499471 0.9156
0.0860314 0.279696 0.9156
0.168416 0.391979 0.917385
0.194172 0.297338 0.835537
0.169989 0.282797 0.918455
0.0027866 0.352772 0.886554
0.0027866 0.46266 0.886554
0.0868661 0.352954 0.887959
0.0868661 0.462842 0.887959
0.170296 0.354069 0.8901
0.169042 0.463315 0.891276
0.0232576 0.444462 0.914409
0.0232576 0.334574 0.914409
0.106951 0.444527 0.916018
0.106951 0.334639 0.916018
0.188855 0.44482 0.920581
0.189348 0.335723 0.917779
0.0240882 0.407956 0.886759
0.0240882 0.298069 0.886759
0.107786 0.407898 0.888369
0.107786 0.29801 0.888369
0.19003 0.40923 0.891929
0.189994 0.29744 0.890919
0.0233512 0.407945 0.90747
0.0233512 0.298057 0.90747
0.107159 0.407898 0.909102
0.107159 0.29801 0.909102
0.189921 0.408428 0.912116
0.190577 0.29871 0.910931
0.0225603 0.444463 0.935111
0.0225603 0.334575 0.935111
0.106324 0.444527 0.936744
0.106324 0.334639 0.936744
0.186043 0.444524 0.941124
0.189056 0.337694 0.939052
0.0443871 0.352937 0.907872
0.0443871 0.462825 0.907872
0.128079 0.352954 0.909519
0.128079 0.462842 0.909519
0.20904 0.354501 0.91147
0.207839 0.465724 0.913505
0.0435489 0.389597 0.935514
0.226438 0.298407 0.969161
0.0435489 0.27971 0.935514
0.127244 0.389583 0.937161
0.127244 0.499471 0.937161
0.127244 0.279696 0.937161
0.20811 0.390576 0.939871
0.0642778 0.407895 0.942779
0.20822 0.282166 0.941041
0.0441635 0.389605 0.914765
0.226119 0.408022 0.968667
0.0441635 0.279717 0.914765
0.12787 0.389583 0.916428
0.12787 0.499471 0.916428
0.12787 0.279696 0.916428
0.210839 0.390941 0.919062
0.146282 0.407734 0.965137
0.211683 0.281758 0.920307
0.0449916 0.352933 0.887124
0.0449916 0.46282 0.887124
0.128704 0.352954 0.888786
0.128704 0.462842 0.888786
0.210772 0.353941 0.890388
0.210349 0.466692 0.892248
0.065112 0.444527 0.91519
0.065112 0.334639 0.91519
0.149506 0.446546 0.91803
0.149048 0.335801 0.917013
0.229779 0.448041 0.920603
0.229394 0.337538 0.921226
0.0659467 0.407896 0.887541
0.0659467 0.29801 0.887541
0.148973 0.407477 0.890267
0.149377 0.297183 0.889363
0.231527 0.412454 0.891656
0.232344 0.298864 0.893076
0.0653186 0.407896 0.908274
0.0653186 0.298009 0.908274
0.148289 0.409279 0.910635
0.149137 0.299247 0.909656
0.231551 0.41125 0.912723
0.232317 0.302763 0.913072
0.0644849 0.444527 0.935916
0.0644848 0.334639 0.935916
0.147854 0.445406 0.939036
0.147882 0.33629 0.938459
0.228296 0.446434 0.941526
0.228205 0.334776 0.941868
0.000100437 0.352456 0.963155
0.000100456 0.462344 0.963155
0.0845392 0.352846 0.96377
0.0845392 0.462734 0.96377
0.166517 0.35394 0.967536
0.164994 0.464403 0.967316
0.0633866 0.444326 0.969555
0.172161 0.460844 0.833981
0.208914 0.35467 0.948913
0.127036 0.462839 0.944024
0.234396 0.297203 0.836866
0.248486 0.353493 0.948663
0.0816345 0.386469 0.989901
0.0816345 0.496356 0.989901
0.0816345 0.276581 0.989901
0.145997 0.335379 0.973587
0.22535 0.334439 0.974589
0.0633866 0.334439 0.969555
0.00110072 0.389195 0.969889
0.00110072 0.499083 0.969889
0.00110072 0.279308 0.969889
0.084307 0.38938 0.969965
0.084307 0.499267 0.969965
0.084307 0.279494 0.969965
0.164331 0.390097 0.975006
0.0636216 0.297905 0.963353
0.164313 0.280701 0.974308
0.00161625 0.353126 0.941997
0.00161625 0.463014 0.941997
0.0851976 0.352953 0.943197
0.0851976 0.462839 0.943197
0.168382 0.35685 0.947
0.166265 0.465447 0.946226
0.0215189 0.444318 0.968986
0.0215189 0.334432 0.968986
0.105226 0.444324 0.970383
0.105226 0.334438 0.970383
0.185497 0.444433 0.975272
0.184659 0.335382 0.97553
0.0224067 0.407956 0.941997
0.0224067 0.298069 0.941997
0.106117 0.407895 0.943607
0.106117 0.298009 0.943607
0.187078 0.408744 0.947084
0.186866 0.301327 0.947607
0.0216889 0.407849 0.962556
0.0216889 0.297962 0.962556
0.105459 0.40779 0.964188
0.105459 0.297902 0.964188
0.184824 0.409586 0.968234
0.185018 0.299791 0.967809
0.0186204 0.439762 0.989021
0.0186204 0.329874 0.989021
0.102553 0.441413 0.990311
0.102553 0.331525 0.990311
0.230133 0.299013 0.947964
0.22581 0.444986 0.976274
0.0426708 0.352835 0.962958
0.0426708 0.462722 0.962958
0.126377 0.352846 0.964598
0.126377 0.462734 0.964598
0.203839 0.355478 0.968705
0.205853 0.465669 0.967528
0.0397773 0.386428 0.989059
0.0397773 0.496315 0.989059
0.0397773 0.27654 0.989059
0.123473 0.386469 0.990729
0.123473 0.496356 0.990729
0.123473 0.276581 0.990729
0.144814 0.443569 0.973344
0.0636216 0.407793 0.963353
0.0642778 0.298007 0.942779
0.0424585 0.389414 0.969115
0.0424585 0.499302 0.969115
0.0424585 0.279526 0.969115
0.126145 0.389381 0.970793
0.126145 0.499267 0.970793
0.126145 0.279494 0.970793
0.203859 0.391485 0.976965
0.227652 0.410665 0.948078
0.204029 0.279677 0.975021
0.0433366 0.352928 0.942362
0.0433366 0.462816 0.942362
0.127036 0.352953 0.944024
0.152991 0.406301 0.833594
0.181821 0.448485 0.996043
0.137318 0.446698 0.994593
0.246149 0.388848 0.975849
0.247645 0.281153 0.975849
0.180416 0.334411 0.995853
0.169463 0.501733 0.918318
0.247987 0.465084 0.94804
0.202402 0.282925 0.996309
0.202501 0.391138 0.997774
0.208232 0.502552 0.941731
0.234084 0.33421 0.830208
0.0294352 0.682962 0.0231645
0.0294352 0.573075 0.0231645
0.113011 0.682819 0.0249273
0.113011 0.572931 0.0249273
0.200693 0.680374 0.0295071
0.199986 0.572982 0.0283442
0.028557 0.719079 0.0499416
0.028557 0.609192 0.0499416
0.11212 0.719247 0.0517005
0.11212 0.60936 0.0517005
0.199784 0.719463 0.056601
0.198012 0.609715 0.0541402
0.0291141 0.719296 0.0294687
0.0291141 0.609408 0.0294687
0.112778 0.719352 0.0311255
0.112778 0.609465 0.0311255
0.199255 0.719525 0.0361674
0.199446 0.608835 0.03389
0.0317907 0.685444 0.00318914
0.243906 0.57058 0.0304611
0.0317907 0.575556 0.00318913
0.220294 0.736525 0.00988973
0.115683 0.685729 0.00499512
0.115683 0.575842 0.00499512
0.235944 0.608464 0.16477
0.158262 0.573816 0.0061757
0.0499667 0.55448 0.0298974
0.0499667 0.664366 0.0298974
0.133698 0.554523 0.0315392
0.133698 0.664409 0.0315392
0.221472 0.55329 0.0352054
0.219924 0.662075 0.0364739
0.0529279 0.74067 0.00374559
0.0529279 0.520895 0.00374559
0.0529279 0.630783 0.00374559
0.136603 0.740673 0.00540889
0.136603 0.520898 0.00540889
0.136603 0.630786 0.00540889
0.238981 0.609141 0.110965
0.241216 0.682574 0.0297233
0.245523 0.571435 0.00953576
0.0502015 0.737805 0.0236617
0.0502015 0.51803 0.0236617
0.0502015 0.627917 0.0236617
0.13393 0.737762 0.0253411
0.13393 0.517987 0.0253411
0.13393 0.627875 0.0253411
0.223314 0.622454 0.0081124
0.222365 0.517622 0.0302395
0.222431 0.62274 0.0293227
0.0492999 0.554368 0.0504412
0.0492999 0.664255 0.0504412
0.133039 0.554416 0.0521142
0.133039 0.664303 0.0521142
0.220029 0.555218 0.0562298
0.218885 0.664348 0.0559724
0.0711534 0.682801 0.0241071
0.0711534 0.572914 0.0241071
0.155699 0.6831 0.0284023
0.155806 0.574337 0.0268092
0.202682 0.570805 0.0080968
0.216285 0.734903 0.136451
0.0702615 0.719266 0.0508791
0.0702615 0.609378 0.0508791
0.154887 0.719263 0.053542
0.153684 0.609681 0.0524542
0.240029 0.720123 0.056736
0.241223 0.609328 0.0571943
0.0709195 0.719371 0.0302913
0.0709195 0.609483 0.0302913
0.155518 0.719149 0.0335733
0.154137 0.612832 0.032028
0.179884 0.737667 0.00684752
0.216007 0.737877 0.116217
0.0738452 0.685729 0.00417041
0.0738452 0.575842 0.00417041
0.181886 0.519994 0.00646561
0.201902 0.680533 0.00782836
0.24148 0.718228 0.0351577
0.174845 0.737064 0.0827196
0.0918582 0.554523 0.0307115
0.0918582 0.66441 0.0307115
0.177141 0.555165 0.032853
0.177814 0.667015 0.0350266
0.0947648 0.740673 0.00458139
0.0947648 0.520898 0.00458138
0.0947648 0.630786 0.00458138
0.222228 0.661054 0.000748628
0.177843 0.736703 0.0282891
0.150922 0.497574 0.162576
0.0920901 0.737761 0.0245137
0.0920901 0.517987 0.0245137
0.0920901 0.627875 0.0245137
0.152439 0.610328 0.164264
0.178385 0.516971 0.026572
0.177036 0.629584 0.0273528
0.0911996 0.554417 0.0512868
0.0911996 0.664305 0.0512868
0.176125 0.553516 0.0535376
0.178391 0.664318 0.0547915
0.0277357 0.682796 0.0775511
0.0277357 0.57291 0.0775511
0.111286 0.682617 0.0792934
0.111286 0.572729 0.0792934
0.1978 0.682932 0.0840307
0.196668 0.57307 0.0822413
0.0269009 0.719065 0.105197
0.0269009 0.609178 0.105197
0.110451 0.719246 0.10694
0.110451 0.609358 0.10694
0.194691 0.717317 0.109852
0.196222 0.609099 0.109117
0.0275218 0.719065 0.0846411
0.0275218 0.609178 0.0846411
0.111077 0.719246 0.0862042
0.111077 0.609358 0.0862042
0.196577 0.720118 0.0892508
0.19728 0.610476 0.0881895
0.0283546 0.682797 0.0569962
0.0283546 0.57291 0.0569962
0.111912 0.682617 0.0585631
0.111912 0.572729 0.0585631
0.199345 0.683139 0.0639293
0.197475 0.573019 0.060706
0.0482559 0.554365 0.0849789
0.0482559 0.664252 0.0849789
0.131997 0.554415 0.086618
0.131997 0.664302 0.086618
0.218072 0.55439 0.088134
0.218789 0.664864 0.0917903
0.0490893 0.737609 0.0573364
0.0490893 0.517834 0.0573364
0.0490893 0.627721 0.0573364
0.132831 0.73756 0.0589768
0.132831 0.517785 0.0589768
0.132831 0.627673 0.0589768
0.158982 0.681274 0.00730637
0.219925 0.517357 0.0617966
0.218001 0.626495 0.0628082
0.0484655 0.73761 0.0780338
0.0484655 0.517835 0.0780338
0.0484655 0.627723 0.0780338
0.132205 0.73756 0.0797071
0.132205 0.517785 0.0797071
0.132205 0.627673 0.0797071
0.21775 0.739368 0.0831652
0.219007 0.51591 0.0826353
0.217921 0.62917 0.0844156
0.0476307 0.554365 0.105679
0.0476307 0.664252 0.105679
0.13137 0.554415 0.107353
0.13137 0.664302 0.107353
0.216378 0.551879 0.109403
0.21603 0.66277 0.112519
0.0694279 0.682598 0.078472
0.0694279 0.572711 0.078472
0.153941 0.682954 0.0807571
0.152933 0.572338 0.0804808
0.240578 0.681569 0.0850563
0.239626 0.572453 0.0850449
0.0685929 0.719263 0.106118
0.0685929 0.609375 0.106118
0.153476 0.721205 0.106775
0.153099 0.609087 0.108367
0.235889 0.715823 0.110835
0.221433 0.515972 0.00917539
0.0692197 0.719263 0.0853699
0.0692197 0.609375 0.0853699
0.152794 0.718617 0.0865557
0.153528 0.610345 0.0862437
0.237744 0.719024 0.0902104
0.240308 0.61046 0.0900183
0.0700543 0.682598 0.0577284
0.0700543 0.572711 0.0577284
0.154886 0.682002 0.0596706
0.153755 0.570637 0.0592279
0.240171 0.681361 0.0641626
0.241573 0.573021 0.0635885
0.0901571 0.554415 0.0857905
0.0901571 0.664302 0.0857905
0.174327 0.553547 0.0890762
0.175972 0.665785 0.0882851
0.0909918 0.73756 0.0581491
0.0909918 0.517785 0.0581491
0.0909918 0.627673 0.0581491
0.11212 0.499472 0.0517005
0.176501 0.517568 0.060463
0.175921 0.628245 0.061033
0.0903659 0.737559 0.0788796
0.0903659 0.517784 0.0788796
0.0903659 0.627671 0.0788796
0.0291141 0.499521 0.0294687
0.175032 0.518323 0.0817471
0.175973 0.629162 0.0817357
0.0895309 0.554415 0.106526
0.0895309 0.664302 0.106526
0.173677 0.5533 0.109397
0.172325 0.666216 0.108784
0.0260662 0.682797 0.132844
0.0260662 0.57291 0.132844
0.109616 0.682617 0.134586
0.109617 0.572729 0.134586
0.194104 0.683383 0.137722
0.195957 0.572093 0.135959
0.0252312 0.719065 0.160491
0.0252312 0.609178 0.160491
0.108781 0.719246 0.162232
0.108781 0.609358 0.162232
0.219279 0.739836 0.0621121
0.216862 0.552826 0.165069
0.0258521 0.719065 0.139934
0.0258521 0.609178 0.139934
0.109408 0.719246 0.141498
0.109408 0.609358 0.141498
0.193113 0.72167 0.142776
0.193276 0.608583 0.144007
0.0266868 0.682797 0.112287
0.0266868 0.57291 0.112287
0.110243 0.682617 0.113851
0.110243 0.572729 0.113851
0.194086 0.681426 0.117104
0.195165 0.571172 0.113802
0.0465862 0.554365 0.140272
0.0465862 0.664252 0.140272
0.130327 0.554415 0.141911
0.130327 0.664302 0.141911
0.216585 0.553975 0.142895
0.216448 0.662974 0.143942
0.0474209 0.73761 0.112625
0.0474209 0.517835 0.112625
0.0474209 0.627723 0.112625
0.131162 0.73756 0.114265
0.131162 0.517785 0.114265
0.131162 0.627673 0.114265
0.24348 0.681482 0.0083262
0.173344 0.554305 0.16383
0.216816 0.623762 0.117492
0.0467959 0.73761 0.133327
0.0467959 0.517835 0.133327
0.0467959 0.627723 0.133327
0.130535 0.73756 0.135
0.130535 0.517785 0.135
0.130535 0.627673 0.135
0.172222 0.737725 0.135163
0.174152 0.737799 0.114532
0.215271 0.624487 0.138478
0.045961 0.554365 0.160973
0.045961 0.664252 0.160973
0.129701 0.554415 0.162646
0.129701 0.664302 0.162646
0.174749 0.665377 0.16578
0.216905 0.517554 0.117006
0.0677583 0.682598 0.133765
0.0677583 0.572711 0.133765
0.1533 0.683835 0.1364
0.152902 0.571253 0.135987
0.238961 0.680152 0.138541
0.237926 0.570976 0.137697
0.0669232 0.719263 0.161412
0.0669232 0.609375 0.161412
0.21431 0.515932 0.137965
0.18052 0.627169 0.00641367
0.112778 0.499579 0.0311255
0.0675499 0.499488 0.140663
0.0675499 0.719263 0.140663
0.0675499 0.609375 0.140663
0.151919 0.720619 0.143251
0.153793 0.608147 0.142119
0.236979 0.717518 0.144634
0.237583 0.607039 0.143788
0.0683847 0.682598 0.113016
0.0683847 0.572711 0.113016
0.151898 0.68371 0.114935
0.152522 0.569844 0.114413
0.237184 0.680519 0.117699
0.236706 0.571901 0.116812
0.0884874 0.554415 0.141084
0.0884874 0.664302 0.141084
0.174974 0.552004 0.143427
0.173021 0.664596 0.144119
0.0893222 0.737559 0.113437
0.0893222 0.517784 0.113437
0.0893222 0.627671 0.113437
0.220781 0.738711 0.0301768
0.175302 0.516881 0.115742
0.175603 0.628287 0.115179
0.0886961 0.737559 0.134172
0.0886961 0.517784 0.134172
0.0886961 0.627671 0.134172
0.198581 0.497754 0.0549191
0.1732 0.514762 0.137791
0.173343 0.6285 0.136102
0.0878612 0.554415 0.161819
0.0878612 0.664302 0.161819
0.151828 0.718156 0.163441
0.244156 0.60844 0.0370059
0.0702615 0.499491 0.0508791
0.0709195 0.499596 0.0302913
0.0685929 0.499488 0.106118
0.0692197 0.499488 0.0853699
0.0669232 0.499488 0.161412
0.176005 0.734772 0.0619898
0.194841 0.717598 0.16332
0.217046 0.661688 0.164453
0.19313 0.607128 0.165201
0.154567 0.499502 0.0326775
0.238199 0.717464 0.1651
0.244107 0.497143 0.00188426
0.196903 0.497595 0.109916
0.194434 0.49842 0.144759
0.149812 0.499845 0.142556
0.154504 0.499125 0.0532355
0.153194 0.498707 0.108963
0.245105 0.607181 0.00245133
0.201713 0.60683 0.000322606
0.201915 0.500516 1.26783e-06
0.224558 0.550918 0.00277359
0.0243965 0.682797 0.188137
0.0243965 0.57291 0.188137
0.107947 0.682617 0.189879
0.107947 0.572729 0.189879
0.191844 0.677878 0.19115
0.193011 0.570802 0.192255
0.0235614 0.719065 0.215784
0.0235614 0.609178 0.215784
0.107111 0.719246 0.217526
0.107111 0.609358 0.217526
0.192102 0.715261 0.219454
0.191818 0.608448 0.22001
0.0241823 0.719065 0.195228
0.0241823 0.609178 0.195228
0.107738 0.719246 0.196791
0.107738 0.609358 0.196791
0.193771 0.713892 0.198766
0.190794 0.606359 0.199722
0.0200079 0.682797 0.333461
0.0200079 0.57291 0.333461
0.108573 0.682617 0.169145
0.108573 0.572729 0.169145
0.236635 0.571741 0.172654
0.173328 0.733257 0.191084
0.0449164 0.554365 0.195566
0.0449164 0.664252 0.195566
0.128657 0.554415 0.197205
0.128657 0.664302 0.197205
0.213699 0.551121 0.201489
0.21321 0.660525 0.198813
0.0457512 0.73761 0.167919
0.0457512 0.517835 0.167919
0.0457512 0.627723 0.167919
0.129492 0.73756 0.169558
0.129492 0.517785 0.169558
0.129492 0.627673 0.169558
0.174266 0.734465 0.170442
0.209722 0.738426 0.302965
0.170651 0.738115 0.24601
0.0451262 0.73761 0.18862
0.0451262 0.517835 0.18862
0.0451262 0.627723 0.18862
0.128866 0.73756 0.190293
0.128866 0.517785 0.190293
0.128866 0.627673 0.190293
0.196608 0.682115 0.17128
0.21336 0.516504 0.193635
0.21376 0.621156 0.191835
0.0442912 0.554365 0.216266
0.0442912 0.664252 0.216266
0.128031 0.554415 0.217939
0.128031 0.664302 0.217939
0.215487 0.550659 0.221402
0.214867 0.663964 0.219175
0.0660885 0.682598 0.189058
0.0660885 0.572711 0.189058
0.149864 0.682022 0.1911
0.14954 0.571159 0.191115
0.234628 0.678409 0.193653
0.234987 0.568174 0.193234
0.0652535 0.719263 0.216705
0.0652535 0.609375 0.216705
0.149493 0.71803 0.219159
0.149623 0.607979 0.220064
0.235092 0.718102 0.221134
0.235357 0.607375 0.22223
0.0658802 0.719263 0.195957
0.0658802 0.609375 0.195957
0.149181 0.719614 0.198553
0.148803 0.608314 0.198337
0.23354 0.717317 0.200257
0.23461 0.603866 0.201417
0.066715 0.682598 0.16831
0.066715 0.572711 0.16831
0.170817 0.737667 0.225911
0.188592 0.610428 0.329815
0.215778 0.516831 0.171723
0.195212 0.57106 0.171452
0.0868177 0.554415 0.196377
0.0868177 0.664302 0.196377
0.17157 0.554087 0.199808
0.171227 0.662748 0.19771
0.0876525 0.737559 0.16873
0.0876525 0.517784 0.16873
0.0876525 0.627671 0.16873
0.166724 0.662694 0.328554
0.14565 0.609051 0.329989
0.152016 0.573235 0.169311
0.0870264 0.737559 0.189466
0.0870264 0.517784 0.189466
0.0870264 0.627671 0.189466
0.235681 0.680744 0.173877
0.171979 0.518038 0.191366
0.171149 0.625032 0.191893
0.0861914 0.554415 0.217112
0.0861914 0.664302 0.217112
0.172474 0.555666 0.220514
0.171907 0.661764 0.217918
0.0227267 0.682797 0.24343
0.0227267 0.57291 0.24343
0.106277 0.682617 0.245173
0.106277 0.572729 0.245173
0.191664 0.680471 0.247141
0.192642 0.570441 0.248112
0.0218917 0.719065 0.271078
0.0218917 0.609178 0.271078
0.105442 0.719246 0.272819
0.105442 0.609358 0.272819
0.189439 0.718599 0.273052
0.190938 0.60829 0.275772
0.0225126 0.719065 0.25052
0.0225126 0.609178 0.25052
0.106068 0.719246 0.252084
0.106068 0.609358 0.252084
0.191634 0.717627 0.253374
0.192436 0.606726 0.255041
0.0233474 0.682797 0.222874
0.0233474 0.57291 0.222874
0.106903 0.682617 0.224437
0.106903 0.572729 0.224437
0.192374 0.67852 0.225619
0.194773 0.57228 0.227555
0.0432467 0.554365 0.250858
0.0432467 0.664252 0.250858
0.126988 0.554415 0.252498
0.126988 0.664302 0.252498
0.213663 0.554018 0.255568
0.212186 0.661779 0.255145
0.0440815 0.73761 0.223212
0.0440815 0.517835 0.223212
0.0440815 0.627723 0.223212
0.127823 0.73756 0.224851
0.127823 0.517785 0.224851
0.127823 0.627673 0.224851
0.228961 0.718784 0.332469
0.21397 0.516287 0.228043
0.212727 0.626855 0.22679
0.0434565 0.73761 0.243913
0.0434565 0.517835 0.243913
0.0434565 0.627723 0.243913
0.127196 0.73756 0.245587
0.127196 0.517785 0.245587
0.127196 0.627673 0.245587
0.169382 0.516882 0.302475
0.214923 0.517822 0.24935
0.213251 0.624086 0.246863
0.0426215 0.554365 0.27156
0.0426215 0.664252 0.27156
0.126361 0.554415 0.273233
0.126361 0.664302 0.273233
0.2112 0.553655 0.276683
0.2127 0.663629 0.276486
0.0644188 0.682598 0.244351
0.0644188 0.572711 0.244351
0.148755 0.681803 0.246748
0.148274 0.572172 0.24593
0.2339 0.68085 0.249019
0.235103 0.569133 0.249291
0.0635837 0.719263 0.271998
0.0635837 0.609375 0.271998
0.147074 0.718748 0.274247
0.147962 0.609596 0.274282
0.232433 0.72017 0.275173
0.234505 0.6097 0.27675
0.0642105 0.719263 0.251249
0.0642105 0.609375 0.251249
0.148656 0.720331 0.253481
0.148811 0.609883 0.252991
0.232836 0.718637 0.253893
0.234828 0.606422 0.255973
0.0650452 0.682598 0.223603
0.0650452 0.572711 0.223603
0.149123 0.681933 0.225902
0.149296 0.571114 0.224714
0.23495 0.681442 0.22798
0.23637 0.570512 0.229016
0.085148 0.554415 0.251671
0.085148 0.664302 0.251671
0.169824 0.553304 0.252428
0.170112 0.662576 0.252668
0.0859827 0.737559 0.224024
0.0859827 0.517784 0.224024
0.0859827 0.627671 0.224024
0.214728 0.737144 0.171335
0.16975 0.518478 0.226166
0.171273 0.626245 0.225651
0.0853567 0.737559 0.244759
0.0853567 0.517784 0.244759
0.0853567 0.627671 0.244759
0.0652535 0.499488 0.216705
0.170783 0.517731 0.247316
0.170999 0.624844 0.246131
0.0845217 0.554415 0.272405
0.0845217 0.664302 0.272405
0.167223 0.553712 0.273574
0.16806 0.662206 0.274594
0.021057 0.682797 0.298724
0.021057 0.57291 0.298724
0.104608 0.682617 0.300465
0.104608 0.572729 0.300465
0.189191 0.684071 0.301132
0.192335 0.574195 0.302656
0.020222 0.719065 0.326371
0.020222 0.609178 0.326371
0.103772 0.719246 0.328112
0.103772 0.609358 0.328112
0.172406 0.628273 0.17209
0.210469 0.66746 0.330077
0.0208429 0.719065 0.305814
0.0208429 0.609178 0.305814
0.104399 0.719246 0.307378
0.104399 0.609358 0.307378
0.188405 0.72072 0.307595
0.18906 0.610817 0.308994
0.0216776 0.682797 0.278168
0.0216776 0.57291 0.278168
0.105233 0.682617 0.279731
0.105233 0.572729 0.279731
0.190965 0.681125 0.280579
0.189483 0.571705 0.281563
0.041577 0.554365 0.306152
0.041577 0.664252 0.306152
0.125318 0.554415 0.307792
0.125318 0.664302 0.307792
0.212845 0.556366 0.309942
0.209956 0.665169 0.309059
0.0424117 0.73761 0.278505
0.0424117 0.517835 0.278505
0.0424117 0.627723 0.278505
0.126153 0.73756 0.280144
0.126153 0.517785 0.280144
0.126153 0.627673 0.280144
0.214847 0.625496 0.170876
0.210456 0.51796 0.284198
0.212827 0.627144 0.281517
0.0417867 0.73761 0.299206
0.0417867 0.517835 0.299206
0.0417867 0.627723 0.299206
0.125526 0.73756 0.30088
0.125526 0.517785 0.30088
0.125526 0.627673 0.30088
0.166251 0.735106 0.299735
0.212437 0.518767 0.30537
0.210463 0.627996 0.301934
0.0409518 0.554365 0.326853
0.0409518 0.664252 0.326853
0.124691 0.554415 0.328526
0.124691 0.664302 0.328526
0.211951 0.73664 0.247457
0.188368 0.718282 0.329348
0.0627491 0.682598 0.299645
0.0627491 0.572711 0.299645
0.147562 0.680839 0.301734
0.147334 0.570221 0.301654
0.232825 0.683308 0.305212
0.233245 0.572359 0.30303
0.061914 0.719263 0.327291
0.061914 0.609375 0.327291
0.21267 0.732442 0.227778
0.167441 0.554127 0.328361
0.171524 0.517098 0.171737
0.0642105 0.499488 0.251249
0.0625407 0.719263 0.306543
0.0625407 0.609375 0.306543
0.145245 0.717812 0.307714
0.146889 0.608501 0.307782
0.230338 0.721552 0.311836
0.232433 0.608142 0.30959
0.0633755 0.682598 0.278896
0.0633755 0.572711 0.278896
0.147619 0.680056 0.281952
0.145787 0.570287 0.280806
0.231893 0.685691 0.283992
0.232832 0.572668 0.282307
0.0834783 0.554415 0.306963
0.0834783 0.664302 0.306963
0.170798 0.555561 0.307689
0.168633 0.663685 0.308451
0.061914 0.499488 0.327291
0.0658802 0.499488 0.195957
0.084313 0.737559 0.279317
0.084313 0.517784 0.279317
0.084313 0.627671 0.279317
0.212758 0.735093 0.192506
0.169043 0.5168 0.281929
0.168889 0.625621 0.281589
0.0836869 0.737559 0.300052
0.0836869 0.517784 0.300052
0.0836869 0.627671 0.300052
0.168705 0.737819 0.280169
0.210795 0.734676 0.281686
0.167727 0.626535 0.301676
0.0250171 0.57291 0.167581
0.0250171 0.682797 0.167581
0.0625407 0.499488 0.306543
0.082852 0.554415 0.327699
0.082852 0.664302 0.327699
0.0635837 0.499488 0.271998
0.14542 0.719835 0.328076
0.151081 0.683089 0.169706
0.210509 0.554818 0.330876
0.254478 0.665542 0.332602
0.23237 0.609796 0.33172
0.234371 0.501772 0.312605
0.146465 0.500008 0.330107
0.235173 0.495728 0.223016
0.189712 0.498455 0.310364
0.192976 0.499822 0.220866
0.189758 0.499735 0.330759
0.149912 0.499569 0.198367
0.230439 0.502049 0.332682
0.236546 0.495419 0.166144
0.0193873 0.682797 0.354017
0.0193873 0.57291 0.354017
0.102938 0.682617 0.355759
0.102938 0.572729 0.355759
0.186743 0.683151 0.357658
0.188362 0.573901 0.356761
0.0185522 0.719065 0.381664
0.0185522 0.609178 0.381664
0.102102 0.719246 0.383406
0.102102 0.609358 0.383406
0.18642 0.720806 0.383451
0.186746 0.61233 0.384884
0.0191731 0.719065 0.361107
0.0191731 0.609178 0.361107
0.102729 0.719246 0.36267
0.102729 0.609358 0.36267
0.187144 0.718565 0.363225
0.188588 0.611638 0.363801
0.0149987 0.682797 0.49934
0.0149987 0.57291 0.49934
0.103564 0.682617 0.335024
0.103564 0.572729 0.335024
0.162207 0.628055 0.445222
0.204443 0.663346 0.495121
0.0399072 0.554365 0.361445
0.0399072 0.664252 0.361445
0.123648 0.554415 0.363084
0.123648 0.664302 0.363084
0.209809 0.555249 0.364471
0.209534 0.666346 0.365491
0.040742 0.73761 0.333799
0.040742 0.517835 0.333799
0.040742 0.627723 0.333799
0.124483 0.73756 0.335438
0.124483 0.517785 0.335438
0.124483 0.627673 0.335438
0.225072 0.610561 0.495137
0.060871 0.499488 0.361836
0.210453 0.520396 0.338844
0.040117 0.73761 0.354499
0.040117 0.517835 0.354499
0.040117 0.627723 0.354499
0.123857 0.73756 0.356173
0.123857 0.517785 0.356173
0.123857 0.627673 0.356173
0.231928 0.573096 0.33857
0.16107 0.554341 0.493827
0.210072 0.629947 0.358083
0.039282 0.554365 0.382146
0.039282 0.664252 0.382146
0.123022 0.554415 0.38382
0.123022 0.664302 0.38382
0.20901 0.557972 0.38458
0.20942 0.666202 0.385828
0.0610793 0.682598 0.354938
0.0610793 0.572711 0.354938
0.14579 0.682318 0.355184
0.146673 0.572379 0.355867
0.232012 0.682989 0.35768
0.232146 0.572985 0.358839
0.0602444 0.719263 0.382584
0.0602444 0.609375 0.382584
0.144776 0.717856 0.383975
0.144234 0.610364 0.382754
0.229216 0.719458 0.386036
0.231508 0.610659 0.385875
0.060871 0.719263 0.361836
0.060871 0.609375 0.361836
0.14455 0.717521 0.364003
0.145507 0.610733 0.362544
0.230284 0.719981 0.366652
0.231244 0.608752 0.364848
0.0617058 0.682598 0.33419
0.0617058 0.572711 0.33419
0.246445 0.556789 0.494734
0.160538 0.662839 0.495555
0.168857 0.517817 0.335596
0.248423 0.664884 0.496011
0.0818086 0.554415 0.362257
0.0818086 0.664302 0.362257
0.167631 0.555033 0.363256
0.166534 0.664511 0.364007
0.162416 0.519728 0.445919
0.207347 0.738166 0.33838
0.0826433 0.737559 0.33461
0.0826433 0.517784 0.33461
0.0826433 0.627671 0.33461
0.162375 0.737721 0.466519
0.249057 0.628091 0.467887
0.146462 0.571206 0.336313
0.187482 0.682324 0.3367
0.0575315 0.499488 0.472423
0.0778428 0.664302 0.493579
0.0820172 0.737559 0.355345
0.0820172 0.517784 0.355345
0.0820172 0.627671 0.355345
0.231669 0.682546 0.33777
0.167467 0.519216 0.356349
0.167474 0.628301 0.356687
0.146147 0.683083 0.334041
0.206024 0.73649 0.413649
0.204548 0.557523 0.494976
0.0811822 0.554415 0.382992
0.0811822 0.664302 0.382992
0.166089 0.558349 0.384346
0.166225 0.664012 0.385815
0.206348 0.737927 0.447857
0.24869 0.630234 0.447403
0.0177176 0.682797 0.409311
0.0177176 0.57291 0.409311
0.101268 0.682617 0.411052
0.101268 0.572729 0.411052
0.186592 0.684425 0.413655
0.185489 0.57636 0.413441
0.0168825 0.719065 0.436957
0.0168825 0.609178 0.436957
0.100432 0.719246 0.438699
0.100432 0.609358 0.438699
0.18604 0.719651 0.439932
0.185097 0.611979 0.440085
0.0175034 0.719065 0.416401
0.0175034 0.609178 0.416401
0.101059 0.719246 0.417964
0.101059 0.609358 0.417964
0.184015 0.720985 0.420091
0.185818 0.613004 0.420028
0.0183382 0.682797 0.388754
0.0183382 0.57291 0.388754
0.101894 0.682617 0.390317
0.101894 0.572729 0.390317
0.187461 0.683605 0.392896
0.18744 0.575414 0.392004
0.0382375 0.554365 0.416738
0.0382375 0.664252 0.416738
0.121979 0.554415 0.418378
0.121979 0.664302 0.418378
0.207662 0.560889 0.418352
0.206902 0.66624 0.419674
0.0390723 0.73761 0.389092
0.0390723 0.517835 0.389092
0.0390723 0.627723 0.389092
0.122813 0.73756 0.390731
0.122813 0.517785 0.390731
0.122813 0.627673 0.390731
0.163705 0.73955 0.391219
0.209538 0.521345 0.390986
0.208827 0.628347 0.392197
0.0384473 0.73761 0.409793
0.0384473 0.517835 0.409793
0.0384473 0.627723 0.409793
0.122187 0.73756 0.411466
0.122187 0.517785 0.411466
0.122187 0.627673 0.411466
0.206044 0.738054 0.46912
0.207488 0.520722 0.411987
0.207768 0.629155 0.413705
0.0376123 0.554365 0.43744
0.0376123 0.664252 0.43744
0.121352 0.554415 0.439113
0.121352 0.664302 0.439113
0.204642 0.556731 0.438963
0.205761 0.663988 0.440809
0.0594096 0.682598 0.410231
0.0594096 0.572711 0.410231
0.142706 0.682642 0.410557
0.141767 0.572085 0.411639
0.229455 0.681189 0.413669
0.230913 0.57462 0.412619
0.0585747 0.719263 0.437878
0.0585747 0.609375 0.437878
0.141639 0.719755 0.439846
0.142089 0.610433 0.438375
0.229974 0.719391 0.439664
0.22759 0.611618 0.441533
0.0592013 0.719263 0.417129
0.0592013 0.609375 0.417129
0.142331 0.718509 0.419539
0.142545 0.608342 0.417775
0.2303 0.720716 0.418645
0.229783 0.61204 0.420628
0.060036 0.682598 0.389482
0.060036 0.572711 0.389482
0.144533 0.680843 0.389917
0.144436 0.573658 0.39178
0.229034 0.684056 0.392959
0.229823 0.574434 0.392769
0.0801389 0.554415 0.41755
0.0801389 0.664302 0.41755
0.163661 0.555753 0.418642
0.165348 0.665569 0.418325
0.210727 0.517902 0.358838
0.0786777 0.627671 0.465932
0.0809735 0.737559 0.389904
0.0809735 0.517784 0.389904
0.0809735 0.627671 0.389904
0.164309 0.735646 0.445997
0.164921 0.520777 0.390261
0.164429 0.627418 0.392472
0.250973 0.740072 0.447117
0.162357 0.629624 0.465919
0.182299 0.718479 0.495652
0.0803475 0.737559 0.410638
0.0803475 0.517784 0.410638
0.0803475 0.627671 0.410638
0.181787 0.608831 0.495674
0.165516 0.518481 0.410626
0.164484 0.627268 0.412125
0.0569049 0.499488 0.493171
0.248328 0.558159 0.474631
0.188778 0.572947 0.335849
0.0795125 0.554415 0.438286
0.0795125 0.664302 0.438286
0.16269 0.555583 0.439358
0.164227 0.664436 0.439319
0.208905 0.736701 0.358645
0.0602444 0.499488 0.382584
0.0160478 0.682797 0.464604
0.0160478 0.57291 0.464604
0.0995985 0.682617 0.466346
0.0995985 0.572729 0.466346
0.182907 0.681435 0.468311
0.184046 0.574377 0.467565
0.0152129 0.719065 0.49225
0.0152129 0.609178 0.49225
0.0987627 0.719246 0.493992
0.0987627 0.609358 0.493992
0.0778428 0.554415 0.493579
0.0592013 0.499488 0.417129
0.0158337 0.719065 0.471694
0.0158337 0.609178 0.471694
0.0993893 0.719246 0.473257
0.0993893 0.609358 0.473257
0.182499 0.720153 0.474848
0.18343 0.612296 0.475324
0.0166684 0.682797 0.444047
0.0166684 0.57291 0.444047
0.100224 0.682617 0.445611
0.100224 0.572729 0.445611
0.184751 0.682447 0.447497
0.183884 0.575112 0.446561
0.0365678 0.554365 0.472032
0.0365678 0.664252 0.472032
0.120309 0.554415 0.473671
0.120309 0.664302 0.473671
0.206948 0.555791 0.474241
0.20619 0.665831 0.473991
0.0374026 0.73761 0.444385
0.0374026 0.517835 0.444385
0.0374026 0.627723 0.444385
0.121144 0.73756 0.446025
0.121144 0.517785 0.446025
0.121144 0.627673 0.446025
0.0786777 0.517784 0.465932
0.205848 0.520836 0.445987
0.205173 0.627285 0.447878
0.0367775 0.73761 0.465086
0.0367775 0.517835 0.465086
0.0367775 0.627723 0.465086
0.120517 0.73756 0.466759
0.120517 0.517785 0.466759
0.120517 0.627673 0.466759
0.161422 0.517723 0.466212
0.205043 0.520611 0.466896
0.205061 0.628183 0.468268
0.0359426 0.554365 0.492732
0.0359426 0.664252 0.492732
0.119682 0.554415 0.494406
0.119682 0.664302 0.494406
0.0585747 0.499488 0.437878
0.223374 0.721288 0.495908
0.0577399 0.682598 0.465524
0.0577399 0.572711 0.465524
0.141295 0.682954 0.466424
0.140413 0.574074 0.466689
0.227814 0.683749 0.467788
0.2271 0.574485 0.467761
0.0569049 0.719263 0.493171
0.0569049 0.609375 0.493171
0.140602 0.719246 0.494819
0.140602 0.609358 0.494819
0.165526 0.736336 0.356497
0.246985 0.665868 0.475069
0.0575315 0.719263 0.472423
0.0575315 0.609375 0.472423
0.141225 0.718721 0.473274
0.141411 0.608943 0.474667
0.228192 0.72124 0.474929
0.228338 0.610627 0.474272
0.0583663 0.682598 0.444776
0.0583663 0.572711 0.444776
0.143521 0.682594 0.445027
0.141422 0.573488 0.446315
0.227405 0.684003 0.447636
0.226569 0.573304 0.447598
0.0784691 0.554415 0.472843
0.0784691 0.664302 0.472843
0.161582 0.556714 0.472856
0.161504 0.665569 0.47489
0.0786777 0.737559 0.465932
0.166517 0.739214 0.334353
0.0793038 0.737559 0.445196
0.0793038 0.517784 0.445196
0.0793038 0.627671 0.445196
0.250109 0.738028 0.467481
0.206827 0.738822 0.392569
0.161855 0.735874 0.411524
0.209572 0.629982 0.337021
0.166844 0.625823 0.335824
0.250142 0.668115 0.440982
0.225793 0.5013 0.475054
0.247057 0.520038 0.468159
0.144309 0.497141 0.384469
0.252607 0.665441 0.420645
0.24863 0.560015 0.441004
0.247553 0.521716 0.448109
0.144302 0.501267 0.3633
0.233479 0.500377 0.366153
0.252091 0.521281 0.41374
0.188725 0.499431 0.365464
0.183999 0.501982 0.493994
0.231215 0.500753 0.387044
0.226985 0.50204 0.439726
0.186596 0.501236 0.385291
0.184724 0.500042 0.440047
0.225962 0.497477 0.495453
0.141311 0.498474 0.474539
0.0143781 0.682797 0.519897
0.0143781 0.57291 0.519897
0.0979288 0.682617 0.521639
0.0979288 0.572729 0.521639
0.182063 0.679329 0.522605
0.183388 0.571061 0.522293
0.0135431 0.719065 0.547544
0.0135431 0.609178 0.547544
0.097093 0.719246 0.549285
0.097093 0.609358 0.549285
0.182041 0.719468 0.550775
0.179422 0.606513 0.549969
0.0141639 0.719065 0.526987
0.0141639 0.609178 0.526987
0.0977196 0.719246 0.528551
0.0977196 0.609358 0.528551
0.181669 0.716005 0.530288
0.182516 0.605608 0.529843
0.00998962 0.682797 0.665224
0.00998962 0.57291 0.665224
0.0985545 0.682617 0.500904
0.0985545 0.572729 0.500904
0.244007 0.518391 0.522861
0.245793 0.665071 0.529968
0.0348981 0.554365 0.527325
0.0348981 0.664252 0.527325
0.118639 0.554415 0.528964
0.118639 0.664302 0.528964
0.203032 0.552175 0.530682
0.202758 0.6635 0.529843
0.0357328 0.73761 0.499678
0.0357328 0.517835 0.499678
0.0357328 0.627723 0.499678
0.119474 0.73756 0.501318
0.119474 0.517785 0.501318
0.119474 0.627673 0.501318
0.226477 0.57402 0.502505
0.246914 0.739672 0.523458
0.242428 0.737596 0.557596
0.0351078 0.73761 0.520379
0.0351078 0.517835 0.520379
0.0351078 0.627723 0.520379
0.118847 0.73756 0.522053
0.118847 0.517785 0.522053
0.118847 0.627673 0.522053
0.240956 0.627049 0.557885
0.2042 0.519111 0.520991
0.202155 0.62526 0.522637
0.0342728 0.554365 0.548026
0.0342728 0.664252 0.548026
0.118012 0.554415 0.549699
0.118012 0.664302 0.549699
0.202231 0.552035 0.550913
0.201442 0.66291 0.550419
0.0560701 0.682598 0.520818
0.0560701 0.572711 0.520818
0.139767 0.682617 0.522466
0.139767 0.572729 0.522466
0.223804 0.681907 0.522498
0.224194 0.569916 0.523614
0.0552352 0.719263 0.548465
0.0552352 0.609375 0.548465
0.138932 0.719246 0.550113
0.138932 0.609358 0.550113
0.222639 0.718235 0.550321
0.22095 0.607464 0.550904
0.0558618 0.719263 0.527716
0.0558618 0.609375 0.527716
0.139558 0.719246 0.529378
0.139558 0.609358 0.529378
0.224297 0.720288 0.528619
0.221471 0.607086 0.530534
0.0566966 0.682598 0.500069
0.0566966 0.572711 0.500069
0.140392 0.682617 0.501732
0.140392 0.572729 0.501732
0.240481 0.740848 0.633979
0.241594 0.626173 0.578814
0.0767994 0.554415 0.528137
0.0767994 0.664302 0.528137
0.162538 0.552755 0.52932
0.160255 0.660417 0.528139
0.201671 0.738421 0.556784
0.156472 0.737162 0.575625
0.0776341 0.737559 0.50049
0.0776341 0.517784 0.50049
0.0776341 0.627671 0.50049
0.238391 0.554537 0.663206
0.156244 0.66373 0.660918
0.159545 0.736211 0.555592
0.160902 0.736895 0.502309
0.24118 0.735703 0.578154
0.198826 0.738482 0.611753
0.077008 0.737559 0.521225
0.077008 0.517784 0.521225
0.077008 0.627671 0.521225
0.244158 0.74007 0.50314
0.162601 0.515995 0.522796
0.161728 0.623687 0.522609
0.24347 0.553145 0.60664
0.243577 0.664803 0.550716
0.197135 0.664326 0.661442
0.0761731 0.554415 0.548872
0.0761731 0.664302 0.548872
0.158541 0.554629 0.549668
0.160073 0.661678 0.548913
0.24277 0.663787 0.585848
0.197585 0.555306 0.660704
0.0127084 0.682797 0.57519
0.0127084 0.57291 0.57519
0.0962591 0.682617 0.576932
0.0962591 0.572729 0.576932
0.180604 0.68037 0.578587
0.181227 0.572155 0.578157
0.0118734 0.719065 0.602837
0.0118734 0.609178 0.602837
0.0954233 0.719246 0.604579
0.0954233 0.609358 0.604579
0.179296 0.720537 0.603064
0.179339 0.608377 0.604901
0.0124942 0.719065 0.582281
0.0124942 0.609178 0.582281
0.0960499 0.719246 0.583844
0.0960499 0.609358 0.583844
0.17786 0.719385 0.582376
0.1805 0.608873 0.584022
0.013329 0.682797 0.554634
0.013329 0.57291 0.554634
0.0968848 0.682617 0.556197
0.0968848 0.572729 0.556197
0.181033 0.682949 0.557163
0.18097 0.571047 0.557486
0.0332283 0.554365 0.582618
0.0332283 0.664252 0.582618
0.116969 0.554415 0.584258
0.116969 0.664302 0.584258
0.19915 0.551775 0.585989
0.201265 0.662604 0.584795
0.0340631 0.73761 0.554972
0.0340631 0.517835 0.554972
0.0340631 0.627723 0.554972
0.117804 0.73756 0.556611
0.117804 0.517785 0.556611
0.117804 0.627673 0.556611
0.15633 0.737971 0.632334
0.202396 0.516123 0.557823
0.199699 0.625577 0.556968
0.0334381 0.73761 0.575673
0.0334381 0.517835 0.575673
0.0334381 0.627723 0.575673
0.117178 0.73756 0.577346
0.117178 0.517785 0.577346
0.117178 0.627673 0.577346
0.244911 0.554905 0.531744
0.200711 0.515719 0.578435
0.201616 0.62456 0.577726
0.0326031 0.554365 0.603319
0.0326031 0.664252 0.603319
0.116343 0.554415 0.604992
0.116343 0.664302 0.604992
0.199497 0.553362 0.607033
0.199596 0.664274 0.606587
0.0544004 0.682598 0.576111
0.0544004 0.572711 0.576111
0.138097 0.682617 0.57776
0.138097 0.572729 0.57776
0.222244 0.678884 0.577487
0.22068 0.569138 0.579079
0.0535655 0.719263 0.603757
0.0535655 0.609375 0.603757
0.137262 0.719246 0.605406
0.137262 0.609358 0.605406
0.220807 0.721813 0.605837
0.21974 0.607714 0.605793
0.0541921 0.719263 0.583009
0.0541921 0.609375 0.583009
0.137888 0.719246 0.584671
0.137888 0.609358 0.584671
0.22081 0.717778 0.584203
0.221678 0.604859 0.586008
0.0550268 0.682598 0.555363
0.0550268 0.572711 0.555363
0.138723 0.682617 0.557024
0.138723 0.572729 0.557024
0.222397 0.681216 0.557237
0.222265 0.571536 0.558728
0.0751297 0.554415 0.58343
0.0751297 0.664302 0.58343
0.159376 0.55326 0.586091
0.15771 0.662374 0.583962
0.203654 0.624448 0.501685
0.244481 0.521952 0.502656
0.0759643 0.737559 0.555783
0.0759643 0.517784 0.555783
0.0759643 0.627671 0.555783
0.158784 0.738708 0.611835
0.160263 0.519718 0.556094
0.159692 0.625776 0.557907
0.0535655 0.499488 0.603757
0.245374 0.51708 0.558874
0.160613 0.736269 0.523312
0.0753383 0.737559 0.576519
0.0753383 0.517784 0.576519
0.0753383 0.627671 0.576519
0.205724 0.517925 0.500947
0.159236 0.517192 0.577534
0.15955 0.625712 0.577684
0.201195 0.737122 0.577578
0.161129 0.518213 0.502036
0.244309 0.554123 0.553031
0.0745034 0.554415 0.604165
0.0745034 0.664302 0.604165
0.157923 0.554086 0.60679
0.156482 0.661602 0.604481
0.175758 0.717379 0.660975
0.239977 0.66667 0.607089
0.0110386 0.682797 0.630483
0.0110386 0.57291 0.630483
0.0945893 0.682617 0.632226
0.0945893 0.572729 0.632226
0.176992 0.68024 0.631677
0.177038 0.572603 0.633805
0.0102037 0.719065 0.65813
0.0102037 0.609178 0.65813
0.0937539 0.719246 0.659872
0.0937539 0.609358 0.659872
0.219372 0.719992 0.661647
0.0518955 0.499489 0.659051
0.0108245 0.719065 0.637573
0.0108245 0.609178 0.637573
0.0943802 0.719246 0.639137
0.0943802 0.609358 0.639137
0.176276 0.717657 0.640168
0.178308 0.607554 0.640746
0.0116592 0.682797 0.609927
0.0116592 0.57291 0.609927
0.095215 0.682617 0.61149
0.095215 0.572729 0.61149
0.177742 0.682517 0.611697
0.178679 0.573668 0.613222
0.0315586 0.554365 0.637911
0.0315586 0.664252 0.637911
0.1153 0.554415 0.639551
0.1153 0.664302 0.639551
0.196979 0.55299 0.640807
0.197752 0.662823 0.640425
0.0323934 0.73761 0.610265
0.0323934 0.517835 0.610265
0.0323934 0.627723 0.610265
0.116134 0.73756 0.611904
0.116134 0.517785 0.611904
0.116134 0.627673 0.611904
0.243011 0.516871 0.579811
0.200313 0.517056 0.614181
0.198694 0.627671 0.612919
0.0317683 0.73761 0.630965
0.0317683 0.517835 0.630965
0.0317683 0.627723 0.630965
0.115508 0.73756 0.632639
0.115508 0.517785 0.632639
0.115508 0.627673 0.632639
0.22485 0.681402 0.50233
0.197171 0.516659 0.634036
0.198459 0.628132 0.633124
0.0309332 0.554365 0.658613
0.0309332 0.664252 0.658613
0.114673 0.554415 0.660286
0.114673 0.664302 0.660286
0.23843 0.666842 0.662162
0.156231 0.552698 0.660883
0.0527307 0.682598 0.631404
0.0527307 0.572711 0.631404
0.136427 0.682617 0.633053
0.136427 0.572729 0.633053
0.217751 0.685648 0.63304
0.217953 0.571527 0.633338
0.0518955 0.719263 0.659051
0.0518955 0.609377 0.659051
0.135592 0.719246 0.6607
0.135592 0.609358 0.6607
0.182161 0.571946 0.501649
0.218686 0.60798 0.661144
0.0525223 0.719263 0.638302
0.0525223 0.609375 0.638302
0.136218 0.719246 0.639965
0.136218 0.609358 0.639965
0.218754 0.7226 0.640953
0.219405 0.608821 0.639659
0.0533571 0.682598 0.610656
0.0533571 0.572711 0.610656
0.137053 0.682617 0.612318
0.137053 0.572729 0.612318
0.219657 0.685094 0.612896
0.221858 0.570997 0.611625
0.0734599 0.554415 0.638723
0.0734599 0.664302 0.638723
0.155646 0.552311 0.638681
0.156706 0.663257 0.64007
0.238853 0.55626 0.642537
0.237877 0.668371 0.641249
0.0742946 0.737559 0.611076
0.0742946 0.517784 0.611076
0.0742946 0.627671 0.611076
0.0558618 0.499488 0.527716
0.157265 0.517236 0.613102
0.157487 0.627181 0.613031
0.244483 0.517275 0.61459
0.202553 0.73633 0.523164
0.239311 0.629928 0.613976
0.0736685 0.737559 0.631812
0.0736685 0.517784 0.631812
0.0736685 0.627671 0.631812
0.242892 0.62788 0.523929
0.157372 0.515095 0.633254
0.157771 0.624422 0.634249
0.242456 0.552674 0.585215
0.241063 0.520197 0.634556
0.239005 0.632836 0.634632
0.0728337 0.554415 0.659458
0.0728337 0.664302 0.659458
0.0541921 0.499488 0.583009
0.0525223 0.499488 0.638302
0.176961 0.611807 0.661643
0.0552352 0.499488 0.548465
0.241726 0.739499 0.613107
0.198293 0.739244 0.634056
0.183213 0.68151 0.502554
0.247607 0.629504 0.503517
0.202276 0.737769 0.502988
0.161295 0.626403 0.501909
0.219148 0.499201 0.662488
0.219208 0.500913 0.641474
0.177655 0.498798 0.641715
0.22277 0.50053 0.606457
0.222914 0.496679 0.585863
0.17978 0.499875 0.585231
0.183077 0.499636 0.529081
0.00936515 0.682858 0.685791
0.00936515 0.572971 0.685791
0.0929191 0.682617 0.687518
0.0929191 0.572729 0.687518
0.175281 0.683028 0.689286
0.17644 0.57225 0.689178
0.00853561 0.718813 0.713501
0.00853561 0.608926 0.713501
0.0920842 0.719246 0.715165
0.0920842 0.609358 0.715165
0.175567 0.720172 0.718122
0.175402 0.6095 0.7172
0.00864479 0.71937 0.692881
0.00864481 0.609482 0.692881
0.0927103 0.719246 0.69443
0.0927103 0.609358 0.69443
0.174991 0.719476 0.696718
0.1764 0.608646 0.696418
0.00403576 0.682193 0.831233
0.00403576 0.572305 0.831233
0.0935452 0.682617 0.666784
0.0935452 0.572729 0.666784
0.171843 0.60801 0.827399
0.176684 0.575357 0.668904
0.0298824 0.554375 0.693218
0.0298824 0.664262 0.693218
0.11363 0.554415 0.694844
0.11363 0.664302 0.694844
0.196807 0.555568 0.69766
0.196149 0.665418 0.696025
0.0307223 0.737609 0.665562
0.0307223 0.517834 0.665562
0.0307223 0.627721 0.665562
0.114465 0.73756 0.667197
0.114465 0.517785 0.667197
0.114465 0.627673 0.667197
0.196887 0.736037 0.667958
0.235796 0.667085 0.828705
0.176816 0.682716 0.668139
0.0300362 0.737577 0.686282
0.0300362 0.517802 0.686282
0.0300362 0.62769 0.686282
0.113838 0.73756 0.687932
0.113838 0.517785 0.687932
0.113838 0.627673 0.687932
0.156389 0.627118 0.668436
0.194917 0.516264 0.690059
0.197684 0.629549 0.688842
0.0290441 0.554461 0.713974
0.0290441 0.664349 0.713974
0.113003 0.554415 0.715579
0.113003 0.664302 0.715579
0.196811 0.555599 0.717465
0.197288 0.66404 0.717001
0.0510605 0.682597 0.686698
0.0510605 0.572709 0.686698
0.134758 0.682617 0.688346
0.134758 0.572729 0.688346
0.21623 0.684639 0.690282
0.216988 0.573545 0.689917
0.0502262 0.719266 0.714346
0.0502262 0.609378 0.714346
0.133923 0.719246 0.715993
0.133923 0.609358 0.715993
0.217066 0.72265 0.716497
0.2178 0.612616 0.716189
0.0508449 0.719263 0.693596
0.0508449 0.609375 0.693596
0.134548 0.719246 0.695257
0.134548 0.609358 0.695257
0.215692 0.721166 0.695489
0.216625 0.609685 0.695809
0.0516874 0.682598 0.665949
0.0516874 0.572711 0.665949
0.135383 0.682617 0.667611
0.135383 0.572729 0.667611
0.236118 0.739981 0.725938
0.150165 0.553618 0.826177
0.0717901 0.554415 0.694016
0.0717901 0.664302 0.694016
0.155571 0.55235 0.695617
0.155495 0.663082 0.695497
0.237614 0.554278 0.697461
0.236947 0.664648 0.697888
0.0726249 0.737559 0.66637
0.0726249 0.517784 0.66637
0.0726249 0.627671 0.66637
0.152251 0.663942 0.827361
0.0893705 0.499471 0.805018
0.233804 0.737546 0.801313
0.21746 0.684061 0.668839
0.236667 0.630235 0.669143
0.152337 0.738294 0.800486
0.0719978 0.737559 0.687105
0.0719978 0.517784 0.687105
0.0719978 0.627671 0.687105
0.155795 0.516959 0.668392
0.156546 0.516295 0.688438
0.154602 0.626687 0.688631
0.217543 0.573712 0.669323
0.237758 0.516387 0.690859
0.237963 0.628611 0.689311
0.0711602 0.554416 0.714752
0.0711602 0.664303 0.714752
0.155641 0.553928 0.716341
0.154389 0.662559 0.716024
0.237032 0.555898 0.718357
0.236556 0.665616 0.717962
0.00776225 0.683173 0.741256
0.00776226 0.573285 0.741256
0.0912494 0.682617 0.742812
0.0912494 0.572729 0.742812
0.174594 0.685998 0.744758
0.17373 0.574556 0.744721
0.0069601 0.718647 0.768942
0.00696011 0.60876 0.768942
0.0904144 0.719246 0.77046
0.0904144 0.609358 0.77046
0.173675 0.720506 0.773763
0.172367 0.608654 0.773224
0.00589606 0.720004 0.748253
0.00589606 0.610116 0.748253
0.0910403 0.719246 0.749723
0.0910403 0.609358 0.749723
0.174363 0.721652 0.752421
0.175228 0.610543 0.752162
0.00652033 0.681735 0.720598
0.00652033 0.571847 0.720598
0.0918753 0.682617 0.722077
0.0918753 0.572729 0.722077
0.175447 0.682005 0.7235
0.175536 0.574259 0.724403
0.0282193 0.554399 0.748524
0.0282193 0.664286 0.748524
0.11196 0.554415 0.750137
0.11196 0.664302 0.750137
0.194569 0.553887 0.752753
0.192815 0.663716 0.752377
0.0290455 0.737577 0.720873
0.0290455 0.517802 0.720873
0.0290455 0.62769 0.720873
0.112795 0.73756 0.722491
0.112795 0.517785 0.722491
0.112795 0.627673 0.722491
0.0468912 0.499488 0.824932
0.194773 0.51868 0.724417
0.196307 0.627452 0.723626
0.0281495 0.737494 0.741637
0.0281495 0.517719 0.741637
0.0281495 0.627606 0.741637
0.112168 0.73756 0.743225
0.112168 0.517785 0.743225
0.112168 0.627673 0.743225
0.21184 0.608165 0.827938
0.19318 0.519079 0.744975
0.196413 0.626877 0.743863
0.0273058 0.554479 0.769291
0.0273058 0.664366 0.769291
0.111334 0.554415 0.77087
0.111334 0.664302 0.77087
0.192379 0.553264 0.773201
0.195656 0.663837 0.772783
0.0493929 0.682597 0.741993
0.0493929 0.572709 0.741993
0.133088 0.682617 0.743639
0.133088 0.572729 0.743639
0.215138 0.680489 0.745596
0.215413 0.571765 0.745624
0.0485594 0.719266 0.76964
0.0485594 0.609378 0.76964
0.132253 0.719246 0.771288
0.132253 0.609358 0.771288
0.214952 0.720039 0.772358
0.214092 0.610338 0.772487
0.0491426 0.719266 0.748889
0.0491426 0.609378 0.748889
0.132879 0.719246 0.750551
0.132879 0.609358 0.750551
0.216187 0.716575 0.752379
0.216846 0.609236 0.752433
0.0499899 0.6826 0.721243
0.0499899 0.572712 0.721243
0.133714 0.682617 0.722905
0.133714 0.572729 0.722905
0.215936 0.685468 0.724675
0.216934 0.575704 0.724102
0.0701206 0.554415 0.74931
0.0701206 0.664302 0.74931
0.152084 0.55444 0.752932
0.15299 0.664015 0.75032
0.236789 0.554582 0.752537
0.238437 0.663588 0.75174
0.0709551 0.737559 0.721663
0.0709551 0.517784 0.721663
0.0709551 0.627671 0.721663
0.192368 0.662492 0.828652
0.153576 0.518023 0.72557
0.154339 0.626466 0.723338
0.151506 0.73606 0.780018
0.23691 0.517413 0.725457
0.238316 0.629675 0.724053
0.0703233 0.737558 0.742399
0.0703233 0.517782 0.742399
0.0703233 0.62767 0.742399
0.191823 0.737525 0.801367
0.153462 0.519227 0.746599
0.15435 0.6276 0.743913
0.196212 0.738395 0.689056
0.236579 0.515608 0.745699
0.237707 0.626198 0.744288
0.0694875 0.554417 0.770043
0.0694875 0.664305 0.770043
0.151337 0.554845 0.772624
0.152673 0.665324 0.771523
0.234004 0.554726 0.773209
0.237284 0.663105 0.772624
0.00615281 0.683175 0.796599
0.00615282 0.573289 0.796599
0.0895798 0.682617 0.798102
0.0895798 0.572729 0.798102
0.173983 0.681212 0.79921
0.170842 0.570632 0.8
0.00534049 0.718757 0.824241
0.00534049 0.608869 0.824241
0.0887448 0.719246 0.825751
0.0887448 0.609358 0.825751
0.155293 0.736461 0.689567
0.0491426 0.499491 0.748889
0.0045709 0.719842 0.803583
0.0045709 0.609954 0.803583
0.0893705 0.719246 0.805018
0.0893705 0.609358 0.805018
0.17151 0.716434 0.807296
0.170516 0.609055 0.806195
0.00514137 0.68188 0.775926
0.00514137 0.571992 0.775926
0.0902053 0.682617 0.777369
0.0902053 0.572729 0.777369
0.17401 0.682868 0.778052
0.172238 0.572548 0.779198
0.0265735 0.55438 0.803819
0.0265735 0.664268 0.803819
0.11029 0.554415 0.805428
0.11029 0.664302 0.805428
0.19221 0.554784 0.806324
0.193413 0.661833 0.807782
0.0273962 0.737582 0.776169
0.0273962 0.517807 0.776169
0.0273962 0.627694 0.776169
0.111125 0.73756 0.777786
0.111125 0.517785 0.777786
0.111125 0.627673 0.777786
0.153085 0.739425 0.745025
0.191711 0.517615 0.780846
0.1941 0.627287 0.780261
0.0265147 0.737519 0.796925
0.0265147 0.517744 0.796925
0.0265147 0.627632 0.796925
0.110499 0.73756 0.79852
0.110499 0.517785 0.79852
0.110499 0.627673 0.79852
0.234909 0.552936 0.827839
0.193632 0.517719 0.800919
0.192804 0.625932 0.800683
0.0257445 0.554422 0.82456
0.0257445 0.664309 0.82456
0.109664 0.554415 0.826169
0.109664 0.664302 0.826169
0.239044 0.519249 0.671421
0.198024 0.627626 0.667809
0.0477256 0.682598 0.797282
0.0477256 0.572711 0.797282
0.131418 0.682617 0.79893
0.131418 0.572729 0.79893
0.214001 0.682588 0.800903
0.214094 0.572425 0.800258
0.0468912 0.719263 0.824932
0.0468912 0.609375 0.824932
0.130583 0.719246 0.826579
0.130583 0.609358 0.826579
0.00864481 0.499594 0.692881
0.153639 0.737017 0.724665
0.0474744 0.719269 0.804183
0.0474744 0.609381 0.804183
0.131209 0.719246 0.805846
0.131209 0.609358 0.805846
0.212766 0.719253 0.808283
0.21305 0.609088 0.807098
0.0483039 0.682595 0.776534
0.0483039 0.572708 0.776534
0.132044 0.682617 0.778196
0.132044 0.572729 0.778196
0.216531 0.683062 0.77957
0.213447 0.572382 0.780018
0.0684512 0.554415 0.804601
0.0684512 0.664302 0.804601
0.149288 0.549234 0.806696
0.152069 0.667669 0.807076
0.232934 0.552303 0.80725
0.234789 0.666181 0.808776
0.0692858 0.737559 0.776959
0.0692858 0.517784 0.776959
0.0692858 0.627671 0.776959
0.0045709 0.500067 0.803583
0.153082 0.516831 0.777179
0.151648 0.629183 0.778432
0.236919 0.737748 0.779996
0.233658 0.518772 0.781377
0.234687 0.628365 0.781051
0.0686534 0.737558 0.797692
0.0686534 0.517782 0.797692
0.0686534 0.62767 0.797692
0.192879 0.738729 0.781104
0.152744 0.515283 0.798026
0.151373 0.631181 0.799218
0.237914 0.739007 0.689656
0.235583 0.515489 0.80189
0.233389 0.627839 0.80164
0.0678201 0.554416 0.825341
0.0678201 0.664303 0.825341
0.196061 0.737292 0.745892
0.23702 0.737381 0.746579
0.0910403 0.499471 0.749723
0.0474744 0.499494 0.804183
0.0502262 0.499491 0.714346
0.0508449 0.499488 0.693596
0.00589606 0.500229 0.748253
0.0485594 0.499491 0.76964
0.239478 0.739975 0.668813
0.19686 0.74024 0.725231
0.171591 0.717719 0.828052
0.197937 0.518895 0.669288
0.193993 0.551505 0.82815
0.15499 0.737165 0.668616
0.213873 0.720575 0.828416
0.173665 0.495738 0.750795
0.174769 0.49556 0.696919
0.17438 0.497059 0.771007
0.215482 0.498672 0.71906
0.212928 0.501359 0.77412
0.00451757 0.683069 0.85189
0.00451757 0.573181 0.85189
0.08791 0.682617 0.853401
0.08791 0.572729 0.853401
0.174455 0.680107 0.854578
0.172267 0.572999 0.85476
0.00369309 0.718818 0.879539
0.0036931 0.60893 0.879539
0.0870751 0.719246 0.881043
0.0870751 0.609358 0.881043
0.169867 0.715905 0.88206
0.170074 0.610792 0.882675
0.00340688 0.719553 0.858897
0.00340688 0.609665 0.858897
0.087701 0.719246 0.860309
0.087701 0.609358 0.860309
0.17279 0.718377 0.860416
0.169459 0.60775 0.862617
0.0885356 0.682617 0.83266
0.0885356 0.572729 0.83266
0.160089 0.503775 0.995671
0.150901 0.628014 0.83433
0.0249201 0.55436 0.859117
0.0249201 0.664248 0.859117
0.108621 0.554415 0.860727
0.108621 0.664302 0.860727
0.19179 0.554269 0.864561
0.193262 0.659567 0.863414
0.0257492 0.737607 0.831468
0.0257492 0.517832 0.831468
0.0257492 0.62772 0.831468
0.109456 0.73756 0.833078
0.109456 0.517785 0.833078
0.109456 0.627673 0.833078
0.233881 0.627617 0.834216
0.210476 0.499778 0.864682
0.150404 0.737971 0.835006
0.0249482 0.737572 0.852194
0.0249482 0.517797 0.852194
0.0249482 0.627684 0.852194
0.108829 0.73756 0.853811
0.108829 0.517785 0.853811
0.108829 0.627673 0.853811
0.246738 0.610658 0.977656
0.191536 0.518951 0.856126
0.190631 0.625784 0.854775
0.0241451 0.554386 0.879835
0.0241451 0.664274 0.879835
0.107994 0.554415 0.88146
0.107994 0.664302 0.88146
0.189525 0.555101 0.884542
0.19046 0.664645 0.88354
0.0460566 0.6826 0.852581
0.0460566 0.572712 0.852581
0.129748 0.682617 0.854228
0.129748 0.572729 0.854228
0.211871 0.682251 0.856126
0.212985 0.572075 0.857151
0.0452218 0.719263 0.880223
0.0452218 0.609375 0.880223
0.128914 0.719246 0.88187
0.128914 0.609358 0.88187
0.210378 0.718457 0.88458
0.210584 0.609586 0.882971
0.0458218 0.719267 0.859474
0.0458218 0.60938 0.859474
0.129539 0.719246 0.861137
0.129539 0.609358 0.861137
0.212823 0.71837 0.863635
0.211054 0.608696 0.862382
0.0466497 0.682594 0.831825
0.0466497 0.572706 0.831825
0.130374 0.682617 0.833487
0.130374 0.572729 0.833487
0.137782 0.556506 0.992908
0.245555 0.717696 0.978104
0.0667817 0.554415 0.859899
0.0667817 0.664302 0.859899
0.150555 0.555332 0.860803
0.151696 0.665778 0.861038
0.234399 0.557162 0.864341
0.231489 0.663117 0.863361
0.0676163 0.737559 0.83225
0.0676163 0.517784 0.83225
0.0676163 0.627671 0.83225
0.191476 0.5174 0.83635
0.159347 0.611582 0.994214
0.25128 0.572234 0.950325
0.227843 0.737936 0.949156
0.191002 0.739568 0.912237
0.145883 0.738546 0.944958
0.0669866 0.737559 0.852983
0.0669866 0.517784 0.852983
0.0669866 0.627671 0.852983
0.192395 0.738459 0.854646
0.151299 0.517753 0.854782
0.150209 0.627229 0.855656
0.0441635 0.499492 0.914765
0.231973 0.518616 0.860416
0.233004 0.626379 0.85495
0.0661523 0.554416 0.880633
0.0661523 0.664303 0.880633
0.149909 0.5536 0.881878
0.147728 0.664211 0.882075
0.235019 0.557139 0.885393
0.230513 0.662364 0.883798
0.00287014 0.683006 0.907181
0.00287015 0.573119 0.907181
0.0862403 0.682617 0.908692
0.0862403 0.572729 0.908692
0.170114 0.68371 0.910415
0.169148 0.574599 0.910233
0.00187849 0.719038 0.934929
0.0018785 0.609151 0.934929
0.0854054 0.719244 0.936334
0.0854054 0.609358 0.936334
0.165787 0.681183 0.946696
0.167911 0.61209 0.938224
0.00219821 0.719273 0.914242
0.00219821 0.609385 0.914242
0.0860314 0.719246 0.9156
0.0860314 0.609358 0.9156
0.171211 0.717854 0.918007
0.168423 0.611346 0.918113
0.0027866 0.682435 0.886554
0.0027866 0.572547 0.886554
0.0868661 0.682617 0.887959
0.0868661 0.572729 0.887959
0.168417 0.680374 0.889788
0.16951 0.575027 0.889826
0.0232576 0.554349 0.914409
0.0232576 0.664237 0.914409
0.106951 0.554415 0.916018
0.106951 0.664302 0.916018
0.189215 0.557429 0.919237
0.189556 0.662543 0.918683
0.0240882 0.737619 0.886759
0.0240882 0.517844 0.886759
0.0240882 0.627731 0.886759
0.107786 0.73756 0.888369
0.107786 0.517785 0.888369
0.107786 0.627673 0.888369
0.212022 0.501573 0.885286
0.19178 0.519165 0.892301
0.19038 0.628515 0.890578
0.0233512 0.737607 0.90747
0.0233512 0.517832 0.90747
0.0233512 0.62772 0.90747
0.107159 0.73756 0.909102
0.107159 0.517785 0.909102
0.107159 0.627673 0.909102
0.2082 0.719472 0.941223
0.189172 0.521249 0.912404
0.189229 0.62838 0.911774
0.0225603 0.554351 0.935111
0.0225603 0.664238 0.935111
0.106324 0.554415 0.936744
0.106324 0.664302 0.936744
0.189161 0.55623 0.939431
0.208686 0.682622 0.94722
0.0443871 0.6826 0.907872
0.0443871 0.572712 0.907872
0.128079 0.682617 0.909519
0.128079 0.572729 0.909519
0.209885 0.681106 0.91141
0.210556 0.575021 0.911379
0.0435489 0.71926 0.935514
0.0435489 0.609372 0.935514
0.127244 0.719244 0.937161
0.127244 0.609358 0.937161
0.149965 0.737037 0.855716
0.185744 0.626235 0.966959
0.0441635 0.719267 0.914765
0.0441635 0.60938 0.914765
0.12787 0.719246 0.916428
0.12787 0.609358 0.916428
0.208109 0.718546 0.920239
0.209626 0.609916 0.919169
0.0449916 0.682594 0.887124
0.0449916 0.572708 0.887124
0.128704 0.682617 0.888786
0.128704 0.572729 0.888786
0.212016 0.681118 0.891489
0.211146 0.574089 0.890168
0.065112 0.554415 0.91519
0.065112 0.664302 0.91519
0.149069 0.556347 0.916967
0.14855 0.664109 0.916048
0.2309 0.558319 0.919928
0.230982 0.665007 0.919723
0.0659467 0.737559 0.887541
0.0659467 0.517784 0.887541
0.0659467 0.627671 0.887541
0.172058 0.680496 0.835013
0.14972 0.517219 0.889545
0.147993 0.628 0.88931
0.230475 0.738772 0.891815
0.23193 0.521141 0.891717
0.230546 0.627647 0.892946
0.0653186 0.737559 0.908274
0.0653186 0.517784 0.908274
0.0653186 0.627671 0.908274
0.189852 0.737367 0.891413
0.149123 0.519375 0.909846
0.147645 0.62769 0.90917
0.164518 0.680336 0.967339
0.229596 0.523073 0.913353
0.231469 0.628252 0.913961
0.0644849 0.554415 0.935916
0.0644849 0.664302 0.935916
0.148457 0.557202 0.937359
0.147241 0.663814 0.936728
0.230097 0.553406 0.941413
0.185133 0.735312 0.944791
0.000100447 0.682119 0.963155
0.000100447 0.572231 0.963155
0.0845392 0.682509 0.96377
0.0845392 0.572621 0.96377
0.225947 0.665879 0.97654
0.166603 0.570337 0.966481
0.149677 0.736207 0.888346
0.2047 0.718677 0.975819
0.0435489 0.499485 0.935514
0.192491 0.738479 0.833692
0.0816345 0.716131 0.989901
0.0816345 0.606244 0.989901
0.136955 0.668609 0.994525
0.229127 0.737384 0.91245
0.00110072 0.718858 0.969889
0.00110072 0.60897 0.969889
0.084307 0.719042 0.969965
0.084307 0.609155 0.969965
0.18411 0.661496 0.975143
0.166171 0.606787 0.973458
0.00161625 0.682789 0.941997
0.00161625 0.572901 0.941997
0.0851976 0.682614 0.943197
0.0851976 0.572726 0.943197
0.187314 0.665214 0.939226
0.167646 0.575485 0.945816
0.0215189 0.554205 0.968986
0.0215189 0.664093 0.968986
0.105226 0.554211 0.970383
0.105226 0.664099 0.970383
0.186423 0.556219 0.975037
0.205269 0.682641 0.968098
0.0224067 0.737617 0.941997
0.0224067 0.517844 0.941997
0.0224067 0.627731 0.941997
0.106117 0.737558 0.943607
0.106117 0.517782 0.943607
0.106117 0.62767 0.943607
0.163282 0.715897 0.974832
0.187719 0.521567 0.948982
0.188092 0.629008 0.946742
0.0216889 0.737511 0.962556
0.0216889 0.517737 0.962556
0.0216889 0.627625 0.962556
0.105459 0.737452 0.964188
0.105459 0.517677 0.964188
0.105459 0.627565 0.964188
0.184718 0.73571 0.966769
0.185718 0.518394 0.969145
0.206002 0.609461 0.975796
0.0186204 0.549649 0.989021
0.0186204 0.659535 0.989021
0.102553 0.5513 0.990311
0.102553 0.661188 0.990311
0.213561 0.682979 0.834831
0.15033 0.518044 0.834452
0.0426708 0.682497 0.962958
0.0426708 0.57261 0.962958
0.126377 0.682509 0.964598
0.126377 0.572621 0.964598
0.234267 0.518673 0.839181
0.207988 0.573114 0.968212
0.0397773 0.71609 0.989059
0.0397773 0.606203 0.989059
0.123473 0.716131 0.990729
0.123473 0.606244 0.990729
0.172032 0.570556 0.83433
0.191076 0.62701 0.83471
0.0424585 0.719075 0.969115
0.0424585 0.609188 0.969115
0.126145 0.719042 0.970793
0.126145 0.609155 0.970793
0.214057 0.570647 0.835499
0.227 0.628633 0.97014
0.0433366 0.682591 0.942362
0.0433366 0.572704 0.942362
0.127036 0.682614 0.944024
0.127036 0.572726 0.944024
0.229172 0.662054 0.940433
0.209337 0.573484 0.947349
0.0633866 0.554214 0.969555
0.0633866 0.664102 0.969555
0.145374 0.555748 0.972759
0.144356 0.662311 0.973784
0.227635 0.555494 0.977846
0.172224 0.499108 0.883905
0.0642778 0.737558 0.942779
0.0642778 0.517782 0.942779
0.0642778 0.62767 0.942779
0.164778 0.716891 0.937002
0.146423 0.520361 0.944404
0.147808 0.628812 0.943827
0.233881 0.737905 0.837033
0.229781 0.518174 0.950606
0.208639 0.608669 0.940008
0.0636216 0.737454 0.963353
0.0636216 0.517679 0.963353
0.0636216 0.627566 0.963353
0.00219821 0.499498 0.914242
0.145792 0.51978 0.965069
0.146446 0.628007 0.964864
0.22525 0.736783 0.969123
0.2283 0.518384 0.971643
0.227643 0.627118 0.949262
0.060717 0.551306 0.989484
0.060717 0.661193 0.989484
0.158244 0.720153 0.996506
0.149504 0.732731 0.908684
0.00340688 0.499778 0.858897
0.0452218 0.499488 0.880223
0.0458218 0.499492 0.859474
0.233321 0.740301 0.85791
0.146951 0.739297 0.966572
0.180354 0.66512 0.99662
0.180291 0.556026 0.99536
0.248754 0.719128 0.942316
0.246294 0.683001 0.970064
0.20644 0.501742 0.97471
0.248578 0.681613 0.949316
0.248641 0.495921 0.97717
0.171024 0.498808 0.862488
0.249384 0.573895 0.971127
0.210462 0.501241 0.920763
0.253265 0.575572 0.914743
0.201385 0.716525 0.996112
0.163827 0.500377 0.975378
0.242351 0.718978 0.999019
0.0294352 0.79285 0.0231645
0.0294352 0.902737 0.0231645
0.113011 0.792706 0.0249273
0.113011 0.902594 0.0249273
0.198456 0.793697 0.0290663
0.199116 0.907446 0.0283263
0.028557 0.828967 0.0499416
0.028557 0.938854 0.0499416
0.11212 0.829135 0.0517005
0.11212 0.939022 0.0517005
0.197274 0.828026 0.0554193
0.197075 0.936741 0.0559959
0.0291141 0.829183 0.0294687
0.0291141 0.939071 0.0294687
0.112778 0.82924 0.0311255
0.112778 0.939127 0.0311255
0.198654 0.830769 0.0340103
0.200692 0.943249 0.0358179
0.0317908 0.795331 0.00318914
0.0482559 0.993915 0.0849789
0.0317907 0.905219 0.00318913
0.0476307 0.993915 0.105679
0.115683 0.795617 0.00499512
0.115683 0.905505 0.00499512
0.201269 0.903957 0.00821356
0.222429 0.848398 0.00754987
0.0499667 0.774254 0.0298974
0.0499667 0.884141 0.0298974
0.133698 0.774296 0.0315392
0.133698 0.884184 0.0315392
0.220408 0.774777 0.03514
0.219898 0.885146 0.0359308
0.0529279 0.850558 0.00374559
0.0529279 0.960445 0.00374559
0.136603 0.850561 0.00540889
0.136603 0.960448 0.00540889
0.172241 0.996999 0.143578
0.240483 0.831542 0.0360793
0.0502015 0.847692 0.0236617
0.0502015 0.95758 0.0236617
0.13393 0.84765 0.0253411
0.13393 0.957537 0.0253411
0.220109 0.848348 0.0285697
0.221539 0.960674 0.0293421
0.0492999 0.774143 0.0504412
0.0492999 0.884029 0.0504412
0.133039 0.774191 0.0521142
0.133039 0.884078 0.0521142
0.219386 0.777109 0.0550563
0.218846 0.881566 0.0570541
0.0711534 0.792689 0.0241071
0.0711534 0.902577 0.0241071
0.155791 0.793855 0.0265729
0.156324 0.902976 0.027222
0.151245 0.939199 0.164686
0.242798 0.943119 0.0369709
0.0702615 0.829153 0.0508791
0.0702615 0.939041 0.0508791
0.155038 0.829913 0.0535465
0.154374 0.941295 0.0543014
0.240818 0.829337 0.0565546
0.242982 0.938711 0.0578175
0.0709195 0.829258 0.0302913
0.0709195 0.939145 0.0302913
0.1566 0.83111 0.0327671
0.155924 0.940419 0.0327977
0.241352 0.792123 0.0282151
0.245277 0.790382 0.0081136
0.0738452 0.795617 0.00417041
0.0738452 0.905505 0.00417041
0.201393 0.79284 0.00742908
0.180171 0.846184 0.00687642
0.244239 0.90368 0.0094543
0.150651 0.829918 0.164027
0.0918582 0.774298 0.0307115
0.0918582 0.884185 0.0307115
0.177455 0.776594 0.0348211
0.178667 0.888055 0.0352343
0.0947648 0.850561 0.00458138
0.0947648 0.960448 0.00458138
0.0492999 0.993916 0.0504412
0.222457 0.958696 0.00860377
0.0920901 0.847648 0.0245137
0.0920901 0.957536 0.0245137
0.179823 0.850079 0.0279339
0.178036 0.95819 0.0275341
0.0911996 0.774191 0.0512868
0.0911996 0.884078 0.0512868
0.17604 0.77262 0.0559114
0.174478 0.88375 0.0552476
0.0277357 0.792683 0.0775511
0.0277357 0.902571 0.0775511
0.111286 0.792504 0.0792934
0.111286 0.902392 0.0792934
0.195894 0.79349 0.0814927
0.196743 0.90174 0.0833694
0.0269009 0.828953 0.105197
0.0269009 0.93884 0.105197
0.110451 0.829133 0.10694
0.110451 0.939021 0.10694
0.195208 0.83027 0.110679
0.195369 0.939594 0.111158
0.0275218 0.828953 0.0846411
0.0275218 0.93884 0.0846411
0.111077 0.829133 0.0862042
0.111077 0.939021 0.0862042
0.194835 0.830056 0.0893123
0.196358 0.939322 0.090136
0.0283546 0.792685 0.0569962
0.0283546 0.902572 0.0569962
0.111912 0.792504 0.0585631
0.111912 0.902392 0.0585631
0.196692 0.789883 0.0612927
0.197591 0.899195 0.0627606
0.0482559 0.77414 0.0849789
0.0482559 0.884027 0.0849789
0.131997 0.77419 0.086618
0.131997 0.884077 0.086618
0.216973 0.776409 0.0886571
0.218743 0.882763 0.089783
0.0490893 0.847496 0.0573364
0.0490893 0.957384 0.0573364
0.132831 0.847448 0.0589768
0.132831 0.957335 0.0589768
0.218416 0.843675 0.0633084
0.217985 0.956215 0.0631545
0.0484655 0.847496 0.0780338
0.0484655 0.957384 0.0780338
0.132205 0.847448 0.0797071
0.132205 0.957335 0.0797071
0.215837 0.84735 0.0839669
0.217494 0.958733 0.0837308
0.0476307 0.77414 0.105679
0.0476307 0.884027 0.105679
0.13137 0.77419 0.107353
0.13137 0.884077 0.107353
0.217152 0.774163 0.109272
0.216982 0.883906 0.110284
0.0694279 0.792486 0.078472
0.0694279 0.902373 0.078472
0.153437 0.792237 0.0799751
0.152444 0.905074 0.079925
0.157825 0.907163 0.00663955
0.240464 0.901247 0.0841119
0.0685929 0.82915 0.106118
0.0685929 0.939038 0.106118
0.151606 0.830143 0.107534
0.152731 0.939234 0.107947
0.238398 0.82732 0.110751
0.237635 0.937988 0.111948
0.0692197 0.82915 0.0853699
0.0692197 0.939038 0.0853699
0.152989 0.827586 0.0875882
0.153127 0.940532 0.0869945
0.238646 0.826564 0.089083
0.240498 0.940989 0.0910189
0.0700543 0.792486 0.0577284
0.0700543 0.902373 0.0577284
0.153903 0.791941 0.0593026
0.154343 0.905197 0.0601698
0.240608 0.791864 0.0620815
0.239482 0.900409 0.062219
0.0901571 0.77419 0.0857905
0.0901571 0.884077 0.0857905
0.173868 0.775011 0.0876254
0.173436 0.888751 0.087554
0.0909918 0.847446 0.0581491
0.0909918 0.957334 0.0581491
0.174779 0.845202 0.0619735
0.175918 0.958385 0.0607033
0.0903659 0.847446 0.0788796
0.0903659 0.957334 0.0788796
0.173712 0.849398 0.0828
0.175709 0.956737 0.0811625
0.0895309 0.77419 0.106526
0.0895309 0.884077 0.106526
0.171596 0.773791 0.108322
0.172082 0.885347 0.108677
0.0260662 0.792683 0.132844
0.0260662 0.902571 0.132844
0.109616 0.792504 0.134586
0.109617 0.902392 0.134586
0.194083 0.790185 0.136746
0.19319 0.905158 0.139039
0.0252312 0.828953 0.160491
0.0252312 0.93884 0.160491
0.108781 0.829133 0.162232
0.108781 0.939021 0.162232
0.0465862 0.993915 0.140272
0.045961 0.993915 0.160973
0.0258521 0.828953 0.139934
0.0258521 0.93884 0.139934
0.109408 0.829133 0.141498
0.109408 0.939021 0.141498
0.192543 0.828793 0.144028
0.192729 0.940824 0.144755
0.0266868 0.792683 0.112287
0.0266868 0.902571 0.112287
0.110243 0.792504 0.113851
0.110243 0.902392 0.113851
0.195399 0.791534 0.116097
0.193262 0.903157 0.117471
0.0465862 0.77414 0.140272
0.0465862 0.884027 0.140272
0.130327 0.77419 0.141911
0.130327 0.884077 0.141911
0.21563 0.771449 0.143656
0.213575 0.882601 0.145965
0.0474209 0.847496 0.112625
0.0474209 0.957384 0.112625
0.131162 0.847448 0.114265
0.131162 0.957335 0.114265
0.215601 0.846353 0.117152
0.21638 0.959164 0.118611
0.0467959 0.847496 0.133327
0.0467959 0.957384 0.133327
0.130535 0.847448 0.135
0.130535 0.957335 0.135
0.215475 0.84474 0.138598
0.213481 0.958645 0.13825
0.045961 0.77414 0.160973
0.045961 0.884027 0.160973
0.129701 0.77419 0.162646
0.129701 0.884077 0.162646
0.160039 0.792928 0.00600565
0.171626 0.883889 0.165994
0.0677583 0.792486 0.133765
0.0677583 0.902373 0.133765
0.151318 0.794869 0.136672
0.151432 0.901537 0.136059
0.237233 0.791024 0.140053
0.235893 0.90051 0.139012
0.0669232 0.82915 0.161412
0.0669232 0.939038 0.161412
0.240491 0.790169 0.0817585
0.240816 0.906307 0.0304844
0.173707 0.77224 0.16306
0.181937 0.961954 0.00654288
0.0675499 0.82915 0.140663
0.0675499 0.939038 0.140663
0.152099 0.829937 0.143553
0.150206 0.939618 0.143069
0.236959 0.827533 0.145278
0.235033 0.939618 0.143903
0.0683847 0.792486 0.113016
0.0683847 0.902373 0.113016
0.15176 0.793022 0.115625
0.151634 0.901516 0.115484
0.236996 0.791304 0.118535
0.236589 0.899108 0.118047
0.0884874 0.77419 0.141084
0.0884874 0.884077 0.141084
0.172614 0.773814 0.142007
0.172026 0.884609 0.144906
0.0893222 0.847446 0.113437
0.0893222 0.957334 0.113437
0.172284 0.848311 0.116552
0.173872 0.958051 0.115573
0.0886961 0.847446 0.134172
0.0886961 0.957334 0.134172
0.172774 0.847701 0.137656
0.172149 0.957951 0.136823
0.0878612 0.77419 0.161819
0.0878612 0.884077 0.161819
0.174177 0.995455 0.107848
0.213511 0.997602 0.144767
0.193969 0.82995 0.164696
0.216187 0.775107 0.164408
0.192369 0.941526 0.165784
0.23597 0.827003 0.1655
0.214059 0.881193 0.166686
0.182082 0.773309 0.000759757
0.244191 0.940185 0.00202831
0.0243965 0.792683 0.188137
0.0243965 0.902571 0.188137
0.107947 0.792504 0.189879
0.107947 0.902392 0.189879
0.194798 0.788564 0.192076
0.193316 0.902072 0.191838
0.0235614 0.828953 0.215784
0.0235614 0.93884 0.215784
0.107111 0.829133 0.217526
0.107111 0.939021 0.217526
0.191621 0.827504 0.219467
0.192043 0.937701 0.220739
0.0241823 0.828953 0.195228
0.0241823 0.93884 0.195228
0.107738 0.829133 0.196791
0.107738 0.939021 0.196791
0.192694 0.825871 0.199022
0.191288 0.937296 0.200152
0.0200079 0.792683 0.333461
0.0200079 0.902571 0.333461
0.108573 0.792504 0.169145
0.108573 0.902392 0.169145
0.19361 0.903923 0.171334
0.232664 0.939669 0.330518
0.0449164 0.77414 0.195566
0.0449164 0.884027 0.195566
0.128657 0.77419 0.197205
0.128657 0.884077 0.197205
0.214853 0.771593 0.200228
0.21533 0.883119 0.198367
0.0457512 0.847496 0.167919
0.0457512 0.957384 0.167919
0.129492 0.847448 0.169558
0.129492 0.957335 0.169558
0.214909 0.956916 0.173221
0.145736 0.94107 0.329714
0.0451262 0.847496 0.18862
0.0451262 0.957384 0.18862
0.128866 0.847448 0.190293
0.128866 0.957335 0.190293
0.215739 0.844005 0.193936
0.213741 0.956868 0.194116
0.0442912 0.77414 0.216266
0.0442912 0.884027 0.216266
0.128031 0.77419 0.217939
0.128031 0.884077 0.217939
0.216477 0.771424 0.221418
0.211721 0.884088 0.220789
0.0660885 0.792486 0.189058
0.0660885 0.902373 0.189058
0.15008 0.791133 0.188631
0.149842 0.903713 0.191166
0.235353 0.789772 0.192195
0.236629 0.903693 0.192772
0.0652535 0.82915 0.216705
0.0652535 0.939038 0.216705
0.148913 0.829008 0.219213
0.149899 0.939565 0.219417
0.234388 0.829613 0.221616
0.235138 0.939548 0.220664
0.0658802 0.82915 0.195957
0.0658802 0.939038 0.195957
0.1493 0.827151 0.197596
0.148926 0.940936 0.198545
0.234638 0.824768 0.201175
0.235405 0.939472 0.200105
0.066715 0.792486 0.16831
0.066715 0.902373 0.16831
0.237499 0.790984 0.172155
0.194574 0.791937 0.171551
0.172096 0.957576 0.172652
0.0409518 0.993915 0.326853
0.0868177 0.77419 0.196377
0.0868177 0.884077 0.196377
0.171508 0.771054 0.197274
0.170684 0.882864 0.197861
0.0876525 0.847446 0.16873
0.0876525 0.957334 0.16873
0.167172 0.776158 0.328866
0.0442912 0.993915 0.216266
0.0870264 0.847446 0.189466
0.0870264 0.957334 0.189466
0.172676 0.844737 0.192323
0.170512 0.958547 0.193082
0.0861914 0.77419 0.217112
0.0861914 0.884077 0.217112
0.170653 0.774199 0.218593
0.171335 0.882439 0.218806
0.0227267 0.792683 0.24343
0.0227267 0.902571 0.24343
0.106277 0.792504 0.245173
0.106277 0.902392 0.245173
0.192568 0.790179 0.245683
0.191179 0.903498 0.248648
0.0218917 0.828953 0.271078
0.0218917 0.93884 0.271078
0.105442 0.829133 0.272819
0.105442 0.939021 0.272819
0.191318 0.826338 0.274939
0.19004 0.937526 0.276014
0.0225126 0.828953 0.25052
0.0225126 0.93884 0.25052
0.106068 0.829133 0.252084
0.106068 0.939021 0.252084
0.189847 0.82706 0.253785
0.190766 0.938162 0.256086
0.0233474 0.792683 0.222874
0.0233474 0.902571 0.222874
0.106903 0.792504 0.224437
0.106903 0.902392 0.224437
0.193073 0.789336 0.225645
0.191776 0.902761 0.228396
0.0432467 0.77414 0.250858
0.0432467 0.884027 0.250858
0.126988 0.77419 0.252498
0.126988 0.884077 0.252498
0.215085 0.775683 0.252762
0.211049 0.883631 0.255202
0.0440815 0.847496 0.223212
0.0440815 0.957384 0.223212
0.127823 0.847448 0.224851
0.127823 0.957335 0.224851
0.212666 0.846367 0.226922
0.213132 0.955111 0.228386
0.0434565 0.847496 0.243913
0.0434565 0.957384 0.243913
0.127196 0.847448 0.245587
0.127196 0.957335 0.245587
0.210919 0.845362 0.248047
0.212485 0.955084 0.249067
0.0426215 0.77414 0.27156
0.0426215 0.884027 0.27156
0.126361 0.77419 0.273233
0.126361 0.884077 0.273233
0.212716 0.773602 0.273817
0.21149 0.882709 0.275582
0.0644188 0.792486 0.244351
0.0644188 0.902373 0.244351
0.147808 0.792386 0.245357
0.1476 0.902679 0.245831
0.236534 0.793517 0.24961
0.231673 0.902905 0.248907
0.0635837 0.82915 0.271998
0.0635837 0.939038 0.271998
0.146919 0.831467 0.273053
0.146437 0.937447 0.275005
0.233065 0.829945 0.273812
0.234278 0.938601 0.2764
0.0642105 0.82915 0.251249
0.0642105 0.939038 0.251249
0.147637 0.830456 0.252657
0.147926 0.940136 0.253274
0.235014 0.831926 0.253551
0.234381 0.937961 0.255689
0.0650452 0.792486 0.223603
0.0650452 0.902373 0.223603
0.149004 0.791088 0.224954
0.150168 0.902382 0.225278
0.236001 0.795143 0.228185
0.233822 0.900641 0.228378
0.0851479 0.77419 0.251671
0.085148 0.884077 0.251671
0.170367 0.776256 0.252869
0.169275 0.885786 0.255036
0.0859827 0.847446 0.224024
0.0859827 0.957334 0.224024
0.170214 0.844793 0.227065
0.171259 0.958243 0.226145
0.0853567 0.847446 0.244759
0.0853567 0.957334 0.244759
0.168806 0.849331 0.246943
0.170804 0.955605 0.246522
0.0845217 0.77419 0.272405
0.0845217 0.884077 0.272405
0.168781 0.774622 0.273219
0.16886 0.8807 0.275485
0.021057 0.792683 0.298724
0.021057 0.902571 0.298724
0.104608 0.792504 0.300465
0.104608 0.902392 0.300465
0.188956 0.791413 0.301782
0.189121 0.90184 0.302898
0.020222 0.828953 0.326371
0.020222 0.93884 0.326371
0.103772 0.829133 0.328112
0.103772 0.939021 0.328112
0.167497 0.88242 0.329474
0.173413 0.846916 0.171543
0.0208429 0.828953 0.305814
0.0208429 0.93884 0.305814
0.104399 0.829133 0.307378
0.104399 0.939021 0.307378
0.189442 0.827642 0.309384
0.190938 0.939264 0.308677
0.0216776 0.792683 0.278168
0.0216776 0.902571 0.278168
0.105233 0.792504 0.279731
0.105233 0.902392 0.279731
0.191176 0.790776 0.280515
0.189692 0.900067 0.282133
0.041577 0.77414 0.306152
0.041577 0.884027 0.306152
0.125318 0.77419 0.307792
0.125318 0.884077 0.307792
0.209857 0.775765 0.309258
0.211137 0.883086 0.308693
0.0424117 0.847496 0.278505
0.0424117 0.957384 0.278505
0.126153 0.847448 0.280144
0.126153 0.957335 0.280144
0.210902 0.847732 0.280922
0.212234 0.955087 0.283366
0.0417867 0.847496 0.299206
0.0417867 0.957384 0.299206
0.125526 0.847448 0.30088
0.125526 0.957335 0.30088
0.20979 0.844982 0.302401
0.212001 0.95671 0.303881
0.0409518 0.77414 0.326853
0.0409518 0.884027 0.326853
0.124691 0.77419 0.328526
0.124691 0.884077 0.328526
0.209955 0.886123 0.328757
0.14545 0.829045 0.329042
0.0627491 0.792486 0.299645
0.0627491 0.902373 0.299645
0.147055 0.79393 0.300196
0.145385 0.903162 0.302188
0.231664 0.792363 0.302163
0.232477 0.902953 0.303019
0.061914 0.82915 0.327291
0.061914 0.939038 0.327291
0.0449164 0.993915 0.195566
0.153112 0.791463 0.168083
0.0426215 0.993915 0.27156
0.190033 0.826402 0.330515
0.0625407 0.82915 0.306543
0.0625407 0.939038 0.306543
0.146895 0.830241 0.308298
0.147136 0.940781 0.308583
0.230883 0.830161 0.308409
0.233938 0.938148 0.310108
0.0633755 0.792486 0.278896
0.0633755 0.902373 0.278896
0.146549 0.794046 0.279415
0.148738 0.900399 0.281169
0.232561 0.7918 0.281614
0.233881 0.90317 0.282926
0.0834783 0.77419 0.306963
0.0834783 0.884077 0.306963
0.166279 0.771421 0.30724
0.167878 0.88185 0.308855
0.150708 0.902932 0.170053
0.0432467 0.993915 0.250858
0.084313 0.847446 0.279317
0.084313 0.957334 0.279317
0.168476 0.843765 0.281907
0.167389 0.956061 0.281377
0.0836869 0.847446 0.300052
0.0836869 0.957334 0.300052
0.169212 0.845794 0.301862
0.168958 0.959241 0.302369
0.0250171 0.902571 0.167581
0.0250171 0.792683 0.167581
0.082852 0.77419 0.327699
0.082852 0.884077 0.327699
0.235149 0.898185 0.172157
0.041577 0.993915 0.306152
0.215165 0.845133 0.173344
0.230726 0.830326 0.328739
0.188317 0.93835 0.329938
0.212682 0.993574 0.309447
0.211717 0.992676 0.276738
0.170603 0.995074 0.219118
0.1668 0.995852 0.329227
0.168374 0.992982 0.252803
0.210212 0.775653 0.329959
0.213713 0.994997 0.200617
0.171597 0.996275 0.198939
0.21095 0.99589 0.329602
0.168245 0.99676 0.307912
0.213676 0.991369 0.22228
0.210671 0.991898 0.25518
0.235687 0.936086 0.164725
0.0193873 0.792683 0.354017
0.0193873 0.902571 0.354017
0.102938 0.792504 0.355759
0.102938 0.902392 0.355759
0.187828 0.792816 0.358031
0.185963 0.903123 0.358275
0.0185522 0.828953 0.381664
0.0185522 0.93884 0.381664
0.102102 0.829133 0.383406
0.102102 0.939021 0.383406
0.187478 0.831366 0.385397
0.187199 0.9405 0.385763
0.0191731 0.828953 0.361107
0.0191731 0.93884 0.361107
0.102729 0.829133 0.36267
0.102729 0.939021 0.36267
0.187898 0.82895 0.363688
0.188257 0.939699 0.364268
0.0149987 0.792683 0.49934
0.0149987 0.902571 0.49934
0.103564 0.792504 0.335024
0.103564 0.902392 0.335024
0.183825 0.829357 0.49411
0.0359426 0.993915 0.492732
0.0399072 0.77414 0.361445
0.0399072 0.884027 0.361445
0.123648 0.77419 0.363084
0.123648 0.884077 0.363084
0.207789 0.772211 0.364452
0.207213 0.883531 0.364727
0.040742 0.847496 0.333799
0.040742 0.957384 0.333799
0.124483 0.847448 0.335438
0.124483 0.957335 0.335438
0.167644 0.959639 0.335341
0.203624 0.775081 0.495128
0.040117 0.847496 0.354499
0.040117 0.957384 0.354499
0.123857 0.847448 0.356173
0.123857 0.957335 0.356173
0.209318 0.845949 0.35691
0.208558 0.956043 0.357413
0.039282 0.77414 0.382146
0.039282 0.884027 0.382146
0.123022 0.77419 0.38382
0.123022 0.884077 0.38382
0.2075 0.774818 0.384441
0.207934 0.884431 0.386078
0.0610793 0.792486 0.354938
0.0610793 0.902373 0.354938
0.144924 0.790893 0.356226
0.145091 0.905569 0.357142
0.230505 0.791004 0.357758
0.230735 0.902413 0.356685
0.0602444 0.82915 0.382584
0.0602444 0.939038 0.382584
0.143343 0.827804 0.382889
0.144193 0.938176 0.382918
0.229384 0.826667 0.384441
0.230111 0.936113 0.385222
0.060871 0.82915 0.361836
0.060871 0.939038 0.361836
0.146243 0.82961 0.362082
0.145797 0.941663 0.363087
0.230719 0.828311 0.365009
0.229756 0.937631 0.364814
0.0617058 0.792486 0.33419
0.0617058 0.902373 0.33419
0.225365 0.833206 0.493543
0.168188 0.847166 0.334901
0.145783 0.792245 0.335343
0.162726 0.960389 0.46583
0.0818086 0.77419 0.362257
0.0818086 0.884077 0.362257
0.166323 0.775711 0.364128
0.164373 0.882627 0.362863
0.244742 0.774131 0.493668
0.202249 0.885293 0.494327
0.0826433 0.847446 0.33461
0.0826433 0.957334 0.33461
0.208963 0.994636 0.385334
0.210243 0.849759 0.337029
0.183091 0.9364 0.494116
0.0382375 0.993915 0.416738
0.0820172 0.847446 0.355345
0.0820172 0.957334 0.355345
0.167447 0.845686 0.35452
0.167797 0.958191 0.356488
0.225904 0.939305 0.493851
0.0376123 0.993915 0.43744
0.0811822 0.77419 0.382992
0.0811822 0.884077 0.382992
0.164753 0.774636 0.384603
0.16527 0.883356 0.383475
0.249135 0.992183 0.47446
0.0399072 0.993915 0.361445
0.0177176 0.792683 0.409311
0.0177176 0.902571 0.409311
0.101268 0.792504 0.411052
0.101268 0.902392 0.411052
0.186856 0.793492 0.411507
0.185186 0.90065 0.413099
0.0168825 0.828953 0.436957
0.0168825 0.93884 0.436957
0.100432 0.829133 0.438699
0.100432 0.939021 0.438699
0.185774 0.828364 0.438769
0.182341 0.938802 0.438309
0.0175034 0.828953 0.416401
0.0175034 0.93884 0.416401
0.101059 0.829133 0.417964
0.101059 0.939021 0.417964
0.187282 0.829721 0.417777
0.186387 0.938347 0.418124
0.0183382 0.792683 0.388754
0.0183382 0.902571 0.388754
0.101894 0.792504 0.390317
0.101894 0.902392 0.390317
0.185956 0.792969 0.389843
0.185636 0.903706 0.392824
0.0382375 0.77414 0.416738
0.0382375 0.884027 0.416738
0.121979 0.77419 0.418378
0.121979 0.884077 0.418378
0.206882 0.775039 0.419107
0.206766 0.884164 0.419078
0.0390723 0.847496 0.389092
0.0390723 0.957384 0.389092
0.122813 0.847448 0.390731
0.122813 0.957335 0.390731
0.209396 0.84858 0.391515
0.20963 0.956899 0.392054
0.0384473 0.847496 0.409793
0.0384473 0.957384 0.409793
0.122187 0.847448 0.411466
0.122187 0.957335 0.411466
0.208849 0.846481 0.413002
0.207113 0.95669 0.413111
0.0376123 0.77414 0.43744
0.0376123 0.884027 0.43744
0.121352 0.77419 0.439113
0.121352 0.884077 0.439113
0.20689 0.773204 0.439743
0.205386 0.884113 0.439199
0.0594096 0.792486 0.410231
0.0594096 0.902373 0.410231
0.143453 0.791112 0.412175
0.143413 0.900581 0.410872
0.228081 0.789777 0.41219
0.227589 0.903042 0.413321
0.0585747 0.82915 0.437878
0.0585747 0.939038 0.437878
0.141242 0.829527 0.437822
0.142932 0.940823 0.439543
0.226757 0.830116 0.440094
0.226377 0.940926 0.440538
0.0592013 0.82915 0.417129
0.0592013 0.939038 0.417129
0.142813 0.828641 0.416511
0.14182 0.939044 0.418532
0.229041 0.827785 0.418702
0.228041 0.940551 0.420063
0.060036 0.792486 0.389482
0.060036 0.902373 0.389482
0.14325 0.791202 0.391367
0.144227 0.901483 0.390594
0.22946 0.791476 0.390328
0.229871 0.900896 0.392792
0.0801389 0.77419 0.41755
0.0801389 0.884077 0.41755
0.164838 0.774975 0.417513
0.164463 0.885769 0.41921
0.0786777 0.957334 0.465932
0.0778428 0.77419 0.493579
0.0809735 0.847446 0.389904
0.0809735 0.957334 0.389904
0.165212 0.849051 0.391487
0.166966 0.959002 0.389916
0.161465 0.882354 0.495184
0.189069 0.790712 0.337595
0.0803475 0.847446 0.410638
0.0803475 0.957334 0.410638
0.16477 0.847358 0.412615
0.164262 0.957617 0.410736
0.0786777 0.847446 0.465932
0.249876 0.776185 0.419688
0.0795125 0.77419 0.438286
0.0795125 0.884077 0.438286
0.163469 0.772998 0.439479
0.164033 0.884932 0.440548
0.146293 0.902978 0.335073
0.0365678 0.993915 0.472032
0.0160478 0.792683 0.464604
0.0160478 0.902571 0.464604
0.0995985 0.792504 0.466346
0.0995985 0.902392 0.466346
0.184006 0.794287 0.46836
0.184123 0.90191 0.467087
0.0152129 0.828953 0.49225
0.0152129 0.93884 0.49225
0.0987627 0.829133 0.493992
0.0987627 0.939021 0.493992
0.246892 0.885195 0.495648
0.163777 0.846393 0.466057
0.0158337 0.828953 0.471694
0.0158337 0.93884 0.471694
0.0993893 0.829133 0.473257
0.0993893 0.939021 0.473257
0.186252 0.832215 0.473397
0.183255 0.940749 0.472096
0.0166684 0.792683 0.444047
0.0166684 0.902571 0.444047
0.100224 0.792504 0.445611
0.100224 0.902392 0.445611
0.184572 0.791338 0.446902
0.18507 0.903588 0.446014
0.0365678 0.77414 0.472032
0.0365678 0.884027 0.472032
0.120309 0.77419 0.473671
0.120309 0.884077 0.473671
0.205812 0.776273 0.47499
0.206217 0.885085 0.473218
0.0374026 0.847496 0.444385
0.0374026 0.957384 0.444385
0.121144 0.847448 0.446025
0.121144 0.957335 0.446025
0.205961 0.847985 0.445567
0.204045 0.956688 0.447393
0.0367775 0.847496 0.465086
0.0367775 0.957384 0.465086
0.120517 0.847448 0.466759
0.120517 0.957335 0.466759
0.206095 0.850972 0.465839
0.207446 0.95658 0.467993
0.0359426 0.77414 0.492732
0.0359426 0.884027 0.492732
0.119682 0.77419 0.494406
0.119682 0.884077 0.494406
0.163121 0.959279 0.445293
0.231084 0.902413 0.336217
0.0577399 0.792486 0.465524
0.0577399 0.902373 0.465524
0.141125 0.792164 0.466423
0.141589 0.90348 0.468101
0.227646 0.793255 0.468143
0.227656 0.903201 0.465519
0.0569049 0.82915 0.493171
0.0569049 0.939038 0.493171
0.140602 0.829133 0.494819
0.140602 0.939021 0.494819
0.0778428 0.884077 0.493579
0.039282 0.993915 0.382146
0.0575315 0.82915 0.472423
0.0575315 0.939038 0.472423
0.141981 0.82837 0.473906
0.143389 0.940918 0.473941
0.226068 0.83237 0.472499
0.226974 0.938461 0.472274
0.0583663 0.792486 0.444776
0.0583663 0.902373 0.444776
0.142675 0.790919 0.445751
0.14329 0.902943 0.446188
0.227628 0.792912 0.446728
0.226011 0.900971 0.444752
0.0784691 0.77419 0.472843
0.0784691 0.884077 0.472843
0.161619 0.776381 0.475424
0.163493 0.882486 0.474275
0.230448 0.793852 0.336784
0.210413 0.95748 0.336662
0.0793038 0.847446 0.445196
0.0793038 0.957334 0.445196
0.163168 0.846428 0.446071
0.160772 0.774593 0.495977
0.187816 0.90161 0.335531
0.248756 0.884861 0.441136
0.252142 0.775552 0.385182
0.249629 0.775425 0.474125
0.205651 0.991925 0.475216
0.162729 0.99495 0.438554
0.249073 0.954995 0.468897
0.167162 0.99406 0.383129
0.247502 0.887095 0.474387
0.249215 0.84878 0.468376
0.164714 0.993727 0.474146
0.246473 0.993295 0.495128
0.166817 0.994659 0.362891
0.0143781 0.792683 0.519897
0.0143781 0.902571 0.519897
0.0979288 0.792504 0.521639
0.0979288 0.902392 0.521639
0.180904 0.790365 0.522157
0.181694 0.904286 0.522901
0.0135431 0.828953 0.547544
0.0135431 0.93884 0.547544
0.097093 0.829133 0.549285
0.097093 0.939021 0.549285
0.179845 0.8312 0.54855
0.179717 0.940665 0.55036
0.0141639 0.828953 0.526987
0.0141639 0.93884 0.526987
0.0977196 0.829133 0.528551
0.0977196 0.939021 0.528551
0.181181 0.826844 0.528376
0.180377 0.939617 0.529309
0.00998962 0.792685 0.665224
0.00998962 0.902572 0.665224
0.0985545 0.792504 0.500904
0.0985545 0.902392 0.500904
0.240282 0.84566 0.612827
0.0342728 0.993915 0.548026
0.0348981 0.77414 0.527325
0.0348981 0.884027 0.527325
0.118639 0.77419 0.528964
0.118639 0.884077 0.528964
0.203337 0.77434 0.530427
0.201055 0.88074 0.530329
0.0357328 0.847496 0.499678
0.0357328 0.957384 0.499678
0.119474 0.847448 0.501318
0.119474 0.957335 0.501318
0.238921 0.776832 0.663305
0.241314 0.771791 0.585721
0.0351078 0.847496 0.520379
0.0351078 0.957384 0.520379
0.118847 0.847448 0.522053
0.118847 0.957335 0.522053
0.203128 0.845911 0.522215
0.201918 0.958513 0.521741
0.0342728 0.77414 0.548026
0.0342728 0.884027 0.548026
0.118012 0.77419 0.549699
0.118012 0.884077 0.549699
0.200754 0.780521 0.551722
0.201196 0.88271 0.551885
0.0560701 0.792486 0.520818
0.0560701 0.902373 0.520818
0.139767 0.792504 0.522466
0.139767 0.902392 0.522466
0.224336 0.792437 0.523096
0.221615 0.899319 0.521967
0.0552352 0.82915 0.548465
0.0552352 0.939038 0.548465
0.138932 0.829133 0.550113
0.138932 0.939021 0.550113
0.221221 0.829773 0.551714
0.220868 0.935235 0.549229
0.0558618 0.82915 0.527716
0.0558618 0.939038 0.527716
0.139558 0.829133 0.529378
0.139558 0.939021 0.529378
0.222964 0.828149 0.531214
0.222165 0.93742 0.528592
0.0566966 0.792486 0.500069
0.0566966 0.902373 0.500069
0.140392 0.792504 0.501732
0.140392 0.902392 0.501732
0.243025 0.882702 0.552061
0.162196 0.955602 0.501934
0.0767994 0.77419 0.528137
0.0767994 0.884077 0.528137
0.160295 0.77445 0.529285
0.15974 0.885488 0.528727
0.177919 0.939629 0.660883
0.156088 0.883572 0.660971
0.0776341 0.847446 0.50049
0.0776341 0.957334 0.50049
0.245095 0.775054 0.530068
0.243734 0.95689 0.522343
0.241285 0.95506 0.577987
0.203685 0.847391 0.501849
0.077008 0.847446 0.521225
0.077008 0.957334 0.521225
0.161209 0.848617 0.521875
0.160974 0.958654 0.52261
0.244621 0.847914 0.522544
0.224086 0.901824 0.501672
0.0761731 0.77419 0.548872
0.0761731 0.884077 0.548872
0.159382 0.774736 0.550017
0.15893 0.885354 0.549356
0.1966 0.774283 0.662621
0.1822 0.7915 0.501531
0.0127084 0.792683 0.57519
0.0127084 0.902571 0.57519
0.0962591 0.792504 0.576932
0.0962591 0.902392 0.576932
0.178886 0.793495 0.57717
0.178163 0.901993 0.57777
0.0118734 0.828953 0.602837
0.0118734 0.93884 0.602837
0.0954233 0.829133 0.604579
0.0954233 0.939021 0.604579
0.177129 0.829871 0.605564
0.178217 0.9389 0.604988
0.0124942 0.828953 0.582281
0.0124942 0.93884 0.582281
0.0960499 0.829133 0.583844
0.0960499 0.939021 0.583844
0.177819 0.829901 0.585324
0.177796 0.938057 0.583673
0.013329 0.792683 0.554634
0.013329 0.902571 0.554634
0.0968848 0.792504 0.556197
0.0968848 0.902392 0.556197
0.17902 0.795496 0.557235
0.179671 0.903063 0.557023
0.0332283 0.77414 0.582618
0.0332283 0.884027 0.582618
0.116969 0.77419 0.584258
0.116969 0.884077 0.584258
0.200071 0.773405 0.584343
0.199717 0.884147 0.584977
0.0340631 0.847496 0.554972
0.0340631 0.957384 0.554972
0.117804 0.847448 0.556611
0.117804 0.957335 0.556611
0.199887 0.846546 0.557136
0.201656 0.956983 0.55626
0.0334381 0.847496 0.575673
0.0334381 0.957384 0.575673
0.117178 0.847448 0.577346
0.117178 0.957335 0.577346
0.199111 0.846188 0.578202
0.200563 0.958743 0.577208
0.0326031 0.77414 0.603319
0.0326031 0.884027 0.603319
0.116343 0.77419 0.604992
0.116343 0.884077 0.604992
0.198671 0.773477 0.605667
0.200303 0.883815 0.605642
0.0544004 0.792486 0.576111
0.0544004 0.902373 0.576111
0.138097 0.792504 0.57776
0.138097 0.902392 0.57776
0.22116 0.792389 0.578685
0.220056 0.901571 0.578176
0.0535655 0.82915 0.603757
0.0535655 0.939038 0.603757
0.137262 0.829133 0.605406
0.137262 0.939021 0.605406
0.218638 0.826936 0.606285
0.220945 0.940087 0.606886
0.0541921 0.82915 0.583009
0.0541921 0.939038 0.583009
0.137888 0.829133 0.584671
0.137888 0.939021 0.584671
0.220223 0.829932 0.586375
0.219923 0.937883 0.585859
0.0550268 0.792486 0.555363
0.0550268 0.902373 0.555363
0.138723 0.792504 0.557024
0.138723 0.902392 0.557024
0.2244 0.793876 0.557859
0.221974 0.900975 0.557513
0.0751297 0.77419 0.58343
0.0751297 0.884077 0.58343
0.157765 0.77381 0.5833
0.158221 0.884198 0.586121
0.162131 0.846383 0.501237
0.0315586 0.993915 0.637911
0.0759643 0.847446 0.555783
0.0759643 0.957334 0.555783
0.158864 0.848851 0.556658
0.160045 0.956681 0.557434
0.202462 0.954139 0.502424
0.21735 0.828172 0.660817
0.0753383 0.847446 0.576519
0.0753383 0.957334 0.576519
0.157906 0.849942 0.577628
0.157788 0.958019 0.577708
0.176445 0.829371 0.660856
0.241634 0.960384 0.613152
0.0745034 0.77419 0.604165
0.0745034 0.884077 0.604165
0.157618 0.77466 0.60464
0.158401 0.886118 0.605859
0.241051 0.773676 0.605693
0.240169 0.883594 0.607593
0.0110386 0.792683 0.630483
0.0110386 0.902571 0.630483
0.0945893 0.792504 0.632226
0.0945893 0.902392 0.632226
0.177055 0.790364 0.632218
0.178798 0.903687 0.633575
0.0102037 0.828953 0.65813
0.0102037 0.93884 0.65813
0.0937539 0.829133 0.659872
0.0937539 0.939021 0.659872
0.243841 0.846297 0.56003
0.242186 0.953874 0.55681
0.0108245 0.828953 0.637573
0.0108245 0.93884 0.637573
0.0943802 0.829133 0.639137
0.0943802 0.939021 0.639137
0.174446 0.826411 0.63959
0.177448 0.941273 0.639931
0.0116592 0.792683 0.609927
0.0116592 0.902571 0.609927
0.095215 0.792504 0.61149
0.095215 0.902392 0.61149
0.177585 0.79312 0.61143
0.180092 0.901981 0.612917
0.0315586 0.77414 0.637911
0.0315586 0.884027 0.637911
0.1153 0.77419 0.639551
0.1153 0.884077 0.639551
0.197319 0.774357 0.642163
0.198586 0.883217 0.640584
0.0323934 0.847496 0.610265
0.0323934 0.957384 0.610265
0.116134 0.847448 0.611904
0.116134 0.957335 0.611904
0.198508 0.847001 0.611943
0.199119 0.956579 0.612302
0.0317683 0.847496 0.630965
0.0317683 0.957384 0.630965
0.115508 0.847448 0.632639
0.115508 0.957335 0.632639
0.193835 0.8477 0.632563
0.201385 0.957064 0.633506
0.0309332 0.77414 0.658613
0.0309332 0.884027 0.658613
0.114673 0.77419 0.660286
0.114673 0.884077 0.660286
0.220211 0.938052 0.663183
0.242648 0.847172 0.580088
0.0527307 0.792486 0.631404
0.0527307 0.902373 0.631404
0.136427 0.792504 0.633053
0.136427 0.902392 0.633053
0.217598 0.79282 0.635076
0.219987 0.902704 0.634074
0.0518955 0.82915 0.659051
0.0518955 0.939038 0.659051
0.135592 0.829133 0.6607
0.135592 0.939021 0.6607
0.182347 0.902396 0.50333
0.0326031 0.993915 0.603319
0.0525223 0.82915 0.638302
0.0525223 0.939038 0.638302
0.136218 0.829133 0.639965
0.136218 0.939021 0.639965
0.215431 0.830326 0.6397
0.221601 0.936457 0.642364
0.0533571 0.792486 0.610656
0.0533571 0.902373 0.610656
0.137053 0.792504 0.612318
0.137053 0.902392 0.612318
0.220303 0.790869 0.614392
0.219802 0.90433 0.613917
0.0734599 0.77419 0.638723
0.0734599 0.884077 0.638723
0.157165 0.773416 0.640855
0.158113 0.885212 0.640855
0.239037 0.776707 0.643231
0.241444 0.881604 0.642219
0.0742946 0.847446 0.611076
0.0742946 0.957334 0.611076
0.158215 0.848981 0.612814
0.157856 0.958988 0.612423
0.155555 0.773426 0.661784
0.0332283 0.993915 0.582618
0.0736685 0.847446 0.631812
0.0736685 0.957334 0.631812
0.155974 0.847914 0.633681
0.15659 0.961083 0.632362
0.238381 0.845481 0.634541
0.240124 0.957746 0.634186
0.0728337 0.77419 0.659458
0.0728337 0.884077 0.659458
0.243261 0.886244 0.530426
0.243142 0.773355 0.550284
0.0309332 0.993915 0.658613
0.240749 0.884106 0.586728
0.0348981 0.993915 0.527325
0.197565 0.883269 0.662101
0.223646 0.794953 0.501015
0.246026 0.847768 0.501959
0.246621 0.955504 0.502725
0.238272 0.88467 0.663481
0.241499 0.994229 0.641087
0.157457 0.996167 0.661028
0.243395 0.995407 0.605451
0.158355 0.994492 0.584737
0.2433 0.994016 0.529048
0.242562 0.991905 0.584967
0.202365 0.996812 0.529
0.201667 0.993218 0.549171
0.160371 0.993703 0.551328
0.00936515 0.792746 0.685791
0.00936515 0.902633 0.685791
0.0929191 0.792504 0.687518
0.0929191 0.902392 0.687518
0.176613 0.790613 0.689126
0.176916 0.903437 0.688996
0.00853561 0.828701 0.713501
0.00853562 0.938589 0.713501
0.0920842 0.829133 0.715165
0.0920842 0.939021 0.715165
0.176687 0.828997 0.716426
0.174111 0.939017 0.717013
0.00864481 0.829257 0.692881
0.00864482 0.939145 0.692881
0.0927103 0.829133 0.69443
0.0927103 0.939021 0.69443
0.176679 0.826835 0.695613
0.1749 0.938242 0.696629
0.00403576 0.79208 0.831233
0.00403576 0.901966 0.831233
0.0935452 0.792504 0.666784
0.0935452 0.902392 0.666784
0.17108 0.937337 0.826025
0.217435 0.902173 0.6692
0.0298824 0.77415 0.693218
0.0298824 0.884037 0.693218
0.11363 0.77419 0.694844
0.11363 0.884077 0.694844
0.197089 0.773727 0.698274
0.19707 0.886133 0.696845
0.0307223 0.847496 0.665562
0.0307223 0.957384 0.665562
0.114465 0.847448 0.667197
0.114465 0.957335 0.667197
0.212228 0.938645 0.827687
0.155538 0.846768 0.668212
0.0300362 0.847465 0.686282
0.0300362 0.957352 0.686282
0.113838 0.847448 0.687932
0.113838 0.957335 0.687932
0.19668 0.847351 0.688747
0.197114 0.957891 0.68981
0.0290441 0.774236 0.713974
0.0290441 0.884124 0.713974
0.113003 0.77419 0.715579
0.113003 0.884077 0.715579
0.196564 0.776567 0.718868
0.196705 0.885182 0.716635
0.0510605 0.792484 0.686698
0.0510605 0.902372 0.686698
0.134758 0.792504 0.688346
0.134758 0.902392 0.688346
0.217499 0.793211 0.68986
0.218882 0.902292 0.689999
0.0502262 0.829153 0.714346
0.0502262 0.939041 0.714346
0.133923 0.829133 0.715993
0.133923 0.939021 0.715993
0.216081 0.831524 0.716634
0.216619 0.938906 0.716255
0.0508449 0.82915 0.693596
0.0508449 0.939038 0.693596
0.134548 0.829133 0.695257
0.134548 0.939021 0.695257
0.216846 0.829861 0.696307
0.217176 0.937991 0.696099
0.0516874 0.792486 0.665949
0.0516874 0.902373 0.665949
0.135383 0.792504 0.667611
0.135383 0.902392 0.667611
0.216981 0.792678 0.669659
0.151477 0.88371 0.825949
0.0717901 0.77419 0.694016
0.0717901 0.884077 0.694016
0.154357 0.775336 0.695695
0.154618 0.881977 0.695448
0.23797 0.774175 0.696786
0.240091 0.882564 0.697849
0.0726249 0.847446 0.66637
0.0726249 0.957334 0.66637
0.0282193 0.993948 0.748524
0.174864 0.79334 0.668042
0.234421 0.884276 0.830086
0.0298824 0.993925 0.693218
0.0719978 0.847446 0.687105
0.0719978 0.957334 0.687105
0.155907 0.84585 0.688735
0.154385 0.958833 0.68843
0.237279 0.848851 0.688441
0.237471 0.961145 0.690119
0.0711602 0.774191 0.714752
0.0711602 0.884078 0.714752
0.15505 0.771173 0.715872
0.154841 0.883628 0.715682
0.236318 0.774103 0.716968
0.237344 0.887117 0.719554
0.00776225 0.79306 0.741256
0.00776225 0.902948 0.741256
0.0912494 0.792504 0.742812
0.0912494 0.902392 0.742812
0.175303 0.792096 0.745189
0.175059 0.902736 0.74386
0.00696011 0.828535 0.768942
0.00696011 0.938422 0.768942
0.0904144 0.829133 0.77046
0.0904144 0.939021 0.77046
0.17151 0.830427 0.772882
0.174716 0.936642 0.771311
0.00589606 0.82989 0.748253
0.00589606 0.939777 0.748253
0.0910403 0.829133 0.749723
0.0910403 0.939021 0.749723
0.171499 0.827919 0.75252
0.172668 0.940454 0.751112
0.00652033 0.791621 0.720598
0.00652034 0.901509 0.720598
0.0918753 0.792504 0.722077
0.0918753 0.902392 0.722077
0.175962 0.79345 0.724675
0.175698 0.902282 0.723622
0.0282193 0.774172 0.748524
0.0282193 0.88406 0.748524
0.11196 0.77419 0.750137
0.11196 0.884077 0.750137
0.197501 0.77322 0.751473
0.194647 0.884489 0.752722
0.0290455 0.847465 0.720873
0.0290455 0.957352 0.720873
0.112795 0.847448 0.722491
0.112795 0.957335 0.722491
0.19665 0.848908 0.725072
0.195027 0.956907 0.724359
0.0281495 0.847381 0.741637
0.0281495 0.957269 0.741637
0.112168 0.847448 0.743225
0.112168 0.957335 0.743225
0.192188 0.848931 0.745765
0.194773 0.958193 0.745357
0.0273058 0.774254 0.769291
0.0273058 0.884141 0.769291
0.111334 0.77419 0.77087
0.111334 0.884077 0.77087
0.194337 0.775283 0.773945
0.193329 0.881813 0.773755
0.0493929 0.792483 0.741993
0.0493929 0.90237 0.741993
0.133088 0.792504 0.743639
0.133088 0.902392 0.743639
0.216569 0.795546 0.745089
0.214161 0.904776 0.74562
0.0485594 0.829152 0.76964
0.0485594 0.939039 0.76964
0.132253 0.829133 0.771288
0.132253 0.939021 0.771288
0.214312 0.82543 0.772692
0.216286 0.939728 0.772943
0.0491426 0.829152 0.748889
0.0491426 0.939039 0.748889
0.132879 0.829133 0.750551
0.132879 0.939021 0.750551
0.214483 0.830452 0.752476
0.214982 0.939487 0.753129
0.0499899 0.792487 0.721243
0.0499899 0.902375 0.721243
0.133714 0.792504 0.722905
0.133714 0.902392 0.722905
0.218448 0.796912 0.724546
0.215591 0.905487 0.724501
0.0701206 0.77419 0.74931
0.0701206 0.884077 0.74931
0.154477 0.775094 0.752702
0.154263 0.885978 0.7502
0.236006 0.774802 0.752414
0.234047 0.885124 0.752505
0.0709551 0.847446 0.721663
0.0709551 0.957334 0.721663
0.153741 0.846263 0.722564
0.154013 0.959082 0.72365
0.236404 0.848415 0.724235
0.235939 0.956609 0.726024
0.0703233 0.847445 0.742399
0.0703233 0.957333 0.742399
0.152609 0.848984 0.744094
0.152903 0.959257 0.743607
0.234404 0.848901 0.745981
0.235158 0.958527 0.74621
0.0694875 0.774191 0.770043
0.0694875 0.884078 0.770043
0.152091 0.773959 0.772525
0.153523 0.885931 0.771204
0.235366 0.773834 0.774507
0.23398 0.884373 0.774264
0.00615281 0.793063 0.796599
0.00615282 0.902951 0.796599
0.0895798 0.792504 0.798102
0.0895798 0.902392 0.798102
0.171771 0.793276 0.800152
0.173812 0.902538 0.799104
0.00534049 0.828644 0.824241
0.00534049 0.938532 0.824241
0.0887448 0.829133 0.825751
0.0887448 0.939021 0.825751
0.197559 0.955888 0.669455
0.197163 0.846441 0.668567
0.0045709 0.829729 0.803583
0.0045709 0.939617 0.803583
0.0893705 0.829133 0.805018
0.0893705 0.939021 0.805018
0.17225 0.827902 0.808108
0.171692 0.938261 0.806142
0.00514137 0.791768 0.775926
0.00514137 0.901655 0.775926
0.0902053 0.792504 0.777369
0.0902053 0.902392 0.777369
0.173235 0.7935 0.779123
0.173724 0.901341 0.779229
0.0265735 0.774155 0.803819
0.0265735 0.884043 0.803819
0.11029 0.77419 0.805428
0.11029 0.884077 0.805428
0.192361 0.774524 0.808055
0.192398 0.88209 0.808632
0.0273962 0.847469 0.776169
0.0273962 0.957357 0.776169
0.111125 0.847448 0.777786
0.111125 0.957335 0.777786
0.193613 0.845322 0.779715
0.193529 0.95533 0.779692
0.0265147 0.847407 0.796925
0.0265147 0.957294 0.796925
0.110499 0.847448 0.79852
0.110499 0.957335 0.79852
0.19218 0.84643 0.800334
0.19378 0.955609 0.799446
0.0257445 0.774197 0.82456
0.0257445 0.884084 0.82456
0.109664 0.77419 0.826169
0.109664 0.884077 0.826169
0.150779 0.77416 0.828082
0.192337 0.775858 0.828196
0.0477256 0.792486 0.797282
0.0477256 0.902373 0.797282
0.131418 0.792504 0.79893
0.131418 0.902392 0.79893
0.213851 0.79308 0.802521
0.213144 0.901125 0.800744
0.0468912 0.82915 0.824932
0.0468912 0.939038 0.824932
0.130583 0.829133 0.826579
0.130583 0.939021 0.826579
0.156535 0.959349 0.667405
0.0265735 0.99393 0.803819
0.0474744 0.829156 0.804183
0.0474744 0.939042 0.804183
0.131209 0.829133 0.805846
0.131209 0.939021 0.805846
0.214274 0.829752 0.808336
0.214045 0.93858 0.806855
0.0483039 0.792481 0.776534
0.0483039 0.902369 0.776534
0.132044 0.792504 0.778196
0.132044 0.902392 0.778196
0.215075 0.790853 0.782114
0.213149 0.904023 0.780072
0.0684512 0.77419 0.804601
0.0684512 0.884077 0.804601
0.151293 0.774067 0.806544
0.152863 0.885445 0.805937
0.234428 0.77411 0.808009
0.233859 0.885929 0.809437
0.0692858 0.847446 0.776959
0.0692858 0.957334 0.776959
0.150755 0.850174 0.779236
0.154369 0.955916 0.777893
0.234046 0.846489 0.780064
0.234993 0.959127 0.783799
0.0686534 0.847445 0.797692
0.0686534 0.957333 0.797692
0.15177 0.847341 0.799681
0.151991 0.957566 0.798573
0.234548 0.848539 0.801913
0.235105 0.956917 0.803652
0.0678201 0.774191 0.825341
0.0678201 0.884078 0.825341
0.239924 0.959619 0.669775
0.172009 0.829467 0.828052
0.237822 0.847897 0.668285
0.17715 0.904556 0.66825
0.234064 0.773754 0.829031
0.191701 0.883751 0.82891
0.211164 0.829947 0.829213
0.19307 0.991322 0.807584
0.234665 0.992759 0.809004
0.232124 0.994053 0.829183
0.237867 0.994111 0.699146
0.152516 0.993349 0.805838
0.156282 0.995449 0.696277
0.191681 0.993777 0.828447
0.234953 0.994462 0.774226
0.236115 0.997203 0.752286
0.150722 0.994016 0.826366
0.154823 0.995264 0.715932
0.00451757 0.792956 0.85189
0.00451757 0.902844 0.85189
0.08791 0.792504 0.853401
0.08791 0.902392 0.853401
0.172689 0.791517 0.856529
0.170303 0.902722 0.855625
0.0036931 0.828705 0.879539
0.0036931 0.938593 0.879539
0.0870751 0.829133 0.881043
0.0870751 0.939021 0.881043
0.169109 0.832775 0.883237
0.170093 0.940919 0.882622
0.00340688 0.82944 0.858897
0.00340688 0.939328 0.858897
0.087701 0.829133 0.860309
0.087701 0.939021 0.860309
0.170107 0.830444 0.863263
0.17158 0.939902 0.86245
0.0885356 0.792504 0.83266
0.0885356 0.902392 0.83266
0.190223 0.957614 0.83392
0.233969 0.84639 0.837124
0.0249201 0.774136 0.859117
0.0249201 0.884023 0.859117
0.108621 0.77419 0.860727
0.108621 0.884077 0.860727
0.193178 0.773242 0.86264
0.19174 0.886446 0.862526
0.0257492 0.847495 0.831468
0.0257492 0.957382 0.831468
0.109456 0.847448 0.833078
0.109456 0.957335 0.833078
0.212938 0.902323 0.834573
0.171936 0.792552 0.835621
0.0249482 0.847459 0.852194
0.0249482 0.957347 0.852194
0.108829 0.847448 0.853811
0.108829 0.957335 0.853811
0.190402 0.848876 0.857189
0.19109 0.956324 0.855109
0.0241451 0.774161 0.879835
0.0241451 0.884049 0.879835
0.107994 0.77419 0.88146
0.107994 0.884077 0.88146
0.210048 0.791128 0.891572
0.189207 0.886189 0.882667
0.0460566 0.792487 0.852581
0.0460566 0.902375 0.852581
0.129748 0.792504 0.854228
0.129748 0.902392 0.854228
0.212463 0.79472 0.856035
0.211685 0.902908 0.855595
0.0452218 0.829149 0.880223
0.0452218 0.939036 0.880223
0.128914 0.829133 0.88187
0.128914 0.939021 0.88187
0.209987 0.827421 0.885066
0.211165 0.939893 0.882895
0.0458218 0.829155 0.859474
0.0458218 0.939042 0.859474
0.129539 0.829133 0.861137
0.129539 0.939021 0.861137
0.209307 0.828947 0.864728
0.210867 0.938951 0.862488
0.0466497 0.792481 0.831825
0.0466497 0.902369 0.831825
0.130374 0.792504 0.833487
0.130374 0.902392 0.833487
0.180107 0.88318 0.996559
0.149814 0.995287 0.862534
0.0667817 0.77419 0.859899
0.0667817 0.884077 0.859899
0.150844 0.774369 0.861251
0.150188 0.883905 0.861957
0.232696 0.775641 0.8651
0.232576 0.883904 0.862982
0.0676163 0.847446 0.83225
0.0676163 0.957334 0.83225
0.213343 0.791918 0.835841
0.190714 0.84865 0.836084
0.227804 0.775068 0.94158
0.14693 0.773803 0.937526
0.0669866 0.847446 0.852983
0.0669866 0.957334 0.852983
0.150527 0.846717 0.854585
0.150021 0.95841 0.854942
0.232498 0.847516 0.857052
0.232289 0.957667 0.857265
0.0661523 0.77419 0.880633
0.0661523 0.884077 0.880633
0.148711 0.773149 0.881695
0.149503 0.88495 0.882804
0.231843 0.776197 0.885051
0.231315 0.88429 0.883798
0.00287014 0.792892 0.907181
0.00287015 0.90278 0.907181
0.0862403 0.792504 0.908692
0.0862403 0.902392 0.908692
0.168732 0.795183 0.889674
0.169686 0.906206 0.910977
0.00187849 0.828926 0.934929
0.0018785 0.938813 0.934929
0.0854054 0.829132 0.936334
0.0854054 0.939019 0.936334
0.187393 0.851413 0.947008
0.167437 0.938461 0.939158
0.00219821 0.82916 0.914242
0.00219821 0.939048 0.914242
0.0860314 0.829133 0.9156
0.0860314 0.939021 0.9156
0.167434 0.830393 0.938437
0.168239 0.940321 0.918736
0.0027866 0.792322 0.886554
0.0027866 0.90221 0.886554
0.0868661 0.792504 0.887959
0.0868661 0.902392 0.887959
0.189499 0.772964 0.883571
0.169146 0.90521 0.889864
0.0232576 0.774124 0.914409
0.0232576 0.88401 0.914409
0.106951 0.77419 0.916018
0.106951 0.884077 0.916018
0.18921 0.77559 0.918538
0.18817 0.884969 0.918895
0.0240882 0.847506 0.886759
0.0240882 0.957394 0.886759
0.107786 0.847448 0.888369
0.107786 0.957335 0.888369
0.18938 0.849626 0.891405
0.190118 0.956387 0.890244
0.0233512 0.847495 0.90747
0.0233512 0.957382 0.90747
0.107159 0.847448 0.909102
0.107159 0.957335 0.909102
0.168051 0.828034 0.918546
0.189082 0.96061 0.911364
0.0225603 0.774126 0.935111
0.0225603 0.884012 0.935111
0.106324 0.774188 0.936744
0.106324 0.884076 0.936744
0.232761 0.956695 0.836904
0.188492 0.886591 0.939484
0.0443871 0.792487 0.907872
0.0443871 0.902375 0.907872
0.128079 0.792504 0.909519
0.128079 0.902392 0.909519
0.208291 0.832043 0.921082
0.20868 0.90305 0.911835
0.0435489 0.829148 0.935514
0.0435489 0.939035 0.935514
0.127244 0.829132 0.937161
0.127244 0.939019 0.937161
0.206643 0.828768 0.941595
0.207987 0.936891 0.939727
0.0441635 0.829155 0.914765
0.0441635 0.939042 0.914765
0.12787 0.829133 0.916428
0.12787 0.939021 0.916428
0.187071 0.848132 0.912116
0.209439 0.941191 0.919495
0.0449916 0.792481 0.887124
0.0449916 0.902369 0.887124
0.128704 0.792504 0.888786
0.128704 0.902392 0.888786
0.210431 0.794927 0.912905
0.209537 0.904145 0.890919
0.065112 0.77419 0.91519
0.065112 0.884077 0.91519
0.16687 0.790169 0.910969
0.149388 0.886065 0.916527
0.23069 0.77326 0.920975
0.228595 0.885503 0.920854
0.0659467 0.847446 0.887541
0.0659467 0.957334 0.887541
0.148516 0.849417 0.88994
0.150064 0.95914 0.890001
0.229803 0.850741 0.891922
0.231128 0.957015 0.892574
0.0653186 0.847446 0.908274
0.0653186 0.957334 0.908274
0.148165 0.849588 0.909899
0.148656 0.959185 0.911281
0.229444 0.848787 0.913748
0.23055 0.959251 0.912958
0.0644849 0.77419 0.935916
0.0644848 0.884077 0.935916
0.148144 0.769719 0.917377
0.147572 0.883346 0.93647
0.247484 0.792639 0.949991
0.230384 0.881344 0.941238
0.000100447 0.792005 0.963155
0.000100437 0.901893 0.963155
0.0845392 0.792396 0.96377
0.0845392 0.902284 0.96377
0.164609 0.794459 0.967308
0.164195 0.90461 0.965805
0.247839 0.907515 0.949384
0.160724 0.944001 0.996187
0.247927 0.941016 0.977595
0.0232576 0.993898 0.914409
0.0816345 0.826019 0.989901
0.0816345 0.935907 0.989901
0.106324 0.993963 0.936744
0.0225603 0.993899 0.935111
0.00110072 0.828745 0.969889
0.00110072 0.938633 0.969889
0.084307 0.82893 0.969965
0.084307 0.938817 0.969965
0.163988 0.82801 0.975606
0.164649 0.940321 0.97487
0.00161625 0.792676 0.941997
0.00161625 0.902564 0.941997
0.0851976 0.792501 0.943197
0.0851976 0.902389 0.943197
0.164738 0.794613 0.946636
0.167105 0.903373 0.943971
0.0215189 0.773981 0.968986
0.0215189 0.883868 0.968986
0.105226 0.773986 0.970383
0.105226 0.883874 0.970383
0.18411 0.77195 0.975211
0.185321 0.885693 0.975173
0.0224067 0.847505 0.941997
0.0224067 0.957392 0.941997
0.106117 0.847445 0.943607
0.106117 0.957333 0.943607
0.182849 0.85001 0.967293
0.187252 0.957176 0.94558
0.0216889 0.847398 0.962556
0.0216889 0.957286 0.962556
0.105459 0.84734 0.964188
0.105459 0.957227 0.964188
0.20355 0.830547 0.975196
0.185981 0.959224 0.96724
0.0186204 0.769423 0.989021
0.0186204 0.87931 0.989021
0.102553 0.771075 0.990311
0.102553 0.880963 0.990311
0.150868 0.847609 0.834338
0.24963 0.943044 0.941769
0.0426708 0.792385 0.962958
0.0426708 0.902272 0.962958
0.126377 0.792396 0.964598
0.126377 0.902284 0.964598
0.206344 0.792982 0.947797
0.20702 0.903704 0.968014
0.0397773 0.825978 0.989059
0.0397773 0.935865 0.989059
0.123473 0.826019 0.990729
0.123473 0.935907 0.990729
0.105226 0.993761 0.970383
0.0186204 0.989198 0.989021
0.0424585 0.828963 0.969115
0.0424585 0.93885 0.969115
0.126145 0.82893 0.970793
0.126145 0.938817 0.970793
0.226489 0.84821 0.970808
0.204916 0.938907 0.975993
0.0433366 0.792479 0.942362
0.0433366 0.902366 0.942362
0.127036 0.792501 0.944024
0.127036 0.902389 0.944024
0.185807 0.775415 0.939712
0.209528 0.900992 0.946909
0.0633866 0.773989 0.969555
0.0633866 0.883877 0.969555
0.144618 0.774079 0.974019
0.144322 0.883353 0.974475
0.204435 0.792427 0.96951
0.225461 0.884616 0.977815
0.0642778 0.847445 0.942779
0.0642778 0.957333 0.942779
0.146522 0.847306 0.945239
0.14817 0.95732 0.945444
0.226711 0.84663 0.949969
0.228082 0.955794 0.949285
0.0636216 0.847341 0.963353
0.0636216 0.957229 0.963353
0.145513 0.849338 0.965281
0.146048 0.960083 0.965357
0.151469 0.958036 0.834057
0.226803 0.958449 0.96995
0.060717 0.771081 0.989484
0.060717 0.880968 0.989484
0.170091 0.903152 0.834953
0.225214 0.773961 0.976623
0.0249201 0.993911 0.859117
0.102553 0.99085 0.990311
0.0215189 0.993756 0.968986
0.0241451 0.993936 0.879835
0.0633866 0.993764 0.969555
0.060717 0.990855 0.989484
0.245763 0.793219 0.970595
0.138457 0.886361 0.994107
0.138417 0.777797 0.994882
0.158315 0.830885 0.996347
0.200986 0.941455 0.996734
0.246266 0.829369 0.978134
0.228014 0.993676 0.976555
0.249814 0.827811 0.922114
0.246977 0.904529 0.970208
0.230498 0.995051 0.885894
0.248968 0.793101 0.91374
0.191058 0.992982 0.862966
0.248631 0.827747 0.942627
0.233828 0.99269 0.865426
0.14609 0.992675 0.975576
0.186584 0.995664 0.975059
0.229508 0.993962 0.920406
0.251708 0.795897 0.893
0.182748 0.998123 0.995952
0.201275 0.828422 0.99561
0.250314 0.901676 0.91327
0.244402 0.82958 0.998769
0.221848 0.775558 0.996628
0.223977 0.884268 0.998359
0.224311 0.996139 0.99637
0.283929 0.023634 0.0310425
0.285885 0.134154 0.0312127
0.493893 0.0265433 0.123587
0.369091 0.0243413 0.0317389
0.370232 0.132282 0.0330873
0.435207 0.223055 0.00657826
0.453702 0.0216435 0.0132588
0.451955 0.132867 0.034048
0.452185 0.242101 0.0354221
0.283613 0.0621071 0.0576323
0.283616 0.169844 0.0590987
0.367912 0.0583387 0.058885
0.368499 0.168159 0.0615766
0.43046 0.077512 0.0687018
0.451971 0.168907 0.0624753
0.285715 0.0602552 0.0366694
0.283392 0.170578 0.0379471
0.367761 0.0622248 0.0369875
0.368308 0.166586 0.0415808
0.454259 0.0627248 0.0411166
0.452487 0.169215 0.0408102
0.285809 0.0215016 0.0112611
0.285777 0.132122 0.00976592
0.305238 0.188131 0.0115634
0.370008 0.245693 0.0320999
0.411973 0.168739 0.00669445
0.493157 0.241696 0.0903007
0.492569 0.171505 0.154253
0.452618 0.13387 0.0134454
0.491228 0.0589728 0.15207
0.306935 0.115756 0.0399979
0.30689 0.225619 0.0380202
0.307333 0.113492 0.00356028
0.389781 0.114169 0.0416111
0.390297 0.223987 0.0391382
0.328712 0.0595824 0.00341011
0.47492 0.118167 0.042289
0.472203 0.226224 0.0429664
0.495791 0.13297 0.0687256
0.307094 0.0760375 0.0112019
0.261889 0.076385 0.0104889
0.389732 0.0763659 0.0119336
0.391382 0.188845 0.01285
0.475302 0.0770554 0.0134979
0.474127 0.189627 0.0154028
0.30664 0.0792038 0.0325655
0.307049 0.189525 0.0328108
0.390963 0.0791118 0.0328926
0.388819 0.186796 0.0324012
0.476112 0.081252 0.034467
0.473509 0.187523 0.0363626
0.304791 0.115781 0.0607705
0.307342 0.223122 0.0587164
0.492775 0.0640515 0.117375
0.388106 0.115828 0.0624044
0.390347 0.224186 0.0606717
0.326936 0.169649 0.00590039
0.473736 0.116471 0.0629076
0.474372 0.227832 0.0638633
0.26079 0.116879 0.0903273
0.326773 0.0221188 0.0315939
0.327125 0.134992 0.0323213
0.392036 0.224944 0.00525864
0.412625 0.0199073 0.0329345
0.412373 0.130456 0.0122104
0.350395 0.184684 0.0135688
0.324857 0.0607108 0.0587042
0.326855 0.172095 0.0591791
0.410982 0.0589019 0.0611017
0.4109 0.168769 0.0617518
0.326944 0.0580454 0.0388052
0.328454 0.170434 0.0388484
0.410817 0.0571015 0.0401051
0.4081 0.167041 0.040618
0.327554 0.0207176 0.0115621
0.328702 0.13161 0.0119747
0.329371 0.243196 0.0306708
0.410011 0.0206144 0.0119603
0.369023 0.0215634 0.0104747
0.493731 0.0619512 0.0620402
0.34786 0.11385 0.039194
0.3502 0.225154 0.0383443
0.451398 0.242976 0.0697448
0.410393 0.129864 0.033494
0.430316 0.224048 0.0415242
0.265429 0.222888 0.00272986
0.263785 0.117045 0.0380012
0.263514 0.2258 0.0362277
0.492028 0.13562 0.145751
0.349217 0.0788048 0.0105483
0.495203 0.172369 0.00802555
0.431819 0.0751668 0.0339045
0.431716 0.188215 0.0131424
0.25777 0.22675 0.147272
0.263623 0.187022 0.00917862
0.346525 0.0791659 0.0316231
0.349693 0.188272 0.0332623
0.45418 0.0256099 0.0338353
0.43044 0.186172 0.0354215
0.263269 0.0765291 0.0310901
0.260874 0.189228 0.0300745
0.346247 0.111559 0.0604952
0.349837 0.228756 0.0599212
0.496517 0.244524 0.0693128
0.431955 0.113793 0.0421023
0.430838 0.224486 0.0632563
0.453673 0.171186 0.0069381
0.263374 0.112409 0.0590891
0.263312 0.223323 0.0564907
0.454289 0.0585966 0.006988
0.283427 0.0255365 0.0844885
0.283746 0.13273 0.0863576
0.259406 0.00397959 0.112113
0.367568 0.0230228 0.0887255
0.368047 0.130049 0.0887467
0.259507 0.226292 0.11212
0.452015 0.0259785 0.0903956
0.44865 0.133318 0.0902765
0.494764 0.0608675 0.0970537
0.280728 0.0596158 0.114021
0.279475 0.171182 0.113905
0.365862 0.0638939 0.117079
0.367795 0.171043 0.114576
0.448791 0.0611493 0.118196
0.452035 0.168784 0.11745
0.282168 0.0612547 0.0935721
0.281419 0.168198 0.0934491
0.367969 0.0599261 0.0971372
0.365849 0.169721 0.0929951
0.452479 0.061947 0.0982091
0.450829 0.169721 0.0973566
0.28279 0.0251627 0.0642931
0.283085 0.132927 0.0655719
0.497759 0.0616552 0.00752911
0.369721 0.0223655 0.067279
0.367367 0.130744 0.0680529
0.257323 0.18882 0.139285
0.493621 0.0241529 0.0916506
0.451961 0.132729 0.0695802
0.371262 0.169942 0.00511824
0.305141 0.112493 0.0942075
0.303533 0.224738 0.0926694
0.427973 0.187946 0.144617
0.387806 0.11311 0.0972974
0.388379 0.224266 0.0967037
0.42866 0.0794838 0.145395
0.470983 0.115197 0.0959407
0.472092 0.223428 0.0964547
0.259238 0.190801 0.119666
0.304773 0.0805817 0.0667221
0.304476 0.187617 0.0655172
0.38821 0.0788788 0.0679708
0.389807 0.187171 0.0676844
0.47151 0.0791434 0.0693374
0.473651 0.189201 0.0694428
0.304249 0.0757737 0.0869854
0.304119 0.18489 0.0861746
0.389115 0.0771083 0.0891977
0.388243 0.190314 0.0889221
0.473036 0.0792209 0.0902491
0.472975 0.187157 0.0893176
0.30289 0.113341 0.115056
0.301839 0.225857 0.113632
0.344163 0.188632 0.142967
0.38811 0.116715 0.117413
0.389098 0.226012 0.116855
0.344602 0.0784597 0.144055
0.472795 0.115402 0.117034
0.47028 0.225969 0.116846
0.259457 0.111465 0.110437
0.324328 0.0255284 0.0864487
0.325945 0.131788 0.0886753
0.496037 0.171884 0.0634964
0.409765 0.0221953 0.0887763
0.408951 0.134057 0.0903592
0.28527 0.169377 0.00445036
0.323812 0.0635557 0.114903
0.321929 0.171785 0.115387
0.407929 0.059948 0.116896
0.407787 0.171408 0.115716
0.325495 0.0597471 0.0950707
0.324092 0.169507 0.0949295
0.410366 0.0590902 0.095861
0.408543 0.171525 0.0942432
0.323845 0.0255933 0.0656196
0.325772 0.133748 0.0666782
0.370093 0.0583963 0.0041639
0.408412 0.0217678 0.0674565
0.40939 0.13274 0.0686811
0.349225 0.116971 0.00474353
0.34653 0.111341 0.0956256
0.345941 0.222699 0.0955254
0.496812 0.0225811 0.0341663
0.428571 0.115028 0.0976063
0.430128 0.225271 0.0954184
0.281392 0.245066 0.119785
0.497763 0.025122 0.0141424
0.261002 0.224766 0.0914539
0.451975 0.0230604 0.0687829
0.346927 0.0745187 0.0672622
0.348017 0.190874 0.0668283
0.430776 0.114704 0.0628725
0.431482 0.187322 0.0676863
0.260842 0.0759421 0.0645399
0.262681 0.187892 0.0648867
0.347027 0.0748622 0.0875502
0.344929 0.186714 0.0876861
0.431585 0.0791962 0.0896676
0.430084 0.190247 0.0883056
0.258768 0.0793327 0.085193
0.259818 0.186671 0.0849614
0.345578 0.115851 0.115956
0.345939 0.225797 0.117176
0.429389 0.187969 0.124134
0.430415 0.114337 0.118202
0.429629 0.224035 0.116269
0.367537 0.244409 0.122547
0.496936 0.24203 0.0157303
0.411383 0.0589446 0.00677243
0.428297 0.0793412 0.125502
0.27809 0.0232524 0.141222
0.279788 0.13169 0.140112
0.258538 0.0806201 0.140469
0.367691 0.022153 0.14269
0.365424 0.131808 0.143339
0.494969 0.0586609 0.0422345
0.451471 0.024158 0.144931
0.449811 0.134997 0.14539
0.494973 0.171303 0.0422939
0.492552 0.134236 0.0892698
0.280942 0.0577657 0.168393
0.491309 0.17029 0.117484
0.412621 0.244412 0.0117695
0.344971 0.185921 0.122769
0.258179 0.0777276 0.119566
0.278217 0.0602505 0.147372
0.279356 0.170103 0.145997
0.365789 0.0592296 0.149786
0.366016 0.169729 0.150592
0.450893 0.0611422 0.151692
0.450962 0.172473 0.151762
0.279683 0.0215646 0.121013
0.280574 0.131392 0.119492
0.409588 0.244917 0.0696138
0.365488 0.0236372 0.122089
0.366501 0.135119 0.122807
0.4496 0.242378 0.124749
0.449562 0.0227066 0.124633
0.45316 0.132814 0.124809
0.328576 0.243277 0.0112474
0.300134 0.112766 0.148191
0.300884 0.226996 0.147745
0.344295 0.0795593 0.12362
0.388314 0.115345 0.150095
0.386581 0.22353 0.149481
0.349401 0.220546 0.00528426
0.470227 0.116512 0.153359
0.471818 0.224396 0.1538
0.496152 0.242819 0.0378733
0.301341 0.0772578 0.121372
0.300363 0.188522 0.120679
0.388433 0.0811754 0.123965
0.388003 0.188309 0.123339
0.470574 0.0792784 0.124927
0.472116 0.190502 0.124138
0.300478 0.0766147 0.140921
0.300246 0.191068 0.141679
0.385729 0.0789349 0.14536
0.388153 0.185902 0.143704
0.471603 0.0794789 0.145965
0.472767 0.187619 0.145621
0.286562 0.241181 0.00945265
0.366868 0.241714 0.0888173
0.493568 0.0223177 0.144977
0.370465 0.134046 0.0112487
0.476264 0.224681 0.00778095
0.42816 0.224352 0.151901
0.322256 0.0233847 0.141171
0.321227 0.131484 0.143735
0.325534 0.240423 0.0876178
0.409585 0.0228026 0.143391
0.408663 0.132214 0.144375
0.454735 0.242569 0.0143441
0.407541 0.243224 0.144048
0.286356 0.240763 0.0646801
0.257957 0.116066 0.14733
0.491353 0.24362 0.14554
0.494269 0.0264594 0.0700437
0.322085 0.245224 0.142995
0.321834 0.0586765 0.147544
0.32045 0.170343 0.149019
0.40812 0.0589745 0.14985
0.408192 0.169467 0.152898
0.324137 0.0250254 0.119925
0.324409 0.13313 0.121875
0.494311 0.135106 0.0136864
0.408568 0.0224317 0.122462
0.408515 0.133355 0.123512
0.409754 0.245743 0.122872
0.344564 0.115708 0.149354
0.342436 0.224695 0.150092
0.430033 0.115263 0.151851
0.40899 0.244309 0.0901322
0.285096 0.241602 0.0304675
0.473868 0.115196 0.00765398
0.492415 0.134081 0.124888
0.452011 0.241889 0.0903865
0.365204 0.242876 0.143705
0.39103 0.112732 0.00475047
0.327502 0.243041 0.0663773
0.370546 0.245333 0.0690484
0.433082 0.0759712 0.0127687
0.279481 0.242283 0.139159
0.368171 0.242277 0.0112541
0.432753 0.11255 0.00594489
0.283054 0.24239 0.0847595
0.497578 0.13389 0.0352253
0.451268 0.0612044 0.062435
0.449393 0.241639 0.145828
0.411564 0.242869 0.0325192
0.322789 0.245896 0.122744
0.492123 0.242112 0.124275
0.494236 0.169262 0.0964326
0.285532 0.0590191 0.00300179
0.303548 0.00721001 0.0937042
0.262157 0.00696148 0.0599357
0.308137 0.22371 0.00390103
0.265318 0.112132 0.0033489
0.473325 0.00734384 0.0981226
0.347887 0.00499498 0.00359876
0.471693 0.00538744 0.150158
0.344833 0.00334052 0.114978
0.473925 0.00764617 0.061997
0.387531 0.00193574 0.149716
0.346189 0.00472462 0.0942417
0.25647 0.00342701 0.14615
0.431094 0.00494103 0.0962102
0.429571 0.00395439 0.116306
0.476083 0.00603886 0.00690236
0.389385 0.00216002 0.038518
0.260632 0.00849659 0.0912004
0.349336 0.00527494 0.0403074
0.304159 0.00617807 0.0573301
0.474969 0.00512973 0.0409893
0.264932 0.00538532 0.0386034
0.305236 0.00585414 0.0372705
0.347899 0.00585971 0.060598
0.389911 -3.45558e-06 0.0587655
0.390166 0.00358738 0.00439559
0.388787 0.00435056 0.0939592
0.430398 0.0043084 0.0615195
0.257914 0.00420331 0.167519
0.255716 0.22541 0.168007
0.278623 0.0222942 0.196665
0.278428 0.132798 0.194712
0.255178 0.0775693 0.250823
0.362879 0.0239824 0.197104
0.36364 0.130924 0.198373
0.491874 0.0583327 0.205712
0.448662 0.0201565 0.199699
0.449492 0.133317 0.19979
0.385214 0.224618 0.171176
0.277796 0.0575191 0.224516
0.275812 0.168289 0.223245
0.360266 0.0597266 0.224456
0.364045 0.171641 0.227373
0.44814 0.0579029 0.226303
0.446889 0.17062 0.228204
0.277723 0.0590483 0.203383
0.276011 0.168161 0.203047
0.364062 0.0601292 0.203064
0.364121 0.16911 0.206581
0.450211 0.0553411 0.206105
0.448238 0.169248 0.207211
0.256837 0.225572 0.201108
0.29899 0.00485169 0.224276
0.491241 0.0194926 0.199981
0.256131 0.187069 0.249639
0.364203 0.134903 0.177753
0.488589 0.0602441 0.318695
0.447418 0.0231557 0.17872
0.449407 0.135601 0.179144
0.255413 0.187723 0.194888
0.299478 0.114475 0.20264
0.297593 0.222396 0.202815
0.490427 0.13201 0.256176
0.385783 0.114373 0.204028
0.383542 0.225336 0.206386
0.318996 0.243318 0.286263
0.469411 0.111619 0.206459
0.47239 0.222525 0.207296
0.424194 0.0752895 0.308942
0.301631 0.0788662 0.175566
0.407629 0.0245563 0.198703
0.493234 0.134191 0.179961
0.256023 0.189074 0.174195
0.362924 0.17165 0.171633
0.469341 0.190954 0.180276
0.299672 0.0765887 0.197196
0.296786 0.185781 0.195847
0.387578 0.0757302 0.197625
0.383769 0.189229 0.199296
0.471326 0.075888 0.198757
0.471466 0.183419 0.201042
0.297664 0.116743 0.223957
0.298122 0.223539 0.224329
0.340743 0.224152 0.170177
0.38436 0.115984 0.225196
0.383639 0.225298 0.226605
0.340943 0.183255 0.30638
0.470382 0.113474 0.227582
0.467857 0.223417 0.22894
0.338766 0.0783087 0.307845
0.321467 0.023971 0.195937
0.321273 0.134841 0.197468
0.36419 0.0213356 0.176168
0.254125 0.224792 0.255972
0.40782 0.1352 0.200639
0.488532 0.0231045 0.289273
0.320126 0.060198 0.225506
0.319161 0.170496 0.22473
0.40569 0.0625548 0.227011
0.405155 0.13423 0.233155
0.322836 0.0612163 0.204257
0.319453 0.171035 0.204677
0.407634 0.060019 0.206891
0.406685 0.173601 0.20686
0.322921 0.0200945 0.175387
0.321151 0.134366 0.177244
0.492341 0.166432 0.208794
0.406127 0.023032 0.177707
0.405508 0.1284 0.179315
0.428655 0.225228 0.172156
0.341853 0.115564 0.205483
0.342425 0.223522 0.206501
0.343978 0.115586 0.170827
0.428676 0.114007 0.206443
0.428965 0.22822 0.208498
0.254339 0.0764678 0.283783
0.301118 0.116172 0.169196
0.491869 0.0221647 0.233825
0.278485 0.172506 0.16657
0.342159 0.0775922 0.175655
0.341611 0.186133 0.180176
0.426778 0.0797502 0.178644
0.426899 0.188457 0.181816
0.25393 0.224115 0.311999
0.253263 0.11506 0.256465
0.343228 0.0800565 0.196644
0.342118 0.186477 0.20052
0.429497 0.0758066 0.20049
0.428539 0.19052 0.201272
0.362512 0.241771 0.253586
0.254399 0.224924 0.278301
0.340968 0.118333 0.226492
0.341141 0.224977 0.22666
0.426088 0.184532 0.288428
0.426736 0.114756 0.228237
0.42484 0.223664 0.228188
0.276177 0.240228 0.251545
0.4712 0.226653 0.174663
0.256899 0.113106 0.200602
0.426156 0.074876 0.287913
0.27664 0.0239256 0.251689
0.275754 0.132446 0.251044
0.256633 0.224 0.222472
0.360494 0.0260529 0.252653
0.363785 0.129474 0.252936
0.253294 0.0737585 0.304768
0.255945 0.112441 0.222437
0.44653 0.131118 0.254275
0.407065 0.167091 0.174615
0.276752 0.0589356 0.277799
0.275879 0.167462 0.277453
0.361627 0.0595993 0.280129
0.36256 0.170627 0.280719
0.447499 0.0569274 0.282038
0.448597 0.167793 0.280832
0.27564 0.0598442 0.257104
0.277212 0.169239 0.257406
0.36146 0.0627533 0.259681
0.363402 0.166593 0.26047
0.447504 0.0571696 0.261482
0.447222 0.168594 0.260613
0.27663 0.0215189 0.230909
0.275178 0.132719 0.230404
0.491217 0.0234034 0.254952
0.363142 0.0245308 0.231649
0.363173 0.134348 0.231683
0.405383 0.242215 0.179019
0.47137 0.117491 0.174097
0.449357 0.131381 0.23449
0.491672 0.0206284 0.17815
0.296534 0.114302 0.259403
0.300078 0.223001 0.257462
0.340271 0.186197 0.286024
0.385239 0.111076 0.260219
0.384423 0.226837 0.260297
0.340513 0.0750153 0.287174
0.468091 0.114008 0.26017
0.467997 0.224148 0.263842
0.4265 0.184478 0.308554
0.298612 0.0777511 0.229737
0.29805 0.187024 0.23082
0.381835 0.0783006 0.230395
0.384598 0.190737 0.234692
0.468836 0.0763498 0.233575
0.468228 0.186375 0.235618
0.298147 0.0772273 0.250592
0.298275 0.18684 0.250777
0.382631 0.0761278 0.251611
0.384699 0.189138 0.255153
0.46805 0.0765005 0.253835
0.469611 0.187129 0.255738
0.296857 0.11277 0.279545
0.297398 0.223728 0.278874
0.424938 0.22276 0.316699
0.383346 0.11235 0.281506
0.384217 0.224682 0.281336
0.425512 0.111917 0.31561
0.46806 0.110692 0.280879
0.469329 0.221926 0.284082
0.407625 0.0598607 0.171053
0.318771 0.0237393 0.252156
0.31789 0.131652 0.252505
0.36263 0.0591972 0.171068
0.404906 0.0222211 0.25277
0.406204 0.130965 0.253478
0.448851 0.0218618 0.233197
0.318843 0.0613166 0.278829
0.318968 0.170047 0.279812
0.404573 0.0594774 0.280236
0.40382 0.167739 0.284501
0.317854 0.0602206 0.258193
0.319121 0.169585 0.259422
0.404737 0.0586497 0.259801
0.403475 0.168727 0.263495
0.320254 0.0235011 0.230736
0.318319 0.133927 0.232604
0.449024 0.06147 0.171867
0.405303 0.0241904 0.23164
0.405723 0.170605 0.226731
0.25518 0.076418 0.23001
0.338746 0.114248 0.259275
0.340849 0.22556 0.260498
0.339378 0.219078 0.313737
0.427334 0.110716 0.261838
0.426571 0.224243 0.261773
0.259424 0.0752265 0.174462
0.344116 0.00231393 0.168666
0.279979 0.135419 0.173723
0.340408 0.1153 0.31453
0.340462 0.0814387 0.23176
0.341045 0.187787 0.232092
0.427818 0.0769768 0.232403
0.425805 0.187489 0.23541
0.446287 0.241949 0.289327
0.489599 0.241642 0.257964
0.339128 0.0781979 0.25197
0.341047 0.18807 0.253376
0.426549 0.073533 0.253086
0.426326 0.187225 0.255804
0.255257 0.11384 0.276757
0.492516 0.130884 0.201168
0.341308 0.113343 0.279416
0.340713 0.224994 0.282043
0.489012 0.242095 0.311284
0.427095 0.113249 0.282445
0.426057 0.221594 0.282146
0.490012 0.0222442 0.311944
0.489062 0.167031 0.317493
0.320351 0.239304 0.197768
0.404102 0.129378 0.289857
0.275236 0.0208587 0.304266
0.275016 0.13531 0.306865
0.362127 0.24269 0.287675
0.360786 0.0204845 0.306326
0.362316 0.130898 0.306694
0.491343 0.167896 0.230234
0.446829 0.0193095 0.309916
0.445685 0.132172 0.310717
0.489635 0.240194 0.236028
0.254429 0.185808 0.228857
0.491703 0.0590623 0.172491
0.446668 0.240055 0.310416
0.404384 0.0191503 0.288542
0.466745 0.0760496 0.310654
0.363153 0.243398 0.197934
0.275065 0.0571872 0.311883
0.275321 0.174013 0.312328
0.35983 0.057652 0.313557
0.362297 0.168164 0.314197
0.446249 0.0559402 0.317616
0.446696 0.168547 0.317495
0.46993 0.0780277 0.17892
0.277402 0.131775 0.286097
0.384262 0.113984 0.171941
0.275973 0.24067 0.305926
0.362253 0.131555 0.285913
0.320314 0.243486 0.307224
0.445911 0.0195572 0.288587
0.447723 0.131602 0.289258
0.491595 0.1309 0.235672
0.296597 0.115123 0.312669
0.298506 0.22653 0.31329
0.385631 0.0782088 0.177695
0.38318 0.112391 0.31636
0.382633 0.224166 0.317047
0.405688 0.242519 0.25471
0.467634 0.114554 0.316906
0.468228 0.22303 0.316458
0.278488 0.243904 0.195534
0.297348 0.0743831 0.286448
0.297176 0.186977 0.285191
0.383866 0.0732709 0.288416
0.382868 0.187921 0.287701
0.467643 0.0754473 0.289721
0.468699 0.184201 0.289813
0.295965 0.0765095 0.307365
0.29788 0.187897 0.306663
0.381249 0.0768293 0.30915
0.383664 0.185848 0.308576
0.274636 0.0223193 0.283838
0.468092 0.184528 0.31037
0.405558 0.238522 0.289238
0.469743 0.00408441 0.207606
0.318705 0.130866 0.285858
0.447238 0.172194 0.172696
0.489199 0.0581195 0.282086
0.404401 0.242016 0.30987
0.490449 0.239544 0.289986
0.489862 0.166431 0.283694
0.318517 0.0238598 0.306925
0.493164 0.242762 0.203647
0.318282 0.131761 0.306899
0.446737 0.243303 0.256211
0.402624 0.019118 0.309885
0.404986 0.131236 0.311196
0.359881 0.0212631 0.285883
0.361276 0.239253 0.308345
0.488868 0.129219 0.309105
0.491056 0.0600374 0.228108
0.299366 0.189198 0.175317
0.32077 0.242879 0.177558
0.428229 0.117345 0.172405
0.487937 0.129472 0.28852
0.317158 0.0595008 0.313917
0.318091 0.169965 0.312952
0.403311 0.0561973 0.315627
0.404741 0.169383 0.315944
0.385373 0.185646 0.178133
0.255241 0.189461 0.304402
0.278469 0.0205902 0.175486
0.490998 0.0606576 0.261437
0.276701 0.241936 0.285714
0.254293 0.113051 0.330737
0.44843 0.0199386 0.254714
0.319195 0.242112 0.231227
0.318643 0.0237917 0.286066
0.362402 0.244032 0.233493
0.27807 0.24353 0.229911
0.320495 0.242957 0.251732
0.405695 0.241827 0.199548
0.362133 0.241772 0.177068
0.258516 0.0770063 0.195241
0.451132 0.243003 0.200251
0.448911 0.24584 0.180136
0.489937 0.167999 0.263186
0.252564 0.225533 0.332799
0.489305 0.170659 0.174365
0.446396 0.242353 0.235343
0.29713 0.00386084 0.312009
0.492596 0.244261 0.183106
0.278897 0.242033 0.17416
0.404103 0.244935 0.234045
0.29902 0.224931 0.168187
0.256173 0.00265997 0.202115
0.255234 0.18759 0.283773
0.254214 0.111998 0.310351
0.320885 0.057731 0.168377
0.275978 0.170771 0.33226
0.251855 0.00635052 0.331208
0.381469 0.00579871 0.279473
0.42688 0.00373732 0.22747
0.320804 0.170094 0.169591
0.471419 0.00516775 0.228116
0.342587 0.00314612 0.22467
0.256322 0.00215378 0.223924
0.274133 0.0610123 0.332668
0.339491 0.00467704 0.279639
0.297189 0.00338646 0.259093
0.300702 0.00388535 0.202663
0.382251 0.00522511 0.258714
0.341431 0.00195391 0.203809
0.33944 0.0045608 0.258462
0.297786 0.224032 0.334678
0.253959 0.00422865 0.310523
0.315516 0.0606913 0.335116
0.258696 0.114774 0.167452
0.273342 0.0218361 0.359049
0.274674 0.134135 0.359397
0.360394 0.0261949 0.396516
0.359134 0.0251227 0.363611
0.359124 0.132418 0.362066
0.383617 0.111295 0.335891
0.488701 0.169686 0.33792
0.446951 0.131853 0.366277
0.446028 0.0584342 0.371018
0.271475 0.0589034 0.386443
0.270678 0.169868 0.387722
0.360146 0.0627932 0.388189
0.360504 0.167567 0.388823
0.444329 0.0609486 0.391793
0.447276 0.171031 0.394977
0.271422 0.0562542 0.36618
0.27221 0.170721 0.366201
0.359478 0.0631753 0.368231
0.35977 0.167674 0.367672
0.46738 0.0759724 0.366084
0.445417 0.169028 0.373026
0.488821 0.134955 0.345478
0.268539 0.169892 0.495644
0.468827 0.11218 0.338267
0.466089 0.00672374 0.481828
0.377054 0.00506183 0.479068
0.467749 0.0750952 0.34598
0.331663 0.22921 0.497155
0.447745 0.130264 0.344493
0.446639 0.0216771 0.345168
0.292903 0.116397 0.368464
0.294814 0.225117 0.367091
0.422858 0.187096 0.452378
0.381111 0.115409 0.369892
0.425318 0.222774 0.337284
0.333427 0.229165 0.476814
0.381477 0.0756045 0.342052
0.467871 0.187369 0.36603
0.421248 0.0790047 0.452109
0.488391 0.0563449 0.339994
0.382207 0.220018 0.369817
0.400016 0.0236055 0.450947
0.380752 0.187861 0.342865
0.440329 0.0611875 0.482412
0.466874 0.189717 0.34459
0.294475 0.0799564 0.362781
0.294755 0.188453 0.360551
0.38224 0.0803746 0.362223
0.382715 0.183193 0.363241
0.487098 0.0597098 0.427887
0.275055 0.132981 0.338994
0.292178 0.116036 0.389137
0.294393 0.224473 0.387704
0.333587 0.119997 0.476839
0.380563 0.115363 0.389916
0.379399 0.225645 0.39098
0.25306 0.114938 0.363855
0.341922 0.223535 0.334814
0.360989 0.171155 0.335237
0.336268 0.189206 0.450047
0.316516 0.0275287 0.361166
0.314771 0.133824 0.363329
0.489366 0.0580818 0.392824
0.402586 0.0266888 0.362995
0.402952 0.131978 0.363962
0.289551 0.227356 0.495936
0.316332 0.0231163 0.340794
0.332659 0.119391 0.497352
0.312216 0.0624662 0.497208
0.315067 0.0606912 0.38954
0.313654 0.167072 0.389112
0.403299 0.059226 0.388839
0.40207 0.170394 0.392035
0.356674 0.241521 0.450858
0.487001 0.133129 0.456005
0.315911 0.0629798 0.368493
0.316588 0.169386 0.368351
0.402788 0.0611816 0.36915
0.404172 0.168217 0.370783
0.363105 0.133727 0.341621
0.487541 0.0610379 0.447893
0.317801 0.133824 0.34181
0.46666 0.00590997 0.426865
0.339301 0.186534 0.341025
0.401845 0.0244693 0.342594
0.40454 0.130859 0.343079
0.443513 0.0246288 0.474561
0.252859 0.224337 0.365138
0.402718 0.168619 0.337242
0.315309 0.244042 0.449014
0.337452 0.116137 0.368429
0.338643 0.22608 0.369153
0.485505 0.171227 0.484354
0.424872 0.113655 0.370315
0.424986 0.226696 0.37308
0.488469 0.172089 0.428844
0.360524 0.058023 0.33505
0.312838 0.0248268 0.469713
0.425758 0.0775976 0.344392
0.403265 0.243618 0.343607
0.33732 0.0784642 0.362194
0.339446 0.185818 0.361242
0.425866 0.0768557 0.364212
0.423773 0.190286 0.364962
0.336134 0.113826 0.38909
0.337342 0.223815 0.390232
0.400675 0.132893 0.451786
0.423751 0.118271 0.390551
0.423883 0.225393 0.394876
0.294396 0.0802465 0.341556
0.270762 0.0210625 0.416197
0.272778 0.134913 0.416467
0.465445 0.225213 0.482556
0.424211 0.186486 0.344331
0.360119 0.1307 0.417217
0.445857 0.170546 0.338327
0.444914 0.0237207 0.420462
0.445452 0.133711 0.421438
0.290029 0.11521 0.49786
0.271009 0.0631891 0.441664
0.269731 0.170693 0.441742
0.357861 0.059918 0.444065
0.356358 0.171395 0.443495
0.442862 0.0615471 0.447557
0.446531 0.17066 0.448294
0.271658 0.0600729 0.420494
0.272741 0.171725 0.421376
0.359299 0.0592336 0.423973
0.357425 0.169153 0.422468
0.444764 0.0613088 0.425713
0.44622 0.17135 0.4264
0.272693 0.0223971 0.39534
0.271876 0.132393 0.395812
0.251536 0.18751 0.358457
0.295868 0.00607214 0.367173
0.357446 0.130748 0.39594
0.269272 0.24598 0.468989
0.445213 0.0222608 0.398759
0.445634 0.133373 0.399387
0.272525 0.0239703 0.338578
0.294159 0.117225 0.421535
0.292825 0.225567 0.422383
0.400378 0.241307 0.451078
0.380667 0.116196 0.423704
0.379446 0.225326 0.425644
0.463266 0.0747511 0.475217
0.253097 0.0772562 0.338799
0.466927 0.225964 0.428246
0.336399 0.0783569 0.450917
0.293266 0.0772785 0.393277
0.292788 0.186778 0.395838
0.381081 0.0788486 0.396049
0.381029 0.185799 0.397403
0.254448 0.18778 0.337554
0.487686 0.0210202 0.365517
0.292718 0.0787727 0.414946
0.294249 0.188778 0.41583
0.380777 0.0794435 0.417008
0.38019 0.18851 0.418319
0.341032 0.117004 0.334964
0.468229 0.19007 0.420543
0.293727 0.117066 0.442556
0.293904 0.224901 0.443794
0.466462 0.11351 0.448904
0.379587 0.116099 0.444552
0.378585 0.224206 0.445971
0.273836 0.242734 0.359433
0.274184 0.24225 0.338651
0.466044 0.22373 0.448799
0.467391 0.226197 0.337482
0.313988 0.0239889 0.417346
0.317235 0.133877 0.416295
0.268838 0.0601182 0.496265
0.273578 0.243321 0.393944
0.402173 0.136294 0.418411
0.485467 0.135239 0.477556
0.466779 0.0787907 0.418987
0.487017 0.0238 0.453895
0.293799 0.00647724 0.38864
0.315531 0.0645734 0.442968
0.31477 0.169603 0.443582
0.401266 0.0589496 0.443796
0.400192 0.170192 0.446632
0.357825 0.24259 0.39783
0.467441 0.22425 0.372739
0.314126 0.0625687 0.421677
0.315003 0.170312 0.42279
0.40251 0.0594948 0.423303
0.40113 0.171539 0.426212
0.489127 0.0210589 0.4207
0.488964 0.0574021 0.371821
0.313982 0.023437 0.3966
0.315319 0.131253 0.395598
0.488165 0.131732 0.366738
0.402534 0.0219773 0.396513
0.401542 0.133612 0.397326
0.313854 0.242358 0.415723
0.488461 0.245817 0.399359
0.25178 0.225591 0.386135
0.398927 0.241074 0.472569
0.337939 0.113537 0.422274
0.335139 0.225331 0.422637
0.446253 0.0579482 0.338711
0.424625 0.115013 0.42479
0.423745 0.225026 0.425243
0.48803 0.0206822 0.399903
0.337628 0.0777309 0.395891
0.338227 0.185392 0.39519
0.422874 0.0798379 0.396551
0.423345 0.188104 0.398285
0.338204 0.0754987 0.415995
0.336949 0.186688 0.416123
0.423516 0.0785972 0.417438
0.423643 0.185552 0.418441
0.33807 0.114758 0.443503
0.335931 0.226791 0.442573
0.358518 0.0214266 0.342597
0.42363 0.114875 0.446026
0.423429 0.224294 0.446429
0.356065 0.246798 0.471643
0.269338 0.0225184 0.469769
0.270137 0.131478 0.469179
0.442088 0.243654 0.474171
0.35519 0.021285 0.470746
0.354877 0.133446 0.471525
0.468203 0.224711 0.393151
0.27161 0.244577 0.447941
0.441762 0.129588 0.474255
0.467005 0.112203 0.372214
0.488627 0.0190964 0.344784
0.358063 0.243166 0.419423
0.489177 0.169814 0.449482
0.3609 0.241883 0.342719
0.467666 0.186888 0.455268
0.46302 0.187464 0.476047
0.269147 0.0604429 0.475447
0.268648 0.17094 0.47554
0.355192 0.0568577 0.477164
0.354113 0.171377 0.479076
0.488708 0.135096 0.400327
0.441294 0.168043 0.48199
0.267906 0.0245766 0.448196
0.271022 0.134311 0.447916
0.463656 0.113525 0.480299
0.357534 0.0226256 0.44981
0.358674 0.134483 0.451245
0.489389 0.134936 0.421759
0.441611 0.0251089 0.453953
0.444427 0.132509 0.453687
0.317846 0.241815 0.340819
0.290675 0.116218 0.476838
0.291775 0.227603 0.476258
0.443825 0.242536 0.453398
0.377224 0.117912 0.479124
0.375469 0.226525 0.478795
0.421227 0.187597 0.474151
0.31681 0.242873 0.361382
0.487091 0.243561 0.476057
0.420246 0.224239 0.47937
0.292204 0.0804483 0.448792
0.292363 0.186958 0.449017
0.37842 0.0781239 0.450157
0.377516 0.186762 0.451392
0.446571 0.245185 0.420604
0.488757 0.167418 0.372792
0.290292 0.08026 0.469973
0.289878 0.189706 0.46958
0.376129 0.0802809 0.470813
0.37431 0.189115 0.472338
0.296221 0.186915 0.340377
0.464605 0.0771933 0.454011
0.402462 0.0224153 0.417979
0.487811 0.241096 0.455091
0.41992 0.0791189 0.473069
0.445809 0.241802 0.343437
0.486332 0.0615454 0.480961
0.446707 0.243923 0.400582
0.361268 0.238977 0.363083
0.3334 0.190657 0.4704
0.333739 0.0809168 0.471826
0.338747 0.0799151 0.339926
0.312752 0.247714 0.469509
0.418978 0.116631 0.480054
0.488994 0.241019 0.344997
0.311026 0.134384 0.470226
0.467307 0.0782075 0.398566
0.397421 0.0254481 0.472404
0.399329 0.135438 0.47181
0.402158 0.242567 0.365429
0.400946 0.241989 0.419043
0.446638 0.0228207 0.365558
0.270041 0.241548 0.414208
0.48914 0.17326 0.394397
0.466824 0.11525 0.393177
0.249908 0.186977 0.414043
0.486606 0.0239613 0.474738
0.401359 0.242465 0.398933
0.468421 0.190165 0.400978
0.311876 0.0617315 0.476736
0.312755 0.172039 0.476604
0.396365 0.0620639 0.478627
0.397131 0.173375 0.478112
0.487784 0.243647 0.420654
0.315054 0.242356 0.395342
0.313872 0.0263174 0.448354
0.316155 0.131715 0.449776
0.358086 0.0232235 0.416461
0.446865 0.240729 0.364905
0.466395 0.115956 0.428083
0.488413 0.241949 0.366651
0.309952 0.169374 0.496714
0.251421 0.116296 0.385935
0.425964 0.113009 0.337821
0.382734 0.224898 0.337942
0.25001 0.0776992 0.412397
0.403968 0.0604817 0.335782
0.336761 0.00426011 0.42215
0.250021 0.115112 0.420883
0.250055 0.0774867 0.359134
0.3534 0.0601367 0.498599
0.42251 0.00454672 0.424471
0.335966 0.00652029 0.443925
0.339121 0.00766464 0.389286
0.296503 0.115779 0.333262
0.249249 0.188731 0.393853
0.289457 0.00727764 0.496327
0.379505 0.0042433 0.423463
0.247741 0.225363 0.419575
0.290053 0.00726328 0.443765
0.424735 0.00439842 0.390941
0.290773 0.0039006 0.47511
0.378441 0.00672668 0.444159
0.251113 0.00682952 0.387824
0.29478 0.00677074 0.332854
0.334287 0.00844351 0.477106
0.332885 0.0071442 0.497577
0.466472 0.00238722 0.372302
0.380631 0.00540102 0.335847
0.464624 0.00664907 0.447317
0.420885 0.00342743 0.446526
0.337059 0.00819786 0.369102
0.374084 0.226147 0.500465
0.416963 0.225941 0.500827
0.351735 0.172931 0.499737
0.3381 0.0053483 0.335793
0.318412 0.170228 0.334267
0.267002 0.0233633 0.523493
0.269316 0.132343 0.522724
0.46184 0.187506 0.509464
0.350562 0.022494 0.526691
0.352309 0.13508 0.525862
0.494792 0.191856 0.566711
0.475015 0.134653 0.565418
0.436811 0.131399 0.529534
0.468051 0.0597853 0.611757
0.265822 0.0590719 0.551815
0.266372 0.170526 0.550918
0.349291 0.0590807 0.554634
0.349422 0.169872 0.553666
0.431681 0.0619383 0.555915
0.432699 0.165684 0.555176
0.265907 0.0599328 0.531075
0.265397 0.169478 0.529638
0.350454 0.0589439 0.533339
0.352089 0.172051 0.533054
0.436516 0.0574359 0.535538
0.435836 0.169784 0.535091
0.44018 0.167915 0.502202
0.49723 0.116956 0.557819
0.503757 0.115365 0.537794
0.475467 0.17101 0.558584
0.344254 0.0589871 0.66332
0.448484 0.0779357 0.584878
0.469484 0.170063 0.592322
0.487571 0.080634 0.620266
0.396639 0.133027 0.506561
0.290406 0.115397 0.530234
0.286317 0.224684 0.53113
0.49046 0.115372 0.592429
0.373125 0.115132 0.533258
0.371749 0.225915 0.534638
0.353665 0.136615 0.505469
0.472954 0.0587687 0.558009
0.465302 0.134605 0.642459
0.469332 0.0219793 0.584741
0.467783 0.134735 0.622508
0.37183 0.00647859 0.534662
0.494409 0.227822 0.559679
0.458457 0.0763494 0.530861
0.486323 0.115091 0.648321
0.472497 0.0220848 0.564309
0.28647 0.0781091 0.524041
0.286527 0.18687 0.524608
0.371598 0.0796194 0.526842
0.373243 0.188892 0.527828
0.332433 0.0812492 0.503019
0.437561 0.130058 0.507308
0.28641 0.114349 0.550432
0.287547 0.224173 0.551825
0.4914 0.187053 0.587799
0.369679 0.116882 0.554098
0.369516 0.225309 0.554486
0.481586 0.12961 0.511035
0.411855 0.00569847 0.554871
0.483909 0.169215 0.5055
0.373804 0.0794985 0.506188
0.308427 0.0236524 0.52441
0.311369 0.135338 0.525191
0.484793 0.0602139 0.502488
0.393832 0.0240857 0.52761
0.394928 0.131109 0.527048
0.279546 0.22578 0.663572
0.402711 0.114791 0.647553
0.456716 0.224412 0.537159
0.352663 0.246303 0.505529
0.307204 0.0622665 0.551141
0.306938 0.169167 0.552726
0.389549 0.0617243 0.555687
0.389947 0.168305 0.555674
0.290875 0.0766296 0.503109
0.470737 0.133282 0.586114
0.308927 0.0610865 0.529864
0.307788 0.172492 0.531148
0.392875 0.0603311 0.535453
0.393402 0.169224 0.534837
0.438073 0.0607451 0.503289
0.392195 0.245537 0.528924
0.466083 0.169437 0.650218
0.485136 0.188366 0.642794
0.263208 0.239952 0.577912
0.350515 0.241181 0.526328
0.47556 0.246228 0.529758
0.311137 0.0250197 0.50375
0.452408 0.184607 0.562913
0.347116 0.243298 0.581186
0.394737 0.0228259 0.506168
0.33146 0.115448 0.531545
0.329556 0.22416 0.53266
0.445805 0.0792593 0.641236
0.415519 0.113958 0.536276
0.413305 0.223439 0.534329
0.487497 0.18683 0.621845
0.494301 0.079881 0.564217
0.265409 0.243925 0.524485
0.302563 0.243861 0.637334
0.479786 0.171182 0.537724
0.331536 0.078679 0.524355
0.329485 0.186786 0.525371
0.414571 0.0768728 0.529173
0.41409 0.186173 0.527679
0.329502 0.113414 0.551974
0.327705 0.221311 0.553413
0.404324 0.223472 0.647575
0.411663 0.114408 0.556929
0.412778 0.225867 0.554497
0.417178 0.190192 0.508
0.260653 0.0247753 0.578082
0.262493 0.133971 0.579281
0.305721 0.242065 0.615722
0.347002 0.0243501 0.582205
0.348736 0.133276 0.581673
0.4523 0.0776767 0.564114
0.34819 0.241044 0.560452
0.430878 0.132308 0.583555
0.302006 0.167244 0.66409
0.261182 0.0643026 0.606246
0.261819 0.174436 0.607259
0.344735 0.0572973 0.609444
0.345541 0.16881 0.609283
0.428549 0.0587823 0.612898
0.427688 0.168299 0.610761
0.260966 0.0612112 0.585344
0.263586 0.170327 0.586433
0.345286 0.0585548 0.589141
0.347215 0.17014 0.58941
0.42852 0.0587816 0.591822
0.429987 0.170313 0.590427
0.263091 0.0205903 0.557627
0.265246 0.132708 0.558704
0.486366 0.224311 0.649597
0.347415 0.0229012 0.561816
0.348367 0.134282 0.560674
0.429071 0.0186393 0.582873
0.452885 0.223559 0.557502
0.433629 0.130335 0.563282
0.437921 0.0209559 0.527712
0.283774 0.114073 0.586383
0.285492 0.227361 0.585899
0.444562 0.114185 0.647649
0.368088 0.114911 0.587797
0.36735 0.224389 0.588415
0.257835 0.0606744 0.661149
0.465394 0.0588323 0.649551
0.261723 0.135072 0.634535
0.261368 0.169289 0.663461
0.286703 0.0786822 0.559413
0.286807 0.189369 0.557858
0.367943 0.0806457 0.562099
0.36939 0.18851 0.562354
0.456877 0.111751 0.557462
0.4661 0.0255051 0.621473
0.284169 0.0780382 0.58005
0.284689 0.19061 0.579241
0.36693 0.0766305 0.584514
0.368254 0.188621 0.582498
0.449741 0.114866 0.613314
0.450499 0.189643 0.58406
0.283122 0.118205 0.607459
0.284188 0.224489 0.606559
0.468632 0.241322 0.621306
0.366817 0.111947 0.608791
0.366604 0.225019 0.610704
0.431972 0.0233528 0.561655
0.465151 0.0232203 0.641952
0.447308 0.0775919 0.619932
0.488787 0.118098 0.613242
0.304408 0.0225387 0.581199
0.303667 0.132555 0.579326
0.470106 0.245403 0.585792
0.387672 0.0210477 0.582802
0.389817 0.131732 0.582632
0.478996 0.0565777 0.536914
0.473244 0.24471 0.565443
0.460204 0.076107 0.509624
0.26781 0.0225923 0.503047
0.301773 0.0582496 0.608024
0.304898 0.167332 0.60794
0.38713 0.0567709 0.611278
0.385036 0.169444 0.609331
0.306677 0.244345 0.579168
0.307927 0.245286 0.557919
0.305251 0.0608877 0.58674
0.304637 0.169254 0.587684
0.387458 0.0568907 0.58942
0.388803 0.168676 0.588724
0.48821 0.221146 0.615474
0.480931 0.0196431 0.530233
0.306705 0.0260243 0.559822
0.306857 0.132909 0.557936
0.458067 0.114249 0.537475
0.390778 0.0230602 0.561114
0.390005 0.133894 0.562643
0.480051 0.129495 0.531139
0.329616 0.191841 0.504472
0.374767 0.187508 0.506494
0.385894 0.133187 0.616678
0.325196 0.118256 0.588213
0.325566 0.226686 0.588637
0.260861 0.243492 0.634383
0.40929 0.113006 0.590101
0.407067 0.221073 0.588895
0.449801 0.225799 0.591213
0.327588 0.0793432 0.560347
0.326982 0.184881 0.560864
0.409276 0.0796963 0.56342
0.41192 0.187541 0.561018
0.326825 0.0798533 0.580888
0.325908 0.186249 0.581434
0.408624 0.0748333 0.583167
0.409074 0.18531 0.58248
0.325305 0.11495 0.608622
0.327279 0.222616 0.60974
0.491472 0.0804058 0.584914
0.40811 0.114484 0.611453
0.408088 0.222673 0.609053
0.449477 0.220108 0.611741
0.262349 0.0234552 0.634234
0.267952 0.132999 0.502287
0.288244 0.188143 0.503218
0.343022 0.0233952 0.63803
0.343353 0.135333 0.637356
0.387352 0.242048 0.580245
0.42466 0.0233407 0.640349
0.424155 0.134276 0.64093
0.308609 0.244253 0.524679
0.428088 0.243365 0.582903
0.459532 0.223124 0.50281
0.439107 0.0212224 0.5071
0.310521 0.132592 0.504037
0.466175 0.244354 0.640951
0.322719 0.223931 0.644064
0.261303 0.0593492 0.641145
0.262439 0.170842 0.643265
0.343572 0.0611418 0.641921
0.344959 0.171318 0.643825
0.425447 0.0579374 0.647016
0.425285 0.171107 0.646455
0.262959 0.0264806 0.613608
0.262466 0.13738 0.613048
0.486481 0.0765773 0.641364
0.344049 0.0214168 0.616369
0.346899 0.132581 0.61616
0.308782 0.242876 0.504326
0.426871 0.0233474 0.619867
0.427663 0.132625 0.619361
0.415544 0.0780295 0.507508
0.281426 0.115077 0.642995
0.280576 0.225233 0.642336
0.425875 0.242324 0.641517
0.362165 0.115627 0.645353
0.365273 0.226211 0.645
0.34391 0.243241 0.638692
0.352662 0.0229633 0.506422
0.446684 0.225641 0.647986
0.322337 0.0774347 0.63577
0.281477 0.0809562 0.61472
0.284136 0.189624 0.613977
0.365632 0.0772012 0.616007
0.364611 0.189061 0.617585
0.45013 0.112583 0.5924
0.467706 0.168981 0.612752
0.280958 0.0797266 0.635096
0.282562 0.188187 0.634727
0.364838 0.080597 0.637029
0.365909 0.190117 0.637429
0.469639 0.059112 0.591397
0.446828 0.186513 0.641876
0.265737 0.242488 0.557319
0.323958 0.11387 0.643134
0.266936 0.243543 0.50336
0.495272 0.228358 0.538518
0.4065 0.186112 0.617293
0.435762 0.243222 0.530205
0.431624 0.243884 0.562841
0.395082 0.242887 0.508352
0.406408 0.0761451 0.618134
0.300611 0.0236378 0.63513
0.304079 0.131552 0.636927
0.48052 0.243994 0.509215
0.383145 0.0238791 0.638281
0.382445 0.132571 0.637235
0.44651 0.185616 0.619899
0.487575 0.222861 0.595286
0.26282 0.24201 0.613421
0.386925 0.0211205 0.617999
0.404493 0.188528 0.638183
0.483564 0.024997 0.50999
0.406104 0.0793206 0.639725
0.322591 0.186745 0.636947
0.325133 0.185825 0.616422
0.323943 0.0771087 0.615445
0.301781 0.0602741 0.64253
0.301286 0.167371 0.643342
0.384552 0.0609832 0.644263
0.384263 0.166948 0.64493
0.385243 0.243584 0.637583
0.458624 0.188922 0.530495
0.301144 0.0226863 0.614977
0.304119 0.130314 0.615892
0.428066 0.238552 0.619241
0.391794 0.243011 0.560425
0.41587 0.113667 0.500143
0.387979 0.241521 0.616187
0.438713 0.243183 0.508549
0.345571 0.243778 0.617327
0.460255 0.114446 0.501751
0.30056 0.0614407 0.663382
0.28197 0.112092 0.662985
0.28115 0.00188289 0.642196
0.365641 0.00387271 0.589579
0.329641 0.00436891 0.533787
0.395141 0.0589277 0.499712
0.323824 0.113896 0.663893
0.368375 0.00530516 0.555394
0.281347 0.00342124 0.606085
0.363605 0.00256893 0.645142
0.415599 0.00641898 0.533832
0.500432 0.00192821 0.538706
0.321669 0.00744524 0.643043
0.461957 0.00691667 0.502155
0.458248 0.00214208 0.536053
0.325717 0.00552602 0.58863
0.408476 0.00382072 0.591005
0.417064 0.00638687 0.499279
0.40418 0.114541 0.668553
0.362624 0.111633 0.666814
0.362958 0.0013247 0.665978
0.375237 0.1176 0.499299
0.39571 0.169683 0.499577
0.42431 0.0591502 0.668061
0.254724 0.0603246 0.809718
0.254096 0.0593304 0.775198
0.343233 0.0238599 0.692633
0.341407 0.136026 0.690889
0.419239 0.0225491 0.787481
0.361305 0.00552472 0.721355
0.40154 0.114028 0.702975
0.463983 0.0628972 0.704695
0.364083 0.0750876 0.672113
0.259089 0.169794 0.718296
0.339536 0.0592469 0.721474
0.340293 0.171334 0.721069
0.421719 0.0593927 0.723024
0.422024 0.170368 0.72486
0.342813 0.0220949 0.67172
0.322646 0.0770509 0.670485
0.341401 0.0602102 0.700472
0.341914 0.17215 0.700599
0.421253 0.0588998 0.702222
0.423699 0.169586 0.703882
0.483505 0.188706 0.790047
0.483246 0.190149 0.733915
0.480804 0.224887 0.782326
0.257881 0.170337 0.751762
0.257119 0.169703 0.772958
0.481438 0.0785348 0.790609
0.262739 0.133318 0.690788
0.424985 0.13396 0.676304
0.482237 0.11507 0.762762
0.281812 0.11354 0.697722
0.280379 0.226107 0.698418
0.419685 0.0221707 0.807615
0.360134 0.115846 0.700285
0.362386 0.226896 0.702038
0.258437 0.0234676 0.725599
0.421687 0.135314 0.696303
0.442703 0.224613 0.701717
0.299412 0.0246652 0.671694
0.463628 0.0259222 0.732457
0.255019 0.243689 0.783336
0.321997 0.187517 0.670336
0.362523 0.18961 0.672675
0.482287 0.225737 0.761487
0.254629 0.0215797 0.802725
0.281267 0.0752329 0.690576
0.280318 0.189616 0.689473
0.362606 0.0787629 0.693038
0.363123 0.189809 0.69372
0.443237 0.0791748 0.696815
0.425067 0.16934 0.667413
0.278915 0.114291 0.719004
0.278233 0.224705 0.719411
0.281302 0.187692 0.669769
0.360812 0.116072 0.722818
0.360873 0.225949 0.723038
0.382604 0.167179 0.665679
0.442898 0.116343 0.723036
0.463096 0.0620236 0.725693
0.255594 0.0236927 0.781947
0.300639 0.0220324 0.692442
0.300772 0.136384 0.692151
0.48522 0.0793682 0.678057
0.384469 0.0235062 0.693763
0.380573 0.170263 0.702536
0.258087 0.0224397 0.669734
0.399353 0.223829 0.815305
0.255001 0.0601566 0.754027
0.256882 0.0250318 0.745397
0.300876 0.0600269 0.719
0.300216 0.169362 0.719822
0.383861 0.0605808 0.722275
0.400745 0.188566 0.730504
0.255113 0.13295 0.801777
0.443645 0.187068 0.695558
0.301996 0.0593615 0.698602
0.299422 0.173641 0.699128
0.382757 0.0612355 0.700478
0.380686 0.168821 0.722617
0.255618 0.1682 0.81113
0.463523 0.171572 0.704877
0.278928 0.0754954 0.670175
0.483274 0.0786229 0.732682
0.39891 0.190021 0.805777
0.382967 0.0217101 0.672769
0.383409 0.132568 0.675042
0.34337 0.169888 0.663372
0.444039 0.224879 0.667669
0.464753 0.167799 0.670537
0.380065 0.245258 0.729462
0.321465 0.114855 0.698209
0.320439 0.224554 0.69934
0.423248 0.0236428 0.674412
0.380293 0.132119 0.695579
0.401215 0.223412 0.703293
0.482255 0.115559 0.817507
0.440446 0.0047051 0.81567
0.464058 0.129943 0.677711
0.404369 0.0793522 0.673394
0.401949 0.18571 0.674804
0.322254 0.0784509 0.691746
0.321393 0.187137 0.691421
0.402682 0.0792294 0.693602
0.403218 0.187992 0.696084
0.32174 0.118635 0.719338
0.319056 0.225611 0.719765
0.296056 0.243893 0.802604
0.403207 0.115439 0.723201
0.401137 0.225224 0.723904
0.400332 0.117414 0.812731
0.259621 0.058519 0.698117
0.383327 0.244051 0.674361
0.424762 0.0225185 0.695315
0.337813 0.0216839 0.748742
0.339464 0.1318 0.749089
0.482029 0.0777698 0.811562
0.420236 0.0217243 0.751682
0.42181 0.13246 0.752447
0.462567 0.173823 0.780656
0.315488 0.227118 0.811243
0.379515 0.242678 0.749767
0.358086 0.0778692 0.785955
0.339118 0.169409 0.776564
0.41889 0.0589354 0.779942
0.420501 0.17072 0.780079
0.484677 0.224867 0.725208
0.255217 0.13163 0.780846
0.337391 0.0585578 0.756045
0.33843 0.170516 0.756338
0.42288 0.0568218 0.759154
0.441879 0.189779 0.752373
0.439777 0.0046688 0.779889
0.256655 0.24291 0.80328
0.464782 0.24268 0.676647
0.340386 0.0223774 0.728197
0.341479 0.137649 0.728141
0.485752 0.115561 0.725824
0.421367 0.0229673 0.730443
0.422679 0.135578 0.731572
0.30236 0.131079 0.671238
0.276661 0.114444 0.754578
0.276892 0.224984 0.755205
0.402232 0.222094 0.66881
0.360472 0.113845 0.756753
0.359703 0.226545 0.756559
0.461273 0.246657 0.788916
0.461329 0.0614194 0.782296
0.44181 0.224361 0.759592
0.338359 0.0243976 0.784247
0.280402 0.0774657 0.726836
0.279675 0.18592 0.727394
0.361413 0.0779156 0.727863
0.360967 0.189934 0.729347
0.440266 0.0809067 0.731336
0.441789 0.1891 0.730508
0.275246 0.0788135 0.748115
0.278618 0.189475 0.747418
0.359318 0.0769799 0.749433
0.359025 0.189366 0.749374
0.464429 0.0607799 0.760758
0.462748 0.170977 0.760789
0.276395 0.114391 0.775365
0.275391 0.226094 0.775608
0.462803 0.131385 0.754053
0.359457 0.114933 0.777407
0.35969 0.226072 0.778925
0.342154 0.241647 0.672033
0.438893 0.0778596 0.789364
0.301273 0.244762 0.692069
0.261985 0.132283 0.669415
0.299478 0.0265831 0.746933
0.297285 0.132424 0.746838
0.445189 0.189064 0.67536
0.380491 0.0220577 0.749433
0.381048 0.131802 0.749025
0.297396 0.24117 0.747648
0.340195 0.246993 0.7276
0.460214 0.243928 0.809019
0.442428 0.115317 0.702339
0.29612 0.0585157 0.776959
0.295976 0.168952 0.77497
0.398558 0.0789641 0.786661
0.379284 0.173669 0.777878
0.341063 0.247754 0.747705
0.257125 0.133491 0.724458
0.295557 0.0613043 0.756083
0.298514 0.16886 0.753387
0.379051 0.059143 0.75802
0.379021 0.168489 0.757711
0.485903 0.224706 0.670061
0.337502 0.242462 0.783556
0.299389 0.0238855 0.72624
0.300124 0.132543 0.72598
0.42081 0.243738 0.750965
0.383095 0.0228611 0.728707
0.381727 0.132998 0.728252
0.443232 0.077858 0.75335
0.421393 0.243344 0.695503
0.44097 0.113002 0.760566
0.46414 0.133304 0.733202
0.318324 0.115452 0.75634
0.318136 0.224675 0.755329
0.400544 0.0799498 0.806742
0.401279 0.112659 0.757501
0.399823 0.22527 0.757507
0.296201 0.24477 0.782607
0.319936 0.0816556 0.7279
0.319954 0.189573 0.727582
0.402982 0.0804248 0.731416
0.400295 0.189117 0.752104
0.316989 0.0785561 0.749938
0.319329 0.188188 0.748351
0.401631 0.0765753 0.751542
0.421254 0.170861 0.758699
0.318021 0.115057 0.777111
0.316564 0.225366 0.775919
0.315297 0.189066 0.804722
0.419905 0.132891 0.785219
0.4006 0.229564 0.778295
0.464276 0.243984 0.696811
0.342047 0.135233 0.670222
0.44203 0.224916 0.722161
0.259429 0.245309 0.725761
0.336709 0.0235343 0.804813
0.338862 0.13572 0.804897
0.422704 0.242899 0.730508
0.419399 0.244483 0.807463
0.420906 0.133528 0.806605
0.486751 0.114962 0.669326
0.484392 0.189772 0.677009
0.422007 0.245982 0.786358
0.379344 0.242587 0.807341
0.341893 0.242614 0.693233
0.25831 0.242656 0.670093
0.463323 0.242976 0.732743
0.465403 0.0607722 0.670466
0.443451 0.0774069 0.676084
0.338376 0.0604505 0.812876
0.336484 0.172112 0.812048
0.418874 0.0588003 0.814941
0.419779 0.170364 0.811076
0.482443 0.116536 0.78367
0.48587 0.189194 0.698704
0.481046 0.224547 0.816224
0.33839 0.0617359 0.776663
0.338476 0.1339 0.784209
0.463949 0.170687 0.726107
0.259813 0.0222913 0.690569
0.441739 0.115732 0.781628
0.463436 0.0267947 0.69667
0.276405 0.112058 0.810006
0.276997 0.224247 0.811023
0.317239 0.0770484 0.803804
0.358533 0.114489 0.813643
0.356272 0.226646 0.811168
0.399311 0.191578 0.785834
0.300374 0.242182 0.672061
0.439608 0.225277 0.814128
0.259834 0.170826 0.697662
0.274626 0.0771663 0.782273
0.277355 0.190961 0.782683
0.380031 0.0600032 0.7791
0.357698 0.189031 0.784862
0.440486 0.0794976 0.809004
0.441871 0.190837 0.78657
0.27589 0.0765447 0.803325
0.275659 0.189246 0.803173
0.35882 0.0800667 0.807539
0.357055 0.187924 0.806347
0.440882 0.115761 0.816095
0.441363 0.188915 0.807205
0.259719 0.244937 0.746435
0.259648 0.242223 0.691107
0.400038 0.113108 0.777999
0.258629 0.0618966 0.719309
0.484185 0.114696 0.705057
0.317141 0.189633 0.784019
0.461006 0.245473 0.753588
0.380353 0.246903 0.78679
0.483778 0.188913 0.809907
0.294753 0.0199673 0.802612
0.29627 0.13309 0.804054
0.443109 0.227784 0.779259
0.380149 0.0232971 0.805876
0.378073 0.133475 0.804646
0.46213 0.136118 0.788605
0.460643 0.0242551 0.807577
0.462818 0.134809 0.808738
0.483471 0.07905 0.75277
0.463983 0.024314 0.676634
0.335671 0.243817 0.803014
0.483096 0.189384 0.754815
0.461543 0.0256417 0.753385
0.257556 0.133755 0.746041
0.382541 0.245316 0.694841
0.296323 0.0577905 0.810454
0.294356 0.169726 0.811107
0.379909 0.0577822 0.813483
0.377786 0.170876 0.811805
0.460113 0.0604399 0.816497
0.460654 0.171984 0.815024
0.295282 0.0205852 0.782137
0.297012 0.132316 0.782721
0.484345 0.225915 0.705565
0.378484 0.0233077 0.785333
0.379609 0.134986 0.783716
0.316162 0.0769055 0.783116
0.458688 0.0239629 0.787208
0.484775 0.0789563 0.69863
0.465004 0.133237 0.697882
0.317501 0.114779 0.810325
0.422692 0.242675 0.675895
0.297603 0.243337 0.726658
0.443954 0.112639 0.668388
0.36492 0.224807 0.665605
0.384966 0.0578441 0.664822
0.482467 0.00769326 0.760256
0.398622 0.00179343 0.815351
0.317442 0.00326339 0.755306
0.316788 0.0045328 0.776769
0.255067 0.0568606 0.829115
0.358211 0.00459848 0.777179
0.315605 0.00431113 0.810887
0.279466 0.00318069 0.697552
0.321616 0.00759436 0.718794
0.27911 0.00575134 0.71888
0.399667 0.00319776 0.756998
0.440683 0.00607312 0.759701
0.484939 0.00409053 0.669908
0.479821 0.00527194 0.781165
0.402372 0.00381654 0.721548
0.276447 0.223493 0.831795
0.254086 0.168742 0.831263
0.275001 0.11279 0.830048
0.315665 0.224345 0.832349
0.321749 0.22526 0.664853
0.253627 0.169251 0.8848
0.255228 0.168321 0.863202
0.250609 0.169982 0.921347
0.334213 0.0215745 0.8593
0.336135 0.134055 0.860325
0.397639 0.187824 0.841224
0.41887 0.0248639 0.863581
0.417997 0.134025 0.862374
0.294157 0.0212566 0.837929
0.253763 0.129147 0.836372
0.275408 0.188 0.837154
0.334182 0.0625367 0.886235
0.353256 0.187611 0.895216
0.418423 0.0602015 0.889576
0.417716 0.171671 0.891124
0.254837 0.131424 0.857303
0.496576 0.246066 0.975371
0.337073 0.0579977 0.866428
0.337669 0.169411 0.867802
0.418252 0.0616954 0.8697
0.418962 0.169599 0.869602
0.480641 0.00599286 0.892855
0.417534 0.170128 0.832637
0.251718 0.022354 0.837124
0.336413 0.0211377 0.83865
0.33594 0.135526 0.839903
0.498688 0.171397 0.926631
0.417116 0.0260898 0.843251
0.376953 0.170014 0.833328
0.274099 0.0770284 0.837724
0.275189 0.111397 0.866087
0.276618 0.224186 0.866633
0.252013 0.135811 0.892704
0.356615 0.114364 0.86759
0.355622 0.223663 0.867666
0.37622 0.0233175 0.841671
0.440375 0.11707 0.868827
0.437132 0.226862 0.868402
0.311314 0.0779248 0.949498
0.24759 0.134487 0.948549
0.456448 0.243873 0.975356
0.357373 0.0780963 0.841588
0.356145 0.189074 0.839326
0.437755 0.0808985 0.842749
0.438243 0.184343 0.840958
0.275156 0.0770745 0.858821
0.276202 0.187998 0.857986
0.357053 0.0794171 0.86138
0.356231 0.188121 0.860173
0.440289 0.0819554 0.862473
0.438279 0.190539 0.86223
0.272741 0.115544 0.885871
0.275064 0.225752 0.887701
0.460859 0.0627927 0.837633
0.356008 0.11577 0.887966
0.295029 0.0598648 0.830565
0.255173 0.242363 0.837359
0.438432 0.116577 0.890601
0.437248 0.226963 0.889811
0.47615 0.0763014 0.974338
0.29423 0.0229235 0.859793
0.295453 0.132717 0.859049
0.254959 0.241929 0.858017
0.376728 0.0249368 0.862222
0.37769 0.133244 0.860385
0.461032 0.171631 0.835727
0.460415 0.02449 0.865221
0.461833 0.136392 0.863627
0.314885 0.0771183 0.839181
0.312362 0.0755905 0.894951
0.294216 0.166953 0.888004
0.375723 0.0603126 0.890373
0.37397 0.171341 0.887503
0.459522 0.0611877 0.891512
0.459913 0.171498 0.8912
0.294581 0.0585278 0.866618
0.295789 0.1697 0.866846
0.375986 0.0615784 0.87005
0.376246 0.170623 0.867096
0.460248 0.0606457 0.871037
0.45786 0.172597 0.87087
0.336158 0.0589595 0.833434
0.391314 0.114573 0.980283
0.395455 0.00610909 0.944616
0.376082 0.246077 0.916754
0.375846 0.134983 0.84035
0.290967 0.0205782 0.89508
0.377986 0.059628 0.834922
0.460174 0.134603 0.844397
0.254356 0.0221886 0.857721
0.316445 0.114999 0.867271
0.316982 0.224642 0.868152
0.249572 0.171509 0.942711
0.397186 0.115893 0.869063
0.396505 0.225321 0.869047
0.397153 0.0052239 0.870012
0.48101 0.116768 0.873344
0.479251 0.229551 0.871644
0.417562 0.0617519 0.836319
0.416515 0.134397 0.841474
0.315084 0.188613 0.838566
0.396046 0.0806747 0.84341
0.377861 0.245538 0.840905
0.482397 0.0799324 0.844587
0.33645 0.17151 0.832258
0.315642 0.0782747 0.86034
0.315914 0.187965 0.860537
0.39731 0.077665 0.86406
0.398046 0.187481 0.862109
0.483113 0.0808197 0.865441
0.477936 0.191285 0.865441
0.334553 0.13243 0.895611
0.289519 0.244295 0.969662
0.35614 0.11441 0.83373
0.39714 0.116254 0.890282
0.39813 0.223818 0.890358
0.295534 0.130928 0.837245
0.477891 0.118488 0.892673
0.479084 0.228159 0.893
0.49866 0.023342 0.954668
0.415082 0.0244687 0.972714
0.481924 0.116114 0.838217
0.480702 0.225937 0.837633
0.332741 0.0251905 0.916443
0.33259 0.169471 0.923511
0.413541 0.245184 0.973404
0.416924 0.0286788 0.918341
0.417631 0.135086 0.918182
0.414797 0.24581 0.95277
0.496988 0.059163 0.983205
0.330695 0.242314 0.971651
0.333366 0.0613095 0.943189
0.331538 0.170168 0.944563
0.41374 0.0604668 0.94555
0.415054 0.1698 0.946651
0.416961 0.244369 0.86185
0.294745 0.243732 0.839804
0.33356 0.0617611 0.922008
0.311454 0.18603 0.916276
0.417014 0.0645561 0.925272
0.41638 0.170669 0.926381
0.439806 0.222561 0.835651
0.396225 0.116597 0.833996
0.296831 0.243898 0.861182
0.333276 0.0255492 0.895399
0.333789 0.168403 0.888961
0.457988 0.0270851 0.952869
0.417907 0.0260985 0.898268
0.417643 0.134308 0.89757
0.292789 0.244934 0.91453
0.269685 0.115945 0.922069
0.272551 0.222164 0.92052
0.479314 0.0803831 0.954858
0.333866 0.132497 0.917612
0.355454 0.223347 0.923625
0.393758 0.189397 0.950424
0.436749 0.116854 0.927451
0.435038 0.227531 0.928385
0.476217 0.192065 0.955579
0.271544 0.0770213 0.894427
0.273282 0.188831 0.894434
0.354604 0.0795923 0.894199
0.354291 0.18756 0.916185
0.437822 0.0822492 0.898208
0.439518 0.19066 0.898375
0.269818 0.0796661 0.914705
0.271034 0.18694 0.914219
0.354312 0.0807795 0.915418
0.373931 0.170066 0.924301
0.437818 0.0809175 0.918873
0.435981 0.192208 0.919472
0.268332 0.115973 0.942635
0.270194 0.221919 0.941716
0.394516 0.223253 0.980609
0.353274 0.117843 0.944814
0.352535 0.224759 0.945413
0.372913 0.240604 0.972197
0.436427 0.114364 0.94785
0.435322 0.22448 0.948526
0.393133 0.0770543 0.973169
0.29153 0.0228814 0.91554
0.29111 0.131295 0.915965
0.460047 0.0253615 0.844025
0.374152 0.0261363 0.917855
0.352222 0.113995 0.924156
0.336323 0.246764 0.859209
0.458617 0.0288169 0.919313
0.456668 0.138033 0.91926
0.477186 0.226285 0.982803
0.289058 0.0599501 0.942529
0.292086 0.169187 0.943705
0.373934 0.0630721 0.944928
0.372767 0.171097 0.944305
0.456817 0.0632085 0.946985
0.456385 0.171586 0.947957
0.289887 0.0615561 0.922828
0.290976 0.168614 0.922729
0.375089 0.0644118 0.92446
0.372888 0.134144 0.917612
0.456787 0.0644138 0.926905
0.45517 0.173646 0.926988
0.292668 0.0559744 0.887549
0.292914 0.130957 0.89555
0.289121 0.243642 0.949498
0.374246 0.0246172 0.897023
0.376642 0.133622 0.896811
0.458943 0.242968 0.842324
0.459784 0.0254233 0.898959
0.456837 0.1374 0.899179
0.455828 0.245847 0.920262
0.312453 0.114078 0.924065
0.311784 0.223506 0.922911
0.373227 0.0241728 0.950652
0.395301 0.117838 0.924339
0.39696 0.226026 0.924187
0.310265 0.0809231 0.969578
0.47711 0.117655 0.925523
0.477028 0.22697 0.926396
0.416697 0.24585 0.918645
0.314395 0.113423 0.887579
0.315361 0.226685 0.888832
0.396911 0.0786427 0.896006
0.395101 0.187607 0.897327
0.478944 0.0813675 0.898762
0.478924 0.190702 0.899946
0.311951 0.0791471 0.916428
0.313878 0.188076 0.895642
0.395898 0.083561 0.916458
0.394148 0.188493 0.917984
0.477827 0.0809815 0.91888
0.476734 0.191476 0.921059
0.310394 0.114964 0.94473
0.310871 0.223411 0.943485
0.375097 0.244966 0.862147
0.394879 0.117905 0.944981
0.395361 0.224797 0.944738
0.308164 0.226402 0.978886
0.478148 0.117257 0.947205
0.478202 0.226675 0.947099
0.393685 0.0807644 0.95296
0.455 0.168312 0.982082
0.455911 0.134139 0.95444
0.254418 0.244258 0.894222
0.328635 0.0237533 0.973017
0.328462 0.133695 0.972919
0.335224 0.247934 0.83862
0.415388 0.0245556 0.951889
0.434324 0.116306 0.981087
0.481147 0.189768 0.84404
0.45822 0.244506 0.863247
0.251849 0.0202028 0.894465
0.2894 0.134055 0.951252
0.289994 0.0604073 0.977231
0.252828 0.0557669 0.886463
0.454917 0.0579334 0.981459
0.329436 0.0616217 0.978073
0.330049 0.169147 0.980556
0.413135 0.0606484 0.981315
0.395323 0.189004 0.97115
0.290758 0.0252693 0.951555
0.434098 0.227525 0.981338
0.356239 0.226936 0.831248
0.330826 0.0253232 0.951312
0.330625 0.135466 0.952314
0.418399 0.244304 0.841626
0.334689 0.240292 0.916686
0.416459 0.132184 0.954812
0.335053 0.245861 0.896484
0.266984 0.11668 0.978757
0.267805 0.228208 0.977625
0.374163 0.174697 0.980761
0.372949 0.137134 0.973078
0.351219 0.223766 0.978741
0.371015 0.0582661 0.979007
0.455336 0.133234 0.974482
0.434277 0.189012 0.976236
0.310528 0.188521 0.972592
0.269305 0.0807503 0.950105
0.270217 0.188093 0.949703
0.35238 0.0810647 0.951775
0.351221 0.187628 0.952861
0.435095 0.0776699 0.954334
0.43609 0.187986 0.955192
0.269274 0.0787833 0.970246
0.268075 0.190768 0.970747
0.351582 0.0810626 0.971878
0.351142 0.186214 0.974095
0.434234 0.0787597 0.974338
0.412723 0.170538 0.981983
0.350581 0.117822 0.979318
0.37148 0.0227447 0.970641
0.30976 0.188421 0.952018
0.43845 0.116417 0.83597
0.373965 0.135525 0.951775
0.475336 0.188508 0.975781
0.456405 0.244752 0.955025
0.288559 0.173515 0.979508
0.307231 0.115121 0.978764
0.287906 0.0236849 0.971582
0.286725 0.137361 0.971749
0.377438 0.245854 0.895057
0.398433 0.223909 0.836129
0.413313 0.134449 0.974452
0.253586 0.0600522 0.865009
0.455871 0.0219227 0.973291
0.475099 0.112775 0.98196
0.355043 0.227165 0.889014
0.294609 0.244351 0.894472
0.500417 0.0255448 0.921302
0.417232 0.244587 0.897593
0.331332 0.242931 0.950773
0.373636 0.241839 0.951662
0.456427 0.245308 0.898853
0.249286 0.061913 0.942278
0.250723 0.0233756 0.915175
0.249955 0.133966 0.912822
0.497385 0.172964 0.982887
0.397686 0.00844328 0.890585
0.317202 0.113007 0.831369
0.496074 0.137025 0.975728
0.503972 0.062809 0.873876
0.49759 0.244947 0.954068
0.352199 0.00442807 0.944586
0.479058 0.00823612 0.925637
0.498255 0.0242248 0.975591
0.357988 0.00437401 0.831407
0.49777 0.139186 0.95447
0.252342 0.244088 0.9145
0.498943 0.0612731 0.947433
0.500083 0.241544 0.920171
0.271644 0.00206361 0.885674
0.353673 0.00555986 0.888771
0.500561 0.243608 0.899741
0.497153 0.174727 0.947448
0.397138 0.00462574 0.835378
0.295523 0.169603 0.83099
0.308463 0.00235207 0.978825
0.438557 0.00719216 0.89155
0.395159 0.00625696 0.924961
0.437645 0.00921901 0.924285
0.437222 0.00953156 0.945725
0.43502 0.00414454 0.980571
0.271601 0.00446066 0.921871
0.438724 0.00624491 0.870027
0.438338 0.00745585 0.836934
0.282609 0.35207 0.0327156
0.283596 0.464625 0.0309461
0.368952 0.353382 0.0334199
0.368919 0.463662 0.0326976
0.454977 0.353974 0.0372671
0.454488 0.463196 0.0339518
0.282848 0.386446 0.0590246
0.494704 0.354285 0.0915769
0.284156 0.278899 0.0568633
0.370183 0.391173 0.0605294
0.349702 0.444725 0.00679898
0.369584 0.279525 0.06038
0.453112 0.389905 0.0642787
0.390486 0.446489 0.00687221
0.45125 0.280811 0.0648901
0.284861 0.389094 0.037637
0.327876 0.390035 0.00450299
0.283798 0.276493 0.0365755
0.369507 0.390163 0.0402178
0.494384 0.389147 0.0984642
0.370238 0.28164 0.0400407
0.454483 0.389811 0.0430299
0.493235 0.279278 0.15459
0.45314 0.28025 0.0436326
0.285688 0.351474 0.0112453
0.283681 0.46172 0.00961582
0.370316 0.352071 0.0123587
0.370091 0.465316 0.0126569
0.456401 0.352543 0.015845
0.455644 0.464072 0.0129236
0.30545 0.44481 0.0360347
0.304308 0.333859 0.0375808
0.389759 0.445013 0.0398053
0.389724 0.333638 0.0393293
0.474139 0.447796 0.0419911
0.475262 0.334669 0.0425157
0.305605 0.404633 0.0112925
0.308188 0.297234 0.0110353
0.265347 0.294275 0.00776757
0.393315 0.296925 0.0124984
0.475285 0.408147 0.0154938
0.47756 0.297168 0.0150757
0.306112 0.406514 0.03146
0.305073 0.295647 0.0314931
0.392154 0.410563 0.0339285
0.391874 0.296612 0.0324157
0.475104 0.41094 0.0354702
0.475245 0.297949 0.0358216
0.303645 0.445512 0.0569679
0.305645 0.332856 0.0595476
0.389567 0.447115 0.0606236
0.388492 0.334487 0.0610369
0.474999 0.442589 0.0630211
0.474312 0.333516 0.0632711
0.325524 0.350372 0.0311933
0.328297 0.461508 0.030982
0.411752 0.350524 0.034317
0.413078 0.460872 0.0342202
0.325923 0.388817 0.0591895
0.492259 0.384809 0.154234
0.32731 0.279546 0.0589258
0.411331 0.390545 0.0624574
0.413367 0.39062 0.00745622
0.41065 0.279579 0.0614961
0.328681 0.387053 0.0384294
0.496028 0.352569 0.0365398
0.327247 0.277641 0.038119
0.411704 0.389882 0.0418811
0.429854 0.296824 0.146274
0.41212 0.278915 0.0402436
0.305825 0.335072 0.00299704
0.32739 0.460435 0.0100729
0.41298 0.353777 0.0135482
0.412576 0.461909 0.01395
0.348695 0.444255 0.0398098
0.346655 0.335304 0.0386758
0.433902 0.441645 0.0429062
0.432746 0.33367 0.0431232
0.262637 0.444457 0.0367504
0.262157 0.331487 0.0376226
0.499199 0.277949 0.00921959
0.351676 0.295496 0.0108319
0.434401 0.410837 0.0155876
0.432821 0.297456 0.0133649
0.257739 0.298403 0.139796
0.495657 0.459777 0.0702145
0.34912 0.407538 0.0332894
0.349201 0.297315 0.031549
0.433638 0.405315 0.03659
0.433748 0.297127 0.0344338
0.263658 0.40645 0.0313341
0.262508 0.294017 0.0289014
0.347836 0.445497 0.060506
0.3472 0.338374 0.0595047
0.432887 0.443998 0.0625647
0.43161 0.336197 0.0636521
0.262535 0.442192 0.0575423
0.260907 0.333079 0.0587612
0.281 0.352857 0.0859134
0.282759 0.461304 0.0854496
0.367961 0.353607 0.0890595
0.367119 0.462779 0.0876467
0.451507 0.354558 0.0910159
0.452976 0.460758 0.0902317
0.279997 0.393397 0.114289
0.305677 0.442404 0.00383839
0.280936 0.280795 0.113913
0.363537 0.390748 0.11378
0.260005 0.335486 0.147125
0.368302 0.281155 0.116535
0.450494 0.390463 0.117619
0.259941 0.406342 0.140992
0.449512 0.278797 0.117961
0.28232 0.388906 0.0929343
0.493371 0.388384 0.119671
0.281491 0.278341 0.0933959
0.36661 0.392318 0.0939289
0.260576 0.407643 0.0840254
0.367285 0.279357 0.0949006
0.450494 0.392346 0.0975578
0.497725 0.463395 0.014524
0.451992 0.279317 0.0966111
0.28325 0.350525 0.0647467
0.283237 0.462908 0.0643484
0.36781 0.355161 0.0678526
0.369265 0.465398 0.0665524
0.451951 0.354025 0.0705682
0.453884 0.462459 0.06916
0.303516 0.442796 0.0921349
0.302058 0.334787 0.0948034
0.388478 0.445306 0.0964076
0.387684 0.333931 0.0974629
0.473524 0.442569 0.0987656
0.473066 0.334876 0.0969193
0.303039 0.407872 0.0645897
0.305626 0.295377 0.0647844
0.391358 0.409948 0.0680131
0.38879 0.29909 0.0687797
0.474716 0.40709 0.0704596
0.474377 0.296459 0.0699735
0.303613 0.40719 0.0861131
0.303287 0.298125 0.0860433
0.387945 0.410146 0.0889039
0.388677 0.297454 0.0887148
0.47398 0.407005 0.0905308
0.472547 0.298081 0.0900267
0.302755 0.446279 0.112515
0.301671 0.337202 0.116004
0.386724 0.446138 0.117281
0.388412 0.336916 0.118127
0.472568 0.44266 0.11907
0.472189 0.334012 0.117679
0.322815 0.352661 0.087592
0.325314 0.459732 0.0855414
0.407847 0.353615 0.0898285
0.409541 0.463292 0.0892789
0.321601 0.39205 0.114328
0.431295 0.334204 0.152243
0.325172 0.281944 0.114746
0.406738 0.394327 0.118321
0.429132 0.408515 0.144849
0.409564 0.281067 0.11757
0.324705 0.390136 0.0933792
0.262553 0.295566 0.0653799
0.324646 0.279586 0.0923885
0.408229 0.388652 0.097516
0.342609 0.300118 0.143394
0.410178 0.280353 0.0968525
0.323593 0.353904 0.0673619
0.325725 0.465512 0.0658015
0.408857 0.353509 0.0692262
0.410348 0.463528 0.0684968
0.346362 0.442087 0.0924728
0.344954 0.3374 0.0935379
0.430202 0.445167 0.0960235
0.428966 0.336104 0.097018
0.434157 0.446583 0.00682655
0.286637 0.387668 0.00261414
0.346947 0.406207 0.0660474
0.347312 0.30078 0.0663529
0.432326 0.406955 0.06982
0.429878 0.297369 0.0707082
0.260155 0.405732 0.0625687
0.49224 0.462139 0.147688
0.345054 0.406412 0.0860076
0.345862 0.299978 0.087469
0.429443 0.407039 0.090669
0.431357 0.299017 0.0909567
0.497142 0.282139 0.0430474
0.260881 0.296362 0.0865633
0.345405 0.447405 0.112942
0.344625 0.337498 0.114746
0.430853 0.446878 0.116336
0.430454 0.334601 0.118912
0.330048 0.279566 0.00420996
0.259696 0.338325 0.113003
0.281171 0.352381 0.141576
0.28084 0.464956 0.140776
0.364746 0.353291 0.144009
0.364938 0.464962 0.143604
0.451007 0.353844 0.145085
0.452954 0.466664 0.144235
0.258892 0.444365 0.14728
0.4969 0.353443 0.014847
0.327647 0.351208 0.00983173
0.25785 0.408086 0.120975
0.430388 0.446404 0.149131
0.476698 0.445193 0.00752404
0.342718 0.408378 0.141603
0.257738 0.299302 0.119245
0.49197 0.277821 0.117798
0.279689 0.387777 0.149142
0.391861 0.408589 0.0136493
0.27965 0.279258 0.147411
0.364325 0.389465 0.150134
0.34303 0.336258 0.149281
0.365112 0.281035 0.150792
0.448434 0.389873 0.153645
0.492902 0.350646 0.146259
0.451935 0.278862 0.153161
0.281031 0.355195 0.120019
0.281588 0.463908 0.120209
0.365866 0.3547 0.122504
0.365516 0.463372 0.122756
0.452751 0.353273 0.124251
0.451586 0.462785 0.123872
0.300201 0.444142 0.148894
0.301184 0.333926 0.148531
0.386629 0.444083 0.150333
0.386758 0.336333 0.150528
0.471495 0.444457 0.152532
0.470737 0.334399 0.15274
0.30009 0.41045 0.120513
0.301681 0.298438 0.121611
0.384669 0.409043 0.122479
0.38895 0.300183 0.124314
0.472383 0.405354 0.12737
0.471104 0.298168 0.125608
0.300091 0.406807 0.141206
0.301904 0.296577 0.142558
0.386658 0.408206 0.142772
0.386992 0.298182 0.145159
0.47147 0.40765 0.146807
0.472142 0.297678 0.145965
0.261178 0.334578 0.09158
0.49627 0.391008 0.0643036
0.430561 0.298855 0.125338
0.430127 0.411528 0.124001
0.321642 0.353204 0.143458
0.321871 0.459141 0.141662
0.409584 0.35225 0.145197
0.40764 0.462121 0.143887
0.264552 0.406742 0.00993999
0.413569 0.281304 0.0046274
0.266224 0.331656 0.00322995
0.347342 0.299317 0.121726
0.343834 0.410651 0.120704
0.372284 0.279086 0.00375031
0.260869 0.445076 0.092989
0.343439 0.443445 0.149217
0.371145 0.389615 0.00612493
0.32344 0.389383 0.149496
0.409849 0.463253 0.122827
0.322862 0.28177 0.15011
0.408221 0.390336 0.149881
0.494339 0.461648 0.0909802
0.408478 0.279723 0.15185
0.324339 0.355241 0.122246
0.32303 0.462505 0.121125
0.408928 0.3561 0.125018
0.433426 0.3348 0.00686082
0.350258 0.405763 0.0125675
0.349702 0.333266 0.00377017
0.455041 0.389469 0.00793464
0.493046 0.351624 0.125783
0.493247 0.279165 0.0971114
0.493008 0.461947 0.12612
0.392949 0.336094 0.00616483
0.494166 0.354878 0.0714004
0.455806 0.280235 0.00730242
0.260313 0.446214 0.114383
0.478203 0.332337 0.00714995
0.49678 0.283218 0.0629662
0.49683 0.462123 0.0361262
0.496169 0.390257 0.0434557
0.262198 0.441883 0.00162633
0.286327 0.277587 0.00214588
0.496695 0.389737 0.00601603
0.284203 0.49974 0.0379162
0.284977 0.500226 0.0585046
0.28575 0.50032 0.00292931
0.36774 0.502505 0.060447
0.409326 0.501723 0.094868
0.324418 0.502744 0.0584726
0.452657 0.498313 0.117874
0.494598 0.499422 0.11869
0.364788 0.501988 0.150907
0.495699 0.497905 0.0424432
0.496657 0.498009 0.0634469
0.450151 0.500512 0.152365
0.365894 0.499164 0.115714
0.280202 0.501631 0.146748
0.494617 0.498814 0.152806
0.408957 0.500085 0.116138
0.452919 0.500069 0.0610012
0.279925 0.499617 0.112488
0.452876 0.4999 0.0414265
0.407922 0.499465 0.151151
0.2794 0.390172 0.169927
0.257617 0.336013 0.167778
0.275963 0.352499 0.196472
0.280156 0.46357 0.196556
0.362021 0.353705 0.19847
0.363853 0.461393 0.198233
0.448756 0.356347 0.201488
0.448695 0.460181 0.200213
0.276912 0.388885 0.22501
0.489199 0.352279 0.289435
0.275916 0.281318 0.224387
0.362024 0.388831 0.226492
0.254865 0.408007 0.306067
0.360704 0.278625 0.224364
0.448074 0.391143 0.229526
0.25597 0.335259 0.203835
0.447528 0.278376 0.228917
0.276932 0.388175 0.20358
0.25513 0.446003 0.256307
0.276063 0.280762 0.203235
0.36307 0.389448 0.205605
0.300296 0.406782 0.175855
0.361445 0.280758 0.203849
0.447373 0.393467 0.208683
0.427877 0.335136 0.172614
0.447823 0.2796 0.207788
0.321944 0.279157 0.171087
0.322905 0.388153 0.169776
0.363323 0.353163 0.178076
0.364937 0.461174 0.177501
0.450014 0.352401 0.180491
0.44946 0.461676 0.180159
0.300758 0.444501 0.202215
0.297849 0.336013 0.203514
0.384364 0.443458 0.206351
0.383066 0.333842 0.205563
0.469606 0.445227 0.206988
0.467267 0.334654 0.208455
0.467945 0.29557 0.289922
0.252554 0.334541 0.312015
0.384879 0.406227 0.179025
0.385373 0.296831 0.176352
0.47139 0.443758 0.174096
0.469799 0.298342 0.181183
0.299251 0.404415 0.197064
0.2992 0.296937 0.198832
0.385225 0.408 0.199618
0.383214 0.297284 0.198
0.469231 0.409439 0.20093
0.4685 0.29781 0.201828
0.298006 0.446518 0.222541
0.296417 0.334558 0.224412
0.383904 0.445335 0.227506
0.381554 0.334968 0.226021
0.470138 0.443229 0.226968
0.467982 0.334024 0.228889
0.319657 0.353725 0.1985
0.321243 0.463858 0.196108
0.405094 0.352564 0.198484
0.4052 0.46068 0.198419
0.318756 0.389926 0.225279
0.492861 0.389231 0.17488
0.318883 0.277418 0.224219
0.404656 0.390284 0.226149
0.491098 0.460689 0.234502
0.404131 0.280961 0.225777
0.320892 0.391126 0.204904
0.252551 0.295645 0.250227
0.320589 0.276896 0.203564
0.406183 0.389024 0.205547
0.255305 0.408115 0.230157
0.404274 0.277745 0.206034
0.322601 0.352192 0.176837
0.32065 0.462584 0.175685
0.406852 0.354571 0.178701
0.406568 0.463369 0.177661
0.34219 0.447074 0.203949
0.340504 0.33517 0.205174
0.426187 0.445793 0.206871
0.425374 0.334944 0.206216
0.252503 0.294923 0.284693
0.254657 0.297747 0.229405
0.342137 0.410175 0.177324
0.341535 0.299647 0.177635
0.428494 0.410851 0.179448
0.427249 0.297739 0.179936
0.490813 0.280816 0.262663
0.491031 0.46108 0.200605
0.342713 0.407865 0.197729
0.340601 0.298059 0.19783
0.42637 0.409105 0.200447
0.426507 0.29905 0.200789
0.48968 0.389713 0.317492
0.279515 0.3516 0.176534
0.340693 0.444167 0.224048
0.339557 0.331383 0.225148
0.427115 0.442179 0.226839
0.425217 0.336797 0.227552
0.490815 0.281788 0.207744
0.449434 0.389711 0.174274
0.27449 0.35136 0.253354
0.275862 0.462725 0.250663
0.361561 0.352572 0.251837
0.362275 0.46326 0.253521
0.44686 0.352537 0.255156
0.447358 0.463922 0.254801
0.275657 0.388025 0.278598
0.386103 0.338121 0.171601
0.275558 0.278786 0.280289
0.361686 0.386506 0.279724
0.488889 0.352065 0.235087
0.361598 0.276688 0.280549
0.447585 0.389679 0.283059
0.340609 0.33483 0.314897
0.448385 0.277029 0.282371
0.27635 0.390171 0.257118
0.489593 0.356184 0.25635
0.276725 0.277014 0.258413
0.361573 0.390559 0.259212
0.426333 0.294252 0.287463
0.360932 0.278139 0.260255
0.447037 0.390717 0.26134
0.424463 0.407205 0.288184
0.449721 0.280276 0.262053
0.276925 0.353376 0.233188
0.277438 0.463045 0.229392
0.359987 0.351596 0.231454
0.361605 0.464006 0.232239
0.447943 0.352837 0.234583
0.448657 0.460892 0.233918
0.297072 0.445581 0.258146
0.297503 0.335514 0.259776
0.382808 0.444383 0.260205
0.382647 0.336077 0.260029
0.469277 0.447677 0.262147
0.468108 0.336536 0.262205
0.298472 0.409314 0.230735
0.297763 0.299101 0.231508
0.383331 0.405829 0.23253
0.382451 0.296172 0.232535
0.47073 0.405677 0.236446
0.470465 0.296649 0.234607
0.298563 0.405574 0.251025
0.297705 0.29953 0.252582
0.38348 0.407827 0.253428
0.381565 0.298357 0.253756
0.4699 0.40863 0.257529
0.46939 0.298932 0.255977
0.299206 0.442166 0.280638
0.296512 0.334642 0.280407
0.384752 0.443263 0.280843
0.38296 0.331428 0.281269
0.469299 0.443864 0.282975
0.46809 0.332498 0.282875
0.31914 0.352975 0.251416
0.319588 0.460888 0.251473
0.404436 0.35291 0.253518
0.404299 0.461836 0.255492
0.319322 0.389159 0.279056
0.425901 0.40615 0.3101
0.318285 0.278605 0.280166
0.405236 0.386163 0.28155
0.487863 0.278291 0.317887
0.40543 0.273537 0.280459
0.319346 0.38842 0.258374
0.254617 0.444463 0.310191
0.318663 0.27915 0.259513
0.404051 0.391499 0.260983
0.490474 0.388453 0.227931
0.404745 0.280186 0.259208
0.317612 0.349715 0.230899
0.319376 0.462332 0.231645
0.403582 0.352198 0.23348
0.406882 0.461459 0.235104
0.339871 0.444875 0.259249
0.339832 0.334211 0.259566
0.42555 0.445184 0.260941
0.423647 0.335103 0.260515
0.300983 0.335547 0.169405
0.341265 0.443011 0.313839
0.340541 0.408275 0.232062
0.339324 0.295385 0.232019
0.425607 0.407861 0.233516
0.427538 0.299186 0.232966
0.490075 0.352259 0.202584
0.253942 0.333792 0.278823
0.340315 0.409018 0.252655
0.340502 0.297575 0.252926
0.425601 0.409415 0.254578
0.427438 0.298475 0.254218
0.429188 0.445214 0.170214
0.49108 0.465471 0.2893
0.341943 0.443079 0.279895
0.340088 0.335891 0.28032
0.426851 0.443062 0.281407
0.424195 0.33389 0.281101
0.33973 0.29968 0.286846
0.363435 0.389913 0.171116
0.275668 0.349777 0.307212
0.275509 0.463725 0.305793
0.361233 0.353691 0.30866
0.362575 0.461428 0.308911
0.446976 0.352727 0.309359
0.445578 0.463277 0.310068
0.467686 0.296541 0.310934
0.25704 0.40781 0.173992
0.255385 0.405898 0.196555
0.257013 0.444587 0.22177
0.470846 0.408091 0.180516
0.466627 0.333151 0.3171
0.49307 0.352978 0.182029
0.25524 0.335633 0.224785
0.258022 0.443364 0.201531
0.274753 0.388639 0.312681
0.301041 0.300274 0.177045
0.275538 0.278779 0.311642
0.360305 0.391487 0.315269
0.340614 0.405257 0.286561
0.360616 0.277738 0.314169
0.447225 0.389002 0.315479
0.48937 0.463524 0.31026
0.445324 0.277352 0.316823
0.274341 0.350248 0.286595
0.277583 0.462223 0.285427
0.361924 0.351647 0.288371
0.363346 0.45977 0.286861
0.446584 0.352724 0.288605
0.447173 0.460401 0.289378
0.297682 0.445616 0.312177
0.297296 0.332444 0.313873
0.383345 0.444022 0.314968
0.382656 0.336205 0.31413
0.467172 0.445935 0.316323
0.490072 0.388494 0.283108
0.297236 0.40487 0.28564
0.297464 0.295618 0.285586
0.383649 0.404695 0.287181
0.385507 0.294255 0.286623
0.468981 0.406999 0.290305
0.487203 0.351319 0.310458
0.296545 0.405486 0.306284
0.29743 0.295958 0.305904
0.381623 0.408086 0.307711
0.381928 0.296799 0.308376
0.468815 0.407909 0.310827
0.406761 0.393224 0.171311
0.493248 0.461041 0.180144
0.490841 0.28146 0.175109
0.4263 0.334089 0.313781
0.255975 0.300573 0.195617
0.405585 0.462631 0.287638
0.254712 0.409927 0.284727
0.31865 0.350666 0.307744
0.320469 0.462044 0.307659
0.405255 0.35472 0.30791
0.404853 0.462328 0.307892
0.280853 0.281675 0.167739
0.258141 0.297332 0.174268
0.3859 0.442885 0.170873
0.31872 0.500199 0.257863
0.407432 0.27847 0.171613
0.471703 0.332889 0.173371
0.425603 0.296304 0.30817
0.33871 0.405962 0.308234
0.31777 0.38896 0.3141
0.340317 0.298054 0.308087
0.318665 0.280758 0.314514
0.403947 0.391375 0.314926
0.448927 0.281927 0.173565
0.404152 0.279427 0.315206
0.492076 0.391 0.262514
0.424811 0.443682 0.315767
0.278778 0.463528 0.175655
0.317149 0.354136 0.286359
0.319282 0.461168 0.285904
0.403515 0.35038 0.288317
0.449813 0.498686 0.173509
0.49081 0.463646 0.255326
0.256279 0.446633 0.277682
0.490711 0.391577 0.207642
0.343008 0.445067 0.169687
0.492422 0.277514 0.228996
0.489447 0.277307 0.283965
0.251891 0.333256 0.257733
0.254044 0.297696 0.305844
0.406019 0.500024 0.171977
0.255132 0.407861 0.25088
0.364235 0.278585 0.170734
0.343838 0.335331 0.169829
0.260578 0.442811 0.167684
0.25282 0.332845 0.332517
0.403156 0.500074 0.260816
0.404396 0.498996 0.315838
0.300225 0.444112 0.169135
0.361015 0.499602 0.314109
0.318552 0.499576 0.314449
0.275271 0.500618 0.311323
0.275977 0.498283 0.27934
0.449224 0.498618 0.206707
0.363178 0.497399 0.280622
0.362543 0.500286 0.259606
0.275968 0.498472 0.257987
0.322815 0.499912 0.168344
0.27916 0.500242 0.202333
0.406923 0.496354 0.206916
0.279347 0.497988 0.167027
0.488194 0.501689 0.316427
0.275726 0.500409 0.222391
0.318184 0.389371 0.336464
0.273843 0.389514 0.332788
0.274481 0.350308 0.359004
0.274001 0.464454 0.359971
0.361744 0.351263 0.362961
0.361352 0.465104 0.361871
0.444483 0.353841 0.365426
0.446841 0.465177 0.364288
0.275477 0.388171 0.386553
0.48838 0.28129 0.370503
0.274067 0.27811 0.385876
0.359583 0.390276 0.388848
0.465631 0.404929 0.419651
0.358271 0.277587 0.389407
0.444842 0.388858 0.393117
0.420311 0.407069 0.473842
0.446475 0.281251 0.391635
0.274754 0.388558 0.365882
0.488955 0.277976 0.338304
0.275515 0.278446 0.36568
0.36316 0.38932 0.369082
0.490553 0.352765 0.419743
0.360347 0.277588 0.369158
0.445448 0.389376 0.372102
0.333006 0.300196 0.471368
0.446259 0.279138 0.370423
0.468376 0.447034 0.337194
0.442329 0.464528 0.475414
0.339474 0.336923 0.334921
0.363079 0.463681 0.34063
0.445261 0.355505 0.343994
0.445607 0.462172 0.343257
0.295831 0.446811 0.365
0.294981 0.335844 0.36794
0.382687 0.445338 0.368886
0.382698 0.332142 0.368261
0.252838 0.444339 0.366005
0.465858 0.335806 0.39093
0.267839 0.390893 0.49501
0.466876 0.33728 0.338127
0.317496 0.351286 0.341536
0.489159 0.388501 0.337989
0.484943 0.353654 0.475359
0.317726 0.460871 0.341142
0.296315 0.407502 0.361097
0.29641 0.298292 0.360873
0.382594 0.409216 0.361598
0.381597 0.294614 0.363507
0.467079 0.409057 0.366444
0.253788 0.333799 0.36671
0.295088 0.444742 0.386547
0.296046 0.333263 0.388788
0.381428 0.445679 0.389176
0.380175 0.334679 0.389903
0.401701 0.50004 0.372
0.466357 0.334123 0.370996
0.317404 0.351283 0.362955
0.317835 0.464835 0.360655
0.404194 0.350737 0.361964
0.404178 0.464878 0.363067
0.466159 0.29744 0.36326
0.359828 0.278019 0.33455
0.318719 0.39178 0.388524
0.447994 0.390569 0.336254
0.316143 0.279827 0.388604
0.402267 0.38809 0.392602
0.340051 0.297887 0.340782
0.401939 0.280461 0.391805
0.424802 0.409245 0.344452
0.489435 0.352289 0.345357
0.425442 0.335507 0.335037
0.318943 0.389452 0.367608
0.332931 0.336916 0.475813
0.316711 0.280886 0.368301
0.402918 0.387062 0.370989
0.360293 0.355077 0.3424
0.402966 0.27913 0.371123
0.403852 0.462003 0.342677
0.446162 0.280236 0.337762
0.249995 0.410246 0.413013
0.483291 0.390607 0.481215
0.296198 0.442604 0.332304
0.467279 0.300065 0.342742
0.275245 0.352047 0.339773
0.249478 0.296739 0.412832
0.332184 0.449446 0.497975
0.340473 0.445996 0.367134
0.338723 0.334796 0.369481
0.425624 0.445113 0.371049
0.424872 0.333407 0.370346
0.252555 0.296547 0.339108
0.382368 0.406208 0.340793
0.310427 0.279573 0.498143
0.423869 0.299148 0.343184
0.341003 0.408795 0.362255
0.33879 0.296548 0.361197
0.424065 0.407367 0.364469
0.424706 0.295515 0.36394
0.33853 0.44328 0.387783
0.338763 0.334796 0.389608
0.42298 0.448958 0.391619
0.422739 0.333382 0.391154
0.271618 0.353911 0.414435
0.274549 0.463938 0.413788
0.356347 0.354294 0.415534
0.358012 0.461899 0.418344
0.444496 0.350686 0.41971
0.443959 0.461747 0.401182
0.269977 0.388561 0.440489
0.398037 0.392142 0.479716
0.270457 0.281689 0.440962
0.356645 0.389711 0.44309
0.399757 0.464751 0.451813
0.356654 0.278968 0.444793
0.444013 0.390512 0.447194
0.332503 0.40985 0.470932
0.442926 0.279593 0.446999
0.271936 0.393084 0.42037
0.420489 0.406914 0.452125
0.270128 0.28116 0.420937
0.35706 0.391359 0.422037
0.401036 0.352853 0.4509
0.358279 0.280805 0.423907
0.44371 0.389998 0.426122
0.421519 0.297517 0.452783
0.445973 0.281482 0.426477
0.274513 0.350854 0.39405
0.273844 0.464311 0.394205
0.359604 0.353883 0.395485
0.360071 0.459979 0.397373
0.443826 0.350884 0.399231
0.296754 0.333212 0.334409
0.295527 0.446239 0.421587
0.293107 0.338583 0.422072
0.380745 0.441947 0.425096
0.3775 0.334325 0.423914
0.445242 0.46189 0.421773
0.466797 0.333739 0.447638
0.296712 0.408552 0.3937
0.294555 0.296984 0.396086
0.379279 0.406436 0.396388
0.379709 0.29649 0.395548
0.425379 0.445072 0.336139
0.468463 0.297282 0.398955
0.293757 0.408391 0.414191
0.291975 0.30111 0.417274
0.379822 0.405632 0.417135
0.378601 0.297806 0.417156
0.488671 0.388675 0.427208
0.46801 0.298765 0.419535
0.29247 0.446063 0.44193
0.291437 0.334193 0.442118
0.378806 0.443978 0.445278
0.378879 0.337212 0.444878
0.464666 0.441046 0.427643
0.295409 0.40772 0.340502
0.315183 0.354507 0.415474
0.31513 0.464174 0.414327
0.399586 0.351684 0.417791
0.401295 0.461926 0.419271
0.467174 0.334971 0.4268
0.332664 0.336217 0.496965
0.313318 0.391342 0.444007
0.335866 0.297269 0.450798
0.315423 0.280132 0.442639
0.39997 0.389558 0.444436
0.485159 0.281586 0.48103
0.400327 0.281809 0.445159
0.49018 0.282536 0.391799
0.31136 0.282301 0.477198
0.485298 0.464043 0.45555
0.314814 0.390822 0.423037
0.312598 0.463883 0.44907
0.315013 0.280515 0.422397
0.400919 0.38842 0.424069
0.463553 0.409685 0.472442
0.400443 0.280043 0.424437
0.289652 0.336387 0.497089
0.402975 0.281476 0.335509
0.485937 0.460902 0.422421
0.316818 0.353984 0.394797
0.316328 0.460755 0.393898
0.401631 0.349789 0.397546
0.401058 0.462468 0.398077
0.253724 0.296799 0.359643
0.275379 0.46215 0.337936
0.335263 0.444858 0.423198
0.334566 0.33493 0.423224
0.423173 0.445183 0.426545
0.422136 0.336335 0.424519
0.338712 0.408583 0.395712
0.33959 0.29967 0.396394
0.422906 0.410519 0.399188
0.42363 0.296042 0.397634
0.334806 0.40987 0.415963
0.335009 0.29879 0.416593
0.422857 0.407995 0.419727
0.424229 0.297892 0.41928
0.334232 0.446135 0.44337
0.336036 0.335587 0.443502
0.421979 0.44579 0.446391
0.422502 0.334429 0.446239
0.268685 0.352374 0.469147
0.270247 0.462734 0.469715
0.353469 0.356165 0.470585
0.354292 0.462951 0.47034
0.439839 0.353932 0.47244
0.462943 0.446283 0.481521
0.489128 0.464559 0.365857
0.334376 0.407642 0.450978
0.310235 0.502028 0.476115
0.467442 0.447957 0.371877
0.313747 0.351929 0.448486
0.249169 0.409033 0.446429
0.485807 0.465578 0.477123
0.490271 0.462116 0.344795
0.298227 0.295525 0.340313
0.269553 0.390087 0.474632
0.486942 0.389097 0.448089
0.26943 0.282093 0.475734
0.354278 0.394225 0.479065
0.418917 0.336167 0.478477
0.355453 0.284458 0.477824
0.443391 0.39085 0.479375
0.488463 0.391549 0.372263
0.442397 0.27998 0.479901
0.27038 0.35317 0.44937
0.271785 0.462405 0.448853
0.356125 0.35416 0.45058
0.355806 0.462975 0.450473
0.444101 0.351983 0.452579
0.403699 0.352387 0.34013
0.291271 0.444656 0.477383
0.290097 0.338085 0.475491
0.375455 0.447198 0.478587
0.375344 0.336511 0.477206
0.487354 0.460317 0.400923
0.463002 0.300691 0.475088
0.290821 0.408275 0.448457
0.292225 0.297643 0.447391
0.378738 0.404981 0.45159
0.378714 0.299804 0.450889
0.44421 0.462817 0.454583
0.381012 0.297052 0.342823
0.290437 0.408606 0.468997
0.291288 0.298511 0.468379
0.37645 0.408755 0.471753
0.377894 0.300216 0.470796
0.340858 0.445761 0.336363
0.487425 0.351047 0.454785
0.465059 0.298016 0.454063
0.488136 0.351444 0.399762
0.339948 0.409237 0.342354
0.488952 0.281925 0.427402
0.490134 0.354646 0.366641
0.419756 0.297318 0.474361
0.461471 0.337969 0.481413
0.467785 0.408977 0.345116
0.312459 0.354752 0.468585
0.310418 0.465612 0.468697
0.3969 0.354073 0.47198
0.399348 0.46189 0.472728
0.465779 0.446381 0.392851
0.486323 0.279224 0.448536
0.311471 0.38959 0.476497
0.421136 0.444548 0.479769
0.46404 0.408539 0.453161
0.332533 0.448644 0.47655
0.464365 0.444964 0.447994
0.397691 0.278966 0.479115
0.487407 0.389214 0.392587
0.465741 0.408792 0.398551
0.28947 0.44705 0.497746
0.251106 0.448193 0.420074
0.380894 0.334982 0.335419
0.354018 0.281469 0.498205
0.270577 0.281479 0.496296
0.359909 0.390708 0.335259
0.252502 0.406565 0.358508
0.404843 0.391172 0.335521
0.383275 0.443954 0.335439
0.252683 0.409321 0.337478
0.319295 0.27751 0.334088
0.253024 0.335791 0.387502
0.251596 0.446391 0.386306
0.311668 0.390152 0.497981
0.275543 0.281028 0.333027
0.399426 0.502345 0.44548
0.312321 0.50017 0.442819
0.488772 0.49995 0.392928
0.400042 0.499612 0.425491
0.403536 0.498204 0.391446
0.264711 0.502616 0.496296
0.44458 0.50111 0.37233
0.36142 0.501076 0.370605
0.444854 0.499637 0.426369
0.489106 0.501898 0.371784
0.445604 0.498098 0.393666
0.354324 0.394836 0.499893
0.416658 0.334462 0.499958
0.395622 0.282068 0.499773
0.253682 0.445322 0.329994
0.264813 0.353611 0.524193
0.268813 0.46378 0.524091
0.351448 0.355639 0.524592
0.353094 0.465407 0.526461
0.434128 0.3555 0.52821
0.490588 0.298002 0.566805
0.265414 0.389026 0.551506
0.431076 0.280317 0.556374
0.265605 0.279397 0.55024
0.350089 0.39081 0.552245
0.442029 0.464265 0.508534
0.348707 0.278941 0.553811
0.432454 0.392132 0.556725
0.467623 0.282226 0.593004
0.467299 0.352021 0.584449
0.267001 0.390256 0.530569
0.464439 0.279377 0.647994
0.265665 0.281451 0.530139
0.352131 0.391627 0.531688
0.487469 0.298972 0.620276
0.349499 0.281269 0.53364
0.434106 0.391311 0.536845
0.487022 0.406762 0.621096
0.374983 0.33646 0.497737
0.487624 0.337063 0.593834
0.38515 0.499485 0.589199
0.343508 0.497478 0.647084
0.301383 0.496915 0.643598
0.493103 0.332676 0.558811
0.484008 0.389805 0.502209
0.289149 0.445124 0.529361
0.285931 0.336106 0.532161
0.374342 0.446625 0.53478
0.371131 0.337991 0.532159
0.439293 0.280657 0.501673
0.478219 0.392881 0.535645
0.354718 0.464599 0.506454
0.45008 0.334092 0.55652
0.353312 0.35625 0.504034
0.398281 0.463837 0.505629
0.496612 0.301561 0.531094
0.47832 0.355625 0.527949
0.288636 0.408128 0.523526
0.286169 0.299693 0.524988
0.373963 0.410054 0.527495
0.370555 0.301371 0.525804
0.488577 0.300287 0.58823
0.420227 0.445167 0.501398
0.286858 0.444947 0.550514
0.285892 0.335461 0.552147
0.36939 0.446181 0.554795
0.368773 0.335173 0.55468
0.37462 0.30036 0.50479
0.448217 0.297631 0.582891
0.307837 0.353668 0.525458
0.30957 0.465414 0.525598
0.39296 0.353128 0.526294
0.395382 0.46535 0.526604
0.475264 0.282191 0.537499
0.499212 0.410793 0.529304
0.307274 0.392973 0.552111
0.470921 0.280997 0.55797
0.305459 0.280875 0.552821
0.390309 0.388167 0.555634
0.37683 0.409761 0.507143
0.391794 0.282309 0.55494
0.474758 0.387885 0.556961
0.446642 0.33234 0.592132
0.434615 0.281052 0.535701
0.310349 0.390618 0.531418
0.463501 0.352498 0.64128
0.308577 0.281542 0.531847
0.393493 0.388815 0.535218
0.331757 0.412692 0.504717
0.391013 0.283599 0.534025
0.467231 0.278042 0.614091
0.473491 0.465716 0.563422
0.444719 0.40562 0.619907
0.459867 0.298815 0.507599
0.484713 0.334975 0.649231
0.456325 0.445194 0.534231
0.331835 0.298972 0.50434
0.484396 0.463304 0.507839
0.485272 0.445032 0.594835
0.330476 0.446575 0.532212
0.328508 0.335257 0.531964
0.414288 0.445915 0.536069
0.414126 0.335877 0.533282
0.386454 0.387641 0.643963
0.455585 0.336859 0.536092
0.469622 0.353439 0.563676
0.453272 0.406735 0.56391
0.330661 0.410241 0.525034
0.329202 0.298167 0.524784
0.414528 0.40984 0.52845
0.413127 0.299144 0.5281
0.329506 0.445709 0.552986
0.328469 0.335351 0.553272
0.410675 0.443351 0.556102
0.411684 0.33401 0.554518
0.263555 0.349927 0.578895
0.264545 0.462987 0.578452
0.345243 0.353484 0.579936
0.344887 0.4656 0.58272
0.426948 0.351182 0.584172
0.427998 0.462297 0.58364
0.263072 0.39026 0.607745
0.267423 0.466462 0.503009
0.26442 0.27848 0.606518
0.342539 0.390855 0.608965
0.48659 0.405819 0.642065
0.344248 0.279221 0.609163
0.425915 0.3853 0.610706
0.447638 0.442843 0.59105
0.396148 0.352968 0.505599
0.26518 0.388707 0.585053
0.300556 0.280562 0.643364
0.26244 0.274649 0.585139
0.346426 0.39056 0.587951
0.481693 0.353017 0.507899
0.345432 0.280455 0.588924
0.428062 0.389255 0.5898
0.463911 0.462415 0.621422
0.428578 0.279434 0.59103
0.264963 0.352909 0.558998
0.26594 0.462318 0.55847
0.34919 0.353921 0.559944
0.348782 0.466782 0.562218
0.430821 0.353856 0.563396
0.431476 0.462617 0.562891
0.285243 0.443259 0.585061
0.284111 0.335103 0.586791
0.365173 0.449665 0.589242
0.364645 0.332559 0.588695
0.483882 0.442949 0.61461
0.444958 0.293212 0.619657
0.284796 0.408674 0.559074
0.284745 0.29894 0.558856
0.370111 0.410345 0.561758
0.369297 0.298381 0.561593
0.449782 0.299816 0.562797
0.436731 0.354744 0.506659
0.285978 0.406527 0.579567
0.282514 0.297484 0.579678
0.366104 0.410005 0.582228
0.366206 0.297019 0.581745
0.485981 0.335578 0.615089
0.42543 0.497089 0.612047
0.284981 0.443634 0.605768
0.283287 0.333936 0.607589
0.36496 0.442458 0.610537
0.364389 0.334001 0.609604
0.463803 0.462583 0.641092
0.45644 0.407874 0.529302
0.304527 0.353376 0.580033
0.305067 0.462867 0.579044
0.38586 0.351147 0.583321
0.386678 0.463675 0.582515
0.462949 0.444243 0.502638
0.266632 0.502963 0.530718
0.303475 0.388055 0.608576
0.405393 0.330895 0.646921
0.30527 0.277457 0.606903
0.383148 0.387594 0.608952
0.261637 0.281223 0.642266
0.38417 0.27718 0.609687
0.467128 0.465236 0.585327
0.31145 0.353268 0.504769
0.482945 0.44135 0.650082
0.305426 0.386972 0.588274
0.405707 0.294597 0.638998
0.302993 0.278729 0.58628
0.385399 0.389602 0.589457
0.405635 0.408027 0.638698
0.387247 0.277706 0.588252
0.478013 0.462655 0.528344
0.465458 0.387753 0.649789
0.321064 0.442765 0.664932
0.306807 0.35418 0.559064
0.307612 0.462694 0.557786
0.389749 0.350884 0.561842
0.391087 0.465632 0.560981
0.488389 0.410924 0.584753
0.461571 0.40736 0.508759
0.323804 0.443559 0.58831
0.324022 0.335578 0.58765
0.406561 0.443268 0.590042
0.405697 0.333523 0.59198
0.328639 0.408538 0.559891
0.326805 0.297503 0.559862
0.410235 0.407544 0.563574
0.411468 0.301005 0.563799
0.324947 0.409956 0.581026
0.324207 0.297963 0.580531
0.407049 0.406759 0.583618
0.408255 0.298187 0.584157
0.322752 0.444298 0.609053
0.324745 0.333459 0.608529
0.405885 0.440459 0.610391
0.404352 0.331552 0.612632
0.259133 0.353173 0.634088
0.25979 0.463568 0.635088
0.341894 0.351852 0.63733
0.343482 0.462455 0.638212
0.42449 0.352557 0.640956
0.424222 0.463516 0.639943
0.444902 0.297663 0.640676
0.403587 0.445052 0.645919
0.289096 0.408179 0.503574
0.444615 0.333125 0.648151
0.322717 0.296654 0.636536
0.453972 0.444321 0.556331
0.311216 0.466761 0.504627
0.492288 0.413742 0.564306
0.384402 0.277813 0.645033
0.261463 0.39064 0.641214
0.321809 0.333139 0.644171
0.441134 0.390489 0.500683
0.345435 0.38535 0.646763
0.324872 0.406061 0.637417
0.343857 0.280786 0.643847
0.425695 0.38846 0.647271
0.323225 0.443081 0.643415
0.426406 0.277399 0.648159
0.261948 0.35018 0.613286
0.263351 0.460892 0.614575
0.343325 0.354924 0.616691
0.34439 0.462987 0.616893
0.425407 0.350869 0.620299
0.424794 0.461081 0.6186
0.279817 0.445814 0.643906
0.279861 0.336765 0.640974
0.363541 0.444615 0.645513
0.363086 0.331985 0.644504
0.442673 0.445316 0.647607
0.417579 0.298374 0.50747
0.282295 0.40781 0.615435
0.284352 0.296708 0.613617
0.363349 0.404663 0.617834
0.365376 0.298353 0.615682
0.463788 0.353625 0.621042
0.435601 0.464931 0.529555
0.281909 0.41059 0.636238
0.28237 0.300338 0.634603
0.365558 0.404708 0.638526
0.364703 0.297405 0.636456
0.445969 0.407672 0.640622
0.444613 0.443226 0.612043
0.322143 0.409658 0.615969
0.484824 0.298751 0.642998
0.449636 0.406837 0.584031
0.424365 0.275233 0.610764
0.46702 0.388036 0.612892
0.469166 0.389023 0.59189
0.301869 0.3533 0.636353
0.302625 0.460509 0.635598
0.38528 0.348304 0.638313
0.382758 0.463443 0.637264
0.259457 0.391708 0.661884
0.289945 0.300542 0.504887
0.455691 0.300832 0.528262
0.404677 0.29333 0.617942
0.445747 0.33101 0.613472
0.384977 0.460654 0.617195
0.404787 0.403344 0.616834
0.419594 0.407923 0.507833
0.303832 0.350531 0.615732
0.303258 0.464029 0.615441
0.383576 0.353796 0.617878
0.302907 0.389093 0.643206
0.323483 0.297905 0.616583
0.493997 0.448607 0.555803
0.49584 0.337094 0.538903
0.459156 0.336012 0.502152
0.268338 0.354089 0.50265
0.279048 0.33491 0.662445
0.260874 0.278959 0.662931
0.482225 0.278456 0.501871
0.499588 0.448172 0.535505
0.299826 0.279589 0.664146
0.426071 0.498329 0.59131
0.382443 0.496541 0.610244
0.34666 0.503515 0.587546
0.384381 0.499374 0.647503
0.397486 0.388912 0.501225
0.425003 0.499573 0.649035
0.279505 0.444924 0.663956
0.26451 0.498885 0.586078
0.265074 0.500598 0.607318
0.465085 0.500317 0.614211
0.265862 0.49871 0.550615
0.259093 0.499046 0.663517
0.465347 0.499252 0.64888
0.2603 0.499211 0.642927
0.306264 0.496941 0.606932
0.3087 0.502658 0.532332
0.321381 0.335656 0.664933
0.300024 0.390495 0.662552
0.342755 0.389646 0.666109
0.342149 0.278441 0.665072
0.376332 0.44637 0.499399
0.48444 0.334337 0.67029
0.342329 0.352921 0.672382
0.340963 0.354476 0.692033
0.342243 0.46048 0.694808
0.421833 0.352279 0.696206
0.424378 0.464113 0.696122
0.258656 0.46224 0.7473
0.257267 0.39115 0.753644
0.402443 0.442398 0.667129
0.339924 0.39151 0.721231
0.257323 0.357513 0.802695
0.339631 0.283332 0.720685
0.422954 0.392986 0.722267
0.419737 0.284723 0.780056
0.423752 0.281348 0.723921
0.256889 0.279552 0.809611
0.259371 0.278335 0.69705
0.257492 0.355032 0.747729
0.340824 0.391081 0.700674
0.45902 0.282881 0.761005
0.338518 0.281206 0.700946
0.421816 0.388737 0.700998
0.486712 0.409101 0.677312
0.421601 0.281532 0.701869
0.485455 0.445787 0.669942
0.255206 0.463823 0.782334
0.405855 0.336187 0.666671
0.295101 0.497911 0.812587
0.425235 0.353544 0.676292
0.422782 0.458777 0.676065
0.279732 0.443028 0.697828
0.27718 0.337009 0.698492
0.363182 0.442199 0.702407
0.360503 0.336827 0.699814
0.443092 0.447348 0.724714
0.442591 0.407584 0.696603
0.444843 0.408265 0.675497
0.257281 0.39065 0.698136
0.299095 0.35287 0.670552
0.383287 0.351492 0.673506
0.279887 0.407093 0.670789
0.483328 0.302129 0.788582
0.27779 0.406982 0.691969
0.278509 0.301375 0.690822
0.361989 0.405143 0.693539
0.359283 0.300664 0.693589
0.259242 0.462166 0.690377
0.442397 0.299674 0.695062
0.278456 0.444002 0.718428
0.278375 0.336484 0.719219
0.360655 0.443571 0.722539
0.362098 0.336781 0.720819
0.44321 0.443503 0.703698
0.441741 0.336554 0.724172
0.298234 0.350248 0.691146
0.299837 0.462995 0.691619
0.382297 0.352438 0.694104
0.382056 0.461324 0.694942
0.258792 0.463053 0.726965
0.464514 0.463585 0.730339
0.299591 0.388485 0.718561
0.462717 0.389563 0.70455
0.298656 0.280909 0.720923
0.383104 0.390425 0.723047
0.464089 0.354093 0.69805
0.381961 0.281059 0.721392
0.463323 0.390917 0.760337
0.255182 0.463499 0.803705
0.461515 0.355227 0.752059
0.298598 0.386129 0.697483
0.257988 0.283555 0.717819
0.297617 0.279484 0.69982
0.381714 0.388261 0.701573
0.259375 0.393161 0.719197
0.380557 0.280124 0.701644
0.462657 0.280653 0.702162
0.46403 0.501998 0.760372
0.279539 0.299016 0.670433
0.484908 0.410662 0.731202
0.482918 0.301641 0.809034
0.423692 0.277162 0.669293
0.380913 0.462256 0.674714
0.464901 0.278443 0.668908
0.404556 0.30141 0.674028
0.319989 0.44348 0.700698
0.320839 0.33536 0.700393
0.403176 0.444371 0.702855
0.401552 0.333718 0.701622
0.25549 0.39062 0.810591
0.362288 0.442799 0.666696
0.403418 0.405342 0.675025
0.341898 0.460726 0.673276
0.319922 0.408546 0.692384
0.317742 0.297764 0.693916
0.402839 0.408724 0.695388
0.399952 0.2993 0.694491
0.319329 0.445997 0.72154
0.31908 0.335407 0.721826
0.402846 0.447077 0.723063
0.40154 0.334972 0.722329
0.254536 0.354763 0.780565
0.255319 0.279209 0.774431
0.339472 0.354463 0.748357
0.339434 0.463587 0.748215
0.421721 0.357279 0.749933
0.423407 0.466745 0.752506
0.258508 0.354269 0.669132
0.484908 0.445717 0.724267
0.480908 0.447875 0.779586
0.337934 0.39089 0.776526
0.48401 0.333997 0.703706
0.33659 0.279059 0.776147
0.421009 0.393491 0.777536
0.484476 0.296799 0.696919
0.440672 0.300914 0.789189
0.444615 0.445342 0.669291
0.36585 0.407015 0.672295
0.463944 0.462342 0.697612
0.339186 0.389872 0.75592
0.485108 0.444706 0.70363
0.339656 0.284826 0.754642
0.422486 0.39277 0.757377
0.480836 0.336188 0.760652
0.422622 0.278861 0.758736
0.257283 0.279925 0.753196
0.361831 0.299326 0.672501
0.34041 0.354581 0.72707
0.339516 0.465836 0.727318
0.420675 0.356238 0.72938
0.422883 0.465313 0.731643
0.27904 0.445919 0.755675
0.276763 0.335211 0.754013
0.360198 0.446568 0.754997
0.360818 0.338091 0.757147
0.444099 0.445525 0.758541
0.439437 0.338755 0.759417
0.27999 0.409894 0.725807
0.278174 0.29993 0.726713
0.361393 0.407721 0.728991
0.361442 0.30051 0.728345
0.443235 0.410015 0.730824
0.443868 0.300648 0.731088
0.277828 0.411308 0.746836
0.278591 0.300197 0.746755
0.360521 0.408113 0.749923
0.361603 0.302295 0.749884
0.443973 0.408413 0.751382
0.440332 0.300672 0.751758
0.27545 0.443733 0.775775
0.274946 0.337701 0.774735
0.359034 0.447815 0.775129
0.360135 0.338153 0.777893
0.461927 0.465238 0.787527
0.442303 0.334705 0.780193
0.298159 0.352957 0.748776
0.299332 0.462261 0.748135
0.381231 0.354184 0.750165
0.381791 0.466175 0.751138
0.320503 0.406254 0.671941
0.443681 0.296335 0.675195
0.298016 0.391726 0.776534
0.439327 0.409206 0.807865
0.294906 0.279228 0.77475
0.380348 0.355171 0.785333
0.463602 0.392048 0.724796
0.37707 0.282747 0.777976
0.461009 0.354127 0.787982
0.463761 0.355299 0.731414
0.316031 0.300624 0.802756
0.297213 0.391027 0.755593
0.258699 0.462122 0.670646
0.295723 0.277085 0.754265
0.380959 0.39039 0.758167
0.400558 0.444311 0.813308
0.380022 0.278766 0.757112
0.483327 0.412955 0.788719
0.48049 0.337612 0.816292
0.483162 0.407667 0.698117
0.29916 0.353932 0.727837
0.297804 0.462385 0.726294
0.38151 0.353519 0.729486
0.381593 0.464164 0.730579
0.442115 0.334091 0.703606
0.48304 0.445652 0.758905
0.3201 0.443214 0.754528
0.319226 0.333883 0.756144
0.402967 0.445616 0.758642
0.401214 0.33733 0.758297
0.319062 0.409287 0.725906
0.31903 0.298955 0.727456
0.402278 0.411001 0.730165
0.402344 0.29928 0.730283
0.317561 0.405647 0.747345
0.317516 0.298007 0.748326
0.400548 0.412976 0.751067
0.401314 0.299282 0.751721
0.318155 0.441763 0.775638
0.317437 0.337026 0.777392
0.40178 0.445194 0.779024
0.40183 0.337535 0.779441
0.259027 0.353959 0.726354
0.464777 0.353317 0.676669
0.358049 0.33303 0.811714
0.338745 0.465167 0.80375
0.438825 0.335271 0.814455
0.421965 0.465236 0.808321
0.317272 0.444298 0.811676
0.399356 0.301044 0.807007
0.484609 0.335628 0.724536
0.441343 0.447013 0.780519
0.401268 0.408497 0.785705
0.380758 0.463557 0.785424
0.480903 0.300011 0.754066
0.357771 0.445999 0.812314
0.314772 0.298812 0.781506
0.316608 0.336774 0.810879
0.481695 0.40752 0.808435
0.48293 0.410095 0.75287
0.338946 0.352665 0.805003
0.4193 0.280976 0.815434
0.335508 0.278978 0.810378
0.418628 0.389115 0.8145
0.483886 0.297998 0.733042
0.379857 0.279937 0.813202
0.297618 0.354857 0.783898
0.48393 0.297922 0.676552
0.338312 0.355158 0.784376
0.337897 0.463489 0.782949
0.422626 0.357409 0.784331
0.422138 0.46577 0.788514
0.277404 0.445295 0.809976
0.276241 0.334863 0.810644
0.380565 0.46285 0.806491
0.398924 0.337248 0.812458
0.300159 0.463715 0.671197
0.459055 0.354432 0.809049
0.275363 0.407478 0.783412
0.274424 0.300785 0.782395
0.358609 0.40959 0.782751
0.355773 0.299771 0.784361
0.441585 0.409436 0.787117
0.461936 0.282574 0.781666
0.276076 0.409388 0.802794
0.276529 0.299741 0.802908
0.337799 0.388271 0.812709
0.358182 0.295289 0.806271
0.441692 0.445136 0.815389
0.441416 0.299895 0.809482
0.256002 0.35613 0.690698
0.317317 0.406837 0.785158
0.3174 0.407232 0.804669
0.461574 0.280302 0.814485
0.463484 0.391729 0.781089
0.378318 0.354117 0.805428
0.296557 0.356533 0.804434
0.298024 0.463487 0.803766
0.420035 0.353281 0.805785
0.398695 0.407657 0.805671
0.460259 0.391736 0.816079
0.462131 0.467185 0.809034
0.48247 0.44544 0.814075
0.463464 0.467617 0.751022
0.481785 0.336376 0.781856
0.355559 0.410052 0.803591
0.379654 0.391166 0.778409
0.39722 0.302315 0.786623
0.464921 0.464551 0.67659
0.376192 0.390828 0.811866
0.296422 0.462176 0.782433
0.295986 0.391302 0.811752
0.462995 0.279428 0.724611
0.295545 0.281226 0.810416
0.320226 0.299206 0.671366
0.254706 0.392653 0.774499
0.465871 0.390451 0.670699
0.384578 0.280533 0.666384
0.29758 0.500509 0.776458
0.445012 0.332829 0.668338
0.424586 0.388355 0.667699
0.339992 0.501664 0.719419
0.384896 0.386826 0.664549
0.464133 0.501146 0.725241
0.254142 0.386468 0.831779
0.464364 0.500738 0.670674
0.255792 0.502348 0.775114
0.463636 0.498709 0.704205
0.255964 0.279036 0.831104
0.274817 0.335378 0.831521
0.462806 0.501632 0.816079
0.423394 0.500714 0.70468
0.340771 0.498344 0.699591
0.382296 0.49817 0.668013
0.382322 0.500156 0.70201
0.316799 0.336137 0.832592
0.362675 0.334601 0.665091
0.254072 0.351448 0.839067
0.421446 0.281714 0.835332
0.335458 0.356031 0.860302
0.33694 0.463336 0.84136
0.417043 0.358014 0.862329
0.316604 0.403585 0.84029
0.460704 0.280272 0.834854
0.250193 0.278912 0.921317
0.289976 0.500926 0.976517
0.333178 0.390691 0.888862
0.295194 0.388966 0.832463
0.334145 0.282288 0.888065
0.418053 0.390646 0.890054
0.295504 0.352125 0.838384
0.417095 0.279492 0.889743
0.251192 0.462055 0.89382
0.377979 0.39089 0.832652
0.497117 0.462506 0.975363
0.336362 0.392858 0.868721
0.29685 0.462406 0.840259
0.335346 0.281465 0.867962
0.41729 0.394432 0.869769
0.440648 0.336785 0.835021
0.418032 0.28198 0.869078
0.498537 0.393545 0.947448
0.357556 0.332506 0.833617
0.460127 0.464257 0.844124
0.481669 0.298822 0.84259
0.420542 0.356213 0.841588
0.41774 0.46662 0.8616
0.274231 0.444476 0.865806
0.274463 0.333955 0.865259
0.336453 0.466515 0.861129
0.355874 0.336444 0.866762
0.4395 0.446649 0.869457
0.437895 0.336959 0.870027
0.248538 0.390812 0.941648
0.399402 0.337576 0.83411
0.357257 0.408346 0.861501
0.419284 0.391588 0.833989
0.25384 0.354139 0.859413
0.442063 0.301847 0.842081
0.275273 0.409247 0.858419
0.274277 0.298383 0.858958
0.356768 0.444358 0.867188
0.358239 0.294873 0.839849
0.438266 0.40927 0.862974
0.439652 0.301435 0.862959
0.273371 0.445079 0.88783
0.273461 0.335814 0.886296
0.356807 0.445706 0.887207
0.354483 0.334469 0.888133
0.43869 0.445777 0.890715
0.437221 0.33306 0.891003
0.296173 0.354944 0.859702
0.294497 0.46516 0.861243
0.378435 0.353985 0.859641
0.376747 0.466446 0.861304
0.459121 0.351592 0.864143
0.461856 0.462594 0.866056
0.292213 0.391878 0.887283
0.440743 0.44521 0.835659
0.29354 0.279525 0.885324
0.374658 0.38943 0.888581
0.252903 0.464658 0.859816
0.376509 0.280701 0.868372
0.456825 0.388514 0.891413
0.476919 0.299327 0.976775
0.458375 0.279642 0.89095
0.295934 0.391047 0.866565
0.273721 0.409017 0.837815
0.295368 0.280134 0.864659
0.376633 0.388633 0.86756
0.482293 0.336536 0.836873
0.356956 0.299161 0.860195
0.45854 0.389216 0.870778
0.311548 0.406439 0.951426
0.459199 0.281099 0.870376
0.253105 0.392942 0.886463
0.248874 0.504175 0.921841
0.252409 0.35506 0.892901
0.29635 0.278557 0.831164
0.461183 0.355357 0.843623
0.481184 0.446167 0.835218
0.316774 0.44728 0.868129
0.315738 0.334553 0.866185
0.396806 0.447368 0.86989
0.397791 0.337188 0.869199
0.48209 0.444489 0.871796
0.420523 0.463567 0.841398
0.497678 0.282747 0.983676
0.315383 0.299673 0.838847
0.398607 0.407566 0.841269
0.400725 0.300724 0.839713
0.48292 0.410547 0.843326
0.294677 0.463857 0.89423
0.316919 0.41032 0.859801
0.316582 0.299558 0.859155
0.396749 0.410465 0.862329
0.397167 0.299796 0.861509
0.479132 0.409347 0.864599
0.479821 0.332723 0.871158
0.314454 0.445274 0.888984
0.313675 0.33677 0.887496
0.395604 0.442599 0.890403
0.399311 0.334605 0.88972
0.4818 0.444009 0.892688
0.479335 0.333594 0.893448
0.477022 0.335069 0.982363
0.372173 0.27823 0.979045
0.333159 0.351839 0.916026
0.333914 0.46121 0.915676
0.418185 0.353061 0.91828
0.417967 0.46325 0.91863
0.33762 0.283672 0.831134
0.308536 0.407116 0.97219
0.47609 0.443606 0.982947
0.331521 0.38846 0.944624
0.309914 0.444917 0.979053
0.330958 0.279019 0.943235
0.416446 0.389927 0.947068
0.458334 0.463186 0.956558
0.413333 0.282221 0.945368
0.457233 0.354055 0.955731
0.503263 0.390714 0.836091
0.391374 0.336377 0.980351
0.333472 0.38819 0.924012
0.476023 0.406759 0.976874
0.332624 0.278784 0.922706
0.417493 0.38907 0.926009
0.376591 0.282477 0.888566
0.415448 0.282949 0.925356
0.439531 0.409562 0.842226
0.288661 0.351396 0.949634
0.334093 0.354648 0.895459
0.335459 0.463487 0.89486
0.41822 0.35444 0.89719
0.415717 0.464319 0.897987
0.27226 0.445416 0.922296
0.271328 0.334448 0.920702
0.353558 0.443233 0.923845
0.355368 0.334074 0.923488
0.438548 0.446458 0.926821
0.437863 0.334509 0.927056
0.272801 0.409434 0.89571
0.271812 0.299169 0.89404
0.353984 0.410345 0.89555
0.355916 0.298369 0.896249
0.437716 0.410017 0.899233
0.437134 0.297373 0.898344
0.27108 0.409311 0.915471
0.27107 0.29799 0.914811
0.356432 0.407831 0.917476
0.353464 0.297801 0.916261
0.437409 0.408829 0.919533
0.435892 0.299257 0.919115
0.268923 0.446848 0.943743
0.267622 0.335198 0.941321
0.353114 0.443051 0.944077
0.352187 0.333539 0.944199
0.437914 0.446677 0.947683
0.438241 0.334992 0.947934
0.293678 0.35387 0.915471
0.293811 0.463918 0.917142
0.375659 0.352179 0.915115
0.374463 0.461505 0.916572
0.458878 0.351622 0.919571
0.459579 0.464554 0.919267
0.28982 0.389991 0.943166
0.253271 0.279542 0.86387
0.290007 0.281266 0.941838
0.37333 0.390215 0.944669
0.358389 0.410736 0.840874
0.372222 0.280907 0.944996
0.455898 0.389812 0.947198
0.394876 0.408141 0.952246
0.456319 0.282533 0.948131
0.291041 0.390714 0.92301
0.456216 0.279505 0.982287
0.291183 0.282002 0.92178
0.37741 0.389959 0.923663
0.337743 0.352317 0.84013
0.374136 0.282061 0.924961
0.458913 0.387435 0.9267
0.358129 0.447576 0.833768
0.455327 0.282863 0.927353
0.293296 0.356694 0.894465
0.378513 0.465832 0.840533
0.376053 0.353238 0.894085
0.375854 0.464329 0.896257
0.456891 0.354544 0.89921
0.459643 0.462001 0.89842
0.314088 0.444231 0.92383
0.312735 0.333782 0.923405
0.397232 0.445477 0.923739
0.396614 0.334511 0.923891
0.478788 0.443691 0.927808
0.481452 0.331817 0.928332
0.312236 0.40934 0.897076
0.31244 0.301049 0.894579
0.395377 0.405859 0.897251
0.396044 0.297655 0.896644
0.477412 0.408664 0.899119
0.478506 0.295011 0.899764
0.312852 0.408676 0.917157
0.312256 0.299731 0.915107
0.398147 0.409017 0.918554
0.395173 0.299067 0.917627
0.477643 0.406804 0.92008
0.477676 0.295779 0.920345
0.311729 0.443411 0.944867
0.311616 0.334209 0.944176
0.396995 0.445244 0.944852
0.395342 0.335245 0.944776
0.477502 0.444578 0.948784
0.478263 0.335956 0.948321
0.392434 0.299649 0.972486
0.393588 0.409313 0.972926
0.330445 0.352434 0.97307
0.330688 0.463443 0.972941
0.414832 0.352466 0.976046
0.414901 0.46465 0.974877
0.289843 0.282682 0.976768
0.476527 0.300886 0.955647
0.276484 0.297591 0.838893
0.312357 0.300732 0.971059
0.476091 0.406649 0.954759
0.372877 0.390176 0.979091
0.479849 0.298037 0.863392
0.288297 0.388083 0.97824
0.393891 0.445621 0.981976
0.328496 0.38865 0.97988
0.252443 0.27837 0.886402
0.331886 0.279336 0.978643
0.413443 0.390771 0.980753
0.373232 0.352355 0.950174
0.413085 0.282553 0.979592
0.39226 0.298629 0.951996
0.317633 0.441037 0.832895
0.331671 0.352105 0.951229
0.332596 0.460569 0.952003
0.415819 0.353044 0.954212
0.4164 0.46383 0.95362
0.26863 0.446167 0.977086
0.268162 0.334723 0.978559
0.351648 0.443635 0.981049
0.351973 0.335417 0.978878
0.43439 0.446179 0.982211
0.435826 0.336556 0.982127
0.269148 0.409472 0.95009
0.269919 0.299451 0.949042
0.351846 0.406557 0.951244
0.350055 0.297666 0.950728
0.437142 0.409422 0.955427
0.434492 0.298381 0.953871
0.266221 0.409549 0.971324
0.269769 0.299801 0.969639
0.349684 0.408127 0.972486
0.352163 0.297211 0.97225
0.434519 0.41112 0.975143
0.43642 0.298403 0.974118
0.291564 0.463513 0.9499
0.377768 0.355035 0.838756
0.45398 0.391979 0.98316
0.308717 0.334173 0.97862
0.375159 0.46221 0.951487
0.310392 0.299501 0.950523
0.290042 0.353192 0.969533
0.290485 0.463132 0.970231
0.372409 0.35453 0.971142
0.373123 0.460848 0.973625
0.457385 0.355013 0.975978
0.456423 0.462338 0.977018
0.398086 0.445136 0.834353
0.461389 0.393022 0.83739
0.254621 0.389367 0.866497
0.253645 0.463292 0.837663
0.250653 0.35325 0.913847
0.497516 0.387945 0.980632
0.24961 0.391691 0.919943
0.250999 0.465444 0.915555
0.501628 0.351872 0.898974
0.338877 0.389508 0.832622
0.499251 0.354716 0.954994
0.380481 0.281313 0.833472
0.3734 0.499112 0.946119
0.502499 0.35479 0.921712
0.378132 0.503094 0.868964
0.497991 0.352034 0.975439
0.332624 0.497488 0.924263
0.289872 0.499311 0.943455
0.502839 0.464393 0.89864
0.331591 0.501477 0.978977
0.416698 0.501319 0.890639
0.37469 0.499539 0.924551
0.414089 0.500432 0.981399
0.250575 0.50054 0.942217
0.417714 0.502156 0.87087
0.336319 0.503495 0.867977
0.276078 0.445133 0.830648
0.2843 0.68071 0.0305387
0.284181 0.568335 0.0308868
0.370195 0.679842 0.032139
0.36813 0.572982 0.0334796
0.454015 0.683655 0.03563
0.452489 0.573601 0.0354634
0.283948 0.71993 0.0578096
0.285057 0.60999 0.057738
0.368145 0.718721 0.0606026
0.36681 0.610402 0.0601591
0.451539 0.721131 0.0628448
0.454026 0.610908 0.0626433
0.285114 0.717288 0.037251
0.285849 0.607306 0.0378864
0.368569 0.717101 0.0399408
0.368472 0.609742 0.0402801
0.451843 0.719623 0.041471
0.452358 0.611565 0.0424092
0.370543 0.684009 0.0114678
0.286977 0.571731 0.0088449
0.308283 0.553203 0.00266516
0.369288 0.57712 0.013463
0.452922 0.687659 0.0150607
0.452406 0.574394 0.0142555
0.306819 0.555137 0.0374323
0.306747 0.664278 0.0377651
0.389668 0.553223 0.0404839
0.389277 0.662652 0.0402715
0.474329 0.5558 0.0423086
0.475439 0.664399 0.0423149
0.34995 0.556878 0.00463943
0.307686 0.516885 0.00993558
0.307548 0.625543 0.0104074
0.26019 0.554665 0.0915952
0.389168 0.519652 0.012944
0.38929 0.631345 0.0119717
0.411804 0.611042 0.00717525
0.474862 0.517602 0.015738
0.389448 0.55735 0.00730143
0.39129 0.667987 0.00551812
0.306945 0.517354 0.0301791
0.306987 0.627498 0.0307858
0.491117 0.677848 0.148296
0.391351 0.517454 0.0335599
0.389286 0.626561 0.0323672
0.490742 0.719503 0.0977081
0.474485 0.517418 0.0372801
0.473231 0.628206 0.0358974
0.304389 0.555684 0.057855
0.305338 0.661505 0.0594461
0.388216 0.553553 0.0617985
0.38953 0.663362 0.0607148
0.475445 0.553927 0.0638801
0.472889 0.661815 0.0629121
0.327402 0.684771 0.0319921
0.329422 0.573732 0.0315432
0.410955 0.681473 0.0355463
0.410974 0.571355 0.0337468
0.326787 0.71936 0.0596344
0.325766 0.611105 0.0603045
0.41018 0.721538 0.0626179
0.411567 0.609728 0.0604198
0.326264 0.721756 0.0393179
0.327518 0.61157 0.0393027
0.409949 0.719702 0.0416935
0.409997 0.609964 0.038983
0.329981 0.685182 0.0108241
0.328844 0.574219 0.0108931
0.41174 0.686112 0.0136502
0.410978 0.574316 0.0127512
0.347726 0.554089 0.0404283
0.347584 0.665033 0.0402131
0.432236 0.554668 0.0416768
0.43269 0.663959 0.0420756
0.263596 0.549975 0.0373644
0.262794 0.662564 0.0350161
0.258939 0.735082 0.139235
0.34795 0.520271 0.0117574
0.348979 0.630369 0.010735
0.495648 0.578026 0.037523
0.430769 0.517999 0.0125162
0.4326 0.633119 0.0136103
0.49071 0.715473 0.153796
0.264535 0.515162 0.00960674
0.265098 0.626817 0.00929962
0.494277 0.716752 0.0637217
0.349111 0.518826 0.032956
0.348216 0.628314 0.0317159
0.286196 0.722477 0.00421465
0.431451 0.520265 0.0344866
0.430998 0.62835 0.0340156
0.347691 0.737711 0.0882851
0.264272 0.51403 0.0293558
0.265498 0.625009 0.0300049
0.345596 0.556707 0.0604363
0.346599 0.662788 0.0607553
0.432821 0.557011 0.061941
0.429832 0.665391 0.0628389
0.493519 0.679511 0.070693
0.262581 0.664972 0.0558398
0.284798 0.683168 0.0853813
0.282247 0.572467 0.0849159
0.367999 0.682951 0.0888522
0.365754 0.573625 0.0885812
0.45125 0.682699 0.0889858
0.451109 0.571675 0.0910554
0.278961 0.721396 0.111699
0.281353 0.61081 0.111687
0.365019 0.719334 0.115563
0.366692 0.608037 0.115723
0.450396 0.722623 0.116997
0.453304 0.605372 0.118513
0.281635 0.718573 0.091501
0.283254 0.609124 0.0914023
0.367551 0.718661 0.0965731
0.366822 0.610971 0.0957471
0.451133 0.72012 0.0958701
0.450736 0.60864 0.097352
0.283533 0.68179 0.0641172
0.282884 0.572241 0.0635178
0.367297 0.679556 0.06776
0.366937 0.572152 0.0673118
0.451931 0.682898 0.0687611
0.454553 0.574391 0.0695356
0.302424 0.555882 0.093708
0.304492 0.664503 0.0931287
0.386845 0.553615 0.0950456
0.389715 0.665878 0.0947366
0.472416 0.553753 0.0969178
0.47156 0.662644 0.0964243
0.430852 0.738519 0.0352718
0.30346 0.51811 0.0674197
0.304187 0.627343 0.0673517
0.432044 0.556653 0.00732817
0.389185 0.517952 0.0685911
0.390113 0.625828 0.0679903
0.453344 0.725099 0.00909175
0.472871 0.517012 0.0700417
0.474236 0.626441 0.070226
0.262841 0.553802 0.0574093
0.30513 0.51778 0.0887353
0.304384 0.627524 0.0868154
0.286222 0.685156 0.00956895
0.388445 0.517871 0.0879602
0.389124 0.628549 0.0886442
0.454082 0.611052 0.00867193
0.471393 0.516871 0.0915481
0.470936 0.625673 0.0907669
0.300086 0.554888 0.11368
0.302172 0.665902 0.113958
0.386108 0.554705 0.116628
0.389055 0.664886 0.114302
0.472478 0.551639 0.116768
0.472303 0.662652 0.117199
0.324497 0.682595 0.0863378
0.323405 0.574155 0.0863287
0.410356 0.685593 0.0882084
0.408219 0.572931 0.0896608
0.323889 0.720954 0.113579
0.324042 0.610652 0.115298
0.407606 0.718272 0.117282
0.411428 0.60896 0.115344
0.32617 0.718833 0.0938378
0.324609 0.609425 0.0938264
0.409548 0.71861 0.0964311
0.409432 0.607973 0.0951413
0.324915 0.682563 0.0661943
0.323841 0.574234 0.0662663
0.409271 0.684233 0.0689084
0.40948 0.573493 0.068126
0.343393 0.556623 0.0941361
0.345945 0.666309 0.0941528
0.429767 0.554695 0.0964623
0.431087 0.665275 0.0946516
0.496411 0.61031 0.00787001
0.263439 0.665339 0.0925001
0.259659 0.626086 0.138943
0.346683 0.519543 0.0665475
0.347317 0.627751 0.0688652
0.388021 0.738192 0.0887217
0.430968 0.519607 0.0670335
0.432101 0.628367 0.067881
0.262543 0.629473 0.0843829
0.262896 0.518879 0.0643405
0.263924 0.627939 0.0634746
0.492351 0.684708 0.127123
0.344587 0.519792 0.0874394
0.346234 0.629274 0.0891187
0.47539 0.628084 0.0148807
0.430948 0.518239 0.0889061
0.431696 0.628937 0.0880452
0.491529 0.607953 0.151598
0.262317 0.515979 0.0848825
0.41224 0.49957 0.0408834
0.343636 0.554244 0.1149
0.34714 0.667782 0.114978
0.429506 0.556088 0.117228
0.430455 0.664084 0.115775
0.433487 0.669074 0.00756497
0.492409 0.571458 0.145669
0.279566 0.684086 0.139558
0.278048 0.570423 0.140138
0.366431 0.685573 0.142776
0.364246 0.572978 0.143507
0.449163 0.683137 0.14367
0.450364 0.570472 0.145412
0.280457 0.718582 0.169193
0.350215 0.666107 0.00340117
0.496079 0.610557 0.0636351
0.495564 0.607146 0.118009
0.495709 0.614505 0.0434462
0.496979 0.683703 0.0140258
0.279514 0.719395 0.147922
0.277866 0.606588 0.147667
0.364908 0.720934 0.150571
0.36624 0.610732 0.149496
0.449759 0.719296 0.151067
0.451992 0.605739 0.154001
0.280621 0.68602 0.11882
0.278603 0.573315 0.119737
0.368831 0.684252 0.122279
0.365708 0.570947 0.122677
0.45075 0.68628 0.122243
0.452309 0.570747 0.124601
0.300764 0.554143 0.146875
0.30091 0.662628 0.145627
0.388364 0.556892 0.151167
0.387841 0.664902 0.150141
0.472398 0.552765 0.153008
0.468845 0.663386 0.152049
0.260492 0.628836 0.118285
0.301942 0.517249 0.119817
0.302191 0.627981 0.118589
0.37132 0.721618 0.00475622
0.386022 0.518373 0.125598
0.388738 0.624677 0.121034
0.260715 0.665241 0.112398
0.473408 0.516619 0.125756
0.474229 0.625881 0.124732
0.471046 0.737558 0.145601
0.301931 0.516882 0.140521
0.300374 0.62674 0.139168
0.347061 0.736996 0.0675579
0.385957 0.518589 0.145614
0.387205 0.627939 0.141804
0.493047 0.571206 0.1252
0.471892 0.517066 0.146348
0.471253 0.625457 0.144893
0.309594 0.666572 0.0033421
0.474518 0.666478 0.00934348
0.410998 0.721326 0.00690311
0.286255 0.609409 0.00273388
0.323956 0.683322 0.141132
0.323036 0.572452 0.142536
0.410855 0.682071 0.143414
0.410351 0.57354 0.143951
0.258342 0.516454 0.140908
0.370152 0.61178 0.0044675
0.25664 0.734922 0.118903
0.391662 0.73979 0.0136048
0.494465 0.573272 0.0165826
0.495691 0.720251 0.0421168
0.25834 0.662846 0.146751
0.322227 0.611514 0.148244
0.408557 0.719064 0.150561
0.408805 0.609695 0.151224
0.325443 0.683878 0.119992
0.321284 0.573208 0.121384
0.409433 0.680922 0.122052
0.407279 0.573217 0.122879
0.343618 0.552883 0.149017
0.344706 0.6672 0.149013
0.429949 0.552395 0.151844
0.430217 0.661981 0.151967
0.493152 0.608637 0.097995
0.30686 0.73917 0.0103298
0.390083 0.73897 0.0335978
0.344632 0.518643 0.12122
0.343607 0.628697 0.121855
0.259799 0.737511 0.0848301
0.43085 0.517448 0.123205
0.431691 0.626427 0.123684
0.321711 0.719779 0.147255
0.385898 0.735151 0.123462
0.264071 0.738374 0.00906237
0.305301 0.737853 0.032482
0.34384 0.51619 0.142616
0.344775 0.629477 0.143109
0.304373 0.740437 0.0655895
0.428923 0.516181 0.14429
0.431106 0.624941 0.145101
0.386514 0.735709 0.143191
0.349476 0.740727 0.0117713
0.301377 0.738443 0.118488
0.493947 0.719069 0.118781
0.492923 0.68163 0.091104
0.472699 0.738581 0.0686949
0.257679 0.553179 0.167656
0.25863 0.517522 0.118914
0.343962 0.735887 0.141558
0.25721 0.553803 0.147566
0.475213 0.73942 0.0361116
0.494848 0.571259 0.090325
0.431731 0.739078 0.070448
0.348443 0.737831 0.0326525
0.304649 0.735355 0.0857806
0.472921 0.552884 0.00856775
0.264998 0.73859 0.0299727
0.470807 0.739914 0.0892318
0.300177 0.73762 0.139592
0.471515 0.738092 0.124974
0.258973 0.556198 0.111348
0.262855 0.734836 0.0643907
0.328191 0.611277 0.00383052
0.429063 0.740989 0.145507
0.329181 0.723853 0.00485926
0.343951 0.738209 0.120942
0.387739 0.737441 0.0675523
0.429599 0.740163 0.0916369
0.428659 0.737346 0.124758
0.498112 0.571887 0.0690422
0.43105 0.740805 0.0150045
0.474999 0.741553 0.0161103
0.495875 0.684753 0.0358442
0.257388 0.66252 0.167565
0.280194 0.609509 0.168299
0.324058 0.498697 0.11512
0.495223 0.722643 0.0081974
0.36982 0.500214 0.00408315
0.450114 0.496833 0.0965298
0.369444 0.499693 0.0396781
0.326117 0.498901 0.0371728
0.325983 0.495333 0.0946994
0.323743 0.496958 0.148023
0.494578 0.498231 0.00820631
0.493835 0.498889 0.0979191
0.366502 0.501976 0.0945188
0.328851 0.496887 0.00329272
0.4106 0.497916 0.00633671
0.410822 0.499715 0.0623633
0.453915 0.500362 0.00844447
0.282507 0.499134 0.0929473
0.265847 0.664997 0.00188256
0.279309 0.679738 0.19434
0.277747 0.572147 0.195613
0.363604 0.68146 0.198122
0.36275 0.570346 0.197611
0.44808 0.67917 0.199647
0.449937 0.569898 0.200362
0.275969 0.718306 0.221659
0.276974 0.608888 0.222044
0.361325 0.719643 0.224264
0.362659 0.607542 0.223921
0.448927 0.721847 0.227901
0.448489 0.607187 0.226879
0.276947 0.716545 0.200584
0.277476 0.609606 0.201064
0.362612 0.718498 0.203843
0.363702 0.606133 0.203441
0.449536 0.71999 0.206928
0.450459 0.606072 0.206466
0.257236 0.514345 0.173426
0.254985 0.736309 0.24865
0.364483 0.680805 0.177921
0.365213 0.570741 0.176434
0.44828 0.682809 0.179461
0.452552 0.573479 0.179809
0.30025 0.554673 0.204515
0.299148 0.664453 0.203681
0.383472 0.555777 0.205163
0.385298 0.661879 0.204027
0.471748 0.55255 0.206224
0.470152 0.661633 0.207458
0.492722 0.681937 0.202647
0.491576 0.609183 0.207245
0.301157 0.62632 0.175065
0.254809 0.627457 0.194053
0.385916 0.518094 0.179383
0.385975 0.62492 0.17677
0.491369 0.721988 0.262408
0.47096 0.513843 0.180312
0.472037 0.62684 0.180169
0.258367 0.555431 0.222333
0.30043 0.518267 0.195896
0.299652 0.628193 0.196272
0.279828 0.678915 0.174203
0.387446 0.518976 0.200517
0.385748 0.624658 0.198688
0.492533 0.6105 0.228217
0.470666 0.51612 0.200437
0.470114 0.62516 0.200505
0.299148 0.552331 0.225496
0.298422 0.665479 0.223619
0.384039 0.557156 0.22624
0.383154 0.665194 0.224625
0.471043 0.555163 0.227257
0.471147 0.663928 0.22896
0.320627 0.681515 0.196955
0.321368 0.572386 0.197221
0.407536 0.680995 0.200693
0.40664 0.571429 0.199601
0.319882 0.720349 0.224396
0.319129 0.61123 0.224026
0.406418 0.720048 0.226333
0.406596 0.607767 0.228431
0.319241 0.719092 0.20288
0.322171 0.609892 0.203451
0.405629 0.717329 0.205923
0.406294 0.606272 0.207115
0.493511 0.570046 0.180463
0.322009 0.573262 0.175696
0.407724 0.680668 0.17986
0.493369 0.721845 0.174402
0.342074 0.55201 0.205005
0.341435 0.664326 0.203659
0.427522 0.551878 0.205149
0.427636 0.661703 0.206705
0.488511 0.717364 0.315414
0.257587 0.550859 0.200633
0.254315 0.518195 0.229256
0.47199 0.551687 0.174216
0.344585 0.629349 0.17658
0.321015 0.497806 0.203507
0.4483 0.497188 0.282837
0.427644 0.626163 0.17938
0.255304 0.662185 0.221509
0.254956 0.515301 0.249691
0.489434 0.61457 0.317182
0.342264 0.665984 0.170053
0.3426 0.516641 0.197702
0.342336 0.627337 0.196671
0.257555 0.514355 0.194534
0.427688 0.513842 0.199689
0.429358 0.623492 0.200673
0.489994 0.60815 0.261089
0.252879 0.738317 0.303832
0.428868 0.662748 0.172336
0.341452 0.551843 0.225325
0.342333 0.666266 0.2254
0.427775 0.554385 0.226006
0.427569 0.664177 0.226401
0.408831 0.718122 0.171231
0.302295 0.73681 0.174872
0.274478 0.67971 0.249487
0.276239 0.569012 0.250952
0.362074 0.682032 0.253825
0.36017 0.57223 0.253176
0.448342 0.681045 0.254146
0.448919 0.57369 0.254276
0.275833 0.719453 0.276541
0.274175 0.609087 0.277852
0.362514 0.7186 0.280084
0.360918 0.608909 0.280929
0.446283 0.716591 0.281202
0.447408 0.609876 0.280983
0.277142 0.717545 0.255812
0.276741 0.608492 0.256989
0.360901 0.718855 0.260372
0.361053 0.608488 0.259134
0.448619 0.717436 0.261151
0.447189 0.610078 0.260555
0.275786 0.683002 0.2283
0.278032 0.572903 0.229987
0.363158 0.683121 0.233711
0.361361 0.57161 0.233254
0.448443 0.683476 0.234008
0.448204 0.571566 0.23283
0.297067 0.552016 0.258052
0.297018 0.66352 0.256825
0.384478 0.554326 0.259549
0.38229 0.661974 0.259133
0.468627 0.554314 0.261249
0.469382 0.662817 0.261457
0.408477 0.609259 0.170841
0.298691 0.514823 0.229121
0.297007 0.628368 0.231333
0.25408 0.662968 0.311672
0.3851 0.519906 0.232744
0.383488 0.626879 0.232584
0.343249 0.517208 0.17762
0.253042 0.557089 0.312789
0.46889 0.625851 0.234263
0.34002 0.737381 0.287001
0.29716 0.515742 0.25011
0.298538 0.626731 0.25173
0.317755 0.498744 0.334713
0.382551 0.518101 0.254375
0.381884 0.625807 0.252984
0.491481 0.683449 0.180696
0.469521 0.517056 0.255166
0.468392 0.626676 0.25446
0.297 0.554702 0.278676
0.296172 0.663745 0.277214
0.383791 0.552947 0.281093
0.38083 0.665205 0.279229
0.468512 0.555777 0.282616
0.469247 0.663753 0.281645
0.31944 0.680606 0.250918
0.317934 0.570623 0.251541
0.403638 0.682813 0.252831
0.405358 0.572499 0.254113
0.318184 0.71712 0.280733
0.317595 0.609919 0.279327
0.403642 0.718521 0.280801
0.404575 0.608652 0.280809
0.318221 0.717775 0.259093
0.319222 0.607936 0.258493
0.405369 0.721019 0.260536
0.404027 0.607948 0.260255
0.319007 0.682376 0.230463
0.3207 0.573447 0.230597
0.405839 0.681365 0.231878
0.40673 0.571519 0.234056
0.339236 0.551582 0.259287
0.340579 0.662478 0.258801
0.426149 0.555893 0.261169
0.426165 0.665206 0.259413
0.491855 0.684275 0.256316
0.256853 0.66286 0.201424
0.32103 0.681759 0.176059
0.342498 0.515817 0.230817
0.341165 0.628793 0.230403
0.449753 0.720284 0.171888
0.426746 0.517942 0.233671
0.428365 0.62804 0.23245
0.490252 0.577412 0.311634
0.343075 0.552589 0.169656
0.387049 0.662607 0.171398
0.490928 0.573688 0.23576
0.34052 0.515861 0.251042
0.340586 0.625752 0.251069
0.256643 0.625979 0.174147
0.424449 0.519367 0.25502
0.424443 0.628668 0.253894
0.253727 0.662489 0.257185
0.278713 0.570019 0.174599
0.491081 0.720652 0.228831
0.339824 0.552365 0.279931
0.339077 0.661083 0.279883
0.426631 0.554009 0.282575
0.424578 0.663708 0.280229
0.490455 0.500368 0.261775
0.431984 0.554205 0.172301
0.275082 0.682681 0.304869
0.275851 0.570815 0.305739
0.35876 0.679246 0.308576
0.360413 0.569373 0.307415
0.446214 0.679775 0.308063
0.446949 0.573213 0.309454
0.382978 0.734466 0.288025
0.342709 0.735971 0.176576
0.382175 0.736679 0.308473
0.3868 0.73361 0.177768
0.493459 0.71923 0.207526
0.339912 0.736736 0.232509
0.274528 0.719944 0.31188
0.276568 0.610677 0.312261
0.360584 0.718677 0.316148
0.359813 0.606979 0.31375
0.443595 0.714293 0.315617
0.445535 0.609321 0.316735
0.274219 0.680896 0.284199
0.276372 0.572011 0.284938
0.358055 0.682075 0.287779
0.362294 0.570586 0.286798
0.445517 0.679866 0.288356
0.446736 0.573897 0.289658
0.295764 0.551424 0.313512
0.2957 0.664323 0.312643
0.382147 0.553301 0.315637
0.382261 0.662486 0.314309
0.469674 0.557741 0.316355
0.252627 0.667224 0.278485
0.256037 0.626758 0.229274
0.298402 0.517529 0.284937
0.295837 0.628081 0.284926
0.299037 0.738422 0.25102
0.383862 0.514013 0.288381
0.383688 0.627337 0.286583
0.259145 0.736423 0.174252
0.468399 0.517817 0.289734
0.468578 0.624955 0.28917
0.493027 0.607606 0.172332
0.296881 0.515035 0.305936
0.297843 0.628479 0.30564
0.387108 0.553873 0.171965
0.383639 0.515931 0.308304
0.380554 0.625537 0.307444
0.339701 0.735936 0.253916
0.46738 0.521366 0.310581
0.466538 0.626913 0.310056
0.446293 0.502195 0.260968
0.428225 0.738597 0.232824
0.340644 0.516348 0.306613
0.257454 0.550235 0.257668
0.384151 0.737398 0.253078
0.427648 0.51674 0.178988
0.316377 0.681606 0.306946
0.317031 0.571014 0.306363
0.40361 0.680745 0.307667
0.403385 0.570263 0.308046
0.255095 0.73678 0.28324
0.469469 0.663639 0.173252
0.255081 0.629944 0.284544
0.29756 0.738438 0.306351
0.450714 0.60875 0.174191
0.383749 0.735005 0.232473
0.316697 0.717315 0.313387
0.318056 0.607369 0.313022
0.40393 0.716126 0.315458
0.402892 0.609247 0.314847
0.424312 0.736335 0.287912
0.467591 0.664615 0.316267
0.317631 0.679986 0.285607
0.31786 0.572758 0.28586
0.403569 0.680493 0.286415
0.404223 0.572504 0.287427
0.339124 0.553163 0.312638
0.336419 0.662162 0.314877
0.426122 0.554871 0.315085
0.423448 0.66135 0.314752
0.253719 0.625543 0.305005
0.342228 0.516759 0.286312
0.339642 0.625149 0.286059
0.427034 0.735295 0.253893
0.427299 0.516065 0.288763
0.425033 0.62666 0.287411
0.490461 0.569896 0.256241
0.339133 0.735478 0.307838
0.48958 0.680027 0.309995
0.471043 0.737176 0.200776
0.426814 0.736063 0.199547
0.338926 0.625836 0.306986
0.321857 0.716274 0.168661
0.426302 0.516615 0.309474
0.425199 0.624365 0.30803
0.470115 0.737587 0.234149
0.34146 0.735459 0.19649
0.296621 0.734706 0.229814
0.492736 0.572671 0.200958
0.428172 0.740338 0.178833
0.469554 0.735834 0.255244
0.385005 0.734406 0.197753
0.470158 0.518006 0.233766
0.409823 0.571719 0.179041
0.424413 0.734884 0.308686
0.470474 0.739831 0.180828
0.296943 0.737323 0.28526
0.254676 0.626097 0.250282
0.323531 0.612299 0.169372
0.299853 0.51796 0.174395
0.489529 0.611164 0.281528
0.48887 0.717838 0.283111
0.298293 0.735881 0.194431
0.489978 0.57262 0.28941
0.492485 0.683823 0.234701
0.255971 0.738311 0.227879
0.365363 0.607878 0.170539
0.301461 0.55688 0.167279
0.46549 0.734866 0.310566
0.490413 0.681028 0.288456
0.466451 0.737078 0.28881
0.255268 0.736525 0.194646
0.365158 0.718383 0.170373
0.253776 0.518626 0.285217
0.301386 0.662122 0.167515
0.255638 0.554555 0.277895
0.254043 0.520823 0.306136
0.274425 0.499607 0.333509
0.320277 0.498606 0.277785
0.491984 0.500587 0.208309
0.492441 0.499027 0.229287
0.253486 0.555605 0.332819
0.322179 0.498834 0.224019
0.492078 0.499046 0.173678
0.406703 0.497439 0.227912
0.449152 0.501521 0.226507
0.44768 0.498963 0.316821
0.406398 0.498275 0.281068
0.364274 0.501018 0.224643
0.491637 0.500987 0.282402
0.364188 0.498716 0.171751
0.365316 0.499759 0.203131
0.318374 0.721686 0.334818
0.298105 0.662108 0.333893
0.274269 0.685259 0.360674
0.275414 0.576965 0.360193
0.362112 0.682995 0.36336
0.359978 0.571702 0.363643
0.447776 0.679386 0.363713
0.446154 0.572233 0.365164
0.274706 0.720108 0.386247
0.274005 0.612015 0.388488
0.358971 0.72115 0.388984
0.360739 0.605834 0.389216
0.444536 0.718078 0.392499
0.447071 0.611076 0.39089
0.273933 0.720656 0.365857
0.276371 0.612822 0.36721
0.359435 0.720689 0.368868
0.35999 0.609941 0.369389
0.444797 0.716444 0.371439
0.446698 0.609434 0.370435
0.363791 0.718821 0.336666
0.463222 0.662153 0.481889
0.384022 0.51435 0.342927
0.381953 0.663564 0.33506
0.446873 0.678659 0.341826
0.447294 0.572712 0.343877
0.297525 0.559916 0.367654
0.296919 0.667733 0.367485
0.381719 0.555952 0.371904
0.382897 0.665737 0.369953
0.467346 0.516382 0.364631
0.468465 0.660765 0.372254
0.339778 0.518508 0.341085
0.489159 0.684342 0.34443
0.352279 0.610111 0.500374
0.425432 0.555298 0.337195
0.404665 0.607885 0.335552
0.251543 0.73601 0.337867
0.382331 0.627201 0.342182
0.288454 0.555389 0.498668
0.468791 0.627606 0.34373
0.275839 0.6847 0.340571
0.296821 0.522626 0.360895
0.297554 0.629841 0.360782
0.252628 0.521552 0.392777
0.382317 0.519924 0.363749
0.382546 0.626207 0.36256
0.463901 0.520484 0.476162
0.252368 0.558844 0.386657
0.467179 0.625772 0.364284
0.295447 0.556404 0.388535
0.295196 0.66445 0.389094
0.381247 0.553037 0.392921
0.381818 0.664771 0.391662
0.485527 0.571007 0.478565
0.469294 0.664281 0.337959
0.318418 0.6824 0.361492
0.319048 0.575823 0.360379
0.404628 0.682486 0.363004
0.401346 0.570501 0.363278
0.29668 0.626926 0.341158
0.488936 0.720492 0.336651
0.316792 0.721599 0.389858
0.317637 0.611572 0.387669
0.402002 0.718741 0.391635
0.403535 0.609094 0.39136
0.254056 0.628237 0.339291
0.339965 0.554442 0.333659
0.316789 0.718579 0.369334
0.319048 0.611049 0.366276
0.403817 0.718104 0.370585
0.403963 0.606373 0.371018
0.444859 0.717059 0.336604
0.253011 0.667367 0.366553
0.46545 0.735572 0.365069
0.295873 0.740997 0.339965
0.403842 0.681296 0.342881
0.40298 0.57056 0.342191
0.488258 0.608694 0.371133
0.318347 0.684353 0.34085
0.338794 0.553775 0.368395
0.340399 0.663668 0.367937
0.423115 0.554294 0.370683
0.424773 0.66297 0.369044
0.486659 0.571246 0.457374
0.423904 0.735803 0.420175
0.424717 0.736022 0.343796
0.376737 0.516328 0.474641
0.425014 0.518361 0.344004
0.424852 0.626872 0.342557
0.275161 0.571169 0.339419
0.341587 0.518623 0.363224
0.339831 0.628552 0.360121
0.379792 0.741232 0.393785
0.423615 0.51769 0.365623
0.425931 0.627556 0.36303
0.339124 0.554828 0.390199
0.339259 0.665249 0.38945
0.423854 0.553553 0.39216
0.424538 0.665167 0.391095
0.273722 0.682061 0.414481
0.272624 0.572753 0.416796
0.358748 0.681988 0.416249
0.359548 0.573891 0.418576
0.444375 0.681893 0.41932
0.445142 0.572054 0.419969
0.271197 0.720123 0.440981
0.271767 0.612687 0.443342
0.35851 0.717364 0.443239
0.356871 0.608098 0.444079
0.443242 0.720799 0.44708
0.443223 0.611142 0.446655
0.272245 0.719054 0.421112
0.272117 0.610999 0.421766
0.360111 0.71745 0.422777
0.358831 0.60919 0.424314
0.446461 0.719485 0.42699
0.444379 0.606901 0.426754
0.27274 0.682447 0.394267
0.274386 0.574679 0.396031
0.35979 0.68349 0.395547
0.359837 0.570925 0.397161
0.445798 0.681216 0.398867
0.445765 0.572581 0.398425
0.294087 0.55318 0.421665
0.294463 0.663299 0.422621
0.378895 0.552818 0.426252
0.380475 0.663897 0.423526
0.289129 0.668535 0.49623
0.268603 0.721662 0.497295
0.46878 0.51686 0.344227
0.294257 0.519074 0.393522
0.295631 0.629304 0.394855
0.383383 0.73891 0.342174
0.380841 0.516223 0.397418
0.382117 0.627943 0.396618
0.468008 0.518725 0.398709
0.489462 0.719432 0.392202
0.466661 0.626913 0.400696
0.486311 0.719389 0.449559
0.293381 0.517842 0.413851
0.294802 0.626312 0.416279
0.487145 0.608098 0.391178
0.379405 0.516843 0.418242
0.38129 0.626813 0.41731
0.485381 0.681044 0.476899
0.295926 0.516382 0.34039
0.442101 0.683549 0.454129
0.2926 0.555172 0.442888
0.291495 0.663949 0.444089
0.37808 0.554205 0.446458
0.380714 0.662759 0.444707
0.378371 0.732929 0.471699
0.488137 0.609409 0.428095
0.316121 0.681506 0.416899
0.314715 0.572256 0.415384
0.402094 0.682941 0.418699
0.402776 0.571812 0.420199
0.36168 0.570489 0.341221
0.36175 0.500633 0.334735
0.312332 0.719313 0.443082
0.312375 0.607433 0.444193
0.398822 0.716881 0.443887
0.400848 0.609964 0.445938
0.379107 0.738597 0.41563
0.465649 0.518858 0.419962
0.314244 0.719677 0.422468
0.315537 0.607719 0.422019
0.400427 0.720587 0.423958
0.402255 0.608688 0.425036
0.339311 0.627612 0.339846
0.486671 0.608862 0.448487
0.317536 0.682918 0.395983
0.317824 0.574255 0.395119
0.401714 0.682655 0.397904
0.401839 0.571582 0.399526
0.403561 0.7184 0.336671
0.25078 0.630298 0.393508
0.3365 0.555441 0.424102
0.335928 0.66041 0.422597
0.423771 0.554077 0.42596
0.423175 0.665124 0.426314
0.490107 0.571338 0.365517
0.338248 0.517222 0.395024
0.339878 0.629236 0.395352
0.33843 0.738571 0.396127
0.425172 0.517851 0.399466
0.426206 0.627771 0.399633
0.440891 0.611727 0.482096
0.336232 0.519432 0.416646
0.337652 0.624027 0.416176
0.379065 0.735234 0.451726
0.423547 0.515928 0.420268
0.425081 0.625011 0.419685
0.333723 0.55447 0.444134
0.336995 0.658868 0.443651
0.422024 0.556351 0.44695
0.422343 0.666465 0.446608
0.269657 0.684518 0.471128
0.270852 0.575201 0.469966
0.356291 0.68093 0.471428
0.355535 0.574888 0.473308
0.442076 0.682442 0.474857
0.442257 0.574781 0.475374
0.25101 0.736397 0.391101
0.485192 0.719523 0.481802
0.470106 0.554781 0.339247
0.467823 0.554658 0.392083
0.333274 0.737873 0.469267
0.489363 0.682479 0.398892
0.269186 0.721965 0.476401
0.269548 0.611039 0.477606
0.355306 0.719745 0.476238
0.356277 0.610608 0.480182
0.443064 0.720679 0.48079
0.466595 0.739789 0.421233
0.270733 0.68429 0.448346
0.270707 0.573821 0.448224
0.356571 0.680213 0.449956
0.356433 0.57292 0.452543
0.487669 0.574519 0.421224
0.44388 0.574593 0.454061
0.291151 0.556714 0.477729
0.292649 0.666553 0.475118
0.376277 0.554237 0.480129
0.377307 0.665834 0.479303
0.336761 0.734339 0.416741
0.317867 0.573911 0.339467
0.42135 0.736689 0.472399
0.250402 0.628451 0.413498
0.29212 0.628139 0.451948
0.291722 0.738734 0.470511
0.378273 0.517316 0.452343
0.377234 0.625412 0.451734
0.463409 0.625905 0.475681
0.360689 0.608671 0.334553
0.464341 0.625938 0.454553
0.29251 0.739024 0.449214
0.288606 0.519079 0.470235
0.291517 0.627607 0.472235
0.465724 0.663715 0.426804
0.466022 0.520637 0.455218
0.377769 0.628229 0.473209
0.485748 0.609946 0.48261
0.464306 0.662718 0.447639
0.251589 0.667028 0.387083
0.269975 0.610338 0.497705
0.294042 0.740102 0.3934
0.489614 0.574258 0.345832
0.466001 0.734867 0.344553
0.293223 0.739153 0.414711
0.487186 0.50003 0.448986
0.462168 0.556917 0.483373
0.488137 0.717364 0.371629
0.314221 0.683346 0.469734
0.313151 0.574335 0.471915
0.399945 0.6818 0.47282
0.397605 0.57339 0.474082
0.486775 0.719687 0.428229
0.466827 0.556951 0.427288
0.468351 0.554366 0.37074
0.446972 0.610388 0.337892
0.489287 0.679906 0.36501
0.361016 0.498463 0.390878
0.425135 0.662674 0.336101
0.335286 0.735161 0.449277
0.313124 0.718461 0.475161
0.314075 0.611897 0.479518
0.400595 0.718223 0.479494
0.398443 0.609599 0.480368
0.465212 0.55597 0.447882
0.464537 0.738586 0.45437
0.315048 0.679413 0.448372
0.312319 0.57275 0.45104
0.400318 0.682034 0.452123
0.399019 0.57315 0.453249
0.46488 0.738668 0.474698
0.489756 0.607852 0.337443
0.334431 0.554878 0.477607
0.334168 0.665113 0.478179
0.419474 0.557881 0.481212
0.419863 0.664402 0.480787
0.486796 0.680377 0.455564
0.333857 0.518596 0.449514
0.336042 0.623466 0.45129
0.253637 0.519335 0.360742
0.421774 0.517158 0.453306
0.421391 0.629886 0.45359
0.336486 0.738377 0.362657
0.333591 0.517812 0.469781
0.334897 0.628309 0.471462
0.465776 0.626576 0.421514
0.419246 0.520388 0.474786
0.419784 0.627241 0.474186
0.360177 0.679627 0.34195
0.290608 0.516983 0.449334
0.251128 0.738921 0.41253
0.31648 0.499495 0.387867
0.468344 0.663857 0.392939
0.488574 0.572712 0.400743
0.314724 0.500044 0.42144
0.486782 0.68177 0.420954
0.423221 0.736436 0.399622
0.341317 0.738025 0.342113
0.382117 0.736315 0.363906
0.424411 0.734671 0.364415
0.466648 0.735402 0.399483
0.297502 0.73911 0.360997
0.40538 0.499083 0.338077
0.420425 0.734982 0.452549
0.382702 0.551464 0.335495
0.339118 0.664328 0.334196
0.253283 0.629925 0.359918
0.251091 0.735491 0.358541
0.2535 0.520285 0.339729
0.485098 0.499474 0.428263
0.331861 0.666077 0.499138
0.443768 0.49891 0.447095
0.310003 0.723705 0.495528
0.254206 0.557249 0.366078
0.310668 0.610853 0.500679
0.250614 0.556902 0.420638
0.485729 0.501608 0.483363
0.440988 0.501123 0.481776
0.268808 0.501137 0.441753
0.317578 0.501971 0.366791
0.311208 0.501413 0.49664
0.266694 0.501816 0.475096
0.354029 0.502427 0.499201
0.272515 0.500129 0.387663
0.272235 0.50116 0.421401
0.355421 0.500536 0.444193
0.354371 0.500136 0.477968
0.399043 0.500287 0.480073
0.448083 0.499236 0.337283
0.489445 0.499141 0.337304
0.35634 0.500761 0.423012
0.276509 0.500503 0.367575
0.331686 0.55639 0.498173
0.35527 0.717044 0.497874
0.297725 0.554298 0.333091
0.318205 0.609374 0.333609
0.274737 0.610074 0.333169
0.274308 0.721231 0.331806
0.266634 0.684895 0.524626
0.265683 0.573319 0.524288
0.348432 0.683409 0.525622
0.351709 0.574697 0.526804
0.436689 0.682793 0.529229
0.437452 0.576172 0.52832
0.264318 0.71962 0.551371
0.263151 0.609337 0.550684
0.348982 0.722251 0.554114
0.347384 0.609195 0.5556
0.432309 0.719815 0.555242
0.432148 0.610738 0.556494
0.26675 0.721845 0.53138
0.264782 0.609934 0.530712
0.349938 0.719866 0.532703
0.349667 0.611277 0.534132
0.434923 0.719624 0.534566
0.435932 0.615335 0.536398
0.48805 0.665337 0.59516
0.33272 0.735218 0.503476
0.485919 0.663672 0.615931
0.465228 0.6828 0.622688
0.438658 0.686271 0.508425
0.486125 0.519197 0.640972
0.287973 0.556053 0.531793
0.287184 0.662468 0.530281
0.372346 0.556589 0.533496
0.371443 0.667539 0.534336
0.352478 0.684383 0.506742
0.495471 0.633581 0.567597
0.448553 0.517042 0.585902
0.332163 0.519883 0.50466
0.474524 0.72041 0.558689
0.454141 0.556778 0.558102
0.309636 0.574175 0.504746
0.460985 0.632899 0.509576
0.462306 0.519283 0.509976
0.484824 0.721619 0.503198
0.374179 0.554353 0.500543
0.44435 0.630107 0.640808
0.287569 0.520365 0.524616
0.286808 0.627417 0.525765
0.374674 0.627974 0.506099
0.371529 0.520622 0.527286
0.370024 0.629446 0.526678
0.492255 0.669086 0.559234
0.484263 0.627811 0.622351
0.426412 0.573447 0.621026
0.285978 0.556768 0.552556
0.286323 0.662195 0.551811
0.369068 0.556319 0.554931
0.37029 0.665343 0.555199
0.396077 0.682351 0.507072
0.477572 0.500681 0.536703
0.30856 0.683443 0.523205
0.309868 0.574733 0.525891
0.393708 0.684829 0.527957
0.392751 0.573972 0.527646
0.310856 0.686522 0.502921
0.448118 0.628623 0.584895
0.306109 0.720484 0.552314
0.305925 0.613263 0.554364
0.390848 0.721018 0.555293
0.389033 0.612901 0.554797
0.485591 0.662702 0.649769
0.465479 0.606774 0.613433
0.30677 0.721817 0.531416
0.307012 0.609385 0.534867
0.393827 0.721424 0.534413
0.392208 0.611919 0.534092
0.484488 0.627252 0.64288
0.457405 0.629029 0.530163
0.487348 0.55455 0.593525
0.453173 0.519554 0.564921
0.457393 0.557317 0.53751
0.493744 0.52463 0.565735
0.483754 0.574229 0.509184
0.26691 0.685822 0.503491
0.330446 0.555599 0.531719
0.327834 0.664478 0.53286
0.415832 0.557505 0.534599
0.414461 0.665576 0.534725
0.453343 0.627287 0.564278
0.468448 0.682284 0.586725
0.460649 0.669928 0.503038
0.464996 0.717613 0.651506
0.289143 0.517972 0.503847
0.307442 0.500291 0.553559
0.259821 0.684872 0.63483
0.331539 0.52071 0.524726
0.329185 0.625752 0.526603
0.488131 0.63075 0.587114
0.415203 0.520449 0.528218
0.414821 0.629453 0.527696
0.326603 0.55454 0.551987
0.327392 0.667172 0.554685
0.412288 0.557271 0.555312
0.412287 0.667458 0.555358
0.264433 0.682951 0.577731
0.263359 0.572647 0.581115
0.346277 0.684886 0.581971
0.34615 0.576623 0.581806
0.426583 0.609755 0.612753
0.428834 0.573221 0.584718
0.262162 0.719045 0.607168
0.260287 0.611571 0.606853
0.34515 0.719553 0.609781
0.344936 0.611376 0.611042
0.424391 0.68345 0.621549
0.42733 0.609637 0.592322
0.263947 0.719617 0.584718
0.263298 0.609761 0.586717
0.344859 0.719296 0.589913
0.345629 0.611821 0.590147
0.397178 0.611211 0.500352
0.451849 0.665128 0.557293
0.264467 0.682346 0.557063
0.2651 0.573895 0.560548
0.350334 0.685943 0.56149
0.346095 0.573314 0.561358
0.432323 0.685428 0.564197
0.432258 0.57524 0.564232
0.284679 0.55593 0.587953
0.283509 0.664686 0.587055
0.366296 0.558678 0.590129
0.366708 0.666364 0.589826
0.471935 0.685536 0.565814
0.446423 0.737866 0.642222
0.279951 0.665417 0.663059
0.285273 0.519239 0.557878
0.283163 0.626828 0.558693
0.260767 0.720149 0.641443
0.369979 0.520129 0.561466
0.367581 0.627681 0.56275
0.462692 0.556282 0.50308
0.448712 0.553413 0.59359
0.495724 0.66236 0.538062
0.446086 0.553978 0.614042
0.284177 0.518757 0.578618
0.283679 0.627764 0.580154
0.486747 0.519597 0.619698
0.366259 0.522396 0.582819
0.367911 0.63048 0.58402
0.394672 0.573338 0.506371
0.488769 0.517748 0.587345
0.375724 0.517855 0.506496
0.283094 0.553837 0.608552
0.284072 0.663865 0.607963
0.364393 0.554305 0.610699
0.36489 0.663093 0.609983
0.325456 0.738658 0.58105
0.36544 0.739991 0.637742
0.304118 0.682743 0.579697
0.305386 0.575569 0.580377
0.387283 0.682517 0.581902
0.388269 0.573993 0.583921
0.305885 0.499176 0.586253
0.467839 0.574208 0.586558
0.301235 0.720511 0.608798
0.304715 0.610891 0.608418
0.386152 0.719442 0.611386
0.385495 0.60653 0.611196
0.467228 0.610583 0.593167
0.464466 0.571333 0.641584
0.304187 0.719398 0.588079
0.304197 0.610913 0.587681
0.387422 0.718499 0.589934
0.388358 0.610644 0.590788
0.479053 0.724399 0.538895
0.261493 0.721672 0.662139
0.304932 0.68376 0.559123
0.306434 0.574436 0.560088
0.390673 0.683089 0.562086
0.390377 0.57589 0.561806
0.327241 0.737388 0.559576
0.445756 0.664842 0.613504
0.324884 0.559106 0.588542
0.325125 0.665885 0.588798
0.408497 0.553443 0.592095
0.406884 0.667556 0.591644
0.352845 0.573221 0.506392
0.327522 0.518846 0.560786
0.327298 0.630279 0.561872
0.452515 0.736259 0.564578
0.411899 0.521343 0.563427
0.410501 0.627782 0.563235
0.33199 0.629777 0.505991
0.326829 0.522243 0.580556
0.32538 0.630339 0.581681
0.477498 0.687352 0.532286
0.406475 0.518877 0.583724
0.408442 0.631215 0.583651
0.32334 0.554552 0.60909
0.324835 0.665332 0.608541
0.40643 0.551317 0.613368
0.404971 0.664325 0.612986
0.486707 0.738779 0.623648
0.26005 0.57637 0.635905
0.344771 0.685873 0.636574
0.343246 0.571853 0.637697
0.402325 0.665592 0.647192
0.424085 0.571579 0.641593
0.403346 0.514995 0.619349
0.44846 0.664134 0.592466
0.418344 0.556868 0.501773
0.482859 0.611634 0.50336
0.447912 0.737708 0.621811
0.280698 0.738682 0.615714
0.257886 0.61208 0.662598
0.260401 0.613974 0.642924
0.343922 0.72168 0.643508
0.341818 0.608677 0.64487
0.266395 0.57501 0.504602
0.44914 0.736926 0.58492
0.260743 0.681321 0.614854
0.263205 0.575738 0.615019
0.344435 0.68272 0.616081
0.343603 0.573241 0.616558
0.424007 0.685481 0.641368
0.440232 0.574448 0.507889
0.278901 0.556344 0.642503
0.280387 0.667913 0.641514
0.364219 0.55252 0.645617
0.362943 0.663971 0.646302
0.444257 0.554103 0.648061
0.467838 0.720856 0.615002
0.478219 0.609564 0.537592
0.285788 0.517039 0.615077
0.282523 0.627299 0.614177
0.324223 0.739838 0.616177
0.363789 0.516604 0.618742
0.365429 0.627562 0.617666
0.457912 0.737853 0.530039
0.365704 0.738449 0.616359
0.371857 0.736246 0.526902
0.370407 0.73708 0.562368
0.281822 0.518422 0.636763
0.28204 0.631753 0.634184
0.46397 0.681692 0.644754
0.363307 0.516679 0.639396
0.363352 0.626949 0.638519
0.429429 0.68366 0.585261
0.445409 0.628968 0.620572
0.463426 0.607362 0.648824
0.374381 0.736603 0.506426
0.444318 0.517727 0.619795
0.415194 0.739391 0.527498
0.436487 0.500842 0.536856
0.442391 0.666255 0.650411
0.467936 0.717554 0.593454
0.30192 0.684061 0.636217
0.301227 0.575407 0.637138
0.382231 0.68381 0.63846
0.384734 0.574908 0.639382
0.46656 0.57031 0.621342
0.47371 0.574613 0.565831
0.460658 0.738653 0.50929
0.418287 0.629482 0.508139
0.444721 0.517915 0.641202
0.290436 0.631599 0.505573
0.487634 0.737813 0.588738
0.484352 0.5553 0.64982
0.302445 0.721295 0.64291
0.302476 0.612588 0.641952
0.384446 0.718532 0.646693
0.385441 0.61075 0.646471
0.281212 0.740594 0.635815
0.484833 0.502449 0.505222
0.302823 0.684066 0.615402
0.302307 0.574599 0.615973
0.383592 0.683419 0.617927
0.384355 0.569909 0.618948
0.428984 0.7196 0.592806
0.487596 0.555674 0.614005
0.320211 0.555923 0.644273
0.323864 0.666616 0.643735
0.403638 0.552591 0.647873
0.405573 0.628289 0.640336
0.366804 0.739932 0.582562
0.32443 0.516939 0.616339
0.323611 0.629647 0.6167
0.404802 0.737741 0.639897
0.412605 0.741563 0.5638
0.405467 0.626493 0.619308
0.479788 0.572627 0.53036
0.322503 0.518683 0.637638
0.323619 0.630004 0.637428
0.284834 0.739073 0.580159
0.404687 0.515691 0.640319
0.424436 0.609951 0.648478
0.323547 0.738948 0.636865
0.457137 0.521369 0.530798
0.492023 0.740941 0.568048
0.284935 0.740467 0.558905
0.482744 0.686167 0.511723
0.457261 0.667404 0.537912
0.476632 0.611535 0.55826
0.289098 0.740524 0.503968
0.408278 0.737906 0.584566
0.328612 0.737963 0.525279
0.417523 0.739944 0.506663
0.427272 0.720325 0.613358
0.424926 0.721261 0.648298
0.485928 0.737683 0.644529
0.418772 0.519766 0.508413
0.406623 0.738424 0.61912
0.395944 0.71936 0.500508
0.287379 0.742597 0.524456
0.474451 0.503898 0.556501
0.439348 0.612419 0.503117
0.300742 0.722608 0.664331
0.279129 0.557678 0.663426
0.439165 0.723644 0.500413
0.497787 0.561485 0.559336
0.343758 0.497699 0.607568
0.418205 0.665824 0.501528
0.392537 0.504112 0.555255
0.320723 0.555487 0.665127
0.433109 0.501575 0.556901
0.341845 0.497269 0.667279
0.350529 0.502048 0.534268
0.349204 0.502422 0.554423
0.300726 0.499068 0.663737
0.392144 0.502824 0.534307
0.441557 0.502167 0.502118
0.398164 0.50126 0.500867
0.299168 0.615475 0.662988
0.468067 0.501063 0.593436
0.374892 0.664409 0.500096
0.441786 0.664531 0.670175
0.254646 0.609219 0.774446
0.341689 0.683662 0.691487
0.341534 0.573624 0.693944
0.422464 0.683652 0.695074
0.423755 0.573314 0.695109
0.4428 0.627593 0.677607
0.484306 0.663799 0.760371
0.338596 0.719031 0.721748
0.340435 0.612481 0.721059
0.257571 0.682699 0.690532
0.422087 0.572826 0.730603
0.404127 0.661698 0.667508
0.382142 0.607301 0.667629
0.340572 0.719789 0.701014
0.341152 0.609731 0.700689
0.422569 0.719611 0.704706
0.422179 0.608873 0.701846
0.463605 0.572472 0.678032
0.254953 0.685001 0.802338
0.444892 0.555952 0.668144
0.258226 0.573432 0.68896
0.445222 0.518877 0.733478
0.461765 0.6822 0.678369
0.277841 0.554412 0.698323
0.27825 0.663817 0.699036
0.3625 0.555372 0.700264
0.361593 0.664497 0.700102
0.443492 0.553769 0.704278
0.384336 0.720819 0.667531
0.257149 0.720118 0.695731
0.441687 0.664525 0.704797
0.484155 0.66283 0.671102
0.255425 0.721916 0.716333
0.299139 0.577682 0.670911
0.255163 0.72105 0.809763
0.259638 0.685127 0.669489
0.341472 0.571977 0.672085
0.258977 0.576202 0.668225
0.363837 0.662972 0.666711
0.278319 0.519216 0.690975
0.278021 0.62946 0.691458
0.25679 0.683097 0.781522
0.361403 0.51761 0.695144
0.361582 0.629113 0.694888
0.483607 0.521939 0.753133
0.48326 0.629688 0.734557
0.463758 0.609886 0.705854
0.277 0.550379 0.718359
0.27816 0.663187 0.720358
0.360437 0.555249 0.721062
0.360285 0.666879 0.721288
0.319798 0.7379 0.749149
0.256707 0.573928 0.725964
0.298718 0.682631 0.692294
0.298081 0.574744 0.692003
0.380963 0.686441 0.69462
0.382918 0.573052 0.695914
0.258047 0.686344 0.724711
0.462919 0.718165 0.781932
0.297705 0.720245 0.720528
0.29791 0.608868 0.720034
0.380512 0.722064 0.723363
0.381602 0.609173 0.722327
0.424124 0.724032 0.668956
0.256707 0.609062 0.754001
0.300721 0.71895 0.699237
0.298691 0.61127 0.699077
0.382174 0.723708 0.703274
0.381332 0.611614 0.701858
0.276543 0.665838 0.831126
0.485659 0.627734 0.754812
0.253057 0.572112 0.802095
0.402763 0.553662 0.668297
0.254964 0.573488 0.781628
0.257788 0.609532 0.696886
0.483621 0.626992 0.678635
0.440656 0.73619 0.80968
0.320923 0.556711 0.698959
0.320859 0.664719 0.69978
0.403895 0.554501 0.702259
0.401517 0.664882 0.703283
0.257882 0.570225 0.746446
0.44308 0.736273 0.788673
0.299654 0.685263 0.671396
0.484717 0.627022 0.699148
0.48255 0.737841 0.679481
0.402355 0.62486 0.674772
0.480899 0.55841 0.760564
0.319466 0.516889 0.692946
0.320526 0.627297 0.692909
0.424993 0.574649 0.675173
0.403549 0.518813 0.695995
0.401702 0.629999 0.695607
0.31973 0.556223 0.718945
0.318618 0.664568 0.720316
0.40238 0.554621 0.72294
0.400438 0.664798 0.723503
0.321038 0.668471 0.664486
0.464405 0.571557 0.698844
0.339183 0.683421 0.749176
0.339051 0.6084 0.756614
0.420156 0.683513 0.752884
0.440307 0.558401 0.781689
0.279011 0.518859 0.670275
0.276554 0.515684 0.726691
0.339666 0.720119 0.77686
0.339161 0.608324 0.777619
0.420093 0.720186 0.759316
0.401698 0.629584 0.751948
0.320962 0.630854 0.67069
0.462514 0.611616 0.815662
0.339471 0.717384 0.756625
0.360469 0.628677 0.749493
0.256729 0.718956 0.774142
0.462633 0.611245 0.781833
0.400186 0.740426 0.751213
0.280688 0.735941 0.690831
0.339224 0.68257 0.728289
0.339767 0.575454 0.727811
0.420249 0.683803 0.731988
0.422876 0.573814 0.751133
0.278536 0.551478 0.754477
0.278542 0.660569 0.753771
0.339703 0.570083 0.749021
0.359406 0.664824 0.756636
0.422304 0.608168 0.781271
0.46439 0.61121 0.760241
0.318443 0.520026 0.72694
0.361897 0.515632 0.675126
0.276783 0.626279 0.727087
0.31867 0.737213 0.804449
0.360212 0.518978 0.729392
0.361397 0.6295 0.72907
0.318242 0.739413 0.728844
0.441657 0.555586 0.760246
0.440039 0.665108 0.781271
0.420972 0.500937 0.815799
0.278047 0.515477 0.747319
0.278726 0.624871 0.747468
0.378155 0.721828 0.813832
0.359882 0.518047 0.750283
0.381259 0.571647 0.750172
0.277832 0.630014 0.670885
0.443072 0.55377 0.724869
0.48297 0.737467 0.78944
0.27588 0.55344 0.775008
0.276189 0.663299 0.77459
0.35935 0.551693 0.778796
0.357811 0.663742 0.776147
0.460383 0.576031 0.789
0.420999 0.60986 0.760449
0.299459 0.680856 0.74826
0.298429 0.573214 0.747643
0.38058 0.685377 0.748942
0.359782 0.553362 0.757645
0.439576 0.666456 0.760778
0.463363 0.570617 0.731585
0.298244 0.716483 0.774454
0.295553 0.609624 0.777559
0.482573 0.737808 0.809885
0.379807 0.609237 0.777581
0.461311 0.682413 0.78799
0.341705 0.685991 0.67102
0.297729 0.718267 0.752969
0.299364 0.609591 0.757205
0.379228 0.720773 0.756344
0.380504 0.609462 0.756841
0.259744 0.681193 0.745466
0.460675 0.576802 0.751663
0.298287 0.682762 0.727079
0.296784 0.57096 0.725038
0.380716 0.684599 0.728901
0.380922 0.572573 0.729996
0.484288 0.518549 0.732363
0.441898 0.629695 0.754167
0.318428 0.55283 0.755843
0.320161 0.663443 0.755346
0.401482 0.554506 0.779942
0.399182 0.666252 0.759202
0.362437 0.626822 0.674038
0.441988 0.741143 0.753515
0.318531 0.627829 0.727805
0.383007 0.683595 0.674843
0.401517 0.519887 0.731272
0.42242 0.610479 0.724188
0.382525 0.570549 0.675698
0.317292 0.518465 0.748073
0.3187 0.626564 0.748745
0.317613 0.735729 0.784133
0.401298 0.519223 0.752163
0.400129 0.629512 0.730067
0.317362 0.552701 0.776724
0.319812 0.664646 0.776762
0.379675 0.572275 0.786335
0.398812 0.663464 0.779085
0.485405 0.554847 0.725423
0.462928 0.719155 0.760991
0.337502 0.681277 0.803986
0.336174 0.571055 0.80596
0.418526 0.681158 0.788028
0.4403 0.556363 0.815533
0.48471 0.514718 0.696893
0.482203 0.664966 0.727276
0.361144 0.736649 0.693055
0.462122 0.719047 0.816421
0.421923 0.721006 0.725357
0.481819 0.738488 0.733929
0.398466 0.739102 0.806506
0.462292 0.71988 0.725171
0.338338 0.716769 0.810849
0.337193 0.608425 0.813058
0.41907 0.72015 0.815199
0.418975 0.614378 0.816254
0.484581 0.739257 0.754712
0.27782 0.736286 0.803181
0.338932 0.684747 0.783215
0.336673 0.57232 0.785538
0.421291 0.718617 0.780436
0.419598 0.575494 0.788703
0.272807 0.555461 0.811995
0.274841 0.66541 0.809953
0.357364 0.554217 0.813475
0.356554 0.662732 0.812162
0.441034 0.521267 0.808245
0.440318 0.62901 0.809596
0.484583 0.550666 0.704403
0.276593 0.517182 0.783518
0.274053 0.627694 0.781962
0.460843 0.682769 0.809065
0.359221 0.515428 0.78673
0.358821 0.627708 0.785257
0.442524 0.518771 0.675701
0.442824 0.523438 0.787405
0.483523 0.628345 0.788962
0.441703 0.663712 0.725152
0.275293 0.518476 0.805367
0.274373 0.62695 0.80249
0.400442 0.55407 0.81425
0.358315 0.517815 0.806461
0.356642 0.626171 0.806172
0.280801 0.742683 0.669397
0.485496 0.555155 0.671264
0.441991 0.628607 0.789204
0.396017 0.668213 0.8145
0.402822 0.740633 0.697096
0.256839 0.610982 0.830398
0.442771 0.519705 0.754555
0.462285 0.718336 0.67178
0.479948 0.557148 0.781742
0.295927 0.680036 0.802133
0.29418 0.569201 0.804623
0.374652 0.685742 0.805793
0.420632 0.576293 0.808958
0.439151 0.666354 0.81526
0.484637 0.521761 0.788886
0.277486 0.737312 0.747233
0.380053 0.719965 0.777513
0.46189 0.685033 0.73321
0.321071 0.739625 0.69085
0.485006 0.519004 0.676744
0.441861 0.626427 0.733469
0.298315 0.715257 0.810173
0.296011 0.606696 0.809558
0.358586 0.737789 0.730462
0.378654 0.60963 0.813612
0.462958 0.682581 0.753767
0.46174 0.574682 0.809991
0.29681 0.68011 0.781165
0.29631 0.5707 0.783457
0.377356 0.68305 0.785325
0.378753 0.573484 0.806855
0.444182 0.62796 0.698089
0.402162 0.556117 0.758176
0.316364 0.550608 0.812466
0.31665 0.662708 0.809012
0.35961 0.739674 0.7837
0.418436 0.68342 0.808192
0.483168 0.555359 0.816755
0.481519 0.666202 0.816148
0.404593 0.514188 0.67551
0.317728 0.517252 0.784771
0.317681 0.628971 0.784429
0.257958 0.609653 0.717623
0.400553 0.517862 0.806575
0.399124 0.627101 0.786274
0.399154 0.736514 0.78632
0.318261 0.513425 0.805436
0.317725 0.626269 0.805087
0.359064 0.735545 0.804001
0.358196 0.74047 0.750927
0.397752 0.630698 0.806332
0.482606 0.664501 0.78137
0.484092 0.519661 0.809429
0.483171 0.629526 0.809938
0.423962 0.60996 0.668285
0.482562 0.661963 0.706288
0.444844 0.517889 0.696547
0.362891 0.738375 0.672908
0.462337 0.68053 0.698926
0.256214 0.717182 0.752923
0.462074 0.608966 0.670302
0.401833 0.519573 0.785841
0.319583 0.517565 0.67214
0.442189 0.738829 0.732373
0.25362 0.60981 0.808996
0.401644 0.740319 0.730935
0.421718 0.686209 0.67452
0.320082 0.741785 0.670448
0.277472 0.734452 0.782342
0.463444 0.609318 0.726299
0.461491 0.71792 0.703824
0.276764 0.739998 0.725227
0.482568 0.735555 0.699435
0.442926 0.74271 0.677119
0.402872 0.743567 0.675412
0.254421 0.717191 0.831035
0.442361 0.741875 0.697845
0.258457 0.497319 0.696541
0.362387 0.550767 0.667496
0.381479 0.50027 0.723862
0.297306 0.4994 0.718026
0.296615 0.499226 0.69799
0.274715 0.552594 0.832447
0.297373 0.717134 0.831142
0.42329 0.501365 0.78039
0.256848 0.50001 0.754709
0.42382 0.495088 0.669703
0.378784 0.500281 0.812694
0.338469 0.499572 0.813658
0.33885 0.498679 0.777255
0.29881 0.497918 0.754839
0.463933 0.50249 0.781506
0.382218 0.5013 0.779457
0.337862 0.499228 0.756479
0.257597 0.497756 0.718518
0.255131 0.497956 0.81094
0.254202 0.499676 0.831863
0.423816 0.501271 0.725304
0.380701 0.502838 0.759061
0.42186 0.502739 0.760255
0.335788 0.610691 0.834429
0.341884 0.722856 0.664416
0.3422 0.61078 0.665564
0.251325 0.610135 0.923769
0.296894 0.609499 0.830109
0.356079 0.666394 0.869359
0.336644 0.574965 0.861349
0.417864 0.720662 0.870247
0.418603 0.572436 0.863536
0.252297 0.614061 0.885932
0.249818 0.68257 0.892666
0.335957 0.71991 0.889158
0.335503 0.612824 0.889743
0.41988 0.72111 0.836501
0.418734 0.610792 0.890092
0.253683 0.610723 0.863931
0.400482 0.51743 0.841049
0.335211 0.720231 0.867947
0.333617 0.611705 0.869047
0.440365 0.630927 0.843554
0.41785 0.610075 0.869723
0.316067 0.519837 0.841246
0.396817 0.735046 0.897084
0.33637 0.684876 0.839622
0.334843 0.574161 0.840631
0.41927 0.684027 0.864075
0.440683 0.558075 0.836426
0.275643 0.556482 0.866633
0.272199 0.664202 0.866732
0.358624 0.555746 0.868782
0.376882 0.681891 0.862063
0.439562 0.557618 0.871378
0.439248 0.663733 0.871712
0.255716 0.682314 0.838286
0.27807 0.630983 0.837769
0.269861 0.663931 0.942301
0.392894 0.66573 0.980533
0.357334 0.519817 0.840814
0.3331 0.496688 0.945125
0.31454 0.555009 0.83181
0.350706 0.741306 0.95075
0.459837 0.501678 0.872221
0.397307 0.630621 0.843053
0.272333 0.518172 0.859915
0.274371 0.63009 0.857591
0.460188 0.682641 0.842947
0.356875 0.520055 0.861106
0.356157 0.629303 0.862807
0.338225 0.719098 0.832394
0.4386 0.520907 0.864864
0.439372 0.62701 0.864196
0.272682 0.555554 0.888111
0.272419 0.665644 0.887571
0.355859 0.553523 0.88852
0.357019 0.663726 0.889735
0.460514 0.572814 0.899369
0.439737 0.666333 0.892529
0.292491 0.683059 0.859877
0.295997 0.576472 0.860628
0.377045 0.685173 0.841421
0.397997 0.55594 0.870422
0.458326 0.682807 0.864409
0.462473 0.576314 0.86368
0.294825 0.721103 0.887442
0.293492 0.61362 0.888095
0.374807 0.721591 0.889477
0.377318 0.608151 0.889302
0.458671 0.718293 0.891208
0.459472 0.610248 0.891489
0.293723 0.719662 0.866664
0.29451 0.61326 0.866671
0.376523 0.718385 0.86964
0.376583 0.611345 0.869169
0.458412 0.718548 0.870596
0.460195 0.611043 0.871128
0.31621 0.664092 0.830542
0.377572 0.574804 0.841588
0.253263 0.576872 0.893364
0.378318 0.576436 0.862033
0.498429 0.608162 0.9464
0.460851 0.578498 0.842317
0.316617 0.558615 0.868273
0.335791 0.685708 0.860089
0.397378 0.55729 0.891079
0.397195 0.666347 0.87027
0.481432 0.555234 0.871287
0.479614 0.664322 0.871986
0.348467 0.740012 0.972326
0.39885 0.556592 0.83449
0.315018 0.630336 0.839204
0.397928 0.666741 0.835454
0.440246 0.73927 0.843471
0.316238 0.736047 0.84032
0.295938 0.684438 0.838969
0.481712 0.517273 0.843084
0.485325 0.629018 0.842294
0.393862 0.52056 0.974164
0.315421 0.521894 0.862374
0.314256 0.630954 0.860074
0.294642 0.573766 0.838703
0.399102 0.521692 0.862147
0.397991 0.629836 0.863338
0.396304 0.739571 0.862511
0.48 0.518543 0.863923
0.481765 0.629588 0.863316
0.315302 0.555859 0.890069
0.313858 0.667034 0.866641
0.395582 0.518932 0.898451
0.397271 0.628619 0.897365
0.273333 0.737098 0.893288
0.480165 0.664952 0.892719
0.272519 0.738199 0.858761
0.394146 0.739897 0.953256
0.315137 0.669454 0.922646
0.333145 0.574727 0.917719
0.418968 0.684231 0.897767
0.415119 0.573501 0.919282
0.25382 0.573732 0.836395
0.332317 0.722637 0.924316
0.330532 0.723222 0.943956
0.332963 0.610193 0.943842
0.416271 0.721855 0.946416
0.416339 0.608794 0.945892
0.249149 0.60929 0.94388
0.292783 0.500995 0.88827
0.335016 0.688558 0.916003
0.334375 0.61263 0.923132
0.41782 0.683848 0.918068
0.416162 0.612892 0.925121
0.308781 0.740989 0.9499
0.315401 0.739612 0.895065
0.336865 0.68381 0.895148
0.336314 0.575245 0.895801
0.397013 0.666286 0.890464
0.419115 0.575721 0.899172
0.27361 0.556868 0.921006
0.270271 0.665568 0.922236
0.352255 0.553752 0.926145
0.354144 0.669383 0.924878
0.437315 0.554055 0.925121
0.43817 0.663952 0.926426
0.391284 0.740349 0.974073
0.436053 0.738725 0.955063
0.2734 0.630774 0.895885
0.498571 0.685266 0.957074
0.356027 0.519195 0.896469
0.357083 0.627091 0.896864
0.461049 0.720098 0.837245
0.439952 0.557819 0.891436
0.438221 0.629595 0.898246
0.438965 0.519387 0.898435
0.270584 0.51957 0.914811
0.293108 0.612128 0.920596
0.377839 0.721565 0.834831
0.353555 0.51635 0.918212
0.354706 0.632121 0.917392
0.315098 0.739413 0.861532
0.438258 0.517185 0.918865
0.438631 0.627371 0.919153
0.272147 0.554642 0.942141
0.27052 0.627572 0.947547
0.35319 0.553715 0.947395
0.3513 0.66749 0.945899
0.438236 0.553664 0.94558
0.437058 0.666033 0.946886
0.29117 0.68476 0.91557
0.294502 0.574938 0.915904
0.375913 0.686153 0.918091
0.373533 0.570818 0.917514
0.459636 0.684401 0.920998
0.457927 0.573776 0.920072
0.289807 0.720132 0.942157
0.292134 0.608863 0.941056
0.481549 0.737397 0.844313
0.373437 0.611208 0.94492
0.457305 0.720226 0.947828
0.455262 0.611328 0.948708
0.291617 0.719259 0.921962
0.313317 0.632835 0.915517
0.480682 0.557021 0.837648
0.374708 0.607904 0.924043
0.458061 0.721912 0.927428
0.459093 0.610267 0.927474
0.293368 0.68465 0.894298
0.2944 0.577328 0.894875
0.375541 0.68584 0.896849
0.374826 0.573467 0.897008
0.459738 0.682493 0.900561
0.481389 0.55517 0.892104
0.313446 0.553654 0.924528
0.312092 0.66578 0.942369
0.395091 0.553553 0.925417
0.395515 0.66296 0.945171
0.47837 0.553876 0.927284
0.479168 0.665188 0.928203
0.499052 0.683945 0.97802
0.313827 0.520517 0.895649
0.316008 0.668184 0.88723
0.375196 0.721386 0.92528
0.274566 0.515952 0.839569
0.394776 0.626977 0.917665
0.256231 0.573181 0.856931
0.483055 0.517126 0.898891
0.48071 0.628849 0.90006
0.461753 0.615221 0.836706
0.313585 0.518616 0.916079
0.315119 0.632407 0.895414
0.436971 0.737174 0.920148
0.396071 0.517669 0.918888
0.3968 0.664127 0.924278
0.438956 0.740513 0.863498
0.479863 0.516416 0.919943
0.478942 0.630201 0.920019
0.313078 0.555128 0.943705
0.291077 0.681597 0.949764
0.394898 0.553521 0.945178
0.394181 0.627582 0.951669
0.478693 0.555509 0.947577
0.4788 0.66482 0.950629
0.416276 0.720118 0.926525
0.309807 0.739617 0.969593
0.330762 0.687112 0.971742
0.331711 0.573389 0.970322
0.414173 0.683982 0.973571
0.414242 0.573914 0.972782
0.370014 0.722143 0.979106
0.475094 0.631589 0.976768
0.434876 0.738443 0.975515
0.251091 0.719251 0.885643
0.377436 0.612305 0.835112
0.478244 0.519557 0.975849
0.329389 0.72247 0.980176
0.330462 0.611353 0.976661
0.413066 0.721082 0.980951
0.413664 0.610374 0.980882
0.419276 0.719955 0.890251
0.354768 0.738876 0.89798
0.330279 0.686739 0.950606
0.331028 0.575149 0.951441
0.41532 0.684259 0.952967
0.417443 0.571539 0.952216
0.269663 0.552849 0.979083
0.267357 0.663275 0.976661
0.3517 0.556448 0.978939
0.351843 0.667038 0.977709
0.434121 0.554575 0.980328
0.433844 0.668429 0.983107
0.419128 0.575036 0.842901
0.26989 0.517653 0.949756
0.438179 0.666663 0.836372
0.354009 0.739154 0.918235
0.351973 0.517976 0.952853
0.353055 0.630092 0.950538
0.250079 0.72142 0.920672
0.4354 0.518587 0.955746
0.434623 0.629711 0.955298
0.272778 0.518612 0.894526
0.267464 0.517758 0.969814
0.267909 0.627519 0.968758
0.356402 0.556357 0.834148
0.35176 0.518149 0.973374
0.351567 0.630351 0.971188
0.357501 0.738236 0.84095
0.436231 0.517741 0.976411
0.435199 0.63055 0.976062
0.476771 0.740284 0.976039
0.266675 0.734392 0.970383
0.419258 0.612305 0.837754
0.500281 0.722792 0.949771
0.481505 0.667726 0.836448
0.271341 0.629187 0.915532
0.288415 0.717764 0.97859
0.288545 0.573855 0.971317
0.373333 0.686526 0.950439
0.37238 0.577234 0.971241
0.455217 0.684845 0.97654
0.456209 0.575361 0.974839
0.438825 0.739058 0.899407
0.312303 0.739618 0.916276
0.418411 0.685587 0.842529
0.274541 0.736989 0.838065
0.356467 0.629873 0.841907
0.477927 0.739042 0.955784
0.308538 0.630255 0.97014
0.288305 0.610382 0.977914
0.372627 0.686962 0.971818
0.371917 0.611649 0.979751
0.455805 0.720914 0.983084
0.454716 0.611649 0.982249
0.288664 0.682617 0.970148
0.292343 0.57245 0.950568
0.372817 0.722593 0.945307
0.372843 0.573225 0.951927
0.45609 0.684211 0.956346
0.456959 0.573416 0.953893
0.309876 0.555993 0.978066
0.309858 0.667044 0.978142
0.391387 0.556596 0.980647
0.478088 0.737506 0.897798
0.474826 0.553083 0.983752
0.475319 0.666742 0.984496
0.396505 0.738337 0.91781
0.310556 0.517418 0.950508
0.31148 0.626869 0.950234
0.495834 0.57353 0.977656
0.39475 0.517232 0.952914
0.392917 0.62889 0.972653
0.441303 0.521702 0.844374
0.47879 0.520504 0.954767
0.477779 0.626498 0.954683
0.398704 0.739361 0.842636
0.311205 0.518966 0.971689
0.2713 0.739004 0.9145
0.479188 0.738318 0.865198
0.47835 0.738408 0.919115
0.356073 0.737661 0.861266
0.269168 0.738617 0.949551
0.294118 0.502679 0.867248
0.499946 0.720116 0.892757
0.252498 0.718088 0.865115
0.373605 0.498253 0.979652
0.252423 0.682675 0.858419
0.498044 0.720824 0.983335
0.358284 0.665477 0.832417
0.250946 0.68475 0.913778
0.49899 0.572871 0.956057
0.458319 0.49906 0.947964
0.45841 0.49898 0.927003
0.500826 0.498839 0.949331
0.417444 0.499401 0.9249
0.460638 0.501735 0.83635
0.416015 0.499513 0.947106
0.290299 0.499542 0.922676
0.422014 0.499543 0.835864
0.376139 0.499609 0.889059
0.337069 0.49899 0.835021
0.497556 0.498754 0.983243
0.295906 0.498827 0.833662
0.379053 0.502069 0.832941
0.500887 0.499048 0.926859
0.252538 0.499859 0.888672
0.25178 0.49986 0.867871
0.457626 0.499589 0.982507
0.460917 0.49992 0.893091
0.334755 0.501462 0.889044
0.266395 0.551302 0.999999
0.282896 0.793656 0.0285613
0.284178 0.903711 0.03222
0.367564 0.795058 0.0335778
0.369378 0.901821 0.0313995
0.45182 0.793537 0.0353894
0.454144 0.900348 0.0355439
0.283597 0.829884 0.0589614
0.284663 0.942717 0.0586789
0.367523 0.829881 0.0598927
0.367785 0.939071 0.0603142
0.453517 0.829458 0.0614004
0.451468 0.94049 0.0621345
0.284592 0.83051 0.0381195
0.285523 0.939527 0.0384189
0.367012 0.83224 0.0383492
0.370022 0.939157 0.0400892
0.45295 0.829856 0.0410858
0.453657 0.937919 0.041646
0.494303 0.938579 0.0421141
0.496752 0.832219 0.0631229
0.371433 0.796031 0.0139231
0.371231 0.907089 0.010661
0.45327 0.794337 0.0152175
0.454953 0.902222 0.0146666
0.304352 0.778561 0.0364081
0.305936 0.889167 0.0393203
0.389082 0.77634 0.0404443
0.389043 0.884275 0.0395879
0.474099 0.774537 0.0430438
0.473561 0.883168 0.0618483
0.305816 0.85252 0.00891459
0.349508 0.887268 0.00423522
0.391157 0.84825 0.0106198
0.391448 0.955994 0.0119054
0.476853 0.845484 0.0151398
0.4761 0.958358 0.0135187
0.304581 0.854877 0.0302168
0.307125 0.957008 0.0315089
0.388315 0.848347 0.031519
0.391089 0.954712 0.0329022
0.473964 0.848233 0.0354434
0.47468 0.956946 0.0341939
0.303721 0.778106 0.0579747
0.304366 0.886687 0.0610035
0.387241 0.775949 0.0606744
0.391059 0.883092 0.0604789
0.474362 0.775727 0.0636158
0.475052 0.847075 0.0702011
0.326431 0.795252 0.0317656
0.326613 0.905731 0.0311084
0.409855 0.796607 0.0347693
0.410798 0.902734 0.0326988
0.325739 0.831357 0.0583261
0.32709 0.939614 0.0610229
0.411406 0.830976 0.0625906
0.40988 0.936549 0.061104
0.323547 0.832095 0.0376375
0.330383 0.939904 0.0411696
0.410113 0.83236 0.0403752
0.412631 0.938313 0.040268
0.328513 0.795088 0.00977231
0.32823 0.904242 0.010251
0.411829 0.795856 0.013784
0.412949 0.903346 0.0119038
0.347028 0.77621 0.0394653
0.3479 0.887662 0.0381259
0.430855 0.77403 0.0417571
0.431956 0.883178 0.040812
0.262101 0.775121 0.0359573
0.262237 0.888128 0.0373333
0.347612 0.851353 0.0112219
0.347664 0.958071 0.011803
0.432726 0.849456 0.014419
0.433968 0.955202 0.0117097
0.493412 0.940578 0.153565
0.47373 0.777607 0.00855586
0.345643 0.849235 0.0324352
0.350299 0.958088 0.0323213
0.431969 0.846532 0.0337493
0.433967 0.956949 0.0324644
0.262576 0.849747 0.0318621
0.264548 0.956302 0.0301146
0.34647 0.774208 0.0609642
0.34688 0.88756 0.06008
0.431617 0.776846 0.0634736
0.43058 0.882719 0.0622159
0.262964 0.77162 0.0570897
0.262758 0.886391 0.0576845
0.284096 0.793103 0.0850457
0.281708 0.902348 0.0848901
0.368849 0.793291 0.0875928
0.367117 0.901851 0.0869178
0.452936 0.794991 0.090716
0.453401 0.902818 0.0894186
0.280965 0.827853 0.113413
0.279936 0.939285 0.112871
0.365204 0.828973 0.11576
0.366438 0.939063 0.11561
0.450801 0.832339 0.117832
0.452834 0.940594 0.117167
0.282334 0.828225 0.0929693
0.28187 0.940129 0.0922275
0.366077 0.829655 0.0948019
0.370104 0.938034 0.0949773
0.451943 0.831714 0.0975851
0.452839 0.937299 0.0965108
0.281716 0.793693 0.0646745
0.28279 0.905379 0.064271
0.366812 0.793784 0.0671785
0.368179 0.902612 0.066955
0.45322 0.793854 0.0692381
0.452967 0.903087 0.0681255
0.306114 0.773568 0.0903129
0.302763 0.883291 0.0926891
0.390241 0.774703 0.09588
0.388501 0.884575 0.0965078
0.472085 0.775077 0.0987869
0.368291 0.831279 0.00619228
0.304067 0.848927 0.0660755
0.30574 0.960057 0.0664742
0.388395 0.847394 0.0669175
0.389054 0.955586 0.067823
0.473352 0.848051 0.0904131
0.258088 0.884113 0.145839
0.303936 0.846768 0.0875548
0.302841 0.960143 0.0863963
0.38762 0.847892 0.0880817
0.390067 0.955996 0.0884203
0.472957 0.883929 0.0962254
0.471873 0.957796 0.0685722
0.302614 0.773995 0.111972
0.301779 0.884088 0.112472
0.388253 0.772676 0.116745
0.388284 0.886837 0.117314
0.471367 0.775892 0.118669
0.472673 0.885725 0.116105
0.327229 0.793633 0.0861883
0.325373 0.90423 0.0882517
0.409651 0.797611 0.0887292
0.411259 0.900729 0.0889092
0.323374 0.828587 0.113309
0.323192 0.93921 0.11565
0.40903 0.831227 0.117499
0.409225 0.939652 0.115923
0.325443 0.830732 0.0930095
0.323916 0.942202 0.093008
0.408602 0.832496 0.0964539
0.41021 0.936106 0.0952848
0.325032 0.796551 0.0656889
0.325296 0.902616 0.0683643
0.409304 0.793758 0.0671806
0.410148 0.900869 0.0689906
0.347877 0.776042 0.0933937
0.346708 0.886906 0.0950684
0.429906 0.776718 0.0960758
0.431303 0.884236 0.0969747
0.498874 0.939334 0.00769583
0.261222 0.881168 0.093405
0.346996 0.849535 0.0665696
0.347502 0.958708 0.068401
0.432167 0.84753 0.0694805
0.43043 0.954565 0.0690073
0.494362 0.831383 0.0972305
0.263085 0.95845 0.0639404
0.345706 0.850246 0.0867068
0.348172 0.957553 0.0893313
0.431009 0.84927 0.0898961
0.430959 0.955359 0.0893275
0.413311 0.940177 0.00503911
0.262853 0.960204 0.0844482
0.346368 0.776614 0.114744
0.345016 0.887907 0.115068
0.430117 0.774123 0.117403
0.430075 0.886493 0.117278
0.25843 0.772354 0.112856
0.495437 0.901814 0.0899394
0.281987 0.79245 0.140063
0.279651 0.899812 0.139587
0.363882 0.790351 0.142547
0.364202 0.903243 0.143009
0.450629 0.793228 0.143925
0.451372 0.905145 0.144745
0.492179 0.829571 0.151136
0.493078 0.790159 0.145243
0.498396 0.829955 0.00809957
0.454467 0.830884 0.00738201
0.261319 0.846939 0.0852271
0.475835 0.88396 0.00816157
0.27964 0.829635 0.146211
0.278456 0.93788 0.145546
0.363603 0.829349 0.147517
0.365063 0.93894 0.149475
0.451251 0.83087 0.151428
0.451648 0.941603 0.151963
0.279944 0.791264 0.119243
0.279841 0.903445 0.118775
0.366425 0.793373 0.122036
0.366339 0.903226 0.122785
0.450018 0.794434 0.122698
0.45195 0.904186 0.123337
0.302308 0.773962 0.148515
0.301767 0.885459 0.147253
0.385774 0.772651 0.150901
0.385489 0.888222 0.149681
0.471175 0.774373 0.15284
0.470659 0.885629 0.152346
0.301922 0.846387 0.119774
0.300753 0.958224 0.120331
0.386907 0.849887 0.123492
0.387159 0.959518 0.122375
0.472376 0.848725 0.123305
0.474215 0.959945 0.124789
0.302866 0.846647 0.140574
0.299031 0.958409 0.140741
0.385113 0.846902 0.144053
0.386979 0.954608 0.143099
0.472293 0.848415 0.144448
0.472479 0.957637 0.145158
0.492921 0.939533 0.0629675
0.434497 0.884791 0.00758395
0.431505 0.777246 0.0072599
0.260332 0.773673 0.146631
0.323708 0.793305 0.141454
0.323612 0.901519 0.14077
0.406262 0.792025 0.143318
0.408079 0.902609 0.143793
0.492978 0.902989 0.145478
0.49389 0.939986 0.0957448
0.265805 0.773673 0.00127212
0.493754 0.901162 0.0701872
0.264215 0.958292 0.0100385
0.261054 0.773288 0.09216
0.322584 0.829475 0.148541
0.320139 0.93924 0.147645
0.408343 0.829032 0.150153
0.409851 0.937946 0.151315
0.3239 0.791718 0.120039
0.323624 0.901585 0.120786
0.40914 0.791881 0.123471
0.408715 0.903772 0.12305
0.342885 0.770651 0.14792
0.344084 0.88564 0.149056
0.429053 0.77693 0.150215
0.430105 0.886473 0.149773
0.497207 0.902376 0.0133051
0.266011 0.884623 0.00397254
0.343491 0.849671 0.120058
0.344009 0.955312 0.121579
0.429791 0.849534 0.124001
0.430685 0.957664 0.122812
0.259033 0.844052 0.118667
0.493571 0.906571 0.124127
0.342727 0.849978 0.140371
0.342765 0.958728 0.142116
0.428625 0.848409 0.144978
0.431172 0.955748 0.143431
0.258129 0.957951 0.118718
0.263128 0.849137 0.0643052
0.475945 0.884039 0.0415395
0.259618 0.848317 0.139319
0.307434 0.775103 0.00282455
0.285666 0.905722 0.0111787
0.431829 0.993319 0.00579075
0.473281 0.959723 0.0892926
0.495041 0.832066 0.118745
0.496359 0.793406 0.0704883
0.307783 0.957744 0.0111446
0.497631 0.900007 0.0344661
0.327871 0.831218 0.00329042
0.495223 0.791995 0.0358134
0.285583 0.832757 0.00310398
0.285678 0.795489 0.00769889
0.494986 0.942475 0.117155
0.392272 0.885468 0.00526059
0.493659 0.79463 0.0918229
0.264149 0.849048 0.0111476
0.351111 0.778554 0.0057173
0.256396 0.954945 0.139934
0.258763 0.881738 0.113403
0.455676 0.939634 0.00626914
0.391116 0.77684 0.00575541
0.49269 0.794491 0.124796
0.263711 0.994887 0.00240366
0.370099 0.943054 0.00388938
0.412151 0.830153 0.00538222
0.495208 0.792269 0.0152004
0.495304 0.830858 0.0422934
0.328006 0.940131 0.0035901
0.306565 0.889912 0.00305466
0.286687 0.943132 0.00466754
0.300061 0.996045 0.147356
0.387343 0.99682 0.116073
0.343359 0.996658 0.147863
0.306957 0.99364 0.00370541
0.47091 0.997124 0.119494
0.43363 0.996233 0.0403925
0.301792 0.995004 0.113535
0.430357 0.993009 0.151414
0.25829 0.773946 0.166706
0.257488 0.884261 0.167051
0.279946 0.791743 0.194838
0.277478 0.900955 0.195239
0.363053 0.791197 0.1952
0.362932 0.899848 0.19689
0.448222 0.790428 0.200362
0.449095 0.904656 0.198042
0.278727 0.828381 0.222185
0.278839 0.940149 0.223011
0.36293 0.828404 0.225389
0.363379 0.937023 0.225803
0.449477 0.828896 0.22767
0.449886 0.939439 0.226601
0.277751 0.829691 0.201108
0.278896 0.938438 0.202592
0.362552 0.82684 0.204478
0.363612 0.936076 0.20444
0.448 0.828601 0.207578
0.446824 0.939492 0.204998
0.252575 0.77711 0.310997
0.254933 0.958526 0.284118
0.36295 0.793015 0.174643
0.363956 0.899704 0.176528
0.450417 0.795323 0.178826
0.449779 0.903669 0.177331
0.302064 0.770435 0.201996
0.299 0.88584 0.202045
0.383218 0.773335 0.203355
0.382897 0.882435 0.205298
0.469753 0.773442 0.208003
0.468625 0.887152 0.206388
0.255099 0.955721 0.250444
0.320894 0.792386 0.176169
0.384227 0.846278 0.176772
0.384384 0.957571 0.17803
0.470985 0.848051 0.179662
0.469046 0.956988 0.179142
0.299463 0.848008 0.196829
0.300626 0.957563 0.196392
0.384411 0.843793 0.197946
0.384175 0.956612 0.198695
0.469027 0.849743 0.201503
0.468808 0.957916 0.200358
0.299779 0.771626 0.223176
0.299763 0.884646 0.223545
0.383377 0.771928 0.224533
0.383036 0.884394 0.225498
0.470066 0.774777 0.228421
0.469138 0.884472 0.226693
0.320959 0.790283 0.197307
0.320881 0.901281 0.197394
0.406895 0.791937 0.197698
0.405359 0.901263 0.198359
0.321101 0.826778 0.223723
0.319223 0.939368 0.224433
0.406856 0.829887 0.225365
0.40573 0.937887 0.225448
0.31944 0.828338 0.203685
0.320469 0.937531 0.203469
0.407466 0.82821 0.204628
0.405096 0.939183 0.204321
0.491088 0.937242 0.17357
0.339183 0.994381 0.314591
0.407026 0.79058 0.176876
0.406852 0.901459 0.178154
0.3427 0.772489 0.202147
0.341899 0.881779 0.202786
0.426094 0.77313 0.206093
0.427588 0.885338 0.205894
0.258578 0.8451 0.173313
0.258248 0.956383 0.194099
0.341634 0.845547 0.174972
0.342059 0.955258 0.175966
0.42866 0.847404 0.17778
0.427004 0.954335 0.179463
0.406576 0.828938 0.170291
0.490078 0.936401 0.315635
0.341449 0.846231 0.197233
0.342351 0.953995 0.197951
0.428979 0.848559 0.199284
0.425726 0.956626 0.199505
0.256361 0.882765 0.201136
0.489835 0.791483 0.201213
0.342232 0.774136 0.223508
0.339599 0.884521 0.223378
0.424888 0.775998 0.226602
0.426906 0.88602 0.226096
0.489453 0.903135 0.255957
0.36409 0.937171 0.170158
0.276427 0.793256 0.249571
0.275772 0.903401 0.249858
0.362498 0.792494 0.252071
0.361404 0.901528 0.253178
0.447874 0.789539 0.253351
0.447213 0.900947 0.254663
0.27445 0.828884 0.276541
0.275575 0.938937 0.27848
0.359736 0.827917 0.278563
0.362175 0.938062 0.280396
0.446703 0.827269 0.28236
0.449121 0.938839 0.281074
0.279022 0.829361 0.255605
0.276071 0.937841 0.258399
0.359118 0.827367 0.257649
0.36138 0.938581 0.258969
0.448841 0.827408 0.262209
0.44797 0.937862 0.260471
0.278739 0.791584 0.22824
0.277058 0.902932 0.22873
0.363984 0.793062 0.231966
0.361629 0.900935 0.232302
0.447171 0.791836 0.232447
0.448765 0.903206 0.234168
0.29762 0.773807 0.257815
0.2977 0.886123 0.25662
0.382783 0.773811 0.261015
0.382345 0.882735 0.258052
0.469771 0.772894 0.259751
0.468345 0.88134 0.262487
0.299486 0.847057 0.22826
0.299563 0.956728 0.232017
0.383638 0.847215 0.231486
0.384541 0.958883 0.230972
0.470447 0.848442 0.233922
0.471057 0.958416 0.23522
0.300242 0.848967 0.25
0.297428 0.957404 0.251789
0.381436 0.84546 0.252828
0.38252 0.958194 0.252895
0.470231 0.845615 0.254387
0.468626 0.956509 0.255578
0.296787 0.774171 0.278881
0.297746 0.88405 0.277436
0.381948 0.770627 0.281371
0.382375 0.883501 0.279771
0.467589 0.772072 0.280895
0.469971 0.881682 0.283607
0.320305 0.792707 0.252783
0.319683 0.903398 0.252049
0.403093 0.790714 0.25222
0.404762 0.900532 0.253782
0.317916 0.83043 0.27969
0.319957 0.939649 0.279154
0.403137 0.830248 0.279661
0.404515 0.936859 0.281324
0.318301 0.829041 0.258868
0.318999 0.939548 0.258493
0.404899 0.828013 0.259565
0.404354 0.937872 0.260842
0.321543 0.789578 0.231265
0.319711 0.903717 0.230663
0.403731 0.793039 0.232211
0.404256 0.901856 0.233423
0.340745 0.775954 0.260197
0.33935 0.883821 0.258938
0.425559 0.771765 0.260085
0.426931 0.882666 0.260728
0.341357 0.884103 0.170072
0.488707 0.828846 0.281859
0.341463 0.846925 0.230972
0.341468 0.954493 0.231097
0.427221 0.847136 0.233456
0.426325 0.95636 0.232728
0.493092 0.897541 0.179135
0.471505 0.775629 0.172906
0.338861 0.846504 0.251513
0.340198 0.958261 0.251637
0.427265 0.845409 0.254246
0.42534 0.956825 0.254332
0.256734 0.850096 0.248475
0.319568 0.941474 0.1676
0.33959 0.774019 0.280535
0.338983 0.88491 0.279231
0.424955 0.772421 0.281077
0.427184 0.882254 0.28316
0.280419 0.791503 0.173332
0.470866 0.883082 0.172105
0.273736 0.794455 0.304004
0.274987 0.901099 0.30463
0.361693 0.788084 0.307851
0.359804 0.897252 0.308321
0.44721 0.790489 0.310824
0.448838 0.90328 0.308246
0.492202 0.900898 0.199893
0.450261 0.829085 0.171294
0.256418 0.775319 0.255554
0.492359 0.937405 0.283137
0.254579 0.773215 0.276507
0.493055 0.791669 0.180657
0.274554 0.833171 0.309525
0.273416 0.936207 0.312697
0.361418 0.826403 0.314121
0.360657 0.934988 0.312706
0.444085 0.828604 0.317174
0.445718 0.941032 0.316524
0.273985 0.7934 0.282398
0.27533 0.896719 0.283463
0.361781 0.793599 0.287256
0.362117 0.900709 0.286545
0.254263 0.957343 0.304247
0.448517 0.900688 0.287738
0.295446 0.77881 0.310902
0.296134 0.882671 0.31224
0.384179 0.772888 0.315295
0.382441 0.880548 0.313892
0.467874 0.770966 0.31793
0.467059 0.881758 0.316792
0.295538 0.847299 0.284762
0.298232 0.956889 0.285712
0.380891 0.845865 0.285576
0.382791 0.957866 0.287312
0.46659 0.845977 0.290987
0.46936 0.953008 0.290352
0.297826 0.847823 0.305175
0.296021 0.955155 0.307825
0.383061 0.844144 0.307514
0.381446 0.954823 0.307382
0.465952 0.844285 0.311975
0.29994 0.959096 0.175605
0.280822 0.830324 0.167107
0.386391 0.994128 0.170052
0.492132 0.792169 0.233574
0.254477 0.887584 0.255376
0.448401 0.939661 0.171589
0.488808 0.789772 0.310553
0.318738 0.792376 0.306823
0.317585 0.90016 0.307003
0.404981 0.788985 0.307952
0.404077 0.900139 0.308974
0.320706 0.906807 0.177296
0.25564 0.883683 0.22223
0.278127 0.902486 0.174796
0.488394 0.79052 0.288605
0.299872 0.851462 0.175941
0.257529 0.954426 0.172773
0.318049 0.828402 0.313077
0.317874 0.937199 0.312426
0.403812 0.825624 0.315861
0.402815 0.937363 0.31451
0.257761 0.77367 0.199951
0.469015 0.955771 0.309909
0.31804 0.792042 0.28586
0.316864 0.902719 0.28599
0.403352 0.792032 0.286005
0.403792 0.900654 0.288399
0.339467 0.772241 0.313409
0.33762 0.884346 0.314244
0.424872 0.771065 0.316341
0.426053 0.884957 0.314751
0.338827 0.847222 0.285332
0.341105 0.955908 0.287293
0.425826 0.844558 0.288816
0.42724 0.953507 0.28766
0.488344 0.827212 0.318379
0.251431 0.773622 0.332292
0.340314 0.845602 0.306118
0.339757 0.956781 0.308769
0.423986 0.847657 0.310657
0.424513 0.957414 0.308959
0.25444 0.883225 0.275445
0.253138 0.884868 0.310234
0.319487 0.830474 0.169849
0.492007 0.939024 0.22861
0.489722 0.938691 0.262367
0.25616 0.776512 0.220867
0.491817 0.828997 0.172052
0.252937 0.848129 0.282039
0.489608 0.898935 0.312196
0.429268 0.884996 0.171661
0.489318 0.901728 0.290916
0.429513 0.776463 0.172292
0.341802 0.774585 0.167888
0.489423 0.829064 0.207826
0.251977 0.848098 0.302852
0.491476 0.829743 0.228774
0.445996 0.791453 0.288691
0.491138 0.790338 0.255026
0.490561 0.827074 0.261441
0.385689 0.771549 0.17215
0.257029 0.845384 0.228106
0.489607 0.938674 0.20706
0.489272 0.901264 0.234629
0.255451 0.844045 0.195073
0.25802 0.954338 0.229584
0.386451 0.881689 0.17017
0.406182 0.938668 0.17226
0.272993 0.832231 0.330849
0.364643 0.830449 0.168955
0.279576 0.937816 0.167074
0.425285 0.991132 0.281575
0.253997 0.994792 0.255385
0.255931 0.886547 0.331005
0.302506 0.772012 0.168513
0.273309 0.937688 0.33383
0.427684 0.991743 0.17174
0.295649 0.995169 0.278897
0.470116 0.992237 0.261791
0.385558 0.994784 0.204064
0.384477 0.995343 0.224836
0.426273 0.993629 0.260376
0.468042 0.992456 0.317479
0.426756 0.993377 0.206547
0.424905 0.99222 0.316626
0.254432 0.993866 0.275956
0.467774 0.989797 0.283457
0.46834 0.993528 0.171614
0.299963 0.996287 0.168741
0.381107 0.991438 0.314914
0.295647 0.887632 0.332829
0.294279 0.776598 0.333095
0.316806 0.832572 0.333087
0.299633 0.887011 0.168382
0.27407 0.793187 0.358958
0.272346 0.902313 0.361393
0.360389 0.793005 0.36205
0.361163 0.905668 0.362657
0.446123 0.790219 0.36554
0.467534 0.885496 0.371082
0.273373 0.828974 0.386799
0.272767 0.940141 0.387962
0.361799 0.83049 0.389881
0.360023 0.942875 0.390234
0.446724 0.830584 0.393786
0.446692 0.938237 0.391033
0.272183 0.830153 0.365788
0.273577 0.942661 0.36621
0.361009 0.831281 0.368316
0.359817 0.94263 0.368777
0.445875 0.828442 0.371692
0.445351 0.939578 0.369809
0.251059 0.847378 0.337587
0.287945 0.776149 0.496447
0.251921 0.845628 0.391843
0.252975 0.773443 0.364607
0.445453 0.790439 0.344876
0.446752 0.900977 0.344389
0.295918 0.777509 0.366671
0.29426 0.883732 0.367024
0.381685 0.776243 0.368982
0.382215 0.886263 0.369448
0.292876 0.848876 0.340547
0.467249 0.885586 0.39117
0.467054 0.956007 0.399366
0.486345 0.831802 0.427434
0.488251 0.939436 0.337767
0.382261 0.955165 0.342558
0.293076 0.956154 0.468856
0.445107 0.901312 0.365012
0.293762 0.846529 0.361267
0.296766 0.958938 0.36118
0.38138 0.847956 0.362429
0.382119 0.960737 0.363089
0.467078 0.847941 0.36566
0.25028 0.95472 0.447635
0.293497 0.775634 0.387402
0.294595 0.884438 0.388946
0.382068 0.778723 0.390056
0.381181 0.885131 0.390247
0.424069 0.883545 0.336047
0.445312 0.903502 0.398394
0.316508 0.793455 0.360567
0.316553 0.901305 0.361512
0.402296 0.794528 0.364099
0.40334 0.903133 0.361406
0.272727 0.795149 0.338421
0.250531 0.847169 0.413524
0.316848 0.83381 0.386939
0.315263 0.942991 0.388401
0.404637 0.829167 0.391179
0.401727 0.939847 0.389381
0.361098 0.793076 0.341139
0.275182 0.902973 0.341225
0.316119 0.831444 0.367086
0.316391 0.937329 0.36778
0.403171 0.831608 0.370704
0.403083 0.940586 0.368508
0.490142 0.939073 0.393855
0.316146 0.794485 0.338598
0.404952 0.942997 0.33588
0.486959 0.939888 0.448325
0.467619 0.882509 0.337326
0.403174 0.902666 0.34022
0.489321 0.79178 0.366336
0.424883 0.774015 0.336557
0.338242 0.77529 0.368715
0.339515 0.886499 0.367919
0.424651 0.775366 0.37114
0.422333 0.883864 0.370397
0.25206 0.996462 0.367566
0.339722 0.774032 0.333401
0.337838 0.84844 0.34079
0.42486 0.958403 0.344056
0.338725 0.848247 0.361264
0.336945 0.958654 0.362844
0.425493 0.846737 0.363096
0.42374 0.959879 0.364054
0.337441 0.777551 0.388665
0.33931 0.885398 0.388375
0.42514 0.77326 0.391714
0.423866 0.882312 0.39167
0.272948 0.79585 0.415433
0.272522 0.901082 0.414967
0.357693 0.792614 0.417679
0.357628 0.902217 0.417153
0.443076 0.793424 0.419482
0.444588 0.906877 0.419349
0.269236 0.830348 0.442232
0.271313 0.940655 0.439879
0.356427 0.827622 0.445767
0.355428 0.941347 0.444077
0.442736 0.831763 0.447042
0.445181 0.93854 0.447282
0.271879 0.831778 0.421195
0.27226 0.939679 0.419989
0.357129 0.829128 0.423945
0.35746 0.938837 0.424371
0.44511 0.832053 0.425407
0.445889 0.943162 0.425351
0.272298 0.792609 0.394274
0.273203 0.902494 0.393931
0.359176 0.794637 0.396375
0.360073 0.904215 0.396172
0.445557 0.793359 0.39903
0.46711 0.991584 0.392927
0.294347 0.775701 0.422028
0.294028 0.884042 0.421972
0.37989 0.776024 0.424093
0.379645 0.882728 0.42372
0.461782 0.885067 0.481997
0.464842 0.774168 0.481523
0.295023 0.847714 0.395165
0.293337 0.958912 0.394641
0.38249 0.84895 0.395908
0.38199 0.960084 0.396099
0.485106 0.828411 0.481657
0.488803 0.790055 0.345764
0.293808 0.849324 0.415122
0.294167 0.960873 0.415752
0.379987 0.847707 0.417205
0.379197 0.956882 0.417623
0.446759 0.826642 0.338165
0.339062 0.95657 0.340997
0.292547 0.776079 0.442225
0.290969 0.886492 0.4426
0.378901 0.774217 0.444043
0.377534 0.880859 0.443976
0.464813 0.776196 0.426968
0.465307 0.887359 0.446399
0.315741 0.794242 0.415859
0.314 0.904235 0.415852
0.401515 0.792006 0.419547
0.400801 0.900928 0.419011
0.46682 0.99007 0.338415
0.465485 0.886145 0.4266
0.312198 0.830015 0.443721
0.314886 0.941079 0.444155
0.399224 0.830078 0.445654
0.400317 0.93611 0.444061
0.48814 0.900732 0.3998
0.486292 0.904806 0.456241
0.314795 0.830783 0.422519
0.313675 0.942297 0.422829
0.401461 0.829819 0.425636
0.401207 0.938654 0.42356
0.46639 0.775698 0.447435
0.489542 0.938442 0.427594
0.314438 0.794562 0.395256
0.31599 0.902528 0.395445
0.403133 0.792302 0.398078
0.402355 0.904712 0.397987
0.487614 0.936583 0.371394
0.485092 0.90248 0.476207
0.335486 0.771954 0.422338
0.336154 0.884369 0.420959
0.423653 0.774188 0.426174
0.422918 0.884762 0.426055
0.339224 0.84846 0.393557
0.336839 0.958287 0.394936
0.424934 0.847495 0.400096
0.424525 0.955696 0.396461
0.336083 0.844258 0.414622
0.33687 0.956422 0.415242
0.422903 0.848913 0.420662
0.423356 0.955549 0.417394
0.336171 0.771941 0.443006
0.332962 0.884056 0.442274
0.420516 0.773682 0.446495
0.423206 0.882799 0.446246
0.270417 0.793194 0.468218
0.269843 0.904526 0.468324
0.354707 0.791361 0.471973
0.35416 0.90189 0.469583
0.249036 0.777676 0.440795
0.440114 0.902048 0.474733
0.4859 0.831194 0.448291
0.462776 0.847159 0.475226
0.46679 0.845888 0.34553
0.383346 0.776378 0.336212
0.424745 0.845997 0.343005
0.489468 0.901856 0.343498
0.269134 0.830617 0.476158
0.270142 0.940012 0.475964
0.355014 0.828958 0.478346
0.354402 0.939523 0.477578
0.250816 0.884387 0.365586
0.439819 0.939127 0.479288
0.271127 0.794066 0.447629
0.268845 0.903276 0.447834
0.356851 0.790465 0.450779
0.355826 0.899971 0.448038
0.441695 0.793053 0.4755
0.444597 0.902164 0.454325
0.290101 0.775053 0.476213
0.291101 0.885149 0.475436
0.375862 0.772748 0.478776
0.375537 0.88572 0.477923
0.404084 0.791968 0.343427
0.467694 0.953524 0.344535
0.291026 0.849251 0.448588
0.292292 0.95853 0.447833
0.376424 0.847513 0.452311
0.379079 0.957951 0.449984
0.465498 0.850953 0.454319
0.404935 0.828604 0.336851
0.290204 0.848176 0.470632
0.361267 0.939907 0.333837
0.376465 0.849739 0.473159
0.377733 0.956356 0.471851
0.466417 0.849682 0.419373
0.251381 0.884836 0.386859
0.379917 0.995691 0.38924
0.468493 0.848563 0.399015
0.488043 0.902006 0.419506
0.38365 0.845505 0.342119
0.486496 0.794387 0.453891
0.467417 0.771688 0.338976
0.487731 0.792474 0.398564
0.487067 0.794496 0.420175
0.312446 0.793963 0.471381
0.313495 0.901867 0.469915
0.397437 0.790751 0.473109
0.398239 0.899407 0.471096
0.24947 0.883928 0.420321
0.360087 0.904863 0.341846
0.441855 0.829938 0.480355
0.250344 0.95948 0.359546
0.467571 0.956427 0.365045
0.465659 0.774453 0.392181
0.443707 0.79284 0.453998
0.467612 0.772742 0.371702
0.312174 0.83088 0.478017
0.313762 0.938988 0.476431
0.395754 0.828653 0.478992
0.398434 0.937481 0.478467
0.295541 0.957273 0.340519
0.360643 0.831026 0.335115
0.314405 0.793518 0.450809
0.312281 0.903734 0.448747
0.39905 0.792537 0.451758
0.400273 0.899026 0.450666
0.48965 0.900947 0.364626
0.484662 0.940461 0.483126
0.333945 0.772715 0.477763
0.334947 0.881921 0.475874
0.419239 0.773585 0.479199
0.4183 0.883717 0.480946
0.33363 0.846162 0.450268
0.336016 0.959845 0.451513
0.420601 0.846371 0.454398
0.420808 0.953091 0.451908
0.333651 0.845804 0.470901
0.333389 0.960617 0.47173
0.420138 0.848365 0.475277
0.418661 0.957249 0.472319
0.463435 0.957389 0.474384
0.485554 0.791513 0.475308
0.251807 0.959291 0.338818
0.489245 0.829509 0.393151
0.465442 0.959697 0.453594
0.489438 0.828835 0.373026
0.468897 0.959055 0.420228
0.316587 0.903393 0.341328
0.445488 0.938062 0.337319
0.487924 0.824505 0.338995
0.38079 0.887244 0.335187
0.288682 0.882361 0.495607
0.338833 0.886819 0.334468
0.331881 0.883266 0.496802
0.25157 0.84887 0.358635
0.268257 0.827377 0.496647
0.310905 0.829352 0.498396
0.420248 0.99617 0.478809
0.268674 0.938294 0.496164
0.247429 0.993066 0.441169
0.31158 0.939868 0.497694
0.249624 0.957678 0.393101
0.317104 0.939652 0.33341
0.250893 0.955337 0.413816
0.248245 0.847508 0.447759
0.292147 0.995945 0.423529
0.42377 0.995903 0.370211
0.373054 0.994865 0.499763
0.425402 0.994203 0.337659
0.381694 0.996804 0.369164
0.331621 0.7738 0.499002
0.353137 0.829379 0.499893
0.37577 0.886668 0.499146
0.266519 0.794943 0.525995
0.265651 0.902429 0.522328
0.351933 0.792975 0.527466
0.351197 0.901829 0.524499
0.434791 0.831544 0.556094
0.452231 0.771482 0.556498
0.265149 0.829759 0.55146
0.263954 0.938825 0.549381
0.35019 0.832559 0.553595
0.34765 0.938338 0.554133
0.289534 0.848388 0.503096
0.468121 0.827751 0.592852
0.264799 0.831453 0.530654
0.265186 0.940198 0.529183
0.352059 0.831229 0.532489
0.35175 0.94012 0.533205
0.485979 0.847648 0.64191
0.43629 0.904226 0.52897
0.500086 0.885801 0.53783
0.265549 0.790762 0.505321
0.477426 0.795611 0.529556
0.432352 0.796082 0.56313
0.494733 0.847027 0.566166
0.372283 0.849358 0.506408
0.28772 0.777557 0.532517
0.287213 0.884755 0.530117
0.372342 0.773422 0.53263
0.373269 0.886596 0.534921
0.499175 0.779905 0.536325
0.449563 0.847148 0.583239
0.372721 0.957567 0.506122
0.487591 0.88271 0.64967
0.489097 0.957957 0.585614
0.375388 0.771978 0.499208
0.3941 0.831703 0.499053
0.488474 0.846332 0.586583
0.286964 0.850581 0.52257
0.287742 0.958887 0.523642
0.372933 0.850635 0.526957
0.372063 0.959416 0.526565
0.289653 0.959538 0.501985
0.479243 0.9033 0.529074
0.285374 0.777209 0.553654
0.285827 0.886039 0.550651
0.369577 0.773196 0.553714
0.369964 0.885128 0.554927
0.472175 0.939665 0.55566
0.448494 0.771964 0.592607
0.308478 0.795139 0.5253
0.308335 0.904485 0.52322
0.392778 0.792584 0.52461
0.39329 0.906868 0.528822
0.396031 0.905222 0.508136
0.432059 0.938111 0.555804
0.307655 0.832107 0.551882
0.305837 0.940478 0.55174
0.38995 0.830174 0.553928
0.389054 0.94202 0.55475
0.441257 0.829194 0.501124
0.464971 0.830864 0.647357
0.308079 0.831603 0.532053
0.307978 0.9405 0.531245
0.392799 0.830976 0.53392
0.393258 0.944772 0.534558
0.483564 0.830126 0.503249
0.486522 0.958524 0.642434
0.494996 0.883306 0.558755
0.365956 0.993667 0.609627
0.485082 0.775004 0.616092
0.418306 0.884571 0.501088
0.299622 0.834696 0.663387
0.446372 0.884418 0.646373
0.329445 0.77565 0.532826
0.328522 0.885075 0.531107
0.414766 0.777629 0.533352
0.414359 0.885893 0.534326
0.469344 0.939632 0.593673
0.46625 0.793552 0.642576
0.446737 0.774441 0.614134
0.351757 0.793561 0.505715
0.329692 0.847678 0.525503
0.330116 0.957816 0.526021
0.414241 0.847291 0.52856
0.414211 0.959565 0.52617
0.329374 0.772571 0.55256
0.327967 0.882753 0.552531
0.412778 0.77784 0.554255
0.41041 0.884369 0.554633
0.262628 0.791664 0.579417
0.260389 0.904193 0.580109
0.344571 0.794216 0.581301
0.344613 0.904542 0.580116
0.429193 0.79413 0.584747
0.447804 0.885363 0.612762
0.261896 0.829776 0.606495
0.261728 0.938762 0.606539
0.344575 0.828375 0.609696
0.343927 0.940952 0.609397
0.332293 0.847263 0.505096
0.429425 0.938391 0.612218
0.262921 0.828432 0.586077
0.26302 0.940513 0.58573
0.347741 0.8307 0.589821
0.34673 0.938318 0.589216
0.428855 0.829037 0.591414
0.429083 0.936043 0.591003
0.263125 0.793181 0.557533
0.264 0.901248 0.558363
0.348434 0.794145 0.560401
0.347189 0.903366 0.559221
0.469149 0.791554 0.586304
0.428815 0.901133 0.583937
0.282985 0.775142 0.587791
0.282965 0.885769 0.586098
0.366497 0.77694 0.58865
0.365917 0.886318 0.588938
0.484849 0.942485 0.504516
0.486956 0.847806 0.621943
0.285526 0.849021 0.558598
0.284175 0.95721 0.557829
0.370328 0.849958 0.561368
0.367794 0.959254 0.561262
0.486311 0.773449 0.596182
0.450533 0.959218 0.563862
0.283214 0.847247 0.579178
0.28416 0.960391 0.57923
0.367189 0.851398 0.582438
0.367567 0.956987 0.582277
0.4466 0.849062 0.618496
0.466898 0.90299 0.641229
0.28151 0.774731 0.607741
0.282055 0.883116 0.606718
0.364847 0.774285 0.60902
0.365997 0.885218 0.610561
0.456072 0.775923 0.536483
0.444041 0.848152 0.639212
0.30326 0.793391 0.579132
0.30485 0.90339 0.581058
0.388071 0.795742 0.581237
0.389857 0.902632 0.581109
0.464969 0.795509 0.622249
0.417134 0.77619 0.499549
0.303727 0.829312 0.606709
0.302887 0.93635 0.607968
0.385103 0.827849 0.60943
0.387861 0.938596 0.6097
0.454269 0.886148 0.55638
0.48089 0.938563 0.535143
0.305163 0.832131 0.585766
0.303552 0.940495 0.58743
0.387091 0.832157 0.589655
0.388466 0.93857 0.588505
0.42627 0.828509 0.612037
0.485157 0.774289 0.651292
0.307071 0.794319 0.558783
0.307027 0.902914 0.559356
0.39055 0.791752 0.56013
0.389209 0.905185 0.561598
0.460112 0.774874 0.501873
0.457746 0.850345 0.530145
0.323626 0.774037 0.587357
0.32552 0.885968 0.589651
0.407627 0.77561 0.58983
0.407906 0.881695 0.591039
0.328407 0.847555 0.561333
0.327082 0.959343 0.561519
0.411132 0.84762 0.562667
0.411409 0.957894 0.561775
0.326485 0.850362 0.581679
0.325318 0.958617 0.582153
0.408823 0.846478 0.582695
0.410017 0.955891 0.582345
0.322252 0.775354 0.607751
0.324758 0.884108 0.609986
0.408004 0.773369 0.61176
0.40801 0.885912 0.612372
0.258998 0.794708 0.634509
0.260881 0.903526 0.634287
0.342471 0.793101 0.636838
0.343232 0.906005 0.636277
0.467135 0.82915 0.614248
0.42528 0.900424 0.640227
0.280823 0.886526 0.662841
0.331197 0.96029 0.505374
0.435679 0.832077 0.535505
0.487492 0.959806 0.622461
0.454966 0.849351 0.562793
0.426221 0.79113 0.641445
0.260998 0.829567 0.640514
0.260383 0.937671 0.64155
0.345241 0.829637 0.644348
0.344447 0.943419 0.643271
0.351976 0.901728 0.50341
0.425553 0.935352 0.649383
0.259989 0.793601 0.613804
0.2611 0.902454 0.613491
0.343121 0.791322 0.616082
0.344056 0.903361 0.615688
0.447119 0.773188 0.650086
0.426961 0.902434 0.619172
0.280059 0.778001 0.641703
0.28219 0.887673 0.641861
0.362503 0.775657 0.646236
0.362897 0.885913 0.644296
0.438927 0.904428 0.506083
0.48403 0.904027 0.508655
0.281872 0.846711 0.614519
0.282609 0.957856 0.613093
0.364311 0.849507 0.615797
0.366328 0.956688 0.616185
0.481763 0.792439 0.508772
0.448334 0.882901 0.592277
0.28054 0.848997 0.635185
0.280372 0.955386 0.63351
0.363831 0.850113 0.636635
0.366175 0.956895 0.636638
0.486031 0.995289 0.648326
0.433301 0.939497 0.535352
0.436999 0.795197 0.527658
0.469054 0.939924 0.61439
0.449226 0.957998 0.621262
0.474704 0.903647 0.564306
0.445227 0.958381 0.642864
0.479549 0.831079 0.536472
0.302602 0.795441 0.635392
0.302957 0.902804 0.634908
0.383885 0.791632 0.638906
0.38548 0.900059 0.638673
0.475435 0.827451 0.558373
0.487733 0.884222 0.613515
0.457405 0.953418 0.530338
0.488349 0.882673 0.592326
0.308187 0.790526 0.505368
0.438888 0.792119 0.507
0.416407 0.960916 0.504962
0.309937 0.901359 0.502448
0.302772 0.833098 0.642517
0.302554 0.938153 0.64317
0.383233 0.830392 0.64515
0.386912 0.937232 0.644491
0.471843 0.79186 0.566143
0.425144 0.827606 0.647693
0.302056 0.793615 0.614474
0.301146 0.900463 0.614878
0.385646 0.791671 0.618147
0.387161 0.904684 0.617303
0.466453 0.903855 0.620836
0.461737 0.850508 0.509368
0.322242 0.775185 0.643911
0.323271 0.885778 0.643396
0.406162 0.772686 0.646908
0.405338 0.88302 0.647771
0.322731 0.845842 0.616578
0.322798 0.957691 0.614749
0.405052 0.84763 0.617704
0.409093 0.956449 0.618557
0.324222 0.850912 0.636668
0.322451 0.959791 0.636085
0.405451 0.84675 0.639111
0.408208 0.955427 0.638772
0.261094 0.937786 0.662619
0.461511 0.959604 0.508862
0.492918 0.957839 0.564558
0.431042 0.902094 0.563454
0.41809 0.846258 0.507577
0.450401 0.955663 0.584917
0.465655 0.938525 0.649897
0.425708 0.793488 0.620143
0.457418 0.887079 0.536416
0.468958 0.903659 0.584179
0.396379 0.792247 0.504735
0.267565 0.90036 0.502377
0.494183 0.775842 0.556806
0.407563 0.992469 0.611539
0.460724 0.886652 0.502622
0.404197 0.992591 0.645055
0.439285 0.943042 0.500031
0.394398 0.939118 0.499143
0.259577 0.830713 0.661905
0.486173 0.994825 0.614966
0.281354 0.997046 0.585627
0.489266 0.993703 0.594088
0.300076 0.94101 0.663513
0.32781 0.996099 0.55411
0.322591 0.887156 0.662766
0.444521 0.995077 0.648027
0.321131 0.778003 0.664502
0.281393 0.99303 0.663941
0.493936 0.993477 0.558969
0.447166 0.994461 0.6127
0.452959 0.993389 0.556134
0.448492 0.990914 0.5922
0.32206 0.99398 0.609617
0.286397 0.994327 0.531241
0.285574 0.995731 0.551466
0.281687 0.780479 0.662294
0.342812 0.940897 0.663953
0.351185 0.938817 0.498107
0.258766 0.827121 0.697516
0.482484 0.848733 0.732788
0.342817 0.793453 0.692865
0.339356 0.904552 0.693455
0.44149 0.774882 0.725613
0.466631 0.938031 0.704799
0.254331 0.791713 0.801602
0.256422 0.792847 0.723656
0.341047 0.82824 0.721886
0.339907 0.940505 0.72106
0.443315 0.810688 0.697185
0.443943 0.957563 0.696146
0.302288 0.90457 0.671982
0.258187 0.791055 0.690003
0.338956 0.828023 0.701002
0.341007 0.941263 0.699714
0.457145 0.839304 0.705371
0.464211 0.939709 0.725451
0.485293 0.884801 0.72571
0.485126 0.882664 0.705002
0.256322 0.793869 0.744903
0.481549 0.847348 0.697607
0.257491 0.904192 0.726933
0.442772 0.77542 0.761242
0.278877 0.773159 0.696556
0.279139 0.884295 0.697776
0.361725 0.773301 0.70072
0.359336 0.88493 0.700285
0.25382 0.827839 0.810097
0.441654 0.885508 0.723963
0.255978 0.830473 0.718604
0.404691 0.777762 0.70294
0.48324 0.848305 0.752913
0.253678 0.94148 0.776101
0.462379 0.794872 0.732453
0.406466 0.881234 0.667854
0.278477 0.848897 0.691185
0.278035 0.95629 0.691332
0.360502 0.847849 0.692403
0.363257 0.95531 0.694281
0.259408 0.902911 0.669858
0.341764 0.834664 0.664704
0.277479 0.775532 0.718324
0.278229 0.887905 0.719919
0.358745 0.773325 0.722469
0.359767 0.884851 0.721362
0.254827 0.902791 0.80164
0.460938 0.829779 0.815928
0.299541 0.795719 0.691611
0.298896 0.903849 0.692863
0.38307 0.7928 0.695428
0.382867 0.898932 0.693679
0.256579 0.939627 0.698022
0.42781 0.898262 0.676334
0.297622 0.826862 0.720215
0.299259 0.943298 0.719839
0.381035 0.828523 0.722288
0.381744 0.936886 0.723107
0.439735 0.848121 0.807349
0.45976 0.902527 0.808047
0.29906 0.829846 0.699953
0.299228 0.940999 0.699005
0.381913 0.829632 0.701044
0.38273 0.936387 0.701151
0.44082 0.773612 0.816011
0.46091 0.941096 0.759417
0.484575 0.961704 0.731672
0.445497 0.956671 0.675831
0.383176 0.790947 0.674246
0.386038 0.90089 0.672566
0.461355 0.938388 0.781476
0.405844 0.778618 0.666929
0.32083 0.774569 0.699332
0.31813 0.886008 0.699769
0.418224 0.814065 0.70334
0.403203 0.878405 0.701118
0.255475 0.829005 0.774735
0.258847 0.940754 0.719105
0.46115 0.902746 0.752246
[truncated: 421,434 more chars]
