# Supplementary material for: Molecular-resolution imaging of ice crystallized from liquid water by cryogenic liquid-cell TEM
Source: Nat Commun. 2025 Sep 25;16:8342. doi: 10.1038/s41467-025-62451-0 (PMC12462463; doi:10.1038/s41467-025-62451-0)
Supplement: Supplementary file 9 — Supplementary Data 1 [file 41467_2025_62451_MOESM9_ESM.zip › supercell_4_3_6/1.4/93K_relaxed.xyz]

30402
F30402
F 3.137912 1.312223 2.839255
F 3.137912 9.039613 2.839255
F 3.137912 16.766983 2.839255
F 12.047402 1.302143 3.071455
F 12.047402 9.029533 3.071455
F 12.047402 16.756883 3.071455
F 21.435302 1.368773 3.516635
F 21.228002 8.978333 3.394485
F 21.627502 1.535803 0.828575
F 3.044292 3.852063 6.366355
F 3.044292 11.579483 6.366355
F 11.952402 3.863833 6.598035
F 11.952402 11.591183 6.598035
F 21.104302 3.709163 7.210825
F 21.306302 11.702483 7.025105
F 3.103682 3.867253 3.669645
F 3.103682 11.594683 3.669645
F 12.022602 3.871263 3.887885
F 12.022602 11.598683 3.887885
F 21.064002 3.946283 4.455135
F 21.103902 11.653083 4.268715
F 3.389012 1.486683 0.208077
F 9.722242 0.000176 6.543555
F 3.389022 9.214083 0.208077
F 9.792452 0.007608 3.833355
F 3.389012 16.941483 0.208076
F 14.071402 0.000000 11.197405
F 12.332302 1.506853 0.445962
F 12.332302 9.234243 0.445962
F 12.332302 16.961683 0.445962
F 23.127602 0.149488 14.287405
F 22.889602 7.668063 21.588405
F 25.620702 11.521783 4.786135
F 5.326652 7.731963 3.726115
F 5.326652 15.459383 3.726115
F 21.436102 16.755183 0.643931
F 14.252702 7.734963 3.942375
F 14.252702 15.462383 3.942375
F 20.569902 3.970873 21.559005
F 23.491802 7.866433 4.515745
F 23.220502 15.387383 4.319565
F 9.433112 15.454783 18.371705
F 5.642322 5.370313 0.281373
F 5.642322 13.097683 0.281373
F 14.562402 5.370543 0.500464
F 14.562402 13.097983 0.500464
F 25.708502 3.899053 4.762955
F 25.972102 1.260493 4.030945
F 5.351682 5.168823 2.904745
F 5.351682 12.896183 2.904745
F 14.277502 5.165833 3.125955
F 14.277502 12.893183 3.125955
F 23.419602 5.170123 3.757905
F 23.489102 12.819683 3.375845
F 5.255562 7.724073 6.432165
F 5.255562 15.451483 6.432165
F 23.827102 12.987483 0.750559
F 14.182502 7.727533 6.652535
F 14.182502 15.454883 6.652535
F 9.366352 15.454783 21.103005
F 23.218802 7.629513 7.274135
F 23.340502 15.402883 7.126865
F 9.366352 0.000035 21.103005
F 7.585242 1.300963 2.963405
F 7.585242 9.028353 2.963405
F 7.585242 16.755783 2.963405
F 16.781802 1.260243 3.387455
F 16.540102 8.957223 3.276745
F 16.942702 16.942483 0.516209
F 25.417302 1.368563 15.218505
F 16.977202 1.452093 0.609219
F 25.889802 11.577383 -0.060315
F 7.490152 3.865103 6.489845
F 7.490152 11.592483 6.489845
F 16.588102 3.947953 6.874515
F 16.564602 11.736183 6.791435
F 25.658802 3.922153 7.332495
F 21.110602 16.570783 10.380005
F 7.560302 3.872483 3.777995
F 7.560302 11.599883 3.777995
F 16.501802 3.875343 4.168215
F 16.470202 11.578483 4.045915
F 25.696102 16.585183 3.753435
F 16.050902 11.565683 21.324705
F 7.872192 1.506843 0.337331
F 7.872192 9.234233 0.337331
F 7.872192 16.961583 0.337331
F 16.572802 16.725883 3.282385
F 22.837902 15.567783 21.682705
F 16.125702 3.763563 21.232405
F 16.143102 16.594883 17.666605
F 20.978302 1.255403 10.717605
F 20.710002 16.698883 15.121205
F 9.792452 7.735003 3.833355
F 9.792452 15.462383 3.833355
F 9.366352 7.727423 21.103005
F 18.854002 7.908893 4.070395
F 18.700402 15.452083 4.293325
F 9.433112 7.727423 18.371705
F 10.102302 5.370543 0.391465
F 10.102302 13.097983 0.391464
F 19.331802 5.209903 0.713709
F 19.304502 13.058283 0.487395
F 9.817172 5.165773 3.016975
F 9.817172 12.893183 3.016975
F 18.911402 5.105353 3.374615
F 18.816002 12.884783 3.379765
F 9.722242 7.727563 6.543555
F 9.722242 15.454983 6.543555
F 18.432402 12.813183 17.579605
F 19.061202 7.815293 6.666905
F 18.573802 15.511083 7.025265
F 26.156702 9.106683 1.070671
F 2.956732 1.300573 10.003115
F 2.956732 9.027963 10.003115
F 2.956732 16.755383 10.003115
F 11.863502 1.287903 10.232605
F 11.863502 9.015293 10.232605
F 11.863502 16.742683 10.232605
F 16.202202 16.703883 14.837705
F 20.763202 9.236783 10.718105
F 25.224502 16.685583 15.387605
F 2.867742 3.851013 13.644705
F 2.867742 11.578383 13.644705
F 11.774502 3.863693 13.874205
F 11.774502 11.591083 13.874205
F 20.719602 4.059763 14.135305
F 20.757402 11.747183 14.323205
F 2.933932 3.851013 10.937005
F 2.933932 11.578383 10.937005
F 11.841302 3.863693 11.142905
F 11.841302 11.591083 11.142905
F 20.793302 3.898853 11.385205
F 20.968302 11.781283 11.539905
F 3.022712 1.300653 7.295595
F 3.022712 9.028043 7.295595
F 3.022712 16.755483 7.295595
F 11.930302 1.287923 7.501985
F 11.930302 9.015313 7.501985
F 11.930302 16.742683 7.501985
F 21.001302 1.223193 7.998815
F 21.146402 9.152523 7.886135
F 16.412702 16.714383 10.546205
F 5.144272 7.723903 10.981505
F 5.144272 15.451283 10.981505
F 18.364402 5.186273 17.690005
F 14.071402 7.727393 11.197405
F 14.071402 15.454783 11.197405
F 9.455362 12.878983 17.461305
F 23.069302 7.918043 11.601805
F 23.463402 15.409483 11.604505
F 25.570802 8.981673 15.373805
F 5.233112 5.155013 7.340405
F 5.233112 12.882383 7.340405
F 14.160302 5.151613 7.556485
F 14.160302 12.878983 7.556485
F 23.179702 5.022243 8.120855
F 23.513802 12.987883 8.138695
F 5.166612 5.155073 10.066685
F 5.166612 12.882483 10.066685
F 14.093602 5.151593 10.287105
F 14.093602 12.878983 10.287105
F 23.113702 5.277103 10.902005
F 23.280102 12.925583 10.815205
F 5.077622 7.723903 13.708205
F 5.077622 15.451283 13.708205
F 9.455362 5.151553 17.461305
F 14.004602 7.727393 13.928705
F 14.004602 15.454783 13.928705
F 18.429702 12.932983 14.783405
F 23.024802 7.945063 14.327805
F 23.100502 15.373383 14.252605
F 9.544352 0.000035 13.819705
F 7.401292 1.286633 10.124405
F 7.401292 9.014023 10.124405
F 7.401292 16.741383 10.124405
F 16.381402 1.255243 10.323805
F 16.320302 9.112363 10.310905
F 21.570702 9.081643 0.744148
F 25.591702 1.512133 10.799405
F 25.500902 9.121093 10.963805
F 26.156802 16.612483 1.128355
F 7.312282 3.864963 13.766005
F 7.312282 11.592383 13.766005
F 16.212302 3.796743 14.043405
F 16.202602 11.565983 13.968005
F 25.334802 4.005263 14.404805
F 25.570102 11.610583 14.607905
F 7.379092 3.864963 11.033005
F 7.379092 11.592383 11.033005
F 16.422402 3.854593 11.291105
F 16.336202 11.637683 11.229005
F 25.400302 3.949953 11.738005
F 25.467802 11.637283 11.686305
F 7.468072 1.286653 7.392045
F 7.468072 9.014043 7.392045
F 7.468072 16.741483 7.392045
F 16.307802 1.381893 7.632335
F 16.543702 9.115973 7.400195
F 16.720002 8.966783 0.603352
F 25.502402 1.423163 8.058195
F 25.643902 8.615863 8.192535
F 23.739702 5.233863 0.930402
F 9.611112 7.727423 11.088405
F 9.611112 15.454783 11.088405
F 18.328102 5.286673 14.976805
F 18.597902 7.815413 11.302205
F 18.758102 15.433383 11.298405
F 25.770302 11.435283 7.508285
F 9.700092 5.151573 7.447455
F 9.700092 12.878983 7.447455
F 18.917002 5.343913 7.803895
F 18.937002 12.819583 7.765365
F 9.633362 5.151553 10.178105
F 9.633362 12.878983 10.178105
F 18.693502 5.186243 10.479505
F 18.693802 12.896483 10.406405
F 9.544352 7.727423 13.819705
F 9.544352 15.454783 13.819705
F 9.522102 12.878983 14.730005
F 18.446702 7.892303 14.071105
F 18.448402 15.581483 14.097405
F 25.940802 1.330993 1.041354
F 2.778762 1.300573 17.286405
F 2.778762 9.027963 17.286405
F 2.778762 16.755383 17.286405
F 11.685502 1.287903 17.515805
F 11.685502 9.015293 17.515805
F 11.685502 16.742683 17.515805
F 20.582402 1.415283 17.772105
F 20.742702 9.062673 17.902105
F 21.105702 16.766583 7.693955
F 2.689742 3.851013 20.928005
F 2.689742 11.578383 20.928005
F 11.596502 3.863693 21.157405
F 11.596502 11.591083 21.157405
F 9.433112 0.000035 18.371705
F 25.636902 16.969283 10.800205
F 2.755932 3.851013 18.220305
F 2.755932 11.578383 18.220305
F 11.663302 3.863693 18.426205
F 11.663302 11.591083 18.426205
F 20.679902 4.045023 18.839105
F 20.677402 11.735683 18.837405
F 2.844922 1.300573 14.578605
F 2.844922 9.027963 14.578605
F 2.844922 16.755383 14.578605
F 11.752302 1.287903 14.784605
F 11.752302 9.015293 14.784605
F 11.752302 16.742683 14.784605
F 20.868602 1.502853 14.973005
F 20.731702 9.090153 15.221205
F 21.099802 16.645183 3.324225
F 4.966272 7.723903 18.264805
F 4.966272 15.451283 18.264805
F 9.522102 5.151553 14.730005
F 13.893402 7.727393 18.480705
F 13.893402 15.454783 18.480705
F 16.198402 9.015783 14.949505
F 22.988502 7.736973 18.850005
F 22.970702 15.410183 19.081405
F 16.203102 1.296783 14.722105
F 5.055262 5.155083 14.623105
F 5.055262 12.882483 14.623105
F 13.982402 5.151593 14.839105
F 13.982402 12.878983 14.839105
F 22.899102 5.382473 15.174005
F 23.167902 12.931683 15.218805
F 4.988632 5.155083 17.349905
F 4.988632 12.882483 17.349905
F 13.915602 5.151593 17.570305
F 13.915602 12.878983 17.570305
F 23.032002 5.110483 17.981405
F 22.960302 12.913983 17.987505
F 4.899622 7.723903 20.991505
F 4.899622 15.451283 20.991505
F 18.298202 15.450783 18.657005
F 13.826602 7.727393 21.211905
F 13.826602 15.454783 21.211905
F 18.384602 7.724653 18.481305
F 13.893402 0.000000 18.480705
F 25.816802 16.592183 8.041415
F 7.290082 16.741383 14.674605
F 7.223302 1.286633 17.407605
F 7.223302 9.014023 17.407605
F 7.223302 16.741383 17.407605
F 16.120302 1.346443 17.600905
F 16.233902 8.958773 17.705305
F 16.261102 16.725683 7.845175
F 25.185402 1.264693 18.016405
F 25.318302 8.976463 18.119005
F 25.752002 8.949103 3.774775
F 7.134282 3.864963 21.049305
F 7.134282 11.592383 21.049305
F 25.159602 16.844183 18.158205
F 14.252702 0.007573 3.942375
F 14.182502 0.000140 6.652535
F 13.826602 0.000000 21.211905
F 7.201092 3.864963 18.316305
F 7.201092 11.592383 18.316305
F 16.150502 3.919953 18.538905
F 16.125502 11.488683 18.548805
F 25.128202 3.938173 18.826505
F 25.110602 11.544083 19.011905
F 7.290082 1.286633 14.674605
F 7.290082 9.014023 14.674605
F 5.326652 0.004571 3.726115
F 14.004602 0.000000 13.928705
F 9.611112 0.000035 11.088405
F 20.627302 16.602483 17.879805
F 18.360602 7.772903 21.233505
F 20.565602 11.750683 21.572405
F 18.243402 15.694383 21.541605
F 22.788502 0.036248 21.616005
F 23.516502 0.091282 4.625675
F 18.720602 0.069727 6.981795
F 25.186502 11.729883 21.629805
F 25.767602 3.798653 -0.080754
F 23.405002 -0.014650 7.260605
F 23.397902 0.131898 11.543405
F 18.378502 0.033416 21.484805
F 19.009102 0.037600 4.370325
F 18.706102 -0.024670 11.288605
F 2.600762 1.300573 24.569605
F 2.600762 9.027963 24.569605
F 2.600762 16.755383 24.569605
F 11.507602 1.287903 24.799105
F 11.507602 9.015293 24.799105
F 11.507602 16.742683 24.799105
F 20.515702 1.346053 25.189005
F 20.579902 8.948643 25.156705
F 15.933802 16.765083 22.215105
F 2.511742 3.851013 28.211305
F 2.511742 11.578383 28.211305
F 11.418502 3.863693 28.440705
F 11.418502 11.591083 28.440705
F 20.451902 3.782013 28.618505
F 20.578302 11.821283 28.900905
F 2.577932 3.851013 25.503605
F 2.577932 11.578383 25.503605
F 11.485302 3.863693 25.709505
F 11.485302 11.591083 25.709505
F 20.471002 4.048303 25.897805
F 20.365302 11.676283 25.927705
F 2.132922 1.300573 43.711805
F 2.132922 9.027963 43.711805
F 2.132922 16.755383 43.711805
F 11.574302 1.287903 22.067905
F 11.574302 9.015293 22.067905
F 11.574302 16.742683 22.067905
F 25.083702 16.904883 25.360505
F 25.154002 1.229133 22.653605
F 25.060102 1.178303 29.881905
F 4.788272 7.723903 25.548105
F 4.788272 15.451283 25.548105
F 15.997602 9.076773 22.249205
F 13.715402 7.727393 25.764005
F 13.715402 15.454783 25.764005
F 2.666922 1.300573 21.861905
F 22.977902 7.831253 25.926305
F 22.795802 15.704883 26.250305
F 13.537402 0.000000 33.047305
F 4.877262 5.155083 21.906405
F 4.877262 12.882483 21.906405
F 13.804402 5.151593 22.122405
F 13.804402 12.878983 22.122405
F 20.231702 11.634583 43.241505
F 15.691002 16.715283 39.517405
F 4.810632 5.155083 24.633205
F 4.810632 12.882483 24.633205
F 13.737602 5.151593 24.853605
F 13.737602 12.878983 24.853605
F 22.832802 5.288873 24.973805
F 22.803902 12.975983 25.445005
F 4.721622 7.723903 28.274805
F 4.721622 15.451283 28.274805
F 8.832352 0.000035 42.952805
F 13.648602 7.727393 28.495205
F 13.648602 15.454783 28.495205
F 24.493702 3.911683 43.348205
F 22.659302 7.657023 28.663305
F 22.739602 15.544183 29.014405
F 20.429702 16.594383 29.846705
F 7.045302 1.286633 24.690905
F 7.045302 9.014023 24.690905
F 7.045302 16.741383 24.690905
F 16.060002 1.365473 24.910905
F 15.915002 9.061933 25.074705
F 24.917002 11.547883 43.383305
F 25.129802 1.300163 25.501005
F 25.252602 9.005993 25.245205
F 22.542402 7.721773 43.462505
F 6.956282 3.864963 28.332605
F 6.956282 11.592383 28.332605
F 15.945802 3.982863 28.584805
F 16.034202 11.644283 28.635605
F 24.857702 3.778393 29.032905
F 24.951402 11.480183 29.161505
F 7.023092 3.864963 25.599605
F 7.023092 11.592383 25.599605
F 15.963402 3.932403 25.842405
F 15.939902 11.701683 25.868105
F 24.907502 3.936163 26.354205
F 24.908502 11.505883 26.469705
F 7.112082 1.286633 21.957905
F 7.112082 9.014023 21.957905
F 7.112082 16.741383 21.957905
F 22.907902 5.116113 22.275505
F 19.949102 4.160503 43.217805
F 9.010352 0.000035 35.669505
F 25.048602 16.902183 29.736905
F 15.573602 3.870693 43.041505
F 9.255112 0.000035 25.655005
F 9.255112 7.727423 25.655005
F 9.255112 15.454783 25.655005
F 17.773002 7.627283 43.162805
F 18.240302 7.765153 25.977905
F 18.498102 15.511183 25.838805
F 17.790902 15.520483 40.506605
F 9.344102 5.151553 22.013305
F 9.344102 12.878983 22.013305
F 9.188352 0.000035 28.386205
F 17.729402 15.659283 43.250605
F 9.277362 5.151553 24.744605
F 9.277362 12.878983 24.744605
F 18.210602 5.227893 25.023705
F 18.244702 12.988783 24.961505
F 9.188352 7.727423 28.386205
F 9.188352 15.454783 28.386205
F 8.832352 15.454783 42.952805
F 18.352002 7.814783 28.620305
F 18.181102 15.596083 28.575005
F 17.860102 7.498253 40.336305
F 2.422762 1.300573 31.852905
F 2.422762 9.027963 31.852905
F 2.422762 16.755383 31.852905
F 11.329602 1.287903 32.082405
F 11.329602 9.015293 32.082405
F 11.329602 16.742683 32.082405
F 20.246802 1.151803 32.348405
F 20.237902 9.012063 32.537005
F 15.797102 16.557983 32.295805
F 2.333742 3.851013 35.494605
F 2.333742 11.578383 35.494605
F 11.240502 3.863693 35.724005
F 11.240502 11.591083 35.724005
F 20.265902 3.759833 35.846405
F 20.390602 11.432783 36.180505
F 2.399932 3.851013 32.786805
F 2.399932 11.578383 32.786805
F 11.307302 3.863693 32.992805
F 11.307302 11.591083 32.992805
F 20.500302 3.683943 33.167905
F 20.444502 11.656483 33.349405
F 2.488922 1.300573 29.145205
F 2.488922 9.027963 29.145205
F 2.488922 16.755383 29.145205
F 11.396302 1.287903 29.351105
F 11.396302 9.015293 29.351105
F 11.396302 16.742683 29.351105
F 20.606702 1.298403 29.696305
F 20.441802 9.149663 29.624705
F 9.077122 0.000035 32.938305
F 4.610272 7.723903 32.831305
F 4.610272 15.451283 32.831305
F 8.832352 7.727423 42.952805
F 13.537402 7.727393 33.047305
F 13.537402 15.454783 33.047305
F 2.666922 16.755383 21.861905
F 22.485102 7.638973 33.467505
F 22.691502 15.389683 33.406905
F 8.988102 5.151553 36.579905
F 4.699262 5.155083 29.189705
F 4.699262 12.882483 29.189705
F 13.626402 5.151593 29.405605
F 13.626402 12.878983 29.405605
F 22.571602 5.122583 29.797905
F 22.747302 12.991383 30.004405
F 4.632632 5.155083 31.916505
F 4.632632 12.882483 31.916505
F 13.559602 5.151593 32.136905
F 13.559602 12.878983 32.136905
F 22.588802 5.124893 32.522405
F 22.733902 12.893383 32.742605
F 4.543622 7.723903 35.558105
F 4.543622 15.451283 35.558105
F 2.666922 9.027963 21.861905
F 13.470602 7.727393 35.778505
F 13.470602 15.454783 35.778505
F 17.926202 12.888083 39.881105
F 22.650702 7.744023 36.123705
F 22.595802 15.344883 36.191505
F 13.292602 0.000000 43.061805
F 6.867302 1.286633 31.974205
F 6.867302 9.014023 31.974205
F 6.867302 16.741383 31.974205
F 15.683202 1.353433 32.107905
F 15.745802 8.986703 32.117205
F 20.677902 16.981283 25.324105
F 24.683102 1.272203 32.672805
F 24.850302 9.009013 32.559905
F 22.927702 13.007783 22.655805
F 6.778282 3.864963 35.615805
F 6.778282 11.592383 35.615805
F 15.718002 3.908733 35.683905
F 15.870202 11.596483 35.951605
F 24.933902 3.792213 36.199705
F 25.085802 11.295083 36.225405
F 6.845092 3.864963 32.882805
F 6.845092 11.592383 32.882805
F 15.861802 3.889233 32.987305
F 15.869402 11.458183 33.219505
F 24.832102 3.876993 33.483905
F 25.066802 11.606983 33.554905
F 6.934082 1.286633 29.241205
F 6.934082 9.014023 29.241205
F 6.934082 16.741383 29.241205
F 15.931602 1.434383 29.453805
F 15.995902 8.975843 29.267005
F 25.060102 16.838383 22.626805
F 20.328002 16.723583 36.847805
F 24.866602 8.785553 29.921905
F 16.190502 16.881483 25.040205
F 9.077112 7.727423 32.938305
F 9.077122 15.454783 32.938305
F 17.912902 4.981483 39.218305
F 17.870102 7.759513 33.186205
F 17.980402 15.456883 33.394905
F 8.899122 15.454783 40.221505
F 9.166102 5.151553 29.296605
F 9.166102 12.878983 29.296605
F 18.183002 5.192333 29.549505
F 18.233702 13.057883 29.478705
F 9.099362 5.151553 32.027905
F 9.099362 12.878983 32.027905
F 18.157802 5.263663 32.438805
F 18.213502 12.787783 32.359205
F 9.010352 7.727423 35.669505
F 9.010352 15.454783 35.669505
F 8.921362 12.878983 39.311205
F 18.031302 7.846783 35.945105
F 18.061002 15.420883 36.109305
F 8.899122 7.727423 40.221505
F 2.244762 1.300573 39.136205
F 2.244762 9.027963 39.136205
F 2.244762 16.755383 39.136205
F 11.151602 1.287903 39.365605
F 11.151602 9.015293 39.365605
F 11.151602 16.742683 39.365605
F 20.314802 1.277473 39.652805
F 20.268902 8.797843 39.747505
F 24.947302 16.791883 32.520005
F 2.155742 3.851013 42.777905
F 2.155742 11.578383 42.777905
F 11.062502 3.863693 43.007305
F 11.062502 11.591083 43.007305
F 13.359402 0.000000 40.330605
F 24.758302 16.700683 37.055305
F 2.221932 3.851013 40.070105
F 2.221932 11.578383 40.070105
F 11.129302 3.863693 40.276105
F 11.129302 11.591083 40.276105
F 20.130002 3.896313 40.613605
F 20.411502 11.506383 40.456805
F 2.310922 1.300573 36.428505
F 2.310922 9.027963 36.428505
F 2.310922 16.755383 36.428505
F 11.218302 1.287903 36.634405
F 11.218302 9.015293 36.634405
F 11.218302 16.742683 36.634405
F 20.127402 1.209503 37.007105
F 20.238102 8.906663 37.036805
F 20.086002 16.858583 39.662905
F 4.432272 7.723903 40.114605
F 4.432272 15.451283 40.114605
F 8.921362 5.151553 39.311205
F 13.359402 7.727393 40.330605
F 13.359402 15.454783 40.330605
F 18.270202 12.766183 37.111905
F 22.628902 7.729773 40.693805
F 22.273202 15.512883 40.546205
F 15.628502 16.686583 36.810805
F 4.521262 5.155083 36.473005
F 4.521262 12.882483 36.473005
F 13.448402 5.151593 36.688905
F 13.448402 12.878983 36.688905
F 22.466102 4.983653 36.901305
F 22.718102 12.778783 37.092205
F 4.454632 5.155083 39.199705
F 4.454632 12.882483 39.199705
F 13.381602 5.151593 39.420205
F 13.381602 12.878983 39.420205
F 22.470402 5.063873 39.628505
F 22.523402 12.827783 39.839905
F 4.365622 7.723903 42.841405
F 4.365622 15.451283 42.841405
F 17.967502 5.197703 36.517605
F 13.292602 7.727393 43.061805
F 13.292602 15.454783 43.061805
F 8.988102 12.878983 36.579905
F 8.899122 0.000035 40.221505
F 20.402502 16.626683 32.571505
F 13.470602 0.000000 35.778505
F 6.689302 1.286633 39.257505
F 6.689302 9.014023 39.257505
F 6.689302 16.741383 39.257505
F 15.654802 1.344733 39.511405
F 15.662802 9.098833 39.472205
F 20.560602 16.867183 22.606005
F 24.839202 1.230313 39.687205
F 24.810702 8.798383 39.913805
F 20.548802 9.065313 22.306505
F 6.600282 3.864963 42.899105
F 6.600282 11.592383 42.899105
F 25.059902 8.955153 22.644305
F 18.127902 12.901483 22.224205
F 20.593902 1.370413 22.470705
F 15.790902 16.668183 29.540805
F 6.667092 3.864963 40.166105
F 6.667092 11.592383 40.166105
F 15.629002 3.941283 40.210305
F 15.592202 11.654183 40.677005
F 24.602602 3.771893 40.592805
F 24.999802 11.553183 40.775105
F 6.756082 1.286633 36.524505
F 6.756082 9.014023 36.524505
F 6.756082 16.741383 36.524505
F 15.698802 1.257733 36.677705
F 15.658102 8.871793 36.735105
F 15.677102 11.756483 43.528605
F 24.889702 1.145973 36.914805
F 25.071202 8.765513 37.177005
F 13.715402 0.000000 25.764005
F 13.648602 0.000000 28.495205
F 24.680502 16.705383 39.889205
F 18.182402 5.178153 22.256305
F 22.457102 15.583483 43.349605
F 16.055602 1.278673 22.183605
F 17.968802 -0.007336 35.793605
F 25.342902 3.849313 21.671905
F 2.066762 1.300573 46.419505
F 2.066762 9.027963 46.419505
F 2.066762 16.755383 46.419505
F 10.973602 1.287903 46.648905
F 10.973602 9.015293 46.648905
F 10.973602 16.742683 46.648905
F 19.981802 1.213943 46.720005
F 20.112702 8.772663 46.941105
F 15.480902 16.790183 44.032705
F 1.977742 3.851013 50.061105
F 1.977742 11.578383 50.061105
F 10.884502 3.863693 50.290605
F 10.884502 11.591083 50.290605
F 20.062602 3.903013 50.341605
F 19.974802 11.398883 50.551705
F 2.043932 3.851013 47.353405
F 2.043932 11.578383 47.353405
F 10.951302 3.863693 47.559305
F 10.951302 11.591083 47.559305
F 20.008702 3.753353 47.682505
F 20.051802 11.476883 47.747905
F 1.598922 1.300573 65.561605
F 1.598922 9.027963 65.561605
F 1.598922 16.755383 65.561605
F 11.040302 1.287903 43.917705
F 11.040302 9.015293 43.917705
F 11.040302 16.742683 43.917705
F 19.956102 1.444953 43.957005
F 20.046002 8.885243 44.068405
F 17.277102 7.703113 64.804605
F 4.254272 7.723903 47.397905
F 4.254272 15.451283 47.397905
F 24.847102 8.901753 44.189105
F 13.181402 7.727393 47.613805
F 13.181402 15.454783 47.613805
F 15.546702 16.549083 46.826605
F 22.488602 7.599133 47.836305
F 22.445502 15.410383 47.731305
F 17.467202 15.512683 62.237305
F 4.343262 5.155083 43.756305
F 4.343262 12.882483 43.756305
F 13.270402 5.151593 43.972205
F 13.270402 12.878983 43.972205
F 13.003402 0.000000 54.897105
F 15.123902 11.738883 62.255805
F 4.276632 5.155083 46.483005
F 4.276632 12.882483 46.483005
F 13.203602 5.151593 46.703405
F 13.203602 12.878983 46.703405
F 22.214002 5.029063 46.938205
F 22.165402 12.921683 46.730005
F 4.187622 7.723903 50.124705
F 4.187622 15.451283 50.124705
F 17.243002 7.618123 62.129705
F 13.114602 7.727393 50.345105
F 13.114602 15.454783 50.345105
F 19.478502 11.640983 64.988905
F 22.233602 7.646573 50.612905
F 22.339502 15.322183 50.469505
F 15.106802 3.780693 62.218905
F 6.511302 1.286633 46.540805
F 6.511302 9.014023 46.540805
F 6.511302 16.741383 46.540805
F 15.435502 1.304113 46.725705
F 15.508002 8.874713 46.600305
F 15.059402 16.780683 61.222505
F 24.567502 1.150083 47.127105
F 24.732602 9.020743 46.930405
F 17.373702 15.480483 64.862305
F 6.422292 3.864963 50.182405
F 6.422292 11.592383 50.182405
F 15.311802 3.914103 50.478605
F 15.260002 11.416783 50.240005
F 24.509402 3.895463 50.629605
F 24.343902 11.566283 50.687205
F 6.489092 3.864963 47.449405
F 6.489092 11.592383 47.449405
F 15.359902 3.903243 47.782905
F 15.467302 11.390383 47.630605
F 24.381202 3.638243 47.881305
F 24.593202 11.665383 47.914805
F 6.578082 1.286633 43.807805
F 6.578082 9.014023 43.807805
F 6.578082 16.741383 43.807805
F 26.399502 7.636393 62.161205
F 24.572002 1.324953 44.413205
F 6.133092 11.592383 62.016005
F 13.114602 0.000000 50.345105
F 24.265102 16.812283 58.760605
F 15.108602 16.582283 58.500305
F 8.721122 7.727423 47.504805
F 8.721122 15.454783 47.504805
F 22.225902 -0.170603 47.750505
F 17.639102 7.650363 47.787505
F 17.811302 15.311283 47.669905
F 8.365122 15.454783 62.071405
F 26.416802 12.937483 58.806005
F 17.697602 5.088073 44.070805
F 8.298352 15.454783 64.802705
F 8.810102 5.151553 43.863205
F 8.810102 12.878983 43.863205
F 24.716402 16.771883 47.064205
F 26.379302 15.479883 64.879505
F 17.935102 12.992283 44.045905
F 12.936602 0.000000 57.628405
F 8.743362 5.151553 46.594405
F 8.743362 12.878983 46.594405
F 17.752902 5.044233 46.889905
F 17.804002 12.722483 46.833505
F 24.523802 16.803183 51.341305
F 8.298352 0.000035 64.802705
F 8.654352 7.727423 50.236105
F 8.654352 15.454783 50.236105
F 8.298352 7.727423 64.802705
F 17.663402 7.752603 50.431805
F 17.649502 15.421883 50.366305
F 8.365122 7.727423 62.071405
F 8.476352 0.000035 57.519405
F 12.825402 0.000000 62.180405
F 24.068802 11.589783 64.780805
F 1.888762 1.300573 53.702805
F 1.888762 9.027963 53.702805
F 1.888762 16.755383 53.702805
F 10.795602 1.287903 53.932205
F 10.795602 9.015293 53.932205
F 10.795602 16.742683 53.932205
F 19.803402 1.334163 54.021805
F 19.763902 8.926213 54.176305
F 15.457102 16.670083 51.268305
F 1.799742 3.851013 57.344405
F 1.799742 11.578383 57.344405
F 10.706502 3.863693 57.573905
F 10.706502 11.591083 57.573905
F 19.743502 3.884833 57.717605
F 19.539502 11.523383 57.753705
F 1.865932 3.851013 54.636705
F 1.865932 11.578383 54.636705
F 10.773302 3.863693 54.842605
F 10.773302 11.591083 54.842605
F 19.806002 3.890143 55.020005
F 19.761002 11.442783 55.151605
F 1.954922 1.300573 50.995105
F 1.954922 9.027963 50.995105
F 1.954922 16.755383 50.995105
F 10.862302 1.287903 51.201005
F 10.862302 9.015293 51.201005
F 10.862302 16.742683 51.201005
F 19.996202 1.392543 51.244005
F 19.969602 8.896823 51.397305
F 24.135502 3.756583 64.830905
F 4.076272 7.723903 54.681205
F 4.076272 15.451283 54.681205
F 15.206102 1.404263 58.545205
F 13.003402 7.727393 54.897105
F 13.003402 15.454783 54.897105
F 17.409002 12.942683 61.262705
F 22.131702 7.888763 55.122105
F 22.122002 15.282883 54.971105
F 15.508802 1.314093 43.959905
F 4.165262 5.155083 51.039605
F 4.165262 12.882483 51.039605
F 13.092402 5.151593 51.255505
F 13.092402 12.878983 51.255505
F 22.285802 5.157863 51.585305
F 22.168302 12.864583 51.588205
F 4.098632 5.155083 53.766305
F 4.098632 12.882483 53.766305
F 13.025602 5.151593 53.986705
F 13.025602 12.878983 53.986705
F 22.186702 5.167393 54.279605
F 22.017702 12.744283 54.259905
F 4.009622 7.723903 57.408005
F 4.009622 15.451283 57.408005
F 17.475002 5.012343 61.395205
F 12.936602 7.727393 57.628405
F 12.936602 15.454783 57.628405
F 8.387362 12.878983 61.161005
F 21.749602 7.640693 57.801005
F 22.006202 15.536583 57.690805
F 15.162602 9.025343 58.603805
F 6.333302 1.286633 53.824005
F 6.333302 9.014023 53.824005
F 6.333302 16.741383 53.824005
F 15.271402 1.243173 54.054605
F 15.121802 8.958293 54.000605
F 26.497202 12.901383 61.489005
F 24.361402 1.107713 54.435405
F 24.405302 9.118753 54.373805
F 21.861502 7.647583 64.940305
F 6.244292 3.864963 57.465705
F 6.244292 11.592383 57.465705
F 15.213902 4.024113 57.736705
F 15.219702 11.746883 57.692505
F 24.256702 3.909113 57.730505
F 24.114102 11.703183 57.925005
F 6.311092 3.864963 54.732705
F 6.311092 11.592383 54.732705
F 15.243302 3.832453 55.022705
F 15.271602 11.541083 54.765505
F 24.333802 3.769013 55.080905
F 24.423002 11.609683 55.249005
F 6.400082 1.286633 51.091005
F 6.400082 9.014023 51.091005
F 6.400082 16.741383 51.091005
F 15.568902 1.269843 51.256005
F 15.393102 8.915853 51.257705
F 19.518302 3.700793 64.909305
F 24.379902 1.373913 51.716605
F 24.466802 8.949513 51.618505
F 15.288502 16.747383 54.109705
F 8.543122 7.727423 54.788105
F 8.543122 15.454783 54.788105
F 8.387362 5.151553 61.161005
F 17.370402 7.653913 54.754005
F 17.579002 15.389483 54.971305
F 24.075202 8.968483 58.623505
F 24.648302 16.775183 44.333205
F 19.785702 16.927183 58.621105
F 15.538702 9.013233 43.792805
F 8.632102 5.151553 51.146505
F 8.632102 12.878983 51.146505
F 17.665002 4.938863 51.274205
F 17.549402 12.664083 51.215205
F 20.162902 16.692383 47.007305
F 6.222082 16.741383 58.374305
F 8.565362 5.151553 53.877705
F 8.565362 12.878983 53.877705
F 17.519502 5.055073 53.977005
F 17.467202 12.753883 53.989005
F 6.222082 1.286633 58.374305
F 8.654352 0.000035 50.236105
F 8.476352 7.727423 57.519405
F 8.476352 15.454783 57.519405
F 24.166202 16.794283 61.443005
F 17.332202 7.515603 57.602305
F 17.602702 15.462683 57.652905
F 24.115702 1.459643 58.713505
F 24.262302 16.812883 54.058505
F 6.222082 9.014023 58.374305
F 17.384002 12.866183 58.655005
F 1.710762 1.300573 60.986105
F 1.710762 9.027963 60.986105
F 1.710762 16.755383 60.986105
F 10.617602 1.287903 61.215505
F 10.617602 9.015293 61.215505
F 10.617602 16.742683 61.215505
F 19.903802 1.180333 61.236505
F 19.420802 8.973853 61.330605
F 20.084702 16.859183 44.166005
F 1.621752 3.851013 64.627705
F 1.621752 11.578383 64.627705
F 10.528502 3.863693 64.857105
F 10.528502 11.591083 64.857105
F 19.668602 16.982383 61.327705
F 21.627502 15.416183 64.843005
F 1.687932 3.851013 61.920005
F 1.687932 11.578383 61.920005
F 10.595302 3.863693 62.125905
F 10.595302 11.591083 62.125905
F 19.824202 3.722053 62.167605
F 19.635602 11.500483 62.179505
F 1.776922 1.300573 58.278305
F 1.776922 9.027963 58.278305
F 1.776922 16.755383 58.278305
F 10.684302 1.287903 58.484305
F 10.684302 9.015293 58.484305
F 10.684302 16.742683 58.484305
F 19.613402 1.373353 58.536105
F 19.609802 8.960393 58.591905
F 24.186002 3.816433 62.147405
F 3.898272 7.723903 61.964505
F 3.898272 15.451283 61.964505
F 17.518502 4.961783 58.647405
F 12.825402 7.727393 62.180405
F 12.825402 15.454783 62.180405
F 8.454102 12.878983 58.429705
F 21.742602 7.682423 62.219805
F 21.882202 15.404683 62.166305
F 24.116002 11.563183 62.065305
F 3.987262 5.155083 58.322805
F 3.987262 12.882483 58.322805
F 12.914402 5.151593 58.538805
F 12.914402 12.878983 58.538805
F 22.022402 5.123703 58.723305
F 21.672602 13.041983 58.614605
F 3.920632 5.155083 61.049605
F 3.920632 12.882483 61.049605
F 12.847602 5.151593 61.270005
F 12.847602 12.878983 61.270005
F 21.910902 5.128723 61.381805
F 21.859902 12.816483 61.228905
F 3.831622 7.723903 64.691205
F 3.831622 15.451283 64.691205
F 8.454102 5.151553 58.429705
F 12.758602 7.727393 64.911605
F 12.758602 15.454783 64.911605
F 8.365122 0.000035 62.071405
F 20.073302 16.562183 51.386005
F 19.860702 16.583483 54.281705
F 8.543122 0.000035 54.788105
F 6.155302 1.286633 61.107305
F 6.155302 9.014023 61.107305
F 6.155302 16.741383 61.107305
F 15.060702 1.185573 61.324205
F 15.082502 8.979523 61.325005
F 22.529902 12.835983 44.076505
F 24.254502 0.997144 61.497705
F 24.095802 8.916903 61.321205
F 13.181402 0.000000 47.613805
F 6.066292 3.864963 64.749005
F 6.066292 11.592383 64.749005
F 14.988702 3.863693 64.966105
F 14.988702 11.591083 64.966105
F 12.758602 0.000000 64.911605
F 8.721122 0.000035 47.504805
F 6.133092 3.864963 62.016005
F 22.332702 5.089953 44.329905
F 26.388702 7.639273 64.851505
F 26.540202 15.530183 57.786005
F 26.363502 5.135823 61.354905
F 26.611902 7.881173 57.954505
F 26.516402 5.239813 58.712305
F 26.581202 15.475183 62.180105
F 26.897102 5.302073 51.480205
F 21.506902 -0.290280 65.098805
F 21.954602 -0.028546 57.840705
F 22.102702 -0.065043 55.071705
F 26.605102 -0.122717 55.145805
F 17.499202 -0.034259 54.822405
F 17.299402 0.011103 64.982805
F 1.532762 1.300573 68.269305
F 1.532762 9.027963 68.269305
F 1.532762 16.755383 68.269305
F 10.439602 1.287903 68.498805
F 10.439602 9.015293 68.498805
F 10.439602 16.742683 68.498805
F 19.347602 1.480323 68.657905
F 19.346802 8.839883 68.629805
F 16.579102 15.466483 86.840805
F 1.443752 3.851013 71.911005
F 1.443752 11.578383 71.911005
F 10.350502 3.863693 72.140405
F 10.350502 11.591083 72.140405
F 19.142802 4.121433 72.372705
F 19.242902 11.780183 72.223505
F 1.509932 3.851013 69.203305
F 1.509932 11.578383 69.203305
F 10.417302 3.863693 69.409205
F 10.417302 11.591083 69.409205
F 19.212402 3.983683 69.643105
F 19.294802 11.459483 69.340605
F 1.064933 1.300653 87.411905
F 1.064933 9.028043 87.411905
F 1.064933 16.755483 87.411905
F 10.506302 1.287903 65.767605
F 10.506302 9.015293 65.767605
F 10.506302 16.742683 65.767605
F 25.706002 7.709683 77.005405
F 25.663802 5.294463 80.604805
F 26.087702 12.854283 68.470205
F 3.720272 7.723903 69.247805
F 3.720272 15.451283 69.247805
F 23.337102 11.548383 87.017005
F 12.647402 7.727393 69.463705
F 12.647402 15.454783 69.463705
F 23.859102 1.258863 65.677605
F 21.605502 7.811623 69.624905
F 21.482102 15.319583 69.407205
F 16.534502 15.402083 84.143105
F 3.809262 5.155083 65.606105
F 3.809262 12.882483 65.606105
F 12.736402 5.151593 65.822105
F 12.736402 12.878983 65.822105
F 25.637702 7.860803 86.956305
F 26.296102 5.061893 65.971505
F 3.742632 5.155083 68.332905
F 3.742632 12.882483 68.332905
F 12.669602 5.151593 68.553305
F 12.669602 12.878983 68.553305
F 21.473102 5.302423 68.575905
F 21.517402 12.778983 68.307705
F 3.653622 7.723903 71.974505
F 3.653622 15.451283 71.974505
F 16.634202 7.562863 84.237905
F 12.580602 7.727393 72.194905
F 12.580602 15.454783 72.194905
F 18.955402 11.687983 86.693005
F 21.544502 7.698183 72.232705
F 21.483702 15.510883 72.286905
F 23.956402 16.671383 65.751705
F 5.977302 1.286633 68.390605
F 5.977302 9.014023 68.390605
F 5.977302 16.741383 68.390605
F 14.899702 1.287893 68.607805
F 14.899702 9.015283 68.607805
F 14.899702 16.742683 68.607805
F 23.782202 1.307623 68.451805
F 23.846902 8.932973 68.474405
F 21.095402 15.387483 86.878705
F 5.888292 3.864963 72.032305
F 5.888292 11.592383 72.032305
F 14.810702 3.863693 72.249405
F 14.810702 11.591083 72.249405
F 23.822102 3.799123 72.071105
F 23.697202 11.672683 71.976005
F 5.955092 3.864963 69.299305
F 5.955092 11.592383 69.299305
F 14.877402 3.863693 69.518205
F 14.877402 11.591083 69.518205
F 23.790002 3.765413 69.505105
F 23.796002 11.491383 69.370505
F 6.044082 1.286633 65.657605
F 6.044082 9.014023 65.657605
F 6.044082 16.741383 65.657605
F 14.966402 1.287893 65.876605
F 14.966402 9.015283 65.876605
F 14.966402 16.742683 65.876605
F 21.045302 7.826803 86.679905
F 26.001302 15.364883 72.297905
F 7.764362 0.000035 86.652505
F 8.187122 7.727423 69.354705
F 8.187122 15.454783 69.354705
F 7.942362 0.000035 79.369205
F 17.023702 7.621983 69.601205
F 17.237402 15.410183 69.504605
F 25.725202 7.828373 84.270105
F 23.297802 3.878403 86.964605
F 17.293402 13.017783 65.906605
F 7.764362 15.454783 86.652505
F 8.276102 5.151553 65.713005
F 8.276102 12.878983 65.713005
F 8.120362 0.000035 72.085905
F 23.766702 16.714383 68.485205
F 23.659502 1.152633 73.184705
F 18.921902 16.740583 83.117005
F 8.209362 5.151553 68.444305
F 8.209362 12.878983 68.444305
F 17.084002 5.186243 68.573605
F 17.111302 12.815583 68.598905
F 19.266202 16.690383 75.810705
F 23.534002 16.797583 80.527005
F 8.120352 7.727423 72.085905
F 8.120352 15.454783 72.085905
F 7.764362 7.727423 86.652505
F 17.021202 7.648753 72.313305
F 17.088602 15.463583 72.191605
F 7.831122 15.454783 83.921205
F 18.869302 3.912413 86.725905
F 25.644402 5.225613 75.728405
F 25.734302 13.010983 83.349605
F 1.354762 1.300573 75.552605
F 1.354762 9.027963 75.552605
F 1.354762 16.755383 75.552605
F 10.261602 1.287903 75.782105
F 10.261602 9.015293 75.782105
F 10.261602 16.742683 75.782105
F 19.158802 1.491703 75.828905
F 19.154102 9.052203 75.884305
F 19.137002 16.826583 73.003705
F 1.265752 3.851013 79.194305
F 1.265752 11.578383 79.194305
F 10.172502 3.863693 79.423705
F 10.172502 11.591083 79.423705
F 18.950502 4.043283 79.416105
F 19.281702 11.783383 79.376105
F 1.331932 3.851013 76.486605
F 1.331932 11.578383 76.486605
F 10.239302 3.863693 76.692505
F 10.239302 11.591083 76.692505
F 19.347202 4.058703 76.798305
F 19.300802 11.689783 76.650305
F 1.420922 1.300573 72.844905
F 1.420922 9.027963 72.844905
F 1.420922 16.755383 72.844905
F 10.328302 1.287903 73.050805
F 10.328302 9.015293 73.050805
F 10.328302 16.742683 73.050805
F 19.359602 1.542723 73.069605
F 19.278202 9.004883 73.001005
F 26.129102 5.252313 68.701405
F 3.542272 7.723903 76.531005
F 3.542272 15.451283 76.531005
F 25.722602 5.151963 83.417605
F 12.469402 7.727393 76.747005
F 12.469402 15.454783 76.747005
F 16.666202 12.876383 83.148005
F 21.297002 7.884103 76.942905
F 21.440202 15.325183 76.863405
F 7.831122 7.727423 83.921205
F 3.631262 5.155083 72.889405
F 3.631262 12.882483 72.889405
F 12.558402 5.151593 73.105305
F 12.558402 12.878983 73.105305
F 21.668202 5.166683 73.173605
F 21.583302 12.962383 73.031105
F 3.564632 5.155083 75.616205
F 3.564632 12.882483 75.616205
F 12.491602 5.151593 75.836605
F 12.491602 12.878983 75.836605
F 21.495602 5.481733 75.846405
F 21.584402 12.952983 75.778305
F 3.475622 7.723903 79.257805
F 3.475622 15.451283 79.257805
F 16.704602 5.104553 83.128205
F 12.402602 7.727393 79.478205
F 12.402602 15.454783 79.478205
F 7.853362 12.878983 83.010905
F 21.179202 7.587923 79.799905
F 21.349702 15.506383 79.686405
F 26.049802 7.933663 72.233305
F 5.799302 1.286633 75.673905
F 5.799302 9.014023 75.673905
F 5.799302 16.741383 75.673905
F 14.721702 1.287893 75.891105
F 14.721702 9.015283 75.891105
F 14.721702 16.742683 75.891105
F 23.724102 1.172433 75.916205
F 23.612302 9.016173 75.824505
F 21.799902 12.875783 65.636605
F 5.710292 3.864963 79.315505
F 5.710292 11.592383 79.315505
F 14.632702 3.863693 79.532705
F 14.632702 11.591083 79.532705
F 23.692402 3.999323 79.468805
F 23.568702 11.621883 79.639405
F 5.777092 3.864963 76.582505
F 5.777092 11.592383 76.582505
F 14.699402 3.863693 76.801505
F 14.699402 11.591083 76.801505
F 23.414002 3.834393 76.729905
F 23.632202 11.539183 76.838805
F 5.866082 1.286633 72.940905
F 5.866082 9.014023 72.940905
F 5.866082 16.741383 72.940905
F 14.788402 1.287893 73.159805
F 14.788402 9.015283 73.159805
F 14.788402 16.742683 73.159805
F 25.757102 15.334083 76.837405
F 23.714402 9.242743 73.070005
F 12.469402 0.000000 76.747005
F 8.009122 7.727423 76.638005
F 8.009122 15.454783 76.638005
F 7.853362 5.151553 83.010905
F 16.934802 7.888983 76.833205
F 17.009802 15.530383 76.797105
F 23.372602 8.943283 80.475405
F 19.527802 8.889803 65.801105
F 25.830202 7.822853 79.752705
F 25.644102 12.929583 80.631305
F 8.098102 5.151553 72.996305
F 8.098102 12.878983 72.996305
F 16.931202 5.117873 73.193805
F 16.992102 12.960683 73.223805
F 25.667202 15.477383 79.786705
F 19.557102 16.765283 65.744305
F 8.031362 5.151553 75.727605
F 8.031362 12.878983 75.727605
F 16.921002 5.167993 75.800905
F 16.936602 12.867383 75.944205
F 23.430802 16.863883 83.279005
F 21.883102 5.009573 65.676305
F 7.942362 7.727423 79.369205
F 7.942362 15.454783 79.369205
F 26.163002 12.883183 65.798205
F 16.836602 7.779953 79.652005
F 16.838102 15.445583 79.609805
F 23.578802 1.179273 80.477905
F 16.757102 7.882183 86.897905
F 17.342402 5.103343 65.928505
F 16.879902 12.877083 80.408605
F 1.176762 1.300573 82.835905
F 1.176762 9.027963 82.835905
F 1.176762 16.755383 82.835905
F 10.083602 1.287903 83.065405
F 10.083602 9.015293 83.065405
F 10.083602 16.742683 83.065405
F 18.919602 1.452283 83.246805
F 18.917202 9.093233 83.333205
F 23.649702 16.441983 75.836605
F 1.087752 3.851013 86.477505
F 1.087752 11.578383 86.477505
F 9.994542 3.863693 86.707005
F 9.994542 11.591083 86.707005
F 26.194402 7.870413 69.383505
F 8.009122 0.000035 76.638005
F 1.153932 3.851013 83.769805
F 1.153932 11.578383 83.769805
F 10.061302 3.863693 83.975805
F 10.061302 11.591083 83.975805
F 18.943402 4.016713 83.977005
F 18.912902 11.716883 84.039105
F 1.242922 1.300573 80.128205
F 1.242922 9.027963 80.128205
F 1.242922 16.755383 80.128205
F 10.150302 1.287903 80.334105
F 10.150302 9.015293 80.334105
F 10.150302 16.742683 80.334105
F 19.180602 1.494273 80.425105
F 19.007902 9.163093 80.551105
F 23.677102 16.602583 73.188405
F 3.364272 7.723903 83.814305
F 3.364272 15.451283 83.814305
F 16.734202 5.228853 80.375305
F 12.291402 7.727393 84.030305
F 12.291402 15.454783 84.030305
F 7.920102 12.878983 80.279605
F 21.096502 7.865003 84.063805
F 21.096902 15.421183 84.276905
F 14.610402 16.742683 80.443105
F 3.453262 5.155083 80.172705
F 3.453262 12.882483 80.172705
F 12.380402 5.151593 80.388605
F 12.380402 12.878983 80.388605
F 21.349802 5.042663 80.419305
F 21.518002 13.019883 80.569105
F 3.386632 5.155083 82.899405
F 3.386632 12.882483 82.899405
F 12.313602 5.151593 83.119905
F 12.313602 12.878983 83.119905
F 21.336302 5.254313 83.215905
F 21.220902 12.955183 83.242105
F 3.297602 7.723883 86.541105
F 3.297602 15.451283 86.541105
F 7.920102 5.151553 80.279605
F 12.224602 7.727393 86.761505
F 12.224602 15.454783 86.761505
F 25.568402 15.653083 84.210805
F 26.064902 12.762683 73.067105
F 25.486302 15.308183 86.980305
F 14.610402 9.015283 80.443105
F 5.621302 1.286633 82.957205
F 5.621302 9.014023 82.957205
F 5.621302 16.741383 82.957205
F 14.543702 1.287893 83.174405
F 14.543702 9.015283 83.174405
F 14.543702 16.742683 83.174405
F 23.336502 1.231423 83.225005
F 23.438702 9.037563 83.288005
F 25.859502 12.829883 75.818205
F 5.532272 3.864973 86.598905
F 5.532272 11.592383 86.598905
F 14.454702 3.863693 86.816005
F 14.454702 11.591083 86.816005
F 25.961202 5.235513 73.042805
F 12.402602 0.000000 79.478205
F 5.599092 3.864963 83.865805
F 5.599092 11.592383 83.865805
F 14.521402 3.863693 84.084805
F 14.521402 11.591083 84.084805
F 23.464102 3.814973 84.263105
F 23.404302 11.744883 84.188205
F 5.688082 1.286633 80.224205
F 5.688082 9.014023 80.224205
F 5.688082 16.741383 80.224205
F 14.610402 1.287893 80.443105
F 12.647402 0.000000 69.463705
F 7.831122 0.000035 83.921205
F 12.580602 0.000000 72.194905
F 12.224602 0.000000 86.761505
F 8.187122 0.000035 69.354705
F 12.291402 0.000000 84.030305
F 19.029202 16.817983 80.490205
F 19.353702 16.866483 68.622505
F 25.958102 15.354183 69.625705
F 24.091402 8.870663 65.697605
F 19.419702 1.200923 65.967905
F 16.933502 0.132313 79.599205
F 16.761902 0.155965 84.228705
F 25.915702 -0.188655 72.209205
F 21.213602 0.142258 87.030605
F 21.277602 -0.003450 76.743405
F 17.142002 0.143960 69.606205
F 21.341402 -0.120358 79.478205
F 21.088502 0.025301 84.230105
F 25.454102 -0.014628 86.887705
F 0.998362 1.304923 90.121105
F 0.998362 9.032313 90.121105
F 0.998362 16.759683 90.121105
F 9.905552 1.287903 90.348605
F 9.905552 9.015293 90.348605
F 9.905552 16.742683 90.348605
F 18.981302 1.206403 90.735905
F 18.891802 9.235723 90.473305
F 18.764102 11.658883 108.673805
F 0.909930 3.833313 93.771105
F 0.909930 11.560683 93.771105
F 9.816542 3.863693 93.990305
F 9.816542 11.591083 93.990305
F 18.676002 3.859803 94.140905
F 18.817802 11.630883 94.039805
F 0.921569 3.872453 91.055005
F 0.921571 11.599883 91.055005
F 9.883292 3.863693 91.259005
F 9.883292 11.591083 91.259005
F 18.940802 3.819813 91.356505
F 18.918002 11.822483 91.381105
F 0.430228 1.258083 109.278805
F 0.430228 8.985473 109.278805
F 0.430228 16.712883 109.278805
F 9.972292 1.287903 87.617405
F 9.972292 9.015293 87.617405
F 9.972292 16.742683 87.617405
F 23.449702 1.330093 87.813805
F 25.041702 15.433783 109.064805
F 16.173502 7.788763 108.671805
F 3.185582 7.724643 91.099305
F 3.185582 15.451983 91.099305
F 23.050602 16.664283 102.534805
F 12.113402 7.727393 91.313505
F 12.113402 15.454783 91.313505
F 18.924202 9.228363 87.727305
F 20.993302 7.829243 91.494905
F 21.071902 15.522583 91.682905
F 16.254602 15.424183 106.020805
F 3.275122 5.155023 87.456505
F 3.275122 12.882383 87.456505
F 12.202402 5.151593 87.671905
F 12.202402 12.878983 87.671905
F 25.461402 5.326463 87.834305
F 21.129902 12.874783 87.876005
F 3.201982 5.152813 90.185705
F 3.201982 12.880183 90.185705
F 12.135602 5.151593 90.403105
F 12.135602 12.878983 90.403105
F 21.174902 5.260803 90.521605
F 21.185702 13.004783 90.788705
F 3.096212 7.730723 93.833405
F 3.096212 15.458083 93.833405
F 16.467602 7.924353 105.926805
F 12.046602 7.727393 94.044805
F 12.046602 15.454783 94.044805
F 23.228302 16.790583 98.152305
F 20.848002 7.736383 94.164005
F 20.919702 15.433583 94.570205
F 24.975902 7.455153 106.032805
F 5.443252 1.286563 90.240605
F 5.443252 9.013953 90.240605
F 5.443252 16.741383 90.240605
F 14.365702 1.287893 90.457605
F 14.365702 9.015283 90.457605
F 14.365702 16.742683 90.457605
F 23.223702 1.291503 90.501905
F 23.327802 9.001393 90.608605
F 18.937802 16.633483 87.854005
F 5.354312 3.865113 93.882305
F 5.354312 11.592483 93.882305
F 14.276702 3.863693 94.099305
F 14.276702 11.591083 94.099305
F 23.136902 3.924623 94.261905
F 23.296602 11.538683 94.331805
F 5.420272 3.864923 91.149205
F 5.420272 11.592283 91.149205
F 14.343402 3.863693 91.368005
F 14.343402 11.591083 91.368005
F 23.364302 3.774753 91.577505
F 23.364202 11.566283 91.620705
F 5.510082 1.286623 87.507505
F 5.510082 9.014023 87.507505
F 5.510082 16.741383 87.507505
F 14.432402 1.287893 87.726405
F 14.432402 9.015283 87.726405
F 14.432402 16.742683 87.726405
F 20.625002 15.668083 108.839805
F 22.605702 11.715183 108.833805
F 18.956902 1.351083 87.796105
F 7.653112 7.727423 91.204505
F 7.653112 15.454783 91.204505
F 11.868602 0.000000 101.327805
F 16.676102 7.726883 91.072005
F 16.585702 15.542383 91.591205
F 7.297172 15.454783 105.770805
F 25.570502 7.683803 91.262105
F 25.431802 15.520883 91.701405
F 7.229892 15.454883 108.502805
F 7.742102 5.151553 87.562905
F 7.742102 12.878983 87.562905
F 18.682302 16.880183 95.156705
F 23.367802 16.901783 90.688205
F 18.866602 16.849383 90.548505
F 23.361402 16.713983 88.008505
F 7.675252 5.151533 90.294205
F 7.675252 12.878883 90.294205
F 16.536702 4.896343 90.451105
F 16.631702 12.961283 90.672505
F 25.550602 4.987603 90.707005
F 25.524802 12.974583 90.778505
F 7.585962 7.727503 93.935805
F 7.585962 15.454883 93.935805
F 7.229892 7.727513 108.502805
F 16.457102 7.794233 93.768905
F 16.578702 15.503883 94.261905
F 7.297172 7.727423 105.770805
F 25.252202 7.558383 94.043605
F 25.445402 15.622883 94.393005
F 25.258602 12.980183 105.389805
F 0.827487 1.327013 97.427005
F 0.827487 9.054403 97.427005
F 0.827487 16.781783 97.427005
F 9.727552 1.287893 97.631905
F 9.727552 9.015283 97.631905
F 9.727552 16.742683 97.631905
F 18.571202 1.329583 97.743305
F 18.474802 9.110553 97.616205
F 18.256402 3.740833 108.934805
F 0.741975 3.821653 101.073805
F 0.741976 11.549083 101.073805
F 9.638542 3.863693 101.273805
F 9.638542 11.591083 101.273805
F 18.397202 3.935743 101.440805
F 18.628202 11.679883 101.547805
F 0.628544 3.916973 98.348605
F 0.628544 11.644383 98.348605
F 9.705262 3.863703 98.542305
F 9.705262 11.591083 98.542305
F 18.441102 3.875993 98.550605
F 18.457402 11.646683 98.878305
F 0.695093 1.225883 94.705905
F 0.695093 8.953273 94.705905
F 0.695094 16.680683 94.705905
F 9.794272 1.287893 94.900705
F 9.794272 9.015283 94.900705
F 9.794272 16.742683 94.900705
F 18.704102 1.191893 95.176305
F 18.543002 8.994283 94.942705
F 22.875302 16.773583 105.340805
F 3.008292 7.726273 98.384305
F 3.008292 15.453683 98.384305
F 24.798402 4.967723 105.345805
F 11.935402 7.727393 98.596805
F 11.935402 15.454783 98.596805
F 16.356802 12.935983 105.123805
F 20.796802 8.001483 98.666505
F 20.933802 15.369283 98.876305
F 16.152402 15.413383 108.770805
F 3.096362 5.152853 94.742105
F 3.096362 12.880283 94.742105
F 12.024402 5.151593 94.955205
F 12.024402 12.878983 94.955205
F 20.886902 5.110523 95.095005
F 20.963902 12.845983 95.126205
F 3.000852 5.146953 97.477205
F 3.000852 12.874383 97.477205
F 11.957602 5.151593 97.686405
F 11.957602 12.878983 97.686405
F 20.765702 5.513663 97.822105
F 20.844502 12.881983 97.874805
F 2.910912 7.731943 101.119805
F 2.910912 15.459383 101.119805
F 16.403802 5.252513 105.201805
F 11.868602 7.727393 101.327805
F 11.868602 15.454783 101.327805
F 7.318732 12.878783 104.860805
F 20.821602 7.596663 101.394805
F 20.804502 15.371883 101.574805
F 23.022202 8.873763 102.589805
F 5.265482 1.286473 97.524005
F 5.265482 9.013863 97.524005
F 5.265482 16.741283 97.524005
F 14.187702 1.287893 97.740905
F 14.187702 9.015283 97.740905
F 14.187702 16.742683 97.740905
F 23.045602 1.481253 97.995305
F 23.103902 9.058313 97.925805
F 11.935402 0.000000 98.596805
F 5.176622 3.865073 101.165805
F 5.176622 11.592483 101.165805
F 14.098702 3.863693 101.382805
F 14.098702 11.591083 101.382805
F 22.771102 3.811493 101.481805
F 22.987102 11.438683 101.638805
F 5.238802 3.865073 98.432405
F 5.238802 11.592483 98.432405
F 14.165402 3.863693 98.651305
F 14.165402 11.591083 98.651305
F 22.807702 4.092073 98.830805
F 23.106002 11.582983 98.989605
F 5.329122 1.286743 94.790905
F 5.329122 9.014133 94.790905
F 5.329122 16.741483 94.790905
F 14.254402 1.287893 95.009705
F 14.254402 9.015283 95.009705
F 14.254402 16.742683 95.009705
F 23.023702 1.420613 95.338305
F 23.062202 9.003083 95.110205
F 23.222402 16.712683 95.350305
F 7.475132 7.727423 98.487805
F 7.475132 15.454783 98.487805
F 7.318732 5.151423 104.860805
F 16.325702 7.843433 98.733705
F 16.415202 15.661283 98.868105
F 22.816402 1.356533 102.593805
F 25.254202 7.863453 98.934305
F 25.478502 15.528583 98.947705
F 25.152402 12.731283 102.722805
F 7.564102 5.151563 94.846205
F 7.564102 12.878983 94.846205
F 16.435202 5.257593 94.878805
F 16.490102 12.854983 95.164705
F 25.208402 5.118303 95.276105
F 25.311402 13.018483 95.261205
F 7.496742 5.151433 97.577505
F 7.496742 12.878783 97.577505
F 16.242002 5.326153 97.678505
F 16.446402 13.143283 97.841305
F 25.162602 5.386253 98.008405
F 25.254602 12.926983 98.050805
F 7.407642 7.727573 101.218805
F 7.407642 15.454983 101.218805
F 24.898802 5.135283 102.558805
F 16.457102 8.035913 101.521805
F 16.311402 15.402283 101.717805
F 14.076402 16.742683 102.292805
F 25.078602 7.633823 101.545805
F 25.354502 15.317683 101.780805
F 16.239802 12.794983 102.419805
F 0.655914 1.327273 104.716805
F 0.655914 9.054663 104.716805
F 0.655915 16.782083 104.716805
F 9.549562 1.287893 104.914805
F 9.549562 9.015293 104.914805
F 9.549562 16.742683 104.914805
F 18.554902 1.249733 105.141805
F 18.634602 9.150193 104.964805
F 7.475132 0.000032 98.487805
F 0.569318 3.829343 108.357805
F 0.569318 11.556783 108.357805
F 9.460552 3.863693 108.556805
F 9.460552 11.591083 108.556805
F 18.569102 16.782583 105.222805
F 18.677002 16.634983 102.628805
F 0.487276 3.905633 105.636805
F 0.487276 11.632983 105.636805
F 9.527252 3.863703 105.825805
F 9.527252 11.591083 105.825805
F 18.508102 3.797713 106.155805
F 18.506602 11.652083 106.059805
F 0.548091 1.236093 101.993805
F 0.548091 8.963483 101.993805
F 0.548091 16.690883 101.993805
F 9.616242 1.287893 102.183805
F 9.616242 9.015283 102.183805
F 9.616242 16.742683 102.183805
F 18.606702 1.560263 102.451805
F 18.723502 9.173353 102.270805
F 16.679202 12.857183 87.888805
F 2.832842 7.724993 105.667805
F 2.832842 15.452383 105.667805
F 16.284602 5.374533 102.549805
F 11.757402 7.727393 105.879805
F 11.757402 15.454783 105.879805
F 7.386142 12.878983 102.129805
F 20.745302 7.806613 105.984805
F 20.626002 15.334483 106.126805
F 7.585962 0.000112 93.935805
F 2.920542 5.153123 102.025805
F 2.920542 12.880483 102.025805
F 11.846402 5.151593 102.238805
F 11.846402 12.878983 102.238805
F 20.684802 5.118233 102.395805
F 20.863502 12.879183 102.465805
F 2.826572 5.148713 104.759805
F 2.826572 12.876083 104.759805
F 11.779602 5.151593 104.969805
F 11.779602 12.878983 104.969805
F 20.530202 5.069433 105.195805
F 20.745102 12.899283 105.224805
F 2.744462 7.727953 108.399805
F 2.744462 15.455383 108.399805
F 7.386142 5.151563 102.129805
F 11.690602 7.727393 108.611805
F 11.690602 15.454783 108.611805
F 25.015102 15.468683 106.413805
F 2.910912 0.004551 101.119805
F 7.229892 0.000126 108.502805
F 14.076402 9.015283 102.292805
F 5.087742 1.286593 104.806805
F 5.087742 9.013983 104.806805
F 5.087742 16.741383 104.806805
F 14.009702 1.287893 105.023805
F 14.009702 9.015283 105.023805
F 14.009702 16.742683 105.023805
F 22.827902 1.088713 105.202805
F 22.946302 9.099773 105.272805
F 16.497402 5.274463 87.750105
F 4.998792 3.864923 108.448805
F 4.998792 11.592283 108.448805
F 13.920702 3.863693 108.665805
F 13.920702 11.591083 108.665805
F 23.282402 8.990943 87.843405
F 18.759502 16.733883 97.871705
F 5.060962 3.865283 105.715805
F 5.060962 11.592683 105.715805
F 13.987402 3.863693 105.934805
F 13.987402 11.591083 105.934805
F 22.686702 3.624393 106.140805
F 22.955102 11.713783 106.082805
F 5.149392 1.286373 102.073805
F 5.149392 9.013763 102.073805
F 5.149392 16.741183 102.073805
F 14.076402 1.287893 102.292805
F 12.113402 0.000000 91.313505
F 7.297172 0.000034 105.770805
F 3.096212 0.003329 93.833405
F 11.690602 0.000000 108.611805
F 2.744462 0.000563 108.399805
F 11.757402 0.000000 105.879805
F 12.046602 0.000000 94.044805
F 7.653112 0.000035 91.204505
F 7.407642 0.000180 101.218805
F 21.047402 5.280973 87.725805
F 24.899802 7.538023 108.861805
F 25.561302 12.878183 88.032905
F 20.360602 7.761383 108.729805
F 22.453502 3.816073 108.982805
F 16.342902 0.029133 101.515805
F 20.922102 0.036442 98.727505
F 20.773202 -0.054617 101.560805
F 20.990202 -0.165303 94.369805
F 21.132502 -0.084426 91.579105
F 16.371502 -0.026474 98.684105
F 25.247102 0.128254 94.413405
F 0.481591 1.319723 111.999805
F 0.481591 9.047113 111.999805
F 0.481591 16.774483 111.999805
F 9.371562 1.287903 112.198805
F 9.371562 9.015293 112.198805
F 9.371562 16.742683 112.198805
F 18.224202 1.315823 112.643805
F 18.268202 8.786153 112.451805
F 19.134802 15.641483 130.788805
F 0.393698 3.833663 115.641805
F 0.393699 11.561083 115.641805
F 9.282552 3.863693 115.839805
F 9.282552 11.591083 115.839805
F 18.162802 3.826213 116.253805
F 17.987902 11.546383 116.122805
F 0.363187 3.885333 112.922805
F 0.363187 11.612683 112.922805
F 9.349282 3.863693 113.108805
F 9.349282 11.591083 113.108805
F 18.199702 4.043013 113.627805
F 18.174202 11.188083 113.391805
F 9.438252 1.287893 109.466805
F 9.438252 9.015283 109.466805
F 9.438252 16.742683 109.466805
F 23.893302 7.763713 131.167805
F 22.526602 1.205223 110.038805
F 24.898902 12.824283 110.102805
F 2.656582 7.723613 112.951805
F 2.656582 15.450983 112.951805
F 15.848902 0.008461 116.050805
F 11.579402 7.727393 113.163805
F 11.579402 15.454783 113.163805
F 26.460502 11.716583 128.440805
F 20.526202 7.600473 113.279805
F 20.667402 15.275883 113.494805
F 16.263502 12.789283 109.530805
F 2.744972 5.154913 109.309805
F 2.744972 12.882283 109.309805
F 11.668402 5.151593 109.521805
F 11.668402 12.878983 109.521805
F 22.127602 1.381733 119.985805
F 19.303502 7.861553 130.970805
F 2.659582 5.152403 112.039805
F 2.659582 12.879783 112.039805
F 11.601602 5.151593 112.252805
F 11.601602 12.878983 112.252805
F 20.478302 4.869043 112.433805
F 20.324202 12.782783 112.520805
F 2.573962 7.725413 115.680805
F 2.573962 15.452783 115.680805
F 26.678002 16.720983 124.881805
F 11.512602 7.727393 115.894805
F 11.512602 15.454783 115.894805
F 6.472672 15.236183 130.123805
F 20.423102 7.767083 115.981805
F 20.525302 15.395583 116.150805
F 26.501202 1.230153 124.621805
F 4.909822 1.286693 112.090805
F 4.909822 9.014083 112.090805
F 4.909822 16.741483 112.090805
F 13.831702 1.287893 112.307805
F 13.831702 9.015283 112.307805
F 13.831702 16.742683 112.307805
F 22.720202 1.121003 112.790805
F 22.686402 8.974393 112.366805
F 18.218002 1.282023 109.740805
F 4.820822 3.864883 115.731805
F 4.820822 11.592283 115.731805
F 13.742702 3.863693 115.948805
F 13.742702 11.591083 115.948805
F 22.703902 3.860803 116.356805
F 22.612902 11.516483 116.055805
F 4.884792 3.865223 112.998805
F 4.884792 11.592583 112.998805
F 13.809402 3.863693 113.217805
F 13.809402 11.591083 113.217805
F 22.722202 3.750103 113.605805
F 22.551102 11.459383 113.305805
F 4.973042 1.286323 109.356805
F 4.973042 9.013713 109.356805
F 4.973042 16.741083 109.356805
F 13.898402 1.287893 109.575805
F 13.898402 9.015283 109.575805
F 13.898402 16.742683 109.575805
F 24.966902 4.884373 109.878805
F 26.344602 9.103253 127.487805
F 21.604802 11.667183 130.838805
F 7.119192 7.727433 113.054805
F 7.119192 15.454783 113.054805
F 6.472672 7.508783 130.123805
F 15.946802 7.770753 113.341805
F 16.057602 15.379483 113.414805
F 18.134402 16.910483 119.937805
F 24.821402 7.790423 113.592805
F 24.881402 15.381483 113.787805
F 24.319102 12.780983 127.399805
F 7.208172 5.151553 109.412805
F 7.208172 12.878983 109.412805
F 22.739902 16.770783 112.855805
F 14.771802 15.750083 130.797805
F 20.666002 13.166683 109.908805
F 14.738302 0.171594 130.825805
F 7.141042 5.151493 112.143805
F 7.141042 12.878883 112.143805
F 16.053002 5.242793 112.466805
F 16.168502 12.827483 112.357805
F 24.902002 5.107173 112.598805
F 24.789602 12.945683 112.714805
F 7.052102 7.727473 115.785805
F 7.052102 15.454883 115.785805
F 24.204002 5.103213 127.481805
F 16.004402 7.754903 116.034805
F 16.019702 15.432283 116.147805
F 22.225502 9.080963 124.565805
F 24.766302 7.802733 116.378805
F 24.919202 15.489983 116.466805
F 15.530802 12.897883 126.906805
F 0.305968 1.315273 119.282805
F 0.305968 9.042673 119.282805
F 0.305969 16.770083 119.282805
F 9.193562 1.287903 119.481805
F 9.193562 9.015293 119.481805
F 9.193562 16.742683 119.481805
F 17.990102 1.382423 119.655805
F 18.118402 8.993433 119.691805
F 6.874352 0.000005 123.067805
F 0.200255 3.849163 122.937805
F 0.200255 11.576583 122.937805
F 9.104562 3.863673 123.122805
F 9.104562 11.591083 123.122805
F 17.907002 3.845263 123.446805
F 18.196902 11.600183 123.565805
F 0.234338 3.865633 120.212805
F 0.234338 11.592983 120.212805
F 9.171292 3.863693 120.391805
F 9.171292 11.591083 120.391805
F 18.151502 3.812543 120.674805
F 18.032102 11.673783 120.797805
F 0.297063 1.275093 116.565805
F 0.297063 9.002483 116.565805
F 0.297063 16.729883 116.565805
F 9.260272 1.287893 116.750805
F 9.260272 9.015283 116.750805
F 9.260272 16.742683 116.750805
F 18.038602 1.073333 116.915805
F 18.175802 8.893133 116.940805
F 16.094102 5.152633 109.738805
F 2.479352 7.722783 120.234805
F 2.479352 15.450183 120.234805
F 15.585302 5.251533 126.981805
F 11.401402 7.727393 120.446805
F 11.401402 15.454783 120.446805
F 6.782322 12.871583 126.681805
F 20.343902 7.625013 120.737805
F 20.351702 15.597383 121.031805
F 22.076402 1.284583 124.886805
F 2.567902 5.155723 116.592805
F 2.567902 12.883083 116.592805
F 11.490402 5.151593 116.804805
F 11.490402 12.878983 116.804805
F 20.336402 5.106253 117.217805
F 20.346102 12.862483 117.183805
F 2.489332 5.154933 119.320805
F 2.489332 12.882283 119.320805
F 11.423602 5.151593 119.535805
F 11.423602 12.878983 119.535805
F 20.244502 5.099333 119.833805
F 20.322902 13.209483 119.875805
F 2.405022 7.722873 122.961805
F 2.405022 15.450283 122.961805
F 6.782322 5.144163 126.681805
F 11.334602 7.727373 123.176805
F 11.334602 15.454783 123.176805
F 24.252402 12.858683 124.708805
F 20.032402 7.736543 123.455805
F 20.197602 15.524383 123.642805
F 13.542502 16.742583 124.135805
F 4.731842 1.286743 119.373805
F 4.731842 9.014133 119.373805
F 4.731842 16.741483 119.373805
F 13.653702 1.287893 119.590805
F 13.653702 9.015283 119.590805
F 13.653702 16.742683 119.590805
F 18.240502 16.598983 117.128805
F 22.417102 9.294713 120.037805
F 6.941202 0.000039 120.337805
F 4.642492 3.864723 123.014805
F 4.642492 11.592083 123.014805
F 13.564702 3.863673 123.231805
F 13.564702 11.591083 123.231805
F 22.159502 3.701013 123.769805
F 22.209302 11.585983 123.603805
F 4.708002 3.865203 120.281805
F 4.708002 11.592583 120.281805
F 13.631402 3.863693 120.500805
F 13.631402 11.591083 120.500805
F 22.379402 3.876733 121.031805
F 22.404502 11.808283 120.944805
F 4.796282 1.286373 116.640805
F 4.796282 9.013763 116.640805
F 4.796282 16.741183 116.640805
F 13.720402 1.287893 116.859805
F 13.720402 9.015283 116.859805
F 13.720402 16.742683 116.859805
F 22.272802 1.366613 117.231805
F 22.362602 9.056953 117.129805
F 21.831202 16.685783 127.425805
F 6.941202 7.727433 120.337805
F 6.941202 15.454783 120.337805
F 24.220002 5.202553 124.728805
F 15.881302 7.788103 120.543805
F 15.861402 15.573783 120.680805
F 13.542502 9.015143 124.135805
F 24.576402 7.877603 120.892805
F 24.851002 15.379983 120.933805
F 15.772702 12.884683 124.148805
F 7.030182 5.151553 116.695805
F 7.030182 12.878983 116.695805
F 15.950502 5.171573 117.087805
F 15.889702 12.847683 117.142805
F 24.783402 5.120973 117.424805
F 24.768202 12.918683 117.086805
F 6.963222 5.151533 119.426805
F 6.963222 12.878883 119.426805
F 16.021902 5.150693 119.694805
F 15.910402 13.004183 119.846805
F 24.636002 5.227733 120.187805
F 24.702002 12.892583 119.813805
F 6.874352 7.727393 123.067805
F 6.874342 15.454783 123.067805
F 15.749502 5.317273 124.125805
F 15.778002 7.899803 123.188805
F 15.731102 15.397283 123.394805
F 13.542502 1.287753 124.135805
F 24.293002 7.689693 123.437805
F 24.553302 15.428483 123.771805
F 6.852272 12.878783 123.971805
F 0.010708 1.252883 126.655805
F 0.010708 8.980273 126.655805
F 0.010708 16.707683 126.655805
F 9.012212 1.280333 126.736805
F 9.012212 9.007723 126.736805
F 9.012212 16.735083 126.736805
F 17.682302 1.451993 127.262805
F 17.745502 9.074213 127.291805
F 16.967902 4.096143 130.912805
F 6.852272 5.151403 123.971805
F 17.465902 16.959183 127.106805
F 17.866002 16.867983 124.302805
F 22.687702 16.804183 120.152805
F 8.702562 3.644723 130.178805
F 8.702562 11.372083 130.178805
F 22.715402 9.098853 109.562805
F 16.968902 11.584383 130.916805
F 0.117341 3.836413 127.542805
F 0.117341 11.563783 127.542805
F 8.987462 3.849453 127.552805
F 8.987462 11.576883 127.552805
F 17.641502 3.963593 128.323805
F 17.588402 11.603583 128.196805
F 0.172299 1.300043 123.868805
F 0.172299 9.027433 123.868805
F 0.172299 16.754783 123.868805
F 9.082402 1.287763 124.026805
F 9.082402 9.015153 124.026805
F 9.082402 16.742583 124.026805
F 17.893002 1.253503 124.518805
F 17.814502 8.913343 124.566805
F 22.782102 16.753183 110.146805
F 2.294002 7.712743 127.423805
F 2.294002 15.440183 127.423805
F 15.490502 15.319883 128.043805
F 11.217502 7.713153 127.607805
F 11.217502 15.440583 127.607805
F 15.491502 7.659313 127.981805
F 19.987102 7.658443 128.180805
F 19.481002 15.566883 128.077805
F 6.757262 15.440683 127.498805
F 2.388642 5.155663 123.868805
F 2.388642 12.883083 123.868805
F 11.312502 5.151453 124.080805
F 11.312502 12.878883 124.080805
F 20.072502 5.121613 124.490805
F 20.175902 12.992183 124.681805
F 2.312122 5.148163 126.576805
F 2.312122 12.875583 126.576805
F 11.242302 5.144013 126.791805
F 11.242302 12.871383 126.791805
F 19.939302 5.125573 127.204805
F 19.801902 12.969483 127.469805
F 1.985012 7.392263 130.062805
F 1.985012 15.119683 130.062805
F 24.302902 15.460083 128.303805
F 10.932602 7.508443 130.232805
F 10.932602 15.235883 130.232805
F 24.202602 7.671403 128.348805
F 26.452102 16.840983 127.598805
F 22.554302 16.738983 117.428805
F 6.757262 7.713313 127.498805
F 4.548882 1.279523 126.629805
F 4.548882 9.006913 126.629805
F 4.548882 16.734283 126.629805
F 13.472302 1.280323 126.845805
F 13.472302 9.007713 126.845805
F 13.472302 16.735083 126.845805
F 22.107602 1.473213 127.578805
F 22.077402 8.972173 127.268805
F 22.307402 16.975583 124.626805
F 4.240422 3.641833 130.067805
F 4.240422 11.369183 130.067805
F 13.162702 3.644743 130.287805
F 13.162702 11.372183 130.287805
F 20.365202 5.182043 109.738805
F 18.329002 16.495583 112.483805
F 4.526242 3.851763 127.440805
F 4.526242 11.579183 127.440805
F 13.447602 3.849453 127.661805
F 13.447602 11.576883 127.661805
F 21.974702 3.972943 128.358805
F 21.986202 11.645583 128.169805
F 4.619852 1.286143 123.916805
F 4.619852 9.013533 123.916805
F 4.619852 16.740883 123.916805
F 11.579402 0.000000 113.163805
F 11.512602 0.000000 115.894805
F 7.119192 0.000039 113.054805
F 7.052102 0.000079 115.785805
F 11.401402 0.000000 120.446805
F 18.266402 9.250973 109.714805
F 26.343802 3.813653 128.389805
F 14.557902 7.854843 130.634805
F 26.488502 1.322933 127.317805
F 18.340102 16.690183 109.765805
F 20.384602 -0.074533 116.171805
F 15.820102 -0.045273 120.728805
F 26.766902 3.850163 121.329805
F 23.941802 15.639483 131.097805
F 24.252002 -0.048973 123.738805
F 15.727402 -0.044223 123.456805
F 20.017402 0.075714 120.864805
F 20.105002 0.016049 123.542805
F 21.535402 4.047053 131.107805
F 3.137912 24.494383 2.839255
F 3.137912 32.221783 2.839255
F 12.047402 24.484283 3.071455
F 12.047402 32.211683 3.071455
F 21.335402 24.290283 3.506315
F 21.243802 32.268083 3.428395
F 3.044292 27.034283 6.366355
F 3.044292 34.761583 6.366355
F 3.044292 19.306883 6.366355
F 11.952402 27.045983 6.598035
F 9.455362 20.606383 17.461305
F 11.952402 19.318583 6.598035
F 20.973602 26.965983 7.051195
F 9.455362 28.333783 17.461305
F 21.171602 19.502883 7.064205
F 3.103682 27.049383 3.669645
F 18.558702 20.519883 15.033605
F 3.103682 19.322083 3.669645
F 12.022602 27.053483 3.887885
F 18.477502 28.166883 15.044105
F 12.022602 19.326083 3.887885
F 21.078502 27.001083 4.372485
F 9.522102 20.606383 14.730005
F 21.296102 19.205383 4.270695
F 3.389012 24.668883 0.208077
F 9.433112 30.909583 18.371705
F 3.389012 32.396283 0.208077
F 25.338102 32.081383 15.336305
F 12.332302 24.688983 0.445962
F 12.332302 32.416383 0.445962
F 25.501702 24.290983 8.142505
F 25.785502 32.015583 3.626245
F 5.326652 30.914183 3.726115
F 5.326652 23.186783 3.726115
F 14.252702 30.917183 3.942375
F 14.252702 23.189783 3.942375
F 23.319502 30.805183 4.450565
F 23.483802 22.981383 4.445945
F 5.642322 28.552483 0.281373
F 5.642322 20.825083 0.281373
F 14.562402 28.552683 0.500464
F 14.562402 20.825383 0.500464
F 25.699902 27.012383 4.562145
F 25.831802 32.198083 0.991699
F 5.351682 28.350983 2.904745
F 5.351682 20.623583 2.904745
F 14.277502 28.347983 3.125955
F 14.277502 20.620583 3.125955
F 23.464602 28.224783 3.715025
F 23.663302 20.403983 3.548965
F 5.255562 30.906283 6.432165
F 5.255562 23.178883 6.432165
F 14.182502 30.909683 6.652535
F 14.182502 23.182283 6.652535
F 23.320002 30.775583 7.167495
F 23.298202 23.163183 7.225965
F 7.585242 24.483183 2.963405
F 7.585242 32.210483 2.963405
F 16.685702 24.509383 3.256415
F 16.553802 32.234183 3.026405
F 21.462002 32.407983 0.884085
F 23.710702 28.403583 0.965336
F 7.490152 27.047283 6.489845
F 16.132802 27.188183 21.348805
F 7.490152 19.319883 6.489845
F 16.438002 26.987283 6.567935
F 9.522102 28.333783 14.730005
F 16.422502 19.392083 6.810015
F 25.482002 27.005083 7.309595
F 18.463202 23.277483 18.627705
F 25.848802 19.396683 7.224345
F 7.560302 27.054683 3.777995
F 25.736402 19.226483 4.544085
F 7.560302 19.327283 3.777995
F 16.608402 27.123883 3.871575
F 18.193702 30.962183 18.825405
F 16.527402 19.293683 4.165835
F 21.579902 24.530183 0.687192
F 9.433112 23.182183 18.371705
F 25.368002 19.462983 11.824605
F 7.872192 24.688983 0.337331
F 7.872192 32.416383 0.337331
F 18.453702 31.100683 21.666705
F 23.903602 20.586683 0.789303
F 16.287502 34.729783 11.275205
F 25.866802 24.381783 3.678705
F 9.792452 30.917183 3.833355
F 9.792452 23.189783 3.833355
F 18.883902 31.165383 4.126575
F 18.948702 23.272383 4.207465
F 10.102302 28.552683 0.391465
F 10.102302 20.825383 0.391464
F 26.001502 24.395883 0.903682
F 18.600202 28.310183 17.811305
F 9.817172 28.347983 3.016975
F 9.817172 20.620583 3.016975
F 18.924802 28.471583 3.399395
F 19.067702 20.663083 3.412255
F 9.722242 30.909783 6.543555
F 9.722242 23.182383 6.543555
F 18.797102 31.012783 6.948425
F 18.704402 23.261483 7.021055
F 2.956732 24.482783 10.003115
F 2.956732 32.210183 10.003115
F 11.863502 24.470083 10.232605
F 11.863502 32.197483 10.232605
F 20.974002 24.346783 10.684905
F 20.871702 32.169883 10.680005
F 2.867742 27.033183 13.644705
F 2.867742 34.760583 13.644705
F 2.867742 19.305783 13.644705
F 11.774502 27.045883 13.874205
F 11.774502 34.773283 13.874205
F 11.774502 19.318483 13.874205
F 20.849902 26.886183 14.414205
F 16.133202 27.111283 18.629605
F 20.901102 19.254183 14.164205
F 2.933932 27.033183 10.937005
F 2.933932 34.760583 10.937005
F 2.933932 19.305783 10.937005
F 11.841302 27.045883 11.142905
F 11.841302 34.773283 11.142905
F 11.841302 19.318483 11.142905
F 20.841002 26.936283 11.531105
F 25.187302 19.469583 19.010505
F 21.092802 19.335383 11.574105
F 3.022712 24.482883 7.295595
F 3.022712 32.210183 7.295595
F 11.930302 24.470083 7.501985
F 11.930302 32.197483 7.501985
F 20.862702 24.366383 7.980035
F 21.174202 32.221883 7.893935
F 5.144272 30.906083 10.981505
F 5.144272 23.178683 10.981505
F 14.071402 30.909583 11.197405
F 14.071402 23.182183 11.197405
F 23.134002 30.991083 11.501105
F 23.282102 23.289483 11.785105
F 5.233112 28.337183 7.340405
F 5.233112 20.609783 7.340405
F 14.160302 28.333783 7.556485
F 14.160302 20.606383 7.556485
F 23.195102 28.215583 8.050625
F 23.404202 20.612783 8.217255
F 5.166612 28.337283 10.066685
F 5.166612 20.609883 10.066685
F 14.093602 28.333783 10.287105
F 14.093602 20.606383 10.287105
F 23.128002 28.127183 10.821305
F 23.293002 20.808283 10.878105
F 5.077622 30.906083 13.708205
F 5.077622 23.178683 13.708205
F 14.004602 30.909583 13.928705
F 14.004602 23.182183 13.928705
F 23.085902 30.731983 14.388805
F 23.142202 23.168983 14.518605
F 7.401292 24.468783 10.124405
F 7.401292 32.196183 10.124405
F 16.270602 24.655783 10.410405
F 16.406502 32.090383 10.451605
F 25.500902 24.515283 10.797705
F 25.595202 31.946283 10.933405
F 7.312282 27.047183 13.766005
F 9.366352 23.182183 21.103005
F 7.312282 19.319783 13.766005
F 16.164102 27.052683 14.050805
F 7.201092 27.047183 18.316305
F 16.235102 19.343983 13.955905
F 25.469902 26.981383 14.456005
F 25.283102 24.490483 15.564305
F 25.207702 19.172683 14.463705
F 7.379092 27.047183 11.033005
F 9.366352 30.909583 21.103005
F 7.379092 19.319783 11.033005
F 16.318702 27.143583 11.382705
F 16.368002 32.052483 14.850105
F 16.286002 19.450583 11.345305
F 25.449602 27.049383 11.677605
F 16.144802 19.281083 18.497405
F 16.945402 24.632583 0.512806
F 7.468072 24.468883 7.392045
F 7.468072 32.196183 7.392045
F 16.267702 24.478683 7.613045
F 16.474902 32.019283 7.711185
F 23.610202 30.934683 -0.033520
F 25.740202 31.926083 8.127505
F 9.611112 30.909583 11.088405
F 9.611112 23.182183 11.088405
F 18.527502 30.765783 11.367705
F 18.661502 23.188483 11.377305
F 9.700092 28.333783 7.447455
F 9.700092 20.606383 7.447455
F 18.716602 28.413283 7.634255
F 18.771402 20.563183 7.688425
F 9.633362 28.333783 10.178105
F 9.633362 20.606383 10.178105
F 18.575702 28.267383 10.401805
F 18.746502 20.554583 10.539105
F 9.544352 30.909583 13.819705
F 9.544352 23.182183 13.819705
F 18.444902 30.783983 14.069405
F 18.523602 23.079783 14.066305
F 2.778762 24.482783 17.286405
F 2.778762 32.210183 17.286405
F 11.685502 24.470083 17.515805
F 11.685502 32.197483 17.515805
F 20.946002 24.362283 17.842205
F 20.699202 32.242383 17.926305
F 2.689742 27.033183 20.928005
F 2.689742 34.760583 20.928005
F 2.689742 19.305783 20.928005
F 11.596502 27.045883 21.157405
F 11.596502 34.773283 21.157405
F 11.596502 19.318483 21.157405
F 7.290082 24.468783 14.674605
F 25.320902 27.078283 18.958805
F 20.666102 34.866683 21.604005
F 2.755932 27.033183 18.220305
F 2.755932 34.760583 18.220305
F 2.755932 19.305783 18.220305
F 11.663302 27.045883 18.426205
F 11.663302 34.773283 18.426205
F 11.663302 19.318483 18.426205
F 20.658902 26.959783 18.777705
F 16.272602 24.323883 15.015805
F 20.636802 19.305083 18.823005
F 2.844922 24.482783 14.578605
F 2.844922 32.210183 14.578605
F 11.752302 24.470083 14.784605
F 11.752302 32.197483 14.784605
F 20.787102 24.356883 15.148605
F 20.743502 31.959983 15.143305
F 4.966272 30.906083 18.264805
F 4.966272 23.178683 18.264805
F 13.893402 30.909583 18.480705
F 13.893402 23.182183 18.480705
F 22.963702 30.972883 18.818005
F 23.031802 23.111283 18.843805
F 5.055262 28.337283 14.623105
F 5.055262 20.609883 14.623105
F 13.982402 28.333783 14.839105
F 13.982402 20.606383 14.839105
F 23.069102 28.177883 15.226905
F 23.097202 20.638983 15.383105
F 4.988632 28.337283 17.349905
F 4.988632 20.609883 17.349905
F 13.915602 28.333783 17.570305
F 13.915602 20.606383 17.570305
F 23.068602 28.257083 17.960705
F 22.957202 20.646283 18.068605
F 4.899622 30.906083 20.991505
F 4.899622 23.178683 20.991505
F 13.826602 30.909583 21.211905
F 13.826602 23.182183 21.211905
F 18.342402 23.385683 21.388005
F 16.903902 32.330483 0.306341
F 7.223302 24.468783 17.407605
F 7.223302 32.196183 17.407605
F 16.166002 24.492083 17.750605
F 16.108502 32.082183 17.615805
F 25.521502 24.491683 18.286405
F 25.347602 32.210183 18.116005
F 7.134282 27.047183 21.049305
F 18.414202 20.721583 17.750105
F 7.134282 19.319783 21.049305
F 19.284502 28.524183 0.665659
F 7.290082 32.196183 14.674605
F 7.201092 19.319783 18.316305
F 15.987402 19.514383 21.169505
F 19.219602 20.595983 0.742031
F 20.609002 27.183883 21.468105
F 20.611102 19.656983 21.659705
F 23.041202 30.931683 21.751405
F 25.087302 19.394883 21.704405
F 25.119002 26.935483 21.736405
F 21.320402 34.753083 4.271835
F 25.849202 34.614983 4.570515
F 25.482602 34.684483 14.374905
F 25.588602 34.698383 11.651305
F 20.996602 34.705383 11.410805
F 25.837402 34.740283 7.358635
F 25.205602 34.771183 18.985805
F 23.022402 23.342283 21.590405
F 25.991202 19.126683 -0.092342
F 25.963602 27.023283 0.059436
F 23.761502 23.120883 -0.165722
F 2.600762 24.482783 24.569605
F 2.600762 32.210183 24.569605
F 11.507602 24.470083 24.799105
F 11.507602 32.197483 24.799105
F 20.582902 24.420183 25.194405
F 20.668902 32.176383 25.289205
F 2.511742 27.033183 28.211305
F 2.511742 34.760583 28.211305
F 2.511742 19.305783 28.211305
F 11.418502 27.045883 28.440705
F 11.418502 34.773283 28.440705
F 11.418502 19.318483 28.440705
F 20.498502 27.177383 28.850005
F 25.431202 32.025983 22.741305
F 20.384802 19.213283 28.955705
F 2.577932 27.033183 25.503605
F 2.577932 34.760583 25.503605
F 2.577932 19.305783 25.503605
F 11.485302 27.045883 25.709505
F 11.485302 34.773283 25.709505
F 11.485302 19.318483 25.709505
F 20.533602 27.066583 26.151505
F 24.502002 19.411683 43.518905
F 20.360002 19.500783 26.211005
F 2.132922 24.482783 43.711805
F 2.132922 32.210183 43.711805
F 11.574302 24.470083 22.067905
F 11.574302 32.197483 22.067905
F 15.567502 27.057983 43.269905
F 8.899122 30.909583 40.221505
F 4.788272 30.906083 25.548105
F 4.788272 23.178683 25.548105
F 13.715402 30.909583 25.764005
F 13.715402 23.182183 25.764005
F 22.979602 30.861483 26.370305
F 22.666102 23.205083 26.250605
F 4.877262 28.337283 21.906405
F 4.877262 20.609883 21.906405
F 13.804402 28.333783 22.122405
F 13.804402 20.606383 22.122405
F 18.034102 23.361283 43.156405
F 24.654602 27.073183 43.459705
F 4.810632 28.337283 24.633205
F 4.810632 20.609883 24.633205
F 13.737602 28.333783 24.853605
F 13.737602 20.606383 24.853605
F 22.825602 28.320883 25.278805
F 22.681802 20.744583 25.264505
F 4.721622 30.906083 28.274805
F 4.721622 23.178683 28.274805
F 13.648602 30.909583 28.495205
F 13.648602 23.182183 28.495205
F 22.758202 30.819483 29.030405
F 22.566802 23.151683 28.972105
F 7.045302 24.468783 24.690905
F 7.045302 32.196183 24.690905
F 15.955702 24.368183 25.032105
F 15.958402 32.295883 24.903205
F 24.958202 24.463783 25.592105
F 25.153902 32.117483 25.412705
F 6.956282 27.047183 28.332605
F 25.026302 32.230183 37.229105
F 6.956282 19.319783 28.332605
F 15.902902 27.120283 28.677405
F 18.104802 28.311583 36.857405
F 15.955002 19.323883 28.727205
F 24.863602 27.095383 29.083005
F 18.275402 28.467883 22.449505
F 25.014702 19.423783 28.942305
F 7.023092 27.047183 25.599605
F 15.776502 32.330383 36.918605
F 7.023092 19.319783 25.599605
F 15.997402 27.061283 25.843705
F 2.666922 32.210183 21.861905
F 15.878102 19.433583 26.038405
F 24.926402 26.985783 26.403105
F 2.666922 24.482783 21.861905
F 25.030202 19.630583 26.218505
F 7.112082 24.468783 21.957905
F 7.112082 32.196183 21.957905
F 24.718502 26.985683 40.658205
F 24.882702 24.437783 37.130805
F 20.714702 32.249383 22.509505
F 20.065702 19.325583 43.270605
F 9.255112 30.909583 25.655005
F 9.255112 23.182183 25.655005
F 18.208902 31.006283 25.821605
F 18.237502 23.171083 25.894705
F 9.344102 28.333783 22.013305
F 9.344102 20.606383 22.013305
F 20.176202 27.235383 43.242805
F 8.899122 23.182183 40.221505
F 9.277362 28.333783 24.744605
F 9.277362 20.606383 24.744605
F 18.519202 28.388783 25.094605
F 18.221002 20.672383 25.000105
F 9.188352 30.909583 28.386205
F 9.188352 23.182183 28.386205
F 18.311702 30.914983 28.651805
F 18.022302 23.074883 28.680905
F 2.422762 24.482783 31.852905
F 2.422762 32.210183 31.852905
F 11.329602 24.470083 32.082405
F 11.329602 32.197483 32.082405
F 20.019402 24.500683 32.470505
F 20.448602 32.193783 32.568705
F 2.333742 27.033183 35.494605
F 2.333742 34.760583 35.494605
F 2.333742 19.305783 35.494605
F 11.240502 27.045883 35.724005
F 11.240502 34.773283 35.724005
F 11.240502 19.318483 35.724005
F 20.335502 26.839783 36.111505
F 15.611202 24.534383 36.741205
F 20.187402 19.302683 36.125105
F 2.399932 27.033183 32.786805
F 2.399932 34.760583 32.786805
F 2.399932 19.305783 32.786805
F 11.307302 27.045883 32.992805
F 11.307302 34.773283 32.992805
F 11.307302 19.318483 32.992805
F 20.296002 27.118283 33.289505
F 18.030202 20.625983 39.531105
F 20.196202 19.272783 33.311105
F 2.488922 24.482783 29.145205
F 2.488922 32.210183 29.145205
F 11.396302 24.470083 29.351105
F 11.396302 32.197483 29.351105
F 20.255102 24.441283 29.658505
F 20.445102 32.180683 29.753905
F 4.610272 30.906083 32.831305
F 4.610272 23.178683 32.831305
F 13.537402 30.909583 33.047305
F 13.537402 23.182183 33.047305
F 22.732702 30.912683 33.311905
F 22.343902 23.207883 33.374105
F 4.699262 28.337283 29.189705
F 4.699262 20.609883 29.189705
F 13.626402 28.333783 29.405605
F 13.626402 20.606383 29.405605
F 22.722102 28.354483 29.968805
F 22.694502 20.611883 29.684205
F 4.632632 28.337283 31.916505
F 4.632632 20.609883 31.916505
F 13.559602 28.333783 32.136905
F 13.559602 20.606383 32.136905
F 22.670602 28.322383 32.550905
F 22.412602 20.539483 32.439405
F 4.543622 30.906083 35.558105
F 4.543622 23.178683 35.558105
F 13.470602 30.909583 35.778505
F 13.470602 23.182183 35.778505
F 22.652302 30.776983 36.026905
F 22.615102 23.081383 36.180405
F 6.867302 24.468783 31.974205
F 6.867302 32.196183 31.974205
F 15.944002 24.395983 32.263205
F 15.998402 32.359783 32.208505
F 24.732502 24.442183 32.770705
F 24.923802 32.299583 32.786305
F 6.778282 27.047183 35.615805
F 18.043302 31.027283 43.287405
F 6.778282 19.319783 35.615805
F 15.793302 27.131483 35.882105
F 17.971202 23.302483 40.336905
F 15.760202 19.152683 35.904605
F 25.089102 27.043483 36.268305
F 18.042302 28.568283 39.681505
F 24.678402 19.196683 36.233705
F 6.845092 27.047183 32.882805
F 20.617002 24.576083 22.329405
F 6.845092 19.319783 32.882805
F 15.965202 27.053583 33.187005
F 6.756082 32.196183 36.524505
F 15.652802 19.231383 33.242305
F 24.812902 27.101583 33.614405
F 8.921362 20.606383 39.311205
F 24.687402 19.349183 33.485705
F 6.934082 24.468783 29.241205
F 6.934082 32.196183 29.241205
F 15.749202 24.581483 29.504905
F 15.879802 32.174883 29.455505
F 24.858702 24.485283 29.973305
F 25.130802 32.084183 30.110105
F 9.077112 30.909583 32.938305
F 9.077122 23.182183 32.938305
F 18.187302 31.059083 33.348405
F 18.022602 23.024783 33.238205
F 9.166102 28.333783 29.296605
F 9.166102 20.606383 29.296605
F 18.165302 28.389883 29.601705
F 18.262602 20.498683 29.704705
F 9.099362 28.333783 32.027905
F 9.099362 20.606383 32.027905
F 18.195902 28.443483 32.254005
F 17.914502 20.453983 32.440405
F 9.010352 30.909583 35.669505
F 9.010352 23.182183 35.669505
F 18.114602 31.011483 36.244505
F 17.846602 23.147983 35.920505
F 2.244762 24.482783 39.136205
F 2.244762 32.210183 39.136205
F 11.151602 24.470083 39.365605
F 11.151602 32.197483 39.365605
F 20.180802 24.435083 39.610005
F 20.239302 32.112483 39.841905
F 2.155742 27.033183 42.777905
F 2.155742 34.760583 42.777905
F 2.155742 19.305783 42.777905
F 11.062502 27.045883 43.007305
F 11.062502 34.773283 43.007305
F 11.062502 19.318483 43.007305
F 22.940302 20.830083 22.465205
F 6.756082 24.468783 36.524505
F 16.112002 32.209783 22.138905
F 2.221932 27.033183 40.070105
F 2.221932 34.760583 40.070105
F 2.221932 19.305783 40.070105
F 11.129302 27.045883 40.276105
F 11.129302 34.773283 40.276105
F 11.129302 19.318483 40.276105
F 20.351602 27.061783 40.471105
F 8.988102 20.606383 36.579905
F 20.184402 19.452483 40.594305
F 2.310922 24.482783 36.428505
F 2.310922 32.210183 36.428505
F 11.218302 24.470083 36.634405
F 11.218302 32.197483 36.634405
F 20.214802 24.230883 36.872905
F 20.457502 32.148283 37.031605
F 4.432272 30.906083 40.114605
F 4.432272 23.178683 40.114605
F 13.359402 30.909583 40.330605
F 13.359402 23.182183 40.330605
F 22.585602 31.001583 40.745205
F 22.413702 23.232583 40.479305
F 4.521262 28.337283 36.473005
F 4.521262 20.609883 36.473005
F 13.448402 28.333783 36.688905
F 13.448402 20.606383 36.688905
F 22.616102 28.091083 37.014105
F 22.484902 20.556683 37.147705
F 4.454632 28.337283 39.199705
F 4.454632 20.609883 39.199705
F 13.381602 28.333783 39.420205
F 13.381602 20.606383 39.420205
F 22.554202 28.555283 39.790105
F 22.707302 20.490283 40.009705
F 4.365622 30.906083 42.841405
F 4.365622 23.178683 42.841405
F 13.292602 30.909583 43.061805
F 13.292602 23.182183 43.061805
F 15.982002 24.497583 22.343105
F 15.641002 19.245483 40.366605
F 6.689302 24.468783 39.257505
F 6.689302 32.196183 39.257505
F 15.666702 24.584883 39.499605
F 15.663802 32.310683 39.685005
F 24.681202 24.548683 39.678305
F 24.813402 32.303883 39.904605
F 6.600282 27.047183 42.899105
F 8.832352 23.182183 42.952805
F 6.600282 19.319783 42.899105
F 22.475402 23.192383 43.403105
F 8.988102 28.333783 36.579905
F 15.669802 19.401883 43.150105
F 24.957502 19.176683 40.893805
F 8.921362 28.333783 39.311205
F 17.939402 20.600183 36.821405
F 6.667092 27.047183 40.166105
F 8.832352 30.909583 42.952805
F 6.667092 19.319783 40.166105
F 15.641202 27.159483 40.599205
F 17.918902 31.075483 40.583705
F 22.846002 28.181583 22.569605
F 25.177302 24.567683 22.798205
F 18.179402 20.687583 22.249405
F 22.636102 31.163283 43.432905
F 20.217302 34.805983 36.086305
F 20.565102 34.745683 26.171905
F 20.566302 34.844583 33.206805
F 15.619602 34.946583 40.449205
F 15.962702 34.966983 28.556405
F 24.981002 34.786983 33.718505
F 24.790602 34.851683 36.502105
F 25.010902 34.658183 26.302005
F 15.741802 34.732583 35.953105
F 15.869402 34.952683 33.127805
F 2.066762 24.482783 46.419505
F 2.066762 32.210183 46.419505
F 10.973602 24.470083 46.648905
F 10.973602 32.197483 46.648905
F 19.980402 24.408683 46.869305
F 20.232602 32.112083 47.031205
F 1.977742 27.033183 50.061105
F 1.977742 34.760583 50.061105
F 1.977742 19.305783 50.061105
F 10.884502 27.045883 50.290605
F 10.884502 34.773283 50.290605
F 10.884502 19.318483 50.290605
F 19.962502 27.049783 50.446205
F 26.330102 20.801583 61.616005
F 20.067702 19.224983 50.602505
F 2.043932 27.033183 47.353405
F 2.043932 34.760583 47.353405
F 2.043932 19.305783 47.353405
F 10.951302 27.045883 47.559305
F 10.951302 34.773283 47.559305
F 10.951302 19.318483 47.559305
F 19.973402 26.986683 47.757705
F 15.112302 19.379683 62.058205
F 19.997602 19.378283 47.772805
F 1.598922 24.482783 65.561605
F 1.598922 32.210183 65.561605
F 11.040302 24.470083 43.917705
F 11.040302 32.197483 43.917705
F 15.675202 24.387383 44.148305
F 23.902602 19.366583 65.169805
F 4.254272 30.906083 47.397905
F 4.254272 23.178683 47.397905
F 13.181402 30.909583 47.613805
F 13.181402 23.182183 47.613805
F 22.489702 30.890783 47.967205
F 22.228302 23.136983 47.870005
F 4.343262 28.337283 43.756305
F 4.343262 20.609883 43.756305
F 13.270402 28.333783 43.972205
F 13.270402 20.606383 43.972205
F 15.722102 32.131083 44.058505
F 14.988702 19.318483 64.966105
F 4.276632 28.337283 46.483005
F 4.276632 20.609883 46.483005
F 13.203602 28.333783 46.703405
F 13.203602 20.606383 46.703405
F 22.321102 28.285483 47.041805
F 22.244202 20.570983 47.007705
F 4.187622 30.906083 50.124705
F 4.187622 23.178683 50.124705
F 13.114602 30.909583 50.345105
F 13.114602 23.182183 50.345105
F 22.245402 30.859983 50.650405
F 22.501402 23.138383 50.552105
F 6.511302 24.468783 46.540805
F 6.511302 32.196183 46.540805
F 15.339102 24.507783 46.820805
F 15.398202 32.228283 46.836405
F 24.776402 24.297883 47.104905
F 24.865702 32.182383 47.159305
F 6.422292 27.047183 50.182405
F 17.298902 23.309483 64.829905
F 6.422292 19.319783 50.182405
F 15.376502 27.088983 50.499205
F 17.475802 20.515383 58.481305
F 15.586002 19.351683 50.406905
F 24.628702 27.100483 50.527305
F 8.365122 23.182183 62.071405
F 24.620602 19.600583 50.531805
F 6.489092 27.047183 47.449405
F 22.193802 20.611183 44.129105
F 6.489092 19.319783 47.449405
F 15.505802 27.050283 47.745105
F 26.333902 30.939383 65.157605
F 15.582002 19.272983 47.718505
F 24.587802 26.983283 47.733105
F 17.489802 28.485783 58.712205
F 24.699802 19.412283 47.801405
F 6.578082 24.468783 43.807805
F 6.578082 32.196183 43.807805
F 19.459602 27.003883 64.984205
F 26.386102 28.316883 61.487405
F 26.268802 23.312083 62.511405
F 15.390102 34.796683 54.733505
F 8.721122 30.909583 47.504805
F 8.721122 23.182183 47.504805
F 17.883602 31.093183 47.845605
F 17.551802 23.132883 47.674005
F 17.890902 28.449083 44.184605
F 24.114802 26.997883 65.090905
F 8.810102 28.333783 43.863205
F 8.810102 20.606383 43.863205
F 8.298352 30.909583 64.802705
F 22.473002 28.502883 44.278505
F 14.988702 34.773283 64.966105
F 8.365122 30.909583 62.071405
F 8.743362 28.333783 46.594405
F 8.743362 20.606383 46.594405
F 17.845902 28.380583 47.019205
F 17.860902 20.746083 46.703905
F 6.222082 24.468783 58.374305
F 19.512302 19.455583 64.859005
F 8.654352 30.909583 50.236105
F 8.654352 23.182183 50.236105
F 17.733702 30.793583 50.630905
F 17.674202 23.287683 50.369205
F 20.235102 24.573083 44.163705
F 17.250702 30.962983 64.990805
F 1.888762 24.482783 53.702805
F 1.888762 32.210183 53.702805
F 10.795602 24.470083 53.932205
F 10.795602 32.197483 53.932205
F 19.867802 24.585383 53.911205
F 19.828602 32.465183 54.194905
F 1.799742 27.033183 57.344405
F 1.799742 34.760583 57.344405
F 1.799742 19.305783 57.344405
F 10.706502 27.045883 57.573905
F 10.706502 34.773283 57.573905
F 10.706502 19.318483 57.573905
F 19.804902 27.072083 57.666705
F 8.454102 20.606383 58.429705
F 19.791002 19.365783 57.663705
F 1.865932 27.033183 54.636705
F 1.865932 34.760583 54.636705
F 1.865932 19.305783 54.636705
F 10.773302 27.045883 54.842605
F 10.773302 34.773283 54.842605
F 10.773302 19.318483 54.842605
F 19.871502 27.081883 54.837005
F 17.395302 20.998083 61.215105
F 19.838702 19.497283 54.864805
F 1.954922 24.482783 50.995105
F 1.954922 32.210183 50.995105
F 10.862302 24.470083 51.201005
F 10.862302 32.197483 51.201005
F 19.968202 24.369583 51.243605
F 19.831502 32.279883 51.363005
F 4.076272 30.906083 54.681205
F 4.076272 23.178683 54.681205
F 13.003402 30.909583 54.897105
F 13.003402 23.182183 54.897105
F 22.170802 31.189183 54.958605
F 22.169302 23.505183 54.973705
F 4.165262 28.337283 51.039605
F 4.165262 20.609883 51.039605
F 13.092402 28.333783 51.255505
F 13.092402 20.606383 51.255505
F 22.355202 28.065583 51.575005
F 22.302002 20.615083 51.445405
F 4.098632 28.337283 53.766305
F 4.098632 20.609883 53.766305
F 13.025602 28.333783 53.986705
F 13.025602 20.606383 53.986705
F 22.176502 28.470983 54.292505
F 22.165702 20.930683 54.058805
F 4.009622 30.906083 57.408005
F 4.009622 23.178683 57.408005
F 12.936602 30.909583 57.628405
F 12.936602 23.182183 57.628405
F 22.044802 31.152883 57.678905
F 22.032502 23.266783 57.775905
F 6.333302 24.468783 53.824005
F 6.333302 32.196183 53.824005
F 15.416402 24.500183 54.261005
F 15.319402 32.072383 54.066505
F 24.597502 24.583983 54.132105
F 24.503702 32.400383 54.194805
F 6.244292 27.047183 57.465705
F 17.951402 20.789683 44.075405
F 6.244292 19.319783 57.465705
F 15.344602 27.189883 57.604105
F 17.288802 28.418383 61.475105
F 15.097402 19.209583 57.578905
F 24.208102 26.961383 57.853505
F 8.387362 20.606383 61.161005
F 24.235102 19.452283 57.753505
F 6.311092 27.047183 54.732705
F 26.241402 23.198083 65.185305
F 6.311092 19.319783 54.732705
F 15.370602 27.233183 54.888105
F 17.150102 23.495583 62.012905
F 15.181602 19.229483 54.900605
F 24.347202 27.103583 55.112705
F 8.454102 28.333783 58.429705
F 24.313502 19.311983 55.007005
F 6.400082 24.468783 51.091005
F 6.400082 32.196183 51.091005
F 15.295802 24.434483 51.374405
F 15.388702 32.118483 51.320605
F 24.695102 24.536683 51.422505
F 24.573002 32.270883 51.537205
F 8.543122 30.909583 54.788105
F 8.543122 23.182183 54.788105
F 17.702702 31.014883 55.017505
F 17.637102 23.336883 54.876205
F 15.119702 32.274783 58.505405
F 24.283802 32.446883 58.802605
F 8.632102 28.333783 51.146505
F 8.632102 20.606383 51.146505
F 17.776802 28.234183 51.411205
F 17.779002 20.676883 51.348005
F 24.328002 24.515083 58.716205
F 17.282102 31.012283 62.330105
F 8.565362 28.333783 53.877705
F 8.565362 20.606383 53.877705
F 17.615802 28.315683 54.129805
F 17.497502 20.748583 54.147905
F 6.222082 32.196183 58.374305
F 23.945702 27.314183 62.314105
F 8.476352 30.909583 57.519405
F 8.476352 23.182183 57.519405
F 17.359502 31.155683 57.676305
F 17.519602 23.157783 57.605405
F 23.995402 19.424083 62.475605
F 21.783702 31.012083 65.107305
F 1.710762 24.482783 60.986105
F 1.710762 32.210183 60.986105
F 10.617602 24.470083 61.215505
F 10.617602 32.197483 61.215505
F 19.505102 24.574783 61.372705
F 19.517302 32.333083 61.358905
F 1.621752 27.033183 64.627705
F 1.621752 34.760583 64.627705
F 1.621752 19.305783 64.627705
F 10.528502 27.045883 64.857105
F 10.528502 34.773283 64.857105
F 10.528502 19.318483 64.857105
F 15.018502 27.228783 62.272105
F 8.387362 28.333783 61.161005
F 24.970602 32.363283 44.430305
F 1.687932 27.033183 61.920005
F 1.687932 34.760583 61.920005
F 1.687932 19.305783 61.920005
F 10.595302 27.045883 62.125905
F 10.595302 34.773283 62.125905
F 10.595302 19.318483 62.125905
F 19.671702 27.087683 62.333405
F 6.133092 19.319783 62.016005
F 19.652402 19.650883 62.119805
F 1.776922 24.482783 58.278305
F 1.776922 32.210183 58.278305
F 10.684302 24.470083 58.484305
F 10.684302 32.197483 58.484305
F 19.714802 24.412283 58.598205
F 19.744702 32.308983 58.546305
F 3.898272 30.906083 61.964505
F 3.898272 23.178683 61.964505
F 12.825402 30.909583 62.180405
F 12.825402 23.182183 62.180405
F 21.718302 31.293283 62.322905
F 21.796702 23.405983 62.423205
F 3.987262 28.337283 58.322805
F 3.987262 20.609883 58.322805
F 12.914402 28.333783 58.538805
F 12.914402 20.606383 58.538805
F 22.041902 28.407383 58.733205
F 21.990202 20.609483 58.678805
F 3.920632 28.337283 61.049605
F 3.920632 20.609883 61.049605
F 12.847602 28.333783 61.270005
F 12.847602 20.606383 61.270005
F 21.714102 28.718083 61.312705
F 21.964802 20.771483 61.399905
F 3.831622 30.906083 64.691205
F 3.831622 23.178683 64.691205
F 12.758602 30.909583 64.911605
F 12.758602 23.182183 64.911605
F 15.266002 24.497083 58.433805
F 6.133092 27.047183 62.016005
F 6.155302 24.468783 61.107305
F 6.155302 32.196183 61.107305
F 14.932602 24.655783 61.096205
F 15.024202 32.198183 61.233105
F 24.079102 24.702183 61.456605
F 24.198502 32.206083 61.412905
F 6.066292 27.047183 64.749005
F 8.298352 23.182183 64.802705
F 6.066292 19.319783 64.749005
F 14.988702 27.045883 64.966105
F 24.711902 24.480583 44.255005
F 21.699302 23.132083 65.129005
F 20.292602 32.164083 44.339605
F 26.419402 30.834683 62.304905
F 27.049802 20.696383 51.478605
F 24.535902 35.015983 54.892305
F 26.763102 31.028883 57.888605
F 26.706702 23.124083 55.085505
F 26.928502 28.323883 51.449305
F 26.568402 23.249683 57.873205
F 26.543002 20.700983 58.742505
F 19.908502 35.129883 54.996005
F 15.134402 34.850983 57.430605
F 19.590402 34.968983 62.125505
F 1.532762 24.482783 68.269305
F 1.532762 32.210183 68.269305
F 10.439602 24.470083 68.498805
F 10.439602 32.197483 68.498805
F 19.296802 24.402083 68.708705
F 19.333302 32.261183 68.585905
F 1.443752 27.033183 71.911005
F 1.443752 34.760583 71.911005
F 1.443752 19.305783 71.911005
F 10.350502 27.045883 72.140405
F 10.350502 34.773283 72.140405
F 10.350502 19.318483 72.140405
F 19.202202 26.939083 72.199505
F 16.835802 28.449183 80.472405
F 19.224702 19.384683 72.251205
F 1.509932 27.033183 69.203305
F 1.509932 34.760583 69.203305
F 1.509932 19.305783 69.203305
F 10.417302 27.045883 69.409205
F 10.417302 34.773283 69.409205
F 10.417302 19.318483 69.409205
F 19.352702 27.004083 69.476105
F 7.920102 20.606383 80.279605
F 19.393902 19.322383 69.603205
F 1.064933 24.482783 87.411905
F 1.064933 32.210183 87.411905
F 10.506302 24.470083 65.767605
F 10.506302 32.197483 65.767605
F 25.749702 22.981983 76.887405
F 25.965902 23.329583 69.633305
F 3.720272 30.906083 69.247805
F 3.720272 23.178683 69.247805
F 12.647402 30.909583 69.463705
F 12.647402 23.182183 69.463705
F 21.717902 31.056083 69.643405
F 21.572902 23.263183 69.580305
F 3.809262 28.337283 65.606105
F 3.809262 20.609883 65.606105
F 12.736402 28.333783 65.822105
F 12.736402 20.606383 65.822105
F 26.085102 20.438683 73.143705
F 21.622202 20.649183 66.028005
F 3.742632 28.337283 68.332905
F 3.742632 20.609883 68.332905
F 12.669602 28.333783 68.553305
F 12.669602 20.606383 68.553305
F 21.548702 28.479983 68.592705
F 21.484202 20.687483 68.706105
F 3.653622 30.906083 71.974505
F 3.653622 23.178683 71.974505
F 12.580602 30.909583 72.194905
F 12.580602 23.182183 72.194905
F 21.530702 30.948783 72.353405
F 21.634502 23.120283 72.374805
F 5.977302 24.468783 68.390605
F 5.977302 32.196183 68.390605
F 14.899702 24.470083 68.607805
F 14.899702 32.197483 68.607805
F 23.766102 24.427883 68.568205
F 24.007302 32.218483 68.674105
F 5.888292 27.047183 72.032305
F 26.328402 28.307083 66.024105
F 5.888292 19.319783 72.032305
F 14.810702 27.045883 72.249405
F 14.810702 34.773283 72.249405
F 14.810702 19.318483 72.249405
F 23.719702 27.124083 72.144205
F 25.717402 20.562583 83.439505
F 23.777602 19.070583 72.235005
F 5.955092 27.047183 69.299305
F 25.522402 31.036683 84.432905
F 5.955092 19.319783 69.299305
F 14.877402 27.045883 69.518205
F 14.877402 34.773283 69.518205
F 14.877402 19.318483 69.518205
F 23.792202 27.128883 69.386205
F 7.853362 20.606383 83.010905
F 23.763602 19.238683 69.465505
F 6.044082 24.468783 65.657605
F 6.044082 32.196183 65.657605
F 14.966402 24.470083 65.876605
F 14.966402 32.197483 65.876605
F 26.049302 30.935683 72.243705
F 26.046802 28.285783 75.962305
F 8.187122 30.909583 69.354705
F 8.187122 23.182183 69.354705
F 17.171202 30.866383 69.521805
F 17.088602 23.067283 69.418005
F 23.285902 27.132583 86.894305
F 26.332202 28.299883 68.647205
F 8.276102 28.333783 65.713005
F 8.276102 20.606383 65.713005
F 26.156502 23.057083 72.432205
F 25.349402 30.925083 87.148505
F 26.417202 20.679783 66.034605
F 25.902602 30.789883 76.858905
F 8.209362 28.333783 68.444305
F 8.209362 20.606383 68.444305
F 17.126502 28.342083 68.630505
F 17.122402 20.446883 68.411405
F 7.831122 30.909583 83.921205
F 25.967002 20.392383 75.872305
F 8.120362 30.909583 72.085905
F 8.120352 23.182183 72.085905
F 16.991602 30.964383 72.139605
F 16.828302 23.094883 72.141505
F 26.003802 28.385183 73.114505
F 18.850302 26.820083 86.973805
F 1.354762 24.482783 75.552605
F 1.354762 32.210183 75.552605
F 10.261602 24.470083 75.782105
F 10.261602 32.197483 75.782105
F 19.153602 24.376283 75.967605
F 19.113802 32.239883 75.649205
F 1.265752 27.033183 79.194305
F 1.265752 34.760583 79.194305
F 1.265752 19.305783 79.194305
F 10.172502 27.045883 79.423705
F 10.172502 34.773283 79.423705
F 10.172502 19.318483 79.423705
F 19.034902 27.112983 79.419705
F 7.920102 28.333783 80.279605
F 19.174402 19.419583 79.550905
F 1.331932 27.033183 76.486605
F 1.331932 34.760583 76.486605
F 1.331932 19.305783 76.486605
F 10.239302 27.045883 76.692505
F 10.239302 34.773283 76.692505
F 10.239302 19.318483 76.692505
F 19.172702 27.011483 76.577705
F 7.853362 28.333783 83.010905
F 19.122602 19.183383 76.763405
F 1.420922 24.482783 72.844905
F 1.420922 32.210183 72.844905
F 10.328302 24.470083 73.050805
F 10.328302 32.197483 73.050805
F 19.178202 24.301983 73.206705
F 19.224902 32.265483 72.908605
F 3.542272 30.906083 76.531005
F 3.542272 23.178683 76.531005
F 12.469402 30.909583 76.747005
F 12.469402 23.182183 76.747005
F 21.272002 30.970983 76.712105
F 21.460502 23.073983 76.784805
F 3.631262 28.337283 72.889405
F 3.631262 20.609883 72.889405
F 12.558402 28.333783 73.105305
F 12.558402 20.606383 73.105305
F 21.390802 28.222783 73.131205
F 21.767902 20.454883 73.102305
F 3.564632 28.337283 75.616205
F 3.564632 20.609883 75.616205
F 12.491602 28.333783 75.836605
F 12.491602 20.606383 75.836605
F 21.393102 28.347683 75.892405
F 21.492002 20.486283 76.031205
F 3.475622 30.906083 79.257805
F 3.475622 23.178683 79.257805
F 12.402602 30.909583 79.478205
F 12.402602 23.182183 79.478205
F 21.229502 31.049583 79.389505
F 21.251602 23.173583 79.635505
F 5.799302 24.468783 75.673905
F 5.799302 32.196183 75.673905
F 14.721702 24.470083 75.891105
F 14.721702 32.197483 75.891105
F 23.717502 24.449283 75.970805
F 23.660002 32.155783 75.868505
F 5.710292 27.047183 79.315505
F 16.873302 23.152583 86.799005
F 5.710292 19.319783 79.315505
F 14.632702 27.045883 79.532705
F 14.632702 34.773283 79.532705
F 14.632702 19.318483 79.532705
F 23.505702 27.170783 79.336805
F 25.845002 20.345583 80.596505
F 23.662902 19.246083 79.435405
F 5.777092 27.047183 76.582505
F 25.701602 23.103883 79.507105
F 5.777092 19.319783 76.582505
F 14.699402 27.045883 76.801505
F 14.699402 34.773283 76.801505
F 14.699402 19.318483 76.801505
F 23.554102 27.046883 76.679605
F 25.695402 28.292883 80.509605
F 23.764902 19.113483 76.665605
F 5.866082 24.468783 72.940905
F 5.866082 32.196183 72.940905
F 14.788402 24.470083 73.159805
F 14.788402 32.197483 73.159805
F 23.772502 24.613583 73.214705
F 23.709402 32.135983 73.224505
F 8.009122 30.909583 76.638005
F 8.009122 23.182183 76.638005
F 16.949102 30.918883 76.742505
F 16.969102 23.181983 77.076105
F 21.192602 22.884083 86.782705
F 26.013002 20.713483 68.768405
F 8.098102 28.333783 72.996305
F 8.098102 20.606383 72.996305
F 16.949002 28.359083 73.106405
F 16.959402 20.544283 73.250505
F 23.586702 19.287683 86.993705
F 16.720202 31.022783 84.048905
F 8.031362 28.333783 75.727605
F 8.031362 20.606383 75.727605
F 16.930102 28.415783 75.867305
F 16.957002 20.690483 76.079205
F 17.263902 28.372583 65.915805
F 21.643402 28.359083 65.877805
F 7.942362 30.909583 79.369205
F 7.942362 23.182183 79.369205
F 16.934502 30.990783 79.471305
F 16.877502 23.084383 79.800905
F 25.897202 30.873683 79.554305
F 7.831122 23.182183 83.921205
F 1.176762 24.482783 82.835905
F 1.176762 32.210183 82.835905
F 10.083602 24.470083 83.065405
F 10.083602 32.197483 83.065405
F 18.913802 24.294783 83.377605
F 18.969902 32.258983 83.162605
F 1.087752 27.033183 86.477505
F 1.087752 34.760583 86.477505
F 1.087752 19.305783 86.477505
F 9.994542 27.045883 86.707005
F 9.994542 34.773283 86.707005
F 9.994542 19.318483 86.707005
F 18.990602 19.178283 86.949805
F 25.705602 28.330583 83.165205
F 24.007302 24.383183 65.863405
F 1.153932 27.033183 83.769805
F 1.153932 34.760583 83.769805
F 1.153932 19.305783 83.769805
F 10.061302 27.045883 83.975805
F 10.061302 34.773283 83.975805
F 10.061302 19.318483 83.975805
F 18.965602 26.910283 84.194305
F 16.843302 20.409183 80.512805
F 19.151402 19.289483 84.253405
F 1.242922 24.482783 80.128205
F 1.242922 32.210183 80.128205
F 10.150302 24.470083 80.334105
F 10.150302 32.197483 80.334105
F 19.091202 24.619783 80.534205
F 19.122702 32.411583 80.477605
F 3.364272 30.906083 83.814305
F 3.364272 23.178683 83.814305
F 12.291402 30.909583 84.030305
F 12.291402 23.182183 84.030305
F 21.029002 30.807883 84.187505
F 21.289602 23.075683 84.118905
F 3.453262 28.337283 80.172705
F 3.453262 20.609883 80.172705
F 12.380402 28.333783 80.388605
F 12.380402 20.606383 80.388605
F 21.212702 28.647383 80.418805
F 21.362602 20.536883 80.413605
F 3.386632 28.337283 82.899405
F 3.386632 20.609883 82.899405
F 12.313602 28.333783 83.119905
F 12.313602 20.606383 83.119905
F 21.188602 28.263583 83.179805
F 21.349702 20.508483 83.104905
F 3.297602 30.906083 86.541105
F 3.297602 23.178683 86.541105
F 12.224602 30.909583 86.761505
F 12.224602 23.182183 86.761505
F 24.088602 32.060283 66.071805
F 26.246002 30.895483 69.610605
F 5.621302 24.468783 82.957205
F 5.621302 32.196183 82.957205
F 14.543702 24.470083 83.174405
F 14.543702 32.197483 83.174405
F 23.224602 24.589683 83.067505
F 23.342402 32.240983 83.348605
F 5.532272 27.047183 86.598905
F 7.764362 23.182183 86.652505
F 5.532272 19.319783 86.598905
F 14.454702 27.045883 86.816005
F 14.454702 34.773283 86.816005
F 14.454702 19.318483 86.816005
F 25.456102 23.265483 84.168005
F 16.902702 20.413683 83.152005
F 16.625302 23.030883 83.997205
F 5.599092 27.047183 83.865805
F 7.764362 30.909583 86.652505
F 5.599092 19.319783 83.865805
F 14.521402 27.045883 84.084805
F 14.521402 34.773283 84.084805
F 14.521402 19.318483 84.084805
F 23.380202 26.985183 84.054305
F 16.754802 28.433583 83.230605
F 23.462202 19.304583 84.364605
F 5.688082 24.468783 80.224205
F 5.688082 32.196183 80.224205
F 14.610402 24.470083 80.443105
F 14.610402 32.197483 80.443105
F 23.469402 24.659883 80.369405
F 23.440002 32.348283 80.569505
F 17.237602 20.699783 65.705105
F 19.411902 32.395183 65.874505
F 16.767302 30.917783 86.867505
F 20.912802 30.904683 86.777705
F 19.493702 24.466883 65.973605
F 25.474802 23.170983 86.860305
F 19.501602 34.858083 72.159505
F 23.852302 34.655283 72.345605
F 18.944702 34.745983 87.134205
F 19.199002 34.989483 79.516205
F 23.902602 34.734483 69.628605
F 0.998362 24.487083 90.121105
F 0.998362 32.214483 90.121105
F 9.905552 24.470083 90.348605
F 9.905552 32.197483 90.348605
F 18.922602 24.259983 90.480405
F 18.632302 31.972283 90.650805
F 0.909930 27.015483 93.771105
F 0.909930 34.742883 93.771105
F 0.909931 19.288083 93.771105
F 9.816542 27.045883 93.990305
F 9.816542 34.773283 93.990305
F 9.816542 19.318483 93.990305
F 18.777902 26.939883 94.053005
F 7.318732 28.333583 104.860805
F 18.560702 19.259683 94.181705
F 0.921569 27.054583 91.055005
F 16.235802 20.561583 105.182805
F 0.921571 19.327283 91.055005
F 9.883292 27.045883 91.259005
F 9.883292 34.773283 91.259005
F 9.883292 19.318483 91.259005
F 18.760602 26.927283 91.298205
F 25.083102 20.587083 102.678805
F 18.943402 19.346883 91.525905
F 0.430228 24.440283 109.278805
F 0.430228 32.167683 109.278805
F 9.972292 24.470083 87.617405
F 9.972292 32.197483 87.617405
F 25.398402 28.401583 87.971105
F 18.396102 19.346983 108.900805
F 3.185582 30.906783 91.099305
F 3.185582 23.179383 91.099305
F 12.113402 30.909583 91.313505
F 12.113402 23.182183 91.313505
F 20.925802 31.041383 91.632805
F 20.995302 23.096383 91.538305
F 3.275122 28.337183 87.456505
F 3.275122 20.609783 87.456505
F 12.202402 28.333783 87.671905
F 12.202402 20.606383 87.671905
F 23.195602 24.437783 87.740305
F 7.297172 30.909583 105.770805
F 3.201982 28.334983 90.185705
F 3.201982 20.607583 90.185705
F 12.135602 28.333783 90.403105
F 12.135602 20.606383 90.403105
F 20.999502 28.505583 90.672405
F 21.074502 20.561483 90.610905
F 3.096212 30.912883 93.833405
F 3.096212 23.185483 93.833405
F 12.046602 30.909583 94.044805
F 12.046602 23.182183 94.044805
F 20.765702 30.822483 94.347305
F 21.143002 22.967383 94.213905
F 5.443252 24.468783 90.240605
F 5.443252 32.196083 90.240605
F 14.365702 24.470083 90.457605
F 14.365702 32.197483 90.457605
F 23.183702 24.331083 90.653005
F 23.144302 32.161483 90.864805
F 5.354312 27.047283 93.882305
F 19.033102 24.296183 87.808805
F 5.354312 19.319883 93.882305
F 14.276702 27.045883 94.099305
F 14.276702 34.773283 94.099305
F 14.276702 19.318483 94.099305
F 22.941202 26.953683 94.257205
F 24.892602 28.473683 102.767805
F 23.152202 19.170383 94.342405
F 5.420272 27.047083 91.149205
F 22.919602 32.444183 102.796805
F 5.420272 19.319683 91.149205
F 14.343402 27.045883 91.368005
F 14.343402 34.773283 91.368005
F 14.343402 19.318483 91.368005
F 23.145802 26.986283 91.685005
F 24.991202 30.966583 106.291805
F 23.279902 19.481383 91.746905
F 5.510082 24.468783 87.507505
F 5.510082 32.196183 87.507505
F 14.432402 24.470083 87.726405
F 14.432402 32.197483 87.726405
F 7.297172 23.182183 105.770805
F 22.755602 27.168383 109.076805
F 7.653112 30.909583 91.204505
F 7.653112 23.182183 91.204505
F 16.538402 30.797383 91.458405
F 16.568702 23.247083 91.562905
F 25.431302 30.751283 91.783805
F 25.292802 23.225983 91.801905
F 7.742102 28.333783 87.562905
F 7.742102 20.606383 87.562905
F 22.868902 24.503683 102.517805
F 16.070402 30.796983 108.747805
F 18.800002 32.113583 87.920705
F 14.076402 32.197483 102.292805
F 7.675252 28.333683 90.294205
F 7.675252 20.606283 90.294205
F 16.557302 28.269583 90.308005
F 16.720702 20.644183 90.484005
F 25.255102 28.247383 90.696805
F 25.393802 20.687383 90.752805
F 7.585962 30.909683 93.935805
F 7.585962 23.182283 93.935805
F 16.516302 30.878383 94.154505
F 16.501702 23.157583 94.170605
F 25.338102 31.069683 94.417705
F 25.400802 23.384983 94.496005
F 0.827487 24.509183 97.427005
F 0.827487 32.236583 97.427005
F 9.727552 24.470083 97.631905
F 9.727552 32.197483 97.631905
F 18.601002 24.301683 97.677005
F 18.542902 31.927283 97.875405
F 0.741975 27.003883 101.073805
F 0.741976 34.731183 101.073805
F 0.741976 19.276483 101.073805
F 9.638542 27.045883 101.273805
F 9.638542 34.773283 101.273805
F 9.638542 19.318483 101.273805
F 18.636602 27.134883 101.630805
F 16.371502 20.453783 102.409805
F 18.650402 19.120783 101.672805
F 0.628544 27.099183 98.348605
F 25.675202 20.635783 87.890305
F 0.628544 19.371783 98.348605
F 9.705262 27.045883 98.542305
F 16.259202 28.231883 105.054805
F 9.705262 19.318483 98.542305
F 18.477602 26.782283 98.872605
F 16.380502 28.268283 102.424805
F 18.642802 19.191083 98.875905
F 0.695093 24.408083 94.705905
F 0.695093 32.135483 94.705905
F 9.794272 24.470083 94.900705
F 9.794272 32.197483 94.900705
F 18.855702 24.239083 94.858505
F 18.505102 32.213883 95.271105
F 3.008292 30.908483 98.384305
F 3.008292 23.181083 98.384305
F 11.935402 30.909583 98.596805
F 11.935402 23.182183 98.596805
F 20.770402 30.847983 99.064805
F 20.767002 23.115283 98.844005
F 3.096362 28.334983 94.742105
F 3.096362 20.607683 94.742105
F 12.024402 28.333783 94.955205
F 12.024402 20.606383 94.955205
F 20.881202 28.318283 95.350205
F 20.934502 20.437283 95.304705
F 3.000852 28.329183 97.477205
F 3.000852 20.601783 97.477205
F 11.957602 28.333783 97.686405
F 11.957602 20.606383 97.686405
F 20.812502 28.184983 98.116805
F 20.819102 20.540683 98.108705
F 2.910912 30.914083 101.119805
F 2.910912 23.186683 101.119805
F 11.868602 30.909583 101.327805
F 11.868602 23.182183 101.327805
F 20.840502 30.830183 101.695805
F 20.630602 23.177883 101.686805
F 5.265482 24.468683 97.524005
F 5.265482 32.196083 97.524005
F 14.187702 24.470083 97.740905
F 14.187702 32.197483 97.740905
F 23.038002 24.415183 98.049105
F 22.876802 32.106983 97.982805
F 5.176622 27.047283 101.165805
F 5.149392 32.195983 102.073805
F 5.176622 19.319883 101.165805
F 14.098702 27.045883 101.382805
F 14.098702 34.773283 101.382805
F 14.098702 19.318483 101.382805
F 22.832502 27.041783 101.920805
F 7.386142 20.606383 102.129805
F 23.047902 19.326283 101.517805
F 5.238802 27.047283 98.432405
F 7.229892 23.182283 108.502805
F 5.238802 19.319883 98.432405
F 14.165402 27.045883 98.651305
F 14.165402 34.773283 98.651305
F 14.165402 19.318483 98.651305
F 23.018102 27.049383 99.167905
F 7.386142 28.333783 102.129805
F 23.136902 19.373683 98.908905
F 5.329122 24.468883 94.790905
F 5.329122 32.196283 94.790905
F 14.254402 24.470083 95.009705
F 14.254402 32.197483 95.009705
F 23.082602 24.541783 95.280005
F 23.168102 32.185783 95.275205
F 7.475132 30.909583 98.487805
F 7.475132 23.182183 98.487805
F 16.364402 30.575083 98.825205
F 16.303502 23.193283 98.734105
F 25.256102 30.885583 98.947705
F 25.231002 23.237583 99.023505
F 7.564102 28.333783 94.846205
F 7.564102 20.606383 94.846205
F 16.541902 28.177983 94.974705
F 16.434002 20.688683 95.049805
F 25.191602 28.409683 95.407205
F 22.980702 32.213483 88.073705
F 7.496742 28.333583 97.577505
F 7.496742 20.606183 97.577505
F 16.347202 28.168583 97.711305
F 16.439002 20.617283 97.708605
F 25.105802 28.326383 98.169205
F 25.233702 20.709283 98.042805
F 7.407642 30.909783 101.218805
F 7.407642 23.182383 101.218805
F 16.342802 30.782483 101.625805
F 16.408002 23.127783 101.506805
F 25.030002 30.979983 101.744805
F 25.044202 23.163483 101.696805
F 0.655914 24.509483 104.716805
F 0.655914 32.236883 104.716805
F 9.549562 24.470083 104.914805
F 9.549562 32.197483 104.914805
F 18.515702 24.359083 105.247805
F 18.508902 32.102583 105.171805
F 0.569318 27.011483 108.357805
F 0.569318 34.738883 108.357805
F 0.569318 19.284083 108.357805
F 9.460552 27.045883 108.556805
F 9.460552 34.773283 108.556805
F 9.460552 19.318483 108.556805
F 14.076402 24.470083 102.292805
F 16.684202 20.430683 87.773805
F 25.207502 20.766783 95.290105
F 0.487276 27.087783 105.636805
F 7.229892 30.909683 108.502805
F 0.487276 19.360383 105.636805
F 9.527252 27.045883 105.825805
F 7.318732 20.606183 104.860805
F 9.527252 19.318483 105.825805
F 18.482402 26.985983 106.035805
F 25.075302 23.223683 106.329805
F 18.522702 19.289283 106.213805
F 0.548091 24.418283 101.993805
F 0.548091 32.145683 101.993805
F 9.616242 24.470083 102.183805
F 9.616242 32.197483 102.183805
F 18.569502 24.659083 102.623805
F 18.615102 32.161883 102.501805
F 2.832842 30.907183 105.667805
F 2.832842 23.179783 105.667805
F 11.757402 30.909583 105.879805
F 11.757402 23.182183 105.879805
F 20.618702 30.900383 106.387805
F 20.595702 23.117483 106.198805
F 2.920542 28.335283 102.025805
F 2.920542 20.607883 102.025805
F 11.846402 28.333783 102.238805
F 11.846402 20.606383 102.238805
F 20.624802 28.420983 102.802805
F 20.693202 20.502683 102.567805
F 2.826572 28.330883 104.759805
F 2.826572 20.603483 104.759805
F 11.779602 28.333783 104.969805
F 11.779602 20.606383 104.969805
F 20.614802 28.501183 105.401805
F 20.938902 20.628783 105.431805
F 2.744462 30.910183 108.399805
F 2.744462 23.182783 108.399805
F 11.690602 30.909583 108.611805
F 11.690602 23.182183 108.611805
F 20.999702 28.282483 87.906705
F 20.693302 30.731383 109.084805
F 5.087742 24.468783 104.806805
F 5.087742 32.196183 104.806805
F 14.009702 24.470083 105.023805
F 14.009702 32.197483 105.023805
F 22.683002 24.506683 105.272805
F 22.678802 32.428883 105.508805
F 4.998792 27.047083 108.448805
F 25.245202 20.698683 105.303805
F 4.998792 19.319683 108.448805
F 13.920702 27.045883 108.665805
F 13.920702 34.773283 108.665805
F 13.920702 19.318483 108.665805
F 20.606202 23.142483 108.868805
F 16.329502 30.740383 106.043805
F 5.149392 24.468583 102.073805
F 5.060962 27.047483 105.715805
F 25.180702 28.461183 105.509805
F 5.060962 19.320083 105.715805
F 13.987402 27.045883 105.934805
F 13.987402 34.773283 105.934805
F 13.987402 19.318483 105.934805
F 22.758202 27.073283 106.270805
F 16.009402 23.183183 105.908805
F 23.191602 19.264483 106.377805
F 22.741302 34.944383 106.526805
F 16.677902 28.473283 87.578105
F 16.116202 22.979883 108.711805
F 22.884602 19.215683 109.106805
F 18.346902 26.672883 108.600805
F 21.266902 20.346983 87.781405
F 24.898402 30.997783 109.067805
F 18.461002 34.626683 106.041805
F 23.034702 34.824883 91.771205
F 22.794002 34.825883 98.961605
F 18.602402 34.736683 94.449505
F 18.372002 34.714783 108.732805
F 22.757102 34.831083 109.255805
F 0.481591 24.501883 111.999805
F 0.481591 32.229283 111.999805
F 9.371562 24.470083 112.198805
F 9.371562 32.197483 112.198805
F 18.088102 24.478583 112.486805
F 18.282302 32.162583 112.417805
F 0.393698 27.015883 115.641805
F 0.393699 34.743183 115.641805
F 0.393699 19.288483 115.641805
F 9.282552 27.045883 115.839805
F 9.282552 34.773283 115.839805
F 9.282552 19.318483 115.839805
F 18.121102 27.106383 116.156805
F 15.611602 20.666883 124.258805
F 18.232602 19.210183 116.166805
F 0.363187 27.067483 112.922805
F 26.291902 32.108983 127.409805
F 0.363188 19.340083 112.922805
F 9.349282 27.045883 113.108805
F 9.349282 34.773283 113.108805
F 9.349282 19.318483 113.108805
F 18.185202 27.078083 113.519805
F 20.248502 28.144183 109.892805
F 18.357902 19.122383 113.337805
F 9.438252 24.470083 109.466805
F 9.438252 32.197483 109.466805
F 16.961302 19.546683 130.868805
F 26.311602 24.337583 127.513805
F 2.656582 30.905783 112.951805
F 2.656582 23.178383 112.951805
F 11.579402 30.909583 113.163805
F 11.579402 23.182183 113.163805
F 20.302802 30.913983 113.642805
F 20.253602 23.243983 113.390805
F 2.744972 28.337083 109.309805
F 2.744972 20.609683 109.309805
F 11.668402 28.333783 109.521805
F 11.668402 20.606383 109.521805
F 24.900002 28.377183 110.108805
F 18.213502 24.146183 109.684805
F 2.659582 28.334583 112.039805
F 2.659582 20.607183 112.039805
F 11.601602 28.333783 112.252805
F 11.601602 20.606383 112.252805
F 20.367302 28.367483 112.784805
F 20.554502 20.704483 112.552805
F 2.573962 30.907583 115.680805
F 2.573962 23.180183 115.680805
F 11.512602 30.909583 115.894805
F 11.512602 23.182183 115.894805
F 20.245402 30.998483 116.425805
F 20.347902 23.174783 116.209805
F 4.909822 24.468883 112.090805
F 4.909822 32.196283 112.090805
F 13.831702 24.470083 112.307805
F 13.831702 32.197483 112.307805
F 22.579002 24.420283 112.699805
F 22.478702 32.334583 112.731805
F 4.820822 27.047083 115.731805
F 6.472672 22.963583 130.123805
F 4.820822 19.319683 115.731805
F 13.742702 27.045883 115.948805
F 13.742702 34.773283 115.948805
F 13.742702 19.318483 115.948805
F 22.480302 27.178583 116.459805
F 22.090702 32.387283 124.562805
F 22.668302 19.391683 116.457805
F 4.884792 27.047383 112.998805
F 6.472672 30.690983 130.123805
F 4.884792 19.319983 112.998805
F 13.809402 27.045883 113.217805
F 13.809402 34.773283 113.217805
F 13.809402 19.318483 113.217805
F 22.505402 26.965983 113.647805
F 15.752502 28.459983 124.249805
F 22.586702 19.325783 113.628805
F 4.973042 24.468483 109.356805
F 4.973042 32.195883 109.356805
F 13.898402 24.470083 109.575805
F 13.898402 32.197483 109.575805
F 22.728002 32.262583 110.031805
F 17.060502 27.193883 130.943805
F 7.119192 30.909583 113.054805
F 7.119192 23.182183 113.054805
F 16.105202 30.884083 113.312805
F 16.092502 22.966683 113.216805
F 24.628602 31.048883 113.579805
F 24.830002 23.168183 113.610805
F 7.208172 28.333783 109.412805
F 7.208172 20.606383 109.412805
F 14.570002 23.378283 130.682805
F 22.719602 24.599083 110.025805
F 26.615102 19.262183 123.867805
F 16.048702 20.453583 109.722805
F 7.141042 28.333683 112.143805
F 7.141042 20.606283 112.143805
F 16.050502 28.242583 112.478805
F 16.154002 20.369683 112.354805
F 24.812202 28.308083 112.798805
F 24.804502 20.628183 112.704805
F 7.052102 30.909683 115.785805
F 7.052102 23.182283 115.785805
F 15.928702 30.823483 116.048805
F 16.043502 23.114883 116.041805
F 24.600302 31.211383 116.293805
F 24.770202 23.156283 116.483805
F 0.305968 24.497483 119.282805
F 0.305968 32.224883 119.282805
F 9.193562 24.470083 119.481805
F 9.193562 32.197483 119.481805
F 18.125602 24.595583 119.699805
F 18.010802 32.289283 119.857805
F 0.200255 27.031383 122.937805
F 0.200256 34.758783 122.937805
F 0.200256 19.303983 122.937805
F 9.104562 27.045883 123.122805
F 9.104562 34.773283 123.122805
F 9.104562 19.318483 123.122805
F 17.974102 27.245683 123.485805
F 17.859602 34.920083 123.586805
F 17.848002 19.442483 123.397805
F 0.234338 27.047783 120.212805
F 15.635802 20.719583 126.926805
F 0.234338 19.320383 120.212805
F 9.171292 27.045883 120.391805
F 9.171292 34.773283 120.391805
F 9.171292 19.318483 120.391805
F 17.953802 27.214383 120.626805
F 20.699502 20.559083 109.845805
F 18.121502 19.536583 120.767805
F 0.297063 24.457283 116.565805
F 0.297063 32.184683 116.565805
F 9.260272 24.470083 116.750805
F 9.260272 32.197483 116.750805
F 18.154202 24.548483 117.032805
F 18.020502 32.230783 117.187805
F 2.479352 30.904983 120.234805
F 2.479352 23.177583 120.234805
F 11.401402 30.909583 120.446805
F 11.401402 23.182183 120.446805
F 20.132702 30.930183 121.047805
F 20.185302 23.258383 120.678805
F 2.567902 28.337883 116.592805
F 2.567902 20.610483 116.592805
F 11.490402 28.333783 116.804805
F 11.490402 20.606383 116.804805
F 20.258002 28.427483 117.273805
F 20.254102 20.566283 117.140805
F 2.489332 28.337083 119.320805
F 2.489332 20.609683 119.320805
F 11.423602 28.333783 119.535805
F 11.423602 20.606383 119.535805
F 20.246302 28.371083 119.932805
F 20.316302 20.655583 119.776805
F 2.405022 30.905083 122.961805
F 2.405022 23.177683 122.961805
F 11.334602 30.909583 123.176805
F 11.334602 23.182183 123.176805
F 19.832902 30.909383 123.753805
F 20.154102 23.396983 123.480805
F 4.731842 24.468883 119.373805
F 4.731842 32.196283 119.373805
F 13.653702 24.470083 119.590805
F 13.653702 32.197483 119.590805
F 22.284502 24.578883 119.847805
F 22.156502 32.400183 120.115805
F 4.642492 27.046883 123.014805
F 24.139202 20.634283 127.446805
F 4.642492 19.319483 123.014805
F 13.564702 27.045883 123.231805
F 13.564702 34.773283 123.231805
F 13.564702 19.318483 123.231805
F 22.185402 27.115683 123.588805
F 6.852272 28.333583 123.971805
F 22.197102 19.492183 123.742805
F 4.708002 27.047383 120.281805
F 24.105202 28.342483 127.381805
F 4.708002 19.319983 120.281805
F 13.631402 27.045883 120.500805
F 13.631402 34.773283 120.500805
F 13.631402 19.318483 120.500805
F 22.476302 27.141383 120.847805
F 15.594202 28.322283 126.916805
F 22.566302 19.463483 121.011805
F 4.796282 24.468583 116.640805
F 4.796282 32.195983 116.640805
F 13.720402 24.470083 116.859805
F 13.720402 32.197483 116.859805
F 22.469102 24.539483 117.070805
F 22.424002 32.468283 117.315805
F 6.941202 30.909583 120.337805
F 6.941202 23.182183 120.337805
F 15.937902 31.051583 120.711805
F 15.889102 23.263883 120.577805
F 24.495402 31.156683 121.050805
F 24.454302 23.385983 121.132805
F 7.030182 28.333683 116.695805
F 7.030182 20.606383 116.695805
F 15.881102 28.304183 117.054805
F 15.924202 20.548183 116.935805
F 24.681702 28.654183 117.237805
F 24.768802 20.666383 117.424805
F 6.963222 28.333683 119.426805
F 6.963222 20.606283 119.426805
F 15.808202 28.430883 119.737805
F 15.898602 20.693383 119.608805
F 24.684302 28.569483 120.012805
F 24.765902 20.940583 120.058805
F 6.874352 30.909583 123.067805
F 6.874342 23.182183 123.067805
F 15.761802 30.971383 123.478805
F 15.764802 23.298283 123.402805
F 24.337302 31.043683 123.806805
F 24.327602 23.191783 123.851805
F 0.010707 24.435083 126.655805
F 0.010709 32.162483 126.655805
F 9.012212 24.462483 126.736805
F 9.012212 32.189883 126.736805
F 17.751402 24.539383 127.232805
F 17.589002 32.307283 127.203805
F 6.757262 30.895483 127.498805
F 18.353102 32.056983 109.640805
F 22.271102 24.590783 124.779805
F 13.542502 32.197283 124.135805
F 24.987602 20.549583 110.020805
F 26.489602 24.507983 124.746805
F 8.702562 26.826883 130.178805
F 8.702562 34.554283 130.178805
F 8.702562 19.099483 130.178805
F 15.563902 23.234183 128.029805
F 24.023202 23.168083 128.161805
F 6.757262 23.168083 127.498805
F 0.117341 27.018583 127.542805
F 0.117341 34.745983 127.542805
F 0.117341 19.291183 127.542805
F 8.987462 27.031583 127.552805
F 8.987462 34.758983 127.552805
F 8.987462 19.304283 127.552805
F 17.518302 27.081983 128.216805
F 6.782322 20.598983 126.681805
F 17.516402 19.389183 128.124805
F 0.172299 24.482183 123.868805
F 0.172299 32.209583 123.868805
F 9.082402 24.469983 124.026805
F 9.082402 32.197283 124.026805
F 17.950202 24.744083 124.527805
F 17.724502 32.380683 124.425805
F 2.294002 30.894883 127.423805
F 2.294002 23.167583 127.423805
F 11.217502 30.895283 127.607805
F 11.217502 23.167983 127.607805
F 19.774702 30.902983 128.251805
F 19.685402 23.234383 128.285805
F 2.388642 28.337883 123.868805
F 2.388642 20.610483 123.868805
F 11.312502 28.333583 124.080805
F 11.312502 20.606283 124.080805
F 19.943302 28.393283 124.538805
F 19.920702 20.839583 124.607805
F 2.312122 28.330383 126.576805
F 2.312122 20.602983 126.576805
F 11.242302 28.326183 126.791805
F 11.242302 20.598783 126.791805
F 19.703002 28.452483 127.324805
F 19.723702 20.731583 127.268805
F 1.985012 30.574483 130.062805
F 1.985012 22.847083 130.062805
F 10.932602 30.690583 130.232805
F 10.932602 22.963183 130.232805
F 24.533102 20.676883 124.654805
F 24.072302 30.941883 128.383805
F 4.548882 24.461683 126.629805
F 4.548882 32.189083 126.629805
F 13.472302 24.462483 126.845805
F 13.472302 32.189883 126.845805
F 21.730002 24.647583 127.386805
F 21.944802 32.396283 127.231805
F 4.240422 26.823983 130.067805
F 4.240422 34.551383 130.067805
F 4.240422 19.096583 130.067805
F 13.162702 26.826883 130.287805
F 13.162702 34.554283 130.287805
F 13.162702 19.099483 130.287805
F 15.437702 30.842183 127.997805
F 6.782322 28.326383 126.681805
F 6.852272 20.606183 123.971805
F 4.526242 27.033983 127.440805
F 4.526242 34.761383 127.440805
F 4.526242 19.306583 127.440805
F 13.447602 27.031683 127.661805
F 13.447602 34.758983 127.661805
F 13.447602 19.304283 127.661805
F 21.732202 27.179583 128.474805
F 24.268602 28.528383 124.669805
F 21.750302 19.317183 128.218805
F 4.619852 24.468283 123.916805
F 4.619852 32.195683 123.916805
F 13.542502 24.469983 124.135805
F 16.309502 28.221483 109.589805
F 19.382802 31.187883 130.987805
F 14.638602 31.062283 130.796805
F 26.240502 26.994183 128.327805
F 26.399902 19.420983 128.327805
F 19.233102 23.166083 130.962805
F 18.065402 34.932383 120.749805
F 26.436402 32.355183 124.664805
F 21.576902 19.545583 131.022805
F 21.587402 27.155183 131.215805
F 22.198402 34.989983 123.833805
F 24.954302 23.151983 109.143805
F 3.137912 47.676583 2.839255
F 3.137912 39.949183 2.839255
F 12.047402 47.666483 3.071455
F 12.047402 39.939083 3.071455
F 21.394702 47.494583 3.674705
F 21.319302 39.942683 3.521525
F 3.044292 50.216383 6.366355
F 3.044292 42.488983 6.366355
F 11.952402 50.228183 6.598035
F 11.952402 42.500783 6.598035
F 21.297802 50.243383 7.243535
F 21.108902 42.525783 6.919395
F 3.103682 50.231583 3.669645
F 3.103682 42.504183 3.669645
F 12.022602 50.235583 3.887885
F 12.022602 42.508183 3.887885
F 21.241402 50.247683 4.552005
F 21.261702 42.463883 4.252025
F 3.389012 47.851083 0.208077
F 26.001302 39.773783 3.800365
F 3.389012 40.123683 0.208076
F 23.484202 51.443183 1.090685
F 12.332302 47.871183 0.445962
F 12.332302 40.143783 0.445962
F 25.152602 42.437783 21.491605
F 16.871402 40.001283 0.601470
F 5.326652 38.641583 3.726115
F 5.326652 46.368883 3.726115
F 14.252702 38.644583 3.942375
F 14.252702 46.371883 3.942375
F 23.609802 38.557883 4.425285
F 23.444802 46.207783 4.592375
F 5.642322 51.734683 0.281373
F 5.642322 36.279883 0.281373
F 5.642322 44.007283 0.281373
F 14.562402 51.734883 0.500464
F 14.562402 36.280083 0.500464
F 14.562402 44.007483 0.500464
F 25.476302 42.485383 14.404405
F 25.714602 47.649283 3.703185
F 26.173702 39.833883 1.044060
F 5.351682 51.533183 2.904745
F 5.351682 36.078383 2.904745
F 5.351682 43.805783 2.904745
F 14.277502 51.530183 3.125955
F 14.277502 36.075383 3.125955
F 14.277502 43.802783 3.125955
F 23.806202 43.421583 0.856573
F 23.705002 36.049683 3.771175
F 23.712002 43.441683 3.650415
F 5.255562 38.633683 6.432165
F 5.255562 46.361083 6.432165
F 14.182502 38.637083 6.652535
F 14.182502 46.364483 6.652535
F 23.456002 38.693483 7.194645
F 23.334002 46.367583 7.160745
F 7.585242 47.665283 2.963405
F 7.585242 39.937883 2.963405
F 16.598102 47.686283 3.529175
F 16.609502 40.037983 3.319335
F 21.606702 39.789583 0.854518
F 23.056802 51.329083 17.761405
F 7.490152 50.229483 6.489845
F 7.490152 42.502083 6.489845
F 16.511602 50.229283 6.840605
F 16.383302 42.523383 6.697315
F 25.588002 50.289783 7.261325
F 25.715302 42.498583 7.321695
F 7.560302 50.236883 3.777995
F 7.560302 42.509483 3.777995
F 16.578802 50.221283 4.210305
F 16.431602 42.744983 4.006755
F 19.176402 51.523483 0.689962
F 23.027202 51.538283 15.096205
F 7.872192 47.871183 0.337331
F 7.872192 40.143783 0.337331
F 19.389802 36.216483 0.639657
F 21.523602 47.505783 0.819160
F 25.742702 50.156483 4.419005
F 18.639202 51.481083 10.683905
F 9.792452 38.644583 3.833355
F 9.792452 46.371983 3.833355
F 18.883902 38.689783 4.115425
F 18.955702 46.555183 4.401745
F 10.102302 51.734883 0.391465
F 10.102302 36.280083 0.391464
F 10.102302 44.007483 0.391464
F 23.690402 46.135983 -0.113390
F 18.958802 51.455683 3.514275
F 16.088902 34.639883 21.202705
F 9.817172 51.530083 3.016975
F 9.817172 36.075383 3.016975
F 9.817172 43.802783 3.016975
F 16.250602 42.568883 21.425005
F 19.016602 36.003883 3.288095
F 18.872702 43.922983 3.390935
F 9.722242 38.637183 6.543555
F 9.722242 46.364583 6.543555
F 18.775602 38.573783 6.840025
F 19.017202 46.365483 7.005185
F 2.956732 47.664883 10.003115
F 2.956732 39.937583 10.003115
F 11.863502 47.652283 10.232605
F 11.863502 39.924883 10.232605
F 21.086302 47.674483 10.856605
F 20.965602 39.948883 10.620905
F 2.867742 50.215383 13.644705
F 2.867742 42.487983 13.644705
F 11.774502 50.228083 13.874205
F 11.774502 42.500683 13.874205
F 20.754802 50.092483 14.257805
F 20.918102 42.482483 14.161005
F 2.933932 50.215383 10.937005
F 2.933932 42.487983 10.937005
F 11.841302 50.228083 11.142905
F 11.841302 42.500683 11.142905
F 20.955902 50.289383 11.544205
F 21.030802 42.579283 11.404405
F 3.022712 47.664983 7.295595
F 3.022712 39.937583 7.295595
F 11.930302 47.652283 7.501985
F 11.930302 39.924883 7.501985
F 21.251002 47.688983 8.208825
F 21.051602 39.945283 7.784255
F 5.144272 38.633483 10.981505
F 5.144272 46.360883 10.981505
F 14.071402 38.636983 11.197405
F 14.071402 46.364383 11.197405
F 23.247302 38.635283 11.397105
F 23.323802 46.403883 11.878705
F 5.233112 51.519383 7.340405
F 5.233112 36.064583 7.340405
F 5.233112 43.791983 7.340405
F 14.160302 51.515983 7.556485
F 14.160302 36.061183 7.556485
F 14.160302 43.788583 7.556485
F 16.948102 47.557883 0.750403
F 23.444902 36.031083 7.927915
F 23.239802 43.705783 8.061155
F 5.166612 51.519483 10.066685
F 5.166612 36.064683 10.066685
F 5.166612 43.792083 10.066685
F 14.093602 51.515983 10.287105
F 14.093602 36.061183 10.287105
F 14.093602 43.788583 10.287105
F 23.213002 51.643083 10.742605
F 23.347002 35.929283 10.672805
F 23.231202 43.893883 10.907305
F 5.077622 38.633483 13.708205
F 5.077622 46.360883 13.708205
F 14.004602 38.636983 13.928705
F 14.004602 46.364383 13.928705
F 23.066802 38.458683 14.198705
F 23.029702 46.256683 14.609105
F 7.401292 47.650983 10.124405
F 7.401292 39.923583 10.124405
F 16.410702 47.675983 10.425405
F 16.303302 39.897383 10.389005
F 25.646602 47.578583 10.991705
F 25.545102 39.905483 10.990205
F 7.312282 50.229283 13.766005
F 7.312282 42.501883 13.766005
F 16.361202 50.365883 13.852505
F 16.321002 42.481583 14.062205
F 25.146702 49.987383 14.387305
F 23.605602 35.933683 0.996591
F 7.379092 50.229283 11.033005
F 7.379092 42.501883 11.033005
F 16.288402 50.183883 11.189205
F 16.366702 42.570083 11.148105
F 25.344502 50.212483 11.670605
F 25.617802 42.578183 11.645305
F 7.468072 47.650983 7.392045
F 7.468072 39.923583 7.392045
F 16.511502 47.609083 7.647865
F 16.390902 39.777783 7.589555
F 25.603202 47.563983 8.239565
F 25.752602 39.945383 8.163935
F 9.611112 38.636983 11.088405
F 9.611112 46.364383 11.088405
F 18.584002 38.575983 11.521205
F 18.759302 46.468683 11.417005
F 9.700092 51.515983 7.447455
F 9.700092 36.061183 7.447455
F 9.700092 43.788583 7.447455
F 11.952402 34.773383 6.598035
F 18.815702 36.045883 7.752245
F 18.753902 43.828783 7.827325
F 9.633362 51.515883 10.178105
F 9.633362 36.061083 10.178105
F 9.633362 43.788483 10.178105
F 3.103682 34.776783 3.669645
F 18.659102 36.098983 10.555805
F 18.759402 43.893283 10.554305
F 9.544352 38.636983 13.819705
F 9.544352 46.364383 13.819705
F 18.514702 38.558583 14.197905
F 18.370502 46.498983 14.117105
F 2.778762 47.664983 17.286405
F 2.778762 39.937583 17.286405
F 11.685502 47.652283 17.515805
F 11.685602 39.924883 17.515805
F 20.692302 47.706183 17.928905
F 20.889802 39.880183 17.696705
F 2.689742 50.215383 20.928005
F 2.689742 42.487983 20.928005
F 11.596502 50.228083 21.157405
F 11.596502 42.500683 21.157405
F 23.376002 51.675983 7.969465
F 23.118402 38.525283 21.531105
F 2.755932 50.215383 18.220305
F 2.755932 42.487983 18.220305
F 11.663302 50.228083 18.426205
F 11.663302 42.500683 18.426205
F 20.586602 50.398583 18.594605
F 20.604002 42.446183 18.756705
F 2.844922 47.664983 14.578605
F 2.844922 39.937583 14.578605
F 11.752302 47.652283 14.784605
F 11.752302 39.924883 14.784605
F 20.690302 47.568583 15.213005
F 20.805402 39.815383 14.778105
F 4.966272 38.633483 18.264805
F 4.966272 46.360883 18.264805
F 13.893402 38.636983 18.480705
F 13.893402 46.364383 18.480705
F 23.088802 38.606083 18.610305
F 23.074202 46.270983 18.748205
F 5.055262 51.519483 14.623105
F 5.055262 36.064683 14.623105
F 5.055262 43.792083 14.623105
F 13.982402 51.515983 14.839105
F 13.982402 36.061183 14.839105
F 13.982402 43.788583 14.839105
F 25.955902 47.572483 0.884736
F 18.479202 38.629283 21.367805
F 23.113502 43.513583 15.264205
F 4.988632 51.519483 17.349905
F 4.988632 36.064683 17.349905
F 4.988632 43.792083 17.349905
F 13.915602 51.515983 17.570305
F 13.915602 36.061183 17.570305
F 13.915602 43.788583 17.570305
F 18.359502 51.527583 17.591805
F 18.565302 51.532783 14.874305
F 22.948702 43.564583 18.028405
F 4.899622 38.633483 20.991505
F 4.899622 46.360883 20.991505
F 13.826602 38.636983 21.211905
F 13.826602 46.364383 21.211905
F 18.628902 46.439983 21.624705
F 23.122902 36.044883 15.200105
F 7.223302 47.650983 17.407605
F 7.223302 39.923583 17.407605
F 16.342402 47.737983 17.754805
F 16.300002 39.821083 17.700305
F 25.474202 47.478983 18.036805
F 25.363902 39.801583 17.925605
F 7.134282 50.229283 21.049305
F 7.134282 42.501883 21.049305
F 22.846302 35.930883 17.960905
F 19.244202 43.753183 0.632815
F 12.022602 34.780883 3.887885
F 7.201092 34.774483 18.316305
F 7.201092 50.229283 18.316305
F 7.201092 42.501883 18.316305
F 16.195202 50.324683 18.657205
F 16.394902 42.415483 18.508005
F 25.262902 50.106583 18.839305
F 25.327302 42.337583 18.727905
F 7.290082 47.650983 14.674605
F 7.290082 39.923583 14.674605
F 16.192902 47.729183 14.927405
F 16.259502 39.721983 14.858605
F 25.284802 47.504783 15.291405
F 25.233802 39.866683 15.174605
F 9.433112 38.636983 18.371705
F 9.433112 46.364383 18.371705
F 18.652902 38.467483 18.680305
F 18.444702 46.385083 18.771505
F 9.522102 51.515883 14.730005
F 9.522102 36.061083 14.730005
F 9.522102 43.788483 14.730005
F 23.536102 51.596883 3.762915
F 18.687902 35.997583 15.033605
F 18.720002 43.831783 14.959505
F 9.455362 51.515883 17.461305
F 9.455362 36.061083 17.461305
F 9.455362 43.788483 17.461305
F 21.169502 34.652583 7.022005
F 18.463802 35.848583 17.937905
F 18.479102 43.846783 17.715505
F 9.366352 38.636983 21.103005
F 9.366352 46.364383 21.103005
F 16.185502 50.151483 21.316605
F 26.028002 42.436083 4.662455
F 7.490152 34.774683 6.489845
F 7.560302 34.782083 3.777995
F 7.312282 34.774483 13.766005
F 7.379092 34.774483 11.033005
F 7.134282 34.774483 21.049305
F 18.762802 51.319883 7.953365
F 20.770802 50.112183 21.300705
F 23.138002 46.180583 21.449905
F 20.588402 42.343883 21.548505
F 16.477502 34.775483 4.092315
F 25.393002 50.102783 21.535105
F 26.022802 34.609583 0.036196
F 20.990602 34.641383 14.266305
F 20.727402 34.699383 18.855805
F 15.970602 34.799583 18.565605
F 16.470702 34.748983 6.800235
F 16.331102 34.719583 14.140705
F 26.129202 42.347583 0.110892
F 21.503402 42.322883 -0.169506
F 21.524902 34.846783 -0.211833
F 23.938802 38.391083 0.153340
F 2.600762 47.664983 24.569605
F 2.600762 39.937583 24.569605
F 11.507602 47.652283 24.799105
F 11.507602 39.924883 24.799105
F 20.451302 47.319083 24.966505
F 20.575702 39.789383 25.112005
F 2.511742 50.215383 28.211305
F 2.511742 42.487983 28.211305
F 11.418502 50.228083 28.440705
F 11.418502 42.500683 28.440705
F 20.478802 49.947883 28.694705
F 20.448602 42.436683 28.767905
F 2.577932 50.215383 25.503605
F 2.577932 42.487983 25.503605
F 11.485302 50.228083 25.709505
F 11.485302 42.500683 25.709505
F 20.656802 49.851583 25.969705
F 20.339402 42.289783 26.095605
F 2.132922 47.664983 43.711805
F 2.132922 39.937583 43.711805
F 11.574302 47.652283 22.067905
F 11.574302 39.924883 22.067905
F 25.226202 39.855383 22.530205
F 18.477502 51.213383 24.957805
F 4.788272 38.633483 25.548105
F 4.788272 46.360883 25.548105
F 13.715402 38.636983 25.764005
F 13.715402 46.364383 25.764005
F 22.781202 38.405383 26.328305
F 22.729002 46.098783 25.975905
F 4.877262 51.519483 21.906405
F 4.877262 36.064683 21.906405
F 4.877262 43.792083 21.906405
F 13.804402 51.515983 22.122405
F 13.804402 36.061183 22.122405
F 13.804402 43.788583 22.122405
F 18.577402 51.298283 22.238805
F 22.357202 51.576883 39.694905
F 18.192102 51.554983 32.192705
F 4.810632 51.519483 24.633205
F 4.810632 36.064683 24.633205
F 4.810632 43.792083 24.633205
F 13.737602 51.515983 24.853605
F 13.737602 36.061183 24.853605
F 13.737602 43.788583 24.853605
F 20.959202 47.616983 22.349205
F 22.745002 35.971083 25.293805
F 22.787702 43.330283 25.056705
F 4.721622 38.633483 28.274805
F 4.721622 46.360883 28.274805
F 13.648602 38.636983 28.495205
F 13.648602 46.364383 28.495205
F 22.971802 38.372883 28.951305
F 22.905702 46.340583 28.657905
F 7.045302 47.650983 24.690905
F 7.045302 39.923583 24.690905
F 15.976102 47.610483 24.959905
F 15.941602 39.814483 24.961805
F 25.012302 47.356383 25.296105
F 25.050602 39.604583 25.241005
F 6.956282 50.229283 28.332605
F 6.956282 42.501883 28.332605
F 15.936502 50.142583 28.655905
F 15.950402 42.403683 28.775105
F 25.061702 50.147683 28.916005
F 25.090002 42.361183 29.060305
F 7.023092 50.229283 25.599605
F 7.023092 42.501883 25.599605
F 15.903302 50.253983 25.941605
F 15.863002 42.427283 25.913105
F 24.896302 50.092483 26.166105
F 25.010402 42.114483 26.318805
F 7.112082 47.650983 21.957905
F 7.112082 39.923583 21.957905
F 18.209802 51.523483 29.545205
F 20.104702 42.575883 43.231605
F 23.002802 35.994083 22.407505
F 20.810402 39.807483 22.371805
F 9.255112 38.636983 25.655005
F 9.255112 46.364383 25.655005
F 18.290002 38.613983 26.106905
F 18.253502 46.255083 25.830505
F 9.344102 51.515883 22.013305
F 9.344102 36.061083 22.013305
F 9.344102 43.788483 22.013305
F 17.773402 46.251283 43.065505
F 15.526902 42.479083 43.254505
F 16.205502 39.960483 22.089805
F 9.277362 51.515883 24.744605
F 9.277362 36.061083 24.744605
F 9.277362 43.788483 24.744605
F 25.124502 47.520583 22.691205
F 18.333602 36.078983 24.994905
F 18.245202 43.602883 25.064305
F 9.188352 38.636983 28.386205
F 9.188352 46.364383 28.386205
F 18.386402 38.724983 28.834305
F 18.326002 46.185883 28.492405
F 2.422762 47.664983 31.852905
F 2.422762 39.937583 31.852905
F 11.329602 47.652283 32.082405
F 11.329602 39.924883 32.082405
F 20.432102 47.501383 32.341605
F 20.536402 39.763983 32.469605
F 2.333742 50.215383 35.494605
F 2.333742 42.487983 35.494605
F 11.240502 50.228083 35.724005
F 11.240502 42.500683 35.724005
F 20.195002 50.182583 35.754705
F 20.354702 42.425583 36.112905
F 2.399932 50.215383 32.786805
F 2.399932 42.487983 32.786805
F 11.307302 50.228083 32.992805
F 11.307302 42.500683 32.992805
F 20.429002 50.114283 33.162705
F 20.514402 42.315583 33.382205
F 2.488922 47.664983 29.145205
F 2.488922 39.937583 29.145205
F 11.396302 47.652283 29.351105
F 11.396302 39.924883 29.351105
F 20.507802 47.364183 29.506705
F 20.763602 39.893283 29.761805
F 4.610272 38.633483 32.831305
F 4.610272 46.360883 32.831305
F 13.537402 38.636983 33.047305
F 13.537402 46.364383 33.047305
F 22.777302 38.609083 33.451705
F 22.619902 46.186983 33.395905
F 4.699262 51.519483 29.189705
F 4.699262 36.064683 29.189705
F 4.699262 43.792083 29.189705
F 13.626402 51.515983 29.405605
F 13.626402 36.061183 29.405605
F 13.626402 43.788583 29.405605
F 24.408202 50.195583 43.581205
F 22.810102 35.955783 29.826105
F 22.677502 43.731083 29.661005
F 4.632632 51.519483 31.916505
F 4.632632 36.064683 31.916505
F 4.632632 43.792083 31.916505
F 13.559602 51.515983 32.136905
F 13.559602 36.061183 32.136905
F 13.559602 43.788583 32.136905
F 18.056802 35.997683 39.630305
F 22.911702 36.063783 32.632605
F 22.733402 43.536383 32.305105
F 4.543622 38.633483 35.558105
F 4.543622 46.360883 35.558105
F 13.470602 38.636983 35.778505
F 13.470602 46.364383 35.778505
F 22.514802 38.583583 36.233005
F 22.674702 46.317083 36.207005
F 6.867302 47.650983 31.974205
F 6.867302 39.923583 31.974205
F 15.857902 47.595083 32.289905
F 15.806602 39.885683 32.182205
F 24.934702 47.528083 32.589005
F 25.062902 39.671983 32.624905
F 6.778282 50.229283 35.615805
F 6.778282 42.501883 35.615805
F 15.678702 50.193083 35.912105
F 15.773302 42.517383 35.916705
F 24.778302 50.293083 36.034005
F 24.999202 42.524683 36.241805
F 6.845092 50.229283 32.882805
F 6.845092 42.501883 32.882805
F 15.847302 50.304383 33.176705
F 15.863802 42.537583 33.112205
F 24.821202 50.185283 33.231005
F 25.033602 42.294183 33.505005
F 6.934082 47.650983 29.241205
F 6.934082 39.923583 29.241205
F 15.897102 47.604183 29.544005
F 15.915502 39.811283 29.387605
F 25.046602 47.569683 29.817805
F 25.198002 39.768983 29.954205
F 9.077122 38.636983 32.938305
F 9.077122 46.364383 32.938305
F 18.103902 38.558883 33.038105
F 18.134602 46.242983 33.069705
F 9.166102 51.515883 29.296605
F 9.166102 36.061083 29.296605
F 9.166102 43.788483 29.296605
F 22.890902 51.486683 22.356405
F 18.096002 36.109883 29.578805
F 18.258402 43.688183 29.511005
F 9.099362 51.515883 32.027905
F 9.099362 36.061083 32.027905
F 9.099362 43.788483 32.027905
F 6.956282 34.774483 28.332605
F 18.206202 36.057383 32.364705
F 18.229202 43.589683 32.208605
F 9.010352 38.636983 35.669505
F 9.010352 46.364383 35.669505
F 17.826602 38.587583 35.823405
F 17.915902 46.216983 35.957805
F 2.244762 47.664983 39.136205
F 2.244762 39.937583 39.136205
F 11.151602 47.652283 39.365605
F 11.151602 39.924883 39.365605
F 20.168502 47.754583 39.453405
F 20.503702 40.027983 39.654105
F 2.155742 50.215383 42.777905
F 2.155742 42.487983 42.777905
F 11.062502 50.228083 43.007305
F 11.062502 42.500683 43.007305
F 18.379202 43.830783 22.455805
F 22.436802 46.586483 43.266105
F 2.221932 50.215383 40.070105
F 2.221932 42.487983 40.070105
F 11.129302 50.228083 40.276105
F 11.129302 42.500683 40.276105
F 20.084702 50.331783 40.304705
F 20.154502 42.603283 40.489005
F 2.310922 47.664983 36.428505
F 2.310922 39.937583 36.428505
F 11.218302 47.652283 36.634405
F 11.218302 39.924883 36.634405
F 20.357602 47.547383 36.746105
F 20.199602 39.852883 36.875805
F 4.432272 38.633483 40.114605
F 4.432272 46.360883 40.114605
F 13.359402 38.636983 40.330605
F 13.359402 46.364383 40.330605
F 22.690102 38.774183 40.613905
F 22.382202 46.425383 40.497605
F 4.521262 51.519483 36.473005
F 4.521262 36.064683 36.473005
F 4.521262 43.792083 36.473005
F 13.448402 51.515983 36.688905
F 13.448402 36.061183 36.688905
F 13.448402 43.788583 36.688905
F 22.903602 43.635483 22.295905
F 22.435502 36.073483 37.222905
F 22.688202 43.751383 36.869705
F 4.454632 51.519483 39.199705
F 4.454632 36.064683 39.199705
F 4.454632 43.792083 39.199705
F 13.381602 51.515983 39.420205
F 13.381602 36.061183 39.420205
F 13.381602 43.788583 39.420205
F 17.723002 51.343383 39.269405
F 22.646602 36.130183 40.011605
F 22.436202 43.811283 39.559105
F 4.365622 38.633483 42.841405
F 4.365622 46.360883 42.841405
F 13.292602 38.636983 43.061805
F 13.292602 46.364383 43.061805
F 22.594802 51.451283 32.383305
F 20.080802 50.160283 43.170105
F 6.689302 47.650983 39.257505
F 6.689302 39.923583 39.257505
F 15.730702 47.527283 39.532705
F 15.706402 39.748483 39.522105
F 24.820102 47.700883 39.990805
F 24.864802 39.898883 39.703405
F 6.600282 50.229283 42.899105
F 6.600282 42.501883 42.899105
F 22.671502 51.156083 29.791205
F 17.849902 38.616783 43.040105
F 18.285102 36.012883 22.409305
F 6.845092 34.774483 32.882805
F 6.667092 50.229283 40.166105
F 6.667092 42.501883 40.166105
F 15.483702 50.127283 40.320405
F 15.658902 42.440383 40.329405
F 24.555002 50.390283 40.863405
F 24.778302 42.415183 40.567505
F 6.756082 47.650983 36.524505
F 6.756082 39.923583 36.524505
F 15.736802 47.472183 36.927005
F 15.541502 39.753183 36.776005
F 24.720702 47.868483 37.195705
F 24.820802 39.920583 36.973705
F 8.899122 38.636983 40.221505
F 8.899122 46.364383 40.221505
F 18.207702 38.717583 40.317105
F 17.977002 46.320983 40.417505
F 6.600282 34.774483 42.899105
F 7.023092 34.774483 25.599605
F 8.988102 51.515883 36.579905
F 8.988102 36.061083 36.579905
F 8.988102 43.788483 36.579905
F 22.680802 51.342483 25.145105
F 18.020702 35.991883 36.923905
F 18.004202 43.644283 36.879205
F 8.921362 51.515883 39.311205
F 8.921362 36.061083 39.311205
F 8.921362 43.788483 39.311205
F 17.984602 51.534183 36.692105
F 22.471602 51.313183 36.892005
F 17.880402 43.708583 39.525105
F 2.666922 39.937583 21.861905
F 2.666922 47.664983 21.861905
F 6.667092 34.774483 40.166105
F 8.832352 38.636983 42.952805
F 8.832352 46.364383 42.952805
F 6.778282 34.774483 35.615805
F 15.502402 50.269483 43.002505
F 16.105802 47.685483 22.141905
F 22.441102 38.665383 43.371305
F 27.128402 46.451583 43.598705
F 24.771602 42.531483 43.482505
F 24.984902 34.935083 40.964705
F 15.613802 34.811083 43.270005
F 25.070402 34.510083 29.163905
F 20.224102 34.701883 40.669505
F 20.572002 34.797983 28.880705
F 20.229002 34.791883 43.355905
F 15.981202 34.780183 25.917105
F 24.565702 34.954583 43.609205
F 25.216702 34.488383 21.672605
F 2.066762 47.664983 46.419505
F 2.066762 39.937583 46.419505
F 10.973602 47.652283 46.648905
F 10.973602 39.924883 46.648905
F 19.907602 47.689883 46.899005
F 20.080102 40.007283 46.780905
F 1.977742 50.215383 50.061105
F 1.977742 42.487983 50.061105
F 10.884502 50.228083 50.290605
F 10.884502 42.500683 50.290605
F 19.873102 50.337783 50.296505
F 19.907902 42.709683 50.485305
F 2.043932 50.215383 47.353405
F 2.043932 42.487983 47.353405
F 10.951302 50.228083 47.559305
F 10.951302 42.500683 47.559305
F 19.950302 50.180183 47.632305
F 20.104202 42.660983 47.708205
F 1.598922 47.664983 65.561605
F 1.598922 39.937583 65.561605
F 11.040302 47.652283 43.917705
F 11.040302 39.924883 43.917705
F 17.291902 43.815483 58.433105
F 21.794402 46.297183 65.005805
F 4.254272 38.633483 47.397905
F 4.254272 46.360883 47.397905
F 13.181402 38.636983 47.613805
F 13.181402 46.364383 47.613805
F 22.366502 38.695683 47.796505
F 22.337202 46.508083 47.930805
F 4.343262 51.519483 43.756305
F 4.343262 36.064683 43.756305
F 4.343262 43.792083 43.756305
F 13.270402 51.515983 43.972205
F 13.270402 36.061183 43.972205
F 13.270402 43.788583 43.972205
F 23.993602 42.585283 65.007905
F 6.489092 34.774483 47.449405
F 22.435102 36.244783 44.420805
F 4.276632 51.519483 46.483005
F 4.276632 36.064683 46.483005
F 4.276632 43.792083 46.483005
F 13.203602 51.515983 46.703405
F 13.203602 36.061183 46.703405
F 13.203602 43.788583 46.703405
F 24.724402 39.950683 44.384805
F 17.170702 38.631783 64.835405
F 22.394502 43.948483 46.955105
F 4.187622 38.633483 50.124705
F 4.187622 46.360883 50.124705
F 13.114602 38.636983 50.345105
F 13.114602 46.364383 50.345105
F 22.281302 38.887183 50.445305
F 22.325002 46.497983 50.609705
F 6.511302 47.650983 46.540805
F 6.511302 39.923583 46.540805
F 15.541802 47.631283 46.573205
F 15.635902 39.900283 46.663205
F 24.733402 47.678483 46.902005
F 24.747702 39.942883 47.054605
F 6.422292 50.229283 50.182405
F 6.422292 42.501883 50.182405
F 15.433702 50.130383 50.365605
F 15.375902 42.571383 50.204705
F 24.435302 50.242983 50.637105
F 24.679702 42.592183 50.615805
F 6.489092 50.229283 47.449405
F 6.489092 42.501883 47.449405
F 15.409602 50.106783 47.734805
F 15.511602 42.597383 47.542705
F 24.549202 50.279783 48.083705
F 24.651502 42.458083 47.846205
F 6.578082 47.650983 43.807805
F 6.578082 39.923583 43.807805
F 26.272002 38.803983 64.954905
F 17.114002 46.261483 65.063005
F 18.000802 36.063383 43.993105
F 26.482902 46.405283 65.123105
F 8.721122 38.636983 47.504805
F 8.721122 46.364383 47.504805
F 17.870102 38.680483 47.636505
F 17.753202 46.379083 47.735305
F 17.314202 36.197783 58.524905
F 22.104002 51.558583 44.359805
F 8.810102 51.515883 43.863205
F 8.810102 36.061083 43.863205
F 8.810102 43.788483 43.863205
F 17.309802 51.527283 61.238405
F 26.550502 43.817983 61.418605
F 15.613402 39.817783 44.087505
F 19.986302 47.631683 44.138505
F 6.133092 34.774483 62.016005
F 8.298352 46.364383 64.802705
F 8.743362 51.515883 46.594405
F 8.743362 36.061083 46.594405
F 8.743362 43.788483 46.594405
F 24.696802 47.647283 44.279405
F 17.852602 36.161783 46.726705
F 17.853402 43.832783 46.771105
F 15.579902 47.685083 43.788205
F 21.963002 51.440683 54.274205
F 21.805602 38.855583 64.986705
F 8.654352 38.636983 50.236105
F 8.654352 46.364383 50.236105
F 17.705802 38.913683 50.414405
F 17.720302 46.343983 50.607905
F 21.997502 51.541783 58.780205
F 26.511302 43.968683 58.720305
F 1.888762 47.664983 53.702805
F 1.888762 39.937583 53.702805
F 10.795602 47.652283 53.932205
F 10.795602 39.924883 53.932205
F 19.891402 47.779483 54.275005
F 19.773902 40.180183 54.246805
F 1.799742 50.215383 57.344405
F 1.799742 42.487983 57.344405
F 10.706502 50.228083 57.573905
F 10.706502 42.500683 57.573905
F 19.832602 50.256583 57.736305
F 19.732102 42.684983 57.756405
F 1.865932 50.215383 54.636705
F 1.865932 42.487983 54.636705
F 10.773302 50.228083 54.842605
F 10.773302 42.500683 54.842605
F 19.616702 50.350383 55.122805
F 19.808902 42.757083 55.114505
F 1.954922 47.664983 50.995105
F 1.954922 39.937583 50.995105
F 10.862302 47.652283 51.201005
F 10.862302 39.924883 51.201005
F 19.984102 47.721783 51.540705
F 19.981802 40.113683 51.423105
F 4.076272 38.633483 54.681205
F 4.076272 46.360883 54.681205
F 13.003402 38.636983 54.897105
F 13.003402 46.364383 54.897105
F 22.137602 39.092283 54.893805
F 22.056602 46.500683 55.067905
F 4.165262 51.519483 51.039605
F 4.165262 36.064683 51.039605
F 4.165262 43.792083 51.039605
F 13.092402 51.515983 51.255505
F 13.092402 36.061183 51.255505
F 13.092402 43.788583 51.255505
F 17.451602 51.655883 51.319705
F 22.337602 36.311483 51.289105
F 22.261802 43.835983 51.448605
F 4.098632 51.519483 53.766305
F 4.098632 36.064683 53.766305
F 4.098632 43.792083 53.766305
F 13.025602 51.515983 53.986705
F 13.025602 36.061183 53.986705
F 13.025602 43.788583 53.986705
F 21.965102 51.550683 61.580905
F 22.119102 36.267683 54.055305
F 22.148902 43.892783 54.281605
F 4.009622 38.633483 57.408005
F 4.009622 46.360883 57.408005
F 12.936602 38.636983 57.628405
F 12.936602 46.364383 57.628405
F 21.815702 38.799883 57.608705
F 21.934902 46.342283 57.851805
F 6.333302 47.650983 53.824005
F 6.333302 39.923583 53.824005
F 15.213002 47.654083 53.867005
F 15.112902 39.879583 54.009505
F 24.460802 47.551883 54.276905
F 24.616302 40.057883 54.138605
F 6.244292 50.229283 57.465705
F 6.244292 42.501883 57.465705
F 15.099302 50.263883 57.725005
F 15.147302 42.576283 57.531205
F 24.516102 50.238283 57.701005
F 24.262002 42.659583 57.947105
F 6.311092 50.229283 54.732705
F 6.311092 42.501883 54.732705
F 15.173002 50.176283 55.050105
F 15.195902 42.429183 54.817705
F 24.550902 50.331483 54.932305
F 24.495802 42.689283 55.193505
F 6.400082 47.650983 51.091005
F 6.400082 39.923583 51.091005
F 15.407802 47.527583 51.148205
F 15.397502 39.990183 51.393605
F 24.415902 47.753483 51.549005
F 24.500102 40.044783 51.523905
F 8.543122 38.636983 54.788105
F 8.543122 46.364383 54.788105
F 17.446902 38.731083 54.931905
F 17.626802 46.453483 54.890205
F 22.464302 36.069383 47.054505
F 8.387362 43.788483 61.161005
F 8.632102 51.515883 51.146505
F 8.632102 36.061083 51.146505
F 8.632102 43.788483 51.146505
F 17.516002 51.381383 58.535205
F 17.581202 36.271583 51.193505
F 17.528802 43.770683 51.484805
F 26.754702 51.692583 58.682705
F 17.307902 43.925783 61.159305
F 19.433802 50.174183 65.075805
F 8.565362 51.515883 53.877705
F 8.565362 36.061083 53.877705
F 8.565362 43.788483 53.877705
F 19.379202 42.463583 65.078705
F 17.644702 36.110083 53.876105
F 17.534602 43.760083 54.073505
F 6.066292 34.774483 64.749005
F 26.472802 38.900283 62.306905
F 20.124502 39.940183 44.026405
F 8.476352 38.636983 57.519405
F 8.476352 46.364383 57.519405
F 17.343402 38.719183 57.660705
F 17.507302 46.373783 57.655505
F 22.270102 51.455583 47.029105
F 6.422292 34.774483 50.182405
F 1.710762 47.664983 60.986105
F 1.710762 39.937583 60.986105
F 10.617602 47.652283 61.215505
F 10.617602 39.924883 61.215505
F 19.498602 47.569183 61.474405
F 19.620002 40.040783 61.376105
F 1.621752 50.215383 64.627705
F 1.621752 42.487983 64.627705
F 10.528502 50.228083 64.857105
F 10.528502 42.500683 64.857105
F 8.298352 38.636983 64.802705
F 6.311092 34.774483 54.732705
F 1.687932 50.215383 61.920005
F 1.687932 42.487983 61.920005
F 10.595302 50.228083 62.125905
F 10.595302 42.500683 62.125905
F 19.455102 50.291883 62.335505
F 19.554402 42.707283 62.398105
F 1.776922 47.664983 58.278305
F 1.776922 39.937583 58.278305
F 10.684302 47.652283 58.484305
F 10.684302 39.924883 58.484305
F 19.695202 47.640383 58.732705
F 19.602802 40.092483 58.609505
F 3.898272 38.633483 61.964505
F 3.898272 46.360883 61.964505
F 12.825402 38.636983 62.180405
F 12.825402 46.364383 62.180405
F 22.061502 38.733783 62.255505
F 21.980702 46.471883 62.222505
F 3.987262 51.519483 58.322805
F 3.987262 36.064683 58.322805
F 3.987262 43.792083 58.322805
F 12.914402 51.515983 58.538805
F 12.914402 36.061183 58.538805
F 12.914402 43.788583 58.538805
F 8.387362 36.061083 61.161005
F 21.944202 36.275683 58.533905
F 21.872302 43.761283 58.782905
F 3.920632 51.519483 61.049605
F 3.920632 36.064683 61.049605
F 3.920632 43.792083 61.049605
F 12.847602 51.515983 61.270005
F 12.847602 36.061183 61.270005
F 12.847602 43.788583 61.270005
F 17.208202 36.056783 61.197905
F 21.858402 36.259883 61.288005
F 21.860302 43.824483 61.468705
F 3.831622 38.633483 64.691205
F 3.831622 46.360883 64.691205
F 12.758602 38.636983 64.911605
F 12.758602 46.364383 64.911605
F 6.244292 34.774483 57.465705
F 23.812602 50.371683 65.109505
F 6.155302 47.650983 61.107305
F 6.155302 39.923583 61.107305
F 15.062602 47.675983 61.225805
F 14.968602 40.019483 61.260705
F 24.285902 47.731883 61.405505
F 24.209802 40.048383 61.402005
F 6.066292 50.229283 64.749005
F 6.066292 42.501883 64.749005
F 14.988702 50.228083 64.966105
F 14.988702 42.500683 64.966105
F 17.645702 51.429883 46.746105
F 26.329602 46.474483 62.364605
F 6.133092 50.229283 62.016005
F 6.133092 42.501883 62.016005
F 15.055202 50.191183 62.128105
F 15.075002 42.471483 62.311605
F 24.326202 50.368283 62.346105
F 24.341702 42.589883 62.259605
F 6.222082 47.650983 58.374305
F 6.222082 39.923583 58.374305
F 15.299902 47.650683 58.407405
F 15.076102 39.978283 58.577105
F 24.242302 47.749783 58.751105
F 24.153202 39.965283 58.746105
F 8.365122 38.636983 62.071405
F 8.365122 46.364383 62.071405
F 17.225302 38.798683 62.073105
F 17.217002 46.453483 62.341005
F 8.387362 51.515883 61.161005
F 17.751402 51.632283 43.829305
F 8.454102 51.515883 58.429705
F 8.454102 36.061083 58.429705
F 8.454102 43.788483 58.429705
F 26.662602 51.548883 61.365005
F 22.048602 51.604683 51.497605
F 17.254402 51.397383 53.994405
F 22.341202 43.950983 44.180705
F 17.786202 43.658483 44.023105
F 26.666102 46.632483 57.874605
F 24.070402 34.901883 62.362605
F 26.337302 36.219583 61.454405
F 15.383902 34.609483 50.430605
F 26.928902 46.444483 55.195805
F 26.504902 39.030783 57.877505
F 26.390102 36.337583 58.813305
F 15.383202 34.899583 47.642305
F 24.889802 34.836983 48.018005
F 26.873902 36.306983 54.286205
F 20.118802 34.770483 47.927305
F 19.615002 34.949883 64.857405
F 24.648402 34.863483 50.769805
F 24.197502 34.953983 57.709105
F 19.891902 34.897383 50.538905
F 19.692302 34.813483 57.751405
F 24.088502 34.633083 65.049505
F 15.064302 34.703183 62.294805
F 1.532762 47.664983 68.269305
F 1.532762 39.937583 68.269305
F 10.439602 47.652283 68.498805
F 10.439602 39.924883 68.498805
F 19.408602 47.421083 68.626005
F 19.549902 39.807583 68.585005
F 1.443752 50.215383 71.911005
F 1.443752 42.487983 71.911005
F 10.350502 50.228083 72.140405
F 10.350502 42.500683 72.140405
F 19.406302 50.243683 72.336605
F 19.127102 42.300583 72.230405
F 1.509932 50.215383 69.203305
F 1.509932 42.487983 69.203305
F 10.417302 50.228083 69.409205
F 10.417302 42.500683 69.409205
F 19.366602 50.000183 69.638105
F 19.456902 42.236983 69.579405
F 1.064933 47.664983 87.411905
F 1.064933 39.937583 87.411905
F 10.506302 47.652283 65.767605
F 10.506302 39.924883 65.767605
F 26.012102 36.103783 68.659805
F 26.202502 46.418483 69.595905
F 3.720272 38.633483 69.247805
F 3.720272 46.360883 69.247805
F 12.647402 38.636983 69.463705
F 12.647402 46.364383 69.463705
F 21.644002 38.479483 69.690005
F 21.614802 46.307983 69.579405
F 3.809262 51.519483 65.606105
F 3.809262 36.064683 65.606105
F 3.809262 43.792083 65.606105
F 12.736402 51.515983 65.822105
F 12.736402 36.061183 65.822105
F 12.736402 43.788583 65.822105
F 24.143302 40.015683 65.978505
F 26.322002 51.664483 68.738405
F 25.843802 51.518483 73.235105
F 3.742632 51.519483 68.332905
F 3.742632 36.064683 68.332905
F 3.742632 43.792083 68.332905
F 12.669602 51.515983 68.553305
F 12.669602 36.061183 68.553305
F 12.669602 43.788583 68.553305
F 25.686902 43.744683 73.273105
F 21.768502 36.154383 68.413505
F 21.550502 43.618883 68.630305
F 3.653622 38.633483 71.974505
F 3.653622 46.360883 71.974505
F 12.580602 38.636983 72.194905
F 12.580602 46.364383 72.194905
F 21.558602 38.469683 72.354805
F 21.474502 46.266483 72.289705
F 5.977302 47.650983 68.390605
F 5.977302 39.923583 68.390605
F 14.899702 47.652283 68.607805
F 14.899702 39.924883 68.607805
F 23.858402 47.602383 68.611905
F 23.900002 39.727083 68.759005
F 5.888292 50.229283 72.032305
F 5.888292 42.501883 72.032305
F 14.810702 50.228083 72.249405
F 14.810702 42.500683 72.249405
F 23.734202 50.156983 72.276805
F 23.554102 42.367483 72.353605
F 5.955092 50.229283 69.299305
F 5.955092 42.501883 69.299305
F 14.877402 50.228083 69.518205
F 14.877402 42.500683 69.518205
F 23.911002 50.301383 69.418205
F 23.609702 42.340883 69.670405
F 6.044082 47.650983 65.657605
F 6.044082 39.923583 65.657605
F 14.966402 47.652283 65.876605
F 14.966402 39.924883 65.876605
F 25.636202 51.747183 83.296305
F 25.754902 43.683083 76.029905
F 8.187122 38.636983 69.354705
F 8.187122 46.364383 69.354705
F 17.327202 38.520283 69.510505
F 17.083802 46.091183 69.355005
F 21.498902 51.576483 73.128105
F 16.680502 51.487983 75.609905
F 8.276102 51.515883 65.713005
F 8.276102 36.061083 65.713005
F 8.276102 43.788483 65.713005
F 25.413402 38.645583 87.146105
F 16.656202 46.324183 86.844805
F 17.008102 51.421083 72.971105
F 17.152802 51.469183 65.952605
F 25.710802 51.385383 75.943005
F 21.195602 51.580783 80.368705
F 8.209362 51.515883 68.444305
F 8.209362 36.061083 68.444305
F 8.209362 43.788483 68.444305
F 26.028202 51.692483 66.062105
F 17.333902 35.935283 68.651205
F 17.240802 43.508283 68.626605
F 25.954902 38.547683 79.695205
F 25.966302 46.399583 72.328805
F 21.015402 46.366083 86.913805
F 8.120362 38.636983 72.085905
F 8.120362 46.364383 72.085905
F 16.901102 38.652083 72.190805
F 17.064402 46.179883 72.091405
F 25.880202 46.328183 76.956505
F 21.063402 38.699683 86.816605
F 1.354762 47.664983 75.552605
F 1.354762 39.937583 75.552605
F 10.261602 47.652283 75.782105
F 10.261602 39.924883 75.782105
F 19.253102 47.494283 76.000105
F 19.319502 39.884483 75.943405
F 1.265752 50.215383 79.194305
F 1.265752 42.487983 79.194305
F 10.172502 50.228083 79.423705
F 10.172502 42.500683 79.423705
F 19.113702 50.318883 79.224205
F 19.118302 42.431683 79.466205
F 1.331932 50.215383 76.486605
F 1.331932 42.487983 76.486605
F 10.239302 50.228083 76.692505
F 10.239302 42.500683 76.692505
F 18.960602 50.237883 76.499105
F 19.242002 42.466583 76.716005
F 1.420922 47.664983 72.844905
F 1.420922 39.937583 72.844905
F 10.328302 47.652283 73.050805
F 10.328302 39.924883 73.050805
F 19.298802 47.675683 73.178005
F 19.292102 39.806583 73.220605
F 3.542272 38.633483 76.531005
F 3.542272 46.360883 76.531005
F 12.469402 38.636983 76.747005
F 12.469402 46.364383 76.747005
F 21.230202 38.451383 76.975105
F 21.455602 46.244983 76.817805
F 3.631262 51.519483 72.889405
F 3.631262 36.064683 72.889405
F 3.631262 43.792083 72.889405
F 12.558402 51.515983 73.105305
F 12.558402 36.061183 73.105305
F 12.558402 43.788583 73.105305
F 16.665402 51.544883 83.079705
F 21.576202 35.944283 73.265005
F 21.288702 43.641183 73.152405
F 3.564632 51.519483 75.616205
F 3.564632 36.064683 75.616205
F 3.564632 43.792083 75.616205
F 12.491602 51.515983 75.836605
F 12.491602 36.061183 75.836605
F 12.491602 43.788583 75.836605
F 26.108502 38.671483 69.829805
F 21.396602 35.915883 75.980005
F 21.493102 43.569683 75.886705
F 3.475622 38.633483 79.257805
F 3.475622 46.360883 79.257805
F 12.402602 38.636983 79.478205
F 12.402602 46.364383 79.478205
F 21.267202 38.562983 79.747005
F 21.277702 46.362383 79.688205
F 5.799302 47.650983 75.673905
F 5.799302 39.923583 75.673905
F 14.721702 47.652283 75.891105
F 14.721702 39.924883 75.891105
F 23.692102 47.389783 75.855205
F 23.525402 39.672383 76.064805
F 5.710292 50.229283 79.315505
F 5.710292 42.501883 79.315505
F 14.632702 50.228083 79.532705
F 14.632702 42.500683 79.532705
F 23.538902 50.408583 79.589405
F 23.425202 42.385083 79.583705
F 5.777092 50.229283 76.582505
F 5.777092 42.501883 76.582505
F 14.699402 50.228083 76.801505
F 14.699402 42.500683 76.801505
F 23.539202 50.124883 76.739805
F 23.631802 42.184283 76.977605
F 5.866082 47.650983 72.940905
F 5.866082 39.923583 72.940905
F 14.788402 47.652283 73.159805
F 14.788402 39.924883 73.159805
F 23.708402 47.553783 73.187805
F 23.694302 39.840983 73.384205
F 8.009122 38.636983 76.638005
F 8.009122 46.364383 76.638005
F 16.990102 38.555783 76.988505
F 16.812502 46.228783 76.708005
F 21.710302 43.561783 65.870405
F 26.062602 36.354183 65.998305
F 8.098102 51.515883 72.996305
F 8.098102 36.061083 72.996305
F 8.098102 43.788483 72.996305
F 16.927002 51.596683 80.379505
F 17.084702 36.197083 73.037305
F 17.023802 43.655183 73.276105
F 5.710292 34.774483 79.315505
F 26.157802 36.011583 73.403505
F 17.122002 51.425183 68.719205
F 8.031362 51.515883 75.727605
F 8.031362 36.061083 75.727605
F 8.031362 43.788483 75.727605
F 21.931002 36.070983 65.773305
F 16.975202 36.019483 75.861305
F 17.008702 43.650683 75.881105
F 21.448202 51.485183 75.867205
F 17.177002 36.091283 65.916705
F 26.044302 38.616483 72.633805
F 7.942362 38.636983 79.369205
F 7.942362 46.364383 79.369205
F 16.835202 38.613883 79.715005
F 16.681602 46.174483 79.410805
F 18.736502 50.096783 86.852305
F 25.582502 46.530883 79.754305
F 1.176762 47.664983 82.835905
F 1.176762 39.937583 82.835905
F 10.083602 47.652283 83.065405
F 10.083602 39.924883 83.065405
F 18.868002 47.485183 82.993105
F 18.873002 39.915983 83.273405
F 1.087752 50.215383 86.477505
F 1.087752 42.487983 86.477505
F 9.994542 50.228083 86.707005
F 9.994542 42.500683 86.707005
F 23.385902 50.280583 86.940805
F 5.532272 34.774583 86.598905
F 1.153932 50.215383 83.769805
F 1.153932 42.487983 83.769805
F 10.061302 50.228083 83.975805
F 10.061302 42.500683 83.975805
F 18.791702 50.116383 84.111605
F 19.008302 42.373783 84.187705
F 1.242922 47.664983 80.128205
F 1.242922 39.937583 80.128205
F 10.150302 47.652283 80.334105
F 10.150302 39.924883 80.334105
F 18.948002 47.645283 80.361405
F 19.047902 39.990883 80.562205
F 3.364272 38.633483 83.814305
F 3.364272 46.360883 83.814305
F 12.291402 38.636983 84.030305
F 12.291402 46.364383 84.030305
F 20.998802 38.536783 84.195705
F 21.081202 46.260383 84.145405
F 3.453262 51.519483 80.172705
F 3.453262 36.064683 80.172705
F 3.453262 43.792083 80.172705
F 12.380402 51.515983 80.388605
F 12.380402 36.061183 80.388605
F 12.380402 43.788583 80.388605
F 25.905902 35.996883 76.161305
F 21.354202 36.009883 80.688505
F 21.181602 43.788483 80.522305
F 3.386632 51.519483 82.899405
F 3.386632 36.064683 82.899405
F 3.386632 43.792083 82.899405
F 12.313602 51.515983 83.119905
F 12.313602 36.061183 83.119905
F 12.313602 43.788583 83.119905
F 23.969902 47.566883 65.955405
F 21.019202 35.981983 83.303905
F 21.156502 43.820883 83.183705
F 3.297602 38.633483 86.541105
F 3.297602 46.360883 86.541105
F 12.224602 38.636983 86.761505
F 12.224602 46.364383 86.761505
F 25.417602 46.542983 87.008605
F 16.654902 38.516283 86.840105
F 5.621302 47.650983 82.957205
F 5.621302 39.923583 82.957205
F 14.543702 47.652283 83.174405
F 14.543702 39.924883 83.174405
F 23.213102 47.865483 83.172605
F 23.234702 39.840383 83.211905
F 5.532272 50.229283 86.598905
F 5.532272 42.501983 86.598905
F 14.454702 50.228083 86.816005
F 14.454702 42.500683 86.816005
F 19.419102 39.869783 65.865705
F 23.312802 42.403783 86.874605
F 5.599092 50.229283 83.865805
F 5.599092 42.501883 83.865805
F 14.521402 50.228083 84.084805
F 14.521402 42.500683 84.084805
F 23.320002 50.463983 84.214905
F 23.389402 42.462883 84.044505
F 5.688082 47.650983 80.224205
F 5.688082 39.923583 80.224205
F 14.610402 47.652283 80.443105
F 14.610402 39.924883 80.443105
F 23.416302 47.826483 80.519305
F 23.651002 39.803083 80.351805
F 7.831122 38.636983 83.921205
F 7.831122 46.364383 83.921205
F 16.592502 38.489083 83.915705
F 16.705502 46.290883 84.098605
F 25.462702 38.766783 84.423605
F 25.358602 46.650483 84.253905
F 7.920102 51.515883 80.279605
F 7.920102 36.061083 80.279605
F 7.920102 43.788483 80.279605
F 5.955092 34.774483 69.299305
F 16.765102 36.022583 80.546405
F 16.788702 43.753983 80.537005
F 26.062902 36.025283 80.742405
F 21.593002 51.429483 68.699705
F 25.511502 43.947183 80.661505
F 7.853362 51.515883 83.010905
F 7.853362 36.061083 83.010905
F 7.853362 43.788483 83.010905
F 25.893302 43.803183 68.800505
F 16.776502 35.871983 83.200805
F 16.819002 43.559983 83.331905
F 25.846802 38.514583 76.873105
F 25.698302 36.230783 83.372405
F 25.478902 44.151683 83.382305
F 7.764362 38.636983 86.652505
F 7.764362 46.364383 86.652505
F 5.777092 34.774483 76.582505
F 5.599092 34.774483 83.865805
F 18.864702 42.672883 86.940305
F 5.888292 34.774483 72.032305
F 25.769002 51.652283 80.547005
F 21.138802 51.634383 83.306505
F 19.531202 47.574483 65.984905
F 26.395902 43.917383 66.111805
F 21.563402 51.530683 66.042105
F 17.194702 43.699283 65.899905
F 23.362102 34.754283 87.051605
F 23.368402 34.874683 84.283605
F 18.938702 34.725983 84.315305
F 23.748202 34.847783 79.671105
F 23.763502 34.576983 76.958405
F 19.165302 34.801683 76.875205
F 19.516702 34.784883 69.479105
F 0.998362 47.669283 90.121105
F 0.998362 39.941883 90.121105
F 9.905552 47.652283 90.348605
F 9.905552 39.924883 90.348605
F 18.685702 47.681183 90.581405
F 18.809202 39.891183 90.567205
F 0.909930 50.197683 93.771105
F 0.909930 42.470283 93.771105
F 9.816542 50.228083 93.990305
F 9.816542 42.500683 93.990305
F 18.716102 50.293183 94.379805
F 18.698502 42.510683 94.258305
F 0.921569 50.236783 91.055005
F 0.921571 42.509383 91.055005
F 9.883292 50.228083 91.259005
F 9.883292 42.500683 91.259005
F 18.654702 50.244283 91.560405
F 18.804902 42.450583 91.520905
F 0.430228 47.622483 109.278805
F 0.430228 39.895083 109.278805
F 9.972292 47.652283 87.617405
F 9.972292 39.924883 87.617405
F 18.319102 42.405883 108.773805
F 18.835202 40.109683 87.896705
F 3.185582 38.634183 91.099305
F 3.185582 46.361583 91.099305
F 12.113402 38.636983 91.313505
F 12.113402 46.364383 91.313505
F 20.980402 38.718083 91.684505
F 20.910302 46.442883 91.469105
F 3.275122 51.519383 87.456505
F 3.275122 36.064583 87.456505
F 3.275122 43.791983 87.456505
F 12.202402 51.515983 87.671905
F 12.202402 36.061183 87.671905
F 12.202402 43.788583 87.671905
F 20.988902 51.408883 87.772105
F 25.136802 46.560083 108.945805
F 18.849302 47.659283 87.795905
F 3.201982 51.517183 90.185705
F 3.201982 36.062383 90.185705
F 3.201982 43.789783 90.185705
F 12.135602 51.515983 90.403105
F 12.135602 36.061183 90.403105
F 12.135602 43.788583 90.403105
F 16.671702 43.749583 87.835005
F 20.778902 35.954183 90.683205
F 21.073902 43.920483 90.523005
F 3.096212 38.640283 93.833405
F 3.096212 46.367683 93.833405
F 12.046602 38.636983 94.044805
F 12.046602 46.364383 94.044805
F 20.980802 38.720283 94.293205
F 21.031702 46.345983 94.232105
F 5.443252 47.650883 90.240605
F 5.443252 39.923483 90.240605
F 14.365702 47.652283 90.457605
F 14.365702 39.924883 90.457605
F 23.051002 47.794483 90.712605
F 23.131802 39.982283 90.664505
F 5.354312 50.229483 93.882305
F 5.354312 42.502083 93.882305
F 14.276702 50.228083 94.099305
F 14.276702 42.500683 94.099305
F 23.140102 50.467483 94.165705
F 23.218302 42.729783 94.125105
F 5.420272 50.229283 91.149205
F 5.420272 42.501883 91.149205
F 14.343402 50.228083 91.368005
F 14.343402 42.500683 91.368005
F 22.993602 50.363083 91.398505
F 23.093102 42.523683 91.440705
F 5.510082 47.650983 87.507505
F 5.510082 39.923583 87.507505
F 14.432402 47.652283 87.726405
F 14.432402 39.924883 87.726405
F 25.171102 51.686183 95.409305
F 16.008202 38.580983 108.612805
F 7.653112 38.636983 91.204505
F 7.653112 46.364383 91.204505
F 16.584502 38.491783 91.415305
F 16.576402 46.278583 91.399505
F 25.330602 38.627383 91.658305
F 25.259502 46.388683 91.714505
F 7.742102 51.515883 87.562905
F 7.742102 36.061083 87.562905
F 7.742102 43.788483 87.562905
F 16.230602 46.339083 108.768805
F 9.527252 34.773283 105.825805
F 24.924402 51.514983 105.337805
F 23.182102 47.753883 87.888105
F 25.229702 43.968783 87.928205
F 16.239702 51.567583 105.228805
F 7.675252 51.515883 90.294205
F 7.675252 36.061083 90.294205
F 7.675252 43.788483 90.294205
F 16.608402 36.003083 87.829305
F 16.688402 35.956383 90.469705
F 16.481202 43.719283 90.495105
F 23.190902 39.993983 87.951905
F 25.346002 35.962883 90.788605
F 25.367802 43.854583 90.584705
F 7.585962 38.637083 93.935805
F 7.585962 46.364483 93.935805
F 16.591902 38.602783 94.145205
F 16.458502 46.241783 94.103405
F 25.268602 38.741283 94.410705
F 25.217802 46.456783 94.358705
F 0.827487 47.691383 97.427005
F 0.827488 39.963983 97.427005
F 9.727552 47.652283 97.631905
F 9.727552 39.924883 97.631905
F 18.612402 47.890083 97.888305
F 18.520302 40.053383 97.883405
F 0.741975 50.185983 101.073805
F 0.741976 42.458583 101.073805
F 9.638542 50.228083 101.273805
F 9.638542 42.500683 101.273805
F 18.514502 50.316683 101.708805
F 18.375002 42.451183 101.637805
F 0.628544 50.281383 98.348605
F 0.628544 42.553983 98.348605
F 9.705262 50.228083 98.542305
F 9.705262 42.500683 98.542305
F 18.587802 50.397283 98.897705
F 18.680002 42.583983 98.863505
F 0.695093 47.590283 94.705905
F 0.695093 39.862883 94.705905
F 9.794272 47.652283 94.900705
F 9.794272 39.924883 94.900705
F 18.703302 47.609283 95.088105
F 18.712802 40.032483 95.207105
F 3.008292 38.635883 98.384305
F 3.008292 46.363283 98.384305
F 11.935402 38.636983 98.596805
F 11.935402 46.364383 98.596805
F 20.741802 38.599883 98.941405
F 20.554902 46.323183 98.891905
F 3.096362 51.517183 94.742105
F 3.096362 36.062383 94.742105
F 3.096362 43.789783 94.742105
F 12.024402 51.515983 94.955205
F 12.024402 36.061183 94.955205
F 12.024402 43.788583 94.955205
F 4.998792 34.774483 108.448805
F 20.763602 36.124083 95.208905
F 20.927102 43.773083 95.104805
F 3.000852 51.511283 97.477205
F 3.000852 36.056483 97.477205
F 3.000852 43.783883 97.477205
F 11.957602 51.515983 97.686405
F 11.957602 36.061183 97.686405
F 11.957602 43.788583 97.686405
F 22.583002 42.416783 108.844805
F 20.593802 36.152183 97.916905
F 20.938402 43.732583 97.770405
F 2.910912 38.641483 101.119805
F 2.910912 46.368883 101.119805
F 11.868602 38.636983 101.327805
F 11.868602 46.364383 101.327805
F 20.508402 38.556083 101.634805
F 20.857702 46.331683 101.579805
F 5.265482 47.650883 97.524005
F 5.265482 39.923483 97.524005
F 14.187702 47.652283 97.740905
F 14.187702 39.924883 97.740905
F 22.934602 47.502683 97.998605
F 22.963902 39.857083 98.002305
F 5.176622 50.229483 101.165805
F 5.176622 42.502083 101.165805
F 14.098702 50.228083 101.382805
F 14.098702 42.500683 101.382805
F 22.914702 50.283883 101.523805
F 22.823102 42.569583 101.540805
F 5.238802 50.229483 98.432405
F 5.238802 42.502083 98.432405
F 14.165402 50.228083 98.651305
F 14.165402 42.500683 98.651305
F 23.046402 50.040283 98.892105
F 23.116602 42.492083 98.899205
F 5.329122 47.651083 94.790905
F 5.329122 39.923683 94.790905
F 14.254402 47.652283 95.009705
F 14.254402 39.924883 95.009705
F 23.019602 47.852783 95.242905
F 23.126002 40.134083 95.167405
F 7.475132 38.636983 98.487805
F 7.475132 46.364383 98.487805
F 16.212802 38.638783 98.965005
F 16.309302 46.344183 98.620905
F 25.242702 38.648783 98.912905
F 25.418302 46.314183 98.807905
F 7.564102 51.515883 94.846205
F 7.564102 36.061083 94.846205
F 7.564102 43.788483 94.846205
F 20.507202 46.237083 108.938805
F 16.371802 36.077883 95.360805
F 16.453202 43.703683 95.066805
F 16.151102 51.410483 102.532805
F 25.255502 36.034983 95.345905
F 25.405402 43.929383 95.161005
F 7.496742 51.515783 97.577505
F 7.496742 36.060983 97.577505
F 7.496742 43.788383 97.577505
F 20.449102 51.513483 105.344805
F 16.359702 36.162583 98.130805
F 16.454302 43.783483 97.776905
F 20.917002 51.574683 90.551205
F 25.220302 35.908083 98.012205
F 25.340502 43.684883 97.826405
F 7.407642 38.637183 101.218805
F 7.407642 46.364583 101.218805
F 16.133102 38.667283 101.558805
F 16.275602 46.436283 101.413805
F 24.945802 38.658883 101.635805
F 25.295402 46.280183 101.558805
F 0.655914 47.691583 104.716805
F 0.655915 39.964283 104.716805
F 9.549562 47.652283 104.914805
F 9.549562 39.924883 104.914805
F 18.547302 47.553483 105.060805
F 18.212402 39.777383 105.164805
F 0.569318 50.193683 108.357805
F 0.569318 42.466283 108.357805
F 9.460552 50.228083 108.556805
F 9.460552 42.500683 108.556805
F 16.554802 51.438683 90.618505
F 5.238802 34.774683 98.432405
F 0.487276 50.269983 105.636805
F 0.487276 42.542583 105.636805
F 9.527252 50.228083 105.825805
F 9.527252 42.500683 105.825805
F 18.283702 50.030383 106.125805
F 18.177702 42.479383 105.980805
F 0.548091 47.600483 101.993805
F 0.548091 39.873083 101.993805
F 9.616242 47.652283 102.183805
F 9.616242 39.924883 102.183805
F 18.550202 47.669983 102.273805
F 18.361302 39.912183 102.424805
F 2.832842 38.634583 105.667805
F 2.832842 46.361983 105.667805
F 11.757402 38.636983 105.879805
F 11.757402 46.364383 105.879805
F 20.490302 38.662983 105.997805
F 20.618602 46.190783 106.189805
F 2.920542 51.517483 102.025805
F 2.920542 36.062683 102.025805
F 2.920542 43.790083 102.025805
F 11.846402 51.515983 102.238805
F 11.846402 36.061183 102.238805
F 11.846402 43.788583 102.238805
F 16.319502 51.647083 97.923405
F 20.437202 36.049183 102.641805
F 20.691802 43.761483 102.564805
F 2.826572 51.513083 104.759805
F 2.826572 36.058283 104.759805
F 2.826572 43.785683 104.759805
F 11.779602 51.515983 104.969805
F 11.779602 36.061183 104.969805
F 11.779602 43.788583 104.969805
F 25.042202 38.532983 108.831805
F 20.641902 36.056483 105.285805
F 20.553702 43.666183 105.254805
F 2.744462 38.637483 108.399805
F 2.744462 46.364883 108.399805
F 11.690602 38.636983 108.611805
F 11.690602 46.364383 108.611805
F 25.483002 36.164083 88.228305
F 21.110202 43.785283 87.752505
F 5.087742 47.650983 104.806805
F 5.087742 39.923583 104.806805
F 14.009702 47.652283 105.023805
F 14.009702 39.924883 105.023805
F 22.813402 47.650283 105.283805
F 22.823302 39.903483 105.198805
F 4.998792 50.229283 108.448805
F 4.998792 42.501883 108.448805
F 13.920702 50.228083 108.665805
F 13.920702 42.500683 108.665805
F 0.921571 34.781983 91.055005
F 16.378502 51.477783 95.241605
F 5.060962 50.229683 105.715805
F 5.060962 42.502283 105.715805
F 13.987402 50.228083 105.934805
F 13.987402 42.500683 105.934805
F 22.681702 50.228583 106.255805
F 22.712002 42.481683 106.099805
F 5.149392 47.650783 102.073805
F 5.149392 39.923383 102.073805
F 14.076402 47.652283 102.292805
F 14.076402 39.924883 102.292805
F 23.083102 47.683583 102.473805
F 22.754302 39.900483 102.532805
F 7.297172 38.636983 105.770805
F 7.297172 46.364383 105.770805
F 15.914702 38.272683 106.046805
F 16.211202 46.601183 106.096805
F 24.831702 38.488483 106.119805
F 25.029402 46.496483 106.320805
F 7.386142 51.515883 102.129805
F 7.386142 36.061083 102.129805
F 7.386142 43.788483 102.129805
F 0.487276 34.815183 105.636805
F 16.319202 35.994083 102.158805
F 16.166302 43.894783 102.323805
F 25.256502 51.529183 102.529805
F 24.908902 36.130583 102.711805
F 25.018602 43.837283 102.668805
F 7.318732 51.515783 104.860805
F 7.318732 36.060983 104.860805
F 7.318732 43.788383 104.860805
F 20.561702 51.598183 102.675805
F 16.283102 35.885183 104.904805
F 16.137002 44.035283 105.061805
F 25.362602 51.617683 90.630205
F 25.114102 35.899683 105.413805
F 24.880202 43.800283 105.380805
F 7.229892 38.637083 108.502805
F 7.229892 46.364483 108.502805
F 20.900902 51.497083 98.037705
F 25.267302 51.503383 98.128105
F 9.705262 34.773283 98.542305
F 5.060962 34.774883 105.715805
F 5.354312 34.774683 93.882305
F 5.420272 34.774483 91.149205
F 0.628544 34.826583 98.348605
F 5.176622 34.774683 101.165805
F 25.529302 51.685783 87.884705
F 20.986102 51.704383 95.316205
F 18.292302 50.120683 108.859805
F 21.100902 36.139183 87.947305
F 20.680402 38.432383 108.872805
F 16.522602 51.488183 87.858705
F 22.799702 50.321583 108.907805
F 18.513402 34.510783 98.683405
F 18.631102 34.498283 91.586805
F 18.589602 34.603683 101.345805
F 22.971202 34.717083 94.503305
F 22.699002 34.906083 101.755805
F 0.481591 47.684083 111.999805
F 0.481591 39.956683 111.999805
F 9.371562 47.652283 112.198805
F 9.371562 39.924883 112.198805
F 18.597602 47.475783 112.353805
F 18.364402 39.943883 112.377805
F 0.393698 50.197983 115.641805
F 0.393699 42.470583 115.641805
F 9.282552 50.228083 115.839805
F 9.282552 42.500683 115.839805
F 18.108502 49.993183 115.973805
F 18.130602 42.601483 116.054805
F 0.363187 50.249683 112.922805
F 0.363187 42.522283 112.922805
F 9.349282 50.228083 113.108805
F 9.349282 42.500683 113.108805
F 18.420102 50.166983 113.122805
F 18.065002 42.387583 113.412805
F 9.438252 47.652283 109.466805
F 9.438252 39.924883 109.466805
F 17.066102 35.075983 130.938805
F 16.086602 43.812583 109.686805
F 2.656582 38.633183 112.951805
F 2.656582 46.360583 112.951805
F 11.579402 38.636983 113.163805
F 11.579402 46.364383 113.163805
F 20.445602 38.626783 113.668805
F 20.602502 46.031383 113.517805
F 2.744972 51.519283 109.309805
F 2.744972 36.064483 109.309805
F 2.744972 43.791883 109.309805
F 11.668402 51.515983 109.521805
F 11.668402 36.061183 109.521805
F 11.668402 43.788583 109.521805
F 24.932602 43.784683 109.671805
F 22.437602 34.794883 113.684805
F 16.033702 51.544883 109.775805
F 2.659582 51.516783 112.039805
F 2.659582 36.061983 112.039805
F 2.659582 43.789383 112.039805
F 11.601602 51.515983 112.252805
F 11.601602 36.061183 112.252805
F 11.601602 43.788583 112.252805
F 26.303302 42.592083 128.565805
F 20.418502 36.143183 112.557805
F 20.322002 43.655783 112.379805
F 2.573962 38.634983 115.680805
F 2.573962 46.362383 115.680805
F 11.512602 38.636983 115.894805
F 11.512602 46.364383 115.894805
F 20.204102 38.685283 116.300805
F 20.303802 46.388483 116.168805
F 4.909822 47.651083 112.090805
F 4.909822 39.923683 112.090805
F 13.831702 47.652283 112.307805
F 13.831702 39.924883 112.307805
F 22.586302 47.626583 112.557805
F 22.705102 39.878883 112.692805
F 4.820822 50.229283 115.731805
F 4.820822 42.501883 115.731805
F 13.742702 50.228083 115.948805
F 13.742702 42.500683 115.948805
F 22.427102 50.172583 116.305805
F 22.449102 42.516683 116.093805
F 4.884792 50.229583 112.998805
F 4.884792 42.502183 112.998805
F 13.809402 50.228083 113.217805
F 13.809402 42.500683 113.217805
F 22.687802 50.166483 113.546805
F 22.499202 42.454083 113.381805
F 4.973042 47.650683 109.356805
F 4.973042 39.923283 109.356805
F 13.898402 47.652283 109.575805
F 13.898402 39.924883 109.575805
F 14.688102 38.784083 130.574805
F 26.177102 50.119083 128.624805
F 7.119192 38.636983 113.054805
F 7.119192 46.364383 113.054805
F 16.049802 38.701483 113.173805
F 16.171402 46.468183 113.204805
F 24.987902 38.830183 113.639805
F 24.677602 46.281083 113.510805
F 7.208172 51.515883 109.412805
F 7.208172 36.061083 109.412805
F 7.208172 43.788483 109.412805
F 20.412102 36.034083 109.952805
F 16.987002 42.657083 130.746805
F 26.787402 39.890083 124.965805
F 24.289002 51.542383 124.811805
F 20.361602 51.657183 119.948805
F 15.551702 51.585283 124.258805
F 7.141042 51.515883 112.143805
F 7.141042 36.061083 112.143805
F 7.141042 43.788483 112.143805
F 20.510102 51.579183 112.362805
F 16.129102 36.058883 112.380805
F 16.012902 43.757383 112.495805
F 4.708002 34.774783 120.281805
F 24.729202 36.119583 113.122805
F 24.839202 43.697583 112.402805
F 7.052102 38.637083 115.785805
F 7.052102 46.364483 115.785805
F 15.980902 38.579683 115.949805
F 15.748402 46.357983 115.975805
F 25.054002 38.828583 116.412805
F 24.573602 46.228083 116.202805
F 0.305968 47.679683 119.282805
F 0.305969 39.952283 119.282805
F 9.193562 47.652283 119.481805
F 9.193562 39.924883 119.481805
F 18.134802 47.729183 119.708805
F 18.031802 40.056383 119.684805
F 0.200255 50.213483 122.937805
F 0.200256 42.486083 122.937805
F 9.104562 50.227983 123.122805
F 9.104562 42.500683 123.122805
F 17.673602 47.551483 124.487805
F 17.900002 42.692783 123.371805
F 0.234338 50.229983 120.212805
F 0.234338 42.502583 120.212805
F 9.171292 50.228083 120.391805
F 9.171292 42.500683 120.391805
F 18.251802 50.130183 120.708805
F 17.954602 42.640483 120.722805
F 0.297063 47.639483 116.565805
F 0.297063 39.912083 116.565805
F 9.260272 47.652283 116.750805
F 9.260272 39.924883 116.750805
F 17.953902 47.494583 116.991805
F 18.070402 40.086483 116.996805
F 2.479352 38.632383 120.234805
F 2.479352 46.359783 120.234805
F 11.401402 38.636983 120.446805
F 11.401402 46.364383 120.446805
F 20.171102 38.848983 120.870805
F 20.207402 46.240683 120.797805
F 2.567902 51.520083 116.592805
F 2.567902 36.065283 116.592805
F 2.567902 43.792683 116.592805
F 11.490402 51.515983 116.804805
F 11.490402 36.061183 116.804805
F 11.490402 43.788583 116.804805
F 22.602402 34.921083 116.398805
F 20.444502 36.158183 117.322805
F 20.295302 43.847783 117.095805
F 2.489332 51.519283 119.320805
F 2.489332 36.064483 119.320805
F 2.489332 43.791883 119.320805
F 11.423602 51.515983 119.535805
F 11.423602 36.061183 119.535805
F 11.423602 43.788583 119.535805
F 22.195002 50.243983 123.766805
F 20.166502 36.304783 119.970805
F 20.172602 43.838283 119.887805
F 2.405022 38.632483 122.961805
F 2.405022 46.359883 122.961805
F 11.334602 38.636983 123.176805
F 11.334602 46.364383 123.176805
F 20.165302 38.764683 123.530805
F 22.246802 47.652683 124.556805
F 4.731842 47.651083 119.373805
F 4.731842 39.923683 119.373805
F 13.653702 47.652283 119.590805
F 13.653702 39.924883 119.590805
F 22.374602 47.546083 119.839805
F 22.446102 40.086083 119.835805
F 4.642492 50.229083 123.014805
F 4.642492 42.501683 123.014805
F 13.564702 50.227983 123.231805
F 13.564702 42.500683 123.231805
F 15.986902 51.479183 112.503805
F 19.801002 43.687483 127.156805
F 4.708002 50.229583 120.281805
F 4.708002 42.502183 120.281805
F 13.631402 50.228083 120.500805
F 13.631402 42.500683 120.500805
F 22.185202 50.178883 121.002805
F 22.347002 42.539883 120.861805
F 4.796282 47.650683 116.640805
F 4.796282 39.923383 116.640805
F 13.720402 47.652283 116.859805
F 13.720402 39.924883 116.859805
F 22.601702 47.546883 117.215805
F 22.509002 40.020483 117.041805
F 6.941202 38.636983 120.337805
F 6.941202 46.364383 120.337805
F 15.891402 38.772883 120.571805
F 15.836002 46.350783 120.450805
F 24.614902 38.911583 120.961805
F 24.623602 46.413983 120.934805
F 7.030182 51.515883 116.695805
F 7.030182 36.061083 116.695805
F 7.030182 43.788483 116.695805
F 18.342102 47.503183 109.776805
F 15.960702 36.021383 116.959805
F 15.776602 43.811583 116.928805
F 24.569602 51.601183 117.258805
F 24.724702 36.297183 117.245805
F 24.577102 43.786783 117.407805
F 6.963222 51.515883 119.426805
F 6.963222 36.061083 119.426805
F 6.963222 43.788483 119.426805
F 20.239002 51.502383 117.205805
F 15.897102 36.172983 119.633805
F 15.739502 43.789783 119.544805
F 17.538302 47.491883 127.206805
F 24.475902 36.432983 120.095805
F 24.675502 43.829283 120.175805
F 6.874352 38.636983 123.067805
F 6.874352 46.364383 123.067805
F 15.826102 38.832983 123.257805
F 15.696502 46.330083 123.174805
F 24.529302 38.566083 123.791805
F 19.735902 51.357883 124.236805
F 0.010708 47.617283 126.655805
F 0.010708 39.889883 126.655805
F 9.012212 47.644683 126.736805
F 9.012212 39.917283 126.736805
F 24.086902 46.475283 128.418805
F 17.760502 39.756683 127.093805
F 15.956202 51.420783 116.801805
F 21.821802 50.188083 128.323805
F 4.642492 34.774283 123.014805
F 20.520302 51.580583 109.602805
F 8.702562 50.009083 130.178805
F 8.702562 42.281683 130.178805
F 14.599902 46.667283 130.787805
F 24.425802 51.503583 119.976805
F 0.117341 50.200783 127.542805
F 0.117341 42.473383 127.542805
F 8.987462 50.213783 127.552805
F 8.987462 42.486383 127.552805
F 19.626902 46.167083 128.234805
F 17.714502 42.319883 128.012805
F 0.172299 47.664383 123.868805
F 0.172299 39.936983 123.868805
F 9.082402 47.652083 124.026805
F 9.082402 39.924683 124.026805
F 19.968402 46.428483 123.503805
F 17.871702 40.118683 124.371805
F 2.294002 38.622283 127.423805
F 2.294002 46.349683 127.423805
F 11.217502 38.622683 127.607805
F 11.217502 46.350083 127.607805
F 19.873402 38.763883 128.220805
F 21.882502 47.653983 127.306805
F 2.388642 51.519983 123.868805
F 2.388642 36.065283 123.868805
F 2.388642 43.792683 123.868805
F 11.312502 51.515783 124.080805
F 11.312502 36.060983 124.080805
F 11.312502 43.788383 124.080805
F 17.406502 49.992583 128.193805
F 20.011602 36.327083 124.788805
F 20.051402 43.882483 124.493805
F 2.312122 51.512483 126.576805
F 2.312122 36.057783 126.576805
F 2.312122 43.785183 126.576805
F 11.242302 51.508383 126.791805
F 11.242302 36.053583 126.791805
F 11.242302 43.780983 126.791805
F 19.691702 51.385883 127.131805
F 19.798302 36.103983 127.444805
F 21.960602 42.507883 128.320805
F 1.985012 38.301883 130.062805
F 1.985012 46.029183 130.062805
F 10.932602 38.417983 130.232805
F 10.932602 46.145383 130.232805
F 22.766502 47.677783 109.752805
F 16.025802 36.079383 109.702805
F 4.548882 47.643883 126.629805
F 4.548882 39.916483 126.629805
F 13.472302 47.644683 126.845805
F 13.472302 39.917283 126.845805
F 24.973802 36.123583 110.325805
F 22.172402 39.951983 127.321805
F 4.240422 50.006183 130.067805
F 4.240422 42.278783 130.067805
F 13.162702 50.009083 130.287805
F 13.162702 42.281683 130.287805
F 18.339302 39.772083 109.686805
F 20.369502 43.741983 109.736805
F 4.526242 50.216083 127.440805
F 4.526242 42.488683 127.440805
F 13.447602 50.213783 127.661805
F 13.447602 42.486383 127.661805
F 22.819302 39.778483 109.840805
F 24.199102 43.856083 127.575805
F 4.619852 47.650483 123.916805
F 4.619852 39.923083 123.916805
F 13.542502 47.652083 124.135805
F 13.542502 39.924683 124.135805
F 24.430602 46.206283 123.662805
F 22.316202 39.977983 124.573805
F 6.757262 38.622883 127.498805
F 6.757262 46.350283 127.498805
F 15.497402 38.730783 127.920805
F 15.388902 46.224383 128.055805
F 24.266802 38.712883 128.590805
F 18.359802 34.747783 116.216805
F 6.852272 51.515783 123.971805
F 6.852272 36.060983 123.971805
F 6.852272 43.788383 123.971805
F 17.566002 50.062483 123.210805
F 15.609302 36.242283 124.185805
F 15.756902 43.868683 124.109805
F 24.932702 51.540183 110.042805
F 24.495602 36.088483 125.002805
F 22.241802 42.452183 123.606805
F 6.782322 51.508483 126.681805
F 6.782322 36.053683 126.681805
F 6.782322 43.781083 126.681805
F 0.234338 34.775183 120.212805
F 15.542002 36.201483 126.907805
F 15.611702 43.812083 126.880805
F 24.012602 51.461283 127.441805
F 24.337702 36.103283 127.773805
F 24.267702 43.749583 124.825805
F 6.472672 38.418383 130.123805
F 6.472672 46.145783 130.123805
F 16.869402 50.291883 131.048805
F 15.937702 51.176383 119.480805
F 0.363187 34.794883 112.922805
F 4.820822 34.774483 115.731805
F 4.884792 34.774783 112.998805
F 24.872902 51.708683 112.792805
F 15.665602 51.638083 127.105805
F 19.226502 46.421883 131.063805
F 19.219702 38.750283 130.897805
F 26.518202 50.219783 123.910805
F 26.255902 47.679283 127.565805
F 22.007302 34.932983 128.177805
F 26.499402 47.581683 124.832805
F 26.506102 34.523683 128.501805
F 18.231802 34.726683 113.395805
F 26.585302 40.006883 127.705805
F 22.436102 34.897783 121.071805
F 26.999102 40.124783 120.278805
F 21.468402 50.036783 130.996805
F 17.464602 34.836983 128.265805
F 25.835602 50.209283 131.379805
F 3.137912 55.403983 2.839255
F 3.137912 63.131383 2.839255
F 12.047402 55.393883 3.071455
F 12.047402 63.121283 3.071455
F 21.156202 55.463583 3.616645
F 21.226602 63.462483 3.519175
F 3.044292 57.943783 6.366355
F 3.044292 65.671183 6.366355
F 11.952402 57.955583 6.598035
F 11.952402 65.682983 6.598035
F 21.030202 57.877583 7.087885
F 21.009002 65.522583 7.163835
F 3.103682 57.958983 3.669645
F 3.103682 65.686383 3.669645
F 12.022602 57.962983 3.887885
F 12.022602 65.690383 3.887885
F 21.177302 58.070483 4.267865
F 21.394602 65.980183 4.505965
F 3.389022 55.578483 0.208077
F 5.144272 69.543083 10.981505
F 3.389012 63.305883 0.208076
F 5.077622 69.543083 13.708205
F 12.332302 55.598583 0.445962
F 12.332302 63.325983 0.445962
F 21.456102 63.217183 0.869898
F 23.711802 59.310183 0.782477
F 5.326652 54.096283 3.726115
F 5.326652 61.823683 3.726115
F 14.252702 54.099283 3.942375
F 14.252702 61.826683 3.942375
F 23.496402 54.133083 4.416675
F 23.442002 61.894383 4.520835
F 5.642322 59.462083 0.281373
F 5.642322 67.189483 0.281373
F 14.562402 59.462283 0.500464
F 14.562402 67.189683 0.500464
F 18.361602 69.759983 18.700205
F 25.636402 58.124883 4.540405
F 5.351682 59.260583 2.904745
F 5.351682 66.987983 2.904745
F 14.277502 59.257583 3.125955
F 14.277502 66.984983 3.125955
F 23.464502 59.306683 3.551225
F 23.616902 67.205583 3.652965
F 5.255562 54.088483 6.432165
F 5.255562 61.815783 6.432165
F 14.182502 54.091883 6.652535
F 14.182502 61.819283 6.652535
F 23.387402 54.297083 7.040065
F 23.329902 61.642583 7.303225
F 7.585242 55.392683 2.963405
F 7.585242 63.120083 2.963405
F 16.607902 55.474683 3.288205
F 16.664802 63.148183 3.373715
F 16.123302 65.695383 21.480605
F 25.883202 65.971083 4.657845
F 7.490152 57.956883 6.489845
F 7.490152 65.684283 6.489845
F 16.527702 58.010283 6.841205
F 16.456902 65.842783 6.940635
F 25.672202 57.969783 7.237435
F 25.902802 65.661083 7.403785
F 7.560302 57.964283 3.777995
F 7.560302 65.691583 3.777995
F 16.694202 58.094483 4.104115
F 16.622102 65.781183 4.108145
F 25.729102 55.352883 3.504525
F 26.147502 55.230483 0.856732
F 7.872192 55.598583 0.337331
F 7.872192 63.325983 0.337331
F 21.469302 55.403283 0.766566
F 19.206902 59.154483 0.693769
F 26.036802 63.197683 1.033330
F 16.060002 58.010683 21.393805
F 9.792452 54.099383 3.833355
F 9.792452 61.826783 3.833355
F 18.917402 54.260883 4.374665
F 19.046602 62.098883 4.429095
F 10.102302 59.462283 0.391464
F 10.102302 67.189683 0.391464
F 5.255562 69.543183 6.432165
F 23.714802 67.066483 0.921297
F 9.817172 59.257483 3.016975
F 9.817172 66.984883 3.016975
F 19.169902 59.428383 3.467485
F 18.979402 67.030883 3.414815
F 9.722242 54.091883 6.543555
F 9.722242 61.819283 6.543555
F 18.766602 53.981383 7.152705
F 18.600102 61.796183 7.065265
F 2.956732 55.392283 10.003115
F 2.956732 63.119683 10.003115
F 11.863502 55.379683 10.232605
F 11.863502 63.107083 10.232605
F 20.883102 55.448983 10.522305
F 20.973602 63.061283 10.769505
F 2.867742 57.942783 13.644705
F 2.867742 65.670183 13.644705
F 11.774502 57.955483 13.874205
F 11.774502 65.682883 13.874205
F 20.810002 58.035383 14.366805
F 20.827102 65.723183 14.429805
F 2.933932 57.942783 10.937005
F 2.933932 65.670183 10.937005
F 11.841302 57.955483 11.142905
F 11.841302 65.682883 11.142905
F 20.770202 58.020383 11.552305
F 20.932502 65.704083 11.660805
F 3.022712 55.392383 7.295595
F 3.022712 63.119783 7.295595
F 11.930302 55.379683 7.501985
F 11.930302 63.107083 7.501985
F 20.968102 55.195383 7.861535
F 21.064002 62.882283 8.054895
F 5.144272 54.088283 10.981505
F 5.144272 61.815683 10.981505
F 14.071402 54.091783 11.197405
F 14.071402 61.819183 11.197405
F 23.130202 54.247883 11.466005
F 23.318902 61.726783 11.614305
F 5.233112 59.246783 7.340405
F 5.233112 66.974183 7.340405
F 14.160302 59.243383 7.556485
F 14.160302 66.970783 7.556485
F 23.284002 58.978083 8.127045
F 23.238102 66.891983 8.106775
F 5.166612 59.246783 10.066685
F 5.166612 66.974183 10.066685
F 14.093602 59.243383 10.287105
F 14.093602 66.970783 10.287105
F 23.009102 59.236483 10.848205
F 23.185702 67.069083 10.817105
F 5.077622 54.088283 13.708205
F 5.077622 61.815683 13.708205
F 14.004602 54.091783 13.928705
F 14.004602 61.819183 13.928705
F 23.149302 54.089883 14.181405
F 23.131102 61.807183 14.314705
F 7.401292 55.378383 10.124405
F 7.401292 63.105783 10.124405
F 16.357002 55.360883 10.322405
F 16.251102 63.295683 10.315805
F 16.824802 63.442583 0.662568
F 25.634402 63.026583 10.867305
F 7.312282 57.956683 13.766005
F 7.312282 65.684083 13.766005
F 16.161802 58.026483 13.952505
F 16.281702 65.697883 14.006905
F 25.414202 57.827983 14.376205
F 25.332802 65.610283 14.533905
F 7.379092 57.956683 11.033005
F 7.379092 65.684083 11.033005
F 16.309202 57.846683 11.325205
F 16.324002 65.789183 11.247005
F 25.440602 57.774783 11.522105
F 25.638002 65.821283 11.777105
F 7.468072 55.378383 7.392045
F 7.468072 63.105783 7.392045
F 16.406702 55.340083 7.599395
F 16.453602 63.304383 7.713625
F 25.649802 55.334683 7.965435
F 25.529702 62.967683 7.983555
F 9.611112 54.091783 11.088405
F 9.611112 61.819183 11.088405
F 18.535002 54.149583 11.330105
F 18.489002 62.147883 11.320705
F 9.700092 59.243283 7.447455
F 9.700092 66.970683 7.447455
F 18.632102 59.085483 7.951205
F 18.753602 67.044583 7.783895
F 9.633362 59.243283 10.178105
F 9.633362 66.970683 10.178105
F 18.518402 59.380483 10.694505
F 18.731302 66.928683 10.478805
F 9.544352 54.091783 13.819705
F 9.544352 61.819183 13.819705
F 18.292802 54.063783 14.056305
F 18.344602 61.908483 14.103105
F 2.778762 55.392283 17.286405
F 2.778762 63.119683 17.286405
F 11.685502 55.379683 17.515805
F 11.685602 63.107083 17.515805
F 20.690002 55.216583 17.800305
F 20.594802 63.301583 18.102305
F 2.689742 57.942783 20.928005
F 2.689742 65.670183 20.928005
F 11.596502 57.955483 21.157405
F 11.596502 65.682883 21.157405
F 4.966272 69.543083 18.264805
F 4.899622 69.543083 20.991505
F 2.755932 57.942783 18.220305
F 2.755932 65.670183 18.220305
F 11.663302 57.955483 18.426205
F 11.663302 65.682883 18.426205
F 20.525902 57.931583 18.759505
F 20.545702 65.809683 18.855305
F 2.844922 55.392283 14.578605
F 2.844922 63.119683 14.578605
F 11.752302 55.379683 14.784605
F 11.752302 63.107083 14.784605
F 20.830302 55.311483 15.080405
F 20.602502 63.160883 15.261405
F 4.966272 54.088283 18.264805
F 4.966272 61.815683 18.264805
F 13.893402 54.091783 18.480705
F 13.893402 61.819183 18.480705
F 22.987002 53.899083 18.710505
F 22.767902 61.715383 19.014605
F 5.055262 59.246783 14.623105
F 5.055262 66.974183 14.623105
F 13.982402 59.243383 14.839105
F 13.982402 66.970783 14.839105
F 22.983902 59.166383 15.219405
F 23.067002 67.099383 15.411605
F 4.988632 59.246783 17.349905
F 4.988632 66.974183 17.349905
F 13.915602 59.243383 17.570305
F 13.915602 66.970783 17.570305
F 22.970502 59.052983 18.044305
F 22.757902 67.062883 17.998405
F 4.899622 54.088283 20.991505
F 4.899622 61.815683 20.991505
F 13.826602 54.091783 21.211905
F 13.826602 61.819183 21.211905
F 17.060802 55.409483 0.579070
F 18.296002 61.805983 21.652905
F 7.223302 55.378383 17.407605
F 7.223302 63.105783 17.407605
F 16.131102 55.545983 17.790605
F 16.143302 63.046983 17.709805
F 25.290002 55.275583 18.235905
F 25.147102 62.974783 18.098805
F 7.134282 57.956683 21.049305
F 7.134282 65.684083 21.049305
F 25.637302 55.215483 10.557305
F 25.672002 63.382383 3.803435
F 18.517902 53.954683 21.266405
F 19.395202 67.295583 0.649835
F 7.201092 57.956683 18.316305
F 7.201092 65.684083 18.316305
F 16.214402 58.011983 18.697005
F 16.012602 65.724883 18.633205
F 25.260802 57.842983 18.924105
F 25.055502 65.724883 18.743005
F 7.290082 55.378383 14.674605
F 7.290082 63.105783 14.674605
F 16.178202 55.416083 15.018305
F 16.164802 63.045483 14.999605
F 25.264702 55.295283 15.401605
F 25.221302 62.876183 15.337205
F 9.433112 54.091783 18.371705
F 9.433112 61.819183 18.371705
F 18.401302 54.065383 18.493305
F 18.338702 61.856583 18.875205
F 9.522102 59.243283 14.730005
F 9.522102 66.970683 14.730005
F 18.366202 59.304083 15.140405
F 18.535502 67.021083 15.011405
F 9.455362 59.243283 17.461305
F 9.455362 66.970683 17.461305
F 18.418402 59.261183 17.920205
F 18.351802 67.014083 17.810505
F 9.366352 54.091783 21.103005
F 9.366352 61.819183 21.103005
F 18.568002 69.651383 13.993905
F 22.761102 69.802383 18.856905
F 20.677902 58.012883 21.481905
F 23.046402 54.156283 21.444005
F 20.507302 65.859083 21.625205
F 25.155302 57.805683 21.587805
F 22.819502 61.616383 21.744005
F 19.410702 54.029883 -0.111924
F 26.031702 65.764783 0.055171
F 2.600762 55.392283 24.569605
F 2.600762 63.119683 24.569605
F 11.507602 55.379683 24.799105
F 11.507602 63.107083 24.799105
F 20.766202 55.102583 25.088505
F 20.608302 63.084583 25.057105
F 2.511742 57.942783 28.211305
F 2.511742 65.670183 28.211305
F 11.418502 57.955483 28.440705
F 11.418502 65.682883 28.440705
F 20.427602 57.840883 28.696405
F 20.472602 65.590083 28.863905
F 2.577932 57.942783 25.503605
F 2.577932 65.670183 25.503605
F 11.485302 57.955483 25.709505
F 11.485302 65.682883 25.709505
F 20.542002 57.726083 26.003405
F 20.392102 65.561583 26.152205
F 2.132922 55.392283 43.711805
F 2.132922 63.119683 43.711805
F 11.574302 55.379683 22.067905
F 11.574302 63.107083 22.067905
F 20.639602 63.214783 22.356305
F 24.802902 65.728483 43.324205
F 4.788272 54.088283 25.548105
F 4.788272 61.815683 25.548105
F 13.715402 54.091783 25.764005
F 13.715402 61.819183 25.764005
F 22.904202 53.909183 26.162205
F 22.955002 61.751783 25.917105
F 4.877262 59.246783 21.906405
F 4.877262 66.974183 21.906405
F 13.804402 59.243383 22.122405
F 13.804402 66.970783 22.122405
F 22.910202 66.941283 22.604905
F 15.536002 65.826983 43.218205
F 4.810632 59.246783 24.633205
F 4.810632 66.974183 24.633205
F 13.737602 59.243383 24.853605
F 13.737602 66.970783 24.853605
F 22.998602 59.001283 25.333405
F 22.785602 66.937883 25.357205
F 4.721622 54.088283 28.274805
F 4.721622 61.815683 28.274805
F 13.648602 54.091783 28.495205
F 13.648602 61.819183 28.495205
F 23.077302 53.897283 28.953405
F 22.570302 61.819983 28.870605
F 7.045302 55.378383 24.690905
F 7.045302 63.105783 24.690905
F 15.999102 55.283283 24.634705
F 15.973802 63.199983 24.968605
F 25.089602 55.187583 25.104105
F 25.225602 63.198583 25.180105
F 6.956282 57.956683 28.332605
F 6.956282 65.684083 28.332605
F 15.874702 57.946683 28.662905
F 15.979802 65.721183 28.689805
F 24.986702 57.989183 28.979505
F 25.066702 65.719983 28.854105
F 7.023092 57.956683 25.599605
F 7.023092 65.684083 25.599605
F 15.916002 57.816083 25.815505
F 15.876102 65.817583 25.940505
F 25.013302 57.648483 26.287005
F 25.095102 65.714583 26.146005
F 7.112082 55.378383 21.957905
F 7.112082 63.105783 21.957905
F 25.318302 55.272783 22.464405
F 20.742402 55.339783 22.384805
F 18.346102 66.987683 22.529905
F 4.365622 69.543083 42.841405
F 9.255112 54.091783 25.655005
F 9.255112 61.819183 25.655005
F 18.283402 53.871283 25.773105
F 18.195602 61.733883 25.850505
F 9.344102 59.243283 22.013305
F 9.344102 66.970683 22.013305
F 17.821202 54.230183 43.106605
F 4.721622 69.543083 28.274805
F 9.277362 59.243283 24.744605
F 9.277362 66.970683 24.744605
F 18.408002 59.052783 25.121005
F 18.177302 67.055983 25.220905
F 9.188352 54.091783 28.386205
F 9.188352 61.819183 28.386205
F 18.192302 54.092483 28.581305
F 18.265002 61.703983 28.609305
F 2.422762 55.392283 31.852905
F 2.422762 63.119683 31.852905
F 11.329602 55.379683 32.082405
F 11.329602 63.107083 32.082405
F 20.528502 55.216183 32.149605
F 20.380402 63.184883 32.540105
F 2.333742 57.942783 35.494605
F 2.333742 65.670183 35.494605
F 11.240502 57.955483 35.724005
F 11.240502 65.682883 35.724005
F 20.395302 57.758883 36.003305
F 20.259002 65.577783 36.144905
F 2.399932 57.942783 32.786805
F 2.399932 65.670183 32.786805
F 11.307302 57.955483 32.992805
F 11.307302 65.682883 32.992805
F 20.238502 57.809683 33.216805
F 20.336402 65.622483 33.519905
F 2.488922 55.392283 29.145205
F 2.488922 63.119683 29.145205
F 11.396302 55.379683 29.351105
F 11.396302 63.107083 29.351105
F 20.582402 55.156883 29.510205
F 20.444102 63.133083 29.872605
F 4.610272 54.088283 32.831305
F 4.610272 61.815683 32.831305
F 13.537402 54.091783 33.047305
F 13.537402 61.819183 33.047305
F 22.928902 54.196783 33.082105
F 22.498702 61.787783 33.403405
F 4.699262 59.246783 29.189705
F 4.699262 66.974183 29.189705
F 13.626402 59.243383 29.405605
F 13.626402 66.970783 29.405605
F 22.671002 59.167383 29.678405
F 22.720702 66.814383 29.871205
F 4.632632 59.246783 31.916505
F 4.632632 66.974183 31.916505
F 13.559602 59.243383 32.136905
F 13.559602 66.970783 32.136905
F 22.484802 59.096683 32.461005
F 22.651802 66.812483 32.595405
F 4.543622 54.088283 35.558105
F 4.543622 61.815683 35.558105
F 13.470602 54.091783 35.778505
F 13.470602 61.819183 35.778505
F 22.676402 54.050483 35.855505
F 22.545702 61.722983 36.087905
F 6.867302 55.378383 31.974205
F 6.867302 63.105783 31.974205
F 15.756902 55.371383 32.106705
F 15.734802 63.127283 32.169105
F 25.215502 55.450883 32.666905
F 24.697302 63.143183 32.574305
F 6.778282 57.956683 35.615805
F 6.778282 65.684083 35.615805
F 15.662102 58.119583 35.754805
F 15.610802 65.572183 36.011905
F 24.845702 58.012583 35.854805
F 24.975002 65.653383 36.195705
F 6.845092 57.956683 32.882805
F 6.845092 65.684083 32.882805
F 15.738702 58.048483 33.068205
F 15.769502 65.761283 33.149505
F 25.053402 58.151883 33.186005
F 24.986002 65.608383 33.467605
F 6.934082 55.378383 29.241205
F 6.934082 63.105783 29.241205
F 15.884402 55.280083 29.419105
F 16.008502 63.106383 29.461805
F 25.158602 55.565283 29.844705
F 24.926402 62.983983 29.870205
F 9.077112 54.091783 32.938305
F 9.077122 61.819183 32.938305
F 18.161802 54.237083 33.096205
F 18.045402 61.939383 33.381605
F 9.166102 59.243283 29.296605
F 9.166102 66.970683 29.296605
F 18.145502 59.056683 29.697205
F 18.256902 67.034583 29.576005
F 9.099362 59.243283 32.027905
F 9.099362 66.970683 32.027905
F 17.995402 59.375783 32.315605
F 18.208402 66.849083 32.260105
F 9.010352 54.091783 35.669505
F 9.010352 61.819183 35.669505
F 17.992702 54.122183 35.776705
F 18.001102 61.581683 36.075105
F 2.244762 55.392283 39.136205
F 2.244762 63.119683 39.136205
F 11.151602 55.379683 39.365605
F 11.151602 63.107083 39.365605
F 20.143502 55.302983 39.539005
F 20.161002 63.068283 39.686005
F 2.155742 57.942783 42.777905
F 2.155742 65.670183 42.777905
F 11.062502 57.955483 43.007305
F 11.062502 65.682883 43.007305
F 17.855902 61.702683 43.186705
F 18.486502 59.205983 22.383805
F 2.221932 57.942783 40.070105
F 2.221932 65.670183 40.070105
F 11.129302 57.955483 40.276105
F 11.129302 65.682883 40.276105
F 20.195302 57.850583 40.540305
F 20.354702 65.699983 40.447205
F 2.310922 55.392283 36.428505
F 2.310922 63.119683 36.428505
F 11.218302 55.379683 36.634405
F 11.218302 63.107083 36.634405
F 20.380102 55.258183 36.737705
F 20.221902 62.943583 36.950905
F 4.432272 54.088283 40.114605
F 4.432272 61.815683 40.114605
F 13.359402 54.091783 40.330605
F 13.359402 61.819183 40.330605
F 22.371602 54.202583 40.523805
F 22.508002 61.749483 40.449405
F 4.521262 59.246783 36.473005
F 4.521262 66.974183 36.473005
F 13.448402 59.243383 36.688905
F 13.448402 66.970783 36.688905
F 22.483002 59.263383 36.791305
F 22.625002 66.812683 37.113305
F 4.454632 59.246783 39.199705
F 4.454632 66.974183 39.199705
F 13.381602 59.243383 39.420205
F 13.381602 66.970783 39.420205
F 22.364502 59.069983 39.620605
F 22.600202 66.926783 39.815505
F 4.365622 54.088283 42.841405
F 4.365622 61.815683 42.841405
F 13.292602 54.091783 43.061805
F 13.292602 61.819183 43.061805
F 22.382002 61.963083 43.092205
F 15.505502 57.949283 43.129805
F 6.689302 55.378383 39.257505
F 6.689302 63.105783 39.257505
F 15.676702 55.479983 39.330105
F 15.498602 63.161283 39.592505
F 24.696302 55.369783 39.589205
F 24.783002 63.146583 39.701905
F 6.600282 57.956683 42.899105
F 6.600282 65.684083 42.899105
F 4.788272 69.543083 25.548105
F 16.322402 55.306483 21.928105
F 4.543622 69.543083 35.558105
F 20.258302 57.763383 43.323705
F 6.667092 57.956683 40.166105
F 6.667092 65.684083 40.166105
F 15.659602 58.033383 40.397305
F 15.685302 65.806683 40.434905
F 24.613102 58.027783 40.412005
F 24.938702 65.621483 40.635705
F 6.756082 55.378383 36.524505
F 6.756082 63.105783 36.524505
F 15.622702 55.488083 36.592805
F 15.856102 62.966983 36.823805
F 24.791902 55.330183 36.882505
F 24.932602 63.161783 37.055305
F 8.899122 54.091783 40.221505
F 8.899122 61.819183 40.221505
F 17.726002 53.897083 40.257905
F 17.896502 61.662583 40.470705
F 16.066102 63.145083 22.187605
F 4.610272 69.543083 32.831305
F 8.988102 59.243283 36.579905
F 8.988102 66.970683 36.579905
F 17.960202 58.984383 36.921105
F 17.844302 66.881183 36.851305
F 8.921362 59.243283 39.311205
F 8.921362 66.970683 39.311205
F 18.038702 59.127083 39.549505
F 18.011602 67.104783 39.616305
F 2.666922 63.119683 21.861905
F 2.666922 55.392283 21.861905
F 8.832352 54.091783 42.952805
F 8.832352 61.819183 42.952805
F 25.067802 62.811283 22.464705
F 4.432272 69.543083 40.114605
F 22.937502 59.080583 22.621005
F 24.596302 58.039383 43.089805
F 20.075302 65.635683 43.247705
F 22.672802 69.519083 40.548705
F 22.569902 69.455983 36.240205
F 18.187002 69.624583 28.650505
F 17.781502 69.679283 43.154105
F 17.949302 69.477483 33.087405
F 22.409402 54.194683 43.250505
F 22.782702 69.619183 26.213505
F 18.292902 69.709083 25.992505
F 22.488102 69.681983 43.203505
F 17.935602 69.743183 40.346505
F 22.778702 69.364083 29.067005
F 22.458402 69.401283 33.400505
F 25.125202 65.476483 21.485705
F 2.066762 55.392283 46.419505
F 2.066762 63.119683 46.419505
F 10.973602 55.379683 46.648905
F 10.973602 63.107083 46.648905
F 20.023202 55.401583 46.948205
F 19.824402 63.158483 46.980305
F 1.977742 57.942783 50.061105
F 1.977742 65.670183 50.061105
F 10.884502 57.955483 50.290605
F 10.884502 65.682883 50.290605
F 19.985902 58.112483 50.552905
F 19.956202 65.786883 50.601105
F 2.043932 57.942783 47.353405
F 2.043932 65.670183 47.353405
F 10.951302 57.955483 47.559305
F 10.951302 65.682883 47.559305
F 20.030702 57.942583 47.693405
F 20.069002 65.730583 47.769805
F 1.598922 55.392283 65.561605
F 1.598922 63.119683 65.561605
F 11.040302 55.379683 43.917705
F 11.040302 63.107083 43.917705
F 19.596502 57.971183 64.872705
F 3.831622 69.543083 64.691205
F 4.254272 54.088283 47.397905
F 4.254272 61.815683 47.397905
F 13.181402 54.091783 47.613805
F 13.181402 61.819183 47.613805
F 22.151102 53.952683 47.794005
F 22.089702 61.780783 47.830205
F 4.343262 59.246783 43.756305
F 4.343262 66.974183 43.756305
F 13.270402 59.243383 43.972205
F 13.270402 66.970783 43.972205
F 17.871502 67.132783 43.959405
F 21.707102 54.154483 65.006705
F 4.276632 59.246783 46.483005
F 4.276632 66.974183 46.483005
F 13.203602 59.243383 46.703405
F 13.203602 66.970783 46.703405
F 22.314102 59.137983 46.800605
F 22.233102 66.879883 46.866805
F 4.187622 54.088283 50.124705
F 4.187622 61.815683 50.124705
F 13.114602 54.091783 50.345105
F 13.114602 61.819183 50.345105
F 22.120302 54.135983 50.427005
F 22.166602 61.844083 50.642605
F 6.511302 55.378383 46.540805
F 6.511302 63.105783 46.540805
F 15.449502 55.266383 46.710505
F 15.467302 63.330483 46.831105
F 24.572802 55.274183 46.912305
F 24.597302 63.108583 46.770905
F 6.422292 57.956683 50.182405
F 6.422292 65.684083 50.182405
F 15.280902 57.861983 50.222505
F 15.371502 65.623483 50.226305
F 24.453202 57.782083 50.427005
F 24.530802 65.478383 50.529805
F 6.489092 57.956683 47.449405
F 6.489092 65.684083 47.449405
F 15.590102 57.988983 47.481805
F 15.542502 65.868683 47.614205
F 24.595602 57.897683 47.867305
F 24.492902 65.585183 47.841605
F 6.578082 55.378383 43.807805
F 6.578082 63.105783 43.807805
F 24.024802 58.241883 64.798005
F 17.929502 59.223583 43.901505
F 15.541002 55.361483 43.959705
F 17.347202 67.185483 61.147605
F 8.721122 54.091783 47.504805
F 8.721122 61.819183 47.504805
F 17.730702 54.198783 47.751305
F 17.522802 61.717183 47.584705
F 26.090502 54.087683 64.814405
F 21.560502 61.904683 64.901305
F 8.810102 59.243283 43.863205
F 8.810102 66.970683 43.863205
F 22.276302 69.593783 50.544605
F 22.412702 59.405883 44.181805
F 19.518202 65.498583 64.873505
F 4.076272 69.543083 54.681205
F 8.743362 59.243283 46.594405
F 8.743362 66.970683 46.594405
F 17.850502 59.119483 46.485705
F 17.887802 67.030983 46.744905
F 24.082302 65.702883 64.838505
F 4.009622 69.543083 57.408005
F 8.654352 54.091783 50.236105
F 8.654352 61.819183 50.236105
F 17.563302 54.123183 50.448305
F 17.618402 61.768483 50.299705
F 26.558802 69.421283 62.284405
F 4.254272 69.543083 47.397905
F 1.888762 55.392283 53.702805
F 1.888762 63.119683 53.702805
F 10.795602 55.379683 53.932205
F 10.795602 63.107083 53.932205
F 19.919602 55.449183 53.992105
F 19.741602 62.984583 54.201805
F 1.799742 57.942783 57.344405
F 1.799742 65.670183 57.344405
F 10.706502 57.955483 57.573905
F 10.706502 65.682883 57.573905
F 19.804202 57.901383 57.583105
F 19.438302 65.667483 57.522505
F 1.865932 57.942783 54.636705
F 1.865932 65.670183 54.636705
F 10.773302 57.955483 54.842605
F 10.773302 65.682883 54.842605
F 19.965002 57.996783 54.818005
F 19.869602 65.635483 54.863705
F 1.954922 55.392283 50.995105
F 1.954922 63.119683 50.995105
F 10.862302 55.379683 51.201005
F 10.862302 63.107083 51.201005
F 19.823602 55.412383 51.138505
F 19.789502 63.199483 51.531205
F 4.076272 54.088283 54.681205
F 4.076272 61.815683 54.681205
F 13.003402 54.091783 54.897105
F 13.003402 61.819183 54.897105
F 22.054502 54.151483 54.993205
F 22.042102 61.825283 54.989405
F 4.165262 59.246783 51.039605
F 4.165262 66.974183 51.039605
F 13.092402 59.243383 51.255505
F 13.092402 66.970783 51.255505
F 22.322402 59.322983 51.358805
F 22.347402 66.940083 51.429705
F 4.098632 59.246783 53.766305
F 4.098632 66.974183 53.766305
F 13.025602 59.243383 53.986705
F 13.025602 66.970783 53.986705
F 22.264102 59.175383 54.189005
F 22.079102 66.925383 54.203405
F 4.009622 54.088283 57.408005
F 4.009622 61.815683 57.408005
F 12.936602 54.091783 57.628405
F 12.936602 61.819183 57.628405
F 22.055302 54.022483 57.711405
F 21.895002 61.821683 57.639705
F 6.333302 55.378383 53.824005
F 6.333302 63.105783 53.824005
F 15.292702 55.281783 54.080105
F 15.288402 62.979783 53.908505
F 24.314302 55.187883 54.082105
F 24.261902 63.152783 54.231005
F 6.244292 57.956683 57.465705
F 6.244292 65.684083 57.465705
F 15.057002 57.983183 57.458405
F 15.237102 65.809583 57.685005
F 24.173202 58.024583 57.757605
F 24.132702 65.816883 57.816105
F 6.311092 57.956683 54.732705
F 6.311092 65.684083 54.732705
F 15.224402 57.920883 54.651205
F 15.118602 65.684483 54.917505
F 24.416702 57.860683 54.939805
F 24.310102 65.790483 55.119105
F 6.400082 55.378383 51.091005
F 6.400082 63.105783 51.091005
F 15.271002 55.288083 51.339305
F 15.375202 63.043183 51.237405
F 24.461302 55.307383 51.202405
F 24.505202 63.001883 51.527005
F 8.543122 54.091783 54.788105
F 8.543122 61.819183 54.788105
F 17.572402 54.146983 54.783205
F 17.532402 61.938183 55.006805
F 8.387362 66.970683 61.161005
F 8.298352 54.091783 64.802705
F 8.632102 59.243283 51.146505
F 8.632102 66.970683 51.146505
F 17.612302 59.356083 51.355105
F 17.799202 67.087983 51.148105
F 17.212802 61.697983 65.014105
F 20.155502 55.253683 44.256305
F 8.565362 59.243283 53.877705
F 8.565362 66.970683 53.877705
F 17.565102 59.237083 54.138005
F 17.511002 66.990583 53.890605
F 8.387362 59.243283 61.161005
F 26.637802 54.232083 55.069705
F 8.476352 54.091783 57.519405
F 8.476352 61.819183 57.519405
F 17.426402 54.007983 57.676605
F 17.486602 61.879283 57.817405
F 15.595402 63.148283 43.924205
F 3.898272 69.543083 61.964505
F 1.710762 55.392283 60.986105
F 1.710762 63.119683 60.986105
F 10.617602 55.379683 61.215505
F 10.617602 63.107083 61.215505
F 19.615802 55.505083 61.480905
F 19.628202 63.073183 61.313105
F 1.621752 57.942783 64.627705
F 1.621752 65.670183 64.627705
F 10.528502 57.955483 64.857105
F 10.528502 65.682883 64.857105
F 26.319702 61.897783 65.075205
F 17.459302 59.169183 61.177505
F 1.687932 57.942783 61.920005
F 1.687932 65.670183 61.920005
F 10.595302 57.955483 62.125905
F 10.595302 65.682883 62.125905
F 19.855202 58.172183 62.144305
F 19.535702 65.804383 61.973005
F 1.776922 55.392283 58.278305
F 1.776922 63.119683 58.278305
F 10.684302 55.379683 58.484305
F 10.684302 63.107083 58.484305
F 19.676102 55.297683 58.654405
F 19.729202 63.191183 58.537405
F 3.898272 54.088283 61.964505
F 3.898272 61.815683 61.964505
F 12.825402 54.091783 62.180405
F 12.825402 61.819183 62.180405
F 21.940402 54.238283 62.354205
F 21.983602 61.890083 62.120705
F 3.987262 59.246783 58.322805
F 3.987262 66.974183 58.322805
F 12.914402 59.243383 58.538805
F 12.914402 66.970783 58.538805
F 21.956302 59.281183 58.478505
F 21.752002 66.925283 58.719005
F 3.920632 59.246783 61.049605
F 3.920632 66.974183 61.049605
F 12.847602 59.243383 61.270005
F 12.847602 66.970783 61.270005
F 21.970502 59.491183 61.148805
F 22.114602 66.917683 61.432505
F 3.831622 54.088283 64.691205
F 3.831622 61.815683 64.691205
F 12.758602 54.091783 64.911605
F 12.758602 61.819183 64.911605
F 17.389402 67.107483 58.442405
F 24.634502 63.108583 44.074905
F 6.155302 55.378383 61.107305
F 6.155302 63.105783 61.107305
F 15.044502 55.355783 61.225705
F 15.094002 63.183583 61.446705
F 24.268002 55.432483 61.452205
F 24.269002 63.163983 61.106605
F 6.066292 57.956683 64.749005
F 6.066292 65.684083 64.749005
F 14.988702 57.955483 64.966105
F 14.988702 65.682883 64.966105
F 8.298352 61.819183 64.802705
F 4.187622 69.543083 50.124705
F 6.133092 57.956683 62.016005
F 6.133092 65.684083 62.016005
F 15.135702 57.901783 62.211405
F 15.285802 65.816283 62.216005
F 24.099802 58.183083 62.026005
F 24.196302 65.643483 61.996405
F 6.222082 55.378383 58.374305
F 6.222082 63.105783 58.374305
F 15.209702 55.268183 58.502805
F 15.275302 63.145883 58.560305
F 24.266102 55.408383 58.631505
F 24.093702 63.007183 58.371205
F 8.365122 54.091783 62.071405
F 8.365122 61.819183 62.071405
F 17.229202 54.245883 62.411305
F 17.429002 61.707283 62.260005
F 24.566702 55.474483 44.149505
F 22.430902 66.980983 44.133405
F 8.454102 59.243283 58.429705
F 8.454102 66.970683 58.429705
F 17.394402 59.171683 58.544905
F 17.138902 54.120183 65.118605
F 20.021902 63.052083 43.984505
F 26.518402 61.874283 57.894905
F 26.879302 54.187583 50.524505
F 26.611402 54.178683 62.240205
F 21.923202 69.403183 62.383905
F 17.347602 69.615883 57.554805
F 26.552202 66.806183 61.551605
F 17.820102 69.553283 50.254105
F 26.384702 62.031383 62.274705
F 26.567302 59.337083 61.483005
F 17.559202 69.529883 62.243005
F 26.275002 69.499483 65.006705
F 17.783402 69.595383 47.588405
F 1.532762 55.392283 68.269305
F 1.532762 63.119683 68.269305
F 10.439602 55.379683 68.498805
F 10.439602 63.107083 68.498805
F 19.285102 55.229283 68.567005
F 19.369302 63.240283 68.665005
F 1.443752 57.942783 71.911005
F 1.443752 65.670183 71.911005
F 10.350502 57.955483 72.140405
F 10.350502 65.682883 72.140405
F 19.172202 58.100783 72.043505
F 19.158602 65.798483 72.282005
F 1.509932 57.942783 69.203305
F 1.509932 65.670183 69.203305
F 10.417302 57.955483 69.409205
F 10.417302 65.682883 69.409205
F 19.314602 57.794483 69.386205
F 19.228902 65.724783 69.509105
F 1.064933 55.392383 87.411905
F 1.064933 63.119783 87.411905
F 10.506302 55.379683 65.767605
F 10.506302 63.107083 65.767605
F 25.615002 59.117683 80.510205
F 3.653622 69.543083 71.974505
F 3.720272 54.088283 69.247805
F 3.720272 61.815683 69.247805
F 12.647402 54.091783 69.463705
F 12.647402 61.819183 69.463705
F 21.676502 54.102383 69.656405
F 21.433302 61.584483 69.643505
F 3.809262 59.246783 65.606105
F 3.809262 66.974183 65.606105
F 12.736402 59.243383 65.822105
F 12.736402 66.970783 65.822105
F 25.469902 54.277583 87.159205
F 25.725002 53.923083 76.939805
F 3.742632 59.246783 68.332905
F 3.742632 66.974183 68.332905
F 12.669602 59.243383 68.553305
F 12.669602 66.970783 68.553305
F 21.654302 59.135283 68.574705
F 21.525302 67.053583 68.512205
F 3.653622 54.088283 71.974505
F 3.653622 61.815683 71.974505
F 12.580602 54.091783 72.194905
F 12.580602 61.819183 72.194905
F 21.401202 54.536983 72.461405
F 21.448302 61.723083 72.482905
F 5.977302 55.378383 68.390605
F 5.977302 63.105783 68.390605
F 14.899702 55.379683 68.607805
F 14.899702 63.107083 68.607805
F 23.915102 55.374983 68.690705
F 23.625002 62.890983 68.542005
F 5.888292 57.956683 72.032305
F 5.888292 65.684083 72.032305
F 14.810702 57.955483 72.249405
F 14.810702 65.682883 72.249405
F 23.583002 58.000483 72.460305
F 23.545402 65.416683 72.133005
F 5.955092 57.956683 69.299305
F 5.955092 65.684083 69.299305
F 14.877402 57.955483 69.518205
F 14.877402 65.682883 69.518205
F 23.768902 57.886283 69.760105
F 23.683702 65.570283 69.414705
F 6.044082 55.378383 65.657605
F 6.044082 63.105783 65.657605
F 14.966402 55.379683 65.876605
F 14.966402 63.107083 65.876605
F 25.907402 61.722483 72.506005
F 17.290702 66.848883 65.903305
F 8.187122 54.091783 69.354705
F 8.187122 61.819183 69.354705
F 17.088102 54.110083 69.506005
F 17.028902 61.918383 69.432405
F 18.966902 65.725683 86.840205
F 16.639602 61.783683 86.851805
F 8.276102 59.243283 65.713005
F 8.276102 66.970683 65.713005
F 26.128102 54.152583 69.609105
F 25.983002 66.939483 68.591605
F 25.721902 66.810783 75.921005
F 21.713602 59.239383 65.892105
F 8.209362 59.243283 68.444305
F 8.209362 66.970683 68.444305
F 17.185502 59.325583 68.529905
F 17.160502 67.063483 68.626705
F 26.077602 59.276183 68.618005
F 23.888502 63.067183 65.868705
F 8.120352 54.091783 72.085905
F 8.120352 61.819183 72.085905
F 16.990802 54.130183 72.236805
F 16.942602 61.908983 72.149705
F 20.958302 54.098383 87.069105
F 19.423302 55.309083 65.850105
F 1.354762 55.392283 75.552605
F 1.354762 63.119683 75.552605
F 10.261602 55.379683 75.782105
F 10.261602 63.107083 75.782105
F 19.070002 55.449383 75.813405
F 18.992902 63.079083 75.892405
F 1.265752 57.942783 79.194305
F 1.265752 65.670183 79.194305
F 10.172502 57.955483 79.423705
F 10.172502 65.682883 79.423705
F 18.882702 58.007383 79.553505
F 18.998602 65.674383 79.477605
F 1.331932 57.942783 76.486605
F 1.331932 65.670183 76.486605
F 10.239302 57.955483 76.692505
F 10.239302 65.682883 76.692505
F 18.956202 58.009483 76.887505
F 18.953802 65.615083 76.670005
F 1.420922 55.392283 72.844905
F 1.420922 63.119683 72.844905
F 10.328302 55.379683 73.050805
F 10.328302 63.107083 73.050805
F 19.084202 55.590083 73.187505
F 19.153602 63.154283 73.159605
F 3.542272 54.088283 76.531005
F 3.542272 61.815683 76.531005
F 12.469402 54.091783 76.747005
F 12.469402 61.819183 76.747005
F 21.328402 54.036583 76.758205
F 21.290602 61.824083 76.841705
F 3.631262 59.246783 72.889405
F 3.631262 66.974183 72.889405
F 12.558402 59.243383 73.105305
F 12.558402 66.970783 73.105305
F 21.308702 59.179983 73.174505
F 21.497302 66.945983 73.059105
F 3.564632 59.246783 75.616205
F 3.564632 66.974183 75.616205
F 12.491602 59.243383 75.836605
F 12.491602 66.970783 75.836605
F 21.226002 59.154783 75.949405
F 21.380802 67.069783 75.818405
F 3.475622 54.088283 79.257805
F 3.475622 61.815683 79.257805
F 12.402602 54.091783 79.478205
F 12.402602 61.819183 79.478205
F 21.179102 54.041683 79.567105
F 21.353102 61.800783 79.563805
F 5.799302 55.378383 75.673905
F 5.799302 63.105783 75.673905
F 14.721702 55.379683 75.891105
F 14.721702 63.107083 75.891105
F 23.576502 55.371583 76.013005
F 23.458802 63.049383 75.945905
F 5.710292 57.956683 79.315505
F 5.710292 65.684083 79.315505
F 14.632702 57.955483 79.532705
F 14.632702 65.682883 79.532705
F 23.307702 57.800983 79.648505
F 23.553602 65.757883 79.727605
F 5.777092 57.956683 76.582505
F 5.777092 65.684083 76.582505
F 14.699402 57.955483 76.801505
F 14.699402 65.682883 76.801505
F 23.476602 58.011683 77.025905
F 23.444702 65.602883 76.957905
F 5.866082 55.378383 72.940905
F 5.866082 63.105783 72.940905
F 14.788402 55.379683 73.159805
F 14.788402 63.107083 73.159805
F 23.921902 55.476183 73.269705
F 23.663302 63.007483 73.224205
F 8.009122 54.091783 76.638005
F 8.009122 61.819183 76.638005
F 16.818402 54.065083 76.620805
F 16.867002 61.827683 76.992405
F 17.283802 59.168483 65.811405
F 3.364272 69.543083 83.814305
F 8.098102 59.243283 72.996305
F 8.098102 66.970683 72.996305
F 16.935502 59.342083 73.111605
F 17.061402 66.924783 73.213705
F 21.583302 66.745983 65.967805
F 23.170402 57.887883 86.831505
F 8.031362 59.243283 75.727605
F 8.031362 66.970683 75.727605
F 16.833402 59.418783 75.873705
F 16.820802 67.018883 75.884305
F 18.809702 57.972183 86.836605
F 25.759102 67.185183 80.553005
F 7.942362 54.091783 79.369205
F 7.942362 61.819183 79.369205
F 16.802702 54.124883 79.431805
F 16.886202 61.962683 79.592405
F 25.697002 54.055683 79.570505
F 25.603002 61.785183 79.820705
F 1.176762 55.392283 82.835905
F 1.176762 63.119683 82.835905
F 10.083602 55.379683 83.065405
F 10.083602 63.107083 83.065405
F 18.874802 55.229183 83.064405
F 19.060602 63.198183 83.243105
F 1.087752 57.942783 86.477505
F 1.087752 65.670183 86.477505
F 9.994542 57.955483 86.707005
F 9.994542 65.682883 86.707005
F 25.994402 59.162483 73.555705
F 25.818002 66.727383 73.131605
F 1.153932 57.942783 83.769805
F 1.153932 65.670183 83.769805
F 10.061302 57.955483 83.975805
F 10.061302 65.682883 83.975805
F 18.596602 57.764083 84.035405
F 18.916702 65.841283 84.080405
F 1.242922 55.392283 80.128205
F 1.242922 63.119683 80.128205
F 10.150302 55.379683 80.334105
F 10.150302 63.107083 80.334105
F 18.931302 55.422983 80.326205
F 19.198502 63.078183 80.522105
F 3.364272 54.088283 83.814305
F 3.364272 61.815683 83.814305
F 12.291402 54.091783 84.030305
F 12.291402 61.819183 84.030305
F 21.035002 54.103583 84.374405
F 21.170102 61.758683 84.166405
F 3.453262 59.246783 80.172705
F 3.453262 66.974183 80.172705
F 12.380402 59.243383 80.388605
F 12.380402 66.970783 80.388605
F 21.161702 59.211983 80.393705
F 21.226902 66.917583 80.441005
F 3.386632 59.246783 82.899405
F 3.386632 66.974183 82.899405
F 12.313602 59.243383 83.119905
F 12.313602 66.970783 83.119905
F 20.663602 59.261083 83.109805
F 21.468402 66.951683 83.234105
F 3.297602 54.088283 86.541105
F 3.297602 61.815683 86.541105
F 12.224602 54.091783 86.761505
F 12.224602 61.819183 86.761505
F 23.475402 65.614783 87.143105
F 25.867202 59.223983 76.197805
F 5.621302 55.378383 82.957205
F 5.621302 63.105783 82.957205
F 14.543702 55.379683 83.174405
F 14.543702 63.107083 83.174405
F 23.196802 55.401883 83.440905
F 23.451502 63.129083 83.308905
F 5.532272 57.956683 86.598905
F 5.532272 65.684083 86.598905
F 14.454702 57.955483 86.816005
F 14.454702 65.682883 86.816005
F 19.438902 63.107383 66.087105
F 3.475622 69.543083 79.257805
F 5.599092 57.956683 83.865805
F 5.599092 65.684083 83.865805
F 14.521402 57.955483 84.084805
F 14.521402 65.682883 84.084805
F 22.965802 58.039383 84.049905
F 23.623602 65.502583 84.400805
F 5.688082 55.378383 80.224205
F 5.688082 63.105783 80.224205
F 14.610402 55.379683 80.443105
F 14.610402 63.107083 80.443105
F 23.485202 55.264683 80.716305
F 23.431802 63.243383 80.653705
F 7.831122 54.091783 83.921205
F 7.831122 61.819183 83.921205
F 16.754402 54.037383 84.202105
F 16.855502 61.898983 84.202005
F 25.482302 54.268783 84.515005
F 25.738902 61.645283 84.381705
F 7.920102 59.243283 80.279605
F 7.920102 66.970683 80.279605
F 16.866302 59.351183 80.508505
F 16.828102 67.086983 80.457005
F 16.582802 54.038083 86.958905
F 3.542272 69.543083 76.531005
F 7.853362 59.243283 83.010905
F 7.853362 66.970683 83.010905
F 16.627502 59.276183 83.257105
F 16.693102 67.234283 83.083405
F 25.412402 59.105083 83.370405
F 25.598202 66.999683 83.323605
F 7.764362 54.091783 86.652505
F 7.764362 61.819183 86.652505
F 25.932602 61.971583 69.656305
F 25.919902 54.033083 72.272005
F 3.297602 69.543083 86.541105
F 25.664802 61.821183 77.072405
F 3.720272 69.543083 69.247805
F 21.061202 61.762383 87.000605
F 23.841602 55.551883 65.782205
F 26.227402 59.265883 65.906505
F 26.290802 66.841983 66.007505
F 25.400702 61.860883 87.182405
F 25.744802 69.565183 84.232605
F 16.785502 69.701483 86.859305
F 25.946902 69.647983 79.538605
F 16.881302 69.583683 76.810105
F 25.936702 69.550183 69.474705
F 25.858102 69.401783 76.840405
F 21.572902 69.746783 69.468405
F 21.498502 69.494083 72.125405
F 17.096202 69.528183 72.409505
F 0.998362 55.396683 90.121105
F 0.998362 63.124083 90.121105
F 9.905552 55.379683 90.348605
F 9.905552 63.107083 90.348605
F 18.827602 55.246683 90.560305
F 18.860002 63.180583 90.543305
F 0.909930 57.925083 93.771105
F 0.909931 65.652483 93.771105
F 9.816542 57.955483 93.990305
F 9.816542 65.682883 93.990305
F 18.835502 57.945883 94.156305
F 18.560902 65.682583 94.233705
F 0.921571 57.964183 91.055005
F 0.921572 65.691583 91.055005
F 9.883292 57.955483 91.259005
F 9.883292 65.682883 91.259005
F 18.834702 57.793883 91.414805
F 18.645002 65.628083 91.548705
F 0.430228 55.349883 109.278805
F 0.430228 63.077183 109.278805
F 9.972292 55.379683 87.617405
F 9.972292 63.107083 87.617405
F 18.237802 65.564483 108.592805
F 23.179402 63.091683 87.935705
F 3.185582 54.088983 91.099305
F 3.185582 61.816383 91.099305
F 12.113402 54.091783 91.313505
F 12.113402 61.819183 91.313505
F 21.010502 54.059283 91.765405
F 21.008402 61.963783 91.577105
F 3.275122 59.246783 87.456505
F 3.275122 66.974183 87.456505
F 12.202402 59.243383 87.671905
F 12.202402 66.970783 87.671905
F 22.624302 65.656483 108.811805
F 16.581002 59.195583 87.805605
F 3.201982 59.244583 90.185705
F 3.201982 66.971983 90.185705
F 12.135602 59.243383 90.403105
F 12.135602 66.970783 90.403105
F 20.966902 59.236583 90.510505
F 21.013102 67.009883 90.650405
F 3.096212 54.095083 93.833405
F 3.096212 61.822483 93.833405
F 12.046602 54.091783 94.044805
F 12.046602 61.819183 94.044805
F 20.954502 54.258983 94.478005
F 20.969502 61.896883 94.183905
F 5.443252 55.378283 90.240605
F 5.443252 63.105683 90.240605
F 14.365702 55.379683 90.457605
F 14.365702 63.107083 90.457605
F 23.186302 55.429383 90.657005
F 23.333702 63.100083 90.675405
F 5.354312 57.956883 93.882305
F 5.354312 65.684283 93.882305
F 14.276702 57.955483 94.099305
F 14.276702 65.682883 94.099305
F 23.035102 58.123583 94.183705
F 23.092502 65.674783 94.133805
F 5.420272 57.956683 91.149205
F 5.420272 65.684083 91.149205
F 14.343402 57.955483 91.368005
F 14.343402 65.682883 91.368005
F 23.116702 58.006683 91.506205
F 23.151802 65.610483 91.478905
F 5.510082 55.378383 87.507505
F 5.510082 63.105783 87.507505
F 14.432402 55.379683 87.726405
F 14.432402 63.107083 87.726405
F 23.131002 55.391883 87.996205
F 16.148002 61.793383 108.582805
F 7.653112 54.091783 91.204505
F 7.653112 61.819183 91.204505
F 16.455102 54.172383 91.425705
F 16.482902 61.671483 91.393105
F 25.368502 54.090783 91.569305
F 25.594702 61.712783 91.709305
F 7.742102 59.243283 87.562905
F 7.742102 66.970683 87.562905
F 3.008292 69.545383 98.384305
F 18.641202 55.438483 87.783205
F 24.990202 61.833183 109.127805
F 3.185582 69.543783 91.099305
F 7.675252 59.243283 90.294205
F 7.675252 66.970683 90.294205
F 16.620302 59.130983 90.508805
F 16.458102 67.076083 90.468705
F 25.294902 59.342083 90.470105
F 25.315402 67.238683 90.691205
F 7.585962 54.091883 93.935805
F 7.585962 61.819283 93.935805
F 16.528902 53.879683 94.083405
F 16.506702 61.787583 94.058305
F 25.192402 54.085683 94.227705
F 25.301802 62.032983 94.568405
F 0.827487 55.418783 97.427005
F 0.827487 63.146183 97.427005
F 9.727552 55.379683 97.631905
F 9.727552 63.107083 97.631905
F 18.688002 55.350983 97.945105
F 18.662002 63.131283 97.770005
F 0.741976 57.913383 101.073805
F 0.741976 65.640783 101.073805
F 9.638542 57.955483 101.273805
F 9.638542 65.682883 101.273805
F 18.283602 58.046483 101.592805
F 18.625402 65.515583 101.385805
F 0.628544 58.008683 98.348605
F 0.628544 65.736083 98.348605
F 9.705262 57.955483 98.542305
F 9.705262 65.682883 98.542305
F 18.282502 57.870083 98.910705
F 18.407102 65.783683 98.725205
F 0.695093 55.317583 94.705905
F 0.695094 63.044983 94.705905
F 9.794272 55.379683 94.900705
F 9.794272 63.107083 94.900705
F 18.758202 55.446183 95.242905
F 18.730102 63.099383 95.104205
F 3.008292 54.090583 98.384305
F 3.008292 61.817983 98.384305
F 11.935402 54.091783 98.596805
F 11.935402 61.819183 98.596805
F 21.054402 54.023583 98.772805
F 20.750102 61.848183 98.937305
F 3.096362 59.244583 94.742105
F 3.096362 66.971983 94.742105
F 12.024402 59.243383 94.955205
F 12.024402 66.970783 94.955205
F 20.963702 59.346083 95.295205
F 20.790702 66.940683 95.201305
F 3.000852 59.238683 97.477205
F 3.000852 66.966083 97.477205
F 11.957602 59.243383 97.686405
F 11.957602 66.970783 97.686405
F 20.488002 59.347683 98.020905
F 20.763602 67.031083 97.967205
F 2.910912 54.096283 101.119805
F 2.910912 61.823683 101.119805
F 11.868602 54.091783 101.327805
F 11.868602 61.819183 101.327805
F 20.717102 54.168683 101.732805
F 20.609602 61.659983 101.707805
F 5.265482 55.378183 97.524005
F 5.265482 63.105583 97.524005
F 14.187702 55.379683 97.740905
F 14.187702 63.107083 97.740905
F 23.087102 55.593583 97.931805
F 22.830402 63.274783 98.001805
F 5.176622 57.956783 101.165805
F 5.176622 65.684183 101.165805
F 14.098702 57.955483 101.382805
F 14.098702 65.682883 101.382805
F 22.846502 57.695083 101.567805
F 23.056902 65.732583 101.600805
F 5.238802 57.956783 98.432405
F 5.238802 65.684183 98.432405
F 14.165402 57.955483 98.651305
F 14.165402 65.682883 98.651305
F 22.864702 58.048183 98.904905
F 22.917902 65.715683 98.990905
F 5.329122 55.378483 94.790905
F 5.329122 63.105883 94.790905
F 14.254402 55.379683 95.009705
F 14.254402 63.107083 95.009705
F 23.287402 55.689683 95.225905
F 22.982902 63.324783 95.220005
F 7.475132 54.091783 98.487805
F 7.475132 61.819183 98.487805
F 16.467902 54.155383 98.934705
F 16.445002 61.952883 98.605105
F 25.159202 54.134883 98.896705
F 24.950302 61.892783 98.908705
F 7.564102 59.243283 94.846205
F 7.564102 66.970683 94.846205
F 16.389402 59.160083 94.964805
F 16.418402 67.093583 95.107905
F 25.201602 59.311383 95.185005
F 25.152002 66.919683 95.420605
F 7.496742 59.243183 97.577505
F 7.496742 66.970583 97.577505
F 16.268702 59.351383 97.800805
F 16.300102 67.105883 97.736705
F 24.988402 59.345583 98.049305
F 25.068802 67.054583 98.079505
F 7.407642 54.091883 101.218805
F 7.407642 61.819283 101.218805
F 16.213502 54.075583 101.545805
F 16.366202 61.949583 101.371805
F 25.091002 54.066783 101.806805
F 24.943202 61.839983 101.774805
F 0.655914 55.418983 104.716805
F 0.655915 63.146383 104.716805
F 9.549562 55.379683 104.914805
F 9.549562 63.107083 104.914805
F 18.311502 55.433983 105.184805
F 18.529102 63.117383 105.046805
F 0.569318 57.921083 108.357805
F 0.569318 65.648483 108.357805
F 9.460552 57.955483 108.556805
F 9.460552 65.682883 108.556805
F 21.060602 66.868983 87.969305
F 21.018402 59.172583 87.852305
F 0.487276 57.997383 105.636805
F 0.487276 65.724783 105.636805
F 9.527252 57.955483 105.825805
F 9.527252 65.682883 105.825805
F 18.362502 57.868883 106.232805
F 18.303002 65.629483 105.973805
F 0.548091 55.327883 101.993805
F 0.548091 63.055283 101.993805
F 9.616242 55.379683 102.183805
F 9.616242 63.107083 102.183805
F 18.467502 55.449683 102.414805
F 18.519702 63.033183 102.428805
F 2.832842 54.089383 105.667805
F 2.832842 61.816783 105.667805
F 11.757402 54.091783 105.879805
F 11.757402 61.819183 105.879805
F 20.506402 54.115283 106.225805
F 20.510402 61.679483 106.301805
F 2.920542 59.244883 102.025805
F 2.920542 66.972283 102.025805
F 11.846402 59.243383 102.238805
F 11.846402 66.970783 102.238805
F 20.639902 59.093883 102.492805
F 20.631002 66.829783 102.489805
F 2.826572 59.240483 104.759805
F 2.826572 66.967883 104.759805
F 11.779602 59.243383 104.969805
F 11.779602 66.970783 104.969805
F 20.487202 59.171783 105.208805
F 20.657702 66.849383 105.091805
F 2.744462 54.092283 108.399805
F 2.744462 61.819683 108.399805
F 11.690602 54.091783 108.611805
F 11.690602 61.819183 108.611805
F 16.073602 54.089683 108.863805
F 20.503902 54.209083 108.878805
F 5.087742 55.378383 104.806805
F 5.087742 63.105783 104.806805
F 14.009702 55.379683 105.023805
F 14.009702 63.107083 105.023805
F 22.797402 55.420183 105.496805
F 22.722002 63.017983 105.262805
F 4.998792 57.956683 108.448805
F 4.998792 65.684083 108.448805
F 13.920702 57.955483 108.665805
F 13.920702 65.682883 108.665805
F 16.687302 67.112383 87.699205
F 2.832842 69.544183 105.667805
F 5.060962 57.957083 105.715805
F 5.060962 65.684383 105.715805
F 13.987402 57.955483 105.934805
F 13.987402 65.682883 105.934805
F 22.842502 57.998983 106.262805
F 22.818102 65.651883 106.067805
F 5.149392 55.378083 102.073805
F 5.149392 63.105483 102.073805
F 14.076402 55.379683 102.292805
F 14.076402 63.107083 102.292805
F 22.927802 55.263583 102.808805
F 22.722502 63.221783 102.539805
F 7.297172 54.091783 105.770805
F 7.297172 61.819183 105.770805
F 16.128402 54.083183 106.026805
F 16.295802 61.915383 105.946805
F 24.991002 54.086183 106.219805
F 24.930302 61.949383 106.407805
F 7.386142 59.243283 102.129805
F 7.386142 66.970683 102.129805
F 16.071102 59.435083 102.429805
F 16.456402 66.870983 102.252805
F 24.950202 59.175983 102.538805
F 25.051202 67.096783 103.030805
F 7.318732 59.243183 104.860805
F 7.318732 66.970583 104.860805
F 16.179302 59.235883 105.122805
F 16.202802 66.986983 104.976805
F 25.003802 59.320083 105.416805
F 25.063102 66.941383 105.645805
F 7.229892 54.091883 108.502805
F 7.229892 61.819283 108.502805
F 25.576902 67.131383 88.011405
F 18.336802 57.978983 108.859805
F 25.352802 59.274983 87.815105
F 18.884902 63.259283 87.810605
F 24.952202 54.061183 108.988805
F 20.436102 61.796283 108.972805
F 22.510902 58.012683 109.012805
F 20.582002 69.360783 106.163805
F 25.016202 69.461783 106.350805
F 24.745302 69.552783 109.008805
F 25.357602 69.556883 91.880205
F 16.258802 69.503283 105.933805
F 16.660302 69.650983 91.502305
F 20.434002 69.533383 108.911805
F 25.046902 69.581583 101.769805
F 25.170802 69.774283 98.879905
F 16.067602 69.550183 108.637805
F 16.504702 69.637983 94.091305
F 0.481591 55.411483 111.999805
F 0.481591 63.138883 111.999805
F 9.371562 55.379683 112.198805
F 9.371562 63.107083 112.198805
F 18.409302 55.310283 112.610805
F 18.155002 63.130283 112.491805
F 0.393699 57.925383 115.641805
F 0.393699 65.652783 115.641805
F 9.282552 57.955483 115.839805
F 9.282552 65.682883 115.839805
F 18.027702 58.211583 116.128805
F 18.132602 65.816383 116.047805
F 0.363187 57.977083 112.922805
F 0.363187 65.704483 112.922805
F 9.349282 57.955483 113.108805
F 9.349282 65.682883 113.108805
F 18.134102 58.047683 113.497805
F 18.291102 65.744883 113.390805
F 9.438252 55.379683 109.466805
F 9.438252 63.107083 109.466805
F 20.278502 66.990383 109.632805
F 24.942002 59.168983 110.054805
F 2.656582 54.087983 112.951805
F 2.656582 61.815383 112.951805
F 11.579402 54.091783 113.163805
F 11.579402 61.819183 113.163805
F 20.593502 54.025183 113.415805
F 20.440202 61.985783 113.400805
F 2.744972 59.246683 109.309805
F 2.744972 66.974083 109.309805
F 11.668402 59.243383 109.521805
F 11.668402 66.970783 109.521805
F 22.700002 63.102283 109.718805
F 18.329102 55.383083 109.856805
F 2.659582 59.244183 112.039805
F 2.659582 66.971583 112.039805
F 11.601602 59.243383 112.252805
F 11.601602 66.970783 112.252805
F 20.297602 59.343783 112.697805
F 20.371002 66.899683 112.423805
F 2.573962 54.089783 115.680805
F 2.573962 61.817183 115.680805
F 11.512602 54.091783 115.894805
F 11.512602 61.819183 115.894805
F 22.392002 55.282883 117.226805
F 20.170202 61.967683 116.053805
F 4.909822 55.378483 112.090805
F 4.909822 63.105883 112.090805
F 13.831702 55.379683 112.307805
F 13.831702 63.107083 112.307805
F 22.649402 55.535483 112.545805
F 22.566502 63.143383 112.487805
F 4.820822 57.956583 115.731805
F 4.820822 65.683983 115.731805
F 13.742702 57.955483 115.948805
F 13.742702 65.682883 115.948805
F 22.385502 57.835083 116.369805
F 22.511002 65.744183 116.083805
F 4.884792 57.956983 112.998805
F 4.884792 65.684383 112.998805
F 13.809402 57.955483 113.217805
F 13.809402 65.682883 113.217805
F 22.313002 57.942383 113.690805
F 22.479302 65.677983 113.395805
F 4.973042 55.378083 109.356805
F 4.973042 63.105483 109.356805
F 13.898402 55.379683 109.575805
F 13.898402 63.107083 109.575805
F 19.200102 61.756083 131.055805
F 15.970802 69.639583 113.401805
F 7.119192 54.091783 113.054805
F 7.119192 61.819183 113.054805
F 16.080602 54.104383 113.232805
F 16.010602 61.807083 113.325805
F 24.806302 54.193883 113.739805
F 24.793502 61.806983 113.460805
F 7.208172 59.243283 109.412805
F 7.208172 66.970683 109.412805
F 22.743202 55.338483 109.885805
F 20.330902 59.327883 109.917805
F 24.284802 54.153583 123.813805
F 15.663302 54.064583 123.279805
F 7.141042 59.243283 112.143805
F 7.141042 66.970683 112.143805
F 16.046802 59.191983 112.354805
F 15.992802 67.046383 112.401805
F 24.785202 59.248183 112.679805
F 24.762902 66.994083 112.707805
F 7.052102 54.091783 115.785805
F 7.052102 61.819183 115.785805
F 15.853202 54.018583 115.925805
F 15.937602 61.880583 116.071805
F 24.715402 54.232983 116.367805
F 24.659102 61.834183 116.202805
F 0.305968 55.406983 119.282805
F 0.305969 63.134383 119.282805
F 9.193562 55.379683 119.481805
F 9.193562 63.107083 119.481805
F 17.987502 55.568083 116.976805
F 18.089202 63.375283 119.782805
F 0.200255 57.940883 122.937805
F 0.200256 65.668283 122.937805
F 9.104562 57.955383 123.122805
F 9.104562 65.682783 123.122805
F 19.976802 59.522183 124.528805
F 17.849402 65.643483 123.494805
F 0.234338 57.957383 120.212805
F 0.234338 65.684783 120.212805
F 9.171292 57.955483 120.391805
F 9.171292 65.682883 120.391805
F 17.849102 58.044083 123.399805
F 17.935002 65.774283 120.804805
F 0.297063 55.366883 116.565805
F 0.297063 63.094283 116.565805
F 9.260272 55.379683 116.750805
F 9.260272 63.107083 116.750805
F 20.201302 54.005583 116.172805
F 18.031602 63.305283 117.001805
F 2.479352 54.087183 120.234805
F 2.479352 61.814483 120.234805
F 11.401402 54.091783 120.446805
F 11.401402 61.819183 120.446805
F 20.170502 54.190283 120.778805
F 20.059702 61.881883 120.825805
F 2.567902 59.247483 116.592805
F 2.567902 66.974883 116.592805
F 11.490402 59.243383 116.804805
F 11.490402 66.970783 116.804805
F 20.188702 59.396583 117.204805
F 20.267302 66.904083 117.051805
F 2.489332 59.246683 119.320805
F 2.489332 66.974083 119.320805
F 11.423602 59.243383 119.535805
F 11.423602 66.970783 119.535805
F 17.914902 57.878183 120.779805
F 20.156902 67.201083 119.833805
F 2.405022 54.087283 122.961805
F 2.405022 61.814583 122.961805
F 11.334602 54.091683 123.176805
F 11.334602 61.819083 123.176805
F 24.813302 66.925783 110.025805
F 20.094002 61.995983 123.537805
F 4.731842 55.378483 119.373805
F 4.731842 63.105883 119.373805
F 13.653702 55.379683 119.590805
F 13.653702 63.107083 119.590805
F 22.204702 58.160083 121.113805
F 22.246102 63.153383 119.895805
F 4.642492 57.956483 123.014805
F 4.642492 65.683883 123.014805
F 13.564702 57.955383 123.231805
F 13.564702 65.682783 123.231805
F 22.029002 57.929783 123.815805
F 22.172202 65.533083 123.569805
F 4.708002 57.956983 120.281805
F 4.708002 65.684383 120.281805
F 13.631402 57.955483 120.500805
F 13.631402 65.682883 120.500805
F 19.942502 59.291483 119.932805
F 22.327002 65.835483 120.904805
F 4.796282 55.378083 116.640805
F 4.796282 63.105483 116.640805
F 13.720402 55.379683 116.859805
F 13.720402 63.107083 116.859805
F 22.432802 55.550083 120.036805
F 22.337502 63.230383 117.140805
F 6.941202 54.091783 120.337805
F 6.941202 61.819183 120.337805
F 17.789002 55.215483 119.781805
F 15.925402 61.958983 120.513805
F 24.592502 54.026383 121.099805
F 24.369102 61.919483 121.083805
F 7.030182 59.243283 116.695805
F 7.030182 66.970683 116.695805
F 15.832402 59.381883 117.011805
F 15.997402 67.097683 117.019805
F 24.497902 59.474983 117.272805
F 24.639202 66.948283 117.358805
F 6.963222 59.243283 119.426805
F 6.963222 66.970683 119.426805
F 15.795002 59.393883 119.640805
F 15.847302 67.100883 119.822805
F 24.459602 59.337583 120.147805
F 24.577602 67.105483 120.043805
F 6.874352 54.091783 123.067805
F 6.874342 61.819183 123.067805
F 15.792702 53.777383 120.625805
F 15.731802 61.767783 123.140805
F 26.382802 55.389183 124.921805
F 24.559902 61.626983 123.768805
F 0.010708 55.344583 126.655805
F 0.010707 63.071983 126.655805
F 9.012212 55.372083 126.736805
F 9.012212 63.099483 126.736805
F 17.548002 55.517183 127.202805
F 17.503802 63.263083 127.004805
F 26.420602 63.467383 124.841805
F 17.133802 66.033083 131.006805
F 26.430002 65.823183 128.557805
F 2.479352 69.541883 120.234805
F 8.702562 57.736483 130.178805
F 8.702562 65.463883 130.178805
F 11.334602 69.546483 123.176805
F 2.405022 69.541983 122.961805
F 0.117341 57.928183 127.542805
F 0.117341 65.655583 127.542805
F 8.987462 57.941183 127.552805
F 8.987462 65.668583 127.552805
F 17.481802 57.876483 128.295805
F 17.552202 65.774283 128.198805
F 0.172299 55.391783 123.868805
F 0.172299 63.119183 123.868805
F 9.082402 55.379483 124.026805
F 9.082402 63.106883 124.026805
F 17.561702 55.527983 124.479805
F 17.814102 63.176083 124.128805
F 2.294002 54.077083 127.423805
F 2.294002 61.804483 127.423805
F 11.217502 54.077483 127.607805
F 11.217502 61.804883 127.607805
F 19.626902 53.934283 128.243805
F 19.756002 61.932783 128.238805
F 2.388642 59.247383 123.868805
F 2.388642 66.974783 123.868805
F 11.312502 59.243183 124.080805
F 11.312502 66.970583 124.080805
F 19.492402 59.423583 127.200805
F 19.961802 66.959583 124.340805
F 2.312122 59.239883 126.576805
F 2.312122 66.967283 126.576805
F 11.242302 59.235783 126.791805
F 11.242302 66.963183 126.791805
F 21.699202 58.054883 128.241805
F 19.826302 67.103583 127.193805
F 1.985012 53.756583 130.062805
F 1.985012 61.483983 130.062805
F 10.932602 53.872783 130.232805
F 10.932602 61.600183 130.232805
F 16.083102 59.254683 109.687805
F 26.611602 65.965783 123.838805
F 4.548882 55.371283 126.629805
F 4.548882 63.098683 126.629805
F 13.472302 55.372083 126.845805
F 13.472302 63.099483 126.845805
F 21.997102 55.413283 124.632805
F 22.069202 63.199383 127.295805
F 4.240422 57.733583 130.067805
F 4.240422 65.460983 130.067805
F 13.162702 57.736483 130.287805
F 13.162702 65.463883 130.287805
F 11.217502 69.532283 127.607805
F 1.985012 69.211383 130.062805
F 4.526242 57.943483 127.440805
F 4.526242 65.670883 127.440805
F 13.447602 57.941183 127.661805
F 13.447602 65.668583 127.661805
F 24.144602 59.296983 127.663805
F 21.844902 65.674883 128.346805
F 4.619852 55.377883 123.916805
F 4.619852 63.105283 123.916805
F 13.542502 55.379483 124.135805
F 13.542502 63.106883 124.135805
F 19.807802 54.177983 123.567805
F 22.336502 63.008683 124.515805
F 6.757262 54.077683 127.498805
F 6.757262 61.805083 127.498805
F 15.416902 54.083983 128.086805
F 15.385302 61.768283 128.146805
F 21.793602 55.374283 127.492805
F 24.035002 61.857083 128.586805
F 6.852272 59.243183 123.971805
F 6.852272 66.970583 123.971805
F 15.619802 59.233383 124.295805
F 15.795502 66.969683 124.322805
F 24.168302 59.185883 124.918805
F 24.314502 66.862383 124.828805
F 6.782322 59.235883 126.681805
F 6.782322 66.963283 126.681805
F 15.512302 59.376283 126.935805
F 15.569302 67.163983 126.945805
F 16.147202 67.020083 109.650805
F 24.178102 67.049083 127.550805
F 6.472672 53.873183 130.123805
F 6.472672 61.600583 130.123805
F 18.132402 63.160583 109.768805
F 24.008702 54.075683 128.429805
F 2.656582 69.542783 112.951805
F 10.932602 69.327583 130.232805
F 2.294002 69.531883 127.423805
F 2.573962 69.544583 115.680805
F 6.757262 69.532483 127.498805
F 6.472672 69.327883 130.123805
F 26.199302 55.429983 127.635805
F 14.760102 61.979783 130.732805
F 14.755802 54.345483 130.834805
F 16.877002 58.078683 131.027805
F 21.425902 65.854083 131.078805
F 26.252902 57.972083 128.628805
F 24.307202 69.526283 128.420805
F 26.631202 57.862483 121.249805
F 26.328702 63.257383 127.584805
F 24.572002 69.622983 116.478805
F 26.541002 55.421683 120.146805
F 20.367502 69.477483 113.458805
F 26.505102 57.857983 123.951805
F 24.927002 69.456983 113.782805
F 15.573802 69.455883 128.291805
F 19.890602 69.666083 128.223805
F 24.466502 69.546383 121.024805
F 26.833102 55.618283 117.414805
F 19.481702 69.838983 130.975805
F 21.456702 57.905483 130.930805
F 26.684502 63.056783 120.084805
F 26.054202 57.986883 131.346805
F 23.649902 54.187983 131.064805
F 23.876802 61.832583 131.292805
F 23.912402 69.699483 131.030805
F 30.268002 1.311963 3.876955
F 30.476502 9.083853 3.899365
F 52.651002 1.516553 16.067005
F 39.346602 1.361703 3.968675
F 39.468202 8.952193 4.146295
F 46.394802 15.335483 0.654495
F 48.366402 1.171993 1.534465
F 48.180202 8.993343 4.272835
F 48.204702 16.674783 4.453835
F 30.234302 4.017433 7.379385
F 30.234602 11.593583 7.572545
F 39.220902 3.752433 7.544395
F 39.283502 11.475083 7.898925
F 45.888802 5.100723 8.837465
F 48.181902 11.527683 8.017315
F 30.458402 3.887203 4.618125
F 30.210702 11.645183 4.786435
F 39.204802 4.025713 4.660035
F 39.263102 11.364483 5.265065
F 48.425802 4.060873 5.203915
F 48.236902 11.549383 5.163565
F 30.468402 1.162013 1.271325
F 30.465002 8.940973 1.074377
F 32.539602 12.879583 1.311145
F 39.444302 16.927383 4.016235
F 43.918002 11.515883 0.669799
F 52.572502 16.646283 11.682505
F 52.509802 11.710383 20.106405
F 48.250902 9.063873 1.559045
F 52.366902 3.797023 19.818805
F 32.720502 7.790093 5.056565
F 32.715702 15.515783 4.796065
F 32.762902 7.630883 0.256964
F 41.552202 7.678493 5.269055
F 41.607202 15.400983 4.943325
F 35.042002 3.839893 0.237183
F 50.628402 7.959603 5.358355
F 50.338702 15.558283 5.447575
F 52.853302 9.000553 8.840605
F 32.737402 4.997033 1.263525
F 27.918402 5.021473 1.169605
F 41.547002 5.020123 1.359905
F 41.722902 12.929783 1.480615
F 50.669102 5.068613 1.565955
F 50.543802 12.984783 1.816875
F 32.689002 5.219693 4.077565
F 32.732602 12.977583 4.109865
F 41.678202 5.213223 4.120645
F 41.449702 12.785683 4.055915
F 50.755402 5.363723 4.328025
F 50.478002 12.836783 4.577715
F 32.491902 7.791843 7.792745
F 32.763902 15.340183 7.522185
F 52.531802 4.154163 15.248805
F 41.373702 7.795123 8.007965
F 41.612602 15.414983 7.779735
F 34.852702 11.579883 0.565205
F 50.502102 7.840363 8.074255
F 50.569902 15.671383 8.200135
F 27.801302 7.869083 11.686005
F 34.835302 1.205413 3.949585
F 34.872802 9.142803 4.045395
F 41.792602 15.468283 0.480673
F 43.987502 1.049903 4.126165
F 43.960602 8.823813 1.396365
F 37.353502 12.637183 1.575295
F 34.631102 3.919243 7.520575
F 34.844002 11.751883 7.583125
F 43.812302 3.792043 7.836375
F 43.803602 11.517983 7.922015
F 34.853502 3.731813 4.899455
F 35.014502 11.635083 4.905155
F 43.794702 3.665433 5.070685
F 43.505102 11.396483 5.138245
F 34.918602 1.106883 1.310975
F 35.040902 8.904913 1.365325
F 35.112302 16.751783 3.827995
F 43.708802 1.099623 1.363425
F 39.339302 1.166363 1.167735
F 52.633702 4.006473 7.959995
F 37.083302 7.656073 4.950675
F 37.332702 15.483083 4.838755
F 48.120802 16.736283 8.974855
F 43.749502 8.782173 4.199865
F 45.873402 15.405283 5.257605
F 28.295802 15.323683 0.147580
F 28.120502 7.880703 4.793555
F 28.091602 15.528483 4.559955
F 52.452202 9.186953 18.986505
F 37.227902 5.191633 1.177435
F 52.790602 11.771183 0.845133
F 46.033602 4.935803 4.253935
F 46.022602 12.885483 1.519125
F 27.479302 15.595283 19.186805
F 28.103302 12.801583 0.997017
F 36.941002 5.217023 3.953425
F 37.278702 12.889483 4.169345
F 48.417402 1.450913 4.244815
F 45.886602 12.741783 4.453755
F 28.065502 5.031603 3.883215
F 27.810202 12.956683 3.749445
F 36.911302 7.494953 7.756485
F 37.294002 15.736383 7.680875
F 52.930702 16.845183 8.917945
F 46.048102 7.652053 5.333755
F 45.929102 15.436083 8.120185
F 48.363402 11.687983 0.701894
F 28.076702 7.554723 7.571275
F 28.070102 15.354283 7.229005
F 48.429002 3.770573 0.708466
F 30.214402 1.445753 10.916905
F 30.248502 8.983673 11.163105
F 27.653702 -0.070151 14.555605
F 39.184202 1.268983 11.475005
F 39.235302 8.795153 11.477805
F 27.664502 15.563083 14.556505
F 48.186602 1.476833 11.695005
F 47.827902 9.025043 11.679305
F 52.743802 3.930263 12.572005
F 29.926702 3.842243 14.806905
F 29.793202 11.687683 14.791705
F 39.002402 4.143083 15.209705
F 39.208402 11.677883 14.880005
F 47.842902 3.950083 15.356905
F 48.188702 11.519083 15.258605
F 30.080202 3.957493 12.113405
F 30.000402 11.477883 12.097205
F 39.227002 3.864063 12.583005
F 39.001002 11.584983 12.037405
F 48.236102 4.006173 12.724205
F 48.060202 11.584983 12.611905
F 30.146502 1.419463 8.256745
F 30.178002 8.997533 8.425195
F 53.063102 3.985653 0.779742
F 39.413702 1.222763 8.650055
F 39.162802 8.844073 8.751995
F 27.431702 12.927983 18.134705
F 52.622002 1.348453 11.860305
F 48.180802 8.983623 8.953175
F 39.578002 11.600483 0.462180
F 32.529202 7.560613 12.197105
F 32.357802 15.453783 11.994505
F 45.623602 12.866583 18.837105
F 41.341702 7.603993 12.604105
F 41.402802 15.420583 12.525905
F 45.696902 5.239383 18.939605
F 50.208702 7.750763 12.425405
F 50.326902 15.361683 12.493105
F 27.635802 13.067283 15.550505
F 32.490002 5.316583 8.576705
F 32.458402 12.843383 8.417985
F 41.384702 5.196833 8.741185
F 41.555002 12.812083 8.703455
F 50.264802 5.215443 8.921195
F 50.493102 12.954783 8.935075
F 32.434202 4.978483 11.245805
F 32.420302 12.651683 11.139005
F 41.481202 5.072333 11.537205
F 41.388302 13.033083 11.500905
F 50.427502 5.220893 11.675705
F 50.421002 12.811083 11.553005
F 32.289302 7.620233 14.943305
F 32.177202 15.532483 14.755705
F 36.689202 12.914783 18.619705
F 41.374102 7.857523 15.253705
F 41.479402 15.543383 15.180305
F 36.736002 5.167363 18.763005
F 50.401802 7.765193 15.203805
F 50.133702 15.540383 15.179105
F 27.659202 7.488353 14.334905
F 34.574702 1.445183 11.175105
F 34.747002 8.917463 11.468405
F 52.879502 11.737083 8.151805
F 43.682602 1.210793 11.481705
F 43.595802 9.077023 11.690205
F 30.410902 11.560783 0.374206
F 34.519602 4.119303 14.923105
F 34.318902 11.730083 14.986905
F 43.486902 3.865603 15.185605
F 43.471702 11.703583 15.030205
F 34.699102 3.851473 12.310805
F 34.549502 11.569883 12.292205
F 43.746702 3.805283 12.414905
F 43.552302 11.711783 12.201805
F 34.523202 1.449743 8.431475
F 34.728602 9.055293 8.570925
F 39.453402 3.756483 0.336473
F 43.538302 1.180733 8.673435
F 43.642602 8.984413 8.834745
F 37.228802 7.875513 0.412823
F 36.941502 7.479593 12.383905
F 36.878702 15.310383 12.370705
F 52.962102 1.237923 4.288415
F 45.687402 7.738853 12.644805
F 45.853402 15.491283 12.356605
F 29.997502 16.883283 15.566205
F 53.063502 1.416603 1.650845
F 27.823902 15.455783 11.834405
F 48.182302 1.271633 8.848155
F 36.983802 4.890233 8.647845
F 37.100002 13.072483 8.590685
F 45.922402 7.716113 8.069635
F 45.997702 12.822683 8.703705
F 27.806802 4.990323 8.289255
F 28.002802 12.862783 8.334935
F 36.994502 4.914383 11.320205
F 36.770802 12.779883 11.338105
F 46.008702 5.219153 11.599105
F 45.848702 13.028383 11.419705
F 27.585702 5.228753 11.009705
F 27.697602 12.776883 10.979205
F 36.840002 7.796753 15.061805
F 36.878502 15.528283 15.222605
F 45.774602 12.868183 16.139005
F 45.884002 7.690323 15.357705
F 45.800202 15.404383 15.103105
F 39.180902 16.837083 15.930005
F 52.975402 16.669783 1.860015
F 43.855102 3.795043 0.680071
F 45.658202 5.229353 16.319205
F 29.645502 1.285133 18.389905
F 29.826502 8.910563 18.243705
F 27.561202 5.319283 18.290705
F 39.197302 1.207823 18.583305
F 38.955702 8.918883 18.668805
F 52.765702 3.775093 5.351165
F 48.128602 1.348813 18.878405
F 47.951602 9.143133 18.938905
F 52.766102 11.696183 5.358995
F 52.508002 9.089593 11.546705
F 29.949502 3.712143 21.968905
F 52.375502 11.624983 15.263105
F 43.987102 16.837283 1.338295
F 36.775302 12.724183 15.959305
F 27.522902 5.115883 15.537305
F 29.659002 3.886873 19.200005
F 29.780502 11.611783 19.018805
F 38.994602 3.815083 19.518005
F 39.018802 11.585483 19.624105
F 48.067002 3.949583 19.769005
F 48.074302 11.778483 19.778205
F 29.815302 1.166443 15.728005
F 29.910302 8.889593 15.527605
F 43.663702 16.872783 8.957605
F 38.962502 1.312193 15.869705
F 39.070502 9.151723 15.964305
F 47.929202 16.694283 16.220005
F 47.925102 1.246753 16.204805
F 48.308702 8.989583 16.228005
F 35.027502 16.757483 1.269525
F 31.995502 7.579833 19.307805
F 32.075402 15.612583 19.249105
F 36.703202 5.244693 16.071405
F 41.395802 7.761163 19.558705
F 41.211102 15.368883 19.477805
F 37.247502 15.158983 0.484048
F 50.128102 7.843233 19.988605
F 50.297702 15.429783 20.046705
F 52.891802 16.725283 4.776715
F 32.124202 5.082843 15.775305
F 32.019902 12.907083 15.684005
F 41.408502 5.358333 16.116805
F 41.362702 12.892083 16.034305
F 50.165102 5.224933 16.243505
F 50.329502 13.046283 16.139605
F 32.032202 5.037623 18.350305
F 32.007402 13.086083 18.450105
F 41.120202 5.200783 18.934905
F 41.378702 12.722783 18.716805
F 50.274802 5.239033 19.014605
F 50.398802 12.843583 18.969305
F 30.548702 16.610083 1.033112
F 39.109602 16.647583 11.487105
F 52.616302 1.219403 18.884505
F 39.493102 9.076223 1.269685
F 50.771602 15.449783 0.812914
F 45.643602 15.426683 19.796505
F 34.353802 1.294433 18.383205
F 34.244102 8.896063 18.720905
F 34.703202 16.556783 11.329105
F 43.663402 1.253503 18.675605
F 43.565102 8.947453 18.805205
F 48.476602 16.707683 1.677425
F 43.445502 16.753783 18.762205
F 30.526702 16.580683 8.307725
F 27.499202 7.811843 19.194505
F 52.380202 16.781583 18.958705
F 52.691102 1.510653 9.014225
F 34.335602 16.894383 18.623505
F 34.308802 3.776193 19.222605
F 34.161202 11.628683 19.416905
F 43.507202 3.797143 19.526405
F 43.514902 11.567083 19.927905
F 34.554302 1.409813 15.584605
F 34.583302 9.011833 15.841505
F 52.695502 9.150803 1.590785
F 43.555002 1.227423 15.918805
F 43.549302 9.027663 16.057105
F 43.681402 16.930883 15.972805
F 36.731902 7.786673 19.461105
F 36.505002 15.450783 19.558205
F 45.843202 7.755413 19.789905
F 43.600002 16.830083 11.660305
F 30.392402 16.639683 3.801215
F 50.516202 7.750683 0.796190
F 52.493402 9.078723 16.238405
F 48.186202 16.659883 11.693805
F 38.932202 16.729283 18.717005
F 41.685402 7.577423 0.413737
F 34.913002 16.740883 8.531285
F 39.501702 16.902083 8.883125
F 46.168302 4.992373 1.469905
F 29.793802 16.687583 18.118205
F 39.248502 16.687183 1.270405
F 46.133202 7.564603 0.571067
F 30.174702 16.695083 10.952605
F 53.043802 9.065283 4.427915
F 48.107002 3.953953 8.011995
F 47.907102 16.642283 18.996605
F 43.874402 16.728783 4.071465
F 34.410602 16.941683 15.955905
F 52.462302 16.675583 16.157605
F 52.687502 11.552683 12.490205
F 30.438902 3.800283 0.183399
F 32.359402 0.157015 12.130805
F 27.947002 0.139538 7.682795
F 32.848602 15.381483 0.301847
F 28.284002 7.535253 0.229120
F 50.458302 0.166426 12.712805
F 37.086102 0.001252 0.262032
F 50.284402 0.028850 19.567005
F 36.760602 -0.115091 14.933005
F 50.522302 0.187686 7.954305
F 41.312402 -0.213877 19.508805
F 36.905102 -0.017760 12.201605
F 27.340702 -0.109009 19.039005
F 45.956302 -0.002542 12.460905
F 45.794002 -0.071923 15.108005
F 50.752302 0.074659 0.697186
F 41.510002 -0.198105 4.861625
F 27.784402 0.247489 11.801005
F 37.240602 0.020939 5.097335
F 32.424602 0.084448 7.339575
F 50.633602 0.010728 5.187155
F 28.242802 0.028701 4.872875
F 32.539402 0.061669 4.697305
F 37.087402 0.062061 7.770035
F 41.566102 -0.350243 7.528655
F 41.593302 -0.097732 0.366992
F 41.446302 -0.044064 12.164405
F 45.882102 -0.047029 7.891415
F 27.494702 -0.054419 21.853805
F 27.260302 15.501083 21.918005
F 29.702302 1.217753 25.692905
F 29.681502 8.988493 25.435605
F 27.203002 5.104753 32.826605
F 38.684302 1.336463 25.750705
F 38.765502 8.856723 25.917905
F 52.435702 3.752013 26.884605
F 47.829202 1.067423 26.092505
F 47.917602 9.025013 26.104505
F 41.065402 15.445383 22.335505
F 29.614202 3.694803 29.361505
F 29.402702 11.484283 29.194005
F 38.405802 3.850033 29.353605
F 38.808602 11.719983 29.737805
F 47.773502 3.721793 29.596805
F 47.640202 11.648183 29.847205
F 29.606402 3.802333 26.577805
F 29.423902 11.475283 26.533605
F 38.810502 3.878343 26.535805
F 38.816802 11.541983 26.999005
F 47.994302 3.541643 26.936305
F 47.784002 11.551683 27.082105
F 27.379902 15.512483 26.278205
F 31.873502 -0.008824 29.329905
F 52.368302 1.020736 26.129705
F 27.304602 12.804883 32.670705
F 38.825502 9.136513 23.201805
F 52.085502 3.886423 41.766805
F 47.696502 1.278333 23.329205
F 47.908602 9.185583 23.385005
F 27.228002 12.850883 25.458905
F 31.925502 7.700013 26.479905
F 31.724602 15.289083 26.503005
F 52.281502 8.933083 33.531705
F 41.126002 7.692853 26.662805
F 40.887102 15.495883 26.973405
F 34.006302 16.760383 37.494805
F 50.041102 7.499173 26.983005
F 50.358702 15.298183 27.093205
F 45.220802 4.944433 40.482205
F 32.155102 5.195953 22.913705
F 43.454902 1.376823 25.961305
F 52.580702 9.086453 23.492705
F 27.293102 12.945883 22.733205
F 38.689102 11.720583 22.395605
F 50.033602 13.078083 23.534105
F 31.946202 5.035793 25.762805
F 31.638602 12.714283 25.585205
F 41.317402 4.975423 25.819305
F 40.911302 12.956783 26.039405
F 50.245202 4.986523 25.968405
F 50.260202 12.548183 26.269505
F 31.732202 7.859453 29.287905
F 31.781002 15.369483 29.336805
F 36.324602 15.412583 22.203905
F 40.974302 7.806123 29.451105
F 40.897502 15.493183 29.636605
F 36.345902 12.536683 40.144705
F 50.144602 7.629573 29.765305
F 49.875402 15.360883 29.944205
F 36.113802 5.156743 40.337605
F 34.269702 1.335663 25.597005
F 34.249002 9.132153 25.798705
F 38.824102 1.150343 22.993005
F 27.090702 15.457583 33.504905
F 43.475202 9.157393 26.216405
F 52.079502 1.274733 37.891305
F 34.126702 3.883183 29.491905
F 34.023802 11.639483 29.389605
F 43.248202 4.048913 29.690105
F 43.191102 9.089153 30.499405
F 34.415602 3.954793 26.692905
F 34.055002 11.677383 26.748205
F 43.455402 3.870593 27.039905
F 43.354202 11.857783 27.035805
F 34.424702 1.063063 22.890105
F 34.236002 9.098773 23.134705
F 52.485502 11.353683 27.290605
F 43.294802 1.269633 23.195805
F 43.228802 8.679183 23.407505
F 45.696302 15.488283 22.464605
F 36.442902 7.776583 26.854405
F 36.503902 15.368283 26.988505
F 36.669402 7.778113 22.289505
F 45.698602 7.667053 26.980905
F 45.729402 15.698683 27.251605
F 27.113502 5.027293 37.168205
F 32.100402 7.819363 22.074605
F 52.435202 1.208643 30.587705
F 29.687602 11.780783 21.728805
F 36.475502 5.106363 22.925505
F 36.417102 12.739083 23.521005
F 45.496202 5.258113 23.319105
F 45.509102 12.902483 23.737005
F 27.069902 15.409983 40.884805
F 26.998802 7.741133 33.569805
F 36.589502 5.279653 25.690205
F 36.471102 12.763283 26.200705
F 45.786102 4.980793 26.196805
F 45.684002 13.047583 26.299805
F 38.645202 16.651583 33.190605
F 27.119902 15.466883 36.446105
F 36.348502 7.971283 29.621805
F 36.367002 15.470583 29.643905
F 45.422702 12.626483 37.780005
F 45.491802 7.719753 29.851605
F 45.289602 15.378283 29.845205
F 29.441602 16.543083 32.921805
F 50.231802 15.588483 22.794805
F 27.386502 7.603693 26.211505
F 45.429902 4.915353 37.712205
F 29.490902 1.332473 32.940705
F 29.396502 8.963753 32.855805
F 27.358102 15.401883 29.092205
F 38.430102 1.482063 33.067705
F 38.780902 8.754733 33.105005
F 27.002202 4.836773 39.932405
F 27.284802 7.556973 29.087605
F 47.601902 8.870353 33.281405
F 43.394802 11.399983 22.788505
F 29.502902 3.794413 36.380005
F 29.409802 11.426083 36.334405
F 38.550902 3.841083 36.686905
F 38.650302 11.648683 36.764605
F 47.705202 3.653193 36.938305
F 47.822202 11.449383 36.779505
F 29.384302 3.858303 33.654005
F 29.551902 11.551083 33.693805
F 38.533102 4.062873 33.993505
F 38.740102 11.364983 34.097405
F 47.705702 3.670223 34.230705
F 47.675702 11.505683 34.116205
F 29.489902 1.163233 30.203605
F 29.335102 8.982943 30.137005
F 52.365702 1.295753 33.370505
F 38.712402 1.375033 30.301005
F 38.715702 9.097483 30.305505
F 43.215502 16.682783 23.368605
F 50.249902 7.912093 22.720205
F 47.903202 8.888863 30.675305
F 52.414202 1.100613 23.254105
F 31.611702 7.687863 33.956805
F 31.989502 15.331683 33.701205
F 36.274302 12.743583 37.463405
F 41.068002 7.460963 34.064305
F 40.981002 15.601383 34.074605
F 36.300002 4.925153 37.614805
F 49.900402 7.667183 34.057805
F 49.890402 15.412283 34.541505
F 45.466602 12.622683 40.431105
F 31.833202 5.117533 30.049205
F 31.773302 12.801683 30.191905
F 40.705102 5.156173 30.135905
F 40.999702 13.062783 30.701805
F 49.979802 5.018993 30.554705
F 49.915002 12.756083 30.823805
F 31.783702 5.080703 32.796205
F 31.797302 12.788783 32.820605
F 40.790002 5.003383 32.930505
F 41.010502 12.950383 33.397005
F 49.896002 5.029593 33.223405
F 50.062402 12.809083 33.474105
F 31.646102 7.580093 36.610005
F 31.703802 15.382783 36.521605
F 45.300102 15.314683 41.503905
F 40.866202 7.550583 36.868205
F 40.959102 15.449883 36.845805
F 45.361302 7.520093 41.360405
F 49.897102 7.433973 36.785605
F 50.032402 15.256083 37.207605
F 43.454502 3.859463 22.319305
F 33.982302 1.319373 33.002305
F 33.888302 8.907873 33.048205
F 38.657802 3.812803 22.321305
F 43.164602 1.212613 33.083105
F 43.303002 8.859593 33.176405
F 47.849302 1.187343 30.505005
F 33.989902 3.961843 36.515605
F 34.003302 11.607883 36.645105
F 43.129102 3.832513 36.700905
F 43.048802 11.445583 37.262705
F 33.884502 3.884773 33.797505
F 34.019602 11.575383 33.959305
F 43.146602 3.774303 34.009205
F 43.012002 11.515083 34.495805
F 34.140402 1.302623 30.180805
F 33.934102 9.067903 30.426805
F 47.867702 3.972633 22.426505
F 43.206902 1.351093 30.299905
F 43.251702 11.647083 29.653205
F 27.203202 5.023793 30.085105
F 36.111702 7.684043 33.939905
F 36.335902 15.511583 34.101105
F 36.179102 15.055783 41.113705
F 45.555502 7.435633 34.277605
F 45.474202 15.418983 34.269005
F 27.655602 4.940003 22.768305
F 36.684102 -0.187282 22.004805
F 29.846902 9.172813 22.670905
F 36.288902 7.757983 41.218205
F 36.294602 5.376853 30.315705
F 36.356802 12.855383 30.359405
F 45.607102 5.063083 30.400305
F 45.392502 12.834383 30.796505
F 47.576002 16.664083 37.898405
F 52.193202 16.642483 33.767305
F 36.152402 5.148953 32.977705
F 36.357002 12.875283 33.163005
F 45.471802 4.820913 33.124705
F 45.448102 12.815883 33.482805
F 27.211402 7.655323 36.242705
F 52.504202 8.853883 26.286005
F 36.384802 7.620413 36.593005
F 36.321402 15.471783 36.939005
F 52.130602 16.674383 40.790705
F 45.530002 7.613763 36.991905
F 45.419402 15.232683 36.952505
F 52.237202 1.214233 40.877605
F 52.136002 11.395783 41.608505
F 34.150702 16.478083 25.838205
F 43.078902 8.748003 37.968305
F 29.341302 1.116803 39.866205
F 29.317802 9.165123 40.208605
F 38.604202 16.716183 37.680805
F 38.461202 1.090493 40.137605
F 38.624302 8.854903 40.186105
F 52.379102 11.456583 30.114705
F 47.633802 1.007860 40.610505
F 47.511802 8.944483 40.715905
F 52.197002 16.540683 30.877905
F 27.123202 12.716183 29.933305
F 52.417502 3.803323 22.508705
F 47.616602 16.530883 40.676305
F 43.109002 0.996669 37.795105
F 49.756902 4.997883 40.707705
F 38.713602 16.765983 25.860105
F 29.323002 3.671463 40.869605
F 29.350302 11.886783 40.928105
F 38.359302 3.704143 41.090005
F 38.622302 11.475483 41.174405
F 47.571902 3.583773 41.624705
F 47.619602 11.502383 41.608705
F 50.096402 5.136983 23.355505
F 29.572202 8.916533 37.473005
F 40.963902 7.665483 22.436305
F 29.419802 16.574183 40.084905
F 38.617602 8.901113 37.448705
F 34.146702 16.772183 40.255805
F 47.535902 1.025284 37.800905
F 47.729102 8.904353 37.889405
F 52.406002 8.855033 30.831005
F 31.618402 7.745583 40.973105
F 31.821902 15.579783 41.054905
F 41.109802 5.149723 23.194205
F 40.848502 7.553473 41.459305
F 40.790202 15.413583 41.549705
F 43.248002 16.704183 33.338705
F 49.851702 7.705573 41.531205
F 49.915002 15.333683 41.472205
F 29.687902 16.801583 25.543905
F 31.698502 4.880693 37.519205
F 31.680102 12.798383 37.353605
F 40.921702 4.802483 37.778405
F 40.815302 12.864783 37.684205
F 49.852602 4.955533 37.950305
F 49.965202 12.603183 37.962505
F 31.551002 5.030223 40.274405
F 31.755202 12.863083 40.182005
F 40.642702 5.052713 40.509605
F 40.900102 12.718983 40.434005
F 29.277302 1.219513 37.175405
F 49.900502 12.626183 40.670305
F 43.234102 16.423083 37.886705
F 50.076502 -0.062780 27.134105
F 33.975202 8.852593 37.441505
F 47.677402 11.758883 22.535705
F 52.150602 3.737023 36.944705
F 43.110802 16.668783 40.604405
F 52.283802 16.494983 37.985305
F 52.221202 11.353583 37.156505
F 33.955202 1.327843 40.216505
F 52.573202 16.721283 26.612605
F 33.930102 8.915563 40.213005
F 47.624002 16.759283 33.536305
F 42.921302 0.994397 40.606405
F 43.173102 8.878673 40.779005
F 38.364702 1.145243 37.444805
F 38.513502 16.474483 40.403505
F 52.115302 8.736813 40.503605
F 52.348502 3.871893 29.834605
F 31.913602 12.954583 22.880905
F 34.195402 16.729483 23.176105
F 45.650902 7.901793 22.497305
F 52.016002 8.754613 37.792205
F 33.810302 3.834153 41.137505
F 33.909802 11.602083 41.010305
F 42.994602 3.601853 41.362705
F 43.147002 11.561183 41.404405
F 41.082302 12.704783 23.251805
F 27.209702 12.973083 39.884105
F 29.685902 1.097923 22.903205
F 52.342402 3.915503 34.224805
F 29.497402 16.663183 37.422505
F 27.108702 7.599853 43.353005
F 47.804402 1.052103 33.339205
F 34.027502 16.675583 30.245405
F 33.968602 1.323053 37.468905
F 38.633502 16.810583 30.543905
F 29.643402 16.775283 30.072105
F 34.166102 16.734983 32.946405
F 43.248702 16.655483 26.072605
F 38.604802 16.651683 23.111605
F 27.558802 5.065163 25.505405
F 48.092502 16.738183 26.165205
F 47.855702 16.937683 23.515705
F 52.229202 11.463883 34.455105
F 26.924302 15.509683 43.624605
F 52.161902 11.650883 22.755505
F 47.587602 16.692483 30.787605
F 31.675202 -0.078502 40.886105
F 52.512702 16.826683 23.906905
F 29.731502 16.669983 22.728505
F 43.079002 16.874083 30.616705
F 31.876702 15.467383 21.941805
F 27.309102 -0.162948 26.410805
F 27.209002 12.841483 37.166805
F 27.100202 7.525793 40.667805
F 34.207602 3.709703 21.966805
F 29.420402 11.658783 43.553605
F 26.848702 0.096575 43.415005
F 40.666102 0.057771 36.600405
F 45.507102 -0.087188 29.750605
F 34.199002 11.611183 22.126705
F 50.255202 0.013401 29.835705
F 36.521102 -0.128762 29.381705
F 27.324902 -0.198544 29.283505
F 29.223702 3.940443 43.607405
F 36.191102 -0.021106 36.622305
F 31.681502 -0.111861 33.916005
F 32.056002 -0.076778 26.483005
F 40.749502 0.017435 33.866105
F 36.397902 -0.212599 26.633905
F 36.185702 -0.029280 33.832905
F 31.745202 15.404183 43.872105
F 27.073002 -0.052637 40.690405
F 33.635302 3.917873 43.929805
F 27.578002 7.721023 21.844905
F 29.139302 1.185533 47.082305
F 29.281302 9.082523 47.128105
F 38.419402 1.492053 52.017505
F 38.285102 1.416653 47.683205
F 38.284002 8.961773 47.479705
F 40.895102 7.476383 44.031905
F 52.097502 11.582483 44.299105
F 47.646802 8.922053 48.034405
F 47.548402 3.759153 48.658805
F 28.940302 3.792143 50.690705
F 28.855402 11.595283 50.859105
F 38.393002 4.065683 50.920705
F 38.431202 11.433483 51.004105
F 47.367202 3.935963 51.395305
F 47.681402 11.677083 51.814705
F 28.934702 3.605853 48.021605
F 29.018702 11.655283 48.024305
F 38.321802 4.092553 48.291705
F 38.352902 11.440983 48.218105
F 49.824602 4.992453 48.009005
F 47.483202 11.536183 48.923405
F 52.110302 9.140203 45.294705
F 28.627302 11.596983 65.074705
F 49.978802 7.538583 44.344805
F 49.686902 0.122820 63.254805
F 40.195502 0.005953 62.891305
F 49.863902 4.930773 45.360805
F 35.356602 15.768283 65.273705
F 47.731402 8.810263 45.164905
F 47.613502 1.174353 45.253905
F 31.224602 7.835133 48.322505
F 31.428302 15.480483 48.141605
F 45.078402 12.806783 59.375705
F 40.628002 7.765683 48.510505
F 45.340602 15.315683 44.215405
F 35.544702 15.765083 62.594405
F 40.667002 4.966583 44.843405
F 49.876902 12.825983 48.001805
F 44.906702 5.205693 59.340305
F 52.064402 3.612233 44.572305
F 40.744802 15.121883 48.500705
F 42.643302 1.309963 59.187205
F 40.589702 12.860583 44.950505
F 46.940802 3.952763 63.331805
F 49.770602 12.991083 45.177805
F 31.392202 5.272613 47.573905
F 31.422102 12.902183 47.280105
F 40.748302 5.302023 47.500405
F 40.798902 12.532283 47.634505
F 51.926602 3.848853 56.149705
F 29.322002 9.001353 44.440605
F 31.147302 7.809733 51.045505
F 31.383502 15.435183 50.856805
F 35.561702 8.088313 62.597705
F 40.569502 7.762423 51.148105
F 40.445402 15.517583 51.288305
F 26.977202 7.732533 47.715305
F 36.450202 15.369183 43.890005
F 38.482902 11.685783 43.945805
F 35.847502 12.955183 59.068705
F 33.741902 1.585843 47.361105
F 33.555802 9.060653 47.646105
F 52.168402 3.734373 51.531205
F 42.917302 1.526783 47.602005
F 42.956302 8.930793 47.729405
F 30.867302 15.637883 65.113205
F 33.722302 1.275563 44.677705
F 35.462802 8.045703 65.299705
F 33.283502 4.042683 65.280705
F 33.587402 3.917863 51.098605
F 33.436802 11.398683 51.042205
F 42.993302 3.814833 51.006205
F 42.862302 11.632283 51.427205
F 38.022902 16.633983 59.175505
F 51.916202 9.011773 59.853405
F 33.677402 4.078803 48.326205
F 33.749502 11.561383 48.307605
F 42.938802 3.952353 48.412805
F 43.086402 11.479183 48.627905
F 38.708402 9.053833 44.786605
F 51.973802 3.942243 58.784905
F 33.878902 9.060623 44.811505
F 49.747802 0.065595 56.015105
F 36.170802 12.767283 44.708205
F 42.838302 1.370703 44.914805
F 43.125602 8.852123 44.978705
F 47.280302 1.381923 62.297705
F 26.955802 15.425583 47.884305
F 42.931402 11.507483 44.209805
F 33.613202 16.811283 58.932605
F 35.973702 7.816863 48.317805
F 36.100702 15.548183 48.413205
F 51.756802 11.690883 63.587605
F 45.293102 7.642313 48.566305
F 45.305202 15.591483 48.930405
F 52.072702 11.751483 56.275705
F 38.433302 3.730233 43.921105
F 33.349802 1.395843 61.659005
F 45.387502 5.106743 45.151705
F 42.989702 16.781483 45.048205
F 35.959702 5.167683 47.496505
F 36.186302 12.716883 47.371105
F 45.399002 5.054573 47.762305
F 45.175902 13.031083 47.861205
F 35.833202 7.654363 51.039305
F 35.962002 15.388883 51.189705
F 42.713602 8.995143 59.297705
F 45.173502 7.966903 51.231805
F 45.187602 15.499883 51.801505
F 31.383802 5.293013 44.778105
F 28.864302 1.131133 54.609905
F 29.079202 9.137203 54.645405
F 49.618302 15.487183 63.350805
F 45.222602 12.763883 45.143605
F 38.390102 8.840933 54.744305
F 47.530102 11.642983 44.352805
F 47.429602 1.318063 55.171705
F 47.487002 9.052683 55.300205
F 30.918202 7.751653 65.366605
F 28.890602 4.093523 57.964405
F 28.754402 11.653283 57.974705
F 38.149402 3.863493 58.280705
F 37.989202 11.702683 58.205605
F 47.210902 3.978053 58.740605
F 47.602002 11.650983 58.837705
F 28.959802 3.874383 55.175905
F 29.075302 11.725883 55.292005
F 38.302702 3.815363 55.634205
F 38.102902 11.544983 55.435905
F 47.413602 3.961293 55.863405
F 47.568802 11.699483 55.953805
F 29.070202 1.224983 51.862605
F 28.983102 8.960013 51.924705
F 26.814702 12.835883 47.004305
F 31.540702 0.076999 48.152405
F 38.105202 8.844303 51.941605
F 28.705502 16.947583 61.563705
F 47.461502 1.215403 52.312905
F 47.506402 9.028903 52.395605
F 29.052202 1.335613 44.385805
F 31.358502 7.893363 55.313005
F 31.216302 15.512083 55.424705
F 42.681902 16.618983 59.204405
F 40.580602 7.821023 55.598705
F 40.450502 15.495183 55.854305
F 49.386002 4.906573 62.384005
F 26.981202 5.082733 44.414905
F 49.776302 15.539983 56.197005
F 35.861502 5.160133 59.183205
F 31.263302 5.084303 51.590805
F 31.212402 12.784383 51.928205
F 40.624802 5.194713 51.955905
F 40.619202 12.715583 52.134305
F 27.125202 12.854883 44.251005
F 51.989302 1.128163 47.934305
F 31.204902 5.189373 54.445105
F 31.368102 12.925083 54.561605
F 40.592302 5.236543 54.716705
F 40.529802 12.906183 54.889405
F 36.355402 7.877843 43.909805
F 49.915102 13.015883 55.182305
F 31.312502 7.882193 58.081905
F 31.331302 15.465283 58.245005
F 49.726702 7.632143 58.918105
F 40.465502 7.814173 58.344805
F 40.358702 15.416383 58.531705
F 29.192002 16.719283 47.132905
F 29.229102 16.685283 44.395505
F 49.682202 15.382883 58.904205
F 49.825702 15.556383 44.241405
F 33.472402 1.336923 54.761205
F 33.818502 9.064383 54.622805
F 28.659202 3.877573 65.156505
F 29.164502 16.760583 51.678705
F 42.873202 9.234343 54.901505
F 51.752702 9.160113 62.692205
F 49.760502 5.190643 54.977405
F 51.918002 1.323643 59.575505
F 31.320102 0.105486 50.980105
F 33.636902 4.190863 58.136205
F 33.555702 11.576683 58.217105
F 42.776602 3.795393 58.245205
F 42.662102 11.618083 58.618805
F 38.145602 16.709183 52.190605
F 49.831102 15.419483 48.885605
F 33.487102 4.049893 55.331705
F 33.580602 11.626483 55.478305
F 42.909202 3.833733 55.545905
F 42.762102 11.712783 55.929005
F 52.142902 1.130883 55.203005
F 52.125502 3.686573 48.764605
F 33.471702 1.298113 52.028505
F 33.614302 8.879823 51.896505
F 52.040302 8.913493 48.095105
F 42.911702 1.195463 52.017105
F 42.806002 9.045763 52.124205
F 33.458102 16.692883 54.547505
F 52.071902 16.936083 52.391905
F 26.840802 15.513783 50.650105
F 42.527202 16.602583 62.035305
F 36.025602 7.634023 55.410405
F 35.727202 15.495483 55.458205
F 47.572302 3.724973 44.403405
F 45.266702 7.737863 55.741805
F 45.172902 15.474083 55.801405
F 52.026002 1.104393 52.463605
F 35.992502 5.116113 51.935205
F 36.056302 12.686983 51.842805
F 45.080102 5.264283 52.022105
F 45.130302 12.877683 52.250505
F 36.053902 4.959143 54.583305
F 35.920102 12.778083 54.600105
F 45.148502 5.177033 54.773305
F 45.162002 12.698183 54.905505
F 36.039602 7.719873 58.206705
F 35.811602 15.598183 58.084205
F 38.219502 1.156743 44.915205
F 45.160702 7.728113 58.539005
F 45.139202 15.422583 58.592105
F 37.957902 17.005083 61.913305
F 28.712502 1.233513 61.666505
F 28.797702 8.895653 61.588705
F 47.128402 16.783983 62.246305
F 37.864702 1.146783 61.795105
F 37.831302 9.034073 61.897705
F 49.912302 15.451883 51.574205
F 28.954702 16.848883 58.791205
F 47.093602 8.762783 62.257405
F 49.784602 7.540193 48.816405
F 52.089602 0.992878 45.203305
F 38.170902 16.749683 55.034805
F 52.148202 11.591483 58.994205
F 38.473402 16.659483 44.931305
F 49.855102 12.792183 59.756405
F 49.359802 12.832683 62.493405
F 28.692102 3.900403 62.414405
F 28.639002 11.670683 62.426605
F 37.864902 3.648293 62.640505
F 37.749902 11.701383 62.892305
F 52.098202 9.150083 52.519505
F 47.043702 11.466983 63.276205
F 28.559802 1.378253 58.824805
F 28.892002 9.094853 58.788005
F 49.427602 7.633213 63.053405
F 38.114602 1.241053 59.037405
F 38.236102 9.106953 59.226505
F 52.170802 9.138833 55.342505
F 47.077502 1.415683 59.583105
F 47.377702 8.968163 59.548105
F 33.883702 16.654683 44.681005
F 30.987102 7.822593 62.597605
F 31.104402 15.655283 62.521205
F 47.313502 16.705383 59.510005
F 40.213602 7.941703 62.898705
F 40.026502 15.579483 62.855305
F 44.904502 12.841983 62.243705
F 33.773202 16.729083 47.389605
F 51.925902 16.777483 62.494705
F 44.799902 15.418683 62.931105
F 31.150102 5.307203 58.903305
F 31.167102 12.797083 58.932905
F 40.341102 5.143753 59.083105
F 40.244702 12.783283 59.245805
F 47.606302 16.891683 55.190405
F 52.103502 11.422983 48.892505
F 30.946302 5.293963 61.693305
F 30.902102 12.990283 61.641505
F 40.096902 5.295433 61.803905
F 39.902902 12.948783 62.004805
F 31.578302 12.794083 44.622805
F 49.528702 5.078313 59.590805
F 42.904102 1.226263 54.844605
F 52.002602 16.604083 59.733005
F 44.765102 5.213723 62.101105
F 47.525002 16.653783 45.025805
F 51.844902 3.977933 63.140605
F 47.620802 16.802883 52.553105
F 38.512602 16.455083 47.613705
F 35.541802 13.057183 61.749605
F 35.577902 5.340153 61.937405
F 36.111802 5.269713 44.563405
F 33.340602 17.069483 61.632205
F 44.664702 7.851593 63.021205
F 52.128702 16.598683 45.231305
F 33.156602 9.100003 61.726605
F 49.816802 5.149633 52.287505
F 42.366702 1.439533 62.013505
F 42.570102 9.174103 61.935305
F 42.871702 16.707583 47.922705
F 42.742402 16.666883 54.984705
F 47.613402 1.254773 47.939605
F 28.787402 16.635883 54.347905
F 52.144302 11.833783 51.738305
F 49.765302 7.754493 51.577705
F 26.641202 12.798383 54.326205
F 51.874102 1.334983 62.320905
F 42.786502 16.700383 52.335805
F 49.935602 13.022583 52.605205
F 33.247202 3.991023 62.584105
F 33.340902 11.747983 62.566705
F 42.254102 4.014393 62.833205
F 42.335702 11.841883 62.765405
F 51.999702 16.783483 55.197005
F 33.586002 16.692683 51.862805
F 33.460002 1.500663 58.845605
F 33.703402 8.912343 59.033005
F 38.173402 1.283103 54.644705
F 47.637602 16.578283 47.853705
F 49.719602 7.804153 56.175505
F 52.066802 16.664083 48.083605
F 33.042102 11.560583 65.215605
F 26.802502 7.828083 50.623705
F 45.409502 7.596893 44.286105
F 40.801002 15.465083 44.302105
F 26.652102 5.113883 54.109305
F 43.064602 3.903133 44.017505
F 35.900102 -0.050425 55.394005
F 26.653202 7.744763 55.227105
F 26.656902 5.098943 47.093505
F 37.673902 3.878873 65.463905
F 45.041302 -0.030270 55.699705
F 35.815302 0.108513 58.262205
F 36.151702 0.188985 51.065205
F 31.608402 7.791713 43.685605
F 26.570902 12.921783 51.666705
F 30.857302 0.161771 65.164705
F 40.456802 -0.051607 55.566905
F 26.410202 15.497783 55.054805
F 30.920802 0.160761 58.241105
F 45.278402 -0.040699 51.283105
F 30.997602 -0.075706 62.369905
F 40.343302 0.123027 58.293105
F 26.769602 0.130259 50.872605
F 31.424702 0.126125 43.631905
F 35.636302 0.243756 62.632905
F 35.486902 0.152387 65.329305
F 49.727802 -0.182128 48.828005
F 40.576802 0.029805 44.026105
F 49.530802 0.117569 58.709005
F 44.868002 -0.108980 58.604905
F 35.931802 0.226482 48.406505
F 39.878802 15.552883 65.709705
F 44.449902 15.538383 65.757405
F 37.496402 11.810683 65.613905
F 36.042802 0.026098 44.019005
F 33.944002 11.620583 43.818005
F 28.463502 1.292933 68.743005
F 28.710202 8.956513 68.641705
F 49.234002 12.835583 66.895105
F 37.371302 1.231803 69.164305
F 37.557502 9.148993 69.055105
F 52.746802 13.141483 74.435705
F 50.638502 9.118913 74.265405
F 46.565802 8.890103 69.538705
F 49.896102 3.854163 80.369305
F 28.337702 3.803993 72.473605
F 28.396302 11.641583 72.355505
F 37.235802 3.804613 72.844905
F 37.249802 11.595583 72.717405
F 46.018902 4.005563 73.013705
F 46.127402 11.301083 72.916305
F 28.346702 3.864533 69.741705
F 28.292402 11.567883 69.552405
F 37.359802 3.794993 70.040005
F 37.534102 11.748783 70.002405
F 46.534402 3.688953 70.329605
F 46.461902 11.589383 70.270705
F 46.924902 11.457983 65.938505
F 53.006702 7.874483 73.264505
F 53.702502 7.762613 70.626805
F 50.686702 11.675583 73.365205
F 36.698902 3.798033 87.161205
F 47.810202 5.130513 76.828705
F 50.048902 11.608983 77.809205
F 51.977002 5.320263 81.490105
F 42.283302 9.004563 66.512705
F 30.958402 7.764833 69.630905
F 30.522502 15.449983 69.749005
F 52.285002 7.763093 77.823305
F 39.776602 7.746213 70.029305
F 39.629902 15.536583 70.211005
F 37.702102 9.256883 66.368905
F 50.418802 3.782673 73.289505
F 49.603002 9.115573 84.413305
F 50.032702 1.195603 76.810705
F 49.867502 9.124703 81.785405
F 39.638602 0.105581 70.214205
F 52.706002 15.670683 73.509505
F 48.873302 5.018963 69.713505
F 51.844002 7.743293 85.185505
F 50.370102 1.203023 74.119305
F 30.538802 5.142713 68.815205
F 30.544902 12.790883 68.889905
F 39.613802 5.248913 69.184105
F 39.789202 12.933083 69.314005
F 35.438702 5.363523 66.046105
F 46.645802 8.795793 66.611105
F 30.532502 7.691133 72.291505
F 30.653702 15.414083 72.474905
F 52.385202 12.803783 77.213505
F 39.409302 7.869253 72.774405
F 39.391902 15.493983 72.825405
F 51.339002 8.764273 67.102005
F 43.905402 0.050722 72.876205
F 51.586602 11.549383 66.373005
F 39.849002 5.240413 66.463605
F 32.879602 1.313263 68.863805
F 33.193202 9.167093 68.966705
F 51.680902 3.884303 65.976205
F 41.984102 1.343733 69.285305
F 42.100902 8.869733 69.211305
F 29.800702 15.527083 87.194305
F 42.930602 7.722193 85.084305
F 48.687802 15.430883 70.543105
F 37.595302 16.970283 66.376805
F 32.749202 4.028643 72.384805
F 32.720802 11.545983 72.593605
F 41.527502 3.990513 72.983705
F 41.569902 11.485383 72.981905
F 31.008402 5.038673 66.058005
F 50.182402 9.022513 76.991505
F 32.932802 3.945663 69.582205
F 32.811402 11.779783 69.751305
F 41.882002 3.892543 70.318405
F 41.938202 11.549983 70.237205
F 46.700302 3.921653 66.081705
F 41.809602 16.916383 69.458405
F 49.686302 11.564983 85.435305
F 51.717402 12.896083 84.457405
F 28.059002 16.523683 75.911205
F 37.366302 16.610083 69.116505
F 50.696602 16.964983 69.568205
F 33.168402 1.409413 66.142505
F 48.228502 12.631783 73.935405
F 37.004002 16.758983 76.342405
F 42.080502 1.255143 66.460905
F 35.335002 7.768443 69.803605
F 35.132002 15.413183 69.950505
F 47.524602 5.223593 84.252305
F 44.296002 7.663643 70.426805
F 44.060002 15.362483 70.170305
F 51.969102 12.788083 81.698005
F 52.694502 5.267313 74.107205
F 28.293702 16.803083 68.873705
F 32.254402 16.798583 83.738305
F 51.147102 11.687683 70.617605
F 35.343102 5.182783 68.856505
F 35.124402 12.784983 68.990405
F 44.194902 5.055773 69.491205
F 44.143702 12.741883 69.294405
F 35.126202 7.625373 72.494505
F 34.934702 15.212783 72.684105
F 43.102602 15.364783 85.087205
F 43.884902 7.695293 73.147205
F 44.003802 15.533183 72.826905
F 44.472802 13.024483 66.702205
F 27.786702 1.392223 75.933505
F 27.982802 9.070943 76.091505
F 32.591102 16.672283 80.891505
F 36.991802 1.362323 76.476605
F 37.176702 9.022093 76.406505
F 48.217002 5.112303 74.093605
F 37.118402 16.600483 73.611305
F 45.933302 8.954013 76.654405
F 32.195002 11.410783 87.262605
F 27.843002 4.171823 79.643305
F 27.910902 11.916483 79.776705
F 36.750102 3.679203 80.064605
F 36.836102 11.520883 80.043305
F 45.685002 3.783633 80.519505
F 45.593302 11.484983 80.238105
F 27.820002 3.954433 76.890105
F 28.099302 11.627583 77.033605
F 36.808902 3.767633 77.390205
F 37.014502 11.614383 77.425705
F 45.681902 3.783583 77.743405
F 45.838302 11.626583 77.559605
F 28.046602 1.097933 73.239205
F 28.276302 8.982163 73.381005
F 51.848602 15.423783 85.353605
F 37.035802 1.260433 73.791005
F 37.137302 9.092873 73.640505
F 45.740702 0.960732 76.564605
F 48.279402 15.370883 73.222705
F 46.226602 8.815303 73.984105
F 46.684102 1.123643 69.298705
F 30.251402 7.671723 77.027005
F 30.434602 15.638283 76.963205
F 47.392102 7.679623 85.097005
F 39.239702 7.730673 77.213205
F 39.161002 15.429283 77.294605
F 27.486202 3.916683 86.875205
F 49.612902 3.787143 85.347505
F 27.900702 9.148373 83.369605
F 27.862902 11.554583 87.179805
F 30.563702 5.183013 73.474405
F 30.574802 12.966583 73.269605
F 39.224202 5.321083 73.828205
F 39.378502 12.906183 73.861805
F 48.704902 7.508413 73.217405
F 49.688102 1.443543 81.649005
F 30.293502 5.137723 76.192805
F 30.349002 13.053883 76.086205
F 39.116202 5.038733 76.780805
F 39.257402 12.913983 76.515205
F 47.944202 7.727483 80.574305
F 48.025002 12.985883 76.720905
F 30.181902 7.962293 79.803105
F 30.295602 15.436283 79.684505
F 49.958002 16.619983 81.627105
F 39.104202 7.522243 79.978605
F 39.081402 15.473583 80.230605
F 46.049902 1.292193 73.769805
F 49.587002 1.282873 84.346605
F 47.684802 5.106343 81.446005
F 52.106602 7.954783 80.564905
F 32.451102 1.234943 76.344105
F 32.372102 8.971373 76.097405
F 50.115202 16.906983 76.949105
F 41.327402 1.130093 76.555205
F 41.556002 8.913523 76.532905
F 51.062902 3.628603 70.510905
F 50.449702 16.858283 74.268705
F 49.059602 5.001923 66.916205
F 28.549602 1.238713 66.049905
F 32.170202 3.746173 79.877505
F 32.503302 11.416983 79.866505
F 41.269602 3.642183 80.306205
F 41.046402 11.565483 80.049705
F 32.693002 16.832583 76.076605
F 32.826202 16.898783 73.277705
F 32.541002 3.931683 77.074005
F 32.475502 11.552083 77.198305
F 41.304602 3.650613 77.427005
F 41.447902 11.511483 77.335305
F 52.045102 15.201183 80.858805
F 51.269202 1.031323 69.630805
F 32.696002 1.480053 73.528305
F 32.712202 8.996273 73.279905
F 48.831802 7.684083 70.584705
F 41.658502 1.271613 73.698505
F 41.576102 9.065533 73.899905
F 51.175402 8.756213 69.750205
F 35.138402 13.140483 66.237505
F 39.951702 12.835783 66.503905
F 41.137802 9.015863 81.017405
F 34.667202 7.965913 77.268005
F 34.706602 15.590783 77.323805
F 27.808802 16.772583 83.349605
F 43.631902 7.596673 77.516705
F 43.395002 15.196083 77.357805
F 47.950602 15.528383 77.663205
F 34.922202 5.229493 73.597405
F 34.857602 12.650983 73.665605
F 43.630502 5.254323 74.002205
F 43.912302 12.838083 73.685805
F 34.840902 5.265363 76.303105
F 34.743102 12.747183 76.375105
F 43.561002 4.912353 76.603405
F 43.608902 12.681183 76.512805
F 34.678802 7.733383 79.956305
F 34.889202 15.304583 80.103605
F 52.392902 5.304213 76.833405
F 43.506202 7.700643 80.329205
F 43.503802 15.308583 80.013105
F 47.916002 15.128183 80.367105
F 27.967402 1.299393 83.329905
F 28.564702 9.002653 65.949805
F 30.728002 12.880383 66.072405
F 36.567502 1.295173 83.829905
F 36.602802 9.166773 83.741105
F 41.293302 16.671083 76.218505
F 45.270502 1.291343 84.135405
F 45.216602 9.092443 84.211905
F 32.899002 16.826083 68.899305
F 45.635902 16.763683 76.568505
F 48.987902 15.340283 66.018605
F 46.810602 1.142383 66.583705
F 33.102802 8.973993 66.180205
F 49.696102 16.833183 84.214705
F 34.403102 15.397083 84.624805
F 27.855902 3.823493 84.240205
F 27.977002 11.663783 84.519505
F 36.626202 3.949553 84.342505
F 36.774002 11.697283 84.593305
F 45.354302 3.724213 85.013605
F 45.337102 11.682383 84.939705
F 28.032502 1.512143 80.613105
F 27.979902 9.310713 80.539305
F 51.860802 5.034993 84.269105
F 36.677002 1.156053 80.976705
F 36.980802 8.973223 80.949205
F 32.917402 16.729283 66.218305
F 45.506202 1.291813 81.437505
F 45.590602 8.976323 81.370905
F 44.298702 5.137113 66.637505
F 30.001102 7.742303 84.484005
F 29.910502 15.488583 84.397105
F 45.400002 16.690483 84.289205
F 38.608202 7.781003 84.794605
F 38.939602 15.557383 84.748105
F 36.662202 16.754983 83.917205
F 37.595202 1.264803 66.494405
F 47.618302 15.517283 85.141305
F 34.362402 5.095283 83.532205
F 30.006602 5.342923 80.759505
F 30.290002 12.984583 80.661705
F 38.977802 5.078863 80.929005
F 38.869002 12.944983 81.136905
F 47.985702 7.566973 77.819505
F 49.859302 11.532883 80.500305
F 29.951202 5.256453 83.443505
F 30.122202 12.883483 83.394905
F 38.893202 5.317663 83.698105
F 39.007402 13.019183 83.750805
F 50.065402 3.806813 77.687405
F 47.633702 12.765783 84.336605
F 28.328602 16.701983 73.198605
F 34.535202 7.657443 84.502205
F 28.456402 16.776183 66.091105
F 52.798002 15.708383 70.722105
F 43.334502 12.737583 81.098505
F 46.454002 16.753583 69.627105
F 46.012802 16.800183 73.926005
F 42.117302 16.730083 66.748605
F 43.324702 5.004603 81.209205
F 32.046302 1.312233 83.447905
F 32.416002 8.900893 83.684605
F 51.225302 16.807883 66.862305
F 40.844802 1.329203 83.863005
F 40.770202 8.972533 83.725205
F 47.599702 12.702683 81.441705
F 51.977402 15.321783 78.199705
F 28.017702 16.668383 80.588405
F 41.247702 1.135213 81.191405
F 43.120602 12.907483 83.850105
F 51.549902 1.407813 66.964405
F 43.292302 5.227903 84.053205
F 34.389502 12.782083 83.687305
F 34.660502 12.717383 80.983705
F 34.533602 5.072363 80.855005
F 32.171102 3.888533 84.422705
F 32.118302 11.419683 84.529605
F 40.994802 3.938403 84.650905
F 40.964002 11.389983 84.738805
F 41.068402 16.779083 83.771105
F 48.891202 12.935183 69.665305
F 32.103202 1.245323 80.793405
F 32.420302 8.813793 80.913905
F 45.633502 16.425183 81.355005
F 41.766802 16.738783 73.607705
F 44.333402 7.643163 65.667305
F 41.360102 16.633983 80.952805
F 46.768602 16.750883 66.774605
F 36.839202 16.792683 81.102905
F 49.065002 7.697923 65.879105
F 32.040902 3.970573 87.169405
F 30.059102 7.532423 87.117105
F 29.971702 -0.217593 84.378705
F 38.978802 -0.077667 77.447905
F 35.141102 -0.042774 70.098905
F 42.123602 3.793853 65.610605
F 34.520902 7.659303 87.236605
F 39.270202 0.023064 72.945105
F 29.992702 -0.109415 79.622105
F 38.761702 -0.169350 84.766805
F 44.304502 0.101389 70.104905
F 53.348002 -0.214406 70.746905
F 34.291202 0.173557 84.490305
F 49.246502 0.136387 65.932405
F 48.851102 -0.199367 70.397405
F 34.722702 0.038595 77.322905
F 43.545202 -0.081323 77.635805
F 44.460702 0.099131 65.553505
F 43.087202 7.704663 87.850405
F 38.657202 7.500113 87.621405
F 38.692802 -0.256846 87.511305
F 40.001802 7.919723 65.556205
F 42.184302 11.582283 65.592805
F 45.233102 3.809503 87.785705
F 27.154602 3.892083 106.444805
F 27.087702 3.822173 101.897805
F 36.590002 1.327853 91.022305
F 36.395302 9.215513 90.792605
F 44.692602 1.235673 103.515805
F 38.516602 0.038504 94.805605
F 42.805802 7.668563 92.384505
F 49.462402 4.072993 92.611105
F 38.812702 4.930233 88.319405
F 27.619902 11.590083 94.402705
F 36.195902 3.816303 94.821305
F 36.276602 11.698383 94.767905
F 44.956902 3.826553 95.025505
F 44.989402 11.630483 95.267305
F 36.545202 1.203733 88.267605
F 34.395302 5.068293 88.105005
F 36.394702 3.884043 92.054905
F 36.449402 11.755783 92.071605
F 44.907202 3.791893 92.285405
F 45.168002 11.575483 92.504005
F 51.543602 12.919983 103.853805
F 51.516002 13.021483 96.460005
F 51.255602 15.464283 102.836805
F 27.491102 11.628283 98.810805
F 27.409902 11.583683 101.602805
F 51.323202 5.172643 103.927805
F 28.009002 9.025063 90.779305
F 45.305102 9.070203 88.871505
F 51.408402 7.741823 100.259805
F 30.042302 7.634243 91.692705
F 29.889502 15.550083 91.784305
F 44.740102 1.209063 106.167805
F 38.391702 7.796403 92.030305
F 38.631802 15.605583 92.261105
F 27.550402 1.300263 95.364605
F 44.953502 9.165403 91.505705
F 47.193902 15.444983 92.218805
F 31.918502 1.384483 88.264205
F 49.424602 1.472873 96.268005
F 27.186002 16.786483 102.969805
F 34.326202 12.836383 88.085305
F 38.646402 12.983583 88.393405
F 51.413702 15.524083 100.091805
F 27.144502 1.167503 105.523805
F 29.984202 4.940453 90.751405
F 29.883002 12.983983 90.606105
F 38.655202 5.188683 91.075705
F 38.710402 12.997583 91.165505
F 47.250802 5.217653 91.573205
F 45.313802 11.558183 87.700305
F 29.733502 7.687043 94.495905
F 29.660802 15.451483 94.549505
F 29.987902 12.848683 88.010605
F 38.464002 7.812283 94.998305
F 38.470502 15.538983 95.027305
F 40.787102 11.406183 87.471905
F 47.214702 7.831373 95.027005
F 49.367902 4.011563 95.377005
F 27.247302 1.316093 102.786805
F 32.049302 1.199343 90.997205
F 32.063502 9.240693 90.958805
F 51.726402 5.231253 89.102405
F 40.985902 1.302983 91.171105
F 40.570602 11.623083 92.326705
F 27.513102 1.227983 88.006005
F 42.572602 15.389883 107.180805
F 27.184102 3.880273 99.109205
F 27.384702 1.410263 97.972405
F 32.074602 3.871153 94.495405
F 32.004202 11.559683 94.603705
F 40.921102 3.910103 94.926805
F 42.721002 12.910183 96.010705
F 27.196102 8.999173 105.398805
F 47.294302 12.804783 91.407605
F 32.194002 3.824363 91.808605
F 31.919602 11.860583 91.877805
F 40.803402 3.956143 92.055605
F 40.582602 11.521683 94.971805
F 27.249902 11.477983 106.630805
F 49.413402 11.715083 92.635105
F 29.734802 4.958913 88.064105
F 51.518902 5.178843 96.297605
F 42.525402 13.012483 105.925805
F 40.825802 1.176673 88.405805
F 40.872902 8.972333 88.705205
F 36.604602 11.596683 87.168005
F 47.336302 15.463683 87.734005
F 49.544502 11.449783 88.111805
F 40.516402 16.896783 95.873505
F 34.269502 7.726713 91.756805
F 34.160102 15.440883 91.905805
F 45.119902 1.312583 88.622205
F 40.540802 8.940743 91.410405
F 42.771102 15.360583 92.426505
F 51.410302 7.776223 107.470805
F 46.953302 -0.019133 107.228805
F 49.470402 8.787703 89.056805
F 43.107302 5.230123 88.488105
F 42.849402 12.709283 88.673905
F 34.353602 5.166743 90.905505
F 34.261802 12.809683 90.862605
F 42.927502 5.221493 91.149905
F 42.984702 12.869783 91.476905
F 34.298802 7.992503 94.539905
F 34.012602 15.515183 94.596205
F 31.560702 16.800783 105.507805
F 42.983502 7.767803 95.048805
F 42.762802 15.487983 95.141405
F 42.677002 7.906703 106.841805
F 27.676602 3.765113 91.744705
F 40.864202 16.811883 88.615505
F 45.281302 1.233523 91.375605
F 36.012202 1.174833 98.413105
F 36.188202 8.918333 98.458705
F 51.386202 5.118853 106.687805
F 44.798802 1.177673 98.800305
F 44.966602 8.964753 98.901105
F 49.311502 11.873383 102.616805
F 33.632302 15.621183 106.645805
F 40.457802 16.715383 98.548005
F 38.173402 5.125843 103.314805
F 36.151302 11.562983 102.077805
F 44.655302 3.794393 102.522805
F 44.827102 11.655183 102.540805
F 51.668502 15.462883 95.313105
F 27.207102 8.906323 102.641805
F 35.967202 3.767843 99.375005
F 36.078002 11.640883 99.413605
F 45.080702 3.645763 99.784505
F 47.106102 12.995483 98.891305
F 46.882002 -0.021685 102.515805
F 27.360402 16.731683 105.596805
F 49.547602 16.715483 88.916605
F 36.286502 1.223603 95.706805
F 36.403002 9.329623 95.699405
F 51.783102 7.776363 95.394305
F 44.919402 1.265083 96.002705
F 45.059302 9.183973 96.151405
F 32.232802 8.867573 88.204205
F 29.493202 7.697783 99.181705
F 29.517802 15.471083 99.264305
F 42.879502 15.267883 87.884305
F 38.427802 7.655663 99.468305
F 38.345802 15.580883 99.442705
F 49.173502 16.995183 103.704805
F 49.179502 3.969073 102.832805
F 47.098702 15.427283 99.842205
F 36.070402 1.365663 103.089805
F 29.892002 5.097463 95.527505
F 29.814502 12.724083 95.601005
F 38.528102 5.129103 95.662905
F 38.480502 13.006383 95.858305
F 46.934102 5.339443 96.120305
F 47.096502 12.947683 96.011205
F 29.342302 5.192243 98.330405
F 29.701802 12.974083 98.238605
F 38.304702 5.063303 98.504005
F 38.273502 12.966383 98.496305
F 49.510002 3.924103 99.995805
F 49.330802 11.673283 99.999905
F 29.464802 7.694123 101.919805
F 29.357802 15.549183 101.951805
F 49.336702 8.889143 99.112605
F 38.319602 7.732223 102.188805
F 38.344402 15.547583 102.388805
F 36.475002 16.642883 88.308805
F 46.787802 5.125163 103.763805
F 32.116902 16.861883 90.948005
F 27.928602 8.952243 87.964005
F 31.925602 1.519353 98.174705
F 31.691802 8.962163 98.162305
F 47.458902 12.945183 88.747105
F 40.561902 1.201123 98.504105
F 40.621202 8.918473 98.450305
F 31.703602 16.609283 98.268905
F 36.266102 17.018783 95.628205
F 49.060702 16.803283 106.352805
F 47.164602 7.759183 92.300805
F 31.567602 3.764883 102.129805
F 31.552202 11.530883 101.867805
F 42.487902 5.202833 103.407805
F 40.433202 11.862583 102.250805
F 36.358702 17.072283 98.276405
F 27.410502 9.037233 95.214305
F 31.507602 3.960983 99.380005
F 31.822802 11.524383 99.024905
F 40.408402 3.808993 99.635205
F 40.405102 11.498283 99.594505
F 51.799202 15.451583 88.049105
F 35.979102 16.700183 102.998805
F 31.916102 1.329653 95.449005
F 31.994402 8.970533 95.414805
F 44.860002 16.789883 98.705905
F 40.839502 1.257613 95.774005
F 40.693602 9.002563 95.714105
F 47.250302 5.125053 99.020005
F 44.922202 16.762183 91.400305
F 47.009202 7.596443 99.970505
F 49.479202 9.024043 96.366105
F 33.934602 7.768683 99.413905
F 33.914602 15.449383 99.280705
F 42.699602 5.272153 106.052805
F 42.777902 7.572283 99.566805
F 42.622702 15.491183 99.567605
F 31.576202 16.862483 102.873805
F 34.106502 5.392103 95.667705
F 34.108402 12.980983 95.625805
F 42.959502 5.305553 96.130905
F 42.673002 12.948883 98.855905
F 33.792302 5.174143 98.570605
F 34.041702 12.883583 98.361605
F 42.815502 5.034853 98.781805
F 44.907402 11.665083 99.724605
F 33.902302 7.740913 102.149805
F 33.747002 15.497983 101.992805
F 33.611902 12.945283 105.786805
F 44.763502 8.995023 103.217805
F 42.705602 15.793183 102.305805
F 49.493702 16.807183 91.572705
F 36.463602 9.159693 88.070305
F 47.122202 15.466283 94.911705
F 27.656202 16.900383 95.386005
F 35.894502 1.304953 105.798805
F 36.124002 9.193973 105.809805
F 45.061902 16.730883 96.011305
F 44.709602 16.842283 106.147805
F 44.870302 9.039833 106.034805
F 51.889602 7.734263 87.952305
F 51.638102 12.994983 88.964305
F 44.987602 16.947683 103.367805
F 40.439602 16.708983 106.131805
F 36.447202 16.710883 91.101305
F 27.536902 16.713783 88.053305
F 49.392102 16.736283 96.305605
F 49.613802 3.923563 88.102405
F 47.273702 5.093333 88.842405
F 36.072202 3.900943 106.860805
F 35.870502 11.753083 106.751805
F 44.653602 3.784893 107.132805
F 44.750102 11.630183 106.623805
F 51.430302 7.844953 103.013805
F 51.795702 12.954283 91.822005
F 51.281402 15.440383 107.301805
F 36.073702 3.991333 102.090805
F 36.082902 9.065963 103.084805
F 49.458802 11.652883 95.431605
F 27.697102 1.217543 90.750405
F 47.091102 7.788363 102.744805
F 49.404102 1.534233 91.554005
F 29.465902 7.530003 106.482805
F 29.529002 15.419283 106.616805
F 33.818902 5.068123 105.665805
F 38.221002 7.700983 106.961805
F 37.980002 15.587983 106.635805
F 42.568202 13.121983 103.298805
F 32.021102 16.680483 88.312505
F 46.864002 15.491683 107.025805
F 27.699302 11.662683 91.684705
F 29.276202 5.076413 102.829805
F 29.567202 13.078583 102.883805
F 40.512802 3.869483 102.411805
F 38.132002 12.942883 103.170805
F 46.957602 5.240353 106.350805
F 47.105202 13.069883 103.395805
F 29.411002 5.032703 105.602805
F 29.386402 12.957983 105.582805
F 38.251602 5.280373 106.157805
F 38.063502 12.864983 106.000805
F 46.999802 7.790443 107.284805
F 47.051102 12.934683 106.113805
F 27.687102 16.874183 98.109105
F 27.679502 16.683383 90.821305
F 42.645702 7.603833 102.266805
F 27.570902 4.002633 94.536105
F 51.616102 7.715563 92.658805
F 33.808502 12.985183 103.059805
F 49.145102 16.911883 99.051405
F 40.547202 17.012483 103.424805
F 51.572702 12.934583 106.469805
F 31.421802 1.054123 105.508805
F 31.583602 9.009023 105.698805
F 47.237202 15.667983 102.432805
F 40.525402 1.288273 105.938805
F 40.304102 9.036063 105.776805
F 49.264902 9.221963 103.663805
F 49.106402 1.355643 106.162805
F 49.338302 9.129873 106.315805
F 51.539902 5.208873 98.943605
F 49.462402 1.359783 88.914905
F 35.783902 16.795483 105.561805
F 51.500002 12.967683 99.213005
F 49.202302 1.453153 99.024605
F 27.456502 9.055763 98.057305
F 40.780402 16.900883 91.313105
F 31.589202 3.713883 106.541805
F 31.379502 11.585283 106.627805
F 40.499802 3.713303 106.940805
F 40.273502 11.666183 106.719805
F 49.049902 3.900193 107.337805
F 49.107602 11.744083 107.143805
F 31.478202 1.097573 102.811805
F 31.662702 8.954573 102.888805
F 51.633102 15.536583 92.725705
F 40.347902 1.289023 103.232805
F 40.467802 9.142353 103.019805
F 33.704102 5.058073 102.940805
F 48.898002 1.335093 103.479805
F 51.678902 5.202283 91.812205
F 49.571302 9.019333 91.713705
F 33.846902 7.721403 106.524805
F 45.060702 16.715183 88.817605
F 31.725702 16.761683 95.504105
F 47.327302 7.570883 87.828705
F 38.901902 15.458683 87.462205
F 41.038902 3.717653 87.359005
F 51.432902 0.190998 99.929705
F 42.494702 -0.223884 107.186805
F 33.840602 -0.120515 99.277605
F 33.770902 -0.031249 102.104805
F 27.191202 3.648493 108.999805
F 38.186702 -0.026630 102.158805
F 33.644802 -0.046837 106.598805
F 29.792202 -0.126331 91.670205
F 34.285602 0.184043 94.468205
F 29.754202 0.054440 94.479605
F 42.606102 -0.125130 99.500505
F 46.978602 0.077068 99.856605
F 51.696402 -0.062350 88.028905
F 51.150802 0.020728 102.683805
F 42.894502 -0.081617 94.831005
F 29.470402 15.366283 109.352805
F 27.086602 11.516083 109.282805
F 29.316202 7.581473 109.122805
F 33.651202 15.426183 109.425805
F 34.299702 15.490483 87.363105
F 27.037702 11.551883 116.334805
F 27.208302 11.486483 113.489805
F 26.715902 11.603283 121.148805
F 35.628402 1.167143 112.975805
F 35.833302 9.076853 113.110805
F 42.389902 12.857983 110.594805
F 44.653202 1.398453 113.539805
F 44.560202 9.074763 113.380805
F 31.358302 1.144783 110.160805
F 27.052102 8.731733 109.955805
F 29.359602 12.870383 110.058805
F 35.625102 4.047643 116.523805
F 37.658502 12.842983 117.706805
F 44.605602 3.883433 116.963805
F 44.530202 11.722083 117.167805
F 27.166602 8.891833 112.712805
F 52.937002 16.953583 128.264805
F 35.933302 3.728453 113.914805
F 35.996902 11.563183 114.095805
F 44.587302 3.988483 114.345805
F 44.663002 11.576383 114.332805
F 51.238302 0.071424 117.395805
F 44.510802 11.613583 109.463805
F 26.834102 1.221953 110.054805
F 35.863002 1.136423 110.255805
F 35.812502 9.180303 110.420805
F 53.162102 11.702783 121.844805
F 44.466202 1.484663 110.861805
F 40.184702 11.605583 109.554805
F 29.220002 5.066713 110.133805
F 29.336202 7.483573 113.869805
F 29.488602 15.414983 113.941805
F 26.865602 9.200363 117.375805
F 38.016602 7.692183 114.067805
F 37.910702 15.378183 114.077805
F 40.106602 1.289713 110.653805
F 46.945702 7.882473 114.230805
F 46.600002 15.603183 114.174805
F 33.187302 5.129753 124.856805
F 26.394102 9.107283 124.731805
F 48.659202 16.799383 128.262805
F 38.097402 5.141813 110.642805
F 37.966502 12.945883 110.344805
F 46.666402 5.338863 110.795805
F 46.718502 12.613183 110.559805
F 29.332702 5.069953 112.912805
F 29.444202 12.870183 112.802805
F 38.063302 5.234693 113.249805
F 37.975602 12.878883 113.090805
F 46.936602 5.413183 113.393805
F 46.722302 13.048883 113.361805
F 29.075302 7.775173 116.475805
F 29.322902 15.525083 116.716805
F 49.129402 4.065643 110.121805
F 37.951902 7.791093 116.751805
F 31.451302 3.859753 109.190805
F 27.202502 16.693183 110.085805
F 46.738602 7.847833 117.098805
F 46.612402 15.610283 116.994805
F 50.759502 5.015593 128.128805
F 31.366102 1.262003 113.040805
F 31.496502 8.982773 112.942805
F 27.179602 16.662683 112.806805
F 40.160702 1.403583 113.360805
F 40.263302 9.019883 113.118805
F 49.147902 11.719283 109.870805
F 49.082102 1.372163 113.755805
F 49.233202 9.241243 113.545805
F 33.568002 5.073033 110.325805
F 33.299002 4.965603 117.671805
F 31.364602 11.390283 116.756805
F 40.053602 3.891243 117.068805
F 39.866702 11.698883 116.690805
F 48.986902 3.952783 117.218805
F 49.028602 11.709883 117.177805
F 31.403502 3.765733 113.939805
F 31.532302 11.583483 113.969805
F 40.081602 3.980253 114.391805
F 40.109302 11.648383 114.002805
F 49.064302 3.914663 114.521805
F 48.809702 11.787183 114.499805
F 35.835802 3.796093 109.568805
F 41.715602 7.706923 128.911805
F 42.157102 0.079597 124.213805
F 40.091802 16.954383 120.543805
F 40.066702 9.142113 110.479805
F 31.018202 1.097083 117.688805
F 40.294802 3.843103 109.764805
F 49.056402 9.115413 111.012805
F 27.115402 1.210323 112.767805
F 33.734302 7.736853 114.025805
F 33.791502 15.447083 114.141805
F 26.605402 11.710683 123.962805
F 42.341602 7.799723 114.261805
F 42.269002 15.494783 114.259805
F 42.338102 0.017350 114.386805
F 51.277602 7.861213 114.825805
F 51.090102 15.792283 114.601805
F 44.513802 3.992453 109.948805
F 44.402202 9.100963 110.627805
F 33.589202 12.913483 110.244805
F 42.220102 5.323123 110.882805
F 40.281502 16.916483 110.552805
F 51.425402 5.270923 111.037805
F 35.866902 11.710783 109.413805
F 33.648702 5.154353 113.112805
F 33.677702 12.867883 113.138805
F 42.354802 5.111483 113.602805
F 42.433302 12.833883 113.345805
F 51.501802 5.333323 113.784805
F 50.949902 13.101383 113.784805
F 35.664702 8.962593 117.758805
F 30.863902 16.829083 127.512805
F 37.965902 7.695393 109.607805
F 42.336702 7.825123 117.056805
F 42.442302 15.389083 117.066805
F 31.505102 8.856983 110.070805
F 50.945102 7.982173 117.371805
F 51.072302 15.694383 117.414805
F 53.159102 1.291433 125.537805
F 44.249402 1.370663 127.914805
F 51.375002 7.815263 110.198805
F 51.244802 15.538083 110.121805
F 35.471502 1.421423 120.502805
F 35.455402 11.567383 121.433805
F 44.085102 16.891583 128.005805
F 44.445802 1.666723 120.752805
F 44.521102 9.149393 120.731805
F 44.219002 16.935583 125.287805
F 52.980902 3.810403 129.296805
F 35.253402 16.689783 127.774805
F 35.538102 3.961343 124.025805
F 35.343302 11.616383 124.206805
F 44.106302 3.902083 124.336805
F 44.246402 11.590483 124.481805
F 44.449702 16.834283 113.311805
F 31.421002 16.789483 110.407805
F 35.558802 3.993103 121.235805
F 33.202202 12.731783 120.480805
F 44.455402 4.189653 121.665805
F 44.387802 11.651583 121.811805
F 46.885102 15.300683 109.860805
F 42.239202 7.849243 109.642805
F 31.643402 16.801183 113.223805
F 35.528602 1.446643 117.730805
F 35.583202 11.492283 116.882805
F 48.823402 1.554653 125.300805
F 44.550602 1.485273 118.108805
F 44.522402 9.094643 118.016805
F 31.212502 16.873983 120.250805
F 28.749502 7.803393 121.243805
F 29.055002 15.272783 121.039805
F 51.096802 5.302623 125.562805
F 35.591502 8.967323 120.656805
F 37.892802 15.355983 121.448805
F 41.976202 12.968583 124.978805
F 46.559202 7.867293 121.952805
F 46.376802 15.650183 122.075805
F 50.766602 13.156183 125.657805
F 28.947702 5.066213 117.602805
F 29.133002 12.928783 117.603805
F 37.802202 5.247013 117.572805
F 37.768802 12.839383 120.468805
F 46.673602 5.433843 118.100805
F 46.854402 13.057383 118.122805
F 28.763702 5.252203 120.273805
F 28.893302 12.795783 120.209805
F 37.771102 5.330493 120.367805
F 39.862502 11.609183 121.537805
F 46.673202 5.340203 120.822805
F 46.477302 13.166283 120.901805
F 28.605302 7.805363 123.952805
F 28.803802 15.255583 123.831805
F 42.057002 15.349383 128.954805
F 37.660402 7.936853 124.239805
F 37.581602 15.455283 124.318805
F 39.754002 16.569483 127.846805
F 46.524902 7.692173 124.639805
F 46.407102 15.435683 124.728805
F 41.909602 5.068533 127.974805
F 31.078302 1.259043 120.383805
F 31.033502 8.882763 120.439805
F 49.042802 1.433443 110.963805
F 39.886102 1.487933 120.688805
F 37.548302 7.666223 121.518805
F 35.853402 17.002683 112.963805
F 48.890402 1.676433 120.880805
F 48.682602 9.356613 120.873805
F 50.869902 15.562583 129.243805
F 30.814702 3.865753 123.938805
F 31.137502 11.547383 124.093805
F 39.862902 4.085293 124.254805
F 39.738402 11.681683 124.172805
F 48.698502 4.094883 124.525805
F 48.652502 11.716083 124.653805
F 30.903102 3.978683 121.343805
F 31.019202 11.507083 121.330805
F 39.986002 4.179503 121.558805
F 39.751402 9.083113 120.656805
F 48.695302 4.179643 121.880805
F 48.522902 11.860983 121.891805
F 31.199602 3.586173 116.696805
F 31.225802 8.859033 117.750805
F 30.821402 16.783183 124.856805
F 39.896102 1.381103 117.944805
F 40.151502 9.046453 117.916805
F 48.925202 16.735783 110.739805
F 49.014802 1.437793 118.199805
F 48.700702 9.312073 118.228805
F 48.593102 16.938183 121.005805
F 33.308702 7.672063 121.506805
F 33.237402 15.367183 121.354805
F 39.787502 1.349853 125.008805
F 42.140702 7.936483 121.542805
F 42.317502 15.544383 121.522805
F 33.075502 5.340593 127.501805
F 50.861802 7.923603 121.698805
F 50.853102 15.610783 121.813805
F 44.421602 16.938383 120.792805
F 33.515802 7.626003 116.700805
F 33.618702 15.590683 116.865805
F 42.312302 5.180233 117.810805
F 42.119302 12.842683 117.984805
F 51.057302 5.371843 118.173805
F 51.055202 13.060383 118.329805
F 33.255202 5.215703 120.500805
F 33.460602 12.875683 117.762805
F 42.204302 5.526093 120.504805
F 42.017702 12.904983 120.705805
F 50.938302 5.344703 120.823805
F 50.821702 13.114783 121.110805
F 33.089202 7.734403 124.228805
F 33.140102 15.360483 124.064805
F 39.986802 16.876283 113.350805
F 42.095702 7.941223 124.261805
F 42.147102 15.457983 124.229805
F 32.851502 15.570783 128.727805
F 50.972502 7.895663 124.554805
F 50.978202 15.589983 124.540805
F 41.968402 5.329433 125.312805
F 48.504802 11.485883 129.148805
F 48.601902 9.082763 125.507805
F 27.122002 16.826483 117.575805
F 35.033802 1.320353 127.954805
F 35.015402 9.051533 127.941805
F 35.736202 17.084983 110.251805
F 44.282002 1.376773 125.171805
F 46.300702 7.828753 129.017805
F 51.292202 12.994683 110.965805
F 48.848102 16.843883 113.495805
F 26.848102 1.070683 117.607805
F 30.851202 9.076893 125.087805
F 30.914502 3.897903 128.509805
F 26.952502 3.571583 116.553805
F 48.496002 3.723933 129.066805
F 35.119202 3.983303 128.620805
F 35.184502 11.544583 128.947805
F 44.041802 3.914853 129.047805
F 42.143002 12.940983 127.708805
F 30.996002 1.426963 125.127805
F 46.276602 15.649783 129.050805
F 37.976502 15.608383 109.280805
F 35.267402 1.430753 125.095805
F 35.245902 9.176123 125.227805
F 44.603002 16.829683 110.647805
F 35.679202 16.547583 120.534805
F 44.396202 8.945343 125.556805
F 35.718002 16.939183 117.873805
F 28.461602 7.855073 128.710805
F 28.549102 15.697783 128.561805
F 39.887302 11.934883 128.974805
F 39.757902 9.293383 127.962805
F 37.441402 15.385483 128.708805
F 39.551702 3.747333 128.743805
F 48.540602 9.019163 128.147805
F 46.295702 12.941483 128.378805
F 33.103502 12.906983 127.898805
F 28.709002 5.328443 124.936805
F 28.806202 12.876883 124.883805
F 37.565102 5.350553 125.156805
F 37.441602 12.844183 125.299805
F 46.382902 5.111823 125.493805
F 46.488902 12.869383 125.606805
F 28.705702 5.190123 127.589805
F 28.577902 13.064983 127.655805
F 37.480002 5.350403 127.804805
F 37.433102 12.744783 128.096805
F 46.291102 5.188463 128.128805
F 43.997902 11.642383 129.135805
F 37.373302 7.935383 128.784805
F 39.601202 1.249433 127.641805
F 33.021702 12.899983 125.188805
F 46.740502 7.836573 109.902805
F 39.866202 9.180273 125.156805
F 50.672702 12.906083 128.318805
F 48.654602 16.861183 125.584805
F 30.761502 11.851783 128.809805
F 32.752002 7.745433 128.711805
F 30.691902 1.315543 127.765805
F 30.566002 9.309383 127.787805
F 40.236402 16.938683 117.685805
F 42.474602 15.395483 109.923805
F 44.060802 9.104583 128.143805
F 27.033302 3.872933 113.727805
F 48.597702 1.191623 127.990805
F 50.647502 7.580463 129.132805
F 37.849002 15.624483 116.889805
F 31.406502 16.832983 117.608805
F 53.346502 1.446333 121.142805
F 44.478602 16.849583 118.019805
F 35.321302 16.733183 125.024805
F 39.831102 16.656383 125.141805
F 48.656902 16.900283 118.185805
F 26.574902 4.003783 123.905805
F 26.728102 1.293793 120.335805
F 26.646202 9.070593 120.025805
F 53.023202 11.812983 129.254805
F 42.394902 0.243740 117.096805
F 33.815002 7.596753 109.296805
F 52.883502 9.285703 128.311805
F 53.725402 4.066793 114.895805
F 53.045102 16.874883 125.458805
F 37.545802 -0.038614 124.209805
F 51.069502 0.229172 121.713805
F 53.116002 1.353513 128.293805
F 38.163002 -0.042415 109.301805
F 53.064302 9.437703 125.511805
F 26.900702 16.814483 120.246805
F 53.189302 3.958783 124.584805
F 53.310802 16.635583 120.993805
F 28.958302 -0.204885 116.449805
F 37.703002 0.040975 116.857805
F 53.361802 16.780783 118.302805
F 52.998502 11.936983 124.586805
F 42.336502 -0.024713 109.824805
F 31.503902 11.576683 109.246805
F 32.883402 -0.184600 128.719805
F 46.751902 0.155760 117.223805
F 42.125502 0.089996 121.624805
F 46.654702 0.298290 121.535805
F 46.609602 0.320269 124.359805
F 46.374902 -0.058552 128.949805
F 28.953702 -0.036322 121.217805
F 46.769702 0.089148 114.388805
F 46.728602 0.174303 110.029805
F 30.127302 24.407883 4.097325
F 30.232502 32.322883 3.864245
F 39.331802 24.500183 4.190105
F 39.328202 32.255183 4.094965
F 48.502402 24.541783 4.696855
F 48.450202 32.222383 4.260165
F 30.152702 26.825283 7.562775
F 52.737402 24.563683 11.850605
F 30.292202 19.262483 7.278085
F 39.463002 27.157683 7.760995
F 37.279602 30.923483 0.683568
F 39.399102 19.306483 7.741315
F 48.303602 27.068483 8.254855
F 41.627402 31.047583 0.693215
F 48.105002 19.396883 8.335385
F 30.367302 27.011483 4.745585
F 34.952902 27.077683 0.381139
F 30.254002 19.093283 4.605755
F 39.390902 27.086683 5.085525
F 52.703302 27.015183 12.757805
F 39.468902 19.455183 5.062205
F 48.449702 27.061883 5.455945
F 52.580802 19.289083 20.150705
F 48.306502 19.357483 5.535335
F 30.455502 24.365983 1.269245
F 30.241502 32.118583 1.054605
F 39.477202 24.407983 1.415895
F 39.453202 32.371483 1.455175
F 48.654202 24.441183 1.875125
F 48.573502 32.283983 1.490305
F 32.562202 30.929483 4.534525
F 32.440402 23.127283 4.738175
F 41.549902 30.943783 5.031195
F 41.546102 23.111783 4.968495
F 50.545102 31.139483 5.319115
F 50.664802 23.184283 5.388215
F 32.578702 28.104183 1.275465
F 32.854102 20.551783 1.241585
F 28.287002 20.343683 0.811152
F 41.928902 20.530083 1.434305
F 50.667302 28.351283 1.828855
F 50.909802 20.547183 1.773785
F 32.632802 28.236483 3.931945
F 32.522002 20.440183 3.936305
F 41.805202 28.521183 4.257095
F 41.775302 20.508083 4.057835
F 50.648002 28.547683 4.460165
F 50.663002 20.602083 4.506455
F 32.369802 30.978883 7.291875
F 32.583002 23.056783 7.631675
F 41.529402 31.091583 7.773395
F 41.414802 23.171483 7.827845
F 50.636802 30.773283 8.089205
F 50.563602 23.103183 8.122135
F 34.702202 24.288483 3.896815
F 34.997802 32.103683 3.868985
F 43.894402 24.299183 4.308275
F 44.035802 32.058983 4.295515
F 34.744702 26.991983 7.584495
F 52.476802 26.710183 20.103905
F 34.892602 19.307983 7.549765
F 43.849502 27.113483 8.014945
F 44.066602 27.118783 0.770141
F 43.776902 19.310283 7.888325
F 35.038702 26.867983 4.849965
F 52.878602 24.442983 4.601055
F 34.885802 19.173983 4.809075
F 43.889302 27.066883 5.304625
F 45.824202 20.522983 19.055305
F 43.933602 19.263583 5.088925
F 32.602202 23.212583 0.182773
F 34.901102 32.028283 1.114815
F 44.025302 24.527983 1.572585
F 43.982302 32.131883 1.625505
F 37.172302 30.890483 5.031785
F 36.954802 23.228883 4.882415
F 46.255702 30.706883 5.439645
F 46.132402 23.113983 5.468235
F 27.998202 30.904683 4.628795
F 27.947002 22.960483 4.743685
F 53.216602 19.195683 1.002414
F 37.490102 20.429583 1.214795
F 46.308902 28.540483 1.841215
F 46.140502 20.567383 1.548435
F 27.476002 20.633983 18.202005
F 52.839002 31.981983 9.036725
F 37.217602 28.308483 4.172915
F 37.226202 20.557483 3.943665
F 46.227502 28.152183 4.607675
F 46.239302 20.544283 4.323655
F 28.107002 28.231983 3.915355
F 27.984402 20.325583 3.594915
F 37.080702 30.977783 7.757905
F 37.012902 23.444783 7.626015
F 46.147502 30.872383 8.029085
F 46.011402 23.291683 8.172315
F 27.987302 30.745383 7.367535
F 27.813702 23.072483 7.528085
F 29.955702 24.463283 11.104605
F 30.143202 32.089383 11.043505
F 39.226102 24.515983 11.519005
F 39.136402 32.193083 11.332905
F 48.132402 24.582883 11.776705
F 48.289002 32.050983 11.673405
F 29.848802 27.314083 14.842205
F 32.586402 30.760283 0.293597
F 29.948902 19.395783 14.792705
F 38.754502 27.127783 14.775205
F 27.717602 23.241683 19.167405
F 39.262502 19.421083 15.138105
F 48.024502 27.107783 15.280905
F 27.710802 28.224383 18.359605
F 47.919802 19.255283 15.326005
F 30.096402 26.998283 12.029405
F 52.595302 26.961583 15.551205
F 30.008102 19.223183 12.090205
F 39.082102 27.238183 12.160405
F 27.778402 28.315883 10.855905
F 39.154002 19.294683 12.288405
F 48.024502 27.240183 12.638405
F 53.059502 32.236383 1.701115
F 48.184202 19.291883 12.513705
F 30.195602 24.299283 8.316495
F 30.194202 32.202183 8.264035
F 39.210002 24.625283 8.725615
F 39.365102 32.377283 8.554345
F 48.179802 24.545383 9.083315
F 48.385902 32.170583 8.897825
F 32.356002 30.787883 11.924105
F 32.200602 23.192583 12.275605
F 41.413302 30.964383 12.486905
F 41.328702 23.132383 12.625905
F 50.479602 30.771883 12.797505
F 50.430702 23.198783 12.554305
F 32.305202 28.331983 8.295825
F 32.580902 20.421183 8.321465
F 41.720302 28.477983 8.746755
F 41.446602 20.682283 8.847735
F 50.606602 28.276983 9.069015
F 50.570502 20.497283 9.004975
F 32.366402 28.283983 11.130905
F 32.331602 20.614483 11.121705
F 41.356502 28.491883 11.498505
F 41.434502 20.567283 11.473605
F 50.528202 28.270983 11.712805
F 50.375402 20.611383 11.646405
F 32.274902 31.032783 14.608605
F 32.159302 23.362383 15.068205
F 41.226302 31.022883 15.236305
F 41.406302 23.342283 15.347805
F 50.377602 30.778283 15.472005
F 50.337202 23.138083 15.288805
F 34.413402 24.449483 11.325705
F 34.679802 31.978783 11.055605
F 43.478102 24.516583 11.620305
F 43.658702 32.229183 11.547905
F 34.284002 27.219383 14.847405
F 45.977802 23.151583 19.841605
F 34.664602 19.476583 14.902505
F 43.359902 27.379483 15.373405
F 45.747202 28.377183 18.867605
F 43.661202 19.414883 15.274405
F 34.614802 27.084783 12.088005
F 27.989202 20.434483 8.399905
F 34.608602 19.310783 11.957505
F 43.518802 26.980383 12.632905
F 36.523502 20.754583 18.676005
F 43.726602 19.364683 12.545505
F 34.496302 24.536883 8.660975
F 34.723602 32.385283 8.455435
F 43.585802 24.509083 8.906545
F 43.744702 32.245783 8.810465
F 36.923602 30.737983 11.968605
F 36.773502 23.376283 12.108905
F 45.861202 30.954583 12.436305
F 45.729502 23.285183 12.567305
F 46.282902 31.054183 0.687200
F 30.556602 26.911183 0.132337
F 36.985902 28.214883 8.487835
F 37.024802 20.801183 8.528075
F 46.087702 28.267483 8.984765
F 45.826702 20.561283 9.101755
F 27.733602 28.181483 8.029615
F 52.474702 32.148083 19.241605
F 36.784102 28.229283 11.117005
F 36.870302 20.744783 11.309505
F 45.780302 28.273383 11.731005
F 45.984402 20.677183 11.768905
F 52.997302 19.490283 5.458245
F 27.811002 20.490483 11.190205
F 36.821502 31.111983 14.664805
F 36.738402 23.383183 14.902505
F 45.930602 31.074883 15.111905
F 45.888102 23.179483 15.451205
F 35.184402 19.309383 0.342540
F 27.684602 23.441383 14.672905
F 29.974002 24.429783 18.436505
F 29.938702 32.346183 18.331105
F 38.883402 24.493783 18.757005
F 38.903802 32.346583 18.703705
F 48.079202 24.532683 18.898805
F 48.286702 32.466283 18.786805
F 27.598902 30.898183 19.187805
F 52.971502 24.504483 1.743665
F 34.928502 24.347283 1.083045
F 27.487802 28.346983 15.722905
F 45.881102 31.041583 19.431705
F 50.817902 30.956383 0.779074
F 36.535102 28.367583 18.440105
F 27.475902 20.697183 15.495005
F 52.446002 19.186683 15.304405
F 29.816002 26.918883 19.433105
F 41.774002 28.382383 1.585895
F 29.811802 19.287683 19.205105
F 38.838502 27.037583 19.563805
F 36.568402 23.295983 19.451505
F 38.922402 19.412683 19.650505
F 47.804902 27.066283 20.026305
F 52.545302 24.307783 19.053405
F 48.178102 19.259883 19.962505
F 29.959002 24.627683 15.597005
F 30.018402 32.272483 15.622105
F 39.002802 24.592883 15.924305
F 38.965502 32.234783 15.957605
F 48.265102 24.492483 16.154405
F 48.140902 32.193483 16.104505
F 32.002602 30.882483 19.400505
F 32.107402 23.131983 19.352605
F 41.216202 30.878383 19.590005
F 41.229902 23.301283 19.615705
F 50.263302 30.904683 19.879605
F 50.182402 23.165283 19.907005
F 31.990802 28.513283 15.662105
F 32.160402 20.636483 15.806705
F 41.007302 28.414283 15.921105
F 41.463602 20.759183 16.162705
F 50.357902 28.154883 16.565305
F 50.221602 20.617483 16.333205
F 31.990902 28.257083 18.387805
F 32.184202 20.505583 18.565905
F 41.219302 28.355483 18.594005
F 41.254902 20.618483 18.908505
F 50.260602 28.316383 19.125505
F 50.332202 20.582983 19.014705
F 27.842602 23.177883 11.851005
F 52.904402 27.146083 8.258135
F 45.899502 20.665783 16.297605
F 45.853302 28.589083 16.121505
F 34.288302 24.487683 18.684405
F 34.312702 31.937283 18.447805
F 43.663302 24.420583 18.913505
F 43.456102 32.146783 18.741005
F 28.202302 28.252483 1.097305
F 44.088102 19.431583 0.397526
F 28.380502 22.972383 0.213452
F 37.028002 20.698283 15.821805
F 36.654102 28.527383 15.687305
F 39.687002 19.275583 0.281994
F 27.809702 30.948183 12.036605
F 36.612002 30.833483 19.443005
F 39.565502 27.048083 0.594782
F 34.480002 27.031783 19.479705
F 43.691502 32.226383 15.966905
F 34.418402 19.464383 19.560705
F 43.518002 27.098783 19.530505
F 52.698502 32.113583 11.772005
F 43.545402 19.320383 19.789805
F 34.575802 24.630883 15.890405
F 34.436302 32.173783 15.742705
F 43.593402 24.691283 16.255505
F 46.204902 23.193483 0.691714
F 37.338902 28.183683 1.443405
F 37.279602 23.085583 0.284611
F 48.509202 27.037883 0.833159
F 52.560702 24.376583 16.356205
F 52.582102 19.281183 12.579605
F 52.556602 32.134583 16.400605
F 41.889902 23.284483 0.600038
F 52.680102 24.605383 9.192935
F 48.590702 19.356383 0.749882
F 27.750402 31.028183 14.854605
F 50.978302 23.020283 0.729799
F 52.958702 19.566183 8.081965
F 52.964102 32.146983 4.546585
F 52.893602 27.093283 5.512025
F 27.951402 30.723683 0.002222
F 30.523602 19.170183 0.070658
F 52.949702 27.056683 0.580437
F 30.297202 34.792183 4.782355
F 30.379702 34.826383 7.494285
F 30.462102 34.832983 0.173851
F 39.202502 34.986683 7.750145
F 43.635802 34.931683 12.284105
F 34.584302 35.003483 7.490075
F 48.255002 34.691883 15.314505
F 52.726102 34.769883 15.422005
F 38.887902 34.950283 19.665605
F 52.843502 34.663183 5.378655
F 52.945602 34.670483 8.145295
F 47.987902 34.846483 19.857605
F 39.005802 34.751683 15.030005
F 29.870602 34.925183 19.117805
F 52.728202 34.727083 19.915705
F 43.596502 34.816483 15.085805
F 48.283002 34.815383 7.823145
F 29.841102 34.783583 14.605005
F 48.278402 34.803483 5.244735
F 43.486102 34.772883 19.697805
F 29.785202 27.087283 22.171005
F 27.463002 23.278783 21.887905
F 29.418802 24.438083 25.667505
F 29.865802 32.248683 25.678605
F 38.592902 24.522883 25.930605
F 38.788202 32.095583 25.899505
F 47.839202 24.708683 26.328205
F 47.832702 32.010383 26.160205
F 29.519902 26.996783 29.426505
F 52.150602 24.422583 37.912605
F 29.413802 19.432583 29.344505
F 38.593202 26.992983 29.621805
F 27.169602 28.341483 40.103505
F 38.452502 19.243183 29.341405
F 47.766502 27.155583 30.021405
F 27.287402 23.225783 26.637305
F 47.708302 19.225683 29.941205
F 29.522102 26.946883 26.603805
F 27.197902 31.013383 33.549005
F 29.429402 19.393483 26.558305
F 38.704702 27.036383 26.870505
F 32.012802 28.255283 22.951805
F 38.531502 19.393183 26.639205
F 47.691702 27.318983 27.275905
F 45.613402 23.217083 22.524905
F 47.739702 19.311783 27.158105
F 34.320502 19.280583 22.323705
F 34.423002 26.945283 22.151005
F 38.731702 24.484783 23.244305
F 38.903702 32.080183 23.168605
F 47.973302 24.431183 23.562505
F 47.914202 32.115483 23.518705
F 32.062002 30.907783 26.423905
F 31.751902 23.278783 26.595005
F 40.974702 30.834383 26.968805
F 40.836402 23.126083 26.865005
F 50.061902 30.958783 27.052605
F 49.812502 23.183183 27.245905
F 49.884802 20.434783 37.976805
F 26.923302 23.175283 40.886905
F 41.029602 28.216283 23.369405
F 41.082302 20.523483 23.017305
F 50.252102 30.855483 22.720105
F 50.082502 20.629683 23.653605
F 31.901402 28.088883 25.745405
F 31.895902 20.530883 25.978405
F 41.066502 28.340983 26.081905
F 40.852102 20.555283 25.868805
F 50.021902 28.442183 26.254705
F 49.944002 20.592283 26.373005
F 31.768602 31.049583 29.101305
F 31.599202 23.176483 29.347805
F 40.925702 30.966383 29.755305
F 40.675202 23.205283 29.559705
F 50.118602 30.818283 29.684505
F 49.888702 23.138883 29.937505
F 34.076702 24.524283 25.934605
F 34.245802 32.268983 25.619505
F 43.184602 24.442683 25.932505
F 43.195902 32.045483 25.923905
F 33.980702 27.069983 29.462005
F 52.541002 27.021083 22.823305
F 33.994202 19.158283 29.322405
F 43.137902 27.095183 29.576605
F 52.353002 32.046083 30.676805
F 43.082002 19.407483 29.527605
F 34.208402 27.154383 26.778105
F 26.922902 20.440083 32.748205
F 34.176102 19.121583 26.601605
F 43.300702 27.006583 26.862805
F 27.216502 28.349083 30.104505
F 43.097202 19.181283 26.927005
F 34.390602 24.416483 23.081205
F 34.182602 32.179383 22.929405
F 43.372102 24.583783 23.326705
F 43.341802 32.234583 23.189705
F 36.478802 31.088683 26.652405
F 36.299102 23.219483 26.813705
F 45.433202 30.998583 27.037305
F 45.346602 23.203583 26.951005
F 26.917802 20.389283 37.288005
F 27.147402 20.587883 30.005405
F 36.473202 28.493883 23.145305
F 36.409002 20.721483 23.186205
F 45.679202 28.541483 23.425105
F 45.546402 20.587283 23.489405
F 52.322602 19.397283 34.386205
F 52.345902 32.073583 26.211905
F 36.534602 28.331483 25.833005
F 36.309402 20.609783 25.846405
F 45.452702 28.418683 26.191105
F 45.467402 20.679483 26.236105
F 52.201802 27.054983 41.608305
F 29.797402 24.374883 23.041205
F 36.319202 30.884283 29.299805
F 36.198102 22.953183 29.444705
F 45.532202 30.744483 29.667405
F 45.329802 23.333883 29.761405
F 52.322802 19.465583 27.152205
F 47.911502 27.054883 22.743605
F 29.261702 24.357983 33.160005
F 29.408002 32.189283 32.805605
F 38.543902 24.443183 32.960205
F 38.620002 32.226883 33.182005
F 47.637102 24.440783 33.397405
F 47.690202 32.273483 33.350705
F 29.386102 26.936283 36.485205
F 41.160102 23.426983 22.391505
F 29.375602 19.254483 36.707905
F 38.557202 26.829483 36.633505
F 52.117502 24.407583 30.753905
F 38.547802 19.106983 36.742205
F 47.714302 27.052583 37.072805
F 36.310302 23.195583 41.266505
F 47.799602 19.130983 36.982205
F 29.460002 27.087183 33.655805
F 52.192602 24.697183 33.554705
F 29.500002 19.129883 33.826405
F 38.545102 27.114483 33.931605
F 45.448802 20.342083 37.652905
F 38.476802 19.208983 34.069005
F 47.655902 27.125583 34.211905
F 45.249402 28.285083 37.747905
F 47.942102 19.359283 34.305905
F 29.521302 24.499783 30.503805
F 29.576002 32.211783 30.003705
F 38.376102 24.374583 30.275405
F 38.548502 32.279383 30.378805
F 47.752502 24.461883 30.687505
F 47.828602 32.060383 30.599905
F 31.669102 30.983683 33.791305
F 31.715002 23.243683 34.005905
F 40.808902 30.899483 34.062405
F 40.791702 23.283283 34.039305
F 50.026802 31.131083 34.318205
F 49.902202 23.315583 34.325905
F 31.818302 28.433383 30.180605
F 31.742702 20.683083 30.282505
F 40.864602 28.188283 30.417105
F 40.770802 20.477083 30.417705
F 50.181702 28.177583 30.932905
F 50.153502 20.510683 30.690605
F 31.828002 28.170383 32.853205
F 31.736502 20.713283 33.058305
F 40.880502 28.328783 33.169805
F 40.676402 20.630783 33.213005
F 50.093202 28.385283 33.710005
F 50.038902 20.671183 33.505505
F 31.896602 30.743583 36.753905
F 31.609402 23.182383 36.723505
F 41.016102 30.820683 36.780905
F 40.825102 22.956383 36.837005
F 50.029102 30.862983 37.061805
F 49.900302 23.031583 37.048605
F 34.021602 24.471583 32.904705
F 34.069402 32.060083 32.912305
F 43.114502 24.466983 33.181705
F 43.099902 32.126783 33.441605
F 34.041002 27.016083 36.545505
F 45.402802 28.210883 40.634705
F 33.930502 19.241783 36.691805
F 43.199802 26.805383 36.874005
F 52.008102 19.219683 41.660405
F 43.220502 18.885383 36.730305
F 34.043602 26.964083 33.821305
F 27.143202 30.905083 40.646705
F 33.970702 19.280083 33.971305
F 43.073402 27.180583 34.165005
F 52.286502 26.966383 29.811305
F 43.147402 19.352983 33.931105
F 33.858702 24.242283 30.202205
F 34.046802 32.161683 30.300505
F 43.023502 24.416883 30.542205
F 43.375302 32.100283 30.756105
F 36.231602 30.934083 33.936505
F 36.227502 23.152083 33.978305
F 45.365302 30.955783 34.159405
F 45.162502 23.214783 34.103305
F 32.086002 23.245983 22.102205
F 36.380202 30.802983 41.127205
F 36.303002 28.360283 30.355405
F 36.173302 20.421783 30.349805
F 45.371402 28.331183 30.546905
F 45.577302 20.689083 30.474505
F 52.244002 24.421183 26.472605
F 27.071202 23.122583 36.514905
F 36.278902 28.412583 33.067905
F 36.298902 20.575783 33.103605
F 45.370802 28.440483 33.321305
F 45.566602 20.639083 33.273905
F 45.753202 30.957883 22.208705
F 52.351102 32.382383 37.894905
F 36.452502 30.807783 36.656105
F 36.254702 23.270183 36.712005
F 45.504002 30.806583 36.855205
F 45.220902 23.129483 36.814905
F 36.216602 20.723783 37.571605
F 38.743602 27.069083 22.327505
F 29.387302 24.246683 40.254305
F 29.370402 32.259583 40.067305
F 38.508902 24.521883 40.445005
F 38.651902 32.098083 40.478105
F 47.649402 24.454083 40.537105
F 47.500402 32.228083 40.630405
F 49.857202 20.503083 40.744505
F 27.401502 28.327583 22.706405
F 27.225102 28.193183 25.678405
F 27.398602 30.913783 28.999805
F 50.194102 28.347383 23.565805
F 49.744302 23.077483 41.556705
F 52.563202 24.471783 23.765105
F 27.209602 23.252083 29.396905
F 27.506202 30.827783 26.333905
F 29.289802 26.979483 40.974605
F 32.092202 20.765583 23.108605
F 29.373502 19.253983 40.837805
F 38.409902 27.179783 41.315505
F 36.310802 28.148083 37.534105
F 38.443102 19.180783 41.170605
F 47.676002 27.004983 41.343205
F 52.168802 32.245483 40.655705
F 47.473302 19.153683 41.520305
F 29.245802 24.279783 37.538605
F 29.591502 32.153983 37.384705
F 38.582502 24.378183 37.772505
F 38.734102 31.981483 37.573605
F 47.607602 24.453883 37.803305
F 47.670402 32.025883 37.905205
F 31.734102 30.986183 40.908205
F 31.692902 23.027783 41.131605
F 40.866102 30.874083 41.275905
F 40.792702 23.292283 41.165505
F 49.802402 31.008583 41.454405
F 52.243602 26.969283 37.079305
F 31.686502 28.120883 37.412805
F 31.710802 20.438183 37.405705
F 40.898502 28.108583 37.615705
F 41.096602 20.342283 37.542205
F 49.995302 28.270583 38.027205
F 51.937802 24.355083 40.681805
F 31.612902 28.164183 40.132005
F 31.707202 20.462083 40.082005
F 40.682502 28.346983 40.320005
F 40.715002 20.521183 40.407605
F 49.977502 28.334583 40.730405
F 43.362402 27.301883 22.353205
F 52.582202 32.070883 23.516705
F 52.325602 19.442583 22.853505
F 45.445302 23.143483 41.119505
F 27.288002 20.786583 25.554805
F 43.237002 32.182683 37.676005
F 27.153302 28.476483 37.292505
F 33.969402 24.309183 40.324305
F 34.163302 32.141383 40.313205
F 43.201802 24.594283 40.346205
F 43.159002 32.161383 40.343805
F 29.940002 19.457683 21.882705
F 27.518902 20.558683 22.742805
F 41.138502 30.794083 22.295505
F 33.976802 34.824483 33.754005
F 43.433902 19.232283 22.393005
F 50.285402 23.059083 22.624605
F 45.371002 20.486383 40.380405
F 36.107802 28.197683 40.388905
F 33.875502 27.002083 41.161605
F 36.279202 20.609483 40.369505
F 33.971002 19.393183 41.216105
F 43.062402 27.171883 41.270305
F 47.857402 19.475383 22.650105
F 43.084202 19.299583 41.307305
F 52.457302 27.145483 34.366605
F 45.286602 30.850183 41.381105
F 29.718802 32.245783 22.925505
F 33.809302 24.553183 37.507505
F 34.036702 32.079783 37.447505
F 43.016302 24.289083 37.765405
F 47.951902 34.718083 22.642805
F 52.322302 32.254083 33.419805
F 27.320402 31.057683 36.364605
F 52.311802 27.186083 27.138805
F 36.566002 30.947583 22.139305
F 52.494202 19.165083 29.951605
F 52.177002 19.150483 37.192105
F 26.852602 23.084883 33.736805
F 27.082102 20.584283 40.074105
F 43.283302 34.812183 22.441005
F 27.198102 28.331183 32.834205
F 38.828902 19.240383 22.277305
F 36.654502 23.230783 22.158005
F 27.778702 30.788883 21.875505
F 26.951602 23.055983 43.587505
F 42.978002 34.815683 34.142905
F 43.110202 34.739883 41.390505
F 32.005202 30.880383 22.066605
F 38.485602 34.782483 41.162705
F 33.958902 34.780683 41.207505
F 29.345002 34.853983 40.795805
F 29.420302 34.689783 36.582905
F 47.889102 34.713283 27.015605
F 38.716202 34.627583 36.751805
F 38.648502 34.830583 33.983505
F 29.419302 34.703083 33.770305
F 34.413402 34.804283 21.962405
F 29.759602 34.827483 26.439505
F 43.379602 34.554083 27.043205
F 29.779502 34.668983 21.789005
F 52.043402 34.929283 41.468105
F 29.393502 34.839283 29.081505
F 33.919702 27.030983 44.107405
F 29.192802 27.040983 43.623105
F 29.260802 24.283983 47.076405
F 29.209602 32.310883 47.203805
F 38.563402 24.351183 47.597605
F 38.521602 32.356583 47.454005
F 47.383702 24.532483 47.922305
F 47.635002 32.361683 47.772405
F 29.367002 26.946583 50.705105
F 52.063302 19.430583 48.591005
F 29.216602 19.206983 50.616005
F 38.333002 27.094583 51.007505
F 49.638102 28.124983 55.064805
F 38.193102 19.170183 51.081105
F 47.421902 26.994883 51.569805
F 44.806802 28.275483 62.202905
F 47.596002 19.427883 51.374605
F 29.289902 26.973783 47.982305
F 52.124602 19.197583 44.349705
F 29.371002 19.230583 47.955705
F 38.714302 27.027383 48.403905
F 52.294902 24.456783 55.077005
F 38.414402 19.170283 48.413905
F 47.486502 27.031283 48.801705
F 35.499802 20.760083 61.877105
F 47.573002 19.279283 48.580505
F 49.930802 31.085883 44.203505
F 47.154002 32.316083 62.410005
F 36.189302 23.342783 43.904105
F 38.705702 32.256483 44.656105
F 47.466602 24.649483 45.099205
F 47.503502 32.150383 45.002205
F 31.536802 31.070183 47.866105
F 31.446102 23.266883 48.253405
F 40.796002 30.966583 48.378005
F 40.797102 23.006583 48.295705
F 26.953502 30.896383 47.998505
F 49.662302 23.264183 51.281705
F 28.552702 27.137983 64.991205
F 49.770902 23.367883 44.326405
F 33.846302 24.352783 44.775405
F 52.146302 26.969783 44.308305
F 51.696902 24.519283 62.402705
F 33.870902 32.058883 44.723605
F 31.588402 28.305983 47.352105
F 31.598502 20.626183 47.322605
F 40.786102 28.426483 47.418105
F 40.679802 20.367583 47.669505
F 49.792502 28.415283 48.056405
F 27.054802 23.123083 48.091405
F 31.457602 30.924683 50.704405
F 31.559702 23.085383 50.999605
F 40.661702 30.990583 51.050605
F 40.528202 23.184983 51.146405
F 42.822902 34.813283 48.788205
F 49.715502 23.145883 48.656005
F 33.836502 24.352583 47.596805
F 33.882502 32.337683 47.293805
F 43.088702 24.314183 47.466305
F 43.087002 32.340683 47.611605
F 49.694402 20.566283 47.637005
F 38.359102 19.200583 43.855305
F 33.976702 27.200383 50.964805
F 47.758002 27.115183 44.079705
F 33.702102 19.327683 50.975305
F 42.883302 26.940883 51.501905
F 36.250802 20.597683 44.676205
F 42.848302 19.372283 51.397005
F 45.285602 28.428483 45.159605
F 52.175702 24.423283 45.278705
F 45.353802 23.243183 43.919405
F 34.000602 27.036683 48.209705
F 35.491802 23.342283 62.462605
F 33.762702 19.402183 48.301005
F 42.952702 26.868583 48.655105
F 38.408702 24.619383 44.889305
F 42.957802 19.278683 48.672705
F 43.052202 32.138483 44.925805
F 47.562702 19.356483 44.278405
F 26.650502 28.498883 54.190505
F 51.520802 27.117883 63.174105
F 31.575902 30.774383 43.559405
F 49.813802 20.750883 44.934305
F 29.342202 24.406283 44.543305
F 26.595402 20.516983 54.166605
F 35.412102 31.255483 65.381705
F 36.295802 31.012883 48.147205
F 36.109202 23.193183 48.456405
F 45.373202 30.950783 48.662905
F 45.293102 23.095483 48.570305
F 26.923402 20.503483 44.455605
F 40.762002 28.214983 44.677605
F 33.092802 19.309883 65.403905
F 45.186102 20.686383 44.992605
F 36.352302 28.396883 47.504605
F 36.116402 20.503583 47.365205
F 45.207002 28.296483 47.796205
F 45.275402 20.430883 47.726505
F 36.088702 30.821883 50.867105
F 36.113502 23.193183 51.107605
F 45.091402 31.221183 51.372505
F 45.065702 23.093783 51.311205
F 28.955602 24.537383 54.377805
F 29.268002 32.274583 54.292605
F 37.988002 24.564283 54.522605
F 38.165502 32.131183 54.892705
F 47.385102 24.310583 55.072605
F 47.327802 32.120483 52.632105
F 28.780602 26.973983 57.809605
F 42.432302 27.225783 62.976705
F 28.831802 19.458683 57.872005
F 38.019802 27.054883 58.152205
F 42.615702 32.331783 59.301305
F 38.020702 19.267283 58.376605
F 47.333602 27.111183 58.692905
F 35.446202 28.471083 61.819605
F 47.217702 19.311283 58.667105
F 28.989502 27.292083 55.159505
F 44.825802 28.264583 59.342405
F 28.796702 19.421483 55.234205
F 38.064002 27.170783 55.379105
F 42.752002 24.462983 59.181005
F 38.194002 19.396483 55.625405
F 47.301302 27.075083 55.917205
F 44.935602 20.571683 59.429005
F 47.542502 19.444083 55.964005
F 29.264202 24.322383 51.692705
F 29.192902 32.300783 51.713105
F 38.335202 24.535383 51.881705
F 38.385002 31.996183 52.130305
F 47.313602 24.324483 52.375105
F 31.635202 23.081783 43.836705
F 31.504402 31.029983 55.319805
F 31.246402 23.459483 55.383705
F 40.588902 30.728183 55.782005
F 40.243002 23.160083 55.626405
F 47.464602 32.130583 55.344305
F 49.762402 23.118883 58.751305
F 31.630702 28.379783 51.646505
F 31.400702 20.534183 51.960905
F 40.432702 28.230983 52.000605
F 40.478502 20.499483 51.890005
F 45.347102 30.947883 44.064505
F 49.940002 20.555183 52.338705
F 31.315702 28.368483 54.345605
F 31.125702 20.824383 54.751705
F 40.490502 28.174483 54.733505
F 40.360402 20.591983 54.736205
F 52.094302 26.981983 56.060305
F 49.891702 20.659483 55.049505
F 31.178502 31.017583 57.999505
F 31.068302 23.150783 58.024205
F 40.382202 30.870983 58.440505
F 40.390002 23.363083 58.387805
F 49.535202 30.664783 56.117605
F 31.491802 28.321283 44.639205
F 33.599802 24.579283 54.514705
F 33.594102 32.291183 54.363605
F 42.597502 24.380783 54.819905
F 42.779702 32.133083 55.014805
F 49.802602 23.205483 56.006505
F 35.463302 23.293083 65.248705
F 33.401002 27.169583 58.273105
F 35.804702 20.554283 59.167505
F 33.625302 19.349183 58.092805
F 42.638402 27.044083 58.329505
F 51.719902 19.451383 63.149805
F 42.676502 19.467083 58.424805
F 52.255102 19.518183 51.396205
F 33.192202 19.501683 62.645005
F 51.734702 32.281983 59.793505
F 33.560402 27.132983 55.510805
F 33.324202 32.270683 58.940005
F 33.581602 19.376083 55.426605
F 42.739602 26.964083 55.646805
F 49.416602 28.459483 62.018505
F 42.688802 19.342883 55.695205
F 30.878102 23.305083 65.265005
F 42.958702 19.443683 43.981605
F 51.802802 32.061083 55.429705
F 33.774102 24.542483 51.791105
F 33.721802 32.050783 51.672605
F 42.815502 24.247483 52.153105
F 42.754402 32.171183 52.223105
F 27.048002 20.521183 47.160505
F 29.356502 32.148883 44.301305
F 35.740402 30.932883 55.532105
F 35.666102 23.202583 55.535505
F 45.111902 30.955683 55.972905
F 45.001402 23.301383 55.706105
F 36.108102 28.381983 51.911605
F 36.201602 20.723083 52.001405
F 45.083502 28.518083 52.369405
F 45.160602 20.467983 52.164705
F 35.691702 28.472483 54.579005
F 35.713302 20.661183 54.662105
F 45.078202 28.340583 55.074905
F 45.224502 20.598083 55.016005
F 35.630502 31.022683 58.189205
F 35.822802 23.248783 58.206505
F 44.984702 30.998383 58.587005
F 45.040402 23.167383 58.567105
F 28.642902 24.429283 61.584505
F 28.809402 32.189883 61.659305
F 37.681202 24.695883 61.773905
F 37.768902 32.205183 61.741605
F 46.888602 24.538883 62.018305
F 49.351602 31.033083 63.214405
F 52.143002 32.318283 47.979005
F 35.645802 28.315783 59.191305
F 33.072302 34.953083 62.502405
F 49.831202 31.150783 48.772005
F 33.446702 24.397983 58.863005
F 26.562402 28.413583 58.592105
F 51.789002 32.389883 62.635105
F 52.264802 32.146483 45.204705
F 31.792202 20.431583 44.614305
F 28.735402 27.081283 62.307005
F 51.910002 27.011683 58.810705
F 28.722302 19.487083 62.452105
F 37.767402 27.372283 62.890905
F 44.658202 23.289583 62.813505
F 37.892702 19.653383 62.727505
F 47.267302 27.134983 62.931705
F 52.072102 27.184083 48.822905
F 47.161302 19.338483 63.001105
F 28.823602 24.485283 58.979505
F 28.973402 32.166783 58.911405
F 37.964402 24.554883 59.138805
F 37.930302 32.206883 59.124805
F 47.342902 24.401783 59.402105
F 43.035902 24.430183 44.590205
F 31.050702 30.918683 62.669305
F 30.925502 23.424483 62.420205
F 40.025002 31.097383 62.827905
F 40.013202 23.313783 62.646005
F 51.953902 32.019983 52.598005
F 49.357902 20.794883 62.367005
F 31.002702 28.360283 58.859205
F 31.152402 20.580583 58.718805
F 40.375002 28.128683 59.271905
F 40.372402 20.732483 59.179505
F 47.354602 32.195783 59.666105
F 40.617402 20.538983 44.945005
F 30.961702 28.383583 61.564805
F 31.052502 20.641583 61.483405
F 40.131102 28.394083 61.927805
F 40.285002 20.761483 61.801705
F 36.336802 30.996383 44.094105
F 51.961502 24.335983 59.692705
F 49.577202 20.606783 59.597605
F 52.037202 24.363883 52.445105
F 36.239802 28.427983 44.883205
F 52.124202 19.475283 56.085805
F 52.250202 24.589083 48.082305
F 44.747702 20.557683 62.271305
F 49.194702 23.416283 63.200205
F 49.867702 28.409683 45.247005
F 33.309402 24.596483 61.510505
F 33.091802 32.392283 61.525205
F 42.311102 24.548783 61.957705
F 42.572102 32.130583 62.056205
F 49.653902 31.039983 51.534705
F 51.844002 19.285283 58.869605
F 33.204002 27.046383 62.552605
F 44.894802 30.911083 62.983605
F 49.468502 28.378883 59.478805
F 35.449302 31.199083 62.559605
F 49.503202 30.940283 58.798205
F 42.395502 19.267183 62.897505
F 51.959502 27.019883 51.499905
F 49.649902 28.396683 52.285505
F 30.858702 31.086983 65.351605
F 26.768902 31.167383 55.120605
F 40.604802 23.206283 43.969705
F 37.739702 19.443183 65.412005
F 28.844602 19.443883 65.160605
F 38.367702 27.124983 43.948605
F 26.917702 28.240083 47.011005
F 43.157902 27.157583 43.983105
F 40.858602 30.869283 43.972405
F 26.937002 28.433883 44.241005
F 34.038102 19.164783 43.794405
F 26.973402 23.263183 50.830105
F 26.821102 31.040683 50.672605
F 33.225102 27.085883 65.382505
F 29.374002 19.412183 43.654705
F 42.580402 34.975383 58.467105
F 33.294702 34.822483 58.116605
F 52.105002 34.806983 51.544805
F 42.646102 34.783183 55.834105
F 43.018602 34.684183 51.349705
F 28.219202 34.994483 65.160605
F 47.394002 34.888583 48.831705
F 38.528802 34.886183 48.604405
F 47.423202 34.784983 55.949805
F 52.140702 34.943983 48.759805
F 47.503202 34.676783 51.642105
F 37.772402 27.415283 65.634405
F 44.417402 23.169683 65.643005
F 42.174902 19.485283 65.618605
F 27.043502 30.965483 43.255205
F 28.230102 24.516283 68.835205
F 28.656502 32.263483 68.821805
F 37.465802 24.658883 68.887805
F 37.641202 32.377883 69.133905
F 46.279802 24.649083 69.364305
F 52.298602 20.605783 74.448105
F 28.294202 27.006683 72.432905
F 45.954402 19.362183 73.074205
F 28.314602 19.297483 72.266205
F 37.320902 27.132183 72.530305
F 47.122102 32.297583 66.772605
F 37.173602 19.265383 72.736505
F 46.101302 27.225083 73.120405
F 49.850502 19.496383 77.899105
F 49.815902 24.404483 76.772205
F 28.463402 27.093183 69.675105
F 49.511002 19.296083 85.142405
F 28.321002 19.441883 69.618405
F 37.538602 27.189583 69.822505
F 51.966102 20.673983 81.491405
F 37.258002 19.429083 70.079605
F 46.277402 27.167383 70.501805
F 51.918502 28.253883 81.599405
F 39.974702 23.310183 65.350405
F 51.982702 23.352583 78.008405
F 41.058502 34.774283 77.397905
F 36.619302 34.633183 85.022605
F 32.128602 34.593583 84.563405
F 52.566702 23.044083 73.395105
F 51.597202 27.061483 65.939505
F 30.824402 30.951583 69.516005
F 30.481402 23.285283 69.884805
F 39.906402 31.057083 70.229805
F 39.564002 23.417883 69.884505
F 46.830402 19.386083 65.868905
F 50.980102 27.277783 70.343705
F 37.814402 32.321083 66.498605
F 47.980302 23.143683 73.093405
F 37.664502 24.701883 66.179805
F 42.458302 32.267483 66.389905
F 52.940802 20.856083 69.744205
F 50.990802 24.657883 69.330005
F 30.769702 28.349983 68.747305
F 30.506802 20.724683 68.940005
F 39.865902 28.485383 69.270205
F 39.502602 20.842683 69.047405
F 52.084302 20.766483 77.270205
F 44.797902 30.954583 65.832605
F 30.580202 30.939083 72.302305
F 30.477202 23.239983 72.517305
F 39.378502 31.025883 72.866105
F 39.312702 23.219683 72.851005
F 39.936002 20.771583 66.279505
F 47.781702 20.579683 76.567005
F 32.816702 24.520283 69.001905
F 33.001402 32.378383 69.020305
F 41.891102 24.482283 69.112005
F 42.149302 32.373883 69.152805
F 50.665002 19.493983 70.587905
F 53.218002 28.537383 69.508505
F 32.756602 27.284283 72.512605
F 50.202102 19.409983 73.284305
F 32.563202 19.401383 72.606105
F 41.608502 26.946283 72.976705
F 40.171602 28.464783 66.589405
F 41.766802 19.502283 72.885305
F 50.611102 26.926483 73.151505
F 47.613802 23.020483 77.784205
F 46.331702 19.413883 70.351105
F 33.084402 27.118683 69.786905
F 49.411102 24.437983 84.258105
F 32.895502 19.448283 69.843405
F 41.947902 26.991883 70.287505
F 35.366602 28.670883 66.269805
F 41.683502 19.592983 70.130305
F 49.808702 19.202183 80.676705
F 50.476002 32.399583 74.002505
F 47.408802 28.173583 81.442705
F 49.023702 20.662983 66.649505
F 51.672302 23.205783 85.305405
F 48.646102 30.956483 70.157505
F 35.374902 20.673983 66.220205
F 51.638602 32.229983 66.681105
F 51.731902 30.945083 78.140205
F 35.230102 31.053583 69.891505
F 35.020302 23.225583 69.858805
F 44.164802 31.007183 70.399505
F 44.147502 23.269183 70.032405
F 41.197502 26.909283 84.611405
F 48.567202 23.338283 70.402605
F 50.063602 24.504183 74.035905
F 48.320602 28.251983 74.066805
F 35.249802 28.498583 68.946005
F 35.094202 20.617383 68.913105
F 44.190302 28.470383 69.396005
F 44.041002 20.686083 69.349905
F 35.126702 30.992683 72.627905
F 35.016102 23.232183 72.665505
F 43.779602 30.826883 73.038305
F 43.887202 23.137883 72.829705
F 28.096002 24.257183 76.040605
F 28.201602 32.207683 75.982305
F 36.804302 24.507383 76.177805
F 36.766302 32.391483 76.544405
F 45.514402 24.345483 76.735705
F 45.626302 32.159183 76.665705
F 28.044502 27.093483 79.840805
F 28.508402 32.452083 66.044905
F 28.188202 19.232983 79.679105
F 36.516002 27.135283 80.001505
F 51.872402 28.187583 84.361405
F 36.698202 19.285083 80.027505
F 45.404202 26.744683 80.230805
F 47.720002 30.791183 77.641705
F 42.231002 24.471083 66.386005
F 28.269302 26.984283 76.851705
F 32.040502 19.379383 84.532605
F 27.977202 18.963583 76.863105
F 36.930402 27.114583 77.233505
F 51.350402 24.474483 66.688905
F 36.824402 19.371883 77.361605
F 45.633102 27.022783 77.477105
F 49.454802 32.167483 81.642305
F 45.688102 19.300083 77.639005
F 28.246102 24.466883 73.419805
F 28.350302 32.160683 73.350205
F 37.225102 24.538083 73.544405
F 37.181602 32.474583 73.843905
F 45.927202 24.533483 73.999105
F 45.997102 32.181683 73.932505
F 30.408002 30.820383 76.852805
F 30.287402 23.214783 77.080705
F 38.928902 31.270883 77.403505
F 38.872602 23.035883 77.331505
F 51.583802 30.798583 80.745105
F 47.434302 20.268983 81.409905
F 30.360402 28.388383 73.429805
F 30.355002 20.671783 73.401105
F 39.455302 28.505883 73.783305
F 39.368502 20.632483 73.761605
F 47.948602 20.733383 73.920205
F 46.557302 24.595983 66.525605
F 30.486402 28.237383 76.129105
F 30.117102 20.569383 76.143705
F 39.028102 28.481983 76.479605
F 39.039002 20.536683 76.416005
F 51.807502 23.248183 80.808105
F 45.352502 34.605783 80.407505
F 30.380102 30.846783 79.580405
F 30.199502 23.132683 79.820205
F 38.906202 30.764083 80.208505
F 38.845302 23.137283 80.085605
F 49.443202 32.179283 84.233305
F 48.658302 28.332083 69.508205
F 32.463802 24.499783 76.190505
F 32.521402 32.199283 76.060305
F 41.134202 24.342983 76.623605
F 41.221402 32.256083 76.517505
F 49.352202 30.889583 65.996005
F 28.424002 35.018883 69.694705
F 32.351602 26.938383 79.950205
F 43.216502 22.918883 85.001105
F 32.543002 19.161083 79.729805
F 40.845102 26.905983 79.999705
F 27.891602 19.425883 84.387905
F 40.954102 19.141583 80.096605
F 49.797702 32.365883 76.887905
F 33.201802 24.492183 66.276705
F 51.483902 30.686183 85.417505
F 32.559602 26.862283 77.276105
F 43.250002 20.366383 83.957505
F 32.300302 19.250483 77.013405
F 41.085102 27.047183 77.431805
F 43.242302 28.342883 83.917905
F 41.282102 19.178583 77.273105
F 50.958102 32.184383 69.382005
F 49.619702 26.917183 85.378805
F 34.226702 30.785683 87.373505
F 32.706902 24.556283 73.428505
F 32.792702 32.187083 73.260105
F 41.548802 24.324483 73.794405
F 41.691402 32.393683 73.681005
F 52.064202 28.546583 76.812305
F 49.205302 28.295983 66.802305
F 34.518802 30.841483 77.280805
F 34.542002 23.248183 77.193905
F 43.341002 30.821083 77.508905
F 43.248902 23.103683 77.764205
F 35.034202 28.378783 73.537405
F 34.838702 20.570683 73.533605
F 43.732702 28.308883 74.022505
F 43.864102 20.816983 74.052205
F 34.640602 28.478483 76.321305
F 34.561802 20.603083 76.256105
F 43.393102 28.253683 76.662805
F 43.521602 20.618783 76.733705
F 34.406702 30.893483 80.013005
F 34.619102 23.099183 79.944105
F 43.269002 30.623483 80.189305
F 43.105502 22.965083 80.484505
F 27.624602 24.485483 83.310705
F 27.694602 32.248583 83.442405
F 36.447302 24.392583 83.737705
F 36.616602 32.170283 83.853905
F 45.252302 24.442183 84.215305
F 45.223802 32.244883 84.081905
F 47.428302 20.581983 84.178505
F 43.024002 30.946483 84.869105
F 30.818802 28.353583 66.119205
F 47.397702 23.075683 85.163105
F 34.402902 20.510983 83.633205
F 48.395202 30.895083 73.068505
F 33.176902 32.473083 66.258005
F 52.479902 28.744783 74.118905
F 40.978802 19.186083 84.752405
F 27.873002 27.120183 84.249305
F 34.306102 23.076683 84.638805
F 47.026602 27.109583 65.738405
F 36.824802 26.748183 84.980305
F 34.632602 28.204583 83.749205
F 36.656502 19.395183 84.596205
F 45.380802 26.966883 85.047205
F 34.457102 30.807883 84.539205
F 45.456602 19.156983 85.164105
F 27.924702 24.274983 80.570705
F 28.074302 32.060383 80.740405
F 36.599802 24.608583 81.019205
F 36.713302 32.207683 81.045805
F 45.350102 24.323483 81.494405
F 45.284702 32.073683 81.270605
F 29.829602 31.000083 84.604005
F 29.834302 23.331683 84.217705
F 38.754902 30.915783 84.815605
F 38.706402 22.995483 84.682705
F 47.190702 30.965083 85.091505
F 44.515602 20.631983 66.632505
F 30.093802 28.327583 80.853705
F 30.313102 20.514783 80.614305
F 38.734502 28.106283 81.169705
F 38.950502 20.630483 80.886205
F 49.441702 24.517283 81.592305
F 46.436802 32.344383 69.541505
F 30.052602 28.523083 83.593905
F 30.101802 20.770083 83.378605
F 38.969902 28.109483 83.895305
F 38.878802 20.563783 83.622605
F 47.542102 28.317883 84.171305
F 47.397502 30.818083 80.406905
F 34.341702 28.457583 80.924005
F 51.684202 20.658483 84.484305
F 47.933002 28.259183 76.717105
F 45.239002 19.004683 80.238405
F 49.786202 26.937083 80.518705
F 50.015002 27.006483 77.752405
F 32.180402 24.494383 83.609105
F 32.261002 32.033483 83.509605
F 41.072402 24.143083 83.867205
F 40.803502 32.239783 83.729105
F 27.659202 27.195283 86.972005
F 30.909302 20.784383 66.292205
F 48.578502 20.804783 69.371205
F 43.140202 20.277283 81.183905
F 47.518402 22.926983 80.595105
F 41.040102 32.043683 81.085605
F 43.151902 28.013583 81.038005
F 44.730402 28.335583 66.680205
F 32.389702 24.299683 80.892805
F 32.328502 32.280983 80.854505
F 40.890702 24.529283 81.175505
F 32.291102 27.011383 84.511705
F 34.484602 20.598983 81.004905
F 52.662102 31.196483 72.998905
F 52.858502 23.354783 70.772905
F 48.947902 23.278683 65.932005
F 28.605902 24.549883 65.997505
F 29.747602 23.201183 87.045905
F 27.810202 19.266683 87.109905
F 51.407102 19.231283 65.895005
F 53.258102 31.165883 70.325205
F 31.962602 19.310983 87.270005
F 45.420902 34.692983 77.676005
F 40.770002 34.567283 80.169905
F 36.955302 35.057683 77.180205
F 40.976602 34.766483 85.077705
F 42.373602 26.998683 65.809905
F 45.307002 34.780483 85.279505
F 29.796302 30.937483 87.245005
F 28.197802 34.732083 76.986805
F 28.257902 34.852583 79.784505
F 49.579902 34.832783 80.692505
F 28.342002 34.719783 72.315505
F 27.620302 34.743383 87.187105
F 49.607902 34.757883 85.259105
F 27.749002 34.754983 84.475005
F 32.649002 34.595383 79.733705
F 32.908702 34.997383 69.907305
F 34.260502 23.253683 87.373705
F 31.983802 27.109983 87.060005
F 36.539002 27.050283 87.528605
F 36.474402 19.230283 87.391905
F 40.118502 31.039183 65.569305
F 51.643202 23.160883 88.079205
F 36.493602 24.467783 88.354805
F 36.348002 24.577083 90.943305
F 36.484502 32.031383 91.308805
F 44.969102 24.422583 91.493005
F 45.240402 32.286883 91.481905
F 27.573802 32.155183 98.223105
F 27.425702 27.156083 99.058805
F 42.902002 30.759883 87.662905
F 36.237302 27.181383 94.789305
F 27.431702 24.790683 105.519805
F 36.206002 19.574183 94.717305
F 45.088602 27.285183 94.925705
F 44.745602 19.671983 102.537805
F 45.173702 19.434683 95.143605
F 27.385402 19.308383 106.430805
F 27.650002 19.222783 91.604105
F 27.449702 24.616183 98.279605
F 36.333202 27.151183 92.081505
F 48.933402 19.542483 100.028305
F 36.087402 19.424683 92.117305
F 44.967302 26.986383 92.124105
F 51.885402 28.418383 89.004205
F 44.944402 19.447583 92.238905
F 51.751402 30.998183 88.033405
F 27.206002 32.266483 102.837805
F 43.265802 23.290983 87.602505
F 31.458902 34.663583 106.822805
F 45.331802 24.511583 88.869905
F 45.070202 31.911683 88.840005
F 29.820502 30.804183 91.706605
F 29.548502 23.348783 91.794005
F 38.716602 30.745883 92.309705
F 38.431102 23.335983 91.968205
F 47.235402 31.107983 95.248005
F 47.182002 28.311683 91.545205
F 47.422002 28.359583 88.765205
F 27.427202 27.120883 91.747205
F 31.884702 24.464183 88.113805
F 40.859902 24.367283 88.502905
F 29.837102 28.277183 88.145005
F 51.524702 20.895983 103.660805
F 29.613502 28.269383 90.934805
F 29.690202 20.842983 90.783805
F 38.589502 28.140083 91.141605
F 38.301002 20.792983 91.148205
F 27.636202 32.149983 90.725105
F 47.161302 20.723383 91.342205
F 29.684502 30.872683 94.420105
F 29.675902 23.311883 94.524205
F 38.447302 30.842383 94.961605
F 38.601102 23.332783 94.735005
F 47.248002 30.837583 92.479805
F 47.091402 23.316783 95.176705
F 31.792902 24.279783 90.826505
F 31.963802 32.208283 90.888805
F 40.754402 24.433783 91.216105
F 40.728702 32.090783 91.326505
F 27.588302 32.212383 95.544605
F 49.519102 32.249783 95.989005
F 31.937602 26.968683 94.437605
F 49.327502 27.044483 92.592005
F 31.837902 19.403783 94.748705
F 40.840402 27.105083 95.028505
F 49.473702 24.550183 91.735805
F 40.718602 19.414383 94.810505
F 49.392102 27.139683 99.940405
F 27.203402 32.243683 105.652805
F 49.199302 24.629883 98.849905
F 31.831702 26.802983 91.661205
F 27.502502 19.589883 94.339805
F 31.727202 19.303583 91.969005
F 40.692202 26.952883 92.199905
F 27.650402 27.297483 94.521405
F 40.568902 19.348583 92.209205
F 49.321102 19.385783 92.277505
F 49.467502 34.950983 99.945005
F 29.800002 20.677083 88.098105
F 51.693102 28.528183 96.102705
F 51.481002 20.861683 106.354805
F 45.167302 19.140283 87.947905
F 40.606802 32.156283 88.662005
F 49.560302 19.230383 87.897205
F 43.127302 20.845483 88.571705
F 34.112102 30.835983 92.084605
F 34.202702 23.232883 92.044505
F 42.980202 30.898583 92.368805
F 42.807102 23.117383 92.206405
F 27.236302 27.118783 106.559805
F 38.621302 30.788083 87.605805
F 43.006002 28.154083 88.702905
F 36.447702 32.048683 88.472605
F 34.105002 28.379383 90.989505
F 33.872602 20.589083 91.191305
F 42.944202 28.391883 91.385205
F 42.636502 20.697083 91.267005
F 34.041702 31.012983 94.829905
F 34.015202 23.236183 94.867705
F 42.945002 31.088883 95.030605
F 42.805802 23.205583 94.933905
F 27.134602 24.597283 102.604805
F 27.218002 19.284283 101.796805
F 36.189102 24.576183 98.362305
F 36.185002 32.249883 98.343605
F 44.957102 24.774183 98.569905
F 45.136902 32.471983 98.908905
F 27.558002 24.562583 87.926705
F 51.693102 30.993283 95.189205
F 51.266702 31.144983 102.475805
F 36.025102 27.137783 102.072805
F 51.597402 23.136983 92.480805
F 35.881802 19.273683 102.022805
F 44.881202 27.320683 102.205805
F 51.647102 20.521183 91.586905
F 46.977402 20.810583 103.740805
F 47.397702 30.966883 87.947705
F 39.001102 28.271683 88.343405
F 49.458302 32.162383 91.678105
F 36.158602 27.066183 99.358505
F 51.714402 30.922183 92.470905
F 36.208702 19.679283 99.190205
F 45.038702 27.269983 99.550505
F 51.259002 23.291083 99.981905
F 45.053202 19.259783 99.729405
F 27.427402 19.334583 98.999705
F 38.572602 20.698883 88.370505
F 36.289102 24.584483 95.558405
F 36.193802 32.408083 95.591105
F 44.845602 24.700983 95.862705
F 45.081002 32.371283 96.160705
F 29.746802 31.007483 99.326205
F 29.504002 23.222383 99.107305
F 38.398502 31.053083 99.236905
F 38.464602 23.424883 99.520205
F 47.342702 30.979783 99.703805
F 46.845702 23.471583 99.819205
F 29.848002 28.474183 95.392005
F 29.654502 20.741383 95.511405
F 38.525902 28.321383 95.811405
F 38.531202 20.782183 95.726305
F 47.250602 28.482683 96.052805
F 47.318102 20.791883 96.087605
F 29.617602 28.573583 98.162005
F 29.698902 20.760183 98.151305
F 38.433002 28.348883 98.568605
F 38.548302 20.907683 98.563505
F 47.329302 28.369983 98.760805
F 46.941102 20.793583 98.810305
F 29.364102 30.853783 101.973805
F 29.310302 23.397483 101.836805
F 38.274502 31.140783 101.888805
F 38.391802 23.429283 102.252805
F 49.243302 32.365983 103.521805
F 47.151302 23.186783 102.555805
F 31.784902 24.470283 98.417505
F 31.910002 32.156683 98.333105
F 40.640802 24.556583 98.600505
F 40.700402 32.431883 98.728705
F 34.166902 28.218183 88.296705
F 47.298202 20.488583 88.725405
F 31.769702 27.196583 102.073805
F 46.834002 28.425783 106.200805
F 31.438202 19.285583 101.838805
F 40.546602 24.625983 103.232805
F 49.421802 27.219183 95.258805
F 40.197202 19.533083 102.263805
F 49.145402 24.552583 103.581805
F 49.438802 24.634983 96.130605
F 33.690202 20.790183 105.527805
F 31.684102 27.147383 99.315405
F 27.578302 32.146883 88.126205
F 31.525302 19.134883 99.140605
F 40.611802 27.102583 99.654505
F 42.701102 30.894383 106.917805
F 40.511902 19.253083 99.515505
F 51.524602 28.689383 103.678805
F 51.222202 23.391183 107.310805
F 51.507002 28.317583 91.744605
F 31.891702 24.538883 95.659405
F 31.747102 32.165383 95.456205
F 40.670502 24.509783 95.876605
F 40.679302 32.290483 96.020605
F 47.131202 23.143583 92.467705
F 51.494002 30.988683 99.751705
F 34.123902 30.817283 99.175205
F 34.030802 23.128983 99.388005
F 42.957902 30.986183 99.717105
F 42.771002 23.371383 99.671605
F 34.013302 28.431483 95.405005
F 34.009902 20.672783 95.609205
F 42.884402 28.551983 95.966005
F 42.891502 20.695683 95.981605
F 33.853302 28.175483 98.229005
F 33.848502 20.606183 98.358205
F 42.700002 28.690883 98.719305
F 42.781702 20.695783 98.805505
F 33.916602 30.715183 101.955805
F 33.840002 23.349983 102.186805
F 42.831302 30.956483 102.401805
F 42.836702 23.385783 102.456805
F 27.613302 24.540783 95.464105
F 49.547102 24.495583 88.919505
F 38.169502 23.068983 106.707805
F 36.111602 32.360983 105.658805
F 46.780502 23.226583 107.068805
F 44.983202 32.365883 106.260805
F 33.822502 30.893483 106.702805
F 42.572902 20.819683 106.087805
F 51.661302 23.251683 95.224605
F 47.048902 31.084383 102.598805
F 42.776802 28.375883 103.281805
F 40.590302 32.247783 103.244805
F 51.266202 20.747083 99.114305
F 38.139802 31.013083 106.786805
F 33.556002 20.662783 102.728805
F 33.751702 23.332283 106.597805
F 51.350602 28.307183 106.275805
F 51.482302 28.488283 98.956805
F 36.133002 24.449783 105.823805
F 44.699102 19.408483 107.197805
F 35.766502 19.267983 106.531805
F 44.627402 27.012983 107.074805
F 51.584202 20.605483 96.345005
F 40.494302 19.335483 106.903805
F 31.727302 24.603883 103.043805
F 51.588902 20.600183 88.904105
F 36.065402 24.625083 103.106805
F 36.021202 32.242983 102.918805
F 45.053602 24.783383 103.100805
F 45.001602 32.403383 103.651805
F 29.572402 30.963583 106.478805
F 29.448402 23.197883 106.566805
F 40.569802 32.198083 106.019805
F 42.526902 23.365583 106.805805
F 31.998202 32.258883 88.198705
F 48.937102 24.573983 106.356805
F 29.354802 28.304283 102.979805
F 29.254702 20.801483 102.845805
F 38.229102 28.452783 102.892805
F 37.926802 20.730183 103.104805
F 47.074702 28.441983 103.467805
F 49.244202 19.520883 102.749805
F 29.430802 28.438583 105.532805
F 29.479102 20.728083 105.547805
F 36.010702 26.953583 106.838805
F 38.183602 20.414983 105.990805
F 47.086102 30.952383 107.191805
F 47.056702 20.738883 106.413805
F 27.290802 24.693383 90.767405
F 33.827302 28.259183 103.209805
F 33.836102 28.286983 105.779805
F 49.205602 19.361083 107.072805
F 49.409202 27.196783 102.673805
F 40.330202 24.551883 105.879805
F 31.614202 24.721783 105.748805
F 31.770502 32.242883 105.660805
F 44.777402 24.493083 105.926805
F 42.502502 28.316883 105.911805
F 49.065402 27.197283 107.282805
F 49.265002 32.502883 106.354805
F 51.433202 30.973783 107.018805
F 49.407102 32.533283 98.713405
F 51.360202 23.304283 102.774805
F 37.904002 28.485283 105.637805
F 40.472602 27.157183 102.320805
F 42.345202 20.909083 103.402805
F 49.562402 32.317683 88.909105
F 40.103602 27.133383 106.727805
F 31.599802 32.150683 102.850805
F 31.553302 27.166783 106.712805
F 49.357102 19.299683 95.234505
F 31.506302 19.426083 106.536805
F 34.137402 20.690483 88.221005
F 27.152702 27.261783 101.805805
F 49.663702 27.106883 88.133205
F 40.997602 19.377383 87.564705
F 31.723202 34.846283 102.063805
F 47.440102 23.054883 87.822205
F 45.262602 26.959483 87.738005
F 36.244502 34.927483 94.550605
F 41.031402 26.851983 87.323005
F 49.478402 34.891083 95.317405
F 27.092602 26.826783 109.350805
F 49.503102 34.862383 88.129805
F 27.268502 34.975583 101.886805
F 49.425502 34.719683 92.546605
F 27.286802 19.272083 109.261805
F 29.296602 23.234083 109.316805
F 49.337002 34.925283 107.282805
F 45.135502 34.860683 92.609205
F 36.327502 34.694083 91.938805
F 40.754302 34.681783 87.779405
F 40.757102 34.821483 92.257405
F 33.772002 23.287483 109.457805
F 38.662602 23.179483 87.394505
F 27.085102 24.364183 110.310805
F 44.927802 19.460383 109.818805
F 35.761202 24.686483 113.107805
F 35.919102 32.232283 110.612805
F 44.458502 24.825883 113.374805
F 33.751202 28.030483 110.471805
F 49.112902 19.358983 109.755805
F 26.671602 19.263383 121.144805
F 30.912602 34.875583 128.415805
F 35.518102 27.123783 116.869805
F 31.468902 27.002483 109.440805
F 35.621202 19.500783 116.764805
F 44.566102 27.120583 117.026805
F 31.501902 24.411783 110.220805
F 44.464002 19.304183 116.985805
F 26.778102 32.142183 117.522805
F 40.294102 27.137783 109.465805
F 52.994702 32.173883 128.263805
F 35.857502 27.276183 114.216805
F 31.645402 32.166883 110.467805
F 35.749202 19.442883 114.116805
F 44.484802 27.386883 114.354805
F 46.974802 23.333083 109.777805
F 44.563902 19.479083 114.263805
F 53.146002 27.324483 124.586805
F 38.116902 23.032183 109.592805
F 49.051402 32.296983 110.976805
F 51.347802 20.663483 110.774805
F 44.831502 24.699283 110.642805
F 44.532702 32.463183 113.278805
F 29.234102 30.905983 113.832805
F 29.258902 23.134083 113.760805
F 35.867202 32.455783 113.216805
F 37.937602 23.309083 113.958805
F 46.852502 31.058783 114.313805
F 46.681402 23.345283 114.388805
F 26.495102 27.132283 123.822805
F 42.577802 23.388683 109.657805
F 38.085002 28.365283 113.265805
F 44.697402 27.186883 109.641805
F 27.060402 24.553383 112.990805
F 47.125702 20.876183 110.707805
F 29.345202 28.428683 112.859805
F 29.239002 20.632583 112.930805
F 38.032902 30.897683 114.014805
F 38.189702 20.385783 110.413805
F 46.720902 28.430283 113.459805
F 46.868702 20.847183 113.457805
F 29.142402 30.948383 116.733805
F 29.152002 23.264783 116.531805
F 38.037102 30.992483 116.651805
F 37.789302 23.170183 116.773805
F 46.766102 30.997483 117.113805
F 46.609502 23.071083 117.151805
F 31.573202 24.609983 113.028805
F 31.394602 32.360483 113.231805
F 40.342702 24.542583 113.020805
F 40.162702 32.450983 113.239805
F 48.944102 24.374283 113.613805
F 49.235702 32.180083 113.865805
F 31.151102 27.207283 116.661805
F 46.985002 30.957583 109.861805
F 31.292502 19.306483 116.403805
F 39.940002 27.035083 116.832805
F 26.960502 32.325183 113.043805
F 40.137402 19.389183 114.170805
F 48.699402 26.970683 117.205805
F 50.841502 20.698983 128.449805
F 48.864602 19.314683 117.144805
F 31.547702 27.148783 113.932805
F 29.179702 28.412483 110.145805
F 31.487402 19.349283 113.681805
F 40.150602 26.979083 114.063805
F 51.414402 23.315583 110.021805
F 38.052902 20.687283 113.093805
F 48.882202 27.020083 114.487805
F 33.212302 28.231183 125.110805
F 48.952502 19.417183 114.434805
F 26.982002 27.282083 116.553805
F 26.531002 35.104083 121.213805
F 26.907802 24.618183 117.401805
F 31.592102 19.238383 109.269805
F 49.164002 24.639083 110.910805
F 51.296102 31.024883 109.803805
F 33.769402 31.103183 114.138805
F 33.658902 23.176083 113.882805
F 42.301102 31.109383 114.370805
F 42.406102 23.361383 114.279805
F 51.392702 30.906883 114.621805
F 44.829402 32.248483 110.617805
F 53.054502 19.533083 129.358805
F 33.621102 20.723283 110.281805
F 42.493102 28.310483 110.600805
F 42.718902 20.797183 110.395805
F 51.481202 28.520083 110.871805
F 31.413702 32.268883 117.576805
F 33.784802 28.504083 113.041805
F 33.748902 20.715183 112.956805
F 42.295002 28.514283 113.374805
F 42.339602 20.731983 113.266805
F 51.077402 28.435683 113.673805
F 51.150802 23.047383 114.537805
F 33.522102 30.962083 116.885805
F 33.439002 23.331983 116.689805
F 42.173002 30.773983 117.072805
F 42.568102 23.179783 116.982805
F 51.361802 30.873183 117.373805
F 51.099002 23.108683 117.473805
F 50.852502 23.212383 129.185805
F 39.675102 19.215383 128.748805
F 35.516102 24.391683 120.447805
F 35.596602 32.082783 120.401805
F 44.580202 24.477583 120.744805
F 44.557002 32.226183 120.790805
F 35.991602 19.598083 109.265805
F 32.891202 28.278783 127.845805
F 50.753102 30.844783 129.262805
F 35.341502 26.966883 124.214805
F 33.038102 30.936983 128.749805
F 35.281402 19.270883 124.031805
F 44.394802 27.070083 124.536805
F 48.860202 32.221683 125.786805
F 44.063002 19.496083 124.312805
F 48.742902 24.547483 125.677805
F 53.649802 27.125383 109.918805
F 41.722002 23.304383 128.920805
F 35.549402 26.947883 121.499805
F 50.746002 28.253683 128.462805
F 35.459102 19.254383 121.327805
F 44.506402 27.009783 121.762805
F 40.146102 19.514083 116.830805
F 44.288402 19.547283 121.676805
F 46.855802 28.450783 110.726805
F 30.772402 24.360483 124.874805
F 35.615602 24.589183 117.738805
F 35.761302 32.242883 117.659805
F 44.583902 24.574583 117.966805
F 44.317102 32.301383 118.071805
F 29.024002 30.972083 121.273805
F 28.924602 23.168683 121.063805
F 37.690702 30.818583 121.477805
F 37.883702 23.142383 121.430805
F 46.751002 31.045383 121.869805
F 46.677902 23.172983 121.900805
F 29.081702 28.441783 117.771805
F 28.976202 20.687883 117.551805
F 37.736102 28.505883 117.750805
F 37.942102 20.631583 117.842805
F 46.662302 28.482783 118.235805
F 46.600202 20.561583 118.118805
F 28.898202 28.433183 120.374805
F 28.897102 20.604983 120.287805
F 37.997102 28.329083 120.638805
F 37.680702 20.591683 120.478805
F 46.629502 28.399283 120.909805
F 46.467802 20.694083 120.854805
F 28.668302 31.072783 124.098805
F 28.529602 23.221483 123.779805
F 37.643402 30.805783 124.142805
F 37.544502 23.104783 124.158805
F 46.683402 31.060783 124.617805
F 46.718202 23.206983 124.650805
F 31.307202 24.534483 120.374805
F 31.321402 32.273183 120.594805
F 40.046802 24.415583 120.327805
F 39.919302 32.103483 120.519805
F 48.918202 24.376383 120.914805
F 48.993002 32.317883 120.874805
F 30.896002 27.074583 124.022805
F 26.999702 19.307683 113.577805
F 30.915902 19.428883 123.847805
F 39.798502 27.090283 124.220805
F 38.205702 28.533383 110.548805
F 39.680402 19.403683 124.263805
F 48.600502 27.061983 124.553805
F 42.095402 28.350883 125.218805
F 48.645402 19.517983 124.676805
F 31.026102 27.125383 121.367805
F 48.634402 19.305083 129.175805
F 31.041302 19.480683 121.205805
F 40.233402 27.072283 121.453805
F 36.004702 24.425283 110.450805
F 39.884402 19.484783 121.624805
F 48.922002 26.894783 121.853805
F 38.178002 31.123983 109.612805
F 48.539702 19.541183 121.939805
F 31.266502 24.733083 117.607805
F 40.351002 32.407783 110.503805
F 40.088802 24.490083 117.557805
F 40.067502 32.302083 117.843805
F 48.706402 24.581883 118.232805
F 48.999802 32.138383 118.128805
F 33.483002 30.888783 121.475805
F 33.338802 23.121883 121.419805
F 42.346502 30.976383 121.463805
F 42.280602 23.173183 121.483805
F 51.040702 30.850783 121.999805
F 51.324702 22.983683 122.068805
F 33.285602 28.435183 117.951805
F 33.307402 20.820083 117.622805
F 42.148802 28.190383 117.974805
F 42.219902 20.581383 117.894805
F 50.894002 28.387683 118.220805
F 51.010602 20.395483 118.305805
F 33.351302 28.388483 120.596805
F 33.287702 20.727383 120.326805
F 42.444102 28.412483 120.780805
F 42.127002 20.680683 120.658805
F 50.918602 28.256883 120.981805
F 50.922202 20.449483 121.016805
F 33.231602 30.831083 124.246805
F 33.219502 23.151883 124.155805
F 42.321302 30.959983 124.244805
F 42.145002 23.224783 124.234805
F 50.903602 30.913183 124.762805
F 50.984802 23.274783 124.701805
F 41.835002 20.721583 127.884805
F 41.958002 28.433283 127.942805
F 35.226802 24.433483 127.961805
F 35.252702 32.239783 127.944805
F 44.222802 24.435783 128.353805
F 44.230102 32.324683 128.199805
F 30.898402 19.528483 128.448805
F 50.799702 20.808583 125.666805
F 29.474302 20.576883 110.287805
F 33.298502 20.797783 127.696805
F 50.753202 28.245983 125.549805
F 39.750202 27.087583 128.754805
F 51.153802 20.608283 113.514805
F 30.733602 26.940383 128.642805
F 41.990402 30.986483 129.134805
F 35.019002 26.980283 128.858805
F 26.911402 19.225283 116.545805
F 35.380402 19.293183 128.695805
F 44.074702 27.129383 128.973805
F 39.788002 24.427983 124.945805
F 44.036502 19.519383 128.820805
F 41.816502 20.649883 125.185805
F 33.860902 30.664183 109.497805
F 35.357502 24.410383 125.084805
F 35.456102 32.037683 125.186805
F 44.328002 24.476383 125.477805
F 44.389902 32.266983 125.399805
F 28.637002 31.024883 128.490805
F 28.587102 23.188083 128.684805
F 37.487102 30.846883 129.012805
F 37.521702 23.236883 128.726805
F 46.307702 31.025783 129.165805
F 46.460802 23.316983 129.154805
F 28.692202 28.444483 124.934805
F 28.774402 20.707683 124.796805
F 37.508202 28.239483 125.086805
F 37.317302 20.582183 125.018805
F 46.601102 28.440983 125.637805
F 46.318602 20.632483 125.432805
F 28.380202 28.449883 127.731805
F 28.758502 20.732283 127.509805
F 37.277702 28.349883 127.884805
F 37.542002 20.550183 127.853805
F 46.321502 28.560383 128.234805
F 46.524102 20.633983 128.099805
F 31.081902 32.244683 124.909805
F 40.271602 24.616383 110.269805
F 48.396102 27.214383 129.290805
F 32.910502 23.149383 128.692805
F 39.993502 32.153083 125.118805
F 33.089002 20.711183 124.991805
F 30.919602 24.486783 127.495805
F 30.966902 32.217883 127.587805
F 39.700302 24.580883 127.707805
F 39.776402 32.057283 128.034805
F 48.759102 24.614883 128.344805
F 48.656502 32.162083 128.481805
F 42.437602 30.952383 109.689805
F 49.185902 27.287683 110.089805
F 27.143602 27.030683 113.923805
F 27.039602 32.229183 110.125805
F 26.720602 24.490883 120.160805
F 53.037202 26.930683 128.957805
F 26.609402 27.194083 120.963805
F 26.757502 32.380483 120.385805
F 53.475602 24.393983 118.201805
F 36.125602 27.040583 109.461805
F 53.222202 24.593983 125.580805
F 40.560802 19.432183 109.573805
F 39.805902 34.748083 124.411805
F 53.568402 24.599183 121.196805
F 40.310402 35.028083 114.248805
F 53.087802 24.405383 128.273805
F 35.459102 34.633883 121.532805
F 30.901502 34.762083 124.060805
F 53.604602 32.306583 118.157805
F 35.348902 34.914383 128.739805
F 44.421702 34.903283 117.103805
F 39.943502 34.778083 121.570805
F 44.143502 34.840883 129.058805
F 26.712302 34.848483 123.897805
F 44.530002 34.962083 114.499805
F 35.852902 35.056283 114.118805
F 29.431002 30.952183 109.201805
F 30.307502 47.518183 3.810585
F 30.294802 39.615883 3.856445
F 39.464302 47.457183 4.021385
F 39.244102 39.942683 4.197965
F 48.399802 47.725283 4.481215
F 48.237102 39.986183 4.459275
F 30.270002 50.276183 7.402735
F 30.388202 42.545083 7.393305
F 39.245702 50.191183 7.770635
F 39.103402 42.574083 7.712215
F 48.135902 50.360683 8.065985
F 48.401002 42.609683 8.039435
F 30.394302 50.090383 4.694735
F 30.472602 42.356383 4.778435
F 39.290902 50.077283 5.049045
F 39.280602 42.527683 5.093735
F 48.168302 50.254583 5.250605
F 48.223202 42.655883 5.374185
F 39.501402 47.750183 1.298555
F 30.592902 39.854683 0.953059
F 32.864202 38.551783 0.139057
F 39.367602 40.233683 1.561355
F 48.283302 48.006883 1.771805
F 48.228302 40.041983 1.665745
F 32.708102 38.687783 4.718615
F 32.700502 46.362683 4.762455
F 41.540202 38.553183 5.120585
F 41.498502 46.248383 5.092605
F 50.565402 38.734383 5.360935
F 50.683702 46.371183 5.361765
F 37.306102 38.810183 0.399110
F 32.800602 35.997883 1.096725
F 32.785802 43.638783 1.158875
F 27.737302 38.654583 11.853005
F 41.486902 36.192483 1.492995
F 41.499902 44.046783 1.364925
F 43.899902 42.619083 0.733131
F 50.622202 36.048283 1.861025
F 41.516702 38.843383 0.749752
F 41.713102 46.623483 0.514852
F 32.721602 36.030883 3.763215
F 32.726002 43.776283 3.843135
F 52.355002 47.316983 19.321705
F 41.719602 36.037883 4.208545
F 41.499402 43.710383 4.051435
F 52.315102 50.246183 12.658205
F 50.582002 36.035383 4.698575
F 50.448302 43.826083 4.516445
F 32.449102 38.726283 7.408725
F 32.550302 46.167683 7.618305
F 41.385402 38.576383 7.928165
F 41.525502 46.298283 7.785415
F 50.684302 38.602683 8.202355
F 50.411902 46.189483 8.074845
F 34.902402 47.803783 4.002035
F 35.117702 39.995383 3.942905
F 43.809402 47.571883 4.470195
F 43.811502 39.828283 4.233165
F 34.836802 50.236083 7.643105
F 34.728002 42.623483 7.731365
F 43.726802 50.389283 8.036095
F 43.874702 42.526683 7.746555
F 34.781002 50.404583 4.966995
F 34.914702 42.656183 4.964995
F 43.702202 50.260183 5.279905
F 43.707302 42.543283 4.922885
F 35.177302 47.832683 1.213755
F 35.056102 40.029683 1.222855
F 43.893102 47.898083 1.586015
F 43.811902 40.036483 1.467605
F 37.069002 38.614083 5.113255
F 37.053802 46.415783 5.084905
F 46.078102 38.654783 5.277705
F 46.126502 46.340283 5.330245
F 28.100402 38.324783 4.709675
F 28.014902 46.242183 4.400355
F 27.603902 51.341683 18.128205
F 37.092902 36.235983 1.336695
F 37.202602 43.978183 1.202025
F 52.838102 40.297383 4.730565
F 45.921702 36.076183 1.436645
F 46.116902 44.171583 1.580765
F 52.311702 49.962783 20.046205
F 28.200502 35.876683 1.053409
F 28.260502 43.728383 1.012955
F 52.691902 50.052683 8.181485
F 37.216602 36.134383 4.128995
F 37.121202 43.833683 3.965645
F 30.509602 50.455283 0.343158
F 45.994402 36.235583 4.330605
F 45.946102 43.836183 4.268575
F 37.065302 51.526583 11.417005
F 28.172502 35.797083 3.654775
F 28.303202 43.601283 3.740275
F 36.841902 38.798183 7.748735
F 36.948802 46.257883 7.790755
F 46.140502 38.819583 7.946935
F 45.821802 46.440983 8.065205
F 52.611102 47.433883 9.099755
F 27.992202 46.411483 7.143275
F 30.360602 47.691083 11.034505
F 30.088702 39.906483 10.973205
F 39.230202 47.675783 11.491705
F 38.990802 39.987883 11.456005
F 48.105102 47.658083 11.509305
F 48.090002 39.850783 11.781905
F 29.738402 50.379283 14.501105
F 29.993302 42.602783 14.499505
F 38.912502 50.234283 15.010105
F 39.090802 42.407783 15.031205
F 48.014002 50.465583 15.199005
F 48.324002 42.220383 15.398705
F 30.023402 50.180783 11.840605
F 30.196002 42.484183 11.827605
F 39.182402 50.186983 12.508705
F 39.104702 42.614083 12.399905
F 48.092602 50.289583 12.416105
F 48.050302 42.450183 12.611305
F 30.225802 47.594183 8.233585
F 30.156602 39.890583 8.154625
F 39.155302 47.437083 8.713415
F 39.117002 39.884283 8.654375
F 48.177602 47.672083 8.845275
F 48.457202 40.041783 8.947305
F 32.239602 38.740183 12.131305
F 32.460102 46.378483 12.055005
F 41.239202 38.580783 12.307505
F 41.545202 46.475183 12.266805
F 50.361402 38.590483 12.554105
F 50.270202 46.247783 12.489105
F 45.930502 51.583383 4.434035
F 32.350002 36.083983 8.668595
F 32.427602 43.765383 8.659635
F 46.057602 38.794383 0.753274
F 41.488702 36.072883 8.822885
F 41.587602 43.658883 8.743745
F 48.328302 50.639683 0.985575
F 50.409902 36.006783 9.013965
F 50.555502 43.701983 9.038245
F 28.019902 38.593883 7.350015
F 32.528102 36.060783 11.476305
F 32.448502 43.778083 11.223405
F 30.512402 47.830883 1.048432
F 41.409802 36.067183 11.374205
F 41.482202 43.850183 11.464305
F 48.407002 42.619783 0.930275
F 50.252402 35.996883 11.846805
F 50.203702 43.647983 11.743905
F 31.990402 38.670283 14.762105
F 32.212702 46.476883 14.798605
F 41.160702 38.657383 15.150305
F 41.474802 46.405483 14.844005
F 50.368002 38.441783 15.168805
F 50.349402 46.248383 15.225605
F 34.592702 47.650783 11.160505
F 34.476302 40.025183 11.159305
F 43.745602 47.861583 11.406905
F 43.517802 39.939083 11.598205
F 34.527902 50.348183 14.748705
F 34.544202 42.591683 14.975205
F 43.452402 50.159583 15.236505
F 43.859902 42.472683 14.981205
F 34.771002 50.199083 12.148405
F 34.604602 42.505383 12.146905
F 43.659502 50.183383 12.490005
F 43.647102 42.403283 12.320105
F 34.637202 47.648483 8.507175
F 34.522702 40.030683 8.516665
F 43.629902 47.765983 8.864685
F 43.652202 39.978583 8.761625
F 36.607102 38.792283 12.187705
F 36.879102 46.505483 12.189905
F 45.814902 38.656683 12.494105
F 45.955602 46.432783 12.255605
F 52.919402 42.567583 0.824645
F 28.083702 46.437283 11.972205
F 27.680702 43.676983 18.089705
F 36.957802 36.184783 8.553705
F 37.025402 43.794083 8.858995
F 41.364602 51.560383 11.474505
F 45.942902 36.189283 8.617715
F 46.063702 43.837383 8.729355
F 27.988102 43.915183 10.903005
F 28.025802 36.138083 8.262995
F 28.135302 43.807283 8.148935
F 52.486602 47.799383 16.532805
F 36.734402 36.202283 11.305605
F 36.909902 43.901183 11.526805
F 50.678502 43.817483 1.748095
F 45.940802 36.093083 11.498805
F 46.020502 43.877483 11.385405
F 52.399002 42.401883 19.756605
F 27.964002 35.934183 10.968805
F 43.946402 34.780283 5.173205
F 36.633002 38.624983 14.922805
F 37.006502 46.609083 14.933005
F 45.787102 38.754683 15.229405
F 45.888202 46.349083 15.038005
F 46.211402 46.699983 0.784466
F 52.492802 39.835483 18.975705
F 29.802902 47.755583 18.170705
F 29.641002 39.762683 18.247105
F 39.063002 47.860183 18.594605
F 38.830102 39.942383 18.690905
F 47.882602 47.688883 18.712305
F 48.010602 39.766183 18.941805
F 29.897802 50.181383 22.074305
F 37.334302 46.491283 0.236006
F 52.884002 42.584983 8.170085
F 52.829102 42.345083 15.332205
F 52.844602 42.862583 5.510775
F 52.980002 47.728683 1.635495
F 29.797302 50.238583 19.272405
F 29.621602 42.305883 19.238805
F 38.900702 50.346783 19.621305
F 39.042602 42.597283 19.479705
F 47.946102 50.231583 19.686705
F 48.184102 42.246183 20.073205
F 29.915302 47.891583 15.439105
F 29.700202 39.966083 15.559905
F 39.318902 47.767283 15.894705
F 38.985902 39.799583 15.947105
F 48.051702 47.909883 15.890005
F 48.217902 39.785483 16.200605
F 32.062602 38.617883 19.134505
F 32.078202 46.246683 18.970105
F 41.401202 38.811183 19.699805
F 41.345402 46.406583 19.564705
F 50.359502 38.520983 19.942405
F 49.980702 46.299983 19.816105
F 27.769502 43.870383 15.368605
F 32.188202 36.023483 15.570405
F 32.214802 43.810283 15.408605
F 39.584202 50.394883 0.414494
F 41.151502 36.102483 16.331905
F 41.441002 43.577883 15.730705
F 27.793302 46.430383 14.593205
F 50.467202 35.979183 16.352705
F 50.554702 43.662583 16.217805
F 50.215402 51.515783 18.966705
F 32.187002 35.997683 18.297605
F 32.021102 43.722983 18.119305
F 36.998102 51.476283 8.686795
F 41.144602 36.117683 18.968405
F 41.277602 43.807283 18.466605
F 52.560802 39.817783 16.279505
F 50.305602 36.010583 19.065105
F 50.237402 43.632783 18.873505
F 33.004002 46.523983 0.228225
F 50.585502 46.517383 1.018733
F 43.814002 50.374383 0.697285
F 30.515902 42.504283 0.148109
F 34.535002 47.701883 18.378105
F 34.436902 39.905383 18.563005
F 43.798802 47.613883 18.678605
F 43.745102 39.981883 18.749305
F 27.540302 35.967583 18.348505
F 39.459702 42.670983 0.376464
F 27.358802 51.330483 15.450005
F 41.752702 51.672783 1.580035
F 52.711902 39.963083 1.972275
F 52.842602 50.298783 5.335665
F 27.540102 46.261983 19.118205
F 34.350702 42.652283 19.314805
F 43.553802 50.215283 19.620105
F 43.580202 42.524383 19.707405
F 34.693502 47.740983 15.593505
F 34.250202 39.958583 15.776805
F 43.647202 47.533083 15.864805
F 43.417602 39.959183 15.973705
F 36.631102 38.529283 19.416605
F 36.747002 46.568183 19.416105
F 45.834302 38.494983 19.789105
F 45.862902 46.201183 19.805305
F 52.572002 42.449983 12.696005
F 32.712502 51.629183 1.148645
F 41.584402 51.615083 4.213535
F 36.739102 36.121483 15.755205
F 36.629902 43.860583 15.838805
F 27.695602 51.512483 10.961905
F 45.930302 36.037483 16.016705
F 46.020002 43.700983 16.079805
F 34.295702 50.265583 19.184605
F 41.138302 51.346583 16.050505
F 28.151002 51.573183 0.981705
F 32.546302 51.536583 4.066555
F 36.654702 35.948983 18.573505
F 36.754402 43.915483 18.638405
F 32.447402 51.718283 8.427515
F 45.724902 35.948383 18.794005
F 45.957602 43.596483 18.900805
F 41.203902 51.385783 18.649305
F 37.255502 51.738683 1.338525
F 32.128002 51.578083 15.395305
F 52.656702 50.215683 15.433905
F 52.547602 47.582883 11.788305
F 50.391602 51.587783 8.836555
F 27.469602 38.550083 21.871805
F 27.571002 36.042683 15.451505
F 36.667702 51.398283 18.434205
F 27.419602 38.593983 19.225605
F 50.659602 51.646783 4.544655
F 52.752802 39.821483 11.685705
F 46.024302 51.622683 9.067485
F 37.145402 51.534983 4.089015
F 32.476802 51.360883 11.087105
F 50.415302 38.529383 0.916553
F 28.249802 51.588383 3.736035
F 50.189902 51.681483 11.541705
F 32.000102 51.520183 18.175205
F 50.265402 51.553383 16.249705
F 27.607602 38.762383 14.454905
F 28.021402 51.324383 8.269605
F 34.986502 42.635583 0.292560
F 45.739802 51.757083 18.954305
F 35.092002 50.552083 0.428066
F 36.666502 51.561583 15.718605
F 41.334502 51.507583 8.686055
F 45.797002 51.698983 11.858505
F 45.696802 51.500883 16.221305
F 53.100702 39.865683 8.882305
F 45.951702 51.744183 1.764405
F 50.636802 51.796783 1.910065
F 52.862302 47.802483 4.509435
F 27.438602 46.239083 21.859805
F 29.869802 42.511283 21.956505
F 34.545902 34.718883 14.951705
F 52.792702 50.466983 0.867770
F 39.424302 34.825583 0.325837
F 47.984002 34.587783 12.503005
F 39.384202 34.788883 5.014445
F 34.765402 34.733183 4.684435
F 34.751102 34.482283 12.261905
F 34.512302 34.596583 19.285705
F 52.724002 34.686083 0.868943
F 52.644802 34.732383 12.686005
F 39.070602 34.949483 12.238105
F 35.056802 34.591583 0.221721
F 43.771602 34.663983 0.622678
F 43.795302 34.790483 8.002555
F 48.389202 34.835983 0.900314
F 30.116402 34.749583 12.031105
F 28.340302 46.413283 0.035973
F 29.775502 47.449883 25.386605
F 29.608902 39.883983 25.554305
F 38.761602 47.570983 25.884805
F 38.670602 39.757283 25.817505
F 47.767102 47.409883 26.085705
F 47.965102 39.725783 26.179905
F 29.419402 50.161983 28.985205
F 29.526502 42.467583 29.035805
F 38.518702 50.255983 29.328305
F 38.660902 42.372983 29.283105
F 47.857402 50.410983 29.807305
F 47.810702 42.347983 29.672705
F 29.523702 50.038183 26.209105
F 29.580002 42.518083 26.272305
F 38.655902 50.175483 26.638405
F 38.772102 42.273883 26.585405
F 47.922302 50.280383 27.044705
F 48.020702 42.269583 26.983905
F 27.422402 35.819283 22.631905
F 27.182402 51.427983 32.540405
F 38.855302 47.524883 23.223905
F 38.933202 39.785083 23.028005
F 47.788402 47.665783 23.426805
F 48.243902 39.977583 23.472605
F 32.007802 38.655183 26.726905
F 31.890402 46.374983 26.617105
F 40.879602 38.732783 26.812305
F 41.074302 46.193983 26.662705
F 50.290202 38.505883 26.952005
F 50.120102 46.176683 27.114605
F 52.526102 47.604483 26.480905
F 52.404002 42.488383 27.086505
F 32.104502 43.693483 22.847705
F 27.163702 43.773383 25.348905
F 41.140202 36.082883 23.416505
F 41.146502 43.594983 23.072305
F 52.381902 50.420883 34.352705
F 50.206202 35.783983 23.538905
F 50.321002 43.729983 23.520005
F 27.543002 38.708483 29.073905
F 32.027002 36.095083 25.591605
F 31.944102 43.825183 25.641105
F 29.830802 47.391983 22.734205
F 41.303302 36.144883 26.200305
F 41.122302 43.576583 25.959405
F 52.506002 42.580983 29.849005
F 50.174902 35.944083 26.189705
F 50.116002 43.611883 26.198705
F 31.890402 38.490483 29.490505
F 31.813002 46.447183 29.243305
F 40.940102 38.829783 29.588605
F 40.845702 46.427083 29.375805
F 50.215102 38.689583 29.722505
F 50.226102 46.338083 29.946805
F 34.180102 47.574783 25.731105
F 34.259102 39.900783 25.766105
F 43.445002 47.538283 26.223505
F 43.349402 39.833483 26.079605
F 34.100702 50.305683 29.345605
F 34.020402 42.632283 29.296905
F 43.325802 50.284483 29.600805
F 43.344802 42.388783 29.877105
F 34.032402 50.217283 26.511605
F 34.344702 42.538183 26.586805
F 43.241702 50.093283 26.912405
F 43.312602 42.283683 27.069405
F 52.610202 39.736183 23.558705
F 34.327402 39.962383 22.930905
F 43.465002 47.515283 23.479305
F 52.595102 50.410883 22.760405
F 36.466502 38.467883 26.791405
F 36.398302 46.366083 26.614205
F 45.575502 38.458583 26.810405
F 45.587702 46.181583 27.015405
F 52.077202 50.095783 41.334605
F 27.459802 38.386983 26.215605
F 27.111002 36.089983 29.985805
F 50.316002 38.445183 22.735905
F 36.734102 43.906483 23.047305
F 34.221502 34.656183 26.594105
F 47.790602 34.612783 37.043605
F 45.588602 43.682383 23.416105
F 27.216402 46.215483 28.965405
F 27.179302 35.886483 32.677505
F 52.175602 42.867183 41.567505
F 36.486702 46.482683 22.187505
F 36.522502 35.980683 25.829505
F 36.494402 43.764983 25.693705
F 27.456402 35.819983 25.412205
F 45.593302 35.783883 26.091205
F 45.771302 43.494583 26.220805
F 52.235302 42.415683 34.178905
F 26.957902 51.569183 39.809005
F 45.719002 46.255083 22.488305
F 36.400102 38.456183 29.468005
F 36.494102 46.502483 29.477905
F 45.602502 38.634883 29.557705
F 45.580602 46.355583 29.609705
F 43.583002 50.149083 22.342705
F 32.225902 51.463183 22.822305
F 29.260502 47.447883 32.650705
F 29.448202 39.663483 32.843705
F 38.598502 47.611183 33.222105
F 38.395602 39.889783 33.136605
F 47.795002 47.541783 33.264305
F 47.856602 39.992483 33.281505
F 29.404902 50.242683 36.214205
F 29.228202 42.481583 36.386905
F 38.645402 50.182683 36.680905
F 38.475302 42.469083 36.792305
F 47.575602 50.041383 36.828205
F 47.695502 42.537083 36.799405
F 29.544402 50.108483 33.483805
F 29.501702 42.439783 33.638805
F 38.473502 50.200583 34.084405
F 38.489702 42.439483 33.921405
F 47.824602 50.100783 34.187105
F 47.672102 42.551283 34.108605
F 29.399902 47.679383 29.859905
F 29.639302 39.937083 30.082105
F 38.714102 47.687783 30.572705
F 38.522502 39.846183 30.512405
F 47.805802 47.712683 30.611805
F 47.780302 39.843083 30.456605
F 31.668502 38.468283 33.778905
F 31.663302 46.309383 33.617205
F 40.986902 38.630783 33.976005
F 40.753602 46.200683 33.921305
F 49.957502 38.629883 34.200005
F 50.038002 46.259983 34.227405
F 43.545302 42.493683 22.291305
F 31.841702 35.852883 29.968005
F 31.662102 43.837483 30.259405
F 27.085902 46.270583 40.841705
F 41.053202 36.210283 30.445305
F 40.881402 43.732783 30.424205
F 36.591702 36.020583 23.184305
F 26.975302 38.825083 40.988905
F 49.985502 43.660483 30.645405
F 36.247502 51.503383 37.592005
F 31.678402 35.917483 32.732705
F 31.825302 43.722383 32.946105
F 33.874002 34.722183 43.876705
F 40.781502 36.083383 33.294505
F 40.710402 43.657383 33.111305
F 52.393802 47.710783 23.589505
F 50.052802 36.009883 33.398705
F 49.932502 43.718483 33.305705
F 31.661402 38.657183 36.495505
F 31.573102 46.325183 36.302905
F 40.913702 38.533783 36.813905
F 40.598002 46.427883 36.568305
F 49.945202 38.732783 37.014505
F 50.023602 46.325783 36.886505
F 34.053602 47.510883 32.839205
F 33.893002 39.776783 32.921205
F 43.029402 47.666083 33.091205
F 43.212802 39.908683 33.260005
F 33.919702 50.078583 36.766405
F 33.856902 42.540083 36.581205
F 43.029802 50.177083 36.775405
F 43.129302 42.450983 36.776505
F 33.923602 50.124683 33.916005
F 34.030302 42.400683 33.836905
F 43.214002 50.352783 34.106005
F 43.070902 42.401483 34.069005
F 34.007402 47.635383 30.144805
F 34.187902 39.975383 30.162405
F 43.264102 47.564283 30.331205
F 43.359002 39.839783 30.618105
F 36.163902 38.437783 33.941505
F 36.307102 46.236083 33.877505
F 45.429202 38.740983 34.189405
F 45.430902 46.427983 33.958205
F 52.433702 47.768883 33.550205
F 27.381602 46.262983 26.319705
F 34.223102 47.591983 22.978705
F 36.511702 35.922783 30.191505
F 36.369502 43.867383 30.136905
F 47.945502 50.301083 22.429305
F 45.492802 36.072183 30.567405
F 45.665402 43.814383 30.406505
F 52.262802 40.254183 40.836705
F 36.573202 38.508583 22.135205
F 41.261002 46.245183 22.364705
F 52.334902 39.992283 30.842505
F 36.300802 35.925883 32.855505
F 36.307802 43.653483 32.859105
F 27.359202 43.669483 22.726805
F 45.248002 36.172383 33.379505
F 45.247302 43.858583 33.231205
F 27.048302 46.236883 33.664605
F 29.711902 39.734283 22.786305
F 52.351202 50.326983 29.929805
F 36.226602 38.492883 36.660805
F 36.147002 46.137983 36.654505
F 45.480602 38.608483 37.009105
F 45.261702 46.322583 36.700005
F 52.284502 34.836383 34.269205
F 46.051202 38.622283 22.483705
F 29.324802 47.656783 39.945705
F 29.406802 39.790283 40.060305
F 38.245202 47.415283 40.434005
F 38.421502 39.688883 40.281005
F 47.568202 47.452483 40.366305
F 47.646602 39.958883 40.549605
F 40.827002 51.298383 37.727005
F 36.534102 51.404183 23.046705
F 40.741402 51.453983 40.420405
F 41.234402 51.238183 23.203805
F 52.604702 50.226983 27.123505
F 36.236002 51.457983 30.414305
F 29.265802 50.277183 40.869105
F 29.483202 42.593383 40.919305
F 38.439702 50.188083 41.431305
F 38.357502 42.333383 41.115505
F 47.289002 49.879783 41.361405
F 47.495802 42.498083 41.508705
F 29.232802 47.531283 37.223005
F 29.462402 39.874383 37.320305
F 38.170102 47.614183 37.694505
F 38.622002 39.774183 37.565305
F 47.493902 47.458883 37.770605
F 47.623802 40.006983 37.942005
F 31.529602 38.426683 41.084105
F 31.522802 46.365883 40.969605
F 40.738402 38.558683 41.364005
F 40.750502 46.236683 41.189105
F 50.069102 38.870883 41.458605
F 26.931002 46.569883 36.470305
F 27.294602 43.724283 29.988205
F 31.810802 36.043183 37.320205
F 31.537402 43.817283 37.318705
F 31.878502 51.576583 32.852605
F 40.921202 35.795883 37.773805
F 40.902702 43.764983 37.537005
F 27.625902 51.435983 22.740605
F 49.933202 36.063383 37.952105
F 49.952302 43.597483 37.877705
F 52.558702 42.377483 22.487805
F 31.648702 35.867783 40.086205
F 31.751302 43.845283 40.047205
F 41.267302 38.598883 22.439405
F 40.897502 35.930783 40.398105
F 40.568602 43.638383 40.284805
F 36.213502 51.401783 33.234105
F 49.824602 36.312983 40.698105
F 49.734802 43.735183 40.628905
F 47.576602 34.964883 34.163005
F 45.650502 51.588883 30.455805
F 36.314002 35.960083 40.175405
F 27.445602 38.343083 33.728305
F 40.952002 51.504583 33.123705
F 45.589002 35.987683 23.364505
F 33.727102 47.581183 40.219205
F 33.796802 39.804283 40.142405
F 43.026402 47.520683 40.314205
F 43.002502 39.751483 40.364105
F 27.194102 51.461083 37.096605
F 50.047302 46.317783 22.608905
F 27.192602 43.948283 37.268405
F 31.721102 51.577683 40.140805
F 48.047902 42.457883 22.732605
F 40.909202 51.336283 30.409605
F 33.761202 50.092283 41.067705
F 33.906002 42.360783 41.019605
F 43.060602 50.008683 41.340405
F 42.949902 42.492883 41.259905
F 45.233402 51.429783 37.712005
F 49.847102 46.386383 41.447005
F 33.860702 47.467283 37.408505
F 33.885102 39.926883 37.441705
F 43.022102 47.502983 37.514805
F 43.091802 39.909083 37.648205
F 36.152002 38.548983 40.969005
F 35.863602 46.213883 41.263905
F 45.426302 38.669083 41.291305
F 45.141302 46.156783 41.247505
F 27.047502 43.638783 39.963505
F 36.482902 35.988983 37.501305
F 36.207202 43.611083 37.468005
F 45.523502 51.356683 33.231105
F 45.551802 35.940183 37.824105
F 45.310202 43.717383 37.646105
F 52.285102 39.725683 33.540305
F 36.152902 51.369583 40.336705
F 52.191202 47.470183 40.620805
F 50.215102 51.488983 26.234405
F 45.500102 51.410683 26.072505
F 36.130902 43.659383 40.224505
F 34.311202 50.019083 22.004205
F 45.445502 35.978883 40.552205
F 45.327902 43.555983 40.362005
F 50.116102 51.517883 30.630305
F 36.401002 51.368183 25.669905
F 31.621002 51.315283 30.059305
F 52.527602 39.920783 26.258405
F 45.644802 51.711283 23.344105
F 50.056302 51.394583 33.409005
F 41.043102 51.294183 25.836205
F 50.120702 36.076683 30.579905
F 43.688802 39.853883 23.371505
F 45.244102 51.327783 40.448405
F 50.154402 51.675683 23.606905
F 31.655302 51.499283 37.362705
F 27.149502 43.677783 32.755405
F 34.489702 42.707483 22.097905
F 31.965502 36.073483 22.759505
F 52.185802 42.627683 36.871105
F 52.115502 50.129083 37.079605
F 31.799202 51.397883 25.398605
F 52.233602 39.917183 37.909405
F 52.500902 47.737083 30.703005
F 27.287502 51.568783 29.804505
F 38.949202 42.396583 22.251605
F 32.136902 38.810383 21.822205
F 49.623102 51.326483 40.696105
F 52.280002 47.540583 37.783705
F 49.725502 51.482083 37.830405
F 27.212602 51.443183 25.427005
F 38.927302 50.167383 22.229705
F 27.053502 36.120283 37.357005
F 32.129002 46.211083 21.853205
F 27.252002 38.646883 36.392605
F 27.082002 36.274783 40.112605
F 29.254802 34.782883 43.718105
F 34.142802 34.712483 36.378105
F 52.447502 34.851783 27.226605
F 52.496202 34.742083 29.989905
F 27.022602 38.720683 43.627305
F 34.345602 34.728483 29.296005
F 52.457502 34.743383 22.665005
F 43.356202 34.630383 29.808805
F 47.881402 34.917483 29.623705
F 47.724502 34.737583 41.520005
F 43.323702 34.689183 36.810605
F 38.833102 34.882083 29.378205
F 52.410502 34.879883 36.986305
F 38.823902 34.720183 22.411205
F 38.944102 34.793583 26.544605
F 33.939902 50.399683 43.890505
F 31.779202 46.210083 43.768705
F 29.238202 47.838083 47.296305
F 29.360202 40.222783 47.233005
F 38.602602 47.678883 47.650105
F 38.375102 39.852683 47.687405
F 47.734702 47.425083 47.696605
F 47.561802 39.889983 47.887705
F 29.284802 50.288683 50.664805
F 29.210002 42.687483 50.960005
F 38.267702 50.361983 51.025405
F 38.456202 42.252883 51.055905
F 47.389302 50.145983 51.488405
F 47.659602 42.621483 51.276405
F 29.202402 50.327283 47.979105
F 29.462302 42.744283 48.157305
F 38.317202 50.329583 48.375705
F 38.376402 42.541683 48.444305
F 47.417102 50.031083 48.714305
F 47.619802 42.505983 48.582105
F 38.781602 50.198183 44.134005
F 49.381302 46.213283 63.262905
F 40.938302 35.819583 44.958705
F 40.717702 46.312483 43.922405
F 47.638502 47.373983 44.813705
F 47.683302 39.923683 45.083805
F 31.717302 39.023883 48.215705
F 31.652702 46.605683 48.193505
F 40.692802 38.745083 48.775505
F 40.818402 46.465283 48.518605
F 49.821002 35.962483 47.817605
F 49.940202 46.115683 48.821705
F 36.221702 36.111983 44.716005
F 52.146302 47.773583 45.156605
F 37.554302 42.553583 65.697805
F 45.352802 38.699083 44.203605
F 43.138902 42.397083 43.987205
F 26.815502 51.406983 44.292205
F 40.758002 43.755383 44.860605
F 30.750302 38.705483 65.473005
F 49.975002 43.783883 45.064405
F 29.405502 47.798783 44.648305
F 31.642302 36.401583 47.325505
F 31.720402 43.941083 47.310505
F 26.931202 36.326083 51.525005
F 40.756502 36.211583 47.701405
F 40.780902 43.685483 47.544805
F 49.453702 36.250983 62.508505
F 26.903402 38.948483 50.718805
F 49.803202 43.654883 47.771905
F 31.495802 38.776883 50.966205
F 31.469102 46.374783 51.039805
F 40.642502 38.540083 51.543905
F 40.703302 46.397383 51.378105
F 51.759102 39.803783 62.825105
F 50.028602 46.362883 44.304305
F 33.944602 47.637083 47.404105
F 34.011802 40.142483 47.257505
F 43.135002 47.643083 47.603305
F 42.785102 39.768183 47.639405
F 31.627302 43.736083 44.725705
F 52.122502 50.315683 44.132005
F 33.771302 50.393583 51.140505
F 33.861402 42.656383 50.852205
F 42.855002 50.192583 51.374505
F 43.018402 42.482083 51.338305
F 27.083402 43.828283 44.479805
F 36.241602 38.638883 43.737905
F 33.771002 50.181183 48.437105
F 34.011802 42.619583 48.034305
F 43.048502 50.147783 48.601805
F 43.064102 42.290783 48.658805
F 47.423802 50.074283 44.125805
F 26.972002 46.579883 48.070705
F 49.618802 51.376183 47.875205
F 31.541202 51.757683 44.568505
F 43.051202 47.559383 44.952605
F 42.959302 39.772383 44.861805
F 52.050302 42.453983 48.674005
F 33.937102 47.774383 44.685105
F 36.116802 38.591983 48.313305
F 36.287902 46.319783 48.253005
F 45.105802 38.628483 48.614705
F 45.282502 46.270683 48.398805
F 51.879802 39.820583 60.033705
F 45.189902 51.392383 55.133905
F 45.276502 51.407783 45.073105
F 40.161702 35.958683 62.308205
F 45.308202 36.101683 45.100605
F 45.290902 43.732283 44.910005
F 29.333302 39.815183 44.496605
F 36.414502 36.120083 47.632205
F 36.227302 43.850383 47.223505
F 40.487302 51.774183 51.657705
F 45.159002 36.054483 47.948205
F 45.405902 43.780383 47.606705
F 36.152002 38.666083 51.185405
F 36.166402 46.430983 51.086705
F 45.184502 38.576383 51.443705
F 45.257402 46.425183 51.303405
F 29.179902 47.613183 54.383905
F 29.062802 39.926583 54.688805
F 38.244002 47.608083 54.616705
F 38.329302 40.006583 54.923205
F 47.372102 47.601383 55.021205
F 47.453902 39.877383 55.106705
F 28.910702 50.289783 57.874405
F 28.971402 42.734783 58.185405
F 38.218602 50.095783 58.171905
F 38.043902 42.412083 58.282505
F 47.251402 50.337283 58.677805
F 47.249302 42.626083 58.621805
F 29.022402 50.214583 55.257305
F 29.008802 42.616083 55.343405
F 38.389302 50.101783 55.476605
F 38.252802 42.488883 55.679005
F 47.594502 50.244883 56.031605
F 47.372602 42.327883 56.000405
F 29.075202 47.640383 51.721305
F 29.250602 40.061983 51.953605
F 38.355002 47.713683 51.889905
F 38.360102 39.797983 52.102405
F 47.523902 47.553783 52.327205
F 47.520302 39.914483 52.269005
F 31.350902 38.550183 55.330105
F 31.390902 46.293883 55.456005
F 40.391702 38.524683 55.934405
F 40.560202 46.335883 55.575305
F 30.822302 46.662083 65.151905
F 28.634202 50.397983 65.292205
F 49.973802 35.996083 45.129905
F 31.369002 36.151783 51.623105
F 31.515402 43.903283 51.798705
F 40.870202 51.610883 44.859505
F 40.599202 35.951283 52.136305
F 40.735202 43.807583 52.030905
F 49.891502 36.127283 52.306305
F 52.178602 50.241183 51.449205
F 49.747902 43.735183 52.568105
F 51.842702 50.238183 59.004305
F 31.275602 36.065183 54.300805
F 31.427102 43.692883 54.620705
F 51.931602 42.412083 51.314405
F 40.446102 35.994883 54.879205
F 40.647002 43.728083 54.756505
F 51.743602 47.541683 62.605605
F 31.546902 35.962483 44.624505
F 47.129702 47.717883 59.606305
F 31.192302 38.690283 58.125705
F 31.074502 46.339583 58.283805
F 40.304802 38.622283 58.595905
F 40.585602 46.255883 58.365205
F 40.335902 51.190283 61.920605
F 52.037402 42.504283 56.177105
F 33.699802 47.574183 54.702405
F 33.549902 39.891583 54.502805
F 42.864802 47.675083 54.939505
F 42.937502 39.860383 55.137005
F 38.556502 39.767383 44.734005
F 38.564002 34.854983 43.879605
F 33.295802 50.232783 58.151205
F 33.300402 42.365283 58.297605
F 42.516002 50.061783 58.257305
F 42.732002 42.543283 58.527405
F 40.414302 51.588883 54.535205
F 49.640002 36.136583 55.105805
F 33.499702 50.258383 55.435905
F 33.637502 42.385383 55.376705
F 42.687102 50.322383 55.632205
F 42.882002 42.453583 55.774205
F 36.171902 43.784283 44.552805
F 51.881102 42.465783 58.863205
F 33.850602 47.673483 51.947305
F 33.881302 40.032183 51.833505
F 42.824302 47.654983 52.200305
F 42.837602 39.844183 52.413905
F 43.021202 50.168583 44.134605
F 26.734202 43.973183 51.621305
F 35.872202 38.709183 55.651105
F 35.811302 46.090683 55.452905
F 45.175702 38.613283 55.895905
F 45.112102 46.422183 55.942505
F 52.247402 39.827083 47.934205
F 36.058602 36.021583 51.820905
F 36.232302 43.898483 51.864205
F 36.078002 51.587083 51.966205
F 45.325002 36.065783 52.406005
F 45.435302 43.795483 52.428105
F 47.000702 42.667283 63.290205
F 35.843702 36.176983 54.669005
F 35.995002 43.532183 54.607105
F 40.409802 51.352383 59.289805
F 45.151802 35.930583 55.146105
F 45.315302 43.601383 55.069305
F 35.576202 38.640883 58.289805
F 35.925002 45.982283 58.226105
F 44.989402 38.773183 58.660705
F 45.023402 46.516483 58.615605
F 28.746502 47.785983 61.845405
F 28.873902 40.098683 61.692405
F 37.982002 47.533683 61.884905
F 37.901402 40.076683 62.132605
F 47.127102 47.639983 62.336605
F 47.146402 40.069183 62.404705
F 26.758702 51.434183 51.304205
F 51.723402 50.247583 63.251505
F 50.115202 38.662783 44.473905
F 49.871802 38.654083 51.433605
F 35.528302 51.537983 61.600305
F 52.168102 47.642583 52.330405
F 28.696302 50.419283 62.540005
F 28.734902 42.618883 62.698805
F 37.877002 50.263183 62.518505
F 37.980602 42.588583 63.038105
F 47.232402 50.328883 63.118105
F 49.740902 51.672683 55.273205
F 28.861202 47.769983 58.844605
F 28.858402 40.001683 58.828505
F 38.011902 47.483283 59.056605
F 37.997202 39.938283 59.397405
F 51.987502 40.050783 55.272105
F 47.319402 40.055983 59.597405
F 31.037902 38.798683 62.714905
F 31.197602 46.522683 62.371005
F 40.112602 38.624483 63.031105
F 40.222402 46.472083 62.922205
F 35.900102 51.289483 54.681605
F 33.885902 40.007983 44.502905
F 44.917602 51.454683 62.012805
F 26.693802 43.843283 54.254405
F 31.141202 43.821383 59.319105
F 31.098702 51.598483 61.764205
F 40.325402 36.028183 59.371105
F 40.214702 43.629583 59.290905
F 49.401302 43.664283 62.445205
F 38.450902 42.452383 43.855605
F 49.500602 43.666583 59.662205
F 31.182702 51.618883 58.958905
F 30.766602 36.152183 61.727805
F 31.076902 43.783983 61.991205
F 49.648002 46.323083 56.007005
F 49.679802 36.261683 59.749705
F 40.271702 43.827683 62.119505
F 51.782702 42.541983 63.357905
F 49.496902 46.252983 58.751505
F 26.820402 46.556083 50.775005
F 28.780402 42.569583 65.346205
F 31.346102 51.694683 51.607105
F 52.194802 40.032383 45.341305
F 49.677602 51.326583 45.172905
F 31.258702 51.627983 54.414205
F 51.936002 34.812583 58.928905
F 49.269002 38.812983 63.458405
F 52.037402 50.095783 48.739305
F 33.497202 47.703583 61.661805
F 33.383102 40.037783 61.949105
F 42.635702 47.594883 62.068305
F 42.386302 39.971383 62.234605
F 51.892202 50.259083 56.194805
F 49.765602 38.815383 56.070805
F 49.928102 38.633583 48.622305
F 47.649002 42.573083 44.295505
F 52.159902 47.461683 47.867505
F 38.485802 34.702383 51.274905
F 45.321102 46.249883 44.059605
F 35.742802 51.347283 58.967205
F 33.380302 50.172883 62.376705
F 33.481602 42.679183 62.950605
F 42.705002 50.156183 62.947405
F 42.475602 42.517583 63.062505
F 49.593502 38.746383 58.783505
F 49.521502 51.588083 59.638105
F 33.585402 47.426983 58.848005
F 33.294402 39.926383 59.199505
F 42.675502 47.611283 59.342105
F 42.537002 39.954483 59.490405
F 49.558102 51.593883 62.315705
F 52.209902 42.394783 44.236305
F 35.651702 38.669583 62.698905
F 35.623602 46.421383 62.774205
F 44.717602 38.880783 63.173705
F 44.759102 46.371383 63.117805
F 51.894402 47.494783 59.795405
F 35.590502 36.118183 58.998405
F 35.823402 43.492783 59.232305
F 27.038702 36.170183 47.305305
F 44.962802 36.017083 59.497905
F 44.922002 43.944183 59.535305
F 35.870802 51.573383 47.557605
F 35.562102 36.063083 61.668005
F 35.701402 43.833283 61.889505
F 49.653602 43.711483 55.310205
F 44.693302 36.244183 62.327305
F 44.750602 43.758183 62.248205
F 38.396302 47.442083 44.830005
F 30.980002 36.004783 58.974705
F 26.771202 51.611683 54.126805
F 33.738002 34.774983 50.878205
F 49.927302 46.333083 51.546305
F 52.083902 39.923683 52.574205
F 33.550802 34.813583 55.300505
F 51.892902 47.592783 55.236505
F 45.117002 51.436883 52.426605
F 36.385802 51.548683 44.851505
F 40.735202 51.428383 47.722005
F 45.243902 51.312783 47.789105
F 49.746502 51.364183 52.408305
F 31.714902 51.624983 47.338905
F 43.215102 34.745983 44.319805
F 44.819002 51.334683 59.398205
F 40.797602 38.429483 43.979705
F 36.151302 46.366183 43.808605
F 27.001002 43.946983 47.196805
F 26.767302 51.370483 47.015405
F 27.024102 36.236983 44.537505
F 51.713402 34.773483 56.199205
F 35.377702 46.489183 65.534905
F 47.307402 34.733883 58.679805
F 33.047602 50.541683 65.059405
F 27.099402 38.836283 48.008105
F 33.118402 42.605783 65.737905
F 26.716402 38.811883 55.194905
F 51.780602 34.923583 63.457105
F 47.011102 34.889483 63.248005
F 28.656002 34.890483 57.976105
F 33.855102 34.949083 48.102105
F 33.176002 34.909883 65.205905
F 28.430602 34.938183 62.368105
F 37.740902 34.981183 65.543305
F 29.051202 34.819583 50.851305
F 29.021302 34.892083 55.295405
F 37.889302 34.848183 58.297505
F 37.777402 34.820083 62.746405
F 42.539602 34.830683 63.023705
F 47.767402 34.756783 44.215205
F 52.176802 34.750083 44.218005
F 37.987302 34.863983 55.507505
F 29.477002 34.845883 48.205305
F 35.359102 38.775883 65.407805
F 37.873202 50.073283 65.368505
F 31.738702 38.628783 43.663105
F 33.921902 42.501783 43.731305
F 29.288102 42.550983 43.673405
F 29.242302 50.367683 43.493805
F 28.424302 47.812483 68.892205
F 28.322902 39.966383 68.847705
F 37.144202 47.707983 69.023505
F 37.493602 40.063283 69.179105
F 46.552802 47.664683 69.498605
F 46.634102 40.166983 69.378805
F 28.177402 50.254383 72.415205
F 28.053002 42.499183 72.324605
F 37.202902 50.439383 72.776405
F 37.032502 42.489183 72.972205
F 46.085902 50.268083 72.925005
F 46.068702 42.597683 73.090005
F 28.436602 50.410883 69.781905
F 28.226802 42.541183 69.693905
F 37.304802 50.271683 69.956205
F 37.275902 42.635583 70.144405
F 46.364502 50.254683 70.201605
F 46.472102 42.920983 70.442905
F 52.028102 46.437183 78.183005
F 35.469302 51.351283 66.106305
F 51.800902 46.320083 80.919105
F 49.595202 47.665183 81.809105
F 46.762702 47.909283 66.758205
F 51.822902 36.160483 84.217505
F 30.699102 38.752183 69.836305
F 30.615002 46.235383 69.637205
F 39.693602 38.789883 70.060605
F 39.597302 46.591983 70.171305
F 37.575602 47.776483 66.536505
F 52.819202 44.204083 74.552405
F 47.817502 36.008883 76.963605
F 35.409902 36.208683 66.262305
F 50.586202 50.309983 73.379105
F 48.413202 38.803183 73.301705
F 33.008402 40.026583 66.273705
F 49.142802 44.156083 66.909805
F 49.283702 36.166483 66.962505
F 51.684202 50.394983 66.069805
F 39.889002 38.632683 65.720005
F 47.369502 43.959783 84.195805
F 30.656002 36.242583 68.891005
F 30.574902 43.770583 69.042305
F 39.941702 43.809783 66.451805
F 39.606502 36.260683 69.242605
F 39.446002 43.913283 69.162605
F 52.476302 46.700783 73.450805
F 51.624402 43.798283 81.764705
F 45.457202 39.975383 81.590105
F 30.486402 38.802483 72.571205
F 30.523202 46.216183 72.473105
F 39.344102 38.770883 72.884005
F 39.474402 46.437583 72.919405
F 42.223402 47.633583 66.580005
F 50.911102 34.858383 70.483005
F 32.893702 47.710383 68.705105
F 33.033202 40.065783 69.058905
F 41.970802 47.807883 69.331005
F 41.868802 40.012283 69.290105
F 33.138502 47.926883 66.033205
F 47.771202 43.855383 76.830905
F 32.632402 50.315183 72.539305
F 32.612802 42.775283 72.809405
F 41.666002 50.352683 72.931705
F 41.472502 42.749783 72.866405
F 51.765902 46.251883 85.376205
F 49.621902 42.318983 80.590005
F 32.702902 50.408883 69.786605
F 32.728702 42.502583 70.241205
F 41.983502 50.381283 70.181405
F 41.810902 42.680783 70.139105
F 51.648402 43.758983 84.468805
F 48.761202 43.883983 69.621605
F 51.953202 38.646483 77.967705
F 48.310002 36.185583 74.199905
F 48.759902 38.841083 70.589305
F 52.635102 36.542483 74.307205
F 51.570102 40.030383 66.858205
F 28.453702 47.877683 66.108305
F 35.226902 38.720283 69.826505
F 34.948402 46.376783 69.976905
F 44.329302 38.854283 70.205905
F 44.183202 46.453983 70.222505
F 48.328202 43.761483 74.115305
F 49.938402 47.628883 77.072005
F 49.107002 46.759983 66.048605
F 49.570402 50.113283 85.605005
F 30.823802 36.074283 66.155205
F 32.774502 34.830983 72.703405
F 27.698002 47.810883 83.408505
F 35.343402 36.266883 68.905405
F 35.092402 43.653483 69.152705
F 52.036702 44.004983 77.123205
F 44.262302 36.248483 69.365405
F 44.221602 43.913783 69.296705
F 34.817202 38.645783 72.496305
F 34.901302 46.566183 72.851605
F 43.951602 38.837883 72.934305
F 43.951402 46.586283 72.940305
F 28.189602 47.675783 75.887305
F 28.075102 39.919083 76.333005
F 36.914502 47.811883 76.445805
F 36.901002 40.198683 76.424105
F 45.475502 42.528583 80.500405
F 45.715402 39.959483 76.807705
F 27.947502 50.213983 79.764805
F 27.747602 42.656283 79.723305
F 36.794402 50.249683 80.108905
F 36.771602 42.642583 80.275005
F 45.241802 47.710883 81.659005
F 45.555102 42.520283 77.809305
F 28.137802 50.254183 76.807605
F 28.068602 42.528983 77.070905
F 36.763402 50.231583 77.491905
F 36.845402 42.673883 77.522805
F 42.340802 42.630983 65.694805
F 48.168902 46.422483 73.195205
F 28.193202 47.633283 73.164905
F 28.260702 40.006883 73.623905
F 37.347002 47.886183 73.748005
F 36.895102 39.965983 73.730605
F 46.087402 47.849983 74.104605
F 46.080402 40.101483 74.109205
F 30.347902 38.743583 77.233705
F 30.223202 46.391383 77.115505
F 39.048602 38.936783 77.520405
F 39.092502 46.509383 77.480505
F 50.310202 47.857583 74.317605
F 47.590502 51.537483 84.382105
F 29.843902 46.442783 87.126805
F 30.411202 36.163383 73.272205
F 30.186302 43.729183 73.379605
F 27.798802 50.291583 84.279505
F 39.441202 36.225983 73.744805
F 39.185602 43.789183 73.914005
F 49.324802 38.768283 66.054205
F 47.834502 38.566583 77.976205
F 52.846202 46.227783 70.662105
F 47.554602 38.606283 80.670205
F 30.294402 36.129483 76.004205
F 30.241302 43.794983 76.206505
F 51.889202 36.188583 81.415305
F 39.044702 36.385383 76.557505
F 39.220802 43.985983 76.715705
F 42.073602 39.967683 66.487705
F 52.104702 36.058583 77.153605
F 40.053702 36.066083 66.504105
F 30.178902 38.596383 79.947105
F 30.283202 46.333683 79.869505
F 38.845802 38.629283 80.229905
F 38.898702 46.279383 80.135605
F 34.694902 51.593183 76.324505
F 38.957402 51.686883 83.792005
F 32.420202 47.661183 76.146305
F 32.555402 40.124583 76.235805
F 41.285902 47.645283 76.436705
F 41.391002 40.013783 76.702605
F 32.608602 34.752583 77.009805
F 49.873502 40.028883 77.050005
F 32.112902 50.317083 79.979505
F 32.483802 42.608483 79.929405
F 41.165302 50.241883 80.320405
F 41.095302 42.301783 80.295405
F 49.808402 42.586783 77.920505
F 49.513902 39.826683 84.298105
F 32.427502 50.238783 77.250405
F 32.428602 42.609983 77.197905
[truncated: 572,320 more chars]
