# Supplementary material for: Molecular-resolution imaging of ice crystallized from liquid water by cryogenic liquid-cell TEM
Source: Nat Commun. 2025 Sep 25;16:8342. doi: 10.1038/s41467-025-62451-0 (PMC12462463; doi:10.1038/s41467-025-62451-0)
Supplement: Supplementary file 9 — Supplementary Data 1 [file 41467_2025_62451_MOESM9_ESM.zip › supercell_4_3_6/1.4/input.xyz]

30402
F30402
F 3.111121 1.286291 2.727825
F 2.577788 1.286291 24.550416
F 2.044456 1.286291 46.373006
F 1.511123 1.286291 68.195598
F 0.977790 1.286291 90.018189
F 0.444458 1.286291 111.840781
F 3.111121 24.439548 2.727825
F 2.577788 24.439548 24.550416
F 2.044456 24.439548 46.373006
F 1.511123 24.439548 68.195598
F 0.977790 24.439548 90.018189
F 0.444458 24.439548 111.840781
F 3.111121 47.592806 2.727825
F 2.577788 47.592806 24.550416
F 2.044456 47.592806 46.373006
F 1.511123 47.592806 68.195598
F 0.977790 47.592806 90.018189
F 0.444458 47.592806 111.840781
F 29.838243 1.286291 3.381022
F 29.304911 1.286291 25.203612
F 28.771578 1.286291 47.026203
F 28.238245 1.286291 68.848795
F 27.704913 1.286291 90.671386
F 27.171580 1.286291 112.493978
F 29.838243 24.439548 3.381022
F 29.304911 24.439548 25.203612
F 28.771578 24.439548 47.026203
F 28.238245 24.439548 68.848795
F 27.704913 24.439548 90.671386
F 27.171580 24.439548 112.493978
F 29.838243 47.592806 3.381022
F 29.304911 47.592806 25.203612
F 28.771578 47.592806 47.026203
F 28.238245 47.592806 68.848795
F 27.704913 47.592806 90.671386
F 27.171580 47.592806 112.493978
F 3.111121 9.004040 2.727825
F 2.577788 9.004040 24.550416
F 2.044456 9.004040 46.373006
F 1.511123 9.004040 68.195598
F 0.977790 9.004040 90.018189
F 0.444458 9.004040 111.840781
F 3.111121 32.157298 2.727825
F 2.577788 32.157298 24.550416
F 2.044456 32.157298 46.373006
F 1.511123 32.157298 68.195598
F 0.977790 32.157298 90.018189
F 0.444458 32.157298 111.840781
F 3.111121 55.310555 2.727825
F 2.577788 55.310555 24.550416
F 2.044456 55.310555 46.373006
F 1.511123 55.310555 68.195598
F 0.977790 55.310555 90.018189
F 0.444458 55.310555 111.840781
F 29.838243 9.004040 3.381022
F 29.304911 9.004040 25.203612
F 28.771578 9.004040 47.026203
F 28.238245 9.004040 68.848795
F 27.704913 9.004040 90.671386
F 27.171580 9.004040 112.493978
F 29.838243 32.157298 3.381022
F 29.304911 32.157298 25.203612
F 28.771578 32.157298 47.026203
F 28.238245 32.157298 68.848795
F 27.704913 32.157298 90.671386
F 27.171580 32.157298 112.493978
F 29.838243 55.310555 3.381022
F 29.304911 55.310555 25.203612
F 28.771578 55.310555 47.026203
F 28.238245 55.310555 68.848795
F 27.704913 55.310555 90.671386
F 27.171580 55.310555 112.493978
F 3.111121 16.721795 2.727825
F 2.577788 16.721795 24.550417
F 2.044456 16.721795 46.373007
F 1.511123 16.721795 68.195599
F 0.977790 16.721795 90.018190
F 0.444458 16.721795 111.840781
F 3.111121 39.875053 2.727825
F 2.577788 39.875053 24.550417
F 2.044456 39.875053 46.373007
F 1.511123 39.875053 68.195599
F 0.977790 39.875053 90.018190
F 0.444458 39.875053 111.840781
F 3.111121 63.028310 2.727825
F 2.577788 63.028310 24.550417
F 2.044456 63.028310 46.373007
F 1.511123 63.028310 68.195599
F 0.977790 63.028310 90.018190
F 0.444458 63.028310 111.840781
F 29.838243 16.721795 3.381022
F 29.304911 16.721795 25.203613
F 28.771578 16.721795 47.026204
F 28.238245 16.721795 68.848796
F 27.704913 16.721795 90.671387
F 27.171580 16.721795 112.493978
F 29.838243 39.875053 3.381022
F 29.304911 39.875053 25.203613
F 28.771578 39.875053 47.026204
F 28.238245 39.875053 68.848796
F 27.704913 39.875053 90.671387
F 27.171580 39.875053 112.493978
F 29.838243 63.028310 3.381022
F 29.304911 63.028310 25.203613
F 28.771578 63.028310 47.026204
F 28.238245 63.028310 68.848796
F 27.704913 63.028310 90.671387
F 27.171580 63.028310 112.493978
F 12.020158 1.286291 2.945557
F 11.486825 1.286291 24.768148
F 10.953493 1.286291 46.590740
F 10.420160 1.286291 68.413330
F 9.886827 1.286291 90.235921
F 9.353495 1.286291 112.058513
F 12.020158 24.439548 2.945557
F 11.486825 24.439548 24.768148
F 10.953493 24.439548 46.590740
F 10.420160 24.439548 68.413330
F 9.886827 24.439548 90.235921
F 9.353495 24.439548 112.058513
F 12.020158 47.592806 2.945557
F 11.486825 47.592806 24.768148
F 10.953493 47.592806 46.590740
F 10.420160 47.592806 68.413330
F 9.886827 47.592806 90.235921
F 9.353495 47.592806 112.058513
F 38.747280 1.286291 3.598754
F 38.213947 1.286291 25.421345
F 37.680615 1.286291 47.243936
F 37.147282 1.286291 69.066527
F 36.613950 1.286291 90.889118
F 36.080617 1.286291 112.711710
F 38.747280 24.439548 3.598754
F 38.213947 24.439548 25.421345
F 37.680615 24.439548 47.243936
F 37.147282 24.439548 69.066527
F 36.613950 24.439548 90.889118
F 36.080617 24.439548 112.711710
F 38.747280 47.592806 3.598754
F 38.213947 47.592806 25.421345
F 37.680615 47.592806 47.243936
F 37.147282 47.592806 69.066527
F 36.613950 47.592806 90.889118
F 36.080617 47.592806 112.711710
F 12.020158 9.004040 2.945557
F 11.486825 9.004040 24.768148
F 10.953493 9.004040 46.590740
F 10.420160 9.004040 68.413330
F 9.886827 9.004040 90.235921
F 9.353495 9.004040 112.058513
F 12.020158 32.157298 2.945557
F 11.486825 32.157298 24.768148
F 10.953493 32.157298 46.590740
F 10.420160 32.157298 68.413330
F 9.886827 32.157298 90.235921
F 9.353495 32.157298 112.058513
F 12.020158 55.310555 2.945557
F 11.486825 55.310555 24.768148
F 10.953493 55.310555 46.590740
F 10.420160 55.310555 68.413330
F 9.886827 55.310555 90.235921
F 9.353495 55.310555 112.058513
F 38.747280 9.004040 3.598754
F 38.213947 9.004040 25.421345
F 37.680615 9.004040 47.243936
F 37.147282 9.004040 69.066527
F 36.613950 9.004040 90.889118
F 36.080617 9.004040 112.711710
F 38.747280 32.157298 3.598754
F 38.213947 32.157298 25.421345
F 37.680615 32.157298 47.243936
F 37.147282 32.157298 69.066527
F 36.613950 32.157298 90.889118
F 36.080617 32.157298 112.711710
F 38.747280 55.310555 3.598754
F 38.213947 55.310555 25.421345
F 37.680615 55.310555 47.243936
F 37.147282 55.310555 69.066527
F 36.613950 55.310555 90.889118
F 36.080617 55.310555 112.711710
F 12.020158 16.721795 2.945558
F 11.486825 16.721795 24.768149
F 10.953493 16.721795 46.590740
F 10.420160 16.721795 68.413331
F 9.886827 16.721795 90.235922
F 9.353495 16.721795 112.058514
F 12.020158 39.875053 2.945558
F 11.486825 39.875053 24.768149
F 10.953493 39.875053 46.590740
F 10.420160 39.875053 68.413331
F 9.886827 39.875053 90.235922
F 9.353495 39.875053 112.058514
F 12.020158 63.028310 2.945558
F 11.486825 63.028310 24.768149
F 10.953493 63.028310 46.590740
F 10.420160 63.028310 68.413331
F 9.886827 63.028310 90.235922
F 9.353495 63.028310 112.058514
F 38.747280 16.721795 3.598755
F 38.213947 16.721795 25.421346
F 37.680615 16.721795 47.243936
F 37.147282 16.721795 69.066528
F 36.613950 16.721795 90.889119
F 36.080617 16.721795 112.711711
F 38.747280 39.875053 3.598755
F 38.213947 39.875053 25.421346
F 37.680615 39.875053 47.243936
F 37.147282 39.875053 69.066528
F 36.613950 39.875053 90.889119
F 36.080617 39.875053 112.711711
F 38.747280 63.028310 3.598755
F 38.213947 63.028310 25.421346
F 37.680615 63.028310 47.243936
F 37.147282 63.028310 69.066528
F 36.613950 63.028310 90.889119
F 36.080617 63.028310 112.711711
F 20.929201 1.286290 3.163290
F 20.395868 1.286290 24.985881
F 19.862535 1.286290 46.808473
F 19.329203 1.286290 68.631064
F 18.795870 1.286290 90.453654
F 18.262537 1.286290 112.276246
F 20.929201 24.439547 3.163290
F 20.395868 24.439547 24.985881
F 19.862535 24.439547 46.808473
F 19.329203 24.439547 68.631064
F 18.795870 24.439547 90.453654
F 18.262537 24.439547 112.276246
F 20.929201 47.592805 3.163290
F 20.395868 47.592805 24.985881
F 19.862535 47.592805 46.808473
F 19.329203 47.592805 68.631064
F 18.795870 47.592805 90.453654
F 18.262537 47.592805 112.276246
F 47.656324 1.286290 3.816487
F 47.122991 1.286290 25.639078
F 46.589659 1.286290 47.461670
F 46.056326 1.286290 69.284260
F 45.522993 1.286290 91.106851
F 44.989661 1.286290 112.929443
F 47.656324 24.439547 3.816487
F 47.122991 24.439547 25.639078
F 46.589659 24.439547 47.461670
F 46.056326 24.439547 69.284260
F 45.522993 24.439547 91.106851
F 44.989661 24.439547 112.929443
F 47.656324 47.592805 3.816487
F 47.122991 47.592805 25.639078
F 46.589659 47.592805 47.461670
F 46.056326 47.592805 69.284260
F 45.522993 47.592805 91.106851
F 44.989661 47.592805 112.929443
F 20.929201 9.004039 3.163290
F 20.395868 9.004039 24.985881
F 19.862535 9.004039 46.808473
F 19.329203 9.004039 68.631064
F 18.795870 9.004039 90.453654
F 18.262537 9.004039 112.276246
F 20.929201 32.157297 3.163290
F 20.395868 32.157297 24.985881
F 19.862535 32.157297 46.808473
F 19.329203 32.157297 68.631064
F 18.795870 32.157297 90.453654
F 18.262537 32.157297 112.276246
F 20.929201 55.310554 3.163290
F 20.395868 55.310554 24.985881
F 19.862535 55.310554 46.808473
F 19.329203 55.310554 68.631064
F 18.795870 55.310554 90.453654
F 18.262537 55.310554 112.276246
F 47.656324 9.004039 3.816487
F 47.122991 9.004039 25.639078
F 46.589659 9.004039 47.461670
F 46.056326 9.004039 69.284260
F 45.522993 9.004039 91.106851
F 44.989661 9.004039 112.929443
F 47.656324 32.157297 3.816487
F 47.122991 32.157297 25.639078
F 46.589659 32.157297 47.461670
F 46.056326 32.157297 69.284260
F 45.522993 32.157297 91.106851
F 44.989661 32.157297 112.929443
F 47.656324 55.310554 3.816487
F 47.122991 55.310554 25.639078
F 46.589659 55.310554 47.461670
F 46.056326 55.310554 69.284260
F 45.522993 55.310554 91.106851
F 44.989661 55.310554 112.929443
F 20.929201 16.721795 3.163291
F 20.395868 16.721795 24.985882
F 19.862535 16.721795 46.808473
F 19.329203 16.721795 68.631065
F 18.795870 16.721795 90.453655
F 18.262537 16.721795 112.276247
F 20.929201 39.875052 3.163291
F 20.395868 39.875052 24.985882
F 19.862535 39.875052 46.808473
F 19.329203 39.875052 68.631065
F 18.795870 39.875052 90.453655
F 18.262537 39.875052 112.276247
F 20.929201 63.028310 3.163291
F 20.395868 63.028310 24.985882
F 19.862535 63.028310 46.808473
F 19.329203 63.028310 68.631065
F 18.795870 63.028310 90.453655
F 18.262537 63.028310 112.276247
F 47.656324 16.721795 3.816488
F 47.122991 16.721795 25.639079
F 46.589659 16.721795 47.461670
F 46.056326 16.721795 69.284261
F 45.522993 16.721795 91.106852
F 44.989661 16.721795 112.929444
F 47.656324 39.875052 3.816488
F 47.122991 39.875052 25.639079
F 46.589659 39.875052 47.461670
F 46.056326 39.875052 69.284261
F 45.522993 39.875052 91.106852
F 44.989661 39.875052 112.929444
F 47.656324 63.028310 3.816488
F 47.122991 63.028310 25.639079
F 46.589659 63.028310 47.461670
F 46.056326 63.028310 69.284261
F 45.522993 63.028310 91.106852
F 44.989661 63.028310 112.929444
F 3.022218 3.858875 6.364922
F 2.488886 3.858875 28.187514
F 1.955553 3.858875 50.010105
F 1.422220 3.858875 71.832696
F 0.888888 3.858875 93.655288
F 0.355555 3.858875 115.477878
F 3.022218 27.012132 6.364922
F 2.488886 27.012132 28.187514
F 1.955553 27.012132 50.010105
F 1.422220 27.012132 71.832696
F 0.888888 27.012132 93.655288
F 0.355555 27.012132 115.477878
F 3.022218 50.165390 6.364922
F 2.488886 50.165390 28.187514
F 1.955553 50.165390 50.010105
F 1.422220 50.165390 71.832696
F 0.888888 50.165390 93.655288
F 0.355555 50.165390 115.477878
F 29.749341 3.858875 7.018119
F 29.216008 3.858875 28.840711
F 28.682675 3.858875 50.663302
F 28.149343 3.858875 72.485893
F 27.616010 3.858875 94.308484
F 27.082677 3.858875 116.131075
F 29.749341 27.012132 7.018119
F 29.216008 27.012132 28.840711
F 28.682675 27.012132 50.663302
F 28.149343 27.012132 72.485893
F 27.616010 27.012132 94.308484
F 27.082677 27.012132 116.131075
F 29.749341 50.165390 7.018119
F 29.216008 50.165390 28.840711
F 28.682675 50.165390 50.663302
F 28.149343 50.165390 72.485893
F 27.616010 50.165390 94.308484
F 27.082677 50.165390 116.131075
F 3.022218 11.576625 6.364922
F 2.488886 11.576625 28.187514
F 1.955553 11.576625 50.010105
F 1.422220 11.576625 71.832697
F 0.888888 11.576625 93.655288
F 0.355555 11.576625 115.477878
F 3.022218 34.729882 6.364922
F 2.488886 34.729882 28.187514
F 1.955553 34.729882 50.010105
F 1.422220 34.729882 71.832697
F 0.888888 34.729882 93.655288
F 0.355555 34.729882 115.477878
F 3.022218 57.883140 6.364922
F 2.488886 57.883140 28.187514
F 1.955553 57.883140 50.010105
F 1.422220 57.883140 71.832697
F 0.888888 57.883140 93.655288
F 0.355555 57.883140 115.477878
F 29.749341 11.576625 7.018119
F 29.216008 11.576625 28.840711
F 28.682675 11.576625 50.663302
F 28.149343 11.576625 72.485894
F 27.616010 11.576625 94.308484
F 27.082677 11.576625 116.131075
F 29.749341 34.729882 7.018119
F 29.216008 34.729882 28.840711
F 28.682675 34.729882 50.663302
F 28.149343 34.729882 72.485894
F 27.616010 34.729882 94.308484
F 27.082677 34.729882 116.131075
F 29.749341 57.883140 7.018119
F 29.216008 57.883140 28.840711
F 28.682675 57.883140 50.663302
F 28.149343 57.883140 72.485894
F 27.616010 57.883140 94.308484
F 27.082677 57.883140 116.131075
F 3.022218 19.294380 6.364923
F 2.488886 19.294380 28.187514
F 1.955553 19.294380 50.010106
F 1.422220 19.294380 71.832697
F 0.888888 19.294380 93.655288
F 0.355555 19.294380 115.477879
F 3.022218 42.447638 6.364923
F 2.488886 42.447638 28.187514
F 1.955553 42.447638 50.010106
F 1.422220 42.447638 71.832697
F 0.888888 42.447638 93.655288
F 0.355555 42.447638 115.477879
F 3.022218 65.600895 6.364923
F 2.488886 65.600895 28.187514
F 1.955553 65.600895 50.010106
F 1.422220 65.600895 71.832697
F 0.888888 65.600895 93.655288
F 0.355555 65.600895 115.477879
F 29.749341 19.294380 7.018120
F 29.216008 19.294380 28.840711
F 28.682675 19.294380 50.663303
F 28.149343 19.294380 72.485894
F 27.616010 19.294380 94.308484
F 27.082677 19.294380 116.131076
F 29.749341 42.447638 7.018120
F 29.216008 42.447638 28.840711
F 28.682675 42.447638 50.663303
F 28.149343 42.447638 72.485894
F 27.616010 42.447638 94.308484
F 27.082677 42.447638 116.131076
F 29.749341 65.600895 7.018120
F 29.216008 65.600895 28.840711
F 28.682675 65.600895 50.663303
F 28.149343 65.600895 72.485894
F 27.616010 65.600895 94.308484
F 27.082677 65.600895 116.131076
F 11.931253 3.858875 6.582656
F 11.397920 3.858875 28.405246
F 10.864588 3.858875 50.227837
F 10.331255 3.858875 72.050429
F 9.797922 3.858875 93.873020
F 9.264590 3.858875 115.695611
F 11.931253 27.012133 6.582656
F 11.397920 27.012133 28.405246
F 10.864588 27.012133 50.227837
F 10.331255 27.012133 72.050429
F 9.797922 27.012133 93.873020
F 9.264590 27.012133 115.695611
F 11.931253 50.165390 6.582656
F 11.397920 50.165390 28.405246
F 10.864588 50.165390 50.227837
F 10.331255 50.165390 72.050429
F 9.797922 50.165390 93.873020
F 9.264590 50.165390 115.695611
F 38.658376 3.858875 7.235852
F 38.125044 3.858875 29.058443
F 37.591711 3.858875 50.881034
F 37.058378 3.858875 72.703626
F 36.525046 3.858875 94.526216
F 35.991713 3.858875 116.348808
F 38.658376 27.012133 7.235852
F 38.125044 27.012133 29.058443
F 37.591711 27.012133 50.881034
F 37.058378 27.012133 72.703626
F 36.525046 27.012133 94.526216
F 35.991713 27.012133 116.348808
F 38.658376 50.165390 7.235852
F 38.125044 50.165390 29.058443
F 37.591711 50.165390 50.881034
F 37.058378 50.165390 72.703626
F 36.525046 50.165390 94.526216
F 35.991713 50.165390 116.348808
F 11.931253 11.576625 6.582656
F 11.397920 11.576625 28.405246
F 10.864588 11.576625 50.227838
F 10.331255 11.576625 72.050429
F 9.797922 11.576625 93.873020
F 9.264590 11.576625 115.695611
F 11.931253 34.729883 6.582656
F 11.397920 34.729883 28.405246
F 10.864588 34.729883 50.227838
F 10.331255 34.729883 72.050429
F 9.797922 34.729883 93.873020
F 9.264590 34.729883 115.695611
F 11.931253 57.883140 6.582656
F 11.397920 57.883140 28.405246
F 10.864588 57.883140 50.227838
F 10.331255 57.883140 72.050429
F 9.797922 57.883140 93.873020
F 9.264590 57.883140 115.695611
F 38.658376 11.576625 7.235852
F 38.125044 11.576625 29.058443
F 37.591711 11.576625 50.881035
F 37.058378 11.576625 72.703626
F 36.525046 11.576625 94.526216
F 35.991713 11.576625 116.348808
F 38.658376 34.729883 7.235852
F 38.125044 34.729883 29.058443
F 37.591711 34.729883 50.881035
F 37.058378 34.729883 72.703626
F 36.525046 34.729883 94.526216
F 35.991713 34.729883 116.348808
F 38.658376 57.883140 7.235852
F 38.125044 57.883140 29.058443
F 37.591711 57.883140 50.881035
F 37.058378 57.883140 72.703626
F 36.525046 57.883140 94.526216
F 35.991713 57.883140 116.348808
F 11.931253 19.294380 6.582656
F 11.397920 19.294380 28.405247
F 10.864588 19.294380 50.227838
F 10.331255 19.294380 72.050429
F 9.797922 19.294380 93.873021
F 9.264590 19.294380 115.695611
F 11.931253 42.447638 6.582656
F 11.397920 42.447638 28.405247
F 10.864588 42.447638 50.227838
F 10.331255 42.447638 72.050429
F 9.797922 42.447638 93.873021
F 9.264590 42.447638 115.695611
F 11.931253 65.600896 6.582656
F 11.397920 65.600896 28.405247
F 10.864588 65.600896 50.227838
F 10.331255 65.600896 72.050429
F 9.797922 65.600896 93.873021
F 9.264590 65.600896 115.695611
F 38.658376 19.294380 7.235852
F 38.125044 19.294380 29.058444
F 37.591711 19.294380 50.881035
F 37.058378 19.294380 72.703626
F 36.525046 19.294380 94.526217
F 35.991713 19.294380 116.348808
F 38.658376 42.447638 7.235852
F 38.125044 42.447638 29.058444
F 37.591711 42.447638 50.881035
F 37.058378 42.447638 72.703626
F 36.525046 42.447638 94.526217
F 35.991713 42.447638 116.348808
F 38.658376 65.600896 7.235852
F 38.125044 65.600896 29.058444
F 37.591711 65.600896 50.881035
F 37.058378 65.600896 72.703626
F 36.525046 65.600896 94.526217
F 35.991713 65.600896 116.348808
F 20.840299 3.858876 6.800389
F 20.306966 3.858876 28.622980
F 19.773634 3.858876 50.445570
F 19.240301 3.858876 72.268162
F 18.706968 3.858876 94.090753
F 18.173636 3.858876 115.913345
F 20.840299 27.012134 6.800389
F 20.306966 27.012134 28.622980
F 19.773634 27.012134 50.445570
F 19.240301 27.012134 72.268162
F 18.706968 27.012134 94.090753
F 18.173636 27.012134 115.913345
F 20.840299 50.165391 6.800389
F 20.306966 50.165391 28.622980
F 19.773634 50.165391 50.445570
F 19.240301 50.165391 72.268162
F 18.706968 50.165391 94.090753
F 18.173636 50.165391 115.913345
F 47.567421 3.858876 7.453586
F 47.034088 3.858876 29.276176
F 46.500756 3.858876 51.098767
F 45.967423 3.858876 72.921359
F 45.434091 3.858876 94.743950
F 44.900758 3.858876 116.566542
F 47.567421 27.012134 7.453586
F 47.034088 27.012134 29.276176
F 46.500756 27.012134 51.098767
F 45.967423 27.012134 72.921359
F 45.434091 27.012134 94.743950
F 44.900758 27.012134 116.566542
F 47.567421 50.165391 7.453586
F 47.034088 50.165391 29.276176
F 46.500756 50.165391 51.098767
F 45.967423 50.165391 72.921359
F 45.434091 50.165391 94.743950
F 44.900758 50.165391 116.566542
F 20.840299 11.576626 6.800389
F 20.306966 11.576626 28.622980
F 19.773633 11.576626 50.445571
F 19.240301 11.576626 72.268162
F 18.706968 11.576626 94.090753
F 18.173636 11.576626 115.913345
F 20.840299 34.729884 6.800389
F 20.306966 34.729884 28.622980
F 19.773633 34.729884 50.445571
F 19.240301 34.729884 72.268162
F 18.706968 34.729884 94.090753
F 18.173636 34.729884 115.913345
F 20.840299 57.883141 6.800389
F 20.306966 57.883141 28.622980
F 19.773633 57.883141 50.445571
F 19.240301 57.883141 72.268162
F 18.706968 57.883141 94.090753
F 18.173636 57.883141 115.913345
F 47.567421 11.576626 7.453586
F 47.034088 11.576626 29.276176
F 46.500756 11.576626 51.098768
F 45.967423 11.576626 72.921359
F 45.434091 11.576626 94.743950
F 44.900758 11.576626 116.566542
F 47.567421 34.729884 7.453586
F 47.034088 34.729884 29.276176
F 46.500756 34.729884 51.098768
F 45.967423 34.729884 72.921359
F 45.434091 34.729884 94.743950
F 44.900758 34.729884 116.566542
F 47.567421 57.883141 7.453586
F 47.034088 57.883141 29.276176
F 46.500756 57.883141 51.098768
F 45.967423 57.883141 72.921359
F 45.434091 57.883141 94.743950
F 44.900758 57.883141 116.566542
F 20.840299 19.294382 6.800389
F 20.306966 19.294382 28.622981
F 19.773633 19.294382 50.445571
F 19.240301 19.294382 72.268163
F 18.706968 19.294382 94.090754
F 18.173636 19.294382 115.913345
F 20.840299 42.447639 6.800389
F 20.306966 42.447639 28.622981
F 19.773633 42.447639 50.445571
F 19.240301 42.447639 72.268163
F 18.706968 42.447639 94.090754
F 18.173636 42.447639 115.913345
F 20.840299 65.600897 6.800389
F 20.306966 65.600897 28.622981
F 19.773633 65.600897 50.445571
F 19.240301 65.600897 72.268163
F 18.706968 65.600897 94.090754
F 18.173636 65.600897 115.913345
F 47.567421 19.294382 7.453586
F 47.034088 19.294382 29.276177
F 46.500756 19.294382 51.098768
F 45.967423 19.294382 72.921360
F 45.434091 19.294382 94.743951
F 44.900758 19.294382 116.566542
F 47.567421 42.447639 7.453586
F 47.034088 42.447639 29.276177
F 46.500756 42.447639 51.098768
F 45.967423 42.447639 72.921360
F 45.434091 42.447639 94.743951
F 44.900758 42.447639 116.566542
F 47.567421 65.600897 7.453586
F 47.034088 65.600897 29.276177
F 46.500756 65.600897 51.098768
F 45.967423 65.600897 72.921360
F 45.434091 65.600897 94.743951
F 44.900758 65.600897 116.566542
F 3.088897 3.858875 3.637100
F 2.555564 3.858875 25.459691
F 2.022232 3.858875 47.282283
F 1.488899 3.858875 69.104874
F 0.955566 3.858875 90.927464
F 0.422234 3.858875 112.750056
F 3.088897 27.012133 3.637100
F 2.555564 27.012133 25.459691
F 2.022232 27.012133 47.282283
F 1.488899 27.012133 69.104874
F 0.955566 27.012133 90.927464
F 0.422234 27.012133 112.750056
F 3.088897 50.165390 3.637100
F 2.555564 50.165390 25.459691
F 2.022232 50.165390 47.282283
F 1.488899 50.165390 69.104874
F 0.955566 50.165390 90.927464
F 0.422234 50.165390 112.750056
F 29.816019 3.858875 4.290297
F 29.282687 3.858875 26.112888
F 28.749354 3.858875 47.935480
F 28.216021 3.858875 69.758070
F 27.682689 3.858875 91.580661
F 27.149356 3.858875 113.403253
F 29.816019 27.012133 4.290297
F 29.282687 27.012133 26.112888
F 28.749354 27.012133 47.935480
F 28.216021 27.012133 69.758070
F 27.682689 27.012133 91.580661
F 27.149356 27.012133 113.403253
F 29.816019 50.165390 4.290297
F 29.282687 50.165390 26.112888
F 28.749354 50.165390 47.935480
F 28.216021 50.165390 69.758070
F 27.682689 50.165390 91.580661
F 27.149356 50.165390 113.403253
F 3.088897 11.576625 3.637100
F 2.555564 11.576625 25.459691
F 2.022232 11.576625 47.282283
F 1.488899 11.576625 69.104874
F 0.955566 11.576625 90.927464
F 0.422234 11.576625 112.750056
F 3.088897 34.729883 3.637100
F 2.555564 34.729883 25.459691
F 2.022232 34.729883 47.282283
F 1.488899 34.729883 69.104874
F 0.955566 34.729883 90.927464
F 0.422234 34.729883 112.750056
F 3.088897 57.883140 3.637100
F 2.555564 57.883140 25.459691
F 2.022232 57.883140 47.282283
F 1.488899 57.883140 69.104874
F 0.955566 57.883140 90.927464
F 0.422234 57.883140 112.750056
F 29.816019 11.576625 4.290297
F 29.282687 11.576625 26.112888
F 28.749354 11.576625 47.935480
F 28.216021 11.576625 69.758070
F 27.682689 11.576625 91.580661
F 27.149356 11.576625 113.403253
F 29.816019 34.729883 4.290297
F 29.282687 34.729883 26.112888
F 28.749354 34.729883 47.935480
F 28.216021 34.729883 69.758070
F 27.682689 34.729883 91.580661
F 27.149356 34.729883 113.403253
F 29.816019 57.883140 4.290297
F 29.282687 57.883140 26.112888
F 28.749354 57.883140 47.935480
F 28.216021 57.883140 69.758070
F 27.682689 57.883140 91.580661
F 27.149356 57.883140 113.403253
F 3.088897 19.294381 3.637099
F 2.555564 19.294381 25.459691
F 2.022232 19.294381 47.282282
F 1.488899 19.294381 69.104873
F 0.955566 19.294381 90.927464
F 0.422234 19.294381 112.750055
F 3.088897 42.447638 3.637099
F 2.555564 42.447638 25.459691
F 2.022232 42.447638 47.282282
F 1.488899 42.447638 69.104873
F 0.955566 42.447638 90.927464
F 0.422234 42.447638 112.750055
F 3.088897 65.600896 3.637099
F 2.555564 65.600896 25.459691
F 2.022232 65.600896 47.282282
F 1.488899 65.600896 69.104873
F 0.955566 65.600896 90.927464
F 0.422234 65.600896 112.750055
F 29.816019 19.294381 4.290296
F 29.282687 19.294381 26.112888
F 28.749354 19.294381 47.935479
F 28.216021 19.294381 69.758069
F 27.682689 19.294381 91.580661
F 27.149356 19.294381 113.403252
F 29.816019 42.447638 4.290296
F 29.282687 42.447638 26.112888
F 28.749354 42.447638 47.935479
F 28.216021 42.447638 69.758069
F 27.682689 42.447638 91.580661
F 27.149356 42.447638 113.403252
F 29.816019 65.600896 4.290296
F 29.282687 65.600896 26.112888
F 28.749354 65.600896 47.935479
F 28.216021 65.600896 69.758069
F 27.682689 65.600896 91.580661
F 27.149356 65.600896 113.403252
F 11.997933 3.858875 3.854832
F 11.464600 3.858875 25.677423
F 10.931267 3.858875 47.500015
F 10.397935 3.858875 69.322606
F 9.864602 3.858875 91.145197
F 9.331269 3.858875 112.967788
F 11.997933 27.012133 3.854832
F 11.464600 27.012133 25.677423
F 10.931267 27.012133 47.500015
F 10.397935 27.012133 69.322606
F 9.864602 27.012133 91.145197
F 9.331269 27.012133 112.967788
F 11.997933 50.165390 3.854832
F 11.464600 50.165390 25.677423
F 10.931267 50.165390 47.500015
F 10.397935 50.165390 69.322606
F 9.864602 50.165390 91.145197
F 9.331269 50.165390 112.967788
F 38.725056 3.858875 4.508029
F 38.191723 3.858875 26.330620
F 37.658391 3.858875 48.153212
F 37.125058 3.858875 69.975803
F 36.591725 3.858875 91.798393
F 36.058393 3.858875 113.620985
F 38.725056 27.012133 4.508029
F 38.191723 27.012133 26.330620
F 37.658391 27.012133 48.153212
F 37.125058 27.012133 69.975803
F 36.591725 27.012133 91.798393
F 36.058393 27.012133 113.620985
F 38.725056 50.165390 4.508029
F 38.191723 50.165390 26.330620
F 37.658391 50.165390 48.153212
F 37.125058 50.165390 69.975803
F 36.591725 50.165390 91.798393
F 36.058393 50.165390 113.620985
F 11.997933 11.576625 3.854832
F 11.464600 11.576625 25.677423
F 10.931267 11.576625 47.500014
F 10.397935 11.576625 69.322606
F 9.864602 11.576625 91.145197
F 9.331269 11.576625 112.967788
F 11.997933 34.729883 3.854832
F 11.464600 34.729883 25.677423
F 10.931267 34.729883 47.500014
F 10.397935 34.729883 69.322606
F 9.864602 34.729883 91.145197
F 9.331269 34.729883 112.967788
F 11.997933 57.883140 3.854832
F 11.464600 57.883140 25.677423
F 10.931267 57.883140 47.500014
F 10.397935 57.883140 69.322606
F 9.864602 57.883140 91.145197
F 9.331269 57.883140 112.967788
F 38.725056 11.576625 4.508029
F 38.191723 11.576625 26.330620
F 37.658391 11.576625 48.153211
F 37.125058 11.576625 69.975803
F 36.591725 11.576625 91.798393
F 36.058393 11.576625 113.620985
F 38.725056 34.729883 4.508029
F 38.191723 34.729883 26.330620
F 37.658391 34.729883 48.153211
F 37.125058 34.729883 69.975803
F 36.591725 34.729883 91.798393
F 36.058393 34.729883 113.620985
F 38.725056 57.883140 4.508029
F 38.191723 57.883140 26.330620
F 37.658391 57.883140 48.153211
F 37.125058 57.883140 69.975803
F 36.591725 57.883140 91.798393
F 36.058393 57.883140 113.620985
F 11.997933 19.294381 3.854831
F 11.464600 19.294381 25.677423
F 10.931267 19.294381 47.500014
F 10.397935 19.294381 69.322605
F 9.864602 19.294381 91.145197
F 9.331269 19.294381 112.967787
F 11.997933 42.447638 3.854831
F 11.464600 42.447638 25.677423
F 10.931267 42.447638 47.500014
F 10.397935 42.447638 69.322605
F 9.864602 42.447638 91.145197
F 9.331269 42.447638 112.967787
F 11.997933 65.600896 3.854831
F 11.464600 65.600896 25.677423
F 10.931267 65.600896 47.500014
F 10.397935 65.600896 69.322605
F 9.864602 65.600896 91.145197
F 9.331269 65.600896 112.967787
F 38.725056 19.294381 4.508028
F 38.191723 19.294381 26.330620
F 37.658391 19.294381 48.153211
F 37.125058 19.294381 69.975802
F 36.591725 19.294381 91.798393
F 36.058393 19.294381 113.620984
F 38.725056 42.447638 4.508028
F 38.191723 42.447638 26.330620
F 37.658391 42.447638 48.153211
F 37.125058 42.447638 69.975802
F 36.591725 42.447638 91.798393
F 36.058393 42.447638 113.620984
F 38.725056 65.600896 4.508028
F 38.191723 65.600896 26.330620
F 37.658391 65.600896 48.153211
F 37.125058 65.600896 69.975802
F 36.591725 65.600896 91.798393
F 36.058393 65.600896 113.620984
F 20.906977 3.858876 4.072564
F 20.373645 3.858876 25.895155
F 19.840312 3.858876 47.717746
F 19.306979 3.858876 69.540337
F 18.773647 3.858876 91.362928
F 18.240314 3.858876 113.185520
F 20.906977 27.012133 4.072564
F 20.373645 27.012133 25.895155
F 19.840312 27.012133 47.717746
F 19.306979 27.012133 69.540337
F 18.773647 27.012133 91.362928
F 18.240314 27.012133 113.185520
F 20.906977 50.165391 4.072564
F 20.373645 50.165391 25.895155
F 19.840312 50.165391 47.717746
F 19.306979 50.165391 69.540337
F 18.773647 50.165391 91.362928
F 18.240314 50.165391 113.185520
F 47.634100 3.858876 4.725761
F 47.100767 3.858876 26.548351
F 46.567434 3.858876 48.370943
F 46.034102 3.858876 70.193534
F 45.500769 3.858876 92.016125
F 44.967436 3.858876 113.838716
F 47.634100 27.012133 4.725761
F 47.100767 27.012133 26.548351
F 46.567434 27.012133 48.370943
F 46.034102 27.012133 70.193534
F 45.500769 27.012133 92.016125
F 44.967436 27.012133 113.838716
F 47.634100 50.165391 4.725761
F 47.100767 50.165391 26.548351
F 46.567434 50.165391 48.370943
F 46.034102 50.165391 70.193534
F 45.500769 50.165391 92.016125
F 44.967436 50.165391 113.838716
F 20.906977 11.576626 4.072564
F 20.373645 11.576626 25.895155
F 19.840312 11.576626 47.717745
F 19.306979 11.576626 69.540337
F 18.773647 11.576626 91.362928
F 18.240314 11.576626 113.185520
F 20.906977 34.729883 4.072564
F 20.373645 34.729883 25.895155
F 19.840312 34.729883 47.717745
F 19.306979 34.729883 69.540337
F 18.773647 34.729883 91.362928
F 18.240314 34.729883 113.185520
F 20.906977 57.883141 4.072564
F 20.373645 57.883141 25.895155
F 19.840312 57.883141 47.717745
F 19.306979 57.883141 69.540337
F 18.773647 57.883141 91.362928
F 18.240314 57.883141 113.185520
F 47.634100 11.576626 4.725761
F 47.100767 11.576626 26.548351
F 46.567434 11.576626 48.370942
F 46.034102 11.576626 70.193534
F 45.500769 11.576626 92.016125
F 44.967436 11.576626 113.838716
F 47.634100 34.729883 4.725761
F 47.100767 34.729883 26.548351
F 46.567434 34.729883 48.370942
F 46.034102 34.729883 70.193534
F 45.500769 34.729883 92.016125
F 44.967436 34.729883 113.838716
F 47.634100 57.883141 4.725761
F 47.100767 57.883141 26.548351
F 46.567434 57.883141 48.370942
F 46.034102 57.883141 70.193534
F 45.500769 57.883141 92.016125
F 44.967436 57.883141 113.838716
F 20.906977 19.294381 4.072563
F 20.373645 19.294381 25.895155
F 19.840312 19.294381 47.717745
F 19.306979 19.294381 69.540336
F 18.773647 19.294381 91.362928
F 18.240314 19.294381 113.185519
F 20.906977 42.447639 4.072563
F 20.373645 42.447639 25.895155
F 19.840312 42.447639 47.717745
F 19.306979 42.447639 69.540336
F 18.773647 42.447639 91.362928
F 18.240314 42.447639 113.185519
F 20.906977 65.600896 4.072563
F 20.373645 65.600896 25.895155
F 19.840312 65.600896 47.717745
F 19.306979 65.600896 69.540336
F 18.773647 65.600896 91.362928
F 18.240314 65.600896 113.185519
F 47.634100 19.294381 4.725760
F 47.100767 19.294381 26.548351
F 46.567434 19.294381 48.370942
F 46.034102 19.294381 70.193533
F 45.500769 19.294381 92.016125
F 44.967437 19.294381 113.838715
F 47.634100 42.447639 4.725760
F 47.100767 42.447639 26.548351
F 46.567434 42.447639 48.370942
F 46.034102 42.447639 70.193533
F 45.500769 42.447639 92.016125
F 44.967437 42.447639 113.838715
F 47.634100 65.600896 4.725760
F 47.100767 65.600896 26.548351
F 46.567434 65.600896 48.370942
F 46.034102 65.600896 70.193533
F 45.500769 65.600896 92.016125
F 44.967437 65.600896 113.838715
F 3.177776 1.286291 0.000001
F 2.644443 1.286291 21.822593
F 2.111110 1.286291 43.645184
F 1.577778 1.286291 65.467774
F 1.044445 1.286291 87.290366
F 0.511112 1.286291 109.112957
F 3.177776 24.439549 0.000001
F 2.644443 24.439549 21.822593
F 2.111110 24.439549 43.645184
F 1.577778 24.439549 65.467774
F 1.044445 24.439549 87.290366
F 0.511112 24.439549 109.112957
F 3.177776 47.592806 0.000001
F 2.644443 47.592806 21.822593
F 2.111110 47.592806 43.645184
F 1.577778 47.592806 65.467774
F 1.044445 47.592806 87.290366
F 0.511112 47.592806 109.112957
F 29.904898 1.286291 0.653198
F 29.371565 1.286291 22.475790
F 28.838233 1.286291 44.298380
F 28.304900 1.286291 66.120971
F 27.771567 1.286291 87.943563
F 27.238235 1.286291 109.766154
F 29.904898 24.439549 0.653198
F 29.371565 24.439549 22.475790
F 28.838233 24.439549 44.298380
F 28.304900 24.439549 66.120971
F 27.771567 24.439549 87.943563
F 27.238235 24.439549 109.766154
F 29.904898 47.592806 0.653198
F 29.371565 47.592806 22.475790
F 28.838233 47.592806 44.298380
F 28.304900 47.592806 66.120971
F 27.771567 47.592806 87.943563
F 27.238235 47.592806 109.766154
F 3.177776 9.004040 0.000001
F 2.644443 9.004040 21.822593
F 2.111110 9.004040 43.645184
F 1.577778 9.004040 65.467774
F 1.044445 9.004040 87.290366
F 0.511112 9.004040 109.112957
F 3.177776 32.157298 0.000001
F 2.644443 32.157298 21.822593
F 2.111110 32.157298 43.645184
F 1.577778 32.157298 65.467774
F 1.044445 32.157298 87.290366
F 0.511112 32.157298 109.112957
F 3.177776 55.310555 0.000001
F 2.644443 55.310555 21.822593
F 2.111110 55.310555 43.645184
F 1.577778 55.310555 65.467774
F 1.044445 55.310555 87.290366
F 0.511112 55.310555 109.112957
F 29.904898 9.004040 0.653198
F 29.371565 9.004040 22.475790
F 28.838233 9.004040 44.298380
F 28.304900 9.004040 66.120971
F 27.771567 9.004040 87.943563
F 27.238235 9.004040 109.766154
F 29.904898 32.157298 0.653198
F 29.371565 32.157298 22.475790
F 28.838233 32.157298 44.298380
F 28.304900 32.157298 66.120971
F 27.771567 32.157298 87.943563
F 27.238235 32.157298 109.766154
F 29.904898 55.310555 0.653198
F 29.371565 55.310555 22.475790
F 28.838233 55.310555 44.298380
F 28.304900 55.310555 66.120971
F 27.771567 55.310555 87.943563
F 27.238235 55.310555 109.766154
F 3.177776 16.721796 0.000000
F 2.644443 16.721796 21.822592
F 2.111110 16.721796 43.645183
F 1.577778 16.721796 65.467774
F 1.044445 16.721796 87.290365
F 0.511112 16.721796 109.112956
F 3.177776 39.875053 0.000000
F 2.644443 39.875053 21.822592
F 2.111110 39.875053 43.645183
F 1.577778 39.875053 65.467774
F 1.044445 39.875053 87.290365
F 0.511112 39.875053 109.112956
F 3.177776 63.028311 0.000000
F 2.644443 63.028311 21.822592
F 2.111110 63.028311 43.645183
F 1.577778 63.028311 65.467774
F 1.044445 63.028311 87.290365
F 0.511112 63.028311 109.112956
F 29.904898 16.721796 0.653197
F 29.371565 16.721796 22.475789
F 28.838233 16.721796 44.298379
F 28.304900 16.721796 66.120971
F 27.771567 16.721796 87.943562
F 27.238235 16.721796 109.766153
F 29.904898 39.875053 0.653197
F 29.371565 39.875053 22.475789
F 28.838233 39.875053 44.298379
F 28.304900 39.875053 66.120971
F 27.771567 39.875053 87.943562
F 27.238235 39.875053 109.766153
F 29.904898 63.028311 0.653197
F 29.371565 63.028311 22.475789
F 28.838233 63.028311 44.298379
F 28.304900 63.028311 66.120971
F 27.771567 63.028311 87.943562
F 27.238235 63.028311 109.766153
F 12.086811 1.286291 0.217733
F 11.553479 1.286291 22.040325
F 11.020146 1.286291 43.862916
F 10.486813 1.286291 65.685507
F 9.953481 1.286291 87.508098
F 9.420148 1.286291 109.330689
F 12.086811 24.439548 0.217733
F 11.553479 24.439548 22.040325
F 11.020146 24.439548 43.862916
F 10.486813 24.439548 65.685507
F 9.953481 24.439548 87.508098
F 9.420148 24.439548 109.330689
F 12.086811 47.592806 0.217733
F 11.553479 47.592806 22.040325
F 11.020146 47.592806 43.862916
F 10.486813 47.592806 65.685507
F 9.953481 47.592806 87.508098
F 9.420148 47.592806 109.330689
F 38.813934 1.286291 0.870930
F 38.280601 1.286291 22.693522
F 37.747268 1.286291 44.516113
F 37.213936 1.286291 66.338703
F 36.680603 1.286291 88.161295
F 36.147270 1.286291 109.983886
F 38.813934 24.439548 0.870930
F 38.280601 24.439548 22.693522
F 37.747268 24.439548 44.516113
F 37.213936 24.439548 66.338703
F 36.680603 24.439548 88.161295
F 36.147270 24.439548 109.983886
F 38.813934 47.592806 0.870930
F 38.280601 47.592806 22.693522
F 37.747268 47.592806 44.516113
F 37.213936 47.592806 66.338703
F 36.680603 47.592806 88.161295
F 36.147270 47.592806 109.983886
F 12.086811 9.004040 0.217733
F 11.553479 9.004040 22.040325
F 11.020146 9.004040 43.862916
F 10.486813 9.004040 65.685507
F 9.953481 9.004040 87.508098
F 9.420148 9.004040 109.330689
F 12.086811 32.157298 0.217733
F 11.553479 32.157298 22.040325
F 11.020146 32.157298 43.862916
F 10.486813 32.157298 65.685507
F 9.953481 32.157298 87.508098
F 9.420148 32.157298 109.330689
F 12.086811 55.310555 0.217733
F 11.553479 55.310555 22.040325
F 11.020146 55.310555 43.862916
F 10.486813 55.310555 65.685507
F 9.953481 55.310555 87.508098
F 9.420148 55.310555 109.330689
F 38.813934 9.004040 0.870930
F 38.280601 9.004040 22.693522
F 37.747268 9.004040 44.516113
F 37.213936 9.004040 66.338703
F 36.680603 9.004040 88.161295
F 36.147270 9.004040 109.983886
F 38.813934 32.157298 0.870930
F 38.280601 32.157298 22.693522
F 37.747268 32.157298 44.516113
F 37.213936 32.157298 66.338703
F 36.680603 32.157298 88.161295
F 36.147270 32.157298 109.983886
F 38.813934 55.310555 0.870930
F 38.280601 55.310555 22.693522
F 37.747268 55.310555 44.516113
F 37.213936 55.310555 66.338703
F 36.680603 55.310555 88.161295
F 36.147270 55.310555 109.983886
F 12.086811 16.721795 0.217732
F 11.553479 16.721795 22.040324
F 11.020146 16.721795 43.862915
F 10.486813 16.721795 65.685507
F 9.953481 16.721795 87.508097
F 9.420148 16.721795 109.330688
F 12.086811 39.875053 0.217732
F 11.553479 39.875053 22.040324
F 11.020146 39.875053 43.862915
F 10.486813 39.875053 65.685507
F 9.953481 39.875053 87.508097
F 9.420148 39.875053 109.330688
F 12.086811 63.028310 0.217732
F 11.553479 63.028310 22.040324
F 11.020146 63.028310 43.862915
F 10.486813 63.028310 65.685507
F 9.953481 63.028310 87.508097
F 9.420148 63.028310 109.330688
F 38.813934 16.721795 0.870929
F 38.280601 16.721795 22.693521
F 37.747268 16.721795 44.516112
F 37.213936 16.721795 66.338703
F 36.680603 16.721795 88.161294
F 36.147271 16.721795 109.983885
F 38.813934 39.875053 0.870929
F 38.280601 39.875053 22.693521
F 37.747268 39.875053 44.516112
F 37.213936 39.875053 66.338703
F 36.680603 39.875053 88.161294
F 36.147271 39.875053 109.983885
F 38.813934 63.028310 0.870929
F 38.280601 63.028310 22.693521
F 37.747268 63.028310 44.516112
F 37.213936 63.028310 66.338703
F 36.680603 63.028310 88.161294
F 36.147271 63.028310 109.983885
F 20.995855 1.286290 0.435464
F 20.462523 1.286290 22.258055
F 19.929190 1.286290 44.080647
F 19.395857 1.286290 65.903238
F 18.862525 1.286290 87.725829
F 18.329192 1.286290 109.548420
F 20.995855 24.439547 0.435464
F 20.462523 24.439547 22.258055
F 19.929190 24.439547 44.080647
F 19.395857 24.439547 65.903238
F 18.862525 24.439547 87.725829
F 18.329192 24.439547 109.548420
F 20.995855 47.592805 0.435464
F 20.462523 47.592805 22.258055
F 19.929190 47.592805 44.080647
F 19.395857 47.592805 65.903238
F 18.862525 47.592805 87.725829
F 18.329192 47.592805 109.548420
F 47.722978 1.286290 1.088661
F 47.189646 1.286290 22.911252
F 46.656313 1.286290 44.733844
F 46.122981 1.286290 66.556435
F 45.589648 1.286290 88.379025
F 45.056315 1.286290 110.201617
F 47.722978 24.439547 1.088661
F 47.189646 24.439547 22.911252
F 46.656313 24.439547 44.733844
F 46.122981 24.439547 66.556435
F 45.589648 24.439547 88.379025
F 45.056315 24.439547 110.201617
F 47.722978 47.592805 1.088661
F 47.189646 47.592805 22.911252
F 46.656313 47.592805 44.733844
F 46.122981 47.592805 66.556435
F 45.589648 47.592805 88.379025
F 45.056315 47.592805 110.201617
F 20.995855 9.004039 0.435464
F 20.462523 9.004039 22.258055
F 19.929190 9.004039 44.080647
F 19.395857 9.004039 65.903238
F 18.862525 9.004039 87.725830
F 18.329192 9.004039 109.548420
F 20.995855 32.157296 0.435464
F 20.462523 32.157296 22.258055
F 19.929190 32.157296 44.080647
F 19.395857 32.157296 65.903238
F 18.862525 32.157296 87.725830
F 18.329192 32.157296 109.548420
F 20.995855 55.310554 0.435464
F 20.462523 55.310554 22.258055
F 19.929190 55.310554 44.080647
F 19.395857 55.310554 65.903238
F 18.862525 55.310554 87.725830
F 18.329192 55.310554 109.548420
F 47.722978 9.004039 1.088661
F 47.189646 9.004039 22.911252
F 46.656313 9.004039 44.733844
F 46.122981 9.004039 66.556435
F 45.589648 9.004039 88.379026
F 45.056315 9.004039 110.201617
F 47.722978 32.157296 1.088661
F 47.189646 32.157296 22.911252
F 46.656313 32.157296 44.733844
F 46.122981 32.157296 66.556435
F 45.589648 32.157296 88.379026
F 45.056315 32.157296 110.201617
F 47.722978 55.310554 1.088661
F 47.189646 55.310554 22.911252
F 46.656313 55.310554 44.733844
F 46.122981 55.310554 66.556435
F 45.589648 55.310554 88.379026
F 45.056315 55.310554 110.201617
F 20.995855 16.721794 0.435463
F 20.462523 16.721794 22.258055
F 19.929190 16.721794 44.080646
F 19.395857 16.721794 65.903237
F 18.862525 16.721794 87.725829
F 18.329192 16.721794 109.548419
F 20.995855 39.875052 0.435463
F 20.462523 39.875052 22.258055
F 19.929190 39.875052 44.080646
F 19.395857 39.875052 65.903237
F 18.862525 39.875052 87.725829
F 18.329192 39.875052 109.548419
F 20.995855 63.028309 0.435463
F 20.462523 63.028309 22.258055
F 19.929190 63.028309 44.080646
F 19.395857 63.028309 65.903237
F 18.862525 63.028309 87.725829
F 18.329192 63.028309 109.548419
F 47.722979 16.721794 1.088660
F 47.189646 16.721794 22.911252
F 46.656313 16.721794 44.733843
F 46.122981 16.721794 66.556434
F 45.589648 16.721794 88.379025
F 45.056315 16.721794 110.201616
F 47.722979 39.875052 1.088660
F 47.189646 39.875052 22.911252
F 46.656313 39.875052 44.733843
F 46.122981 39.875052 66.556434
F 45.589648 39.875052 88.379025
F 45.056315 39.875052 110.201616
F 47.722979 63.028309 1.088660
F 47.189646 63.028309 22.911252
F 46.656313 63.028309 44.733843
F 46.122981 63.028309 66.556434
F 45.589648 63.028309 88.379025
F 45.056315 63.028309 110.201616
F 5.316158 7.717750 3.691533
F 4.782825 7.717750 25.514124
F 4.249492 7.717750 47.336716
F 3.716160 7.717750 69.159307
F 3.182827 7.717750 90.981897
F 2.649495 7.717750 112.804489
F 5.316158 30.871007 3.691533
F 4.782825 30.871007 25.514124
F 4.249492 30.871007 47.336716
F 3.716160 30.871007 69.159307
F 3.182827 30.871007 90.981897
F 2.649495 30.871007 112.804489
F 5.316158 54.024265 3.691533
F 4.782825 54.024265 25.514124
F 4.249492 54.024265 47.336716
F 3.716160 54.024265 69.159307
F 3.182827 54.024265 90.981897
F 2.649495 54.024265 112.804489
F 32.043280 7.717750 4.344730
F 31.509947 7.717750 26.167321
F 30.976615 7.717750 47.989913
F 30.443282 7.717750 69.812503
F 29.909950 7.717750 91.635094
F 29.376617 7.717750 113.457686
F 32.043280 30.871007 4.344730
F 31.509947 30.871007 26.167321
F 30.976615 30.871007 47.989913
F 30.443282 30.871007 69.812503
F 29.909950 30.871007 91.635094
F 29.376617 30.871007 113.457686
F 32.043280 54.024265 4.344730
F 31.509947 54.024265 26.167321
F 30.976615 54.024265 47.989913
F 30.443282 54.024265 69.812503
F 29.909950 54.024265 91.635094
F 29.376617 54.024265 113.457686
F 5.316158 15.435503 3.691532
F 4.782825 15.435503 25.514123
F 4.249493 15.435503 47.336715
F 3.716160 15.435503 69.159306
F 3.182827 15.435503 90.981896
F 2.649495 15.435503 112.804488
F 5.316158 38.588760 3.691532
F 4.782825 38.588760 25.514123
F 4.249493 38.588760 47.336715
F 3.716160 38.588760 69.159306
F 3.182827 38.588760 90.981896
F 2.649495 38.588760 112.804488
F 5.316158 61.742018 3.691532
F 4.782825 61.742018 25.514123
F 4.249493 61.742018 47.336715
F 3.716160 61.742018 69.159306
F 3.182827 61.742018 90.981896
F 2.649495 61.742018 112.804488
F 32.043280 15.435503 4.344729
F 31.509947 15.435503 26.167320
F 30.976615 15.435503 47.989912
F 30.443282 15.435503 69.812502
F 29.909950 15.435503 91.635093
F 29.376617 15.435503 113.457685
F 32.043280 38.588760 4.344729
F 31.509947 38.588760 26.167320
F 30.976615 38.588760 47.989912
F 30.443282 38.588760 69.812502
F 29.909950 38.588760 91.635093
F 29.376617 38.588760 113.457685
F 32.043280 61.742018 4.344729
F 31.509947 61.742018 26.167320
F 30.976615 61.742018 47.989912
F 30.443282 61.742018 69.812502
F 29.909950 61.742018 91.635093
F 29.376617 61.742018 113.457685
F 5.316158 0.000000 3.691533
F 4.782825 0.000000 25.514124
F 4.249492 0.000000 47.336716
F 3.716160 0.000000 69.159307
F 3.182827 0.000000 90.981897
F 2.649495 0.000000 112.804489
F 5.316158 23.153258 3.691533
F 4.782825 23.153258 25.514124
F 4.249492 23.153258 47.336716
F 3.716160 23.153258 69.159307
F 3.182827 23.153258 90.981897
F 2.649495 23.153258 112.804489
F 5.316158 46.306515 3.691533
F 4.782825 46.306515 25.514124
F 4.249492 46.306515 47.336716
F 3.716160 46.306515 69.159307
F 3.182827 46.306515 90.981897
F 2.649495 46.306515 112.804489
F 32.043280 0.000000 4.344730
F 31.509947 0.000000 26.167321
F 30.976615 0.000000 47.989913
F 30.443282 0.000000 69.812503
F 29.909950 0.000000 91.635094
F 29.376617 0.000000 113.457686
F 32.043280 23.153258 4.344730
F 31.509947 23.153258 26.167321
F 30.976615 23.153258 47.989913
F 30.443282 23.153258 69.812503
F 29.909950 23.153258 91.635094
F 29.376617 23.153258 113.457686
F 32.043280 46.306515 4.344730
F 31.509947 46.306515 26.167321
F 30.976615 46.306515 47.989913
F 30.443282 46.306515 69.812503
F 29.909950 46.306515 91.635094
F 29.376617 46.306515 113.457686
F 14.225196 7.717750 3.909265
F 13.691863 7.717750 25.731856
F 13.158530 7.717750 47.554448
F 12.625198 7.717750 69.377039
F 12.091865 7.717750 91.199630
F 11.558532 7.717750 113.022221
F 14.225196 30.871007 3.909265
F 13.691863 30.871007 25.731856
F 13.158530 30.871007 47.554448
F 12.625198 30.871007 69.377039
F 12.091865 30.871007 91.199630
F 11.558532 30.871007 113.022221
F 14.225196 54.024265 3.909265
F 13.691863 54.024265 25.731856
F 13.158530 54.024265 47.554448
F 12.625198 54.024265 69.377039
F 12.091865 54.024265 91.199630
F 11.558532 54.024265 113.022221
F 40.952318 7.717750 4.562462
F 40.418985 7.717750 26.385053
F 39.885653 7.717750 48.207645
F 39.352320 7.717750 70.030236
F 38.818987 7.717750 91.852826
F 38.285655 7.717750 113.675418
F 40.952318 30.871007 4.562462
F 40.418985 30.871007 26.385053
F 39.885653 30.871007 48.207645
F 39.352320 30.871007 70.030236
F 38.818987 30.871007 91.852826
F 38.285655 30.871007 113.675418
F 40.952318 54.024265 4.562462
F 40.418985 54.024265 26.385053
F 39.885653 54.024265 48.207645
F 39.352320 54.024265 70.030236
F 38.818987 54.024265 91.852826
F 38.285655 54.024265 113.675418
F 14.225196 15.435502 3.909264
F 13.691863 15.435502 25.731855
F 13.158530 15.435502 47.554447
F 12.625198 15.435502 69.377038
F 12.091865 15.435502 91.199629
F 11.558532 15.435502 113.022220
F 14.225196 38.588760 3.909264
F 13.691863 38.588760 25.731855
F 13.158530 38.588760 47.554447
F 12.625198 38.588760 69.377038
F 12.091865 38.588760 91.199629
F 11.558532 38.588760 113.022220
F 14.225196 61.742017 3.909264
F 13.691863 61.742017 25.731855
F 13.158530 61.742017 47.554447
F 12.625198 61.742017 69.377038
F 12.091865 61.742017 91.199629
F 11.558532 61.742017 113.022220
F 40.952318 15.435502 4.562461
F 40.418985 15.435502 26.385052
F 39.885653 15.435502 48.207644
F 39.352320 15.435502 70.030235
F 38.818987 15.435502 91.852825
F 38.285655 15.435502 113.675417
F 40.952318 38.588760 4.562461
F 40.418985 38.588760 26.385052
F 39.885653 38.588760 48.207644
F 39.352320 38.588760 70.030235
F 38.818987 38.588760 91.852825
F 38.285655 38.588760 113.675417
F 40.952318 61.742017 4.562461
F 40.418985 61.742017 26.385052
F 39.885653 61.742017 48.207644
F 39.352320 61.742017 70.030235
F 38.818987 61.742017 91.852825
F 38.285655 61.742017 113.675417
F 14.225196 0.000000 3.909265
F 13.691863 0.000000 25.731856
F 13.158530 0.000000 47.554448
F 12.625198 0.000000 69.377039
F 12.091865 0.000000 91.199630
F 11.558532 0.000000 113.022221
F 14.225196 23.153258 3.909265
F 13.691863 23.153258 25.731856
F 13.158530 23.153258 47.554448
F 12.625198 23.153258 69.377039
F 12.091865 23.153258 91.199630
F 11.558532 23.153258 113.022221
F 14.225196 46.306515 3.909265
F 13.691863 46.306515 25.731856
F 13.158530 46.306515 47.554448
F 12.625198 46.306515 69.377039
F 12.091865 46.306515 91.199630
F 11.558532 46.306515 113.022221
F 40.952318 0.000000 4.562462
F 40.418985 0.000000 26.385053
F 39.885653 0.000000 48.207645
F 39.352320 0.000000 70.030236
F 38.818987 0.000000 91.852826
F 38.285655 0.000000 113.675418
F 40.952318 23.153258 4.562462
F 40.418985 23.153258 26.385053
F 39.885653 23.153258 48.207645
F 39.352320 23.153258 70.030236
F 38.818987 23.153258 91.852826
F 38.285655 23.153258 113.675418
F 40.952318 46.306515 4.562462
F 40.418985 46.306515 26.385053
F 39.885653 46.306515 48.207645
F 39.352320 46.306515 70.030236
F 38.818987 46.306515 91.852826
F 38.285655 46.306515 113.675418
F 23.134240 7.717750 4.126997
F 22.600908 7.717750 25.949588
F 22.067575 7.717750 47.772179
F 21.534242 7.717750 69.594770
F 21.000910 7.717750 91.417362
F 20.467577 7.717750 113.239953
F 23.134240 30.871008 4.126997
F 22.600908 30.871008 25.949588
F 22.067575 30.871008 47.772179
F 21.534242 30.871008 69.594770
F 21.000910 30.871008 91.417362
F 20.467577 30.871008 113.239953
F 23.134240 54.024265 4.126997
F 22.600908 54.024265 25.949588
F 22.067575 54.024265 47.772179
F 21.534242 54.024265 69.594770
F 21.000910 54.024265 91.417362
F 20.467577 54.024265 113.239953
F 49.861363 7.717750 4.780194
F 49.328030 7.717750 26.602784
F 48.794697 7.717750 48.425376
F 48.261365 7.717750 70.247967
F 47.728032 7.717750 92.070559
F 47.194699 7.717750 113.893150
F 49.861363 30.871008 4.780194
F 49.328030 30.871008 26.602784
F 48.794697 30.871008 48.425376
F 48.261365 30.871008 70.247967
F 47.728032 30.871008 92.070559
F 47.194699 30.871008 113.893150
F 49.861363 54.024265 4.780194
F 49.328030 54.024265 26.602784
F 48.794697 54.024265 48.425376
F 48.261365 54.024265 70.247967
F 47.728032 54.024265 92.070559
F 47.194699 54.024265 113.893150
F 23.134240 15.435503 4.126996
F 22.600908 15.435503 25.949587
F 22.067575 15.435503 47.772178
F 21.534242 15.435503 69.594769
F 21.000910 15.435503 91.417361
F 20.467577 15.435503 113.239952
F 23.134240 38.588760 4.126996
F 22.600908 38.588760 25.949587
F 22.067575 38.588760 47.772178
F 21.534242 38.588760 69.594769
F 21.000910 38.588760 91.417361
F 20.467577 38.588760 113.239952
F 23.134240 61.742018 4.126996
F 22.600908 61.742018 25.949587
F 22.067575 61.742018 47.772178
F 21.534242 61.742018 69.594769
F 21.000910 61.742018 91.417361
F 20.467577 61.742018 113.239952
F 49.861363 15.435503 4.780193
F 49.328030 15.435503 26.602783
F 48.794697 15.435503 48.425375
F 48.261365 15.435503 70.247966
F 47.728032 15.435503 92.070558
F 47.194699 15.435503 113.893149
F 49.861363 38.588760 4.780193
F 49.328030 38.588760 26.602783
F 48.794697 38.588760 48.425375
F 48.261365 38.588760 70.247966
F 47.728032 38.588760 92.070558
F 47.194699 38.588760 113.893149
F 49.861363 61.742018 4.780193
F 49.328030 61.742018 26.602783
F 48.794697 61.742018 48.425375
F 48.261365 61.742018 70.247966
F 47.728032 61.742018 92.070558
F 47.194699 61.742018 113.893149
F 23.134240 0.000001 4.126997
F 22.600908 0.000001 25.949588
F 22.067575 0.000001 47.772179
F 21.534242 0.000001 69.594770
F 21.000910 0.000001 91.417362
F 20.467577 0.000001 113.239953
F 23.134240 23.153258 4.126997
F 22.600908 23.153258 25.949588
F 22.067575 23.153258 47.772179
F 21.534242 23.153258 69.594770
F 21.000910 23.153258 91.417362
F 20.467577 23.153258 113.239953
F 23.134240 46.306516 4.126997
F 22.600908 46.306516 25.949588
F 22.067575 46.306516 47.772179
F 21.534242 46.306516 69.594770
F 21.000910 46.306516 91.417362
F 20.467577 46.306516 113.239953
F 49.861363 0.000001 4.780194
F 49.328030 0.000001 26.602784
F 48.794697 0.000001 48.425376
F 48.261365 0.000001 70.247967
F 47.728032 0.000001 92.070559
F 47.194699 0.000001 113.893150
F 49.861363 23.153258 4.780194
F 49.328030 23.153258 26.602784
F 48.794697 23.153258 48.425376
F 48.261365 23.153258 70.247967
F 47.728032 23.153258 92.070559
F 47.194699 23.153258 113.893150
F 49.861363 46.306516 4.780194
F 49.328030 46.306516 26.602784
F 48.794697 46.306516 48.425376
F 48.261365 46.306516 70.247967
F 47.728032 46.306516 92.070559
F 47.194699 46.306516 113.893150
F 5.405033 5.145166 0.054435
F 4.871700 5.145166 21.877026
F 4.338367 5.145166 43.699617
F 3.805035 5.145166 65.522208
F 3.271702 5.145166 87.344799
F 2.738369 5.145166 109.167390
F 5.405033 28.298423 0.054435
F 4.871700 28.298423 21.877026
F 4.338367 28.298423 43.699617
F 3.805035 28.298423 65.522208
F 3.271702 28.298423 87.344799
F 2.738369 28.298423 109.167390
F 5.405033 51.451681 0.054435
F 4.871700 51.451681 21.877026
F 4.338367 51.451681 43.699617
F 3.805035 51.451681 65.522208
F 3.271702 51.451681 87.344799
F 2.738369 51.451681 109.167390
F 32.132155 5.145166 0.707632
F 31.598822 5.145166 22.530223
F 31.065490 5.145166 44.352813
F 30.532157 5.145166 66.175405
F 29.998824 5.145166 87.997996
F 29.465492 5.145166 109.820587
F 32.132155 28.298423 0.707632
F 31.598822 28.298423 22.530223
F 31.065490 28.298423 44.352813
F 30.532157 28.298423 66.175405
F 29.998824 28.298423 87.997996
F 29.465492 28.298423 109.820587
F 32.132155 51.451681 0.707632
F 31.598822 51.451681 22.530223
F 31.065490 51.451681 44.352813
F 30.532157 51.451681 66.175405
F 29.998824 51.451681 87.997996
F 29.465492 51.451681 109.820587
F 5.405033 12.862918 0.054434
F 4.871700 12.862918 21.877025
F 4.338367 12.862918 43.699616
F 3.805035 12.862918 65.522207
F 3.271702 12.862918 87.344798
F 2.738369 12.862918 109.167390
F 5.405033 36.016175 0.054434
F 4.871700 36.016175 21.877025
F 4.338367 36.016175 43.699616
F 3.805035 36.016175 65.522207
F 3.271702 36.016175 87.344798
F 2.738369 36.016175 109.167390
F 5.405033 59.169433 0.054434
F 4.871700 59.169433 21.877025
F 4.338367 59.169433 43.699616
F 3.805035 59.169433 65.522207
F 3.271702 59.169433 87.344798
F 2.738369 59.169433 109.167390
F 32.132155 12.862918 0.707631
F 31.598822 12.862918 22.530222
F 31.065490 12.862918 44.352812
F 30.532157 12.862918 66.175404
F 29.998824 12.862918 87.997995
F 29.465492 12.862918 109.820587
F 32.132155 36.016175 0.707631
F 31.598822 36.016175 22.530222
F 31.065490 36.016175 44.352812
F 30.532157 36.016175 66.175404
F 29.998824 36.016175 87.997995
F 29.465492 36.016175 109.820587
F 32.132155 59.169433 0.707631
F 31.598822 59.169433 22.530222
F 31.065490 59.169433 44.352812
F 30.532157 59.169433 66.175404
F 29.998824 59.169433 87.997995
F 29.465492 59.169433 109.820587
F 5.405033 20.580673 0.054434
F 4.871700 20.580673 21.877026
F 4.338367 20.580673 43.699617
F 3.805035 20.580673 65.522207
F 3.271702 20.580673 87.344799
F 2.738369 20.580673 109.167390
F 5.405033 43.733931 0.054434
F 4.871700 43.733931 21.877026
F 4.338367 43.733931 43.699617
F 3.805035 43.733931 65.522207
F 3.271702 43.733931 87.344799
F 2.738369 43.733931 109.167390
F 5.405033 66.887188 0.054434
F 4.871700 66.887188 21.877026
F 4.338367 66.887188 43.699617
F 3.805035 66.887188 65.522207
F 3.271702 66.887188 87.344799
F 2.738369 66.887188 109.167390
F 32.132155 20.580673 0.707631
F 31.598822 20.580673 22.530223
F 31.065490 20.580673 44.352813
F 30.532157 20.580673 66.175404
F 29.998824 20.580673 87.997996
F 29.465492 20.580673 109.820587
F 32.132155 43.733931 0.707631
F 31.598822 43.733931 22.530223
F 31.065490 43.733931 44.352813
F 30.532157 43.733931 66.175404
F 29.998824 43.733931 87.997996
F 29.465492 43.733931 109.820587
F 32.132155 66.887188 0.707631
F 31.598822 66.887188 22.530223
F 31.065490 66.887188 44.352813
F 30.532157 66.887188 66.175404
F 29.998824 66.887188 87.997996
F 29.465492 66.887188 109.820587
F 14.314069 5.145165 0.272166
F 13.780737 5.145165 22.094757
F 13.247404 5.145165 43.917349
F 12.714071 5.145165 65.739940
F 12.180739 5.145165 87.562531
F 11.647406 5.145165 109.385122
F 14.314069 28.298422 0.272166
F 13.780737 28.298422 22.094757
F 13.247404 28.298422 43.917349
F 12.714071 28.298422 65.739940
F 12.180739 28.298422 87.562531
F 11.647406 28.298422 109.385122
F 14.314069 51.451680 0.272166
F 13.780737 51.451680 22.094757
F 13.247404 51.451680 43.917349
F 12.714071 51.451680 65.739940
F 12.180739 51.451680 87.562531
F 11.647406 51.451680 109.385122
F 41.041192 5.145165 0.925363
F 40.507859 5.145165 22.747954
F 39.974526 5.145165 44.570546
F 39.441194 5.145165 66.393136
F 38.907861 5.145165 88.215728
F 38.374528 5.145165 110.038319
F 41.041192 28.298422 0.925363
F 40.507859 28.298422 22.747954
F 39.974526 28.298422 44.570546
F 39.441194 28.298422 66.393136
F 38.907861 28.298422 88.215728
F 38.374528 28.298422 110.038319
F 41.041192 51.451680 0.925363
F 40.507859 51.451680 22.747954
F 39.974526 51.451680 44.570546
F 39.441194 51.451680 66.393136
F 38.907861 51.451680 88.215728
F 38.374528 51.451680 110.038319
F 14.314069 12.862917 0.272165
F 13.780737 12.862917 22.094756
F 13.247404 12.862917 43.917348
F 12.714071 12.862917 65.739939
F 12.180739 12.862917 87.562530
F 11.647406 12.862917 109.385121
F 14.314069 36.016174 0.272165
F 13.780737 36.016174 22.094756
F 13.247404 36.016174 43.917348
F 12.714071 36.016174 65.739939
F 12.180739 36.016174 87.562530
F 11.647406 36.016174 109.385121
F 14.314069 59.169432 0.272165
F 13.780737 59.169432 22.094756
F 13.247404 59.169432 43.917348
F 12.714071 59.169432 65.739939
F 12.180739 59.169432 87.562530
F 11.647406 59.169432 109.385121
F 41.041192 12.862917 0.925362
F 40.507859 12.862917 22.747953
F 39.974526 12.862917 44.570545
F 39.441194 12.862917 66.393135
F 38.907861 12.862917 88.215727
F 38.374528 12.862917 110.038318
F 41.041192 36.016174 0.925362
F 40.507859 36.016174 22.747953
F 39.974526 36.016174 44.570545
F 39.441194 36.016174 66.393135
F 38.907861 36.016174 88.215727
F 38.374528 36.016174 110.038318
F 41.041192 59.169432 0.925362
F 40.507859 59.169432 22.747953
F 39.974526 59.169432 44.570545
F 39.441194 59.169432 66.393135
F 38.907861 59.169432 88.215727
F 38.374528 59.169432 110.038318
F 14.314069 20.580672 0.272166
F 13.780737 20.580672 22.094757
F 13.247404 20.580672 43.917349
F 12.714071 20.580672 65.739940
F 12.180739 20.580672 87.562530
F 11.647406 20.580672 109.385122
F 14.314069 43.733930 0.272166
F 13.780737 43.733930 22.094757
F 13.247404 43.733930 43.917349
F 12.714071 43.733930 65.739940
F 12.180739 43.733930 87.562530
F 11.647406 43.733930 109.385122
F 14.314069 66.887187 0.272166
F 13.780737 66.887187 22.094757
F 13.247404 66.887187 43.917349
F 12.714071 66.887187 65.739940
F 12.180739 66.887187 87.562530
F 11.647406 66.887187 109.385122
F 41.041192 20.580672 0.925363
F 40.507859 20.580672 22.747954
F 39.974526 20.580672 44.570546
F 39.441194 20.580672 66.393136
F 38.907861 20.580672 88.215727
F 38.374528 20.580672 110.038319
F 41.041192 43.733930 0.925363
F 40.507859 43.733930 22.747954
F 39.974526 43.733930 44.570546
F 39.441194 43.733930 66.393136
F 38.907861 43.733930 88.215727
F 38.374528 43.733930 110.038319
F 41.041192 66.887187 0.925363
F 40.507859 66.887187 22.747954
F 39.974526 66.887187 44.570546
F 39.441194 66.887187 66.393136
F 38.907861 66.887187 88.215727
F 38.374528 66.887187 110.038319
F 23.223116 5.145164 0.489898
F 22.689783 5.145164 22.312489
F 22.156451 5.145164 44.135080
F 21.623118 5.145164 65.957672
F 21.089786 5.145164 87.780263
F 20.556453 5.145164 109.602854
F 23.223116 28.298422 0.489898
F 22.689783 28.298422 22.312489
F 22.156451 28.298422 44.135080
F 21.623118 28.298422 65.957672
F 21.089786 28.298422 87.780263
F 20.556453 28.298422 109.602854
F 23.223116 51.451679 0.489898
F 22.689783 51.451679 22.312489
F 22.156451 51.451679 44.135080
F 21.623118 51.451679 65.957672
F 21.089786 51.451679 87.780263
F 20.556453 51.451679 109.602854
F 49.950238 5.145164 1.143094
F 49.416906 5.145164 22.965686
F 48.883573 5.145164 44.788277
F 48.350240 5.145164 66.610869
F 47.816908 5.145164 88.433460
F 47.283575 5.145164 110.256050
F 49.950238 28.298422 1.143094
F 49.416906 28.298422 22.965686
F 48.883573 28.298422 44.788277
F 48.350240 28.298422 66.610869
F 47.816908 28.298422 88.433460
F 47.283575 28.298422 110.256050
F 49.950238 51.451679 1.143094
F 49.416906 51.451679 22.965686
F 48.883573 51.451679 44.788277
F 48.350240 51.451679 66.610869
F 47.816908 51.451679 88.433460
F 47.283575 51.451679 110.256050
F 23.223116 12.862916 0.489898
F 22.689783 12.862916 22.312488
F 22.156451 12.862916 44.135079
F 21.623118 12.862916 65.957671
F 21.089786 12.862916 87.780262
F 20.556453 12.862916 109.602854
F 23.223116 36.016174 0.489898
F 22.689783 36.016174 22.312488
F 22.156451 36.016174 44.135079
F 21.623118 36.016174 65.957671
F 21.089786 36.016174 87.780262
F 20.556453 36.016174 109.602854
F 23.223116 59.169431 0.489898
F 22.689783 59.169431 22.312488
F 22.156451 59.169431 44.135079
F 21.623118 59.169431 65.957671
F 21.089786 59.169431 87.780262
F 20.556453 59.169431 109.602854
F 49.950238 12.862916 1.143094
F 49.416906 12.862916 22.965685
F 48.883573 12.862916 44.788276
F 48.350241 12.862916 66.610868
F 47.816908 12.862916 88.433459
F 47.283575 12.862916 110.256050
F 49.950238 36.016174 1.143094
F 49.416906 36.016174 22.965685
F 48.883573 36.016174 44.788276
F 48.350241 36.016174 66.610868
F 47.816908 36.016174 88.433459
F 47.283575 36.016174 110.256050
F 49.950238 59.169431 1.143094
F 49.416906 59.169431 22.965685
F 48.883573 59.169431 44.788276
F 48.350241 59.169431 66.610868
F 47.816908 59.169431 88.433459
F 47.283575 59.169431 110.256050
F 23.223116 20.580672 0.489898
F 22.689783 20.580672 22.312489
F 22.156451 20.580672 44.135080
F 21.623118 20.580672 65.957671
F 21.089786 20.580672 87.780263
F 20.556453 20.580672 109.602854
F 23.223116 43.733929 0.489898
F 22.689783 43.733929 22.312489
F 22.156451 43.733929 44.135080
F 21.623118 43.733929 65.957671
F 21.089786 43.733929 87.780263
F 20.556453 43.733929 109.602854
F 23.223116 66.887187 0.489898
F 22.689783 66.887187 22.312489
F 22.156451 66.887187 44.135080
F 21.623118 66.887187 65.957671
F 21.089786 66.887187 87.780263
F 20.556453 66.887187 109.602854
F 49.950238 20.580672 1.143094
F 49.416906 20.580672 22.965686
F 48.883573 20.580672 44.788277
F 48.350241 20.580672 66.610868
F 47.816908 20.580672 88.433460
F 47.283575 20.580672 110.256050
F 49.950238 43.733929 1.143094
F 49.416906 43.733929 22.965686
F 48.883573 43.733929 44.788277
F 48.350241 43.733929 66.610868
F 47.816908 43.733929 88.433460
F 47.283575 43.733929 110.256050
F 49.950238 66.887187 1.143094
F 49.416906 66.887187 22.965686
F 48.883573 66.887187 44.788277
F 48.350241 66.887187 66.610868
F 47.816908 66.887187 88.433460
F 47.283575 66.887187 110.256050
F 5.338378 5.145165 2.782257
F 4.805045 5.145165 24.604849
F 4.271713 5.145165 46.427439
F 3.738380 5.145165 68.250031
F 3.205047 5.145165 90.072622
F 2.671715 5.145165 111.895213
F 5.338378 28.298423 2.782257
F 4.805045 28.298423 24.604849
F 4.271713 28.298423 46.427439
F 3.738380 28.298423 68.250031
F 3.205047 28.298423 90.072622
F 2.671715 28.298423 111.895213
F 5.338378 51.451680 2.782257
F 4.805045 51.451680 24.604849
F 4.271713 51.451680 46.427439
F 3.738380 51.451680 68.250031
F 3.205047 51.451680 90.072622
F 2.671715 51.451680 111.895213
F 32.065500 5.145165 3.435454
F 31.532168 5.145165 25.258045
F 30.998835 5.145165 47.080636
F 30.465502 5.145165 68.903228
F 29.932170 5.145165 90.725819
F 29.398837 5.145165 112.548409
F 32.065500 28.298423 3.435454
F 31.532168 28.298423 25.258045
F 30.998835 28.298423 47.080636
F 30.465502 28.298423 68.903228
F 29.932170 28.298423 90.725819
F 29.398837 28.298423 112.548409
F 32.065500 51.451680 3.435454
F 31.532168 51.451680 25.258045
F 30.998835 51.451680 47.080636
F 30.465502 51.451680 68.903228
F 29.932170 51.451680 90.725819
F 29.398837 51.451680 112.548409
F 5.338378 12.862917 2.782258
F 4.805045 12.862917 24.604850
F 4.271713 12.862917 46.427440
F 3.738380 12.862917 68.250032
F 3.205047 12.862917 90.072623
F 2.671715 12.862917 111.895214
F 5.338378 36.016175 2.782258
F 4.805045 36.016175 24.604850
F 4.271713 36.016175 46.427440
F 3.738380 36.016175 68.250032
F 3.205047 36.016175 90.072623
F 2.671715 36.016175 111.895214
F 5.338378 59.169432 2.782258
F 4.805045 59.169432 24.604850
F 4.271713 59.169432 46.427440
F 3.738380 59.169432 68.250032
F 3.205047 59.169432 90.072623
F 2.671715 59.169432 111.895214
F 32.065500 12.862917 3.435455
F 31.532168 12.862917 25.258046
F 30.998835 12.862917 47.080637
F 30.465502 12.862917 68.903229
F 29.932170 12.862917 90.725820
F 29.398837 12.862917 112.548410
F 32.065500 36.016175 3.435455
F 31.532168 36.016175 25.258046
F 30.998835 36.016175 47.080637
F 30.465502 36.016175 68.903229
F 29.932170 36.016175 90.725820
F 29.398837 36.016175 112.548410
F 32.065500 59.169432 3.435455
F 31.532168 59.169432 25.258046
F 30.998835 59.169432 47.080637
F 30.465502 59.169432 68.903229
F 29.932170 59.169432 90.725820
F 29.398837 59.169432 112.548410
F 5.338378 20.580673 2.782258
F 4.805045 20.580673 24.604849
F 4.271713 20.580673 46.427439
F 3.738380 20.580673 68.250031
F 3.205047 20.580673 90.072622
F 2.671715 20.580673 111.895214
F 5.338378 43.733930 2.782258
F 4.805045 43.733930 24.604849
F 4.271713 43.733930 46.427439
F 3.738380 43.733930 68.250031
F 3.205047 43.733930 90.072622
F 2.671715 43.733930 111.895214
F 5.338378 66.887188 2.782258
F 4.805045 66.887188 24.604849
F 4.271713 66.887188 46.427439
F 3.738380 66.887188 68.250031
F 3.205047 66.887188 90.072622
F 2.671715 66.887188 111.895214
F 32.065500 20.580673 3.435455
F 31.532168 20.580673 25.258045
F 30.998835 20.580673 47.080636
F 30.465502 20.580673 68.903228
F 29.932170 20.580673 90.725819
F 29.398837 20.580673 112.548410
F 32.065500 43.733930 3.435455
F 31.532168 43.733930 25.258045
F 30.998835 43.733930 47.080636
F 30.465502 43.733930 68.903228
F 29.932170 43.733930 90.725819
F 29.398837 43.733930 112.548410
F 32.065500 66.887188 3.435455
F 31.532168 66.887188 25.258045
F 30.998835 66.887188 47.080636
F 30.465502 66.887188 68.903228
F 29.932170 66.887188 90.725819
F 29.398837 66.887188 112.548410
F 14.247416 5.145165 2.999990
F 13.714083 5.145165 24.822581
F 13.180750 5.145165 46.645173
F 12.647418 5.145165 68.467763
F 12.114085 5.145165 90.290354
F 11.580753 5.145165 112.112946
F 14.247416 28.298422 2.999990
F 13.714083 28.298422 24.822581
F 13.180750 28.298422 46.645173
F 12.647418 28.298422 68.467763
F 12.114085 28.298422 90.290354
F 11.580753 28.298422 112.112946
F 14.247416 51.451680 2.999990
F 13.714083 51.451680 24.822581
F 13.180750 51.451680 46.645173
F 12.647418 51.451680 68.467763
F 12.114085 51.451680 90.290354
F 11.580753 51.451680 112.112946
F 40.974538 5.145165 3.653187
F 40.441205 5.145165 25.475778
F 39.907873 5.145165 47.298369
F 39.374540 5.145165 69.120960
F 38.841208 5.145165 90.943551
F 38.307875 5.145165 112.766143
F 40.974538 28.298422 3.653187
F 40.441205 28.298422 25.475778
F 39.907873 28.298422 47.298369
F 39.374540 28.298422 69.120960
F 38.841208 28.298422 90.943551
F 38.307875 28.298422 112.766143
F 40.974538 51.451680 3.653187
F 40.441205 51.451680 25.475778
F 39.907873 51.451680 47.298369
F 39.374540 51.451680 69.120960
F 38.841208 51.451680 90.943551
F 38.307875 51.451680 112.766143
F 14.247416 12.862917 2.999991
F 13.714083 12.862917 24.822582
F 13.180750 12.862917 46.645174
F 12.647418 12.862917 68.467764
F 12.114085 12.862917 90.290355
F 11.580753 12.862917 112.112947
F 14.247416 36.016175 2.999991
F 13.714083 36.016175 24.822582
F 13.180750 36.016175 46.645174
F 12.647418 36.016175 68.467764
F 12.114085 36.016175 90.290355
F 11.580753 36.016175 112.112947
F 14.247416 59.169432 2.999991
F 13.714083 59.169432 24.822582
F 13.180750 59.169432 46.645174
F 12.647418 59.169432 68.467764
F 12.114085 59.169432 90.290355
F 11.580753 59.169432 112.112947
F 40.974538 12.862917 3.653188
F 40.441205 12.862917 25.475779
F 39.907873 12.862917 47.298370
F 39.374540 12.862917 69.120961
F 38.841207 12.862917 90.943552
F 38.307875 12.862917 112.766144
F 40.974538 36.016175 3.653188
F 40.441205 36.016175 25.475779
F 39.907873 36.016175 47.298370
F 39.374540 36.016175 69.120961
F 38.841207 36.016175 90.943552
F 38.307875 36.016175 112.766144
F 40.974538 59.169432 3.653188
F 40.441205 59.169432 25.475779
F 39.907873 59.169432 47.298370
F 39.374540 59.169432 69.120961
F 38.841207 59.169432 90.943552
F 38.307875 59.169432 112.766144
F 14.247416 20.580672 2.999990
F 13.714083 20.580672 24.822582
F 13.180750 20.580672 46.645173
F 12.647418 20.580672 68.467763
F 12.114085 20.580672 90.290355
F 11.580753 20.580672 112.112946
F 14.247416 43.733930 2.999990
F 13.714083 43.733930 24.822582
F 13.180750 43.733930 46.645173
F 12.647418 43.733930 68.467763
F 12.114085 43.733930 90.290355
F 11.580753 43.733930 112.112946
F 14.247416 66.887187 2.999990
F 13.714083 66.887187 24.822582
F 13.180750 66.887187 46.645173
F 12.647418 66.887187 68.467763
F 12.114085 66.887187 90.290355
F 11.580753 66.887187 112.112946
F 40.974538 20.580672 3.653187
F 40.441205 20.580672 25.475779
F 39.907873 20.580672 47.298369
F 39.374540 20.580672 69.120960
F 38.841207 20.580672 90.943552
F 38.307875 20.580672 112.766143
F 40.974538 43.733930 3.653187
F 40.441205 43.733930 25.475779
F 39.907873 43.733930 47.298369
F 39.374540 43.733930 69.120960
F 38.841207 43.733930 90.943552
F 38.307875 43.733930 112.766143
F 40.974538 66.887187 3.653187
F 40.441205 66.887187 25.475779
F 39.907873 66.887187 47.298369
F 39.374540 66.887187 69.120960
F 38.841207 66.887187 90.943552
F 38.307875 66.887187 112.766143
F 23.156461 5.145164 3.217722
F 22.623128 5.145164 25.040314
F 22.089795 5.145164 46.862905
F 21.556463 5.145164 68.685497
F 21.023130 5.145164 90.508087
F 20.489797 5.145164 112.330678
F 23.156461 28.298422 3.217722
F 22.623128 28.298422 25.040314
F 22.089795 28.298422 46.862905
F 21.556463 28.298422 68.685497
F 21.023130 28.298422 90.508087
F 20.489797 28.298422 112.330678
F 23.156461 51.451679 3.217722
F 22.623128 51.451679 25.040314
F 22.089795 51.451679 46.862905
F 21.556463 51.451679 68.685497
F 21.023130 51.451679 90.508087
F 20.489797 51.451679 112.330678
F 49.883584 5.145164 3.870919
F 49.350251 5.145164 25.693511
F 48.816919 5.145164 47.516102
F 48.283586 5.145164 69.338693
F 47.750253 5.145164 91.161284
F 47.216921 5.145164 112.983875
F 49.883584 28.298422 3.870919
F 49.350251 28.298422 25.693511
F 48.816919 28.298422 47.516102
F 48.283586 28.298422 69.338693
F 47.750253 28.298422 91.161284
F 47.216921 28.298422 112.983875
F 49.883584 51.451679 3.870919
F 49.350251 51.451679 25.693511
F 48.816919 51.451679 47.516102
F 48.283586 51.451679 69.338693
F 47.750253 51.451679 91.161284
F 47.216921 51.451679 112.983875
F 23.156460 12.862917 3.217723
F 22.623128 12.862917 25.040315
F 22.089795 12.862917 46.862906
F 21.556463 12.862917 68.685497
F 21.023130 12.862917 90.508088
F 20.489797 12.862917 112.330679
F 23.156460 36.016174 3.217723
F 22.623128 36.016174 25.040315
F 22.089795 36.016174 46.862906
F 21.556463 36.016174 68.685497
F 21.023130 36.016174 90.508088
F 20.489797 36.016174 112.330679
F 23.156460 59.169432 3.217723
F 22.623128 59.169432 25.040315
F 22.089795 59.169432 46.862906
F 21.556463 59.169432 68.685497
F 21.023130 59.169432 90.508088
F 20.489797 59.169432 112.330679
F 49.883584 12.862917 3.870920
F 49.350251 12.862917 25.693512
F 48.816919 12.862917 47.516103
F 48.283586 12.862917 69.338693
F 47.750253 12.862917 91.161285
F 47.216921 12.862917 112.983876
F 49.883584 36.016174 3.870920
F 49.350251 36.016174 25.693512
F 48.816919 36.016174 47.516103
F 48.283586 36.016174 69.338693
F 47.750253 36.016174 91.161285
F 47.216921 36.016174 112.983876
F 49.883584 59.169432 3.870920
F 49.350251 59.169432 25.693512
F 48.816919 59.169432 47.516103
F 48.283586 59.169432 69.338693
F 47.750253 59.169432 91.161285
F 47.216921 59.169432 112.983876
F 23.156460 20.580672 3.217723
F 22.623128 20.580672 25.040314
F 22.089795 20.580672 46.862905
F 21.556463 20.580672 68.685497
F 21.023130 20.580672 90.508087
F 20.489797 20.580672 112.330679
F 23.156460 43.733929 3.217723
F 22.623128 43.733929 25.040314
F 22.089795 43.733929 46.862905
F 21.556463 43.733929 68.685497
F 21.023130 43.733929 90.508087
F 20.489797 43.733929 112.330679
F 23.156460 66.887187 3.217723
F 22.623128 66.887187 25.040314
F 22.089795 66.887187 46.862905
F 21.556463 66.887187 68.685497
F 21.023130 66.887187 90.508087
F 20.489797 66.887187 112.330679
F 49.883584 20.580672 3.870920
F 49.350251 20.580672 25.693511
F 48.816919 20.580672 47.516102
F 48.283586 20.580672 69.338693
F 47.750253 20.580672 91.161284
F 47.216921 20.580672 112.983876
F 49.883584 43.733929 3.870920
F 49.350251 43.733929 25.693511
F 48.816919 43.733929 47.516102
F 48.283586 43.733929 69.338693
F 47.750253 43.733929 91.161284
F 47.216921 43.733929 112.983876
F 49.883584 66.887187 3.870920
F 49.350251 66.887187 25.693511
F 48.816919 66.887187 47.516102
F 48.283586 66.887187 69.338693
F 47.750253 66.887187 91.161284
F 47.216921 66.887187 112.983876
F 5.249479 7.717749 6.419355
F 4.716147 7.717749 28.241947
F 4.182814 7.717749 50.064538
F 3.649481 7.717749 71.887129
F 3.116149 7.717749 93.709721
F 2.582816 7.717749 115.532311
F 5.249479 30.871007 6.419355
F 4.716147 30.871007 28.241947
F 4.182814 30.871007 50.064538
F 3.649481 30.871007 71.887129
F 3.116149 30.871007 93.709721
F 2.582816 30.871007 115.532311
F 5.249479 54.024264 6.419355
F 4.716147 54.024264 28.241947
F 4.182814 54.024264 50.064538
F 3.649481 54.024264 71.887129
F 3.116149 54.024264 93.709721
F 2.582816 54.024264 115.532311
F 31.976602 7.717749 7.072552
F 31.443269 7.717749 28.895144
F 30.909936 7.717749 50.717735
F 30.376604 7.717749 72.540326
F 29.843271 7.717749 94.362917
F 29.309938 7.717749 116.185508
F 31.976602 30.871007 7.072552
F 31.443269 30.871007 28.895144
F 30.909936 30.871007 50.717735
F 30.376604 30.871007 72.540326
F 29.843271 30.871007 94.362917
F 29.309938 30.871007 116.185508
F 31.976602 54.024264 7.072552
F 31.443269 54.024264 28.895144
F 30.909936 54.024264 50.717735
F 30.376604 54.024264 72.540326
F 29.843271 54.024264 94.362917
F 29.309938 54.024264 116.185508
F 5.249479 15.435502 6.419356
F 4.716147 15.435502 28.241948
F 4.182814 15.435502 50.064539
F 3.649481 15.435502 71.887130
F 3.116149 15.435502 93.709722
F 2.582816 15.435502 115.532312
F 5.249479 38.588760 6.419356
F 4.716147 38.588760 28.241948
F 4.182814 38.588760 50.064539
F 3.649481 38.588760 71.887130
F 3.116149 38.588760 93.709722
F 2.582816 38.588760 115.532312
F 5.249479 61.742017 6.419356
F 4.716147 61.742017 28.241948
F 4.182814 61.742017 50.064539
F 3.649481 61.742017 71.887130
F 3.116149 61.742017 93.709722
F 2.582816 61.742017 115.532312
F 31.976602 15.435502 7.072553
F 31.443269 15.435502 28.895145
F 30.909936 15.435502 50.717736
F 30.376604 15.435502 72.540327
F 29.843271 15.435502 94.362918
F 29.309938 15.435502 116.185509
F 31.976602 38.588760 7.072553
F 31.443269 38.588760 28.895145
F 30.909936 38.588760 50.717736
F 30.376604 38.588760 72.540327
F 29.843271 38.588760 94.362918
F 29.309938 38.588760 116.185509
F 31.976602 61.742017 7.072553
F 31.443269 61.742017 28.895145
F 30.909936 61.742017 50.717736
F 30.376604 61.742017 72.540327
F 29.843271 61.742017 94.362918
F 29.309938 61.742017 116.185509
F 5.249479 0.000000 6.419355
F 4.716147 0.000000 28.241947
F 4.182814 0.000000 50.064538
F 3.649481 0.000000 71.887129
F 3.116149 0.000000 93.709721
F 2.582816 0.000000 115.532311
F 5.249479 23.153257 6.419355
F 4.716147 23.153257 28.241947
F 4.182814 23.153257 50.064538
F 3.649481 23.153257 71.887129
F 3.116149 23.153257 93.709721
F 2.582816 23.153257 115.532311
F 5.249479 46.306515 6.419355
F 4.716147 46.306515 28.241947
F 4.182814 46.306515 50.064538
F 3.649481 46.306515 71.887129
F 3.116149 46.306515 93.709721
F 2.582816 46.306515 115.532311
F 31.976602 0.000000 7.072552
F 31.443269 0.000000 28.895144
F 30.909936 0.000000 50.717735
F 30.376604 0.000000 72.540326
F 29.843271 0.000000 94.362917
F 29.309938 0.000000 116.185508
F 31.976602 23.153257 7.072552
F 31.443269 23.153257 28.895144
F 30.909936 23.153257 50.717735
F 30.376604 23.153257 72.540326
F 29.843271 23.153257 94.362917
F 29.309938 23.153257 116.185508
F 31.976602 46.306515 7.072552
F 31.443269 46.306515 28.895144
F 30.909936 46.306515 50.717735
F 30.376604 46.306515 72.540326
F 29.843271 46.306515 94.362917
F 29.309938 46.306515 116.185508
F 14.158516 7.717750 6.637089
F 13.625183 7.717750 28.459679
F 13.091851 7.717750 50.282270
F 12.558518 7.717750 72.104862
F 12.025185 7.717750 93.927453
F 11.491853 7.717750 115.750045
F 14.158516 30.871007 6.637089
F 13.625183 30.871007 28.459679
F 13.091851 30.871007 50.282270
F 12.558518 30.871007 72.104862
F 12.025185 30.871007 93.927453
F 11.491853 30.871007 115.750045
F 14.158516 54.024265 6.637089
F 13.625183 54.024265 28.459679
F 13.091851 54.024265 50.282270
F 12.558518 54.024265 72.104862
F 12.025185 54.024265 93.927453
F 11.491853 54.024265 115.750045
F 40.885638 7.717750 7.290285
F 40.352306 7.717750 29.112876
F 39.818973 7.717750 50.935467
F 39.285640 7.717750 72.758059
F 38.752308 7.717750 94.580650
F 38.218975 7.717750 116.403241
F 40.885638 30.871007 7.290285
F 40.352306 30.871007 29.112876
F 39.818973 30.871007 50.935467
F 39.285640 30.871007 72.758059
F 38.752308 30.871007 94.580650
F 38.218975 30.871007 116.403241
F 40.885638 54.024265 7.290285
F 40.352306 54.024265 29.112876
F 39.818973 54.024265 50.935467
F 39.285640 54.024265 72.758059
F 38.752308 54.024265 94.580650
F 38.218975 54.024265 116.403241
F 14.158516 15.435503 6.637090
F 13.625183 15.435503 28.459680
F 13.091851 15.435503 50.282271
F 12.558518 15.435503 72.104863
F 12.025185 15.435503 93.927454
F 11.491853 15.435503 115.750046
F 14.158516 38.588760 6.637090
F 13.625183 38.588760 28.459680
F 13.091851 38.588760 50.282271
F 12.558518 38.588760 72.104863
F 12.025185 38.588760 93.927454
F 11.491853 38.588760 115.750046
F 14.158516 61.742018 6.637090
F 13.625183 61.742018 28.459680
F 13.091851 61.742018 50.282271
F 12.558518 61.742018 72.104863
F 12.025185 61.742018 93.927454
F 11.491853 61.742018 115.750046
F 40.885638 15.435503 7.290286
F 40.352306 15.435503 29.112877
F 39.818973 15.435503 50.935468
F 39.285640 15.435503 72.758060
F 38.752308 15.435503 94.580651
F 38.218975 15.435503 116.403242
F 40.885638 38.588760 7.290286
F 40.352306 38.588760 29.112877
F 39.818973 38.588760 50.935468
F 39.285640 38.588760 72.758060
F 38.752308 38.588760 94.580651
F 38.218975 38.588760 116.403242
F 40.885638 61.742018 7.290286
F 40.352306 61.742018 29.112877
F 39.818973 61.742018 50.935468
F 39.285640 61.742018 72.758060
F 38.752308 61.742018 94.580651
F 38.218975 61.742018 116.403242
F 14.158516 0.000000 6.637089
F 13.625183 0.000000 28.459679
F 13.091851 0.000000 50.282270
F 12.558518 0.000000 72.104862
F 12.025185 0.000000 93.927453
F 11.491853 0.000000 115.750045
F 14.158516 23.153258 6.637089
F 13.625183 23.153258 28.459679
F 13.091851 23.153258 50.282270
F 12.558518 23.153258 72.104862
F 12.025185 23.153258 93.927453
F 11.491853 23.153258 115.750045
F 14.158516 46.306515 6.637089
F 13.625183 46.306515 28.459679
F 13.091851 46.306515 50.282270
F 12.558518 46.306515 72.104862
F 12.025185 46.306515 93.927453
F 11.491853 46.306515 115.750045
F 40.885638 0.000000 7.290285
F 40.352306 0.000000 29.112876
F 39.818973 0.000000 50.935467
F 39.285640 0.000000 72.758059
F 38.752308 0.000000 94.580650
F 38.218975 0.000000 116.403241
F 40.885638 23.153258 7.290285
F 40.352306 23.153258 29.112876
F 39.818973 23.153258 50.935467
F 39.285640 23.153258 72.758059
F 38.752308 23.153258 94.580650
F 38.218975 23.153258 116.403241
F 40.885638 46.306515 7.290285
F 40.352306 46.306515 29.112876
F 39.818973 46.306515 50.935467
F 39.285640 46.306515 72.758059
F 38.752308 46.306515 94.580650
F 38.218975 46.306515 116.403241
F 23.067562 7.717751 6.854821
F 22.534229 7.717751 28.677413
F 22.000896 7.717751 50.500004
F 21.467564 7.717751 72.322595
F 20.934231 7.717751 94.145186
F 20.400899 7.717751 115.967777
F 23.067562 30.871008 6.854821
F 22.534229 30.871008 28.677413
F 22.000896 30.871008 50.500004
F 21.467564 30.871008 72.322595
F 20.934231 30.871008 94.145186
F 20.400899 30.871008 115.967777
F 23.067562 54.024266 6.854821
F 22.534229 54.024266 28.677413
F 22.000896 54.024266 50.500004
F 21.467564 54.024266 72.322595
F 20.934231 54.024266 94.145186
F 20.400899 54.024266 115.967777
F 49.794684 7.717751 7.508018
F 49.261351 7.717751 29.330610
F 48.728019 7.717751 51.153200
F 48.194686 7.717751 72.975792
F 47.661353 7.717751 94.798383
F 47.128021 7.717751 116.620974
F 49.794684 30.871008 7.508018
F 49.261351 30.871008 29.330610
F 48.728019 30.871008 51.153200
F 48.194686 30.871008 72.975792
F 47.661353 30.871008 94.798383
F 47.128021 30.871008 116.620974
F 49.794684 54.024266 7.508018
F 49.261351 54.024266 29.330610
F 48.728019 54.024266 51.153200
F 48.194686 54.024266 72.975792
F 47.661353 54.024266 94.798383
F 47.128021 54.024266 116.620974
F 23.067562 15.435503 6.854822
F 22.534229 15.435503 28.677414
F 22.000896 15.435503 50.500005
F 21.467564 15.435503 72.322596
F 20.934231 15.435503 94.145187
F 20.400899 15.435503 115.967778
F 23.067562 38.588761 6.854822
F 22.534229 38.588761 28.677414
F 22.000896 38.588761 50.500005
F 21.467564 38.588761 72.322596
F 20.934231 38.588761 94.145187
F 20.400899 38.588761 115.967778
F 23.067562 61.742018 6.854822
F 22.534229 61.742018 28.677414
F 22.000896 61.742018 50.500005
F 21.467564 61.742018 72.322596
F 20.934231 61.742018 94.145187
F 20.400899 61.742018 115.967778
F 49.794684 15.435503 7.508019
F 49.261351 15.435503 29.330611
F 48.728019 15.435503 51.153201
F 48.194686 15.435503 72.975793
F 47.661353 15.435503 94.798384
F 47.128021 15.435503 116.620975
F 49.794684 38.588761 7.508019
F 49.261351 38.588761 29.330611
F 48.728019 38.588761 51.153201
F 48.194686 38.588761 72.975793
F 47.661353 38.588761 94.798384
F 47.128021 38.588761 116.620975
F 49.794684 61.742018 7.508019
F 49.261351 61.742018 29.330611
F 48.728019 61.742018 51.153201
F 48.194686 61.742018 72.975793
F 47.661353 61.742018 94.798384
F 47.128021 61.742018 116.620975
F 23.067562 0.000001 6.854821
F 22.534229 0.000001 28.677413
F 22.000896 0.000001 50.500004
F 21.467564 0.000001 72.322595
F 20.934231 0.000001 94.145186
F 20.400899 0.000001 115.967777
F 23.067562 23.153259 6.854821
F 22.534229 23.153259 28.677413
F 22.000896 23.153259 50.500004
F 21.467564 23.153259 72.322595
F 20.934231 23.153259 94.145186
F 20.400899 23.153259 115.967777
F 23.067562 46.306516 6.854821
F 22.534229 46.306516 28.677413
F 22.000896 46.306516 50.500004
F 21.467564 46.306516 72.322595
F 20.934231 46.306516 94.145186
F 20.400899 46.306516 115.967777
F 49.794684 0.000001 7.508018
F 49.261351 0.000001 29.330610
F 48.728019 0.000001 51.153200
F 48.194686 0.000001 72.975792
F 47.661353 0.000001 94.798383
F 47.128021 0.000001 116.620974
F 49.794684 23.153259 7.508018
F 49.261351 23.153259 29.330610
F 48.728019 23.153259 51.153200
F 48.194686 23.153259 72.975792
F 47.661353 23.153259 94.798383
F 47.128021 23.153259 116.620974
F 49.794684 46.306516 7.508018
F 49.261351 46.306516 29.330610
F 48.728019 46.306516 51.153200
F 48.194686 46.306516 72.975792
F 47.661353 46.306516 94.798383
F 47.128021 46.306516 116.620974
F 7.565639 1.286291 2.836691
F 7.032306 1.286291 24.659282
F 6.498974 1.286291 46.481873
F 5.965641 1.286291 68.304464
F 5.432308 1.286291 90.127055
F 4.898976 1.286291 111.949647
F 7.565639 24.439548 2.836691
F 7.032306 24.439548 24.659282
F 6.498974 24.439548 46.481873
F 5.965641 24.439548 68.304464
F 5.432308 24.439548 90.127055
F 4.898976 24.439548 111.949647
F 7.565639 47.592806 2.836691
F 7.032306 47.592806 24.659282
F 6.498974 47.592806 46.481873
F 5.965641 47.592806 68.304464
F 5.432308 47.592806 90.127055
F 4.898976 47.592806 111.949647
F 34.292762 1.286291 3.489888
F 33.759430 1.286291 25.312478
F 33.226097 1.286291 47.135070
F 32.692764 1.286291 68.957661
F 32.159432 1.286291 90.780252
F 31.626099 1.286291 112.602844
F 34.292762 24.439548 3.489888
F 33.759430 24.439548 25.312478
F 33.226097 24.439548 47.135070
F 32.692764 24.439548 68.957661
F 32.159432 24.439548 90.780252
F 31.626099 24.439548 112.602844
F 34.292762 47.592806 3.489888
F 33.759430 47.592806 25.312478
F 33.226097 47.592806 47.135070
F 32.692764 47.592806 68.957661
F 32.159432 47.592806 90.780252
F 31.626099 47.592806 112.602844
F 7.565639 9.004040 2.836691
F 7.032306 9.004040 24.659282
F 6.498974 9.004040 46.481873
F 5.965641 9.004040 68.304464
F 5.432308 9.004040 90.127055
F 4.898976 9.004040 111.949647
F 7.565639 32.157298 2.836691
F 7.032306 32.157298 24.659282
F 6.498974 32.157298 46.481873
F 5.965641 32.157298 68.304464
F 5.432308 32.157298 90.127055
F 4.898976 32.157298 111.949647
F 7.565639 55.310555 2.836691
F 7.032306 55.310555 24.659282
F 6.498974 55.310555 46.481873
F 5.965641 55.310555 68.304464
F 5.432308 55.310555 90.127055
F 4.898976 55.310555 111.949647
F 34.292762 9.004040 3.489888
F 33.759430 9.004040 25.312478
F 33.226097 9.004040 47.135070
F 32.692764 9.004040 68.957661
F 32.159432 9.004040 90.780252
F 31.626099 9.004040 112.602844
F 34.292762 32.157298 3.489888
F 33.759430 32.157298 25.312478
F 33.226097 32.157298 47.135070
F 32.692764 32.157298 68.957661
F 32.159432 32.157298 90.780252
F 31.626099 32.157298 112.602844
F 34.292762 55.310555 3.489888
F 33.759430 55.310555 25.312478
F 33.226097 55.310555 47.135070
F 32.692764 55.310555 68.957661
F 32.159432 55.310555 90.780252
F 31.626099 55.310555 112.602844
F 7.565639 16.721795 2.836692
F 7.032306 16.721795 24.659283
F 6.498974 16.721795 46.481873
F 5.965641 16.721795 68.304465
F 5.432308 16.721795 90.127056
F 4.898976 16.721795 111.949648
F 7.565639 39.875053 2.836692
F 7.032306 39.875053 24.659283
F 6.498974 39.875053 46.481873
F 5.965641 39.875053 68.304465
F 5.432308 39.875053 90.127056
F 4.898976 39.875053 111.949648
F 7.565639 63.028310 2.836692
F 7.032306 63.028310 24.659283
F 6.498974 63.028310 46.481873
F 5.965641 63.028310 68.304465
F 5.432308 63.028310 90.127056
F 4.898976 63.028310 111.949648
F 34.292762 16.721795 3.489889
F 33.759430 16.721795 25.312479
F 33.226097 16.721795 47.135070
F 32.692764 16.721795 68.957662
F 32.159432 16.721795 90.780253
F 31.626099 16.721795 112.602845
F 34.292762 39.875053 3.489889
F 33.759430 39.875053 25.312479
F 33.226097 39.875053 47.135070
F 32.692764 39.875053 68.957662
F 32.159432 39.875053 90.780253
F 31.626099 39.875053 112.602845
F 34.292762 63.028310 3.489889
F 33.759430 63.028310 25.312479
F 33.226097 63.028310 47.135070
F 32.692764 63.028310 68.957662
F 32.159432 63.028310 90.780253
F 31.626099 63.028310 112.602845
F 16.474679 1.286290 3.054423
F 15.941346 1.286290 24.877015
F 15.408013 1.286290 46.699606
F 14.874681 1.286290 68.522196
F 14.341348 1.286290 90.344788
F 13.808015 1.286290 112.167379
F 16.474679 24.439548 3.054423
F 15.941346 24.439548 24.877015
F 15.408013 24.439548 46.699606
F 14.874681 24.439548 68.522196
F 14.341348 24.439548 90.344788
F 13.808015 24.439548 112.167379
F 16.474679 47.592806 3.054423
F 15.941346 47.592806 24.877015
F 15.408013 47.592806 46.699606
F 14.874681 47.592806 68.522196
F 14.341348 47.592806 90.344788
F 13.808015 47.592806 112.167379
F 43.201801 1.286290 3.707620
F 42.668468 1.286290 25.530212
F 42.135136 1.286290 47.352802
F 41.601803 1.286290 69.175393
F 41.068470 1.286290 90.997985
F 40.535138 1.286290 112.820576
F 43.201801 24.439548 3.707620
F 42.668468 24.439548 25.530212
F 42.135136 24.439548 47.352802
F 41.601803 24.439548 69.175393
F 41.068470 24.439548 90.997985
F 40.535138 24.439548 112.820576
F 43.201801 47.592806 3.707620
F 42.668468 47.592806 25.530212
F 42.135136 47.592806 47.352802
F 41.601803 47.592806 69.175393
F 41.068470 47.592806 90.997985
F 40.535138 47.592806 112.820576
F 16.474679 9.004040 3.054423
F 15.941346 9.004040 24.877015
F 15.408013 9.004040 46.699606
F 14.874681 9.004040 68.522196
F 14.341348 9.004040 90.344788
F 13.808015 9.004040 112.167379
F 16.474679 32.157297 3.054423
F 15.941346 32.157297 24.877015
F 15.408013 32.157297 46.699606
F 14.874681 32.157297 68.522196
F 14.341348 32.157297 90.344788
F 13.808015 32.157297 112.167379
F 16.474679 55.310555 3.054423
F 15.941346 55.310555 24.877015
F 15.408013 55.310555 46.699606
F 14.874681 55.310555 68.522196
F 14.341348 55.310555 90.344788
F 13.808015 55.310555 112.167379
F 43.201801 9.004040 3.707620
F 42.668468 9.004040 25.530212
F 42.135136 9.004040 47.352802
F 41.601803 9.004040 69.175393
F 41.068470 9.004040 90.997985
F 40.535138 9.004040 112.820576
F 43.201801 32.157297 3.707620
F 42.668468 32.157297 25.530212
F 42.135136 32.157297 47.352802
F 41.601803 32.157297 69.175393
F 41.068470 32.157297 90.997985
F 40.535138 32.157297 112.820576
F 43.201801 55.310555 3.707620
F 42.668468 55.310555 25.530212
F 42.135136 55.310555 47.352802
F 41.601803 55.310555 69.175393
F 41.068470 55.310555 90.997985
F 40.535138 55.310555 112.820576
F 16.474679 16.721795 3.054424
F 15.941346 16.721795 24.877015
F 15.408013 16.721795 46.699607
F 14.874681 16.721795 68.522197
F 14.341348 16.721795 90.344789
F 13.808015 16.721795 112.167380
F 16.474679 39.875053 3.054424
F 15.941346 39.875053 24.877015
F 15.408013 39.875053 46.699607
F 14.874681 39.875053 68.522197
F 14.341348 39.875053 90.344789
F 13.808015 39.875053 112.167380
F 16.474679 63.028310 3.054424
F 15.941346 63.028310 24.877015
F 15.408013 63.028310 46.699607
F 14.874681 63.028310 68.522197
F 14.341348 63.028310 90.344789
F 13.808015 63.028310 112.167380
F 43.201801 16.721795 3.707621
F 42.668468 16.721795 25.530212
F 42.135136 16.721795 47.352803
F 41.601803 16.721795 69.175394
F 41.068470 16.721795 90.997986
F 40.535138 16.721795 112.820577
F 43.201801 39.875053 3.707621
F 42.668468 39.875053 25.530212
F 42.135136 39.875053 47.352803
F 41.601803 39.875053 69.175394
F 41.068470 39.875053 90.997986
F 40.535138 39.875053 112.820577
F 43.201801 63.028310 3.707621
F 42.668468 63.028310 25.530212
F 42.135136 63.028310 47.352803
F 41.601803 63.028310 69.175394
F 41.068470 63.028310 90.997986
F 40.535138 63.028310 112.820577
F 25.383723 1.286290 3.272155
F 24.850391 1.286290 25.094747
F 24.317058 1.286290 46.917338
F 23.783726 1.286290 68.739929
F 23.250393 1.286290 90.562521
F 22.717060 1.286290 112.385111
F 25.383723 24.439548 3.272155
F 24.850391 24.439548 25.094747
F 24.317058 24.439548 46.917338
F 23.783726 24.439548 68.739929
F 23.250393 24.439548 90.562521
F 22.717060 24.439548 112.385111
F 25.383723 47.592805 3.272155
F 24.850391 47.592805 25.094747
F 24.317058 47.592805 46.917338
F 23.783726 47.592805 68.739929
F 23.250393 47.592805 90.562521
F 22.717060 47.592805 112.385111
F 51.044180 1.286290 47.570535
F 50.510848 1.286290 69.393126
F 49.977515 1.286290 91.215717
F 49.444183 1.286290 113.038308
F 51.044180 24.439548 47.570535
F 50.510848 24.439548 69.393126
F 49.977515 24.439548 91.215717
F 49.444183 24.439548 113.038308
F 51.044180 47.592805 47.570535
F 50.510848 47.592805 69.393126
F 49.977515 47.592805 91.215717
F 49.444183 47.592805 113.038308
F 25.383723 9.004040 3.272155
F 24.850391 9.004040 25.094747
F 24.317058 9.004040 46.917338
F 23.783726 9.004040 68.739929
F 23.250393 9.004040 90.562521
F 22.717060 9.004040 112.385111
F 25.383723 32.157297 3.272155
F 24.850391 32.157297 25.094747
F 24.317058 32.157297 46.917338
F 23.783726 32.157297 68.739929
F 23.250393 32.157297 90.562521
F 22.717060 32.157297 112.385111
F 25.383723 55.310555 3.272155
F 24.850391 55.310555 25.094747
F 24.317058 55.310555 46.917338
F 23.783726 55.310555 68.739929
F 23.250393 55.310555 90.562521
F 22.717060 55.310555 112.385111
F 51.044180 9.004040 47.570535
F 50.510848 9.004040 69.393126
F 49.977515 9.004040 91.215717
F 49.444183 9.004040 113.038308
F 51.044180 32.157297 47.570535
F 50.510848 32.157297 69.393126
F 49.977515 32.157297 91.215717
F 49.444183 32.157297 113.038308
F 51.044180 55.310555 47.570535
F 50.510848 55.310555 69.393126
F 49.977515 55.310555 91.215717
F 49.444183 55.310555 113.038308
F 25.383723 16.721795 3.272156
F 24.850391 16.721795 25.094747
F 24.317058 16.721795 46.917339
F 23.783726 16.721795 68.739930
F 23.250393 16.721795 90.562522
F 22.717060 16.721795 112.385112
F 25.383723 39.875052 3.272156
F 24.850391 39.875052 25.094747
F 24.317058 39.875052 46.917339
F 23.783726 39.875052 68.739930
F 23.250393 39.875052 90.562522
F 22.717060 39.875052 112.385112
F 25.383723 63.028310 3.272156
F 24.850391 63.028310 25.094747
F 24.317058 63.028310 46.917339
F 23.783726 63.028310 68.739930
F 23.250393 63.028310 90.562522
F 22.717060 63.028310 112.385112
F 51.044180 16.721795 47.570536
F 50.510848 16.721795 69.393127
F 49.977515 16.721795 91.215718
F 49.444183 16.721795 113.038309
F 51.044180 39.875052 47.570536
F 50.510848 39.875052 69.393127
F 49.977515 39.875052 91.215718
F 49.444183 39.875052 113.038309
F 51.044180 63.028310 47.570536
F 50.510848 63.028310 69.393127
F 49.977515 63.028310 91.215718
F 49.444183 63.028310 113.038309
F 7.476735 3.858875 6.473788
F 6.943403 3.858875 28.296380
F 6.410070 3.858875 50.118971
F 5.876737 3.858875 71.941562
F 5.343405 3.858875 93.764154
F 4.810072 3.858875 115.586744
F 7.476735 27.012132 6.473788
F 6.943403 27.012132 28.296380
F 6.410070 27.012132 50.118971
F 5.876737 27.012132 71.941562
F 5.343405 27.012132 93.764154
F 4.810072 27.012132 115.586744
F 7.476735 50.165390 6.473788
F 6.943403 50.165390 28.296380
F 6.410070 50.165390 50.118971
F 5.876737 50.165390 71.941562
F 5.343405 50.165390 93.764154
F 4.810072 50.165390 115.586744
F 34.203858 3.858875 7.126985
F 33.670526 3.858875 28.949577
F 33.137193 3.858875 50.772168
F 32.603861 3.858875 72.594759
F 32.070528 3.858875 94.417350
F 31.537195 3.858875 116.239941
F 34.203858 27.012132 7.126985
F 33.670526 27.012132 28.949577
F 33.137193 27.012132 50.772168
F 32.603861 27.012132 72.594759
F 32.070528 27.012132 94.417350
F 31.537195 27.012132 116.239941
F 34.203858 50.165390 7.126985
F 33.670526 50.165390 28.949577
F 33.137193 50.165390 50.772168
F 32.603861 50.165390 72.594759
F 32.070528 50.165390 94.417350
F 31.537195 50.165390 116.239941
F 7.476735 11.576625 6.473788
F 6.943403 11.576625 28.296380
F 6.410070 11.576625 50.118971
F 5.876737 11.576625 71.941563
F 5.343405 11.576625 93.764154
F 4.810072 11.576625 115.586744
F 7.476735 34.729882 6.473788
F 6.943403 34.729882 28.296380
F 6.410070 34.729882 50.118971
F 5.876737 34.729882 71.941563
F 5.343405 34.729882 93.764154
F 4.810072 34.729882 115.586744
F 7.476735 57.883140 6.473788
F 6.943403 57.883140 28.296380
F 6.410070 57.883140 50.118971
F 5.876737 57.883140 71.941563
F 5.343405 57.883140 93.764154
F 4.810072 57.883140 115.586744
F 34.203858 11.576625 7.126985
F 33.670526 11.576625 28.949577
F 33.137193 11.576625 50.772168
F 32.603861 11.576625 72.594760
F 32.070528 11.576625 94.417350
F 31.537195 11.576625 116.239941
F 34.203858 34.729882 7.126985
F 33.670526 34.729882 28.949577
F 33.137193 34.729882 50.772168
F 32.603861 34.729882 72.594760
F 32.070528 34.729882 94.417350
F 31.537195 34.729882 116.239941
F 34.203858 57.883140 7.126985
F 33.670526 57.883140 28.949577
F 33.137193 57.883140 50.772168
F 32.603861 57.883140 72.594760
F 32.070528 57.883140 94.417350
F 31.537195 57.883140 116.239941
F 7.476735 19.294380 6.473789
F 6.943403 19.294380 28.296380
F 6.410070 19.294380 50.118972
F 5.876737 19.294380 71.941563
F 5.343405 19.294380 93.764154
F 4.810072 19.294380 115.586745
F 7.476735 42.447638 6.473789
F 6.943403 42.447638 28.296380
F 6.410070 42.447638 50.118972
F 5.876737 42.447638 71.941563
F 5.343405 42.447638 93.764154
F 4.810072 42.447638 115.586745
F 7.476735 65.600895 6.473789
F 6.943403 65.600895 28.296380
F 6.410070 65.600895 50.118972
F 5.876737 65.600895 71.941563
F 5.343405 65.600895 93.764154
F 4.810072 65.600895 115.586745
F 34.203858 19.294380 7.126986
F 33.670526 19.294380 28.949577
F 33.137193 19.294380 50.772169
F 32.603861 19.294380 72.594760
F 32.070528 19.294380 94.417350
F 31.537195 19.294380 116.239942
F 34.203858 42.447638 7.126986
F 33.670526 42.447638 28.949577
F 33.137193 42.447638 50.772169
F 32.603861 42.447638 72.594760
F 32.070528 42.447638 94.417350
F 31.537195 42.447638 116.239942
F 34.203858 65.600895 7.126986
F 33.670526 65.600895 28.949577
F 33.137193 65.600895 50.772169
F 32.603861 65.600895 72.594760
F 32.070528 65.600895 94.417350
F 31.537195 65.600895 116.239942
F 16.385775 3.858876 6.691522
F 15.852442 3.858876 28.514113
F 15.319110 3.858876 50.336704
F 14.785777 3.858876 72.159295
F 14.252444 3.858876 93.981887
F 13.719112 3.858876 115.804478
F 16.385775 27.012134 6.691522
F 15.852442 27.012134 28.514113
F 15.319110 27.012134 50.336704
F 14.785777 27.012134 72.159295
F 14.252444 27.012134 93.981887
F 13.719112 27.012134 115.804478
F 16.385775 50.165391 6.691522
F 15.852442 50.165391 28.514113
F 15.319110 50.165391 50.336704
F 14.785777 50.165391 72.159295
F 14.252444 50.165391 93.981887
F 13.719112 50.165391 115.804478
F 43.112897 3.858876 7.344718
F 42.579565 3.858876 29.167310
F 42.046232 3.858876 50.989901
F 41.512899 3.858876 72.812492
F 40.979567 3.858876 94.635084
F 40.446234 3.858876 116.457674
F 43.112897 27.012134 7.344718
F 42.579565 27.012134 29.167310
F 42.046232 27.012134 50.989901
F 41.512899 27.012134 72.812492
F 40.979567 27.012134 94.635084
F 40.446234 27.012134 116.457674
F 43.112897 50.165391 7.344718
F 42.579565 50.165391 29.167310
F 42.046232 50.165391 50.989901
F 41.512899 50.165391 72.812492
F 40.979567 50.165391 94.635084
F 40.446234 50.165391 116.457674
F 16.385775 11.576626 6.691522
F 15.852442 11.576626 28.514113
F 15.319110 11.576626 50.336704
F 14.785777 11.576626 72.159296
F 14.252444 11.576626 93.981887
F 13.719112 11.576626 115.804478
F 16.385775 34.729884 6.691522
F 15.852442 34.729884 28.514113
F 15.319110 34.729884 50.336704
F 14.785777 34.729884 72.159296
F 14.252444 34.729884 93.981887
F 13.719112 34.729884 115.804478
F 16.385775 57.883141 6.691522
F 15.852442 57.883141 28.514113
F 15.319110 57.883141 50.336704
F 14.785777 57.883141 72.159296
F 14.252444 57.883141 93.981887
F 13.719112 57.883141 115.804478
F 43.112897 11.576626 7.344718
F 42.579565 11.576626 29.167310
F 42.046232 11.576626 50.989901
F 41.512899 11.576626 72.812493
F 40.979567 11.576626 94.635084
F 40.446234 11.576626 116.457674
F 43.112897 34.729884 7.344718
F 42.579565 34.729884 29.167310
F 42.046232 34.729884 50.989901
F 41.512899 34.729884 72.812493
F 40.979567 34.729884 94.635084
F 40.446234 34.729884 116.457674
F 43.112897 57.883141 7.344718
F 42.579565 57.883141 29.167310
F 42.046232 57.883141 50.989901
F 41.512899 57.883141 72.812493
F 40.979567 57.883141 94.635084
F 40.446234 57.883141 116.457674
F 16.385775 19.294382 6.691523
F 15.852442 19.294382 28.514113
F 15.319110 19.294382 50.336705
F 14.785777 19.294382 72.159296
F 14.252444 19.294382 93.981887
F 13.719112 19.294382 115.804479
F 16.385775 42.447639 6.691523
F 15.852442 42.447639 28.514113
F 15.319110 42.447639 50.336705
F 14.785777 42.447639 72.159296
F 14.252444 42.447639 93.981887
F 13.719112 42.447639 115.804479
F 16.385775 65.600897 6.691523
F 15.852442 65.600897 28.514113
F 15.319110 65.600897 50.336705
F 14.785777 65.600897 72.159296
F 14.252444 65.600897 93.981887
F 13.719112 65.600897 115.804479
F 43.112897 19.294382 7.344719
F 42.579565 19.294382 29.167310
F 42.046232 19.294382 50.989902
F 41.512899 19.294382 72.812493
F 40.979567 19.294382 94.635084
F 40.446234 19.294382 116.457675
F 43.112897 42.447639 7.344719
F 42.579565 42.447639 29.167310
F 42.046232 42.447639 50.989902
F 41.512899 42.447639 72.812493
F 40.979567 42.447639 94.635084
F 40.446234 42.447639 116.457675
F 43.112897 65.600897 7.344719
F 42.579565 65.600897 29.167310
F 42.046232 65.600897 50.989902
F 41.512899 65.600897 72.812493
F 40.979567 65.600897 94.635084
F 40.446234 65.600897 116.457675
F 25.294822 3.858875 6.909254
F 24.761489 3.858875 28.731845
F 24.228156 3.858875 50.554437
F 23.694824 3.858875 72.377027
F 23.161491 3.858875 94.199618
F 22.628158 3.858875 116.022210
F 25.294822 27.012133 6.909254
F 24.761489 27.012133 28.731845
F 24.228156 27.012133 50.554437
F 23.694824 27.012133 72.377027
F 23.161491 27.012133 94.199618
F 22.628158 27.012133 116.022210
F 25.294822 50.165390 6.909254
F 24.761489 50.165390 28.731845
F 24.228156 50.165390 50.554437
F 23.694824 50.165390 72.377027
F 23.161491 50.165390 94.199618
F 22.628158 50.165390 116.022210
F 50.955279 3.858875 51.207633
F 50.421946 3.858875 73.030224
F 49.888613 3.858875 94.852815
F 49.355281 3.858875 116.675407
F 50.955279 27.012133 51.207633
F 50.421946 27.012133 73.030224
F 49.888613 27.012133 94.852815
F 49.355281 27.012133 116.675407
F 50.955279 50.165390 51.207633
F 50.421946 50.165390 73.030224
F 49.888613 50.165390 94.852815
F 49.355281 50.165390 116.675407
F 25.294822 11.576625 6.909254
F 24.761489 11.576625 28.731845
F 24.228156 11.576625 50.554437
F 23.694824 11.576625 72.377027
F 23.161491 11.576625 94.199619
F 22.628158 11.576625 116.022210
F 25.294822 34.729883 6.909254
F 24.761489 34.729883 28.731845
F 24.228156 34.729883 50.554437
F 23.694824 34.729883 72.377027
F 23.161491 34.729883 94.199619
F 22.628158 34.729883 116.022210
F 25.294822 57.883140 6.909254
F 24.761489 57.883140 28.731845
F 24.228156 57.883140 50.554437
F 23.694824 57.883140 72.377027
F 23.161491 57.883140 94.199619
F 22.628158 57.883140 116.022210
F 50.955279 11.576625 51.207633
F 50.421946 11.576625 73.030224
F 49.888613 11.576625 94.852816
F 49.355281 11.576625 116.675407
F 50.955279 34.729883 51.207633
F 50.421946 34.729883 73.030224
F 49.888613 34.729883 94.852816
F 49.355281 34.729883 116.675407
F 50.955279 57.883140 51.207633
F 50.421946 57.883140 73.030224
F 49.888613 57.883140 94.852816
F 49.355281 57.883140 116.675407
F 25.294822 19.294381 6.909254
F 24.761489 19.294381 28.731846
F 24.228156 19.294381 50.554437
F 23.694824 19.294381 72.377028
F 23.161491 19.294381 94.199619
F 22.628158 19.294381 116.022210
F 25.294822 42.447638 6.909254
F 24.761489 42.447638 28.731846
F 24.228156 42.447638 50.554437
F 23.694824 42.447638 72.377028
F 23.161491 42.447638 94.199619
F 22.628158 42.447638 116.022210
F 25.294822 65.600896 6.909254
F 24.761489 65.600896 28.731846
F 24.228156 65.600896 50.554437
F 23.694824 65.600896 72.377028
F 23.161491 65.600896 94.199619
F 22.628158 65.600896 116.022210
F 50.955279 19.294381 51.207633
F 50.421946 19.294381 73.030225
F 49.888613 19.294381 94.852816
F 49.355281 19.294381 116.675407
F 50.955279 42.447638 51.207633
F 50.421946 42.447638 73.030225
F 49.888613 42.447638 94.852816
F 49.355281 42.447638 116.675407
F 50.955279 65.600896 51.207633
F 50.421946 65.600896 73.030225
F 49.888613 65.600896 94.852816
F 49.355281 65.600896 116.675407
F 7.543415 3.858875 3.745966
F 7.010082 3.858875 25.568557
F 6.476749 3.858875 47.391149
F 5.943417 3.858875 69.213740
F 5.410084 3.858875 91.036330
F 4.876752 3.858875 112.858922
F 7.543415 27.012133 3.745966
F 7.010082 27.012133 25.568557
F 6.476749 27.012133 47.391149
F 5.943417 27.012133 69.213740
F 5.410084 27.012133 91.036330
F 4.876752 27.012133 112.858922
F 7.543415 50.165390 3.745966
F 7.010082 50.165390 25.568557
F 6.476749 50.165390 47.391149
F 5.943417 50.165390 69.213740
F 5.410084 50.165390 91.036330
F 4.876752 50.165390 112.858922
F 34.270537 3.858875 4.399163
F 33.737204 3.858875 26.221754
F 33.203872 3.858875 48.044346
F 32.670539 3.858875 69.866936
F 32.137206 3.858875 91.689527
F 31.603874 3.858875 113.512119
F 34.270537 27.012133 4.399163
F 33.737204 27.012133 26.221754
F 33.203872 27.012133 48.044346
F 32.670539 27.012133 69.866936
F 32.137206 27.012133 91.689527
F 31.603874 27.012133 113.512119
F 34.270537 50.165390 4.399163
F 33.737204 50.165390 26.221754
F 33.203872 50.165390 48.044346
F 32.670539 50.165390 69.866936
F 32.137206 50.165390 91.689527
F 31.603874 50.165390 113.512119
F 7.543415 11.576625 3.745966
F 7.010082 11.576625 25.568557
F 6.476749 11.576625 47.391148
F 5.943417 11.576625 69.213740
F 5.410084 11.576625 91.036330
F 4.876752 11.576625 112.858922
F 7.543415 34.729883 3.745966
F 7.010082 34.729883 25.568557
F 6.476749 34.729883 47.391148
F 5.943417 34.729883 69.213740
F 5.410084 34.729883 91.036330
F 4.876752 34.729883 112.858922
F 7.543415 57.883140 3.745966
F 7.010082 57.883140 25.568557
F 6.476749 57.883140 47.391148
F 5.943417 57.883140 69.213740
F 5.410084 57.883140 91.036330
F 4.876752 57.883140 112.858922
F 34.270537 11.576625 4.399163
F 33.737204 11.576625 26.221754
F 33.203872 11.576625 48.044345
F 32.670539 11.576625 69.866936
F 32.137206 11.576625 91.689527
F 31.603874 11.576625 113.512119
F 34.270537 34.729883 4.399163
F 33.737204 34.729883 26.221754
F 33.203872 34.729883 48.044345
F 32.670539 34.729883 69.866936
F 32.137206 34.729883 91.689527
F 31.603874 34.729883 113.512119
F 34.270537 57.883140 4.399163
F 33.737204 57.883140 26.221754
F 33.203872 57.883140 48.044345
F 32.670539 57.883140 69.866936
F 32.137206 57.883140 91.689527
F 31.603874 57.883140 113.512119
F 7.543415 19.294381 3.745965
F 7.010082 19.294381 25.568557
F 6.476749 19.294381 47.391148
F 5.943417 19.294381 69.213739
F 5.410084 19.294381 91.036330
F 4.876752 19.294381 112.858921
F 7.543415 42.447638 3.745965
F 7.010082 42.447638 25.568557
F 6.476749 42.447638 47.391148
F 5.943417 42.447638 69.213739
F 5.410084 42.447638 91.036330
F 4.876752 42.447638 112.858921
F 7.543415 65.600896 3.745965
F 7.010082 65.600896 25.568557
F 6.476749 65.600896 47.391148
F 5.943417 65.600896 69.213739
F 5.410084 65.600896 91.036330
F 4.876752 65.600896 112.858921
F 34.270537 19.294381 4.399162
F 33.737204 19.294381 26.221754
F 33.203872 19.294381 48.044345
F 32.670539 19.294381 69.866935
F 32.137206 19.294381 91.689527
F 31.603874 19.294381 113.512118
F 34.270537 42.447638 4.399162
F 33.737204 42.447638 26.221754
F 33.203872 42.447638 48.044345
F 32.670539 42.447638 69.866935
F 32.137206 42.447638 91.689527
F 31.603874 42.447638 113.512118
F 34.270537 65.600896 4.399162
F 33.737204 65.600896 26.221754
F 33.203872 65.600896 48.044345
F 32.670539 65.600896 69.866935
F 32.137206 65.600896 91.689527
F 31.603874 65.600896 113.512118
F 16.452455 3.858876 3.963698
F 15.919122 3.858876 25.786289
F 15.385789 3.858876 47.608880
F 14.852457 3.858876 69.431471
F 14.319124 3.858876 91.254063
F 13.785791 3.858876 113.076653
F 16.452455 27.012133 3.963698
F 15.919122 27.012133 25.786289
F 15.385789 27.012133 47.608880
F 14.852457 27.012133 69.431471
F 14.319124 27.012133 91.254063
F 13.785791 27.012133 113.076653
F 16.452455 50.165391 3.963698
F 15.919122 50.165391 25.786289
F 15.385789 50.165391 47.608880
F 14.852457 50.165391 69.431471
F 14.319124 50.165391 91.254063
F 13.785791 50.165391 113.076653
F 43.179577 3.858876 4.616894
F 42.646244 3.858876 26.439486
F 42.112912 3.858876 48.262077
F 41.579579 3.858876 70.084668
F 41.046246 3.858876 91.907259
F 40.512914 3.858876 113.729850
F 43.179577 27.012133 4.616894
F 42.646244 27.012133 26.439486
F 42.112912 27.012133 48.262077
F 41.579579 27.012133 70.084668
F 41.046246 27.012133 91.907259
F 40.512914 27.012133 113.729850
F 43.179577 50.165391 4.616894
F 42.646244 50.165391 26.439486
F 42.112912 50.165391 48.262077
F 41.579579 50.165391 70.084668
F 41.046246 50.165391 91.907259
F 40.512914 50.165391 113.729850
F 16.452455 11.576626 3.963698
F 15.919122 11.576626 25.786288
F 15.385789 11.576626 47.608880
F 14.852457 11.576626 69.431471
F 14.319124 11.576626 91.254063
F 13.785791 11.576626 113.076653
F 16.452455 34.729883 3.963698
F 15.919122 34.729883 25.786288
F 15.385789 34.729883 47.608880
F 14.852457 34.729883 69.431471
F 14.319124 34.729883 91.254063
F 13.785791 34.729883 113.076653
F 16.452455 57.883141 3.963698
F 15.919122 57.883141 25.786288
F 15.385789 57.883141 47.608880
F 14.852457 57.883141 69.431471
F 14.319124 57.883141 91.254063
F 13.785791 57.883141 113.076653
F 43.179577 11.576626 4.616894
F 42.646244 11.576626 26.439485
F 42.112912 11.576626 48.262077
F 41.579579 11.576626 70.084668
F 41.046246 11.576626 91.907259
F 40.512914 11.576626 113.729850
F 43.179577 34.729883 4.616894
F 42.646244 34.729883 26.439485
F 42.112912 34.729883 48.262077
F 41.579579 34.729883 70.084668
F 41.046246 34.729883 91.907259
F 40.512914 34.729883 113.729850
F 43.179577 57.883141 4.616894
F 42.646244 57.883141 26.439485
F 42.112912 57.883141 48.262077
F 41.579579 57.883141 70.084668
F 41.046246 57.883141 91.907259
F 40.512914 57.883141 113.729850
F 16.452455 19.294381 3.963698
F 15.919122 19.294381 25.786288
F 15.385789 19.294381 47.608879
F 14.852457 19.294381 69.431471
F 14.319124 19.294381 91.254062
F 13.785791 19.294381 113.076652
F 16.452455 42.447639 3.963698
F 15.919122 42.447639 25.786288
F 15.385789 42.447639 47.608879
F 14.852457 42.447639 69.431471
F 14.319124 42.447639 91.254062
F 13.785791 42.447639 113.076652
F 16.452455 65.600896 3.963698
F 15.919122 65.600896 25.786288
F 15.385789 65.600896 47.608879
F 14.852457 65.600896 69.431471
F 14.319124 65.600896 91.254062
F 13.785791 65.600896 113.076652
F 43.179577 19.294381 4.616894
F 42.646244 19.294381 26.439485
F 42.112912 19.294381 48.262076
F 41.579579 19.294381 70.084668
F 41.046246 19.294381 91.907258
F 40.512914 19.294381 113.729849
F 43.179577 42.447639 4.616894
F 42.646244 42.447639 26.439485
F 42.112912 42.447639 48.262076
F 41.579579 42.447639 70.084668
F 41.046246 42.447639 91.907258
F 40.512914 42.447639 113.729849
F 43.179577 65.600896 4.616894
F 42.646244 65.600896 26.439485
F 42.112912 65.600896 48.262076
F 41.579579 65.600896 70.084668
F 41.046246 65.600896 91.907258
F 40.512914 65.600896 113.729849
F 25.361499 3.858875 4.181431
F 24.828167 3.858875 26.004022
F 24.294834 3.858875 47.826612
F 23.761501 3.858875 69.649204
F 23.228169 3.858875 91.471795
F 22.694836 3.858875 113.294387
F 25.361499 27.012133 4.181431
F 24.828167 27.012133 26.004022
F 24.294834 27.012133 47.826612
F 23.761501 27.012133 69.649204
F 23.228169 27.012133 91.471795
F 22.694836 27.012133 113.294387
F 25.361499 50.165390 4.181431
F 24.828167 50.165390 26.004022
F 24.294834 50.165390 47.826612
F 23.761501 50.165390 69.649204
F 23.228169 50.165390 91.471795
F 22.694836 50.165390 113.294387
F 51.021956 3.858875 48.479809
F 50.488624 3.858875 70.302401
F 49.955291 3.858875 92.124992
F 49.421958 3.858875 113.947584
F 51.021956 27.012133 48.479809
F 50.488624 27.012133 70.302401
F 49.955291 27.012133 92.124992
F 49.421958 27.012133 113.947584
F 51.021956 50.165390 48.479809
F 50.488624 50.165390 70.302401
F 49.955291 50.165390 92.124992
F 49.421958 50.165390 113.947584
F 25.361499 11.576625 4.181430
F 24.828167 11.576625 26.004022
F 24.294834 11.576625 47.826612
F 23.761501 11.576625 69.649204
F 23.228169 11.576625 91.471795
F 22.694836 11.576625 113.294386
F 25.361499 34.729883 4.181430
F 24.828167 34.729883 26.004022
F 24.294834 34.729883 47.826612
F 23.761501 34.729883 69.649204
F 23.228169 34.729883 91.471795
F 22.694836 34.729883 113.294386
F 25.361499 57.883140 4.181430
F 24.828167 57.883140 26.004022
F 24.294834 57.883140 47.826612
F 23.761501 57.883140 69.649204
F 23.228169 57.883140 91.471795
F 22.694836 57.883140 113.294386
F 51.021956 11.576625 48.479809
F 50.488624 11.576625 70.302401
F 49.955291 11.576625 92.124992
F 49.421958 11.576625 113.947583
F 51.021956 34.729883 48.479809
F 50.488624 34.729883 70.302401
F 49.955291 34.729883 92.124992
F 49.421958 34.729883 113.947583
F 51.021956 57.883140 48.479809
F 50.488624 57.883140 70.302401
F 49.955291 57.883140 92.124992
F 49.421958 57.883140 113.947583
F 25.361499 19.294381 4.181430
F 24.828167 19.294381 26.004021
F 24.294834 19.294381 47.826612
F 23.761501 19.294381 69.649203
F 23.228169 19.294381 91.471794
F 22.694836 19.294381 113.294386
F 25.361499 42.447638 4.181430
F 24.828167 42.447638 26.004021
F 24.294834 42.447638 47.826612
F 23.761501 42.447638 69.649203
F 23.228169 42.447638 91.471794
F 22.694836 42.447638 113.294386
F 25.361499 65.600896 4.181430
F 24.828167 65.600896 26.004021
F 24.294834 65.600896 47.826612
F 23.761501 65.600896 69.649203
F 23.228169 65.600896 91.471794
F 22.694836 65.600896 113.294386
F 51.021956 19.294381 48.479809
F 50.488624 19.294381 70.302400
F 49.955291 19.294381 92.124991
F 49.421958 19.294381 113.947583
F 51.021956 42.447638 48.479809
F 50.488624 42.447638 70.302400
F 49.955291 42.447638 92.124991
F 49.421958 42.447638 113.947583
F 51.021956 65.600896 48.479809
F 50.488624 65.600896 70.302400
F 49.955291 65.600896 92.124991
F 49.421958 65.600896 113.947583
F 7.632293 1.286291 0.108867
F 7.098960 1.286291 21.931459
F 6.565627 1.286291 43.754050
F 6.032295 1.286291 65.576640
F 5.498962 1.286291 87.399232
F 4.965629 1.286291 109.221823
F 7.632293 24.439549 0.108867
F 7.098960 24.439549 21.931459
F 6.565627 24.439549 43.754050
F 6.032295 24.439549 65.576640
F 5.498962 24.439549 87.399232
F 4.965629 24.439549 109.221823
F 7.632293 47.592806 0.108867
F 7.098960 47.592806 21.931459
F 6.565627 47.592806 43.754050
F 6.032295 47.592806 65.576640
F 5.498962 47.592806 87.399232
F 4.965629 47.592806 109.221823
F 34.359416 1.286291 0.762064
F 33.826083 1.286291 22.584656
F 33.292751 1.286291 44.407246
F 32.759418 1.286291 66.229837
F 32.226085 1.286291 88.052429
F 31.692753 1.286291 109.875020
F 34.359416 24.439549 0.762064
F 33.826083 24.439549 22.584656
F 33.292751 24.439549 44.407246
F 32.759418 24.439549 66.229837
F 32.226085 24.439549 88.052429
F 31.692753 24.439549 109.875020
F 34.359416 47.592806 0.762064
F 33.826083 47.592806 22.584656
F 33.292751 47.592806 44.407246
F 32.759418 47.592806 66.229837
F 32.226085 47.592806 88.052429
F 31.692753 47.592806 109.875020
F 7.632293 9.004041 0.108867
F 7.098960 9.004041 21.931459
F 6.565627 9.004041 43.754050
F 6.032295 9.004041 65.576640
F 5.498962 9.004041 87.399232
F 4.965629 9.004041 109.221823
F 7.632293 32.157298 0.108867
F 7.098960 32.157298 21.931459
F 6.565627 32.157298 43.754050
F 6.032295 32.157298 65.576640
F 5.498962 32.157298 87.399232
F 4.965629 32.157298 109.221823
F 7.632293 55.310556 0.108867
F 7.098960 55.310556 21.931459
F 6.565627 55.310556 43.754050
F 6.032295 55.310556 65.576640
F 5.498962 55.310556 87.399232
F 4.965629 55.310556 109.221823
F 34.359416 9.004041 0.762064
F 33.826083 9.004041 22.584656
F 33.292751 9.004041 44.407246
F 32.759418 9.004041 66.229837
F 32.226085 9.004041 88.052429
F 31.692753 9.004041 109.875020
F 34.359416 32.157298 0.762064
F 33.826083 32.157298 22.584656
F 33.292751 32.157298 44.407246
F 32.759418 32.157298 66.229837
F 32.226085 32.157298 88.052429
F 31.692753 32.157298 109.875020
F 34.359416 55.310556 0.762064
F 33.826083 55.310556 22.584656
F 33.292751 55.310556 44.407246
F 32.759418 55.310556 66.229837
F 32.226085 55.310556 88.052429
F 31.692753 55.310556 109.875020
F 7.632293 16.721796 0.108866
F 7.098960 16.721796 21.931458
F 6.565627 16.721796 43.754049
F 6.032295 16.721796 65.576640
F 5.498962 16.721796 87.399231
F 4.965629 16.721796 109.221822
F 7.632293 39.875053 0.108866
F 7.098960 39.875053 21.931458
F 6.565627 39.875053 43.754049
F 6.032295 39.875053 65.576640
F 5.498962 39.875053 87.399231
F 4.965629 39.875053 109.221822
F 7.632293 63.028311 0.108866
F 7.098960 63.028311 21.931458
F 6.565627 63.028311 43.754049
F 6.032295 63.028311 65.576640
F 5.498962 63.028311 87.399231
F 4.965629 63.028311 109.221822
F 34.359416 16.721796 0.762063
F 33.826083 16.721796 22.584655
F 33.292751 16.721796 44.407245
F 32.759418 16.721796 66.229837
F 32.226085 16.721796 88.052428
F 31.692753 16.721796 109.875019
F 34.359416 39.875053 0.762063
F 33.826083 39.875053 22.584655
F 33.292751 39.875053 44.407245
F 32.759418 39.875053 66.229837
F 32.226085 39.875053 88.052428
F 31.692753 39.875053 109.875019
F 34.359416 63.028311 0.762063
F 33.826083 63.028311 22.584655
F 33.292751 63.028311 44.407245
F 32.759418 63.028311 66.229837
F 32.226085 63.028311 88.052428
F 31.692753 63.028311 109.875019
F 16.541332 1.286290 0.326599
F 16.008000 1.286290 22.149190
F 15.474667 1.286290 43.971781
F 14.941334 1.286290 65.794373
F 14.408002 1.286290 87.616963
F 13.874669 1.286290 109.439554
F 16.541332 24.439547 0.326599
F 16.008000 24.439547 22.149190
F 15.474667 24.439547 43.971781
F 14.941334 24.439547 65.794373
F 14.408002 24.439547 87.616963
F 13.874669 24.439547 109.439554
F 16.541332 47.592805 0.326599
F 16.008000 47.592805 22.149190
F 15.474667 47.592805 43.971781
F 14.941334 47.592805 65.794373
F 14.408002 47.592805 87.616963
F 13.874669 47.592805 109.439554
F 43.268455 1.286290 0.979796
F 42.735122 1.286290 22.802387
F 42.201789 1.286290 44.624978
F 41.668457 1.286290 66.447569
F 41.135124 1.286290 88.270160
F 40.601791 1.286290 110.092751
F 43.268455 24.439547 0.979796
F 42.735122 24.439547 22.802387
F 42.201789 24.439547 44.624978
F 41.668457 24.439547 66.447569
F 41.135124 24.439547 88.270160
F 40.601791 24.439547 110.092751
F 43.268455 47.592805 0.979796
F 42.735122 47.592805 22.802387
F 42.201789 47.592805 44.624978
F 41.668457 47.592805 66.447569
F 41.135124 47.592805 88.270160
F 40.601791 47.592805 110.092751
F 16.541332 9.004039 0.326599
F 16.008000 9.004039 22.149190
F 15.474667 9.004039 43.971781
F 14.941334 9.004039 65.794373
F 14.408002 9.004039 87.616963
F 13.874669 9.004039 109.439555
F 16.541332 32.157297 0.326599
F 16.008000 32.157297 22.149190
F 15.474667 32.157297 43.971781
F 14.941334 32.157297 65.794373
F 14.408002 32.157297 87.616963
F 13.874669 32.157297 109.439555
F 16.541332 55.310554 0.326599
F 16.008000 55.310554 22.149190
F 15.474667 55.310554 43.971781
F 14.941334 55.310554 65.794373
F 14.408002 55.310554 87.616963
F 13.874669 55.310554 109.439555
F 43.268455 9.004039 0.979796
F 42.735122 9.004039 22.802387
F 42.201789 9.004039 44.624978
F 41.668457 9.004039 66.447569
F 41.135124 9.004039 88.270160
F 40.601791 9.004039 110.092752
F 43.268455 32.157297 0.979796
F 42.735122 32.157297 22.802387
F 42.201789 32.157297 44.624978
F 41.668457 32.157297 66.447569
F 41.135124 32.157297 88.270160
F 40.601791 32.157297 110.092752
F 43.268455 55.310554 0.979796
F 42.735122 55.310554 22.802387
F 42.201789 55.310554 44.624978
F 41.668457 55.310554 66.447569
F 41.135124 55.310554 88.270160
F 40.601791 55.310554 110.092752
F 16.541332 16.721795 0.326598
F 16.008000 16.721795 22.149189
F 15.474667 16.721795 43.971781
F 14.941334 16.721795 65.794372
F 14.408002 16.721795 87.616962
F 13.874669 16.721795 109.439554
F 16.541332 39.875052 0.326598
F 16.008000 39.875052 22.149189
F 15.474667 39.875052 43.971781
F 14.941334 39.875052 65.794372
F 14.408002 39.875052 87.616962
F 13.874669 39.875052 109.439554
F 16.541332 63.028310 0.326598
F 16.008000 63.028310 22.149189
F 15.474667 63.028310 43.971781
F 14.941334 63.028310 65.794372
F 14.408002 63.028310 87.616962
F 13.874669 63.028310 109.439554
F 43.268455 16.721795 0.979795
F 42.735122 16.721795 22.802386
F 42.201789 16.721795 44.624978
F 41.668457 16.721795 66.447568
F 41.135124 16.721795 88.270159
F 40.601791 16.721795 110.092751
F 43.268455 39.875052 0.979795
F 42.735122 39.875052 22.802386
F 42.201789 39.875052 44.624978
F 41.668457 39.875052 66.447568
F 41.135124 39.875052 88.270159
F 40.601791 39.875052 110.092751
F 43.268455 63.028310 0.979795
F 42.735122 63.028310 22.802386
F 42.201789 63.028310 44.624978
F 41.668457 63.028310 66.447568
F 41.135124 63.028310 88.270159
F 40.601791 63.028310 110.092751
F 25.450378 1.286290 0.544332
F 24.917045 1.286290 22.366922
F 24.383713 1.286290 44.189513
F 23.850380 1.286290 66.012105
F 23.317047 1.286290 87.834696
F 22.783715 1.286290 109.657288
F 25.450378 24.439548 0.544332
F 24.917045 24.439548 22.366922
F 24.383713 24.439548 44.189513
F 23.850380 24.439548 66.012105
F 23.317047 24.439548 87.834696
F 22.783715 24.439548 109.657288
F 25.450378 47.592805 0.544332
F 24.917045 47.592805 22.366922
F 24.383713 47.592805 44.189513
F 23.850380 47.592805 66.012105
F 23.317047 47.592805 87.834696
F 22.783715 47.592805 109.657288
F 51.110836 1.286290 44.842710
F 50.577503 1.286290 66.665302
F 50.044171 1.286290 88.487893
F 49.510838 1.286290 110.310484
F 51.110836 24.439548 44.842710
F 50.577503 24.439548 66.665302
F 50.044171 24.439548 88.487893
F 49.510838 24.439548 110.310484
F 51.110836 47.592805 44.842710
F 50.577503 47.592805 66.665302
F 50.044171 47.592805 88.487893
F 49.510838 47.592805 110.310484
F 25.450378 9.004039 0.544332
F 24.917045 9.004039 22.366922
F 24.383713 9.004039 44.189514
F 23.850380 9.004039 66.012105
F 23.317047 9.004039 87.834696
F 22.783715 9.004039 109.657288
F 25.450378 32.157297 0.544332
F 24.917045 32.157297 22.366922
F 24.383713 32.157297 44.189514
F 23.850380 32.157297 66.012105
F 23.317047 32.157297 87.834696
F 22.783715 32.157297 109.657288
F 25.450378 55.310555 0.544332
F 24.917045 55.310555 22.366922
F 24.383713 55.310555 44.189514
F 23.850380 55.310555 66.012105
F 23.317047 55.310555 87.834696
F 22.783715 55.310555 109.657288
F 51.110836 9.004039 44.842711
F 50.577503 9.004039 66.665302
F 50.044171 9.004039 88.487893
F 49.510838 9.004039 110.310484
F 51.110836 32.157297 44.842711
F 50.577503 32.157297 66.665302
F 50.044171 32.157297 88.487893
F 49.510838 32.157297 110.310484
F 51.110836 55.310555 44.842711
F 50.577503 55.310555 66.665302
F 50.044171 55.310555 88.487893
F 49.510838 55.310555 110.310484
F 25.450378 16.721795 0.544331
F 24.917045 16.721795 22.366921
F 24.383713 16.721795 44.189513
F 23.850380 16.721795 66.012104
F 23.317048 16.721795 87.834695
F 22.783715 16.721795 109.657287
F 25.450378 39.875052 0.544331
F 24.917045 39.875052 22.366921
F 24.383713 39.875052 44.189513
F 23.850380 39.875052 66.012104
F 23.317048 39.875052 87.834695
F 22.783715 39.875052 109.657287
F 25.450378 63.028310 0.544331
F 24.917045 63.028310 22.366921
F 24.383713 63.028310 44.189513
F 23.850380 63.028310 66.012104
F 23.317048 63.028310 87.834695
F 22.783715 63.028310 109.657287
F 51.110836 16.721795 44.842710
F 50.577503 16.721795 66.665301
F 50.044171 16.721795 88.487892
F 49.510838 16.721795 110.310483
F 51.110836 39.875052 44.842710
F 50.577503 39.875052 66.665301
F 50.044171 39.875052 88.487892
F 49.510838 39.875052 110.310483
F 51.110836 63.028310 44.842710
F 50.577503 63.028310 66.665301
F 50.044171 63.028310 88.487892
F 49.510838 63.028310 110.310483
F 9.770676 7.717750 3.800399
F 9.237343 7.717750 25.622990
F 8.704010 7.717750 47.445582
F 8.170678 7.717750 69.268173
F 7.637345 7.717750 91.090765
F 7.104012 7.717750 112.913355
F 9.770676 30.871007 3.800399
F 9.237343 30.871007 25.622990
F 8.704010 30.871007 47.445582
F 8.170678 30.871007 69.268173
F 7.637345 30.871007 91.090765
F 7.104012 30.871007 112.913355
F 9.770676 54.024265 3.800399
F 9.237343 54.024265 25.622990
F 8.704010 54.024265 47.445582
F 8.170678 54.024265 69.268173
F 7.637345 54.024265 91.090765
F 7.104012 54.024265 112.913355
F 36.497799 7.717750 4.453596
F 35.964466 7.717750 26.276187
F 35.431134 7.717750 48.098779
F 34.897801 7.717750 69.921370
F 34.364468 7.717750 91.743961
F 33.831136 7.717750 113.566552
F 36.497799 30.871007 4.453596
F 35.964466 30.871007 26.276187
F 35.431134 30.871007 48.098779
F 34.897801 30.871007 69.921370
F 34.364468 30.871007 91.743961
F 33.831136 30.871007 113.566552
F 36.497799 54.024265 4.453596
F 35.964466 54.024265 26.276187
F 35.431134 54.024265 48.098779
F 34.897801 54.024265 69.921370
F 34.364468 54.024265 91.743961
F 33.831136 54.024265 113.566552
F 9.770676 15.435502 3.800398
F 9.237343 15.435502 25.622989
F 8.704010 15.435502 47.445581
F 8.170678 15.435502 69.268172
F 7.637345 15.435502 91.090763
F 7.104012 15.435502 112.913354
F 9.770676 38.588760 3.800398
F 9.237343 38.588760 25.622989
F 8.704010 38.588760 47.445581
F 8.170678 38.588760 69.268172
F 7.637345 38.588760 91.090763
F 7.104012 38.588760 112.913354
F 9.770676 61.742018 3.800398
F 9.237343 61.742018 25.622989
F 8.704010 61.742018 47.445581
F 8.170678 61.742018 69.268172
F 7.637345 61.742018 91.090763
F 7.104012 61.742018 112.913354
F 36.497799 15.435502 4.453595
F 35.964466 15.435502 26.276186
F 35.431134 15.435502 48.098778
F 34.897801 15.435502 69.921369
F 34.364468 15.435502 91.743959
F 33.831136 15.435502 113.566551
F 36.497799 38.588760 4.453595
F 35.964466 38.588760 26.276186
F 35.431134 38.588760 48.098778
F 34.897801 38.588760 69.921369
F 34.364468 38.588760 91.743959
F 33.831136 38.588760 113.566551
F 36.497799 61.742018 4.453595
F 35.964466 61.742018 26.276186
F 35.431134 61.742018 48.098778
F 34.897801 61.742018 69.921369
F 34.364468 61.742018 91.743959
F 33.831136 61.742018 113.566551
F 9.770676 0.000000 3.800399
F 9.237343 0.000000 25.622990
F 8.704010 0.000000 47.445582
F 8.170678 0.000000 69.268173
F 7.637345 0.000000 91.090764
F 7.104012 0.000000 112.913355
F 9.770676 23.153258 3.800399
F 9.237343 23.153258 25.622990
F 8.704010 23.153258 47.445582
F 8.170678 23.153258 69.268173
F 7.637345 23.153258 91.090764
F 7.104012 23.153258 112.913355
F 9.770676 46.306515 3.800399
F 9.237343 46.306515 25.622990
F 8.704010 46.306515 47.445582
F 8.170678 46.306515 69.268173
F 7.637345 46.306515 91.090764
F 7.104012 46.306515 112.913355
F 36.497799 0.000000 4.453596
F 35.964466 0.000000 26.276187
F 35.431134 0.000000 48.098779
F 34.897801 0.000000 69.921370
F 34.364468 0.000000 91.743960
F 33.831136 0.000000 113.566552
F 36.497799 23.153258 4.453596
F 35.964466 23.153258 26.276187
F 35.431134 23.153258 48.098779
F 34.897801 23.153258 69.921370
F 34.364468 23.153258 91.743960
F 33.831136 23.153258 113.566552
F 36.497799 46.306515 4.453596
F 35.964466 46.306515 26.276187
F 35.431134 46.306515 48.098779
F 34.897801 46.306515 69.921370
F 34.364468 46.306515 91.743960
F 33.831136 46.306515 113.566552
F 18.679717 7.717750 4.018131
F 18.146385 7.717750 25.840722
F 17.613052 7.717750 47.663313
F 17.079720 7.717750 69.485904
F 16.546387 7.717750 91.308496
F 16.013054 7.717750 113.131087
F 18.679717 30.871008 4.018131
F 18.146385 30.871008 25.840722
F 17.613052 30.871008 47.663313
F 17.079720 30.871008 69.485904
F 16.546387 30.871008 91.308496
F 16.013054 30.871008 113.131087
F 18.679717 54.024265 4.018131
F 18.146385 54.024265 25.840722
F 17.613052 54.024265 47.663313
F 17.079720 54.024265 69.485904
F 16.546387 54.024265 91.308496
F 16.013054 54.024265 113.131087
F 45.406840 7.717750 4.671327
F 44.873507 7.717750 26.493919
F 44.340174 7.717750 48.316510
F 43.806842 7.717750 70.139101
F 43.273509 7.717750 91.961693
F 42.740177 7.717750 113.784283
F 45.406840 30.871008 4.671327
F 44.873507 30.871008 26.493919
F 44.340174 30.871008 48.316510
F 43.806842 30.871008 70.139101
F 43.273509 30.871008 91.961693
F 42.740177 30.871008 113.784283
F 45.406840 54.024265 4.671327
F 44.873507 54.024265 26.493919
F 44.340174 54.024265 48.316510
F 43.806842 54.024265 70.139101
F 43.273509 54.024265 91.961693
F 42.740177 54.024265 113.784283
F 18.679717 15.435503 4.018130
F 18.146385 15.435503 25.840720
F 17.613052 15.435503 47.663312
F 17.079720 15.435503 69.485903
F 16.546387 15.435503 91.308495
F 16.013054 15.435503 113.131086
F 18.679717 38.588760 4.018130
F 18.146385 38.588760 25.840720
F 17.613052 38.588760 47.663312
F 17.079720 38.588760 69.485903
F 16.546387 38.588760 91.308495
F 16.013054 38.588760 113.131086
F 18.679717 61.742018 4.018130
F 18.146385 61.742018 25.840720
F 17.613052 61.742018 47.663312
F 17.079720 61.742018 69.485903
F 16.546387 61.742018 91.308495
F 16.013054 61.742018 113.131086
F 45.406840 15.435503 4.671326
F 44.873507 15.435503 26.493917
F 44.340174 15.435503 48.316509
F 43.806842 15.435503 70.139100
F 43.273509 15.435503 91.961692
F 42.740177 15.435503 113.784282
F 45.406840 38.588760 4.671326
F 44.873507 38.588760 26.493917
F 44.340174 38.588760 48.316509
F 43.806842 38.588760 70.139100
F 43.273509 38.588760 91.961692
F 42.740177 38.588760 113.784282
F 45.406840 61.742018 4.671326
F 44.873507 61.742018 26.493917
F 44.340174 61.742018 48.316509
F 43.806842 61.742018 70.139100
F 43.273509 61.742018 91.961692
F 42.740177 61.742018 113.784282
F 18.679717 0.000001 4.018131
F 18.146385 0.000001 25.840721
F 17.613052 0.000001 47.663313
F 17.079720 0.000001 69.485904
F 16.546387 0.000001 91.308496
F 16.013054 0.000001 113.131087
F 18.679717 23.153258 4.018131
F 18.146385 23.153258 25.840721
F 17.613052 23.153258 47.663313
F 17.079720 23.153258 69.485904
F 16.546387 23.153258 91.308496
F 16.013054 23.153258 113.131087
F 18.679717 46.306516 4.018131
F 18.146385 46.306516 25.840721
F 17.613052 46.306516 47.663313
F 17.079720 46.306516 69.485904
F 16.546387 46.306516 91.308496
F 16.013054 46.306516 113.131087
F 45.406840 0.000001 4.671327
F 44.873507 0.000001 26.493918
F 44.340174 0.000001 48.316510
F 43.806842 0.000001 70.139101
F 43.273509 0.000001 91.961693
F 42.740177 0.000001 113.784283
F 45.406840 23.153258 4.671327
F 44.873507 23.153258 26.493918
F 44.340174 23.153258 48.316510
F 43.806842 23.153258 70.139101
F 43.273509 23.153258 91.961693
F 42.740177 23.153258 113.784283
F 45.406840 46.306516 4.671327
F 44.873507 46.306516 26.493918
F 44.340174 46.306516 48.316510
F 43.806842 46.306516 70.139101
F 43.273509 46.306516 91.961693
F 42.740177 46.306516 113.784283
F 27.588761 7.717750 4.235864
F 27.055429 7.717750 26.058455
F 26.522096 7.717750 47.881047
F 25.988763 7.717750 69.703637
F 25.455431 7.717750 91.526228
F 24.922098 7.717750 113.348820
F 27.588761 30.871007 4.235864
F 27.055429 30.871007 26.058455
F 26.522096 30.871007 47.881047
F 25.988763 30.871007 69.703637
F 25.455431 30.871007 91.526228
F 24.922098 30.871007 113.348820
F 27.588761 54.024265 4.235864
F 27.055429 54.024265 26.058455
F 26.522096 54.024265 47.881047
F 25.988763 54.024265 69.703637
F 25.455431 54.024265 91.526228
F 24.922098 54.024265 113.348820
F 51.649221 7.717750 114.002017
F 51.649221 30.871007 114.002017
F 51.649221 54.024265 114.002017
F 27.588761 15.435502 4.235863
F 27.055429 15.435502 26.058454
F 26.522096 15.435502 47.881046
F 25.988763 15.435502 69.703636
F 25.455431 15.435502 91.526227
F 24.922098 15.435502 113.348819
F 27.588761 38.588760 4.235863
F 27.055429 38.588760 26.058454
F 26.522096 38.588760 47.881046
F 25.988763 38.588760 69.703636
F 25.455431 38.588760 91.526227
F 24.922098 38.588760 113.348819
F 27.588761 61.742018 4.235863
F 27.055429 61.742018 26.058454
F 26.522096 61.742018 47.881046
F 25.988763 61.742018 69.703636
F 25.455431 61.742018 91.526227
F 24.922098 61.742018 113.348819
F 51.649221 15.435502 114.002016
F 51.649221 38.588760 114.002016
F 51.649221 61.742018 114.002016
F 27.588761 0.000000 4.235864
F 27.055429 0.000000 26.058455
F 26.522096 0.000000 47.881047
F 25.988763 0.000000 69.703637
F 25.455431 0.000000 91.526228
F 24.922098 0.000000 113.348820
F 27.588761 23.153258 4.235864
F 27.055429 23.153258 26.058455
F 26.522096 23.153258 47.881047
F 25.988763 23.153258 69.703637
F 25.455431 23.153258 91.526228
F 24.922098 23.153258 113.348820
F 27.588761 46.306515 4.235864
F 27.055429 46.306515 26.058455
F 26.522096 46.306515 47.881047
F 25.988763 46.306515 69.703637
F 25.455431 46.306515 91.526228
F 24.922098 46.306515 113.348820
F 51.649221 0.000000 114.002017
F 51.649221 23.153258 114.002017
F 51.649221 46.306515 114.002017
F 9.859549 5.145165 0.163301
F 9.326217 5.145165 21.985892
F 8.792884 5.145165 43.808483
F 8.259552 5.145165 65.631074
F 7.726219 5.145165 87.453665
F 7.192886 5.145165 109.276256
F 9.859549 28.298423 0.163301
F 9.326217 28.298423 21.985892
F 8.792884 28.298423 43.808483
F 8.259552 28.298423 65.631074
F 7.726219 28.298423 87.453665
F 7.192886 28.298423 109.276256
F 9.859549 51.451680 0.163301
F 9.326217 51.451680 21.985892
F 8.792884 51.451680 43.808483
F 8.259552 51.451680 65.631074
F 7.726219 51.451680 87.453665
F 7.192886 51.451680 109.276256
F 36.586672 5.145165 0.816498
F 36.053339 5.145165 22.639089
F 35.520006 5.145165 44.461679
F 34.986674 5.145165 66.284271
F 34.453341 5.145165 88.106862
F 33.920009 5.145165 109.929453
F 36.586672 28.298423 0.816498
F 36.053339 28.298423 22.639089
F 35.520006 28.298423 44.461679
F 34.986674 28.298423 66.284271
F 34.453341 28.298423 88.106862
F 33.920009 28.298423 109.929453
F 36.586672 51.451680 0.816498
F 36.053339 51.451680 22.639089
F 35.520006 51.451680 44.461679
F 34.986674 51.451680 66.284271
F 34.453341 51.451680 88.106862
F 33.920009 51.451680 109.929453
F 9.859549 12.862918 0.163300
F 9.326217 12.862918 21.985891
F 8.792884 12.862918 43.808482
F 8.259552 12.862918 65.631073
F 7.726219 12.862918 87.453664
F 7.192886 12.862918 109.276256
F 9.859549 36.016175 0.163300
F 9.326217 36.016175 21.985891
F 8.792884 36.016175 43.808482
F 8.259552 36.016175 65.631073
F 7.726219 36.016175 87.453664
F 7.192886 36.016175 109.276256
F 9.859549 59.169433 0.163300
F 9.326217 59.169433 21.985891
F 8.792884 59.169433 43.808482
F 8.259552 59.169433 65.631073
F 7.726219 59.169433 87.453664
F 7.192886 59.169433 109.276256
F 36.586672 12.862918 0.816497
F 36.053339 12.862918 22.639088
F 35.520006 12.862918 44.461678
F 34.986674 12.862918 66.284270
F 34.453341 12.862918 88.106861
F 33.920009 12.862918 109.929453
F 36.586672 36.016175 0.816497
F 36.053339 36.016175 22.639088
F 35.520006 36.016175 44.461678
F 34.986674 36.016175 66.284270
F 34.453341 36.016175 88.106861
F 33.920009 36.016175 109.929453
F 36.586672 59.169433 0.816497
F 36.053339 59.169433 22.639088
F 35.520006 59.169433 44.461678
F 34.986674 59.169433 66.284270
F 34.453341 59.169433 88.106861
F 33.920009 59.169433 109.929453
F 9.859549 20.580673 0.163300
F 9.326217 20.580673 21.985892
F 8.792884 20.580673 43.808483
F 8.259552 20.580673 65.631073
F 7.726219 20.580673 87.453665
F 7.192886 20.580673 109.276256
F 9.859549 43.733930 0.163300
F 9.326217 43.733930 21.985892
F 8.792884 43.733930 43.808483
F 8.259552 43.733930 65.631073
F 7.726219 43.733930 87.453665
F 7.192886 43.733930 109.276256
F 9.859549 66.887188 0.163300
F 9.326217 66.887188 21.985892
F 8.792884 66.887188 43.808483
F 8.259552 66.887188 65.631073
F 7.726219 66.887188 87.453665
F 7.192886 66.887188 109.276256
F 36.586672 20.580673 0.816497
F 36.053339 20.580673 22.639089
F 35.520006 20.580673 44.461679
F 34.986674 20.580673 66.284270
F 34.453341 20.580673 88.106862
F 33.920009 20.580673 109.929453
F 36.586672 43.733930 0.816497
F 36.053339 43.733930 22.639089
F 35.520006 43.733930 44.461679
F 34.986674 43.733930 66.284270
F 34.453341 43.733930 88.106862
F 33.920009 43.733930 109.929453
F 36.586672 66.887188 0.816497
F 36.053339 66.887188 22.639089
F 35.520006 66.887188 44.461679
F 34.986674 66.887188 66.284270
F 34.453341 66.887188 88.106862
F 33.920009 66.887188 109.929453
F 18.768592 5.145164 0.381031
F 18.235260 5.145164 22.203623
F 17.701927 5.145164 44.026214
F 17.168594 5.145164 65.848805
F 16.635262 5.145164 87.671397
F 16.101929 5.145164 109.493987
F 18.768592 28.298421 0.381031
F 18.235260 28.298421 22.203623
F 17.701927 28.298421 44.026214
F 17.168594 28.298421 65.848805
F 16.635262 28.298421 87.671397
F 16.101929 28.298421 109.493987
F 18.768592 51.451679 0.381031
F 18.235260 51.451679 22.203623
F 17.701927 51.451679 44.026214
F 17.168594 51.451679 65.848805
F 16.635262 51.451679 87.671397
F 16.101929 51.451679 109.493987
F 45.495715 5.145164 1.034228
F 44.962382 5.145164 22.856820
F 44.429049 5.145164 44.679411
F 43.895717 5.145164 66.502002
F 43.362384 5.145164 88.324593
F 42.829051 5.145164 110.147184
F 45.495715 28.298421 1.034228
F 44.962382 28.298421 22.856820
F 44.429049 28.298421 44.679411
F 43.895717 28.298421 66.502002
F 43.362384 28.298421 88.324593
F 42.829051 28.298421 110.147184
F 45.495715 51.451679 1.034228
F 44.962382 51.451679 22.856820
F 44.429049 51.451679 44.679411
F 43.895717 51.451679 66.502002
F 43.362384 51.451679 88.324593
F 42.829051 51.451679 110.147184
F 18.768592 12.862916 0.381030
F 18.235260 12.862916 22.203622
F 17.701927 12.862916 44.026213
F 17.168594 12.862916 65.848804
F 16.635262 12.862916 87.671396
F 16.101929 12.862916 109.493986
F 18.768592 36.016174 0.381030
F 18.235260 36.016174 22.203622
F 17.701927 36.016174 44.026213
F 17.168594 36.016174 65.848804
F 16.635262 36.016174 87.671396
F 16.101929 36.016174 109.493986
F 18.768592 59.169431 0.381030
F 18.235260 59.169431 22.203622
F 17.701927 59.169431 44.026213
F 17.168594 59.169431 65.848804
F 16.635262 59.169431 87.671396
F 16.101929 59.169431 109.493986
F 45.495715 12.862916 1.034227
F 44.962382 12.862916 22.856819
F 44.429049 12.862916 44.679410
F 43.895717 12.862916 66.502001
F 43.362384 12.862916 88.324592
F 42.829051 12.862916 110.147183
F 45.495715 36.016174 1.034227
F 44.962382 36.016174 22.856819
F 44.429049 36.016174 44.679410
F 43.895717 36.016174 66.502001
F 43.362384 36.016174 88.324592
F 42.829051 36.016174 110.147183
F 45.495715 59.169431 1.034227
F 44.962382 59.169431 22.856819
F 44.429049 59.169431 44.679410
F 43.895717 59.169431 66.502001
F 43.362384 59.169431 88.324592
F 42.829051 59.169431 110.147183
F 18.768592 20.580671 0.381031
F 18.235260 20.580671 22.203622
F 17.701927 20.580671 44.026214
F 17.168594 20.580671 65.848805
F 16.635262 20.580671 87.671396
F 16.101929 20.580671 109.493987
F 18.768592 43.733929 0.381031
F 18.235260 43.733929 22.203622
F 17.701927 43.733929 44.026214
F 17.168594 43.733929 65.848805
F 16.635262 43.733929 87.671396
F 16.101929 43.733929 109.493987
F 18.768592 66.887186 0.381031
F 18.235260 66.887186 22.203622
F 17.701927 66.887186 44.026214
F 17.168594 66.887186 65.848805
F 16.635262 66.887186 87.671396
F 16.101929 66.887186 109.493987
F 45.495715 20.580671 1.034228
F 44.962382 20.580671 22.856819
F 44.429049 20.580671 44.679411
F 43.895717 20.580671 66.502002
F 43.362384 20.580671 88.324592
F 42.829051 20.580671 110.147184
F 45.495715 43.733929 1.034228
F 44.962382 43.733929 22.856819
F 44.429049 43.733929 44.679411
F 43.895717 43.733929 66.502002
F 43.362384 43.733929 88.324592
F 42.829051 43.733929 110.147184
F 45.495715 66.887186 1.034228
F 44.962382 66.887186 22.856819
F 44.429049 66.887186 44.679411
F 43.895717 66.887186 66.502002
F 43.362384 66.887186 88.324592
F 42.829051 66.887186 110.147184
F 27.677637 5.145165 0.598765
F 27.144304 5.145165 22.421357
F 26.610972 5.145165 44.243947
F 26.077639 5.145165 66.066539
F 25.544306 5.145165 87.889130
F 25.010974 5.145165 109.711721
F 27.677637 28.298423 0.598765
F 27.144304 28.298423 22.421357
F 26.610972 28.298423 44.243947
F 26.077639 28.298423 66.066539
F 25.544306 28.298423 87.889130
F 25.010974 28.298423 109.711721
F 27.677637 51.451680 0.598765
F 27.144304 51.451680 22.421357
F 26.610972 51.451680 44.243947
F 26.077639 51.451680 66.066539
F 25.544306 51.451680 87.889130
F 25.010974 51.451680 109.711721
F 51.738096 5.145165 110.364917
F 51.738096 28.298423 110.364917
F 51.738096 51.451680 110.364917
F 27.677637 12.862917 0.598764
F 27.144304 12.862917 22.421356
F 26.610972 12.862917 44.243946
F 26.077639 12.862917 66.066538
F 25.544306 12.862917 87.889129
F 25.010974 12.862917 109.711720
F 27.677637 36.016175 0.598764
F 27.144304 36.016175 22.421356
F 26.610972 36.016175 44.243946
F 26.077639 36.016175 66.066538
F 25.544306 36.016175 87.889129
F 25.010974 36.016175 109.711720
F 27.677637 59.169432 0.598764
F 27.144304 59.169432 22.421356
F 26.610972 59.169432 44.243946
F 26.077639 59.169432 66.066538
F 25.544306 59.169432 87.889129
F 25.010974 59.169432 109.711720
F 51.738096 12.862917 110.364916
F 51.738096 36.016175 110.364916
F 51.738096 59.169432 110.364916
F 27.677637 20.580673 0.598765
F 27.144304 20.580673 22.421357
F 26.610972 20.580673 44.243947
F 26.077639 20.580673 66.066538
F 25.544306 20.580673 87.889130
F 25.010974 20.580673 109.711721
F 27.677637 43.733930 0.598765
F 27.144304 43.733930 22.421357
F 26.610972 43.733930 44.243947
F 26.077639 43.733930 66.066538
F 25.544306 43.733930 87.889130
F 25.010974 43.733930 109.711721
F 27.677637 66.887188 0.598765
F 27.144304 66.887188 22.421357
F 26.610972 66.887188 44.243947
F 26.077639 66.887188 66.066538
F 25.544306 66.887188 87.889130
F 25.010974 66.887188 109.711721
F 51.738096 20.580673 110.364917
F 51.738096 43.733930 110.364917
F 51.738096 66.887188 110.364917
F 9.792896 5.145165 2.891124
F 9.259563 5.145165 24.713715
F 8.726231 5.145165 46.536305
F 8.192898 5.145165 68.358897
F 7.659565 5.145165 90.181488
F 7.126233 5.145165 112.004079
F 9.792896 28.298423 2.891124
F 9.259563 28.298423 24.713715
F 8.726231 28.298423 46.536305
F 8.192898 28.298423 68.358897
F 7.659565 28.298423 90.181488
F 7.126233 28.298423 112.004079
F 9.792896 51.451680 2.891124
F 9.259563 51.451680 24.713715
F 8.726231 51.451680 46.536305
F 8.192898 51.451680 68.358897
F 7.659565 51.451680 90.181488
F 7.126233 51.451680 112.004079
F 36.520018 5.145165 3.544321
F 35.986686 5.145165 25.366911
F 35.453353 5.145165 47.189502
F 34.920020 5.145165 69.012094
F 34.386688 5.145165 90.834685
F 33.853355 5.145165 112.657276
F 36.520018 28.298423 3.544321
F 35.986686 28.298423 25.366911
F 35.453353 28.298423 47.189502
F 34.920020 28.298423 69.012094
F 34.386688 28.298423 90.834685
F 33.853355 28.298423 112.657276
F 36.520018 51.451680 3.544321
F 35.986686 51.451680 25.366911
F 35.453353 51.451680 47.189502
F 34.920020 51.451680 69.012094
F 34.386688 51.451680 90.834685
F 33.853355 51.451680 112.657276
F 9.792896 12.862917 2.891124
F 9.259563 12.862917 24.713716
F 8.726231 12.862917 46.536306
F 8.192898 12.862917 68.358898
F 7.659565 12.862917 90.181489
F 7.126233 12.862917 112.004080
F 9.792896 36.016175 2.891124
F 9.259563 36.016175 24.713716
F 8.726231 36.016175 46.536306
F 8.192898 36.016175 68.358898
F 7.659565 36.016175 90.181489
F 7.126233 36.016175 112.004080
F 9.792896 59.169432 2.891124
F 9.259563 59.169432 24.713716
F 8.726231 59.169432 46.536306
F 8.192898 59.169432 68.358898
F 7.659565 59.169432 90.181489
F 7.126233 59.169432 112.004080
F 36.520018 12.862917 3.544321
F 35.986686 12.862917 25.366912
F 35.453353 12.862917 47.189503
F 34.920020 12.862917 69.012095
F 34.386688 12.862917 90.834686
F 33.853355 12.862917 112.657277
F 36.520018 36.016175 3.544321
F 35.986686 36.016175 25.366912
F 35.453353 36.016175 47.189503
F 34.920020 36.016175 69.012095
F 34.386688 36.016175 90.834686
F 33.853355 36.016175 112.657277
F 36.520018 59.169432 3.544321
F 35.986686 59.169432 25.366912
F 35.453353 59.169432 47.189503
F 34.920020 59.169432 69.012095
F 34.386688 59.169432 90.834686
F 33.853355 59.169432 112.657277
F 9.792896 20.580673 2.891124
F 9.259563 20.580673 24.713715
F 8.726231 20.580673 46.536306
F 8.192898 20.580673 68.358897
F 7.659565 20.580673 90.181488
F 7.126233 20.580673 112.004080
F 9.792896 43.733930 2.891124
F 9.259563 43.733930 24.713715
F 8.726231 43.733930 46.536306
F 8.192898 43.733930 68.358897
F 7.659565 43.733930 90.181488
F 7.126233 43.733930 112.004080
F 9.792896 66.887188 2.891124
F 9.259563 66.887188 24.713715
F 8.726231 66.887188 46.536306
F 8.192898 66.887188 68.358897
F 7.659565 66.887188 90.181488
F 7.126233 66.887188 112.004080
F 36.520018 20.580673 3.544321
F 35.986686 20.580673 25.366911
F 35.453353 20.580673 47.189503
F 34.920020 20.580673 69.012094
F 34.386688 20.580673 90.834685
F 33.853355 20.580673 112.657277
F 36.520018 43.733930 3.544321
F 35.986686 43.733930 25.366911
F 35.453353 43.733930 47.189503
F 34.920020 43.733930 69.012094
F 34.386688 43.733930 90.834685
F 33.853355 43.733930 112.657277
F 36.520018 66.887188 3.544321
F 35.986686 66.887188 25.366911
F 35.453353 66.887188 47.189503
F 34.920020 66.887188 69.012094
F 34.386688 66.887188 90.834685
F 33.853355 66.887188 112.657277
F 18.701938 5.145164 3.108857
F 18.168605 5.145164 24.931448
F 17.635272 5.145164 46.754039
F 17.101940 5.145164 68.576630
F 16.568607 5.145164 90.399221
F 16.035274 5.145164 112.221813
F 18.701938 28.298422 3.108857
F 18.168605 28.298422 24.931448
F 17.635272 28.298422 46.754039
F 17.101940 28.298422 68.576630
F 16.568607 28.298422 90.399221
F 16.035274 28.298422 112.221813
F 18.701938 51.451679 3.108857
F 18.168605 51.451679 24.931448
F 17.635272 51.451679 46.754039
F 17.101940 51.451679 68.576630
F 16.568607 51.451679 90.399221
F 16.035274 51.451679 112.221813
F 45.429060 5.145164 3.762054
F 44.895727 5.145164 25.584645
F 44.362395 5.145164 47.407235
F 43.829062 5.145164 69.229827
F 43.295729 5.145164 91.052418
F 42.762397 5.145164 112.875010
F 45.429060 28.298422 3.762054
F 44.895727 28.298422 25.584645
F 44.362395 28.298422 47.407235
F 43.829062 28.298422 69.229827
F 43.295729 28.298422 91.052418
F 42.762397 28.298422 112.875010
F 45.429060 51.451679 3.762054
F 44.895727 51.451679 25.584645
F 44.362395 51.451679 47.407235
F 43.829062 51.451679 69.229827
F 43.295729 51.451679 91.052418
F 42.762397 51.451679 112.875010
F 18.701938 12.862917 3.108857
F 18.168605 12.862917 24.931449
F 17.635272 12.862917 46.754040
F 17.101940 12.862917 68.576631
F 16.568607 12.862917 90.399222
F 16.035274 12.862917 112.221813
F 18.701938 36.016174 3.108857
F 18.168605 36.016174 24.931449
F 17.635272 36.016174 46.754040
F 17.101940 36.016174 68.576631
F 16.568607 36.016174 90.399222
F 16.035274 36.016174 112.221813
F 18.701938 59.169432 3.108857
F 18.168605 59.169432 24.931449
F 17.635272 59.169432 46.754040
F 17.101940 59.169432 68.576631
F 16.568607 59.169432 90.399222
F 16.035274 59.169432 112.221813
F 45.429060 12.862917 3.762054
F 44.895727 12.862917 25.584646
F 44.362395 12.862917 47.407236
F 43.829062 12.862917 69.229828
F 43.295729 12.862917 91.052419
F 42.762397 12.862917 112.875010
F 45.429060 36.016174 3.762054
F 44.895727 36.016174 25.584646
F 44.362395 36.016174 47.407236
F 43.829062 36.016174 69.229828
F 43.295729 36.016174 91.052419
F 42.762397 36.016174 112.875010
F 45.429060 59.169432 3.762054
F 44.895727 59.169432 25.584646
F 44.362395 59.169432 47.407236
F 43.829062 59.169432 69.229828
F 43.295729 59.169432 91.052419
F 42.762397 59.169432 112.875010
F 18.701938 20.580672 3.108857
F 18.168605 20.580672 24.931448
F 17.635272 20.580672 46.754040
F 17.101940 20.580672 68.576630
F 16.568607 20.580672 90.399221
F 16.035274 20.580672 112.221813
F 18.701938 43.733929 3.108857
F 18.168605 43.733929 24.931448
F 17.635272 43.733929 46.754040
F 17.101940 43.733929 68.576630
F 16.568607 43.733929 90.399221
F 16.035274 43.733929 112.221813
F 18.701938 66.887187 3.108857
F 18.168605 66.887187 24.931448
F 17.635272 66.887187 46.754040
F 17.101940 66.887187 68.576630
F 16.568607 66.887187 90.399221
F 16.035274 66.887187 112.221813
F 45.429060 20.580672 3.762054
F 44.895727 20.580672 25.584645
F 44.362395 20.580672 47.407236
F 43.829062 20.580672 69.229827
F 43.295729 20.580672 91.052418
F 42.762397 20.580672 112.875010
F 45.429060 43.733929 3.762054
F 44.895727 43.733929 25.584645
F 44.362395 43.733929 47.407236
F 43.829062 43.733929 69.229827
F 43.295729 43.733929 91.052418
F 42.762397 43.733929 112.875010
F 45.429060 66.887187 3.762054
F 44.895727 66.887187 25.584645
F 44.362395 66.887187 47.407236
F 43.829062 66.887187 69.229827
F 43.295729 66.887187 91.052418
F 42.762397 66.887187 112.875010
F 27.610981 5.145165 3.326587
F 27.077649 5.145165 25.149179
F 26.544316 5.145165 46.971770
F 26.010983 5.145165 68.794362
F 25.477651 5.145165 90.616953
F 24.944318 5.145165 112.439543
F 27.610981 28.298423 3.326587
F 27.077649 28.298423 25.149179
F 26.544316 28.298423 46.971770
F 26.010983 28.298423 68.794362
F 25.477651 28.298423 90.616953
F 24.944318 28.298423 112.439543
F 27.610981 51.451680 3.326587
F 27.077649 51.451680 25.149179
F 26.544316 51.451680 46.971770
F 26.010983 51.451680 68.794362
F 25.477651 51.451680 90.616953
F 24.944318 51.451680 112.439543
F 51.671442 5.145165 113.092740
F 51.671442 28.298423 113.092740
F 51.671442 51.451680 113.092740
F 27.610981 12.862917 3.326588
F 27.077649 12.862917 25.149180
F 26.544316 12.862917 46.971771
F 26.010983 12.862917 68.794363
F 25.477651 12.862917 90.616954
F 24.944318 12.862917 112.439544
F 27.610981 36.016175 3.326588
F 27.077649 36.016175 25.149180
F 26.544316 36.016175 46.971771
F 26.010983 36.016175 68.794363
F 25.477651 36.016175 90.616954
F 24.944318 36.016175 112.439544
F 27.610981 59.169432 3.326588
F 27.077649 59.169432 25.149180
F 26.544316 59.169432 46.971771
F 26.010983 59.169432 68.794363
F 25.477651 59.169432 90.616954
F 24.944318 59.169432 112.439544
F 51.671441 12.862917 113.092741
F 51.671441 36.016175 113.092741
F 51.671441 59.169432 113.092741
F 27.610981 20.580672 3.326588
F 27.077649 20.580672 25.149179
F 26.544316 20.580672 46.971770
F 26.010983 20.580672 68.794362
F 25.477651 20.580672 90.616953
F 24.944318 20.580672 112.439544
F 27.610981 43.733930 3.326588
F 27.077649 43.733930 25.149179
F 26.544316 43.733930 46.971770
F 26.010983 43.733930 68.794362
F 25.477651 43.733930 90.616953
F 24.944318 43.733930 112.439544
F 27.610981 66.887188 3.326588
F 27.077649 66.887188 25.149179
F 26.544316 66.887188 46.971770
F 26.010983 66.887188 68.794362
F 25.477651 66.887188 90.616953
F 24.944318 66.887188 112.439544
F 51.671441 20.580672 113.092741
F 51.671441 43.733930 113.092741
F 51.671441 66.887188 113.092741
F 9.703996 7.717749 6.528222
F 9.170663 7.717749 28.350813
F 8.637331 7.717749 50.173404
F 8.103998 7.717749 71.995995
F 7.570666 7.717749 93.818587
F 7.037333 7.717749 115.641177
F 9.703996 30.871007 6.528222
F 9.170663 30.871007 28.350813
F 8.637331 30.871007 50.173404
F 8.103998 30.871007 71.995995
F 7.570666 30.871007 93.818587
F 7.037333 30.871007 115.641177
F 9.703996 54.024264 6.528222
F 9.170663 54.024264 28.350813
F 8.637331 54.024264 50.173404
F 8.103998 54.024264 71.995995
F 7.570666 54.024264 93.818587
F 7.037333 54.024264 115.641177
F 36.431119 7.717749 7.181418
F 35.897787 7.717749 29.004010
F 35.364454 7.717749 50.826601
F 34.831121 7.717749 72.649192
F 34.297789 7.717749 94.471783
F 33.764456 7.717749 116.294374
F 36.431119 30.871007 7.181418
F 35.897787 30.871007 29.004010
F 35.364454 30.871007 50.826601
F 34.831121 30.871007 72.649192
F 34.297789 30.871007 94.471783
F 33.764456 30.871007 116.294374
F 36.431119 54.024264 7.181418
F 35.897787 54.024264 29.004010
F 35.364454 54.024264 50.826601
F 34.831121 54.024264 72.649192
F 34.297789 54.024264 94.471783
F 33.764456 54.024264 116.294374
F 9.703996 15.435502 6.528223
F 9.170663 15.435502 28.350814
F 8.637331 15.435502 50.173405
F 8.103998 15.435502 71.995996
F 7.570666 15.435502 93.818588
F 7.037333 15.435502 115.641178
F 9.703996 38.588760 6.528223
F 9.170663 38.588760 28.350814
F 8.637331 38.588760 50.173405
F 8.103998 38.588760 71.995996
F 7.570666 38.588760 93.818588
F 7.037333 38.588760 115.641178
F 9.703996 61.742017 6.528223
F 9.170663 61.742017 28.350814
F 8.637331 61.742017 50.173405
F 8.103998 61.742017 71.995996
F 7.570666 61.742017 93.818588
F 7.037333 61.742017 115.641178
F 36.431119 15.435502 7.181419
F 35.897787 15.435502 29.004011
F 35.364454 15.435502 50.826602
F 34.831121 15.435502 72.649193
F 34.297789 15.435502 94.471784
F 33.764456 15.435502 116.294375
F 36.431119 38.588760 7.181419
F 35.897787 38.588760 29.004011
F 35.364454 38.588760 50.826602
F 34.831121 38.588760 72.649193
F 34.297789 38.588760 94.471784
F 33.764456 38.588760 116.294375
F 36.431119 61.742017 7.181419
F 35.897787 61.742017 29.004011
F 35.364454 61.742017 50.826602
F 34.831121 61.742017 72.649193
F 34.297789 61.742017 94.471784
F 33.764456 61.742017 116.294375
F 9.703996 0.000000 6.528222
F 9.170663 0.000000 28.350813
F 8.637331 0.000000 50.173404
F 8.103998 0.000000 71.995996
F 7.570666 0.000000 93.818587
F 7.037333 0.000000 115.641177
F 9.703996 23.153257 6.528222
F 9.170663 23.153257 28.350813
F 8.637331 23.153257 50.173404
F 8.103998 23.153257 71.995996
F 7.570666 23.153257 93.818587
F 7.037333 23.153257 115.641177
F 9.703996 46.306515 6.528222
F 9.170663 46.306515 28.350813
F 8.637331 46.306515 50.173404
F 8.103998 46.306515 71.995996
F 7.570666 46.306515 93.818587
F 7.037333 46.306515 115.641177
F 36.431119 0.000000 7.181418
F 35.897787 0.000000 29.004010
F 35.364454 0.000000 50.826601
F 34.831121 0.000000 72.649193
F 34.297789 0.000000 94.471783
F 33.764456 0.000000 116.294374
F 36.431119 23.153257 7.181418
F 35.897787 23.153257 29.004010
F 35.364454 23.153257 50.826601
F 34.831121 23.153257 72.649193
F 34.297789 23.153257 94.471783
F 33.764456 23.153257 116.294374
F 36.431119 46.306515 7.181418
F 35.897787 46.306515 29.004010
F 35.364454 46.306515 50.826601
F 34.831121 46.306515 72.649193
F 34.297789 46.306515 94.471783
F 33.764456 46.306515 116.294374
F 18.613038 7.717751 6.745955
F 18.079705 7.717751 28.568547
F 17.546373 7.717751 50.391137
F 17.013040 7.717751 72.213729
F 16.479707 7.717751 94.036320
F 15.946375 7.717751 115.858911
F 18.613038 30.871008 6.745955
F 18.079705 30.871008 28.568547
F 17.546373 30.871008 50.391137
F 17.013040 30.871008 72.213729
F 16.479707 30.871008 94.036320
F 15.946375 30.871008 115.858911
F 18.613038 54.024266 6.745955
F 18.079705 54.024266 28.568547
F 17.546373 54.024266 50.391137
F 17.013040 54.024266 72.213729
F 16.479707 54.024266 94.036320
F 15.946375 54.024266 115.858911
F 45.340160 7.717751 7.399152
F 44.806828 7.717751 29.221743
F 44.273495 7.717751 51.044334
F 43.740162 7.717751 72.866926
F 43.206830 7.717751 94.689517
F 42.673497 7.717751 116.512108
F 45.340160 30.871008 7.399152
F 44.806828 30.871008 29.221743
F 44.273495 30.871008 51.044334
F 43.740162 30.871008 72.866926
F 43.206830 30.871008 94.689517
F 42.673497 30.871008 116.512108
F 45.340160 54.024266 7.399152
F 44.806828 54.024266 29.221743
F 44.273495 54.024266 51.044334
F 43.740162 54.024266 72.866926
F 43.206830 54.024266 94.689517
F 42.673497 54.024266 116.512108
F 18.613038 15.435503 6.745956
F 18.079705 15.435503 28.568548
F 17.546373 15.435503 50.391138
F 17.013040 15.435503 72.213730
F 16.479707 15.435503 94.036321
F 15.946375 15.435503 115.858912
F 18.613038 38.588761 6.745956
F 18.079705 38.588761 28.568548
F 17.546373 38.588761 50.391138
F 17.013040 38.588761 72.213730
F 16.479707 38.588761 94.036321
F 15.946375 38.588761 115.858912
F 18.613038 61.742018 6.745956
F 18.079705 61.742018 28.568548
F 17.546373 61.742018 50.391138
F 17.013040 61.742018 72.213730
F 16.479707 61.742018 94.036321
F 15.946375 61.742018 115.858912
F 45.340160 15.435503 7.399153
F 44.806827 15.435503 29.221744
F 44.273495 15.435503 51.044335
F 43.740162 15.435503 72.866927
F 43.206830 15.435503 94.689518
F 42.673497 15.435503 116.512109
F 45.340160 38.588761 7.399153
F 44.806827 38.588761 29.221744
F 44.273495 38.588761 51.044335
F 43.740162 38.588761 72.866927
F 43.206830 38.588761 94.689518
F 42.673497 38.588761 116.512109
F 45.340160 61.742018 7.399153
F 44.806827 61.742018 29.221744
F 44.273495 61.742018 51.044335
F 43.740162 61.742018 72.866927
F 43.206830 61.742018 94.689518
F 42.673497 61.742018 116.512109
F 18.613038 0.000001 6.745955
F 18.079705 0.000001 28.568547
F 17.546373 0.000001 50.391137
F 17.013040 0.000001 72.213729
F 16.479707 0.000001 94.036320
F 15.946375 0.000001 115.858911
F 18.613038 23.153259 6.745955
F 18.079705 23.153259 28.568547
F 17.546373 23.153259 50.391137
F 17.013040 23.153259 72.213729
F 16.479707 23.153259 94.036320
F 15.946375 23.153259 115.858911
F 18.613038 46.306516 6.745955
F 18.079705 46.306516 28.568547
F 17.546373 46.306516 50.391137
F 17.013040 46.306516 72.213729
F 16.479707 46.306516 94.036320
F 15.946375 46.306516 115.858911
F 45.340160 0.000001 7.399152
F 44.806828 0.000001 29.221743
F 44.273495 0.000001 51.044334
F 43.740162 0.000001 72.866926
F 43.206830 0.000001 94.689517
F 42.673497 0.000001 116.512108
F 45.340160 23.153259 7.399152
F 44.806828 23.153259 29.221743
F 44.273495 23.153259 51.044334
F 43.740162 23.153259 72.866926
F 43.206830 23.153259 94.689517
F 42.673497 23.153259 116.512108
F 45.340160 46.306516 7.399152
F 44.806828 46.306516 29.221743
F 44.273495 46.306516 51.044334
F 43.740162 46.306516 72.866926
F 43.206830 46.306516 94.689517
F 42.673497 46.306516 116.512108
F 27.522084 7.717750 6.963686
F 26.988751 7.717750 28.786278
F 26.455418 7.717750 50.608869
F 25.922086 7.717750 72.431460
F 25.388753 7.717750 94.254051
F 24.855420 7.717750 116.076642
F 27.522084 30.871007 6.963686
F 26.988751 30.871007 28.786278
F 26.455418 30.871007 50.608869
F 25.922086 30.871007 72.431460
F 25.388753 30.871007 94.254051
F 24.855420 30.871007 116.076642
F 27.522084 54.024265 6.963686
F 26.988751 54.024265 28.786278
F 26.455418 54.024265 50.608869
F 25.922086 54.024265 72.431460
F 25.388753 54.024265 94.254051
F 24.855420 54.024265 116.076642
F 51.582543 7.717750 116.729839
F 51.582543 30.871007 116.729839
F 51.582543 54.024265 116.729839
F 27.522084 15.435502 6.963687
F 26.988751 15.435502 28.786279
F 26.455418 15.435502 50.608870
F 25.922086 15.435502 72.431462
F 25.388753 15.435502 94.254052
F 24.855420 15.435502 116.076643
F 27.522084 38.588760 6.963687
F 26.988751 38.588760 28.786279
F 26.455418 38.588760 50.608870
F 25.922086 38.588760 72.431462
F 25.388753 38.588760 94.254052
F 24.855420 38.588760 116.076643
F 27.522084 61.742017 6.963687
F 26.988751 61.742017 28.786279
F 26.455418 61.742017 50.608870
F 25.922086 61.742017 72.431462
F 25.388753 61.742017 94.254052
F 24.855420 61.742017 116.076643
F 51.582543 15.435502 116.729840
F 51.582543 38.588760 116.729840
F 51.582543 61.742017 116.729840
F 27.522084 0.000000 6.963686
F 26.988751 0.000000 28.786278
F 26.455418 0.000000 50.608869
F 25.922086 0.000000 72.431461
F 25.388753 0.000000 94.254051
F 24.855420 0.000000 116.076642
F 27.522084 23.153258 6.963686
F 26.988751 23.153258 28.786278
F 26.455418 23.153258 50.608869
F 25.922086 23.153258 72.431461
F 25.388753 23.153258 94.254051
F 24.855420 23.153258 116.076642
F 27.522084 46.306515 6.963686
F 26.988751 46.306515 28.786278
F 26.455418 46.306515 50.608869
F 25.922086 46.306515 72.431461
F 25.388753 46.306515 94.254051
F 24.855420 46.306515 116.076642
F 51.582543 0.000000 116.729839
F 51.582543 23.153258 116.729839
F 51.582543 46.306515 116.729839
F 2.933344 1.286291 10.002022
F 2.400011 1.286291 31.824612
F 1.866678 1.286291 53.647203
F 1.333346 1.286291 75.469795
F 0.800013 1.286291 97.292386
F 0.266680 1.286291 119.114978
F 2.933344 24.439548 10.002022
F 2.400011 24.439548 31.824612
F 1.866678 24.439548 53.647203
F 1.333346 24.439548 75.469795
F 0.800013 24.439548 97.292386
F 0.266680 24.439548 119.114978
F 2.933344 47.592806 10.002022
F 2.400011 47.592806 31.824612
F 1.866678 47.592806 53.647203
F 1.333346 47.592806 75.469795
F 0.800013 47.592806 97.292386
F 0.266680 47.592806 119.114978
F 29.660466 1.286291 10.655218
F 29.127133 1.286291 32.477809
F 28.593801 1.286291 54.300400
F 28.060468 1.286291 76.122992
F 27.527135 1.286291 97.945583
F 26.993803 1.286291 119.768174
F 29.660466 24.439548 10.655218
F 29.127133 24.439548 32.477809
F 28.593801 24.439548 54.300400
F 28.060468 24.439548 76.122992
F 27.527135 24.439548 97.945583
F 26.993803 24.439548 119.768174
F 29.660466 47.592806 10.655218
F 29.127133 47.592806 32.477809
F 28.593801 47.592806 54.300400
F 28.060468 47.592806 76.122992
F 27.527135 47.592806 97.945583
F 26.993803 47.592806 119.768174
F 2.933344 9.004040 10.002022
F 2.400011 9.004040 31.824612
F 1.866678 9.004040 53.647203
F 1.333346 9.004040 75.469795
F 0.800013 9.004040 97.292386
F 0.266680 9.004040 119.114978
F 2.933344 32.157298 10.002022
F 2.400011 32.157298 31.824612
F 1.866678 32.157298 53.647203
F 1.333346 32.157298 75.469795
F 0.800013 32.157298 97.292386
F 0.266680 32.157298 119.114978
F 2.933344 55.310555 10.002022
F 2.400011 55.310555 31.824612
F 1.866678 55.310555 53.647203
F 1.333346 55.310555 75.469795
F 0.800013 55.310555 97.292386
F 0.266680 55.310555 119.114978
F 29.660466 9.004040 10.655218
F 29.127133 9.004040 32.477809
F 28.593801 9.004040 54.300400
F 28.060468 9.004040 76.122992
F 27.527135 9.004040 97.945583
F 26.993803 9.004040 119.768174
F 29.660466 32.157298 10.655218
F 29.127133 32.157298 32.477809
F 28.593801 32.157298 54.300400
F 28.060468 32.157298 76.122992
F 27.527135 32.157298 97.945583
F 26.993803 32.157298 119.768174
F 29.660466 55.310555 10.655218
F 29.127133 55.310555 32.477809
F 28.593801 55.310555 54.300400
F 28.060468 55.310555 76.122992
F 27.527135 55.310555 97.945583
F 26.993803 55.310555 119.768174
F 2.933344 16.721795 10.002022
F 2.400011 16.721795 31.824613
F 1.866678 16.721795 53.647204
F 1.333346 16.721795 75.469796
F 0.800013 16.721795 97.292387
F 0.266680 16.721795 119.114978
F 2.933344 39.875053 10.002022
F 2.400011 39.875053 31.824613
F 1.866678 39.875053 53.647204
F 1.333346 39.875053 75.469796
F 0.800013 39.875053 97.292387
F 0.266680 39.875053 119.114978
F 2.933344 63.028310 10.002022
F 2.400011 63.028310 31.824613
F 1.866678 63.028310 53.647204
F 1.333346 63.028310 75.469796
F 0.800013 63.028310 97.292387
F 0.266680 63.028310 119.114978
F 29.660466 16.721795 10.655218
F 29.127133 16.721795 32.477810
F 28.593801 16.721795 54.300401
F 28.060468 16.721795 76.122993
F 27.527135 16.721795 97.945584
F 26.993803 16.721795 119.768174
F 29.660466 39.875053 10.655218
F 29.127133 39.875053 32.477810
F 28.593801 39.875053 54.300401
F 28.060468 39.875053 76.122993
F 27.527135 39.875053 97.945584
F 26.993803 39.875053 119.768174
F 29.660466 63.028310 10.655218
F 29.127133 63.028310 32.477810
F 28.593801 63.028310 54.300401
F 28.060468 63.028310 76.122993
F 27.527135 63.028310 97.945584
F 26.993803 63.028310 119.768174
F 11.842380 1.286291 10.219754
F 11.309048 1.286291 32.042345
F 10.775715 1.286291 53.864936
F 10.242382 1.286291 75.687527
F 9.709050 1.286291 97.510118
F 9.175717 1.286291 119.332710
F 11.842380 24.439548 10.219754
F 11.309048 24.439548 32.042345
F 10.775715 24.439548 53.864936
F 10.242382 24.439548 75.687527
F 9.709050 24.439548 97.510118
F 9.175717 24.439548 119.332710
F 11.842380 47.592806 10.219754
F 11.309048 47.592806 32.042345
F 10.775715 47.592806 53.864936
F 10.242382 47.592806 75.687527
F 9.709050 47.592806 97.510118
F 9.175717 47.592806 119.332710
F 38.569503 1.286291 10.872951
F 38.036170 1.286291 32.695541
F 37.502837 1.286291 54.518133
F 36.969505 1.286291 76.340724
F 36.436172 1.286291 98.163315
F 35.902839 1.286291 119.985907
F 38.569503 24.439548 10.872951
F 38.036170 24.439548 32.695541
F 37.502837 24.439548 54.518133
F 36.969505 24.439548 76.340724
F 36.436172 24.439548 98.163315
F 35.902839 24.439548 119.985907
F 38.569503 47.592806 10.872951
F 38.036170 47.592806 32.695541
F 37.502837 47.592806 54.518133
F 36.969505 47.592806 76.340724
F 36.436172 47.592806 98.163315
F 35.902839 47.592806 119.985907
F 11.842380 9.004040 10.219754
F 11.309048 9.004040 32.042345
F 10.775715 9.004040 53.864936
F 10.242382 9.004040 75.687527
F 9.709050 9.004040 97.510118
F 9.175717 9.004040 119.332710
F 11.842380 32.157298 10.219754
F 11.309048 32.157298 32.042345
F 10.775715 32.157298 53.864936
F 10.242382 32.157298 75.687527
F 9.709050 32.157298 97.510118
F 9.175717 32.157298 119.332710
F 11.842380 55.310555 10.219754
F 11.309048 55.310555 32.042345
F 10.775715 55.310555 53.864936
F 10.242382 55.310555 75.687527
F 9.709050 55.310555 97.510118
F 9.175717 55.310555 119.332710
F 38.569503 9.004040 10.872951
F 38.036170 9.004040 32.695541
F 37.502837 9.004040 54.518133
F 36.969505 9.004040 76.340724
F 36.436172 9.004040 98.163315
F 35.902839 9.004040 119.985907
F 38.569503 32.157298 10.872951
F 38.036170 32.157298 32.695541
F 37.502837 32.157298 54.518133
F 36.969505 32.157298 76.340724
F 36.436172 32.157298 98.163315
F 35.902839 32.157298 119.985907
F 38.569503 55.310555 10.872951
F 38.036170 55.310555 32.695541
F 37.502837 55.310555 54.518133
F 36.969505 55.310555 76.340724
F 36.436172 55.310555 98.163315
F 35.902839 55.310555 119.985907
F 11.842380 16.721795 10.219755
F 11.309048 16.721795 32.042346
F 10.775715 16.721795 53.864936
F 10.242382 16.721795 75.687528
F 9.709050 16.721795 97.510119
F 9.175717 16.721795 119.332711
F 11.842380 39.875053 10.219755
F 11.309048 39.875053 32.042346
F 10.775715 39.875053 53.864936
F 10.242382 39.875053 75.687528
F 9.709050 39.875053 97.510119
F 9.175717 39.875053 119.332711
F 11.842380 63.028310 10.219755
F 11.309048 63.028310 32.042346
F 10.775715 63.028310 53.864936
F 10.242382 63.028310 75.687528
F 9.709050 63.028310 97.510119
F 9.175717 63.028310 119.332711
F 38.569503 16.721795 10.872952
F 38.036170 16.721795 32.695542
F 37.502837 16.721795 54.518133
F 36.969505 16.721795 76.340725
F 36.436172 16.721795 98.163316
F 35.902839 16.721795 119.985908
F 38.569503 39.875053 10.872952
F 38.036170 39.875053 32.695542
F 37.502837 39.875053 54.518133
F 36.969505 39.875053 76.340725
F 36.436172 39.875053 98.163316
F 35.902839 39.875053 119.985908
F 38.569503 63.028310 10.872952
F 38.036170 63.028310 32.695542
F 37.502837 63.028310 54.518133
F 36.969505 63.028310 76.340725
F 36.436172 63.028310 98.163316
F 35.902839 63.028310 119.985908
F 20.751423 1.286290 10.437487
F 20.218090 1.286290 32.260078
F 19.684758 1.286290 54.082670
F 19.151425 1.286290 75.905261
F 18.618092 1.286290 97.727851
F 18.084760 1.286290 119.550443
F 20.751423 24.439547 10.437487
F 20.218090 24.439547 32.260078
F 19.684758 24.439547 54.082670
F 19.151425 24.439547 75.905261
F 18.618092 24.439547 97.727851
F 18.084760 24.439547 119.550443
F 20.751423 47.592805 10.437487
F 20.218090 47.592805 32.260078
F 19.684758 47.592805 54.082670
F 19.151425 47.592805 75.905261
F 18.618092 47.592805 97.727851
F 18.084760 47.592805 119.550443
F 47.478546 1.286290 11.090684
F 46.945214 1.286290 32.913275
F 46.411881 1.286290 54.735867
F 45.878548 1.286290 76.558457
F 45.345216 1.286290 98.381048
F 44.811883 1.286290 120.203640
F 47.478546 24.439547 11.090684
F 46.945214 24.439547 32.913275
F 46.411881 24.439547 54.735867
F 45.878548 24.439547 76.558457
F 45.345216 24.439547 98.381048
F 44.811883 24.439547 120.203640
F 47.478546 47.592805 11.090684
F 46.945214 47.592805 32.913275
F 46.411881 47.592805 54.735867
F 45.878548 47.592805 76.558457
F 45.345216 47.592805 98.381048
F 44.811883 47.592805 120.203640
F 20.751423 9.004039 10.437487
F 20.218090 9.004039 32.260078
F 19.684758 9.004039 54.082670
F 19.151425 9.004039 75.905261
F 18.618092 9.004039 97.727851
F 18.084760 9.004039 119.550443
F 20.751423 32.157297 10.437487
F 20.218090 32.157297 32.260078
F 19.684758 32.157297 54.082670
F 19.151425 32.157297 75.905261
F 18.618092 32.157297 97.727851
F 18.084760 32.157297 119.550443
F 20.751423 55.310554 10.437487
F 20.218090 55.310554 32.260078
F 19.684758 55.310554 54.082670
F 19.151425 55.310554 75.905261
F 18.618092 55.310554 97.727851
F 18.084760 55.310554 119.550443
F 47.478546 9.004039 11.090684
F 46.945214 9.004039 32.913275
F 46.411881 9.004039 54.735867
F 45.878548 9.004039 76.558457
F 45.345216 9.004039 98.381048
F 44.811883 9.004039 120.203640
F 47.478546 32.157297 11.090684
F 46.945214 32.157297 32.913275
F 46.411881 32.157297 54.735867
F 45.878548 32.157297 76.558457
F 45.345216 32.157297 98.381048
F 44.811883 32.157297 120.203640
F 47.478546 55.310554 11.090684
F 46.945214 55.310554 32.913275
F 46.411881 55.310554 54.735867
F 45.878548 55.310554 76.558457
F 45.345216 55.310554 98.381048
F 44.811883 55.310554 120.203640
F 20.751423 16.721795 10.437488
F 20.218090 16.721795 32.260079
F 19.684758 16.721795 54.082670
F 19.151425 16.721795 75.905262
F 18.618092 16.721795 97.727852
F 18.084760 16.721795 119.550444
F 20.751423 39.875052 10.437488
F 20.218090 39.875052 32.260079
F 19.684758 39.875052 54.082670
F 19.151425 39.875052 75.905262
F 18.618092 39.875052 97.727852
F 18.084760 39.875052 119.550444
F 20.751423 63.028310 10.437488
F 20.218090 63.028310 32.260079
F 19.684758 63.028310 54.082670
F 19.151425 63.028310 75.905262
F 18.618092 63.028310 97.727852
F 18.084760 63.028310 119.550444
F 47.478546 16.721795 11.090685
F 46.945214 16.721795 32.913276
F 46.411881 16.721795 54.735867
F 45.878548 16.721795 76.558458
F 45.345216 16.721795 98.381049
F 44.811883 16.721795 120.203641
F 47.478546 39.875052 11.090685
F 46.945214 39.875052 32.913276
F 46.411881 39.875052 54.735867
F 45.878548 39.875052 76.558458
F 45.345216 39.875052 98.381049
F 44.811883 39.875052 120.203641
F 47.478546 63.028310 11.090685
F 46.945214 63.028310 32.913276
F 46.411881 63.028310 54.735867
F 45.878548 63.028310 76.558458
F 45.345216 63.028310 98.381049
F 44.811883 63.028310 120.203641
F 2.844441 3.858875 13.639118
F 2.311108 3.858875 35.461710
F 1.777775 3.858875 57.284301
F 1.244443 3.858875 79.106893
F 0.711110 3.858875 100.929483
F 0.177778 3.858875 122.752074
F 2.844441 27.012132 13.639118
F 2.311108 27.012132 35.461710
F 1.777775 27.012132 57.284301
F 1.244443 27.012132 79.106893
F 0.711110 27.012132 100.929483
F 0.177778 27.012132 122.752074
F 2.844441 50.165390 13.639118
F 2.311108 50.165390 35.461710
F 1.777775 50.165390 57.284301
F 1.244443 50.165390 79.106893
F 0.711110 50.165390 100.929483
F 0.177778 50.165390 122.752074
F 29.571563 3.858875 14.292315
F 29.038230 3.858875 36.114907
F 28.504898 3.858875 57.937498
F 27.971565 3.858875 79.760089
F 27.438232 3.858875 101.582680
F 26.904900 3.858875 123.405271
F 29.571563 27.012132 14.292315
F 29.038230 27.012132 36.114907
F 28.504898 27.012132 57.937498
F 27.971565 27.012132 79.760089
F 27.438232 27.012132 101.582680
F 26.904900 27.012132 123.405271
F 29.571563 50.165390 14.292315
F 29.038230 50.165390 36.114907
F 28.504898 50.165390 57.937498
F 27.971565 50.165390 79.760089
F 27.438232 50.165390 101.582680
F 26.904900 50.165390 123.405271
F 2.844441 11.576625 13.639119
F 2.311108 11.576625 35.461710
F 1.777775 11.576625 57.284301
F 1.244443 11.576625 79.106893
F 0.711110 11.576625 100.929483
F 0.177778 11.576625 122.752075
F 2.844441 34.729882 13.639119
F 2.311108 34.729882 35.461710
F 1.777775 34.729882 57.284301
F 1.244443 34.729882 79.106893
F 0.711110 34.729882 100.929483
F 0.177778 34.729882 122.752075
F 2.844441 57.883140 13.639119
F 2.311108 57.883140 35.461710
F 1.777775 57.883140 57.284301
F 1.244443 57.883140 79.106893
F 0.711110 57.883140 100.929483
F 0.177778 57.883140 122.752075
F 29.571563 11.576625 14.292316
F 29.038230 11.576625 36.114907
F 28.504898 11.576625 57.937498
F 27.971565 11.576625 79.760089
F 27.438232 11.576625 101.582680
F 26.904900 11.576625 123.405272
F 29.571563 34.729882 14.292316
F 29.038230 34.729882 36.114907
F 28.504898 34.729882 57.937498
F 27.971565 34.729882 79.760089
F 27.438232 34.729882 101.582680
F 26.904900 34.729882 123.405272
F 29.571563 57.883140 14.292316
F 29.038230 57.883140 36.114907
F 28.504898 57.883140 57.937498
F 27.971565 57.883140 79.760089
F 27.438232 57.883140 101.582680
F 26.904900 57.883140 123.405272
F 2.844441 19.294380 13.639119
F 2.311108 19.294380 35.461711
F 1.777775 19.294380 57.284302
F 1.244443 19.294380 79.106893
F 0.711110 19.294380 100.929484
F 0.177778 19.294380 122.752075
F 2.844441 42.447638 13.639119
F 2.311108 42.447638 35.461711
F 1.777775 42.447638 57.284302
F 1.244443 42.447638 79.106893
F 0.711110 42.447638 100.929484
F 0.177778 42.447638 122.752075
F 2.844441 65.600895 13.639119
F 2.311108 65.600895 35.461711
F 1.777775 65.600895 57.284302
F 1.244443 65.600895 79.106893
F 0.711110 65.600895 100.929484
F 0.177778 65.600895 122.752075
F 29.571563 19.294380 14.292316
F 29.038230 19.294380 36.114908
F 28.504898 19.294380 57.937499
F 27.971565 19.294380 79.760089
F 27.438232 19.294380 101.582681
F 26.904900 19.294380 123.405272
F 29.571563 42.447638 14.292316
F 29.038230 42.447638 36.114908
F 28.504898 42.447638 57.937499
F 27.971565 42.447638 79.760089
F 27.438232 42.447638 101.582681
F 26.904900 42.447638 123.405272
F 29.571563 65.600895 14.292316
F 29.038230 65.600895 36.114908
F 28.504898 65.600895 57.937499
F 27.971565 65.600895 79.760089
F 27.438232 65.600895 101.582681
F 26.904900 65.600895 123.405272
F 11.753476 3.858875 13.856851
F 11.220143 3.858875 35.679442
F 10.686810 3.858875 57.502034
F 10.153478 3.858875 79.324625
F 9.620145 3.858875 101.147216
F 9.086812 3.858875 122.969807
F 11.753476 27.012133 13.856851
F 11.220143 27.012133 35.679442
F 10.686810 27.012133 57.502034
F 10.153478 27.012133 79.324625
F 9.620145 27.012133 101.147216
F 9.086812 27.012133 122.969807
F 11.753476 50.165390 13.856851
F 11.220143 50.165390 35.679442
F 10.686810 50.165390 57.502034
F 10.153478 50.165390 79.324625
F 9.620145 50.165390 101.147216
F 9.086812 50.165390 122.969807
F 38.480599 3.858875 14.510048
F 37.947266 3.858875 36.332639
F 37.413934 3.858875 58.155231
F 36.880601 3.858875 79.977822
F 36.347268 3.858875 101.800412
F 35.813936 3.858875 123.623004
F 38.480599 27.012133 14.510048
F 37.947266 27.012133 36.332639
F 37.413934 27.012133 58.155231
F 36.880601 27.012133 79.977822
F 36.347268 27.012133 101.800412
F 35.813936 27.012133 123.623004
F 38.480599 50.165390 14.510048
F 37.947266 50.165390 36.332639
F 37.413934 50.165390 58.155231
F 36.880601 50.165390 79.977822
F 36.347268 50.165390 101.800412
F 35.813936 50.165390 123.623004
F 11.753476 11.576625 13.856851
F 11.220143 11.576625 35.679442
F 10.686810 11.576625 57.502034
F 10.153478 11.576625 79.324625
F 9.620145 11.576625 101.147217
F 9.086812 11.576625 122.969807
F 11.753476 34.729883 13.856851
F 11.220143 34.729883 35.679442
F 10.686810 34.729883 57.502034
F 10.153478 34.729883 79.324625
F 9.620145 34.729883 101.147217
F 9.086812 34.729883 122.969807
F 11.753476 57.883140 13.856851
F 11.220143 57.883140 35.679442
F 10.686810 57.883140 57.502034
F 10.153478 57.883140 79.324625
F 9.620145 57.883140 101.147217
F 9.086812 57.883140 122.969807
F 38.480599 11.576625 14.510048
F 37.947266 11.576625 36.332639
F 37.413934 11.576625 58.155231
F 36.880601 11.576625 79.977822
F 36.347268 11.576625 101.800413
F 35.813936 11.576625 123.623004
F 38.480599 34.729883 14.510048
F 37.947266 34.729883 36.332639
F 37.413934 34.729883 58.155231
F 36.880601 34.729883 79.977822
F 36.347268 34.729883 101.800413
F 35.813936 34.729883 123.623004
F 38.480599 57.883140 14.510048
F 37.947266 57.883140 36.332639
F 37.413934 57.883140 58.155231
F 36.880601 57.883140 79.977822
F 36.347268 57.883140 101.800413
F 35.813936 57.883140 123.623004
F 11.753476 19.294380 13.856851
F 11.220143 19.294380 35.679443
F 10.686810 19.294380 57.502034
F 10.153478 19.294380 79.324626
F 9.620145 19.294380 101.147217
F 9.086812 19.294380 122.969807
F 11.753476 42.447638 13.856851
F 11.220143 42.447638 35.679443
F 10.686810 42.447638 57.502034
F 10.153478 42.447638 79.324626
F 9.620145 42.447638 101.147217
F 9.086812 42.447638 122.969807
F 11.753476 65.600896 13.856851
F 11.220143 65.600896 35.679443
F 10.686810 65.600896 57.502034
F 10.153478 65.600896 79.324626
F 9.620145 65.600896 101.147217
F 9.086812 65.600896 122.969807
F 38.480599 19.294380 14.510048
F 37.947266 19.294380 36.332640
F 37.413934 19.294380 58.155231
F 36.880601 19.294380 79.977823
F 36.347268 19.294380 101.800413
F 35.813936 19.294380 123.623004
F 38.480599 42.447638 14.510048
F 37.947266 42.447638 36.332640
F 37.413934 42.447638 58.155231
F 36.880601 42.447638 79.977823
F 36.347268 42.447638 101.800413
F 35.813936 42.447638 123.623004
F 38.480599 65.600896 14.510048
F 37.947266 65.600896 36.332640
F 37.413934 65.600896 58.155231
F 36.880601 65.600896 79.977823
F 36.347268 65.600896 101.800413
F 35.813936 65.600896 123.623004
F 20.662521 3.858876 14.074585
F 20.129189 3.858876 35.897176
F 19.595856 3.858876 57.719767
F 19.062523 3.858876 79.542358
F 18.529191 3.858876 101.364950
F 17.995858 3.858876 123.187541
F 20.662521 27.012134 14.074585
F 20.129189 27.012134 35.897176
F 19.595856 27.012134 57.719767
F 19.062523 27.012134 79.542358
F 18.529191 27.012134 101.364950
F 17.995858 27.012134 123.187541
F 20.662521 50.165391 14.074585
F 20.129189 50.165391 35.897176
F 19.595856 50.165391 57.719767
F 19.062523 50.165391 79.542358
F 18.529191 50.165391 101.364950
F 17.995858 50.165391 123.187541
F 47.389644 3.858876 14.727782
F 46.856311 3.858876 36.550372
F 46.322978 3.858876 58.372964
F 45.789646 3.858876 80.195555
F 45.256313 3.858876 102.018147
F 44.722980 3.858876 123.840738
F 47.389644 27.012134 14.727782
F 46.856311 27.012134 36.550372
F 46.322978 27.012134 58.372964
F 45.789646 27.012134 80.195555
F 45.256313 27.012134 102.018147
F 44.722980 27.012134 123.840738
F 47.389644 50.165391 14.727782
F 46.856311 50.165391 36.550372
F 46.322978 50.165391 58.372964
F 45.789646 50.165391 80.195555
F 45.256313 50.165391 102.018147
F 44.722980 50.165391 123.840738
F 20.662521 11.576626 14.074585
F 20.129189 11.576626 35.897177
F 19.595856 11.576626 57.719767
F 19.062523 11.576626 79.542358
F 18.529191 11.576626 101.364950
F 17.995858 11.576626 123.187541
F 20.662521 34.729884 14.074585
F 20.129189 34.729884 35.897177
F 19.595856 34.729884 57.719767
F 19.062523 34.729884 79.542358
F 18.529191 34.729884 101.364950
F 17.995858 34.729884 123.187541
F 20.662521 57.883141 14.074585
F 20.129189 57.883141 35.897177
F 19.595856 57.883141 57.719767
F 19.062523 57.883141 79.542358
F 18.529191 57.883141 101.364950
F 17.995858 57.883141 123.187541
F 47.389644 11.576626 14.727782
F 46.856311 11.576626 36.550373
F 46.322978 11.576626 58.372964
F 45.789646 11.576626 80.195555
F 45.256313 11.576626 102.018147
F 44.722980 11.576626 123.840738
F 47.389644 34.729884 14.727782
F 46.856311 34.729884 36.550373
F 46.322978 34.729884 58.372964
F 45.789646 34.729884 80.195555
F 45.256313 34.729884 102.018147
F 44.722980 34.729884 123.840738
F 47.389644 57.883141 14.727782
F 46.856311 57.883141 36.550373
F 46.322978 57.883141 58.372964
F 45.789646 57.883141 80.195555
F 45.256313 57.883141 102.018147
F 44.722980 57.883141 123.840738
F 20.662521 19.294382 14.074586
F 20.129189 19.294382 35.897177
F 19.595856 19.294382 57.719767
F 19.062523 19.294382 79.542359
F 18.529191 19.294382 101.364950
F 17.995858 19.294382 123.187542
F 20.662521 42.447639 14.074586
F 20.129189 42.447639 35.897177
F 19.595856 42.447639 57.719767
F 19.062523 42.447639 79.542359
F 18.529191 42.447639 101.364950
F 17.995858 42.447639 123.187542
F 20.662521 65.600897 14.074586
F 20.129189 65.600897 35.897177
F 19.595856 65.600897 57.719767
F 19.062523 65.600897 79.542359
F 18.529191 65.600897 101.364950
F 17.995858 65.600897 123.187542
F 47.389644 19.294382 14.727783
F 46.856311 19.294382 36.550373
F 46.322978 19.294382 58.372964
F 45.789646 19.294382 80.195556
F 45.256313 19.294382 102.018147
F 44.722980 19.294382 123.840739
F 47.389644 42.447639 14.727783
F 46.856311 42.447639 36.550373
F 46.322978 42.447639 58.372964
F 45.789646 42.447639 80.195556
F 45.256313 42.447639 102.018147
F 44.722980 42.447639 123.840739
F 47.389644 65.600897 14.727783
F 46.856311 65.600897 36.550373
F 46.322978 65.600897 58.372964
F 45.789646 65.600897 80.195556
F 45.256313 65.600897 102.018147
F 44.722980 65.600897 123.840739
F 2.911119 3.858875 10.911296
F 2.377787 3.858875 32.733888
F 1.844454 3.858875 54.556479
F 1.311121 3.858875 76.379070
F 0.777789 3.858875 98.201661
F 0.244456 3.858875 120.024252
F 2.911119 27.012133 10.911296
F 2.377787 27.012133 32.733888
F 1.844454 27.012133 54.556479
F 1.311121 27.012133 76.379070
F 0.777789 27.012133 98.201661
F 0.244456 27.012133 120.024252
F 2.911119 50.165390 10.911296
F 2.377787 50.165390 32.733888
F 1.844454 50.165390 54.556479
F 1.311121 50.165390 76.379070
F 0.777789 50.165390 98.201661
F 0.244456 50.165390 120.024252
F 29.638242 3.858875 11.564493
F 29.104909 3.858875 33.387085
F 28.571576 3.858875 55.209676
F 28.038244 3.858875 77.032266
F 27.504911 3.858875 98.854858
F 26.971578 3.858875 120.677449
F 29.638242 27.012133 11.564493
F 29.104909 27.012133 33.387085
F 28.571576 27.012133 55.209676
F 28.038244 27.012133 77.032266
F 27.504911 27.012133 98.854858
F 26.971578 27.012133 120.677449
F 29.638242 50.165390 11.564493
F 29.104909 50.165390 33.387085
F 28.571576 50.165390 55.209676
F 28.038244 50.165390 77.032266
F 27.504911 50.165390 98.854858
F 26.971578 50.165390 120.677449
F 2.911119 11.576625 10.911296
F 2.377787 11.576625 32.733887
F 1.844454 11.576625 54.556479
F 1.311121 11.576625 76.379070
F 0.777789 11.576625 98.201661
F 0.244456 11.576625 120.024252
F 2.911119 34.729883 10.911296
F 2.377787 34.729883 32.733887
F 1.844454 34.729883 54.556479
F 1.311121 34.729883 76.379070
F 0.777789 34.729883 98.201661
F 0.244456 34.729883 120.024252
F 2.911119 57.883140 10.911296
F 2.377787 57.883140 32.733887
F 1.844454 57.883140 54.556479
F 1.311121 57.883140 76.379070
F 0.777789 57.883140 98.201661
F 0.244456 57.883140 120.024252
F 29.638242 11.576625 11.564493
F 29.104909 11.576625 33.387084
F 28.571576 11.576625 55.209676
F 28.038244 11.576625 77.032266
F 27.504911 11.576625 98.854858
F 26.971578 11.576625 120.677449
F 29.638242 34.729883 11.564493
F 29.104909 34.729883 33.387084
F 28.571576 34.729883 55.209676
F 28.038244 34.729883 77.032266
F 27.504911 34.729883 98.854858
F 26.971578 34.729883 120.677449
F 29.638242 57.883140 11.564493
F 29.104909 57.883140 33.387084
F 28.571576 57.883140 55.209676
F 28.038244 57.883140 77.032266
F 27.504911 57.883140 98.854858
F 26.971578 57.883140 120.677449
F 2.911119 19.294381 10.911295
F 2.377787 19.294381 32.733887
F 1.844454 19.294381 54.556478
F 1.311121 19.294381 76.379070
F 0.777789 19.294381 98.201660
F 0.244456 19.294381 120.024251
F 2.911119 42.447638 10.911295
F 2.377787 42.447638 32.733887
F 1.844454 42.447638 54.556478
F 1.311121 42.447638 76.379070
F 0.777789 42.447638 98.201660
F 0.244456 42.447638 120.024251
F 2.911119 65.600896 10.911295
F 2.377787 65.600896 32.733887
F 1.844454 65.600896 54.556478
F 1.311121 65.600896 76.379070
F 0.777789 65.600896 98.201660
F 0.244456 65.600896 120.024251
F 29.638242 19.294381 11.564492
F 29.104909 19.294381 33.387084
F 28.571576 19.294381 55.209675
F 28.038244 19.294381 77.032266
F 27.504911 19.294381 98.854857
F 26.971578 19.294381 120.677448
F 29.638242 42.447638 11.564492
F 29.104909 42.447638 33.387084
F 28.571576 42.447638 55.209675
F 28.038244 42.447638 77.032266
F 27.504911 42.447638 98.854857
F 26.971578 42.447638 120.677448
F 29.638242 65.600896 11.564492
F 29.104909 65.600896 33.387084
F 28.571576 65.600896 55.209675
F 28.038244 65.600896 77.032266
F 27.504911 65.600896 98.854857
F 26.971578 65.600896 120.677448
F 11.820155 3.858875 11.129028
F 11.286822 3.858875 32.951619
F 10.753490 3.858875 54.774211
F 10.220157 3.858875 76.596802
F 9.686825 3.858875 98.419393
F 9.153492 3.858875 120.241984
F 11.820155 27.012133 11.129028
F 11.286822 27.012133 32.951619
F 10.753490 27.012133 54.774211
F 10.220157 27.012133 76.596802
F 9.686825 27.012133 98.419393
F 9.153492 27.012133 120.241984
F 11.820155 50.165390 11.129028
F 11.286822 50.165390 32.951619
F 10.753490 50.165390 54.774211
F 10.220157 50.165390 76.596802
F 9.686825 50.165390 98.419393
F 9.153492 50.165390 120.241984
F 38.547278 3.858875 11.782225
F 38.013946 3.858875 33.604816
F 37.480613 3.858875 55.427408
F 36.947280 3.858875 77.249998
F 36.413948 3.858875 99.072590
F 35.880615 3.858875 120.895181
F 38.547278 27.012133 11.782225
F 38.013946 27.012133 33.604816
F 37.480613 27.012133 55.427408
F 36.947280 27.012133 77.249998
F 36.413948 27.012133 99.072590
F 35.880615 27.012133 120.895181
F 38.547278 50.165390 11.782225
F 38.013946 50.165390 33.604816
F 37.480613 50.165390 55.427408
F 36.947280 50.165390 77.249998
F 36.413948 50.165390 99.072590
F 35.880615 50.165390 120.895181
F 11.820155 11.576625 11.129028
F 11.286822 11.576625 32.951619
F 10.753490 11.576625 54.774211
F 10.220157 11.576625 76.596802
F 9.686825 11.576625 98.419392
F 9.153492 11.576625 120.241984
F 11.820155 34.729883 11.129028
F 11.286822 34.729883 32.951619
F 10.753490 34.729883 54.774211
F 10.220157 34.729883 76.596802
F 9.686825 34.729883 98.419392
F 9.153492 34.729883 120.241984
F 11.820155 57.883140 11.129028
F 11.286822 57.883140 32.951619
F 10.753490 57.883140 54.774211
F 10.220157 57.883140 76.596802
F 9.686825 57.883140 98.419392
F 9.153492 57.883140 120.241984
F 38.547278 11.576625 11.782225
F 38.013946 11.576625 33.604816
F 37.480613 11.576625 55.427408
F 36.947280 11.576625 77.249998
F 36.413948 11.576625 99.072589
F 35.880615 11.576625 120.895181
F 38.547278 34.729883 11.782225
F 38.013946 34.729883 33.604816
F 37.480613 34.729883 55.427408
F 36.947280 34.729883 77.249998
F 36.413948 34.729883 99.072589
F 35.880615 34.729883 120.895181
F 38.547278 57.883140 11.782225
F 38.013946 57.883140 33.604816
F 37.480613 57.883140 55.427408
F 36.947280 57.883140 77.249998
F 36.413948 57.883140 99.072589
F 35.880615 57.883140 120.895181
F 11.820155 19.294381 11.129027
F 11.286822 19.294381 32.951619
F 10.753490 19.294381 54.774210
F 10.220157 19.294381 76.596802
F 9.686825 19.294381 98.419392
F 9.153492 19.294381 120.241983
F 11.820155 42.447638 11.129027
F 11.286822 42.447638 32.951619
F 10.753490 42.447638 54.774210
F 10.220157 42.447638 76.596802
F 9.686825 42.447638 98.419392
F 9.153492 42.447638 120.241983
F 11.820155 65.600896 11.129027
F 11.286822 65.600896 32.951619
F 10.753490 65.600896 54.774210
F 10.220157 65.600896 76.596802
F 9.686825 65.600896 98.419392
F 9.153492 65.600896 120.241983
F 38.547278 19.294381 11.782224
F 38.013946 19.294381 33.604816
F 37.480613 19.294381 55.427407
F 36.947280 19.294381 77.249998
F 36.413948 19.294381 99.072589
F 35.880615 19.294381 120.895180
F 38.547278 42.447638 11.782224
F 38.013946 42.447638 33.604816
F 37.480613 42.447638 55.427407
F 36.947280 42.447638 77.249998
F 36.413948 42.447638 99.072589
F 35.880615 42.447638 120.895180
F 38.547278 65.600896 11.782224
F 38.013946 65.600896 33.604816
F 37.480613 65.600896 55.427407
F 36.947280 65.600896 77.249998
F 36.413948 65.600896 99.072589
F 35.880615 65.600896 120.895180
F 20.729200 3.858876 11.346760
F 20.195867 3.858876 33.169350
F 19.662535 3.858876 54.991942
F 19.129202 3.858876 76.814533
F 18.595869 3.858876 98.637125
F 18.062537 3.858876 120.459716
F 20.729200 27.012133 11.346760
F 20.195867 27.012133 33.169350
F 19.662535 27.012133 54.991942
F 19.129202 27.012133 76.814533
F 18.595869 27.012133 98.637125
F 18.062537 27.012133 120.459716
F 20.729200 50.165391 11.346760
F 20.195867 50.165391 33.169350
F 19.662535 50.165391 54.991942
F 19.129202 50.165391 76.814533
F 18.595869 50.165391 98.637125
F 18.062537 50.165391 120.459716
F 47.456322 3.858876 11.999956
F 46.922990 3.858876 33.822547
F 46.389657 3.858876 55.645139
F 45.856324 3.858876 77.467730
F 45.322992 3.858876 99.290322
F 44.789659 3.858876 121.112912
F 47.456322 27.012133 11.999956
F 46.922990 27.012133 33.822547
F 46.389657 27.012133 55.645139
F 45.856324 27.012133 77.467730
F 45.322992 27.012133 99.290322
F 44.789659 27.012133 121.112912
F 47.456322 50.165391 11.999956
F 46.922990 50.165391 33.822547
F 46.389657 50.165391 55.645139
F 45.856324 50.165391 77.467730
F 45.322992 50.165391 99.290322
F 44.789659 50.165391 121.112912
F 20.729200 11.576626 11.346760
F 20.195867 11.576626 33.169350
F 19.662535 11.576626 54.991942
F 19.129202 11.576626 76.814533
F 18.595869 11.576626 98.637124
F 18.062537 11.576626 120.459716
F 20.729200 34.729883 11.346760
F 20.195867 34.729883 33.169350
F 19.662535 34.729883 54.991942
F 19.129202 34.729883 76.814533
F 18.595869 34.729883 98.637124
F 18.062537 34.729883 120.459716
F 20.729200 57.883141 11.346760
F 20.195867 57.883141 33.169350
F 19.662535 57.883141 54.991942
F 19.129202 57.883141 76.814533
F 18.595869 57.883141 98.637124
F 18.062537 57.883141 120.459716
F 47.456322 11.576626 11.999956
F 46.922990 11.576626 33.822547
F 46.389657 11.576626 55.645139
F 45.856324 11.576626 77.467730
F 45.322992 11.576626 99.290321
F 44.789659 11.576626 121.112912
F 47.456322 34.729883 11.999956
F 46.922990 34.729883 33.822547
F 46.389657 34.729883 55.645139
F 45.856324 34.729883 77.467730
F 45.322992 34.729883 99.290321
F 44.789659 34.729883 121.112912
F 47.456322 57.883141 11.999956
F 46.922990 57.883141 33.822547
F 46.389657 57.883141 55.645139
F 45.856324 57.883141 77.467730
F 45.322992 57.883141 99.290321
F 44.789659 57.883141 121.112912
F 20.729200 19.294381 11.346759
F 20.195867 19.294381 33.169350
F 19.662535 19.294381 54.991941
F 19.129202 19.294381 76.814533
F 18.595869 19.294381 98.637124
F 18.062537 19.294381 120.459715
F 20.729200 42.447639 11.346759
F 20.195867 42.447639 33.169350
F 19.662535 42.447639 54.991941
F 19.129202 42.447639 76.814533
F 18.595869 42.447639 98.637124
F 18.062537 42.447639 120.459715
F 20.729200 65.600896 11.346759
F 20.195867 65.600896 33.169350
F 19.662535 65.600896 54.991941
F 19.129202 65.600896 76.814533
F 18.595869 65.600896 98.637124
F 18.062537 65.600896 120.459715
F 47.456322 19.294381 11.999955
F 46.922990 19.294381 33.822547
F 46.389657 19.294381 55.645138
F 45.856324 19.294381 77.467730
F 45.322992 19.294381 99.290321
F 44.789659 19.294381 121.112911
F 47.456322 42.447639 11.999955
F 46.922990 42.447639 33.822547
F 46.389657 42.447639 55.645138
F 45.856324 42.447639 77.467730
F 45.322992 42.447639 99.290321
F 44.789659 42.447639 121.112911
F 47.456322 65.600896 11.999955
F 46.922990 65.600896 33.822547
F 46.389657 65.600896 55.645138
F 45.856324 65.600896 77.467730
F 45.322992 65.600896 99.290321
F 44.789659 65.600896 121.112911
F 2.999998 1.286291 7.274198
F 2.466665 1.286291 29.096789
F 1.933333 1.286291 50.919381
F 1.400000 1.286291 72.741971
F 0.866668 1.286291 94.564563
F 0.333335 1.286291 116.387154
F 2.999998 24.439549 7.274198
F 2.466665 24.439549 29.096789
F 1.933333 24.439549 50.919381
F 1.400000 24.439549 72.741971
F 0.866668 24.439549 94.564563
F 0.333335 24.439549 116.387154
F 2.999998 47.592806 7.274198
F 2.466665 47.592806 29.096789
F 1.933333 47.592806 50.919381
F 1.400000 47.592806 72.741971
F 0.866668 47.592806 94.564563
F 0.333335 47.592806 116.387154
F 29.727120 1.286291 7.927395
F 29.193788 1.286291 29.749986
F 28.660455 1.286291 51.572577
F 28.127122 1.286291 73.395168
F 27.593790 1.286291 95.217760
F 27.060457 1.286291 117.040351
F 29.727120 24.439549 7.927395
F 29.193788 24.439549 29.749986
F 28.660455 24.439549 51.572577
F 28.127122 24.439549 73.395168
F 27.593790 24.439549 95.217760
F 27.060457 24.439549 117.040351
F 29.727120 47.592806 7.927395
F 29.193788 47.592806 29.749986
F 28.660455 47.592806 51.572577
F 28.127122 47.592806 73.395168
F 27.593790 47.592806 95.217760
F 27.060457 47.592806 117.040351
F 2.999998 9.004040 7.274198
F 2.466665 9.004040 29.096790
F 1.933333 9.004040 50.919381
F 1.400000 9.004040 72.741971
F 0.866668 9.004040 94.564563
F 0.333335 9.004040 116.387154
F 2.999998 32.157298 7.274198
F 2.466665 32.157298 29.096790
F 1.933333 32.157298 50.919381
F 1.400000 32.157298 72.741971
F 0.866668 32.157298 94.564563
F 0.333335 32.157298 116.387154
F 2.999998 55.310555 7.274198
F 2.466665 55.310555 29.096790
F 1.933333 55.310555 50.919381
F 1.400000 55.310555 72.741971
F 0.866668 55.310555 94.564563
F 0.333335 55.310555 116.387154
F 29.727120 9.004040 7.927395
F 29.193788 9.004040 29.749987
F 28.660455 9.004040 51.572577
F 28.127122 9.004040 73.395168
F 27.593790 9.004040 95.217760
F 27.060457 9.004040 117.040351
F 29.727120 32.157298 7.927395
F 29.193788 32.157298 29.749987
F 28.660455 32.157298 51.572577
F 28.127122 32.157298 73.395168
F 27.593790 32.157298 95.217760
F 27.060457 32.157298 117.040351
F 29.727120 55.310555 7.927395
F 29.193788 55.310555 29.749987
F 28.660455 55.310555 51.572577
F 28.127122 55.310555 73.395168
F 27.593790 55.310555 95.217760
F 27.060457 55.310555 117.040351
F 2.999998 16.721796 7.274197
F 2.466665 16.721796 29.096789
F 1.933333 16.721796 50.919380
F 1.400000 16.721796 72.741970
F 0.866668 16.721796 94.564562
F 0.333335 16.721796 116.387153
F 2.999998 39.875053 7.274197
F 2.466665 39.875053 29.096789
F 1.933333 39.875053 50.919380
F 1.400000 39.875053 72.741970
F 0.866668 39.875053 94.564562
F 0.333335 39.875053 116.387153
F 2.999998 63.028311 7.274197
F 2.466665 63.028311 29.096789
F 1.933333 63.028311 50.919380
F 1.400000 63.028311 72.741970
F 0.866668 63.028311 94.564562
F 0.333335 63.028311 116.387153
F 29.727120 16.721796 7.927394
F 29.193788 16.721796 29.749986
F 28.660455 16.721796 51.572576
F 28.127122 16.721796 73.395167
F 27.593790 16.721796 95.217759
F 27.060457 16.721796 117.040350
F 29.727120 39.875053 7.927394
F 29.193788 39.875053 29.749986
F 28.660455 39.875053 51.572576
F 28.127122 39.875053 73.395167
F 27.593790 39.875053 95.217759
F 27.060457 39.875053 117.040350
F 29.727120 63.028311 7.927394
F 29.193788 63.028311 29.749986
F 28.660455 63.028311 51.572576
F 28.127122 63.028311 73.395167
F 27.593790 63.028311 95.217759
F 27.060457 63.028311 117.040350
F 11.909034 1.286291 7.491930
F 11.375701 1.286291 29.314521
F 10.842369 1.286291 51.137113
F 10.309036 1.286291 72.959703
F 9.775703 1.286291 94.782295
F 9.242371 1.286291 116.604886
F 11.909034 24.439548 7.491930
F 11.375701 24.439548 29.314521
F 10.842369 24.439548 51.137113
F 10.309036 24.439548 72.959703
F 9.775703 24.439548 94.782295
F 9.242371 24.439548 116.604886
F 11.909034 47.592806 7.491930
F 11.375701 47.592806 29.314521
F 10.842369 47.592806 51.137113
F 10.309036 47.592806 72.959703
F 9.775703 47.592806 94.782295
F 9.242371 47.592806 116.604886
F 38.636156 1.286291 8.145127
F 38.102824 1.286291 29.967718
F 37.569491 1.286291 51.790309
F 37.036158 1.286291 73.612900
F 36.502826 1.286291 95.435492
F 35.969493 1.286291 117.258083
F 38.636156 24.439548 8.145127
F 38.102824 24.439548 29.967718
F 37.569491 24.439548 51.790309
F 37.036158 24.439548 73.612900
F 36.502826 24.439548 95.435492
F 35.969493 24.439548 117.258083
F 38.636156 47.592806 8.145127
F 38.102824 47.592806 29.967718
F 37.569491 47.592806 51.790309
F 37.036158 47.592806 73.612900
F 36.502826 47.592806 95.435492
F 35.969493 47.592806 117.258083
F 11.909034 9.004040 7.491930
F 11.375701 9.004040 29.314521
F 10.842369 9.004040 51.137113
F 10.309036 9.004040 72.959703
F 9.775703 9.004040 94.782295
F 9.242371 9.004040 116.604886
F 11.909034 32.157298 7.491930
F 11.375701 32.157298 29.314521
F 10.842369 32.157298 51.137113
F 10.309036 32.157298 72.959703
F 9.775703 32.157298 94.782295
F 9.242371 32.157298 116.604886
F 11.909034 55.310555 7.491930
F 11.375701 55.310555 29.314521
F 10.842369 55.310555 51.137113
F 10.309036 55.310555 72.959703
F 9.775703 55.310555 94.782295
F 9.242371 55.310555 116.604886
F 38.636156 9.004040 8.145127
F 38.102824 9.004040 29.967718
F 37.569491 9.004040 51.790309
F 37.036158 9.004040 73.612900
F 36.502826 9.004040 95.435492
F 35.969493 9.004040 117.258083
F 38.636156 32.157298 8.145127
F 38.102824 32.157298 29.967718
F 37.569491 32.157298 51.790309
F 37.036158 32.157298 73.612900
F 36.502826 32.157298 95.435492
F 35.969493 32.157298 117.258083
F 38.636156 55.310555 8.145127
F 38.102824 55.310555 29.967718
F 37.569491 55.310555 51.790309
F 37.036158 55.310555 73.612900
F 36.502826 55.310555 95.435492
F 35.969493 55.310555 117.258083
F 11.909034 16.721795 7.491929
F 11.375701 16.721795 29.314521
F 10.842369 16.721795 51.137112
F 10.309036 16.721795 72.959702
F 9.775703 16.721795 94.782294
F 9.242371 16.721795 116.604885
F 11.909034 39.875053 7.491929
F 11.375701 39.875053 29.314521
F 10.842369 39.875053 51.137112
F 10.309036 39.875053 72.959702
F 9.775703 39.875053 94.782294
F 9.242371 39.875053 116.604885
F 11.909034 63.028310 7.491929
F 11.375701 63.028310 29.314521
F 10.842369 63.028310 51.137112
F 10.309036 63.028310 72.959702
F 9.775703 63.028310 94.782294
F 9.242371 63.028310 116.604885
F 38.636156 16.721795 8.145126
F 38.102824 16.721795 29.967718
F 37.569491 16.721795 51.790308
F 37.036158 16.721795 73.612899
F 36.502826 16.721795 95.435491
F 35.969493 16.721795 117.258082
F 38.636156 39.875053 8.145126
F 38.102824 39.875053 29.967718
F 37.569491 39.875053 51.790308
F 37.036158 39.875053 73.612899
F 36.502826 39.875053 95.435491
F 35.969493 39.875053 117.258082
F 38.636156 63.028310 8.145126
F 38.102824 63.028310 29.967718
F 37.569491 63.028310 51.790308
F 37.036158 63.028310 73.612899
F 36.502826 63.028310 95.435491
F 35.969493 63.028310 117.258082
F 20.818078 1.286290 7.709661
F 20.284745 1.286290 29.532252
F 19.751412 1.286290 51.354844
F 19.218080 1.286290 73.177435
F 18.684747 1.286290 95.000026
F 18.151414 1.286290 116.822617
F 20.818078 24.439547 7.709661
F 20.284745 24.439547 29.532252
F 19.751412 24.439547 51.354844
F 19.218080 24.439547 73.177435
F 18.684747 24.439547 95.000026
F 18.151414 24.439547 116.822617
F 20.818078 47.592805 7.709661
F 20.284745 47.592805 29.532252
F 19.751412 47.592805 51.354844
F 19.218080 47.592805 73.177435
F 18.684747 47.592805 95.000026
F 18.151414 47.592805 116.822617
F 47.545201 1.286290 8.362858
F 47.011868 1.286290 30.185449
F 46.478536 1.286290 52.008041
F 45.945203 1.286290 73.830632
F 45.411870 1.286290 95.653222
F 44.878538 1.286290 117.475814
F 47.545201 24.439547 8.362858
F 47.011868 24.439547 30.185449
F 46.478536 24.439547 52.008041
F 45.945203 24.439547 73.830632
F 45.411870 24.439547 95.653222
F 44.878538 24.439547 117.475814
F 47.545201 47.592805 8.362858
F 47.011868 47.592805 30.185449
F 46.478536 47.592805 52.008041
F 45.945203 47.592805 73.830632
F 45.411870 47.592805 95.653222
F 44.878538 47.592805 117.475814
F 20.818078 9.004039 7.709661
F 20.284745 9.004039 29.532252
F 19.751412 9.004039 51.354844
F 19.218080 9.004039 73.177435
F 18.684747 9.004039 95.000026
F 18.151414 9.004039 116.822617
F 20.818078 32.157296 7.709661
F 20.284745 32.157296 29.532252
F 19.751412 32.157296 51.354844
F 19.218080 32.157296 73.177435
F 18.684747 32.157296 95.000026
F 18.151414 32.157296 116.822617
F 20.818078 55.310554 7.709661
F 20.284745 55.310554 29.532252
F 19.751412 55.310554 51.354844
F 19.218080 55.310554 73.177435
F 18.684747 55.310554 95.000026
F 18.151414 55.310554 116.822617
F 47.545201 9.004039 8.362858
F 47.011868 9.004039 30.185449
F 46.478536 9.004039 52.008041
F 45.945203 9.004039 73.830632
F 45.411870 9.004039 95.653222
F 44.878538 9.004039 117.475814
F 47.545201 32.157296 8.362858
F 47.011868 32.157296 30.185449
F 46.478536 32.157296 52.008041
F 45.945203 32.157296 73.830632
F 45.411870 32.157296 95.653222
F 44.878538 32.157296 117.475814
F 47.545201 55.310554 8.362858
F 47.011868 55.310554 30.185449
F 46.478536 55.310554 52.008041
F 45.945203 55.310554 73.830632
F 45.411870 55.310554 95.653222
F 44.878538 55.310554 117.475814
F 20.818078 16.721794 7.709660
F 20.284745 16.721794 29.532251
F 19.751412 16.721794 51.354843
F 19.218080 16.721794 73.177434
F 18.684747 16.721794 95.000026
F 18.151414 16.721794 116.822616
F 20.818078 39.875052 7.709660
F 20.284745 39.875052 29.532251
F 19.751412 39.875052 51.354843
F 19.218080 39.875052 73.177434
F 18.684747 39.875052 95.000026
F 18.151414 39.875052 116.822616
F 20.818078 63.028309 7.709660
F 20.284745 63.028309 29.532251
F 19.751412 63.028309 51.354843
F 19.218080 63.028309 73.177434
F 18.684747 63.028309 95.000026
F 18.151414 63.028309 116.822616
F 47.545201 16.721794 8.362857
F 47.011868 16.721794 30.185448
F 46.478536 16.721794 52.008040
F 45.945203 16.721794 73.830631
F 45.411870 16.721794 95.653222
F 44.878538 16.721794 117.475813
F 47.545201 39.875052 8.362857
F 47.011868 39.875052 30.185448
F 46.478536 39.875052 52.008040
F 45.945203 39.875052 73.830631
F 45.411870 39.875052 95.653222
F 44.878538 39.875052 117.475813
F 47.545201 63.028309 8.362857
F 47.011868 63.028309 30.185448
F 46.478536 63.028309 52.008040
F 45.945203 63.028309 73.830631
F 45.411870 63.028309 95.653222
F 44.878538 63.028309 117.475813
F 5.138380 7.717750 10.965729
F 4.605048 7.717750 32.788321
F 4.071715 7.717750 54.610912
F 3.538382 7.717750 76.433503
F 3.005050 7.717750 98.256094
F 2.471717 7.717750 120.078685
F 5.138380 30.871007 10.965729
F 4.605048 30.871007 32.788321
F 4.071715 30.871007 54.610912
F 3.538382 30.871007 76.433503
F 3.005050 30.871007 98.256094
F 2.471717 30.871007 120.078685
F 5.138380 54.024265 10.965729
F 4.605048 54.024265 32.788321
F 4.071715 54.024265 54.610912
F 3.538382 54.024265 76.433503
F 3.005050 54.024265 98.256094
F 2.471717 54.024265 120.078685
F 31.865503 7.717750 11.618926
F 31.332170 7.717750 33.441518
F 30.798837 7.717750 55.264109
F 30.265505 7.717750 77.086699
F 29.732172 7.717750 98.909291
F 29.198839 7.717750 120.731882
F 31.865503 30.871007 11.618926
F 31.332170 30.871007 33.441518
F 30.798837 30.871007 55.264109
F 30.265505 30.871007 77.086699
F 29.732172 30.871007 98.909291
F 29.198839 30.871007 120.731882
F 31.865503 54.024265 11.618926
F 31.332170 54.024265 33.441518
F 30.798837 54.024265 55.264109
F 30.265505 54.024265 77.086699
F 29.732172 54.024265 98.909291
F 29.198839 54.024265 120.731882
F 5.138380 15.435503 10.965728
F 4.605048 15.435503 32.788320
F 4.071715 15.435503 54.610911
F 3.538382 15.435503 76.433502
F 3.005050 15.435503 98.256093
F 2.471717 15.435503 120.078684
F 5.138380 38.588760 10.965728
F 4.605048 38.588760 32.788320
F 4.071715 38.588760 54.610911
F 3.538382 38.588760 76.433502
F 3.005050 38.588760 98.256093
F 2.471717 38.588760 120.078684
F 5.138380 61.742018 10.965728
F 4.605048 61.742018 32.788320
F 4.071715 61.742018 54.610911
F 3.538382 61.742018 76.433502
F 3.005050 61.742018 98.256093
F 2.471717 61.742018 120.078684
F 31.865503 15.435503 11.618925
F 31.332170 15.435503 33.441517
F 30.798837 15.435503 55.264108
F 30.265505 15.435503 77.086698
F 29.732172 15.435503 98.909290
F 29.198839 15.435503 120.731881
F 31.865503 38.588760 11.618925
F 31.332170 38.588760 33.441517
F 30.798837 38.588760 55.264108
F 30.265505 38.588760 77.086698
F 29.732172 38.588760 98.909290
F 29.198839 38.588760 120.731881
F 31.865503 61.742018 11.618925
F 31.332170 61.742018 33.441517
F 30.798837 61.742018 55.264108
F 30.265505 61.742018 77.086698
F 29.732172 61.742018 98.909290
F 29.198839 61.742018 120.731881
F 5.138380 0.000000 10.965729
F 4.605048 0.000000 32.788320
F 4.071715 0.000000 54.610912
F 3.538382 0.000000 76.433503
F 3.005050 0.000000 98.256094
F 2.471717 0.000000 120.078685
F 5.138380 23.153258 10.965729
F 4.605048 23.153258 32.788320
F 4.071715 23.153258 54.610912
F 3.538382 23.153258 76.433503
F 3.005050 23.153258 98.256094
F 2.471717 23.153258 120.078685
F 5.138380 46.306515 10.965729
F 4.605048 46.306515 32.788320
F 4.071715 46.306515 54.610912
F 3.538382 46.306515 76.433503
F 3.005050 46.306515 98.256094
F 2.471717 46.306515 120.078685
F 31.865503 0.000000 11.618926
F 31.332170 0.000000 33.441517
F 30.798837 0.000000 55.264109
F 30.265505 0.000000 77.086699
F 29.732172 0.000000 98.909291
F 29.198839 0.000000 120.731882
F 31.865503 23.153258 11.618926
F 31.332170 23.153258 33.441517
F 30.798837 23.153258 55.264109
F 30.265505 23.153258 77.086699
F 29.732172 23.153258 98.909291
F 29.198839 23.153258 120.731882
F 31.865503 46.306515 11.618926
F 31.332170 46.306515 33.441517
F 30.798837 46.306515 55.264109
F 30.265505 46.306515 77.086699
F 29.732172 46.306515 98.909291
F 29.198839 46.306515 120.731882
F 14.047418 7.717750 11.183461
F 13.514085 7.717750 33.006052
F 12.980753 7.717750 54.828644
F 12.447420 7.717750 76.651235
F 11.914087 7.717750 98.473827
F 11.380755 7.717750 120.296417
F 14.047418 30.871007 11.183461
F 13.514085 30.871007 33.006052
F 12.980753 30.871007 54.828644
F 12.447420 30.871007 76.651235
F 11.914087 30.871007 98.473827
F 11.380755 30.871007 120.296417
F 14.047418 54.024265 11.183461
F 13.514085 54.024265 33.006052
F 12.980753 54.024265 54.828644
F 12.447420 54.024265 76.651235
F 11.914087 54.024265 98.473827
F 11.380755 54.024265 120.296417
F 40.774540 7.717750 11.836658
F 40.241208 7.717750 33.659249
F 39.707875 7.717750 55.481841
F 39.174542 7.717750 77.304432
F 38.641210 7.717750 99.127023
F 38.107877 7.717750 120.949614
F 40.774540 30.871007 11.836658
F 40.241208 30.871007 33.659249
F 39.707875 30.871007 55.481841
F 39.174542 30.871007 77.304432
F 38.641210 30.871007 99.127023
F 38.107877 30.871007 120.949614
F 40.774540 54.024265 11.836658
F 40.241208 54.024265 33.659249
F 39.707875 54.024265 55.481841
F 39.174542 54.024265 77.304432
F 38.641210 54.024265 99.127023
F 38.107877 54.024265 120.949614
F 14.047418 15.435502 11.183460
F 13.514085 15.435502 33.006051
F 12.980753 15.435502 54.828643
F 12.447420 15.435502 76.651234
F 11.914087 15.435502 98.473826
F 11.380755 15.435502 120.296416
F 14.047418 38.588760 11.183460
F 13.514085 38.588760 33.006051
F 12.980753 38.588760 54.828643
F 12.447420 38.588760 76.651234
F 11.914087 38.588760 98.473826
F 11.380755 38.588760 120.296416
F 14.047418 61.742017 11.183460
F 13.514085 61.742017 33.006051
F 12.980753 61.742017 54.828643
F 12.447420 61.742017 76.651234
F 11.914087 61.742017 98.473826
F 11.380755 61.742017 120.296416
F 40.774540 15.435502 11.836657
F 40.241208 15.435502 33.659248
F 39.707875 15.435502 55.481840
F 39.174542 15.435502 77.304431
F 38.641210 15.435502 99.127022
F 38.107877 15.435502 120.949613
F 40.774540 38.588760 11.836657
F 40.241208 38.588760 33.659248
F 39.707875 38.588760 55.481840
F 39.174542 38.588760 77.304431
F 38.641210 38.588760 99.127022
F 38.107877 38.588760 120.949613
F 40.774540 61.742017 11.836657
F 40.241208 61.742017 33.659248
F 39.707875 61.742017 55.481840
F 39.174542 61.742017 77.304431
F 38.641210 61.742017 99.127022
F 38.107877 61.742017 120.949613
F 14.047418 0.000000 11.183461
F 13.514085 0.000000 33.006052
F 12.980753 0.000000 54.828644
F 12.447420 0.000000 76.651235
F 11.914087 0.000000 98.473827
F 11.380755 0.000000 120.296417
F 14.047418 23.153258 11.183461
F 13.514085 23.153258 33.006052
F 12.980753 23.153258 54.828644
F 12.447420 23.153258 76.651235
F 11.914087 23.153258 98.473827
F 11.380755 23.153258 120.296417
F 14.047418 46.306515 11.183461
F 13.514085 46.306515 33.006052
F 12.980753 46.306515 54.828644
F 12.447420 46.306515 76.651235
F 11.914087 46.306515 98.473827
F 11.380755 46.306515 120.296417
F 40.774540 0.000000 11.836658
F 40.241208 0.000000 33.659249
F 39.707875 0.000000 55.481841
F 39.174542 0.000000 77.304432
F 38.641210 0.000000 99.127023
F 38.107877 0.000000 120.949614
F 40.774540 23.153258 11.836658
F 40.241208 23.153258 33.659249
F 39.707875 23.153258 55.481841
F 39.174542 23.153258 77.304432
F 38.641210 23.153258 99.127023
F 38.107877 23.153258 120.949614
F 40.774540 46.306515 11.836658
F 40.241208 46.306515 33.659249
F 39.707875 46.306515 55.481841
F 39.174542 46.306515 77.304432
F 38.641210 46.306515 99.127023
F 38.107877 46.306515 120.949614
F 22.956463 7.717750 11.401193
F 22.423130 7.717750 33.223785
F 21.889798 7.717750 55.046375
F 21.356465 7.717750 76.868967
F 20.823132 7.717750 98.691558
F 20.289800 7.717750 120.514149
F 22.956463 30.871008 11.401193
F 22.423130 30.871008 33.223785
F 21.889798 30.871008 55.046375
F 21.356465 30.871008 76.868967
F 20.823132 30.871008 98.691558
F 20.289800 30.871008 120.514149
F 22.956463 54.024265 11.401193
F 22.423130 54.024265 33.223785
F 21.889798 54.024265 55.046375
F 21.356465 54.024265 76.868967
F 20.823132 54.024265 98.691558
F 20.289800 54.024265 120.514149
F 49.683585 7.717750 12.054390
F 49.150252 7.717750 33.876981
F 48.616920 7.717750 55.699572
F 48.083587 7.717750 77.522164
F 47.550255 7.717750 99.344755
F 47.016922 7.717750 121.167346
F 49.683585 30.871008 12.054390
F 49.150252 30.871008 33.876981
F 48.616920 30.871008 55.699572
F 48.083587 30.871008 77.522164
F 47.550255 30.871008 99.344755
F 47.016922 30.871008 121.167346
F 49.683585 54.024265 12.054390
F 49.150252 54.024265 33.876981
F 48.616920 54.024265 55.699572
F 48.083587 54.024265 77.522164
F 47.550255 54.024265 99.344755
F 47.016922 54.024265 121.167346
F 22.956463 15.435503 11.401192
F 22.423130 15.435503 33.223784
F 21.889798 15.435503 55.046374
F 21.356465 15.435503 76.868965
F 20.823132 15.435503 98.691557
F 20.289800 15.435503 120.514148
F 22.956463 38.588760 11.401192
F 22.423130 38.588760 33.223784
F 21.889798 38.588760 55.046374
F 21.356465 38.588760 76.868965
F 20.823132 38.588760 98.691557
F 20.289800 38.588760 120.514148
F 22.956463 61.742018 11.401192
F 22.423130 61.742018 33.223784
F 21.889798 61.742018 55.046374
F 21.356465 61.742018 76.868965
F 20.823132 61.742018 98.691557
F 20.289800 61.742018 120.514148
F 49.683585 15.435503 12.054389
F 49.150252 15.435503 33.876980
F 48.616920 15.435503 55.699571
F 48.083587 15.435503 77.522162
F 47.550255 15.435503 99.344754
F 47.016922 15.435503 121.167345
F 49.683585 38.588760 12.054389
F 49.150252 38.588760 33.876980
F 48.616920 38.588760 55.699571
F 48.083587 38.588760 77.522162
F 47.550255 38.588760 99.344754
F 47.016922 38.588760 121.167345
F 49.683585 61.742018 12.054389
F 49.150252 61.742018 33.876980
F 48.616920 61.742018 55.699571
F 48.083587 61.742018 77.522162
F 47.550255 61.742018 99.344754
F 47.016922 61.742018 121.167345
F 22.956463 0.000001 11.401193
F 22.423130 0.000001 33.223785
F 21.889798 0.000001 55.046375
F 21.356465 0.000001 76.868966
F 20.823132 0.000001 98.691558
F 20.289800 0.000001 120.514149
F 22.956463 23.153258 11.401193
F 22.423130 23.153258 33.223785
F 21.889798 23.153258 55.046375
F 21.356465 23.153258 76.868966
F 20.823132 23.153258 98.691558
F 20.289800 23.153258 120.514149
F 22.956463 46.306516 11.401193
F 22.423130 46.306516 33.223785
F 21.889798 46.306516 55.046375
F 21.356465 46.306516 76.868966
F 20.823132 46.306516 98.691558
F 20.289800 46.306516 120.514149
F 49.683585 0.000001 12.054390
F 49.150252 0.000001 33.876981
F 48.616920 0.000001 55.699572
F 48.083587 0.000001 77.522163
F 47.550255 0.000001 99.344755
F 47.016922 0.000001 121.167346
F 49.683585 23.153258 12.054390
F 49.150252 23.153258 33.876981
F 48.616920 23.153258 55.699572
F 48.083587 23.153258 77.522163
F 47.550255 23.153258 99.344755
F 47.016922 23.153258 121.167346
F 49.683585 46.306516 12.054390
F 49.150252 46.306516 33.876981
F 48.616920 46.306516 55.699572
F 48.083587 46.306516 77.522163
F 47.550255 46.306516 99.344755
F 47.016922 46.306516 121.167346
F 5.227255 5.145166 7.328631
F 4.693922 5.145166 29.151223
F 4.160590 5.145166 50.973813
F 3.627257 5.145166 72.796405
F 3.093924 5.145166 94.618996
F 2.560592 5.145166 116.441587
F 5.227255 28.298423 7.328631
F 4.693922 28.298423 29.151223
F 4.160590 28.298423 50.973813
F 3.627257 28.298423 72.796405
F 3.093924 28.298423 94.618996
F 2.560592 28.298423 116.441587
F 5.227255 51.451681 7.328631
F 4.693922 51.451681 29.151223
F 4.160590 51.451681 50.973813
F 3.627257 51.451681 72.796405
F 3.093924 51.451681 94.618996
F 2.560592 51.451681 116.441587
F 31.954377 5.145166 7.981828
F 31.421045 5.145166 29.804420
F 30.887712 5.145166 51.627010
F 30.354379 5.145166 73.449602
F 29.821047 5.145166 95.272193
F 29.287714 5.145166 117.094784
F 31.954377 28.298423 7.981828
F 31.421045 28.298423 29.804420
F 30.887712 28.298423 51.627010
F 30.354379 28.298423 73.449602
F 29.821047 28.298423 95.272193
F 29.287714 28.298423 117.094784
F 31.954377 51.451681 7.981828
F 31.421045 51.451681 29.804420
F 30.887712 51.451681 51.627010
F 30.354379 51.451681 73.449602
F 29.821047 51.451681 95.272193
F 29.287714 51.451681 117.094784
F 5.227255 12.862918 7.328630
F 4.693922 12.862918 29.151222
F 4.160590 12.862918 50.973812
F 3.627257 12.862918 72.796404
F 3.093924 12.862918 94.618995
F 2.560592 12.862918 116.441586
F 5.227255 36.016175 7.328630
F 4.693922 36.016175 29.151222
F 4.160590 36.016175 50.973812
F 3.627257 36.016175 72.796404
F 3.093924 36.016175 94.618995
F 2.560592 36.016175 116.441586
F 5.227255 59.169433 7.328630
F 4.693922 59.169433 29.151222
F 4.160590 59.169433 50.973812
F 3.627257 59.169433 72.796404
F 3.093924 59.169433 94.618995
F 2.560592 59.169433 116.441586
F 31.954377 12.862918 7.981827
F 31.421045 12.862918 29.804419
F 30.887712 12.862918 51.627009
F 30.354379 12.862918 73.449601
F 29.821047 12.862918 95.272192
F 29.287714 12.862918 117.094783
F 31.954377 36.016175 7.981827
F 31.421045 36.016175 29.804419
F 30.887712 36.016175 51.627009
F 30.354379 36.016175 73.449601
F 29.821047 36.016175 95.272192
F 29.287714 36.016175 117.094783
F 31.954377 59.169433 7.981827
F 31.421045 59.169433 29.804419
F 30.887712 59.169433 51.627009
F 30.354379 59.169433 73.449601
F 29.821047 59.169433 95.272192
F 29.287714 59.169433 117.094783
F 5.227255 20.580673 7.328631
F 4.693922 20.580673 29.151222
F 4.160590 20.580673 50.973813
F 3.627257 20.580673 72.796404
F 3.093924 20.580673 94.618996
F 2.560592 20.580673 116.441587
F 5.227255 43.733931 7.328631
F 4.693922 43.733931 29.151222
F 4.160590 43.733931 50.973813
F 3.627257 43.733931 72.796404
F 3.093924 43.733931 94.618996
F 2.560592 43.733931 116.441587
F 5.227255 66.887188 7.328631
F 4.693922 66.887188 29.151222
F 4.160590 66.887188 50.973813
F 3.627257 66.887188 72.796404
F 3.093924 66.887188 94.618996
F 2.560592 66.887188 116.441587
F 31.954377 20.580673 7.981828
F 31.421045 20.580673 29.804419
F 30.887712 20.580673 51.627010
F 30.354379 20.580673 73.449601
F 29.821047 20.580673 95.272193
F 29.287714 20.580673 117.094784
F 31.954377 43.733931 7.981828
F 31.421045 43.733931 29.804419
F 30.887712 43.733931 51.627010
F 30.354379 43.733931 73.449601
F 29.821047 43.733931 95.272193
F 29.287714 43.733931 117.094784
F 31.954377 66.887188 7.981828
F 31.421045 66.887188 29.804419
F 30.887712 66.887188 51.627010
F 30.354379 66.887188 73.449601
F 29.821047 66.887188 95.272193
F 29.287714 66.887188 117.094784
F 14.136292 5.145165 7.546363
F 13.602959 5.145165 29.368954
F 13.069627 5.145165 51.191546
F 12.536294 5.145165 73.014136
F 12.002961 5.145165 94.836727
F 11.469629 5.145165 116.659319
F 14.136292 28.298422 7.546363
F 13.602959 28.298422 29.368954
F 13.069627 28.298422 51.191546
F 12.536294 28.298422 73.014136
F 12.002961 28.298422 94.836727
F 11.469629 28.298422 116.659319
F 14.136292 51.451680 7.546363
F 13.602959 51.451680 29.368954
F 13.069627 51.451680 51.191546
F 12.536294 51.451680 73.014136
F 12.002961 51.451680 94.836727
F 11.469629 51.451680 116.659319
F 40.863414 5.145165 8.199560
F 40.330081 5.145165 30.022151
F 39.796749 5.145165 51.844742
F 39.263416 5.145165 73.667333
F 38.730084 5.145165 95.489924
F 38.196751 5.145165 117.312516
F 40.863414 28.298422 8.199560
F 40.330081 28.298422 30.022151
F 39.796749 28.298422 51.844742
F 39.263416 28.298422 73.667333
F 38.730084 28.298422 95.489924
F 38.196751 28.298422 117.312516
F 40.863414 51.451680 8.199560
F 40.330081 51.451680 30.022151
F 39.796749 51.451680 51.844742
F 39.263416 51.451680 73.667333
F 38.730084 51.451680 95.489924
F 38.196751 51.451680 117.312516
F 14.136292 12.862917 7.546362
F 13.602959 12.862917 29.368953
F 13.069627 12.862917 51.191545
F 12.536294 12.862917 73.014135
F 12.002961 12.862917 94.836726
F 11.469629 12.862917 116.659318
F 14.136292 36.016174 7.546362
F 13.602959 36.016174 29.368953
F 13.069627 36.016174 51.191545
F 12.536294 36.016174 73.014135
F 12.002961 36.016174 94.836726
F 11.469629 36.016174 116.659318
F 14.136292 59.169432 7.546362
F 13.602959 59.169432 29.368953
F 13.069627 59.169432 51.191545
F 12.536294 59.169432 73.014135
F 12.002961 59.169432 94.836726
F 11.469629 59.169432 116.659318
F 40.863414 12.862917 8.199559
F 40.330081 12.862917 30.022150
F 39.796749 12.862917 51.844741
F 39.263416 12.862917 73.667332
F 38.730084 12.862917 95.489923
F 38.196751 12.862917 117.312515
F 40.863414 36.016174 8.199559
F 40.330081 36.016174 30.022150
F 39.796749 36.016174 51.844741
F 39.263416 36.016174 73.667332
F 38.730084 36.016174 95.489923
F 38.196751 36.016174 117.312515
F 40.863414 59.169432 8.199559
F 40.330081 59.169432 30.022150
F 39.796749 59.169432 51.844741
F 39.263416 59.169432 73.667332
F 38.730084 59.169432 95.489923
F 38.196751 59.169432 117.312515
F 14.136292 20.580672 7.546363
F 13.602959 20.580672 29.368954
F 13.069627 20.580672 51.191545
F 12.536294 20.580672 73.014136
F 12.002961 20.580672 94.836727
F 11.469629 20.580672 116.659319
F 14.136292 43.733930 7.546363
F 13.602959 43.733930 29.368954
F 13.069627 43.733930 51.191545
F 12.536294 43.733930 73.014136
F 12.002961 43.733930 94.836727
F 11.469629 43.733930 116.659319
F 14.136292 66.887187 7.546363
F 13.602959 66.887187 29.368954
F 13.069627 66.887187 51.191545
F 12.536294 66.887187 73.014136
F 12.002961 66.887187 94.836727
F 11.469629 66.887187 116.659319
F 40.863414 20.580672 8.199560
F 40.330081 20.580672 30.022151
F 39.796749 20.580672 51.844741
F 39.263416 20.580672 73.667333
F 38.730084 20.580672 95.489924
F 38.196751 20.580672 117.312516
F 40.863414 43.733930 8.199560
F 40.330081 43.733930 30.022151
F 39.796749 43.733930 51.844741
F 39.263416 43.733930 73.667333
F 38.730084 43.733930 95.489924
F 38.196751 43.733930 117.312516
F 40.863414 66.887187 8.199560
F 40.330081 66.887187 30.022151
F 39.796749 66.887187 51.844741
F 39.263416 66.887187 73.667333
F 38.730084 66.887187 95.489924
F 38.196751 66.887187 117.312516
F 23.045339 5.145164 7.764094
F 22.512006 5.145164 29.586686
F 21.978673 5.145164 51.409277
F 21.445341 5.145164 73.231868
F 20.912008 5.145164 95.054460
F 20.378675 5.145164 116.877050
F 23.045339 28.298422 7.764094
F 22.512006 28.298422 29.586686
F 21.978673 28.298422 51.409277
F 21.445341 28.298422 73.231868
F 20.912008 28.298422 95.054460
F 20.378675 28.298422 116.877050
F 23.045339 51.451679 7.764094
F 22.512006 51.451679 29.586686
F 21.978673 51.451679 51.409277
F 21.445341 51.451679 73.231868
F 20.912008 51.451679 95.054460
F 20.378675 51.451679 116.877050
F 49.772461 5.145164 8.417291
F 49.239128 5.145164 30.239883
F 48.705796 5.145164 52.062474
F 48.172463 5.145164 73.885065
F 47.639130 5.145164 95.707656
F 47.105798 5.145164 117.530247
F 49.772461 28.298422 8.417291
F 49.239128 28.298422 30.239883
F 48.705796 28.298422 52.062474
F 48.172463 28.298422 73.885065
F 47.639130 28.298422 95.707656
F 47.105798 28.298422 117.530247
F 49.772461 51.451679 8.417291
F 49.239128 51.451679 30.239883
F 48.705796 51.451679 52.062474
F 48.172463 51.451679 73.885065
F 47.639130 51.451679 95.707656
F 47.105798 51.451679 117.530247
F 23.045339 12.862916 7.764093
F 22.512006 12.862916 29.586685
F 21.978673 12.862916 51.409276
F 21.445341 12.862916 73.231868
F 20.912008 12.862916 95.054459
F 20.378675 12.862916 116.877049
F 23.045339 36.016174 7.764093
F 22.512006 36.016174 29.586685
F 21.978673 36.016174 51.409276
F 21.445341 36.016174 73.231868
F 20.912008 36.016174 95.054459
F 20.378675 36.016174 116.877049
F 23.045339 59.169431 7.764093
F 22.512006 59.169431 29.586685
F 21.978673 59.169431 51.409276
F 21.445341 59.169431 73.231868
F 20.912008 59.169431 95.054459
F 20.378675 59.169431 116.877049
F 49.772461 12.862916 8.417290
F 49.239128 12.862916 30.239882
F 48.705796 12.862916 52.062473
F 48.172463 12.862916 73.885065
F 47.639130 12.862916 95.707655
F 47.105798 12.862916 117.530246
F 49.772461 36.016174 8.417290
F 49.239128 36.016174 30.239882
F 48.705796 36.016174 52.062473
F 48.172463 36.016174 73.885065
F 47.639130 36.016174 95.707655
F 47.105798 36.016174 117.530246
F 49.772461 59.169431 8.417290
F 49.239128 59.169431 30.239882
F 48.705796 59.169431 52.062473
F 48.172463 59.169431 73.885065
F 47.639130 59.169431 95.707655
F 47.105798 59.169431 117.530246
F 23.045339 20.580672 7.764094
F 22.512006 20.580672 29.586685
F 21.978673 20.580672 51.409277
F 21.445341 20.580672 73.231868
F 20.912008 20.580672 95.054460
F 20.378675 20.580672 116.877050
F 23.045339 43.733929 7.764094
F 22.512006 43.733929 29.586685
F 21.978673 43.733929 51.409277
F 21.445341 43.733929 73.231868
F 20.912008 43.733929 95.054460
F 20.378675 43.733929 116.877050
F 23.045339 66.887187 7.764094
F 22.512006 66.887187 29.586685
F 21.978673 66.887187 51.409277
F 21.445341 66.887187 73.231868
F 20.912008 66.887187 95.054460
F 20.378675 66.887187 116.877050
F 49.772461 20.580672 8.417291
F 49.239128 20.580672 30.239882
F 48.705796 20.580672 52.062474
F 48.172463 20.580672 73.885065
F 47.639130 20.580672 95.707656
F 47.105798 20.580672 117.530247
F 49.772461 43.733929 8.417291
F 49.239128 43.733929 30.239882
F 48.705796 43.733929 52.062474
F 48.172463 43.733929 73.885065
F 47.639130 43.733929 95.707656
F 47.105798 43.733929 117.530247
F 49.772461 66.887187 8.417291
F 49.239128 66.887187 30.239882
F 48.705796 66.887187 52.062474
F 48.172463 66.887187 73.885065
F 47.639130 66.887187 95.707656
F 47.105798 66.887187 117.530247
F 5.160600 5.145165 10.056454
F 4.627268 5.145165 31.879045
F 4.093935 5.145165 53.701636
F 3.560603 5.145165 75.524228
F 3.027270 5.145165 97.346819
F 2.493937 5.145165 119.169410
F 5.160600 28.298423 10.056454
F 4.627268 28.298423 31.879045
F 4.093935 28.298423 53.701636
F 3.560603 28.298423 75.524228
F 3.027270 28.298423 97.346819
F 2.493937 28.298423 119.169410
F 5.160600 51.451680 10.056454
F 4.627268 51.451680 31.879045
F 4.093935 51.451680 53.701636
F 3.560603 51.451680 75.524228
F 3.027270 51.451680 97.346819
F 2.493937 51.451680 119.169410
F 31.887723 5.145165 10.709650
F 31.354390 5.145165 32.532242
F 30.821057 5.145165 54.354833
F 30.287725 5.145165 76.177425
F 29.754392 5.145165 98.000016
F 29.221060 5.145165 119.822606
F 31.887723 28.298423 10.709650
F 31.354390 28.298423 32.532242
F 30.821057 28.298423 54.354833
F 30.287725 28.298423 76.177425
F 29.754392 28.298423 98.000016
F 29.221060 28.298423 119.822606
F 31.887723 51.451680 10.709650
F 31.354390 51.451680 32.532242
F 30.821057 51.451680 54.354833
F 30.287725 51.451680 76.177425
F 29.754392 51.451680 98.000016
F 29.221060 51.451680 119.822606
F 5.160600 12.862917 10.056455
F 4.627268 12.862917 31.879046
F 4.093935 12.862917 53.701637
F 3.560603 12.862917 75.524229
F 3.027270 12.862917 97.346820
F 2.493937 12.862917 119.169411
F 5.160600 36.016175 10.056455
F 4.627268 36.016175 31.879046
F 4.093935 36.016175 53.701637
F 3.560603 36.016175 75.524229
F 3.027270 36.016175 97.346820
F 2.493937 36.016175 119.169411
F 5.160600 59.169432 10.056455
F 4.627268 59.169432 31.879046
F 4.093935 59.169432 53.701637
F 3.560603 59.169432 75.524229
F 3.027270 59.169432 97.346820
F 2.493937 59.169432 119.169411
F 31.887723 12.862917 10.709651
F 31.354390 12.862917 32.532243
F 30.821057 12.862917 54.354834
F 30.287725 12.862917 76.177426
F 29.754392 12.862917 98.000017
F 29.221060 12.862917 119.822607
F 31.887723 36.016175 10.709651
F 31.354390 36.016175 32.532243
F 30.821057 36.016175 54.354834
F 30.287725 36.016175 76.177426
F 29.754392 36.016175 98.000017
F 29.221060 36.016175 119.822607
F 31.887723 59.169432 10.709651
F 31.354390 59.169432 32.532243
F 30.821057 59.169432 54.354834
F 30.287725 59.169432 76.177426
F 29.754392 59.169432 98.000017
F 29.221060 59.169432 119.822607
F 5.160600 20.580673 10.056455
F 4.627268 20.580673 31.879045
F 4.093935 20.580673 53.701636
F 3.560603 20.580673 75.524228
F 3.027270 20.580673 97.346819
F 2.493937 20.580673 119.169411
F 5.160600 43.733930 10.056455
F 4.627268 43.733930 31.879045
F 4.093935 43.733930 53.701636
F 3.560603 43.733930 75.524228
F 3.027270 43.733930 97.346819
F 2.493937 43.733930 119.169411
F 5.160600 66.887188 10.056455
F 4.627268 66.887188 31.879045
F 4.093935 66.887188 53.701636
F 3.560603 66.887188 75.524228
F 3.027270 66.887188 97.346819
F 2.493937 66.887188 119.169411
F 31.887723 20.580673 10.709651
F 31.354390 20.580673 32.532242
F 30.821057 20.580673 54.354833
F 30.287725 20.580673 76.177425
F 29.754392 20.580673 98.000016
F 29.221060 20.580673 119.822607
F 31.887723 43.733930 10.709651
F 31.354390 43.733930 32.532242
F 30.821057 43.733930 54.354833
F 30.287725 43.733930 76.177425
F 29.754392 43.733930 98.000016
F 29.221060 43.733930 119.822607
F 31.887723 66.887188 10.709651
F 31.354390 66.887188 32.532242
F 30.821057 66.887188 54.354833
F 30.287725 66.887188 76.177425
F 29.754392 66.887188 98.000016
F 29.221060 66.887188 119.822607
F 14.069638 5.145165 10.274187
F 13.536306 5.145165 32.096778
F 13.002973 5.145165 53.919369
F 12.469640 5.145165 75.741960
F 11.936308 5.145165 97.564551
F 11.402975 5.145165 119.387143
F 14.069638 28.298422 10.274187
F 13.536306 28.298422 32.096778
F 13.002973 28.298422 53.919369
F 12.469640 28.298422 75.741960
F 11.936308 28.298422 97.564551
F 11.402975 28.298422 119.387143
F 14.069638 51.451680 10.274187
F 13.536306 51.451680 32.096778
F 13.002973 51.451680 53.919369
F 12.469640 51.451680 75.741960
F 11.936308 51.451680 97.564551
F 11.402975 51.451680 119.387143
F 40.796761 5.145165 10.927384
F 40.263428 5.145165 32.749974
F 39.730095 5.145165 54.572566
F 39.196763 5.145165 76.395157
F 38.663430 5.145165 98.217748
F 38.130097 5.145165 120.040340
F 40.796761 28.298422 10.927384
F 40.263428 28.298422 32.749974
F 39.730095 28.298422 54.572566
F 39.196763 28.298422 76.395157
F 38.663430 28.298422 98.217748
F 38.130097 28.298422 120.040340
F 40.796761 51.451680 10.927384
F 40.263428 51.451680 32.749974
F 39.730095 51.451680 54.572566
F 39.196763 51.451680 76.395157
F 38.663430 51.451680 98.217748
F 38.130097 51.451680 120.040340
F 14.069638 12.862917 10.274188
F 13.536306 12.862917 32.096779
F 13.002973 12.862917 53.919370
F 12.469640 12.862917 75.741961
F 11.936308 12.862917 97.564552
F 11.402975 12.862917 119.387144
F 14.069638 36.016175 10.274188
F 13.536306 36.016175 32.096779
F 13.002973 36.016175 53.919370
F 12.469640 36.016175 75.741961
F 11.936308 36.016175 97.564552
F 11.402975 36.016175 119.387144
F 14.069638 59.169432 10.274188
F 13.536306 59.169432 32.096779
F 13.002973 59.169432 53.919370
F 12.469640 59.169432 75.741961
F 11.936308 59.169432 97.564552
F 11.402975 59.169432 119.387144
F 40.796760 12.862917 10.927385
F 40.263428 12.862917 32.749975
F 39.730095 12.862917 54.572567
F 39.196763 12.862917 76.395158
F 38.663430 12.862917 98.217749
F 38.130097 12.862917 120.040341
F 40.796760 36.016175 10.927385
F 40.263428 36.016175 32.749975
F 39.730095 36.016175 54.572567
F 39.196763 36.016175 76.395158
F 38.663430 36.016175 98.217749
F 38.130097 36.016175 120.040341
F 40.796760 59.169432 10.927385
F 40.263428 59.169432 32.749975
F 39.730095 59.169432 54.572567
F 39.196763 59.169432 76.395158
F 38.663430 59.169432 98.217749
F 38.130097 59.169432 120.040341
F 14.069638 20.580672 10.274187
F 13.536306 20.580672 32.096779
F 13.002973 20.580672 53.919369
F 12.469640 20.580672 75.741960
F 11.936308 20.580672 97.564552
F 11.402975 20.580672 119.387143
F 14.069638 43.733930 10.274187
F 13.536306 43.733930 32.096779
F 13.002973 43.733930 53.919369
F 12.469640 43.733930 75.741960
F 11.936308 43.733930 97.564552
F 11.402975 43.733930 119.387143
F 14.069638 66.887187 10.274187
F 13.536306 66.887187 32.096779
F 13.002973 66.887187 53.919369
F 12.469640 66.887187 75.741960
F 11.936308 66.887187 97.564552
F 11.402975 66.887187 119.387143
F 40.796761 20.580672 10.927384
F 40.263428 20.580672 32.749975
F 39.730095 20.580672 54.572566
F 39.196763 20.580672 76.395157
F 38.663430 20.580672 98.217749
F 38.130097 20.580672 120.040340
F 40.796761 43.733930 10.927384
F 40.263428 43.733930 32.749975
F 39.730095 43.733930 54.572566
F 39.196763 43.733930 76.395157
F 38.663430 43.733930 98.217749
F 38.130097 43.733930 120.040340
F 40.796761 66.887187 10.927384
F 40.263428 66.887187 32.749975
F 39.730095 66.887187 54.572566
F 39.196763 66.887187 76.395157
F 38.663430 66.887187 98.217749
F 38.130097 66.887187 120.040340
F 22.978683 5.145164 10.491919
F 22.445350 5.145164 32.314511
F 21.912018 5.145164 54.137102
F 21.378685 5.145164 75.959694
F 20.845352 5.145164 97.782284
F 20.312020 5.145164 119.604875
F 22.978683 28.298422 10.491919
F 22.445350 28.298422 32.314511
F 21.912018 28.298422 54.137102
F 21.378685 28.298422 75.959694
F 20.845352 28.298422 97.782284
F 20.312020 28.298422 119.604875
F 22.978683 51.451679 10.491919
F 22.445350 51.451679 32.314511
F 21.912018 51.451679 54.137102
F 21.378685 51.451679 75.959694
F 20.845352 51.451679 97.782284
F 20.312020 51.451679 119.604875
F 49.705806 5.145164 11.145116
F 49.172474 5.145164 32.967708
F 48.639141 5.145164 54.790299
F 48.105808 5.145164 76.612890
F 47.572476 5.145164 98.435481
F 47.039143 5.145164 120.258072
F 49.705806 28.298422 11.145116
F 49.172474 28.298422 32.967708
F 48.639141 28.298422 54.790299
F 48.105808 28.298422 76.612890
F 47.572476 28.298422 98.435481
F 47.039143 28.298422 120.258072
F 49.705806 51.451679 11.145116
F 49.172474 51.451679 32.967708
F 48.639141 51.451679 54.790299
F 48.105808 51.451679 76.612890
F 47.572476 51.451679 98.435481
F 47.039143 51.451679 120.258072
F 22.978683 12.862917 10.491920
F 22.445350 12.862917 32.314512
F 21.912018 12.862917 54.137103
F 21.378685 12.862917 75.959694
F 20.845352 12.862917 97.782285
F 20.312020 12.862917 119.604876
F 22.978683 36.016174 10.491920
F 22.445350 36.016174 32.314512
F 21.912018 36.016174 54.137103
F 21.378685 36.016174 75.959694
F 20.845352 36.016174 97.782285
F 20.312020 36.016174 119.604876
F 22.978683 59.169432 10.491920
F 22.445350 59.169432 32.314512
F 21.912018 59.169432 54.137103
F 21.378685 59.169432 75.959694
F 20.845352 59.169432 97.782285
F 20.312020 59.169432 119.604876
F 49.705806 12.862917 11.145117
F 49.172474 12.862917 32.967709
F 48.639141 12.862917 54.790300
F 48.105808 12.862917 76.612890
F 47.572476 12.862917 98.435482
F 47.039143 12.862917 120.258073
F 49.705806 36.016174 11.145117
F 49.172474 36.016174 32.967709
F 48.639141 36.016174 54.790300
F 48.105808 36.016174 76.612890
F 47.572476 36.016174 98.435482
F 47.039143 36.016174 120.258073
F 49.705806 59.169432 11.145117
F 49.172474 59.169432 32.967709
F 48.639141 59.169432 54.790300
F 48.105808 59.169432 76.612890
F 47.572476 59.169432 98.435482
F 47.039143 59.169432 120.258073
F 22.978683 20.580672 10.491920
F 22.445350 20.580672 32.314511
F 21.912018 20.580672 54.137102
F 21.378685 20.580672 75.959694
F 20.845352 20.580672 97.782284
F 20.312020 20.580672 119.604876
F 22.978683 43.733929 10.491920
F 22.445350 43.733929 32.314511
F 21.912018 43.733929 54.137102
F 21.378685 43.733929 75.959694
F 20.845352 43.733929 97.782284
F 20.312020 43.733929 119.604876
F 22.978683 66.887187 10.491920
F 22.445350 66.887187 32.314511
F 21.912018 66.887187 54.137102
F 21.378685 66.887187 75.959694
F 20.845352 66.887187 97.782284
F 20.312020 66.887187 119.604876
F 49.705806 20.580672 11.145117
F 49.172474 20.580672 32.967708
F 48.639141 20.580672 54.790299
F 48.105808 20.580672 76.612890
F 47.572476 20.580672 98.435481
F 47.039143 20.580672 120.258073
F 49.705806 43.733929 11.145117
F 49.172474 43.733929 32.967708
F 48.639141 43.733929 54.790299
F 48.105808 43.733929 76.612890
F 47.572476 43.733929 98.435481
F 47.039143 43.733929 120.258073
F 49.705806 66.887187 11.145117
F 49.172474 66.887187 32.967708
F 48.639141 66.887187 54.790299
F 48.105808 66.887187 76.612890
F 47.572476 66.887187 98.435481
F 47.039143 66.887187 120.258073
F 5.071702 7.717749 13.693551
F 4.538369 7.717749 35.516143
F 4.005036 7.717749 57.338734
F 3.471704 7.717749 79.161326
F 2.938371 7.717749 100.983917
F 2.405039 7.717749 122.806507
F 5.071702 30.871007 13.693551
F 4.538369 30.871007 35.516143
F 4.005036 30.871007 57.338734
F 3.471704 30.871007 79.161326
F 2.938371 30.871007 100.983917
F 2.405039 30.871007 122.806507
F 5.071702 54.024264 13.693551
F 4.538369 54.024264 35.516143
F 4.005036 54.024264 57.338734
F 3.471704 54.024264 79.161326
F 2.938371 54.024264 100.983917
F 2.405039 54.024264 122.806507
F 31.798824 7.717749 14.346748
F 31.265491 7.717749 36.169340
F 30.732159 7.717749 57.991931
F 30.198826 7.717749 79.814523
F 29.665493 7.717749 101.637113
F 29.132161 7.717749 123.459704
F 31.798824 30.871007 14.346748
F 31.265491 30.871007 36.169340
F 30.732159 30.871007 57.991931
F 30.198826 30.871007 79.814523
F 29.665493 30.871007 101.637113
F 29.132161 30.871007 123.459704
F 31.798824 54.024264 14.346748
F 31.265491 54.024264 36.169340
F 30.732159 54.024264 57.991931
F 30.198826 54.024264 79.814523
F 29.665493 54.024264 101.637113
F 29.132161 54.024264 123.459704
F 5.071702 15.435502 13.693552
F 4.538369 15.435502 35.516144
F 4.005036 15.435502 57.338735
F 3.471704 15.435502 79.161327
F 2.938371 15.435502 100.983918
F 2.405038 15.435502 122.806508
F 5.071702 38.588760 13.693552
F 4.538369 38.588760 35.516144
F 4.005036 38.588760 57.338735
F 3.471704 38.588760 79.161327
F 2.938371 38.588760 100.983918
F 2.405038 38.588760 122.806508
F 5.071702 61.742017 13.693552
F 4.538369 61.742017 35.516144
F 4.005036 61.742017 57.338735
F 3.471704 61.742017 79.161327
F 2.938371 61.742017 100.983918
F 2.405038 61.742017 122.806508
F 31.798824 15.435502 14.346749
F 31.265491 15.435502 36.169341
F 30.732159 15.435502 57.991932
F 30.198826 15.435502 79.814524
F 29.665493 15.435502 101.637114
F 29.132161 15.435502 123.459705
F 31.798824 38.588760 14.346749
F 31.265491 38.588760 36.169341
F 30.732159 38.588760 57.991932
F 30.198826 38.588760 79.814524
F 29.665493 38.588760 101.637114
F 29.132161 38.588760 123.459705
F 31.798824 61.742017 14.346749
F 31.265491 61.742017 36.169341
F 30.732159 61.742017 57.991932
F 30.198826 61.742017 79.814524
F 29.665493 61.742017 101.637114
F 29.132161 61.742017 123.459705
F 5.071702 0.000000 13.693552
F 4.538369 0.000000 35.516143
F 4.005036 0.000000 57.338734
F 3.471704 0.000000 79.161326
F 2.938371 0.000000 100.983917
F 2.405039 0.000000 122.806507
F 5.071702 23.153257 13.693552
F 4.538369 23.153257 35.516143
F 4.005036 23.153257 57.338734
F 3.471704 23.153257 79.161326
F 2.938371 23.153257 100.983917
F 2.405039 23.153257 122.806507
F 5.071702 46.306515 13.693552
F 4.538369 46.306515 35.516143
F 4.005036 46.306515 57.338734
F 3.471704 46.306515 79.161326
F 2.938371 46.306515 100.983917
F 2.405039 46.306515 122.806507
F 31.798824 0.000000 14.346749
F 31.265491 0.000000 36.169340
F 30.732159 0.000000 57.991931
F 30.198826 0.000000 79.814523
F 29.665493 0.000000 101.637113
F 29.132161 0.000000 123.459704
F 31.798824 23.153257 14.346749
F 31.265491 23.153257 36.169340
F 30.732159 23.153257 57.991931
F 30.198826 23.153257 79.814523
F 29.665493 23.153257 101.637113
F 29.132161 23.153257 123.459704
F 31.798824 46.306515 14.346749
F 31.265491 46.306515 36.169340
F 30.732159 46.306515 57.991931
F 30.198826 46.306515 79.814523
F 29.665493 46.306515 101.637113
F 29.132161 46.306515 123.459704
F 13.980738 7.717750 13.911285
F 13.447406 7.717750 35.733875
F 12.914073 7.717750 57.556467
F 12.380741 7.717750 79.379058
F 11.847408 7.717750 101.201649
F 11.314075 7.717750 123.024241
F 13.980738 30.871007 13.911285
F 13.447406 30.871007 35.733875
F 12.914073 30.871007 57.556467
F 12.380741 30.871007 79.379058
F 11.847408 30.871007 101.201649
F 11.314075 30.871007 123.024241
F 13.980738 54.024265 13.911285
F 13.447406 54.024265 35.733875
F 12.914073 54.024265 57.556467
F 12.380741 54.024265 79.379058
F 11.847408 54.024265 101.201649
F 11.314075 54.024265 123.024241
F 40.707861 7.717750 14.564481
F 40.174528 7.717750 36.387072
F 39.641195 7.717750 58.209664
F 39.107863 7.717750 80.032255
F 38.574530 7.717750 101.854846
F 38.041198 7.717750 123.677437
F 40.707861 30.871007 14.564481
F 40.174528 30.871007 36.387072
F 39.641195 30.871007 58.209664
F 39.107863 30.871007 80.032255
F 38.574530 30.871007 101.854846
F 38.041198 30.871007 123.677437
F 40.707861 54.024265 14.564481
F 40.174528 54.024265 36.387072
F 39.641195 54.024265 58.209664
F 39.107863 54.024265 80.032255
F 38.574530 54.024265 101.854846
F 38.041198 54.024265 123.677437
F 13.980738 15.435503 13.911286
F 13.447406 15.435503 35.733876
F 12.914073 15.435503 57.556468
F 12.380741 15.435503 79.379059
F 11.847408 15.435503 101.201650
F 11.314075 15.435503 123.024242
F 13.980738 38.588760 13.911286
F 13.447406 38.588760 35.733876
F 12.914073 38.588760 57.556468
F 12.380741 38.588760 79.379059
F 11.847408 38.588760 101.201650
F 11.314075 38.588760 123.024242
F 13.980738 61.742018 13.911286
F 13.447406 61.742018 35.733876
F 12.914073 61.742018 57.556468
F 12.380741 61.742018 79.379059
F 11.847408 61.742018 101.201650
F 11.314075 61.742018 123.024242
F 40.707861 15.435503 14.564482
F 40.174528 15.435503 36.387073
F 39.641195 15.435503 58.209665
F 39.107863 15.435503 80.032256
F 38.574530 15.435503 101.854847
F 38.041198 15.435503 123.677438
F 40.707861 38.588760 14.564482
F 40.174528 38.588760 36.387073
F 39.641195 38.588760 58.209665
F 39.107863 38.588760 80.032256
F 38.574530 38.588760 101.854847
F 38.041198 38.588760 123.677438
F 40.707861 61.742018 14.564482
F 40.174528 61.742018 36.387073
F 39.641195 61.742018 58.209665
F 39.107863 61.742018 80.032256
F 38.574530 61.742018 101.854847
F 38.041198 61.742018 123.677438
F 13.980738 0.000000 13.911285
F 13.447406 0.000000 35.733875
F 12.914073 0.000000 57.556467
F 12.380741 0.000000 79.379058
F 11.847408 0.000000 101.201650
F 11.314075 0.000000 123.024241
F 13.980738 23.153258 13.911285
F 13.447406 23.153258 35.733875
F 12.914073 23.153258 57.556467
F 12.380741 23.153258 79.379058
F 11.847408 23.153258 101.201650
F 11.314075 23.153258 123.024241
F 13.980738 46.306515 13.911285
F 13.447406 46.306515 35.733875
F 12.914073 46.306515 57.556467
F 12.380741 46.306515 79.379058
F 11.847408 46.306515 101.201650
F 11.314075 46.306515 123.024241
F 40.707861 0.000000 14.564481
F 40.174528 0.000000 36.387072
F 39.641195 0.000000 58.209664
F 39.107863 0.000000 80.032255
F 38.574530 0.000000 101.854847
F 38.041198 0.000000 123.677437
F 40.707861 23.153258 14.564481
F 40.174528 23.153258 36.387072
F 39.641195 23.153258 58.209664
F 39.107863 23.153258 80.032255
F 38.574530 23.153258 101.854847
F 38.041198 23.153258 123.677437
F 40.707861 46.306515 14.564481
F 40.174528 46.306515 36.387072
F 39.641195 46.306515 58.209664
F 39.107863 46.306515 80.032255
F 38.574530 46.306515 101.854847
F 38.041198 46.306515 123.677437
F 22.889784 7.717751 14.129018
F 22.356452 7.717751 35.951609
F 21.823119 7.717751 57.774200
F 21.289786 7.717751 79.596791
F 20.756454 7.717751 101.419382
F 20.223121 7.717751 123.241974
F 22.889784 30.871008 14.129018
F 22.356452 30.871008 35.951609
F 21.823119 30.871008 57.774200
F 21.289786 30.871008 79.596791
F 20.756454 30.871008 101.419382
F 20.223121 30.871008 123.241974
F 22.889784 54.024266 14.129018
F 22.356452 54.024266 35.951609
F 21.823119 54.024266 57.774200
F 21.289786 54.024266 79.596791
F 20.756454 54.024266 101.419382
F 20.223121 54.024266 123.241974
F 49.616906 7.717751 14.782215
F 49.083574 7.717751 36.604806
F 48.550241 7.717751 58.427396
F 48.016909 7.717751 80.249988
F 47.483576 7.717751 102.072579
F 46.950243 7.717751 123.895171
F 49.616906 30.871008 14.782215
F 49.083574 30.871008 36.604806
F 48.550241 30.871008 58.427396
F 48.016909 30.871008 80.249988
F 47.483576 30.871008 102.072579
F 46.950243 30.871008 123.895171
F 49.616906 54.024266 14.782215
F 49.083574 54.024266 36.604806
F 48.550241 54.024266 58.427396
F 48.016909 54.024266 80.249988
F 47.483576 54.024266 102.072579
F 46.950243 54.024266 123.895171
F 22.889784 15.435503 14.129019
F 22.356452 15.435503 35.951610
F 21.823119 15.435503 57.774201
F 21.289786 15.435503 79.596792
F 20.756454 15.435503 101.419383
F 20.223121 15.435503 123.241975
F 22.889784 38.588761 14.129019
F 22.356452 38.588761 35.951610
F 21.823119 38.588761 57.774201
F 21.289786 38.588761 79.596792
F 20.756454 38.588761 101.419383
F 20.223121 38.588761 123.241975
F 22.889784 61.742018 14.129019
F 22.356452 61.742018 35.951610
F 21.823119 61.742018 57.774201
F 21.289786 61.742018 79.596792
F 20.756454 61.742018 101.419383
F 20.223121 61.742018 123.241975
F 49.616906 15.435503 14.782216
F 49.083574 15.435503 36.604807
F 48.550241 15.435503 58.427397
F 48.016909 15.435503 80.249989
F 47.483576 15.435503 102.072580
F 46.950243 15.435503 123.895172
F 49.616906 38.588761 14.782216
F 49.083574 38.588761 36.604807
F 48.550241 38.588761 58.427397
F 48.016909 38.588761 80.249989
F 47.483576 38.588761 102.072580
F 46.950243 38.588761 123.895172
F 49.616906 61.742018 14.782216
F 49.083574 61.742018 36.604807
F 48.550241 61.742018 58.427397
F 48.016909 61.742018 80.249989
F 47.483576 61.742018 102.072580
F 46.950243 61.742018 123.895172
F 22.889784 0.000001 14.129018
F 22.356452 0.000001 35.951609
F 21.823119 0.000001 57.774201
F 21.289786 0.000001 79.596791
F 20.756454 0.000001 101.419382
F 20.223121 0.000001 123.241974
F 22.889784 23.153259 14.129018
F 22.356452 23.153259 35.951609
F 21.823119 23.153259 57.774201
F 21.289786 23.153259 79.596791
F 20.756454 23.153259 101.419382
F 20.223121 23.153259 123.241974
F 22.889784 46.306516 14.129018
F 22.356452 46.306516 35.951609
F 21.823119 46.306516 57.774201
F 21.289786 46.306516 79.596791
F 20.756454 46.306516 101.419382
F 20.223121 46.306516 123.241974
F 49.616906 0.000001 14.782215
F 49.083574 0.000001 36.604806
F 48.550241 0.000001 58.427397
F 48.016909 0.000001 80.249988
F 47.483576 0.000001 102.072579
F 46.950243 0.000001 123.895171
F 49.616906 23.153259 14.782215
F 49.083574 23.153259 36.604806
F 48.550241 23.153259 58.427397
F 48.016909 23.153259 80.249988
F 47.483576 23.153259 102.072579
F 46.950243 23.153259 123.895171
F 49.616906 46.306516 14.782215
F 49.083574 46.306516 36.604806
F 48.550241 46.306516 58.427397
F 48.016909 46.306516 80.249988
F 47.483576 46.306516 102.072579
F 46.950243 46.306516 123.895171
F 7.387861 1.286291 10.110888
F 6.854529 1.286291 31.933479
F 6.321196 1.286291 53.756070
F 5.787863 1.286291 75.578661
F 5.254531 1.286291 97.401252
F 4.721198 1.286291 119.223844
F 7.387861 24.439548 10.110888
F 6.854529 24.439548 31.933479
F 6.321196 24.439548 53.756070
F 5.787863 24.439548 75.578661
F 5.254531 24.439548 97.401252
F 4.721198 24.439548 119.223844
F 7.387861 47.592806 10.110888
F 6.854529 47.592806 31.933479
F 6.321196 47.592806 53.756070
F 5.787863 47.592806 75.578661
F 5.254531 47.592806 97.401252
F 4.721198 47.592806 119.223844
F 34.114985 1.286291 10.764085
F 33.581652 1.286291 32.586675
F 33.048319 1.286291 54.409267
F 32.514987 1.286291 76.231858
F 31.981654 1.286291 98.054449
F 31.448321 1.286291 119.877041
F 34.114985 24.439548 10.764085
F 33.581652 24.439548 32.586675
F 33.048319 24.439548 54.409267
F 32.514987 24.439548 76.231858
F 31.981654 24.439548 98.054449
F 31.448321 24.439548 119.877041
F 34.114985 47.592806 10.764085
F 33.581652 47.592806 32.586675
F 33.048319 47.592806 54.409267
F 32.514987 47.592806 76.231858
F 31.981654 47.592806 98.054449
F 31.448321 47.592806 119.877041
F 7.387861 9.004040 10.110888
F 6.854529 9.004040 31.933479
F 6.321196 9.004040 53.756070
F 5.787863 9.004040 75.578661
F 5.254531 9.004040 97.401252
F 4.721198 9.004040 119.223844
F 7.387861 32.157298 10.110888
F 6.854529 32.157298 31.933479
F 6.321196 32.157298 53.756070
F 5.787863 32.157298 75.578661
F 5.254531 32.157298 97.401252
F 4.721198 32.157298 119.223844
F 7.387861 55.310555 10.110888
F 6.854529 55.310555 31.933479
F 6.321196 55.310555 53.756070
F 5.787863 55.310555 75.578661
F 5.254531 55.310555 97.401252
F 4.721198 55.310555 119.223844
F 34.114985 9.004040 10.764085
F 33.581652 9.004040 32.586675
F 33.048319 9.004040 54.409267
F 32.514987 9.004040 76.231858
F 31.981654 9.004040 98.054449
F 31.448321 9.004040 119.877041
F 34.114985 32.157298 10.764085
F 33.581652 32.157298 32.586675
F 33.048319 32.157298 54.409267
F 32.514987 32.157298 76.231858
F 31.981654 32.157298 98.054449
F 31.448321 32.157298 119.877041
F 34.114985 55.310555 10.764085
F 33.581652 55.310555 32.586675
F 33.048319 55.310555 54.409267
F 32.514987 55.310555 76.231858
F 31.981654 55.310555 98.054449
F 31.448321 55.310555 119.877041
F 7.387861 16.721795 10.110889
F 6.854529 16.721795 31.933480
F 6.321196 16.721795 53.756070
F 5.787863 16.721795 75.578662
F 5.254531 16.721795 97.401253
F 4.721198 16.721795 119.223845
F 7.387861 39.875053 10.110889
F 6.854529 39.875053 31.933480
F 6.321196 39.875053 53.756070
F 5.787863 39.875053 75.578662
F 5.254531 39.875053 97.401253
F 4.721198 39.875053 119.223845
F 7.387861 63.028310 10.110889
F 6.854529 63.028310 31.933480
F 6.321196 63.028310 53.756070
F 5.787863 63.028310 75.578662
F 5.254531 63.028310 97.401253
F 4.721198 63.028310 119.223845
F 34.114985 16.721795 10.764086
F 33.581652 16.721795 32.586676
F 33.048319 16.721795 54.409267
F 32.514987 16.721795 76.231859
F 31.981654 16.721795 98.054450
F 31.448321 16.721795 119.877042
F 34.114985 39.875053 10.764086
F 33.581652 39.875053 32.586676
F 33.048319 39.875053 54.409267
F 32.514987 39.875053 76.231859
F 31.981654 39.875053 98.054450
F 31.448321 39.875053 119.877042
F 34.114985 63.028310 10.764086
F 33.581652 63.028310 32.586676
F 33.048319 63.028310 54.409267
F 32.514987 63.028310 76.231859
F 31.981654 63.028310 98.054450
F 31.448321 63.028310 119.877042
F 16.296901 1.286290 10.328620
F 15.763568 1.286290 32.151212
F 15.230236 1.286290 53.973803
F 14.696903 1.286290 75.796393
F 14.163571 1.286290 97.618985
F 13.630238 1.286290 119.441576
F 16.296901 24.439548 10.328620
F 15.763568 24.439548 32.151212
F 15.230236 24.439548 53.973803
F 14.696903 24.439548 75.796393
F 14.163571 24.439548 97.618985
F 13.630238 24.439548 119.441576
F 16.296901 47.592806 10.328620
F 15.763568 47.592806 32.151212
F 15.230236 47.592806 53.973803
F 14.696903 47.592806 75.796393
F 14.163571 47.592806 97.618985
F 13.630238 47.592806 119.441576
F 43.024023 1.286290 10.981817
F 42.490691 1.286290 32.804409
F 41.957358 1.286290 54.626999
F 41.424026 1.286290 76.449590
F 40.890693 1.286290 98.272182
F 40.357360 1.286290 120.094773
F 43.024023 24.439548 10.981817
F 42.490691 24.439548 32.804409
F 41.957358 24.439548 54.626999
F 41.424026 24.439548 76.449590
F 40.890693 24.439548 98.272182
F 40.357360 24.439548 120.094773
F 43.024023 47.592806 10.981817
F 42.490691 47.592806 32.804409
F 41.957358 47.592806 54.626999
F 41.424026 47.592806 76.449590
F 40.890693 47.592806 98.272182
F 40.357360 47.592806 120.094773
F 16.296901 9.004040 10.328620
F 15.763568 9.004040 32.151212
F 15.230236 9.004040 53.973803
F 14.696903 9.004040 75.796393
F 14.163571 9.004040 97.618985
F 13.630238 9.004040 119.441576
F 16.296901 32.157297 10.328620
F 15.763568 32.157297 32.151212
F 15.230236 32.157297 53.973803
F 14.696903 32.157297 75.796393
F 14.163571 32.157297 97.618985
F 13.630238 32.157297 119.441576
F 16.296901 55.310555 10.328620
F 15.763568 55.310555 32.151212
F 15.230236 55.310555 53.973803
F 14.696903 55.310555 75.796393
F 14.163571 55.310555 97.618985
F 13.630238 55.310555 119.441576
F 43.024023 9.004040 10.981817
F 42.490691 9.004040 32.804409
F 41.957358 9.004040 54.626999
F 41.424026 9.004040 76.449590
F 40.890693 9.004040 98.272182
F 40.357360 9.004040 120.094773
F 43.024023 32.157297 10.981817
F 42.490691 32.157297 32.804409
F 41.957358 32.157297 54.626999
F 41.424026 32.157297 76.449590
F 40.890693 32.157297 98.272182
F 40.357360 32.157297 120.094773
F 43.024023 55.310555 10.981817
F 42.490691 55.310555 32.804409
F 41.957358 55.310555 54.626999
F 41.424026 55.310555 76.449590
F 40.890693 55.310555 98.272182
F 40.357360 55.310555 120.094773
F 16.296901 16.721795 10.328621
F 15.763568 16.721795 32.151212
F 15.230236 16.721795 53.973804
F 14.696903 16.721795 75.796394
F 14.163571 16.721795 97.618986
F 13.630238 16.721795 119.441577
F 16.296901 39.875053 10.328621
F 15.763568 39.875053 32.151212
F 15.230236 39.875053 53.973804
F 14.696903 39.875053 75.796394
F 14.163571 39.875053 97.618986
F 13.630238 39.875053 119.441577
F 16.296901 63.028310 10.328621
F 15.763568 63.028310 32.151212
F 15.230236 63.028310 53.973804
F 14.696903 63.028310 75.796394
F 14.163571 63.028310 97.618986
F 13.630238 63.028310 119.441577
F 43.024023 16.721795 10.981818
F 42.490691 16.721795 32.804409
F 41.957358 16.721795 54.627000
F 41.424026 16.721795 76.449591
F 40.890693 16.721795 98.272183
F 40.357360 16.721795 120.094774
F 43.024023 39.875053 10.981818
F 42.490691 39.875053 32.804409
F 41.957358 39.875053 54.627000
F 41.424026 39.875053 76.449591
F 40.890693 39.875053 98.272183
F 40.357360 39.875053 120.094774
F 43.024023 63.028310 10.981818
F 42.490691 63.028310 32.804409
F 41.957358 63.028310 54.627000
F 41.424026 63.028310 76.449591
F 40.890693 63.028310 98.272183
F 40.357360 63.028310 120.094774
F 25.205946 1.286290 10.546352
F 24.672613 1.286290 32.368944
F 24.139281 1.286290 54.191535
F 23.605948 1.286290 76.014126
F 23.072615 1.286290 97.836718
F 22.539283 1.286290 119.659308
F 25.205946 24.439548 10.546352
F 24.672613 24.439548 32.368944
F 24.139281 24.439548 54.191535
F 23.605948 24.439548 76.014126
F 23.072615 24.439548 97.836718
F 22.539283 24.439548 119.659308
F 25.205946 47.592805 10.546352
F 24.672613 47.592805 32.368944
F 24.139281 47.592805 54.191535
F 23.605948 47.592805 76.014126
F 23.072615 47.592805 97.836718
F 22.539283 47.592805 119.659308
F 50.866403 1.286290 54.844732
F 50.333070 1.286290 76.667323
F 49.799738 1.286290 98.489914
F 49.266405 1.286290 120.312505
F 50.866403 24.439548 54.844732
F 50.333070 24.439548 76.667323
F 49.799738 24.439548 98.489914
F 49.266405 24.439548 120.312505
F 50.866403 47.592805 54.844732
F 50.333070 47.592805 76.667323
F 49.799738 47.592805 98.489914
F 49.266405 47.592805 120.312505
F 25.205946 9.004040 10.546352
F 24.672613 9.004040 32.368944
F 24.139281 9.004040 54.191535
F 23.605948 9.004040 76.014126
F 23.072615 9.004040 97.836718
F 22.539283 9.004040 119.659308
F 25.205946 32.157297 10.546352
F 24.672613 32.157297 32.368944
F 24.139281 32.157297 54.191535
F 23.605948 32.157297 76.014126
F 23.072615 32.157297 97.836718
F 22.539283 32.157297 119.659308
F 25.205946 55.310555 10.546352
F 24.672613 55.310555 32.368944
F 24.139281 55.310555 54.191535
F 23.605948 55.310555 76.014126
F 23.072615 55.310555 97.836718
F 22.539283 55.310555 119.659308
F 50.866403 9.004040 54.844732
F 50.333070 9.004040 76.667323
F 49.799738 9.004040 98.489914
F 49.266405 9.004040 120.312505
F 50.866403 32.157297 54.844732
F 50.333070 32.157297 76.667323
F 49.799738 32.157297 98.489914
F 49.266405 32.157297 120.312505
F 50.866403 55.310555 54.844732
F 50.333070 55.310555 76.667323
F 49.799738 55.310555 98.489914
F 49.266405 55.310555 120.312505
F 25.205946 16.721795 10.546353
F 24.672613 16.721795 32.368944
F 24.139281 16.721795 54.191536
F 23.605948 16.721795 76.014127
F 23.072615 16.721795 97.836719
F 22.539283 16.721795 119.659309
F 25.205946 39.875052 10.546353
F 24.672613 39.875052 32.368944
F 24.139281 39.875052 54.191536
F 23.605948 39.875052 76.014127
F 23.072615 39.875052 97.836719
F 22.539283 39.875052 119.659309
F 25.205946 63.028310 10.546353
F 24.672613 63.028310 32.368944
F 24.139281 63.028310 54.191536
F 23.605948 63.028310 76.014127
F 23.072615 63.028310 97.836719
F 22.539283 63.028310 119.659309
F 50.866403 16.721795 54.844733
F 50.333070 16.721795 76.667324
F 49.799738 16.721795 98.489915
F 49.266405 16.721795 120.312506
F 50.866403 39.875052 54.844733
F 50.333070 39.875052 76.667324
F 49.799738 39.875052 98.489915
F 49.266405 39.875052 120.312506
F 50.866403 63.028310 54.844733
F 50.333070 63.028310 76.667324
F 49.799738 63.028310 98.489915
F 49.266405 63.028310 120.312506
F 7.298958 3.858875 13.747985
F 6.765625 3.858875 35.570576
F 6.232292 3.858875 57.393167
F 5.698960 3.858875 79.215759
F 5.165627 3.858875 101.038350
F 4.632294 3.858875 122.860940
F 7.298958 27.012132 13.747985
F 6.765625 27.012132 35.570576
F 6.232292 27.012132 57.393167
F 5.698960 27.012132 79.215759
F 5.165627 27.012132 101.038350
F 4.632294 27.012132 122.860940
F 7.298958 50.165390 13.747985
F 6.765625 50.165390 35.570576
F 6.232292 50.165390 57.393167
F 5.698960 50.165390 79.215759
F 5.165627 50.165390 101.038350
F 4.632294 50.165390 122.860940
F 34.026081 3.858875 14.401182
F 33.492748 3.858875 36.223773
F 32.959416 3.858875 58.046364
F 32.426083 3.858875 79.868956
F 31.892750 3.858875 101.691546
F 31.359418 3.858875 123.514137
F 34.026081 27.012132 14.401182
F 33.492748 27.012132 36.223773
F 32.959416 27.012132 58.046364
F 32.426083 27.012132 79.868956
F 31.892750 27.012132 101.691546
F 31.359418 27.012132 123.514137
F 34.026081 50.165390 14.401182
F 33.492748 50.165390 36.223773
F 32.959416 50.165390 58.046364
F 32.426083 50.165390 79.868956
F 31.892750 50.165390 101.691546
F 31.359418 50.165390 123.514137
F 7.298958 11.576625 13.747985
F 6.765625 11.576625 35.570576
F 6.232292 11.576625 57.393167
F 5.698960 11.576625 79.215759
F 5.165627 11.576625 101.038350
F 4.632294 11.576625 122.860941
F 7.298958 34.729882 13.747985
F 6.765625 34.729882 35.570576
F 6.232292 34.729882 57.393167
F 5.698960 34.729882 79.215759
F 5.165627 34.729882 101.038350
F 4.632294 34.729882 122.860941
F 7.298958 57.883140 13.747985
F 6.765625 57.883140 35.570576
F 6.232292 57.883140 57.393167
F 5.698960 57.883140 79.215759
F 5.165627 57.883140 101.038350
F 4.632294 57.883140 122.860941
F 34.026081 11.576625 14.401182
F 33.492748 11.576625 36.223773
F 32.959416 11.576625 58.046364
F 32.426083 11.576625 79.868956
F 31.892750 11.576625 101.691546
F 31.359418 11.576625 123.514138
F 34.026081 34.729882 14.401182
F 33.492748 34.729882 36.223773
F 32.959416 34.729882 58.046364
F 32.426083 34.729882 79.868956
F 31.892750 34.729882 101.691546
F 31.359418 34.729882 123.514138
F 34.026081 57.883140 14.401182
F 33.492748 57.883140 36.223773
F 32.959416 57.883140 58.046364
F 32.426083 57.883140 79.868956
F 31.892750 57.883140 101.691546
F 31.359418 57.883140 123.514138
F 7.298958 19.294380 13.747985
F 6.765625 19.294380 35.570577
F 6.232292 19.294380 57.393168
F 5.698960 19.294380 79.215759
F 5.165627 19.294380 101.038351
F 4.632294 19.294380 122.860941
F 7.298958 42.447638 13.747985
F 6.765625 42.447638 35.570577
F 6.232292 42.447638 57.393168
F 5.698960 42.447638 79.215759
F 5.165627 42.447638 101.038351
F 4.632294 42.447638 122.860941
F 7.298958 65.600895 13.747985
F 6.765625 65.600895 35.570577
F 6.232292 65.600895 57.393168
F 5.698960 65.600895 79.215759
F 5.165627 65.600895 101.038351
F 4.632294 65.600895 122.860941
F 34.026081 19.294380 14.401182
F 33.492748 19.294380 36.223774
F 32.959416 19.294380 58.046365
F 32.426083 19.294380 79.868956
F 31.892750 19.294380 101.691547
F 31.359418 19.294380 123.514138
F 34.026081 42.447638 14.401182
F 33.492748 42.447638 36.223774
F 32.959416 42.447638 58.046365
F 32.426083 42.447638 79.868956
F 31.892750 42.447638 101.691547
F 31.359418 42.447638 123.514138
F 34.026081 65.600895 14.401182
F 33.492748 65.600895 36.223774
F 32.959416 65.600895 58.046365
F 32.426083 65.600895 79.868956
F 31.892750 65.600895 101.691547
F 31.359418 65.600895 123.514138
F 16.207997 3.858876 13.965719
F 15.674665 3.858876 35.788309
F 15.141332 3.858876 57.610900
F 14.607999 3.858876 79.433492
F 14.074667 3.858876 101.256083
F 13.541334 3.858876 123.078674
F 16.207997 27.012134 13.965719
F 15.674665 27.012134 35.788309
F 15.141332 27.012134 57.610900
F 14.607999 27.012134 79.433492
F 14.074667 27.012134 101.256083
F 13.541334 27.012134 123.078674
F 16.207997 50.165391 13.965719
F 15.674665 50.165391 35.788309
F 15.141332 50.165391 57.610900
F 14.607999 50.165391 79.433492
F 14.074667 50.165391 101.256083
F 13.541334 50.165391 123.078674
F 42.935120 3.858876 14.618915
F 42.401787 3.858876 36.441506
F 41.868454 3.858876 58.264097
F 41.335122 3.858876 80.086689
F 40.801789 3.858876 101.909280
F 40.268456 3.858876 123.731870
F 42.935120 27.012134 14.618915
F 42.401787 27.012134 36.441506
F 41.868454 27.012134 58.264097
F 41.335122 27.012134 80.086689
F 40.801789 27.012134 101.909280
F 40.268456 27.012134 123.731870
F 42.935120 50.165391 14.618915
F 42.401787 50.165391 36.441506
F 41.868454 50.165391 58.264097
F 41.335122 50.165391 80.086689
F 40.801789 50.165391 101.909280
F 40.268456 50.165391 123.731870
F 16.207997 11.576626 13.965719
F 15.674665 11.576626 35.788309
F 15.141332 11.576626 57.610900
F 14.607999 11.576626 79.433492
F 14.074667 11.576626 101.256083
F 13.541334 11.576626 123.078675
F 16.207997 34.729884 13.965719
F 15.674665 34.729884 35.788309
F 15.141332 34.729884 57.610900
F 14.607999 34.729884 79.433492
F 14.074667 34.729884 101.256083
F 13.541334 34.729884 123.078675
F 16.207997 57.883141 13.965719
F 15.674665 57.883141 35.788309
F 15.141332 57.883141 57.610900
F 14.607999 57.883141 79.433492
F 14.074667 57.883141 101.256083
F 13.541334 57.883141 123.078675
F 42.935120 11.576626 14.618915
F 42.401787 11.576626 36.441506
F 41.868454 11.576626 58.264097
F 41.335122 11.576626 80.086689
F 40.801789 11.576626 101.909280
F 40.268456 11.576626 123.731871
F 42.935120 34.729884 14.618915
F 42.401787 34.729884 36.441506
F 41.868454 34.729884 58.264097
F 41.335122 34.729884 80.086689
F 40.801789 34.729884 101.909280
F 40.268456 34.729884 123.731871
F 42.935120 57.883141 14.618915
F 42.401787 57.883141 36.441506
F 41.868454 57.883141 58.264097
F 41.335122 57.883141 80.086689
F 40.801789 57.883141 101.909280
F 40.268456 57.883141 123.731871
F 16.207997 19.294382 13.965719
F 15.674665 19.294382 35.788310
F 15.141332 19.294382 57.610901
F 14.607999 19.294382 79.433492
F 14.074667 19.294382 101.256084
F 13.541334 19.294382 123.078675
F 16.207997 42.447639 13.965719
F 15.674665 42.447639 35.788310
F 15.141332 42.447639 57.610901
F 14.607999 42.447639 79.433492
F 14.074667 42.447639 101.256084
F 13.541334 42.447639 123.078675
F 16.207997 65.600897 13.965719
F 15.674665 65.600897 35.788310
F 15.141332 65.600897 57.610901
F 14.607999 65.600897 79.433492
F 14.074667 65.600897 101.256084
F 13.541334 65.600897 123.078675
F 42.935120 19.294382 14.618915
F 42.401787 19.294382 36.441507
F 41.868454 19.294382 58.264098
F 41.335122 19.294382 80.086689
F 40.801789 19.294382 101.909281
F 40.268456 19.294382 123.731871
F 42.935120 42.447639 14.618915
F 42.401787 42.447639 36.441507
F 41.868454 42.447639 58.264098
F 41.335122 42.447639 80.086689
F 40.801789 42.447639 101.909281
F 40.268456 42.447639 123.731871
F 42.935120 65.600897 14.618915
F 42.401787 65.600897 36.441507
F 41.868454 65.600897 58.264098
F 41.335122 65.600897 80.086689
F 40.801789 65.600897 101.909281
F 40.268456 65.600897 123.731871
F 25.117044 3.858875 14.183450
F 24.583712 3.858875 36.006041
F 24.050379 3.858875 57.828633
F 23.517046 3.858875 79.651223
F 22.983714 3.858875 101.473815
F 22.450381 3.858875 123.296406
F 25.117044 27.012133 14.183450
F 24.583712 27.012133 36.006041
F 24.050379 27.012133 57.828633
F 23.517046 27.012133 79.651223
F 22.983714 27.012133 101.473815
F 22.450381 27.012133 123.296406
F 25.117044 50.165390 14.183450
F 24.583712 50.165390 36.006041
F 24.050379 50.165390 57.828633
F 23.517046 50.165390 79.651223
F 22.983714 50.165390 101.473815
F 22.450381 50.165390 123.296406
F 50.777501 3.858875 58.481829
F 50.244169 3.858875 80.304420
F 49.710836 3.858875 102.127012
F 49.177503 3.858875 123.949603
F 50.777501 27.012133 58.481829
F 50.244169 27.012133 80.304420
F 49.710836 27.012133 102.127012
F 49.177503 27.012133 123.949603
F 50.777501 50.165390 58.481829
F 50.244169 50.165390 80.304420
F 49.710836 50.165390 102.127012
F 49.177503 50.165390 123.949603
F 25.117044 11.576625 14.183450
F 24.583712 11.576625 36.006042
F 24.050379 11.576625 57.828633
F 23.517046 11.576625 79.651223
F 22.983714 11.576625 101.473815
F 22.450381 11.576625 123.296406
F 25.117044 34.729883 14.183450
F 24.583712 34.729883 36.006042
F 24.050379 34.729883 57.828633
F 23.517046 34.729883 79.651223
F 22.983714 34.729883 101.473815
F 22.450381 34.729883 123.296406
F 25.117044 57.883140 14.183450
F 24.583712 57.883140 36.006042
F 24.050379 57.883140 57.828633
F 23.517046 57.883140 79.651223
F 22.983714 57.883140 101.473815
F 22.450381 57.883140 123.296406
F 50.777501 11.576625 58.481829
F 50.244169 11.576625 80.304420
F 49.710836 11.576625 102.127012
F 49.177503 11.576625 123.949603
F 50.777501 34.729883 58.481829
F 50.244169 34.729883 80.304420
F 49.710836 34.729883 102.127012
F 49.177503 34.729883 123.949603
F 50.777501 57.883140 58.481829
F 50.244169 57.883140 80.304420
F 49.710836 57.883140 102.127012
F 49.177503 57.883140 123.949603
F 25.117044 19.294381 14.183451
F 24.583712 19.294381 36.006042
F 24.050379 19.294381 57.828634
F 23.517046 19.294381 79.651224
F 22.983714 19.294381 101.473815
F 22.450381 19.294381 123.296407
F 25.117044 42.447638 14.183451
F 24.583712 42.447638 36.006042
F 24.050379 42.447638 57.828634
F 23.517046 42.447638 79.651224
F 22.983714 42.447638 101.473815
F 22.450381 42.447638 123.296407
F 25.117044 65.600896 14.183451
F 24.583712 65.600896 36.006042
F 24.050379 65.600896 57.828634
F 23.517046 65.600896 79.651224
F 22.983714 65.600896 101.473815
F 22.450381 65.600896 123.296407
F 50.777501 19.294381 58.481830
F 50.244169 19.294381 80.304421
F 49.710836 19.294381 102.127012
F 49.177503 19.294381 123.949604
F 50.777501 42.447638 58.481830
F 50.244169 42.447638 80.304421
F 49.710836 42.447638 102.127012
F 49.177503 42.447638 123.949604
F 50.777501 65.600896 58.481830
F 50.244169 65.600896 80.304421
F 49.710836 65.600896 102.127012
F 49.177503 65.600896 123.949604
F 7.365637 3.858875 11.020162
F 6.832305 3.858875 32.842753
F 6.298972 3.858875 54.665345
F 5.765639 3.858875 76.487936
F 5.232307 3.858875 98.310527
F 4.698974 3.858875 120.133118
F 7.365637 27.012133 11.020162
F 6.832305 27.012133 32.842753
F 6.298972 27.012133 54.665345
F 5.765639 27.012133 76.487936
F 5.232307 27.012133 98.310527
F 4.698974 27.012133 120.133118
F 7.365637 50.165390 11.020162
F 6.832305 50.165390 32.842753
F 6.298972 50.165390 54.665345
F 5.765639 50.165390 76.487936
F 5.232307 50.165390 98.310527
F 4.698974 50.165390 120.133118
F 34.092759 3.858875 11.673359
F 33.559427 3.858875 33.495950
F 33.026094 3.858875 55.318542
F 32.492762 3.858875 77.141132
F 31.959429 3.858875 98.963724
F 31.426096 3.858875 120.786315
F 34.092759 27.012133 11.673359
F 33.559427 27.012133 33.495950
F 33.026094 27.012133 55.318542
F 32.492762 27.012133 77.141132
F 31.959429 27.012133 98.963724
F 31.426096 27.012133 120.786315
F 34.092759 50.165390 11.673359
F 33.559427 50.165390 33.495950
F 33.026094 50.165390 55.318542
F 32.492762 50.165390 77.141132
F 31.959429 50.165390 98.963724
F 31.426096 50.165390 120.786315
F 7.365637 11.576625 11.020162
F 6.832305 11.576625 32.842753
F 6.298972 11.576625 54.665345
F 5.765639 11.576625 76.487936
F 5.232307 11.576625 98.310527
F 4.698974 11.576625 120.133118
F 7.365637 34.729883 11.020162
F 6.832305 34.729883 32.842753
F 6.298972 34.729883 54.665345
F 5.765639 34.729883 76.487936
F 5.232307 34.729883 98.310527
F 4.698974 34.729883 120.133118
F 7.365637 57.883140 11.020162
F 6.832305 57.883140 32.842753
F 6.298972 57.883140 54.665345
F 5.765639 57.883140 76.487936
F 5.232307 57.883140 98.310527
F 4.698974 57.883140 120.133118
F 34.092759 11.576625 11.673359
F 33.559427 11.576625 33.495950
F 33.026094 11.576625 55.318542
F 32.492762 11.576625 77.141132
F 31.959429 11.576625 98.963724
F 31.426096 11.576625 120.786315
F 34.092759 34.729883 11.673359
F 33.559427 34.729883 33.495950
F 33.026094 34.729883 55.318542
F 32.492762 34.729883 77.141132
F 31.959429 34.729883 98.963724
F 31.426096 34.729883 120.786315
F 34.092759 57.883140 11.673359
F 33.559427 57.883140 33.495950
F 33.026094 57.883140 55.318542
F 32.492762 57.883140 77.141132
F 31.959429 57.883140 98.963724
F 31.426096 57.883140 120.786315
F 7.365637 19.294381 11.020161
F 6.832305 19.294381 32.842753
F 6.298972 19.294381 54.665344
F 5.765639 19.294381 76.487936
F 5.232307 19.294381 98.310526
F 4.698974 19.294381 120.133117
F 7.365637 42.447638 11.020161
F 6.832305 42.447638 32.842753
F 6.298972 42.447638 54.665344
F 5.765639 42.447638 76.487936
F 5.232307 42.447638 98.310526
F 4.698974 42.447638 120.133117
F 7.365637 65.600896 11.020161
F 6.832305 65.600896 32.842753
F 6.298972 65.600896 54.665344
F 5.765639 65.600896 76.487936
F 5.232307 65.600896 98.310526
F 4.698974 65.600896 120.133117
F 34.092760 19.294381 11.673358
F 33.559427 19.294381 33.495950
F 33.026094 19.294381 55.318541
F 32.492762 19.294381 77.141132
F 31.959429 19.294381 98.963723
F 31.426096 19.294381 120.786314
F 34.092760 42.447638 11.673358
F 33.559427 42.447638 33.495950
F 33.026094 42.447638 55.318541
F 32.492762 42.447638 77.141132
F 31.959429 42.447638 98.963723
F 31.426096 42.447638 120.786314
F 34.092760 65.600896 11.673358
F 33.559427 65.600896 33.495950
F 33.026094 65.600896 55.318541
F 32.492762 65.600896 77.141132
F 31.959429 65.600896 98.963723
F 31.426096 65.600896 120.786314
F 16.274677 3.858876 11.237893
F 15.741344 3.858876 33.060485
F 15.208012 3.858876 54.883076
F 14.674679 3.858876 76.705668
F 14.141346 3.858876 98.528259
F 13.608014 3.858876 120.350849
F 16.274677 27.012133 11.237893
F 15.741344 27.012133 33.060485
F 15.208012 27.012133 54.883076
F 14.674679 27.012133 76.705668
F 14.141346 27.012133 98.528259
F 13.608014 27.012133 120.350849
F 16.274677 50.165391 11.237893
F 15.741344 50.165391 33.060485
F 15.208012 50.165391 54.883076
F 14.674679 50.165391 76.705668
F 14.141346 50.165391 98.528259
F 13.608014 50.165391 120.350849
F 43.001799 3.858876 11.891090
F 42.468467 3.858876 33.713682
F 41.935134 3.858876 55.536273
F 41.401801 3.858876 77.358865
F 40.868469 3.858876 99.181455
F 40.335136 3.858876 121.004046
F 43.001799 27.012133 11.891090
F 42.468467 27.012133 33.713682
F 41.935134 27.012133 55.536273
F 41.401801 27.012133 77.358865
F 40.868469 27.012133 99.181455
F 40.335136 27.012133 121.004046
F 43.001799 50.165391 11.891090
F 42.468467 50.165391 33.713682
F 41.935134 50.165391 55.536273
F 41.401801 50.165391 77.358865
F 40.868469 50.165391 99.181455
F 40.335136 50.165391 121.004046
F 16.274677 11.576626 11.237893
F 15.741344 11.576626 33.060485
F 15.208012 11.576626 54.883076
F 14.674679 11.576626 76.705667
F 14.141346 11.576626 98.528259
F 13.608014 11.576626 120.350849
F 16.274677 34.729883 11.237893
F 15.741344 34.729883 33.060485
F 15.208012 34.729883 54.883076
F 14.674679 34.729883 76.705667
F 14.141346 34.729883 98.528259
F 13.608014 34.729883 120.350849
F 16.274677 57.883141 11.237893
F 15.741344 57.883141 33.060485
F 15.208012 57.883141 54.883076
F 14.674679 57.883141 76.705667
F 14.141346 57.883141 98.528259
F 13.608014 57.883141 120.350849
F 43.001799 11.576626 11.891090
F 42.468467 11.576626 33.713682
F 41.935134 11.576626 55.536273
F 41.401801 11.576626 77.358864
F 40.868469 11.576626 99.181455
F 40.335136 11.576626 121.004046
F 43.001799 34.729883 11.891090
F 42.468467 34.729883 33.713682
F 41.935134 34.729883 55.536273
F 41.401801 34.729883 77.358864
F 40.868469 34.729883 99.181455
F 40.335136 34.729883 121.004046
F 43.001799 57.883141 11.891090
F 42.468467 57.883141 33.713682
F 41.935134 57.883141 55.536273
F 41.401801 57.883141 77.358864
F 40.868469 57.883141 99.181455
F 40.335136 57.883141 121.004046
F 16.274677 19.294381 11.237893
F 15.741344 19.294381 33.060484
F 15.208012 19.294381 54.883076
F 14.674679 19.294381 76.705667
F 14.141346 19.294381 98.528258
F 13.608014 19.294381 120.350849
F 16.274677 42.447639 11.237893
F 15.741344 42.447639 33.060484
F 15.208012 42.447639 54.883076
F 14.674679 42.447639 76.705667
F 14.141346 42.447639 98.528258
F 13.608014 42.447639 120.350849
F 16.274677 65.600896 11.237893
F 15.741344 65.600896 33.060484
F 15.208012 65.600896 54.883076
F 14.674679 65.600896 76.705667
F 14.141346 65.600896 98.528258
F 13.608014 65.600896 120.350849
F 43.001799 19.294381 11.891090
F 42.468467 19.294381 33.713681
F 41.935134 19.294381 55.536273
F 41.401801 19.294381 77.358864
F 40.868469 19.294381 99.181454
F 40.335136 19.294381 121.004046
F 43.001799 42.447639 11.891090
F 42.468467 42.447639 33.713681
F 41.935134 42.447639 55.536273
F 41.401801 42.447639 77.358864
F 40.868469 42.447639 99.181454
F 40.335136 42.447639 121.004046
F 43.001799 65.600896 11.891090
F 42.468467 65.600896 33.713681
F 41.935134 65.600896 55.536273
F 41.401801 65.600896 77.358864
F 40.868469 65.600896 99.181454
F 40.335136 65.600896 121.004046
F 25.183722 3.858875 11.455627
F 24.650389 3.858875 33.278218
F 24.117056 3.858875 55.100809
F 23.583724 3.858875 76.923400
F 23.050391 3.858875 98.745991
F 22.517059 3.858875 120.568583
F 25.183722 27.012133 11.455627
F 24.650389 27.012133 33.278218
F 24.117056 27.012133 55.100809
F 23.583724 27.012133 76.923400
F 23.050391 27.012133 98.745991
F 22.517059 27.012133 120.568583
F 25.183722 50.165390 11.455627
F 24.650389 50.165390 33.278218
F 24.117056 50.165390 55.100809
F 23.583724 50.165390 76.923400
F 23.050391 50.165390 98.745991
F 22.517059 50.165390 120.568583
F 50.844179 3.858875 55.754006
F 50.310846 3.858875 77.576597
F 49.777513 3.858875 99.399188
F 49.244181 3.858875 121.221780
F 50.844179 27.012133 55.754006
F 50.310846 27.012133 77.576597
F 49.777513 27.012133 99.399188
F 49.244181 27.012133 121.221780
F 50.844179 50.165390 55.754006
F 50.310846 50.165390 77.576597
F 49.777513 50.165390 99.399188
F 49.244181 50.165390 121.221780
F 25.183722 11.576625 11.455627
F 24.650389 11.576625 33.278218
F 24.117056 11.576625 55.100808
F 23.583724 11.576625 76.923400
F 23.050391 11.576625 98.745991
F 22.517059 11.576625 120.568583
F 25.183722 34.729883 11.455627
F 24.650389 34.729883 33.278218
F 24.117056 34.729883 55.100808
F 23.583724 34.729883 76.923400
F 23.050391 34.729883 98.745991
F 22.517059 34.729883 120.568583
F 25.183722 57.883140 11.455627
F 24.650389 57.883140 33.278218
F 24.117056 57.883140 55.100808
F 23.583724 57.883140 76.923400
F 23.050391 57.883140 98.745991
F 22.517059 57.883140 120.568583
F 50.844179 11.576625 55.754005
F 50.310846 11.576625 77.576597
F 49.777513 11.576625 99.399188
F 49.244181 11.576625 121.221780
F 50.844179 34.729883 55.754005
F 50.310846 34.729883 77.576597
F 49.777513 34.729883 99.399188
F 49.244181 34.729883 121.221780
F 50.844179 57.883140 55.754005
F 50.310846 57.883140 77.576597
F 49.777513 57.883140 99.399188
F 49.244181 57.883140 121.221780
F 25.183722 19.294381 11.455626
F 24.650389 19.294381 33.278218
F 24.117056 19.294381 55.100808
F 23.583724 19.294381 76.923399
F 23.050391 19.294381 98.745991
F 22.517059 19.294381 120.568582
F 25.183722 42.447638 11.455626
F 24.650389 42.447638 33.278218
F 24.117056 42.447638 55.100808
F 23.583724 42.447638 76.923399
F 23.050391 42.447638 98.745991
F 22.517059 42.447638 120.568582
F 25.183722 65.600896 11.455626
F 24.650389 65.600896 33.278218
F 24.117056 65.600896 55.100808
F 23.583724 65.600896 76.923399
F 23.050391 65.600896 98.745991
F 22.517059 65.600896 120.568582
F 50.844179 19.294381 55.754005
F 50.310846 19.294381 77.576596
F 49.777513 19.294381 99.399188
F 49.244181 19.294381 121.221779
F 50.844179 42.447638 55.754005
F 50.310846 42.447638 77.576596
F 49.777513 42.447638 99.399188
F 49.244181 42.447638 121.221779
F 50.844179 65.600896 55.754005
F 50.310846 65.600896 77.576596
F 49.777513 65.600896 99.399188
F 49.244181 65.600896 121.221779
F 7.454515 1.286291 7.383064
F 6.921182 1.286291 29.205655
F 6.387850 1.286291 51.028247
F 5.854517 1.286291 72.850837
F 5.321184 1.286291 94.673429
F 4.787852 1.286291 116.496020
F 7.454515 24.439549 7.383064
F 6.921182 24.439549 29.205655
F 6.387850 24.439549 51.028247
F 5.854517 24.439549 72.850837
F 5.321184 24.439549 94.673429
F 4.787852 24.439549 116.496020
F 7.454515 47.592806 7.383064
F 6.921182 47.592806 29.205655
F 6.387850 47.592806 51.028247
F 5.854517 47.592806 72.850837
F 5.321184 47.592806 94.673429
F 4.787852 47.592806 116.496020
F 34.181638 1.286291 8.036261
F 33.648306 1.286291 29.858852
F 33.114973 1.286291 51.681443
F 32.581640 1.286291 73.504034
F 32.048308 1.286291 95.326626
F 31.514975 1.286291 117.149217
F 34.181638 24.439549 8.036261
F 33.648306 24.439549 29.858852
F 33.114973 24.439549 51.681443
F 32.581640 24.439549 73.504034
F 32.048308 24.439549 95.326626
F 31.514975 24.439549 117.149217
F 34.181638 47.592806 8.036261
F 33.648306 47.592806 29.858852
F 33.114973 47.592806 51.681443
F 32.581640 47.592806 73.504034
F 32.048308 47.592806 95.326626
F 31.514975 47.592806 117.149217
F 7.454515 9.004041 7.383064
F 6.921182 9.004041 29.205655
F 6.387850 9.004041 51.028247
F 5.854517 9.004041 72.850837
F 5.321184 9.004041 94.673429
F 4.787852 9.004041 116.496020
F 7.454515 32.157298 7.383064
F 6.921182 32.157298 29.205655
F 6.387850 32.157298 51.028247
F 5.854517 32.157298 72.850837
F 5.321184 32.157298 94.673429
F 4.787852 32.157298 116.496020
F 7.454515 55.310556 7.383064
F 6.921182 55.310556 29.205655
F 6.387850 55.310556 51.028247
F 5.854517 55.310556 72.850837
F 5.321184 55.310556 94.673429
F 4.787852 55.310556 116.496020
F 34.181638 9.004041 8.036261
F 33.648306 9.004041 29.858852
F 33.114973 9.004041 51.681443
F 32.581640 9.004041 73.504034
F 32.048308 9.004041 95.326626
F 31.514975 9.004041 117.149217
F 34.181638 32.157298 8.036261
F 33.648306 32.157298 29.858852
F 33.114973 32.157298 51.681443
F 32.581640 32.157298 73.504034
F 32.048308 32.157298 95.326626
F 31.514975 32.157298 117.149217
F 34.181638 55.310556 8.036261
F 33.648306 55.310556 29.858852
F 33.114973 55.310556 51.681443
F 32.581640 55.310556 73.504034
F 32.048308 55.310556 95.326626
F 31.514975 55.310556 117.149217
F 7.454515 16.721796 7.383063
F 6.921182 16.721796 29.205655
F 6.387850 16.721796 51.028246
F 5.854517 16.721796 72.850836
F 5.321184 16.721796 94.673428
F 4.787852 16.721796 116.496019
F 7.454515 39.875053 7.383063
F 6.921182 39.875053 29.205655
F 6.387850 39.875053 51.028246
F 5.854517 39.875053 72.850836
F 5.321184 39.875053 94.673428
F 4.787852 39.875053 116.496019
F 7.454515 63.028311 7.383063
F 6.921182 63.028311 29.205655
F 6.387850 63.028311 51.028246
F 5.854517 63.028311 72.850836
F 5.321184 63.028311 94.673428
F 4.787852 63.028311 116.496019
F 34.181638 16.721796 8.036260
F 33.648306 16.721796 29.858852
F 33.114973 16.721796 51.681442
F 32.581640 16.721796 73.504033
F 32.048308 16.721796 95.326625
F 31.514975 16.721796 117.149216
F 34.181638 39.875053 8.036260
F 33.648306 39.875053 29.858852
F 33.114973 39.875053 51.681442
F 32.581640 39.875053 73.504033
F 32.048308 39.875053 95.326625
F 31.514975 39.875053 117.149216
F 34.181638 63.028311 8.036260
F 33.648306 63.028311 29.858852
F 33.114973 63.028311 51.681442
F 32.581640 63.028311 73.504033
F 32.048308 63.028311 95.326625
F 31.514975 63.028311 117.149216
F 16.363555 1.286290 7.600795
F 15.830222 1.286290 29.423387
F 15.296889 1.286290 51.245978
F 14.763557 1.286290 73.068570
F 14.230224 1.286290 94.891160
F 13.696892 1.286290 116.713751
F 16.363555 24.439547 7.600795
F 15.830222 24.439547 29.423387
F 15.296889 24.439547 51.245978
F 14.763557 24.439547 73.068570
F 14.230224 24.439547 94.891160
F 13.696892 24.439547 116.713751
F 16.363555 47.592805 7.600795
F 15.830222 47.592805 29.423387
F 15.296889 47.592805 51.245978
F 14.763557 47.592805 73.068570
F 14.230224 47.592805 94.891160
F 13.696892 47.592805 116.713751
F 43.090677 1.286290 8.253992
F 42.557344 1.286290 30.076584
F 42.024012 1.286290 51.899175
F 41.490679 1.286290 73.721766
F 40.957346 1.286290 95.544357
F 40.424014 1.286290 117.366948
F 43.090677 24.439547 8.253992
F 42.557344 24.439547 30.076584
F 42.024012 24.439547 51.899175
F 41.490679 24.439547 73.721766
F 40.957346 24.439547 95.544357
F 40.424014 24.439547 117.366948
F 43.090677 47.592805 8.253992
F 42.557344 47.592805 30.076584
F 42.024012 47.592805 51.899175
F 41.490679 47.592805 73.721766
F 40.957346 47.592805 95.544357
F 40.424014 47.592805 117.366948
F 16.363555 9.004039 7.600795
F 15.830222 9.004039 29.423387
F 15.296889 9.004039 51.245978
F 14.763557 9.004039 73.068570
F 14.230224 9.004039 94.891160
F 13.696892 9.004039 116.713751
F 16.363555 32.157297 7.600795
F 15.830222 32.157297 29.423387
F 15.296889 32.157297 51.245978
F 14.763557 32.157297 73.068570
F 14.230224 32.157297 94.891160
F 13.696892 32.157297 116.713751
F 16.363555 55.310554 7.600795
F 15.830222 55.310554 29.423387
F 15.296889 55.310554 51.245978
F 14.763557 55.310554 73.068570
F 14.230224 55.310554 94.891160
F 13.696892 55.310554 116.713751
F 43.090677 9.004039 8.253992
F 42.557344 9.004039 30.076584
F 42.024012 9.004039 51.899175
F 41.490679 9.004039 73.721766
F 40.957346 9.004039 95.544357
F 40.424014 9.004039 117.366948
F 43.090677 32.157297 8.253992
F 42.557344 32.157297 30.076584
F 42.024012 32.157297 51.899175
F 41.490679 32.157297 73.721766
F 40.957346 32.157297 95.544357
F 40.424014 32.157297 117.366948
F 43.090677 55.310554 8.253992
F 42.557344 55.310554 30.076584
F 42.024012 55.310554 51.899175
F 41.490679 55.310554 73.721766
F 40.957346 55.310554 95.544357
F 40.424014 55.310554 117.366948
F 16.363555 16.721795 7.600795
F 15.830222 16.721795 29.423386
F 15.296889 16.721795 51.245977
F 14.763557 16.721795 73.068569
F 14.230224 16.721795 94.891159
F 13.696892 16.721795 116.713751
F 16.363555 39.875052 7.600795
F 15.830222 39.875052 29.423386
F 15.296889 39.875052 51.245977
F 14.763557 39.875052 73.068569
F 14.230224 39.875052 94.891159
F 13.696892 39.875052 116.713751
F 16.363555 63.028310 7.600795
F 15.830222 63.028310 29.423386
F 15.296889 63.028310 51.245977
F 14.763557 63.028310 73.068569
F 14.230224 63.028310 94.891159
F 13.696892 63.028310 116.713751
F 43.090677 16.721795 8.253992
F 42.557344 16.721795 30.076583
F 42.024012 16.721795 51.899174
F 41.490679 16.721795 73.721765
F 40.957347 16.721795 95.544356
F 40.424014 16.721795 117.366948
F 43.090677 39.875052 8.253992
F 42.557344 39.875052 30.076583
F 42.024012 39.875052 51.899174
F 41.490679 39.875052 73.721765
F 40.957347 39.875052 95.544356
F 40.424014 39.875052 117.366948
F 43.090677 63.028310 8.253992
F 42.557344 63.028310 30.076583
F 42.024012 63.028310 51.899174
F 41.490679 63.028310 73.721765
F 40.957347 63.028310 95.544356
F 40.424014 63.028310 117.366948
F 25.272600 1.286290 7.818529
F 24.739268 1.286290 29.641119
F 24.205935 1.286290 51.463710
F 23.672603 1.286290 73.286302
F 23.139270 1.286290 95.108893
F 22.605937 1.286290 116.931484
F 25.272600 24.439548 7.818529
F 24.739268 24.439548 29.641119
F 24.205935 24.439548 51.463710
F 23.672603 24.439548 73.286302
F 23.139270 24.439548 95.108893
F 22.605937 24.439548 116.931484
F 25.272600 47.592805 7.818529
F 24.739268 47.592805 29.641119
F 24.205935 47.592805 51.463710
F 23.672603 47.592805 73.286302
F 23.139270 47.592805 95.108893
F 22.605937 47.592805 116.931484
F 50.933059 1.286290 52.116907
F 50.399726 1.286290 73.939499
F 49.866393 1.286290 95.762090
F 49.333061 1.286290 117.584680
F 50.933059 24.439548 52.116907
F 50.399726 24.439548 73.939499
F 49.866393 24.439548 95.762090
F 49.333061 24.439548 117.584680
F 50.933059 47.592805 52.116907
F 50.399726 47.592805 73.939499
F 49.866393 47.592805 95.762090
F 49.333061 47.592805 117.584680
F 25.272600 9.004039 7.818529
F 24.739268 9.004039 29.641119
F 24.205935 9.004039 51.463710
F 23.672603 9.004039 73.286302
F 23.139270 9.004039 95.108893
F 22.605937 9.004039 116.931485
F 25.272600 32.157297 7.818529
F 24.739268 32.157297 29.641119
F 24.205935 32.157297 51.463710
F 23.672603 32.157297 73.286302
F 23.139270 32.157297 95.108893
F 22.605937 32.157297 116.931485
F 25.272600 55.310555 7.818529
F 24.739268 55.310555 29.641119
F 24.205935 55.310555 51.463710
F 23.672603 55.310555 73.286302
F 23.139270 55.310555 95.108893
F 22.605937 55.310555 116.931485
F 50.933059 9.004039 52.116907
F 50.399726 9.004039 73.939499
F 49.866393 9.004039 95.762090
F 49.333061 9.004039 117.584681
F 50.933059 32.157297 52.116907
F 50.399726 32.157297 73.939499
F 49.866393 32.157297 95.762090
F 49.333061 32.157297 117.584681
F 50.933059 55.310555 52.116907
F 50.399726 55.310555 73.939499
F 49.866393 55.310555 95.762090
F 49.333061 55.310555 117.584681
F 25.272601 16.721795 7.818528
F 24.739268 16.721795 29.641118
F 24.205935 16.721795 51.463710
F 23.672603 16.721795 73.286301
F 23.139270 16.721795 95.108892
F 22.605937 16.721795 116.931484
F 25.272601 39.875052 7.818528
F 24.739268 39.875052 29.641118
F 24.205935 39.875052 51.463710
F 23.672603 39.875052 73.286301
F 23.139270 39.875052 95.108892
F 22.605937 39.875052 116.931484
F 25.272601 63.028310 7.818528
F 24.739268 63.028310 29.641118
F 24.205935 63.028310 51.463710
F 23.672603 63.028310 73.286301
F 23.139270 63.028310 95.108892
F 22.605937 63.028310 116.931484
F 50.933059 16.721795 52.116907
F 50.399726 16.721795 73.939498
F 49.866393 16.721795 95.762089
F 49.333061 16.721795 117.584680
F 50.933059 39.875052 52.116907
F 50.399726 39.875052 73.939498
F 49.866393 39.875052 95.762089
F 49.333061 39.875052 117.584680
F 50.933059 63.028310 52.116907
F 50.399726 63.028310 73.939498
F 49.866393 63.028310 95.762089
F 49.333061 63.028310 117.584680
F 9.592898 7.717750 11.074595
F 9.059565 7.717750 32.897187
F 8.526233 7.717750 54.719778
F 7.992900 7.717750 76.542369
F 7.459568 7.717750 98.364960
F 6.926235 7.717750 120.187551
F 9.592898 30.871007 11.074595
F 9.059565 30.871007 32.897187
F 8.526233 30.871007 54.719778
F 7.992900 30.871007 76.542369
F 7.459568 30.871007 98.364960
F 6.926235 30.871007 120.187551
F 9.592898 54.024265 11.074595
F 9.059565 54.024265 32.897187
F 8.526233 54.024265 54.719778
F 7.992900 54.024265 76.542369
F 7.459568 54.024265 98.364960
F 6.926235 54.024265 120.187551
F 36.320021 7.717750 11.727792
F 35.786689 7.717750 33.550384
F 35.253356 7.717750 55.372975
F 34.720024 7.717750 77.195565
F 34.186691 7.717750 99.018157
F 33.653358 7.717750 120.840748
F 36.320021 30.871007 11.727792
F 35.786689 30.871007 33.550384
F 35.253356 30.871007 55.372975
F 34.720024 30.871007 77.195565
F 34.186691 30.871007 99.018157
F 33.653358 30.871007 120.840748
F 36.320021 54.024265 11.727792
F 35.786689 54.024265 33.550384
F 35.253356 54.024265 55.372975
F 34.720024 54.024265 77.195565
F 34.186691 54.024265 99.018157
F 33.653358 54.024265 120.840748
F 9.592898 15.435502 11.074594
F 9.059566 15.435502 32.897186
F 8.526233 15.435502 54.719777
F 7.992900 15.435502 76.542368
F 7.459568 15.435502 98.364959
F 6.926235 15.435502 120.187550
F 9.592898 38.588760 11.074594
F 9.059566 38.588760 32.897186
F 8.526233 38.588760 54.719777
F 7.992900 38.588760 76.542368
F 7.459568 38.588760 98.364959
F 6.926235 38.588760 120.187550
F 9.592898 61.742018 11.074594
F 9.059566 61.742018 32.897186
F 8.526233 61.742018 54.719777
F 7.992900 61.742018 76.542368
F 7.459568 61.742018 98.364959
F 6.926235 61.742018 120.187550
F 36.320021 15.435502 11.727791
F 35.786689 15.435502 33.550383
F 35.253356 15.435502 55.372974
F 34.720024 15.435502 77.195564
F 34.186691 15.435502 99.018156
F 33.653358 15.435502 120.840747
F 36.320021 38.588760 11.727791
F 35.786689 38.588760 33.550383
F 35.253356 38.588760 55.372974
F 34.720024 38.588760 77.195564
F 34.186691 38.588760 99.018156
F 33.653358 38.588760 120.840747
F 36.320021 61.742018 11.727791
F 35.786689 61.742018 33.550383
F 35.253356 61.742018 55.372974
F 34.720024 61.742018 77.195564
F 34.186691 61.742018 99.018156
F 33.653358 61.742018 120.840747
F 9.592898 0.000000 11.074595
F 9.059566 0.000000 32.897186
F 8.526233 0.000000 54.719778
F 7.992900 0.000000 76.542369
F 7.459568 0.000000 98.364960
F 6.926235 0.000000 120.187551
F 9.592898 23.153258 11.074595
F 9.059566 23.153258 32.897186
F 8.526233 23.153258 54.719778
F 7.992900 23.153258 76.542369
F 7.459568 23.153258 98.364960
F 6.926235 23.153258 120.187551
F 9.592898 46.306515 11.074595
F 9.059566 46.306515 32.897186
F 8.526233 46.306515 54.719778
F 7.992900 46.306515 76.542369
F 7.459568 46.306515 98.364960
F 6.926235 46.306515 120.187551
F 36.320021 0.000000 11.727792
F 35.786689 0.000000 33.550383
F 35.253356 0.000000 55.372975
F 34.720024 0.000000 77.195565
F 34.186691 0.000000 99.018157
F 33.653358 0.000000 120.840748
F 36.320021 23.153258 11.727792
F 35.786689 23.153258 33.550383
F 35.253356 23.153258 55.372975
F 34.720024 23.153258 77.195565
F 34.186691 23.153258 99.018157
F 33.653358 23.153258 120.840748
F 36.320021 46.306515 11.727792
F 35.786689 46.306515 33.550383
F 35.253356 46.306515 55.372975
F 34.720024 46.306515 77.195565
F 34.186691 46.306515 99.018157
F 33.653358 46.306515 120.840748
F 18.501940 7.717750 11.292327
F 17.968607 7.717750 33.114918
F 17.435275 7.717750 54.937509
F 16.901942 7.717750 76.760101
F 16.368609 7.717750 98.582692
F 15.835277 7.717750 120.405283
F 18.501940 30.871008 11.292327
F 17.968607 30.871008 33.114918
F 17.435275 30.871008 54.937509
F 16.901942 30.871008 76.760101
F 16.368609 30.871008 98.582692
F 15.835277 30.871008 120.405283
F 18.501940 54.024265 11.292327
F 17.968607 54.024265 33.114918
F 17.435275 54.024265 54.937509
F 16.901942 54.024265 76.760101
F 16.368609 54.024265 98.582692
F 15.835277 54.024265 120.405283
F 45.229062 7.717750 11.945523
F 44.695730 7.717750 33.768115
F 44.162397 7.717750 55.590706
F 43.629064 7.717750 77.413298
F 43.095732 7.717750 99.235889
F 42.562399 7.717750 121.058479
F 45.229062 30.871008 11.945523
F 44.695730 30.871008 33.768115
F 44.162397 30.871008 55.590706
F 43.629064 30.871008 77.413298
F 43.095732 30.871008 99.235889
F 42.562399 30.871008 121.058479
F 45.229062 54.024265 11.945523
F 44.695730 54.024265 33.768115
F 44.162397 54.024265 55.590706
F 43.629064 54.024265 77.413298
F 43.095732 54.024265 99.235889
F 42.562399 54.024265 121.058479
F 18.501940 15.435503 11.292326
F 17.968607 15.435503 33.114917
F 17.435275 15.435503 54.937508
F 16.901942 15.435503 76.760100
F 16.368609 15.435503 98.582691
F 15.835277 15.435503 120.405282
F 18.501940 38.588760 11.292326
F 17.968607 38.588760 33.114917
F 17.435275 38.588760 54.937508
F 16.901942 38.588760 76.760100
F 16.368609 38.588760 98.582691
F 15.835277 38.588760 120.405282
F 18.501940 61.742018 11.292326
F 17.968607 61.742018 33.114917
F 17.435275 61.742018 54.937508
F 16.901942 61.742018 76.760100
F 16.368609 61.742018 98.582691
F 15.835277 61.742018 120.405282
F 45.229062 15.435503 11.945522
F 44.695730 15.435503 33.768114
F 44.162397 15.435503 55.590705
F 43.629064 15.435503 77.413297
F 43.095732 15.435503 99.235888
F 42.562399 15.435503 121.058478
F 45.229062 38.588760 11.945522
F 44.695730 38.588760 33.768114
F 44.162397 38.588760 55.590705
F 43.629064 38.588760 77.413297
F 43.095732 38.588760 99.235888
F 42.562399 38.588760 121.058478
F 45.229062 61.742018 11.945522
F 44.695730 61.742018 33.768114
F 44.162397 61.742018 55.590705
F 43.629064 61.742018 77.413297
F 43.095732 61.742018 99.235888
F 42.562399 61.742018 121.058478
F 18.501940 0.000001 11.292327
F 17.968607 0.000001 33.114918
F 17.435275 0.000001 54.937509
F 16.901942 0.000001 76.760100
F 16.368609 0.000001 98.582692
F 15.835277 0.000001 120.405283
F 18.501940 23.153258 11.292327
F 17.968607 23.153258 33.114918
F 17.435275 23.153258 54.937509
F 16.901942 23.153258 76.760100
F 16.368609 23.153258 98.582692
F 15.835277 23.153258 120.405283
F 18.501940 46.306516 11.292327
F 17.968607 46.306516 33.114918
F 17.435275 46.306516 54.937509
F 16.901942 46.306516 76.760100
F 16.368609 46.306516 98.582692
F 15.835277 46.306516 120.405283
F 45.229062 0.000001 11.945523
F 44.695730 0.000001 33.768115
F 44.162397 0.000001 55.590706
F 43.629064 0.000001 77.413297
F 43.095732 0.000001 99.235889
F 42.562399 0.000001 121.058479
F 45.229062 23.153258 11.945523
F 44.695730 23.153258 33.768115
F 44.162397 23.153258 55.590706
F 43.629064 23.153258 77.413297
F 43.095732 23.153258 99.235889
F 42.562399 23.153258 121.058479
F 45.229062 46.306516 11.945523
F 44.695730 46.306516 33.768115
F 44.162397 46.306516 55.590706
F 43.629064 46.306516 77.413297
F 43.095732 46.306516 99.235889
F 42.562399 46.306516 121.058479
F 27.410984 7.717750 11.510060
F 26.877651 7.717750 33.332652
F 26.344318 7.717750 55.155243
F 25.810986 7.717750 76.977833
F 25.277653 7.717750 98.800425
F 24.744320 7.717750 120.623016
F 27.410984 30.871007 11.510060
F 26.877651 30.871007 33.332652
F 26.344318 30.871007 55.155243
F 25.810986 30.871007 76.977833
F 25.277653 30.871007 98.800425
F 24.744320 30.871007 120.623016
F 27.410984 54.024265 11.510060
F 26.877651 54.024265 33.332652
F 26.344318 54.024265 55.155243
F 25.810986 54.024265 76.977833
F 25.277653 54.024265 98.800425
F 24.744320 54.024265 120.623016
F 51.471444 7.717750 121.276213
F 51.471444 30.871007 121.276213
F 51.471444 54.024265 121.276213
F 27.410984 15.435502 11.510059
F 26.877651 15.435502 33.332650
F 26.344318 15.435502 55.155242
F 25.810986 15.435502 76.977832
F 25.277653 15.435502 98.800424
F 24.744320 15.435502 120.623015
F 27.410984 38.588760 11.510059
F 26.877651 38.588760 33.332650
F 26.344318 38.588760 55.155242
F 25.810986 38.588760 76.977832
F 25.277653 38.588760 98.800424
F 24.744320 38.588760 120.623015
F 27.410984 61.742018 11.510059
F 26.877651 61.742018 33.332650
F 26.344318 61.742018 55.155242
F 25.810986 61.742018 76.977832
F 25.277653 61.742018 98.800424
F 24.744320 61.742018 120.623015
F 51.471444 15.435502 121.276212
F 51.471444 38.588760 121.276212
F 51.471444 61.742018 121.276212
F 27.410984 0.000000 11.510060
F 26.877651 0.000000 33.332651
F 26.344318 0.000000 55.155243
F 25.810986 0.000000 76.977833
F 25.277653 0.000000 98.800425
F 24.744320 0.000000 120.623016
F 27.410984 23.153258 11.510060
F 26.877651 23.153258 33.332651
F 26.344318 23.153258 55.155243
F 25.810986 23.153258 76.977833
F 25.277653 23.153258 98.800425
F 24.744320 23.153258 120.623016
F 27.410984 46.306515 11.510060
F 26.877651 46.306515 33.332651
F 26.344318 46.306515 55.155243
F 25.810986 46.306515 76.977833
F 25.277653 46.306515 98.800425
F 24.744320 46.306515 120.623016
F 51.471444 0.000000 121.276213
F 51.471444 23.153258 121.276213
F 51.471444 46.306515 121.276213
F 9.681772 5.145165 7.437497
F 9.148439 5.145165 29.260089
F 8.615107 5.145165 51.082680
F 8.081774 5.145165 72.905271
F 7.548441 5.145165 94.727862
F 7.015109 5.145165 116.550453
F 9.681772 28.298423 7.437497
F 9.148439 28.298423 29.260089
F 8.615107 28.298423 51.082680
F 8.081774 28.298423 72.905271
F 7.548441 28.298423 94.727862
F 7.015109 28.298423 116.550453
F 9.681772 51.451680 7.437497
F 9.148439 51.451680 29.260089
F 8.615107 51.451680 51.082680
F 8.081774 51.451680 72.905271
F 7.548441 51.451680 94.727862
F 7.015109 51.451680 116.550453
F 36.408894 5.145165 8.090694
F 35.875562 5.145165 29.913286
F 35.342229 5.145165 51.735876
F 34.808896 5.145165 73.558468
F 34.275564 5.145165 95.381059
F 33.742231 5.145165 117.203650
F 36.408894 28.298423 8.090694
F 35.875562 28.298423 29.913286
F 35.342229 28.298423 51.735876
F 34.808896 28.298423 73.558468
F 34.275564 28.298423 95.381059
F 33.742231 28.298423 117.203650
F 36.408894 51.451680 8.090694
F 35.875562 51.451680 29.913286
F 35.342229 51.451680 51.735876
F 34.808896 51.451680 73.558468
F 34.275564 51.451680 95.381059
F 33.742231 51.451680 117.203650
F 9.681772 12.862918 7.437496
F 9.148439 12.862918 29.260088
F 8.615107 12.862918 51.082679
F 8.081774 12.862918 72.905270
F 7.548441 12.862918 94.727861
F 7.015109 12.862918 116.550452
F 9.681772 36.016175 7.437496
F 9.148439 36.016175 29.260088
F 8.615107 36.016175 51.082679
F 8.081774 36.016175 72.905270
F 7.548441 36.016175 94.727861
F 7.015109 36.016175 116.550452
F 9.681772 59.169433 7.437496
F 9.148439 59.169433 29.260088
F 8.615107 59.169433 51.082679
F 8.081774 59.169433 72.905270
F 7.548441 59.169433 94.727861
F 7.015109 59.169433 116.550452
F 36.408894 12.862918 8.090693
F 35.875562 12.862918 29.913285
F 35.342229 12.862918 51.735875
F 34.808896 12.862918 73.558467
F 34.275564 12.862918 95.381058
F 33.742231 12.862918 117.203649
F 36.408894 36.016175 8.090693
F 35.875562 36.016175 29.913285
F 35.342229 36.016175 51.735875
F 34.808896 36.016175 73.558467
F 34.275564 36.016175 95.381058
F 33.742231 36.016175 117.203649
F 36.408894 59.169433 8.090693
F 35.875562 59.169433 29.913285
F 35.342229 59.169433 51.735875
F 34.808896 59.169433 73.558467
F 34.275564 59.169433 95.381058
F 33.742231 59.169433 117.203649
F 9.681772 20.580673 7.437497
F 9.148439 20.580673 29.260088
F 8.615107 20.580673 51.082680
F 8.081774 20.580673 72.905270
F 7.548441 20.580673 94.727862
F 7.015109 20.580673 116.550453
F 9.681772 43.733930 7.437497
F 9.148439 43.733930 29.260088
F 8.615107 43.733930 51.082680
F 8.081774 43.733930 72.905270
F 7.548441 43.733930 94.727862
F 7.015109 43.733930 116.550453
F 9.681772 66.887188 7.437497
F 9.148439 66.887188 29.260088
F 8.615107 66.887188 51.082680
F 8.081774 66.887188 72.905270
F 7.548441 66.887188 94.727862
F 7.015109 66.887188 116.550453
F 36.408894 20.580673 8.090694
F 35.875562 20.580673 29.913285
F 35.342229 20.580673 51.735876
F 34.808896 20.580673 73.558467
F 34.275564 20.580673 95.381059
F 33.742231 20.580673 117.203650
F 36.408894 43.733930 8.090694
F 35.875562 43.733930 29.913285
F 35.342229 43.733930 51.735876
F 34.808896 43.733930 73.558467
F 34.275564 43.733930 95.381059
F 33.742231 43.733930 117.203650
F 36.408894 66.887188 8.090694
F 35.875562 66.887188 29.913285
F 35.342229 66.887188 51.735876
F 34.808896 66.887188 73.558467
F 34.275564 66.887188 95.381059
F 33.742231 66.887188 117.203650
F 18.590815 5.145164 7.655228
F 18.057482 5.145164 29.477819
F 17.524149 5.145164 51.300411
F 16.990817 5.145164 73.123002
F 16.457484 5.145164 94.945593
F 15.924151 5.145164 116.768184
F 18.590815 28.298421 7.655228
F 18.057482 28.298421 29.477819
F 17.524149 28.298421 51.300411
F 16.990817 28.298421 73.123002
F 16.457484 28.298421 94.945593
F 15.924151 28.298421 116.768184
F 18.590815 51.451679 7.655228
F 18.057482 51.451679 29.477819
F 17.524149 51.451679 51.300411
F 16.990817 51.451679 73.123002
F 16.457484 51.451679 94.945593
F 15.924151 51.451679 116.768184
F 45.317937 5.145164 8.308425
F 44.784604 5.145164 30.131016
F 44.251272 5.145164 51.953608
F 43.717939 5.145164 73.776198
F 43.184606 5.145164 95.598790
F 42.651274 5.145164 117.421381
F 45.317937 28.298421 8.308425
F 44.784604 28.298421 30.131016
F 44.251272 28.298421 51.953608
F 43.717939 28.298421 73.776198
F 43.184606 28.298421 95.598790
F 42.651274 28.298421 117.421381
F 45.317937 51.451679 8.308425
F 44.784604 51.451679 30.131016
F 44.251272 51.451679 51.953608
F 43.717939 51.451679 73.776198
F 43.184606 51.451679 95.598790
F 42.651274 51.451679 117.421381
F 18.590815 12.862916 7.655227
F 18.057482 12.862916 29.477818
F 17.524149 12.862916 51.300410
F 16.990817 12.862916 73.123001
F 16.457484 12.862916 94.945592
F 15.924152 12.862916 116.768183
F 18.590815 36.016174 7.655227
F 18.057482 36.016174 29.477818
F 17.524149 36.016174 51.300410
F 16.990817 36.016174 73.123001
F 16.457484 36.016174 94.945592
F 15.924152 36.016174 116.768183
F 18.590815 59.169431 7.655227
F 18.057482 59.169431 29.477818
F 17.524149 59.169431 51.300410
F 16.990817 59.169431 73.123001
F 16.457484 59.169431 94.945592
F 15.924152 59.169431 116.768183
F 45.317937 12.862916 8.308424
F 44.784604 12.862916 30.131015
F 44.251272 12.862916 51.953607
F 43.717939 12.862916 73.776197
F 43.184606 12.862916 95.598789
F 42.651274 12.862916 117.421380
F 45.317937 36.016174 8.308424
F 44.784604 36.016174 30.131015
F 44.251272 36.016174 51.953607
F 43.717939 36.016174 73.776197
F 43.184606 36.016174 95.598789
F 42.651274 36.016174 117.421380
F 45.317937 59.169431 8.308424
F 44.784604 59.169431 30.131015
F 44.251272 59.169431 51.953607
F 43.717939 59.169431 73.776197
F 43.184606 59.169431 95.598789
F 42.651274 59.169431 117.421380
F 18.590815 20.580671 7.655228
F 18.057482 20.580671 29.477819
F 17.524149 20.580671 51.300411
F 16.990817 20.580671 73.123002
F 16.457484 20.580671 94.945592
F 15.924151 20.580671 116.768184
F 18.590815 43.733929 7.655228
F 18.057482 43.733929 29.477819
F 17.524149 43.733929 51.300411
F 16.990817 43.733929 73.123002
F 16.457484 43.733929 94.945592
F 15.924151 43.733929 116.768184
F 18.590815 66.887186 7.655228
F 18.057482 66.887186 29.477819
F 17.524149 66.887186 51.300411
F 16.990817 66.887186 73.123002
F 16.457484 66.887186 94.945592
F 15.924151 66.887186 116.768184
F 45.317937 20.580671 8.308425
F 44.784604 20.580671 30.131016
F 44.251272 20.580671 51.953608
F 43.717939 20.580671 73.776198
F 43.184606 20.580671 95.598789
F 42.651274 20.580671 117.421381
F 45.317937 43.733929 8.308425
F 44.784604 43.733929 30.131016
F 44.251272 43.733929 51.953608
F 43.717939 43.733929 73.776198
F 43.184606 43.733929 95.598789
F 42.651274 43.733929 117.421381
F 45.317937 66.887186 8.308425
F 44.784604 66.887186 30.131016
F 44.251272 66.887186 51.953608
F 43.717939 66.887186 73.776198
F 43.184606 66.887186 95.598789
F 42.651274 66.887186 117.421381
F 27.499859 5.145165 7.872962
F 26.966527 5.145165 29.695553
F 26.433194 5.145165 51.518144
F 25.899862 5.145165 73.340735
F 25.366529 5.145165 95.163327
F 24.833196 5.145165 116.985918
F 27.499859 28.298423 7.872962
F 26.966527 28.298423 29.695553
F 26.433194 28.298423 51.518144
F 25.899862 28.298423 73.340735
F 25.366529 28.298423 95.163327
F 24.833196 28.298423 116.985918
F 27.499859 51.451680 7.872962
F 26.966527 51.451680 29.695553
F 26.433194 51.451680 51.518144
F 25.899862 51.451680 73.340735
F 25.366529 51.451680 95.163327
F 24.833196 51.451680 116.985918
F 51.560319 5.145165 117.639114
F 51.560319 28.298423 117.639114
F 51.560319 51.451680 117.639114
F 27.499859 12.862917 7.872961
F 26.966527 12.862917 29.695552
F 26.433194 12.862917 51.518143
F 25.899862 12.862917 73.340734
F 25.366529 12.862917 95.163326
F 24.833196 12.862917 116.985917
F 27.499859 36.016175 7.872961
F 26.966527 36.016175 29.695552
F 26.433194 36.016175 51.518143
F 25.899862 36.016175 73.340734
F 25.366529 36.016175 95.163326
F 24.833196 36.016175 116.985917
F 27.499859 59.169432 7.872961
F 26.966527 59.169432 29.695552
F 26.433194 59.169432 51.518143
F 25.899862 59.169432 73.340734
F 25.366529 59.169432 95.163326
F 24.833196 59.169432 116.985917
F 51.560319 12.862917 117.639113
F 51.560319 36.016175 117.639113
F 51.560319 59.169432 117.639113
F 27.499859 20.580673 7.872962
F 26.966527 20.580673 29.695552
F 26.433194 20.580673 51.518144
F 25.899862 20.580673 73.340735
F 25.366529 20.580673 95.163327
F 24.833196 20.580673 116.985918
F 27.499859 43.733930 7.872962
F 26.966527 43.733930 29.695552
F 26.433194 43.733930 51.518144
F 25.899862 43.733930 73.340735
F 25.366529 43.733930 95.163327
F 24.833196 43.733930 116.985918
F 27.499859 66.887188 7.872962
F 26.966527 66.887188 29.695552
F 26.433194 66.887188 51.518144
F 25.899862 66.887188 73.340735
F 25.366529 66.887188 95.163327
F 24.833196 66.887188 116.985918
F 51.560319 20.580673 117.639114
F 51.560319 43.733930 117.639114
F 51.560319 66.887188 117.639114
F 9.615118 5.145165 10.165321
F 9.081786 5.145165 31.987912
F 8.548453 5.145165 53.810502
F 8.015120 5.145165 75.633094
F 7.481788 5.145165 97.455685
F 6.948455 5.145165 119.278276
F 9.615118 28.298423 10.165321
F 9.081786 28.298423 31.987912
F 8.548453 28.298423 53.810502
F 8.015120 28.298423 75.633094
F 7.481788 28.298423 97.455685
F 6.948455 28.298423 119.278276
F 9.615118 51.451680 10.165321
F 9.081786 51.451680 31.987912
F 8.548453 51.451680 53.810502
F 8.015120 51.451680 75.633094
F 7.481788 51.451680 97.455685
F 6.948455 51.451680 119.278276
F 36.342241 5.145165 10.818518
F 35.808908 5.145165 32.641108
F 35.275575 5.145165 54.463699
F 34.742243 5.145165 76.286291
F 34.208910 5.145165 98.108882
F 33.675577 5.145165 119.931472
F 36.342241 28.298423 10.818518
F 35.808908 28.298423 32.641108
F 35.275575 28.298423 54.463699
F 34.742243 28.298423 76.286291
F 34.208910 28.298423 98.108882
F 33.675577 28.298423 119.931472
F 36.342241 51.451680 10.818518
F 35.808908 51.451680 32.641108
F 35.275575 51.451680 54.463699
F 34.742243 51.451680 76.286291
F 34.208910 51.451680 98.108882
F 33.675577 51.451680 119.931472
F 9.615118 12.862917 10.165321
F 9.081786 12.862917 31.987913
F 8.548453 12.862917 53.810503
F 8.015120 12.862917 75.633095
F 7.481788 12.862917 97.455686
F 6.948455 12.862917 119.278277
F 9.615118 36.016175 10.165321
F 9.081786 36.016175 31.987913
F 8.548453 36.016175 53.810503
F 8.015120 36.016175 75.633095
F 7.481788 36.016175 97.455686
F 6.948455 36.016175 119.278277
F 9.615118 59.169432 10.165321
F 9.081786 59.169432 31.987913
F 8.548453 59.169432 53.810503
F 8.015120 59.169432 75.633095
F 7.481788 59.169432 97.455686
F 6.948455 59.169432 119.278277
F 36.342241 12.862917 10.818518
F 35.808908 12.862917 32.641109
F 35.275575 12.862917 54.463700
F 34.742243 12.862917 76.286292
F 34.208910 12.862917 98.108883
F 33.675577 12.862917 119.931473
F 36.342241 36.016175 10.818518
F 35.808908 36.016175 32.641109
F 35.275575 36.016175 54.463700
F 34.742243 36.016175 76.286292
F 34.208910 36.016175 98.108883
F 33.675577 36.016175 119.931473
F 36.342241 59.169432 10.818518
F 35.808908 59.169432 32.641109
F 35.275575 59.169432 54.463700
F 34.742243 59.169432 76.286292
F 34.208910 59.169432 98.108883
F 33.675577 59.169432 119.931473
F 9.615118 20.580673 10.165321
F 9.081786 20.580673 31.987912
F 8.548453 20.580673 53.810503
F 8.015120 20.580673 75.633094
F 7.481788 20.580673 97.455685
F 6.948455 20.580673 119.278277
F 9.615118 43.733930 10.165321
F 9.081786 43.733930 31.987912
F 8.548453 43.733930 53.810503
F 8.015120 43.733930 75.633094
F 7.481788 43.733930 97.455685
F 6.948455 43.733930 119.278277
F 9.615118 66.887188 10.165321
F 9.081786 66.887188 31.987912
F 8.548453 66.887188 53.810503
F 8.015120 66.887188 75.633094
F 7.481788 66.887188 97.455685
F 6.948455 66.887188 119.278277
F 36.342241 20.580673 10.818518
F 35.808908 20.580673 32.641108
F 35.275575 20.580673 54.463700
F 34.742243 20.580673 76.286291
F 34.208910 20.580673 98.108882
F 33.675577 20.580673 119.931473
F 36.342241 43.733930 10.818518
F 35.808908 43.733930 32.641108
F 35.275575 43.733930 54.463700
F 34.742243 43.733930 76.286291
F 34.208910 43.733930 98.108882
F 33.675577 43.733930 119.931473
F 36.342241 66.887188 10.818518
F 35.808908 66.887188 32.641108
F 35.275575 66.887188 54.463700
F 34.742243 66.887188 76.286291
F 34.208910 66.887188 98.108882
F 33.675577 66.887188 119.931473
F 18.524160 5.145164 10.383054
F 17.990827 5.145164 32.205645
F 17.457495 5.145164 54.028236
F 16.924162 5.145164 75.850827
F 16.390830 5.145164 97.673418
F 15.857497 5.145164 119.496010
F 18.524160 28.298422 10.383054
F 17.990827 28.298422 32.205645
F 17.457495 28.298422 54.028236
F 16.924162 28.298422 75.850827
F 16.390830 28.298422 97.673418
F 15.857497 28.298422 119.496010
F 18.524160 51.451679 10.383054
F 17.990827 51.451679 32.205645
F 17.457495 51.451679 54.028236
F 16.924162 51.451679 75.850827
F 16.390830 51.451679 97.673418
F 15.857497 51.451679 119.496010
F 45.251282 5.145164 11.036251
F 44.717950 5.145164 32.858842
F 44.184617 5.145164 54.681432
F 43.651284 5.145164 76.504024
F 43.117952 5.145164 98.326615
F 42.584619 5.145164 120.149207
F 45.251282 28.298422 11.036251
F 44.717950 28.298422 32.858842
F 44.184617 28.298422 54.681432
F 43.651284 28.298422 76.504024
F 43.117952 28.298422 98.326615
F 42.584619 28.298422 120.149207
F 45.251282 51.451679 11.036251
F 44.717950 51.451679 32.858842
F 44.184617 51.451679 54.681432
F 43.651284 51.451679 76.504024
F 43.117952 51.451679 98.326615
F 42.584619 51.451679 120.149207
F 18.524160 12.862917 10.383054
F 17.990827 12.862917 32.205646
F 17.457495 12.862917 54.028237
F 16.924162 12.862917 75.850828
F 16.390829 12.862917 97.673419
F 15.857497 12.862917 119.496010
F 18.524160 36.016174 10.383054
F 17.990827 36.016174 32.205646
F 17.457495 36.016174 54.028237
F 16.924162 36.016174 75.850828
F 16.390829 36.016174 97.673419
F 15.857497 36.016174 119.496010
F 18.524160 59.169432 10.383054
F 17.990827 59.169432 32.205646
F 17.457495 59.169432 54.028237
F 16.924162 59.169432 75.850828
F 16.390829 59.169432 97.673419
F 15.857497 59.169432 119.496010
F 45.251282 12.862917 11.036251
F 44.717950 12.862917 32.858843
F 44.184617 12.862917 54.681433
F 43.651284 12.862917 76.504025
F 43.117952 12.862917 98.326616
F 42.584619 12.862917 120.149207
F 45.251282 36.016174 11.036251
F 44.717950 36.016174 32.858843
F 44.184617 36.016174 54.681433
F 43.651284 36.016174 76.504025
F 43.117952 36.016174 98.326616
F 42.584619 36.016174 120.149207
F 45.251282 59.169432 11.036251
F 44.717950 59.169432 32.858843
F 44.184617 59.169432 54.681433
F 43.651284 59.169432 76.504025
F 43.117952 59.169432 98.326616
F 42.584619 59.169432 120.149207
F 18.524160 20.580672 10.383054
F 17.990827 20.580672 32.205645
F 17.457495 20.580672 54.028237
F 16.924162 20.580672 75.850827
F 16.390830 20.580672 97.673418
F 15.857497 20.580672 119.496010
F 18.524160 43.733929 10.383054
F 17.990827 43.733929 32.205645
F 17.457495 43.733929 54.028237
F 16.924162 43.733929 75.850827
F 16.390830 43.733929 97.673418
F 15.857497 43.733929 119.496010
F 18.524160 66.887187 10.383054
F 17.990827 66.887187 32.205645
F 17.457495 66.887187 54.028237
F 16.924162 66.887187 75.850827
F 16.390830 66.887187 97.673418
F 15.857497 66.887187 119.496010
F 45.251282 20.580672 11.036251
F 44.717950 20.580672 32.858842
F 44.184617 20.580672 54.681433
F 43.651284 20.580672 76.504024
F 43.117952 20.580672 98.326615
F 42.584619 20.580672 120.149207
F 45.251282 43.733929 11.036251
F 44.717950 43.733929 32.858842
F 44.184617 43.733929 54.681433
F 43.651284 43.733929 76.504024
F 43.117952 43.733929 98.326615
F 42.584619 43.733929 120.149207
F 45.251282 66.887187 11.036251
F 44.717950 66.887187 32.858842
F 44.184617 66.887187 54.681433
F 43.651284 66.887187 76.504024
F 43.117952 66.887187 98.326615
F 42.584619 66.887187 120.149207
F 27.433204 5.145165 10.600784
F 26.899871 5.145165 32.423376
F 26.366539 5.145165 54.245967
F 25.833206 5.145165 76.068559
F 25.299873 5.145165 97.891150
F 24.766541 5.145165 119.713740
F 27.433204 28.298423 10.600784
F 26.899871 28.298423 32.423376
F 26.366539 28.298423 54.245967
F 25.833206 28.298423 76.068559
F 25.299873 28.298423 97.891150
F 24.766541 28.298423 119.713740
F 27.433204 51.451680 10.600784
F 26.899871 51.451680 32.423376
F 26.366539 51.451680 54.245967
F 25.833206 51.451680 76.068559
F 25.299873 51.451680 97.891150
F 24.766541 51.451680 119.713740
F 51.493664 5.145165 120.366937
F 51.493664 28.298423 120.366937
F 51.493664 51.451680 120.366937
F 27.433204 12.862917 10.600785
F 26.899871 12.862917 32.423377
F 26.366539 12.862917 54.245968
F 25.833206 12.862917 76.068560
F 25.299873 12.862917 97.891151
F 24.766541 12.862917 119.713741
F 27.433204 36.016175 10.600785
F 26.899871 36.016175 32.423377
F 26.366539 36.016175 54.245968
F 25.833206 36.016175 76.068560
F 25.299873 36.016175 97.891151
F 24.766541 36.016175 119.713741
F 27.433204 59.169432 10.600785
F 26.899871 59.169432 32.423377
F 26.366539 59.169432 54.245968
F 25.833206 59.169432 76.068560
F 25.299873 59.169432 97.891151
F 24.766541 59.169432 119.713741
F 51.493664 12.862917 120.366938
F 51.493664 36.016175 120.366938
F 51.493664 59.169432 120.366938
F 27.433204 20.580672 10.600785
F 26.899871 20.580672 32.423376
F 26.366539 20.580672 54.245967
F 25.833206 20.580672 76.068559
F 25.299873 20.580672 97.891150
F 24.766541 20.580672 119.713741
F 27.433204 43.733930 10.600785
F 26.899871 43.733930 32.423376
F 26.366539 43.733930 54.245967
F 25.833206 43.733930 76.068559
F 25.299873 43.733930 97.891150
F 24.766541 43.733930 119.713741
F 27.433204 66.887188 10.600785
F 26.899871 66.887188 32.423376
F 26.366539 66.887188 54.245967
F 25.833206 66.887188 76.068559
F 25.299873 66.887188 97.891150
F 24.766541 66.887188 119.713741
F 51.493664 20.580672 120.366938
F 51.493664 43.733930 120.366938
F 51.493664 66.887188 120.366938
F 9.526219 7.717749 13.802418
F 8.992886 7.717749 35.625009
F 8.459553 7.717749 57.447600
F 7.926221 7.717749 79.270192
F 7.392888 7.717749 101.092783
F 6.859555 7.717749 122.915374
F 9.526219 30.871007 13.802418
F 8.992886 30.871007 35.625009
F 8.459553 30.871007 57.447600
F 7.926221 30.871007 79.270192
F 7.392888 30.871007 101.092783
F 6.859555 30.871007 122.915374
F 9.526219 54.024264 13.802418
F 8.992886 54.024264 35.625009
F 8.459553 54.024264 57.447600
F 7.926221 54.024264 79.270192
F 7.392888 54.024264 101.092783
F 6.859555 54.024264 122.915374
F 36.253342 7.717749 14.455615
F 35.720009 7.717749 36.278206
F 35.186677 7.717749 58.100797
F 34.653344 7.717749 79.923389
F 34.120011 7.717749 101.745979
F 33.586679 7.717749 123.568571
F 36.253342 30.871007 14.455615
F 35.720009 30.871007 36.278206
F 35.186677 30.871007 58.100797
F 34.653344 30.871007 79.923389
F 34.120011 30.871007 101.745979
F 33.586679 30.871007 123.568571
F 36.253342 54.024264 14.455615
F 35.720009 54.024264 36.278206
F 35.186677 54.024264 58.100797
F 34.653344 54.024264 79.923389
F 34.120011 54.024264 101.745979
F 33.586679 54.024264 123.568571
F 9.526219 15.435502 13.802419
F 8.992886 15.435502 35.625010
F 8.459553 15.435502 57.447601
F 7.926221 15.435502 79.270193
F 7.392888 15.435502 101.092784
F 6.859555 15.435502 122.915375
F 9.526219 38.588760 13.802419
F 8.992886 38.588760 35.625010
F 8.459553 38.588760 57.447601
F 7.926221 38.588760 79.270193
F 7.392888 38.588760 101.092784
F 6.859555 38.588760 122.915375
F 9.526219 61.742017 13.802419
F 8.992886 61.742017 35.625010
F 8.459553 61.742017 57.447601
F 7.926221 61.742017 79.270193
F 7.392888 61.742017 101.092784
F 6.859555 61.742017 122.915375
F 36.253342 15.435502 14.455616
F 35.720009 15.435502 36.278207
F 35.186677 15.435502 58.100798
F 34.653344 15.435502 79.923390
F 34.120011 15.435502 101.745980
F 33.586679 15.435502 123.568572
F 36.253342 38.588760 14.455616
F 35.720009 38.588760 36.278207
F 35.186677 38.588760 58.100798
F 34.653344 38.588760 79.923390
F 34.120011 38.588760 101.745980
F 33.586679 38.588760 123.568572
F 36.253342 61.742017 14.455616
F 35.720009 61.742017 36.278207
F 35.186677 61.742017 58.100798
F 34.653344 61.742017 79.923390
F 34.120011 61.742017 101.745980
F 33.586679 61.742017 123.568572
F 9.526219 0.000000 13.802418
F 8.992886 0.000000 35.625009
F 8.459553 0.000000 57.447600
F 7.926221 0.000000 79.270192
F 7.392888 0.000000 101.092783
F 6.859555 0.000000 122.915374
F 9.526219 23.153257 13.802418
F 8.992886 23.153257 35.625009
F 8.459553 23.153257 57.447600
F 7.926221 23.153257 79.270192
F 7.392888 23.153257 101.092783
F 6.859555 23.153257 122.915374
F 9.526219 46.306515 13.802418
F 8.992886 46.306515 35.625009
F 8.459553 46.306515 57.447600
F 7.926221 46.306515 79.270192
F 7.392888 46.306515 101.092783
F 6.859555 46.306515 122.915374
F 36.253342 0.000000 14.455615
F 35.720009 0.000000 36.278206
F 35.186677 0.000000 58.100797
F 34.653344 0.000000 79.923389
F 34.120011 0.000000 101.745979
F 33.586679 0.000000 123.568571
F 36.253342 23.153257 14.455615
F 35.720009 23.153257 36.278206
F 35.186677 23.153257 58.100797
F 34.653344 23.153257 79.923389
F 34.120011 23.153257 101.745979
F 33.586679 23.153257 123.568571
F 36.253342 46.306515 14.455615
F 35.720009 46.306515 36.278206
F 35.186677 46.306515 58.100797
F 34.653344 46.306515 79.923389
F 34.120011 46.306515 101.745979
F 33.586679 46.306515 123.568571
F 18.435260 7.717751 14.020152
F 17.901928 7.717751 35.842743
F 17.368595 7.717751 57.665333
F 16.835262 7.717751 79.487925
F 16.301930 7.717751 101.310516
F 15.768597 7.717751 123.133108
F 18.435260 30.871008 14.020152
F 17.901928 30.871008 35.842743
F 17.368595 30.871008 57.665333
F 16.835262 30.871008 79.487925
F 16.301930 30.871008 101.310516
F 15.768597 30.871008 123.133108
F 18.435260 54.024266 14.020152
F 17.901928 54.024266 35.842743
F 17.368595 54.024266 57.665333
F 16.835262 54.024266 79.487925
F 16.301930 54.024266 101.310516
F 15.768597 54.024266 123.133108
F 45.162383 7.717751 14.673349
F 44.629050 7.717751 36.495939
F 44.095717 7.717751 58.318530
F 43.562385 7.717751 80.141122
F 43.029052 7.717751 101.963713
F 42.495719 7.717751 123.786304
F 45.162383 30.871008 14.673349
F 44.629050 30.871008 36.495939
F 44.095717 30.871008 58.318530
F 43.562385 30.871008 80.141122
F 43.029052 30.871008 101.963713
F 42.495719 30.871008 123.786304
F 45.162383 54.024266 14.673349
F 44.629050 54.024266 36.495939
F 44.095717 54.024266 58.318530
F 43.562385 54.024266 80.141122
F 43.029052 54.024266 101.963713
F 42.495719 54.024266 123.786304
F 18.435260 15.435503 14.020153
F 17.901928 15.435503 35.842744
F 17.368595 15.435503 57.665334
F 16.835262 15.435503 79.487926
F 16.301930 15.435503 101.310517
F 15.768597 15.435503 123.133109
F 18.435260 38.588761 14.020153
F 17.901928 38.588761 35.842744
F 17.368595 38.588761 57.665334
F 16.835262 38.588761 79.487926
F 16.301930 38.588761 101.310517
F 15.768597 38.588761 123.133109
F 18.435260 61.742018 14.020153
F 17.901928 61.742018 35.842744
F 17.368595 61.742018 57.665334
F 16.835262 61.742018 79.487926
F 16.301930 61.742018 101.310517
F 15.768597 61.742018 123.133109
F 45.162383 15.435503 14.673350
F 44.629050 15.435503 36.495940
F 44.095717 15.435503 58.318531
F 43.562385 15.435503 80.141123
F 43.029052 15.435503 101.963714
F 42.495719 15.435503 123.786305
F 45.162383 38.588761 14.673350
F 44.629050 38.588761 36.495940
F 44.095717 38.588761 58.318531
F 43.562385 38.588761 80.141123
F 43.029052 38.588761 101.963714
F 42.495719 38.588761 123.786305
F 45.162383 61.742018 14.673350
F 44.629050 61.742018 36.495940
F 44.095717 61.742018 58.318531
F 43.562385 61.742018 80.141123
F 43.029052 61.742018 101.963714
F 42.495719 61.742018 123.786305
F 18.435260 0.000001 14.020152
F 17.901928 0.000001 35.842743
F 17.368595 0.000001 57.665333
F 16.835262 0.000001 79.487925
F 16.301930 0.000001 101.310516
F 15.768597 0.000001 123.133108
F 18.435260 23.153259 14.020152
F 17.901928 23.153259 35.842743
F 17.368595 23.153259 57.665333
F 16.835262 23.153259 79.487925
F 16.301930 23.153259 101.310516
F 15.768597 23.153259 123.133108
F 18.435260 46.306516 14.020152
F 17.901928 46.306516 35.842743
F 17.368595 46.306516 57.665333
F 16.835262 46.306516 79.487925
F 16.301930 46.306516 101.310516
F 15.768597 46.306516 123.133108
F 45.162383 0.000001 14.673349
F 44.629050 0.000001 36.495939
F 44.095717 0.000001 58.318530
F 43.562385 0.000001 80.141122
F 43.029052 0.000001 101.963713
F 42.495719 0.000001 123.786304
F 45.162383 23.153259 14.673349
F 44.629050 23.153259 36.495939
F 44.095717 23.153259 58.318530
F 43.562385 23.153259 80.141122
F 43.029052 23.153259 101.963713
F 42.495719 23.153259 123.786304
F 45.162383 46.306516 14.673349
F 44.629050 46.306516 36.495939
F 44.095717 46.306516 58.318530
F 43.562385 46.306516 80.141122
F 43.029052 46.306516 101.963713
F 42.495719 46.306516 123.786304
F 27.344306 7.717750 14.237883
F 26.810973 7.717750 36.060474
F 26.277641 7.717750 57.883065
F 25.744308 7.717750 79.705656
F 25.210976 7.717750 101.528247
F 24.677643 7.717750 123.350839
F 27.344306 30.871007 14.237883
F 26.810973 30.871007 36.060474
F 26.277641 30.871007 57.883065
F 25.744308 30.871007 79.705656
F 25.210976 30.871007 101.528247
F 24.677643 30.871007 123.350839
F 27.344306 54.024265 14.237883
F 26.810973 54.024265 36.060474
F 26.277641 54.024265 57.883065
F 25.744308 54.024265 79.705656
F 25.210976 54.024265 101.528247
F 24.677643 54.024265 123.350839
F 51.404765 7.717750 124.004036
F 51.404765 30.871007 124.004036
F 51.404765 54.024265 124.004036
F 27.344306 15.435502 14.237884
F 26.810973 15.435502 36.060475
F 26.277641 15.435502 57.883066
F 25.744308 15.435502 79.705657
F 25.210976 15.435502 101.528248
F 24.677643 15.435502 123.350840
F 27.344306 38.588760 14.237884
F 26.810973 38.588760 36.060475
F 26.277641 38.588760 57.883066
F 25.744308 38.588760 79.705657
F 25.210976 38.588760 101.528248
F 24.677643 38.588760 123.350840
F 27.344306 61.742017 14.237884
F 26.810973 61.742017 36.060475
F 26.277641 61.742017 57.883066
F 25.744308 61.742017 79.705657
F 25.210976 61.742017 101.528248
F 24.677643 61.742017 123.350840
F 51.404765 15.435502 124.004037
F 51.404765 38.588760 124.004037
F 51.404765 61.742017 124.004037
F 27.344306 0.000000 14.237883
F 26.810973 0.000000 36.060474
F 26.277641 0.000000 57.883065
F 25.744308 0.000000 79.705656
F 25.210976 0.000000 101.528247
F 24.677643 0.000000 123.350839
F 27.344306 23.153258 14.237883
F 26.810973 23.153258 36.060474
F 26.277641 23.153258 57.883065
F 25.744308 23.153258 79.705656
F 25.210976 23.153258 101.528247
F 24.677643 23.153258 123.350839
F 27.344306 46.306515 14.237883
F 26.810973 46.306515 36.060474
F 26.277641 46.306515 57.883065
F 25.744308 46.306515 79.705656
F 25.210976 46.306515 101.528247
F 24.677643 46.306515 123.350839
F 51.404765 0.000000 124.004036
F 51.404765 23.153258 124.004036
F 51.404765 46.306515 124.004036
F 2.755566 1.286291 17.276218
F 2.222233 1.286291 39.098809
F 1.688901 1.286291 60.921400
F 1.155568 1.286291 82.743991
F 0.622235 1.286291 104.566583
F 0.088903 1.286291 126.389174
F 2.755566 24.439548 17.276218
F 2.222233 24.439548 39.098809
F 1.688901 24.439548 60.921400
F 1.155568 24.439548 82.743991
F 0.622235 24.439548 104.566583
F 0.088903 24.439548 126.389174
F 2.755566 47.592806 17.276218
F 2.222233 47.592806 39.098809
F 1.688901 47.592806 60.921400
F 1.155568 47.592806 82.743991
F 0.622235 47.592806 104.566583
F 0.088903 47.592806 126.389174
F 29.482688 1.286291 17.929414
F 28.949356 1.286291 39.752006
F 28.416023 1.286291 61.574597
F 27.882690 1.286291 83.397188
F 27.349358 1.286291 105.219780
F 26.816025 1.286291 127.042370
F 29.482688 24.439548 17.929414
F 28.949356 24.439548 39.752006
F 28.416023 24.439548 61.574597
F 27.882690 24.439548 83.397188
F 27.349358 24.439548 105.219780
F 26.816025 24.439548 127.042370
F 29.482688 47.592806 17.929414
F 28.949356 47.592806 39.752006
F 28.416023 47.592806 61.574597
F 27.882690 47.592806 83.397188
F 27.349358 47.592806 105.219780
F 26.816025 47.592806 127.042370
F 2.755566 9.004040 17.276218
F 2.222233 9.004040 39.098808
F 1.688901 9.004040 60.921400
F 1.155568 9.004040 82.743991
F 0.622235 9.004040 104.566583
F 0.088903 9.004040 126.389174
F 2.755566 32.157298 17.276218
F 2.222233 32.157298 39.098808
F 1.688901 32.157298 60.921400
F 1.155568 32.157298 82.743991
F 0.622235 32.157298 104.566583
F 0.088903 32.157298 126.389174
F 2.755566 55.310555 17.276218
F 2.222233 55.310555 39.098808
F 1.688901 55.310555 60.921400
F 1.155568 55.310555 82.743991
F 0.622235 55.310555 104.566583
F 0.088903 55.310555 126.389174
F 29.482688 9.004040 17.929414
F 28.949356 9.004040 39.752005
F 28.416023 9.004040 61.574597
F 27.882690 9.004040 83.397188
F 27.349358 9.004040 105.219780
F 26.816025 9.004040 127.042370
F 29.482688 32.157298 17.929414
F 28.949356 32.157298 39.752005
F 28.416023 32.157298 61.574597
F 27.882690 32.157298 83.397188
F 27.349358 32.157298 105.219780
F 26.816025 32.157298 127.042370
F 29.482688 55.310555 17.929414
F 28.949356 55.310555 39.752005
F 28.416023 55.310555 61.574597
F 27.882690 55.310555 83.397188
F 27.349358 55.310555 105.219780
F 26.816025 55.310555 127.042370
F 2.755566 16.721795 17.276219
F 2.222233 16.721795 39.098809
F 1.688901 16.721795 60.921401
F 1.155568 16.721795 82.743992
F 0.622235 16.721795 104.566583
F 0.088903 16.721795 126.389175
F 2.755566 39.875053 17.276219
F 2.222233 39.875053 39.098809
F 1.688901 39.875053 60.921401
F 1.155568 39.875053 82.743992
F 0.622235 39.875053 104.566583
F 0.088903 39.875053 126.389175
F 2.755566 63.028310 17.276219
F 2.222233 63.028310 39.098809
F 1.688901 63.028310 60.921401
F 1.155568 63.028310 82.743992
F 0.622235 63.028310 104.566583
F 0.088903 63.028310 126.389175
F 29.482688 16.721795 17.929415
F 28.949356 16.721795 39.752006
F 28.416023 16.721795 61.574598
F 27.882690 16.721795 83.397189
F 27.349358 16.721795 105.219780
F 26.816025 16.721795 127.042371
F 29.482688 39.875053 17.929415
F 28.949356 39.875053 39.752006
F 28.416023 39.875053 61.574598
F 27.882690 39.875053 83.397189
F 27.349358 39.875053 105.219780
F 26.816025 39.875053 127.042371
F 29.482688 63.028310 17.929415
F 28.949356 63.028310 39.752006
F 28.416023 63.028310 61.574598
F 27.882690 63.028310 83.397189
F 27.349358 63.028310 105.219780
F 26.816025 63.028310 127.042371
F 11.664603 1.286291 17.493950
F 11.131270 1.286291 39.316542
F 10.597937 1.286291 61.139132
F 10.064605 1.286291 82.961723
F 9.531272 1.286291 104.784315
F 8.997940 1.286291 126.606906
F 11.664603 24.439548 17.493950
F 11.131270 24.439548 39.316542
F 10.597937 24.439548 61.139132
F 10.064605 24.439548 82.961723
F 9.531272 24.439548 104.784315
F 8.997940 24.439548 126.606906
F 11.664603 47.592806 17.493950
F 11.131270 47.592806 39.316542
F 10.597937 47.592806 61.139132
F 10.064605 47.592806 82.961723
F 9.531272 47.592806 104.784315
F 8.997940 47.592806 126.606906
F 38.391725 1.286291 18.147147
F 37.858392 1.286291 39.969738
F 37.325060 1.286291 61.792329
F 36.791727 1.286291 83.614920
F 36.258394 1.286291 105.437512
F 35.725062 1.286291 127.260103
F 38.391725 24.439548 18.147147
F 37.858392 24.439548 39.969738
F 37.325060 24.439548 61.792329
F 36.791727 24.439548 83.614920
F 36.258394 24.439548 105.437512
F 35.725062 24.439548 127.260103
F 38.391725 47.592806 18.147147
F 37.858392 47.592806 39.969738
F 37.325060 47.592806 61.792329
F 36.791727 47.592806 83.614920
F 36.258394 47.592806 105.437512
F 35.725062 47.592806 127.260103
F 11.664603 9.004040 17.493950
F 11.131270 9.004040 39.316542
F 10.597937 9.004040 61.139132
F 10.064605 9.004040 82.961723
F 9.531272 9.004040 104.784315
F 8.997940 9.004040 126.606906
F 11.664603 32.157298 17.493950
F 11.131270 32.157298 39.316542
F 10.597937 32.157298 61.139132
F 10.064605 32.157298 82.961723
F 9.531272 32.157298 104.784315
F 8.997940 32.157298 126.606906
F 11.664603 55.310555 17.493950
F 11.131270 55.310555 39.316542
F 10.597937 55.310555 61.139132
F 10.064605 55.310555 82.961723
F 9.531272 55.310555 104.784315
F 8.997940 55.310555 126.606906
F 38.391725 9.004040 18.147147
F 37.858392 9.004040 39.969738
F 37.325060 9.004040 61.792329
F 36.791727 9.004040 83.614920
F 36.258394 9.004040 105.437512
F 35.725062 9.004040 127.260103
F 38.391725 32.157298 18.147147
F 37.858392 32.157298 39.969738
F 37.325060 32.157298 61.792329
F 36.791727 32.157298 83.614920
F 36.258394 32.157298 105.437512
F 35.725062 32.157298 127.260103
F 38.391725 55.310555 18.147147
F 37.858392 55.310555 39.969738
F 37.325060 55.310555 61.792329
F 36.791727 55.310555 83.614920
F 36.258394 55.310555 105.437512
F 35.725062 55.310555 127.260103
F 11.664603 16.721795 17.493951
F 11.131270 16.721795 39.316542
F 10.597937 16.721795 61.139133
F 10.064605 16.721795 82.961724
F 9.531272 16.721795 104.784316
F 8.997940 16.721795 126.606907
F 11.664603 39.875053 17.493951
F 11.131270 39.875053 39.316542
F 10.597937 39.875053 61.139133
F 10.064605 39.875053 82.961724
F 9.531272 39.875053 104.784316
F 8.997940 39.875053 126.606907
F 11.664603 63.028310 17.493951
F 11.131270 63.028310 39.316542
F 10.597937 63.028310 61.139133
F 10.064605 63.028310 82.961724
F 9.531272 63.028310 104.784316
F 8.997940 63.028310 126.606907
F 38.391725 16.721795 18.147148
F 37.858392 16.721795 39.969738
F 37.325060 16.721795 61.792330
F 36.791727 16.721795 83.614921
F 36.258394 16.721795 105.437513
F 35.725062 16.721795 127.260104
F 38.391725 39.875053 18.147148
F 37.858392 39.875053 39.969738
F 37.325060 39.875053 61.792330
F 36.791727 39.875053 83.614921
F 36.258394 39.875053 105.437513
F 35.725062 39.875053 127.260104
F 38.391725 63.028310 18.147148
F 37.858392 63.028310 39.969738
F 37.325060 63.028310 61.792330
F 36.791727 63.028310 83.614921
F 36.258394 63.028310 105.437513
F 35.725062 63.028310 127.260104
F 20.573645 1.286290 17.711683
F 20.040313 1.286290 39.534275
F 19.506980 1.286290 61.356866
F 18.973648 1.286290 83.179456
F 18.440315 1.286290 105.002048
F 17.906982 1.286290 126.824639
F 20.573645 24.439547 17.711683
F 20.040313 24.439547 39.534275
F 19.506980 24.439547 61.356866
F 18.973648 24.439547 83.179456
F 18.440315 24.439547 105.002048
F 17.906982 24.439547 126.824639
F 20.573645 47.592805 17.711683
F 20.040313 47.592805 39.534275
F 19.506980 47.592805 61.356866
F 18.973648 47.592805 83.179456
F 18.440315 47.592805 105.002048
F 17.906982 47.592805 126.824639
F 47.300769 1.286290 18.364880
F 46.767436 1.286290 40.187472
F 46.234104 1.286290 62.010063
F 45.700771 1.286290 83.832653
F 45.167438 1.286290 105.655245
F 44.634106 1.286290 127.477836
F 47.300769 24.439547 18.364880
F 46.767436 24.439547 40.187472
F 46.234104 24.439547 62.010063
F 45.700771 24.439547 83.832653
F 45.167438 24.439547 105.655245
F 44.634106 24.439547 127.477836
F 47.300769 47.592805 18.364880
F 46.767436 47.592805 40.187472
F 46.234104 47.592805 62.010063
F 45.700771 47.592805 83.832653
F 45.167438 47.592805 105.655245
F 44.634106 47.592805 127.477836
F 20.573645 9.004039 17.711683
F 20.040313 9.004039 39.534275
F 19.506980 9.004039 61.356866
F 18.973648 9.004039 83.179456
F 18.440315 9.004039 105.002048
F 17.906982 9.004039 126.824639
F 20.573645 32.157297 17.711683
F 20.040313 32.157297 39.534275
F 19.506980 32.157297 61.356866
F 18.973648 32.157297 83.179456
F 18.440315 32.157297 105.002048
F 17.906982 32.157297 126.824639
F 20.573645 55.310554 17.711683
F 20.040313 55.310554 39.534275
F 19.506980 55.310554 61.356866
F 18.973648 55.310554 83.179456
F 18.440315 55.310554 105.002048
F 17.906982 55.310554 126.824639
F 47.300769 9.004039 18.364880
F 46.767436 9.004039 40.187472
F 46.234104 9.004039 62.010063
F 45.700771 9.004039 83.832653
F 45.167438 9.004039 105.655245
F 44.634106 9.004039 127.477836
F 47.300769 32.157297 18.364880
F 46.767436 32.157297 40.187472
F 46.234104 32.157297 62.010063
F 45.700771 32.157297 83.832653
F 45.167438 32.157297 105.655245
F 44.634106 32.157297 127.477836
F 47.300769 55.310554 18.364880
F 46.767436 55.310554 40.187472
F 46.234104 55.310554 62.010063
F 45.700771 55.310554 83.832653
F 45.167438 55.310554 105.655245
F 44.634106 55.310554 127.477836
F 20.573645 16.721795 17.711684
F 20.040313 16.721795 39.534275
F 19.506980 16.721795 61.356867
F 18.973648 16.721795 83.179457
F 18.440315 16.721795 105.002049
F 17.906982 16.721795 126.824640
F 20.573645 39.875052 17.711684
F 20.040313 39.875052 39.534275
F 19.506980 39.875052 61.356867
F 18.973648 39.875052 83.179457
F 18.440315 39.875052 105.002049
F 17.906982 39.875052 126.824640
F 20.573645 63.028310 17.711684
F 20.040313 63.028310 39.534275
F 19.506980 63.028310 61.356867
F 18.973648 63.028310 83.179457
F 18.440315 63.028310 105.002049
F 17.906982 63.028310 126.824640
F 47.300769 16.721795 18.364881
F 46.767436 16.721795 40.187472
F 46.234103 16.721795 62.010064
F 45.700771 16.721795 83.832654
F 45.167438 16.721795 105.655246
F 44.634106 16.721795 127.477837
F 47.300769 39.875052 18.364881
F 46.767436 39.875052 40.187472
F 46.234103 39.875052 62.010064
F 45.700771 39.875052 83.832654
F 45.167438 39.875052 105.655246
F 44.634106 39.875052 127.477837
F 47.300769 63.028310 18.364881
F 46.767436 63.028310 40.187472
F 46.234103 63.028310 62.010064
F 45.700771 63.028310 83.832654
F 45.167438 63.028310 105.655246
F 44.634106 63.028310 127.477837
F 2.666663 3.858875 20.913316
F 2.133331 3.858875 42.735907
F 1.599998 3.858875 64.558499
F 1.066665 3.858875 86.381090
F 0.533333 3.858875 108.203680
F 0.000000 3.858875 130.026272
F 2.666663 27.012132 20.913316
F 2.133331 27.012132 42.735907
F 1.599998 27.012132 64.558499
F 1.066665 27.012132 86.381090
F 0.533333 27.012132 108.203680
F 0.000000 27.012132 130.026272
F 2.666663 50.165390 20.913316
F 2.133331 50.165390 42.735907
F 1.599998 50.165390 64.558499
F 1.066665 50.165390 86.381090
F 0.533333 50.165390 108.203680
F 0.000000 50.165390 130.026272
F 29.393786 3.858875 21.566513
F 28.860453 3.858875 43.389104
F 28.327120 3.858875 65.211696
F 27.793788 3.858875 87.034286
F 27.260455 3.858875 108.856877
F 26.727122 3.858875 130.679469
F 29.393786 27.012132 21.566513
F 28.860453 27.012132 43.389104
F 28.327120 27.012132 65.211696
F 27.793788 27.012132 87.034286
F 27.260455 27.012132 108.856877
F 26.727122 27.012132 130.679469
F 29.393786 50.165390 21.566513
F 28.860453 50.165390 43.389104
F 28.327120 50.165390 65.211696
F 27.793788 50.165390 87.034286
F 27.260455 50.165390 108.856877
F 26.727122 50.165390 130.679469
F 2.666663 11.576625 20.913316
F 2.133331 11.576625 42.735907
F 1.599998 11.576625 64.558499
F 1.066665 11.576625 86.381090
F 0.533333 11.576625 108.203680
F 0.000000 11.576625 130.026272
F 2.666663 34.729882 20.913316
F 2.133331 34.729882 42.735907
F 1.599998 34.729882 64.558499
F 1.066665 34.729882 86.381090
F 0.533333 34.729882 108.203680
F 0.000000 34.729882 130.026272
F 2.666663 57.883140 20.913316
F 2.133331 57.883140 42.735907
F 1.599998 57.883140 64.558499
F 1.066665 57.883140 86.381090
F 0.533333 57.883140 108.203680
F 0.000000 57.883140 130.026272
F 29.393786 11.576625 21.566513
F 28.860453 11.576625 43.389104
F 28.327120 11.576625 65.211696
F 27.793788 11.576625 87.034286
F 27.260455 11.576625 108.856877
F 26.727122 11.576625 130.679469
F 29.393786 34.729882 21.566513
F 28.860453 34.729882 43.389104
F 28.327120 34.729882 65.211696
F 27.793788 34.729882 87.034286
F 27.260455 34.729882 108.856877
F 26.727122 34.729882 130.679469
F 29.393786 57.883140 21.566513
F 28.860453 57.883140 43.389104
F 28.327120 57.883140 65.211696
F 27.793788 57.883140 87.034286
F 27.260455 57.883140 108.856877
F 26.727122 57.883140 130.679469
F 2.666663 19.294380 20.913316
F 2.133331 19.294380 42.735908
F 1.599998 19.294380 64.558499
F 1.066665 19.294380 86.381091
F 0.533333 19.294380 108.203681
F 0.000000 19.294380 130.026272
F 2.666663 42.447638 20.913316
F 2.133331 42.447638 42.735908
F 1.599998 42.447638 64.558499
F 1.066665 42.447638 86.381091
F 0.533333 42.447638 108.203681
F 0.000000 42.447638 130.026272
F 2.666663 65.600895 20.913316
F 2.133331 65.600895 42.735908
F 1.599998 65.600895 64.558499
F 1.066665 65.600895 86.381091
F 0.533333 65.600895 108.203681
F 0.000000 65.600895 130.026272
F 29.393786 19.294380 21.566513
F 28.860453 19.294380 43.389105
F 28.327120 19.294380 65.211696
F 27.793788 19.294380 87.034287
F 27.260455 19.294380 108.856878
F 26.727122 19.294380 130.679469
F 29.393786 42.447638 21.566513
F 28.860453 42.447638 43.389105
F 28.327120 42.447638 65.211696
F 27.793788 42.447638 87.034287
F 27.260455 42.447638 108.856878
F 26.727122 42.447638 130.679469
F 29.393786 65.600895 21.566513
F 28.860453 65.600895 43.389105
F 28.327120 65.600895 65.211696
F 27.793788 65.600895 87.034287
F 27.260455 65.600895 108.856878
F 26.727122 65.600895 130.679469
F 11.575698 3.858875 21.131048
F 11.042365 3.858875 42.953640
F 10.509033 3.858875 64.776231
F 9.975700 3.858875 86.598822
F 9.442367 3.858875 108.421414
F 8.909035 3.858875 130.244004
F 11.575698 27.012133 21.131048
F 11.042365 27.012133 42.953640
F 10.509033 27.012133 64.776231
F 9.975700 27.012133 86.598822
F 9.442367 27.012133 108.421414
F 8.909035 27.012133 130.244004
F 11.575698 50.165390 21.131048
F 11.042365 50.165390 42.953640
F 10.509033 50.165390 64.776231
F 9.975700 50.165390 86.598822
F 9.442367 50.165390 108.421414
F 8.909035 50.165390 130.244004
F 38.302821 3.858875 21.784245
F 37.769489 3.858875 43.606837
F 37.236156 3.858875 65.429428
F 36.702823 3.858875 87.252019
F 36.169491 3.858875 109.074610
F 35.636158 3.858875 130.897201
F 38.302821 27.012133 21.784245
F 37.769489 27.012133 43.606837
F 37.236156 27.012133 65.429428
F 36.702823 27.012133 87.252019
F 36.169491 27.012133 109.074610
F 35.636158 27.012133 130.897201
F 38.302821 50.165390 21.784245
F 37.769489 50.165390 43.606837
F 37.236156 50.165390 65.429428
F 36.702823 50.165390 87.252019
F 36.169491 50.165390 109.074610
F 35.636158 50.165390 130.897201
F 11.575698 11.576625 21.131048
F 11.042365 11.576625 42.953640
F 10.509033 11.576625 64.776231
F 9.975700 11.576625 86.598822
F 9.442367 11.576625 108.421414
F 8.909035 11.576625 130.244004
F 11.575698 34.729883 21.131048
F 11.042365 34.729883 42.953640
F 10.509033 34.729883 64.776231
F 9.975700 34.729883 86.598822
F 9.442367 34.729883 108.421414
F 8.909035 34.729883 130.244004
F 11.575698 57.883140 21.131048
F 11.042365 57.883140 42.953640
F 10.509033 57.883140 64.776231
F 9.975700 57.883140 86.598822
F 9.442367 57.883140 108.421414
F 8.909035 57.883140 130.244004
F 38.302821 11.576625 21.784245
F 37.769489 11.576625 43.606837
F 37.236156 11.576625 65.429428
F 36.702823 11.576625 87.252019
F 36.169491 11.576625 109.074610
F 35.636158 11.576625 130.897201
F 38.302821 34.729883 21.784245
F 37.769489 34.729883 43.606837
F 37.236156 34.729883 65.429428
F 36.702823 34.729883 87.252019
F 36.169491 34.729883 109.074610
F 35.636158 34.729883 130.897201
F 38.302821 57.883140 21.784245
F 37.769489 57.883140 43.606837
F 37.236156 57.883140 65.429428
F 36.702823 57.883140 87.252019
F 36.169491 57.883140 109.074610
F 35.636158 57.883140 130.897201
F 11.575698 19.294380 21.131049
F 11.042365 19.294380 42.953640
F 10.509033 19.294380 64.776232
F 9.975700 19.294380 86.598823
F 9.442367 19.294380 108.421414
F 8.909035 19.294380 130.244005
F 11.575698 42.447638 21.131049
F 11.042365 42.447638 42.953640
F 10.509033 42.447638 64.776232
F 9.975700 42.447638 86.598823
F 9.442367 42.447638 108.421414
F 8.909035 42.447638 130.244005
F 11.575698 65.600896 21.131049
F 11.042365 65.600896 42.953640
F 10.509033 65.600896 64.776232
F 9.975700 65.600896 86.598823
F 9.442367 65.600896 108.421414
F 8.909035 65.600896 130.244005
F 38.302821 19.294380 21.784246
F 37.769489 19.294380 43.606837
F 37.236156 19.294380 65.429429
F 36.702823 19.294380 87.252020
F 36.169491 19.294380 109.074610
F 35.636158 19.294380 130.897202
F 38.302821 42.447638 21.784246
F 37.769489 42.447638 43.606837
F 37.236156 42.447638 65.429429
F 36.702823 42.447638 87.252020
F 36.169491 42.447638 109.074610
F 35.636158 42.447638 130.897202
F 38.302821 65.600896 21.784246
F 37.769489 65.600896 43.606837
F 37.236156 65.600896 65.429429
F 36.702823 65.600896 87.252020
F 36.169491 65.600896 109.074610
F 35.636158 65.600896 130.897202
F 20.484744 3.858876 21.348782
F 19.951411 3.858876 43.171374
F 19.418078 3.858876 64.993964
F 18.884746 3.858876 86.816555
F 18.351413 3.858876 108.639147
F 17.818081 3.858876 130.461738
F 20.484744 27.012134 21.348782
F 19.951411 27.012134 43.171374
F 19.418078 27.012134 64.993964
F 18.884746 27.012134 86.816555
F 18.351413 27.012134 108.639147
F 17.818081 27.012134 130.461738
F 20.484744 50.165391 21.348782
F 19.951411 50.165391 43.171374
F 19.418078 50.165391 64.993964
F 18.884746 50.165391 86.816555
F 18.351413 50.165391 108.639147
F 17.818081 50.165391 130.461738
F 47.211866 3.858876 22.001979
F 46.678533 3.858876 43.824570
F 46.145201 3.858876 65.647161
F 45.611868 3.858876 87.469752
F 45.078535 3.858876 109.292344
F 44.545203 3.858876 131.114934
F 47.211866 27.012134 22.001979
F 46.678533 27.012134 43.824570
F 46.145201 27.012134 65.647161
F 45.611868 27.012134 87.469752
F 45.078535 27.012134 109.292344
F 44.545203 27.012134 131.114934
F 47.211866 50.165391 22.001979
F 46.678533 50.165391 43.824570
F 46.145201 50.165391 65.647161
F 45.611868 50.165391 87.469752
F 45.078535 50.165391 109.292344
F 44.545203 50.165391 131.114934
F 20.484744 11.576626 21.348782
F 19.951411 11.576626 43.171374
F 19.418078 11.576626 64.993964
F 18.884746 11.576626 86.816556
F 18.351413 11.576626 108.639147
F 17.818081 11.576626 130.461738
F 20.484744 34.729884 21.348782
F 19.951411 34.729884 43.171374
F 19.418078 34.729884 64.993964
F 18.884746 34.729884 86.816556
F 18.351413 34.729884 108.639147
F 17.818081 34.729884 130.461738
F 20.484744 57.883141 21.348782
F 19.951411 57.883141 43.171374
F 19.418078 57.883141 64.993964
F 18.884746 57.883141 86.816556
F 18.351413 57.883141 108.639147
F 17.818081 57.883141 130.461738
F 47.211866 11.576626 22.001979
F 46.678533 11.576626 43.824570
F 46.145201 11.576626 65.647161
F 45.611868 11.576626 87.469753
F 45.078535 11.576626 109.292344
F 44.545203 11.576626 131.114934
F 47.211866 34.729884 22.001979
F 46.678533 34.729884 43.824570
F 46.145201 34.729884 65.647161
F 45.611868 34.729884 87.469753
F 45.078535 34.729884 109.292344
F 44.545203 34.729884 131.114934
F 47.211866 57.883141 22.001979
F 46.678533 57.883141 43.824570
F 46.145201 57.883141 65.647161
F 45.611868 57.883141 87.469753
F 45.078535 57.883141 109.292344
F 44.545203 57.883141 131.114934
F 20.484744 19.294382 21.348783
F 19.951411 19.294382 43.171374
F 19.418078 19.294382 64.993965
F 18.884746 19.294382 86.816556
F 18.351413 19.294382 108.639147
F 17.818080 19.294382 130.461739
F 20.484744 42.447639 21.348783
F 19.951411 42.447639 43.171374
F 19.418078 42.447639 64.993965
F 18.884746 42.447639 86.816556
F 18.351413 42.447639 108.639147
F 17.818080 42.447639 130.461739
F 20.484744 65.600897 21.348783
F 19.951411 65.600897 43.171374
F 19.418078 65.600897 64.993965
F 18.884746 65.600897 86.816556
F 18.351413 65.600897 108.639147
F 17.818080 65.600897 130.461739
F 47.211866 19.294382 22.001980
F 46.678533 19.294382 43.824570
F 46.145201 19.294382 65.647162
F 45.611868 19.294382 87.469753
F 45.078535 19.294382 109.292344
F 44.545203 19.294382 131.114935
F 47.211866 42.447639 22.001980
F 46.678533 42.447639 43.824570
F 46.145201 42.447639 65.647162
F 45.611868 42.447639 87.469753
F 45.078535 42.447639 109.292344
F 44.545203 42.447639 131.114935
F 47.211866 65.600897 22.001980
F 46.678533 65.600897 43.824570
F 46.145201 65.600897 65.647162
F 45.611868 65.600897 87.469753
F 45.078535 65.600897 109.292344
F 44.545203 65.600897 131.114935
F 2.733342 3.858875 18.185494
F 2.200009 3.858875 40.008085
F 1.666676 3.858875 61.830676
F 1.133344 3.858875 83.653267
F 0.600011 3.858875 105.475858
F 0.066679 3.858875 127.298450
F 2.733342 27.012133 18.185494
F 2.200009 27.012133 40.008085
F 1.666676 27.012133 61.830676
F 1.133344 27.012133 83.653267
F 0.600011 27.012133 105.475858
F 0.066679 27.012133 127.298450
F 2.733342 50.165390 18.185494
F 2.200009 50.165390 40.008085
F 1.666676 50.165390 61.830676
F 1.133344 50.165390 83.653267
F 0.600011 50.165390 105.475858
F 0.066679 50.165390 127.298450
F 29.460464 3.858875 18.838691
F 28.927131 3.858875 40.661282
F 28.393799 3.858875 62.483872
F 27.860466 3.858875 84.306464
F 27.327133 3.858875 106.129055
F 26.793801 3.858875 127.951647
F 29.460464 27.012133 18.838691
F 28.927131 27.012133 40.661282
F 28.393799 27.012133 62.483872
F 27.860466 27.012133 84.306464
F 27.327133 27.012133 106.129055
F 26.793801 27.012133 127.951647
F 29.460464 50.165390 18.838691
F 28.927131 50.165390 40.661282
F 28.393799 50.165390 62.483872
F 27.860466 50.165390 84.306464
F 27.327133 50.165390 106.129055
F 26.793801 50.165390 127.951647
F 2.733342 11.576625 18.185493
F 2.200009 11.576625 40.008085
F 1.666676 11.576625 61.830676
F 1.133344 11.576625 83.653267
F 0.600011 11.576625 105.475858
F 0.066679 11.576625 127.298449
F 2.733342 34.729883 18.185493
F 2.200009 34.729883 40.008085
F 1.666676 34.729883 61.830676
F 1.133344 34.729883 83.653267
F 0.600011 34.729883 105.475858
F 0.066679 34.729883 127.298449
F 2.733342 57.883140 18.185493
F 2.200009 57.883140 40.008085
F 1.666676 57.883140 61.830676
F 1.133344 57.883140 83.653267
F 0.600011 57.883140 105.475858
F 0.066679 57.883140 127.298449
F 29.460464 11.576625 18.838690
F 28.927131 11.576625 40.661282
F 28.393799 11.576625 62.483872
F 27.860466 11.576625 84.306464
F 27.327133 11.576625 106.129055
F 26.793801 11.576625 127.951646
F 29.460464 34.729883 18.838690
F 28.927131 34.729883 40.661282
F 28.393799 34.729883 62.483872
F 27.860466 34.729883 84.306464
F 27.327133 34.729883 106.129055
F 26.793801 34.729883 127.951646
F 29.460464 57.883140 18.838690
F 28.927131 57.883140 40.661282
F 28.393799 57.883140 62.483872
F 27.860466 57.883140 84.306464
F 27.327133 57.883140 106.129055
F 26.793801 57.883140 127.951646
F 2.733342 19.294381 18.185493
F 2.200009 19.294381 40.008084
F 1.666676 19.294381 61.830676
F 1.133344 19.294381 83.653266
F 0.600011 19.294381 105.475857
F 0.066679 19.294381 127.298449
F 2.733342 42.447638 18.185493
F 2.200009 42.447638 40.008084
F 1.666676 42.447638 61.830676
F 1.133344 42.447638 83.653266
F 0.600011 42.447638 105.475857
F 0.066679 42.447638 127.298449
F 2.733342 65.600896 18.185493
F 2.200009 65.600896 40.008084
F 1.666676 65.600896 61.830676
F 1.133344 65.600896 83.653266
F 0.600011 65.600896 105.475857
F 0.066679 65.600896 127.298449
F 29.460464 19.294381 18.838690
F 28.927131 19.294381 40.661281
F 28.393799 19.294381 62.483872
F 27.860466 19.294381 84.306463
F 27.327134 19.294381 106.129054
F 26.793801 19.294381 127.951646
F 29.460464 42.447638 18.838690
F 28.927131 42.447638 40.661281
F 28.393799 42.447638 62.483872
F 27.860466 42.447638 84.306463
F 27.327134 42.447638 106.129054
F 26.793801 42.447638 127.951646
F 29.460464 65.600896 18.838690
F 28.927131 65.600896 40.661281
F 28.393799 65.600896 62.483872
F 27.860466 65.600896 84.306463
F 27.327134 65.600896 106.129054
F 26.793801 65.600896 127.951646
F 11.642378 3.858875 18.403225
F 11.109045 3.858875 40.225817
F 10.575712 3.858875 62.048408
F 10.042380 3.858875 83.871000
F 9.509047 3.858875 105.693590
F 8.975714 3.858875 127.516181
F 11.642378 27.012133 18.403225
F 11.109045 27.012133 40.225817
F 10.575712 27.012133 62.048408
F 10.042380 27.012133 83.871000
F 9.509047 27.012133 105.693590
F 8.975714 27.012133 127.516181
F 11.642378 50.165390 18.403225
F 11.109045 50.165390 40.225817
F 10.575712 50.165390 62.048408
F 10.042380 50.165390 83.871000
F 9.509047 50.165390 105.693590
F 8.975714 50.165390 127.516181
F 38.369501 3.858875 19.056422
F 37.836168 3.858875 40.879014
F 37.302836 3.858875 62.701605
F 36.769503 3.858875 84.524196
F 36.236170 3.858875 106.346787
F 35.702838 3.858875 128.169378
F 38.369501 27.012133 19.056422
F 37.836168 27.012133 40.879014
F 37.302836 27.012133 62.701605
F 36.769503 27.012133 84.524196
F 36.236170 27.012133 106.346787
F 35.702838 27.012133 128.169378
F 38.369501 50.165390 19.056422
F 37.836168 50.165390 40.879014
F 37.302836 50.165390 62.701605
F 36.769503 50.165390 84.524196
F 36.236170 50.165390 106.346787
F 35.702838 50.165390 128.169378
F 11.642378 11.576625 18.403225
F 11.109045 11.576625 40.225817
F 10.575712 11.576625 62.048408
F 10.042380 11.576625 83.870999
F 9.509047 11.576625 105.693590
F 8.975714 11.576625 127.516181
F 11.642378 34.729883 18.403225
F 11.109045 34.729883 40.225817
F 10.575712 34.729883 62.048408
F 10.042380 34.729883 83.870999
F 9.509047 34.729883 105.693590
F 8.975714 34.729883 127.516181
F 11.642378 57.883140 18.403225
F 11.109045 57.883140 40.225817
F 10.575712 57.883140 62.048408
F 10.042380 57.883140 83.870999
F 9.509047 57.883140 105.693590
F 8.975714 57.883140 127.516181
F 38.369501 11.576625 19.056422
F 37.836168 11.576625 40.879014
F 37.302836 11.576625 62.701605
F 36.769503 11.576625 84.524195
F 36.236170 11.576625 106.346787
F 35.702838 11.576625 128.169378
F 38.369501 34.729883 19.056422
F 37.836168 34.729883 40.879014
F 37.302836 34.729883 62.701605
F 36.769503 34.729883 84.524195
F 36.236170 34.729883 106.346787
F 35.702838 34.729883 128.169378
F 38.369501 57.883140 19.056422
F 37.836168 57.883140 40.879014
F 37.302836 57.883140 62.701605
F 36.769503 57.883140 84.524195
F 36.236170 57.883140 106.346787
F 35.702838 57.883140 128.169378
F 11.642378 19.294381 18.403225
F 11.109045 19.294381 40.225816
F 10.575712 19.294381 62.048408
F 10.042380 19.294381 83.870999
F 9.509047 19.294381 105.693589
F 8.975714 19.294381 127.516181
F 11.642378 42.447638 18.403225
F 11.109045 42.447638 40.225816
F 10.575712 42.447638 62.048408
F 10.042380 42.447638 83.870999
F 9.509047 42.447638 105.693589
F 8.975714 42.447638 127.516181
F 11.642378 65.600896 18.403225
F 11.109045 65.600896 40.225816
F 10.575712 65.600896 62.048408
F 10.042380 65.600896 83.870999
F 9.509047 65.600896 105.693589
F 8.975714 65.600896 127.516181
F 38.369501 19.294381 19.056422
F 37.836168 19.294381 40.879013
F 37.302836 19.294381 62.701605
F 36.769503 19.294381 84.524195
F 36.236170 19.294381 106.346786
F 35.702838 19.294381 128.169378
F 38.369501 42.447638 19.056422
F 37.836168 42.447638 40.879013
F 37.302836 42.447638 62.701605
F 36.769503 42.447638 84.524195
F 36.236170 42.447638 106.346786
F 35.702838 42.447638 128.169378
F 38.369501 65.600896 19.056422
F 37.836168 65.600896 40.879013
F 37.302836 65.600896 62.701605
F 36.769503 65.600896 84.524195
F 36.236170 65.600896 106.346786
F 35.702838 65.600896 128.169378
F 20.551422 3.858876 18.620957
F 20.018090 3.858876 40.443548
F 19.484757 3.858876 62.266139
F 18.951424 3.858876 84.088731
F 18.418092 3.858876 105.911322
F 17.884759 3.858876 127.733913
F 20.551422 27.012133 18.620957
F 20.018090 27.012133 40.443548
F 19.484757 27.012133 62.266139
F 18.951424 27.012133 84.088731
F 18.418092 27.012133 105.911322
F 17.884759 27.012133 127.733913
F 20.551422 50.165391 18.620957
F 20.018090 50.165391 40.443548
F 19.484757 50.165391 62.266139
F 18.951424 50.165391 84.088731
F 18.418092 50.165391 105.911322
F 17.884759 50.165391 127.733913
F 47.278545 3.858876 19.274153
F 46.745212 3.858876 41.096745
F 46.211879 3.858876 62.919336
F 45.678547 3.858876 84.741928
F 45.145214 3.858876 106.564519
F 44.611881 3.858876 128.387109
F 47.278545 27.012133 19.274153
F 46.745212 27.012133 41.096745
F 46.211879 27.012133 62.919336
F 45.678547 27.012133 84.741928
F 45.145214 27.012133 106.564519
F 44.611881 27.012133 128.387109
F 47.278545 50.165391 19.274153
F 46.745212 50.165391 41.096745
F 46.211879 50.165391 62.919336
F 45.678547 50.165391 84.741928
F 45.145214 50.165391 106.564519
F 44.611881 50.165391 128.387109
F 20.551422 11.576626 18.620957
F 20.018090 11.576626 40.443548
F 19.484757 11.576626 62.266139
F 18.951424 11.576626 84.088730
F 18.418092 11.576626 105.911322
F 17.884759 11.576626 127.733913
F 20.551422 34.729883 18.620957
F 20.018090 34.729883 40.443548
F 19.484757 34.729883 62.266139
F 18.951424 34.729883 84.088730
F 18.418092 34.729883 105.911322
F 17.884759 34.729883 127.733913
F 20.551422 57.883141 18.620957
F 20.018090 57.883141 40.443548
F 19.484757 57.883141 62.266139
F 18.951424 57.883141 84.088730
F 18.418092 57.883141 105.911322
F 17.884759 57.883141 127.733913
F 47.278545 11.576626 19.274153
F 46.745212 11.576626 41.096745
F 46.211879 11.576626 62.919336
F 45.678547 11.576626 84.741927
F 45.145214 11.576626 106.564519
F 44.611881 11.576626 128.387109
F 47.278545 34.729883 19.274153
F 46.745212 34.729883 41.096745
F 46.211879 34.729883 62.919336
F 45.678547 34.729883 84.741927
F 45.145214 34.729883 106.564519
F 44.611881 34.729883 128.387109
F 47.278545 57.883141 19.274153
F 46.745212 57.883141 41.096745
F 46.211879 57.883141 62.919336
F 45.678547 57.883141 84.741927
F 45.145214 57.883141 106.564519
F 44.611881 57.883141 128.387109
F 20.551422 19.294381 18.620957
F 20.018090 19.294381 40.443547
F 19.484757 19.294381 62.266139
F 18.951424 19.294381 84.088730
F 18.418092 19.294381 105.911321
F 17.884759 19.294381 127.733913
F 20.551422 42.447639 18.620957
F 20.018090 42.447639 40.443547
F 19.484757 42.447639 62.266139
F 18.951424 42.447639 84.088730
F 18.418092 42.447639 105.911321
F 17.884759 42.447639 127.733913
F 20.551422 65.600896 18.620957
F 20.018090 65.600896 40.443547
F 19.484757 65.600896 62.266139
F 18.951424 65.600896 84.088730
F 18.418092 65.600896 105.911321
F 17.884759 65.600896 127.733913
F 47.278545 19.294381 19.274153
F 46.745212 19.294381 41.096744
F 46.211879 19.294381 62.919336
F 45.678547 19.294381 84.741927
F 45.145214 19.294381 106.564518
F 44.611881 19.294381 128.387109
F 47.278545 42.447639 19.274153
F 46.745212 42.447639 41.096744
F 46.211879 42.447639 62.919336
F 45.678547 42.447639 84.741927
F 45.145214 42.447639 106.564518
F 44.611881 42.447639 128.387109
F 47.278545 65.600896 19.274153
F 46.745212 65.600896 41.096744
F 46.211879 65.600896 62.919336
F 45.678547 65.600896 84.741927
F 45.145214 65.600896 106.564518
F 44.611881 65.600896 128.387109
F 2.822221 1.286291 14.548395
F 2.288888 1.286291 36.370986
F 1.755555 1.286291 58.193576
F 1.222223 1.286291 80.016168
F 0.688890 1.286291 101.838759
F 0.155557 1.286291 123.661351
F 2.822221 24.439549 14.548395
F 2.288888 24.439549 36.370986
F 1.755555 24.439549 58.193576
F 1.222223 24.439549 80.016168
F 0.688890 24.439549 101.838759
F 0.155557 24.439549 123.661351
F 2.822221 47.592806 14.548395
F 2.288888 47.592806 36.370986
F 1.755555 47.592806 58.193576
F 1.222223 47.592806 80.016168
F 0.688890 47.592806 101.838759
F 0.155557 47.592806 123.661351
F 29.549343 1.286291 15.201592
F 29.016010 1.286291 37.024182
F 28.482678 1.286291 58.846773
F 27.949345 1.286291 80.669365
F 27.416012 1.286291 102.491956
F 26.882680 1.286291 124.314548
F 29.549343 24.439549 15.201592
F 29.016010 24.439549 37.024182
F 28.482678 24.439549 58.846773
F 27.949345 24.439549 80.669365
F 27.416012 24.439549 102.491956
F 26.882680 24.439549 124.314548
F 29.549343 47.592806 15.201592
F 29.016010 47.592806 37.024182
F 28.482678 47.592806 58.846773
F 27.949345 47.592806 80.669365
F 27.416012 47.592806 102.491956
F 26.882680 47.592806 124.314548
F 2.822221 9.004040 14.548395
F 2.288888 9.004040 36.370986
F 1.755555 9.004040 58.193576
F 1.222223 9.004040 80.016168
F 0.688890 9.004040 101.838759
F 0.155557 9.004040 123.661351
F 2.822221 32.157298 14.548395
F 2.288888 32.157298 36.370986
F 1.755555 32.157298 58.193576
F 1.222223 32.157298 80.016168
F 0.688890 32.157298 101.838759
F 0.155557 32.157298 123.661351
F 2.822221 55.310555 14.548395
F 2.288888 55.310555 36.370986
F 1.755555 55.310555 58.193576
F 1.222223 55.310555 80.016168
F 0.688890 55.310555 101.838759
F 0.155557 55.310555 123.661351
F 29.549343 9.004040 15.201592
F 29.016010 9.004040 37.024182
F 28.482678 9.004040 58.846773
F 27.949345 9.004040 80.669365
F 27.416012 9.004040 102.491956
F 26.882680 9.004040 124.314548
F 29.549343 32.157298 15.201592
F 29.016010 32.157298 37.024182
F 28.482678 32.157298 58.846773
F 27.949345 32.157298 80.669365
F 27.416012 32.157298 102.491956
F 26.882680 32.157298 124.314548
F 29.549343 55.310555 15.201592
F 29.016010 55.310555 37.024182
F 28.482678 55.310555 58.846773
F 27.949345 55.310555 80.669365
F 27.416012 55.310555 102.491956
F 26.882680 55.310555 124.314548
F 2.822221 16.721796 14.548394
F 2.288888 16.721796 36.370985
F 1.755555 16.721796 58.193576
F 1.222223 16.721796 80.016167
F 0.688890 16.721796 101.838758
F 0.155557 16.721796 123.661350
F 2.822221 39.875053 14.548394
F 2.288888 39.875053 36.370985
F 1.755555 39.875053 58.193576
F 1.222223 39.875053 80.016167
F 0.688890 39.875053 101.838758
F 0.155557 39.875053 123.661350
F 2.822221 63.028311 14.548394
F 2.288888 63.028311 36.370985
F 1.755555 63.028311 58.193576
F 1.222223 63.028311 80.016167
F 0.688890 63.028311 101.838758
F 0.155557 63.028311 123.661350
F 29.549343 16.721796 15.201591
F 29.016010 16.721796 37.024181
F 28.482678 16.721796 58.846773
F 27.949345 16.721796 80.669364
F 27.416012 16.721796 102.491955
F 26.882680 16.721796 124.314547
F 29.549343 39.875053 15.201591
F 29.016010 39.875053 37.024181
F 28.482678 39.875053 58.846773
F 27.949345 39.875053 80.669364
F 27.416012 39.875053 102.491955
F 26.882680 39.875053 124.314547
F 29.549343 63.028311 15.201591
F 29.016010 63.028311 37.024181
F 28.482678 63.028311 58.846773
F 27.949345 63.028311 80.669364
F 27.416012 63.028311 102.491955
F 26.882680 63.028311 124.314547
F 11.731256 1.286291 14.766127
F 11.197924 1.286291 36.588718
F 10.664591 1.286291 58.411309
F 10.131258 1.286291 80.233900
F 9.597926 1.286291 102.056491
F 9.064593 1.286291 123.879082
F 11.731256 24.439548 14.766127
F 11.197924 24.439548 36.588718
F 10.664591 24.439548 58.411309
F 10.131258 24.439548 80.233900
F 9.597926 24.439548 102.056491
F 9.064593 24.439548 123.879082
F 11.731256 47.592806 14.766127
F 11.197924 47.592806 36.588718
F 10.664591 47.592806 58.411309
F 10.131258 47.592806 80.233900
F 9.597926 47.592806 102.056491
F 9.064593 47.592806 123.879082
F 38.458379 1.286291 15.419324
F 37.925046 1.286291 37.241915
F 37.391713 1.286291 59.064505
F 36.858381 1.286291 80.887097
F 36.325048 1.286291 102.709688
F 35.791715 1.286291 124.532279
F 38.458379 24.439548 15.419324
F 37.925046 24.439548 37.241915
F 37.391713 24.439548 59.064505
F 36.858381 24.439548 80.887097
F 36.325048 24.439548 102.709688
F 35.791715 24.439548 124.532279
F 38.458379 47.592806 15.419324
F 37.925046 47.592806 37.241915
F 37.391713 47.592806 59.064505
F 36.858381 47.592806 80.887097
F 36.325048 47.592806 102.709688
F 35.791715 47.592806 124.532279
F 11.731256 9.004040 14.766127
F 11.197924 9.004040 36.588718
F 10.664591 9.004040 58.411309
F 10.131258 9.004040 80.233900
F 9.597926 9.004040 102.056491
F 9.064593 9.004040 123.879083
F 11.731256 32.157298 14.766127
F 11.197924 32.157298 36.588718
F 10.664591 32.157298 58.411309
F 10.131258 32.157298 80.233900
F 9.597926 32.157298 102.056491
F 9.064593 32.157298 123.879083
F 11.731256 55.310555 14.766127
F 11.197924 55.310555 36.588718
F 10.664591 55.310555 58.411309
F 10.131258 55.310555 80.233900
F 9.597926 55.310555 102.056491
F 9.064593 55.310555 123.879083
F 38.458379 9.004040 15.419324
F 37.925046 9.004040 37.241915
F 37.391713 9.004040 59.064505
F 36.858381 9.004040 80.887097
F 36.325048 9.004040 102.709688
F 35.791715 9.004040 124.532280
F 38.458379 32.157298 15.419324
F 37.925046 32.157298 37.241915
F 37.391713 32.157298 59.064505
F 36.858381 32.157298 80.887097
F 36.325048 32.157298 102.709688
F 35.791715 32.157298 124.532280
F 38.458379 55.310555 15.419324
F 37.925046 55.310555 37.241915
F 37.391713 55.310555 59.064505
F 36.858381 55.310555 80.887097
F 36.325048 55.310555 102.709688
F 35.791715 55.310555 124.532280
F 11.731256 16.721795 14.766126
F 11.197924 16.721795 36.588717
F 10.664591 16.721795 58.411309
F 10.131258 16.721795 80.233899
F 9.597926 16.721795 102.056490
F 9.064593 16.721795 123.879082
F 11.731256 39.875053 14.766126
F 11.197924 39.875053 36.588717
F 10.664591 39.875053 58.411309
F 10.131258 39.875053 80.233899
F 9.597926 39.875053 102.056490
F 9.064593 39.875053 123.879082
F 11.731256 63.028310 14.766126
F 11.197924 63.028310 36.588717
F 10.664591 63.028310 58.411309
F 10.131258 63.028310 80.233899
F 9.597926 63.028310 102.056490
F 9.064593 63.028310 123.879082
F 38.458379 16.721795 15.419323
F 37.925046 16.721795 37.241914
F 37.391713 16.721795 59.064505
F 36.858381 16.721795 80.887096
F 36.325048 16.721795 102.709687
F 35.791715 16.721795 124.532279
F 38.458379 39.875053 15.419323
F 37.925046 39.875053 37.241914
F 37.391713 39.875053 59.064505
F 36.858381 39.875053 80.887096
F 36.325048 39.875053 102.709687
F 35.791715 39.875053 124.532279
F 38.458379 63.028310 15.419323
F 37.925046 63.028310 37.241914
F 37.391713 63.028310 59.064505
F 36.858381 63.028310 80.887096
F 36.325048 63.028310 102.709687
F 35.791715 63.028310 124.532279
F 20.640300 1.286290 14.983857
F 20.106967 1.286290 36.806449
F 19.573635 1.286290 58.629040
F 19.040302 1.286290 80.451631
F 18.506970 1.286290 102.274222
F 17.973637 1.286290 124.096813
F 20.640300 24.439547 14.983857
F 20.106967 24.439547 36.806449
F 19.573635 24.439547 58.629040
F 19.040302 24.439547 80.451631
F 18.506970 24.439547 102.274222
F 17.973637 24.439547 124.096813
F 20.640300 47.592805 14.983857
F 20.106967 47.592805 36.806449
F 19.573635 47.592805 58.629040
F 19.040302 47.592805 80.451631
F 18.506970 47.592805 102.274222
F 17.973637 47.592805 124.096813
F 47.367423 1.286290 15.637054
F 46.834091 1.286290 37.459646
F 46.300758 1.286290 59.282237
F 45.767425 1.286290 81.104828
F 45.234093 1.286290 102.927419
F 44.700760 1.286290 124.750010
F 47.367423 24.439547 15.637054
F 46.834091 24.439547 37.459646
F 46.300758 24.439547 59.282237
F 45.767425 24.439547 81.104828
F 45.234093 24.439547 102.927419
F 44.700760 24.439547 124.750010
F 47.367423 47.592805 15.637054
F 46.834091 47.592805 37.459646
F 46.300758 47.592805 59.282237
F 45.767425 47.592805 81.104828
F 45.234093 47.592805 102.927419
F 44.700760 47.592805 124.750010
F 20.640300 9.004039 14.983857
F 20.106967 9.004039 36.806449
F 19.573635 9.004039 58.629040
F 19.040302 9.004039 80.451632
F 18.506970 9.004039 102.274222
F 17.973637 9.004039 124.096813
F 20.640300 32.157296 14.983857
F 20.106967 32.157296 36.806449
F 19.573635 32.157296 58.629040
F 19.040302 32.157296 80.451632
F 18.506970 32.157296 102.274222
F 17.973637 32.157296 124.096813
F 20.640300 55.310554 14.983857
F 20.106967 55.310554 36.806449
F 19.573635 55.310554 58.629040
F 19.040302 55.310554 80.451632
F 18.506970 55.310554 102.274222
F 17.973637 55.310554 124.096813
F 47.367423 9.004039 15.637054
F 46.834091 9.004039 37.459646
F 46.300758 9.004039 59.282237
F 45.767425 9.004039 81.104829
F 45.234093 9.004039 102.927419
F 44.700760 9.004039 124.750010
F 47.367423 32.157296 15.637054
F 46.834091 32.157296 37.459646
F 46.300758 32.157296 59.282237
F 45.767425 32.157296 81.104829
F 45.234093 32.157296 102.927419
F 44.700760 32.157296 124.750010
F 47.367423 55.310554 15.637054
F 46.834091 55.310554 37.459646
F 46.300758 55.310554 59.282237
F 45.767425 55.310554 81.104829
F 45.234093 55.310554 102.927419
F 44.700760 55.310554 124.750010
F 20.640300 16.721794 14.983857
F 20.106967 16.721794 36.806448
F 19.573635 16.721794 58.629039
F 19.040302 16.721794 80.451631
F 18.506970 16.721794 102.274221
F 17.973637 16.721794 124.096812
F 20.640300 39.875052 14.983857
F 20.106967 39.875052 36.806448
F 19.573635 39.875052 58.629039
F 19.040302 39.875052 80.451631
F 18.506970 39.875052 102.274221
F 17.973637 39.875052 124.096812
F 20.640300 63.028309 14.983857
F 20.106967 63.028309 36.806448
F 19.573635 63.028309 58.629039
F 19.040302 63.028309 80.451631
F 18.506970 63.028309 102.274221
F 17.973637 63.028309 124.096812
F 47.367423 16.721794 15.637054
F 46.834091 16.721794 37.459645
F 46.300758 16.721794 59.282236
F 45.767425 16.721794 81.104828
F 45.234093 16.721794 102.927418
F 44.700760 16.721794 124.750009
F 47.367423 39.875052 15.637054
F 46.834091 39.875052 37.459645
F 46.300758 39.875052 59.282236
F 45.767425 39.875052 81.104828
F 45.234093 39.875052 102.927418
F 44.700760 39.875052 124.750009
F 47.367423 63.028309 15.637054
F 46.834091 63.028309 37.459645
F 46.300758 63.028309 59.282236
F 45.767425 63.028309 81.104828
F 45.234093 63.028309 102.927418
F 44.700760 63.028309 124.750009
F 4.960603 7.717750 18.239927
F 4.427270 7.717750 40.062518
F 3.893937 7.717750 61.885109
F 3.360605 7.717750 83.707701
F 2.827272 7.717750 105.530291
F 2.293939 7.717750 127.352883
F 4.960603 30.871007 18.239927
F 4.427270 30.871007 40.062518
F 3.893937 30.871007 61.885109
F 3.360605 30.871007 83.707701
F 2.827272 30.871007 105.530291
F 2.293939 30.871007 127.352883
F 4.960603 54.024265 18.239927
F 4.427270 54.024265 40.062518
F 3.893937 54.024265 61.885109
F 3.360605 54.024265 83.707701
F 2.827272 54.024265 105.530291
F 2.293939 54.024265 127.352883
F 31.687725 7.717750 18.893124
F 31.154392 7.717750 40.715715
F 30.621060 7.717750 62.538306
F 30.087727 7.717750 84.360897
F 29.554394 7.717750 106.183488
F 29.021062 7.717750 128.006080
F 31.687725 30.871007 18.893124
F 31.154392 30.871007 40.715715
F 30.621060 30.871007 62.538306
F 30.087727 30.871007 84.360897
F 29.554394 30.871007 106.183488
F 29.021062 30.871007 128.006080
F 31.687725 54.024265 18.893124
F 31.154392 54.024265 40.715715
F 30.621060 54.024265 62.538306
F 30.087727 54.024265 84.360897
F 29.554394 54.024265 106.183488
F 29.021062 54.024265 128.006080
F 4.960603 15.435503 18.239926
F 4.427270 15.435503 40.062517
F 3.893937 15.435503 61.885108
F 3.360605 15.435503 83.707700
F 2.827272 15.435503 105.530290
F 2.293940 15.435503 127.352882
F 4.960603 38.588760 18.239926
F 4.427270 38.588760 40.062517
F 3.893937 38.588760 61.885108
F 3.360605 38.588760 83.707700
F 2.827272 38.588760 105.530290
F 2.293940 38.588760 127.352882
F 4.960603 61.742018 18.239926
F 4.427270 61.742018 40.062517
F 3.893937 61.742018 61.885108
F 3.360605 61.742018 83.707700
F 2.827272 61.742018 105.530290
F 2.293940 61.742018 127.352882
F 31.687725 15.435503 18.893123
F 31.154392 15.435503 40.715714
F 30.621060 15.435503 62.538305
F 30.087727 15.435503 84.360896
F 29.554394 15.435503 106.183487
F 29.021062 15.435503 128.006079
F 31.687725 38.588760 18.893123
F 31.154392 38.588760 40.715714
F 30.621060 38.588760 62.538305
F 30.087727 38.588760 84.360896
F 29.554394 38.588760 106.183487
F 29.021062 38.588760 128.006079
F 31.687725 61.742018 18.893123
F 31.154392 61.742018 40.715714
F 30.621060 61.742018 62.538305
F 30.087727 61.742018 84.360896
F 29.554394 61.742018 106.183487
F 29.021062 61.742018 128.006079
F 4.960603 0.000000 18.239926
F 4.427270 0.000000 40.062518
F 3.893937 0.000000 61.885109
F 3.360605 0.000000 83.707701
F 2.827272 0.000000 105.530291
F 2.293940 0.000000 127.352882
F 4.960603 23.153258 18.239926
F 4.427270 23.153258 40.062518
F 3.893937 23.153258 61.885109
F 3.360605 23.153258 83.707701
F 2.827272 23.153258 105.530291
F 2.293940 23.153258 127.352882
F 4.960603 46.306515 18.239926
F 4.427270 46.306515 40.062518
F 3.893937 46.306515 61.885109
F 3.360605 46.306515 83.707701
F 2.827272 46.306515 105.530291
F 2.293940 46.306515 127.352882
F 31.687725 0.000000 18.893123
F 31.154392 0.000000 40.715715
F 30.621060 0.000000 62.538306
F 30.087727 0.000000 84.360897
F 29.554394 0.000000 106.183488
F 29.021062 0.000000 128.006079
F 31.687725 23.153258 18.893123
F 31.154392 23.153258 40.715715
F 30.621060 23.153258 62.538306
F 30.087727 23.153258 84.360897
F 29.554394 23.153258 106.183488
F 29.021062 23.153258 128.006079
F 31.687725 46.306515 18.893123
F 31.154392 46.306515 40.715715
F 30.621060 46.306515 62.538306
F 30.087727 46.306515 84.360897
F 29.554394 46.306515 106.183488
F 29.021062 46.306515 128.006079
F 13.869640 7.717750 18.457659
F 13.336308 7.717750 40.280250
F 12.802975 7.717750 62.102841
F 12.269643 7.717750 83.925433
F 11.736310 7.717750 105.748023
F 11.202977 7.717750 127.570614
F 13.869640 30.871007 18.457659
F 13.336308 30.871007 40.280250
F 12.802975 30.871007 62.102841
F 12.269643 30.871007 83.925433
F 11.736310 30.871007 105.748023
F 11.202977 30.871007 127.570614
F 13.869640 54.024265 18.457659
F 13.336308 54.024265 40.280250
F 12.802975 54.024265 62.102841
F 12.269643 54.024265 83.925433
F 11.736310 54.024265 105.748023
F 11.202977 54.024265 127.570614
F 40.596763 7.717750 19.110856
F 40.063430 7.717750 40.933447
F 39.530097 7.717750 62.756038
F 38.996765 7.717750 84.578630
F 38.463432 7.717750 106.401220
F 37.930100 7.717750 128.223811
F 40.596763 30.871007 19.110856
F 40.063430 30.871007 40.933447
F 39.530097 30.871007 62.756038
F 38.996765 30.871007 84.578630
F 38.463432 30.871007 106.401220
F 37.930100 30.871007 128.223811
F 40.596763 54.024265 19.110856
F 40.063430 54.024265 40.933447
F 39.530097 54.024265 62.756038
F 38.996765 54.024265 84.578630
F 38.463432 54.024265 106.401220
F 37.930100 54.024265 128.223811
F 13.869641 15.435502 18.457657
F 13.336308 15.435502 40.280249
F 12.802975 15.435502 62.102840
F 12.269643 15.435502 83.925432
F 11.736310 15.435502 105.748022
F 11.202977 15.435502 127.570613
F 13.869641 38.588760 18.457657
F 13.336308 38.588760 40.280249
F 12.802975 38.588760 62.102840
F 12.269643 38.588760 83.925432
F 11.736310 38.588760 105.748022
F 11.202977 38.588760 127.570613
F 13.869641 61.742017 18.457657
F 13.336308 61.742017 40.280249
F 12.802975 61.742017 62.102840
F 12.269643 61.742017 83.925432
F 11.736310 61.742017 105.748022
F 11.202977 61.742017 127.570613
F 40.596763 15.435502 19.110854
F 40.063430 15.435502 40.933446
F 39.530098 15.435502 62.756037
F 38.996765 15.435502 84.578629
F 38.463432 15.435502 106.401219
F 37.930100 15.435502 128.223810
F 40.596763 38.588760 19.110854
F 40.063430 38.588760 40.933446
F 39.530098 38.588760 62.756037
F 38.996765 38.588760 84.578629
F 38.463432 38.588760 106.401219
F 37.930100 38.588760 128.223810
F 40.596763 61.742017 19.110854
F 40.063430 61.742017 40.933446
F 39.530098 61.742017 62.756037
F 38.996765 61.742017 84.578629
F 38.463432 61.742017 106.401219
F 37.930100 61.742017 128.223810
F 13.869640 0.000000 18.457658
F 13.336308 0.000000 40.280250
F 12.802975 0.000000 62.102841
F 12.269643 0.000000 83.925433
F 11.736310 0.000000 105.748023
F 11.202977 0.000000 127.570614
F 13.869640 23.153258 18.457658
F 13.336308 23.153258 40.280250
F 12.802975 23.153258 62.102841
F 12.269643 23.153258 83.925433
F 11.736310 23.153258 105.748023
F 11.202977 23.153258 127.570614
F 13.869640 46.306515 18.457658
F 13.336308 46.306515 40.280250
F 12.802975 46.306515 62.102841
F 12.269643 46.306515 83.925433
F 11.736310 46.306515 105.748023
F 11.202977 46.306515 127.570614
F 40.596763 0.000000 19.110855
F 40.063430 0.000000 40.933447
F 39.530097 0.000000 62.756038
F 38.996765 0.000000 84.578630
F 38.463432 0.000000 106.401220
F 37.930100 0.000000 128.223811
F 40.596763 23.153258 19.110855
F 40.063430 23.153258 40.933447
F 39.530097 23.153258 62.756038
F 38.996765 23.153258 84.578630
F 38.463432 23.153258 106.401220
F 37.930100 23.153258 128.223811
F 40.596763 46.306515 19.110855
F 40.063430 46.306515 40.933447
F 39.530097 46.306515 62.756038
F 38.996765 46.306515 84.578630
F 38.463432 46.306515 106.401220
F 37.930100 46.306515 128.223811
F 22.778685 7.717750 18.675391
F 22.245353 7.717750 40.497981
F 21.712020 7.717750 62.320573
F 21.178687 7.717750 84.143164
F 20.645355 7.717750 105.965755
F 20.112022 7.717750 127.788347
F 22.778685 30.871008 18.675391
F 22.245353 30.871008 40.497981
F 21.712020 30.871008 62.320573
F 21.178687 30.871008 84.143164
F 20.645355 30.871008 105.965755
F 20.112022 30.871008 127.788347
F 22.778685 54.024265 18.675391
F 22.245353 54.024265 40.497981
F 21.712020 54.024265 62.320573
F 21.178687 54.024265 84.143164
F 20.645355 54.024265 105.965755
F 20.112022 54.024265 127.788347
F 49.505808 7.717750 19.328588
F 48.972475 7.717750 41.151178
F 48.439142 7.717750 62.973770
F 47.905810 7.717750 84.796361
F 47.372477 7.717750 106.618952
F 46.839144 7.717750 128.441543
F 49.505808 30.871008 19.328588
F 48.972475 30.871008 41.151178
F 48.439142 30.871008 62.973770
F 47.905810 30.871008 84.796361
F 47.372477 30.871008 106.618952
F 46.839144 30.871008 128.441543
F 49.505808 54.024265 19.328588
F 48.972475 54.024265 41.151178
F 48.439142 54.024265 62.973770
F 47.905810 54.024265 84.796361
F 47.372477 54.024265 106.618952
F 46.839144 54.024265 128.441543
F 22.778685 15.435503 18.675390
F 22.245353 15.435503 40.497980
F 21.712020 15.435503 62.320572
F 21.178687 15.435503 84.143163
F 20.645355 15.435503 105.965754
F 20.112022 15.435503 127.788346
F 22.778685 38.588760 18.675390
F 22.245353 38.588760 40.497980
F 21.712020 38.588760 62.320572
F 21.178687 38.588760 84.143163
F 20.645355 38.588760 105.965754
F 20.112022 38.588760 127.788346
F 22.778685 61.742018 18.675390
F 22.245353 61.742018 40.497980
F 21.712020 61.742018 62.320572
F 21.178687 61.742018 84.143163
F 20.645355 61.742018 105.965754
F 20.112022 61.742018 127.788346
F 49.505808 15.435503 19.328587
F 48.972475 15.435503 41.151177
F 48.439142 15.435503 62.973769
F 47.905810 15.435503 84.796360
F 47.372477 15.435503 106.618951
F 46.839144 15.435503 128.441542
F 49.505808 38.588760 19.328587
F 48.972475 38.588760 41.151177
F 48.439142 38.588760 62.973769
F 47.905810 38.588760 84.796360
F 47.372477 38.588760 106.618951
F 46.839144 38.588760 128.441542
F 49.505808 61.742018 19.328587
F 48.972475 61.742018 41.151177
F 48.439142 61.742018 62.973769
F 47.905810 61.742018 84.796360
F 47.372477 61.742018 106.618951
F 46.839144 61.742018 128.441542
F 22.778685 0.000001 18.675391
F 22.245353 0.000001 40.497981
F 21.712020 0.000001 62.320572
F 21.178687 0.000001 84.143164
F 20.645355 0.000001 105.965755
F 20.112022 0.000001 127.788347
F 22.778685 23.153258 18.675391
F 22.245353 23.153258 40.497981
F 21.712020 23.153258 62.320572
F 21.178687 23.153258 84.143164
F 20.645355 23.153258 105.965755
F 20.112022 23.153258 127.788347
F 22.778685 46.306516 18.675391
F 22.245353 46.306516 40.497981
F 21.712020 46.306516 62.320572
F 21.178687 46.306516 84.143164
F 20.645355 46.306516 105.965755
F 20.112022 46.306516 127.788347
F 49.505808 0.000001 19.328588
F 48.972475 0.000001 41.151178
F 48.439142 0.000001 62.973769
F 47.905810 0.000001 84.796361
F 47.372477 0.000001 106.618952
F 46.839144 0.000001 128.441543
F 49.505808 23.153258 19.328588
F 48.972475 23.153258 41.151178
F 48.439142 23.153258 62.973769
F 47.905810 23.153258 84.796361
F 47.372477 23.153258 106.618952
F 46.839144 23.153258 128.441543
F 49.505808 46.306516 19.328588
F 48.972475 46.306516 41.151178
F 48.439142 46.306516 62.973769
F 47.905810 46.306516 84.796361
F 47.372477 46.306516 106.618952
F 46.839144 46.306516 128.441543
F 5.049477 5.145166 14.602828
F 4.516145 5.145166 36.425419
F 3.982812 5.145166 58.248010
F 3.449480 5.145166 80.070601
F 2.916147 5.145166 101.893192
F 2.382814 5.145166 123.715784
F 5.049477 28.298423 14.602828
F 4.516145 28.298423 36.425419
F 3.982812 28.298423 58.248010
F 3.449480 28.298423 80.070601
F 2.916147 28.298423 101.893192
F 2.382814 28.298423 123.715784
F 5.049477 51.451681 14.602828
F 4.516145 51.451681 36.425419
F 3.982812 51.451681 58.248010
F 3.449480 51.451681 80.070601
F 2.916147 51.451681 101.893192
F 2.382814 51.451681 123.715784
F 31.776600 5.145166 15.256025
F 31.243267 5.145166 37.078615
F 30.709934 5.145166 58.901207
F 30.176602 5.145166 80.723798
F 29.643269 5.145166 102.546389
F 29.109937 5.145166 124.368981
F 31.776600 28.298423 15.256025
F 31.243267 28.298423 37.078615
F 30.709934 28.298423 58.901207
F 30.176602 28.298423 80.723798
F 29.643269 28.298423 102.546389
F 29.109937 28.298423 124.368981
F 31.776600 51.451681 15.256025
F 31.243267 51.451681 37.078615
F 30.709934 51.451681 58.901207
F 30.176602 51.451681 80.723798
F 29.643269 51.451681 102.546389
F 29.109937 51.451681 124.368981
F 5.049478 12.862918 14.602827
F 4.516145 12.862918 36.425418
F 3.982812 12.862918 58.248009
F 3.449480 12.862918 80.070600
F 2.916147 12.862918 101.893192
F 2.382814 12.862918 123.715783
F 5.049478 36.016175 14.602827
F 4.516145 36.016175 36.425418
F 3.982812 36.016175 58.248009
F 3.449480 36.016175 80.070600
F 2.916147 36.016175 101.893192
F 2.382814 36.016175 123.715783
F 5.049478 59.169433 14.602827
F 4.516145 59.169433 36.425418
F 3.982812 59.169433 58.248009
F 3.449480 59.169433 80.070600
F 2.916147 59.169433 101.893192
F 2.382814 59.169433 123.715783
F 31.776600 12.862918 15.256024
F 31.243267 12.862918 37.078614
F 30.709935 12.862918 58.901206
F 30.176602 12.862918 80.723797
F 29.643269 12.862918 102.546389
F 29.109937 12.862918 124.368980
F 31.776600 36.016175 15.256024
F 31.243267 36.016175 37.078614
F 30.709935 36.016175 58.901206
F 30.176602 36.016175 80.723797
F 29.643269 36.016175 102.546389
F 29.109937 36.016175 124.368980
F 31.776600 59.169433 15.256024
F 31.243267 59.169433 37.078614
F 30.709935 59.169433 58.901206
F 30.176602 59.169433 80.723797
F 29.643269 59.169433 102.546389
F 29.109937 59.169433 124.368980
F 5.049477 20.580673 14.602828
F 4.516145 20.580673 36.425419
F 3.982812 20.580673 58.248009
F 3.449480 20.580673 80.070601
F 2.916147 20.580673 101.893192
F 2.382814 20.580673 123.715784
F 5.049477 43.733931 14.602828
F 4.516145 43.733931 36.425419
F 3.982812 43.733931 58.248009
F 3.449480 43.733931 80.070601
F 2.916147 43.733931 101.893192
F 2.382814 43.733931 123.715784
F 5.049477 66.887188 14.602828
F 4.516145 66.887188 36.425419
F 3.982812 66.887188 58.248009
F 3.449480 66.887188 80.070601
F 2.916147 66.887188 101.893192
F 2.382814 66.887188 123.715784
F 31.776600 20.580673 15.256025
F 31.243267 20.580673 37.078615
F 30.709935 20.580673 58.901206
F 30.176602 20.580673 80.723798
F 29.643269 20.580673 102.546389
F 29.109937 20.580673 124.368981
F 31.776600 43.733931 15.256025
F 31.243267 43.733931 37.078615
F 30.709935 43.733931 58.901206
F 30.176602 43.733931 80.723798
F 29.643269 43.733931 102.546389
F 29.109937 43.733931 124.368981
F 31.776600 66.887188 15.256025
F 31.243267 66.887188 37.078615
F 30.709935 66.887188 58.901206
F 30.176602 66.887188 80.723798
F 29.643269 66.887188 102.546389
F 29.109937 66.887188 124.368981
F 13.958514 5.145165 14.820559
F 13.425182 5.145165 36.643151
F 12.891849 5.145165 58.465742
F 12.358516 5.145165 80.288333
F 11.825184 5.145165 102.110924
F 11.291851 5.145165 123.933515
F 13.958514 28.298422 14.820559
F 13.425182 28.298422 36.643151
F 12.891849 28.298422 58.465742
F 12.358516 28.298422 80.288333
F 11.825184 28.298422 102.110924
F 11.291851 28.298422 123.933515
F 13.958514 51.451680 14.820559
F 13.425182 51.451680 36.643151
F 12.891849 51.451680 58.465742
F 12.358516 51.451680 80.288333
F 11.825184 51.451680 102.110924
F 11.291851 51.451680 123.933515
F 40.685637 5.145165 15.473756
F 40.152304 5.145165 37.296348
F 39.618971 5.145165 59.118938
F 39.085639 5.145165 80.941530
F 38.552306 5.145165 102.764121
F 38.018973 5.145165 124.586712
F 40.685637 28.298422 15.473756
F 40.152304 28.298422 37.296348
F 39.618971 28.298422 59.118938
F 39.085639 28.298422 80.941530
F 38.552306 28.298422 102.764121
F 38.018973 28.298422 124.586712
F 40.685637 51.451680 15.473756
F 40.152304 51.451680 37.296348
F 39.618971 51.451680 59.118938
F 39.085639 51.451680 80.941530
F 38.552306 51.451680 102.764121
F 38.018973 51.451680 124.586712
F 13.958514 12.862917 14.820558
F 13.425182 12.862917 36.643150
F 12.891849 12.862917 58.465741
F 12.358516 12.862917 80.288332
F 11.825184 12.862917 102.110923
F 11.291851 12.862917 123.933514
F 13.958514 36.016174 14.820558
F 13.425182 36.016174 36.643150
F 12.891849 36.016174 58.465741
F 12.358516 36.016174 80.288332
F 11.825184 36.016174 102.110923
F 11.291851 36.016174 123.933514
F 13.958514 59.169432 14.820558
F 13.425182 59.169432 36.643150
F 12.891849 59.169432 58.465741
F 12.358516 59.169432 80.288332
F 11.825184 59.169432 102.110923
F 11.291851 59.169432 123.933514
F 40.685637 12.862917 15.473755
F 40.152304 12.862917 37.296347
F 39.618971 12.862917 59.118937
F 39.085639 12.862917 80.941529
F 38.552306 12.862917 102.764120
F 38.018973 12.862917 124.586711
F 40.685637 36.016174 15.473755
F 40.152304 36.016174 37.296347
F 39.618971 36.016174 59.118937
F 39.085639 36.016174 80.941529
F 38.552306 36.016174 102.764120
F 38.018973 36.016174 124.586711
F 40.685637 59.169432 15.473755
F 40.152304 59.169432 37.296347
F 39.618971 59.169432 59.118937
F 39.085639 59.169432 80.941529
F 38.552306 59.169432 102.764120
F 38.018973 59.169432 124.586711
F 13.958514 20.580672 14.820559
F 13.425182 20.580672 36.643151
F 12.891849 20.580672 58.465742
F 12.358516 20.580672 80.288332
F 11.825184 20.580672 102.110924
F 11.291851 20.580672 123.933515
F 13.958514 43.733930 14.820559
F 13.425182 43.733930 36.643151
F 12.891849 43.733930 58.465742
F 12.358516 43.733930 80.288332
F 11.825184 43.733930 102.110924
F 11.291851 43.733930 123.933515
F 13.958514 66.887187 14.820559
F 13.425182 66.887187 36.643151
F 12.891849 66.887187 58.465742
F 12.358516 66.887187 80.288332
F 11.825184 66.887187 102.110924
F 11.291851 66.887187 123.933515
F 40.685637 20.580672 15.473756
F 40.152304 20.580672 37.296348
F 39.618971 20.580672 59.118938
F 39.085639 20.580672 80.941529
F 38.552306 20.580672 102.764121
F 38.018973 20.580672 124.586712
F 40.685637 43.733930 15.473756
F 40.152304 43.733930 37.296348
F 39.618971 43.733930 59.118938
F 39.085639 43.733930 80.941529
F 38.552306 43.733930 102.764121
F 38.018973 43.733930 124.586712
F 40.685637 66.887187 15.473756
F 40.152304 66.887187 37.296348
F 39.618971 66.887187 59.118938
F 39.085639 66.887187 80.941529
F 38.552306 66.887187 102.764121
F 38.018973 66.887187 124.586712
F 22.867561 5.145164 15.038291
F 22.334228 5.145164 36.860882
F 21.800896 5.145164 58.683474
F 21.267563 5.145164 80.506065
F 20.734230 5.145164 102.328656
F 20.200898 5.145164 124.151247
F 22.867561 28.298422 15.038291
F 22.334228 28.298422 36.860882
F 21.800896 28.298422 58.683474
F 21.267563 28.298422 80.506065
F 20.734230 28.298422 102.328656
F 20.200898 28.298422 124.151247
F 22.867561 51.451679 15.038291
F 22.334228 51.451679 36.860882
F 21.800896 51.451679 58.683474
F 21.267563 51.451679 80.506065
F 20.734230 51.451679 102.328656
F 20.200898 51.451679 124.151247
F 49.594683 5.145164 15.691488
F 49.061351 5.145164 37.514079
F 48.528018 5.145164 59.336671
F 47.994685 5.145164 81.159262
F 47.461353 5.145164 102.981852
F 46.928020 5.145164 124.804444
F 49.594683 28.298422 15.691488
F 49.061351 28.298422 37.514079
F 48.528018 28.298422 59.336671
F 47.994685 28.298422 81.159262
F 47.461353 28.298422 102.981852
F 46.928020 28.298422 124.804444
F 49.594683 51.451679 15.691488
F 49.061351 51.451679 37.514079
F 48.528018 51.451679 59.336671
F 47.994685 51.451679 81.159262
F 47.461353 51.451679 102.981852
F 46.928020 51.451679 124.804444
F 22.867561 12.862916 15.038290
F 22.334228 12.862916 36.860881
F 21.800896 12.862916 58.683473
F 21.267563 12.862916 80.506064
F 20.734231 12.862916 102.328655
F 20.200898 12.862916 124.151246
F 22.867561 36.016174 15.038290
F 22.334228 36.016174 36.860881
F 21.800896 36.016174 58.683473
F 21.267563 36.016174 80.506064
F 20.734231 36.016174 102.328655
F 20.200898 36.016174 124.151246
F 22.867561 59.169431 15.038290
F 22.334228 59.169431 36.860881
F 21.800896 59.169431 58.683473
F 21.267563 59.169431 80.506064
F 20.734231 59.169431 102.328655
F 20.200898 59.169431 124.151246
F 49.594683 12.862916 15.691487
F 49.061351 12.862916 37.514078
F 48.528018 12.862916 59.336670
F 47.994685 12.862916 81.159261
F 47.461353 12.862916 102.981851
F 46.928020 12.862916 124.804443
F 49.594683 36.016174 15.691487
F 49.061351 36.016174 37.514078
F 48.528018 36.016174 59.336670
F 47.994685 36.016174 81.159261
F 47.461353 36.016174 102.981851
F 46.928020 36.016174 124.804443
F 49.594683 59.169431 15.691487
F 49.061351 59.169431 37.514078
F 48.528018 59.169431 59.336670
F 47.994685 59.169431 81.159261
F 47.461353 59.169431 102.981851
F 46.928020 59.169431 124.804443
F 22.867561 20.580672 15.038291
F 22.334228 20.580672 36.860882
F 21.800896 20.580672 58.683473
F 21.267563 20.580672 80.506065
F 20.734230 20.580672 102.328656
F 20.200898 20.580672 124.151247
F 22.867561 43.733929 15.038291
F 22.334228 43.733929 36.860882
F 21.800896 43.733929 58.683473
F 21.267563 43.733929 80.506065
F 20.734230 43.733929 102.328656
F 20.200898 43.733929 124.151247
F 22.867561 66.887187 15.038291
F 22.334228 66.887187 36.860882
F 21.800896 66.887187 58.683473
F 21.267563 66.887187 80.506065
F 20.734230 66.887187 102.328656
F 20.200898 66.887187 124.151247
F 49.594683 20.580672 15.691488
F 49.061351 20.580672 37.514079
F 48.528018 20.580672 59.336670
F 47.994685 20.580672 81.159262
F 47.461353 20.580672 102.981852
F 46.928020 20.580672 124.804444
F 49.594683 43.733929 15.691488
F 49.061351 43.733929 37.514079
F 48.528018 43.733929 59.336670
F 47.994685 43.733929 81.159262
F 47.461353 43.733929 102.981852
F 46.928020 43.733929 124.804444
F 49.594683 66.887187 15.691488
F 49.061351 66.887187 37.514079
F 48.528018 66.887187 59.336670
F 47.994685 66.887187 81.159262
F 47.461353 66.887187 102.981852
F 46.928020 66.887187 124.804444
F 4.982823 5.145165 17.330651
F 4.449490 5.145165 39.153241
F 3.916158 5.145165 60.975833
F 3.382825 5.145165 82.798424
F 2.849492 5.145165 104.621015
F 2.316160 5.145165 126.443607
F 4.982823 28.298423 17.330651
F 4.449490 28.298423 39.153241
F 3.916158 28.298423 60.975833
F 3.382825 28.298423 82.798424
F 2.849492 28.298423 104.621015
F 2.316160 28.298423 126.443607
F 4.982823 51.451680 17.330651
F 4.449490 51.451680 39.153241
F 3.916158 51.451680 60.975833
F 3.382825 51.451680 82.798424
F 2.849492 51.451680 104.621015
F 2.316160 51.451680 126.443607
F 31.709945 5.145165 17.983847
F 31.176613 5.145165 39.806438
F 30.643280 5.145165 61.629030
F 30.109947 5.145165 83.451621
F 29.576615 5.145165 105.274212
F 29.043282 5.145165 127.096803
F 31.709945 28.298423 17.983847
F 31.176613 28.298423 39.806438
F 30.643280 28.298423 61.629030
F 30.109947 28.298423 83.451621
F 29.576615 28.298423 105.274212
F 29.043282 28.298423 127.096803
F 31.709945 51.451680 17.983847
F 31.176613 51.451680 39.806438
F 30.643280 51.451680 61.629030
F 30.109947 51.451680 83.451621
F 29.576615 51.451680 105.274212
F 29.043282 51.451680 127.096803
F 4.982823 12.862917 17.330652
F 4.449490 12.862917 39.153242
F 3.916158 12.862917 60.975834
F 3.382825 12.862917 82.798425
F 2.849492 12.862917 104.621016
F 2.316160 12.862917 126.443608
F 4.982823 36.016175 17.330652
F 4.449490 36.016175 39.153242
F 3.916158 36.016175 60.975834
F 3.382825 36.016175 82.798425
F 2.849492 36.016175 104.621016
F 2.316160 36.016175 126.443608
F 4.982823 59.169432 17.330652
F 4.449490 59.169432 39.153242
F 3.916158 59.169432 60.975834
F 3.382825 59.169432 82.798425
F 2.849492 59.169432 104.621016
F 2.316160 59.169432 126.443608
F 31.709945 12.862917 17.983848
F 31.176613 12.862917 39.806439
F 30.643280 12.862917 61.629031
F 30.109947 12.862917 83.451622
F 29.576615 12.862917 105.274213
F 29.043282 12.862917 127.096804
F 31.709945 36.016175 17.983848
F 31.176613 36.016175 39.806439
F 30.643280 36.016175 61.629031
F 30.109947 36.016175 83.451622
F 29.576615 36.016175 105.274213
F 29.043282 36.016175 127.096804
F 31.709945 59.169432 17.983848
F 31.176613 59.169432 39.806439
F 30.643280 59.169432 61.629031
F 30.109947 59.169432 83.451622
F 29.576615 59.169432 105.274213
F 29.043282 59.169432 127.096804
F 4.982823 20.580673 17.330651
F 4.449490 20.580673 39.153242
F 3.916158 20.580673 60.975833
F 3.382825 20.580673 82.798424
F 2.849492 20.580673 104.621016
F 2.316160 20.580673 126.443607
F 4.982823 43.733930 17.330651
F 4.449490 43.733930 39.153242
F 3.916158 43.733930 60.975833
F 3.382825 43.733930 82.798424
F 2.849492 43.733930 104.621016
F 2.316160 43.733930 126.443607
F 4.982823 66.887188 17.330651
F 4.449490 66.887188 39.153242
F 3.916158 66.887188 60.975833
F 3.382825 66.887188 82.798424
F 2.849492 66.887188 104.621016
F 2.316160 66.887188 126.443607
F 31.709945 20.580673 17.983847
F 31.176613 20.580673 39.806439
F 30.643280 20.580673 61.629030
F 30.109947 20.580673 83.451621
F 29.576615 20.580673 105.274213
F 29.043282 20.580673 127.096803
F 31.709945 43.733930 17.983847
F 31.176613 43.733930 39.806439
F 30.643280 43.733930 61.629030
F 30.109947 43.733930 83.451621
F 29.576615 43.733930 105.274213
F 29.043282 43.733930 127.096803
F 31.709945 66.887188 17.983847
F 31.176613 66.887188 39.806439
F 30.643280 66.887188 61.629030
F 30.109947 66.887188 83.451621
F 29.576615 66.887188 105.274213
F 29.043282 66.887188 127.096803
F 13.891861 5.145165 17.548383
F 13.358528 5.145165 39.370975
F 12.825195 5.145165 61.193565
F 12.291863 5.145165 83.016156
F 11.758530 5.145165 104.838748
F 11.225197 5.145165 126.661339
F 13.891861 28.298422 17.548383
F 13.358528 28.298422 39.370975
F 12.825195 28.298422 61.193565
F 12.291863 28.298422 83.016156
F 11.758530 28.298422 104.838748
F 11.225197 28.298422 126.661339
F 13.891861 51.451680 17.548383
F 13.358528 51.451680 39.370975
F 12.825195 51.451680 61.193565
F 12.291863 51.451680 83.016156
F 11.758530 51.451680 104.838748
F 11.225197 51.451680 126.661339
F 40.618983 5.145165 18.201580
F 40.085650 5.145165 40.024171
F 39.552318 5.145165 61.846762
F 39.018985 5.145165 83.669353
F 38.485652 5.145165 105.491945
F 37.952320 5.145165 127.314536
F 40.618983 28.298422 18.201580
F 40.085650 28.298422 40.024171
F 39.552318 28.298422 61.846762
F 39.018985 28.298422 83.669353
F 38.485652 28.298422 105.491945
F 37.952320 28.298422 127.314536
F 40.618983 51.451680 18.201580
F 40.085650 51.451680 40.024171
F 39.552318 51.451680 61.846762
F 39.018985 51.451680 83.669353
F 38.485652 51.451680 105.491945
F 37.952320 51.451680 127.314536
F 13.891861 12.862917 17.548384
F 13.358528 12.862917 39.370976
F 12.825195 12.862917 61.193566
F 12.291863 12.862917 83.016157
F 11.758530 12.862917 104.838749
F 11.225197 12.862917 126.661340
F 13.891861 36.016175 17.548384
F 13.358528 36.016175 39.370976
F 12.825195 36.016175 61.193566
F 12.291863 36.016175 83.016157
F 11.758530 36.016175 104.838749
F 11.225197 36.016175 126.661340
F 13.891861 59.169432 17.548384
F 13.358528 59.169432 39.370976
F 12.825195 59.169432 61.193566
F 12.291863 59.169432 83.016157
F 11.758530 59.169432 104.838749
F 11.225197 59.169432 126.661340
F 40.618983 12.862917 18.201581
F 40.085650 12.862917 40.024172
F 39.552318 12.862917 61.846763
F 39.018985 12.862917 83.669354
F 38.485652 12.862917 105.491946
F 37.952320 12.862917 127.314537
F 40.618983 36.016175 18.201581
F 40.085650 36.016175 40.024172
F 39.552318 36.016175 61.846763
F 39.018985 36.016175 83.669354
F 38.485652 36.016175 105.491946
F 37.952320 36.016175 127.314537
F 40.618983 59.169432 18.201581
F 40.085650 59.169432 40.024172
F 39.552318 59.169432 61.846763
F 39.018985 59.169432 83.669354
F 38.485652 59.169432 105.491946
F 37.952320 59.169432 127.314537
F 13.891861 20.580672 17.548384
F 13.358528 20.580672 39.370975
F 12.825195 20.580672 61.193565
F 12.291863 20.580672 83.016157
F 11.758530 20.580672 104.838748
F 11.225197 20.580672 126.661340
F 13.891861 43.733930 17.548384
F 13.358528 43.733930 39.370975
F 12.825195 43.733930 61.193565
F 12.291863 43.733930 83.016157
F 11.758530 43.733930 104.838748
F 11.225197 43.733930 126.661340
F 13.891861 66.887187 17.548384
F 13.358528 66.887187 39.370975
F 12.825195 66.887187 61.193565
F 12.291863 66.887187 83.016157
F 11.758530 66.887187 104.838748
F 11.225197 66.887187 126.661340
F 40.618983 20.580672 18.201581
F 40.085650 20.580672 40.024171
F 39.552318 20.580672 61.846762
F 39.018985 20.580672 83.669354
F 38.485652 20.580672 105.491945
F 37.952320 20.580672 127.314537
F 40.618983 43.733930 18.201581
F 40.085650 43.733930 40.024171
F 39.552318 43.733930 61.846762
F 39.018985 43.733930 83.669354
F 38.485652 43.733930 105.491945
F 37.952320 43.733930 127.314537
F 40.618983 66.887187 18.201581
F 40.085650 66.887187 40.024171
F 39.552318 66.887187 61.846762
F 39.018985 66.887187 83.669354
F 38.485652 66.887187 105.491945
F 37.952320 66.887187 127.314537
F 22.800905 5.145164 17.766116
F 22.267573 5.145164 39.588707
F 21.734240 5.145164 61.411299
F 21.200908 5.145164 83.233890
F 20.667575 5.145164 105.056480
F 20.134242 5.145164 126.879072
F 22.800905 28.298422 17.766116
F 22.267573 28.298422 39.588707
F 21.734240 28.298422 61.411299
F 21.200908 28.298422 83.233890
F 20.667575 28.298422 105.056480
F 20.134242 28.298422 126.879072
F 22.800905 51.451679 17.766116
F 22.267573 51.451679 39.588707
F 21.734240 51.451679 61.411299
F 21.200908 51.451679 83.233890
F 20.667575 51.451679 105.056480
F 20.134242 51.451679 126.879072
F 49.528029 5.145164 18.419313
F 48.994696 5.145164 40.241904
F 48.461363 5.145164 62.064496
F 47.928031 5.145164 83.887086
F 47.394698 5.145164 105.709677
F 46.861366 5.145164 127.532269
F 49.528029 28.298422 18.419313
F 48.994696 28.298422 40.241904
F 48.461363 28.298422 62.064496
F 47.928031 28.298422 83.887086
F 47.394698 28.298422 105.709677
F 46.861366 28.298422 127.532269
F 49.528029 51.451679 18.419313
F 48.994696 51.451679 40.241904
F 48.461363 51.451679 62.064496
F 47.928031 51.451679 83.887086
F 47.394698 51.451679 105.709677
F 46.861366 51.451679 127.532269
F 22.800905 12.862917 17.766117
F 22.267573 12.862917 39.588708
F 21.734240 12.862917 61.411299
F 21.200907 12.862917 83.233891
F 20.667575 12.862917 105.056481
F 20.134242 12.862917 126.879073
F 22.800905 36.016174 17.766117
F 22.267573 36.016174 39.588708
F 21.734240 36.016174 61.411299
F 21.200907 36.016174 83.233891
F 20.667575 36.016174 105.056481
F 20.134242 36.016174 126.879073
F 22.800905 59.169432 17.766117
F 22.267573 59.169432 39.588708
F 21.734240 59.169432 61.411299
F 21.200907 59.169432 83.233891
F 20.667575 59.169432 105.056481
F 20.134242 59.169432 126.879073
F 49.528029 12.862917 18.419314
F 48.994696 12.862917 40.241905
F 48.461363 12.862917 62.064496
F 47.928031 12.862917 83.887087
F 47.394698 12.862917 105.709678
F 46.861366 12.862917 127.532270
F 49.528029 36.016174 18.419314
F 48.994696 36.016174 40.241905
F 48.461363 36.016174 62.064496
F 47.928031 36.016174 83.887087
F 47.394698 36.016174 105.709678
F 46.861366 36.016174 127.532270
F 49.528029 59.169432 18.419314
F 48.994696 59.169432 40.241905
F 48.461363 59.169432 62.064496
F 47.928031 59.169432 83.887087
F 47.394698 59.169432 105.709678
F 46.861366 59.169432 127.532270
F 22.800905 20.580672 17.766116
F 22.267573 20.580672 39.588707
F 21.734240 20.580672 61.411299
F 21.200908 20.580672 83.233890
F 20.667575 20.580672 105.056481
F 20.134242 20.580672 126.879072
F 22.800905 43.733929 17.766116
F 22.267573 43.733929 39.588707
F 21.734240 43.733929 61.411299
F 21.200908 43.733929 83.233890
F 20.667575 43.733929 105.056481
F 20.134242 43.733929 126.879072
F 22.800905 66.887187 17.766116
F 22.267573 66.887187 39.588707
F 21.734240 66.887187 61.411299
F 21.200908 66.887187 83.233890
F 20.667575 66.887187 105.056481
F 20.134242 66.887187 126.879072
F 49.528029 20.580672 18.419313
F 48.994696 20.580672 40.241904
F 48.461363 20.580672 62.064496
F 47.928031 20.580672 83.887086
F 47.394698 20.580672 105.709678
F 46.861366 20.580672 127.532269
F 49.528029 43.733929 18.419313
F 48.994696 43.733929 40.241904
F 48.461363 43.733929 62.064496
F 47.928031 43.733929 83.887086
F 47.394698 43.733929 105.709678
F 46.861366 43.733929 127.532269
F 49.528029 66.887187 18.419313
F 48.994696 66.887187 40.241904
F 48.461363 66.887187 62.064496
F 47.928031 66.887187 83.887086
F 47.394698 66.887187 105.709678
F 46.861366 66.887187 127.532269
F 4.893924 7.717749 20.967749
F 4.360592 7.717749 42.790340
F 3.827259 7.717749 64.612931
F 3.293926 7.717749 86.435523
F 2.760594 7.717749 108.258113
F 2.227261 7.717749 130.080705
F 4.893924 30.871007 20.967749
F 4.360592 30.871007 42.790340
F 3.827259 30.871007 64.612931
F 3.293926 30.871007 86.435523
F 2.760594 30.871007 108.258113
F 2.227261 30.871007 130.080705
F 4.893924 54.024264 20.967749
F 4.360592 54.024264 42.790340
F 3.827259 54.024264 64.612931
F 3.293926 54.024264 86.435523
F 2.760594 54.024264 108.258113
F 2.227261 54.024264 130.080705
F 31.621046 7.717749 21.620946
F 31.087714 7.717749 43.443537
F 30.554381 7.717749 65.266128
F 30.021049 7.717749 87.088719
F 29.487716 7.717749 108.911310
F 28.954383 7.717749 130.733902
F 31.621046 30.871007 21.620946
F 31.087714 30.871007 43.443537
F 30.554381 30.871007 65.266128
F 30.021049 30.871007 87.088719
F 29.487716 30.871007 108.911310
F 28.954383 30.871007 130.733902
F 31.621046 54.024264 21.620946
F 31.087714 54.024264 43.443537
F 30.554381 54.024264 65.266128
F 30.021049 54.024264 87.088719
F 29.487716 54.024264 108.911310
F 28.954383 54.024264 130.733902
F 4.893924 15.435502 20.967750
F 4.360591 15.435502 42.790341
F 3.827259 15.435502 64.612933
F 3.293926 15.435502 86.435524
F 2.760594 15.435502 108.258114
F 2.227261 15.435502 130.080706
F 4.893924 38.588760 20.967750
F 4.360591 38.588760 42.790341
F 3.827259 38.588760 64.612933
F 3.293926 38.588760 86.435524
F 2.760594 38.588760 108.258114
F 2.227261 38.588760 130.080706
F 4.893924 61.742017 20.967750
F 4.360591 61.742017 42.790341
F 3.827259 61.742017 64.612933
F 3.293926 61.742017 86.435524
F 2.760594 61.742017 108.258114
F 2.227261 61.742017 130.080706
F 31.621046 15.435502 21.620947
F 31.087714 15.435502 43.443538
F 30.554381 15.435502 65.266130
F 30.021049 15.435502 87.088720
F 29.487716 15.435502 108.911311
F 28.954383 15.435502 130.733903
F 31.621046 38.588760 21.620947
F 31.087714 38.588760 43.443538
F 30.554381 38.588760 65.266130
F 30.021049 38.588760 87.088720
F 29.487716 38.588760 108.911311
F 28.954383 38.588760 130.733903
F 31.621046 61.742017 21.620947
F 31.087714 61.742017 43.443538
F 30.554381 61.742017 65.266130
F 30.021049 61.742017 87.088720
F 29.487716 61.742017 108.911311
F 28.954383 61.742017 130.733903
F 4.893924 0.000000 20.967749
F 4.360592 0.000000 42.790340
F 3.827259 0.000000 64.612932
F 3.293926 0.000000 86.435523
F 2.760594 0.000000 108.258113
F 2.227261 0.000000 130.080705
F 4.893924 23.153257 20.967749
F 4.360592 23.153257 42.790340
F 3.827259 23.153257 64.612932
F 3.293926 23.153257 86.435523
F 2.760594 23.153257 108.258113
F 2.227261 23.153257 130.080705
F 4.893924 46.306515 20.967749
F 4.360592 46.306515 42.790340
F 3.827259 46.306515 64.612932
F 3.293926 46.306515 86.435523
F 2.760594 46.306515 108.258113
F 2.227261 46.306515 130.080705
F 31.621046 0.000000 21.620946
F 31.087714 0.000000 43.443537
F 30.554381 0.000000 65.266129
F 30.021049 0.000000 87.088719
F 29.487716 0.000000 108.911310
F 28.954383 0.000000 130.733902
F 31.621046 23.153257 21.620946
F 31.087714 23.153257 43.443537
F 30.554381 23.153257 65.266129
F 30.021049 23.153257 87.088719
F 29.487716 23.153257 108.911310
F 28.954383 23.153257 130.733902
F 31.621046 46.306515 21.620946
F 31.087714 46.306515 43.443537
F 30.554381 46.306515 65.266129
F 30.021049 46.306515 87.088719
F 29.487716 46.306515 108.911310
F 28.954383 46.306515 130.733902
F 13.802961 7.717750 21.185482
F 13.269628 7.717750 43.008073
F 12.736296 7.717750 64.830664
F 12.202963 7.717750 86.653255
F 11.669630 7.717750 108.475847
F 11.136298 7.717750 130.298437
F 13.802961 30.871007 21.185482
F 13.269628 30.871007 43.008073
F 12.736296 30.871007 64.830664
F 12.202963 30.871007 86.653255
F 11.669630 30.871007 108.475847
F 11.136298 30.871007 130.298437
F 13.802961 54.024265 21.185482
F 13.269628 54.024265 43.008073
F 12.736296 54.024265 64.830664
F 12.202963 54.024265 86.653255
F 11.669630 54.024265 108.475847
F 11.136298 54.024265 130.298437
F 40.530083 7.717750 21.838678
F 39.996751 7.717750 43.661270
F 39.463418 7.717750 65.483861
F 38.930085 7.717750 87.306452
F 38.396753 7.717750 109.129043
F 37.863420 7.717750 130.951634
F 40.530083 30.871007 21.838678
F 39.996751 30.871007 43.661270
F 39.463418 30.871007 65.483861
F 38.930085 30.871007 87.306452
F 38.396753 30.871007 109.129043
F 37.863420 30.871007 130.951634
F 40.530083 54.024265 21.838678
F 39.996751 54.024265 43.661270
F 39.463418 54.024265 65.483861
F 38.930085 54.024265 87.306452
F 38.396753 54.024265 109.129043
F 37.863420 54.024265 130.951634
F 13.802961 15.435503 21.185483
F 13.269628 15.435503 43.008074
F 12.736296 15.435503 64.830665
F 12.202963 15.435503 86.653256
F 11.669630 15.435503 108.475848
F 11.136298 15.435503 130.298438
F 13.802961 38.588760 21.185483
F 13.269628 38.588760 43.008074
F 12.736296 38.588760 64.830665
F 12.202963 38.588760 86.653256
F 11.669630 38.588760 108.475848
F 11.136298 38.588760 130.298438
F 13.802961 61.742018 21.185483
F 13.269628 61.742018 43.008074
F 12.736296 61.742018 64.830665
F 12.202963 61.742018 86.653256
F 11.669630 61.742018 108.475848
F 11.136298 61.742018 130.298438
F 40.530083 15.435503 21.838679
F 39.996751 15.435503 43.661271
F 39.463418 15.435503 65.483862
F 38.930085 15.435503 87.306453
F 38.396753 15.435503 109.129044
F 37.863420 15.435503 130.951635
F 40.530083 38.588760 21.838679
F 39.996751 38.588760 43.661271
F 39.463418 38.588760 65.483862
F 38.930085 38.588760 87.306453
F 38.396753 38.588760 109.129044
F 37.863420 38.588760 130.951635
F 40.530083 61.742018 21.838679
F 39.996751 61.742018 43.661271
F 39.463418 61.742018 65.483862
F 38.930085 61.742018 87.306453
F 38.396753 61.742018 109.129044
F 37.863420 61.742018 130.951635
F 13.802961 0.000000 21.185482
F 13.269628 0.000000 43.008073
F 12.736296 0.000000 64.830664
F 12.202963 0.000000 86.653255
F 11.669630 0.000000 108.475847
F 11.136298 0.000000 130.298437
F 13.802961 23.153258 21.185482
F 13.269628 23.153258 43.008073
F 12.736296 23.153258 64.830664
F 12.202963 23.153258 86.653255
F 11.669630 23.153258 108.475847
F 11.136298 23.153258 130.298437
F 13.802961 46.306515 21.185482
F 13.269628 46.306515 43.008073
F 12.736296 46.306515 64.830664
F 12.202963 46.306515 86.653255
F 11.669630 46.306515 108.475847
F 11.136298 46.306515 130.298437
F 40.530083 0.000000 21.838678
F 39.996751 0.000000 43.661270
F 39.463418 0.000000 65.483861
F 38.930085 0.000000 87.306452
F 38.396753 0.000000 109.129043
F 37.863420 0.000000 130.951634
F 40.530083 23.153258 21.838678
F 39.996751 23.153258 43.661270
F 39.463418 23.153258 65.483861
F 38.930085 23.153258 87.306452
F 38.396753 23.153258 109.129043
F 37.863420 23.153258 130.951634
F 40.530083 46.306515 21.838678
F 39.996751 46.306515 43.661270
F 39.463418 46.306515 65.483861
F 38.930085 46.306515 87.306452
F 38.396753 46.306515 109.129043
F 37.863420 46.306515 130.951634
F 22.712007 7.717751 21.403215
F 22.178674 7.717751 43.225806
F 21.645341 7.717751 65.048397
F 21.112009 7.717751 86.870988
F 20.578676 7.717751 108.693579
F 20.045343 7.717751 130.516171
F 22.712007 30.871008 21.403215
F 22.178674 30.871008 43.225806
F 21.645341 30.871008 65.048397
F 21.112009 30.871008 86.870988
F 20.578676 30.871008 108.693579
F 20.045343 30.871008 130.516171
F 22.712007 54.024266 21.403215
F 22.178674 54.024266 43.225806
F 21.645341 54.024266 65.048397
F 21.112009 54.024266 86.870988
F 20.578676 54.024266 108.693579
F 20.045343 54.024266 130.516171
F 49.439129 7.717751 22.056412
F 48.905796 7.717751 43.879002
F 48.372464 7.717751 65.701594
F 47.839131 7.717751 87.524185
F 47.305798 7.717751 109.346776
F 46.772466 7.717751 131.169368
F 49.439129 30.871008 22.056412
F 48.905796 30.871008 43.879002
F 48.372464 30.871008 65.701594
F 47.839131 30.871008 87.524185
F 47.305798 30.871008 109.346776
F 46.772466 30.871008 131.169368
F 49.439129 54.024266 22.056412
F 48.905796 54.024266 43.879002
F 48.372464 54.024266 65.701594
F 47.839131 54.024266 87.524185
F 47.305798 54.024266 109.346776
F 46.772466 54.024266 131.169368
F 22.712007 15.435503 21.403216
F 22.178674 15.435503 43.225807
F 21.645341 15.435503 65.048398
F 21.112009 15.435503 86.870989
F 20.578676 15.435503 108.693581
F 20.045343 15.435503 130.516172
F 22.712007 38.588761 21.403216
F 22.178674 38.588761 43.225807
F 21.645341 38.588761 65.048398
F 21.112009 38.588761 86.870989
F 20.578676 38.588761 108.693581
F 20.045343 38.588761 130.516172
F 22.712007 61.742018 21.403216
F 22.178674 61.742018 43.225807
F 21.645341 61.742018 65.048398
F 21.112009 61.742018 86.870989
F 20.578676 61.742018 108.693581
F 20.045343 61.742018 130.516172
F 49.439129 15.435503 22.056413
F 48.905796 15.435503 43.879003
F 48.372464 15.435503 65.701595
F 47.839131 15.435503 87.524186
F 47.305798 15.435503 109.346778
F 46.772466 15.435503 131.169369
F 49.439129 38.588761 22.056413
F 48.905796 38.588761 43.879003
F 48.372464 38.588761 65.701595
F 47.839131 38.588761 87.524186
F 47.305798 38.588761 109.346778
F 46.772466 38.588761 131.169369
F 49.439129 61.742018 22.056413
F 48.905796 61.742018 43.879003
F 48.372464 61.742018 65.701595
F 47.839131 61.742018 87.524186
F 47.305798 61.742018 109.346778
F 46.772466 61.742018 131.169369
F 22.712007 0.000001 21.403215
F 22.178674 0.000001 43.225806
F 21.645341 0.000001 65.048397
F 21.112009 0.000001 86.870988
F 20.578676 0.000001 108.693580
F 20.045343 0.000001 130.516171
F 22.712007 23.153259 21.403215
F 22.178674 23.153259 43.225806
F 21.645341 23.153259 65.048397
F 21.112009 23.153259 86.870988
F 20.578676 23.153259 108.693580
F 20.045343 23.153259 130.516171
F 22.712007 46.306516 21.403215
F 22.178674 46.306516 43.225806
F 21.645341 46.306516 65.048397
F 21.112009 46.306516 86.870988
F 20.578676 46.306516 108.693580
F 20.045343 46.306516 130.516171
F 49.439129 0.000001 22.056412
F 48.905796 0.000001 43.879002
F 48.372464 0.000001 65.701594
F 47.839131 0.000001 87.524185
F 47.305798 0.000001 109.346777
F 46.772466 0.000001 131.169368
F 49.439129 23.153259 22.056412
F 48.905796 23.153259 43.879002
F 48.372464 23.153259 65.701594
F 47.839131 23.153259 87.524185
F 47.305798 23.153259 109.346777
F 46.772466 23.153259 131.169368
F 49.439129 46.306516 22.056412
F 48.905796 46.306516 43.879002
F 48.372464 46.306516 65.701594
F 47.839131 46.306516 87.524185
F 47.305798 46.306516 109.346777
F 46.772466 46.306516 131.169368
F 7.210084 1.286291 17.385084
F 6.676751 1.286291 39.207675
F 6.143419 1.286291 61.030266
F 5.610086 1.286291 82.852857
F 5.076753 1.286291 104.675449
F 4.543421 1.286291 126.498040
F 7.210084 24.439548 17.385084
F 6.676751 24.439548 39.207675
F 6.143419 24.439548 61.030266
F 5.610086 24.439548 82.852857
F 5.076753 24.439548 104.675449
F 4.543421 24.439548 126.498040
F 7.210084 47.592806 17.385084
F 6.676751 47.592806 39.207675
F 6.143419 47.592806 61.030266
F 5.610086 47.592806 82.852857
F 5.076753 47.592806 104.675449
F 4.543421 47.592806 126.498040
F 33.937207 1.286291 18.038281
F 33.403875 1.286291 39.860872
F 32.870542 1.286291 61.683463
F 32.337209 1.286291 83.506054
F 31.803877 1.286291 105.328646
F 31.270544 1.286291 127.151236
F 33.937207 24.439548 18.038281
F 33.403875 24.439548 39.860872
F 32.870542 24.439548 61.683463
F 32.337209 24.439548 83.506054
F 31.803877 24.439548 105.328646
F 31.270544 24.439548 127.151236
F 33.937207 47.592806 18.038281
F 33.403875 47.592806 39.860872
F 32.870542 47.592806 61.683463
F 32.337209 47.592806 83.506054
F 31.803877 47.592806 105.328646
F 31.270544 47.592806 127.151236
F 7.210084 9.004040 17.385084
F 6.676751 9.004040 39.207675
F 6.143419 9.004040 61.030266
F 5.610086 9.004040 82.852857
F 5.076753 9.004040 104.675449
F 4.543421 9.004040 126.498040
F 7.210084 32.157298 17.385084
F 6.676751 32.157298 39.207675
F 6.143419 32.157298 61.030266
F 5.610086 32.157298 82.852857
F 5.076753 32.157298 104.675449
F 4.543421 32.157298 126.498040
F 7.210084 55.310555 17.385084
F 6.676751 55.310555 39.207675
F 6.143419 55.310555 61.030266
F 5.610086 55.310555 82.852857
F 5.076753 55.310555 104.675449
F 4.543421 55.310555 126.498040
F 33.937207 9.004040 18.038281
F 33.403875 9.004040 39.860872
F 32.870542 9.004040 61.683463
F 32.337209 9.004040 83.506054
F 31.803877 9.004040 105.328646
F 31.270544 9.004040 127.151236
F 33.937207 32.157298 18.038281
F 33.403875 32.157298 39.860872
F 32.870542 32.157298 61.683463
F 32.337209 32.157298 83.506054
F 31.803877 32.157298 105.328646
F 31.270544 32.157298 127.151236
F 33.937207 55.310555 18.038281
F 33.403875 55.310555 39.860872
F 32.870542 55.310555 61.683463
F 32.337209 55.310555 83.506054
F 31.803877 55.310555 105.328646
F 31.270544 55.310555 127.151236
F 7.210084 16.721795 17.385085
F 6.676751 16.721795 39.207675
F 6.143419 16.721795 61.030267
F 5.610086 16.721795 82.852858
F 5.076753 16.721795 104.675450
F 4.543421 16.721795 126.498041
F 7.210084 39.875053 17.385085
F 6.676751 39.875053 39.207675
F 6.143419 39.875053 61.030267
F 5.610086 39.875053 82.852858
F 5.076753 39.875053 104.675450
F 4.543421 39.875053 126.498041
F 7.210084 63.028310 17.385085
F 6.676751 63.028310 39.207675
F 6.143419 63.028310 61.030267
F 5.610086 63.028310 82.852858
F 5.076753 63.028310 104.675450
F 4.543421 63.028310 126.498041
F 33.937207 16.721795 18.038282
F 33.403875 16.721795 39.860872
F 32.870542 16.721795 61.683464
F 32.337209 16.721795 83.506055
F 31.803877 16.721795 105.328647
F 31.270544 16.721795 127.151237
F 33.937207 39.875053 18.038282
F 33.403875 39.875053 39.860872
F 32.870542 39.875053 61.683464
F 32.337209 39.875053 83.506055
F 31.803877 39.875053 105.328647
F 31.270544 39.875053 127.151237
F 33.937207 63.028310 18.038282
F 33.403875 63.028310 39.860872
F 32.870542 63.028310 61.683464
F 32.337209 63.028310 83.506055
F 31.803877 63.028310 105.328647
F 31.270544 63.028310 127.151237
F 16.119124 1.286290 17.602817
F 15.585791 1.286290 39.425408
F 15.052458 1.286290 61.247999
F 14.519126 1.286290 83.070590
F 13.985793 1.286290 104.893181
F 13.452460 1.286290 126.715773
F 16.119124 24.439548 17.602817
F 15.585791 24.439548 39.425408
F 15.052458 24.439548 61.247999
F 14.519126 24.439548 83.070590
F 13.985793 24.439548 104.893181
F 13.452460 24.439548 126.715773
F 16.119124 47.592806 17.602817
F 15.585791 47.592806 39.425408
F 15.052458 47.592806 61.247999
F 14.519126 47.592806 83.070590
F 13.985793 47.592806 104.893181
F 13.452460 47.592806 126.715773
F 42.846246 1.286290 18.256014
[truncated: 572,219 more chars]
