# Supplementary material for: Molecular-resolution imaging of ice crystallized from liquid water by cryogenic liquid-cell TEM
Source: Nat Commun. 2025 Sep 25;16:8342. doi: 10.1038/s41467-025-62451-0 (PMC12462463; doi:10.1038/s41467-025-62451-0)
Supplement: Supplementary file 9 — Supplementary Data 1 [file 41467_2025_62451_MOESM9_ESM.zip › supercell_4_3_6/1.4/minimized.xyz]

30402
F30402
F 3.131508 1.312223 2.839256
F 3.131508 9.039614 2.839256
F 3.131508 16.767010 2.839256
F 12.040991 1.302139 3.071452
F 12.040991 9.029529 3.071452
F 12.040991 16.756925 3.071452
F 20.961192 1.302136 3.289460
F 20.961192 9.029526 3.289460
F 20.961192 16.756922 3.289460
F 3.037886 3.852062 6.366354
F 3.037887 11.579453 6.366354
F 11.946017 3.863833 6.598036
F 11.946017 11.591225 6.598036
F 20.866221 3.863836 6.816042
F 20.866221 11.591227 6.816042
F 3.097271 3.867251 3.669648
F 3.097271 11.594642 3.669648
F 12.016225 3.871264 3.887881
F 12.016225 11.598656 3.887880
F 20.936431 3.871268 4.105883
F 20.936431 11.598660 4.105882
F 3.382608 1.486688 0.208077
F 9.715832 0.000177 6.543553
F 3.382608 9.214079 0.208077
F 9.786045 0.007609 3.833351
F 3.382607 16.941475 0.208076
F 14.064962 0.000000 11.197435
F 12.325908 1.506850 0.445962
F 12.325908 9.234240 0.445962
F 12.325908 16.961636 0.445962
F 21.246081 1.506849 0.663967
F 21.246082 9.234240 0.663967
F 21.246081 16.961636 0.663967
F 5.320248 7.731962 3.726117
F 5.320248 15.459356 3.726116
F 25.126171 16.742683 15.111578
F 14.246300 7.734965 3.942379
F 14.246300 15.462358 3.942378
F 18.280291 15.454785 21.320949
F 23.166476 7.734963 4.160383
F 23.166476 15.462357 4.160383
F 9.426708 15.454820 18.371688
F 5.635918 5.370316 0.281373
F 5.635917 13.097709 0.281373
F 14.555949 5.370546 0.500464
F 14.555948 13.097938 0.500464
F 23.476125 5.370544 0.718468
F 23.476124 13.097937 0.718468
F 5.345271 5.168820 2.904742
F 5.345271 12.896213 2.904742
F 14.271058 5.165830 3.125957
F 14.271058 12.893222 3.125958
F 23.191234 5.165830 3.343961
F 23.191234 12.893224 3.343961
F 5.249152 7.724078 6.432161
F 5.249152 15.451472 6.432161
F 18.280291 7.727391 21.320949
F 14.176088 7.727532 6.652539
F 14.176089 15.454926 6.652540
F 9.359946 15.454820 21.102961
F 23.096265 7.727531 6.870543
F 23.096266 15.454925 6.870543
F 23.096265 0.000140 6.870543
F 7.578829 1.300960 2.963402
F 7.578829 9.028351 2.963402
F 7.578829 16.755746 2.963402
F 16.501105 1.302136 3.180458
F 16.501106 9.029527 3.180458
F 16.501105 16.756922 3.180458
F 25.421279 1.302135 3.398462
F 25.421278 9.029526 3.398462
F 25.421279 16.756922 3.398462
F 7.483739 3.865106 6.489842
F 7.483740 11.592497 6.489842
F 16.406133 3.863836 6.707040
F 16.406133 11.591227 6.707040
F 25.326308 3.863835 6.925044
F 25.326308 11.591226 6.925044
F 7.553891 3.872485 3.777999
F 7.553891 11.599877 3.777998
F 16.476344 3.871268 3.996880
F 16.476345 11.598660 3.996880
F 25.396518 3.871268 4.214885
F 25.396517 11.598659 4.214884
F 7.865779 1.506844 0.337331
F 7.865779 9.234235 0.337331
F 7.865778 16.961630 0.337330
F 16.785994 1.506849 0.554965
F 16.785994 9.234240 0.554965
F 16.785993 16.961636 0.554965
F 25.706168 1.506849 0.772969
F 25.706169 9.234239 0.772969
F 25.706168 16.961635 0.772969
F 9.786045 7.735000 3.833351
F 9.786045 15.462393 3.833351
F 9.359946 7.727426 21.102960
F 18.706389 7.734963 4.051381
F 18.706389 15.462357 4.051381
F 9.426708 7.727426 18.371689
F 10.095870 5.370548 0.391464
F 10.095869 13.097942 0.391464
F 19.016036 5.370545 0.609466
F 19.016036 13.097938 0.609466
F 9.810765 5.165772 3.016979
F 9.810765 12.893164 3.016978
F 18.731147 5.165831 3.234959
F 18.731148 12.893224 3.234959
F 9.715831 7.727567 6.543553
F 9.715831 15.454961 6.543553
F 18.369300 12.878985 17.679307
F 18.636178 7.727531 6.761541
F 18.636178 15.454925 6.761541
F 18.636178 0.000140 6.761541
F 2.950322 1.300572 10.003118
F 2.950322 9.027963 10.003119
F 2.950323 16.755358 10.003118
F 11.857141 1.287900 10.232600
F 11.857141 9.015290 10.232600
F 11.857141 16.742686 10.232600
F 20.777342 1.287897 10.450607
F 20.777342 9.015288 10.450607
F 20.777342 16.742683 10.450607
F 2.861336 3.851017 13.644720
F 2.861336 11.578408 13.644720
F 11.768130 3.863693 13.874159
F 11.768130 11.591084 13.874159
F 20.688333 3.863696 14.092166
F 20.688333 11.591087 14.092166
F 2.927520 3.851017 10.937003
F 2.927520 11.578408 10.937004
F 11.834890 3.863693 11.142935
F 11.834890 11.591084 11.142935
F 20.755093 3.863696 11.360939
F 20.755093 11.591087 11.360938
F 3.016307 1.300654 7.295596
F 3.016307 9.028044 7.295595
F 3.016307 16.755440 7.295595
F 11.923872 1.287922 7.501981
F 11.923871 9.015312 7.501981
F 11.923872 16.742708 7.501981
F 20.844074 1.287919 7.719984
F 20.844074 9.015310 7.719984
F 20.844074 16.742705 7.719984
F 5.137860 7.723903 10.981498
F 5.137860 15.451297 10.981498
F 18.369300 5.151592 17.679307
F 14.064962 7.727392 11.197435
F 14.064962 15.454785 11.197435
F 9.448955 12.878949 17.461318
F 22.985138 7.727391 11.415440
F 22.985138 15.454785 11.415439
F 25.126171 9.015288 15.111578
F 5.226707 5.155016 7.340409
F 5.226707 12.882409 7.340409
F 14.153939 5.151614 7.556481
F 14.153939 12.879006 7.556480
F 23.074117 5.151614 7.774485
F 23.074117 12.879007 7.774485
F 5.160208 5.155074 10.066682
F 5.160208 12.882467 10.066682
F 14.087208 5.151592 10.287104
F 14.087208 12.878984 10.287104
F 23.007385 5.151592 10.505107
F 23.007384 12.878985 10.505108
F 5.071210 7.723903 13.708253
F 5.071210 15.451297 13.708253
F 9.448955 5.151557 17.461318
F 13.998201 7.727392 13.928663
F 13.998201 15.454785 13.928663
F 18.436039 12.878985 14.948075
F 22.918378 7.727391 14.146667
F 22.918378 15.454784 14.146668
F 22.918378 0.000000 14.146667
F 7.394886 1.286633 10.124432
F 7.394886 9.014023 10.124432
F 7.394886 16.741419 10.124432
F 16.317255 1.287897 10.341604
F 16.317255 9.015288 10.341604
F 16.317255 16.742683 10.341605
F 25.237429 1.287897 10.559609
F 25.237429 9.015288 10.559609
F 25.237429 16.742683 10.559609
F 7.305876 3.864960 13.765991
F 7.305877 11.592352 13.765991
F 16.228245 3.863696 13.983164
F 16.228245 11.591087 13.983164
F 25.148420 3.863695 14.201168
F 25.148420 11.591086 14.201168
F 7.372679 3.864960 11.032994
F 7.372680 11.592352 11.032994
F 16.295005 3.863696 11.251936
F 16.295006 11.591087 11.251936
F 25.215179 3.863695 11.469941
F 25.215179 11.591087 11.469941
F 7.461659 1.286655 7.392046
F 7.461659 9.014046 7.392046
F 7.461659 16.741441 7.392046
F 16.383987 1.287919 7.610982
F 16.383987 9.015310 7.610982
F 16.383987 16.742705 7.610982
F 25.304161 1.287919 7.828987
F 25.304161 9.015310 7.828987
F 25.304161 16.742705 7.828986
F 9.604707 7.727426 11.088409
F 9.604707 15.454820 11.088409
F 18.436039 5.151592 14.948075
F 18.525050 7.727391 11.306438
F 18.525051 15.454785 11.306437
F 25.126171 1.287897 15.111578
F 9.693682 5.151578 7.447453
F 9.693682 12.878971 7.447452
F 18.614029 5.151614 7.665483
F 18.614029 12.879007 7.665483
F 9.626952 5.151557 10.178117
F 9.626952 12.878949 10.178117
F 18.547297 5.151592 10.396106
F 18.547297 12.878985 10.396106
F 9.537945 7.727426 13.819676
F 9.537945 15.454820 13.819677
F 9.515695 12.878950 14.730046
F 18.458290 7.727391 14.037665
F 18.458290 15.454784 14.037665
F 16.205997 16.742683 14.893573
F 2.772349 1.300576 17.286362
F 2.772349 9.027966 17.286362
F 2.772349 16.755362 17.286362
F 11.679143 1.287900 17.515801
F 11.679143 9.015290 17.515801
F 11.679143 16.742685 17.515802
F 20.599344 1.287897 17.733808
F 20.599344 9.015287 17.733808
F 20.599344 16.742683 17.733808
F 2.683336 3.851017 20.928004
F 2.683336 11.578408 20.928004
F 11.590131 3.863693 21.157443
F 11.590131 11.591084 21.157443
F 20.510334 3.863696 21.375450
F 20.510334 11.591087 21.375450
F 2.749522 3.851017 18.220285
F 2.749523 11.578408 18.220285
F 11.656891 3.863693 18.426215
F 11.656891 11.591084 18.426214
F 20.577093 3.863696 18.644218
F 20.577093 11.591087 18.644218
F 2.838513 1.300576 14.578643
F 2.838513 9.027966 14.578643
F 2.838514 16.755362 14.578643
F 11.745882 1.287900 14.784573
F 11.745882 9.015290 14.784573
F 11.745882 16.742686 14.784572
F 20.666084 1.287897 15.002576
F 20.666084 9.015288 15.002576
F 20.666084 16.742683 15.002576
F 4.959862 7.723903 18.264780
F 4.959862 15.451297 18.264780
F 9.515695 5.151557 14.730046
F 13.886962 7.727392 18.480715
F 13.886963 15.454785 18.480714
F 16.205997 9.015288 14.893574
F 22.807138 7.727391 18.698719
F 22.807138 15.454785 18.698719
F 16.205997 1.287897 14.893574
F 5.048849 5.155080 14.623138
F 5.048850 12.882473 14.623138
F 13.975949 5.151592 14.839072
F 13.975949 12.878984 14.839072
F 22.896127 5.151592 15.057077
F 22.896127 12.878985 15.057077
F 4.982219 5.155080 17.349895
F 4.982219 12.882473 17.349895
F 13.909211 5.151592 17.570305
F 13.909211 12.878984 17.570305
F 22.829387 5.151592 17.788309
F 22.829387 12.878985 17.788309
F 4.893211 7.723903 20.991537
F 4.893211 15.451297 20.991537
F 18.347051 15.454785 18.589717
F 13.820202 7.727392 21.211947
F 13.820202 15.454785 21.211947
F 18.347051 7.727391 18.589717
F 22.740379 7.727391 21.429951
F 22.740379 15.454784 21.429951
F 7.283672 16.741419 14.674632
F 7.216889 1.286633 17.407633
F 7.216889 9.014023 17.407633
F 7.216889 16.741419 17.407633
F 16.139258 1.287897 17.624806
F 16.139258 9.015288 17.624806
F 16.139258 16.742683 17.624806
F 25.059431 1.287897 17.842810
F 25.059431 9.015288 17.842810
F 25.059431 16.742683 17.842810
F 7.127877 3.864960 21.049275
F 7.127877 11.592352 21.049275
F 16.050246 3.863696 21.266448
F 16.050246 11.591087 21.266448
F 24.970421 3.863695 21.484452
F 24.970421 11.591086 21.484452
F 7.194681 3.864960 18.316274
F 7.194681 11.592351 18.316274
F 16.117006 3.863696 18.535216
F 16.117006 11.591087 18.535216
F 25.037180 3.863695 18.753220
F 25.037179 11.591087 18.753221
F 7.283672 1.286633 14.674632
F 7.283672 9.014023 14.674632
F 5.320248 0.004571 3.726117
F 18.706389 0.007573 4.051381
F 23.166476 0.007573 4.160383
F 9.426708 0.000035 18.371689
F 13.820202 0.000000 21.211947
F 14.246300 0.007573 3.942378
F 13.886962 0.000000 18.480714
F 14.176088 0.000141 6.652539
F 9.537945 0.000035 13.819676
F 9.604707 0.000036 11.088409
F 13.998201 0.000000 13.928663
F 9.359946 0.000035 21.102960
F 2.594349 1.300576 24.569647
F 2.594349 9.027966 24.569647
F 2.594349 16.755362 24.569647
F 11.501143 1.287900 24.799086
F 11.501143 9.015290 24.799086
F 11.501143 16.742686 24.799086
F 20.421345 1.287897 25.017092
F 20.421345 9.015288 25.017092
F 20.421345 16.742683 25.017093
F 2.505337 3.851017 28.211288
F 2.505337 11.578408 28.211289
F 11.412131 3.863693 28.440727
F 11.412131 11.591084 28.440727
F 20.332334 3.863696 28.658734
F 20.332334 11.591087 28.658734
F 2.571522 3.851017 25.503569
F 2.571523 11.578408 25.503569
F 11.478891 3.863693 25.709499
F 11.478891 11.591084 25.709499
F 20.399094 3.863696 25.927503
F 20.399094 11.591087 25.927502
F 2.126515 1.300576 43.711778
F 2.126515 9.027966 43.711778
F 2.126515 16.755362 43.711778
F 11.567883 1.287900 22.067857
F 11.567882 9.015290 22.067857
F 11.567883 16.742685 22.067857
F 20.488085 1.287897 22.285860
F 20.488085 9.015288 22.285860
F 20.488085 16.742683 22.285860
F 4.781862 7.723903 25.548064
F 4.781862 15.451297 25.548064
F 26.666466 15.454784 43.388804
F 13.708963 7.727392 25.763998
F 13.708963 15.454785 25.763998
F 26.666466 7.727391 43.388804
F 22.629139 7.727391 25.982004
F 22.629139 15.454785 25.982003
F 26.733225 15.454784 40.657573
F 4.870850 5.155080 21.906422
F 4.870850 12.882473 21.906422
F 13.797950 5.151591 22.122356
F 13.797950 12.878984 22.122356
F 22.718128 5.151592 22.340361
F 22.718128 12.878985 22.340361
F 4.804219 5.155080 24.633179
F 4.804219 12.882473 24.633180
F 13.731211 5.151591 24.853589
F 13.731211 12.878984 24.853589
F 22.651387 5.151592 25.071593
F 22.651387 12.878985 25.071594
F 4.715211 7.723903 28.274821
F 4.715211 15.451297 28.274821
F 26.733225 7.727391 40.657573
F 13.642202 7.727392 28.495231
F 13.642202 15.454785 28.495231
F 17.746292 15.454785 43.170800
F 22.562379 7.727391 28.713235
F 22.562379 15.454784 28.713235
F 22.562379 0.000000 28.713235
F 7.038889 1.286632 24.690917
F 7.038889 9.014023 24.690917
F 7.038889 16.741419 24.690918
F 15.961258 1.287897 24.908090
F 15.961258 9.015288 24.908090
F 15.961258 16.742683 24.908090
F 24.881432 1.287897 25.126094
F 24.881432 9.015288 25.126094
F 24.881432 16.742683 25.126094
F 6.949877 3.864960 28.332559
F 6.949877 11.592352 28.332559
F 15.872246 3.863696 28.549732
F 15.872246 11.591087 28.549732
F 24.792421 3.863695 28.767736
F 24.792421 11.591086 28.767736
F 7.016681 3.864960 25.599558
F 7.016681 11.592351 25.599558
F 15.939006 3.863696 25.818500
F 15.939007 11.591087 25.818500
F 24.859180 3.863695 26.036505
F 24.859180 11.591087 26.036505
F 7.105672 1.286633 21.957916
F 7.105672 9.014023 21.957916
F 7.105672 16.741419 21.957916
F 16.027997 1.287897 22.176858
F 16.027997 9.015288 22.176858
F 16.027998 16.742683 22.176858
F 24.948172 1.287897 22.394862
F 24.948172 9.015288 22.394862
F 24.948172 16.742683 22.394862
F 9.248708 7.727426 25.654973
F 9.248708 15.454820 25.654973
F 17.746292 7.727391 43.170800
F 18.169052 7.727391 25.873002
F 18.169052 15.454785 25.873001
F 17.813052 15.454785 40.439568
F 9.337695 5.151557 22.013331
F 9.337695 12.878950 22.013330
F 18.258040 5.151592 22.231359
F 18.258040 12.878984 22.231359
F 9.270955 5.151557 24.744603
F 9.270955 12.878949 24.744603
F 18.191300 5.151592 24.962591
F 18.191300 12.878985 24.962591
F 9.181946 7.727426 28.386244
F 9.181946 15.454820 28.386245
F 8.825947 15.454820 42.952812
F 18.102291 7.727391 28.604233
F 18.102291 15.454785 28.604233
F 17.813052 7.727391 40.439568
F 2.416349 1.300576 31.852930
F 2.416349 9.027966 31.852930
F 2.416350 16.755362 31.852930
F 11.323144 1.287900 32.082369
F 11.323144 9.015290 32.082369
F 11.323144 16.742686 32.082369
F 20.243345 1.287897 32.300376
F 20.243345 9.015287 32.300376
F 20.243345 16.742683 32.300376
F 2.327337 3.851017 35.494572
F 2.327337 11.578408 35.494571
F 11.234132 3.863693 35.724010
F 11.234132 11.591084 35.724010
F 20.154335 3.863696 35.942017
F 20.154335 11.591087 35.942017
F 2.393523 3.851017 32.786853
F 2.393523 11.578408 32.786852
F 11.300892 3.863693 32.992782
F 11.300892 11.591084 32.992782
F 20.221094 3.863696 33.210785
F 20.221094 11.591087 33.210785
F 2.482513 1.300575 29.145210
F 2.482514 9.027966 29.145211
F 2.482514 16.755362 29.145211
F 11.389883 1.287899 29.351140
F 11.389883 9.015290 29.351140
F 11.389883 16.742685 29.351141
F 20.310085 1.287897 29.569144
F 20.310085 9.015288 29.569144
F 20.310085 16.742683 29.569143
F 4.603862 7.723903 32.831347
F 4.603862 15.451297 32.831347
F 8.825947 7.727426 42.952811
F 13.530963 7.727392 33.047282
F 13.530963 15.454785 33.047281
F 26.755473 12.878985 39.747162
F 22.451139 7.727391 33.265287
F 22.451139 15.454785 33.265287
F 8.981696 5.151557 36.579897
F 4.692850 5.155080 29.189706
F 4.692850 12.882473 29.189706
F 13.619950 5.151591 29.405640
F 13.619950 12.878984 29.405640
F 22.540128 5.151592 29.623645
F 22.540128 12.878985 29.623645
F 4.626220 5.155080 31.916463
F 4.626220 12.882473 31.916463
F 13.553211 5.151591 32.136873
F 13.553211 12.878984 32.136873
F 22.473387 5.151592 32.354877
F 22.473387 12.878985 32.354877
F 4.537212 7.723903 35.558104
F 4.537211 15.451297 35.558104
F 26.755473 5.151593 39.747162
F 13.464203 7.727391 35.778514
F 13.464203 15.454785 35.778514
F 17.835301 12.878985 39.529158
F 22.384379 7.727391 35.996518
F 22.384379 15.454785 35.996519
F 22.384379 0.000000 35.996518
F 6.860890 1.286632 31.974201
F 6.860890 9.014023 31.974201
F 6.860890 16.741419 31.974201
F 15.783258 1.287897 32.191374
F 15.783258 9.015288 32.191374
F 15.783258 16.742683 32.191374
F 24.703432 1.287897 32.409378
F 24.703432 9.015288 32.409378
F 24.703432 16.742683 32.409378
F 6.771878 3.864960 35.615841
F 6.771878 11.592352 35.615842
F 15.694247 3.863696 35.833015
F 15.694247 11.591087 35.833015
F 24.614421 3.863695 36.051019
F 24.614421 11.591086 36.051019
F 6.838682 3.864960 32.882841
F 6.838682 11.592351 32.882841
F 15.761007 3.863696 33.101784
F 15.761007 11.591087 33.101783
F 24.681180 3.863695 33.319788
F 24.681180 11.591087 33.319788
F 6.927672 1.286633 29.241200
F 6.927672 9.014024 29.241200
F 6.927672 16.741419 29.241200
F 15.849997 1.287897 29.460142
F 15.849997 9.015288 29.460142
F 15.849997 16.742683 29.460141
F 24.770172 1.287897 29.678146
F 24.770172 9.015288 29.678146
F 24.770172 16.742683 29.678146
F 9.070708 7.727426 32.938256
F 9.070708 15.454820 32.938256
F 17.835301 5.151592 39.529158
F 17.991052 7.727391 33.156285
F 17.991052 15.454785 33.156284
F 8.892708 15.454820 40.221539
F 9.159695 5.151557 29.296615
F 9.159695 12.878950 29.296614
F 18.080040 5.151592 29.514643
F 18.080040 12.878985 29.514642
F 9.092955 5.151557 32.027886
F 9.092955 12.878949 32.027887
F 18.013300 5.151592 32.245874
F 18.013300 12.878985 32.245875
F 9.003947 7.727426 35.669528
F 9.003947 15.454820 35.669528
F 8.914956 12.878949 39.311169
F 17.924292 7.727391 35.887516
F 17.924292 15.454784 35.887516
F 8.892708 7.727426 40.221540
F 2.238350 1.300576 39.136213
F 2.238350 9.027966 39.136213
F 2.238350 16.755362 39.136213
F 11.145144 1.287900 39.365653
F 11.145144 9.015290 39.365653
F 11.145144 16.742685 39.365653
F 20.065346 1.287897 39.583659
F 20.065346 9.015288 39.583659
F 20.065346 16.742683 39.583659
F 2.149337 3.851017 42.777855
F 2.149338 11.578408 42.777855
F 11.056132 3.863693 43.007294
F 11.056132 11.591084 43.007295
F 19.976335 3.863696 43.225301
F 19.976335 11.591087 43.225302
F 2.215523 3.851017 40.070136
F 2.215524 11.578408 40.070136
F 11.122892 3.863693 40.276066
F 11.122892 11.591084 40.276066
F 20.043095 3.863696 40.494070
F 20.043095 11.591087 40.494069
F 2.304514 1.300576 36.428494
F 2.304514 9.027966 36.428494
F 2.304515 16.755362 36.428494
F 11.211884 1.287899 36.634424
F 11.211883 9.015290 36.634424
F 11.211884 16.742685 36.634424
F 20.132085 1.287897 36.852427
F 20.132085 9.015288 36.852427
F 20.132085 16.742683 36.852427
F 4.425862 7.723903 40.114631
F 4.425862 15.451297 40.114631
F 8.914956 5.151557 39.311169
F 13.352964 7.727392 40.330566
F 13.352964 15.454785 40.330566
F 17.902041 12.878984 36.797926
F 22.273140 7.727391 40.548570
F 22.273139 15.454785 40.548570
F 24.592173 16.742683 36.961429
F 4.514850 5.155080 36.472989
F 4.514850 12.882473 36.472988
F 13.441951 5.151591 36.688923
F 13.441951 12.878984 36.688923
F 22.362128 5.151592 36.906928
F 22.362128 12.878985 36.906928
F 4.448220 5.155080 39.199746
F 4.448220 12.882473 39.199746
F 13.375212 5.151592 39.420157
F 13.375211 12.878984 39.420157
F 22.295388 5.151592 39.638160
F 22.295388 12.878985 39.638160
F 4.359212 7.723903 42.841388
F 4.359211 15.451297 42.841388
F 17.902041 5.151592 36.797926
F 13.286203 7.727392 43.061798
F 13.286203 15.454785 43.061799
F 8.981696 12.878950 36.579897
F 22.206380 7.727391 43.279802
F 22.206380 15.454785 43.279802
F 22.206380 0.000000 43.279802
F 6.682890 1.286632 39.257484
F 6.682890 9.014023 39.257484
F 6.682890 16.741419 39.257484
F 15.605259 1.287897 39.474657
F 15.605259 9.015288 39.474657
F 15.605259 16.742683 39.474657
F 24.525433 1.287897 39.692661
F 24.525432 9.015288 39.692661
F 24.525433 16.742683 39.692661
F 6.593878 3.864960 42.899126
F 6.593878 11.592352 42.899126
F 15.516247 3.863696 43.116299
F 15.516247 11.591087 43.116299
F 24.436422 3.863695 43.334303
F 24.436422 11.591086 43.334303
F 6.660682 3.864960 40.166125
F 6.660682 11.592351 40.166125
F 15.583007 3.863696 40.385067
F 15.583007 11.591087 40.385067
F 24.503181 3.863695 40.603072
F 24.503181 11.591087 40.603072
F 6.749673 1.286633 36.524483
F 6.749673 9.014023 36.524483
F 6.749673 16.741419 36.524483
F 15.671998 1.287897 36.743425
F 15.671998 9.015288 36.743425
F 15.671998 16.742683 36.743425
F 24.592173 1.287897 36.961429
F 24.592172 9.015288 36.961430
F 13.708963 0.000000 25.763998
F 13.642202 0.000000 28.495231
F 8.892708 0.000035 40.221540
F 13.286203 0.000000 43.061799
F 9.248708 0.000035 25.654973
F 13.352964 0.000000 40.330566
F 9.181946 0.000035 28.386244
F 9.003947 0.000035 35.669527
F 9.070708 0.000035 32.938256
F 13.464203 0.000000 35.778514
F 8.825947 0.000035 42.952812
F 13.530963 0.000000 33.047282
F 2.660513 1.300576 21.861927
F 2.660513 9.027966 21.861927
F 2.660514 16.755362 21.861927
F 2.060350 1.300576 46.419498
F 2.060350 9.027967 46.419498
F 2.060351 16.755362 46.419498
F 10.967145 1.287899 46.648937
F 10.967145 9.015290 46.648937
F 10.967145 16.742685 46.648937
F 19.887346 1.287897 46.866944
F 19.887346 9.015287 46.866944
F 19.887346 16.742683 46.866944
F 1.971338 3.851017 50.061140
F 1.971338 11.578408 50.061140
F 10.878132 3.863693 50.290579
F 10.878132 11.591084 50.290579
F 19.798335 3.863696 50.508585
F 19.798335 11.591087 50.508585
F 2.037524 3.851017 47.353421
F 2.037524 11.578408 47.353421
F 10.944892 3.863693 47.559351
F 10.944892 11.591084 47.559351
F 19.865095 3.863696 47.777354
F 19.865095 11.591087 47.777353
F 1.592516 1.300576 65.561629
F 1.592516 9.027966 65.561629
F 1.592516 16.755362 65.561630
F 11.033883 1.287899 43.917709
F 11.033883 9.015290 43.917709
F 11.033883 16.742685 43.917708
F 19.954086 1.287897 44.135712
F 19.954086 9.015287 44.135711
F 19.954086 16.742683 44.135711
F 4.247863 7.723903 47.397916
F 4.247863 15.451297 47.397915
F 26.132466 15.454784 65.238656
F 13.174964 7.727392 47.613850
F 13.174964 15.454785 47.613850
F 26.132466 7.727390 65.238655
F 22.095140 7.727391 47.831855
F 22.095139 15.454785 47.831855
F 17.279053 15.454785 62.289420
F 4.336851 5.155080 43.756273
F 4.336851 12.882473 43.756273
F 13.263951 5.151591 43.972208
F 13.263951 12.878984 43.972208
F 22.184129 5.151592 44.190212
F 22.184129 12.878985 44.190212
F 4.270221 5.155080 46.483030
F 4.270221 12.882473 46.483031
F 13.197212 5.151591 46.703441
F 13.197212 12.878984 46.703441
F 22.117388 5.151592 46.921444
F 22.117388 12.878985 46.921445
F 4.181212 7.723903 50.124672
F 4.181212 15.451297 50.124672
F 17.279053 7.727391 62.289420
F 13.108203 7.727391 50.345082
F 13.108203 15.454785 50.345083
F 17.212293 15.454785 65.020652
F 22.028380 7.727391 50.563086
F 22.028380 15.454785 50.563087
F 26.199226 7.727391 62.507424
F 6.504890 1.286632 46.540769
F 6.504890 9.014023 46.540769
F 6.504891 16.741419 46.540768
F 15.427259 1.287897 46.757941
F 15.427259 9.015288 46.757941
F 15.427259 16.742683 46.757942
F 24.347433 1.287897 46.975945
F 24.347433 9.015288 46.975946
F 24.347433 16.742683 46.975946
F 6.415879 3.864960 50.182410
F 6.415879 11.592352 50.182410
F 15.338247 3.863696 50.399583
F 15.338247 11.591087 50.399583
F 24.258422 3.863695 50.617587
F 24.258422 11.591086 50.617587
F 6.482682 3.864960 47.449410
F 6.482682 11.592351 47.449409
F 15.405007 3.863696 47.668352
F 15.405007 11.591087 47.668352
F 24.325181 3.863695 47.886356
F 24.325181 11.591087 47.886356
F 6.571673 1.286633 43.807768
F 6.571673 9.014024 43.807767
F 6.571673 16.741419 43.807767
F 15.493998 1.287897 44.026709
F 15.493998 9.015288 44.026709
F 15.493998 16.742683 44.026709
F 24.414173 1.287897 44.244714
F 24.414173 9.015287 44.244714
F 24.414173 16.742683 44.244714
F 8.714709 7.727426 47.504824
F 8.714709 15.454820 47.504824
F 17.212293 7.727391 65.020651
F 17.635052 7.727391 47.722853
F 17.635052 15.454785 47.722852
F 8.358709 15.454820 62.071391
F 26.555225 7.727391 47.940857
F 26.555225 15.454784 47.940857
F 8.291948 15.454820 64.802663
F 8.803696 5.151557 43.863182
F 8.803696 12.878950 43.863181
F 17.724041 5.151592 44.081210
F 17.724041 12.878985 44.081210
F 26.644214 5.151593 44.299215
F 26.644214 12.878985 44.299215
F 8.736956 5.151557 46.594454
F 8.736956 12.878949 46.594454
F 17.657301 5.151592 46.812442
F 17.657301 12.878985 46.812443
F 26.577474 5.151593 47.030446
F 26.577474 12.878985 47.030447
F 8.647947 7.727426 50.236096
F 8.647947 15.454820 50.236096
F 8.291948 7.727426 64.802663
F 17.568292 7.727391 50.454084
F 17.568292 15.454785 50.454084
F 8.358709 7.727426 62.071391
F 26.488466 7.727390 50.672088
F 26.488466 15.454784 50.672089
F 26.221474 12.878985 61.597014
F 1.882350 1.300576 53.702781
F 1.882350 9.027966 53.702781
F 1.882351 16.755362 53.702782
F 10.789145 1.287900 53.932220
F 10.789145 9.015290 53.932220
F 10.789145 16.742685 53.932220
F 19.709347 1.287897 54.150227
F 19.709347 9.015288 54.150227
F 19.709347 16.742683 54.150227
F 1.793338 3.851018 57.344423
F 1.793338 11.578408 57.344423
F 10.700132 3.863693 57.573862
F 10.700132 11.591084 57.573862
F 19.620336 3.863696 57.791868
F 19.620336 11.591087 57.791869
F 1.859524 3.851017 54.636704
F 1.859524 11.578408 54.636704
F 10.766893 3.863693 54.842634
F 10.766893 11.591084 54.842634
F 19.687095 3.863696 55.060637
F 19.687095 11.591087 55.060637
F 1.948515 1.300576 50.995062
F 1.948515 9.027966 50.995062
F 1.948515 16.755362 50.995062
F 10.855884 1.287899 51.200992
F 10.855884 9.015290 51.200992
F 10.855884 16.742685 51.200992
F 19.776086 1.287897 51.418995
F 19.776086 9.015288 51.418995
F 19.776086 16.742683 51.418995
F 4.069863 7.723903 54.681199
F 4.069863 15.451297 54.681198
F 26.221474 5.151592 61.597014
F 12.996964 7.727392 54.897133
F 12.996964 15.454785 54.897133
F 17.301302 12.878985 61.379010
F 21.917140 7.727391 55.115138
F 21.917140 15.454785 55.115138
F 24.058174 16.742683 58.811280
F 4.158851 5.155080 51.039557
F 4.158851 12.882473 51.039556
F 13.085952 5.151591 51.255492
F 13.085952 12.878984 51.255491
F 22.006129 5.151592 51.473496
F 22.006129 12.878985 51.473496
F 4.092221 5.155080 53.766314
F 4.092221 12.882473 53.766314
F 13.019212 5.151592 53.986724
F 13.019212 12.878984 53.986725
F 21.939389 5.151592 54.204728
F 21.939389 12.878985 54.204728
F 4.003212 7.723903 57.407955
F 4.003212 15.451297 57.407955
F 17.301302 5.151592 61.379009
F 12.930204 7.727392 57.628366
F 12.930204 15.454785 57.628366
F 8.380956 12.878949 61.161021
F 21.850380 7.727391 57.846369
F 21.850381 15.454784 57.846370
F 21.850380 0.000000 57.846370
F 6.326891 1.286632 53.824052
F 6.326891 9.014023 53.824052
F 6.326891 16.741419 53.824052
F 15.249260 1.287897 54.041225
F 15.249260 9.015288 54.041225
F 15.249260 16.742683 54.041225
F 24.169433 1.287897 54.259229
F 24.169433 9.015288 54.259229
F 24.169433 16.742683 54.259229
F 6.237879 3.864960 57.465693
F 6.237879 11.592352 57.465693
F 15.160248 3.863696 57.682866
F 15.160248 11.591087 57.682866
F 24.080423 3.863695 57.900871
F 24.080423 11.591086 57.900870
F 6.304682 3.864960 54.732693
F 6.304682 11.592352 54.732693
F 15.227008 3.863696 54.951635
F 15.227008 11.591087 54.951635
F 24.147182 3.863695 55.169639
F 24.147182 11.591087 55.169639
F 6.393674 1.286633 51.091051
F 6.393674 9.014023 51.091051
F 6.393674 16.741419 51.091051
F 15.315999 1.287897 51.309993
F 15.315999 9.015288 51.309993
F 15.315999 16.742683 51.309993
F 24.236173 1.287897 51.527997
F 24.236173 9.015288 51.527997
F 24.236173 16.742683 51.527997
F 8.536709 7.727426 54.788107
F 8.536709 15.454820 54.788107
F 8.380957 5.151557 61.161021
F 17.457053 7.727391 55.006136
F 17.457053 15.454785 55.006135
F 24.058174 9.015288 58.811281
F 26.377226 7.727391 55.224140
F 26.377226 15.454784 55.224140
F 26.288215 12.878985 58.865782
F 8.625697 5.151557 51.146466
F 8.625697 12.878950 51.146465
F 17.546041 5.151592 51.364494
F 17.546041 12.878985 51.364494
F 26.466214 5.151593 51.582499
F 26.466214 12.878985 51.582498
F 8.558956 5.151557 53.877737
F 8.558956 12.878949 53.877738
F 17.479302 5.151592 54.095726
F 17.479302 12.878985 54.095726
F 26.399474 5.151593 54.313730
F 26.399474 12.878985 54.313730
F 8.469948 7.727426 57.519379
F 8.469948 15.454820 57.519379
F 26.288215 5.151593 58.865782
F 17.390293 7.727391 57.737367
F 17.390293 15.454785 57.737367
F 24.058174 1.287897 58.811281
F 26.310466 7.727390 57.955371
F 26.310466 15.454784 57.955372
F 17.368042 12.878985 58.647777
F 1.704351 1.300576 60.986064
F 1.704351 9.027967 60.986064
F 1.704351 16.755362 60.986065
F 10.611145 1.287899 61.215504
F 10.611145 9.015290 61.215504
F 10.611145 16.742686 61.215504
F 19.531347 1.287897 61.433510
F 19.531347 9.015287 61.433511
F 19.531347 16.742683 61.433511
F 1.615339 3.851018 64.627707
F 1.615339 11.578408 64.627707
F 10.522133 3.863693 64.857145
F 10.522133 11.591084 64.857146
F 19.442336 3.863696 65.075152
F 19.442336 11.591087 65.075152
F 1.681524 3.851017 61.919988
F 1.681525 11.578408 61.919988
F 10.588893 3.863693 62.125918
F 10.588893 11.591084 62.125917
F 19.509095 3.863696 62.343921
F 19.509096 11.591087 62.343920
F 1.770515 1.300576 58.278345
F 1.770515 9.027966 58.278345
F 1.770515 16.755362 58.278345
F 10.677884 1.287899 58.484275
F 10.677884 9.015290 58.484275
F 10.677884 16.742685 58.484275
F 19.598087 1.287897 58.702278
F 19.598087 9.015288 58.702278
F 19.598087 16.742683 58.702278
F 3.891864 7.723903 61.964482
F 3.891864 15.451297 61.964482
F 17.368042 5.151592 58.647777
F 12.818964 7.727392 62.180417
F 12.818964 15.454785 62.180417
F 8.447697 12.878950 58.429748
F 21.739140 7.727391 62.398422
F 21.739140 15.454785 62.398422
F 15.137999 16.742683 58.593276
F 3.980851 5.155080 58.322840
F 3.980851 12.882473 58.322840
F 12.907952 5.151591 58.538775
F 12.907952 12.878984 58.538774
F 21.828130 5.151592 58.756780
F 21.828130 12.878985 58.756779
F 3.914221 5.155080 61.049597
F 3.914221 12.882473 61.049598
F 12.841212 5.151591 61.270008
F 12.841212 12.878984 61.270008
F 21.761389 5.151592 61.488012
F 21.761389 12.878985 61.488012
F 3.825213 7.723903 64.691239
F 3.825213 15.451297 64.691240
F 8.447697 5.151557 58.429749
F 12.752204 7.727392 64.911649
F 12.752204 15.454785 64.911650
F 26.199226 15.454784 62.507424
F 21.672380 7.727391 65.129654
F 21.672380 15.454784 65.129654
F 21.672380 0.000000 65.129653
F 6.148891 1.286632 61.107335
F 6.148891 9.014023 61.107335
F 6.148891 16.741419 61.107336
F 15.071260 1.287897 61.324508
F 15.071260 9.015288 61.324508
F 15.071260 16.742683 61.324509
F 23.991434 1.287897 61.542512
F 23.991433 9.015288 61.542512
F 23.991433 16.742683 61.542513
F 6.059879 3.864960 64.748977
F 6.059880 11.592352 64.748977
F 14.982248 3.863696 64.966150
F 14.982248 11.591087 64.966150
F 23.902423 3.863695 65.184154
F 23.902423 11.591086 65.184155
F 6.126683 3.864960 62.015977
F 6.126683 11.592351 62.015977
F 15.049008 3.863696 62.234919
F 15.049008 11.591087 62.234918
F 23.969182 3.863695 62.452923
F 23.969182 11.591087 62.452923
F 6.215674 1.286633 58.374334
F 6.215674 9.014023 58.374334
F 6.215674 16.741419 58.374334
F 15.137999 1.287897 58.593276
F 15.137999 9.015288 58.593276
F 13.174964 0.000000 47.613850
F 8.358709 0.000035 62.071391
F 13.108203 0.000000 50.345083
F 12.752204 0.000000 64.911650
F 8.714709 0.000035 47.504824
F 12.818964 0.000000 62.180417
F 8.291948 0.000035 64.802663
F 8.647948 0.000035 50.236096
F 8.469948 0.000035 57.519379
F 12.996964 0.000000 54.897133
F 8.536709 0.000036 54.788107
F 12.930204 0.000000 57.628366
F 1.526351 1.300576 68.269349
F 1.526351 9.027966 68.269349
F 1.526352 16.755362 68.269349
F 10.433146 1.287899 68.498788
F 10.433146 9.015290 68.498788
F 10.433146 16.742685 68.498789
F 19.353347 1.287897 68.716795
F 19.353347 9.015288 68.716795
F 19.353347 16.742683 68.716795
F 1.437338 3.851018 71.910991
F 1.437339 11.578408 71.910991
F 10.344133 3.863693 72.140430
F 10.344133 11.591084 72.140430
F 19.264336 3.863696 72.358437
F 19.264337 11.591087 72.358437
F 1.503525 3.851017 69.203272
F 1.503525 11.578408 69.203272
F 10.410894 3.863693 69.409202
F 10.410894 11.591084 69.409202
F 19.331096 3.863696 69.627205
F 19.331096 11.591087 69.627205
F 1.058524 1.300649 87.411898
F 1.058524 9.028040 87.411898
F 1.058524 16.755436 87.411898
F 10.499885 1.287899 65.767560
F 10.499885 9.015290 65.767559
F 10.499885 16.742685 65.767560
F 19.420087 1.287897 65.985563
F 19.420087 9.015288 65.985563
F 19.420087 16.742683 65.985562
F 3.713864 7.723903 69.247767
F 3.713864 15.451297 69.247767
F 25.598468 15.454784 87.088507
F 12.640965 7.727392 69.463701
F 12.640965 15.454785 69.463701
F 25.598468 7.727390 87.088507
F 21.561141 7.727391 69.681706
F 21.561141 15.454785 69.681706
F 16.745055 15.454785 84.139271
F 3.802852 5.155080 65.606125
F 3.802852 12.882473 65.606125
F 12.729952 5.151591 65.822059
F 12.729952 12.878984 65.822059
F 21.650130 5.151592 66.040064
F 21.650130 12.878985 66.040064
F 3.736222 5.155080 68.332882
F 3.736222 12.882473 68.332882
F 12.663213 5.151592 68.553292
F 12.663213 12.878984 68.553292
F 21.583389 5.151592 68.771296
F 21.583389 12.878985 68.771296
F 3.647213 7.723903 71.974523
F 3.647213 15.451297 71.974524
F 16.745054 7.727391 84.139271
F 12.574204 7.727392 72.194934
F 12.574205 15.454785 72.194934
F 16.678294 15.454784 86.870503
F 21.494381 7.727391 72.412938
F 21.494381 15.454784 72.412938
F 21.494381 0.000000 72.412938
F 5.970892 1.286632 68.390620
F 5.970892 9.014023 68.390619
F 5.970892 16.741419 68.390620
F 14.893260 1.287897 68.607793
F 14.893261 9.015288 68.607793
F 14.893261 16.742683 68.607793
F 23.813434 1.287897 68.825797
F 23.813434 9.015288 68.825797
F 23.813434 16.742683 68.825797
F 5.881879 3.864960 72.032261
F 5.881880 11.592352 72.032262
F 14.804249 3.863696 72.249434
F 14.804248 11.591087 72.249435
F 23.724424 3.863695 72.467438
F 23.724423 11.591086 72.467439
F 5.948683 3.864960 69.299261
F 5.948683 11.592351 69.299261
F 14.871009 3.863696 69.518203
F 14.871009 11.591087 69.518203
F 23.791182 3.863695 69.736207
F 23.791182 11.591086 69.736207
F 6.037675 1.286633 65.657619
F 6.037675 9.014023 65.657618
F 6.037675 16.741419 65.657619
F 14.959999 1.287897 65.876561
F 14.959999 9.015288 65.876561
F 14.959999 16.742684 65.876560
F 23.880174 1.287897 66.094565
F 23.880174 9.015288 66.094565
F 23.880174 16.742683 66.094565
F 8.180710 7.727426 69.354675
F 8.180710 15.454820 69.354675
F 16.678294 7.727391 86.870503
F 17.101054 7.727391 69.572704
F 17.101054 15.454785 69.572704
F 25.665227 7.727391 84.357275
F 26.021226 7.727391 69.790708
F 26.021226 15.454784 69.790708
F 7.757949 15.454820 86.652515
F 8.269698 5.151557 65.713033
F 8.269698 12.878950 65.713033
F 17.190042 5.151592 65.931061
F 17.190042 12.878985 65.931061
F 26.110215 5.151593 66.149067
F 26.110215 12.878985 66.149066
F 8.202957 5.151557 68.444305
F 8.202957 12.878949 68.444306
F 17.123302 5.151592 68.662293
F 17.123302 12.878985 68.662294
F 26.043474 5.151592 68.880298
F 26.043474 12.878985 68.880298
F 8.113948 7.727426 72.085947
F 8.113948 15.454820 72.085947
F 7.757949 7.727426 86.652515
F 17.034294 7.727391 72.303936
F 17.034294 15.454785 72.303936
F 7.824711 15.454820 83.921242
F 25.954467 7.727390 72.521939
F 25.954467 15.454784 72.521940
F 25.687475 12.878985 83.446865
F 1.348352 1.300576 75.552632
F 1.348352 9.027967 75.552633
F 1.348352 16.755362 75.552633
F 10.255146 1.287899 75.782071
F 10.255146 9.015290 75.782071
F 10.255146 16.742686 75.782072
F 19.175348 1.287897 76.000078
F 19.175348 9.015287 76.000079
F 19.175347 16.742683 76.000079
F 1.259339 3.851018 79.194274
F 1.259340 11.578408 79.194274
F 10.166134 3.863693 79.423713
F 10.166134 11.591084 79.423713
F 19.086337 3.863696 79.641720
F 19.086336 11.591087 79.641720
F 1.325525 3.851017 76.486555
F 1.325525 11.578408 76.486555
F 10.232894 3.863693 76.692485
F 10.232894 11.591084 76.692485
F 19.153096 3.863696 76.910488
F 19.153096 11.591087 76.910488
F 1.414516 1.300576 72.844913
F 1.414516 9.027966 72.844913
F 1.414516 16.755362 72.844913
F 10.321885 1.287899 73.050843
F 10.321885 9.015290 73.050843
F 10.321885 16.742685 73.050843
F 19.242087 1.287897 73.268847
F 19.242088 9.015288 73.268847
F 19.242088 16.742683 73.268846
F 3.535864 7.723903 76.531050
F 3.535864 15.451297 76.531050
F 25.687475 5.151593 83.446865
F 12.462965 7.727392 76.746984
F 12.462965 15.454785 76.746984
F 16.767303 12.878985 83.228861
F 21.383141 7.727391 76.964989
F 21.383141 15.454785 76.964989
F 7.824711 7.727426 83.921243
F 3.624852 5.155080 72.889408
F 3.624852 12.882473 72.889408
F 12.551953 5.151591 73.105342
F 12.551953 12.878984 73.105342
F 21.472131 5.151592 73.323348
F 21.472131 12.878985 73.323347
F 3.558222 5.155080 75.616166
F 3.558222 12.882473 75.616166
F 12.485213 5.151591 75.836575
F 12.485213 12.878984 75.836575
F 21.405390 5.151592 76.054579
F 21.405390 12.878985 76.054580
F 3.469214 7.723903 79.257807
F 3.469214 15.451297 79.257807
F 16.767303 5.151592 83.228860
F 12.396205 7.727392 79.478217
F 12.396205 15.454785 79.478217
F 7.846958 12.878949 83.010872
F 21.316381 7.727391 79.696221
F 21.316381 15.454784 79.696221
F 23.524175 16.742683 80.661132
F 5.792892 1.286632 75.673903
F 5.792892 9.014023 75.673903
F 5.792892 16.741419 75.673903
F 14.715260 1.287897 75.891076
F 14.715261 9.015288 75.891076
F 14.715261 16.742683 75.891076
F 23.635434 1.287897 76.109080
F 23.635434 9.015288 76.109080
F 23.635434 16.742683 76.109081
F 5.703880 3.864960 79.315544
F 5.703880 11.592352 79.315545
F 14.626249 3.863696 79.532718
F 14.626249 11.591087 79.532718
F 23.546424 3.863695 79.750721
F 23.546424 11.591086 79.750722
F 5.770684 3.864960 76.582544
F 5.770684 11.592351 76.582544
F 14.693009 3.863696 76.801486
F 14.693009 11.591087 76.801486
F 23.613183 3.863695 77.019490
F 23.613183 11.591087 77.019490
F 5.859674 1.286633 72.940902
F 5.859675 9.014023 72.940902
F 5.859675 16.741419 72.940902
F 14.782000 1.287897 73.159844
F 14.782000 9.015288 73.159844
F 14.782000 16.742683 73.159844
F 23.702175 1.287897 73.377849
F 23.702175 9.015288 73.377849
F 23.702175 16.742683 73.377848
F 8.002710 7.727426 76.637959
F 8.002710 15.454820 76.637958
F 7.846958 5.151557 83.010872
F 16.923054 7.727391 76.855987
F 16.923054 15.454785 76.855987
F 23.524175 9.015288 80.661132
F 25.843227 7.727391 77.073991
F 25.843227 15.454784 77.073991
F 25.754216 12.878985 80.715633
F 8.091698 5.151557 72.996317
F 8.091698 12.878950 72.996317
F 17.012042 5.151592 73.214345
F 17.012043 12.878985 73.214345
F 25.932216 5.151593 73.432350
F 25.932216 12.878985 73.432350
F 8.024957 5.151557 75.727589
F 8.024957 12.878949 75.727589
F 16.945302 5.151592 75.945577
F 16.945303 12.878985 75.945577
F 25.865475 5.151592 76.163581
F 25.865475 12.878985 76.163582
F 7.935949 7.727426 79.369230
F 7.935949 15.454820 79.369230
F 25.754216 5.151593 80.715633
F 16.856294 7.727391 79.587219
F 16.856294 15.454785 79.587219
F 23.524175 1.287897 80.661132
F 25.776467 7.727390 79.805222
F 25.776467 15.454784 79.805223
F 16.834043 12.878985 80.497628
F 1.170352 1.300576 82.835916
F 1.170352 9.027966 82.835916
F 1.170352 16.755362 82.835916
F 10.077147 1.287900 83.065355
F 10.077147 9.015290 83.065355
F 10.077147 16.742685 83.065355
F 18.997348 1.287897 83.283361
F 18.997348 9.015288 83.283362
F 18.997348 16.742683 83.283362
F 1.081341 3.851009 86.477524
F 1.081341 11.578400 86.477524
F 9.988134 3.863693 86.706997
F 9.988134 11.591084 86.706997
F 18.908337 3.863696 86.925004
F 18.908337 11.591087 86.925004
F 1.147528 3.851016 83.769838
F 1.147528 11.578407 83.769838
F 10.054895 3.863693 83.975769
F 10.054895 11.591084 83.975768
F 18.975097 3.863696 84.193772
F 18.975097 11.591087 84.193772
F 1.236517 1.300576 80.128196
F 1.236517 9.027966 80.128196
F 1.236517 16.755362 80.128196
F 10.143886 1.287899 80.334126
F 10.143886 9.015290 80.334126
F 10.143886 16.742685 80.334126
F 19.064087 1.287897 80.552129
F 19.064088 9.015288 80.552130
F 19.064088 16.742683 80.552129
F 3.357863 7.723902 83.814340
F 3.357863 15.451295 83.814340
F 16.834043 5.151592 80.497629
F 12.284966 7.727392 84.030268
F 12.284966 15.454785 84.030268
F 7.913698 12.878950 80.279600
F 21.205141 7.727391 84.248273
F 21.205141 15.454785 84.248273
F 14.604000 16.742683 80.443127
F 3.446853 5.155080 80.172692
F 3.446853 12.882473 80.172691
F 12.373953 5.151592 80.388626
F 12.373953 12.878984 80.388625
F 21.294130 5.151592 80.606631
F 21.294130 12.878985 80.606631
F 3.380223 5.155080 82.899449
F 3.380223 12.882473 82.899449
F 12.307214 5.151592 83.119859
F 12.307214 12.878984 83.119859
F 21.227390 5.151592 83.337863
F 21.227390 12.878985 83.337863
F 3.291198 7.723887 86.541153
F 3.291198 15.451281 86.541153
F 7.913698 5.151557 80.279600
F 12.218205 7.727392 86.761501
F 12.218205 15.454785 86.761501
F 25.665227 15.454784 84.357275
F 21.138382 7.727391 86.979505
F 21.138382 15.454784 86.979505
F 14.604000 9.015288 80.443128
F 5.614892 1.286633 82.957187
F 5.614892 9.014023 82.957187
F 5.614893 16.741419 82.957187
F 14.537261 1.287897 83.174360
F 14.537261 9.015288 83.174360
F 14.537261 16.742683 83.174360
F 23.457434 1.287897 83.392364
F 23.457434 9.015288 83.392364
F 23.457434 16.742683 83.392364
F 5.525858 3.864971 86.598874
F 5.525859 11.592362 86.598874
F 14.448249 3.863696 86.816002
F 14.448249 11.591087 86.816002
F 23.368424 3.863695 87.034006
F 23.368424 11.591086 87.034006
F 5.592682 3.864961 83.865833
F 5.592682 11.592352 83.865833
F 14.515010 3.863696 84.084770
F 14.515010 11.591087 84.084770
F 23.435183 3.863695 84.302774
F 23.435183 11.591087 84.302774
F 5.681675 1.286633 80.224186
F 5.681675 9.014023 80.224186
F 5.681675 16.741419 80.224185
F 14.604000 1.287897 80.443128
F 12.640965 0.000000 69.463701
F 7.824711 0.000036 83.921242
F 12.574204 0.000000 72.194934
F 12.218205 0.000000 86.761501
F 8.180710 0.000035 69.354675
F 12.284966 0.000000 84.030268
F 7.757949 0.000036 86.652515
F 8.113948 0.000035 72.085947
F 7.935949 0.000035 79.369230
F 12.462965 0.000000 76.746984
F 8.002710 0.000035 76.637959
F 12.396205 0.000000 79.478217
F 0.991953 1.304928 90.121063
F 0.991953 9.032318 90.121063
F 0.991953 16.759714 90.121063
F 9.899146 1.287899 90.348640
F 9.899146 9.015290 90.348640
F 9.899146 16.742685 90.348641
F 18.819348 1.287897 90.566646
F 18.819348 9.015287 90.566646
F 18.819348 16.742683 90.566646
F 0.903521 3.833315 93.771110
F 0.903522 11.560705 93.771110
F 9.810133 3.863695 93.990282
F 9.810133 11.591086 93.990283
F 18.730337 3.863696 94.208288
F 18.730337 11.591087 94.208288
F 0.915161 3.872451 91.055020
F 0.915163 11.599841 91.055020
F 9.876887 3.863695 91.259052
F 9.876887 11.591086 91.259052
F 18.797097 3.863696 91.477056
F 18.797097 11.591087 91.477056
F 0.423819 1.258087 109.279026
F 0.423819 8.985478 109.279026
F 0.423819 16.712873 109.279026
F 9.965886 1.287899 87.617411
F 9.965886 9.015290 87.617411
F 9.965886 16.742685 87.617411
F 18.886088 1.287897 87.835414
F 18.886088 9.015288 87.835414
F 18.886088 16.742683 87.835414
F 3.179170 7.724639 91.099310
F 3.179170 15.452033 91.099309
F 25.064469 15.454784 108.938358
F 12.106966 7.727392 91.313552
F 12.106966 15.454785 91.313552
F 25.064469 7.727391 108.938358
F 21.027142 7.727391 91.531558
F 21.027142 15.454785 91.531557
F 16.211056 15.454785 105.989122
F 3.268709 5.155027 87.456502
F 3.268709 12.882420 87.456502
F 12.195954 5.151591 87.671910
F 12.195953 12.878984 87.671910
F 21.116131 5.151592 87.889915
F 21.116131 12.878985 87.889915
F 3.195577 5.152814 90.185705
F 3.195577 12.880206 90.185705
F 12.129214 5.151592 90.403143
F 12.129214 12.878984 90.403143
F 21.049391 5.151592 90.621147
F 21.049391 12.878985 90.621147
F 3.089804 7.730720 93.833381
F 3.089804 15.458114 93.833381
F 16.211056 7.727391 105.989122
F 12.040203 7.727391 94.044785
F 12.040204 15.454785 94.044785
F 16.144295 15.454785 108.720354
F 20.960382 7.727391 94.262789
F 20.960382 15.454784 94.262789
F 25.131228 7.727390 106.207126
F 5.436844 1.286561 90.240601
F 5.436844 9.013952 90.240601
F 5.436844 16.741347 90.240601
F 14.359261 1.287897 90.457644
F 14.359262 9.015288 90.457644
F 14.359261 16.742683 90.457644
F 23.279435 1.287897 90.675648
F 23.279435 9.015288 90.675648
F 23.279435 16.742683 90.675649
F 5.347902 3.865110 93.882294
F 5.347902 11.592501 93.882294
F 14.270249 3.863696 94.099286
F 14.270249 11.591087 94.099286
F 23.190424 3.863695 94.317290
F 23.190424 11.591086 94.317290
F 5.413860 3.864920 91.149176
F 5.413860 11.592311 91.149176
F 14.337010 3.863696 91.368054
F 14.337010 11.591087 91.368054
F 23.257184 3.863695 91.586059
F 23.257184 11.591087 91.586059
F 5.503671 1.286628 87.507485
F 5.503671 9.014019 87.507485
F 5.503671 16.741414 87.507484
F 14.426001 1.287897 87.726412
F 14.426001 9.015288 87.726412
F 14.426001 16.742683 87.726411
F 23.346175 1.287897 87.944416
F 23.346175 9.015287 87.944416
F 23.346176 16.742683 87.944416
F 7.646707 7.727426 91.204534
F 7.646707 15.454820 91.204533
F 16.144295 7.727391 108.720354
F 16.567055 7.727391 91.422555
F 16.567055 15.454785 91.422555
F 7.290765 15.454818 105.771096
F 25.487228 7.727391 91.640560
F 25.487228 15.454784 91.640559
F 7.223487 15.454911 108.502421
F 7.735697 5.151556 87.562886
F 7.735697 12.878949 87.562886
F 16.656043 5.151592 87.780913
F 16.656043 12.878985 87.780913
F 25.576216 5.151593 87.998918
F 25.576216 12.878985 87.998917
F 7.668843 5.151535 90.294170
F 7.668843 12.878928 90.294170
F 16.589303 5.151592 90.512145
F 16.589303 12.878985 90.512145
F 25.509476 5.151592 90.730149
F 25.509476 12.878985 90.730149
F 7.579554 7.727503 93.935845
F 7.579554 15.454897 93.935845
F 7.223487 7.727517 108.502421
F 16.500294 7.727391 94.153787
F 16.500294 15.454785 94.153787
F 7.290765 7.727425 105.771096
F 25.420468 7.727390 94.371791
F 25.420468 15.454784 94.371791
F 25.153477 12.878985 105.296716
F 0.821079 1.327017 97.427049
F 0.821079 9.054408 97.427049
F 0.821079 16.781803 97.427049
F 9.721148 1.287897 97.631924
F 9.721148 9.015288 97.631924
F 9.721148 16.742683 97.631925
F 18.641348 1.287897 97.849929
F 18.641348 9.015288 97.849930
F 18.641348 16.742683 97.849930
F 0.735567 3.821657 101.073591
F 0.735567 11.549048 101.073591
F 9.632137 3.863695 101.273565
F 9.632137 11.591087 101.273565
F 18.552338 3.863696 101.491571
F 18.552338 11.591087 101.491571
F 0.622135 3.916975 98.348641
F 0.622135 11.644366 98.348641
F 9.698850 3.863700 98.542330
F 9.698850 11.591091 98.542330
F 18.619097 3.863696 98.760340
F 18.619097 11.591087 98.760339
F 0.688684 1.225881 94.705922
F 0.688684 8.953271 94.705922
F 0.688685 16.680667 94.705921
F 9.787860 1.287896 94.900691
F 9.787860 9.015286 94.900691
F 9.787860 16.742681 94.900691
F 18.708088 1.287897 95.118698
F 18.708088 9.015288 95.118697
F 18.708088 16.742683 95.118698
F 3.001885 7.726269 98.384256
F 3.001885 15.453663 98.384256
F 25.153477 5.151593 105.296716
F 11.928967 7.727392 98.596836
F 11.928967 15.454785 98.596836
F 16.233304 12.878985 105.078712
F 20.849142 7.727391 98.814840
F 20.849142 15.454785 98.814840
F 22.990176 16.742683 102.510983
F 3.089952 5.152851 94.742078
F 3.089952 12.880243 94.742078
F 12.017953 5.151591 94.955194
F 12.017953 12.878984 94.955193
F 20.938131 5.151592 95.173199
F 20.938131 12.878985 95.173199
F 2.994443 5.146954 97.477229
F 2.994443 12.874347 97.477229
F 11.951212 5.151592 97.686426
F 11.951211 12.878984 97.686426
F 20.871391 5.151592 97.904431
F 20.871391 12.878985 97.904431
F 2.904508 7.731943 101.119397
F 2.904508 15.459336 101.119397
F 16.233304 5.151592 105.078712
F 11.862202 7.727391 101.328068
F 11.862202 15.454785 101.328068
F 7.312319 12.878820 104.860803
F 20.782383 7.727391 101.546072
F 20.782383 15.454784 101.546072
F 22.990176 9.015287 102.510983
F 5.259075 1.286474 97.523970
F 5.259075 9.013865 97.523970
F 5.259075 16.741260 97.523970
F 14.181262 1.287897 97.740927
F 14.181262 9.015288 97.740927
F 14.181262 16.742683 97.740928
F 23.101435 1.287897 97.958932
F 23.101435 9.015288 97.958932
F 23.101435 16.742683 97.958932
F 5.170218 3.865075 101.165596
F 5.170218 11.592466 101.165596
F 14.092250 3.863696 101.382569
F 14.092250 11.591087 101.382569
F 23.012425 3.863695 101.600573
F 23.012425 11.591086 101.600573
F 5.232390 3.865077 98.432402
F 5.232390 11.592468 98.432402
F 14.159010 3.863696 98.651337
F 14.159010 11.591087 98.651337
F 23.079184 3.863695 98.869342
F 23.079184 11.591087 98.869342
F 5.322715 1.286741 94.790894
F 5.322715 9.014132 94.790894
F 5.322715 16.741527 94.790894
F 14.248001 1.287897 95.009696
F 14.248001 9.015288 95.009696
F 14.248001 16.742683 95.009695
F 23.168176 1.287897 95.227700
F 23.168176 9.015287 95.227700
F 23.168176 16.742683 95.227700
F 7.468727 7.727423 98.487823
F 7.468727 15.454817 98.487823
F 7.312319 5.151428 104.860802
F 16.389055 7.727391 98.705838
F 16.389055 15.454785 98.705838
F 22.990176 1.287897 102.510983
F 25.309228 7.727391 98.923843
F 25.309228 15.454784 98.923843
F 25.220217 12.878985 102.565484
F 7.557698 5.151559 94.846182
F 7.557698 12.878952 94.846181
F 16.478043 5.151592 95.064197
F 16.478043 12.878985 95.064196
F 25.398217 5.151593 95.282201
F 25.398217 12.878985 95.282201
F 7.490330 5.151430 97.577517
F 7.490330 12.878823 97.577517
F 16.411304 5.151592 97.795428
F 16.411303 12.878985 97.795429
F 25.331476 5.151592 98.013433
F 25.331476 12.878985 98.013433
F 7.401237 7.727571 101.219170
F 7.401237 15.454965 101.219170
F 25.220217 5.151593 102.565484
F 16.322295 7.727391 101.437070
F 16.322295 15.454785 101.437070
F 14.070002 16.742683 102.292979
F 25.242469 7.727391 101.655074
F 25.242468 15.454784 101.655074
F 16.300044 12.878985 102.347479
F 0.649506 1.327270 104.716752
F 0.649506 9.054660 104.716752
F 0.649506 16.782056 104.716751
F 9.543152 1.287898 104.915207
F 9.543152 9.015289 104.915207
F 9.543152 16.742684 104.915207
F 18.463349 1.287897 105.133213
F 18.463349 9.015288 105.133213
F 18.463349 16.742683 105.133213
F 0.562909 3.829344 108.358184
F 0.562910 11.556735 108.358184
F 9.454140 3.863694 108.556848
F 9.454140 11.591085 108.556848
F 18.374338 3.863696 108.774855
F 18.374338 11.591087 108.774855
F 0.480868 3.905637 105.636446
F 0.480868 11.633028 105.636446
F 9.520843 3.863701 105.825613
F 9.520843 11.591092 105.825613
F 18.441098 3.863696 106.043623
F 18.441098 11.591087 106.043623
F 0.541682 1.236089 101.993580
F 0.541682 8.963480 101.993580
F 0.541682 16.690875 101.993579
F 9.609831 1.287891 102.183970
F 9.609831 9.015282 102.183970
F 9.609831 16.742677 102.183970
F 18.530089 1.287897 102.401981
F 18.530089 9.015288 102.401981
F 18.530089 16.742683 102.401980
F 2.826435 7.724994 105.667870
F 2.826435 15.452388 105.667869
F 16.300044 5.151592 102.347480
F 11.750967 7.727392 105.880119
F 11.750967 15.454785 105.880119
F 7.379734 12.878953 102.129460
F 20.671143 7.727391 106.098124
F 20.671143 15.454785 106.098124
F 20.671143 0.000000 106.098124
F 2.914131 5.153124 102.026239
F 2.914131 12.880517 102.026239
F 11.839954 5.151591 102.238477
F 11.839954 12.878984 102.238477
F 20.760132 5.151592 102.456482
F 20.760132 12.878985 102.456482
F 2.820159 5.148712 104.759822
F 2.820159 12.876105 104.759822
F 11.773211 5.151592 104.969710
F 11.773211 12.878984 104.969710
F 20.693392 5.151592 105.187714
F 20.693392 12.878985 105.187714
F 2.738058 7.727955 108.399476
F 2.738058 15.455348 108.399476
F 7.379734 5.151560 102.129460
F 11.684203 7.727392 108.611352
F 11.684203 15.454785 108.611352
F 25.131228 15.454784 106.207126
F 20.604383 7.727391 108.829356
F 20.604383 15.454784 108.829357
F 14.070001 9.015288 102.292979
F 5.081337 1.286592 104.807194
F 5.081337 9.013983 104.807194
F 5.081338 16.741378 104.807194
F 14.003262 1.287897 105.024211
F 14.003262 9.015288 105.024211
F 14.003262 16.742683 105.024211
F 22.923436 1.287897 105.242215
F 22.923436 9.015288 105.242215
F 22.923436 16.742683 105.242215
F 4.992380 3.864927 108.448804
F 4.992380 11.592319 108.448805
F 13.914250 3.863696 108.665853
F 13.914250 11.591087 108.665853
F 22.834425 3.863695 108.883857
F 22.834425 11.591086 108.883857
F 5.054555 3.865286 105.715563
F 5.054555 11.592678 105.715563
F 13.981010 3.863696 105.934621
F 13.981011 11.591087 105.934621
F 22.901185 3.863695 106.152626
F 22.901184 11.591087 106.152625
F 5.142985 1.286375 102.073959
F 5.142985 9.013765 102.073959
F 5.142985 16.741161 102.073959
F 14.070002 1.287897 102.292979
F 12.106966 0.000000 91.313552
F 7.290765 0.000034 105.771096
F 3.089804 0.003329 93.833381
F 11.684203 0.000000 108.611352
F 2.738058 0.000564 108.399476
F 11.750967 0.000000 105.880119
F 12.040203 0.000000 94.044785
F 7.646707 0.000035 91.204534
F 7.401237 0.000180 101.219170
F 7.223487 0.000127 108.502421
F 7.468727 0.000032 98.487823
F 11.862202 0.000000 101.328068
F 2.904508 0.004552 101.119397
F 11.928967 0.000000 98.596836
F 7.579554 0.000113 93.935845
F 0.475182 1.319725 111.999626
F 0.475182 9.047115 111.999626
F 0.475183 16.774511 111.999626
F 9.365154 1.287900 112.198490
F 9.365154 9.015291 112.198490
F 9.365154 16.742686 112.198491
F 18.285349 1.287897 112.416497
F 18.285349 9.015288 112.416497
F 18.285349 16.742683 112.416498
F 0.387290 3.833662 115.641428
F 0.387290 11.561052 115.641428
F 9.276142 3.863692 115.840131
F 9.276142 11.591084 115.840132
F 18.196339 3.863696 116.058139
F 18.196339 11.591087 116.058139
F 0.356779 3.885337 112.922350
F 0.356779 11.612728 112.922349
F 9.342870 3.863696 113.108902
F 9.342870 11.591087 113.108902
F 18.263098 3.863696 113.326908
F 18.263098 11.591087 113.326908
F 9.431848 1.287894 109.467257
F 9.431847 9.015285 109.467257
F 9.431847 16.742680 109.467257
F 18.352089 1.287897 109.685265
F 18.352089 9.015287 109.685265
F 18.352089 16.742683 109.685265
F 2.650178 7.723609 112.951656
F 2.650178 15.451003 112.951656
F 24.306471 7.508439 130.560251
F 11.572967 7.727392 113.163404
F 11.572967 15.454785 113.163404
F 15.386298 15.235832 130.342247
F 20.493143 7.727391 113.381409
F 20.493143 15.454785 113.381408
F 20.493143 0.000000 113.381409
F 2.738559 5.154911 109.309724
F 2.738559 12.882304 109.309724
F 11.661955 5.151591 109.521762
F 11.661955 12.878984 109.521761
F 20.582132 5.151592 109.739766
F 20.582132 12.878985 109.739766
F 2.653174 5.152406 112.040005
F 2.653174 12.879798 112.040005
F 11.595213 5.151592 112.252995
F 11.595213 12.878984 112.252995
F 20.515392 5.151592 112.470998
F 20.515391 12.878985 112.470999
F 2.567555 7.725417 115.680737
F 2.567555 15.452811 115.680737
F 15.386297 7.508439 130.342246
F 11.506205 7.727392 115.894636
F 11.506205 15.454785 115.894637
F 6.466263 15.236176 130.124113
F 20.426383 7.727391 116.112640
F 20.426383 15.454785 116.112640
F 20.426383 0.000000 116.112640
F 4.903414 1.286697 112.090423
F 4.903414 9.014088 112.090423
F 4.903414 16.741483 112.090423
F 13.825262 1.287897 112.307495
F 13.825262 9.015288 112.307495
F 13.825262 16.742683 112.307495
F 22.745436 1.287897 112.525500
F 22.745436 9.015288 112.525499
F 22.745436 16.742683 112.525500
F 4.814408 3.864882 115.732040
F 4.814409 11.592273 115.732040
F 13.736251 3.863696 115.949137
F 13.736251 11.591087 115.949137
F 22.656425 3.863695 116.167141
F 22.656425 11.591086 116.167141
F 4.878386 3.865221 112.998909
F 4.878386 11.592613 112.998909
F 13.803011 3.863696 113.217905
F 13.803011 11.591087 113.217905
F 22.723185 3.863695 113.435910
F 22.723184 11.591087 113.435910
F 4.966629 1.286322 109.357228
F 4.966629 9.013713 109.357228
F 4.966629 16.741108 109.357228
F 13.892001 1.287897 109.576263
F 13.892002 9.015288 109.576263
F 13.892002 16.742683 109.576263
F 22.812176 1.287897 109.794268
F 22.812176 9.015287 109.794268
F 22.812177 16.742683 109.794267
F 7.112785 7.727430 113.054376
F 7.112785 15.454823 113.054376
F 6.466262 7.508783 130.124113
F 16.033056 7.727391 113.272407
F 16.033056 15.454785 113.272406
F 22.456290 16.742543 124.353675
F 24.953228 7.727390 113.490411
F 24.953228 15.454784 113.490411
F 24.616140 12.871412 127.118337
F 7.201765 5.151555 109.412733
F 7.201765 12.878948 109.412733
F 16.122044 5.151592 109.630764
F 16.122044 12.878985 109.630764
F 25.042218 5.151593 109.848769
F 25.042218 12.878985 109.848768
F 7.134632 5.151497 112.144044
F 7.134632 12.878889 112.144045
F 16.055304 5.151592 112.361996
F 16.055304 12.878985 112.361996
F 24.975477 5.151592 112.580000
F 24.975477 12.878985 112.580000
F 7.045696 7.727471 115.785676
F 7.045696 15.454865 115.785677
F 24.616140 5.144020 127.118337
F 15.966296 7.727391 116.003638
F 15.966296 15.454784 116.003638
F 22.456290 9.015147 124.353675
F 24.886469 7.727391 116.221642
F 24.886469 15.454784 116.221642
F 15.695967 12.871412 126.900333
F 0.299560 1.315278 119.283173
F 0.299560 9.042669 119.283173
F 0.299560 16.770065 119.283173
F 9.187155 1.287901 119.481769
F 9.187155 9.015291 119.481769
F 9.187155 16.742687 119.481769
F 18.107350 1.287897 119.699777
F 18.107350 9.015288 119.699777
F 18.107350 16.742683 119.699777
F 0.193846 3.849164 122.937525
F 0.193847 11.576555 122.937526
F 9.098151 3.863669 123.122721
F 9.098151 11.591060 123.122722
F 18.018349 3.863674 123.340731
F 18.018349 11.591065 123.340731
F 0.227929 3.865629 120.212824
F 0.227929 11.593020 120.212825
F 9.164885 3.863694 120.392104
F 9.164885 11.591085 120.392104
F 18.085101 3.863696 120.610109
F 18.085101 11.591087 120.610108
F 0.290655 1.275097 116.565656
F 0.290655 9.002487 116.565656
F 0.290655 16.729883 116.565656
F 9.253866 1.287897 116.750543
F 9.253866 9.015288 116.750543
F 9.253866 16.742683 116.750543
F 18.174090 1.287897 116.968549
F 18.174090 9.015287 116.968549
F 18.174090 16.742683 116.968548
F 2.472945 7.722780 120.234829
F 2.472944 15.450174 120.234829
F 15.695967 5.144019 126.900332
F 11.394970 7.727392 120.446605
F 11.394970 15.454785 120.446605
F 6.775910 12.871553 126.682176
F 20.315146 7.727390 120.664610
F 20.315146 15.454785 120.664609
F 22.456290 1.287757 124.353675
F 2.561492 5.155728 116.593298
F 2.561492 12.883121 116.593298
F 11.483955 5.151591 116.805045
F 11.483956 12.878984 116.805045
F 20.404132 5.151592 117.023050
F 20.404133 12.878985 117.023049
F 2.482919 5.154936 119.321276
F 2.482919 12.882328 119.321277
F 11.417215 5.151591 119.536274
F 11.417215 12.878984 119.536274
F 20.337392 5.151592 119.754277
F 20.337392 12.878985 119.754278
F 2.398612 7.722874 122.961533
F 2.398611 15.450268 122.961533
F 6.775910 5.144161 126.682175
F 11.328217 7.727370 123.177228
F 11.328217 15.454763 123.177228
F 24.686331 12.878845 124.408177
F 20.248394 7.727369 123.395232
F 20.248394 15.454762 123.395232
F 13.536115 16.742543 124.135670
F 4.725431 1.286739 119.373648
F 4.725431 9.014130 119.373648
F 4.725432 16.741525 119.373649
F 13.647263 1.287897 119.590774
F 13.647263 9.015288 119.590774
F 13.647263 16.742683 119.590775
F 22.567437 1.287897 119.808779
F 22.567437 9.015288 119.808779
F 22.567437 16.742683 119.808779
F 4.636080 3.864725 123.014542
F 4.636080 11.592117 123.014543
F 13.558261 3.863674 123.231728
F 13.558261 11.591065 123.231729
F 22.478436 3.863673 123.449733
F 22.478436 11.591064 123.449733
F 4.701598 3.865207 120.282107
F 4.701598 11.592598 120.282107
F 13.625013 3.863695 120.501106
F 13.625014 11.591087 120.501106
F 22.545187 3.863695 120.719111
F 22.545187 11.591087 120.719111
F 4.789876 1.286369 116.640551
F 4.789876 9.013760 116.640551
F 4.789876 16.741155 116.640550
F 13.714002 1.287897 116.859546
F 13.714002 9.015288 116.859546
F 13.714003 16.742683 116.859547
F 22.634177 1.287897 117.077551
F 22.634177 9.015288 117.077551
F 22.634177 16.742683 117.077551
F 6.934794 7.727431 120.337577
F 6.934794 15.454824 120.337577
F 24.686331 5.151452 124.408177
F 15.855058 7.727391 120.555608
F 15.855059 15.454785 120.555607
F 13.536115 9.015148 124.135671
F 24.775231 7.727390 120.773612
F 24.775231 15.454784 120.773612
F 15.766157 12.878844 124.190172
F 7.023776 5.151553 116.696018
F 7.023776 12.878946 116.696018
F 15.944045 5.151592 116.914048
F 15.944045 12.878985 116.914047
F 24.864218 5.151593 117.132052
F 24.864218 12.878985 117.132052
F 6.956810 5.151536 119.427301
F 6.956810 12.878929 119.427301
F 15.877305 5.151592 119.645276
F 15.877305 12.878985 119.645276
F 24.797477 5.151593 119.863279
F 24.797478 12.878985 119.863280
F 6.867938 7.727396 123.068247
F 6.867938 15.454790 123.068247
F 15.766157 5.151452 124.190172
F 15.788306 7.727369 123.286230
F 15.788306 15.454762 123.286230
F 13.536115 1.287757 124.135671
F 24.708480 7.727368 123.504234
F 24.708480 15.454762 123.504234
F 6.845859 12.878795 123.972104
F 0.004299 1.252880 126.655931
F 0.004299 8.980271 126.655930
F 0.004299 16.707666 126.655931
F 9.005807 1.280335 126.736820
F 9.005807 9.007726 126.736821
F 9.005806 16.735121 126.736821
F 17.926012 1.280324 126.954833
F 17.926012 9.007715 126.954833
F 17.926012 16.735110 126.954834
F 6.845859 5.151402 123.972104
F 26.536510 3.644745 130.614752
F 24.306472 15.235832 130.560251
F 26.536511 11.372136 130.614752
F 8.696156 3.644719 130.178771
F 8.696157 11.372110 130.178771
F 17.616340 3.644744 130.396747
F 17.616341 11.372135 130.396747
F 0.110932 3.836414 127.542402
F 0.110932 11.563805 127.542401
F 8.981057 3.849449 127.553260
F 8.981057 11.576841 127.553260
F 17.901251 3.849457 127.771256
F 17.901251 11.576848 127.771256
F 0.165890 1.300040 123.868628
F 0.165891 9.027431 123.868628
F 0.165890 16.754826 123.868628
F 9.075998 1.287760 124.026669
F 9.075997 9.015151 124.026670
F 9.075998 16.742546 124.026670
F 17.996203 1.287757 124.244673
F 17.996203 9.015147 124.244673
F 17.996203 16.742543 124.244672
F 2.287596 7.712746 127.424085
F 2.287596 15.440140 127.424085
F 15.671209 15.440546 127.716755
F 11.211118 7.713153 127.607752
F 11.211118 15.440546 127.607751
F 15.671209 7.713151 127.716755
F 20.131296 7.713152 127.825757
F 20.131296 15.440546 127.825757
F 6.750855 15.440706 127.498634
F 2.382233 5.155668 123.869272
F 2.382233 12.883061 123.869272
F 11.306068 5.151451 124.081169
F 11.306068 12.878844 124.081169
F 20.226246 5.151452 124.299174
F 20.226246 12.878844 124.299174
F 2.305717 5.148165 126.577192
F 2.305717 12.875558 126.577192
F 11.235879 5.144018 126.791331
F 11.235879 12.871410 126.791331
F 20.156054 5.144019 127.009334
F 20.156054 12.871412 127.009335
F 1.978600 7.392260 130.062803
F 1.978601 15.119654 130.062804
F 24.591382 15.440545 127.934759
F 10.926211 7.508440 130.233243
F 10.926212 15.235834 130.233243
F 24.591382 7.713152 127.934760
F 19.846384 7.508439 130.451249
F 19.846385 15.235832 130.451249
F 6.750855 7.713312 127.498634
F 4.542476 1.279527 126.629960
F 4.542476 9.006917 126.629960
F 4.542476 16.734313 126.629960
F 13.465925 1.280324 126.845831
F 13.465925 9.007715 126.845831
F 13.465925 16.735110 126.845831
F 22.386099 1.280324 127.063835
F 22.386099 9.007715 127.063836
F 22.386099 16.735110 127.063836
F 4.234014 3.641838 130.067319
F 4.234014 11.369229 130.067319
F 13.156252 3.644745 130.287745
F 13.156253 11.372135 130.287745
F 22.076427 3.644744 130.505749
F 22.076428 11.372135 130.505750
F 4.519830 3.851762 127.441191
F 4.519830 11.579154 127.441191
F 13.441164 3.849457 127.662254
F 13.441164 11.576848 127.662254
F 22.361338 3.849456 127.880258
F 22.361338 11.576848 127.880258
F 4.613447 1.286145 123.916994
F 4.613447 9.013536 123.916994
F 4.613447 16.740931 123.916994
F 11.572967 0.000000 113.163404
F 11.506205 0.000000 115.894637
F 7.112785 0.000039 113.054376
F 7.045696 0.000080 115.785677
F 11.394970 0.000000 120.446605
F 6.934794 0.000040 120.337577
F 6.867938 0.000005 123.068247
F 3.131508 24.494403 2.839256
F 3.131508 32.221794 2.839256
F 12.040991 24.484319 3.071452
F 12.040991 32.211710 3.071452
F 20.961192 24.484315 3.289460
F 20.961192 32.211706 3.289460
F 3.037886 27.034242 6.366354
F 3.037887 34.761632 6.366354
F 3.037887 19.306849 6.366354
F 11.946017 27.046013 6.598036
F 9.448955 20.606346 17.461318
F 11.946017 19.318620 6.598036
F 20.866221 27.046016 6.816042
F 9.448955 28.333737 17.461318
F 20.866221 19.318623 6.816042
F 3.097271 27.049431 3.669648
F 18.436039 20.606381 14.948074
F 3.097271 19.322038 3.669648
F 12.016225 27.053444 3.887881
F 18.436039 28.333772 14.948075
F 12.016225 19.326051 3.887880
F 20.936431 27.053448 4.105883
F 9.515695 20.606345 14.730046
F 20.936431 19.326055 4.105882
F 3.382608 24.668868 0.208077
F 9.426708 30.909606 18.371689
F 3.382608 32.396259 0.208077
F 25.126171 32.197468 15.111578
F 12.325908 24.689029 0.445962
F 12.325908 32.416420 0.445962
F 21.246081 24.689029 0.663967
F 21.246082 32.416419 0.663967
F 5.320248 30.914142 3.726117
F 5.320248 23.186752 3.726117
F 14.246300 30.917144 3.942379
F 14.246300 23.189753 3.942379
F 23.166476 30.917143 4.160383
F 23.166476 23.189752 4.160383
F 5.635918 28.552495 0.281373
F 5.635917 20.825105 0.281372
F 14.555949 28.552725 0.500464
F 14.555948 20.825334 0.500464
F 23.476124 28.552724 0.718468
F 23.476124 20.825333 0.718468
F 5.345271 28.351000 2.904742
F 5.345271 20.623609 2.904742
F 14.271058 28.348009 3.125957
F 14.271058 20.620618 3.125957
F 23.191234 28.348011 3.343961
F 23.191234 20.620619 3.343961
F 5.249152 30.906258 6.432161
F 5.249152 23.178867 6.432161
F 14.176088 30.909711 6.652539
F 14.176088 23.182321 6.652539
F 23.096265 30.909711 6.870543
F 23.096265 23.182320 6.870543
F 7.578829 24.483140 2.963402
F 7.578829 32.210531 2.963402
F 16.501106 24.484316 3.180458
F 16.501105 32.211706 3.180458
F 25.421278 24.484316 3.398462
F 25.421279 32.211706 3.398462
F 7.483740 27.047286 6.489842
F 18.280291 23.182180 21.320949
F 7.483740 19.319893 6.489842
F 16.406133 27.046016 6.707040
F 9.515695 28.333737 14.730046
F 16.406133 19.318623 6.707040
F 25.326308 27.046016 6.925044
F 18.347051 23.182180 18.589717
F 25.326308 19.318623 6.925044
F 7.553891 27.054665 3.777998
F 18.280291 30.909570 21.320949
F 7.553891 19.327273 3.777998
F 16.476345 27.053448 3.996880
F 18.347051 30.909571 18.589718
F 16.476344 19.326055 3.996880
F 25.396518 27.053448 4.214885
F 9.426708 23.182216 18.371689
F 25.396517 19.326055 4.214884
F 7.865779 24.689024 0.337330
F 7.865779 32.416414 0.337331
F 16.785994 24.689029 0.554965
F 16.785994 32.416420 0.554965
F 25.706168 24.689029 0.772969
F 25.706169 32.416419 0.772969
F 9.786045 30.917180 3.833351
F 9.786045 23.189789 3.833351
F 18.706389 30.917143 4.051381
F 18.706389 23.189752 4.051381
F 10.095870 28.552728 0.391464
F 10.095869 20.825337 0.391464
F 19.016037 28.552724 0.609466
F 19.016036 20.825333 0.609466
F 9.810765 28.347952 3.016979
F 9.810765 20.620560 3.016978
F 18.731148 28.348011 3.234959
F 18.731147 20.620619 3.234959
F 9.715832 30.909747 6.543553
F 9.715831 23.182356 6.543553
F 18.636178 30.909711 6.761541
F 18.636178 23.182320 6.761541
F 2.950322 24.482752 10.003119
F 2.950322 32.210143 10.003119
F 11.857141 24.470080 10.232600
F 11.857141 32.197470 10.232600
F 20.777342 24.470077 10.450607
F 20.777342 32.197468 10.450607
F 2.861336 27.033197 13.644720
F 2.861336 34.760588 13.644720
F 2.861336 19.305804 13.644720
F 11.768130 27.045873 13.874159
F 11.768130 34.773264 13.874159
F 11.768130 19.318480 13.874159
F 20.688333 27.045876 14.092166
F 20.688333 34.773267 14.092166
F 20.688333 19.318483 14.092166
F 2.927520 27.033197 10.937003
F 2.927520 34.760588 10.937004
F 2.927520 19.305804 10.937003
F 11.834890 27.045873 11.142935
F 11.834890 34.773265 11.142935
F 11.834890 19.318480 11.142935
F 20.755093 27.045875 11.360939
F 20.755093 34.773267 11.360938
F 20.755093 19.318483 11.360939
F 3.016307 24.482834 7.295596
F 3.016307 32.210224 7.295596
F 11.923871 24.470101 7.501981
F 11.923872 32.197492 7.501981
F 20.844074 24.470099 7.719984
F 20.844074 32.197489 7.719984
F 5.137860 30.906083 10.981498
F 5.137860 23.178692 10.981498
F 14.064962 30.909571 11.197435
F 14.064962 23.182181 11.197435
F 22.985138 30.909571 11.415440
F 22.985138 23.182180 11.415440
F 5.226707 28.337196 7.340409
F 5.226707 20.609805 7.340409
F 14.153939 28.333793 7.556481
F 14.153939 20.606402 7.556480
F 23.074117 28.333794 7.774485
F 23.074117 20.606403 7.774485
F 5.160208 28.337254 10.066682
F 5.160208 20.609863 10.066682
F 14.087208 28.333771 10.287104
F 14.087208 20.606380 10.287104
F 23.007384 28.333772 10.505107
F 23.007384 20.606381 10.505108
F 5.071210 30.906083 13.708253
F 5.071210 23.178692 13.708253
F 13.998201 30.909571 13.928663
F 13.998201 23.182181 13.928663
F 22.918378 30.909571 14.146667
F 22.918378 23.182180 14.146667
F 7.394886 24.468813 10.124432
F 7.394886 32.196203 10.124432
F 16.317255 24.470077 10.341604
F 16.317255 32.197468 10.341604
F 25.237429 24.470077 10.559609
F 25.237429 32.197468 10.559609
F 7.305877 27.047140 13.765991
F 9.359946 23.182215 21.102960
F 7.305877 19.319747 13.765991
F 16.228245 27.045876 13.983164
F 16.228245 34.773267 13.983164
F 16.228245 19.318483 13.983164
F 25.148420 27.045875 14.201168
F 25.148420 34.773267 14.201168
F 25.148420 19.318483 14.201168
F 7.372679 27.047140 11.032994
F 9.359946 30.909606 21.102960
F 7.372680 19.319748 11.032993
F 16.295006 27.045875 11.251937
F 16.295006 34.773267 11.251936
F 16.295006 19.318483 11.251936
F 25.215179 27.045876 11.469941
F 25.215179 34.773267 11.469941
F 25.215179 19.318483 11.469941
F 7.461659 24.468835 7.392046
F 7.461659 32.196226 7.392046
F 16.383987 24.470099 7.610982
F 16.383987 32.197490 7.610982
F 25.304161 24.470099 7.828987
F 25.304161 32.197490 7.828986
F 9.604707 30.909606 11.088409
F 9.604707 23.182216 11.088409
F 18.525051 30.909571 11.306438
F 18.525050 23.182180 11.306438
F 9.693681 28.333758 7.447453
F 9.693682 20.606367 7.447453
F 18.614029 28.333794 7.665483
F 18.614029 20.606403 7.665483
F 9.626952 28.333737 10.178117
F 9.626952 20.606346 10.178117
F 18.547297 28.333772 10.396106
F 18.547297 20.606381 10.396106
F 9.537945 30.909606 13.819676
F 9.537945 23.182215 13.819676
F 18.458290 30.909571 14.037665
F 18.458290 23.182180 14.037665
F 2.772349 24.482756 17.286362
F 2.772349 32.210147 17.286362
F 11.679143 24.470079 17.515801
F 11.679143 32.197470 17.515801
F 20.599344 24.470076 17.733808
F 20.599344 32.197467 17.733808
F 2.683336 27.033197 20.928004
F 2.683336 34.760588 20.928004
F 2.683337 19.305804 20.928004
F 11.590131 27.045873 21.157443
F 11.590131 34.773264 21.157443
F 11.590131 19.318480 21.157443
F 20.510334 27.045876 21.375450
F 20.510334 34.773267 21.375450
F 20.510334 19.318483 21.375450
F 2.749522 27.033197 18.220285
F 2.749523 34.760588 18.220285
F 2.749523 19.305804 18.220285
F 11.656891 27.045873 18.426215
F 11.656891 34.773265 18.426214
F 11.656891 19.318480 18.426215
F 20.577093 27.045875 18.644218
F 20.577093 34.773267 18.644218
F 20.577093 19.318483 18.644218
F 2.838513 24.482756 14.578643
F 2.838513 32.210146 14.578643
F 11.745882 24.470079 14.784573
F 11.745882 32.197470 14.784573
F 20.666084 24.470077 15.002576
F 20.666084 32.197467 15.002575
F 4.959862 30.906083 18.264780
F 4.959862 23.178692 18.264780
F 13.886962 30.909571 18.480715
F 13.886962 23.182181 18.480714
F 22.807138 30.909571 18.698719
F 22.807138 23.182180 18.698719
F 5.048849 28.337260 14.623138
F 5.048849 20.609869 14.623138
F 13.975949 28.333771 14.839072
F 13.975949 20.606380 14.839072
F 22.896127 28.333772 15.057077
F 22.896127 20.606381 15.057077
F 4.982219 28.337260 17.349895
F 4.982219 20.609869 17.349895
F 13.909211 28.333771 17.570305
F 13.909210 20.606380 17.570305
F 22.829386 28.333772 17.788309
F 22.829386 20.606381 17.788309
F 4.893211 30.906083 20.991537
F 4.893211 23.178692 20.991537
F 13.820202 30.909571 21.211947
F 13.820202 23.182181 21.211947
F 22.740379 30.909571 21.429951
F 22.740379 23.182180 21.429951
F 7.216889 24.468812 17.407633
F 7.216889 32.196203 17.407633
F 16.139258 24.470077 17.624806
F 16.139258 32.197468 17.624806
F 25.059431 24.470077 17.842810
F 25.059431 32.197468 17.842810
F 7.127877 27.047140 21.049275
F 18.369300 20.606381 17.679307
F 7.127877 19.319747 21.049275
F 16.050246 27.045876 21.266448
F 16.050246 34.773267 21.266448
F 16.050246 19.318483 21.266448
F 24.970421 27.045876 21.484452
F 24.970421 34.773267 21.484452
F 24.970421 19.318483 21.484452
F 7.194681 27.047140 18.316274
F 18.369300 28.333772 17.679307
F 7.194681 19.319748 18.316274
F 16.117006 27.045875 18.535216
F 16.117006 34.773267 18.535216
F 16.117006 19.318483 18.535216
F 25.037179 27.045875 18.753220
F 25.037180 34.773267 18.753220
F 25.037179 19.318483 18.753220
F 7.283672 24.468812 14.674632
F 7.283672 32.196203 14.674632
F 16.205997 24.470077 14.893574
F 16.205997 32.197468 14.893574
F 25.126171 24.470077 15.111578
F 2.594349 24.482756 24.569647
F 2.594349 32.210147 24.569647
F 11.501143 24.470079 24.799086
F 11.501143 32.197470 24.799086
F 20.421345 24.470077 25.017092
F 20.421345 32.197467 25.017092
F 2.505337 27.033197 28.211288
F 2.505337 34.760588 28.211288
F 2.505337 19.305804 28.211288
F 11.412131 27.045873 28.440727
F 11.412131 34.773264 28.440727
F 11.412131 19.318480 28.440728
F 20.332334 27.045876 28.658734
F 20.332334 34.773267 28.658734
F 20.332334 19.318483 28.658735
F 2.571522 27.033197 25.503569
F 2.571523 34.760588 25.503569
F 2.571523 19.305804 25.503569
F 11.478891 27.045873 25.709499
F 11.478891 34.773265 25.709499
F 11.478891 19.318480 25.709499
F 20.399094 27.045875 25.927503
F 20.399094 34.773267 25.927503
F 20.399094 19.318483 25.927503
F 2.126515 24.482755 43.711778
F 2.126515 32.210146 43.711778
F 11.567883 24.470079 22.067857
F 11.567883 32.197470 22.067857
F 20.488085 24.470077 22.285860
F 20.488085 32.197467 22.285860
F 4.781862 30.906083 25.548064
F 4.781862 23.178692 25.548064
F 13.708963 30.909571 25.763998
F 13.708963 23.182181 25.763998
F 22.629139 30.909571 25.982004
F 22.629139 23.182180 25.982004
F 4.870850 28.337260 21.906422
F 4.870850 20.609869 21.906422
F 13.797950 28.333771 22.122356
F 13.797950 20.606380 22.122356
F 22.718128 28.333772 22.340361
F 22.718128 20.606381 22.340361
F 4.804219 28.337260 24.633179
F 4.804219 20.609869 24.633180
F 13.731211 28.333771 24.853589
F 13.731211 20.606380 24.853590
F 22.651387 28.333772 25.071593
F 22.651387 20.606381 25.071594
F 4.715211 30.906083 28.274821
F 4.715211 23.178692 28.274821
F 13.642202 30.909571 28.495231
F 13.642202 23.182180 28.495231
F 22.562379 30.909571 28.713235
F 22.562379 23.182180 28.713235
F 7.038889 24.468812 24.690917
F 7.038889 32.196203 24.690917
F 15.961258 24.470077 24.908090
F 15.961258 32.197467 24.908090
F 24.881432 24.470077 25.126094
F 24.881432 32.197468 25.126094
F 6.949877 27.047140 28.332559
F 26.666466 23.182180 43.388804
F 6.949877 19.319747 28.332559
F 15.872246 27.045875 28.549732
F 15.872246 34.773267 28.549732
F 15.872246 19.318483 28.549732
F 24.792421 27.045875 28.767736
F 24.792421 34.773267 28.767736
F 24.792421 19.318483 28.767736
F 7.016681 27.047140 25.599558
F 26.666466 30.909570 43.388804
F 7.016681 19.319748 25.599558
F 15.939007 27.045876 25.818500
F 15.939006 34.773267 25.818500
F 15.939007 19.318483 25.818500
F 24.859180 27.045875 26.036505
F 24.859180 34.773267 26.036505
F 24.859180 19.318483 26.036505
F 7.105672 24.468812 21.957916
F 7.105672 32.196203 21.957916
F 16.027997 24.470077 22.176858
F 16.027997 32.197468 22.176858
F 24.948172 24.470077 22.394862
F 24.948172 32.197468 22.394862
F 9.248708 30.909606 25.654973
F 9.248708 23.182216 25.654973
F 18.169052 30.909571 25.873002
F 18.169052 23.182180 25.873001
F 9.337695 28.333737 22.013331
F 9.337695 20.606345 22.013331
F 18.258040 28.333772 22.231359
F 18.258040 20.606380 22.231359
F 9.270955 28.333737 24.744603
F 9.270955 20.606346 24.744603
F 18.191300 28.333772 24.962591
F 18.191300 20.606380 24.962591
F 9.181946 30.909606 28.386244
F 9.181946 23.182215 28.386244
F 18.102291 30.909571 28.604233
F 18.102291 23.182180 28.604233
F 2.416349 24.482756 31.852930
F 2.416350 32.210147 31.852930
F 11.323144 24.470080 32.082369
F 11.323144 32.197470 32.082369
F 20.243345 24.470076 32.300376
F 20.243345 32.197467 32.300376
F 2.327337 27.033197 35.494571
F 2.327337 34.760588 35.494571
F 2.327337 19.305804 35.494572
F 11.234132 27.045873 35.724010
F 11.234132 34.773264 35.724010
F 11.234132 19.318480 35.724011
F 20.154335 27.045876 35.942017
F 20.154335 34.773267 35.942017
F 20.154335 19.318483 35.942017
F 2.393523 27.033197 32.786853
F 2.393523 34.760588 32.786852
F 2.393524 19.305804 32.786852
F 11.300892 27.045873 32.992782
F 11.300892 34.773264 32.992782
F 11.300892 19.318480 32.992782
F 20.221094 27.045875 33.210785
F 20.221094 34.773267 33.210785
F 20.221094 19.318483 33.210785
F 2.482514 24.482755 29.145210
F 2.482514 32.210146 29.145211
F 11.389883 24.470079 29.351140
F 11.389883 32.197470 29.351140
F 20.310085 24.470077 29.569144
F 20.310085 32.197467 29.569144
F 4.603862 30.906083 32.831347
F 4.603862 23.178692 32.831347
F 13.530963 30.909571 33.047282
F 13.530963 23.182180 33.047282
F 22.451139 30.909571 33.265287
F 22.451139 23.182180 33.265287
F 4.692850 28.337260 29.189706
F 4.692850 20.609869 29.189705
F 13.619950 28.333771 29.405640
F 13.619950 20.606380 29.405640
F 22.540128 28.333772 29.623645
F 22.540128 20.606381 29.623645
F 4.626220 28.337260 31.916463
F 4.626220 20.609869 31.916463
F 13.553211 28.333771 32.136873
F 13.553211 20.606380 32.136873
F 22.473387 28.333772 32.354877
F 22.473387 20.606381 32.354877
F 4.537212 30.906083 35.558104
F 4.537211 23.178692 35.558104
F 13.464203 30.909571 35.778514
F 13.464203 23.182180 35.778514
F 22.384379 30.909571 35.996518
F 22.384379 23.182180 35.996518
F 6.860890 24.468812 31.974201
F 6.860890 32.196203 31.974201
F 15.783258 24.470077 32.191374
F 15.783258 32.197468 32.191374
F 24.703432 24.470077 32.409378
F 24.703432 32.197468 32.409378
F 6.771878 27.047140 35.615841
F 17.746292 23.182180 43.170800
F 6.771878 19.319747 35.615842
F 15.694247 27.045876 35.833015
F 15.694247 34.773267 35.833015
F 15.694247 19.318483 35.833015
F 24.614421 27.045876 36.051019
F 24.614421 34.773267 36.051019
F 24.614421 19.318483 36.051019
F 6.838682 27.047140 32.882841
F 17.746292 30.909571 43.170800
F 6.838682 19.319748 32.882841
F 15.761007 27.045875 33.101784
F 15.761007 34.773267 33.101783
F 15.761007 19.318483 33.101783
F 24.681180 27.045875 33.319788
F 24.681180 34.773267 33.319788
F 24.681180 19.318483 33.319788
F 6.927672 24.468812 29.241200
F 6.927672 32.196203 29.241200
F 15.849997 24.470077 29.460142
F 15.849997 32.197468 29.460142
F 24.770172 24.470077 29.678146
F 24.770172 32.197468 29.678146
F 9.070708 30.909606 32.938256
F 9.070708 23.182216 32.938256
F 17.991052 30.909571 33.156285
F 17.991052 23.182180 33.156285
F 9.159695 28.333737 29.296615
F 9.159695 20.606345 29.296614
F 18.080040 28.333772 29.514643
F 18.080040 20.606381 29.514642
F 9.092955 28.333737 32.027886
F 9.092955 20.606346 32.027886
F 18.013300 28.333772 32.245875
F 18.013300 20.606381 32.245875
F 9.003947 30.909606 35.669528
F 9.003947 23.182215 35.669527
F 17.924292 30.909570 35.887516
F 17.924292 23.182180 35.887516
F 2.238349 24.482756 39.136214
F 2.238350 32.210147 39.136213
F 11.145144 24.470079 39.365653
F 11.145144 32.197470 39.365653
F 20.065346 24.470077 39.583659
F 20.065346 32.197468 39.583659
F 2.149337 27.033197 42.777855
F 2.149338 34.760588 42.777855
F 2.149338 19.305804 42.777855
F 11.056131 27.045873 43.007294
F 11.056131 34.773264 43.007295
F 11.056131 19.318480 43.007294
F 19.976335 27.045876 43.225301
F 19.976335 34.773267 43.225302
F 19.976335 19.318483 43.225301
F 2.215523 27.033197 40.070136
F 2.215524 34.760588 40.070136
F 2.215524 19.305804 40.070136
F 11.122892 27.045873 40.276066
F 11.122892 34.773265 40.276066
F 11.122892 19.318480 40.276066
F 20.043095 27.045875 40.494070
F 20.043095 34.773267 40.494070
F 20.043095 19.318483 40.494069
F 2.304514 24.482755 36.428494
F 2.304514 32.210146 36.428494
F 11.211883 24.470079 36.634424
F 11.211884 32.197470 36.634424
F 20.132085 24.470077 36.852427
F 20.132085 32.197467 36.852427
F 4.425862 30.906083 40.114631
F 4.425862 23.178692 40.114631
F 13.352963 30.909571 40.330566
F 13.352964 23.182181 40.330566
F 22.273140 30.909571 40.548570
F 22.273140 23.182180 40.548570
F 4.514850 28.337260 36.472989
F 4.514850 20.609869 36.472989
F 13.441951 28.333771 36.688924
F 13.441951 20.606380 36.688923
F 22.362128 28.333772 36.906928
F 22.362128 20.606381 36.906928
F 4.448220 28.337260 39.199746
F 4.448220 20.609869 39.199746
F 13.375212 28.333771 39.420157
F 13.375212 20.606380 39.420157
F 22.295388 28.333772 39.638160
F 22.295388 20.606381 39.638160
F 4.359212 30.906083 42.841388
F 4.359212 23.178692 42.841388
F 13.286203 30.909571 43.061799
F 13.286203 23.182180 43.061799
F 22.206380 30.909571 43.279802
F 22.206380 23.182180 43.279802
F 6.682890 24.468812 39.257484
F 6.682890 32.196203 39.257484
F 15.605259 24.470077 39.474657
F 15.605259 32.197468 39.474657
F 24.525432 24.470077 39.692661
F 24.525433 32.197468 39.692661
F 6.593878 27.047140 42.899126
F 8.825947 23.182215 42.952812
F 6.593878 19.319747 42.899126
F 15.516247 27.045876 43.116299
F 15.516247 34.773267 43.116299
F 15.516247 19.318483 43.116299
F 24.436422 27.045875 43.334303
F 24.436422 34.773266 43.334303
F 24.436422 19.318483 43.334303
F 6.660682 27.047140 40.166125
F 8.825947 30.909606 42.952811
F 6.660682 19.319747 40.166125
F 15.583007 27.045875 40.385067
F 15.583007 34.773267 40.385067
F 15.583007 19.318483 40.385067
F 24.503181 27.045875 40.603072
F 24.503181 34.773267 40.603072
F 24.503181 19.318483 40.603072
F 6.749673 24.468812 36.524483
F 6.749673 32.196203 36.524483
F 15.671998 24.470077 36.743425
F 15.671998 32.197468 36.743425
F 24.592173 24.470077 36.961429
F 24.592172 32.197468 36.961429
F 8.892708 30.909606 40.221540
F 8.892708 23.182216 40.221540
F 17.813052 30.909571 40.439568
F 17.813052 23.182180 40.439568
F 26.733225 30.909570 40.657573
F 26.733225 23.182180 40.657573
F 8.981696 28.333737 36.579897
F 8.981696 20.606345 36.579897
F 17.902041 28.333772 36.797926
F 17.902041 20.606380 36.797926
F 8.914956 28.333737 39.311169
F 8.914956 20.606346 39.311170
F 17.835301 28.333772 39.529158
F 17.835301 20.606381 39.529158
F 26.755473 28.333773 39.747162
F 26.755473 20.606381 39.747162
F 2.660514 24.482756 21.861927
F 2.660513 32.210146 21.861927
F 2.060350 24.482756 46.419498
F 2.060350 32.210147 46.419498
F 10.967145 24.470079 46.648937
F 10.967145 32.197470 46.648937
F 19.887346 24.470076 46.866944
F 19.887346 32.197467 46.866944
F 1.971338 27.033197 50.061140
F 1.971338 34.760588 50.061140
F 1.971338 19.305804 50.061140
F 10.878132 27.045873 50.290579
F 10.878132 34.773264 50.290579
F 10.878132 19.318480 50.290579
F 19.798335 27.045876 50.508585
F 19.798335 34.773267 50.508585
F 19.798335 19.318483 50.508585
F 2.037524 27.033197 47.353421
F 2.037524 34.760588 47.353421
F 2.037524 19.305804 47.353421
F 10.944892 27.045873 47.559351
F 10.944892 34.773265 47.559351
F 10.944892 19.318480 47.559350
F 19.865095 27.045875 47.777354
F 19.865095 34.773267 47.777353
F 19.865095 19.318483 47.777353
F 1.592516 24.482755 65.561629
F 1.592516 32.210146 65.561629
F 11.033883 24.470079 43.917709
F 11.033883 32.197470 43.917708
F 19.954086 24.470077 44.135712
F 19.954086 32.197467 44.135711
F 4.247863 30.906083 47.397916
F 4.247863 23.178692 47.397916
F 13.174964 30.909571 47.613850
F 13.174964 23.182181 47.613850
F 22.095140 30.909571 47.831855
F 22.095140 23.182180 47.831855
F 4.336851 28.337260 43.756273
F 4.336851 20.609869 43.756273
F 13.263951 28.333771 43.972208
F 13.263951 20.606380 43.972208
F 22.184129 28.333772 44.190213
F 22.184129 20.606381 44.190212
F 4.270221 28.337260 46.483030
F 4.270221 20.609869 46.483031
F 13.197212 28.333771 46.703441
F 13.197212 20.606380 46.703441
F 22.117388 28.333772 46.921444
F 22.117388 20.606381 46.921445
F 4.181212 30.906083 50.124672
F 4.181212 23.178692 50.124672
F 13.108203 30.909571 50.345082
F 13.108203 23.182180 50.345082
F 22.028380 30.909571 50.563086
F 22.028380 23.182180 50.563086
F 6.504890 24.468812 46.540769
F 6.504890 32.196203 46.540769
F 15.427259 24.470077 46.757941
F 15.427259 32.197468 46.757941
F 24.347433 24.470077 46.975945
F 24.347433 32.197468 46.975946
F 6.415879 27.047140 50.182410
F 26.132466 23.182180 65.238655
F 6.415879 19.319747 50.182410
F 15.338247 27.045875 50.399583
F 15.338247 34.773267 50.399583
F 15.338247 19.318483 50.399583
F 24.258422 27.045875 50.617587
F 24.258422 34.773267 50.617587
F 24.258422 19.318483 50.617587
F 6.482682 27.047140 47.449410
F 26.132466 30.909570 65.238655
F 6.482682 19.319748 47.449409
F 15.405007 27.045875 47.668352
F 15.405007 34.773267 47.668351
F 15.405007 19.318483 47.668351
F 24.325181 27.045875 47.886356
F 24.325181 34.773267 47.886356
F 24.325181 19.318483 47.886356
F 6.571673 24.468812 43.807768
F 6.571673 32.196203 43.807768
F 15.493998 24.470077 44.026709
F 15.493998 32.197468 44.026709
F 24.414173 24.470077 44.244714
F 24.414173 32.197468 44.244714
F 8.714709 30.909606 47.504824
F 8.714709 23.182216 47.504824
F 17.635052 30.909571 47.722853
F 17.635052 23.182180 47.722853
F 26.555225 30.909570 47.940857
F 26.555225 23.182180 47.940857
F 8.803696 28.333737 43.863182
F 8.803696 20.606345 43.863182
F 17.724041 28.333772 44.081210
F 17.724041 20.606381 44.081210
F 26.644214 28.333773 44.299215
F 26.644214 20.606381 44.299215
F 8.736956 28.333737 46.594454
F 8.736956 20.606346 46.594454
F 17.657301 28.333772 46.812442
F 17.657301 20.606381 46.812443
F 26.577474 28.333773 47.030446
F 26.577474 20.606381 47.030447
F 8.647948 30.909606 50.236096
F 8.647947 23.182215 50.236096
F 17.568292 30.909571 50.454084
F 17.568292 23.182180 50.454084
F 26.488466 30.909570 50.672088
F 26.488466 23.182180 50.672088
F 1.882350 24.482756 53.702781
F 1.882350 32.210147 53.702781
F 10.789145 24.470079 53.932220
F 10.789145 32.197470 53.932221
F 19.709347 24.470077 54.150227
F 19.709347 32.197468 54.150227
F 1.793338 27.033197 57.344423
F 1.793338 34.760588 57.344423
F 1.793338 19.305804 57.344423
F 10.700132 27.045873 57.573862
F 10.700132 34.773264 57.573862
F 10.700132 19.318480 57.573862
F 19.620336 27.045876 57.791868
F 19.620336 34.773267 57.791869
F 19.620336 19.318483 57.791868
F 1.859524 27.033197 54.636704
F 1.859524 34.760588 54.636704
F 1.859524 19.305804 54.636703
F 10.766893 27.045873 54.842634
F 10.766893 34.773265 54.842634
F 10.766893 19.318480 54.842633
F 19.687095 27.045875 55.060637
F 19.687095 34.773267 55.060637
F 19.687096 19.318483 55.060636
F 1.948515 24.482755 50.995062
F 1.948515 32.210146 50.995062
F 10.855884 24.470079 51.200992
F 10.855884 32.197470 51.200992
F 19.776086 24.470077 51.418995
F 19.776086 32.197467 51.418995
F 4.069863 30.906083 54.681199
F 4.069863 23.178692 54.681198
F 12.996964 30.909571 54.897133
F 12.996964 23.182181 54.897133
F 21.917140 30.909571 55.115138
F 21.917140 23.182180 55.115138
F 4.158851 28.337260 51.039557
F 4.158851 20.609869 51.039557
F 13.085952 28.333771 51.255492
F 13.085952 20.606380 51.255491
F 22.006129 28.333772 51.473496
F 22.006129 20.606381 51.473496
F 4.092221 28.337260 53.766314
F 4.092221 20.609869 53.766314
F 13.019212 28.333771 53.986724
F 13.019212 20.606380 53.986724
F 21.939389 28.333772 54.204728
F 21.939389 20.606381 54.204728
F 4.003212 30.906083 57.407955
F 4.003212 23.178692 57.407955
F 12.930204 30.909571 57.628366
F 12.930204 23.182181 57.628366
F 21.850381 30.909571 57.846369
F 21.850381 23.182180 57.846370
F 6.326891 24.468812 53.824052
F 6.326891 32.196203 53.824052
F 15.249260 24.470077 54.041225
F 15.249260 32.197468 54.041225
F 24.169433 24.470077 54.259229
F 24.169433 32.197468 54.259229
F 6.237879 27.047140 57.465693
F 17.212293 23.182180 65.020651
F 6.237879 19.319747 57.465693
F 15.160248 27.045876 57.682866
F 15.160248 34.773267 57.682866
F 15.160248 19.318483 57.682866
F 24.080423 27.045876 57.900871
F 24.080423 34.773267 57.900870
F 24.080423 19.318483 57.900871
F 6.304682 27.047140 54.732693
F 17.212293 30.909571 65.020652
F 6.304682 19.319747 54.732692
F 15.227008 27.045875 54.951635
F 15.227008 34.773267 54.951634
F 15.227008 19.318483 54.951635
F 24.147182 27.045875 55.169639
F 24.147182 34.773267 55.169639
F 24.147182 19.318483 55.169639
F 6.393674 24.468812 51.091051
F 6.393674 32.196203 51.091051
F 15.315999 24.470077 51.309993
F 15.315999 32.197468 51.309993
F 24.236173 24.470077 51.527997
F 24.236173 32.197468 51.527997
F 8.536709 30.909606 54.788107
F 8.536709 23.182216 54.788107
F 17.457053 30.909571 55.006136
F 17.457053 23.182180 55.006136
F 26.377226 30.909570 55.224140
F 26.377226 23.182180 55.224140
F 8.625697 28.333737 51.146466
F 8.625697 20.606345 51.146466
F 17.546041 28.333772 51.364494
F 17.546041 20.606381 51.364494
F 26.466214 28.333772 51.582499
F 26.466214 20.606381 51.582498
F 8.558956 28.333737 53.877737
F 8.558956 20.606346 53.877738
F 17.479302 28.333772 54.095726
F 17.479302 20.606381 54.095726
F 26.399474 28.333772 54.313730
F 26.399474 20.606381 54.313730
F 8.469948 30.909606 57.519379
F 8.469948 23.182215 57.519379
F 17.390293 30.909571 57.737367
F 17.390293 23.182180 57.737367
F 26.310466 30.909570 57.955371
F 26.310466 23.182180 57.955371
F 1.704351 24.482756 60.986064
F 1.704351 32.210147 60.986064
F 10.611145 24.470079 61.215504
F 10.611145 32.197470 61.215504
F 19.531347 24.470077 61.433510
F 19.531347 32.197467 61.433510
F 1.615339 27.033197 64.627707
F 1.615339 34.760588 64.627707
F 1.615339 19.305804 64.627707
F 10.522133 27.045873 64.857145
F 10.522133 34.773264 64.857146
F 10.522133 19.318480 64.857146
F 19.442336 27.045876 65.075152
F 19.442336 34.773267 65.075152
F 19.442336 19.318483 65.075153
F 1.681524 27.033197 61.919988
F 1.681525 34.760588 61.919988
F 1.681525 19.305804 61.919988
F 10.588893 27.045873 62.125918
F 10.588893 34.773265 62.125917
F 10.588893 19.318480 62.125918
F 19.509095 27.045875 62.343921
F 19.509095 34.773267 62.343920
F 19.509095 19.318483 62.343921
F 1.770515 24.482755 58.278345
F 1.770515 32.210146 58.278345
F 10.677884 24.470079 58.484275
F 10.677884 32.197470 58.484275
F 19.598087 24.470077 58.702278
F 19.598087 32.197467 58.702278
F 3.891864 30.906083 61.964482
F 3.891864 23.178692 61.964482
F 12.818964 30.909571 62.180417
F 12.818964 23.182181 62.180417
F 21.739140 30.909571 62.398422
F 21.739140 23.182180 62.398422
F 3.980851 28.337260 58.322840
F 3.980851 20.609869 58.322840
F 12.907952 28.333771 58.538775
F 12.907952 20.606380 58.538774
F 21.828130 28.333772 58.756780
F 21.828130 20.606381 58.756779
F 3.914221 28.337260 61.049597
F 3.914221 20.609869 61.049597
F 12.841213 28.333771 61.270007
F 12.841212 20.606380 61.270008
F 21.761389 28.333772 61.488012
F 21.761389 20.606381 61.488012
F 3.825213 30.906083 64.691239
F 3.825213 23.178692 64.691239
F 12.752204 30.909571 64.911650
F 12.752204 23.182180 64.911650
F 21.672380 30.909571 65.129654
F 21.672381 23.182180 65.129653
F 6.148891 24.468812 61.107335
F 6.148891 32.196203 61.107335
F 15.071260 24.470077 61.324508
F 15.071260 32.197468 61.324508
F 23.991433 24.470077 61.542512
F 23.991433 32.197468 61.542512
F 6.059880 27.047140 64.748977
F 8.291948 23.182215 64.802663
F 6.059880 19.319747 64.748977
F 14.982248 27.045876 64.966150
F 14.982248 34.773267 64.966150
F 14.982248 19.318483 64.966150
F 23.902423 27.045876 65.184154
F 23.902423 34.773267 65.184155
F 23.902423 19.318483 65.184155
F 6.126683 27.047140 62.015977
F 8.291948 30.909606 64.802663
F 6.126683 19.319748 62.015976
F 15.049008 27.045875 62.234919
F 15.049008 34.773267 62.234918
F 15.049008 19.318483 62.234918
F 23.969182 27.045875 62.452923
F 23.969182 34.773267 62.452923
F 23.969182 19.318483 62.452923
F 6.215674 24.468812 58.374334
F 6.215674 32.196203 58.374334
F 15.137999 24.470077 58.593276
F 15.137999 32.197468 58.593276
F 24.058174 24.470077 58.811281
F 24.058174 32.197468 58.811281
F 8.358709 30.909606 62.071391
F 8.358709 23.182215 62.071391
F 17.279053 30.909571 62.289420
F 17.279053 23.182180 62.289420
F 26.199226 30.909570 62.507424
F 26.199226 23.182180 62.507424
F 8.447697 28.333737 58.429749
F 8.447697 20.606345 58.429748
F 17.368042 28.333772 58.647777
F 17.368042 20.606381 58.647777
F 26.288215 28.333773 58.865782
F 26.288215 20.606381 58.865782
F 8.380957 28.333737 61.161021
F 8.380957 20.606346 61.161021
F 17.301302 28.333772 61.379009
F 17.301302 20.606381 61.379009
F 26.221474 28.333772 61.597013
F 26.221474 20.606381 61.597013
F 1.526351 24.482756 68.269349
F 1.526351 32.210147 68.269349
F 10.433146 24.470079 68.498788
F 10.433146 32.197470 68.498788
F 19.353347 24.470077 68.716795
F 19.353347 32.197468 68.716795
F 1.437338 27.033197 71.910991
F 1.437339 34.760588 71.910991
F 1.437339 19.305804 71.910991
F 10.344133 27.045873 72.140430
F 10.344133 34.773264 72.140430
F 10.344133 19.318480 72.140430
F 19.264337 27.045876 72.358437
F 19.264337 34.773267 72.358437
F 19.264337 19.318483 72.358437
F 1.503525 27.033197 69.203272
F 1.503525 34.760588 69.203272
F 1.503525 19.305804 69.203272
F 10.410894 27.045873 69.409202
F 10.410894 34.773265 69.409202
F 10.410894 19.318480 69.409201
F 19.331096 27.045875 69.627205
F 19.331096 34.773267 69.627205
F 19.331096 19.318483 69.627205
F 1.058524 24.482829 87.411898
F 1.058524 32.210220 87.411898
F 10.499885 24.470079 65.767560
F 10.499885 32.197470 65.767559
F 19.420087 24.470077 65.985563
F 19.420087 32.197467 65.985563
F 3.713864 30.906083 69.247767
F 3.713864 23.178692 69.247767
F 12.640965 30.909571 69.463701
F 12.640965 23.182181 69.463701
F 21.561141 30.909571 69.681706
F 21.561141 23.182180 69.681706
F 3.802852 28.337260 65.606125
F 3.802852 20.609869 65.606124
F 12.729952 28.333771 65.822059
F 12.729952 20.606380 65.822059
F 21.650130 28.333772 66.040064
F 21.650130 20.606381 66.040064
F 3.736222 28.337260 68.332882
F 3.736222 20.609869 68.332882
F 12.663213 28.333771 68.553292
F 12.663213 20.606380 68.553292
F 21.583389 28.333772 68.771296
F 21.583389 20.606381 68.771296
F 3.647213 30.906083 71.974523
F 3.647213 23.178692 71.974523
F 12.574204 30.909571 72.194934
F 12.574204 23.182181 72.194934
F 21.494381 30.909571 72.412938
F 21.494381 23.182180 72.412938
F 5.970892 24.468812 68.390620
F 5.970892 32.196203 68.390620
F 14.893261 24.470077 68.607793
F 14.893260 32.197468 68.607793
F 23.813434 24.470077 68.825797
F 23.813434 32.197468 68.825797
F 5.881880 27.047140 72.032261
F 25.598468 23.182180 87.088507
F 5.881880 19.319747 72.032261
F 14.804249 27.045875 72.249434
F 14.804249 34.773267 72.249435
F 14.804249 19.318483 72.249435
F 23.724424 27.045875 72.467438
F 23.724423 34.773267 72.467439
F 23.724424 19.318483 72.467439
F 5.948683 27.047140 69.299261
F 25.598468 30.909570 87.088507
F 5.948683 19.319748 69.299261
F 14.871009 27.045875 69.518203
F 14.871009 34.773267 69.518203
F 14.871009 19.318483 69.518203
F 23.791182 27.045875 69.736207
F 23.791182 34.773266 69.736207
F 23.791182 19.318482 69.736207
F 6.037675 24.468812 65.657619
F 6.037674 32.196203 65.657618
F 14.959999 24.470077 65.876561
F 14.959999 32.197468 65.876561
F 23.880174 24.470077 66.094565
F 23.880174 32.197468 66.094565
F 8.180710 30.909606 69.354675
F 8.180710 23.182216 69.354676
F 17.101054 30.909571 69.572704
F 17.101054 23.182180 69.572704
F 26.021226 30.909570 69.790708
F 26.021226 23.182180 69.790709
F 8.269698 28.333737 65.713033
F 8.269698 20.606345 65.713033
F 17.190042 28.333772 65.931062
F 17.190042 20.606381 65.931061
F 26.110215 28.333772 66.149067
F 26.110215 20.606381 66.149066
F 8.202957 28.333737 68.444305
F 8.202957 20.606346 68.444305
F 17.123302 28.333772 68.662294
F 17.123302 20.606381 68.662294
F 26.043474 28.333772 68.880298
F 26.043474 20.606381 68.880298
F 8.113948 30.909606 72.085947
F 8.113948 23.182215 72.085947
F 17.034294 30.909571 72.303936
F 17.034294 23.182180 72.303936
F 25.954467 30.909570 72.521939
F 25.954467 23.182180 72.521940
F 1.348352 24.482756 75.552633
F 1.348352 32.210147 75.552633
F 10.255146 24.470079 75.782071
F 10.255146 32.197470 75.782071
F 19.175348 24.470077 76.000078
F 19.175348 32.197467 76.000079
F 1.259339 27.033197 79.194274
F 1.259340 34.760588 79.194274
F 1.259340 19.305804 79.194274
F 10.166134 27.045873 79.423713
F 10.166134 34.773264 79.423713
F 10.166133 19.318480 79.423713
F 19.086337 27.045876 79.641720
F 19.086336 34.773267 79.641720
F 19.086337 19.318483 79.641720
F 1.325525 27.033197 76.486555
F 1.325525 34.760588 76.486555
F 1.325525 19.305804 76.486555
F 10.232894 27.045873 76.692485
F 10.232894 34.773265 76.692485
F 10.232894 19.318480 76.692485
F 19.153096 27.045875 76.910488
F 19.153096 34.773267 76.910488
F 19.153096 19.318483 76.910488
F 1.414516 24.482755 72.844913
F 1.414516 32.210146 72.844913
F 10.321885 24.470079 73.050843
F 10.321885 32.197470 73.050843
F 19.242088 24.470077 73.268847
F 19.242087 32.197467 73.268847
F 3.535864 30.906083 76.531050
F 3.535864 23.178692 76.531050
F 12.462965 30.909571 76.746984
F 12.462965 23.182181 76.746984
F 21.383141 30.909571 76.964989
F 21.383141 23.182180 76.964989
F 3.624852 28.337260 72.889408
F 3.624852 20.609869 72.889408
F 12.551953 28.333771 73.105342
F 12.551953 20.606380 73.105342
F 21.472130 28.333772 73.323348
F 21.472130 20.606381 73.323347
F 3.558222 28.337260 75.616165
F 3.558222 20.609869 75.616165
F 12.485213 28.333771 75.836575
F 12.485213 20.606380 75.836576
F 21.405390 28.333772 76.054579
F 21.405390 20.606381 76.054580
F 3.469214 30.906083 79.257807
F 3.469214 23.178692 79.257807
F 12.396205 30.909571 79.478217
F 12.396205 23.182181 79.478217
F 21.316381 30.909571 79.696221
F 21.316381 23.182180 79.696221
F 5.792892 24.468812 75.673903
F 5.792892 32.196203 75.673903
F 14.715261 24.470077 75.891076
F 14.715261 32.197468 75.891076
F 23.635434 24.470077 76.109080
F 23.635434 32.197468 76.109080
F 5.703880 27.047140 79.315544
F 16.678294 23.182180 86.870503
F 5.703880 19.319747 79.315545
F 14.626249 27.045876 79.532718
F 14.626249 34.773267 79.532718
F 14.626249 19.318483 79.532717
F 23.546424 27.045875 79.750721
F 23.546424 34.773267 79.750722
F 23.546424 19.318483 79.750722
F 5.770684 27.047140 76.582544
F 16.678294 30.909570 86.870503
F 5.770684 19.319747 76.582544
F 14.693009 27.045875 76.801486
F 14.693009 34.773267 76.801486
F 14.693009 19.318483 76.801486
F 23.613183 27.045875 77.019490
F 23.613183 34.773267 77.019490
F 23.613183 19.318483 77.019490
F 5.859674 24.468812 72.940902
F 5.859675 32.196203 72.940902
F 14.782000 24.470077 73.159844
F 14.782000 32.197468 73.159844
F 23.702175 24.470077 73.377849
F 23.702175 32.197468 73.377849
F 8.002710 30.909606 76.637959
F 8.002710 23.182216 76.637959
F 16.923054 30.909571 76.855987
F 16.923054 23.182180 76.855987
F 25.843227 30.909570 77.073991
F 25.843227 23.182180 77.073991
F 8.091697 28.333737 72.996317
F 8.091698 20.606345 72.996317
F 17.012042 28.333772 73.214345
F 17.012043 20.606381 73.214345
F 25.932216 28.333772 73.432350
F 25.932216 20.606381 73.432350
F 8.024957 28.333737 75.727589
F 8.024957 20.606346 75.727589
F 16.945303 28.333772 75.945577
F 16.945303 20.606381 75.945577
F 25.865475 28.333772 76.163581
F 25.865475 20.606381 76.163581
F 7.935949 30.909606 79.369230
F 7.935949 23.182215 79.369230
F 16.856294 30.909571 79.587219
F 16.856294 23.182180 79.587218
F 25.776467 30.909570 79.805222
F 25.776467 23.182180 79.805222
F 1.170352 24.482756 82.835916
F 1.170352 32.210147 82.835916
F 10.077147 24.470079 83.065355
F 10.077147 32.197470 83.065355
F 18.997348 24.470077 83.283361
F 18.997348 32.197467 83.283362
F 1.081341 27.033189 86.477524
F 1.081341 34.760580 86.477524
F 1.081341 19.305796 86.477524
F 9.988134 27.045873 86.706997
F 9.988134 34.773264 86.706997
F 9.988134 19.318480 86.706997
F 18.908337 27.045876 86.925004
F 18.908337 34.773267 86.925004
F 18.908337 19.318483 86.925004
F 1.147527 27.033196 83.769838
F 1.147528 34.760587 83.769838
F 1.147528 19.305803 83.769837
F 10.054895 27.045873 83.975769
F 10.054895 34.773265 83.975768
F 10.054895 19.318480 83.975769
F 18.975097 27.045875 84.193772
F 18.975097 34.773267 84.193772
F 18.975097 19.318483 84.193772
F 1.236517 24.482755 80.128196
F 1.236517 32.210146 80.128196
F 10.143886 24.470079 80.334126
F 10.143886 32.197470 80.334126
F 19.064088 24.470077 80.552129
F 19.064087 32.197467 80.552129
F 3.357863 30.906082 83.814340
F 3.357863 23.178691 83.814340
F 12.284966 30.909571 84.030268
F 12.284966 23.182181 84.030268
F 21.205141 30.909571 84.248273
F 21.205141 23.182180 84.248273
F 3.446853 28.337260 80.172691
F 3.446853 20.609869 80.172691
F 12.373953 28.333771 80.388626
F 12.373953 20.606380 80.388626
F 21.294130 28.333772 80.606631
F 21.294131 20.606381 80.606631
F 3.380223 28.337260 82.899449
F 3.380223 20.609869 82.899449
F 12.307214 28.333771 83.119859
F 12.307214 20.606380 83.119859
F 21.227390 28.333772 83.337863
F 21.227390 20.606381 83.337863
F 3.291198 30.906067 86.541153
F 3.291198 23.178676 86.541153
F 12.218205 30.909571 86.761501
F 12.218205 23.182181 86.761501
F 21.138382 30.909571 86.979505
F 21.138382 23.182180 86.979505
F 5.614892 24.468812 82.957187
F 5.614892 32.196203 82.957187
F 14.537261 24.470077 83.174360
F 14.537261 32.197468 83.174360
F 23.457434 24.470077 83.392364
F 23.457434 32.197468 83.392364
F 5.525859 27.047151 86.598874
F 7.757949 23.182215 86.652515
F 5.525859 19.319758 86.598874
F 14.448249 27.045876 86.816002
F 14.448249 34.773267 86.816002
F 14.448249 19.318483 86.816002
F 23.368424 27.045875 87.034006
F 23.368424 34.773266 87.034006
F 23.368424 19.318483 87.034006
F 5.592682 27.047141 83.865833
F 7.757949 30.909606 86.652515
F 5.592682 19.319749 83.865833
F 14.515010 27.045876 84.084770
F 14.515010 34.773267 84.084770
F 14.515010 19.318483 84.084770
F 23.435183 27.045875 84.302774
F 23.435183 34.773267 84.302774
F 23.435183 19.318483 84.302774
F 5.681675 24.468812 80.224186
F 5.681675 32.196203 80.224186
F 14.604000 24.470077 80.443128
F 14.604000 32.197468 80.443128
F 23.524175 24.470077 80.661132
F 23.524175 32.197468 80.661132
F 7.824711 30.909606 83.921243
F 7.824711 23.182216 83.921243
F 16.745055 30.909571 84.139271
F 16.745055 23.182180 84.139271
F 25.665227 30.909570 84.357275
F 25.665227 23.182180 84.357275
F 7.913698 28.333737 80.279600
F 7.913698 20.606345 80.279600
F 16.834043 28.333772 80.497629
F 16.834043 20.606381 80.497628
F 25.754216 28.333772 80.715633
F 25.754216 20.606381 80.715633
F 7.846958 28.333737 83.010872
F 7.846958 20.606346 83.010872
F 16.767303 28.333772 83.228861
F 16.767303 20.606381 83.228860
F 25.687475 28.333772 83.446865
F 25.687475 20.606381 83.446865
F 0.991953 24.487108 90.121063
F 0.991953 32.214499 90.121063
F 9.899146 24.470079 90.348640
F 9.899146 32.197470 90.348640
F 18.819348 24.470076 90.566646
F 18.819348 32.197467 90.566646
F 0.903521 27.015494 93.771110
F 0.903522 34.742885 93.771110
F 0.903522 19.288102 93.771110
F 9.810133 27.045874 93.990282
F 9.810133 34.773266 93.990283
F 9.810133 19.318481 93.990283
F 18.730337 27.045876 94.208288
F 18.730337 34.773267 94.208288
F 18.730338 19.318483 94.208288
F 0.915161 27.054631 91.055020
F 16.233304 20.606381 105.078712
F 0.915162 19.327238 91.055020
F 9.876887 27.045874 91.259052
F 9.876887 34.773266 91.259052
F 9.876887 19.318482 91.259052
F 18.797097 27.045875 91.477056
F 18.797097 34.773267 91.477056
F 18.797097 19.318483 91.477056
F 0.423819 24.440267 109.279026
F 0.423819 32.167657 109.279026
F 9.965886 24.470079 87.617411
F 9.965886 32.197470 87.617411
F 18.886088 24.470077 87.835414
F 18.886088 32.197467 87.835414
F 3.179170 30.906819 91.099310
F 3.179170 23.179428 91.099310
F 12.106966 30.909571 91.313552
F 12.106966 23.182181 91.313552
F 21.027142 30.909571 91.531558
F 21.027142 23.182180 91.531557
F 3.268709 28.337207 87.456502
F 3.268709 20.609815 87.456502
F 12.195953 28.333771 87.671910
F 12.195953 20.606380 87.671910
F 21.116131 28.333772 87.889915
F 21.116131 20.606381 87.889915
F 3.195577 28.334994 90.185705
F 3.195577 20.607602 90.185705
F 12.129214 28.333771 90.403143
F 12.129214 20.606380 90.403143
F 21.049391 28.333772 90.621147
F 21.049391 20.606381 90.621147
F 3.089804 30.912900 93.833381
F 3.089804 23.185509 93.833381
F 12.040203 30.909571 94.044785
F 12.040203 23.182180 94.044785
F 20.960382 30.909571 94.262789
F 20.960382 23.182180 94.262789
F 5.436844 24.468741 90.240601
F 5.436844 32.196132 90.240601
F 14.359262 24.470077 90.457644
F 14.359261 32.197468 90.457644
F 23.279435 24.470077 90.675648
F 23.279435 32.197468 90.675648
F 5.347902 27.047290 93.882294
F 25.064469 23.182180 108.938358
F 5.347902 19.319897 93.882294
F 14.270249 27.045876 94.099286
F 14.270249 34.773267 94.099286
F 14.270249 19.318483 94.099286
F 23.190424 27.045875 94.317290
F 23.190424 34.773267 94.317290
F 23.190424 19.318483 94.317290
F 5.413860 27.047100 91.149176
F 25.064469 30.909570 108.938358
F 5.413860 19.319707 91.149176
F 14.337010 27.045875 91.368054
F 14.337010 34.773267 91.368054
F 14.337010 19.318483 91.368054
F 23.257184 27.045875 91.586059
F 23.257184 34.773267 91.586059
F 23.257184 19.318483 91.586058
F 5.503671 24.468808 87.507485
F 5.503671 32.196199 87.507485
F 14.426001 24.470077 87.726412
F 14.426001 32.197468 87.726412
F 23.346175 24.470077 87.944416
F 23.346175 32.197468 87.944416
F 7.646707 30.909606 91.204534
F 7.646707 23.182215 91.204534
F 16.567055 30.909571 91.422555
F 16.567055 23.182180 91.422555
F 25.487228 30.909570 91.640560
F 25.487228 23.182180 91.640560
F 7.735697 28.333737 87.562886
F 7.735697 20.606345 87.562886
F 16.656043 28.333772 87.780913
F 16.656043 20.606381 87.780913
F 25.576216 28.333773 87.998918
F 25.576216 20.606381 87.998917
F 7.668843 28.333715 90.294169
F 7.668843 20.606324 90.294170
F 16.589303 28.333772 90.512145
F 16.589303 20.606381 90.512145
F 25.509476 28.333772 90.730149
F 25.509476 20.606381 90.730149
F 7.579554 30.909683 93.935845
F 7.579554 23.182292 93.935845
F 16.500294 30.909571 94.153787
F 16.500294 23.182180 94.153787
F 25.420468 30.909570 94.371791
F 25.420468 23.182180 94.371791
F 0.821079 24.509197 97.427049
F 0.821079 32.236588 97.427049
F 9.721148 24.470077 97.631924
F 9.721148 32.197468 97.631924
F 18.641348 24.470077 97.849929
F 18.641348 32.197467 97.849929
F 0.735567 27.003837 101.073591
F 0.735567 34.731228 101.073591
F 0.735567 19.276444 101.073591
F 9.632137 27.045875 101.273565
F 9.632137 34.773267 101.273565
F 9.632137 19.318482 101.273565
F 18.552338 27.045876 101.491571
F 18.552338 34.773267 101.491571
F 18.552338 19.318483 101.491571
F 0.622135 27.099155 98.348641
F 16.144295 23.182180 108.720354
F 0.622135 19.371762 98.348641
F 9.698850 27.045880 98.542330
F 16.233304 28.333772 105.078712
F 9.698850 19.318487 98.542330
F 18.619097 27.045875 98.760340
F 18.619097 34.773267 98.760339
F 18.619097 19.318483 98.760339
F 0.688684 24.408060 94.705922
F 0.688684 32.135451 94.705922
F 9.787860 24.470075 94.900691
F 9.787860 32.197466 94.900691
F 18.708088 24.470077 95.118698
F 18.708088 32.197467 95.118697
F 3.001885 30.908449 98.384256
F 3.001885 23.181058 98.384256
F 11.928967 30.909571 98.596836
F 11.928967 23.182181 98.596836
F 20.849142 30.909571 98.814841
F 20.849142 23.182180 98.814840
F 3.089952 28.335030 94.742078
F 3.089952 20.607639 94.742078
F 12.017953 28.333771 94.955194
F 12.017953 20.606380 94.955194
F 20.938131 28.333772 95.173199
F 20.938131 20.606381 95.173199
F 2.994443 28.329134 97.477229
F 2.994443 20.601743 97.477229
F 11.951212 28.333771 97.686426
F 11.951212 20.606380 97.686427
F 20.871390 28.333772 97.904431
F 20.871391 20.606381 97.904431
F 2.904508 30.914123 101.119397
F 2.904508 23.186732 101.119397
F 11.862202 30.909571 101.328068
F 11.862202 23.182180 101.328068
F 20.782383 30.909571 101.546072
F 20.782383 23.182180 101.546072
F 5.259075 24.468654 97.523970
F 5.259075 32.196045 97.523970
F 14.181262 24.470077 97.740927
F 14.181262 32.197468 97.740927
F 23.101435 24.470077 97.958932
F 23.101435 32.197468 97.958932
F 5.170218 27.047255 101.165596
F 16.144295 30.909571 108.720354
F 5.170218 19.319862 101.165596
F 14.092250 27.045876 101.382569
F 14.092250 34.773267 101.382569
F 14.092250 19.318483 101.382569
F 23.012425 27.045875 101.600573
F 23.012425 34.773266 101.600573
F 23.012425 19.318483 101.600573
F 5.232390 27.047257 98.432402
F 7.223487 23.182306 108.502421
F 5.232390 19.319864 98.432402
F 14.159010 27.045876 98.651337
F 14.159010 34.773267 98.651337
F 14.159010 19.318483 98.651337
F 23.079184 27.045875 98.869342
F 23.079184 34.773267 98.869342
F 23.079184 19.318483 98.869342
F 5.322715 24.468921 94.790894
F 5.322715 32.196312 94.790894
F 14.248001 24.470077 95.009696
F 14.248001 32.197468 95.009695
F 23.168176 24.470077 95.227700
F 23.168176 32.197468 95.227700
F 7.468727 30.909603 98.487823
F 7.468727 23.182212 98.487823
F 16.389055 30.909571 98.705839
F 16.389055 23.182180 98.705838
F 25.309228 30.909570 98.923843
F 25.309228 23.182180 98.923843
F 7.557698 28.333739 94.846182
F 7.557698 20.606347 94.846181
F 16.478043 28.333772 95.064197
F 16.478043 20.606381 95.064196
F 25.398217 28.333772 95.282201
F 25.398217 20.606381 95.282201
F 7.490330 28.333610 97.577517
F 7.490330 20.606219 97.577517
F 16.411304 28.333772 97.795428
F 16.411304 20.606381 97.795428
F 25.331476 28.333772 98.013433
F 25.331476 20.606381 98.013433
F 7.401237 30.909751 101.219170
F 7.401237 23.182360 101.219170
F 16.322295 30.909571 101.437070
F 16.322295 23.182180 101.437070
F 25.242469 30.909570 101.655074
F 25.242468 23.182180 101.655074
F 0.649506 24.509449 104.716752
F 0.649506 32.236840 104.716752
F 9.543152 24.470078 104.915207
F 9.543152 32.197469 104.915207
F 18.463349 24.470077 105.133213
F 18.463349 32.197468 105.133213
F 0.562909 27.011524 108.358184
F 0.562910 34.738915 108.358184
F 0.562910 19.284131 108.358184
F 9.454140 27.045874 108.556848
F 9.454140 34.773265 108.556848
F 9.454140 19.318481 108.556848
F 18.374338 27.045876 108.774855
F 18.374338 34.773267 108.774855
F 18.374338 19.318483 108.774855
F 0.480868 27.087817 105.636446
F 7.223487 30.909697 108.502421
F 0.480868 19.360424 105.636446
F 9.520843 27.045881 105.825613
F 7.312319 20.606216 104.860802
F 9.520843 19.318488 105.825613
F 18.441098 27.045875 106.043623
F 18.441098 34.773267 106.043623
F 18.441098 19.318483 106.043623
F 0.541682 24.418269 101.993580
F 0.541682 32.145660 101.993580
F 9.609831 24.470071 102.183970
F 9.609831 32.197462 102.183970
F 18.530089 24.470077 102.401981
F 18.530089 32.197467 102.401981
F 2.826435 30.907174 105.667870
F 2.826435 23.179784 105.667870
F 11.750967 30.909571 105.880119
F 11.750967 23.182181 105.880119
F 20.671143 30.909571 106.098124
F 20.671143 23.182180 106.098124
F 2.914131 28.335304 102.026239
F 2.914131 20.607913 102.026239
F 11.839954 28.333771 102.238477
F 11.839954 20.606380 102.238477
F 20.760132 28.333772 102.456482
F 20.760132 20.606381 102.456482
F 2.820159 28.330892 104.759822
F 2.820159 20.603501 104.759822
F 11.773211 28.333771 104.969710
F 11.773211 20.606380 104.969710
F 20.693391 28.333772 105.187714
F 20.693391 20.606381 105.187714
F 2.738058 30.910134 108.399476
F 2.738058 23.182744 108.399476
F 11.684203 30.909571 108.611352
F 11.684203 23.182180 108.611352
F 20.604383 30.909571 108.829356
F 20.604383 23.182180 108.829356
F 5.081337 24.468772 104.807194
F 5.081337 32.196163 104.807194
F 14.003262 24.470077 105.024210
F 14.003262 32.197468 105.024211
F 22.923436 24.470077 105.242215
F 22.923436 32.197468 105.242215
F 4.992380 27.047107 108.448804
F 25.153477 20.606381 105.296716
F 4.992380 19.319714 108.448804
F 13.914250 27.045876 108.665853
F 13.914250 34.773267 108.665853
F 13.914250 19.318483 108.665853
F 22.834425 27.045875 108.883857
F 22.834425 34.773267 108.883857
F 22.834425 19.318483 108.883857
F 5.054555 27.047466 105.715563
F 25.153477 28.333773 105.296715
F 5.054555 19.320074 105.715563
F 13.981011 27.045875 105.934621
F 13.981011 34.773267 105.934621
F 13.981011 19.318483 105.934621
F 22.901184 27.045875 106.152626
F 22.901185 34.773267 106.152625
F 22.901184 19.318483 106.152625
F 5.142985 24.468554 102.073959
F 5.142985 32.195945 102.073959
F 14.070002 24.470077 102.292979
F 14.070001 32.197468 102.292979
F 22.990176 24.470077 102.510983
F 22.990176 32.197468 102.510983
F 7.290765 30.909605 105.771096
F 7.290765 23.182214 105.771096
F 16.211056 30.909571 105.989122
F 16.211056 23.182180 105.989122
F 25.131228 30.909570 106.207127
F 25.131228 23.182180 106.207127
F 7.379734 28.333740 102.129460
F 7.379734 20.606348 102.129460
F 16.300044 28.333772 102.347480
F 16.300044 20.606381 102.347480
F 25.220217 28.333773 102.565484
F 25.220217 20.606381 102.565484
F 7.312319 28.333608 104.860802
F 0.475182 24.501905 111.999626
F 0.475182 32.229296 111.999626
F 9.365154 24.470080 112.198490
F 9.365154 32.197471 112.198490
F 18.285349 24.470077 112.416497
F 18.285349 32.197468 112.416497
F 0.387290 27.015841 115.641428
F 0.387290 34.743232 115.641428
F 0.387290 19.288448 115.641428
F 9.276142 27.045872 115.840132
F 9.276142 34.773264 115.840132
F 9.276142 19.318479 115.840132
F 18.196339 27.045876 116.058139
F 18.196339 34.773267 116.058140
F 18.196339 19.318483 116.058139
F 0.356779 27.067517 112.922349
F 15.386297 30.690619 130.342246
F 0.356779 19.340124 112.922349
F 9.342869 27.045876 113.108902
F 9.342870 34.773267 113.108901
F 9.342869 19.318483 113.108901
F 18.263098 27.045875 113.326908
F 18.263098 34.773267 113.326908
F 18.263098 19.318483 113.326907
F 9.431847 24.470074 109.467257
F 9.431847 32.197465 109.467257
F 18.352089 24.470077 109.685265
F 18.352089 32.197467 109.685265
F 2.650178 30.905789 112.951656
F 2.650178 23.178399 112.951656
F 11.572967 30.909571 113.163404
F 11.572967 23.182181 113.163404
F 20.493143 30.909571 113.381409
F 20.493143 23.182180 113.381409
F 2.738559 28.337091 109.309724
F 2.738559 20.609700 109.309724
F 11.661955 28.333771 109.521762
F 11.661954 20.606380 109.521761
F 20.582132 28.333772 109.739766
F 20.582132 20.606381 109.739766
F 2.653174 28.334586 112.040005
F 2.653174 20.607194 112.040005
F 11.595213 28.333771 112.252995
F 11.595213 20.606380 112.252995
F 20.515391 28.333772 112.470998
F 20.515391 20.606381 112.470999
F 2.567555 30.907597 115.680737
F 2.567555 23.180206 115.680737
F 11.506205 30.909571 115.894637
F 11.506205 23.182180 115.894637
F 20.426383 30.909571 116.112640
F 20.426383 23.182180 116.112640
F 4.903414 24.468877 112.090423
F 4.903414 32.196268 112.090423
F 13.825262 24.470077 112.307495
F 13.825262 32.197467 112.307495
F 22.745436 24.470077 112.525500
F 22.745436 32.197468 112.525499
F 4.814409 27.047061 115.732039
F 6.466262 22.963572 130.124113
F 4.814409 19.319669 115.732040
F 13.736251 27.045876 115.949137
F 13.736251 34.773267 115.949137
F 13.736251 19.318483 115.949137
F 22.656425 27.045875 116.167141
F 22.656425 34.773266 116.167141
F 22.656425 19.318483 116.167141
F 4.878386 27.047401 112.998909
F 6.466262 30.690963 130.124113
F 4.878387 19.320009 112.998909
F 13.803011 27.045875 113.217905
F 13.803011 34.773267 113.217905
F 13.803011 19.318483 113.217905
F 22.723185 27.045875 113.435910
F 22.723185 34.773267 113.435910
F 22.723184 19.318483 113.435910
F 4.966629 24.468502 109.357228
F 4.966629 32.195893 109.357228
F 13.892001 24.470077 109.576263
F 13.892002 32.197468 109.576263
F 22.812176 24.470077 109.794268
F 22.812176 32.197468 109.794268
F 7.112785 30.909610 113.054376
F 7.112785 23.182219 113.054376
F 16.033056 30.909571 113.272407
F 16.033056 23.182180 113.272407
F 24.953229 30.909570 113.490411
F 24.953228 23.182180 113.490411
F 7.201765 28.333735 109.412733
F 7.201765 20.606344 109.412733
F 16.122044 28.333772 109.630764
F 16.122044 20.606381 109.630764
F 25.042218 28.333773 109.848769
F 25.042218 20.606381 109.848769
F 7.134632 28.333677 112.144044
F 7.134632 20.606285 112.144045
F 16.055304 28.333772 112.361996
F 16.055304 20.606381 112.361996
F 24.975477 28.333772 112.580000
F 24.975477 20.606381 112.580001
F 7.045696 30.909651 115.785676
F 7.045696 23.182260 115.785677
F 15.966296 30.909570 116.003638
F 15.966296 23.182180 116.003638
F 24.886469 30.909570 116.221642
F 24.886469 23.182180 116.221642
F 0.299560 24.497458 119.283173
F 0.299560 32.224849 119.283173
F 9.187155 24.470081 119.481769
F 9.187155 32.197472 119.481769
F 18.107350 24.470077 119.699777
F 18.107350 32.197467 119.699777
F 0.193847 27.031344 122.937525
F 0.193847 34.758735 122.937525
F 0.193847 19.303951 122.937525
F 9.098151 27.045849 123.122721
F 9.098151 34.773240 123.122722
F 9.098151 19.318456 123.122721
F 18.018349 27.045854 123.340731
F 18.018349 34.773245 123.340731
F 18.018349 19.318461 123.340731
F 0.227929 27.047809 120.212824
F 15.695967 20.598808 126.900332
F 0.227929 19.320416 120.212824
F 9.164885 27.045874 120.392104
F 9.164885 34.773265 120.392104
F 9.164885 19.318481 120.392103
F 18.085101 27.045875 120.610109
F 18.085101 34.773267 120.610108
F 18.085101 19.318483 120.610108
F 0.290655 24.457277 116.565656
F 0.290655 32.184667 116.565656
F 9.253866 24.470077 116.750543
F 9.253866 32.197468 116.750543
F 18.174090 24.470077 116.968549
F 18.174090 32.197467 116.968549
F 2.472945 30.904960 120.234829
F 2.472945 23.177569 120.234829
F 11.394970 30.909571 120.446605
F 11.394970 23.182180 120.446605
F 20.315146 30.909571 120.664610
F 20.315146 23.182180 120.664610
F 2.561492 28.337908 116.593298
F 2.561492 20.610516 116.593298
F 11.483955 28.333771 116.805045
F 11.483955 20.606380 116.805045
F 20.404132 28.333772 117.023050
F 20.404132 20.606381 117.023050
F 2.482919 28.337116 119.321276
F 2.482919 20.609724 119.321277
F 11.417215 28.333771 119.536274
F 11.417215 20.606380 119.536274
F 20.337392 28.333772 119.754277
F 20.337392 20.606381 119.754278
F 2.398612 30.905054 122.961533
F 2.398612 23.177663 122.961533
F 11.328217 30.909549 123.177228
F 11.328217 23.182158 123.177228
F 20.248394 30.909549 123.395232
F 20.248394 23.182158 123.395232
F 4.725431 24.468919 119.373648
F 4.725431 32.196310 119.373648
F 13.647263 24.470077 119.590774
F 13.647263 32.197468 119.590774
F 22.567437 24.470077 119.808779
F 22.567437 32.197468 119.808779
F 4.636080 27.046905 123.014542
F 24.616140 20.598808 127.118337
F 4.636080 19.319513 123.014542
F 13.558261 27.045853 123.231728
F 13.558261 34.773245 123.231729
F 13.558261 19.318461 123.231729
F 22.478436 27.045853 123.449733
F 22.478436 34.773244 123.449733
F 22.478436 19.318461 123.449733
F 4.701598 27.047387 120.282107
F 24.616140 28.326200 127.118337
F 4.701598 19.319994 120.282107
F 13.625014 27.045875 120.501106
F 13.625014 34.773267 120.501106
F 13.625014 19.318483 120.501106
F 22.545187 27.045875 120.719111
F 22.545187 34.773266 120.719111
F 22.545187 19.318483 120.719111
F 4.789876 24.468549 116.640551
F 4.789876 32.195940 116.640551
F 13.714002 24.470077 116.859546
F 13.714002 32.197468 116.859546
F 22.634177 24.470077 117.077551
F 22.634177 32.197468 117.077551
F 6.934794 30.909611 120.337577
F 6.934794 23.182220 120.337577
F 15.855059 30.909571 120.555608
F 15.855058 23.182180 120.555608
F 24.775231 30.909570 120.773612
F 24.775231 23.182180 120.773612
F 7.023776 28.333733 116.696018
F 7.023776 20.606342 116.696018
F 15.944045 28.333772 116.914048
F 15.944045 20.606381 116.914048
F 24.864218 28.333773 117.132052
F 24.864218 20.606381 117.132052
F 6.956810 28.333716 119.427301
F 6.956810 20.606325 119.427301
F 15.877305 28.333772 119.645276
F 15.877305 20.606381 119.645276
F 24.797478 28.333773 119.863279
F 24.797477 20.606381 119.863280
F 6.867938 30.909576 123.068247
F 6.867938 23.182185 123.068247
F 15.788306 30.909548 123.286230
F 15.788306 23.182158 123.286230
F 24.708480 30.909548 123.504234
F 24.708480 23.182158 123.504234
F 0.004298 24.435060 126.655931
F 0.004300 32.162452 126.655930
F 9.005807 24.462515 126.736820
F 9.005807 32.189906 126.736821
F 17.926012 24.462503 126.954833
F 17.926012 32.189895 126.954833
F 24.306471 22.963228 130.560251
F 26.536511 26.826924 130.614752
F 24.306471 30.690618 130.560251
F 26.536511 34.554315 130.614752
F 15.386297 22.963228 130.342246
F 26.536511 19.099531 130.614752
F 8.696156 26.826900 130.178771
F 8.696156 34.554290 130.178771
F 8.696157 19.099506 130.178771
F 17.616340 26.826924 130.396747
F 17.616341 34.554315 130.396747
F 17.616339 19.099531 130.396748
F 0.110932 27.018594 127.542402
F 0.110932 34.745986 127.542401
F 0.110932 19.291201 127.542401
F 8.981057 27.031629 127.553260
F 8.981057 34.759021 127.553260
F 8.981057 19.304237 127.553261
F 17.901251 27.031636 127.771256
F 17.901251 34.759028 127.771256
F 17.901251 19.304244 127.771256
F 0.165891 24.482220 123.868628
F 0.165890 32.209611 123.868628
F 9.075998 24.469940 124.026669
F 9.075998 32.197331 124.026670
F 17.996203 24.469937 124.244673
F 17.996203 32.197327 124.244673
F 2.287596 30.894926 127.424085
F 2.287596 23.167535 127.424085
F 11.211118 30.895332 127.607751
F 11.211118 23.167942 127.607751
F 20.131296 30.895332 127.825757
F 20.131296 23.167941 127.825757
F 2.382233 28.337848 123.869272
F 2.382233 20.610457 123.869272
F 11.306068 28.333631 124.081169
F 11.306068 20.606240 124.081169
F 20.226246 28.333632 124.299174
F 20.226246 20.606241 124.299174
F 2.305717 28.330345 126.577192
F 2.305717 20.602954 126.577192
F 11.235879 28.326197 126.791331
F 11.235879 20.598806 126.791331
F 20.156054 28.326199 127.009334
F 20.156054 20.598808 127.009335
F 1.978600 30.574440 130.062803
F 1.978600 22.847049 130.062803
F 10.926212 30.690620 130.233243
F 10.926211 22.963229 130.233243
F 19.846384 30.690619 130.451249
F 19.846384 22.963228 130.451249
F 4.542476 24.461707 126.629960
F 4.542476 32.189097 126.629960
F 13.465925 24.462504 126.845831
F 13.465925 32.189895 126.845831
F 22.386099 24.462504 127.063835
F 22.386099 32.189895 127.063836
F 4.234014 26.824017 130.067319
F 4.234015 34.551408 130.067319
F 4.234015 19.096625 130.067319
F 13.156252 26.826925 130.287745
F 13.156252 34.554316 130.287745
F 13.156252 19.099532 130.287745
F 22.076427 26.826924 130.505749
F 22.076427 34.554315 130.505750
F 22.076427 19.099531 130.505750
F 4.519830 27.033942 127.441191
F 4.519830 34.761334 127.441191
F 4.519830 19.306550 127.441191
F 13.441164 27.031636 127.662254
F 13.441164 34.759028 127.662254
F 13.441164 19.304244 127.662253
F 22.361338 27.031636 127.880258
F 22.361338 34.759027 127.880259
F 22.361338 19.304243 127.880258
F 4.613447 24.468325 123.916994
F 4.613447 32.195715 123.916995
F 13.536115 24.469937 124.135671
F 13.536115 32.197328 124.135671
F 22.456290 24.469937 124.353675
F 22.456290 32.197327 124.353675
F 6.750855 30.895492 127.498634
F 6.750855 23.168101 127.498634
F 15.671209 30.895332 127.716755
F 15.671209 23.167941 127.716755
F 24.591382 30.895331 127.934760
F 24.591382 23.167941 127.934759
F 6.845859 28.333582 123.972104
F 6.845860 20.606191 123.972104
F 15.766157 28.333631 124.190172
F 15.766158 20.606240 124.190172
F 24.686331 28.333632 124.408177
F 24.686331 20.606241 124.408177
F 6.775910 28.326340 126.682175
F 6.775910 20.598949 126.682175
F 15.695967 28.326199 126.900332
F 3.131508 47.676583 2.839256
F 3.131508 39.949190 2.839256
F 12.040991 47.666498 3.071452
F 12.040991 39.939105 3.071452
F 20.961192 47.666495 3.289460
F 20.961192 39.939101 3.289460
F 3.037886 50.216421 6.366354
F 3.037887 42.489029 6.366354
F 11.946017 50.228193 6.598036
F 11.946017 42.500800 6.598036
F 20.866221 50.228196 6.816042
F 20.866221 42.500803 6.816042
F 3.097271 50.231610 3.669648
F 3.097271 42.504217 3.669648
F 12.016225 50.235624 3.887881
F 12.016225 42.508231 3.887880
F 20.936431 50.235628 4.105883
F 20.936431 42.508235 4.105882
F 3.382608 47.851048 0.208077
F 25.396518 34.780839 4.214884
F 3.382608 40.123655 0.208076
F 16.476344 34.780839 3.996880
F 12.325908 47.871209 0.445962
F 12.325907 40.143816 0.445962
F 21.246081 47.871209 0.663967
F 21.246081 40.143816 0.663967
F 5.320248 38.641536 3.726116
F 5.320248 46.368931 3.726117
F 14.246300 38.644538 3.942378
F 14.246300 46.371933 3.942379
F 23.166476 38.644537 4.160383
F 23.166476 46.371932 4.160383
F 5.635918 51.734676 0.281373
F 5.635917 36.279888 0.281372
F 5.635917 44.007285 0.281372
F 14.555949 51.734905 0.500464
F 14.555948 36.280118 0.500464
F 14.555948 44.007514 0.500464
F 23.476125 51.734904 0.718468
F 23.476124 36.280117 0.718468
F 23.476124 44.007513 0.718468
F 5.345271 51.533180 2.904742
F 5.345271 36.078393 2.904742
F 5.345271 43.805789 2.904742
F 14.271058 51.530190 3.125957
F 14.271058 36.075402 3.125958
F 14.271058 43.802798 3.125957
F 23.191234 51.530190 3.343961
F 23.191234 36.075403 3.343961
F 23.191234 43.802799 3.343961
F 5.249152 38.633652 6.432161
F 5.249152 46.361047 6.432161
F 14.176088 38.637105 6.652540
F 14.176088 46.364501 6.652539
F 23.096265 38.637105 6.870543
F 23.096265 46.364500 6.870543
F 7.578829 47.665320 2.963402
F 7.578829 39.937926 2.963402
F 16.501105 47.666496 3.180458
F 16.501106 39.939102 3.180458
F 25.421279 47.666495 3.398462
F 25.421278 39.939101 3.398462
F 7.483739 50.229466 6.489842
F 7.483739 42.502073 6.489843
F 16.406133 50.228196 6.707040
F 16.406133 42.500803 6.707040
F 25.326308 50.228195 6.925044
F 25.326308 42.500802 6.925044
F 7.553891 50.236845 3.777999
F 7.553891 42.509452 3.777998
F 16.476344 50.235628 3.996880
F 16.476344 42.508236 3.996880
F 25.396518 50.235628 4.214885
F 25.396517 42.508235 4.214884
F 7.865779 47.871203 0.337331
F 7.865779 40.143810 0.337330
F 16.785994 47.871209 0.554965
F 16.785993 40.143816 0.554965
F 25.706168 47.871208 0.772969
F 25.706168 40.143815 0.772969
F 9.786045 38.644574 3.833351
F 9.786045 46.371969 3.833351
F 18.706389 38.644537 4.051381
F 18.706389 46.371932 4.051381
F 10.095870 51.734908 0.391464
F 10.095869 36.280121 0.391464
F 10.095869 44.007517 0.391464
F 19.016036 51.734905 0.609466
F 19.016036 36.280118 0.609466
F 19.016036 44.007514 0.609466
F 9.810765 51.530131 3.016979
F 9.810765 36.075344 3.016978
F 9.810765 43.802740 3.016978
F 18.731148 51.530190 3.234959
F 18.731147 36.075403 3.234959
F 18.731147 43.802799 3.234959
F 9.715832 38.637141 6.543554
F 9.715832 46.364536 6.543553
F 18.636178 38.637105 6.761541
F 18.636178 46.364500 6.761541
F 2.950322 47.664932 10.003118
F 2.950323 39.937538 10.003118
F 11.857141 47.652259 10.232600
F 11.857141 39.924866 10.232600
F 20.777342 47.652257 10.450607
F 20.777342 39.924863 10.450607
F 2.861336 50.215377 13.644720
F 2.861336 42.487984 13.644720
F 11.768130 50.228053 13.874159
F 11.768130 42.500660 13.874159
F 20.688333 50.228056 14.092166
F 20.688333 42.500663 14.092166
F 2.927520 50.215377 10.937003
F 2.927520 42.487983 10.937003
F 11.834890 50.228053 11.142935
F 11.834890 42.500660 11.142935
F 20.755093 50.228055 11.360939
F 20.755093 42.500663 11.360939
F 3.016306 47.665014 7.295596
F 3.016307 39.937620 7.295595
F 11.923872 47.652281 7.501981
F 11.923872 39.924888 7.501981
F 20.844074 47.652279 7.719984
F 20.844074 39.924885 7.719984
F 5.137860 38.633477 10.981498
F 5.137860 46.360872 10.981498
F 14.064962 38.636965 11.197435
F 14.064962 46.364360 11.197435
F 22.985138 38.636964 11.415439
F 22.985138 46.364360 11.415440
F 5.226707 51.519376 7.340409
F 5.226707 36.064589 7.340409
F 5.226707 43.791985 7.340409
F 14.153939 51.515973 7.556481
F 14.153939 36.061186 7.556480
F 14.153939 43.788582 7.556480
F 23.074117 51.515974 7.774485
F 23.074117 36.061187 7.774485
F 23.074117 43.788583 7.774485
F 5.160208 51.519434 10.066682
F 5.160208 36.064647 10.066682
F 5.160208 43.792043 10.066682
F 14.087208 51.515951 10.287104
F 14.087208 36.061164 10.287104
F 14.087208 43.788560 10.287104
F 23.007385 51.515952 10.505107
F 23.007384 36.061165 10.505108
F 23.007385 43.788561 10.505108
F 5.071210 38.633476 13.708253
F 5.071210 46.360872 13.708253
F 13.998201 38.636965 13.928664
F 13.998201 46.364360 13.928663
F 22.918378 38.636965 14.146667
F 22.918378 46.364360 14.146667
F 7.394886 47.650992 10.124432
F 7.394886 39.923598 10.124432
F 16.317255 47.652257 10.341604
F 16.317255 39.924863 10.341605
F 25.237429 47.652257 10.559609
F 25.237429 39.924863 10.559609
F 7.305877 50.229320 13.765991
F 7.305877 42.501927 13.765991
F 16.228245 50.228055 13.983164
F 16.228245 42.500663 13.983164
F 25.148420 50.228055 14.201168
F 25.148420 42.500662 14.201168
F 7.372679 50.229320 11.032994
F 7.372680 42.501927 11.032994
F 16.295006 50.228056 11.251937
F 16.295006 42.500663 11.251936
F 25.215179 50.228055 11.469941
F 25.215179 42.500662 11.469941
F 7.461659 47.651015 7.392046
F 7.461659 39.923621 7.392046
F 16.383987 47.652279 7.610982
F 16.383987 39.924885 7.610982
F 25.304161 47.652279 7.828987
F 25.304161 39.924885 7.828986
F 9.604707 38.637000 11.088409
F 9.604707 46.364395 11.088409
F 18.525051 38.636964 11.306437
F 18.525050 46.364360 11.306438
F 9.693682 51.515938 7.447453
F 9.693681 36.061151 7.447452
F 9.693682 43.788547 7.447453
F 18.614029 51.515974 7.665483
F 18.614029 36.061187 7.665483
F 18.614029 43.788583 7.665483
F 9.626952 51.515917 10.178117
F 9.626952 36.061130 10.178117
F 9.626952 43.788525 10.178117
F 18.547297 51.515952 10.396106
F 18.547297 36.061165 10.396106
F 18.547297 43.788561 10.396106
F 9.537945 38.637000 13.819677
F 9.537945 46.364395 13.819676
F 18.458290 38.636965 14.037665
F 18.458290 46.364360 14.037665
F 2.772349 47.664936 17.286362
F 2.772349 39.937542 17.286362
F 11.679143 47.652259 17.515801
F 11.679143 39.924866 17.515801
F 20.599344 47.652257 17.733808
F 20.599344 39.924863 17.733808
F 2.683336 50.215377 20.928004
F 2.683337 42.487984 20.928004
F 11.590131 50.228053 21.157443
F 11.590131 42.500660 21.157443
F 20.510334 50.228055 21.375450
F 20.510334 42.500663 21.375450
F 2.749522 50.215377 18.220285
F 2.749523 42.487984 18.220285
F 11.656891 50.228053 18.426215
F 11.656891 42.500660 18.426215
F 20.577093 50.228055 18.644218
F 20.577093 42.500663 18.644218
F 2.838513 47.664935 14.578643
F 2.838514 39.937542 14.578643
F 11.745882 47.652259 14.784573
F 11.745882 39.924866 14.784572
F 20.666084 47.652257 15.002576
F 20.666084 39.924863 15.002576
F 4.959862 38.633477 18.264780
F 4.959862 46.360872 18.264780
F 13.886963 38.636965 18.480714
F 13.886962 46.364360 18.480714
F 22.807138 38.636964 18.698719
F 22.807138 46.364360 18.698719
F 5.048849 51.519440 14.623138
F 5.048850 36.064653 14.623137
F 5.048849 43.792049 14.623138
F 13.975949 51.515951 14.839072
F 13.975949 36.061164 14.839072
F 13.975949 43.788560 14.839072
F 22.896127 51.515952 15.057077
F 22.896127 36.061165 15.057077
F 22.896127 43.788560 15.057077
F 4.982219 51.519440 17.349895
F 4.982219 36.064653 17.349895
F 4.982219 43.792048 17.349895
F 13.909211 51.515951 17.570305
F 13.909211 36.061164 17.570305
F 13.909210 43.788560 17.570305
F 22.829387 51.515952 17.788309
F 22.829386 36.061165 17.788309
F 22.829387 43.788560 17.788309
F 4.893211 38.633477 20.991537
F 4.893211 46.360872 20.991537
F 13.820202 38.636965 21.211947
F 13.820202 46.364360 21.211947
F 22.740378 38.636964 21.429951
F 22.740379 46.364360 21.429951
F 7.216889 47.650992 17.407633
F 7.216889 39.923598 17.407633
F 16.139258 47.652257 17.624806
F 16.139258 39.924863 17.624806
F 25.059431 47.652257 17.842810
F 25.059431 39.924863 17.842810
F 7.127877 50.229320 21.049275
F 7.127877 42.501927 21.049275
F 16.050246 50.228055 21.266448
F 16.050246 42.500663 21.266448
F 24.970421 50.228055 21.484452
F 24.970421 42.500662 21.484452
F 7.194681 50.229320 18.316274
F 7.194681 42.501927 18.316274
F 16.117006 50.228056 18.535216
F 16.117006 42.500663 18.535216
F 25.037180 50.228055 18.753220
F 25.037179 42.500662 18.753220
F 7.283672 47.650992 14.674632
F 7.283672 39.923599 14.674632
F 16.205997 47.652257 14.893574
F 16.205997 39.924863 14.893573
F 25.126171 47.652256 15.111578
F 25.126171 39.924863 15.111578
F 9.426708 38.637000 18.371688
F 9.426708 46.364395 18.371689
F 18.347051 38.636964 18.589717
F 18.347051 46.364360 18.589717
F 9.515695 51.515916 14.730046
F 9.515695 36.061130 14.730046
F 9.515695 43.788525 14.730046
F 18.436039 51.515952 14.948075
F 18.436039 36.061165 14.948075
F 18.436039 43.788560 14.948074
F 9.448955 51.515917 17.461318
F 9.448955 36.061130 17.461318
F 9.448955 43.788525 17.461318
F 18.369300 51.515952 17.679307
F 18.369300 36.061165 17.679307
F 18.369300 43.788561 17.679307
F 9.359946 38.637000 21.102961
F 9.359946 46.364395 21.102960
F 18.280291 38.636965 21.320949
F 18.280291 46.364360 21.320949
F 7.483740 34.774677 6.489842
F 7.553891 34.782057 3.777998
F 7.305877 34.774531 13.765991
F 7.372680 34.774532 11.032994
F 7.127877 34.774531 21.049275
F 7.194681 34.774532 18.316274
F 11.946017 34.773405 6.598036
F 20.866221 34.773407 6.816042
F 3.097271 34.776822 3.669648
F 12.016225 34.780836 3.887880
F 20.936431 34.780839 4.105882
F 16.406133 34.773407 6.707040
F 25.326308 34.773407 6.925044
F 2.594349 47.664936 24.569647
F 2.594349 39.937542 24.569647
F 11.501143 47.652259 24.799086
F 11.501143 39.924866 24.799086
F 20.421345 47.652257 25.017092
F 20.421345 39.924863 25.017093
F 2.505336 50.215377 28.211288
F 2.505337 42.487984 28.211288
F 11.412131 50.228053 28.440727
F 11.412131 42.500660 28.440728
F 20.332334 50.228056 28.658734
F 20.332334 42.500663 28.658735
F 2.571522 50.215377 25.503569
F 2.571523 42.487984 25.503569
F 11.478891 50.228053 25.709499
F 11.478891 42.500660 25.709499
F 20.399094 50.228055 25.927503
F 20.399094 42.500663 25.927503
F 2.126514 47.664935 43.711778
F 2.126515 39.937542 43.711778
F 11.567883 47.652259 22.067857
F 11.567883 39.924865 22.067857
F 20.488085 47.652257 22.285860
F 20.488085 39.924863 22.285860
F 4.781862 38.633477 25.548064
F 4.781862 46.360872 25.548064
F 13.708963 38.636965 25.763998
F 13.708963 46.364360 25.763998
F 22.629139 38.636964 25.982003
F 22.629139 46.364360 25.982004
F 4.870850 51.519440 21.906422
F 4.870850 36.064653 21.906422
F 4.870850 43.792049 21.906422
F 13.797950 51.515951 22.122356
F 13.797950 36.061164 22.122356
F 13.797950 43.788560 22.122356
F 22.718128 51.515952 22.340361
F 22.718128 36.061165 22.340361
F 22.718128 43.788560 22.340361
F 4.804219 51.519440 24.633179
F 4.804219 36.064653 24.633180
F 4.804219 43.792048 24.633180
F 13.731211 51.515951 24.853589
F 13.731211 36.061164 24.853589
F 13.731211 43.788560 24.853590
F 22.651387 51.515952 25.071593
F 22.651387 36.061164 25.071594
F 22.651387 43.788560 25.071594
F 4.715211 38.633477 28.274821
F 4.715211 46.360872 28.274821
F 13.642202 38.636965 28.495231
F 13.642202 46.364360 28.495231
F 22.562379 38.636964 28.713235
F 22.562379 46.364360 28.713235
F 7.038889 47.650992 24.690917
F 7.038889 39.923598 24.690918
F 15.961258 47.652257 24.908090
F 15.961258 39.924863 24.908090
F 24.881432 47.652257 25.126094
F 24.881432 39.924863 25.126094
F 6.949877 50.229320 28.332559
F 6.949877 42.501927 28.332559
F 15.872246 50.228055 28.549732
F 15.872246 42.500663 28.549732
F 24.792421 50.228055 28.767736
F 24.792421 42.500662 28.767736
F 7.016681 50.229320 25.599558
F 7.016681 42.501927 25.599558
F 15.939006 50.228056 25.818500
F 15.939007 42.500663 25.818500
F 24.859180 50.228055 26.036505
F 24.859180 42.500662 26.036505
F 7.105672 47.650992 21.957916
F 7.105672 39.923599 21.957916
F 16.027997 47.652257 22.176858
F 16.027997 39.924863 22.176858
F 24.948172 47.652257 22.394862
F 24.948172 39.924863 22.394862
F 9.248708 38.637000 25.654973
F 9.248708 46.364395 25.654973
F 18.169051 38.636964 25.873001
F 18.169052 46.364360 25.873001
F 9.337695 51.515916 22.013331
F 9.337695 36.061129 22.013330
F 9.337695 43.788525 22.013331
F 18.258040 51.515952 22.231359
F 18.258040 36.061165 22.231359
F 18.258040 43.788560 22.231359
F 9.270955 51.515917 24.744603
F 9.270955 36.061130 24.744603
F 9.270955 43.788525 24.744603
F 18.191300 51.515952 24.962591
F 18.191300 36.061164 24.962591
F 18.191300 43.788560 24.962591
F 9.181946 38.637000 28.386245
F 9.181946 46.364395 28.386244
F 18.102291 38.636965 28.604233
F 18.102291 46.364360 28.604233
F 2.416349 47.664936 31.852930
F 2.416350 39.937542 31.852930
F 11.323144 47.652259 32.082369
F 11.323144 39.924866 32.082369
F 20.243345 47.652257 32.300376
F 20.243345 39.924863 32.300376
F 2.327337 50.215377 35.494572
F 2.327337 42.487984 35.494572
F 11.234132 50.228053 35.724010
F 11.234132 42.500660 35.724011
F 20.154335 50.228055 35.942017
F 20.154335 42.500663 35.942017
F 2.393523 50.215377 32.786853
F 2.393524 42.487984 32.786852
F 11.300892 50.228053 32.992782
F 11.300892 42.500660 32.992782
F 20.221094 50.228055 33.210785
F 20.221094 42.500663 33.210785
F 2.482513 47.664935 29.145210
F 2.482514 39.937542 29.145211
F 11.389883 47.652259 29.351140
F 11.389883 39.924865 29.351141
F 20.310085 47.652257 29.569144
F 20.310085 39.924863 29.569144
F 4.603862 38.633477 32.831347
F 4.603862 46.360872 32.831347
F 13.530963 38.636965 33.047281
F 13.530963 46.364360 33.047282
F 22.451139 38.636964 33.265287
F 22.451139 46.364360 33.265287
F 4.692850 51.519440 29.189706
F 4.692850 36.064653 29.189705
F 4.692850 43.792049 29.189705
F 13.619950 51.515951 29.405640
F 13.619950 36.061164 29.405640
F 13.619950 43.788560 29.405640
F 22.540128 51.515952 29.623645
F 22.540128 36.061165 29.623645
F 22.540128 43.788560 29.623645
F 4.626220 51.519440 31.916463
F 4.626220 36.064653 31.916463
F 4.626220 43.792048 31.916463
F 13.553211 51.515951 32.136873
F 13.553211 36.061164 32.136873
F 13.553211 43.788560 32.136873
F 22.473387 51.515952 32.354877
F 22.473387 36.061165 32.354877
F 22.473387 43.788560 32.354877
F 4.537211 38.633477 35.558104
F 4.537211 46.360872 35.558104
F 13.464203 38.636965 35.778514
F 13.464203 46.364360 35.778514
F 22.384379 38.636965 35.996519
F 22.384379 46.364360 35.996518
F 6.860890 47.650992 31.974201
F 6.860890 39.923598 31.974201
F 15.783258 47.652257 32.191374
F 15.783258 39.924863 32.191374
F 24.703432 47.652257 32.409378
F 24.703432 39.924863 32.409378
F 6.771878 50.229320 35.615841
F 6.771878 42.501927 35.615842
F 15.694247 50.228056 35.833015
F 15.694247 42.500663 35.833015
F 24.614421 50.228055 36.051019
F 24.614421 42.500662 36.051019
F 6.838682 50.229320 32.882841
F 6.838682 42.501927 32.882841
F 15.761007 50.228056 33.101784
F 15.761007 42.500663 33.101783
F 24.681180 50.228055 33.319788
F 24.681180 42.500662 33.319788
F 6.927672 47.650992 29.241200
F 6.927672 39.923599 29.241200
F 15.849997 47.652257 29.460142
F 15.849997 39.924863 29.460141
F 24.770172 47.652256 29.678146
F 24.770172 39.924863 29.678146
F 9.070708 38.637000 32.938256
F 9.070708 46.364395 32.938256
F 17.991051 38.636964 33.156284
F 17.991052 46.364360 33.156285
F 9.159695 51.515916 29.296615
F 9.159695 36.061130 29.296614
F 9.159695 43.788525 29.296614
F 18.080040 51.515952 29.514643
F 18.080040 36.061165 29.514642
F 18.080040 43.788560 29.514642
F 9.092955 51.515917 32.027886
F 9.092955 36.061130 32.027887
F 9.092955 43.788525 32.027886
F 18.013300 51.515952 32.245874
F 18.013300 36.061164 32.245875
F 18.013300 43.788561 32.245875
F 9.003947 38.637000 35.669528
F 9.003947 46.364395 35.669527
F 17.924292 38.636965 35.887516
F 17.924292 46.364360 35.887516
F 2.238350 47.664936 39.136213
F 2.238350 39.937542 39.136213
F 11.145144 47.652259 39.365653
F 11.145144 39.924865 39.365653
F 20.065346 47.652257 39.583659
F 20.065346 39.924863 39.583659
F 2.149337 50.215377 42.777855
F 2.149338 42.487984 42.777855
F 11.056132 50.228053 43.007294
F 11.056132 42.500660 43.007294
F 19.976335 50.228055 43.225301
F 19.976335 42.500663 43.225301
F 2.215523 50.215377 40.070136
F 2.215524 42.487984 40.070136
F 11.122892 50.228053 40.276066
F 11.122892 42.500660 40.276066
F 20.043095 50.228055 40.494070
F 20.043095 42.500663 40.494069
F 2.304514 47.664935 36.428494
F 2.304514 39.937542 36.428493
F 11.211884 47.652259 36.634424
F 11.211884 39.924865 36.634424
F 20.132085 47.652257 36.852427
F 20.132085 39.924863 36.852427
F 4.425862 38.633477 40.114631
F 4.425862 46.360872 40.114631
F 13.352964 38.636965 40.330566
F 13.352964 46.364360 40.330566
F 22.273139 38.636964 40.548570
F 22.273140 46.364360 40.548570
F 4.514850 51.519440 36.472989
F 4.514850 36.064653 36.472988
F 4.514850 43.792049 36.472989
F 13.441951 51.515951 36.688923
F 13.441951 36.061164 36.688923
F 13.441951 43.788560 36.688923
F 22.362128 51.515952 36.906928
F 22.362128 36.061165 36.906928
F 22.362128 43.788560 36.906928
F 4.448220 51.519440 39.199746
F 4.448220 36.064653 39.199746
F 4.448220 43.792049 39.199746
F 13.375211 51.515951 39.420157
F 13.375212 36.061164 39.420157
F 13.375212 43.788560 39.420157
F 22.295388 51.515952 39.638160
F 22.295388 36.061164 39.638160
F 22.295388 43.788560 39.638160
F 4.359211 38.633477 42.841388
F 4.359212 46.360872 42.841388
F 13.286203 38.636965 43.061799
F 13.286203 46.364360 43.061799
F 22.206380 38.636965 43.279802
F 22.206380 46.364360 43.279802
F 6.682890 47.650992 39.257484
F 6.682890 39.923598 39.257484
F 15.605259 47.652257 39.474657
F 15.605259 39.924863 39.474657
F 24.525433 47.652257 39.692661
F 24.525432 39.924863 39.692661
F 6.593878 50.229320 42.899126
F 6.593878 42.501927 42.899126
F 15.516247 50.228056 43.116299
F 15.516247 42.500663 43.116299
F 24.436422 50.228055 43.334303
F 24.436422 42.500662 43.334303
F 6.660682 50.229320 40.166125
F 6.660682 42.501927 40.166125
F 15.583007 50.228056 40.385067
F 15.583007 42.500663 40.385067
F 24.503181 50.228055 40.603072
F 24.503181 42.500662 40.603072
F 6.749673 47.650992 36.524483
F 6.749673 39.923598 36.524483
F 15.671998 47.652257 36.743425
F 15.671998 39.924863 36.743425
F 24.592173 47.652257 36.961429
F 24.592173 39.924863 36.961429
F 8.892708 38.637000 40.221539
F 8.892708 46.364395 40.221540
F 17.813052 38.636964 40.439568
F 17.813052 46.364360 40.439568
F 26.733225 38.636964 40.657573
F 26.733225 46.364359 40.657573
F 8.981696 51.515916 36.579897
F 8.981696 36.061129 36.579897
F 8.981696 43.788525 36.579897
F 17.902041 51.515952 36.797926
F 17.902041 36.061165 36.797926
F 17.902041 43.788560 36.797926
F 8.914956 51.515916 39.311169
F 8.914956 36.061130 39.311169
F 8.914956 43.788525 39.311170
F 17.835301 51.515952 39.529158
F 17.835301 36.061164 39.529158
F 17.835301 43.788560 39.529158
F 26.755473 51.515952 39.747162
F 26.755473 36.061165 39.747162
F 26.755473 43.788561 39.747162
F 8.825947 38.637000 42.952812
F 8.825947 46.364395 42.952812
F 17.746292 38.636965 43.170800
F 17.746292 46.364360 43.170800
F 26.666466 38.636964 43.388804
F 26.666466 46.364359 43.388804
F 6.949877 34.774531 28.332559
F 7.016681 34.774532 25.599558
F 6.771878 34.774531 35.615842
F 6.838682 34.774532 32.882841
F 6.593878 34.774531 42.899126
F 6.660682 34.774532 40.166125
F 2.660513 47.664935 21.861927
F 2.660514 39.937542 21.861927
F 2.060350 47.664936 46.419498
F 2.060351 39.937542 46.419498
F 10.967145 47.652259 46.648937
F 10.967145 39.924865 46.648937
F 19.887346 47.652257 46.866944
F 19.887346 39.924863 46.866944
F 1.971338 50.215377 50.061140
F 1.971338 42.487984 50.061140
F 10.878132 50.228053 50.290579
F 10.878132 42.500660 50.290579
F 19.798335 50.228055 50.508585
F 19.798335 42.500663 50.508585
F 2.037524 50.215377 47.353421
F 2.037524 42.487984 47.353421
F 10.944892 50.228053 47.559351
F 10.944892 42.500660 47.559350
F 19.865095 50.228055 47.777354
F 19.865095 42.500663 47.777353
F 1.592516 47.664935 65.561629
F 1.592516 39.937542 65.561630
F 11.033883 47.652259 43.917709
F 11.033883 39.924865 43.917708
F 19.954086 47.652256 44.135712
F 19.954086 39.924863 44.135711
F 4.247863 38.633477 47.397915
F 4.247863 46.360872 47.397915
F 13.174964 38.636965 47.613850
F 13.174964 46.364360 47.613850
F 22.095139 38.636964 47.831855
F 22.095140 46.364360 47.831855
F 4.336851 51.519440 43.756273
F 4.336851 36.064653 43.756273
F 4.336851 43.792049 43.756273
F 13.263951 51.515951 43.972208
F 13.263951 36.061164 43.972208
F 13.263951 43.788560 43.972208
F 22.184129 51.515952 44.190212
F 22.184129 36.061165 44.190212
F 22.184129 43.788560 44.190212
F 4.270221 51.519440 46.483030
F 4.270221 36.064653 46.483031
F 4.270221 43.792049 46.483031
F 13.197212 51.515951 46.703441
F 13.197212 36.061164 46.703441
F 13.197212 43.788560 46.703441
F 22.117388 51.515952 46.921444
F 22.117388 36.061165 46.921445
F 22.117388 43.788560 46.921445
F 4.181212 38.633477 50.124672
F 4.181212 46.360872 50.124672
F 13.108203 38.636965 50.345083
F 13.108203 46.364360 50.345082
F 22.028380 38.636965 50.563087
F 22.028380 46.364360 50.563086
F 6.504890 47.650992 46.540769
F 6.504891 39.923598 46.540768
F 15.427259 47.652257 46.757941
F 15.427259 39.924863 46.757942
F 24.347433 47.652256 46.975945
F 24.347433 39.924863 46.975946
F 6.415879 50.229320 50.182410
F 6.415879 42.501927 50.182410
F 15.338247 50.228055 50.399583
F 15.338247 42.500663 50.399583
F 24.258422 50.228055 50.617587
F 24.258422 42.500662 50.617587
F 6.482682 50.229320 47.449410
F 6.482682 42.501927 47.449410
F 15.405007 50.228056 47.668352
F 15.405007 42.500663 47.668352
F 24.325181 50.228055 47.886356
F 24.325181 42.500662 47.886356
F 6.571673 47.650992 43.807768
F 6.571673 39.923598 43.807767
F 15.493998 47.652257 44.026709
F 15.493998 39.924863 44.026709
F 24.414173 47.652256 44.244714
F 24.414173 39.924863 44.244714
F 8.714709 38.637000 47.504824
F 8.714709 46.364395 47.504824
F 17.635052 38.636964 47.722852
F 17.635052 46.364360 47.722853
F 26.555225 38.636964 47.940857
F 26.555225 46.364359 47.940857
F 8.803696 51.515916 43.863182
F 8.803696 36.061130 43.863181
F 8.803696 43.788525 43.863182
F 17.724041 51.515952 44.081210
F 17.724041 36.061165 44.081210
F 17.724041 43.788560 44.081210
F 26.644214 51.515952 44.299215
F 26.644214 36.061165 44.299215
F 26.644214 43.788561 44.299215
F 8.736956 51.515917 46.594454
F 8.736956 36.061130 46.594454
F 8.736956 43.788525 46.594454
F 17.657301 51.515952 46.812442
F 17.657301 36.061164 46.812443
F 17.657301 43.788561 46.812443
F 26.577474 51.515952 47.030446
F 26.577474 36.061165 47.030447
F 26.577474 43.788561 47.030447
F 8.647948 38.637000 50.236096
F 8.647948 46.364395 50.236096
F 17.568292 38.636965 50.454084
F 17.568292 46.364360 50.454084
F 26.488466 38.636964 50.672089
F 26.488466 46.364359 50.672088
F 1.882350 47.664936 53.702781
F 1.882351 39.937542 53.702781
F 10.789145 47.652259 53.932220
F 10.789145 39.924865 53.932220
F 19.709347 47.652257 54.150227
F 19.709347 39.924863 54.150227
F 1.793338 50.215377 57.344423
F 1.793338 42.487984 57.344423
F 10.700132 50.228053 57.573862
F 10.700132 42.500660 57.573862
F 19.620336 50.228056 57.791868
F 19.620336 42.500663 57.791868
F 1.859524 50.215377 54.636704
F 1.859524 42.487984 54.636704
F 10.766893 50.228053 54.842634
F 10.766893 42.500660 54.842633
F 19.687095 50.228055 55.060637
F 19.687096 42.500663 55.060636
F 1.948515 47.664935 50.995062
F 1.948515 39.937542 50.995062
F 10.855884 47.652259 51.200992
F 10.855884 39.924865 51.200992
F 19.776086 47.652257 51.418995
F 19.776086 39.924863 51.418995
F 4.069863 38.633477 54.681198
F 4.069863 46.360872 54.681198
F 12.996964 38.636965 54.897133
F 12.996964 46.364360 54.897133
F 21.917140 38.636964 55.115138
F 21.917140 46.364360 55.115138
F 4.158851 51.519440 51.039557
F 4.158851 36.064653 51.039556
F 4.158851 43.792049 51.039557
F 13.085952 51.515951 51.255492
F 13.085952 36.061164 51.255491
F 13.085952 43.788560 51.255491
F 22.006129 51.515952 51.473496
F 22.006129 36.061165 51.473496
F 22.006129 43.788560 51.473496
F 4.092221 51.519440 53.766314
F 4.092221 36.064653 53.766314
F 4.092221 43.792049 53.766314
F 13.019212 51.515951 53.986724
F 13.019212 36.061164 53.986725
F 13.019212 43.788560 53.986724
F 21.939389 51.515952 54.204728
F 21.939389 36.061165 54.204728
F 21.939389 43.788561 54.204728
F 4.003212 38.633477 57.407955
F 4.003212 46.360872 57.407955
F 12.930203 38.636965 57.628366
F 12.930204 46.364360 57.628366
F 21.850380 38.636965 57.846370
F 21.850380 46.364360 57.846370
F 6.326891 47.650992 53.824052
F 6.326891 39.923598 53.824052
F 15.249260 47.652257 54.041225
F 15.249260 39.924863 54.041225
F 24.169433 47.652257 54.259229
F 24.169433 39.924863 54.259229
F 6.237879 50.229320 57.465693
F 6.237879 42.501927 57.465693
F 15.160248 50.228055 57.682866
F 15.160248 42.500663 57.682867
F 24.080423 50.228055 57.900871
F 24.080423 42.500662 57.900871
F 6.304682 50.229320 54.732693
F 6.304682 42.501927 54.732692
F 15.227008 50.228056 54.951635
F 15.227008 42.500663 54.951635
F 24.147182 50.228055 55.169639
F 24.147182 42.500662 55.169639
F 6.393674 47.650992 51.091051
F 6.393674 39.923598 51.091051
F 15.315999 47.652257 51.309993
F 15.315999 39.924863 51.309993
F 24.236173 47.652256 51.527997
F 24.236173 39.924863 51.527997
F 8.536709 38.637000 54.788107
F 8.536709 46.364395 54.788107
F 17.457053 38.636964 55.006135
F 17.457053 46.364360 55.006136
F 26.377226 38.636964 55.224140
F 26.377226 46.364359 55.224140
F 8.625697 51.515916 51.146466
F 8.625697 36.061130 51.146465
F 8.625697 43.788525 51.146466
F 17.546041 51.515952 51.364494
F 17.546041 36.061165 51.364494
F 17.546041 43.788560 51.364494
F 26.466214 51.515952 51.582499
F 26.466214 36.061165 51.582498
F 26.466214 43.788561 51.582498
F 8.558956 51.515916 53.877737
F 8.558956 36.061130 53.877738
F 8.558956 43.788525 53.877738
F 17.479302 51.515952 54.095726
F 17.479302 36.061164 54.095726
F 17.479302 43.788560 54.095726
F 26.399474 51.515952 54.313730
F 26.399474 36.061165 54.313730
F 26.399474 43.788561 54.313730
F 8.469948 38.637000 57.519379
F 8.469948 46.364395 57.519379
F 17.390293 38.636965 57.737367
F 17.390293 46.364360 57.737367
F 26.310467 38.636964 57.955372
F 26.310466 46.364359 57.955371
F 1.704351 47.664936 60.986064
F 1.704351 39.937542 60.986065
F 10.611145 47.652259 61.215504
F 10.611145 39.924866 61.215504
F 19.531347 47.652257 61.433510
F 19.531347 39.924863 61.433511
F 1.615339 50.215377 64.627707
F 1.615339 42.487984 64.627707
F 10.522133 50.228053 64.857145
F 10.522133 42.500660 64.857146
F 19.442336 50.228056 65.075152
F 19.442336 42.500663 65.075153
F 1.681524 50.215377 61.919988
F 1.681525 42.487984 61.919988
F 10.588893 50.228053 62.125918
F 10.588893 42.500660 62.125918
F 19.509095 50.228055 62.343921
F 19.509095 42.500663 62.343921
F 1.770515 47.664935 58.278345
F 1.770515 39.937542 58.278345
F 10.677884 47.652259 58.484275
F 10.677884 39.924865 58.484275
F 19.598087 47.652257 58.702278
F 19.598087 39.924863 58.702278
F 3.891864 38.633477 61.964482
F 3.891864 46.360872 61.964482
F 12.818964 38.636965 62.180417
F 12.818964 46.364360 62.180417
F 21.739140 38.636964 62.398422
F 21.739140 46.364360 62.398421
F 3.980851 51.519440 58.322840
F 3.980851 36.064653 58.322840
F 3.980851 43.792049 58.322840
F 12.907952 51.515951 58.538775
F 12.907952 36.061164 58.538774
F 12.907952 43.788560 58.538774
F 21.828130 51.515952 58.756780
F 21.828130 36.061165 58.756779
F 21.828130 43.788560 58.756779
F 3.914221 51.519440 61.049597
F 3.914221 36.064653 61.049598
F 3.914221 43.792048 61.049597
F 12.841212 51.515951 61.270007
F 12.841212 36.061164 61.270008
F 12.841212 43.788560 61.270008
F 21.761389 51.515952 61.488012
F 21.761389 36.061165 61.488012
F 21.761389 43.788560 61.488012
F 3.825213 38.633477 64.691240
F 3.825213 46.360872 64.691239
F 12.752204 38.636965 64.911650
F 12.752204 46.364360 64.911650
F 21.672380 38.636965 65.129654
F 21.672380 46.364360 65.129653
F 6.148891 47.650992 61.107335
F 6.148891 39.923598 61.107335
F 15.071260 47.652257 61.324508
F 15.071260 39.924863 61.324509
F 23.991434 47.652257 61.542512
F 23.991433 39.924863 61.542513
F 6.059879 50.229320 64.748977
F 6.059879 42.501927 64.748977
F 14.982248 50.228055 64.966150
F 14.982248 42.500663 64.966150
F 23.902423 50.228055 65.184154
F 23.902423 42.500662 65.184155
F 6.126683 50.229320 62.015977
F 6.126683 42.501927 62.015976
F 15.049008 50.228056 62.234919
F 15.049008 42.500663 62.234918
F 23.969182 50.228055 62.452923
F 23.969182 42.500662 62.452923
F 6.215674 47.650992 58.374334
F 6.215674 39.923598 58.374334
F 15.137999 47.652257 58.593276
F 15.137999 39.924863 58.593276
F 24.058174 47.652257 58.811281
F 24.058174 39.924863 58.811280
F 8.358709 38.637000 62.071391
F 8.358709 46.364395 62.071391
F 17.279053 38.636964 62.289420
F 17.279053 46.364360 62.289419
F 26.199226 38.636964 62.507424
F 26.199226 46.364359 62.507424
F 8.447697 51.515916 58.429749
F 8.447697 36.061130 58.429748
F 8.447697 43.788525 58.429748
F 17.368042 51.515952 58.647777
F 17.368042 36.061165 58.647777
F 17.368042 43.788560 58.647777
F 26.288215 51.515952 58.865782
F 26.288215 36.061165 58.865782
F 26.288215 43.788561 58.865782
F 8.380957 51.515916 61.161021
F 8.380956 36.061130 61.161021
F 8.380957 43.788525 61.161021
F 17.301302 51.515952 61.379009
F 17.301302 36.061165 61.379010
F 17.301302 43.788560 61.379009
F 26.221474 51.515952 61.597014
F 26.221474 36.061165 61.597014
F 26.221474 43.788561 61.597013
F 8.291948 38.637000 64.802663
F 8.291948 46.364395 64.802663
F 17.212293 38.636965 65.020652
F 17.212293 46.364360 65.020651
F 26.132467 38.636964 65.238656
F 26.132466 46.364359 65.238655
F 6.415879 34.774531 50.182410
F 6.482682 34.774532 47.449409
F 6.237879 34.774531 57.465693
F 6.304682 34.774532 54.732693
F 6.059880 34.774531 64.748977
F 6.126683 34.774531 62.015977
F 1.526351 47.664936 68.269349
F 1.526352 39.937542 68.269349
F 10.433146 47.652259 68.498788
F 10.433146 39.924865 68.498789
F 19.353347 47.652257 68.716795
F 19.353347 39.924863 68.716795
F 1.437338 50.215377 71.910991
F 1.437339 42.487984 71.910991
F 10.344133 50.228053 72.140430
F 10.344133 42.500660 72.140430
F 19.264337 50.228056 72.358437
F 19.264337 42.500663 72.358437
F 1.503525 50.215377 69.203272
F 1.503525 42.487984 69.203272
F 10.410894 50.228053 69.409202
F 10.410894 42.500660 69.409201
F 19.331096 50.228055 69.627205
F 19.331096 42.500663 69.627205
F 1.058524 47.665009 87.411898
F 1.058524 39.937615 87.411898
F 10.499885 47.652259 65.767560
F 10.499885 39.924865 65.767560
F 19.420087 47.652257 65.985563
F 19.420087 39.924863 65.985563
F 3.713864 38.633477 69.247767
F 3.713864 46.360872 69.247767
F 12.640965 38.636965 69.463701
F 12.640965 46.364360 69.463701
F 21.561141 38.636964 69.681706
F 21.561141 46.364360 69.681706
F 3.802852 51.519440 65.606125
F 3.802852 36.064653 65.606124
F 3.802852 43.792049 65.606124
F 12.729952 51.515951 65.822059
F 12.729952 36.061164 65.822059
F 12.729952 43.788560 65.822059
F 21.650130 51.515952 66.040064
F 21.650130 36.061165 66.040064
F 21.650130 43.788560 66.040064
F 3.736222 51.519440 68.332882
F 3.736222 36.064653 68.332882
F 3.736222 43.792049 68.332882
F 12.663213 51.515951 68.553292
F 12.663213 36.061164 68.553292
F 12.663213 43.788560 68.553292
F 21.583389 51.515952 68.771296
F 21.583389 36.061165 68.771296
F 21.583389 43.788560 68.771296
F 3.647213 38.633476 71.974524
F 3.647213 46.360872 71.974523
F 12.574204 38.636965 72.194934
F 12.574204 46.364360 72.194934
F 21.494381 38.636965 72.412938
F 21.494381 46.364360 72.412938
F 5.970892 47.650992 68.390620
F 5.970892 39.923598 68.390620
F 14.893261 47.652257 68.607793
F 14.893261 39.924863 68.607793
F 23.813434 47.652257 68.825797
F 23.813434 39.924863 68.825797
F 5.881879 50.229320 72.032261
F 5.881879 42.501927 72.032261
F 14.804249 50.228055 72.249434
F 14.804249 42.500663 72.249435
F 23.724424 50.228055 72.467438
F 23.724424 42.500662 72.467439
F 5.948683 50.229320 69.299261
F 5.948683 42.501927 69.299261
F 14.871009 50.228056 69.518203
F 14.871009 42.500663 69.518203
F 23.791182 50.228055 69.736207
F 23.791182 42.500662 69.736207
F 6.037675 47.650992 65.657619
F 6.037675 39.923599 65.657619
F 14.959999 47.652257 65.876561
F 14.959999 39.924863 65.876560
F 23.880174 47.652256 66.094565
F 23.880174 39.924863 66.094565
F 8.180710 38.637000 69.354675
F 8.180710 46.364395 69.354675
F 17.101054 38.636964 69.572704
F 17.101054 46.364360 69.572704
F 26.021226 38.636964 69.790708
F 26.021226 46.364359 69.790709
F 8.269698 51.515916 65.713033
F 8.269697 36.061129 65.713033
F 8.269698 43.788525 65.713033
F 17.190042 51.515952 65.931061
F 17.190042 36.061165 65.931061
F 17.190042 43.788560 65.931061
F 26.110215 51.515952 66.149067
F 26.110215 36.061165 66.149066
F 26.110215 43.788561 66.149066
F 8.202957 51.515916 68.444305
F 8.202957 36.061130 68.444306
F 8.202957 43.788525 68.444305
F 17.123302 51.515952 68.662293
F 17.123302 36.061165 68.662294
F 17.123302 43.788561 68.662294
F 26.043474 51.515952 68.880298
F 26.043474 36.061165 68.880298
F 26.043474 43.788561 68.880298
F 8.113948 38.637000 72.085947
F 8.113948 46.364395 72.085947
F 17.034294 38.636965 72.303936
F 17.034294 46.364360 72.303936
F 25.954467 38.636964 72.521940
F 25.954467 46.364359 72.521940
F 1.348352 47.664936 75.552632
F 1.348352 39.937542 75.552633
F 10.255146 47.652259 75.782071
F 10.255146 39.924866 75.782072
F 19.175348 47.652257 76.000078
F 19.175347 39.924863 76.000079
F 1.259339 50.215377 79.194274
F 1.259340 42.487984 79.194274
F 10.166134 50.228053 79.423713
F 10.166134 42.500660 79.423713
F 19.086337 50.228056 79.641720
F 19.086337 42.500663 79.641720
F 1.325525 50.215377 76.486555
F 1.325525 42.487984 76.486555
F 10.232894 50.228053 76.692485
F 10.232894 42.500660 76.692485
F 19.153096 50.228055 76.910488
F 19.153096 42.500663 76.910488
F 1.414516 47.664935 72.844913
F 1.414516 39.937542 72.844913
F 10.321885 47.652259 73.050843
F 10.321885 39.924865 73.050843
F 19.242088 47.652257 73.268847
F 19.242088 39.924863 73.268846
F 3.535864 38.633477 76.531050
F 3.535864 46.360872 76.531050
F 12.462965 38.636965 76.746984
F 12.462965 46.364360 76.746984
F 21.383141 38.636964 76.964989
F 21.383141 46.364360 76.964989
F 3.624852 51.519440 72.889408
F 3.624852 36.064653 72.889408
F 3.624852 43.792049 72.889408
F 12.551953 51.515951 73.105342
F 12.551953 36.061164 73.105342
F 12.551953 43.788560 73.105342
F 21.472131 51.515952 73.323348
F 21.472130 36.061165 73.323347
F 21.472131 43.788560 73.323347
F 3.558222 51.519440 75.616166
F 3.558222 36.064653 75.616166
F 3.558222 43.792048 75.616165
F 12.485213 51.515951 75.836575
F 12.485213 36.061164 75.836576
F 12.485213 43.788560 75.836575
F 21.405390 51.515952 76.054579
F 21.405390 36.061164 76.054580
F 21.405390 43.788560 76.054580
F 3.469214 38.633477 79.257807
F 3.469214 46.360872 79.257807
F 12.396205 38.636965 79.478217
F 12.396205 46.364360 79.478217
F 21.316381 38.636965 79.696221
F 21.316381 46.364360 79.696221
F 5.792892 47.650992 75.673903
F 5.792892 39.923598 75.673903
F 14.715260 47.652257 75.891076
F 14.715261 39.924863 75.891076
F 23.635434 47.652257 76.109080
F 23.635434 39.924863 76.109081
F 5.703880 50.229320 79.315544
F 5.703880 42.501927 79.315545
F 14.626249 50.228055 79.532718
F 14.626248 42.500663 79.532718
F 23.546424 50.228055 79.750721
F 23.546424 42.500662 79.750722
F 5.770684 50.229320 76.582544
F 5.770684 42.501927 76.582544
F 14.693009 50.228056 76.801486
F 14.693009 42.500663 76.801486
F 23.613183 50.228055 77.019490
F 23.613183 42.500662 77.019490
F 5.859674 47.650992 72.940902
F 5.859675 39.923598 72.940902
F 14.782000 47.652257 73.159844
F 14.782000 39.924863 73.159844
F 23.702175 47.652257 73.377849
F 23.702175 39.924863 73.377849
F 8.002710 38.637000 76.637958
F 8.002710 46.364395 76.637959
F 16.923054 38.636964 76.855987
F 16.923054 46.364360 76.855987
F 25.843227 38.636964 77.073991
F 25.843227 46.364359 77.073991
F 8.091698 51.515916 72.996317
F 8.091697 36.061130 72.996317
F 8.091698 43.788525 72.996317
F 17.012042 51.515952 73.214345
F 17.012043 36.061165 73.214345
F 17.012043 43.788560 73.214345
F 25.932216 51.515952 73.432350
F 25.932216 36.061165 73.432350
F 25.932216 43.788561 73.432350
F 8.024957 51.515917 75.727589
F 8.024957 36.061130 75.727589
F 8.024957 43.788525 75.727589
F 16.945302 51.515952 75.945577
F 16.945303 36.061165 75.945577
F 16.945303 43.788560 75.945577
F 25.865475 51.515952 76.163581
F 25.865475 36.061165 76.163581
F 25.865475 43.788561 76.163581
F 7.935949 38.637000 79.369230
F 7.935949 46.364395 79.369230
F 16.856294 38.636965 79.587219
F 16.856294 46.364360 79.587218
F 25.776467 38.636964 79.805223
F 25.776467 46.364359 79.805222
F 1.170352 47.664936 82.835916
F 1.170353 39.937542 82.835916
F 10.077147 47.652259 83.065355
F 10.077147 39.924865 83.065355
F 18.997348 47.652257 83.283361
F 18.997348 39.924863 83.283362
F 1.081341 50.215369 86.477524
F 1.081341 42.487976 86.477524
F 9.988134 50.228053 86.706997
F 9.988134 42.500660 86.706997
F 18.908337 50.228056 86.925004
F 18.908337 42.500663 86.925004
F 1.147528 50.215376 83.769838
F 1.147528 42.487983 83.769838
F 10.054895 50.228053 83.975769
F 10.054895 42.500660 83.975769
F 18.975097 50.228055 84.193772
F 18.975097 42.500663 84.193772
F 1.236517 47.664935 80.128196
F 1.236517 39.937542 80.128196
F 10.143886 47.652259 80.334126
F 10.143886 39.924865 80.334126
F 19.064088 47.652257 80.552129
F 19.064088 39.924863 80.552129
F 3.357863 38.633475 83.814340
F 3.357863 46.360871 83.814340
F 12.284966 38.636965 84.030268
F 12.284966 46.364360 84.030268
F 21.205141 38.636964 84.248273
F 21.205141 46.364360 84.248273
F 3.446853 51.519440 80.172692
F 3.446853 36.064653 80.172691
F 3.446853 43.792049 80.172691
F 12.373953 51.515951 80.388626
F 12.373953 36.061164 80.388626
F 12.373953 43.788560 80.388626
F 21.294131 51.515952 80.606631
F 21.294130 36.061165 80.606631
F 21.294131 43.788560 80.606631
F 3.380223 51.519440 82.899449
F 3.380223 36.064653 82.899449
F 3.380223 43.792049 82.899449
F 12.307214 51.515951 83.119859
F 12.307214 36.061164 83.119859
F 12.307214 43.788560 83.119859
F 21.227390 51.515952 83.337863
F 21.227390 36.061165 83.337863
F 21.227390 43.788560 83.337863
F 3.291198 38.633461 86.541153
F 3.291198 46.360856 86.541153
F 12.218205 38.636965 86.761501
F 12.218205 46.364360 86.761501
F 21.138382 38.636965 86.979505
F 21.138382 46.364360 86.979505
F 5.614892 47.650992 82.957187
F 5.614892 39.923598 82.957187
F 14.537261 47.652257 83.174360
F 14.537261 39.924863 83.174360
F 23.457434 47.652257 83.392364
F 23.457434 39.924863 83.392364
F 5.525858 50.229331 86.598874
F 5.525858 42.501938 86.598874
F 14.448249 50.228056 86.816002
F 14.448249 42.500663 86.816002
F 23.368424 50.228055 87.034006
F 23.368424 42.500662 87.034006
F 5.592682 50.229321 83.865833
F 5.592682 42.501928 83.865833
F 14.515010 50.228056 84.084770
F 14.515010 42.500663 84.084770
F 23.435183 50.228055 84.302774
F 23.435183 42.500662 84.302774
F 5.681675 47.650992 80.224186
F 5.681675 39.923599 80.224185
F 14.604000 47.652257 80.443128
F 14.604000 39.924863 80.443127
F 23.524175 47.652256 80.661132
F 23.524175 39.924863 80.661132
F 7.824711 38.637000 83.921242
F 7.824711 46.364395 83.921242
F 16.745054 38.636964 84.139271
F 16.745055 46.364360 84.139271
F 25.665227 38.636964 84.357275
F 25.665227 46.364359 84.357275
F 7.913698 51.515916 80.279600
F 7.913698 36.061129 80.279600
F 7.913698 43.788525 80.279600
F 16.834043 51.515952 80.497629
F 16.834043 36.061165 80.497628
F 16.834043 43.788560 80.497628
F 25.754216 51.515952 80.715633
F 25.754216 36.061165 80.715633
F 25.754216 43.788561 80.715633
F 7.846958 51.515916 83.010872
F 7.846958 36.061130 83.010872
F 7.846958 43.788525 83.010872
F 16.767303 51.515952 83.228860
F 16.767303 36.061165 83.228861
F 16.767303 43.788561 83.228860
F 25.687475 51.515952 83.446865
F 25.687475 36.061165 83.446865
F 25.687475 43.788561 83.446865
F 7.757949 38.637000 86.652515
F 7.757949 46.364395 86.652515
F 16.678294 38.636965 86.870503
F 16.678294 46.364360 86.870503
F 25.598468 38.636964 87.088507
F 25.598468 46.364359 87.088507
F 5.881880 34.774531 72.032262
F 5.948683 34.774532 69.299261
F 5.703880 34.774531 79.315545
F 5.770684 34.774531 76.582544
F 5.525859 34.774542 86.598874
F 5.592682 34.774533 83.865833
F 0.991953 47.669288 90.121063
F 0.991953 39.941894 90.121063
F 9.899146 47.652259 90.348640
F 9.899146 39.924865 90.348640
F 18.819348 47.652257 90.566646
F 18.819348 39.924863 90.566647
F 0.903521 50.197674 93.771110
F 0.903522 42.470282 93.771110
F 9.810133 50.228054 93.990282
F 9.810133 42.500662 93.990283
F 18.730337 50.228056 94.208288
F 18.730337 42.500663 94.208288
F 0.915161 50.236811 91.055020
F 0.915163 42.509417 91.055020
F 9.876887 50.228054 91.259052
F 9.876887 42.500661 91.259052
F 18.797097 50.228055 91.477056
F 18.797097 42.500663 91.477056
F 0.423819 47.622447 109.279026
F 0.423819 39.895053 109.279026
F 9.965886 47.652259 87.617411
F 9.965886 39.924865 87.617411
F 18.886088 47.652257 87.835414
F 18.886088 39.924863 87.835414
F 3.179170 38.634213 91.099309
F 3.179170 46.361608 91.099310
F 12.106966 38.636965 91.313552
F 12.106966 46.364361 91.313552
F 21.027142 38.636964 91.531557
F 21.027142 46.364360 91.531557
F 3.268709 51.519387 87.456502
F 3.268709 36.064599 87.456502
F 3.268709 43.791995 87.456502
F 12.195954 51.515951 87.671910
F 12.195953 36.061164 87.671910
F 12.195953 43.788560 87.671910
F 21.116131 51.515952 87.889915
F 21.116131 36.061165 87.889915
F 21.116131 43.788560 87.889915
F 3.195577 51.517173 90.185705
F 3.195577 36.062386 90.185705
F 3.195577 43.789782 90.185705
F 12.129214 51.515951 90.403143
F 12.129214 36.061164 90.403143
F 12.129213 43.788560 90.403143
F 21.049391 51.515952 90.621147
F 21.049391 36.061165 90.621147
F 21.049391 43.788560 90.621147
F 3.089804 38.640293 93.833382
F 3.089804 46.367689 93.833381
F 12.040203 38.636965 94.044785
F 12.040203 46.364360 94.044785
F 20.960382 38.636965 94.262789
F 20.960382 46.364360 94.262789
F 5.436844 47.650921 90.240601
F 5.436844 39.923527 90.240601
F 14.359261 47.652257 90.457644
F 14.359262 39.924863 90.457644
F 23.279435 47.652257 90.675648
F 23.279435 39.924863 90.675649
F 5.347902 50.229470 93.882294
F 5.347902 42.502077 93.882294
F 14.270249 50.228055 94.099286
F 14.270249 42.500663 94.099286
F 23.190424 50.228055 94.317290
F 23.190424 42.500662 94.317290
F 5.413860 50.229279 91.149176
F 5.413860 42.501887 91.149176
F 14.337010 50.228056 91.368055
F 14.337010 42.500663 91.368054
F 23.257184 50.228055 91.586059
F 23.257184 42.500662 91.586058
F 5.503671 47.650988 87.507485
F 5.503671 39.923594 87.507484
F 14.426001 47.652257 87.726412
F 14.426001 39.924863 87.726412
F 23.346175 47.652256 87.944416
F 23.346176 39.924863 87.944416
F 7.646707 38.637000 91.204533
F 7.646707 46.364395 91.204534
F 16.567055 38.636964 91.422555
F 16.567055 46.364360 91.422555
F 25.487228 38.636964 91.640559
F 25.487228 46.364359 91.640560
F 7.735697 51.515916 87.562886
F 7.735697 36.061129 87.562886
F 7.735697 43.788525 87.562886
F 16.656043 51.515952 87.780913
F 16.656043 36.061165 87.780913
F 16.656043 43.788560 87.780913
F 25.576216 51.515952 87.998918
F 25.576216 36.061165 87.998917
F 25.576216 43.788561 87.998917
F 7.668843 51.515895 90.294170
F 7.668843 36.061108 90.294170
F 7.668843 43.788503 90.294170
F 16.589303 51.515952 90.512145
F 16.589303 36.061164 90.512145
F 16.589303 43.788561 90.512145
F 25.509476 51.515952 90.730149
F 25.509476 36.061165 90.730149
F 25.509476 43.788561 90.730149
F 7.579554 38.637077 93.935845
F 7.579554 46.364472 93.935845
F 16.500294 38.636965 94.153787
F 16.500294 46.364360 94.153787
F 25.420468 38.636964 94.371791
F 25.420468 46.364359 94.371791
F 0.821079 47.691377 97.427049
F 0.821079 39.963983 97.427049
F 9.721148 47.652257 97.631924
F 9.721148 39.924863 97.631925
F 18.641348 47.652257 97.849929
F 18.641348 39.924863 97.849930
F 0.735567 50.186017 101.073591
F 0.735567 42.458624 101.073591
F 9.632137 50.228055 101.273565
F 9.632137 42.500662 101.273565
F 18.552338 50.228055 101.491571
F 18.552338 42.500663 101.491571
F 0.622135 50.281335 98.348641
F 0.622135 42.553942 98.348641
F 9.698850 50.228060 98.542330
F 9.698850 42.500667 98.542330
F 18.619097 50.228055 98.760340
F 18.619097 42.500663 98.760339
F 0.688684 47.590240 94.705922
F 0.688685 39.862847 94.705921
F 9.787860 47.652255 94.900691
F 9.787860 39.924861 94.900691
F 18.708088 47.652257 95.118698
F 18.708088 39.924863 95.118698
F 3.001885 38.635843 98.384256
F 3.001885 46.363238 98.384256
F 11.928967 38.636965 98.596836
F 11.928967 46.364361 98.596836
F 20.849142 38.636964 98.814840
F 20.849142 46.364360 98.814840
F 3.089952 51.517210 94.742078
F 3.089952 36.062423 94.742078
F 3.089952 43.789819 94.742078
F 12.017953 51.515951 94.955194
F 12.017953 36.061164 94.955193
F 12.017954 43.788560 94.955194
F 20.938131 51.515952 95.173199
F 20.938131 36.061165 95.173199
F 20.938131 43.788560 95.173199
F 2.994443 51.511314 97.477229
F 2.994443 36.056527 97.477229
F 2.994443 43.783923 97.477229
F 11.951211 51.515952 97.686426
F 11.951212 36.061164 97.686426
F 11.951212 43.788560 97.686427
F 20.871391 51.515952 97.904431
F 20.871391 36.061165 97.904431
F 20.871391 43.788560 97.904431
F 2.904508 38.641516 101.119397
F 2.904508 46.368912 101.119397
F 11.862202 38.636965 101.328068
F 11.862202 46.364360 101.328068
F 20.782383 38.636964 101.546072
F 20.782383 46.364360 101.546072
F 5.259075 47.650834 97.523970
F 5.259075 39.923440 97.523970
F 14.181262 47.652257 97.740927
F 14.181262 39.924863 97.740928
F 23.101435 47.652257 97.958932
F 23.101435 39.924863 97.958932
F 5.170218 50.229435 101.165596
F 5.170218 42.502042 101.165596
F 14.092250 50.228056 101.382569
F 14.092250 42.500663 101.382569
F 23.012425 50.228055 101.600573
F 23.012425 42.500662 101.600573
F 5.232390 50.229437 98.432402
F 5.232390 42.502044 98.432402
F 14.159010 50.228056 98.651338
F 14.159010 42.500663 98.651337
F 23.079184 50.228055 98.869342
F 23.079184 42.500662 98.869342
F 5.322715 47.651101 94.790894
F 5.322715 39.923707 94.790894
F 14.248001 47.652257 95.009696
F 14.248001 39.924863 95.009695
F 23.168176 47.652257 95.227700
F 23.168176 39.924863 95.227700
F 7.468727 38.636997 98.487823
F 7.468727 46.364392 98.487823
F 16.389055 38.636964 98.705838
F 16.389055 46.364360 98.705838
F 25.309228 38.636964 98.923843
F 25.309228 46.364359 98.923843
F 7.557698 51.515918 94.846182
F 7.557697 36.061131 94.846181
F 7.557698 43.788527 94.846181
F 16.478043 51.515952 95.064197
F 16.478043 36.061165 95.064196
F 16.478043 43.788560 95.064196
F 25.398217 51.515952 95.282201
F 25.398217 36.061165 95.282201
F 25.398217 43.788561 95.282201
F 7.490330 51.515790 97.577517
F 7.490330 36.061003 97.577517
F 7.490330 43.788399 97.577517
F 16.411304 51.515952 97.795428
F 16.411303 36.061164 97.795429
F 16.411304 43.788561 97.795428
F 25.331476 51.515952 98.013433
F 25.331476 36.061165 98.013433
F 25.331476 43.788561 98.013433
F 7.401237 38.637145 101.219170
F 7.401237 46.364540 101.219170
F 16.322295 38.636965 101.437070
F 16.322295 46.364360 101.437070
F 25.242468 38.636964 101.655074
F 25.242469 46.364359 101.655074
F 0.649506 47.691629 104.716752
F 0.649506 39.964236 104.716751
F 9.543152 47.652258 104.915207
F 9.543152 39.924864 104.915207
F 18.463349 47.652257 105.133213
F 18.463349 39.924863 105.133213
F 0.562909 50.193704 108.358184
F 0.562910 42.466311 108.358184
F 9.454140 50.228053 108.556848
F 9.454140 42.500661 108.556848
F 18.374338 50.228056 108.774855
F 18.374338 42.500663 108.774855
F 0.480868 50.269996 105.636446
F 0.480868 42.542604 105.636446
F 9.520843 50.228061 105.825613
F 9.520843 42.500668 105.825613
F 18.441098 50.228055 106.043623
F 18.441098 42.500663 106.043623
F 0.541682 47.600449 101.993580
F 0.541682 39.873055 101.993579
F 9.609831 47.652251 102.183970
F 9.609831 39.924857 102.183970
F 18.530089 47.652256 102.401981
F 18.530089 39.924863 102.401980
F 2.826435 38.634568 105.667869
F 2.826435 46.361963 105.667870
F 11.750967 38.636965 105.880119
F 11.750967 46.364361 105.880119
F 20.671143 38.636964 106.098124
F 20.671143 46.364360 106.098124
F 2.914131 51.517484 102.026239
F 2.914131 36.062697 102.026239
F 2.914131 43.790093 102.026239
F 11.839954 51.515951 102.238477
F 11.839955 36.061164 102.238477
F 11.839954 43.788560 102.238477
F 20.760132 51.515952 102.456482
F 20.760132 36.061165 102.456482
F 20.760132 43.788560 102.456482
F 2.820159 51.513072 104.759822
F 2.820159 36.058285 104.759822
F 2.820159 43.785681 104.759822
F 11.773211 51.515951 104.969710
F 11.773211 36.061164 104.969710
F 11.773211 43.788560 104.969710
F 20.693392 51.515952 105.187714
F 20.693391 36.061164 105.187714
F 20.693392 43.788560 105.187714
F 2.738058 38.637528 108.399476
F 2.738058 46.364924 108.399476
F 11.684203 38.636965 108.611352
F 11.684203 46.364360 108.611352
F 20.604383 38.636964 108.829356
F 20.604383 46.364360 108.829356
F 5.081337 47.650951 104.807194
F 5.081337 39.923558 104.807194
F 14.003262 47.652257 105.024211
F 14.003262 39.924863 105.024211
F 22.923436 47.652257 105.242215
F 22.923436 39.924863 105.242215
F 4.992380 50.229287 108.448804
F 4.992380 42.501894 108.448804
F 13.914250 50.228056 108.665853
F 13.914250 42.500663 108.665853
F 22.834425 50.228055 108.883857
F 22.834425 42.500662 108.883857
F 5.054555 50.229646 105.715563
F 5.054555 42.502253 105.715563
F 13.981010 50.228056 105.934621
F 13.981010 42.500663 105.934621
F 22.901185 50.228055 106.152626
F 22.901185 42.500662 106.152625
F 5.142985 47.650734 102.073959
F 5.142985 39.923340 102.073959
F 14.070002 47.652257 102.292979
F 14.070001 39.924863 102.292979
F 22.990176 47.652256 102.510983
F 22.990176 39.924863 102.510983
F 7.290765 38.636999 105.771096
F 7.290765 46.364394 105.771096
F 16.211056 38.636964 105.989122
F 16.211056 46.364360 105.989122
F 25.131229 38.636964 106.207126
F 25.131228 46.364359 106.207127
F 7.379734 51.515919 102.129460
F 7.379734 36.061133 102.129460
F 7.379734 43.788528 102.129460
F 16.300044 51.515952 102.347480
F 16.300044 36.061165 102.347479
F 16.300044 43.788560 102.347480
F 25.220217 51.515952 102.565484
F 25.220217 36.061165 102.565484
F 25.220217 43.788561 102.565484
F 7.312319 51.515787 104.860802
F 7.312319 36.061000 104.860803
F 7.312319 43.788396 104.860802
F 16.233304 51.515952 105.078712
F 16.233304 36.061164 105.078712
F 16.233304 43.788561 105.078712
F 25.153477 51.515952 105.296716
F 25.153477 36.061165 105.296716
F 25.153477 43.788561 105.296716
F 7.223487 38.637091 108.502421
F 7.223487 46.364486 108.502421
F 16.144295 38.636965 108.720354
F 16.144295 46.364360 108.720354
F 25.064469 38.636964 108.938358
F 25.064469 46.364359 108.938358
F 5.347902 34.774681 93.882294
F 5.413860 34.774491 91.149176
F 0.622135 34.826546 98.348641
F 5.170218 34.774646 101.165596
F 5.232390 34.774648 98.432402
F 0.480868 34.815208 105.636446
F 4.992380 34.774498 108.448805
F 5.054555 34.774858 105.715563
F 0.915163 34.782021 91.055020
F 9.698850 34.773271 98.542330
F 9.520843 34.773272 105.825613
F 0.475182 47.684084 111.999626
F 0.475183 39.956691 111.999626
F 9.365154 47.652260 112.198490
F 9.365154 39.924866 112.198490
F 18.285349 47.652257 112.416497
F 18.285349 39.924863 112.416498
F 0.387290 50.198021 115.641428
F 0.387290 42.470628 115.641428
F 9.276142 50.228052 115.840131
F 9.276142 42.500659 115.840132
F 18.196339 50.228055 116.058139
F 18.196339 42.500663 116.058139
F 0.356779 50.249697 112.922350
F 0.356779 42.522304 112.922349
F 9.342870 50.228056 113.108902
F 9.342870 42.500663 113.108901
F 18.263098 50.228055 113.326908
F 18.263098 42.500663 113.326907
F 9.431847 47.652254 109.467257
F 9.431847 39.924860 109.467257
F 18.352089 47.652257 109.685265
F 18.352089 39.924863 109.685265
F 2.650178 38.633183 112.951656
F 2.650178 46.360578 112.951656
F 11.572967 38.636965 113.163404
F 11.572967 46.364360 113.163404
F 20.493143 38.636964 113.381408
F 20.493143 46.364360 113.381409
F 2.738559 51.519271 109.309724
F 2.738559 36.064484 109.309724
F 2.738559 43.791880 109.309724
F 11.661955 51.515951 109.521762
F 11.661955 36.061164 109.521761
F 11.661955 43.788560 109.521761
F 20.582132 51.515952 109.739766
F 20.582132 36.061165 109.739766
F 20.582132 43.788560 109.739766
F 2.653174 51.516765 112.040005
F 2.653174 36.061978 112.040005
F 2.653174 43.789374 112.040005
F 11.595213 51.515951 112.252995
F 11.595213 36.061164 112.252995
F 11.595213 43.788560 112.252995
F 20.515392 51.515952 112.470998
F 20.515391 36.061164 112.470999
F 20.515391 43.788560 112.470999
F 2.567555 38.634991 115.680737
F 2.567555 46.362386 115.680737
F 11.506205 38.636965 115.894637
F 11.506205 46.364360 115.894637
F 20.426383 38.636965 116.112640
F 20.426383 46.364360 116.112640
F 4.903414 47.651057 112.090423
F 4.903414 39.923663 112.090423
F 13.825262 47.652257 112.307495
F 13.825262 39.924863 112.307495
F 22.745436 47.652257 112.525500
F 22.745436 39.924863 112.525500
F 4.814408 50.229241 115.732040
F 4.814408 42.501849 115.732040
F 13.736251 50.228055 115.949137
F 13.736251 42.500663 115.949137
F 22.656425 50.228055 116.167141
F 22.656425 42.500662 116.167141
F 4.878386 50.229581 112.998909
F 4.878386 42.502188 112.998909
F 13.803011 50.228055 113.217905
F 13.803011 42.500663 113.217905
F 22.723185 50.228055 113.435910
F 22.723185 42.500662 113.435910
F 4.966629 47.650682 109.357228
F 4.966629 39.923288 109.357228
F 13.892001 47.652257 109.576263
F 13.892001 39.924863 109.576263
F 22.812176 47.652257 109.794268
F 22.812177 39.924863 109.794267
F 7.112785 38.637004 113.054376
F 7.112785 46.364399 113.054376
F 16.033056 38.636964 113.272406
F 16.033056 46.364360 113.272407
F 24.953229 38.636964 113.490411
F 24.953229 46.364359 113.490411
F 7.201765 51.515915 109.412733
F 7.201765 36.061128 109.412733
F 7.201765 43.788524 109.412733
F 16.122044 51.515952 109.630764
F 16.122044 36.061165 109.630764
F 16.122044 43.788560 109.630764
F 25.042218 51.515952 109.848769
F 25.042218 36.061165 109.848768
F 25.042218 43.788561 109.848769
F 7.134632 51.515856 112.144044
F 7.134632 36.061069 112.144045
F 7.134632 43.788465 112.144045
F 16.055304 51.515952 112.361996
F 16.055304 36.061164 112.361996
F 16.055304 43.788561 112.361996
F 24.975477 51.515952 112.580000
F 24.975477 36.061165 112.580000
F 24.975477 43.788561 112.580001
F 7.045696 38.637045 115.785677
F 7.045696 46.364440 115.785677
F 15.966296 38.636965 116.003638
F 15.966296 46.364360 116.003638
F 24.886469 38.636964 116.221642
F 24.886469 46.364359 116.221642
F 0.299560 47.679638 119.283173
F 0.299560 39.952245 119.283173
F 9.187155 47.652260 119.481769
F 9.187155 39.924867 119.481769
F 18.107350 47.652257 119.699777
F 18.107350 39.924863 119.699777
F 0.193846 50.213524 122.937525
F 0.193847 42.486131 122.937525
F 9.098151 50.228029 123.122721
F 9.098151 42.500636 123.122721
F 18.018349 50.228033 123.340731
F 18.018349 42.500641 123.340731
F 0.227929 50.229989 120.212824
F 0.227929 42.502596 120.212824
F 9.164885 50.228054 120.392104
F 9.164885 42.500661 120.392103
F 18.085101 50.228055 120.610109
F 18.085101 42.500663 120.610108
F 0.290655 47.639457 116.565656
F 0.290655 39.912063 116.565656
F 9.253866 47.652257 116.750543
F 9.253866 39.924863 116.750543
F 18.174090 47.652257 116.968549
F 18.174090 39.924863 116.968548
F 2.472944 38.632354 120.234829
F 2.472945 46.359749 120.234829
F 11.394970 38.636965 120.446605
F 11.394970 46.364360 120.446605
F 20.315146 38.636964 120.664609
F 20.315146 46.364360 120.664610
F 2.561492 51.520087 116.593298
F 2.561492 36.065300 116.593298
F 2.561492 43.792696 116.593298
F 11.483955 51.515951 116.805045
F 11.483956 36.061164 116.805045
F 11.483955 43.788560 116.805045
F 20.404132 51.515952 117.023050
F 20.404132 36.061165 117.023049
F 20.404132 43.788560 117.023050
F 2.482919 51.519295 119.321276
F 2.482919 36.064508 119.321277
F 2.482919 43.791904 119.321277
F 11.417215 51.515951 119.536274
F 11.417215 36.061164 119.536274
F 11.417215 43.788560 119.536274
F 20.337392 51.515952 119.754277
F 20.337392 36.061164 119.754278
F 20.337392 43.788560 119.754278
F 2.398611 38.632448 122.961533
F 2.398612 46.359843 122.961533
F 11.328217 38.636943 123.177228
F 11.328217 46.364338 123.177228
F 20.248394 38.636942 123.395232
F 20.248394 46.364337 123.395232
F 4.725431 47.651099 119.373648
F 4.725431 39.923705 119.373649
F 13.647263 47.652257 119.590774
F 13.647263 39.924863 119.590775
F 22.567437 47.652257 119.808779
F 22.567437 39.924863 119.808779
F 4.636080 50.229085 123.014542
F 4.636080 42.501692 123.014542
F 13.558261 50.228033 123.231728
F 13.558261 42.500641 123.231729
F 22.478436 50.228033 123.449733
F 22.478436 42.500640 123.449733
F 4.701598 50.229566 120.282107
F 4.701598 42.502174 120.282107
F 13.625013 50.228055 120.501106
F 13.625013 42.500663 120.501106
F 22.545187 50.228055 120.719111
F 22.545187 42.500662 120.719111
F 4.789876 47.650729 116.640551
F 4.789876 39.923335 116.640550
F 13.714002 47.652257 116.859546
F 13.714002 39.924863 116.859547
F 22.634177 47.652257 117.077551
F 22.634177 39.924863 117.077551
F 6.934794 38.637004 120.337577
F 6.934794 46.364400 120.337577
F 15.855059 38.636964 120.555607
F 15.855058 46.364360 120.555608
F 24.775231 38.636964 120.773612
F 24.775231 46.364359 120.773612
F 7.023776 51.515913 116.696018
F 7.023776 36.061126 116.696018
F 7.023776 43.788522 116.696018
F 15.944045 51.515952 116.914048
F 15.944045 36.061165 116.914047
F 15.944045 43.788560 116.914048
F 24.864218 51.515952 117.132052
F 24.864218 36.061165 117.132052
F 24.864218 43.788561 117.132052
F 6.956810 51.515896 119.427301
F 6.956810 36.061109 119.427301
F 6.956810 43.788505 119.427301
F 15.877305 51.515952 119.645276
F 15.877305 36.061164 119.645276
F 15.877305 43.788561 119.645276
F 24.797477 51.515952 119.863279
F 24.797478 36.061165 119.863280
F 24.797477 43.788561 119.863280
F 6.867938 38.636970 123.068247
F 6.867938 46.364365 123.068247
F 15.788306 38.636942 123.286230
F 15.788306 46.364338 123.286230
F 24.708480 38.636942 123.504234
F 24.708480 46.364337 123.504234
F 0.004299 47.617240 126.655931
F 0.004299 39.889846 126.655931
F 9.005807 47.644695 126.736820
F 9.005807 39.917301 126.736821
F 17.926012 47.644684 126.954833
F 17.926012 39.917290 126.954834
F 24.306471 46.145407 130.560251
F 26.536510 50.009104 130.614752
F 24.306472 38.418012 130.560251
F 26.536511 42.281711 130.614752
F 8.696156 50.009079 130.178771
F 8.696156 42.281686 130.178771
F 17.616340 50.009103 130.396747
F 17.616339 42.281711 130.396748
F 0.110932 50.200774 127.542402
F 0.110932 42.473381 127.542401
F 8.981057 50.213809 127.553260
F 8.981057 42.486416 127.553261
F 17.901251 50.213816 127.771256
F 17.901251 42.486423 127.771256
F 0.165890 47.664400 123.868628
F 0.165890 39.937006 123.868628
F 9.075998 47.652120 124.026669
F 9.075998 39.924726 124.026670
F 17.996203 47.652116 124.244673
F 17.996203 39.924723 124.244673
F 2.287596 38.622320 127.424085
F 2.287596 46.349715 127.424085
F 11.211118 38.622727 127.607751
F 11.211118 46.350122 127.607751
F 20.131296 38.622725 127.825757
F 20.131296 46.350121 127.825757
F 2.382233 51.520028 123.869272
F 2.382233 36.065241 123.869272
F 2.382233 43.792637 123.869272
F 11.306068 51.515811 124.081169
F 11.306068 36.061024 124.081169
F 11.306068 43.788419 124.081169
F 20.226246 51.515812 124.299174
F 20.226245 36.061024 124.299174
F 20.226246 43.788420 124.299174
F 2.305717 51.512525 126.577192
F 2.305717 36.057738 126.577192
F 2.305717 43.785134 126.577192
F 11.235879 51.508377 126.791331
F 11.235879 36.053590 126.791331
F 11.235879 43.780986 126.791331
F 20.156054 51.508379 127.009334
F 20.156054 36.053592 127.009335
F 20.156054 43.780987 127.009335
F 1.978600 38.301834 130.062804
F 1.978600 46.029229 130.062803
F 10.926212 38.418013 130.233243
F 10.926211 46.145409 130.233243
F 19.846385 38.418012 130.451249
F 19.846384 46.145408 130.451249
F 4.542476 47.643886 126.629960
F 4.542476 39.916493 126.629960
F 13.465925 47.644684 126.845831
F 13.465925 39.917290 126.845831
F 22.386099 47.644684 127.063835
F 22.386099 39.917290 127.063836
F 4.234014 50.006197 130.067319
F 4.234014 42.278805 130.067319
F 13.156252 50.009104 130.287745
F 13.156253 42.281711 130.287745
F 22.076427 50.009104 130.505749
F 22.076427 42.281711 130.505750
F 4.519830 50.216122 127.441191
F 4.519830 42.488729 127.441191
F 13.441164 50.213817 127.662254
F 13.441164 42.486424 127.662253
F 22.361338 50.213816 127.880258
F 22.361338 42.486423 127.880258
F 4.613447 47.650504 123.916994
F 4.613447 39.923111 123.916994
F 13.536115 47.652117 124.135671
F 13.536115 39.924723 124.135671
F 22.456290 47.652116 124.353675
F 22.456290 39.924722 124.353675
F 6.750855 38.622886 127.498634
F 6.750855 46.350281 127.498634
F 15.671209 38.622725 127.716755
F 15.671209 46.350121 127.716755
F 24.591382 38.622725 127.934759
F 24.591382 46.350120 127.934759
F 6.845859 51.515762 123.972104
F 6.845859 36.060975 123.972104
F 6.845859 43.788371 123.972104
F 15.766157 51.515811 124.190172
F 15.766158 36.061024 124.190172
F 15.766157 43.788420 124.190172
F 24.686331 51.515812 124.408177
F 24.686331 36.061025 124.408176
F 24.686331 43.788421 124.408177
F 6.775910 51.508520 126.682175
F 6.775910 36.053733 126.682176
F 6.775910 43.781129 126.682175
F 15.695967 51.508379 126.900332
F 15.695967 36.053592 126.900333
F 15.695967 43.780988 126.900332
F 24.616140 51.508379 127.118337
F 24.616140 36.053592 127.118337
F 24.616140 43.780988 127.118337
F 6.466262 38.418356 130.124113
F 6.466262 46.145752 130.124113
F 15.386298 38.418012 130.342247
F 15.386297 46.145408 130.342246
F 0.356779 34.794908 112.922349
F 4.814409 34.774453 115.732040
F 4.878387 34.774793 112.998909
F 4.636080 34.774296 123.014543
F 4.701598 34.774778 120.282107
F 0.227929 34.775200 120.212825
F 3.131508 55.403973 2.839256
F 3.131508 63.131369 2.839256
F 12.040991 55.393889 3.071452
F 12.040991 63.121284 3.071452
F 20.961192 55.393886 3.289460
F 20.961192 63.121281 3.289460
F 3.037887 57.943812 6.366354
F 3.037887 65.671208 6.366354
F 11.946017 57.955584 6.598036
F 11.946017 65.682980 6.598036
F 20.866221 57.955587 6.816042
F 20.866221 65.682983 6.816042
F 3.097271 57.959001 3.669648
F 3.097271 65.686397 3.669648
F 12.016225 57.963015 3.887880
F 12.016225 65.690411 3.887880
F 20.936431 57.963019 4.105882
F 20.936431 65.690415 4.105882
F 3.382608 55.578438 0.208077
F 22.740379 69.546540 21.429951
F 3.382607 63.305835 0.208076
F 22.807138 69.546540 18.698719
F 12.325908 55.598600 0.445962
F 12.325908 63.325996 0.445962
F 21.246082 55.598599 0.663967
F 21.246081 63.325995 0.663967
F 5.320248 54.096322 3.726117
F 5.320248 61.823716 3.726116
F 14.246300 54.099324 3.942379
F 14.246300 61.826718 3.942378
F 23.166476 54.099323 4.160383
F 23.166476 61.826717 4.160383
F 5.635917 59.462068 0.281372
F 5.635917 67.189464 0.281372
F 14.555948 59.462298 0.500464
F 14.555948 67.189694 0.500464
F 23.476124 59.462297 0.718468
F 23.476124 67.189693 0.718468
F 5.345271 59.260573 2.904742
F 5.345271 66.987969 2.904742
F 14.271058 59.257582 3.125958
F 14.271058 66.984978 3.125957
F 23.191234 59.257583 3.343961
F 23.191234 66.984979 3.343961
F 5.249152 54.088438 6.432161
F 5.249152 61.815832 6.432161
F 14.176088 54.091891 6.652539
F 14.176089 61.819285 6.652540
F 23.096265 54.091891 6.870543
F 23.096266 61.819284 6.870543
F 7.578829 55.392711 2.963402
F 7.578829 63.120106 2.963402
F 16.501106 55.393886 3.180458
F 16.501106 63.121282 3.180458
F 25.421278 55.393886 3.398462
F 25.421278 63.121282 3.398462
F 7.483740 57.956857 6.489842
F 7.483740 65.684253 6.489842
F 16.406133 57.955587 6.707040
F 16.406133 65.682983 6.707040
F 25.326308 57.955586 6.925044
F 25.326308 65.682982 6.925044
F 7.553891 57.964236 3.777998
F 7.553891 65.691632 3.777998
F 16.476345 57.963020 3.996880
F 16.476345 65.690415 3.996880
F 25.396517 57.963019 4.214884
F 25.396517 65.690415 4.214884
F 7.865779 55.598594 0.337331
F 7.865778 63.325990 0.337330
F 16.785994 55.598600 0.554965
F 16.785993 63.325996 0.554965
F 25.706169 55.598599 0.772969
F 25.706168 63.325995 0.772969
F 9.786045 54.099360 3.833351
F 9.786045 61.826753 3.833351
F 18.706389 54.099323 4.051381
F 18.706389 61.826717 4.051381
F 10.095869 59.462301 0.391464
F 10.095869 67.189697 0.391464
F 19.016036 59.462297 0.609466
F 19.016036 67.189693 0.609466
F 9.810765 59.257524 3.016978
F 9.810765 66.984920 3.016978
F 18.731148 59.257583 3.234959
F 18.731147 66.984979 3.234959
F 9.715831 54.091927 6.543553
F 9.715831 61.819321 6.543553
F 18.636178 54.091891 6.761541
F 18.636178 61.819284 6.761541
F 2.950322 55.392322 10.003119
F 2.950323 63.119718 10.003118
F 11.857141 55.379650 10.232600
F 11.857141 63.107045 10.232600
F 20.777342 55.379647 10.450607
F 20.777342 63.107043 10.450607
F 2.861336 57.942768 13.644720
F 2.861336 65.670164 13.644720
F 11.768130 57.955444 13.874159
F 11.768130 65.682840 13.874159
F 20.688333 57.955447 14.092166
F 20.688333 65.682843 14.092167
F 2.927520 57.942767 10.937004
F 2.927520 65.670163 10.937003
F 11.834890 57.955444 11.142935
F 11.834890 65.682840 11.142935
F 20.755093 57.955447 11.360938
F 20.755093 65.682843 11.360939
F 3.016307 55.392404 7.295595
F 3.016307 63.119800 7.295595
F 11.923871 55.379672 7.501981
F 11.923872 63.107067 7.501981
F 20.844074 55.379669 7.719984
F 20.844074 63.107065 7.719984
F 5.137860 54.088263 10.981498
F 5.137860 61.815657 10.981498
F 14.064962 54.091751 11.197435
F 14.064962 61.819145 11.197435
F 22.985138 54.091750 11.415440
F 22.985138 61.819144 11.415439
F 5.226707 59.246769 7.340409
F 5.226707 66.974165 7.340409
F 14.153939 59.243366 7.556480
F 14.153939 66.970762 7.556480
F 23.074117 59.243366 7.774485
F 23.074117 66.970763 7.774485
F 5.160208 59.246827 10.066682
F 5.160208 66.974223 10.066682
F 14.087208 59.243344 10.287104
F 14.087208 66.970740 10.287104
F 23.007384 59.243345 10.505108
F 23.007384 66.970741 10.505108
F 5.071210 54.088262 13.708253
F 5.071210 61.815656 13.708253
F 13.998201 54.091751 13.928663
F 13.998201 61.819145 13.928664
F 22.918378 54.091751 14.146667
F 22.918378 61.819144 14.146668
F 7.394886 55.378383 10.124432
F 7.394886 63.105778 10.124432
F 16.317255 55.379648 10.341604
F 16.317255 63.107043 10.341605
F 25.237429 55.379648 10.559609
F 25.237429 63.107043 10.559609
F 7.305877 57.956711 13.765991
F 7.305877 65.684107 13.765991
F 16.228245 57.955447 13.983164
F 16.228245 65.682843 13.983164
F 25.148420 57.955446 14.201168
F 25.148420 65.682842 14.201168
F 7.372680 57.956711 11.032994
F 7.372680 65.684107 11.032993
F 16.295006 57.955447 11.251936
F 16.295006 65.682842 11.251936
F 25.215179 57.955446 11.469941
F 25.215179 65.682842 11.469941
F 7.461659 55.378406 7.392046
F 7.461659 63.105801 7.392046
F 16.383987 55.379670 7.610982
F 16.383987 63.107065 7.610982
F 25.304161 55.379670 7.828987
F 25.304161 63.107065 7.828986
F 9.604707 54.091786 11.088409
F 9.604707 61.819180 11.088409
F 18.525050 54.091750 11.306438
F 18.525051 61.819144 11.306437
F 9.693682 59.243331 7.447452
F 9.693682 66.970727 7.447453
F 18.614029 59.243366 7.665483
F 18.614029 66.970763 7.665483
F 9.626952 59.243309 10.178117
F 9.626952 66.970706 10.178117
F 18.547297 59.243345 10.396106
F 18.547297 66.970741 10.396106
F 9.537945 54.091786 13.819676
F 9.537945 61.819180 13.819677
F 18.458290 54.091751 14.037665
F 18.458290 61.819144 14.037665
F 2.772349 55.392326 17.286362
F 2.772349 63.119722 17.286362
F 11.679143 55.379650 17.515801
F 11.679143 63.107045 17.515801
F 20.599344 55.379647 17.733808
F 20.599344 63.107043 17.733808
F 2.683336 57.942768 20.928004
F 2.683337 65.670164 20.928004
F 11.590131 57.955444 21.157443
F 11.590131 65.682840 21.157443
F 20.510334 57.955447 21.375450
F 20.510334 65.682843 21.375450
F 2.749523 57.942767 18.220285
F 2.749523 65.670164 18.220285
F 11.656891 57.955444 18.426214
F 11.656891 65.682840 18.426215
F 20.577093 57.955446 18.644218
F 20.577093 65.682843 18.644218
F 2.838513 55.392326 14.578643
F 2.838514 63.119722 14.578643
F 11.745882 55.379650 14.784573
F 11.745882 63.107045 14.784572
F 20.666084 55.379647 15.002576
F 20.666084 63.107042 15.002576
F 4.959862 54.088263 18.264780
F 4.959862 61.815656 18.264780
F 13.886962 54.091751 18.480715
F 13.886963 61.819145 18.480714
F 22.807138 54.091750 18.698719
F 22.807138 61.819144 18.698719
F 5.048850 59.246833 14.623138
F 5.048849 66.974229 14.623137
F 13.975949 59.243344 14.839072
F 13.975949 66.970740 14.839072
F 22.896127 59.243344 15.057077
F 22.896127 66.970741 15.057077
F 4.982219 59.246833 17.349895
F 4.982219 66.974229 17.349895
F 13.909211 59.243344 17.570305
F 13.909211 66.970740 17.570305
F 22.829387 59.243345 17.788309
F 22.829386 66.970741 17.788309
F 4.893211 54.088263 20.991537
F 4.893211 61.815656 20.991537
F 13.820202 54.091751 21.211947
F 13.820202 61.819145 21.211947
F 22.740379 54.091750 21.429951
F 22.740379 61.819144 21.429951
F 7.216889 55.378383 17.407633
F 7.216889 63.105778 17.407633
F 16.139258 55.379648 17.624806
F 16.139258 63.107043 17.624806
F 25.059431 55.379648 17.842810
F 25.059431 63.107043 17.842810
F 7.127877 57.956711 21.049275
F 7.127877 65.684107 21.049275
F 16.050246 57.955447 21.266448
F 16.050246 65.682843 21.266448
F 24.970421 57.955446 21.484452
F 24.970421 65.682842 21.484452
F 7.194681 57.956711 18.316274
F 7.194681 65.684107 18.316274
F 16.117006 57.955447 18.535216
F 16.117006 65.682842 18.535216
F 25.037179 57.955446 18.753220
F 25.037179 65.682842 18.753220
F 7.283672 55.378383 14.674632
F 7.283672 63.105778 14.674632
F 16.205997 55.379647 14.893574
F 16.205997 63.107043 14.893573
F 25.126171 55.379648 15.111578
F 25.126171 63.107043 15.111578
F 9.426708 54.091786 18.371689
F 9.426708 61.819180 18.371688
F 18.347051 54.091750 18.589717
F 18.347051 61.819144 18.589717
F 9.515695 59.243309 14.730046
F 9.515695 66.970705 14.730046
F 18.436039 59.243344 14.948075
F 18.436039 66.970740 14.948074
F 9.448955 59.243309 17.461319
F 9.448955 66.970705 17.461318
F 18.369300 59.243345 17.679307
F 18.369300 66.970741 17.679307
F 9.359946 54.091786 21.102960
F 9.359946 61.819180 21.102961
F 18.280291 54.091751 21.320949
F 18.280291 61.819144 21.320949
F 4.893211 69.543052 20.991537
F 4.959862 69.543052 18.264780
F 5.249152 69.543227 6.432161
F 5.071210 69.543052 13.708253
F 5.137860 69.543052 10.981498
F 18.280291 69.546540 21.320949
F 22.985138 69.546540 11.415440
F 18.525051 69.546540 11.306438
F 18.458290 69.546540 14.037665
F 18.347051 69.546540 18.589717
F 2.594349 55.392326 24.569647
F 2.594349 63.119722 24.569647
F 11.501143 55.379650 24.799086
F 11.501143 63.107045 24.799086
F 20.421345 55.379647 25.017092
F 20.421345 63.107043 25.017093
F 2.505337 57.942768 28.211289
F 2.505337 65.670164 28.211288
F 11.412131 57.955444 28.440727
F 11.412131 65.682840 28.440728
F 20.332334 57.955447 28.658734
F 20.332334 65.682843 28.658735
F 2.571523 57.942767 25.503569
F 2.571523 65.670164 25.503569
F 11.478891 57.955444 25.709499
F 11.478891 65.682840 25.709499
F 20.399094 57.955447 25.927502
F 20.399094 65.682843 25.927503
F 2.126515 55.392326 43.711778
F 2.126515 63.119722 43.711778
F 11.567882 55.379650 22.067857
F 11.567883 63.107045 22.067857
F 20.488085 55.379647 22.285860
F 20.488085 63.107043 22.285860
F 4.781862 54.088263 25.548064
F 4.781862 61.815656 25.548064
F 13.708963 54.091751 25.763998
F 13.708963 61.819145 25.763998
F 22.629139 54.091750 25.982004
F 22.629139 61.819144 25.982003
F 4.870850 59.246833 21.906422
F 4.870850 66.974229 21.906422
F 13.797950 59.243344 22.122356
F 13.797950 66.970740 22.122356
F 22.718128 59.243344 22.340361
F 22.718128 66.970741 22.340361
F 4.804219 59.246832 24.633180
F 4.804219 66.974229 24.633180
F 13.731211 59.243344 24.853589
F 13.731211 66.970740 24.853590
F 22.651387 59.243345 25.071594
F 22.651387 66.970741 25.071594
F 4.715211 54.088263 28.274821
F 4.715211 61.815656 28.274821
F 13.642202 54.091751 28.495231
F 13.642202 61.819145 28.495231
F 22.562379 54.091751 28.713235
F 22.562379 61.819144 28.713235
F 7.038889 55.378383 24.690917
F 7.038889 63.105778 24.690918
F 15.961258 55.379648 24.908090
F 15.961258 63.107043 24.908090
F 24.881432 55.379648 25.126094
F 24.881432 63.107043 25.126094
F 6.949877 57.956711 28.332559
F 6.949877 65.684107 28.332559
F 15.872246 57.955447 28.549732
F 15.872246 65.682843 28.549732
F 24.792421 57.955446 28.767736
F 24.792421 65.682842 28.767736
F 7.016681 57.956711 25.599558
F 7.016681 65.684107 25.599558
F 15.939007 57.955447 25.818500
F 15.939007 65.682842 25.818500
F 24.859180 57.955446 26.036505
F 24.859180 65.682842 26.036504
F 7.105672 55.378383 21.957916
F 7.105672 63.105778 21.957916
F 16.027997 55.379647 22.176858
F 16.027998 63.107043 22.176858
F 24.948172 55.379647 22.394862
F 24.948172 63.107043 22.394862
F 9.248708 54.091786 25.654973
F 9.248708 61.819180 25.654973
F 18.169052 54.091750 25.873002
F 18.169052 61.819144 25.873001
F 9.337695 59.243309 22.013330
F 9.337695 66.970705 22.013331
F 18.258040 59.243344 22.231359
F 18.258040 66.970740 22.231359
F 9.270955 59.243309 24.744603
F 9.270955 66.970705 24.744603
F 18.191300 59.243345 24.962591
F 18.191300 66.970740 24.962591
F 9.181946 54.091786 28.386244
F 9.181946 61.819180 28.386245
F 18.102291 54.091751 28.604233
F 18.102291 61.819144 28.604233
F 2.416349 55.392326 31.852930
F 2.416350 63.119722 31.852930
F 11.323144 55.379650 32.082369
F 11.323144 63.107045 32.082369
F 20.243345 55.379647 32.300376
F 20.243345 63.107043 32.300376
F 2.327337 57.942768 35.494571
F 2.327337 65.670164 35.494572
F 11.234132 57.955444 35.724010
F 11.234131 65.682840 35.724011
F 20.154335 57.955446 35.942017
F 20.154335 65.682843 35.942017
F 2.393523 57.942767 32.786852
F 2.393524 65.670164 32.786852
F 11.300892 57.955444 32.992782
F 11.300892 65.682840 32.992782
F 20.221094 57.955447 33.210785
F 20.221094 65.682843 33.210785
F 2.482514 55.392326 29.145211
F 2.482514 63.119721 29.145211
F 11.389883 55.379650 29.351140
F 11.389883 63.107045 29.351141
F 20.310085 55.379647 29.569144
F 20.310085 63.107042 29.569143
F 4.603862 54.088263 32.831347
F 4.603862 61.815656 32.831347
F 13.530963 54.091751 33.047282
F 13.530963 61.819145 33.047281
F 22.451139 54.091750 33.265287
F 22.451139 61.819144 33.265287
F 4.692850 59.246833 29.189706
F 4.692850 66.974229 29.189705
F 13.619950 59.243344 29.405640
F 13.619950 66.970740 29.405640
F 22.540128 59.243344 29.623645
F 22.540128 66.970741 29.623645
F 4.626220 59.246833 31.916463
F 4.626220 66.974229 31.916463
F 13.553211 59.243344 32.136873
F 13.553211 66.970740 32.136873
F 22.473387 59.243345 32.354877
F 22.473387 66.970741 32.354877
F 4.537212 54.088263 35.558104
F 4.537211 61.815656 35.558104
F 13.464203 54.091751 35.778514
F 13.464203 61.819145 35.778514
F 22.384379 54.091751 35.996518
F 22.384379 61.819144 35.996519
F 6.860890 55.378383 31.974201
F 6.860890 63.105778 31.974201
F 15.783258 55.379648 32.191374
F 15.783258 63.107043 32.191374
F 24.703432 55.379648 32.409378
F 24.703432 63.107043 32.409378
F 6.771878 57.956711 35.615842
F 6.771878 65.684107 35.615842
F 15.694247 57.955447 35.833015
F 15.694247 65.682843 35.833015
F 24.614421 57.955446 36.051019
F 24.614421 65.682842 36.051019
F 6.838682 57.956711 32.882841
F 6.838682 65.684107 32.882841
F 15.761007 57.955447 33.101783
F 15.761007 65.682842 33.101783
F 24.681180 57.955446 33.319788
F 24.681180 65.682842 33.319788
F 6.927672 55.378383 29.241200
F 6.927672 63.105778 29.241200
F 15.849997 55.379647 29.460142
F 15.849997 63.107043 29.460141
F 24.770172 55.379647 29.678146
F 24.770172 63.107043 29.678146
F 9.070708 54.091786 32.938256
F 9.070708 61.819180 32.938256
F 17.991052 54.091750 33.156285
F 17.991052 61.819144 33.156284
F 9.159695 59.243309 29.296614
F 9.159695 66.970705 29.296614
F 18.080040 59.243344 29.514642
F 18.080040 66.970740 29.514642
F 9.092955 59.243309 32.027887
F 9.092955 66.970705 32.027886
F 18.013300 59.243345 32.245875
F 18.013300 66.970741 32.245875
F 9.003947 54.091786 35.669528
F 9.003947 61.819180 35.669528
F 17.924292 54.091750 35.887516
F 17.924292 61.819144 35.887516
F 2.238350 55.392326 39.136213
F 2.238350 63.119722 39.136213
F 11.145144 55.379650 39.365653
F 11.145144 63.107045 39.365653
F 20.065346 55.379647 39.583659
F 20.065346 63.107043 39.583659
F 2.149338 57.942768 42.777855
F 2.149338 65.670164 42.777855
F 11.056132 57.955444 43.007295
F 11.056131 65.682840 43.007294
F 19.976335 57.955447 43.225302
F 19.976335 65.682843 43.225301
F 2.215524 57.942767 40.070136
F 2.215524 65.670164 40.070136
F 11.122892 57.955444 40.276066
F 11.122892 65.682840 40.276066
F 20.043095 57.955447 40.494069
F 20.043095 65.682843 40.494069
F 2.304514 55.392326 36.428494
F 2.304515 63.119722 36.428494
F 11.211883 55.379650 36.634424
F 11.211884 63.107045 36.634424
F 20.132085 55.379647 36.852427
F 20.132085 63.107043 36.852427
F 4.425862 54.088263 40.114631
F 4.425862 61.815656 40.114631
F 13.352964 54.091751 40.330566
F 13.352964 61.819145 40.330566
F 22.273140 54.091750 40.548570
F 22.273139 61.819144 40.548570
F 4.514850 59.246833 36.472988
F 4.514850 66.974229 36.472989
F 13.441951 59.243344 36.688923
F 13.441951 66.970740 36.688923
F 22.362128 59.243344 36.906928
F 22.362128 66.970741 36.906928
F 4.448220 59.246833 39.199746
F 4.448220 66.974229 39.199746
F 13.375211 59.243344 39.420157
F 13.375212 66.970740 39.420157
F 22.295388 59.243345 39.638160
F 22.295388 66.970741 39.638160
F 4.359212 54.088263 42.841388
F 4.359211 61.815656 42.841388
F 13.286203 54.091751 43.061798
F 13.286203 61.819145 43.061799
F 22.206380 54.091751 43.279802
F 22.206380 61.819144 43.279802
F 6.682890 55.378383 39.257484
F 6.682890 63.105778 39.257484
F 15.605259 55.379648 39.474657
F 15.605259 63.107043 39.474657
F 24.525432 55.379648 39.692661
F 24.525432 63.107043 39.692661
F 6.593878 57.956711 42.899126
F 6.593878 65.684107 42.899126
F 15.516247 57.955447 43.116299
F 15.516247 65.682843 43.116299
F 24.436422 57.955446 43.334303
F 24.436422 65.682842 43.334303
F 6.660682 57.956711 40.166125
F 6.660682 65.684107 40.166125
F 15.583007 57.955447 40.385067
F 15.583007 65.682842 40.385067
F 24.503181 57.955446 40.603072
F 24.503181 65.682842 40.603072
F 6.749673 55.378383 36.524483
F 6.749673 63.105778 36.524483
F 15.671998 55.379647 36.743425
F 15.671998 63.107043 36.743425
F 24.592172 55.379648 36.961430
F 24.592173 63.107043 36.961429
F 8.892708 54.091786 40.221540
F 8.892708 61.819180 40.221539
F 17.813052 54.091750 40.439568
F 17.813052 61.819144 40.439568
F 26.733225 54.091750 40.657573
F 26.733225 61.819144 40.657573
F 8.981696 59.243309 36.579897
F 8.981696 66.970705 36.579897
F 17.902041 59.243344 36.797926
F 17.902041 66.970740 36.797926
F 8.914956 59.243309 39.311170
F 8.914956 66.970705 39.311170
F 17.835301 59.243345 39.529158
F 17.835301 66.970740 39.529158
F 26.755473 59.243345 39.747162
F 26.755473 66.970741 39.747162
F 8.825947 54.091786 42.952811
F 8.825947 61.819180 42.952812
F 17.746292 54.091751 43.170800
F 17.746292 61.819144 43.170800
F 26.666466 54.091750 43.388804
F 26.666466 61.819144 43.388804
F 4.781862 69.543052 25.548064
F 26.666466 69.546540 43.388804
F 26.733225 69.546540 40.657573
F 4.715211 69.543052 28.274821
F 4.359212 69.543052 42.841388
F 4.425862 69.543052 40.114631
F 4.537211 69.543052 35.558104
F 4.603862 69.543052 32.831347
F 22.629139 69.546540 25.982004
F 17.746292 69.546540 43.170800
F 18.169052 69.546540 25.873001
F 17.813052 69.546540 40.439568
F 18.102291 69.546540 28.604233
F 22.451139 69.546540 33.265287
F 17.991052 69.546540 33.156285
F 17.924292 69.546540 35.887516
F 22.273140 69.546540 40.548570
F 2.660513 55.392326 21.861927
F 2.660514 63.119722 21.861927
F 2.060350 55.392326 46.419498
F 2.060351 63.119722 46.419498
F 10.967145 55.379650 46.648937
F 10.967145 63.107045 46.648937
F 19.887346 55.379647 46.866944
F 19.887346 63.107043 46.866944
F 1.971338 57.942768 50.061140
F 1.971338 65.670164 50.061140
F 10.878132 57.955444 50.290579
F 10.878132 65.682840 50.290579
F 19.798335 57.955447 50.508585
F 19.798335 65.682843 50.508585
F 2.037524 57.942767 47.353421
F 2.037524 65.670164 47.353421
F 10.944892 57.955444 47.559351
F 10.944892 65.682840 47.559350
F 19.865095 57.955447 47.777353
F 19.865095 65.682843 47.777353
F 1.592516 55.392326 65.561629
F 1.592516 63.119722 65.561630
F 11.033883 55.379650 43.917709
F 11.033883 63.107045 43.917708
F 19.954086 55.379647 44.135711
F 19.954086 63.107042 44.135711
F 4.247863 54.088263 47.397916
F 4.247863 61.815656 47.397915
F 13.174964 54.091751 47.613850
F 13.174964 61.819145 47.613850
F 22.095140 54.091750 47.831855
F 22.095139 61.819144 47.831855
F 4.336851 59.246833 43.756273
F 4.336851 66.974229 43.756273
F 13.263951 59.243344 43.972208
F 13.263951 66.970740 43.972208
F 22.184129 59.243344 44.190212
F 22.184129 66.970741 44.190212
F 4.270221 59.246833 46.483031
F 4.270221 66.974229 46.483031
F 13.197212 59.243344 46.703441
F 13.197212 66.970740 46.703441
F 22.117388 59.243345 46.921445
F 22.117388 66.970741 46.921445
F 4.181212 54.088263 50.124672
F 4.181212 61.815656 50.124672
F 13.108203 54.091751 50.345082
F 13.108203 61.819145 50.345083
F 22.028380 54.091751 50.563086
F 22.028380 61.819144 50.563087
F 6.504890 55.378383 46.540769
F 6.504891 63.105778 46.540768
F 15.427259 55.379648 46.757941
F 15.427259 63.107043 46.757942
F 24.347433 55.379647 46.975946
F 24.347433 63.107043 46.975946
F 6.415879 57.956711 50.182410
F 6.415879 65.684107 50.182410
F 15.338247 57.955447 50.399583
F 15.338247 65.682843 50.399583
F 24.258422 57.955446 50.617587
F 24.258422 65.682842 50.617587
F 6.482682 57.956711 47.449409
F 6.482682 65.684107 47.449409
F 15.405007 57.955447 47.668352
F 15.405007 65.682842 47.668351
F 24.325181 57.955446 47.886356
F 24.325181 65.682843 47.886356
F 6.571673 55.378383 43.807767
F 6.571673 63.105778 43.807767
F 15.493998 55.379647 44.026709
F 15.493998 63.107043 44.026709
F 24.414173 55.379647 44.244714
F 24.414173 63.107043 44.244714
F 8.714709 54.091786 47.504824
F 8.714709 61.819180 47.504824
F 17.635052 54.091750 47.722853
F 17.635052 61.819144 47.722852
F 26.555225 54.091750 47.940857
F 26.555225 61.819144 47.940857
F 8.803696 59.243309 43.863181
F 8.803696 66.970705 43.863182
F 17.724041 59.243344 44.081210
F 17.724041 66.970740 44.081210
F 26.644214 59.243345 44.299215
F 26.644214 66.970741 44.299215
F 8.736956 59.243309 46.594454
F 8.736956 66.970705 46.594454
F 17.657301 59.243345 46.812443
F 17.657301 66.970741 46.812443
F 26.577474 59.243345 47.030447
F 26.577474 66.970741 47.030447
F 8.647947 54.091786 50.236096
F 8.647947 61.819180 50.236096
F 17.568292 54.091751 50.454084
F 17.568292 61.819144 50.454084
F 26.488466 54.091750 50.672088
F 26.488466 61.819144 50.672089
F 1.882350 55.392326 53.702781
F 1.882351 63.119722 53.702782
F 10.789145 55.379650 53.932220
F 10.789145 63.107045 53.932220
F 19.709347 55.379647 54.150227
F 19.709347 63.107043 54.150227
F 1.793338 57.942768 57.344423
F 1.793338 65.670164 57.344423
F 10.700132 57.955444 57.573862
F 10.700132 65.682840 57.573862
F 19.620336 57.955447 57.791869
F 19.620336 65.682843 57.791868
F 1.859524 57.942767 54.636704
F 1.859524 65.670164 54.636703
F 10.766893 57.955444 54.842634
F 10.766893 65.682840 54.842633
F 19.687095 57.955447 55.060637
F 19.687096 65.682843 55.060636
F 1.948515 55.392326 50.995062
F 1.948515 63.119722 50.995062
F 10.855884 55.379650 51.200992
F 10.855884 63.107045 51.200992
F 19.776086 55.379647 51.418995
F 19.776086 63.107043 51.418995
F 4.069863 54.088263 54.681199
F 4.069863 61.815656 54.681198
F 12.996964 54.091751 54.897133
F 12.996964 61.819145 54.897133
F 21.917140 54.091750 55.115138
F 21.917140 61.819144 55.115138
F 4.158851 59.246833 51.039556
F 4.158851 66.974229 51.039556
F 13.085952 59.243344 51.255491
F 13.085952 66.970740 51.255491
F 22.006129 59.243344 51.473496
F 22.006129 66.970741 51.473496
F 4.092221 59.246833 53.766314
F 4.092221 66.974229 53.766314
F 13.019212 59.243344 53.986725
F 13.019212 66.970740 53.986724
F 21.939389 59.243345 54.204728
F 21.939389 66.970741 54.204728
F 4.003212 54.088263 57.407955
F 4.003212 61.815656 57.407955
F 12.930204 54.091751 57.628366
F 12.930204 61.819145 57.628366
F 21.850381 54.091751 57.846369
F 21.850381 61.819144 57.846370
F 6.326891 55.378383 53.824052
F 6.326891 63.105778 53.824052
F 15.249260 55.379648 54.041225
F 15.249260 63.107043 54.041225
F 24.169433 55.379648 54.259229
F 24.169433 63.107043 54.259229
F 6.237879 57.956711 57.465693
F 6.237879 65.684107 57.465693
F 15.160248 57.955447 57.682866
F 15.160248 65.682843 57.682866
F 24.080423 57.955446 57.900870
F 24.080423 65.682842 57.900871
F 6.304682 57.956711 54.732693
F 6.304682 65.684107 54.732692
F 15.227008 57.955447 54.951635
F 15.227008 65.682842 54.951635
F 24.147182 57.955446 55.169639
F 24.147182 65.682843 55.169639
F 6.393674 55.378383 51.091051
F 6.393674 63.105778 51.091051
F 15.315999 55.379647 51.309993
F 15.315999 63.107043 51.309993
F 24.236173 55.379647 51.527997
F 24.236173 63.107043 51.527997
F 8.536709 54.091786 54.788107
F 8.536709 61.819180 54.788107
F 17.457053 54.091750 55.006136
F 17.457053 61.819144 55.006135
F 26.377226 54.091750 55.224140
F 26.377226 61.819144 55.224140
F 8.625697 59.243309 51.146465
F 8.625697 66.970705 51.146466
F 17.546041 59.243344 51.364494
F 17.546041 66.970740 51.364494
F 26.466214 59.243345 51.582498
F 26.466214 66.970741 51.582498
F 8.558956 59.243309 53.877738
F 8.558956 66.970705 53.877738
F 17.479302 59.243345 54.095726
F 17.479302 66.970741 54.095726
F 26.399474 59.243345 54.313730
F 26.399474 66.970741 54.313730
F 8.469948 54.091786 57.519379
F 8.469948 61.819180 57.519379
F 17.390293 54.091751 57.737367
F 17.390293 61.819144 57.737367
F 26.310466 54.091750 57.955371
F 26.310466 61.819144 57.955372
F 1.704351 55.392326 60.986064
F 1.704351 63.119722 60.986065
F 10.611145 55.379650 61.215504
F 10.611145 63.107045 61.215504
F 19.531347 55.379647 61.433511
F 19.531347 63.107043 61.433511
F 1.615339 57.942768 64.627707
F 1.615339 65.670164 64.627707
F 10.522133 57.955444 64.857146
F 10.522133 65.682840 64.857146
F 19.442336 57.955447 65.075152
F 19.442336 65.682843 65.075153
F 1.681525 57.942767 61.919988
F 1.681525 65.670164 61.919988
F 10.588893 57.955444 62.125917
F 10.588893 65.682840 62.125918
F 19.509096 57.955447 62.343920
F 19.509095 65.682843 62.343921
F 1.770515 55.392326 58.278345
F 1.770515 63.119722 58.278345
F 10.677884 55.379650 58.484275
F 10.677884 63.107045 58.484275
F 19.598087 55.379647 58.702278
F 19.598087 63.107043 58.702278
F 3.891864 54.088263 61.964482
F 3.891864 61.815656 61.964482
F 12.818964 54.091751 62.180417
F 12.818964 61.819145 62.180417
F 21.739140 54.091750 62.398422
F 21.739140 61.819144 62.398422
F 3.980851 59.246833 58.322840
F 3.980851 66.974229 58.322840
F 12.907952 59.243344 58.538774
F 12.907952 66.970740 58.538774
F 21.828130 59.243344 58.756779
F 21.828130 66.970741 58.756779
F 3.914221 59.246833 61.049598
F 3.914221 66.974229 61.049597
F 12.841212 59.243344 61.270008
F 12.841212 66.970740 61.270008
F 21.761389 59.243345 61.488012
F 21.761389 66.970741 61.488012
F 3.825213 54.088263 64.691239
F 3.825213 61.815656 64.691240
F 12.752204 54.091751 64.911649
F 12.752204 61.819145 64.911650
F 21.672380 54.091751 65.129654
F 21.672380 61.819144 65.129654
F 6.148891 55.378383 61.107335
F 6.148891 63.105778 61.107335
F 15.071260 55.379648 61.324508
F 15.071260 63.107043 61.324509
F 23.991433 55.379648 61.542512
F 23.991433 63.107043 61.542513
F 6.059880 57.956711 64.748977
F 6.059880 65.684107 64.748977
F 14.982248 57.955447 64.966150
F 14.982248 65.682843 64.966150
F 23.902423 57.955446 65.184155
F 23.902423 65.682842 65.184155
F 6.126683 57.956711 62.015977
F 6.126683 65.684107 62.015976
F 15.049008 57.955447 62.234918
F 15.049008 65.682842 62.234918
F 23.969182 57.955446 62.452923
F 23.969182 65.682842 62.452923
F 6.215674 55.378383 58.374334
F 6.215674 63.105778 58.374334
F 15.137999 55.379647 58.593276
F 15.137999 63.107043 58.593276
F 24.058174 55.379647 58.811281
F 24.058174 63.107043 58.811280
F 8.358709 54.091786 62.071391
F 8.358709 61.819180 62.071391
F 17.279053 54.091750 62.289420
F 17.279053 61.819144 62.289420
F 26.199226 54.091750 62.507424
F 26.199226 61.819144 62.507424
F 8.447697 59.243309 58.429749
F 8.447697 66.970705 58.429748
F 17.368042 59.243344 58.647777
F 17.368042 66.970740 58.647777
F 26.288215 59.243345 58.865782
F 26.288215 66.970741 58.865782
F 8.380956 59.243309 61.161021
F 8.380957 66.970705 61.161021
F 17.301302 59.243345 61.379010
F 17.301302 66.970741 61.379010
F 26.221474 59.243345 61.597014
F 26.221474 66.970741 61.597013
F 8.291948 54.091786 64.802663
F 8.291948 61.819180 64.802663
F 17.212293 54.091751 65.020651
F 17.212293 61.819144 65.020652
F 26.132466 54.091750 65.238655
F 26.132466 61.819144 65.238656
F 4.247863 69.543052 47.397915
F 26.132466 69.546540 65.238655
F 26.199226 69.546540 62.507424
F 4.181212 69.543052 50.124672
F 3.825213 69.543052 64.691239
F 3.891864 69.543052 61.964482
F 26.555225 69.546540 47.940857
F 26.310466 69.546540 57.955371
F 26.377226 69.546540 55.224140
F 26.488466 69.546540 50.672088
F 4.069863 69.543052 54.681198
F 4.003212 69.543052 57.407955
F 22.095140 69.546540 47.831855
F 17.279053 69.546540 62.289420
F 17.212293 69.546540 65.020651
F 22.028380 69.546540 50.563086
F 17.635052 69.546540 47.722853
F 17.568292 69.546540 50.454084
F 21.917140 69.546540 55.115138
F 17.457053 69.546540 55.006136
F 17.390293 69.546540 57.737367
F 21.739140 69.546540 62.398421
F 1.526351 55.392326 68.269349
F 1.526351 63.119722 68.269349
F 10.433146 55.379650 68.498788
F 10.433146 63.107045 68.498789
F 19.353347 55.379647 68.716795
F 19.353347 63.107043 68.716795
F 1.437339 57.942768 71.910991
F 1.437339 65.670164 71.910991
F 10.344133 57.955444 72.140430
F 10.344133 65.682840 72.140430
F 19.264337 57.955447 72.358437
F 19.264337 65.682843 72.358437
F 1.503525 57.942767 69.203272
F 1.503525 65.670164 69.203272
F 10.410894 57.955444 69.409202
F 10.410894 65.682840 69.409201
F 19.331096 57.955447 69.627205
F 19.331096 65.682843 69.627205
F 1.058524 55.392399 87.411898
F 1.058524 63.119795 87.411898
F 10.499885 55.379650 65.767559
F 10.499885 63.107045 65.767560
F 19.420087 55.379647 65.985563
F 19.420087 63.107043 65.985562
F 3.713864 54.088263 69.247767
F 3.713864 61.815656 69.247767
F 12.640965 54.091751 69.463701
F 12.640965 61.819145 69.463701
F 21.561141 54.091750 69.681706
F 21.561141 61.819144 69.681706
F 3.802852 59.246833 65.606125
F 3.802852 66.974229 65.606124
F 12.729952 59.243344 65.822059
F 12.729952 66.970740 65.822059
F 21.650130 59.243344 66.040064
F 21.650130 66.970741 66.040064
F 3.736222 59.246832 68.332882
F 3.736222 66.974229 68.332882
F 12.663213 59.243344 68.553292
F 12.663213 66.970740 68.553292
F 21.583389 59.243345 68.771296
F 21.583389 66.970741 68.771296
F 3.647213 54.088263 71.974523
F 3.647213 61.815656 71.974524
F 12.574204 54.091751 72.194934
F 12.574205 61.819145 72.194934
F 21.494381 54.091751 72.412938
F 21.494381 61.819144 72.412938
F 5.970892 55.378383 68.390619
F 5.970892 63.105778 68.390620
F 14.893261 55.379648 68.607793
F 14.893261 63.107043 68.607793
F 23.813434 55.379648 68.825797
F 23.813434 63.107043 68.825797
F 5.881880 57.956711 72.032262
F 5.881880 65.684107 72.032261
F 14.804248 57.955447 72.249435
F 14.804249 65.682843 72.249435
F 23.724423 57.955446 72.467439
F 23.724424 65.682842 72.467439
F 5.948683 57.956711 69.299261
F 5.948683 65.684107 69.299261
F 14.871009 57.955447 69.518203
F 14.871009 65.682842 69.518203
F 23.791182 57.955446 69.736207
F 23.791182 65.682842 69.736207
F 6.037675 55.378383 65.657618
F 6.037675 63.105778 65.657619
F 14.959999 55.379648 65.876561
F 14.959999 63.107043 65.876560
F 23.880174 55.379647 66.094565
F 23.880174 63.107043 66.094565
F 8.180710 54.091786 69.354675
F 8.180710 61.819180 69.354675
F 17.101054 54.091750 69.572704
F 17.101054 61.819144 69.572704
F 26.021226 54.091750 69.790708
F 26.021226 61.819144 69.790708
F 8.269698 59.243309 65.713033
F 8.269697 66.970705 65.713033
F 17.190042 59.243344 65.931061
F 17.190042 66.970740 65.931061
F 26.110215 59.243345 66.149066
F 26.110215 66.970741 66.149066
F 8.202957 59.243309 68.444306
F 8.202957 66.970705 68.444305
F 17.123302 59.243345 68.662294
F 17.123302 66.970741 68.662294
F 26.043474 59.243345 68.880298
F 26.043474 66.970741 68.880298
F 8.113948 54.091786 72.085947
F 8.113948 61.819180 72.085947
F 17.034294 54.091751 72.303936
F 17.034294 61.819144 72.303936
F 25.954467 54.091750 72.521939
F 25.954467 61.819144 72.521940
F 1.348352 55.392326 75.552633
F 1.348352 63.119722 75.552633
F 10.255146 55.379650 75.782071
F 10.255146 63.107045 75.782072
F 19.175348 55.379647 76.000079
F 19.175347 63.107043 76.000079
F 1.259340 57.942768 79.194274
F 1.259340 65.670164 79.194274
F 10.166134 57.955444 79.423713
F 10.166133 65.682840 79.423713
F 19.086336 57.955447 79.641720
F 19.086337 65.682843 79.641720
F 1.325525 57.942768 76.486555
F 1.325525 65.670164 76.486555
F 10.232894 57.955444 76.692485
F 10.232894 65.682840 76.692485
F 19.153096 57.955447 76.910488
F 19.153096 65.682843 76.910488
F 1.414516 55.392326 72.844913
F 1.414516 63.119722 72.844913
F 10.321885 55.379650 73.050843
F 10.321885 63.107045 73.050843
F 19.242088 55.379647 73.268847
F 19.242088 63.107043 73.268846
F 3.535864 54.088263 76.531050
F 3.535864 61.815656 76.531050
F 12.462965 54.091751 76.746984
F 12.462965 61.819145 76.746984
F 21.383141 54.091750 76.964989
F 21.383141 61.819144 76.964989
F 3.624852 59.246833 72.889408
F 3.624852 66.974229 72.889408
F 12.551953 59.243344 73.105342
F 12.551953 66.970740 73.105342
F 21.472130 59.243344 73.323347
F 21.472130 66.970741 73.323347
F 3.558222 59.246832 75.616166
F 3.558222 66.974229 75.616165
F 12.485213 59.243344 75.836575
F 12.485213 66.970740 75.836576
F 21.405390 59.243345 76.054580
F 21.405390 66.970741 76.054580
F 3.469214 54.088263 79.257807
F 3.469214 61.815656 79.257807
F 12.396205 54.091751 79.478217
F 12.396205 61.819145 79.478217
F 21.316381 54.091751 79.696221
F 21.316381 61.819144 79.696221
F 5.792892 55.378383 75.673903
F 5.792892 63.105778 75.673903
F 14.715261 55.379648 75.891076
F 14.715261 63.107043 75.891076
F 23.635434 55.379648 76.109080
F 23.635434 63.107043 76.109081
F 5.703880 57.956711 79.315545
F 5.703880 65.684107 79.315545
F 14.626249 57.955447 79.532718
F 14.626249 65.682843 79.532717
F 23.546424 57.955446 79.750722
F 23.546424 65.682842 79.750722
F 5.770684 57.956711 76.582544
F 5.770684 65.684107 76.582544
F 14.693009 57.955447 76.801486
F 14.693009 65.682842 76.801486
F 23.613183 57.955446 77.019490
F 23.613183 65.682842 77.019490
F 5.859675 55.378383 72.940902
F 5.859675 63.105778 72.940902
F 14.782000 55.379647 73.159844
F 14.782000 63.107043 73.159844
F 23.702175 55.379648 73.377849
F 23.702175 63.107043 73.377848
F 8.002710 54.091786 76.637959
F 8.002710 61.819180 76.637958
F 16.923054 54.091750 76.855987
F 16.923054 61.819144 76.855987
F 25.843227 54.091750 77.073991
F 25.843227 61.819144 77.073991
F 8.091698 59.243309 72.996317
F 8.091698 66.970705 72.996317
F 17.012043 59.243344 73.214345
F 17.012043 66.970740 73.214345
F 25.932216 59.243345 73.432350
F 25.932216 66.970741 73.432350
F 8.024957 59.243309 75.727589
F 8.024957 66.970705 75.727589
F 16.945303 59.243345 75.945577
F 16.945303 66.970740 75.945577
F 25.865475 59.243345 76.163582
F 25.865475 66.970741 76.163581
F 7.935949 54.091786 79.369230
F 7.935949 61.819180 79.369230
F 16.856294 54.091751 79.587219
F 16.856294 61.819144 79.587219
F 25.776467 54.091750 79.805222
F 25.776467 61.819144 79.805223
F 1.170352 55.392326 82.835916
F 1.170352 63.119722 82.835916
F 10.077147 55.379650 83.065355
F 10.077147 63.107045 83.065355
F 18.997348 55.379647 83.283362
F 18.997348 63.107043 83.283362
F 1.081341 57.942759 86.477524
F 1.081342 65.670156 86.477524
F 9.988134 57.955444 86.706997
F 9.988134 65.682840 86.706997
F 18.908337 57.955447 86.925004
F 18.908337 65.682843 86.925004
F 1.147528 57.942766 83.769838
F 1.147528 65.670163 83.769837
F 10.054895 57.955444 83.975768
F 10.054895 65.682840 83.975769
F 18.975097 57.955446 84.193772
F 18.975097 65.682843 84.193772
F 1.236517 55.392326 80.128196
F 1.236517 63.119722 80.128196
F 10.143886 55.379650 80.334126
F 10.143886 63.107045 80.334126
F 19.064088 55.379647 80.552130
F 19.064088 63.107042 80.552129
F 3.357863 54.088261 83.814340
F 3.357863 61.815655 83.814340
F 12.284966 54.091751 84.030268
F 12.284966 61.819145 84.030268
F 21.205141 54.091750 84.248273
F 21.205141 61.819144 84.248273
F 3.446853 59.246833 80.172691
F 3.446853 66.974229 80.172691
F 12.373953 59.243344 80.388625
F 12.373953 66.970740 80.388626
F 21.294130 59.243344 80.606631
F 21.294131 66.970741 80.606631
F 3.380223 59.246833 82.899449
F 3.380223 66.974229 82.899449
F 12.307214 59.243344 83.119859
F 12.307214 66.970740 83.119859
F 21.227390 59.243345 83.337863
F 21.227390 66.970741 83.337863
F 3.291198 54.088247 86.541153
F 3.291198 61.815641 86.541153
F 12.218205 54.091751 86.761501
F 12.218205 61.819145 86.761501
F 21.138382 54.091751 86.979505
F 21.138382 61.819144 86.979505
F 5.614892 55.378383 82.957187
F 5.614892 63.105778 82.957187
F 14.537261 55.379648 83.174360
F 14.537261 63.107043 83.174360
F 23.457434 55.379648 83.392364
F 23.457434 63.107043 83.392364
F 5.525859 57.956722 86.598874
F 5.525859 65.684118 86.598874
F 14.448249 57.955447 86.816002
F 14.448249 65.682843 86.816002
F 23.368424 57.955446 87.034006
F 23.368424 65.682842 87.034006
F 5.592682 57.956712 83.865833
F 5.592682 65.684108 83.865833
F 14.515010 57.955447 84.084770
F 14.515010 65.682843 84.084770
F 23.435183 57.955446 84.302774
F 23.435183 65.682842 84.302774
F 5.681675 55.378383 80.224186
F 5.681675 63.105778 80.224185
F 14.604000 55.379648 80.443128
F 14.604000 63.107043 80.443127
F 23.524175 55.379648 80.661132
F 23.524175 63.107043 80.661132
F 7.824711 54.091786 83.921243
F 7.824711 61.819180 83.921242
F 16.745054 54.091750 84.139271
F 16.745055 61.819144 84.139271
F 25.665227 54.091750 84.357275
F 25.665227 61.819144 84.357275
F 7.913698 59.243309 80.279600
F 7.913698 66.970705 80.279600
F 16.834043 59.243344 80.497628
F 16.834043 66.970740 80.497628
F 25.754216 59.243345 80.715633
F 25.754216 66.970741 80.715633
F 7.846958 59.243309 83.010872
F 7.846958 66.970705 83.010872
F 16.767303 59.243345 83.228861
F 16.767303 66.970741 83.228860
F 25.687475 59.243345 83.446865
F 25.687475 66.970741 83.446865
F 7.757949 54.091786 86.652515
F 7.757949 61.819180 86.652515
F 16.678294 54.091751 86.870503
F 16.678294 61.819144 86.870503
F 25.598468 54.091750 87.088507
F 25.598468 61.819144 87.088507
F 3.713864 69.543052 69.247767
F 25.598468 69.546540 87.088507
F 25.665227 69.546540 84.357275
F 3.647213 69.543052 71.974523
F 3.291198 69.543036 86.541153
F 3.357863 69.543051 83.814340
F 26.021226 69.546540 69.790709
F 25.776467 69.546540 79.805222
F 25.843227 69.546540 77.073991
F 25.954467 69.546540 72.521940
F 3.535864 69.543052 76.531050
F 3.469214 69.543052 79.257807
F 21.561141 69.546540 69.681706
F 16.745055 69.546540 84.139271
F 16.678294 69.546540 86.870503
F 17.101054 69.546540 69.572704
F 17.034294 69.546540 72.303936
F 21.383141 69.546540 76.964989
F 21.316381 69.546540 79.696221
F 16.923054 69.546540 76.855987
F 16.856294 69.546540 79.587219
F 21.205141 69.546540 84.248273
F 21.138382 69.546540 86.979505
F 0.991953 55.396678 90.121063
F 0.991953 63.124074 90.121063
F 9.899146 55.379649 90.348640
F 9.899146 63.107045 90.348640
F 18.819348 55.379647 90.566646
F 18.819348 63.107043 90.566646
F 0.903522 57.925065 93.771110
F 0.903522 65.652461 93.771110
F 9.810133 57.955445 93.990283
F 9.810133 65.682841 93.990283
F 18.730337 57.955447 94.208288
F 18.730338 65.682843 94.208288
F 0.915163 57.964201 91.055020
F 0.915163 65.691597 91.055020
F 9.876887 57.955445 91.259052
F 9.876887 65.682841 91.259052
F 18.797097 57.955447 91.477056
F 18.797097 65.682843 91.477056
F 0.423819 55.349837 109.279026
F 0.423819 63.077233 109.279026
F 9.965886 55.379650 87.617411
F 9.965886 63.107045 87.617411
F 18.886088 55.379647 87.835414
F 18.886088 63.107043 87.835414
F 3.179170 54.088999 91.099310
F 3.179170 61.816392 91.099309
F 12.106966 54.091751 91.313552
F 12.106966 61.819145 91.313552
F 21.027142 54.091750 91.531558
F 21.027142 61.819144 91.531557
F 3.268709 59.246779 87.456502
F 3.268709 66.974175 87.456502
F 12.195953 59.243344 87.671910
F 12.195953 66.970740 87.671910
F 21.116131 59.243344 87.889915
F 21.116131 66.970741 87.889915
F 3.195577 59.244566 90.185705
F 3.195577 66.971962 90.185705
F 12.129214 59.243344 90.403143
F 12.129214 66.970740 90.403143
F 21.049391 59.243345 90.621147
F 21.049391 66.970741 90.621147
F 3.089804 54.095080 93.833381
F 3.089804 61.822473 93.833381
F 12.040203 54.091751 94.044785
F 12.040204 61.819145 94.044785
F 20.960382 54.091751 94.262789
F 20.960382 61.819144 94.262789
F 5.436844 55.378311 90.240601
F 5.436844 63.105707 90.240601
F 14.359262 55.379648 90.457644
F 14.359261 63.107043 90.457644
F 23.279435 55.379648 90.675648
F 23.279435 63.107043 90.675649
F 5.347902 57.956861 93.882294
F 5.347902 65.684257 93.882294
F 14.270249 57.955447 94.099286
F 14.270249 65.682843 94.099286
F 23.190424 57.955446 94.317290
F 23.190424 65.682842 94.317290
F 5.413860 57.956671 91.149176
F 5.413860 65.684067 91.149176
F 14.337010 57.955447 91.368054
F 14.337010 65.682842 91.368054
F 23.257184 57.955446 91.586059
F 23.257184 65.682843 91.586058
F 5.503671 55.378379 87.507485
F 5.503671 63.105774 87.507484
F 14.426001 55.379647 87.726412
F 14.426001 63.107043 87.726411
F 23.346175 55.379647 87.944416
F 23.346176 63.107043 87.944416
F 7.646707 54.091786 91.204534
F 7.646707 61.819180 91.204533
F 16.567055 54.091750 91.422555
F 16.567055 61.819144 91.422555
F 25.487228 54.091750 91.640560
F 25.487228 61.819144 91.640559
F 7.735697 59.243309 87.562886
F 7.735697 66.970705 87.562886
F 16.656043 59.243344 87.780913
F 16.656043 66.970740 87.780913
F 25.576216 59.243345 87.998917
F 25.576216 66.970741 87.998917
F 7.668843 59.243288 90.294170
F 7.668843 66.970684 90.294170
F 16.589303 59.243345 90.512145
F 16.589303 66.970741 90.512145
F 25.509476 59.243345 90.730149
F 25.509476 66.970741 90.730149
F 7.579554 54.091863 93.935845
F 7.579554 61.819257 93.935845
F 16.500294 54.091751 94.153787
F 16.500294 61.819144 94.153787
F 25.420468 54.091750 94.371791
F 25.420468 61.819144 94.371791
F 0.821079 55.418767 97.427049
F 0.821079 63.146163 97.427049
F 9.721148 55.379648 97.631924
F 9.721148 63.107043 97.631925
F 18.641348 55.379647 97.849930
F 18.641348 63.107043 97.849930
F 0.735567 57.913408 101.073591
F 0.735567 65.640804 101.073591
F 9.632137 57.955446 101.273565
F 9.632137 65.682842 101.273565
F 18.552338 57.955447 101.491571
F 18.552338 65.682843 101.491571
F 0.622135 58.008726 98.348641
F 0.622135 65.736122 98.348641
F 9.698850 57.955451 98.542330
F 9.698850 65.682847 98.542330
F 18.619097 57.955447 98.760339
F 18.619097 65.682843 98.760339
F 0.688684 55.317631 94.705922
F 0.688685 63.045027 94.705921
F 9.787860 55.379646 94.900691
F 9.787860 63.107041 94.900691
F 18.708088 55.379647 95.118697
F 18.708088 63.107043 95.118698
F 3.001885 54.090628 98.384256
F 3.001885 61.818022 98.384256
F 11.928967 54.091751 98.596836
F 11.928967 61.819145 98.596836
F 20.849142 54.091750 98.814841
F 20.849142 61.819144 98.814840
F 3.089952 59.244603 94.742078
F 3.089952 66.971999 94.742078
F 12.017953 59.243344 94.955193
F 12.017954 66.970740 94.955194
F 20.938131 59.243344 95.173199
F 20.938131 66.970741 95.173199
F 2.994443 59.238707 97.477229
F 2.994443 66.966103 97.477229
F 11.951211 59.243344 97.686426
F 11.951212 66.970740 97.686427
F 20.871391 59.243345 97.904431
F 20.871391 66.970741 97.904431
F 2.904508 54.096302 101.119397
F 2.904508 61.823696 101.119397
F 11.862202 54.091751 101.328068
F 11.862202 61.819145 101.328068
F 20.782383 54.091751 101.546072
F 20.782383 61.819144 101.546072
F 5.259075 55.378225 97.523970
F 5.259075 63.105620 97.523970
F 14.181262 55.379648 97.740927
F 14.181262 63.107043 97.740928
F 23.101435 55.379647 97.958932
F 23.101435 63.107043 97.958932
F 5.170218 57.956826 101.165596
F 5.170218 65.684222 101.165596
F 14.092250 57.955447 101.382569
F 14.092250 65.682843 101.382569
F 23.012425 57.955446 101.600573
F 23.012425 65.682842 101.600573
F 5.232390 57.956828 98.432402
F 5.232390 65.684224 98.432402
F 14.159010 57.955447 98.651337
F 14.159010 65.682842 98.651337
F 23.079184 57.955446 98.869342
F 23.079184 65.682843 98.869342
F 5.322715 55.378492 94.790894
F 5.322715 63.105887 94.790894
F 14.248001 55.379647 95.009696
F 14.248001 63.107043 95.009695
F 23.168176 55.379647 95.227700
F 23.168176 63.107043 95.227700
F 7.468727 54.091783 98.487823
F 7.468727 61.819177 98.487823
F 16.389055 54.091750 98.705838
F 16.389055 61.819144 98.705838
F 25.309228 54.091750 98.923843
F 25.309228 61.819144 98.923843
F 7.557698 59.243311 94.846181
F 7.557697 66.970707 94.846181
F 16.478043 59.243344 95.064196
F 16.478043 66.970740 95.064196
F 25.398217 59.243345 95.282201
F 25.398217 66.970741 95.282201
F 7.490330 59.243183 97.577517
F 7.490330 66.970579 97.577517
F 16.411303 59.243345 97.795429
F 16.411304 66.970741 97.795428
F 25.331476 59.243345 98.013433
F 25.331476 66.970741 98.013433
F 7.401237 54.091931 101.219170
F 7.401237 61.819325 101.219170
F 16.322295 54.091751 101.437070
F 16.322295 61.819144 101.437070
F 25.242468 54.091750 101.655074
F 25.242468 61.819144 101.655074
F 0.649506 55.419020 104.716752
F 0.649506 63.146416 104.716751
F 9.543152 55.379648 104.915207
F 9.543152 63.107044 104.915207
F 18.463349 55.379647 105.133213
F 18.463349 63.107043 105.133213
F 0.562910 57.921095 108.358184
F 0.562910 65.648491 108.358184
F 9.454140 57.955445 108.556848
F 9.454140 65.682841 108.556848
F 18.374338 57.955447 108.774855
F 18.374338 65.682843 108.774855
F 0.480868 57.997388 105.636446
F 0.480868 65.724784 105.636446
F 9.520843 57.955452 105.825613
F 9.520843 65.682848 105.825613
F 18.441098 57.955447 106.043623
F 18.441098 65.682843 106.043623
F 0.541682 55.327840 101.993580
F 0.541682 63.055235 101.993579
F 9.609831 55.379642 102.183970
F 9.609831 63.107037 102.183970
F 18.530089 55.379647 102.401981
F 18.530089 63.107042 102.401980
F 2.826435 54.089354 105.667870
F 2.826435 61.816748 105.667869
F 11.750967 54.091751 105.880119
F 11.750967 61.819145 105.880119
F 20.671143 54.091750 106.098124
F 20.671143 61.819144 106.098124
F 2.914131 59.244877 102.026239
F 2.914131 66.972273 102.026239
F 11.839954 59.243344 102.238477
F 11.839954 66.970740 102.238477
F 20.760132 59.243344 102.456482
F 20.760132 66.970741 102.456482
F 2.820159 59.240465 104.759822
F 2.820159 66.967861 104.759822
F 11.773211 59.243344 104.969710
F 11.773211 66.970740 104.969710
F 20.693391 59.243345 105.187714
F 20.693391 66.970741 105.187714
F 2.738058 54.092314 108.399476
F 2.738058 61.819708 108.399476
F 11.684203 54.091751 108.611352
F 11.684203 61.819145 108.611352
F 20.604383 54.091751 108.829356
F 20.604383 61.819144 108.829356
F 5.081337 55.378342 104.807194
F 5.081337 63.105738 104.807194
F 14.003262 55.379648 105.024211
F 14.003262 63.107043 105.024211
F 22.923436 55.379648 105.242215
F 22.923436 63.107043 105.242215
F 4.992380 57.956678 108.448805
F 4.992380 65.684074 108.448804
F 13.914250 57.955447 108.665853
F 13.914250 65.682843 108.665853
F 22.834425 57.955446 108.883857
F 22.834425 65.682842 108.883857
F 5.054555 57.957037 105.715563
F 5.054555 65.684433 105.715563
F 13.981011 57.955447 105.934621
F 13.981011 65.682842 105.934621
F 22.901184 57.955446 106.152625
F 22.901185 65.682842 106.152625
F 5.142985 55.378125 102.073959
F 5.142985 63.105520 102.073959
F 14.070001 55.379647 102.292979
F 14.070002 63.107043 102.292979
F 22.990176 55.379647 102.510983
F 22.990176 63.107043 102.510983
F 7.290765 54.091785 105.771096
F 7.290765 61.819178 105.771096
F 16.211056 54.091750 105.989122
F 16.211056 61.819144 105.989122
F 25.131228 54.091750 106.207126
F 25.131228 61.819144 106.207126
F 7.379734 59.243312 102.129460
F 7.379734 66.970709 102.129460
F 16.300044 59.243344 102.347479
F 16.300044 66.970740 102.347480
F 25.220217 59.243345 102.565484
F 25.220217 66.970741 102.565484
F 7.312319 59.243180 104.860803
F 7.312319 66.970576 104.860802
F 16.233304 59.243345 105.078712
F 16.233304 66.970741 105.078712
F 25.153477 59.243345 105.296716
F 25.153477 66.970741 105.296716
F 7.223487 54.091877 108.502421
F 7.223487 61.819271 108.502421
F 16.144295 54.091751 108.720354
F 16.144295 61.819144 108.720354
F 25.064469 54.091750 108.938358
F 25.064469 61.819144 108.938358
F 3.179170 69.543788 91.099310
F 25.064469 69.546540 108.938358
F 25.131228 69.546540 106.207127
F 2.826435 69.544144 105.667870
F 25.242469 69.546540 101.655074
F 25.309228 69.546540 98.923843
F 25.487228 69.546540 91.640560
F 3.001885 69.545418 98.384256
F 25.420468 69.546540 94.371791
F 21.027142 69.546540 91.531557
F 16.211056 69.546540 105.989122
F 16.144295 69.546540 108.720354
F 20.960382 69.546540 94.262789
F 16.567055 69.546540 91.422555
F 16.500294 69.546540 94.153787
F 20.849142 69.546540 98.814840
F 20.782383 69.546540 101.546072
F 16.389055 69.546540 98.705838
F 16.322295 69.546540 101.437070
F 20.604383 69.546540 108.829356
F 0.475182 55.411475 111.999626
F 0.475183 63.138871 111.999626
F 9.365154 55.379650 112.198490
F 9.365154 63.107046 112.198490
F 18.285349 55.379647 112.416497
F 18.285349 63.107043 112.416498
F 0.387290 57.925412 115.641428
F 0.387290 65.652808 115.641428
F 9.276142 57.955443 115.840132
F 9.276142 65.682839 115.840132
F 18.196339 57.955446 116.058139
F 18.196339 65.682843 116.058139
F 0.356779 57.977088 112.922349
F 0.356779 65.704484 112.922349
F 9.342870 57.955447 113.108901
F 9.342869 65.682843 113.108901
F 18.263098 57.955447 113.326908
F 18.263098 65.682843 113.326907
F 9.431847 55.379644 109.467257
F 9.431847 63.107040 109.467257
F 18.352089 55.379647 109.685265
F 18.352089 63.107043 109.685265
F 2.650178 54.087969 112.951656
F 2.650178 61.815363 112.951656
F 11.572967 54.091751 113.163404
F 11.572967 61.819145 113.163404
F 20.493143 54.091750 113.381409
F 20.493143 61.819144 113.381408
F 2.738559 59.246664 109.309724
F 2.738559 66.974060 109.309724
F 11.661955 59.243344 109.521761
F 11.661955 66.970740 109.521761
F 20.582132 59.243344 109.739766
F 20.582132 66.970741 109.739766
F 2.653174 59.244158 112.040005
F 2.653174 66.971554 112.040005
F 11.595213 59.243344 112.252995
F 11.595213 66.970740 112.252995
F 20.515391 59.243345 112.470999
F 20.515391 66.970741 112.470999
F 2.567555 54.089777 115.680737
F 2.567555 61.817171 115.680737
F 11.506205 54.091751 115.894636
F 11.506205 61.819145 115.894637
F 20.426383 54.091751 116.112640
F 20.426383 61.819144 116.112640
F 4.903414 55.378447 112.090423
F 4.903414 63.105843 112.090423
F 13.825262 55.379648 112.307495
F 13.825262 63.107043 112.307495
F 22.745436 55.379648 112.525499
F 22.745436 63.107043 112.525500
F 4.814409 57.956633 115.732040
F 4.814409 65.684028 115.732040
F 13.736251 57.955447 115.949137
F 13.736251 65.682843 115.949137
F 22.656425 57.955446 116.167141
F 22.656425 65.682842 116.167141
F 4.878387 57.956972 112.998909
F 4.878387 65.684368 112.998909
F 13.803011 57.955447 113.217905
F 13.803011 65.682842 113.217905
F 22.723184 57.955446 113.435910
F 22.723185 65.682842 113.435910
F 4.966629 55.378073 109.357228
F 4.966629 63.105468 109.357228
F 13.892002 55.379647 109.576263
F 13.892002 63.107043 109.576263
F 22.812176 55.379647 109.794268
F 22.812177 63.107043 109.794267
F 7.112785 54.091789 113.054376
F 7.112785 61.819183 113.054376
F 16.033056 54.091750 113.272407
F 16.033056 61.819144 113.272406
F 24.953228 54.091750 113.490411
F 24.953228 61.819144 113.490411
F 7.201765 59.243308 109.412733
F 7.201765 66.970704 109.412733
F 16.122044 59.243344 109.630764
F 16.122044 66.970740 109.630764
F 25.042218 59.243345 109.848768
F 25.042218 66.970741 109.848769
F 7.134632 59.243249 112.144045
F 7.134632 66.970645 112.144045
F 16.055304 59.243345 112.361996
F 16.055304 66.970741 112.361997
F 24.975477 59.243345 112.580000
F 24.975477 66.970741 112.580001
F 7.045696 54.091830 115.785676
F 7.045696 61.819224 115.785677
F 15.966296 54.091750 116.003638
F 15.966296 61.819144 116.003638
F 24.886469 54.091750 116.221642
F 24.886469 61.819144 116.221642
F 0.299560 55.407029 119.283173
F 0.299560 63.134424 119.283173
F 9.187155 55.379651 119.481769
F 9.187155 63.107046 119.481769
F 18.107350 55.379647 119.699777
F 18.107350 63.107043 119.699777
F 0.193847 57.940915 122.937526
F 0.193847 65.668310 122.937525
F 9.098151 57.955420 123.122722
F 9.098151 65.682816 123.122721
F 18.018349 57.955425 123.340731
F 18.018349 65.682821 123.340731
F 0.227929 57.957380 120.212825
F 0.227929 65.684776 120.212824
F 9.164885 57.955445 120.392104
F 9.164885 65.682841 120.392103
F 18.085101 57.955447 120.610108
F 18.085101 65.682843 120.610108
F 0.290655 55.366847 116.565656
F 0.290655 63.094242 116.565656
F 9.253866 55.379648 116.750543
F 9.253866 63.107043 116.750543
F 18.174090 55.379647 116.968549
F 18.174090 63.107043 116.968548
F 2.472945 54.087140 120.234829
F 2.472944 61.814533 120.234829
F 11.394970 54.091751 120.446605
F 11.394970 61.819145 120.446605
F 20.315146 54.091750 120.664610
F 20.315146 61.819144 120.664609
F 2.561492 59.247480 116.593298
F 2.561492 66.974876 116.593298
F 11.483956 59.243344 116.805045
F 11.483955 66.970740 116.805045
F 20.404132 59.243344 117.023049
F 20.404132 66.970741 117.023050
F 2.482919 59.246688 119.321277
F 2.482919 66.974084 119.321277
F 11.417215 59.243344 119.536274
F 11.417215 66.970740 119.536274
F 20.337392 59.243345 119.754278
F 20.337392 66.970741 119.754278
F 2.398612 54.087234 122.961533
F 2.398611 61.814628 122.961533
F 11.328217 54.091729 123.177228
F 11.328217 61.819123 123.177228
F 20.248394 54.091728 123.395232
F 20.248394 61.819122 123.395232
F 4.725431 55.378490 119.373648
F 4.725431 63.105885 119.373649
F 13.647263 55.379648 119.590774
F 13.647263 63.107043 119.590775
F 22.567437 55.379648 119.808779
F 22.567437 63.107043 119.808779
F 4.636080 57.956477 123.014543
F 4.636080 65.683872 123.014542
F 13.558261 57.955424 123.231729
F 13.558261 65.682821 123.231729
F 22.478436 57.955424 123.449733
F 22.478436 65.682820 123.449733
F 4.701598 57.956958 120.282107
F 4.701598 65.684354 120.282107
F 13.625014 57.955447 120.501106
F 13.625014 65.682842 120.501106
F 22.545187 57.955446 120.719111
F 22.545187 65.682842 120.719111
F 4.789876 55.378120 116.640551
F 4.789876 63.105515 116.640550
F 13.714002 55.379647 116.859546
F 13.714003 63.107043 116.859547
F 22.634177 55.379648 117.077551
F 22.634177 63.107043 117.077551
F 6.934794 54.091790 120.337577
F 6.934794 61.819184 120.337577
F 15.855058 54.091750 120.555608
F 15.855059 61.819144 120.555607
F 24.775231 54.091750 120.773612
F 24.775231 61.819144 120.773612
F 7.023776 59.243306 116.696018
F 7.023776 66.970702 116.696018
F 15.944045 59.243344 116.914047
F 15.944045 66.970740 116.914048
F 24.864218 59.243345 117.132052
F 24.864218 66.970741 117.132052
F 6.956810 59.243289 119.427301
F 6.956810 66.970685 119.427301
F 15.877305 59.243345 119.645276
F 15.877305 66.970741 119.645276
F 24.797478 59.243345 119.863280
F 24.797478 66.970741 119.863280
F 6.867938 54.091756 123.068247
F 6.867938 61.819150 123.068247
F 15.788306 54.091728 123.286230
F 15.788306 61.819122 123.286230
F 24.708480 54.091728 123.504234
F 24.708480 61.819122 123.504234
F 0.004299 55.344631 126.655930
F 0.004298 63.072026 126.655932
F 9.005807 55.372086 126.736821
F 9.005807 63.099481 126.736821
F 17.926012 55.372074 126.954833
F 17.926012 63.099470 126.954834
F 24.306472 61.600191 130.560251
F 26.536511 57.736495 130.614752
F 24.306471 53.872798 130.560251
F 26.536511 65.463891 130.614752
F 8.696157 57.736470 130.178771
F 8.696156 65.463866 130.178771
F 17.616341 57.736494 130.396747
F 17.616339 65.463891 130.396748
F 0.110932 57.928165 127.542401
F 0.110932 65.655561 127.542401
F 8.981057 57.941200 127.553260
F 8.981057 65.668596 127.553261
F 17.901251 57.941207 127.771256
F 17.901251 65.668603 127.771256
F 0.165891 55.391791 123.868628
F 0.165890 63.119186 123.868628
F 9.075997 55.379511 124.026670
F 9.075998 63.106906 124.026670
F 17.996203 55.379507 124.244673
F 17.996203 63.106902 124.244672
F 2.287596 54.077106 127.424085
F 2.287596 61.804499 127.424085
F 11.211118 54.077513 127.607752
F 11.211118 61.804906 127.607751
F 20.131296 54.077511 127.825757
F 20.131296 61.804905 127.825757
F 2.382233 59.247421 123.869272
F 2.382233 66.974817 123.869272
F 11.306068 59.243204 124.081169
F 11.306068 66.970599 124.081169
F 20.226246 59.243204 124.299174
F 20.226246 66.970600 124.299174
F 2.305717 59.239918 126.577192
F 2.305717 66.967314 126.577192
F 11.235879 59.235770 126.791331
F 11.235879 66.963166 126.791331
F 20.156054 59.235772 127.009335
F 20.156054 66.963168 127.009335
F 1.978600 53.756619 130.062803
F 1.978601 61.484013 130.062804
F 10.926211 53.872800 130.233243
F 10.926212 61.600194 130.233243
F 19.846384 53.872799 130.451249
F 19.846385 61.600192 130.451249
F 4.542476 55.371277 126.629960
F 4.542476 63.098672 126.629960
F 13.465925 55.372075 126.845831
F 13.465925 63.099470 126.845831
F 22.386099 55.372075 127.063836
F 22.386099 63.099470 127.063836
F 4.234014 57.733588 130.067319
F 4.234015 65.460984 130.067319
F 13.156253 57.736495 130.287745
F 13.156252 65.463891 130.287745
F 22.076428 57.736494 130.505750
F 22.076427 65.463891 130.505750
F 4.519830 57.943513 127.441191
F 4.519830 65.670909 127.441191
F 13.441164 57.941208 127.662254
F 13.441164 65.668603 127.662253
F 22.361338 57.941207 127.880258
F 22.361338 65.668603 127.880258
F 4.613447 55.377895 123.916994
F 4.613447 63.105290 123.916994
F 13.536115 55.379507 124.135671
F 13.536115 63.106903 124.135670
F 22.456290 55.379507 124.353675
F 22.456290 63.106903 124.353675
F 6.750855 54.077672 127.498634
F 6.750855 61.805066 127.498634
F 15.671209 54.077511 127.716755
F 15.671209 61.804905 127.716755
F 24.591382 54.077511 127.934760
F 24.591382 61.804905 127.934759
F 6.845859 59.243155 123.972104
F 6.845859 66.970551 123.972104
F 15.766157 59.243204 124.190172
F 15.766158 66.970600 124.190172
F 24.686331 59.243204 124.408177
F 24.686331 66.970601 124.408177
F 6.775910 59.235913 126.682176
F 6.775910 66.963309 126.682175
F 15.695967 59.235772 126.900333
F 15.695967 66.963168 126.900332
F 24.616140 59.235772 127.118337
F 24.616140 66.963168 127.118337
F 6.466262 53.873143 130.124113
F 6.466263 61.600536 130.124113
F 15.386297 53.872799 130.342246
F 15.386298 61.600192 130.342247
F 2.650178 69.542758 112.951656
F 15.671209 69.532301 127.716755
F 15.386297 69.327588 130.342246
F 2.567555 69.544566 115.680737
F 6.750855 69.532461 127.498634
F 6.466262 69.327932 130.124113
F 20.131296 69.532301 127.825757
F 24.953229 69.546540 113.490411
F 11.211118 69.532302 127.607751
F 24.886469 69.546540 116.221642
F 2.472945 69.541929 120.234829
F 24.591382 69.532301 127.934759
F 2.398612 69.542023 122.961533
F 11.328217 69.546518 123.177228
F 19.846384 69.327588 130.451249
F 24.775231 69.546540 120.773612
F 10.926211 69.327589 130.233243
F 24.708480 69.546517 123.504234
F 24.306471 69.327588 130.560251
F 2.287596 69.531895 127.424085
F 1.978600 69.211410 130.062803
F 16.033056 69.546540 113.272407
F 15.966296 69.546540 116.003638
F 20.315146 69.546540 120.664610
F 20.248394 69.546518 123.395232
F 15.855059 69.546540 120.555608
F 15.788306 69.546518 123.286230
F 29.881363 1.302136 3.507464
F 29.881363 9.029527 3.507464
F 29.881363 16.756922 3.507464
F 38.801533 1.302135 3.725469
F 38.801533 9.029526 3.725469
F 38.801533 16.756921 3.725469
F 47.727839 1.304312 3.940603
F 47.727839 9.031703 3.940603
F 47.727839 16.759099 3.940603
F 29.786391 3.863835 7.034046
F 29.786391 11.591227 7.034046
F 38.706559 3.863837 7.252051
F 38.706559 11.591228 7.252051
F 47.633679 3.860414 7.467671
F 47.633679 11.587805 7.467671
F 29.856602 3.871268 4.323887
F 29.856602 11.598659 4.323886
F 38.776771 3.871269 4.541891
F 38.776771 11.598660 4.541890
F 47.702055 3.867535 4.760064
F 47.702055 11.594926 4.760063
F 30.166253 1.506849 0.881971
F 30.166253 9.234239 0.881971
F 30.166252 16.961635 0.881971
F 39.086417 1.506849 1.099975
F 39.086418 9.234240 1.099975
F 39.086417 16.961635 1.099975
F 48.010826 1.515151 1.315099
F 48.010827 9.242541 1.315099
F 48.010827 16.969937 1.315098
F 32.086645 7.734963 4.378388
F 32.086645 15.462357 4.378387
F 53.534412 16.755362 15.824577
F 41.006844 7.734960 4.596395
F 41.006844 15.462353 4.596395
F 53.534411 9.027966 15.824577
F 49.919289 7.726359 4.824322
F 49.919288 15.453753 4.824322
F 53.534410 3.851048 7.604947
F 32.396292 5.370545 0.936472
F 32.396291 13.097937 0.936472
F 41.316459 5.370545 1.154475
F 41.316458 13.097938 1.154475
F 50.289038 5.467430 1.347716
F 50.289038 13.194823 1.347716
F 32.111403 5.165831 3.561965
F 32.111403 12.893224 3.561965
F 41.031599 5.165834 3.779967
F 41.031599 12.893227 3.779968
F 49.940294 5.176515 3.968412
F 49.940294 12.903909 3.968412
F 32.016434 7.727531 7.088547
F 32.016434 15.454925 7.088547
F 53.534411 1.300576 15.824577
F 40.936630 7.727529 7.306551
F 40.936630 15.454923 7.306551
F 53.534420 11.578408 19.467306
F 49.845320 7.715586 7.513610
F 49.845320 15.442979 7.513610
F 53.534519 11.579730 4.896443
F 34.341446 1.302136 3.616466
F 34.341446 9.029527 3.616466
F 34.341446 16.756922 3.616466
F 43.261813 1.302082 3.834515
F 43.261813 9.029473 3.834515
F 43.261813 16.756868 3.834515
F 34.246473 3.863835 7.143048
F 34.246473 11.591227 7.143048
F 43.166815 3.863873 7.361079
F 43.166815 11.591264 7.361079
F 34.316685 3.871268 4.432889
F 34.316685 11.598659 4.432889
F 43.237002 3.871304 4.650889
F 43.237003 11.598696 4.650889
F 34.626335 1.506848 0.990973
F 34.626335 9.234240 0.990973
F 34.626334 16.961635 0.990973
F 43.546497 1.506853 1.208972
F 43.546498 9.234244 1.208972
F 43.546496 16.961640 1.208972
F 36.546728 7.734963 4.487390
F 36.546728 15.462357 4.487389
F 53.534420 3.851017 19.467307
F 45.469080 7.736147 4.704648
F 45.469080 15.463542 4.704647
F 45.469080 0.008757 4.704648
F 27.626561 7.734963 4.269386
F 27.626561 15.462357 4.269385
F 27.200464 7.727390 21.538953
F 36.856374 5.370545 1.045475
F 36.856373 13.097938 1.045474
F 45.776601 5.370554 1.263786
F 45.776600 13.097946 1.263786
F 27.936210 5.370544 0.827470
F 27.936209 13.097937 0.827469
F 36.571486 5.165831 3.670967
F 36.571486 12.893224 3.670967
F 45.493494 5.164621 3.890059
F 45.493494 12.892014 3.890059
F 27.651319 5.165831 3.452963
F 27.651319 12.893224 3.452963
F 36.476516 7.727530 7.197549
F 36.476516 15.454924 7.197549
F 53.496371 1.272573 1.250867
F 45.398868 7.728799 7.416483
F 45.398868 15.456193 7.416484
F 45.398868 0.001408 7.416484
F 27.556351 7.727531 6.979545
F 27.556351 15.454924 6.979545
F 53.534423 16.755362 18.533105
F 29.697513 1.287898 10.668611
F 29.697513 9.015288 10.668611
F 29.697513 16.742684 10.668611
F 38.617682 1.287897 10.886616
F 38.617682 9.015287 10.886616
F 38.617682 16.742683 10.886616
F 47.544780 1.291389 11.102562
F 47.544780 9.018779 11.102562
F 47.544780 16.746175 11.102562
F 29.608504 3.863695 14.310170
F 29.608504 11.591086 14.310170
F 38.528672 3.863696 14.528175
F 38.528672 11.591087 14.528175
F 47.455779 3.860209 14.744110
F 47.455779 11.587600 14.744110
F 29.675264 3.863695 11.578943
F 29.675264 11.591086 11.578943
F 38.595432 3.863696 11.796947
F 38.595432 11.591087 11.796947
F 47.522429 3.860209 12.017356
F 47.522429 11.587600 12.017356
F 29.764245 1.287920 7.937989
F 29.764245 9.015310 7.937989
F 29.764245 16.742706 7.937988
F 38.684413 1.287919 8.155992
F 38.684413 9.015309 8.155992
F 38.684413 16.742705 8.155992
F 47.611420 1.291389 8.376427
F 47.611420 9.018780 8.376427
F 47.611420 16.746175 8.376427
F 31.905307 7.727390 11.633444
F 31.905307 15.454784 11.633444
F 53.534422 9.027966 18.533105
F 40.825503 7.727389 11.851451
F 40.825503 15.454782 11.851450
F 53.534422 1.300576 18.533105
F 49.732306 7.714712 12.080887
F 49.732306 15.442105 12.080887
F 36.120630 15.454784 21.756957
F 31.994285 5.151615 7.992490
F 31.994285 12.879008 7.992489
F 40.914480 5.151617 8.210496
F 40.914480 12.879009 8.210496
F 49.821475 5.164185 8.439674
F 49.821474 12.891577 8.439674
F 31.927553 5.151593 10.723111
F 31.927553 12.878986 10.723112
F 40.847749 5.151595 10.941115
F 40.847749 12.878987 10.941116
F 49.755151 5.164245 11.147028
F 49.755150 12.891639 11.147028
F 31.838547 7.727390 14.364671
F 31.838547 15.454784 14.364671
F 53.534414 16.755364 8.539100
F 40.758743 7.727389 14.582675
F 40.758743 15.454782 14.582675
F 53.534413 9.027968 8.539100
F 49.666120 7.714712 14.788605
F 49.666119 15.442106 14.788605
F 36.120630 7.727390 21.756957
F 34.157597 1.287898 10.777613
F 34.157597 9.015288 10.777613
F 34.157597 16.742684 10.777613
F 43.077938 1.287861 10.995642
F 43.077938 9.015252 10.995642
F 43.077938 16.742647 10.995642
F 34.068586 3.863695 14.419172
F 34.068586 11.591087 14.419172
F 42.988928 3.863731 14.637201
F 42.988928 11.591123 14.637201
F 34.135346 3.863695 11.687945
F 34.135346 11.591086 11.687945
F 43.055689 3.863731 11.905933
F 43.055689 11.591123 11.905933
F 34.224328 1.287920 8.046991
F 34.224328 9.015311 8.046991
F 34.224328 16.742706 8.046991
F 43.144672 1.287882 8.264978
F 43.144672 9.015273 8.264978
F 43.144672 16.742669 8.264978
F 36.365390 7.727390 11.742447
F 36.365390 15.454784 11.742446
F 53.534413 1.300577 8.539100
F 45.287759 7.728656 11.959619
F 45.287759 15.456050 11.959619
F 45.287759 0.001265 11.959619
F 27.445223 7.727391 11.524442
F 27.445223 15.454784 11.524442
F 53.534420 11.578408 12.181848
F 36.454367 5.151615 8.101492
F 36.454367 12.879008 8.101492
F 45.376745 5.150347 8.318667
F 45.376745 12.877739 8.318667
F 27.534202 5.151615 7.883488
F 27.534202 12.879007 7.883487
F 36.387636 5.151593 10.832114
F 36.387636 12.878985 10.832114
F 45.309964 5.150326 11.051056
F 45.309964 12.877719 11.051056
F 27.467470 5.151593 10.614110
F 27.467470 12.878985 10.614110
F 36.298630 7.727390 14.473673
F 36.298630 15.454784 14.473673
F 53.534420 3.851017 12.181848
F 45.220957 7.728656 14.692616
F 45.220957 15.456050 14.692616
F 45.220957 0.001265 14.692616
F 27.378464 7.727390 14.255669
F 27.378464 15.454784 14.255669
F 53.534410 11.578408 14.890376
F 29.519515 1.287898 17.951812
F 29.519515 9.015288 17.951812
F 29.519515 16.742683 17.951812
F 38.439685 1.287896 18.169817
F 38.439685 9.015287 18.169817
F 38.439685 16.742683 18.169817
F 47.366791 1.291384 18.385752
F 47.366791 9.018775 18.385752
F 47.366791 16.746170 18.385752
F 29.430504 3.863695 21.593454
F 29.430505 11.591086 21.593454
F 38.350672 3.863696 21.811458
F 38.350672 11.591087 21.811459
F 53.534519 3.852339 4.896444
F 51.296917 15.458076 0.273822
F 29.497264 3.863695 18.862223
F 29.497264 11.591086 18.862222
F 38.417433 3.863696 19.080226
F 38.417433 11.591087 19.080226
F 47.344430 3.860208 19.300636
F 47.344430 11.587600 19.300636
F 29.586256 1.287898 15.220580
F 29.586256 9.015288 15.220580
F 29.586256 16.742684 15.220580
F 38.506424 1.287896 15.438584
F 38.506424 9.015287 15.438584
F 38.506424 16.742682 15.438584
F 47.433421 1.291384 15.658994
F 47.433421 9.018775 15.658994
F 47.433421 16.746170 15.658994
F 31.727307 7.727390 18.916724
F 31.727307 15.454784 18.916724
F 53.534410 3.851017 14.890375
F 40.647504 7.727389 19.134730
F 40.647504 15.454782 19.134730
F 53.534422 16.755362 11.247645
F 49.554306 7.714712 19.364169
F 49.554306 15.442106 19.364169
F 53.534411 11.578439 7.604947
F 31.816295 5.151593 15.275082
F 31.816295 12.878986 15.275081
F 40.736491 5.151595 15.493088
F 40.736491 12.878987 15.493087
F 49.643294 5.164270 15.722527
F 49.643294 12.891663 15.722527
F 31.749555 5.151593 18.006313
F 31.749555 12.878986 18.006313
F 40.669752 5.151595 18.224316
F 40.669752 12.878987 18.224316
F 49.577130 5.164270 18.430247
F 49.577129 12.891663 18.430247
F 31.660547 7.727390 21.647955
F 31.660547 15.454784 21.647955
F 53.534422 9.027966 11.247645
F 27.556351 0.000140 6.979545
F 36.476516 0.000140 7.197549
F 53.534422 1.300576 11.247645
F 33.979599 1.287897 18.060814
F 33.979599 9.015288 18.060814
F 33.979599 16.742683 18.060815
F 42.899940 1.287861 18.278843
F 42.899940 9.015252 18.278843
F 42.899940 16.742647 18.278843
F 33.890586 3.863695 21.702456
F 33.890587 11.591087 21.702456
F 27.200464 15.454784 21.538953
F 51.296916 7.730683 0.273823
F 48.861283 3.676412 0.035562
F 48.861283 11.403803 0.035563
F 33.957347 3.863695 18.971225
F 33.957347 11.591086 18.971225
F 42.877690 3.863732 19.189213
F 42.877690 11.591123 19.189213
F 34.046338 1.287898 15.329583
F 34.046338 9.015288 15.329583
F 34.046338 16.742684 15.329583
F 42.966681 1.287861 15.547570
F 42.966681 9.015252 15.547571
F 42.966681 16.742648 15.547570
F 36.187390 7.727390 19.025726
F 36.187390 15.454784 19.025726
F 53.496371 16.727359 1.250866
F 45.109761 7.728656 19.242898
F 45.109761 15.456050 19.242898
F 45.109761 0.001265 19.242898
F 27.267224 7.727391 18.807722
F 27.267223 15.454784 18.807721
F 53.496371 8.999963 1.250867
F 36.276378 5.151593 15.384084
F 36.276378 12.878985 15.384083
F 45.198749 5.150327 15.601256
F 45.198749 12.877719 15.601256
F 27.356213 5.151593 15.166079
F 27.356212 12.878985 15.166079
F 36.209638 5.151593 18.115315
F 36.209638 12.878985 18.115315
F 45.131966 5.150327 18.334258
F 45.131966 12.877720 18.334258
F 27.289472 5.151593 17.897311
F 27.289472 12.878985 17.897311
F 51.296916 0.003292 0.273822
F 32.086645 0.007572 4.378388
F 41.006844 0.007568 4.596395
F 32.016434 0.000140 7.088547
F 40.936630 0.000137 7.306551
F 36.546728 0.007572 4.487390
F 27.626561 0.007572 4.269386
F 29.341516 1.287898 25.235096
F 29.341516 9.015288 25.235096
F 29.341516 16.742684 25.235097
F 38.261685 1.287897 25.453101
F 38.261685 9.015287 25.453101
F 38.261685 16.742683 25.453102
F 47.188791 1.291384 25.669036
F 47.188791 9.018775 25.669036
F 47.188791 16.746171 25.669037
F 29.252505 3.863695 28.876738
F 29.252505 11.591086 28.876738
F 38.172673 3.863696 29.094743
F 38.172673 11.591087 29.094743
F 47.099779 3.860209 29.310678
F 47.099779 11.587600 29.310678
F 29.319265 3.863695 26.145507
F 29.319265 11.591086 26.145507
F 38.239433 3.863696 26.363511
F 38.239433 11.591087 26.363510
F 47.166430 3.860208 26.583920
F 47.166430 11.587600 26.583920
F 29.408256 1.287898 22.503865
F 29.408256 9.015288 22.503865
F 29.408256 16.742684 22.503865
F 38.328424 1.287897 22.721869
F 38.328424 9.015287 22.721869
F 38.328424 16.742682 22.721868
F 47.255421 1.291384 22.942278
F 47.255421 9.018775 22.942278
F 47.255421 16.746170 22.942278
F 31.549308 7.727390 26.200008
F 31.549308 15.454784 26.200008
F 53.534411 9.027966 23.110036
F 40.469504 7.727389 26.418014
F 40.469504 15.454782 26.418014
F 35.586631 15.454784 43.606808
F 49.376306 7.714713 26.647453
F 49.376306 15.442106 26.647453
F 53.534422 16.755362 25.818564
F 31.638296 5.151593 22.558366
F 31.638296 12.878986 22.558366
F 40.558491 5.151595 22.776372
F 40.558491 12.878987 22.776372
F 49.465294 5.164270 23.005811
F 49.465294 12.891663 23.005811
F 31.571556 5.151593 25.289597
F 31.571556 12.878986 25.289598
F 40.491752 5.151595 25.507601
F 40.491752 12.878987 25.507601
F 49.399130 5.164270 25.713531
F 49.399129 12.891663 25.713531
F 31.482548 7.727390 28.931239
F 31.482548 15.454784 28.931239
F 35.586631 7.727390 43.606808
F 40.402744 7.727388 29.149242
F 40.402744 15.454782 29.149243
F 53.534411 1.300576 23.110036
F 49.310120 7.714712 29.355173
F 49.310120 15.442106 29.355173
F 53.534422 9.027966 25.818564
F 33.801599 1.287897 25.344098
F 33.801599 9.015288 25.344098
F 33.801599 16.742684 25.344099
F 42.721940 1.287861 25.562128
F 42.721941 9.015252 25.562128
F 42.721940 16.742647 25.562127
F 33.712587 3.863695 28.985740
F 33.712587 11.591087 28.985740
F 42.632929 3.863732 29.203769
F 42.632929 11.591123 29.203769
F 33.779347 3.863695 26.254509
F 33.779347 11.591086 26.254509
F 42.699690 3.863732 26.472497
F 42.699690 11.591123 26.472497
F 33.868338 1.287898 22.612867
F 33.868338 9.015288 22.612867
F 33.868338 16.742684 22.612867
F 42.788681 1.287861 22.830855
F 42.788681 9.015252 22.830855
F 42.788681 16.742648 22.830854
F 36.009391 7.727390 26.309010
F 36.009391 15.454784 26.309010
F 53.534420 11.578408 26.752766
F 44.931761 7.728656 26.526183
F 44.931761 15.456050 26.526182
F 44.931761 0.001265 26.526182
F 27.089224 7.727391 26.091006
F 27.089224 15.454784 26.091006
F 53.534410 11.578408 22.175834
F 36.098378 5.151592 22.667368
F 36.098378 12.878985 22.667368
F 45.020749 5.150327 22.884540
F 45.020749 12.877720 22.884540
F 27.178213 5.151593 22.449364
F 27.178213 12.878985 22.449364
F 36.031639 5.151593 25.398599
F 36.031639 12.878985 25.398600
F 44.953966 5.150327 25.617542
F 44.953966 12.877720 25.617542
F 27.111473 5.151592 25.180595
F 27.111473 12.878985 25.180596
F 35.942630 7.727390 29.040241
F 35.942630 15.454784 29.040241
F 53.534410 3.851017 22.175835
F 44.864957 7.728656 29.259184
F 44.864957 15.456050 29.259184
F 44.864957 0.001265 29.259184
F 27.022465 7.727391 28.822237
F 27.022465 15.454784 28.822237
F 53.534420 3.851017 26.752766
F 29.163516 1.287898 32.518380
F 29.163516 9.015288 32.518380
F 29.163516 16.742684 32.518380
F 38.083685 1.287897 32.736384
F 38.083685 9.015287 32.736384
F 38.083685 16.742683 32.736385
F 47.010783 1.291381 32.952291
F 47.010783 9.018772 32.952291
F 47.010783 16.746167 32.952292
F 29.074505 3.863695 36.160021
F 29.074505 11.591086 36.160021
F 37.994673 3.863696 36.378026
F 37.994673 11.591087 36.378026
F 46.919926 3.859307 36.592695
F 46.919926 11.586698 36.592696
F 29.141265 3.863695 33.428790
F 29.141265 11.591086 33.428790
F 38.061434 3.863696 33.646794
F 38.061434 11.591087 33.646793
F 46.988349 3.860148 33.867021
F 46.988349 11.587539 33.867021
F 29.230257 1.287898 29.787148
F 29.230257 9.015288 29.787149
F 29.230257 16.742684 29.787149
F 38.150425 1.287897 30.005152
F 38.150425 9.015287 30.005152
F 38.150425 16.742682 30.005152
F 47.077421 1.291384 30.225559
F 47.077421 9.018775 30.225559
F 47.077421 16.746170 30.225559
F 31.371308 7.727391 33.483291
F 31.371308 15.454784 33.483291
F 53.534410 11.578408 29.461293
F 40.291505 7.727388 33.701297
F 40.291505 15.454782 33.701297
F 53.534409 3.851017 29.461293
F 49.198296 7.714821 33.930493
F 49.198295 15.442215 33.930492
F 53.534422 1.300576 25.818564
F 31.460296 5.151593 29.841650
F 31.460296 12.878986 29.841650
F 40.380492 5.151595 30.059656
F 40.380492 12.878987 30.059655
F 49.287295 5.164270 30.289097
F 49.287294 12.891663 30.289096
F 31.393556 5.151593 32.572881
F 31.393556 12.878985 32.572881
F 40.313753 5.151595 32.790884
F 40.313753 12.878987 32.790884
F 49.221126 5.164271 32.996834
F 49.221125 12.891664 32.996834
F 31.304548 7.727390 36.214522
F 31.304548 15.454784 36.214522
F 53.534402 16.755365 30.395503
F 40.224744 7.727388 36.432524
F 40.224744 15.454782 36.432525
F 53.534402 9.027969 30.395503
F 49.131958 7.717088 36.637171
F 49.131958 15.444481 36.637171
F 45.042957 0.001265 21.975900
F 33.623600 1.287897 32.627382
F 33.623600 9.015288 32.627382
F 33.623600 16.742684 32.627382
F 42.543941 1.287861 32.845411
F 42.543941 9.015252 32.845411
F 42.543941 16.742647 32.845411
F 33.534587 3.863695 36.269023
F 33.534587 11.591086 36.269023
F 42.454883 3.863718 36.487020
F 42.454883 11.591110 36.487020
F 33.601348 3.863695 33.537792
F 33.601348 11.591086 33.537792
F 42.521689 3.863731 33.755777
F 42.521689 11.591123 33.755777
F 33.690339 1.287898 29.896150
F 33.690339 9.015288 29.896150
F 33.690339 16.742684 29.896151
F 42.610681 1.287861 30.114139
F 42.610681 9.015252 30.114139
F 42.610681 16.742648 30.114138
F 35.831391 7.727390 33.592293
F 35.831391 15.454784 33.592293
F 53.534402 1.300579 30.395503
F 44.753772 7.728661 33.809452
F 44.753772 15.456055 33.809452
F 44.753772 0.001271 33.809452
F 26.911224 7.727391 33.374289
F 26.911224 15.454784 33.374289
F 53.534337 11.578773 34.037773
F 35.920379 5.151593 29.950652
F 35.920379 12.878985 29.950652
F 44.842749 5.150327 30.167823
F 44.842749 12.877720 30.167823
F 27.000213 5.151593 29.732647
F 27.000213 12.878985 29.732647
F 35.853639 5.151593 32.681883
F 35.853639 12.878985 32.681883
F 44.775961 5.150330 32.900813
F 44.775961 12.877723 32.900813
F 26.933473 5.151593 32.463879
F 26.933473 12.878985 32.463879
F 35.764630 7.727390 36.323524
F 35.764630 15.454784 36.323524
F 53.534337 3.851382 34.037773
F 44.686991 7.728665 36.542362
F 44.686990 15.456059 36.542362
F 44.686991 0.001274 36.542362
F 26.844465 7.727391 36.105520
F 26.844465 15.454784 36.105520
F 53.534612 11.581753 36.745415
F 28.985517 1.287897 39.801663
F 28.985517 9.015288 39.801663
F 28.985517 16.742683 39.801663
F 37.905682 1.287897 40.019667
F 37.905682 9.015288 40.019667
F 37.905681 16.742683 40.019667
F 46.812874 1.290035 40.237682
F 46.812874 9.017425 40.237682
F 46.812875 16.744821 40.237681
F 28.896506 3.863695 43.443305
F 28.896506 11.591086 43.443305
F 37.816670 3.863695 43.661309
F 37.816670 11.591087 43.661310
F 47.277779 3.860209 22.027394
F 47.277779 11.587600 22.027394
F 28.963265 3.863695 40.712074
F 28.963265 11.591086 40.712074
F 37.883430 3.863695 40.930078
F 37.883430 11.591087 40.930078
F 46.793129 3.862528 41.147695
F 46.793129 11.589920 41.147695
F 29.052257 1.287898 37.070432
F 29.052257 9.015288 37.070431
F 29.052256 16.742684 37.070431
F 37.972425 1.287897 37.288435
F 37.972425 9.015287 37.288435
F 37.972425 16.742682 37.288435
F 46.899131 1.291263 37.510289
F 46.899131 9.018654 37.510289
F 46.899131 16.746049 37.510288
F 31.193308 7.727390 40.766575
F 31.193308 15.454784 40.766575
F 53.534611 3.854363 36.745415
F 40.113456 7.727392 40.984577
F 40.113456 15.454785 40.984577
F 53.534438 16.755397 33.104095
F 48.945700 7.677021 41.230017
F 48.945700 15.404415 41.230016
F 45.042957 15.456050 21.975900
F 31.282296 5.151593 37.124933
F 31.282296 12.878986 37.124932
F 40.202489 5.151595 37.342940
F 40.202489 12.878987 37.342939
F 49.099320 5.170598 37.560826
F 49.099320 12.897991 37.560826
F 31.215556 5.151593 39.856164
F 31.215556 12.878985 39.856164
F 40.135709 5.151592 40.074170
F 40.135709 12.878984 40.074170
F 48.980170 5.191103 40.246898
F 48.980170 12.918496 40.246898
F 31.126549 7.727390 43.497806
F 31.126549 15.454784 43.497806
F 53.534438 9.028001 33.104095
F 40.580743 7.727389 21.865958
F 40.580743 15.454782 21.865958
F 53.534438 1.300611 33.104094
F 49.488120 7.714712 22.071889
F 49.488120 15.442106 22.071889
F 45.042957 7.728656 21.975899
F 33.445600 1.287897 39.910665
F 33.445600 9.015288 39.910665
F 33.445600 16.742683 39.910665
F 42.365457 1.288003 40.128589
F 42.365457 9.015394 40.128589
F 42.365457 16.742789 40.128589
F 51.033383 1.317469 40.313073
F 51.033383 9.044860 40.313073
F 51.033383 16.772256 40.313074
F 33.356588 3.863695 43.552307
F 33.356588 11.591086 43.552307
F 42.810928 3.863732 21.920485
F 42.810928 11.591123 21.920485
F 33.423348 3.863695 40.821076
F 33.423348 11.591086 40.821076
F 42.343277 3.863612 41.039110
F 42.343277 11.591003 41.039110
F 51.026753 3.843435 41.269176
F 51.026753 11.570826 41.269176
F 33.512339 1.287898 37.179434
F 33.512339 9.015288 37.179434
F 33.512339 16.742684 37.179434
F 42.432685 1.287857 37.397416
F 42.432685 9.015248 37.397416
F 42.432685 16.742643 37.397416
F 35.653391 7.727390 40.875577
F 35.653391 15.454784 40.875577
F 53.534412 16.755362 23.110036
F 44.570689 7.727080 41.093628
F 44.570690 15.454474 41.093628
F 44.593493 12.879191 40.182718
F 35.742379 5.151592 37.233935
F 35.742379 12.878985 37.233934
F 44.664442 5.150374 37.450865
F 44.664442 12.877767 37.450865
F 26.822213 5.151593 37.015930
F 26.822214 12.878985 37.015930
F 35.675639 5.151593 39.965166
F 35.675639 12.878985 39.965166
F 44.593493 5.151798 40.182718
F 40.113456 0.000001 40.984577
F 28.807517 1.287897 47.084947
F 28.807517 9.015288 47.084947
F 28.807517 16.742683 47.084948
F 37.727683 1.287897 47.302952
F 37.727683 9.015288 47.302952
F 37.727683 16.742683 47.302952
F 46.641376 1.288119 47.520976
F 46.641376 9.015509 47.520976
F 46.641376 16.742905 47.520975
F 28.718506 3.863695 50.726589
F 28.718506 11.591086 50.726589
F 37.638671 3.863695 50.944593
F 37.638671 11.591087 50.944594
F 46.554909 3.863999 51.162974
F 46.554909 11.591390 51.162974
F 28.785265 3.863695 47.995358
F 28.785265 11.591086 47.995358
F 37.705431 3.863695 48.213363
F 37.705431 11.591087 48.213362
F 46.619457 3.863215 48.431572
F 46.619457 11.590606 48.431572
F 28.874257 1.287898 44.353716
F 28.874257 9.015288 44.353716
F 28.874257 16.742684 44.353716
F 37.794422 1.287897 44.571720
F 37.794422 9.015288 44.571720
F 37.794422 16.742683 44.571720
F 46.705560 1.289073 44.790267
F 46.705560 9.016463 44.790267
F 46.705560 16.743859 44.790266
F 31.015309 7.727390 48.049859
F 31.015309 15.454784 48.049859
F 44.128267 12.878929 59.301758
F 39.935468 7.727392 48.267863
F 39.935468 15.454785 48.267862
F 35.119393 15.454784 62.725428
F 48.798015 7.692463 48.511872
F 48.798015 15.419857 48.511871
F 44.128267 5.151537 59.301758
F 31.104297 5.151593 44.408217
F 31.104297 12.878986 44.408217
F 40.024450 5.151591 44.626220
F 40.024450 12.878984 44.626220
F 48.872149 5.192417 44.874397
F 48.872149 12.919810 44.874397
F 31.037557 5.151593 47.139448
F 31.037557 12.878985 47.139449
F 39.957717 5.151591 47.357454
F 39.957717 12.878984 47.357454
F 48.824415 5.184887 47.555856
F 48.824415 12.912280 47.555856
F 30.948549 7.727390 50.781090
F 30.948549 15.454784 50.781090
F 35.119393 7.727390 62.725429
F 39.868711 7.727392 50.999095
F 39.868711 15.454786 50.999096
F 53.533798 11.600107 63.164110
F 48.749604 7.700109 51.201190
F 48.749604 15.427503 51.201191
F 35.208380 12.878986 59.083786
F 33.267600 1.287897 47.193950
F 33.267600 9.015288 47.193950
F 33.267601 16.742684 47.193950
F 42.187621 1.287955 47.411913
F 42.187621 9.015346 47.411913
F 42.187621 16.742741 47.411913
F 50.937421 1.302440 47.617524
F 50.937421 9.029830 47.617525
F 50.937420 16.757226 47.617525
F 33.178588 3.863695 50.835591
F 33.178588 11.591087 50.835591
F 42.098664 3.863653 51.053566
F 42.098664 11.591045 51.053566
F 50.886937 3.854856 51.263478
F 50.886937 11.582247 51.263478
F 33.245348 3.863695 48.104361
F 33.245348 11.591086 48.104360
F 42.165382 3.863642 48.322401
F 42.165382 11.591034 48.322401
F 50.926576 3.852130 48.548443
F 50.926576 11.579521 48.548443
F 33.334340 1.287898 44.462718
F 33.334340 9.015288 44.462718
F 33.334340 16.742684 44.462718
F 42.254305 1.287970 44.680771
F 42.254305 9.015361 44.680771
F 42.254305 16.742756 44.680771
F 50.976499 1.304758 44.909561
F 50.976499 9.032148 44.909561
F 50.976498 16.759544 44.909561
F 35.475392 7.727390 48.158862
F 35.475392 15.454784 48.158861
F 53.533798 3.872716 63.164110
F 44.394031 7.727281 48.376927
F 44.394032 15.454675 48.376927
F 41.898493 16.742703 59.247304
F 35.564379 5.151593 44.517219
F 35.564379 12.878986 44.517219
F 44.482437 5.151784 44.735318
F 44.482437 12.879177 44.735318
F 35.497640 5.151593 47.248450
F 35.497640 12.878985 47.248451
F 44.416428 5.151676 47.466373
F 44.416428 12.879069 47.466374
F 35.408631 7.727390 50.890092
F 35.408631 15.454784 50.890092
F 41.898493 9.015308 59.247304
F 44.327897 7.727371 51.108069
F 44.327897 15.454764 51.108070
F 41.898493 1.287917 59.247304
F 28.629517 1.287897 54.368231
F 28.629517 9.015288 54.368231
F 28.629517 16.742683 54.368231
F 37.549683 1.287897 54.586235
F 37.549683 9.015288 54.586235
F 37.549683 16.742683 54.586235
F 46.468111 1.287203 54.804865
F 46.468111 9.014593 54.804865
F 46.468111 16.741989 54.804864
F 28.540506 3.863695 58.009872
F 28.540507 11.591086 58.009872
F 37.460671 3.863695 58.227877
F 37.460671 11.591087 58.227877
F 46.380902 3.864657 58.446674
F 46.380902 11.592048 58.446674
F 28.607266 3.863695 55.278642
F 28.607266 11.591086 55.278641
F 37.527432 3.863695 55.496646
F 37.527432 11.591087 55.496646
F 46.446221 3.864211 55.714265
F 46.446221 11.591602 55.714264
F 28.696257 1.287898 51.637000
F 28.696257 9.015288 51.637000
F 28.696257 16.742684 51.637000
F 37.616423 1.287897 51.855004
F 37.616423 9.015288 51.855004
F 37.616423 16.742683 51.855003
F 46.533028 1.287807 52.072871
F 46.533028 9.015198 52.072871
F 46.533029 16.742593 52.072870
F 30.837309 7.727390 55.333143
F 30.837309 15.454784 55.333142
F 44.504836 15.454617 43.824650
F 39.757474 7.727392 55.551146
F 39.757474 15.454785 55.551146
F 50.772254 16.738023 59.463893
F 48.648062 7.704382 55.786552
F 48.648062 15.431776 55.786552
F 35.208380 5.151593 59.083786
F 30.926297 5.151593 51.691501
F 30.926297 12.878986 51.691501
F 39.846459 5.151591 51.909504
F 39.846459 12.878984 51.909504
F 48.723403 5.180538 52.149199
F 48.723404 12.907931 52.149199
F 30.859557 5.151593 54.422732
F 30.859557 12.878985 54.422732
F 39.779723 5.151592 54.640737
F 39.779723 12.878984 54.640737
F 48.673969 5.172993 54.846478
F 48.673969 12.900386 54.846478
F 30.770549 7.727390 58.064373
F 30.770549 15.454784 58.064374
F 50.772254 9.010626 59.463893
F 39.690716 7.727392 58.282378
F 39.690716 15.454786 58.282379
F 50.772254 1.283236 59.463893
F 48.596948 7.711436 58.491485
F 48.596948 15.438829 58.491486
F 44.039528 0.000085 62.943384
F 33.089600 1.287897 54.477233
F 33.089600 9.015288 54.477233
F 33.089601 16.742684 54.477233
F 42.009717 1.287928 54.695216
F 42.009718 9.015319 54.695216
F 42.009717 16.742714 54.695217
F 50.835810 1.290984 54.909443
F 50.835810 9.018375 54.909443
F 50.835810 16.745771 54.909443
F 33.000588 3.863695 58.118874
F 33.000589 11.591087 58.118874
F 41.920736 3.863674 58.336864
F 41.920736 11.591065 58.336864
F 50.783658 3.866091 58.555242
F 50.783657 11.593482 58.555241
F 33.067348 3.863695 55.387644
F 33.067348 11.591086 55.387643
F 41.987473 3.863667 55.605668
F 41.987473 11.591059 55.605668
F 50.824629 3.863173 55.825277
F 50.824629 11.590564 55.825276
F 33.156340 1.287898 51.746002
F 33.156340 9.015288 51.746002
F 33.156340 16.742684 51.746002
F 42.076425 1.287936 51.964033
F 42.076425 9.015327 51.964033
F 42.076425 16.742722 51.964033
F 50.875912 1.293937 52.186870
F 50.875912 9.021328 52.186870
F 50.875912 16.748724 52.186870
F 35.297392 7.727390 55.442145
F 35.297392 15.454784 55.442144
F 44.504836 7.727223 43.824650
F 44.216949 7.727405 55.660140
F 44.216949 15.454799 55.660140
F 44.216949 0.000015 55.660140
F 35.386379 5.151592 51.800503
F 35.386379 12.878985 51.800503
F 44.305522 5.151632 52.018529
F 44.305522 12.879025 52.018529
F 35.319640 5.151593 54.531734
F 35.319640 12.878985 54.531734
F 44.239297 5.151563 54.749752
F 44.239297 12.878956 54.749752
F 35.230632 7.727390 58.173375
F 35.230632 15.454784 58.173376
F 35.052632 15.454784 65.456660
F 44.150595 7.727457 58.391424
F 44.150595 15.454851 58.391424
F 44.150595 0.000066 58.391424
F 28.451518 1.287897 61.651514
F 28.451518 9.015288 61.651514
F 28.451518 16.742683 61.651515
F 37.371684 1.287897 61.869518
F 37.371684 9.015288 61.869518
F 37.371684 16.742683 61.869519
F 46.293321 1.286773 62.088418
F 46.293321 9.014163 62.088419
F 46.293321 16.741559 62.088419
F 28.362507 3.863695 65.293156
F 28.362507 11.591086 65.293156
F 37.282672 3.863695 65.511161
F 37.282672 11.591087 65.511161
F 46.727573 3.862864 43.878656
F 46.727573 11.590255 43.878656
F 28.429266 3.863695 62.561925
F 28.429266 11.591086 62.561925
F 37.349433 3.863695 62.779930
F 37.349433 11.591087 62.779929
F 46.271354 3.864702 62.997278
F 46.271354 11.592093 62.997278
F 28.518258 1.287898 58.920283
F 28.518258 9.015288 58.920283
F 28.518258 16.742684 58.920283
F 37.438423 1.287897 59.138287
F 37.438423 9.015288 59.138287
F 37.438423 16.742683 59.138287
F 46.358984 1.287083 59.355739
F 46.358984 9.014474 59.355739
F 46.358984 16.741869 59.355738
F 30.659310 7.727391 62.616426
F 30.659310 15.454784 62.616426
F 35.052632 7.727390 65.456660
F 39.579478 7.727392 62.834430
F 39.579478 15.454785 62.834430
F 44.061834 12.878892 62.033088
F 48.493129 7.714910 63.062181
F 48.493129 15.442304 63.062181
F 44.039528 15.454870 62.943384
F 30.748298 5.151593 58.974784
F 30.748298 12.878986 58.974784
F 39.668464 5.151592 59.192787
F 39.668464 12.878984 59.192787
F 48.571457 5.169010 59.424139
F 48.571457 12.896403 59.424138
F 30.681558 5.151593 61.706015
F 30.681558 12.878985 61.706016
F 39.601726 5.151592 61.924020
F 39.601726 12.878984 61.924020
F 48.518101 5.162817 62.136022
F 48.518101 12.890210 62.136022
F 30.592550 7.727390 65.347657
F 30.592550 15.454784 65.347658
F 44.061834 5.151499 62.033088
F 40.046703 7.727392 43.715811
F 39.512718 7.727391 65.565662
F 40.046703 15.454786 43.715812
F 39.512718 15.454785 65.565663
F 35.141641 12.878985 61.815018
F 35.141641 5.151593 61.815018
F 48.898632 7.687906 43.908362
F 48.898632 15.415299 43.908362
F 44.039528 7.727476 62.943384
F 32.911601 1.287897 61.760516
F 32.911601 9.015288 61.760516
F 32.911601 16.742684 61.760517
F 41.831770 1.287913 61.978511
F 41.831771 9.015304 61.978511
F 41.831771 16.742699 61.978511
F 50.729918 1.280604 62.200656
F 50.729918 9.007994 62.200656
F 50.729918 16.735390 62.200656
F 32.822589 3.863695 65.402158
F 32.822589 11.591087 65.402159
F 42.276541 3.863618 43.770253
F 42.276541 11.591010 43.770253
F 50.987164 3.843842 43.970877
F 50.987164 11.571232 43.970877
F 32.889349 3.863695 62.670928
F 32.889349 11.591086 62.670927
F 41.809523 3.863681 62.888943
F 41.809523 11.591073 62.888942
F 50.718123 3.872907 63.102925
F 50.718123 11.600299 63.102925
F 32.978340 1.287898 59.029285
F 32.978341 9.015288 59.029285
F 32.978341 16.742684 59.029285
F 39.512718 0.000000 65.565662
F 40.046703 0.000001 43.715811
F 39.579478 0.000000 62.834430
F 39.690716 0.000000 58.282379
F 39.757474 0.000001 55.551146
F 39.868711 0.000001 50.999095
F 39.935468 0.000001 48.267862
F 28.273518 1.287897 68.934799
F 28.273518 9.015288 68.934799
F 28.273518 16.742683 68.934799
F 37.193685 1.287897 69.152803
F 37.193685 9.015288 69.152803
F 37.193685 16.742683 69.152804
F 46.117080 1.286654 69.371799
F 46.117080 9.014044 69.371799
F 46.117080 16.741440 69.371799
F 28.184507 3.863695 72.576440
F 28.184507 11.591086 72.576441
F 37.104672 3.863695 72.794445
F 37.104672 11.591087 72.794445
F 46.028727 3.865015 73.013514
F 46.028727 11.592406 73.013515
F 28.251266 3.863695 69.845210
F 28.251266 11.591086 69.845210
F 37.171433 3.863695 70.063214
F 37.171433 11.591087 70.063214
F 46.094992 3.864862 70.280497
F 46.094992 11.592253 70.280496
F 28.340258 1.287898 66.203567
F 28.340258 9.015288 66.203567
F 28.340258 16.742684 66.203567
F 37.260424 1.287897 66.421571
F 37.260424 9.015288 66.421571
F 37.260424 16.742683 66.421572
F 46.183330 1.286781 66.638870
F 46.183330 9.014171 66.638870
F 46.183330 16.741567 66.638869
F 30.481310 7.727391 69.899710
F 30.481310 15.454784 69.899710
F 53.392463 16.720024 81.366547
F 39.401480 7.727391 70.117714
F 39.401480 15.454785 70.117714
F 53.392463 8.992628 81.366547
F 48.330211 7.722164 70.340475
F 48.330211 15.449558 70.340475
F 53.422574 8.994540 76.839313
F 30.570298 5.151593 66.258069
F 30.570298 12.878986 66.258068
F 39.490466 5.151592 66.476072
F 39.490467 12.878984 66.476071
F 48.412708 5.159995 66.700848
F 48.412709 12.887388 66.700848
F 30.503558 5.151593 68.989300
F 30.503558 12.878985 68.989300
F 39.423728 5.151592 69.207305
F 39.423728 12.878984 69.207305
F 48.354015 5.156086 69.423397
F 48.354015 12.883479 69.423397
F 30.414550 7.727390 72.630941
F 30.414550 15.454784 72.630942
F 53.392463 1.265238 81.366547
F 39.334720 7.727391 72.848947
F 39.334720 15.454785 72.848947
F 53.365701 11.610649 85.017723
F 48.270569 7.725536 73.067065
F 48.270569 15.452929 73.067066
F 53.422574 1.267149 76.839313
F 32.733601 1.287897 69.043801
F 32.733601 9.015288 69.043801
F 32.733601 16.742683 69.043801
F 41.653795 1.287906 69.261800
F 41.653795 9.015297 69.261800
F 41.653795 16.742692 69.261800
F 50.613688 1.273343 69.489720
F 50.613688 9.000734 69.489720
F 50.613688 16.728130 69.489720
F 32.644589 3.863695 72.685442
F 32.644589 11.591087 72.685443
F 41.564793 3.863690 72.903444
F 41.564793 11.591081 72.903445
F 50.549782 3.880644 73.133548
F 50.549782 11.608034 73.133548
F 32.711349 3.863695 69.954212
F 32.711349 11.591086 69.954212
F 41.631545 3.863688 70.172223
F 41.631545 11.591079 70.172223
F 50.600147 3.879461 70.382720
F 50.600147 11.606852 70.382720
F 32.800341 1.287898 66.312569
F 32.800341 9.015288 66.312569
F 32.800341 16.742684 66.312569
F 41.720528 1.287908 66.530582
F 41.720528 9.015298 66.530582
F 41.720528 16.742694 66.530582
F 50.661194 1.274954 66.742491
F 50.661194 9.002344 66.742491
F 50.661193 16.729741 66.742491
F 34.941393 7.727390 70.008713
F 34.941393 15.454784 70.008713
F 53.365701 3.883258 85.017723
F 43.861827 7.727509 70.226650
F 43.861827 15.454903 70.226649
F 43.861827 0.000118 70.226650
F 35.030380 5.151592 66.367071
F 35.030380 12.878985 66.367071
F 43.950695 5.151487 66.585014
F 43.950695 12.878879 66.585014
F 34.963641 5.151593 69.098302
F 34.963641 12.878985 69.098302
F 43.884101 5.151470 69.316397
F 43.884101 12.878863 69.316397
F 34.874632 7.727390 72.739944
F 34.874632 15.454784 72.739944
F 53.509674 11.602737 65.906776
F 43.795231 7.727531 72.958057
F 43.795231 15.454925 72.958057
F 43.795231 0.000140 72.958057
F 28.095519 1.287897 76.218082
F 28.095519 9.015288 76.218082
F 28.095519 16.742684 76.218083
F 37.015685 1.287897 76.436086
F 37.015685 9.015288 76.436086
F 37.015685 16.742683 76.436087
F 45.940886 1.286445 76.655208
F 45.940886 9.013836 76.655208
F 45.940886 16.741232 76.655208
F 28.006507 3.863695 79.859723
F 28.006507 11.591086 79.859723
F 36.926673 3.863695 80.077728
F 36.926673 11.591087 80.077728
F 45.852265 3.865109 80.296797
F 45.852265 11.592500 80.296798
F 28.073267 3.863695 77.128493
F 28.073267 11.591086 77.128492
F 36.993433 3.863695 77.346497
F 36.993433 11.591087 77.346497
F 45.918896 3.865051 77.563726
F 45.918896 11.592443 77.563726
F 28.162259 1.287898 73.486851
F 28.162259 9.015288 73.486851
F 28.162259 16.742684 73.486851
F 37.082424 1.287897 73.704855
F 37.082424 9.015288 73.704855
F 37.082424 16.742683 73.704855
F 46.006734 1.286664 73.922098
F 46.006734 9.014055 73.922098
F 46.006734 16.741450 73.922098
F 30.303311 7.727391 77.182994
F 30.303311 15.454784 77.182994
F 53.509673 3.875347 65.906776
F 39.223482 7.727391 77.400998
F 39.223482 15.454785 77.400997
F 53.374933 16.724620 84.123495
F 48.166571 7.728660 77.619581
F 48.166571 15.456054 77.619581
F 53.501696 16.729933 66.803361
F 30.392298 5.151593 73.541352
F 30.392298 12.878986 73.541352
F 39.312468 5.151592 73.759356
F 39.312468 12.878984 73.759355
F 48.246616 5.154289 73.980780
F 48.246616 12.881681 73.980780
F 30.325559 5.151593 76.272583
F 30.325559 12.878985 76.272584
F 39.245730 5.151592 76.490588
F 39.245730 12.878984 76.490588
F 48.190890 5.149272 76.711980
F 48.190890 12.876665 76.711980
F 30.236551 7.727390 79.914225
F 30.236550 15.454784 79.914225
F 53.374933 8.997224 84.123494
F 39.156721 7.727391 80.132230
F 39.156721 15.454785 80.132230
F 53.374933 1.269833 84.123494
F 48.105873 7.731843 80.354569
F 48.105873 15.459237 80.354569
F 53.501696 9.002537 66.803361
F 32.555602 1.287897 76.327084
F 32.555602 9.015288 76.327084
F 32.555602 16.742684 76.327085
F 41.475822 1.287898 76.545089
F 41.475823 9.015289 76.545090
F 41.475823 16.742684 76.545090
F 50.493830 1.267363 76.778523
F 50.493830 8.994754 76.778523
F 50.493830 16.722150 76.778523
F 32.466590 3.863695 79.968726
F 32.466590 11.591087 79.968726
F 41.386815 3.863697 80.186732
F 41.386815 11.591088 80.186732
F 50.428773 3.885299 80.421740
F 50.428772 11.612690 80.421740
F 32.533350 3.863695 77.237495
F 32.533350 11.591086 77.237495
F 41.453574 3.863696 77.455501
F 41.453575 11.591087 77.455501
F 50.482344 3.885740 77.663276
F 50.482344 11.613131 77.663276
F 32.622341 1.287898 73.595853
F 32.622341 9.015288 73.595853
F 32.622341 16.742684 73.595853
F 41.542550 1.287901 73.813862
F 41.542550 9.015292 73.813862
F 41.542550 16.742688 73.813861
F 50.536160 1.269654 74.023366
F 50.536160 8.997044 74.023366
F 50.536159 16.724440 74.023366
F 34.763394 7.727390 77.291996
F 34.763394 15.454784 77.291996
F 53.448705 16.724597 74.084119
F 43.684136 7.727545 77.509913
F 43.684136 15.454939 77.509913
F 43.684136 0.000154 77.509913
F 34.852380 5.151593 73.650355
F 34.852380 12.878986 73.650354
F 43.772929 5.151461 73.868284
F 43.772929 12.878853 73.868284
F 34.785641 5.151593 76.381586
F 34.785641 12.878985 76.381586
F 43.706427 5.151432 76.599713
F 43.706428 12.878825 76.599714
F 34.696633 7.727390 80.023227
F 34.696633 15.454784 80.023227
F 53.448705 8.997201 74.084119
F 43.617452 7.727543 80.241344
F 43.617452 15.454936 80.241344
F 43.617452 0.000152 80.241344
F 27.917519 1.287897 83.501366
F 27.917519 9.015288 83.501366
F 27.917519 16.742683 83.501366
F 36.837686 1.287897 83.719370
F 36.837686 9.015288 83.719370
F 36.837685 16.742683 83.719370
F 45.762614 1.286695 83.938271
F 45.762614 9.014086 83.938272
F 45.762614 16.741481 83.938272
F 27.828508 3.863695 87.143007
F 27.828508 11.591086 87.143008
F 36.748673 3.863695 87.361012
F 36.748673 11.591087 87.361012
F 46.205346 3.864903 65.730111
F 46.205346 11.592294 65.730111
F 27.895267 3.863695 84.411776
F 27.895267 11.591086 84.411776
F 36.815434 3.863695 84.629781
F 36.815434 11.591087 84.629780
F 45.740341 3.864910 84.847082
F 45.740341 11.592301 84.847082
F 27.984259 1.287898 80.770134
F 27.984259 9.015288 80.770134
F 27.984259 16.742684 80.770134
F 36.904425 1.287897 80.988138
F 36.904425 9.015288 80.988138
F 36.904425 16.742683 80.988138
F 45.830145 1.286529 81.205362
F 45.830145 9.013920 81.205362
F 45.830145 16.741315 81.205362
F 30.125311 7.727390 84.466277
F 30.125311 15.454784 84.466277
F 53.448705 1.269811 74.084119
F 39.045482 7.727391 84.684282
F 39.045481 15.454785 84.684281
F 53.413532 11.612967 77.723729
F 47.992196 7.731419 84.899673
F 47.992196 15.458813 84.899673
F 53.501696 1.275146 66.803361
F 30.214299 5.151593 80.824635
F 30.214299 12.878986 80.824635
F 39.134470 5.151592 81.042639
F 39.134470 12.878984 81.042639
F 48.082416 5.147859 81.258883
F 48.082416 12.875252 81.258882
F 30.147559 5.151593 83.555867
F 30.147559 12.878985 83.555867
F 39.067730 5.151592 83.773872
F 39.067730 12.878984 83.773872
F 48.014939 5.147078 83.995203
F 48.014939 12.874471 83.995203
F 30.058551 7.727390 87.197508
F 30.058551 15.454784 87.197509
F 53.413531 3.885576 77.723729
F 38.978720 7.727391 87.415514
F 38.978720 15.454785 87.415514
F 53.398629 11.612841 80.482552
F 48.437122 7.720008 65.779981
F 48.437122 15.447402 65.779981
F 53.473748 11.606675 70.443499
F 32.377602 1.287897 83.610368
F 32.377602 9.015288 83.610368
F 32.377602 16.742684 83.610368
F 41.297818 1.287897 83.828373
F 41.297818 9.015288 83.828373
F 41.297818 16.742683 83.828373
F 50.363577 1.269878 84.062568
F 50.363577 8.997269 84.062568
F 50.363577 16.724665 84.062569
F 32.288590 3.863695 87.252009
F 32.288590 11.591087 87.252009
F 41.742773 3.863684 65.620156
F 41.742773 11.591075 65.620156
F 50.673653 3.875073 65.845517
F 50.673653 11.602463 65.845517
F 32.355350 3.863695 84.520779
F 32.355350 11.591086 84.520778
F 41.275567 3.863696 84.738784
F 41.275567 11.591088 84.738783
F 50.351795 3.883418 84.956105
F 50.351794 11.610809 84.956105
F 32.444342 1.287898 80.879136
F 32.444342 9.015288 80.879136
F 32.444342 16.742684 80.879136
F 41.364568 1.287895 81.097141
F 41.364568 9.015286 81.097141
F 41.364568 16.742682 81.097141
F 50.414326 1.265069 81.305651
F 50.414326 8.992460 81.305651
F 50.414325 16.719856 81.305651
F 34.585394 7.727390 84.575280
F 34.585394 15.454784 84.575280
F 53.398629 3.885450 80.482551
F 43.506084 7.727510 84.793207
F 43.506085 15.454904 84.793207
F 43.506085 0.000120 84.793207
F 34.674381 5.151592 80.933638
F 34.674381 12.878985 80.933637
F 43.595187 5.151439 81.151550
F 43.595187 12.878832 81.151549
F 34.607642 5.151593 83.664869
F 34.607641 12.878985 83.664869
F 43.528320 5.151479 83.882950
F 43.528320 12.878872 83.882950
F 34.518633 7.727390 87.306511
F 34.518633 15.454784 87.306511
F 53.422574 16.721936 76.839313
F 43.972987 7.727501 65.674745
F 43.972986 15.454895 65.674745
F 43.972987 0.000110 65.674745
F 53.480688 1.273101 69.550763
F 53.480688 9.000492 69.550763
F 53.480688 16.727888 69.550764
F 53.455590 3.880868 73.194608
F 53.455590 11.608259 73.194609
F 53.473748 3.879284 70.443499
F 39.401479 0.000000 70.117714
F 39.334720 0.000000 72.848947
F 47.992196 0.004029 84.899673
F 48.105873 0.004452 80.354568
F 48.166571 0.001269 77.619581
F 39.223482 0.000000 77.400998
F 39.156721 0.000000 80.132230
F 39.045481 0.000000 84.684281
F 38.978720 0.000000 87.415514
F 27.739520 1.287897 90.784650
F 27.739520 9.015288 90.784650
F 27.739520 16.742684 90.784650
F 36.659686 1.287897 91.002654
F 36.659686 9.015288 91.002654
F 36.659686 16.742683 91.002655
F 45.581775 1.286680 91.221589
F 45.581775 9.014071 91.221589
F 45.581775 16.741467 91.221589
F 27.650508 3.863695 94.426292
F 27.650508 11.591086 94.426292
F 36.570674 3.863695 94.644296
F 36.570674 11.591087 94.644296
F 45.492994 3.864961 94.863239
F 45.492994 11.592352 94.863239
F 27.717268 3.863695 91.695061
F 27.717268 11.591086 91.695061
F 36.637434 3.863695 91.913065
F 36.637434 11.591086 91.913065
F 45.559669 3.864925 92.130231
F 45.559669 11.592316 92.130230
F 27.806260 1.287898 88.053419
F 27.806260 9.015288 88.053419
F 27.806259 16.742684 88.053418
F 36.726425 1.287897 88.271423
F 36.726425 9.015288 88.271423
F 36.726425 16.742683 88.271423
F 45.649467 1.286704 88.488647
F 45.649467 9.014095 88.488647
F 45.649467 16.741490 88.488647
F 29.947311 7.727390 91.749562
F 29.947311 15.454784 91.749561
F 43.439067 0.000060 87.524551
F 38.867480 7.727392 91.967565
F 38.867480 15.454785 91.967565
F 43.439067 15.454844 87.524551
F 47.792314 7.722940 92.188415
F 47.792314 15.450334 92.188415
F 43.439067 7.727451 87.524551
F 30.036299 5.151593 88.107920
F 30.036299 12.878986 88.107919
F 38.956468 5.151592 88.325923
F 38.956468 12.878984 88.325923
F 47.889655 5.152382 88.543852
F 47.889656 12.879774 88.543852
F 29.969559 5.151593 90.839151
F 29.969559 12.878986 90.839151
F 38.889729 5.151592 91.057156
F 38.889728 12.878984 91.057156
F 47.815704 5.155570 91.272495
F 47.815704 12.882963 91.272496
F 29.880551 7.727390 94.480793
F 29.880551 15.454784 94.480793
F 53.534443 9.027970 98.673174
F 38.800720 7.727392 94.698798
F 38.800720 15.454785 94.698798
F 53.534443 1.300579 98.673174
F 47.727743 7.723858 94.914844
F 47.727743 15.451251 94.914845
F 53.534744 11.578420 95.030560
F 32.199603 1.287898 90.893652
F 32.199603 9.015288 90.893652
F 32.199603 16.742684 90.893652
F 41.119797 1.287900 91.111655
F 41.119797 9.015291 91.111655
F 41.119797 16.742686 91.111656
F 50.017064 1.301614 91.320345
F 50.017063 9.029005 91.320345
F 50.017063 16.756401 91.320345
F 32.110591 3.863695 94.535293
F 32.110591 11.591087 94.535294
F 41.030788 3.863693 94.753298
F 41.030788 11.591085 94.753298
F 49.937819 3.851030 94.959349
F 49.937819 11.578421 94.959350
F 32.177350 3.863695 91.804063
F 32.177350 11.591086 91.804063
F 41.097547 3.863693 92.022069
F 41.097547 11.591085 92.022069
F 50.000070 3.851649 92.251697
F 50.000070 11.579040 92.251697
F 32.266342 1.287898 88.162421
F 32.266342 9.015289 88.162421
F 32.266342 16.742684 88.162421
F 41.186543 1.287898 88.380426
F 41.186543 9.015289 88.380426
F 41.186543 16.742685 88.380426
F 50.152187 1.286592 88.606664
F 50.152187 9.013982 88.606664
F 50.152187 16.741378 88.606663
F 34.407394 7.727390 91.858564
F 34.407394 15.454784 91.858563
F 53.475799 16.741491 88.673876
F 43.327705 7.727425 92.076550
F 43.327706 15.454819 92.076549
F 43.327706 0.000034 92.076549
F 34.496381 5.151592 88.216922
F 34.496381 12.878985 88.216921
F 43.416830 5.151527 88.434882
F 43.416830 12.878919 88.434882
F 34.429642 5.151593 90.948153
F 34.429642 12.878985 90.948153
F 43.349968 5.151557 91.166179
F 43.349968 12.878950 91.166179
F 34.340634 7.727390 94.589795
F 34.340634 15.454784 94.589795
F 53.466620 11.590218 87.758571
F 43.260977 7.727427 94.807824
F 43.260977 15.454821 94.807824
F 43.260977 0.000036 94.807824
F 27.561520 1.287897 98.067934
F 27.561520 9.015288 98.067934
F 27.561520 16.742683 98.067934
F 36.481686 1.287897 98.285938
F 36.481686 9.015288 98.285938
F 36.481686 16.742683 98.285938
F 45.404013 1.286633 98.504874
F 45.404013 9.014024 98.504874
F 45.404013 16.741419 98.504874
F 27.472508 3.863695 101.709575
F 27.472508 11.591086 101.709575
F 36.392674 3.863695 101.927579
F 36.392674 11.591087 101.927579
F 45.314966 3.864942 102.146365
F 45.314966 11.592333 102.146365
F 27.539268 3.863695 98.978344
F 27.539268 11.591086 98.978344
F 36.459434 3.863695 99.196348
F 36.459434 11.591087 99.196348
F 45.381812 3.864964 99.413501
F 45.381812 11.592355 99.413501
F 27.628260 1.287898 95.336702
F 27.628260 9.015288 95.336702
F 27.628260 16.742684 95.336702
F 36.548426 1.287897 95.554706
F 36.548425 9.015288 95.554706
F 36.548425 16.742683 95.554706
F 45.470788 1.286638 95.771893
F 45.470788 9.014028 95.771893
F 45.470788 16.741424 95.771893
F 29.769311 7.727390 99.032845
F 29.769311 15.454784 99.032845
F 53.466620 3.862827 87.758571
F 38.689481 7.727392 99.250849
F 38.689481 15.454785 99.250848
F 53.475799 9.014095 88.673876
F 47.616479 7.723897 99.471192
F 47.616479 15.451291 99.471192
F 53.534744 3.851030 95.030560
F 29.858300 5.151593 95.391204
F 29.858300 12.878986 95.391203
F 38.778469 5.151592 95.609207
F 38.778469 12.878984 95.609206
F 47.705362 5.155116 95.829712
F 47.705362 12.882509 95.829712
F 29.791559 5.151593 98.122435
F 29.791559 12.878985 98.122435
F 38.711729 5.151592 98.340439
F 38.711729 12.878984 98.340440
F 47.638833 5.155078 98.556382
F 47.638833 12.882471 98.556382
F 29.702551 7.727390 101.764076
F 29.702551 15.454784 101.764076
F 53.475799 1.286705 88.673876
F 38.622720 7.727392 101.982081
F 38.622720 15.454785 101.982081
F 33.984635 15.454784 109.156362
F 47.548686 7.723441 102.197541
F 47.548686 15.450835 102.197541
F 33.984634 7.727390 109.156362
F 32.021603 1.287897 98.176936
F 32.021603 9.015288 98.176936
F 32.021603 16.742684 98.176936
F 40.941801 1.287899 98.394939
F 40.941801 9.015290 98.394939
F 40.941801 16.742685 98.394939
F 49.849180 1.300573 98.600887
F 49.849179 9.027964 98.600887
F 49.849179 16.755360 98.600887
F 31.932591 3.863695 101.818577
F 31.932591 11.591087 101.818577
F 40.852788 3.863693 102.036580
F 40.852788 11.591085 102.036580
F 49.759973 3.852082 102.242651
F 49.759973 11.579473 102.242651
F 31.999351 3.863695 99.087346
F 31.999351 11.591086 99.087346
F 40.919549 3.863693 99.305352
F 40.919549 11.591085 99.305352
F 49.826344 3.851013 99.534825
F 49.826343 11.578404 99.534825
F 32.088343 1.287898 95.445704
F 32.088343 9.015288 95.445704
F 32.088343 16.742684 95.445704
F 41.008540 1.287899 95.663711
F 41.008540 9.015290 95.663711
F 41.008540 16.742686 95.663710
F 49.915335 1.300534 95.893139
F 49.915335 9.027925 95.893139
F 49.915334 16.755321 95.893139
F 34.229394 7.727390 99.141847
F 34.229395 15.454784 99.141847
F 53.534417 16.755318 95.964606
F 43.149738 7.727426 99.359833
F 43.149738 15.454820 99.359832
F 43.149738 0.000035 99.359833
F 34.318382 5.151592 95.500206
F 34.318382 12.878985 95.500205
F 43.238725 5.151556 95.718194
F 43.238725 12.878949 95.718193
F 34.251642 5.151593 98.231437
F 34.251642 12.878985 98.231437
F 43.171986 5.151556 98.449465
F 43.171986 12.878949 98.449465
F 34.162634 7.727390 101.873078
F 34.162634 15.454784 101.873078
F 53.534416 9.027922 95.964606
F 43.082937 7.727413 102.091078
F 43.082937 15.454807 102.091079
F 43.082937 0.000022 102.091078
F 27.383520 1.287898 105.351217
F 27.383520 9.015288 105.351217
F 27.383520 16.742684 105.351217
F 36.303686 1.287897 105.569221
F 36.303686 9.015288 105.569221
F 36.303686 16.742683 105.569221
F 45.222192 1.288366 105.786579
F 45.222192 9.015757 105.786579
F 45.222192 16.743152 105.786579
F 27.294509 3.863695 108.992859
F 27.294509 11.591086 108.992859
F 36.214674 3.863695 109.210863
F 36.214674 11.591087 109.210863
F 45.671770 3.864820 87.579885
F 45.671770 11.592211 87.579886
F 27.361268 3.863695 106.261628
F 27.361268 11.591087 106.261627
F 36.281434 3.863695 106.479632
F 36.281434 11.591086 106.479632
F 45.199623 3.863143 106.697838
F 45.199623 11.590534 106.697838
F 27.450260 1.287898 102.619986
F 27.450260 9.015288 102.619986
F 27.450260 16.742684 102.619985
F 36.370425 1.287897 102.837990
F 36.370425 9.015288 102.837990
F 36.370425 16.742683 102.837989
F 45.292516 1.286686 103.054890
F 45.292516 9.014077 103.054890
F 45.292516 16.741472 103.054889
F 29.591312 7.727390 106.316129
F 29.591312 15.454784 106.316128
F 53.534416 1.300531 95.964606
F 38.511478 7.727391 106.534133
F 38.511478 15.454784 106.534133
F 53.534449 11.578926 99.606112
F 47.420925 7.725569 106.753097
F 47.420925 15.452963 106.753097
F 51.720272 5.212147 105.849616
F 29.680300 5.151593 102.674487
F 29.680300 12.878986 102.674487
F 38.600469 5.151592 102.892490
F 38.600469 12.878984 102.892490
F 47.526715 5.155203 103.113660
F 47.526715 12.882595 103.113660
F 29.613560 5.151593 105.405718
F 29.613560 12.878985 105.405718
F 38.533725 5.151593 105.623722
F 38.533726 12.878985 105.623722
F 47.442087 5.154115 105.840448
F 47.442087 12.881508 105.840448
F 29.524552 7.727390 109.047360
F 29.524552 15.454784 109.047360
F 53.534448 3.851535 99.606112
F 38.444717 7.727391 109.265364
F 38.444717 15.454784 109.265364
F 53.534435 11.584613 102.311829
F 47.911595 7.726660 87.632623
F 47.911595 15.454054 87.632623
F 51.720272 12.939540 105.849617
F 31.843603 1.287897 105.460219
F 31.843603 9.015288 105.460219
F 31.843603 16.742684 105.460219
F 40.763756 1.287898 105.678222
F 40.763756 9.015289 105.678223
F 40.763755 16.742685 105.678223
F 49.637324 1.299917 105.886958
F 49.637324 9.027308 105.886958
F 49.637324 16.754704 105.886958
F 31.754591 3.863695 109.101861
F 31.754592 11.591087 109.101861
F 41.208791 3.863694 87.470014
F 41.208791 11.591085 87.470014
F 50.183177 3.862880 87.693114
F 50.183176 11.590271 87.693114
F 31.821351 3.863695 106.370630
F 31.821351 11.591086 106.370630
F 40.741501 3.863694 106.588633
F 40.741501 11.591085 106.588634
F 49.612630 3.848430 106.806672
F 49.612630 11.575821 106.806672
F 31.910343 1.287898 102.728988
F 31.910343 9.015288 102.728988
F 31.910343 16.742684 102.728987
F 40.830537 1.287899 102.946994
F 40.830537 9.015290 102.946994
F 40.830537 16.742686 102.946994
F 49.728321 1.304790 103.179274
F 49.728321 9.032181 103.179274
F 49.728320 16.759577 103.179274
F 34.051395 7.727390 106.425131
F 34.051395 15.454784 106.425131
F 53.534434 3.857222 102.311829
F 42.971407 7.727375 106.643122
F 42.971407 15.454769 106.643121
F 42.993605 12.879017 105.732702
F 51.698991 7.661700 106.899506
F 51.698991 15.389093 106.899505
F 53.534443 16.755365 98.673174
F 34.140382 5.151592 102.783489
F 34.140382 12.878985 102.783489
F 43.060729 5.151549 103.001475
F 43.060729 12.878942 103.001474
F 34.073643 5.151593 105.514720
F 34.073643 12.878985 105.514720
F 42.993605 5.151624 105.732702
F 38.867480 0.000000 91.967565
F 38.800720 0.000000 94.698798
F 38.689481 0.000000 99.250849
F 38.622720 0.000000 101.982081
F 27.205520 1.287897 112.634502
F 27.205520 9.015288 112.634502
F 27.205520 16.742683 112.634502
F 36.125687 1.287897 112.852506
F 36.125687 9.015288 112.852506
F 36.125687 16.742683 112.852506
F 45.044563 1.288243 113.070264
F 45.044563 9.015634 113.070264
F 45.044563 16.743029 113.070264
F 27.116509 3.863695 116.276143
F 27.116509 11.591086 116.276143
F 36.036674 3.863695 116.494147
F 36.036674 11.591087 116.494148
F 44.955865 3.863437 116.711972
F 44.955865 11.590828 116.711972
F 27.183269 3.863695 113.544912
F 27.183269 11.591087 113.544912
F 36.103435 3.863695 113.762917
F 36.103435 11.591087 113.762916
F 45.022295 3.863356 113.981141
F 45.022295 11.590747 113.981141
F 27.272261 1.287898 109.903270
F 27.272261 9.015288 109.903270
F 27.272261 16.742684 109.903270
F 36.192426 1.287897 110.121274
F 36.192426 9.015288 110.121274
F 36.192426 16.742683 110.121274
F 45.110954 1.288326 110.339547
F 45.110955 9.015716 110.339547
F 45.110954 16.743112 110.339546
F 29.413312 7.727390 113.599413
F 29.413312 15.454784 113.599413
F 42.146806 15.235832 130.996259
F 38.333479 7.727391 113.817417
F 38.333479 15.454784 113.817417
F 42.146805 7.508439 130.996258
F 47.245475 7.725778 114.036405
F 47.245475 15.453172 114.036405
F 33.606496 5.151452 124.626181
F 29.502300 5.151593 109.957771
F 29.502300 12.878986 109.957771
F 38.422466 5.151593 110.175775
F 38.422466 12.878985 110.175775
F 47.332856 5.153459 110.394765
F 47.332856 12.880851 110.394765
F 29.435560 5.151593 112.689002
F 29.435560 12.878985 112.689003
F 38.355727 5.151593 112.907007
F 38.355727 12.878985 112.907007
F 47.267904 5.153046 113.123904
F 47.267904 12.880439 113.123905
F 29.346552 7.727390 116.330644
F 29.346552 15.454784 116.330644
F 39.916761 11.372136 130.941758
F 38.266718 7.727391 116.548648
F 38.266718 15.454784 116.548649
F 39.916761 3.644745 130.941758
F 47.180707 7.726280 116.765855
F 47.180707 15.453674 116.765856
F 51.358996 5.164020 127.797509
F 31.665604 1.287897 112.743504
F 31.665604 9.015288 112.743504
F 31.665604 16.742684 112.743504
F 40.585760 1.287898 112.961507
F 40.585761 9.015289 112.961507
F 40.585760 16.742684 112.961507
F 49.468853 1.298381 113.173143
F 49.468853 9.025772 113.173143
F 49.468853 16.753167 113.173143
F 31.576591 3.863695 116.385145
F 31.576591 11.591086 116.385145
F 40.496751 3.863695 116.603149
F 40.496751 11.591086 116.603149
F 49.387788 3.855743 116.816542
F 49.387788 11.583134 116.816542
F 31.643352 3.863695 113.653914
F 31.643352 11.591086 113.653914
F 40.563509 3.863695 113.871918
F 40.563509 11.591086 113.871918
F 49.445075 3.851948 114.098113
F 49.445075 11.579339 114.098113
F 31.732343 1.287898 110.012272
F 31.732343 9.015288 110.012272
F 31.732343 16.742684 110.012272
F 40.652496 1.287898 110.230276
F 40.652496 9.015289 110.230276
F 40.652496 16.742685 110.230276
F 49.526033 1.302436 110.457842
F 49.526033 9.029826 110.457841
F 49.526033 16.757222 110.457841
F 33.873395 7.727390 113.708415
F 33.873395 15.454784 113.708415
F 44.376862 11.372153 131.050797
F 42.793436 7.727373 113.926429
F 42.793436 15.454767 113.926429
F 51.328136 15.448465 128.712210
F 51.573214 7.686853 114.178462
F 51.573215 15.414246 114.178461
F 51.657615 15.403274 109.564372
F 33.962383 5.151593 110.066773
F 33.962383 12.878986 110.066773
F 42.882390 5.151616 110.284789
F 42.882390 12.879008 110.284788
F 51.633583 5.200462 110.542888
F 51.633583 12.927855 110.542888
F 33.895643 5.151593 112.798004
F 33.895643 12.878985 112.798005
F 42.815687 5.151610 113.015995
F 42.815687 12.879003 113.015995
F 51.596100 5.193711 113.213856
F 51.596100 12.921103 113.213856
F 33.806635 7.727390 116.439646
F 33.806635 15.454784 116.439646
F 51.657615 7.675881 109.564371
F 42.726711 7.727378 116.657641
F 42.726711 15.454772 116.657641
F 51.328136 7.721072 128.712211
F 51.535540 7.693763 116.860445
F 51.535540 15.421157 116.860445
F 44.376861 3.644763 131.050796
F 27.027521 1.287897 119.917781
F 27.027521 9.015288 119.917781
F 27.027521 16.742683 119.917781
F 35.947687 1.287897 120.135785
F 35.947687 9.015288 120.135785
F 35.947687 16.742683 120.135785
F 44.867173 1.288075 120.353670
F 44.867173 9.015466 120.353670
F 44.867173 16.742861 120.353670
F 26.938520 3.863673 123.558734
F 26.938520 11.591064 123.558735
F 35.858685 3.863673 123.776739
F 35.858685 11.591064 123.776739
F 44.778439 3.863566 123.994672
F 44.778439 11.590957 123.994673
F 27.005271 3.863695 120.828113
F 27.005271 11.591086 120.828113
F 35.925437 3.863695 121.046117
F 35.925437 11.591086 121.046117
F 44.844923 3.863520 121.264242
F 44.844923 11.590911 121.264242
F 27.094261 1.287898 117.186553
F 27.094261 9.015288 117.186553
F 27.094261 16.742684 117.186553
F 36.014426 1.287897 117.404558
F 36.014426 9.015288 117.404558
F 36.014426 16.742683 117.404557
F 44.933609 1.288152 117.622731
F 44.933609 9.015542 117.622731
F 44.933609 16.742938 117.622731
F 29.235314 7.727390 120.882614
F 29.235314 15.454784 120.882614
F 51.394909 5.168014 125.083994
F 38.155481 7.727391 121.100618
F 38.155481 15.454784 121.100618
F 42.526625 12.878849 124.844188
F 47.071079 7.726476 121.319245
F 47.071079 15.453870 121.319244
F 51.394909 12.895406 125.083994
F 29.324300 5.151593 117.241054
F 29.324300 12.878986 117.241054
F 38.244466 5.151592 117.459059
F 38.244466 12.878985 117.459058
F 47.158272 5.152855 117.677860
F 47.158272 12.880248 117.677859
F 29.257561 5.151593 119.972281
F 29.257561 12.878985 119.972282
F 38.177727 5.151593 120.190286
F 38.177727 12.878985 120.190286
F 47.093513 5.152357 120.407769
F 47.093513 12.879750 120.407769
F 29.168563 7.727368 123.613235
F 29.168563 15.454762 123.613236
F 42.431700 15.440547 128.370766
F 38.088729 7.727369 123.831240
F 38.088729 15.454762 123.831240
F 42.904644 15.454762 109.374346
F 47.006389 7.727006 124.049127
F 47.006389 15.454400 124.049127
F 42.431700 7.713153 128.370766
F 31.487604 1.287897 120.026783
F 31.487604 9.015288 120.026783
F 31.487604 16.742683 120.026783
F 40.407766 1.287897 120.244787
F 40.407766 9.015288 120.244787
F 40.407766 16.742684 120.244787
F 49.306752 1.293427 120.459800
F 49.306752 9.020818 120.459801
F 49.306752 16.748213 120.459801
F 31.398602 3.863673 123.667736
F 31.398602 11.591064 123.667737
F 40.318767 3.863673 123.885740
F 40.318767 11.591064 123.885741
F 49.225932 3.860450 124.102814
F 49.225932 11.587841 124.102815
F 31.465354 3.863695 120.937115
F 31.465354 11.591086 120.937115
F 40.385517 3.863695 121.155119
F 40.385517 11.591087 121.155119
F 49.283881 3.857195 121.377989
F 49.283881 11.584587 121.377989
F 31.554343 1.287898 117.295556
F 31.554343 9.015288 117.295556
F 31.554343 16.742684 117.295555
F 40.474503 1.287898 117.513559
F 40.474503 9.015288 117.513559
F 40.474503 16.742684 117.513560
F 49.364474 1.296968 117.738033
F 49.364474 9.024358 117.738033
F 49.364474 16.751754 117.738033
F 33.695397 7.727390 120.991616
F 33.695397 15.454784 120.991616
F 42.904644 7.727368 109.374346
F 42.615500 7.727382 121.209625
F 42.615500 15.454776 121.209625
F 33.536306 5.144020 127.336341
F 51.453468 7.703373 121.449013
F 51.453468 15.430767 121.449013
F 33.226637 15.235833 130.778256
F 33.784383 5.151593 117.350056
F 33.784383 12.878985 117.350056
F 42.704456 5.151605 117.568067
F 42.704456 12.878997 117.568067
F 51.513240 5.183857 117.813750
F 51.513240 12.911250 117.813749
F 33.717643 5.151593 120.081283
F 33.717643 12.878985 120.081284
F 42.637750 5.151600 120.299282
F 42.637750 12.878993 120.299282
F 51.475260 5.176740 120.506893
F 51.475260 12.904132 120.506894
F 33.628645 7.727368 123.722238
F 33.628645 15.454762 123.722238
F 33.226637 7.508439 130.778255
F 42.548779 7.727364 123.940239
F 42.548779 15.454757 123.940239
F 33.511549 15.440545 128.152764
F 51.415440 7.710722 124.153040
F 51.415440 15.438116 124.153040
F 42.526625 5.151457 124.844187
F 26.846183 1.280325 127.172838
F 26.846183 9.007715 127.172838
F 26.846183 16.735110 127.172838
F 35.766350 1.280324 127.390842
F 35.766350 9.007715 127.390842
F 35.766350 16.735110 127.390842
F 44.686334 1.280451 127.608756
F 44.686334 9.007842 127.608756
F 44.686334 16.735237 127.608756
F 35.456676 3.644745 130.832756
F 35.456676 11.372136 130.832756
F 45.133224 3.863256 109.428532
F 45.133224 11.590648 109.428532
F 26.821422 3.849456 127.989261
F 26.821422 11.576847 127.989261
F 35.741589 3.849456 128.207265
F 35.741589 11.576847 128.207265
F 44.661541 3.849408 128.425308
F 44.661541 11.576800 128.425308
F 26.916374 1.287757 124.462678
F 26.916374 9.015148 124.462678
F 26.916374 16.742543 124.462678
F 35.836539 1.287757 124.680682
F 35.836539 9.015148 124.680682
F 35.836539 16.742543 124.680682
F 44.756305 1.287866 124.898757
F 44.756305 9.015256 124.898757
F 44.756305 16.742652 124.898757
F 29.051466 7.713151 128.043762
F 29.051466 15.440545 128.043762
F 42.456457 12.871415 127.554344
F 37.971633 7.713152 128.261766
F 37.971633 15.440545 128.261766
F 42.456457 5.144022 127.554343
F 46.890338 7.712904 128.479937
F 46.890338 15.440298 128.479937
F 33.536306 12.871412 127.336341
F 29.146414 5.151453 124.517179
F 29.146414 12.878845 124.517179
F 38.066579 5.151452 124.735183
F 38.066579 12.878845 124.735182
F 46.983853 5.152043 124.953592
F 46.983853 12.879436 124.953592
F 29.076223 5.144020 127.227338
F 29.076223 12.871413 127.227339
F 37.996390 5.144020 127.445343
F 37.996390 12.871412 127.445343
F 46.915149 5.144170 127.663177
F 46.915149 12.871563 127.663178
F 28.766554 7.508439 130.669253
F 28.766555 15.235833 130.669253
F 33.606496 12.878845 124.626181
F 37.686720 7.508439 130.887257
F 37.686720 15.235833 130.887257
F 51.358996 12.891413 127.797509
F 47.355078 7.725588 109.481931
F 47.355078 15.452982 109.481931
F 33.511549 7.713151 128.152764
F 31.306267 1.280324 127.281839
F 31.306267 9.007715 127.281840
F 31.306267 16.735110 127.281840
F 40.226432 1.280324 127.499844
F 40.226433 9.007715 127.499844
F 40.226432 16.735110 127.499844
F 49.149444 1.276273 127.728212
F 49.149444 9.003664 127.728212
F 49.149444 16.731060 127.728212
F 30.996593 3.644745 130.723754
F 30.996594 11.372136 130.723754
F 40.674744 3.863695 109.319864
F 40.674744 11.591086 109.319864
F 49.550743 3.851064 109.526358
F 49.550743 11.578455 109.526358
F 31.281505 3.849456 128.098263
F 31.281505 11.576847 128.098263
F 40.201672 3.849456 128.316267
F 40.201672 11.576848 128.316267
F 49.114655 3.847513 128.539080
F 49.114654 11.574905 128.539081
F 31.376457 1.287757 124.571680
F 31.376457 9.015148 124.571680
F 31.376457 16.742543 124.571680
F 40.296621 1.287757 124.789684
F 40.296621 9.015148 124.789684
F 40.296621 16.742543 124.789683
F 49.204313 1.291099 125.013608
F 49.204313 9.018489 125.013608
F 49.204313 16.745885 125.013607
F 46.607424 7.509427 131.105532
F 46.607425 15.236821 131.105532
F 29.881363 24.484316 3.507464
F 29.881363 32.211707 3.507464
F 38.801533 24.484315 3.725469
F 38.801533 32.211706 3.725469
F 47.727839 24.486492 3.940603
F 47.727839 32.213883 3.940603
F 29.786391 27.046015 7.034046
F 53.534420 34.760588 12.181848
F 29.786391 19.318623 7.034046
F 38.706559 27.046016 7.252051
F 53.534420 27.033197 12.181848
F 38.706559 19.318623 7.252051
F 47.633679 27.042594 7.467671
F 47.633679 34.769985 7.467671
F 47.633679 19.315201 7.467671
F 29.856602 27.053448 4.323887
F 53.534410 19.305804 14.890375
F 29.856602 19.326055 4.323886
F 38.776771 27.053449 4.541891
F 53.534410 34.760588 14.890376
F 38.776771 19.326056 4.541890
F 47.702055 27.049715 4.760063
F 53.534410 27.033197 14.890375
F 47.702055 19.322322 4.760063
F 30.166252 24.689029 0.881971
F 30.166253 32.416419 0.881971
F 39.086418 24.689029 1.099975
F 39.086418 32.416420 1.099975
F 48.010827 24.697331 1.315099
F 48.010827 32.424721 1.315099
F 32.086645 30.917143 4.378388
F 32.086645 23.189752 4.378388
F 41.006844 30.917139 4.596395
F 41.006844 23.189749 4.596395
F 49.919289 30.908539 4.824322
F 49.919289 23.181148 4.824322
F 32.396292 28.552724 0.936472
F 32.396291 20.825333 0.936472
F 41.316459 28.552725 1.154475
F 41.316458 20.825334 1.154475
F 50.289038 28.649610 1.347716
F 50.289038 20.922219 1.347716
F 32.111403 28.348011 3.561965
F 32.111403 20.620620 3.561965
F 41.031599 28.348014 3.779967
F 41.031599 20.620622 3.779967
F 49.940294 28.358696 3.968412
F 49.940294 20.631305 3.968412
F 32.016434 30.909711 7.088547
F 32.016434 23.182320 7.088547
F 40.936630 30.909708 7.306551
F 40.936630 23.182318 7.306551
F 49.845320 30.897766 7.513610
F 49.845320 23.170375 7.513610
F 34.341446 24.484316 3.616466
F 34.341446 32.211707 3.616466
F 43.261813 24.484262 3.834515
F 43.261813 32.211652 3.834515
F 34.246473 27.046015 7.143048
F 53.534422 32.210146 11.247645
F 34.246473 19.318622 7.143048
F 43.166815 27.046052 7.361079
F 53.534422 24.482756 11.247645
F 43.166815 19.318660 7.361080
F 34.316685 27.053448 4.432889
F 53.496371 32.182143 1.250867
F 34.316685 19.326055 4.432888
F 43.237003 27.053484 4.650889
F 53.496371 24.454753 1.250867
F 43.237003 19.326091 4.650889
F 34.626335 24.689029 0.990973
F 34.626335 32.416419 0.990973
F 43.546498 24.689033 1.208972
F 43.546497 32.416424 1.208972
F 36.546728 30.917143 4.487390
F 36.546728 23.189752 4.487390
F 45.469080 30.918327 4.704648
F 45.469080 23.190937 4.704648
F 27.626561 30.917143 4.269386
F 27.626561 23.189752 4.269386
F 36.856374 28.552725 1.045475
F 36.856373 20.825334 1.045474
F 45.776601 28.552733 1.263787
F 45.776601 20.825342 1.263786
F 27.936210 28.552724 0.827470
F 27.936209 20.825333 0.827470
F 36.571486 28.348011 3.670967
F 36.571486 20.620620 3.670967
F 45.493494 28.346801 3.890059
F 45.493494 20.619409 3.890059
F 27.651319 28.348011 3.452962
F 27.651319 20.620620 3.452963
F 36.476516 30.909711 7.197549
F 36.476516 23.182320 7.197549
F 45.398868 30.910979 7.416483
F 45.398868 23.183588 7.416484
F 27.556351 30.909711 6.979545
F 27.556351 23.182320 6.979545
F 29.697513 24.470077 10.668611
F 29.697513 32.197468 10.668611
F 38.617682 24.470077 10.886616
F 38.617682 32.197467 10.886616
F 47.544780 24.473568 11.102562
F 47.544780 32.200959 11.102562
F 29.608504 27.045875 14.310170
F 29.608504 34.773266 14.310170
F 29.608504 19.318482 14.310170
F 38.528672 27.045876 14.528175
F 38.528672 34.773267 14.528175
F 38.528672 19.318483 14.528175
F 47.455779 27.042388 14.744110
F 47.455779 34.769780 14.744110
F 47.455779 19.314996 14.744110
F 29.675264 27.045875 11.578943
F 29.675264 34.773267 11.578943
F 29.675264 19.318482 11.578943
F 38.595432 27.045876 11.796947
F 38.595432 34.773268 11.796947
F 38.595432 19.318483 11.796946
F 47.522429 27.042389 12.017356
F 47.522429 34.769780 12.017356
F 47.522429 19.314996 12.017356
F 29.764245 24.470100 7.937989
F 29.764245 32.197490 7.937989
F 38.684413 24.470098 8.155992
F 38.684413 32.197489 8.155992
F 47.611420 24.473569 8.376427
F 47.611420 32.200960 8.376427
F 31.905307 30.909570 11.633444
F 31.905307 23.182180 11.633444
F 40.825503 30.909568 11.851451
F 40.825503 23.182177 11.851450
F 49.732306 30.896892 12.080887
F 49.732306 23.169501 12.080887
F 31.994285 28.333795 7.992490
F 31.994285 20.606404 7.992490
F 40.914480 28.333796 8.210496
F 40.914480 20.606405 8.210496
F 49.821475 28.346365 8.439674
F 49.821474 20.618974 8.439674
F 31.927553 28.333773 10.723111
F 31.927553 20.606382 10.723112
F 40.847749 28.333774 10.941115
F 40.847750 20.606383 10.941116
F 49.755151 28.346426 11.147028
F 49.755150 20.619035 11.147028
F 31.838547 30.909570 14.364671
F 31.838547 23.182179 14.364671
F 40.758743 30.909568 14.582675
F 40.758743 23.182177 14.582675
F 49.666120 30.896892 14.788605
F 49.666120 23.169502 14.788605
F 34.157597 24.470078 10.777613
F 34.157597 32.197468 10.777613
F 43.077938 24.470041 10.995642
F 43.077938 32.197432 10.995642
F 34.068586 27.045875 14.419172
F 34.068586 34.773266 14.419172
F 34.068586 19.318482 14.419172
F 42.988928 27.045911 14.637201
F 53.534519 19.307126 4.896443
F 42.988928 19.318519 14.637201
F 34.135346 27.045875 11.687945
F 34.135346 34.773267 11.687945
F 34.135346 19.318482 11.687945
F 43.055689 27.045911 11.905933
F 53.534519 34.761910 4.896443
F 43.055689 19.318519 11.905933
F 34.224328 24.470100 8.046991
F 34.224328 32.197490 8.046991
F 43.144672 24.470062 8.264978
F 43.144672 32.197453 8.264978
F 36.365390 30.909570 11.742446
F 36.365390 23.182180 11.742446
F 45.287759 30.910836 11.959619
F 45.287759 23.183445 11.959619
F 27.445223 30.909570 11.524442
F 27.445223 23.182180 11.524442
F 36.454367 28.333795 8.101492
F 36.454367 20.606403 8.101492
F 45.376745 28.332526 8.318667
F 45.376745 20.605135 8.318667
F 27.534202 28.333795 7.883488
F 27.534202 20.606404 7.883488
F 36.387636 28.333773 10.832114
F 36.387636 20.606382 10.832114
F 45.309964 28.332506 11.051056
F 45.309964 20.605115 11.051056
F 27.467470 28.333773 10.614109
F 27.467470 20.606381 10.614110
F 36.298630 30.909570 14.473673
F 36.298630 23.182179 14.473673
F 45.220956 30.910836 14.692616
F 45.220957 23.183445 14.692616
F 27.378464 30.909570 14.255669
F 27.378464 23.182180 14.255669
F 29.519515 24.470077 17.951812
F 29.519515 32.197468 17.951812
F 38.439685 24.470076 18.169817
F 38.439685 32.197467 18.169817
F 47.366791 24.473564 18.385752
F 47.366791 32.200955 18.385752
F 29.430504 27.045875 21.593454
F 29.430504 34.773266 21.593454
F 29.430504 19.318482 21.593454
F 38.350672 27.045876 21.811458
F 38.350672 34.773267 21.811459
F 38.350672 19.318483 21.811459
F 53.534411 32.210146 15.824577
F 53.534411 24.482755 15.824577
F 53.534420 19.305804 19.467306
F 29.497264 27.045875 18.862223
F 29.497264 34.773267 18.862222
F 29.497264 19.318482 18.862222
F 38.417433 27.045876 19.080226
F 38.417433 34.773268 19.080226
F 38.417433 19.318483 19.080226
F 47.344430 27.042388 19.300636
F 47.344430 34.769779 19.300636
F 47.344430 19.314996 19.300636
F 29.586256 24.470078 15.220581
F 29.586256 32.197468 15.220581
F 38.506424 24.470076 15.438584
F 38.506424 32.197467 15.438584
F 47.433421 24.473564 15.658994
F 47.433421 32.200955 15.658994
F 31.727307 30.909570 18.916724
F 31.727307 23.182180 18.916724
F 40.647504 30.909568 19.134730
F 40.647504 23.182178 19.134730
F 49.554306 30.896893 19.364169
F 49.554306 23.169502 19.364169
F 31.816295 28.333773 15.275082
F 31.816295 20.606381 15.275081
F 40.736491 28.333774 15.493088
F 40.736491 20.606383 15.493088
F 49.643294 28.346450 15.722527
F 49.643294 20.619060 15.722527
F 31.749555 28.333773 18.006313
F 31.749555 20.606381 18.006313
F 40.669752 28.333774 18.224316
F 40.669752 20.606383 18.224317
F 49.577130 28.346450 18.430247
F 49.577129 20.619059 18.430247
F 31.660547 30.909570 21.647955
F 31.660547 23.182179 21.647955
F 53.534411 19.305835 7.604947
F 53.534411 34.760619 7.604947
F 33.979599 24.470077 18.060814
F 33.979599 32.197468 18.060814
F 42.899941 24.470041 18.278843
F 42.899940 32.197432 18.278843
F 33.890587 27.045875 21.702456
F 33.890586 34.773266 21.702456
F 33.890587 19.318482 21.702456
F 53.534420 34.760588 19.467306
F 53.534420 27.033197 19.467307
F 53.534422 32.210146 18.533105
F 48.861282 26.858592 0.035562
F 48.861283 34.585983 0.035563
F 48.861283 19.131200 0.035563
F 33.957347 27.045875 18.971225
F 33.957347 34.773267 18.971225
F 33.957347 19.318482 18.971224
F 42.877690 27.045911 19.189213
F 53.534519 27.034519 4.896443
F 42.877690 19.318519 19.189212
F 34.046338 24.470077 15.329583
F 34.046338 32.197468 15.329583
F 42.966681 24.470041 15.547570
F 42.966681 32.197432 15.547570
F 36.187390 30.909570 19.025726
F 36.187390 23.182180 19.025726
F 45.109761 30.910836 19.242898
F 45.109761 23.183445 19.242898
F 27.267224 30.909570 18.807722
F 27.267224 23.182180 18.807721
F 36.276378 28.333773 15.384084
F 36.276378 20.606381 15.384083
F 45.198749 28.332507 15.601256
F 45.198749 20.605115 15.601256
F 27.356213 28.333772 15.166079
F 27.356213 20.606381 15.166079
F 36.209638 28.333773 18.115315
F 36.209638 20.606381 18.115315
F 45.131966 28.332507 18.334258
F 45.131966 20.605116 18.334258
F 27.289472 28.333772 17.897311
F 27.289472 20.606381 17.897311
F 36.120630 30.909570 21.756957
F 36.120630 23.182179 21.756957
F 53.534422 24.482756 18.533105
F 53.534413 32.210148 8.539100
F 27.200464 30.909570 21.538953
F 51.296916 30.912862 0.273823
F 27.200464 23.182180 21.538953
F 51.296916 23.185472 0.273822
F 53.534414 24.482757 8.539100
F 53.534420 19.305804 12.181847
F 53.534410 27.033228 7.604946
F 29.341516 24.470077 25.235096
F 29.341516 32.197468 25.235096
F 38.261685 24.470076 25.453101
F 38.261685 32.197467 25.453101
F 47.188791 24.473564 25.669036
F 47.188791 32.200955 25.669036
F 29.252505 27.045875 28.876738
F 29.252505 34.773266 28.876738
F 29.252505 19.318482 28.876738
F 38.172673 27.045876 29.094743
F 38.172673 34.773267 29.094743
F 38.172673 19.318483 29.094743
F 47.099779 27.042388 29.310678
F 47.099779 34.769780 29.310678
F 47.099779 19.314996 29.310678
F 29.319265 27.045875 26.145507
F 29.319265 34.773267 26.145507
F 29.319265 19.318482 26.145507
F 38.239433 27.045876 26.363511
F 38.239433 34.773268 26.363510
F 38.239433 19.318483 26.363511
F 47.166430 27.042388 26.583920
F 47.166430 34.769779 26.583920
F 47.166430 19.314996 26.583920
F 29.408256 24.470078 22.503865
F 29.408256 32.197468 22.503865
F 38.328424 24.470076 22.721869
F 38.328424 32.197467 22.721869
F 47.255421 24.473564 22.942278
F 47.255421 32.200955 22.942278
F 31.549308 30.909570 26.200008
F 31.549308 23.182180 26.200008
F 40.469504 30.909568 26.418014
F 40.469504 23.182178 26.418014
F 49.376306 30.896893 26.647453
F 49.376306 23.169502 26.647453
F 31.638296 28.333773 22.558366
F 31.638296 20.606381 22.558366
F 40.558491 28.333774 22.776372
F 40.558491 20.606383 22.776372
F 49.465295 28.346450 23.005811
F 49.465294 20.619060 23.005811
F 31.571556 28.333773 25.289597
F 31.571556 20.606382 25.289597
F 40.491752 28.333774 25.507601
F 40.491752 20.606383 25.507601
F 49.399130 28.346450 25.713531
F 49.399129 20.619059 25.713531
F 31.482548 30.909570 28.931239
F 31.482548 23.182179 28.931239
F 40.402744 30.909568 29.149242
F 40.402744 23.182177 29.149242
F 49.310120 30.896892 29.355173
F 49.310120 23.169502 29.355173
F 33.801599 24.470077 25.344098
F 33.801599 32.197468 25.344098
F 42.721940 24.470041 25.562128
F 42.721940 32.197432 25.562128
F 33.712587 27.045875 28.985740
F 33.712587 34.773266 28.985740
F 33.712587 19.318482 28.985740
F 42.632929 27.045911 29.203769
F 53.534410 27.033197 22.175835
F 42.632929 19.318519 29.203769
F 33.779347 27.045875 26.254509
F 33.779347 34.773266 26.254509
F 33.779347 19.318482 26.254509
F 42.699690 27.045911 26.472497
F 53.534410 34.760588 22.175834
F 42.699690 19.318519 26.472497
F 33.868338 24.470077 22.612867
F 33.868338 32.197468 22.612867
F 42.788681 24.470041 22.830855
F 42.788681 32.197432 22.830855
F 36.009391 30.909570 26.309010
F 36.009391 23.182179 26.309010
F 44.931761 30.910836 26.526183
F 44.931761 23.183445 26.526182
F 27.089224 30.909570 26.091006
F 27.089224 23.182180 26.091006
F 36.098378 28.333773 22.667368
F 36.098378 20.606381 22.667368
F 45.020749 28.332507 22.884540
F 45.020749 20.605115 22.884540
F 27.178213 28.333772 22.449364
F 27.178213 20.606381 22.449364
F 36.031639 28.333773 25.398599
F 36.031639 20.606381 25.398600
F 44.953966 28.332507 25.617542
F 44.953966 20.605115 25.617542
F 27.111473 28.333772 25.180595
F 27.111473 20.606381 25.180596
F 35.942631 30.909570 29.040241
F 35.942631 23.182179 29.040241
F 44.864957 30.910836 29.259184
F 44.864957 23.183445 29.259184
F 27.022465 30.909570 28.822237
F 27.022465 23.182180 28.822237
F 29.163516 24.470077 32.518380
F 29.163516 32.197468 32.518380
F 38.083685 24.470076 32.736384
F 38.083685 32.197467 32.736384
F 47.010783 24.473561 32.952291
F 47.010783 32.200952 32.952291
F 29.074505 27.045875 36.160021
F 29.074505 34.773266 36.160021
F 29.074505 19.318482 36.160021
F 37.994673 27.045876 36.378026
F 37.994673 34.773267 36.378026
F 37.994673 19.318483 36.378026
F 46.919926 27.041487 36.592695
F 46.919926 34.768878 36.592696
F 46.919926 19.314094 36.592696
F 29.141265 27.045875 33.428790
F 29.141265 34.773267 33.428790
F 29.141265 19.318483 33.428790
F 38.061434 27.045876 33.646794
F 38.061434 34.773268 33.646793
F 38.061434 19.318483 33.646794
F 46.988349 27.042327 33.867021
F 46.988349 34.769719 33.867022
F 46.988349 19.314935 33.867021
F 29.230257 24.470077 29.787149
F 29.230257 32.197468 29.787149
F 38.150425 24.470076 30.005152
F 38.150425 32.197467 30.005152
F 47.077421 24.473564 30.225559
F 47.077421 32.200955 30.225559
F 31.371308 30.909570 33.483291
F 31.371308 23.182180 33.483291
F 40.291504 30.909568 33.701297
F 40.291505 23.182177 33.701297
F 49.198296 30.897001 33.930492
F 49.198296 23.169610 33.930492
F 31.460296 28.333773 29.841650
F 31.460296 20.606381 29.841649
F 40.380492 28.333774 30.059656
F 40.380492 20.606383 30.059656
F 49.287295 28.346450 30.289097
F 49.287295 20.619059 30.289096
F 31.393556 28.333773 32.572881
F 31.393556 20.606381 32.572881
F 40.313753 28.333774 32.790884
F 40.313753 20.606383 32.790884
F 49.221126 28.346451 32.996834
F 49.221125 20.619060 32.996834
F 31.304548 30.909570 36.214522
F 31.304548 23.182179 36.214522
F 40.224744 30.909568 36.432525
F 40.224744 23.182177 36.432525
F 49.131958 30.899268 36.637171
F 49.131958 23.171877 36.637171
F 33.623600 24.470077 32.627382
F 33.623600 32.197468 32.627382
F 42.543941 24.470041 32.845411
F 42.543941 32.197432 32.845411
F 33.534587 27.045875 36.269023
F 33.534587 34.773266 36.269023
F 33.534587 19.318482 36.269023
F 42.454883 27.045898 36.487020
F 53.534402 32.210149 30.395503
F 42.454883 19.318506 36.487020
F 33.601348 27.045875 33.537792
F 33.601348 34.773266 33.537792
F 33.601348 19.318482 33.537792
F 42.521689 27.045911 33.755777
F 53.534402 24.482759 30.395503
F 42.521689 19.318518 33.755777
F 33.690339 24.470077 29.896150
F 33.690339 32.197468 29.896151
F 42.610681 24.470041 30.114139
F 42.610681 32.197432 30.114139
F 35.831391 30.909570 33.592293
F 35.831391 23.182180 33.592293
F 44.753772 30.910841 33.809452
F 44.753772 23.183450 33.809452
F 26.911224 30.909570 33.374289
F 26.911224 23.182180 33.374289
F 35.920379 28.333773 29.950652
F 35.920379 20.606381 29.950651
F 44.842749 28.332507 30.167823
F 44.842749 20.605116 30.167823
F 27.000213 28.333772 29.732647
F 27.000213 20.606381 29.732647
F 35.853639 28.333773 32.681883
F 35.853639 20.606381 32.681883
F 44.775961 28.332510 32.900813
F 44.775961 20.605118 32.900813
F 26.933473 28.333772 32.463879
F 26.933473 20.606381 32.463879
F 35.764631 30.909570 36.323524
F 35.764631 23.182179 36.323524
F 44.686991 30.910845 36.542362
F 44.686991 23.183454 36.542362
F 26.844465 30.909570 36.105520
F 26.844465 23.182180 36.105520
F 28.985517 24.470077 39.801663
F 28.985517 32.197468 39.801663
F 37.905682 24.470077 40.019667
F 37.905682 32.197468 40.019667
F 46.812874 24.472214 40.237682
F 46.812874 32.199605 40.237682
F 28.896506 27.045875 43.443305
F 28.896506 34.773266 43.443305
F 28.896506 19.318482 43.443305
F 37.816670 27.045875 43.661309
F 37.816670 34.773267 43.661310
F 37.816670 19.318482 43.661309
F 47.277779 27.042388 22.027394
F 47.277779 34.769780 22.027394
F 47.277779 19.314996 22.027394
F 28.963265 27.045875 40.712074
F 28.963265 34.773267 40.712074
F 28.963265 19.318482 40.712074
F 37.883430 27.045875 40.930078
F 37.883430 34.773267 40.930078
F 37.883430 19.318482 40.930078
F 46.793129 27.044708 41.147695
F 53.534410 19.305804 22.175834
F 46.793129 19.317315 41.147695
F 29.052257 24.470077 37.070432
F 29.052257 32.197468 37.070431
F 37.972425 24.470076 37.288435
F 37.972425 32.197467 37.288435
F 46.899131 24.473443 37.510289
F 46.899131 32.200834 37.510289
F 31.193308 30.909570 40.766575
F 31.193308 23.182180 40.766575
F 40.113456 30.909571 40.984577
F 40.113456 23.182181 40.984577
F 48.945700 30.859201 41.230017
F 48.945700 23.131810 41.230017
F 31.282296 28.333773 37.124932
F 31.282296 20.606381 37.124933
F 40.202489 28.333774 37.342940
F 40.202489 20.606383 37.342939
F 49.099320 28.352778 37.560826
F 49.099320 20.625387 37.560826
F 31.215556 28.333773 39.856164
F 31.215556 20.606382 39.856164
F 40.135709 28.333771 40.074170
F 40.135709 20.606380 40.074170
F 48.980169 28.373283 40.246898
F 48.980170 20.645892 40.246898
F 31.126549 30.909570 43.497806
F 31.126549 23.182179 43.497806
F 40.580743 30.909568 21.865958
F 40.580743 23.182177 21.865958
F 49.488120 30.896892 22.071889
F 49.488120 23.169502 22.071889
F 33.445600 24.470077 39.910665
F 33.445600 32.197468 39.910665
F 42.365457 24.470183 40.128589
F 42.365457 32.197573 40.128589
F 51.033383 24.499649 40.313073
F 51.033383 32.227040 40.313074
F 33.356588 27.045875 43.552307
F 33.356588 34.773266 43.552307
F 33.356588 19.318482 43.552307
F 42.810928 27.045911 21.920485
F 53.534338 19.306169 34.037773
F 42.810928 19.318519 21.920485
F 33.423348 27.045875 40.821076
F 33.423348 34.773266 40.821076
F 33.423348 19.318482 40.821076
F 42.343277 27.045792 41.039110
F 42.343277 34.773183 41.039110
F 42.343277 19.318399 41.039110
F 51.026753 27.025615 41.269176
F 51.026753 34.753006 41.269176
F 51.026753 19.298222 41.269176
F 33.512339 24.470077 37.179434
F 33.512339 32.197468 37.179434
F 42.432685 24.470037 37.397416
F 42.432685 32.197428 37.397416
F 35.653391 30.909570 40.875577
F 35.653391 23.182180 40.875577
F 44.570689 30.909260 41.093628
F 44.570689 23.181869 41.093628
F 35.742379 28.333773 37.233934
F 35.742379 20.606381 37.233935
F 44.664442 28.332554 37.450865
F 44.664442 20.605163 37.450865
F 26.822214 28.333773 37.015930
F 26.822214 20.606382 37.015931
F 35.675639 28.333773 39.965166
F 35.675639 20.606381 39.965166
F 44.593493 28.333978 40.182718
F 44.593493 20.606586 40.182718
F 35.586631 30.909570 43.606808
F 35.586631 23.182179 43.606808
F 45.042957 30.910836 21.975900
F 45.042957 23.183445 21.975900
F 53.534422 24.482756 25.818564
F 53.534422 32.210147 25.818564
F 53.534409 27.033197 29.461293
F 53.534410 34.760588 29.461293
F 53.534410 19.305804 29.461293
F 53.534420 27.033197 26.752766
F 53.534420 34.760588 26.752766
F 53.534420 19.305804 26.752766
F 53.534411 24.482755 23.110036
F 53.534411 32.210146 23.110036
F 53.534437 24.482791 33.104094
F 53.534438 32.210182 33.104095
F 53.534611 27.036542 36.745415
F 53.534612 34.763933 36.745415
F 53.534612 19.309149 36.745415
F 53.534337 27.033562 34.037773
F 53.534337 34.760953 34.037773
F 46.793129 34.772099 41.147695
F 28.807517 24.470077 47.084947
F 28.807517 32.197468 47.084948
F 37.727683 24.470077 47.302952
F 37.727683 32.197468 47.302952
F 46.641376 24.470298 47.520976
F 46.641375 32.197689 47.520975
F 28.718506 27.045875 50.726589
F 28.718506 34.773266 50.726589
F 28.718506 19.318482 50.726589
F 37.638671 27.045875 50.944593
F 37.638671 34.773267 50.944594
F 37.638671 19.318482 50.944594
F 46.554909 27.046179 51.162974
F 44.061834 28.333679 62.033088
F 46.554910 19.318786 51.162974
F 28.785265 27.045875 47.995358
F 28.785265 34.773267 47.995358
F 28.785266 19.318482 47.995358
F 37.705431 27.045875 48.213363
F 37.705431 34.773267 48.213362
F 37.705431 19.318482 48.213362
F 46.619457 27.045394 48.431572
F 35.141641 20.606381 61.815018
F 46.619457 19.318002 48.431572
F 28.874258 24.470077 44.353716
F 28.874257 32.197468 44.353716
F 37.794422 24.470077 44.571720
F 37.794422 32.197468 44.571720
F 46.705560 24.471253 44.790267
F 46.705560 32.198643 44.790266
F 31.015309 30.909570 48.049859
F 31.015309 23.182180 48.049859
F 39.935468 30.909571 48.267863
F 39.935468 23.182181 48.267862
F 48.798015 30.874643 48.511872
F 48.798015 23.147252 48.511872
F 31.104297 28.333773 44.408217
F 31.104297 20.606381 44.408217
F 40.024450 28.333771 44.626220
F 40.024450 20.606380 44.626220
F 48.872148 28.374597 44.874397
F 48.872149 20.647206 44.874397
F 31.037557 28.333773 47.139448
F 31.037557 20.606382 47.139448
F 39.957717 28.333771 47.357454
F 39.957717 20.606380 47.357454
F 48.824415 28.367068 47.555856
F 48.824415 20.639676 47.555856
F 30.948549 30.909570 50.781090
F 30.948549 23.182179 50.781090
F 39.868711 30.909571 50.999095
F 39.868711 23.182181 50.999095
F 48.749604 30.882289 51.201190
F 48.749604 23.154898 51.201191
F 33.267600 24.470077 47.193950
F 33.267600 32.197468 47.193950
F 42.187621 24.470135 47.411913
F 42.187621 32.197526 47.411913
F 50.937421 24.484620 47.617524
F 50.937421 32.212010 47.617525
F 33.178588 27.045875 50.835591
F 33.178588 34.773266 50.835591
F 33.178588 19.318482 50.835591
F 42.098664 27.045833 51.053566
F 42.098664 34.773225 51.053566
F 42.098664 19.318441 51.053566
F 50.886937 27.037036 51.263478
F 53.533798 27.054896 63.164110
F 50.886937 19.309643 51.263478
F 33.245348 27.045875 48.104361
F 33.245348 34.773267 48.104360
F 33.245348 19.318482 48.104360
F 42.165382 27.045822 48.322401
F 42.165382 34.773213 48.322401
F 42.165382 19.318429 48.322401
F 50.926576 27.034311 48.548443
F 53.533799 19.327503 63.164110
F 50.926576 19.306918 48.548443
F 33.334340 24.470077 44.462718
F 33.334340 32.197468 44.462718
F 42.254305 24.470150 44.680771
F 42.254305 32.197541 44.680771
F 50.976499 24.486938 44.909561
F 50.976499 32.214328 44.909561
F 35.475392 30.909570 48.158862
F 35.475392 23.182180 48.158862
F 44.394031 30.909461 48.376927
F 44.394031 23.182070 48.376927
F 35.564379 28.333773 44.517219
F 35.564379 20.606381 44.517219
F 44.482437 28.333964 44.735318
F 44.482437 20.606573 44.735318
F 35.497640 28.333773 47.248450
F 35.497640 20.606381 47.248451
F 44.416428 28.333856 47.466373
F 44.416428 20.606465 47.466374
F 35.408631 30.909570 50.890092
F 35.408631 23.182179 50.890092
F 44.327897 30.909550 51.108069
F 44.327897 23.182160 51.108070
F 28.629517 24.470077 54.368231
F 28.629517 32.197468 54.368231
F 37.549683 24.470077 54.586235
F 37.549683 32.197468 54.586235
F 46.468111 24.469382 54.804865
F 46.468111 32.196773 54.804865
F 28.540506 27.045875 58.009872
F 28.540507 34.773266 58.009872
F 28.540507 19.318482 58.009872
F 37.460671 27.045875 58.227877
F 37.460671 34.773267 58.227877
F 37.460671 19.318482 58.227877
F 46.380902 27.046837 58.446674
F 35.141641 28.333773 61.815018
F 46.380902 19.319444 58.446674
F 28.607266 27.045875 55.278642
F 28.607266 34.773266 55.278641
F 28.607266 19.318482 55.278641
F 37.527431 27.045875 55.496646
F 37.527432 34.773267 55.496646
F 37.527432 19.318482 55.496645
F 46.446221 27.046391 55.714265
F 44.128267 20.606325 59.301758
F 46.446221 19.318998 55.714264
F 28.696257 24.470077 51.637000
F 28.696257 32.197468 51.637000
F 37.616423 24.470077 51.855004
F 37.616423 32.197468 51.855004
F 46.533028 24.469987 52.072871
F 46.533028 32.197378 52.072871
F 30.837309 30.909570 55.333143
F 30.837309 23.182180 55.333143
F 39.757474 30.909571 55.551146
F 39.757474 23.182181 55.551146
F 48.648062 30.886562 55.786552
F 48.648062 23.159171 55.786552
F 30.926297 28.333773 51.691501
F 30.926297 20.606381 51.691501
F 39.846459 28.333771 51.909504
F 39.846459 20.606380 51.909503
F 48.723403 28.362718 52.149199
F 48.723404 20.635327 52.149199
F 30.859557 28.333773 54.422732
F 30.859557 20.606381 54.422732
F 39.779723 28.333771 54.640737
F 39.779723 20.606380 54.640737
F 48.673969 28.355173 54.846478
F 48.673969 20.627782 54.846478
F 30.770549 30.909570 58.064373
F 30.770549 23.182179 58.064373
F 39.690716 30.909571 58.282379
F 39.690716 23.182181 58.282379
F 48.596948 30.893615 58.491485
F 48.596948 23.166225 58.491486
F 33.089600 24.470077 54.477233
F 33.089600 32.197468 54.477233
F 42.009718 24.470108 54.695216
F 42.009717 32.197498 54.695216
F 50.835810 24.473165 54.909443
F 50.835810 32.200555 54.909443
F 33.000589 27.045875 58.118874
F 33.000589 34.773266 58.118874
F 33.000589 19.318482 58.118874
F 41.920736 27.045854 58.336864
F 41.920736 34.773245 58.336864
F 41.920736 19.318461 58.336864
F 50.783658 27.048272 58.555242
F 44.504836 23.182012 43.824650
F 50.783657 19.320879 58.555242
F 33.067348 27.045875 55.387644
F 33.067348 34.773267 55.387643
F 33.067348 19.318482 55.387643
F 41.987473 27.045847 55.605668
F 41.987473 34.773238 55.605668
F 41.987473 19.318455 55.605668
F 50.824629 27.045353 55.825277
F 44.504836 30.909403 43.824650
F 50.824629 19.317960 55.825276
F 33.156340 24.470077 51.746002
F 33.156340 32.197468 51.746002
F 42.076425 24.470116 51.964033
F 42.076425 32.197507 51.964033
F 50.875912 24.476118 52.186870
F 50.875912 32.203508 52.186870
F 35.297392 30.909570 55.442145
F 35.297392 23.182180 55.442145
F 44.216949 30.909585 55.660140
F 44.216949 23.182194 55.660140
F 35.386379 28.333773 51.800503
F 35.386379 20.606381 51.800503
F 44.305522 28.333812 52.018529
F 44.305522 20.606421 52.018529
F 35.319640 28.333773 54.531734
F 35.319640 20.606381 54.531734
F 44.239297 28.333743 54.749752
F 44.239297 20.606351 54.749752
F 35.230632 30.909570 58.173375
F 35.230632 23.182179 58.173375
F 44.150595 30.909637 58.391424
F 44.150595 23.182246 58.391424
F 28.451518 24.470077 61.651514
F 28.451518 32.197468 61.651514
F 37.371684 24.470077 61.869518
F 37.371684 32.197468 61.869518
F 46.293321 24.468952 62.088418
F 46.293321 32.196343 62.088418
F 28.362507 27.045875 65.293156
F 28.362507 34.773266 65.293156
F 28.362507 19.318482 65.293156
F 37.282672 27.045875 65.511161
F 37.282672 34.773267 65.511161
F 37.282672 19.318482 65.511161
F 46.727573 27.045044 43.878656
F 35.052632 23.182179 65.456660
F 46.727573 19.317651 43.878656
F 28.429266 27.045875 62.561925
F 28.429266 34.773267 62.561925
F 28.429266 19.318482 62.561925
F 37.349432 27.045875 62.779929
F 37.349433 34.773267 62.779929
F 37.349432 19.318483 62.779930
F 46.271354 27.046881 62.997278
F 35.052632 30.909570 65.456660
F 46.271354 19.319489 62.997278
F 28.518258 24.470077 58.920283
F 28.518258 32.197468 58.920283
F 37.438423 24.470077 59.138287
F 37.438423 32.197468 59.138287
F 46.358984 24.469263 59.355739
F 46.358984 32.196654 59.355739
F 30.659310 30.909570 62.616426
F 30.659310 23.182180 62.616426
F 39.579478 30.909571 62.834430
F 39.579478 23.182181 62.834430
F 48.493129 30.897090 63.062181
F 48.493129 23.169699 63.062181
F 30.748298 28.333773 58.974784
F 30.748298 20.606381 58.974784
F 39.668464 28.333771 59.192787
F 39.668463 20.606380 59.192787
F 48.571457 28.351190 59.424139
F 48.571457 20.623799 59.424138
F 30.681558 28.333773 61.706015
F 30.681558 20.606382 61.706015
F 39.601726 28.333771 61.924020
F 39.601726 20.606380 61.924020
F 48.518100 28.344997 62.136022
F 48.518100 20.617606 62.136022
F 30.592550 30.909570 65.347657
F 30.592550 23.182179 65.347658
F 40.046703 30.909571 43.715811
F 39.512718 30.909571 65.565662
F 40.046703 23.182181 43.715811
F 39.512718 23.182180 65.565662
F 48.898632 30.870086 43.908362
F 48.898632 23.142695 43.908362
F 32.911601 24.470077 61.760516
F 32.911601 32.197468 61.760516
F 41.831770 24.470093 61.978511
F 41.831770 32.197483 61.978511
F 50.729918 24.462784 62.200656
F 50.729918 32.190174 62.200656
F 32.822589 27.045875 65.402158
F 32.822589 34.773266 65.402159
F 32.822589 19.318482 65.402159
F 42.276541 27.045798 43.770253
F 42.276541 34.773190 43.770253
F 42.276541 19.318406 43.770253
F 50.987164 27.026022 43.970877
F 50.987164 34.753413 43.970877
F 50.987163 19.298629 43.970877
F 32.889349 27.045875 62.670928
F 32.889349 34.773266 62.670927
F 32.889349 19.318482 62.670927
F 41.809523 27.045861 62.888943
F 41.809523 34.773252 62.888942
F 41.809523 19.318468 62.888942
F 50.718123 27.055088 63.102925
F 44.061834 20.606288 62.033088
F 50.718123 19.327695 63.102925
F 32.978341 24.470077 59.029285
F 32.978341 32.197468 59.029285
F 41.898493 24.470097 59.247304
F 41.898493 32.197488 59.247304
F 50.772254 24.465416 59.463893
F 50.772254 32.192807 59.463893
F 35.119393 30.909570 62.725429
F 35.119393 23.182180 62.725428
F 44.039528 30.909656 62.943384
F 44.039528 23.182265 62.943384
F 35.208380 28.333773 59.083786
F 35.208380 20.606381 59.083786
F 44.128267 28.333716 59.301758
F 46.727573 34.772435 43.878656
F 50.824629 34.772744 55.825276
F 46.619457 34.772786 48.431572
F 50.886937 34.764427 51.263478
F 50.926576 34.761701 48.548443
F 28.273518 24.470077 68.934799
F 28.273518 32.197468 68.934799
F 37.193685 24.470077 69.152803
F 37.193685 32.197468 69.152803
F 46.117080 24.468833 69.371799
F 46.117080 32.196224 69.371799
F 28.184507 27.045875 72.576440
F 28.184507 34.773266 72.576441
F 28.184507 19.318482 72.576440
F 37.104672 27.045875 72.794445
F 37.104672 34.773267 72.794445
F 37.104672 19.318482 72.794445
F 46.028727 27.047195 73.013514
F 53.392463 32.174808 81.366547
F 46.028727 19.319802 73.013515
F 28.251266 27.045875 69.845209
F 28.251266 34.773267 69.845210
F 28.251266 19.318482 69.845209
F 37.171433 27.045875 70.063214
F 37.171433 34.773267 70.063214
F 37.171433 19.318483 70.063213
F 46.094992 27.047041 70.280497
F 53.392463 24.447418 81.366547
F 46.094992 19.319649 70.280496
F 28.340258 24.470077 66.203567
F 28.340258 32.197468 66.203567
F 37.260424 24.470077 66.421571
F 37.260424 32.197468 66.421571
F 46.183330 24.468961 66.638870
F 46.183330 32.196351 66.638870
F 30.481310 30.909570 69.899710
F 30.481310 23.182180 69.899710
F 39.401479 30.909571 70.117714
F 39.401479 23.182180 70.117714
F 48.330211 30.904344 70.340475
F 48.330211 23.176953 70.340475
F 30.570298 28.333773 66.258069
F 30.570298 20.606381 66.258068
F 39.490466 28.333771 66.476072
F 39.490466 20.606380 66.476072
F 48.412708 28.342175 66.700848
F 48.412709 20.614784 66.700848
F 30.503558 28.333773 68.989300
F 30.503558 20.606382 68.989300
F 39.423728 28.333771 69.207305
F 39.423728 20.606380 69.207305
F 48.354015 28.338266 69.423397
F 48.354015 20.610875 69.423397
F 30.414550 30.909570 72.630941
F 30.414550 23.182179 72.630941
F 39.334720 30.909571 72.848947
F 39.334720 23.182180 72.848947
F 48.270569 30.907716 73.067065
F 48.270569 23.180325 73.067066
F 32.733601 24.470077 69.043801
F 32.733601 32.197468 69.043801
F 41.653795 24.470086 69.261800
F 41.653795 32.197476 69.261800
F 50.613688 24.455523 69.489720
F 50.613688 32.182914 69.489720
F 32.644589 27.045875 72.685442
F 32.644589 34.773266 72.685443
F 32.644589 19.318482 72.685442
F 41.564793 27.045870 72.903444
F 41.564793 34.773261 72.903445
F 41.564793 19.318477 72.903445
F 50.549782 27.062824 73.133548
F 53.365701 19.338045 85.017723
F 50.549782 19.335431 73.133548
F 32.711349 27.045875 69.954212
F 32.711349 34.773266 69.954212
F 32.711349 19.318482 69.954211
F 41.631545 27.045867 70.172223
F 41.631545 34.773259 70.172223
F 41.631545 19.318475 70.172223
F 50.600147 27.061641 70.382720
F 53.365701 27.065438 85.017723
F 50.600147 19.334248 70.382720
F 32.800341 24.470077 66.312569
F 32.800341 32.197468 66.312569
F 41.720528 24.470087 66.530582
F 41.720528 32.197478 66.530582
F 50.661194 24.457134 66.742491
F 50.661194 32.184525 66.742491
F 34.941393 30.909570 70.008713
F 34.941393 23.182180 70.008713
F 43.861827 30.909689 70.226650
F 43.861827 23.182298 70.226650
F 35.030380 28.333773 66.367071
F 35.030380 20.606381 66.367070
F 43.950695 28.333667 66.585014
F 43.950695 20.606275 66.585014
F 34.963641 28.333773 69.098302
F 34.963641 20.606381 69.098302
F 43.884101 28.333650 69.316397
F 43.884101 20.606259 69.316397
F 34.874632 30.909570 72.739944
F 34.874632 23.182179 72.739944
F 43.795231 30.909711 72.958057
F 43.795231 23.182320 72.958057
F 28.095519 24.470077 76.218082
F 28.095519 32.197468 76.218082
F 37.015685 24.470077 76.436086
F 37.015685 32.197468 76.436086
F 45.940886 24.468625 76.655208
F 45.940886 32.196016 76.655208
F 28.006507 27.045875 79.859723
F 28.006507 34.773266 79.859723
F 28.006507 19.318482 79.859723
F 36.926673 27.045875 80.077728
F 36.926673 34.773267 80.077728
F 36.926673 19.318482 80.077728
F 45.852265 27.047289 80.296797
F 53.509674 19.330133 65.906776
F 45.852265 19.319896 80.296798
F 28.073267 27.045875 77.128493
F 28.073267 34.773267 77.128492
F 28.073267 19.318482 77.128492
F 36.993433 27.045875 77.346497
F 36.993433 34.773267 77.346497
F 36.993433 19.318483 77.346497
F 45.918896 27.047231 77.563726
F 53.509673 27.057526 65.906776
F 45.918896 19.319839 77.563726
F 28.162259 24.470077 73.486851
F 28.162259 32.197468 73.486851
F 37.082424 24.470077 73.704855
F 37.082424 32.197468 73.704855
F 46.006734 24.468844 73.922098
F 46.006734 32.196235 73.922098
F 30.303311 30.909570 77.182994
F 30.303311 23.182180 77.182994
F 39.223482 30.909571 77.400998
F 39.223482 23.182180 77.400998
F 48.166571 30.910840 77.619581
F 48.166571 23.183449 77.619581
F 30.392298 28.333773 73.541352
F 30.392298 20.606381 73.541352
F 39.312468 28.333771 73.759356
F 39.312468 20.606380 73.759355
F 48.246616 28.336469 73.980780
F 48.246616 20.609077 73.980780
F 30.325559 28.333773 76.272583
F 30.325559 20.606381 76.272583
F 39.245730 28.333771 76.490588
F 39.245730 20.606380 76.490588
F 48.190890 28.331452 76.711980
F 48.190890 20.604061 76.711980
F 30.236550 30.909570 79.914225
F 30.236550 23.182179 79.914225
F 39.156721 30.909571 80.132230
F 39.156721 23.182180 80.132230
F 48.105873 30.914023 80.354569
F 48.105873 23.186633 80.354568
F 32.555602 24.470077 76.327084
F 32.555602 32.197468 76.327084
F 41.475823 24.470078 76.545089
F 41.475822 32.197468 76.545089
F 50.493830 24.449543 76.778523
F 50.493830 32.176934 76.778523
F 32.466590 27.045875 79.968725
F 32.466590 34.773266 79.968726
F 32.466590 19.318482 79.968726
F 41.386815 27.045876 80.186732
F 41.386815 34.773268 80.186732
F 41.386815 19.318484 80.186732
F 50.428773 27.067479 80.421740
F 53.374933 32.179404 84.123494
F 50.428772 19.340086 80.421740
F 32.533350 27.045875 77.237495
F 32.533350 34.773266 77.237495
F 32.533350 19.318482 77.237495
F 41.453575 27.045876 77.455501
F 41.453574 34.773267 77.455501
F 41.453575 19.318483 77.455501
F 50.482344 27.067920 77.663276
F 53.374933 24.452013 84.123494
F 50.482344 19.340527 77.663276
F 32.622341 24.470078 73.595853
F 32.622341 32.197468 73.595853
F 41.542550 24.470081 73.813862
F 41.542550 32.197472 73.813862
F 50.536160 24.451834 74.023366
F 50.536160 32.179224 74.023366
F 34.763394 30.909570 77.291996
F 34.763394 23.182180 77.291996
F 43.684136 30.909725 77.509913
F 43.684136 23.182334 77.509913
F 34.852380 28.333773 73.650354
F 34.852380 20.606381 73.650354
F 43.772929 28.333640 73.868284
F 43.772929 20.606249 73.868284
F 34.785641 28.333773 76.381585
F 34.785641 20.606381 76.381586
F 43.706427 28.333612 76.599713
F 43.706427 20.606221 76.599714
F 34.696633 30.909570 80.023227
F 34.696633 23.182179 80.023227
F 43.617452 30.909722 80.241344
F 43.617452 23.182332 80.241344
F 27.917519 24.470077 83.501366
F 27.917519 32.197468 83.501366
F 36.837686 24.470077 83.719370
F 36.837686 32.197468 83.719370
F 45.762614 24.468875 83.938271
F 45.762614 32.196266 83.938271
F 27.828508 27.045875 87.143007
F 27.828508 34.773266 87.143008
F 27.828508 19.318482 87.143008
F 36.748673 27.045875 87.361012
F 36.748673 34.773267 87.361012
F 36.748673 19.318482 87.361012
F 46.205346 27.047083 65.730111
F 53.448705 32.179381 74.084119
F 46.205346 19.319690 65.730112
F 27.895267 27.045875 84.411776
F 27.895267 34.773267 84.411776
F 27.895267 19.318482 84.411776
F 36.815434 27.045875 84.629781
F 36.815434 34.773267 84.629780
F 36.815433 19.318483 84.629780
F 45.740341 27.047089 84.847082
F 53.448705 24.451990 74.084119
F 45.740341 19.319697 84.847082
F 27.984259 24.470077 80.770134
F 27.984259 32.197468 80.770134
F 36.904425 24.470077 80.988138
F 36.904425 32.197468 80.988138
F 45.830145 24.468709 81.205362
F 45.830145 32.196100 81.205362
F 30.125311 30.909570 84.466277
F 30.125311 23.182180 84.466277
F 39.045481 30.909571 84.684282
F 39.045481 23.182180 84.684281
F 47.992196 30.913599 84.899673
F 47.992196 23.186208 84.899673
F 30.214299 28.333773 80.824635
F 30.214299 20.606381 80.824635
F 39.134470 28.333771 81.042639
F 39.134470 20.606380 81.042639
F 48.082416 28.330039 81.258883
F 48.082416 20.602648 81.258882
F 30.147559 28.333773 83.555867
F 30.147559 20.606382 83.555867
F 39.067730 28.333771 83.773872
F 39.067730 20.606380 83.773872
F 48.014939 28.329258 83.995203
F 48.014939 20.601867 83.995203
F 30.058551 30.909570 87.197508
F 30.058551 23.182179 87.197508
F 38.978720 30.909571 87.415514
F 38.978720 23.182180 87.415514
F 48.437122 30.902188 65.779981
F 48.437122 23.174798 65.779981
F 32.377602 24.470077 83.610368
F 32.377602 32.197468 83.610368
F 41.297818 24.470077 83.828373
F 41.297818 32.197468 83.828373
F 50.363577 24.452059 84.062568
F 50.363577 32.179449 84.062568
F 32.288590 27.045875 87.252009
F 32.288590 34.773266 87.252009
F 32.288590 19.318482 87.252010
F 41.742773 27.045864 65.620156
F 41.742773 34.773255 65.620156
F 41.742773 19.318472 65.620156
F 50.673653 27.057253 65.845517
F 53.413532 19.340363 77.723729
F 50.673653 19.329860 65.845517
F 32.355350 27.045875 84.520778
F 32.355350 34.773266 84.520778
F 32.355350 19.318482 84.520778
F 41.275567 27.045876 84.738784
F 41.275567 34.773267 84.738783
F 41.275567 19.318483 84.738783
F 50.351795 27.065598 84.956105
F 53.413531 27.067756 77.723729
F 50.351795 19.338205 84.956105
F 32.444342 24.470077 80.879136
F 32.444342 32.197468 80.879136
F 41.364568 24.470075 81.097141
F 41.364568 32.197466 81.097141
F 50.414326 24.447249 81.305651
F 50.414326 32.174640 81.305651
F 34.585394 30.909570 84.575280
F 34.585394 23.182180 84.575280
F 43.506085 30.909690 84.793207
F 43.506084 23.182299 84.793207
F 34.674381 28.333773 80.933637
F 34.674381 20.606381 80.933637
F 43.595187 28.333619 81.151550
F 43.595187 20.606228 81.151549
F 34.607642 28.333773 83.664869
F 34.607641 20.606381 83.664869
F 43.528320 28.333659 83.882950
F 43.528320 20.606267 83.882950
F 34.518633 30.909570 87.306511
F 34.518633 23.182179 87.306511
F 43.972986 30.909681 65.674745
F 43.972987 23.182290 65.674745
F 53.480688 24.455281 69.550763
F 53.480688 32.182672 69.550763
F 53.455590 27.063048 73.194608
F 53.398629 19.340237 80.482551
F 53.455590 19.335655 73.194608
F 53.473748 27.061464 70.443499
F 53.398629 27.067630 80.482551
F 53.473748 19.334071 70.443499
F 53.501696 24.457326 66.803361
F 53.501696 32.184717 66.803361
F 53.422574 24.449329 76.839313
F 53.422574 32.176720 76.839313
F 27.739520 24.470077 90.784650
F 27.739520 32.197468 90.784650
F 36.659686 24.470077 91.002654
F 36.659686 32.197468 91.002654
F 45.581775 24.468860 91.221589
F 45.581775 32.196251 91.221589
F 27.650508 27.045875 94.426291
F 27.650508 34.773266 94.426292
F 27.650508 19.318482 94.426292
F 36.570674 27.045875 94.644296
F 36.570674 34.773267 94.644296
F 36.570674 19.318482 94.644296
F 45.492994 27.047141 94.863239
F 53.466620 19.317614 87.758571
F 45.492995 19.319748 94.863240
F 27.717268 27.045875 91.695061
F 27.717268 34.773267 91.695061
F 27.717268 19.318482 91.695060
F 36.637434 27.045875 91.913065
F 36.637434 34.773267 91.913065
F 36.637434 19.318482 91.913065
F 45.559669 27.047105 92.130231
F 53.466620 34.772397 87.758571
F 45.559669 19.319712 92.130231
F 27.806260 24.470077 88.053419
F 27.806259 32.197468 88.053419
F 36.726425 24.470077 88.271423
F 36.726425 32.197468 88.271423
F 45.649467 24.468884 88.488647
F 45.649467 32.196274 88.488647
F 29.947311 30.909570 91.749562
F 29.947311 23.182180 91.749562
F 38.867480 30.909571 91.967565
F 38.867480 23.182180 91.967565
F 47.792314 30.905120 92.188415
F 47.792314 23.177729 92.188415
F 30.036299 28.333773 88.107920
F 30.036299 20.606381 88.107920
F 38.956468 28.333771 88.325923
F 38.956468 20.606380 88.325923
F 47.889655 28.334562 88.543853
F 47.889655 20.607171 88.543852
F 29.969559 28.333773 90.839151
F 29.969559 20.606382 90.839151
F 38.889729 28.333771 91.057156
F 38.889728 20.606380 91.057156
F 47.815704 28.337750 91.272495
F 47.815704 20.610359 91.272496
F 29.880551 30.909570 94.480793
F 29.880551 23.182179 94.480793
F 38.800720 30.909571 94.698798
F 38.800720 23.182180 94.698798
F 47.727743 30.906037 94.914844
F 47.727743 23.178647 94.914845
F 32.199603 24.470078 90.893652
F 32.199603 32.197468 90.893652
F 41.119797 24.470080 91.111655
F 41.119797 32.197471 91.111655
F 50.017063 24.483795 91.320345
F 50.017064 32.211185 91.320345
F 32.110591 27.045875 94.535293
F 32.110591 34.773266 94.535294
F 32.110591 19.318482 94.535294
F 41.030788 27.045873 94.753298
F 41.030788 34.773265 94.753298
F 41.030788 19.318481 94.753297
F 49.937819 27.033211 94.959349
F 49.937819 34.760601 94.959350
F 49.937819 19.305818 94.959349
F 32.177351 27.045875 91.804063
F 32.177351 34.773266 91.804063
F 32.177351 19.318482 91.804063
F 41.097547 27.045873 92.022069
F 41.097546 34.773264 92.022069
F 41.097547 19.318480 92.022069
F 50.000070 27.033829 92.251697
F 50.000070 34.761220 92.251697
F 50.000070 19.306436 92.251697
F 32.266342 24.470078 88.162421
F 32.266342 32.197468 88.162421
F 41.186543 24.470078 88.380426
F 41.186543 32.197469 88.380426
F 50.152187 24.468772 88.606664
F 50.152187 32.196162 88.606664
F 34.407394 30.909570 91.858564
F 34.407394 23.182180 91.858564
F 43.327705 30.909605 92.076550
F 43.327705 23.182214 92.076549
F 34.496381 28.333773 88.216922
F 34.496381 20.606381 88.216922
F 43.416830 28.333706 88.434882
F 43.416830 20.606315 88.434881
F 34.429642 28.333773 90.948153
F 34.429642 20.606381 90.948153
F 43.349968 28.333737 91.166179
F 43.349968 20.606345 91.166179
F 34.340634 30.909570 94.589795
F 34.340634 23.182179 94.589795
F 43.260976 30.909607 94.807824
F 43.260977 23.182216 94.807824
F 27.561520 24.470077 98.067934
F 27.561520 32.197468 98.067934
F 36.481686 24.470077 98.285938
F 36.481686 32.197468 98.285938
F 45.404013 24.468813 98.504874
F 45.404013 32.196204 98.504874
F 27.472508 27.045875 101.709575
F 27.472508 34.773266 101.709575
F 27.472508 19.318482 101.709575
F 36.392674 27.045875 101.927579
F 36.392674 34.773267 101.927579
F 36.392674 19.318482 101.927579
F 45.314966 27.047122 102.146365
F 53.466620 27.045007 87.758571
F 45.314966 19.319729 102.146365
F 27.539268 27.045875 98.978344
F 27.539268 34.773267 98.978344
F 27.539268 19.318482 98.978344
F 36.459434 27.045875 99.196348
F 36.459434 34.773267 99.196348
F 36.459434 19.318483 99.196348
F 45.381812 27.047144 99.413501
F 53.534416 24.482711 95.964606
F 45.381812 19.319751 99.413501
F 27.628260 24.470077 95.336703
F 27.628260 32.197468 95.336702
F 36.548425 24.470077 95.554706
F 36.548426 32.197468 95.554706
F 45.470788 24.468818 95.771893
F 45.470788 32.196208 95.771893
F 29.769311 30.909570 99.032845
F 29.769311 23.182180 99.032845
F 38.689481 30.909571 99.250849
F 38.689481 23.182181 99.250849
F 47.616479 30.906077 99.471192
F 47.616479 23.178687 99.471192
F 29.858300 28.333773 95.391203
F 29.858300 20.606381 95.391203
F 38.778469 28.333771 95.609207
F 38.778468 20.606380 95.609207
F 47.705362 28.337296 95.829713
F 47.705362 20.609905 95.829712
F 29.791559 28.333773 98.122435
F 29.791559 20.606382 98.122435
F 38.711729 28.333771 98.340439
F 38.711729 20.606380 98.340440
F 47.638833 28.337258 98.556382
F 47.638833 20.609867 98.556382
F 29.702551 30.909570 101.764076
F 29.702551 23.182179 101.764076
F 38.622720 30.909571 101.982081
F 38.622720 23.182180 101.982081
F 47.548686 30.905621 102.197541
F 47.548686 23.178231 102.197541
F 32.021603 24.470077 98.176936
F 32.021603 32.197468 98.176936
F 40.941801 24.470079 98.394939
F 40.941801 32.197470 98.394939
F 49.849179 24.482753 98.600887
F 49.849180 32.210144 98.600887
F 31.932591 27.045875 101.818577
F 31.932591 34.773266 101.818577
F 31.932591 19.318482 101.818577
F 40.852788 27.045873 102.036580
F 40.852788 34.773265 102.036580
F 40.852788 19.318481 102.036580
F 49.759973 27.034262 102.242651
F 49.759973 34.761653 102.242651
F 49.759972 19.306869 102.242651
F 31.999351 27.045875 99.087346
F 31.999351 34.773266 99.087346
F 31.999351 19.318482 99.087346
F 40.919549 27.045873 99.305352
F 40.919549 34.773264 99.305352
F 40.919549 19.318481 99.305352
F 49.826344 27.033193 99.534825
F 49.826344 34.760584 99.534825
F 49.826343 19.305800 99.534825
F 32.088343 24.470077 95.445705
F 32.088343 32.197468 95.445705
F 41.008540 24.470079 95.663711
F 41.008540 32.197470 95.663711
F 49.915335 24.482715 95.893139
F 49.915335 32.210105 95.893139
F 34.229395 30.909570 99.141847
F 34.229395 23.182180 99.141847
F 43.149738 30.909606 99.359833
F 43.149738 23.182215 99.359833
F 34.318382 28.333773 95.500206
F 34.318382 20.606381 95.500205
F 43.238725 28.333736 95.718194
F 43.238725 20.606345 95.718193
F 34.251642 28.333773 98.231437
F 34.251642 20.606381 98.231437
F 43.171987 28.333736 98.449465
F 43.171986 20.606345 98.449465
F 34.162634 30.909570 101.873078
F 34.162634 23.182179 101.873078
F 43.082937 30.909593 102.091078
F 43.082937 23.182202 102.091078
F 27.383520 24.470077 105.351217
F 27.383520 32.197468 105.351217
F 36.303686 24.470077 105.569221
F 36.303686 32.197468 105.569221
F 45.222192 24.470546 105.786579
F 45.222192 32.197937 105.786579
F 27.294509 27.045875 108.992858
F 27.294509 34.773266 108.992859
F 27.294509 19.318482 108.992859
F 36.214674 27.045875 109.210863
F 36.214674 34.773267 109.210863
F 36.214674 19.318482 109.210863
F 45.671770 27.047000 87.579885
F 53.534449 19.306322 99.606111
F 45.671770 19.319607 87.579886
F 27.361268 27.045875 106.261628
F 27.361268 34.773267 106.261627
F 27.361269 19.318482 106.261627
F 36.281434 27.045875 106.479632
F 36.281434 34.773267 106.479632
F 36.281434 19.318482 106.479632
F 45.199623 27.045323 106.697838
F 45.199623 34.772714 106.697838
F 45.199623 19.317930 106.697838
F 27.450260 24.470078 102.619986
F 27.450260 32.197468 102.619986
F 36.370425 24.470077 102.837990
F 36.370426 32.197468 102.837990
F 45.292516 24.468866 103.054890
F 45.292516 32.196257 103.054889
F 29.591312 30.909570 106.316129
F 29.591312 23.182180 106.316129
F 38.511478 30.909570 106.534133
F 38.511478 23.182180 106.534133
F 47.420925 30.907749 106.753097
F 47.420925 23.180358 106.753097
F 29.680300 28.333773 102.674486
F 29.680300 20.606381 102.674487
F 38.600469 28.333771 102.892490
F 38.600468 20.606380 102.892490
F 47.526715 28.337383 103.113660
F 47.526715 20.609992 103.113660
F 29.613560 28.333773 105.405718
F 29.613560 20.606382 105.405718
F 38.533726 28.333772 105.623722
F 38.533726 20.606381 105.623722
F 47.442087 28.336295 105.840448
F 47.442087 20.608904 105.840448
F 29.524552 30.909570 109.047360
F 29.524552 23.182179 109.047360
F 38.444717 30.909570 109.265364
F 38.444717 23.182179 109.265364
F 47.911595 30.908840 87.632623
F 47.911595 23.181449 87.632623
F 31.843603 24.470077 105.460219
F 31.843603 32.197468 105.460219
F 40.763756 24.470078 105.678222
F 40.763755 32.197469 105.678223
F 49.637324 24.482098 105.886958
F 49.637324 32.209488 105.886958
F 31.754591 27.045875 109.101860
F 31.754591 34.773266 109.101861
F 31.754592 19.318482 109.101861
F 41.208791 27.045873 87.470014
F 41.208791 34.773265 87.470014
F 41.208791 19.318481 87.470014
F 50.183176 27.045060 87.693114
F 50.183176 34.772451 87.693114
F 50.183176 19.317667 87.693114
F 31.821351 27.045875 106.370630
F 31.821351 34.773266 106.370630
F 31.821351 19.318482 106.370630
F 40.741501 27.045874 106.588634
F 40.741501 34.773265 106.588634
F 40.741501 19.318481 106.588634
F 49.612630 27.030610 106.806672
F 53.534416 32.210102 95.964606
F 49.612630 19.303217 106.806672
F 31.910343 24.470077 102.728988
F 31.910343 32.197468 102.728988
F 40.830537 24.470079 102.946994
F 40.830537 32.197470 102.946994
F 49.728321 24.486971 103.179274
F 49.728321 32.214361 103.179274
F 34.051395 30.909570 106.425131
F 34.051395 23.182180 106.425131
F 42.971407 30.909555 106.643122
F 42.971407 23.182164 106.643122
F 51.698991 30.843880 106.899506
F 51.698991 23.116489 106.899506
F 34.140382 28.333773 102.783489
F 34.140382 20.606381 102.783489
F 43.060729 28.333729 103.001475
F 43.060729 20.606338 103.001475
F 34.073643 28.333773 105.514720
F 34.073643 20.606381 105.514720
F 42.993605 28.333804 105.732702
F 42.993605 20.606413 105.732702
F 51.720272 28.394327 105.849615
F 51.720272 20.666936 105.849617
F 33.984634 30.909570 109.156362
F 33.984634 23.182179 109.156362
F 43.439067 30.909631 87.524551
F 43.439067 23.182240 87.524551
F 53.534449 34.761106 99.606112
F 53.534448 27.033715 99.606112
F 53.534744 27.033209 95.030560
F 53.534744 34.760600 95.030560
F 53.534744 19.305816 95.030560
F 53.534435 19.312009 102.311829
F 53.534435 34.766793 102.311829
F 53.534434 27.039402 102.311829
F 53.475799 24.468885 88.673876
F 53.475799 32.196275 88.673876
F 53.534443 24.482759 98.673174
F 53.534443 32.210150 98.673174
F 49.612630 34.758001 106.806672
F 27.205520 24.470077 112.634502
F 27.205520 32.197468 112.634502
F 36.125687 24.470077 112.852506
F 36.125687 32.197468 112.852506
F 45.044563 24.470423 113.070264
F 45.044563 32.197814 113.070264
F 27.116509 27.045875 116.276143
F 27.116509 34.773266 116.276143
F 27.116509 19.318482 116.276143
F 36.036674 27.045875 116.494147
F 36.036674 34.773267 116.494148
F 36.036674 19.318482 116.494147
F 44.955865 27.045617 116.711972
F 44.955865 34.773008 116.711972
F 44.955866 19.318224 116.711972
F 27.183269 27.045875 113.544912
F 27.183269 34.773267 113.544912
F 27.183269 19.318482 113.544912
F 36.103435 27.045875 113.762917
F 36.103435 34.773267 113.762916
F 36.103435 19.318483 113.762916
F 45.022295 27.045536 113.981141
F 45.022295 34.772927 113.981141
F 45.022295 19.318143 113.981141
F 27.272261 24.470078 109.903270
F 27.272261 32.197468 109.903270
F 36.192426 24.470077 110.121274
F 36.192426 32.197468 110.121274
F 45.110954 24.470506 110.339547
F 45.110955 32.197896 110.339546
F 29.413312 30.909570 113.599413
F 29.413312 23.182180 113.599413
F 38.333479 30.909570 113.817417
F 38.333479 23.182180 113.817417
F 47.245475 30.907958 114.036405
F 47.245476 23.180567 114.036405
F 29.502300 28.333773 109.957771
F 29.502300 20.606381 109.957771
F 38.422466 28.333772 110.175775
F 38.422465 20.606381 110.175775
F 47.332856 28.335639 110.394765
F 47.332856 20.608248 110.394765
F 29.435560 28.333773 112.689002
F 29.435560 20.606382 112.689002
F 38.355727 28.333772 112.907007
F 38.355727 20.606381 112.907007
F 47.267904 28.335226 113.123904
F 47.267905 20.607835 113.123905
F 29.346552 30.909570 116.330644
F 29.346552 23.182179 116.330644
F 38.266718 30.909570 116.548649
F 38.266718 23.182180 116.548649
F 47.180707 30.908460 116.765855
F 47.180707 23.181070 116.765855
F 31.665604 24.470077 112.743504
F 31.665604 32.197468 112.743504
F 40.585760 24.470078 112.961507
F 40.585760 32.197468 112.961507
F 49.468853 24.480561 113.173143
F 49.468853 32.207951 113.173143
F 31.576591 27.045875 116.385145
F 31.576591 34.773266 116.385145
F 31.576591 19.318482 116.385145
F 40.496751 27.045875 116.603149
F 40.496751 34.773266 116.603149
F 40.496751 19.318482 116.603149
F 49.387788 27.037923 116.816542
F 42.146805 22.963228 130.996258
F 49.387788 19.310530 116.816542
F 31.643352 27.045875 113.653914
F 31.643352 34.773267 113.653914
F 31.643352 19.318482 113.653914
F 40.563509 27.045875 113.871918
F 40.563509 34.773266 113.871918
F 40.563509 19.318482 113.871918
F 49.445075 27.034128 114.098113
F 42.146806 30.690619 130.996258
F 49.445075 19.306735 114.098113
F 31.732343 24.470077 110.012272
F 31.732343 32.197468 110.012272
F 40.652496 24.470078 110.230276
F 40.652496 32.197469 110.230276
F 49.526033 24.484616 110.457842
F 49.526033 32.212007 110.457841
F 33.873395 30.909570 113.708415
F 33.873395 23.182180 113.708415
F 42.793436 30.909553 113.926429
F 42.793436 23.182162 113.926429
F 51.573215 30.869033 114.178462
F 51.573214 23.141642 114.178462
F 33.962383 28.333773 110.066773
F 33.962383 20.606381 110.066773
F 42.882390 28.333795 110.284789
F 42.882390 20.606404 110.284789
F 51.633583 28.382642 110.542888
F 51.633583 20.655251 110.542888
F 33.895643 28.333773 112.798004
F 33.895643 20.606381 112.798005
F 42.815687 28.333790 113.015995
F 42.815687 20.606398 113.015996
F 51.596100 28.375891 113.213856
F 51.596100 20.648499 113.213856
F 33.806635 30.909570 116.439646
F 33.806635 23.182179 116.439646
F 42.726711 30.909558 116.657641
F 42.726711 23.182167 116.657641
F 51.535540 30.875943 116.860445
F 51.535540 23.148553 116.860445
F 27.027521 24.470077 119.917781
F 27.027521 32.197468 119.917781
F 35.947687 24.470077 120.135785
F 35.947687 32.197468 120.135785
F 44.867173 24.470255 120.353670
F 44.867173 32.197646 120.353670
F 26.938520 27.045853 123.558734
F 26.938520 34.773244 123.558735
F 26.938520 19.318460 123.558735
F 35.858685 27.045853 123.776739
F 35.858685 34.773244 123.776739
F 35.858685 19.318460 123.776739
F 44.778439 27.045746 123.994672
F 44.778439 34.773137 123.994673
F 44.778439 19.318353 123.994673
F 27.005271 27.045875 120.828113
F 27.005271 34.773267 120.828113
F 27.005271 19.318482 120.828113
F 35.925437 27.045875 121.046117
F 35.925437 34.773267 121.046117
F 35.925437 19.318482 121.046117
F 44.844923 27.045700 121.264242
F 44.844923 34.773091 121.264242
F 44.844923 19.318307 121.264242
F 27.094261 24.470077 117.186553
F 27.094261 32.197468 117.186553
F 36.014426 24.470077 117.404558
F 36.014426 32.197468 117.404558
F 44.933609 24.470332 117.622731
F 44.933609 32.197722 117.622731
F 29.235314 30.909570 120.882614
F 29.235314 23.182179 120.882614
F 38.155481 30.909570 121.100618
F 38.155481 23.182180 121.100618
F 47.071079 30.908656 121.319245
F 47.071079 23.181265 121.319245
F 29.324300 28.333773 117.241054
F 29.324300 20.606381 117.241054
F 38.244466 28.333772 117.459059
F 38.244466 20.606381 117.459058
F 47.158272 28.335035 117.677860
F 47.158272 20.607644 117.677860
F 29.257561 28.333773 119.972281
F 29.257561 20.606381 119.972282
F 38.177727 28.333772 120.190286
F 38.177727 20.606381 120.190286
F 47.093513 28.334537 120.407769
F 47.093513 20.607146 120.407769
F 29.168563 30.909548 123.613235
F 29.168563 23.182157 123.613236
F 38.088729 30.909548 123.831240
F 38.088729 23.182157 123.831240
F 47.006389 30.909186 124.049127
F 47.006389 23.181796 124.049127
F 31.487604 24.470077 120.026783
F 31.487604 32.197468 120.026783
F 40.407766 24.470077 120.244787
F 40.407766 32.197468 120.244787
F 49.306752 24.475607 120.459800
F 49.306752 32.202998 120.459801
F 31.398602 27.045853 123.667736
F 31.398602 34.773244 123.667737
F 31.398602 19.318460 123.667737
F 40.318767 27.045853 123.885740
F 40.318767 34.773244 123.885741
F 40.318767 19.318461 123.885741
F 49.225932 27.042630 124.102814
F 39.916761 19.099532 130.941758
F 49.225932 19.315237 124.102815
F 31.465354 27.045875 120.937115
F 31.465354 34.773266 120.937115
F 31.465354 19.318482 120.937115
F 40.385517 27.045875 121.155119
F 40.385517 34.773266 121.155119
F 40.385517 19.318482 121.155119
F 49.283881 27.039375 121.377989
F 39.916761 34.554316 130.941758
F 49.283881 19.311983 121.377989
F 31.554343 24.470077 117.295556
F 31.554343 32.197468 117.295556
F 40.474503 24.470078 117.513559
F 40.474503 32.197468 117.513559
F 49.364474 24.479148 117.738033
F 49.364474 32.206538 117.738033
F 33.695397 30.909570 120.991616
F 33.695397 23.182179 120.991616
F 42.615500 30.909562 121.209625
F 42.615500 23.182171 121.209625
F 51.453468 30.885553 121.449013
F 51.453468 23.158162 121.449013
F 33.784383 28.333773 117.350056
F 33.784383 20.606381 117.350056
F 42.704456 28.333784 117.568068
F 42.704457 20.606393 117.568067
F 51.513240 28.366037 117.813750
F 51.513240 20.638646 117.813750
F 33.717643 28.333773 120.081283
F 33.717643 20.606381 120.081284
F 42.637750 28.333780 120.299282
F 42.637750 20.606389 120.299282
F 51.475260 28.358920 120.506893
F 51.475260 20.631528 120.506894
F 33.628645 30.909548 123.722238
F 33.628645 23.182157 123.722238
F 42.548778 30.909544 123.940239
F 42.548779 23.182153 123.940239
F 51.415440 30.892902 124.153040
F 51.415440 23.165511 124.153040
F 26.846183 24.462505 127.172838
F 26.846183 32.189895 127.172838
F 35.766350 24.462504 127.390842
F 35.766350 32.189895 127.390842
F 44.686334 24.462631 127.608756
F 44.686334 32.190022 127.608756
F 35.456675 26.826925 130.832756
F 35.456676 34.554316 130.832756
F 35.456676 19.099532 130.832756
F 45.133224 27.045436 109.428532
F 45.133224 34.772827 109.428532
F 45.133224 19.318044 109.428532
F 26.821422 27.031636 127.989261
F 26.821422 34.759028 127.989261
F 26.821422 19.304243 127.989261
F 35.741589 27.031636 128.207265
F 35.741589 34.759028 128.207265
F 35.741588 19.304243 128.207265
F 44.661541 27.031588 128.425308
F 44.661541 34.758979 128.425308
F 44.661541 19.304196 128.425308
F 26.916374 24.469937 124.462678
F 26.916374 32.197328 124.462678
F 35.836539 24.469937 124.680682
F 35.836539 32.197328 124.680682
F 44.756305 24.470045 124.898757
F 44.756305 32.197436 124.898757
F 29.051466 30.895331 128.043762
F 29.051466 23.167941 128.043762
F 37.971633 30.895331 128.261766
F 37.971633 23.167941 128.261766
F 46.890338 30.895084 128.479937
F 46.890338 23.167693 128.479937
F 29.146414 28.333632 124.517179
F 29.146414 20.606241 124.517179
F 38.066579 28.333632 124.735183
F 38.066579 20.606241 124.735183
F 46.983853 28.334223 124.953592
F 46.983853 20.606832 124.953592
F 29.076223 28.326200 127.227338
F 29.076223 20.598809 127.227339
F 37.996390 28.326199 127.445343
F 37.996390 20.598808 127.445343
F 46.915149 28.326350 127.663178
F 46.915149 20.598959 127.663178
F 28.766554 30.690619 130.669253
F 28.766554 22.963228 130.669253
F 37.686720 30.690619 130.887257
F 37.686720 22.963229 130.887257
F 47.355078 30.907768 109.481931
F 47.355078 23.180378 109.481931
F 31.306267 24.462504 127.281839
F 31.306267 32.189895 127.281840
F 40.226433 24.462504 127.499844
F 40.226432 32.189895 127.499844
F 49.149444 24.458454 127.728212
F 49.149444 32.185844 127.728212
F 30.996593 26.826925 130.723754
F 30.996594 34.554316 130.723754
F 30.996594 19.099532 130.723754
F 40.674744 27.045874 109.319864
F 40.674745 34.773266 109.319864
F 40.674744 19.318482 109.319864
F 49.550743 27.033244 109.526358
F 39.916760 26.826925 130.941758
F 49.550743 19.305851 109.526358
F 31.281505 27.031636 128.098263
F 31.281505 34.759027 128.098263
F 31.281505 19.304243 128.098262
F 40.201672 27.031636 128.316267
F 40.201672 34.759027 128.316267
F 40.201672 19.304243 128.316266
F 49.114655 27.029694 128.539080
F 49.114655 34.757085 128.539081
F 49.114655 19.302301 128.539080
F 31.376457 24.469937 124.571680
F 31.376457 32.197328 124.571680
F 40.296621 24.469937 124.789684
F 40.296621 32.197328 124.789684
F 49.204313 24.473279 125.013608
F 49.204313 32.200670 125.013608
F 33.511549 30.895331 128.152764
F 33.511549 23.167940 128.152764
F 42.431700 30.895333 128.370767
F 42.431700 23.167942 128.370766
F 51.328136 30.903252 128.712211
F 51.328136 23.175861 128.712211
F 33.606496 28.333632 124.626181
F 33.606496 20.606241 124.626181
F 42.526625 28.333636 124.844187
F 42.526625 20.606245 124.844187
F 51.394910 28.350194 125.083994
F 51.394910 20.622803 125.083994
F 33.536306 28.326200 127.336340
F 33.536306 20.598808 127.336341
F 42.456457 28.326202 127.554343
F 42.456457 20.598811 127.554343
F 51.358996 28.346200 127.797509
F 51.358996 20.618809 127.797509
F 33.226636 30.690619 130.778255
F 33.226637 22.963228 130.778255
F 42.904644 30.909548 109.374346
F 42.904644 23.182157 109.374346
F 51.657615 30.858061 109.564372
F 51.657615 23.130670 109.564372
F 44.376861 19.099550 131.050797
F 44.376862 34.554334 131.050797
F 44.376861 26.826943 131.050796
F 49.550743 34.760635 109.526358
F 49.225932 34.770021 124.102815
F 49.445075 34.761519 114.098113
F 49.387788 34.765314 116.816542
F 49.283881 34.766767 121.377989
F 46.607424 30.691607 131.105532
F 46.607424 22.964216 131.105532
F 29.881363 47.666496 3.507464
F 29.881363 39.939102 3.507464
F 38.801533 47.666495 3.725469
F 38.801533 39.939101 3.725469
F 47.727839 47.668672 3.940603
F 47.727839 39.941278 3.940603
F 29.786391 50.228195 7.034046
F 29.786391 42.500803 7.034046
F 38.706559 50.228196 7.252051
F 38.706559 42.500803 7.252051
F 47.633679 50.224774 7.467671
F 47.633679 42.497381 7.467671
F 29.856602 50.235628 4.323887
F 29.856602 42.508235 4.323886
F 38.776771 50.235629 4.541891
F 38.776771 42.508236 4.541890
F 47.702055 50.231895 4.760064
F 47.702055 42.504502 4.760063
F 30.166253 47.871208 0.881971
F 30.166252 40.143815 0.881971
F 39.086417 47.871209 1.099975
F 39.086417 40.143815 1.099975
F 48.010826 47.879511 1.315099
F 48.010827 40.152117 1.315099
F 32.086645 38.644537 4.378387
F 32.086645 46.371932 4.378388
F 41.006844 38.644534 4.596395
F 41.006844 46.371929 4.596395
F 49.919288 38.635932 4.824322
F 49.919289 46.363328 4.824322
F 32.396292 51.734904 0.936472
F 32.396291 36.280117 0.936472
F 32.396291 44.007513 0.936472
F 41.316459 51.734905 1.154475
F 41.316458 36.280118 1.154475
F 41.316458 44.007514 1.154475
F 50.289038 51.831790 1.347716
F 50.289038 36.377003 1.347716
F 50.289038 44.104399 1.347716
F 32.111403 51.530191 3.561965
F 32.111403 36.075404 3.561965
F 32.111403 43.802800 3.561965
F 41.031599 51.530194 3.779967
F 41.031599 36.075407 3.779968
F 41.031599 43.802802 3.779967
F 49.940294 51.540875 3.968412
F 49.940294 36.086088 3.968412
F 49.940294 43.813484 3.968412
F 32.016434 38.637104 7.088547
F 32.016434 46.364500 7.088547
F 40.936630 38.637102 7.306551
F 40.936630 46.364497 7.306551
F 49.845320 38.625159 7.513610
F 49.845320 46.352555 7.513610
F 34.341446 47.666496 3.616466
F 34.341446 39.939102 3.616466
F 43.261813 47.666442 3.834515
F 43.261813 39.939048 3.834515
F 34.246473 50.228195 7.143048
F 34.246473 42.500802 7.143048
F 43.166815 50.228232 7.361079
F 43.166815 42.500840 7.361080
F 34.316685 50.235628 4.432889
F 34.316685 42.508235 4.432889
F 43.237002 50.235664 4.650889
F 43.237002 42.508272 4.650889
F 34.626335 47.871208 0.990973
F 34.626335 40.143815 0.990973
F 43.546497 47.871213 1.208972
F 43.546497 40.143819 1.208972
F 36.546728 38.644537 4.487390
F 36.546728 46.371932 4.487390
F 45.469080 38.645721 4.704647
F 45.469080 46.373117 4.704648
F 27.626562 38.644537 4.269385
F 27.626561 46.371932 4.269386
F 36.856374 51.734904 1.045475
F 36.856373 36.280118 1.045474
F 36.856373 44.007513 1.045474
F 45.776601 51.734913 1.263786
F 45.776600 36.280127 1.263786
F 45.776600 44.007522 1.263786
F 27.936210 51.734903 0.827470
F 27.936209 36.280117 0.827469
F 27.936209 44.007513 0.827470
F 36.571486 51.530191 3.670967
F 36.571486 36.075404 3.670967
F 36.571486 43.802799 3.670967
F 45.493494 51.528980 3.890059
F 45.493494 36.074193 3.890059
F 45.493494 43.801589 3.890059
F 27.651319 51.530191 3.452963
F 27.651319 36.075404 3.452962
F 27.651319 43.802799 3.452963
F 36.476516 38.637104 7.197549
F 36.476516 46.364499 7.197549
F 45.398868 38.638373 7.416484
F 45.398868 46.365768 7.416483
F 27.556351 38.637104 6.979545
F 27.556351 46.364500 6.979545
F 29.697513 47.652257 10.668611
F 29.697513 39.924863 10.668611
F 38.617682 47.652256 10.886616
F 38.617682 39.924863 10.886616
F 47.544780 47.655748 11.102562
F 47.544780 39.928354 11.102562
F 29.608504 50.228055 14.310170
F 29.608504 42.500662 14.310170
F 38.528672 50.228056 14.528175
F 38.528672 42.500663 14.528175
F 47.455779 50.224568 14.744110
F 47.455779 42.497175 14.744110
F 29.675264 50.228055 11.578943
F 29.675264 42.500662 11.578943
F 38.595432 50.228056 11.796947
F 38.595432 42.500663 11.796946
F 47.522429 50.224569 12.017356
F 47.522429 42.497176 12.017356
F 29.764245 47.652279 7.937989
F 29.764245 39.924886 7.937988
F 38.684413 47.652278 8.155992
F 38.684413 39.924885 8.155992
F 47.611420 47.655749 8.376427
F 47.611420 39.928355 8.376427
F 31.905307 38.636964 11.633444
F 31.905307 46.364359 11.633444
F 40.825503 38.636962 11.851450
F 40.825503 46.364357 11.851450
F 49.732306 38.624285 12.080887
F 49.732306 46.351681 12.080887
F 31.994285 51.515975 7.992490
F 31.994285 36.061188 7.992489
F 31.994285 43.788584 7.992490
F 40.914480 51.515976 8.210496
F 40.914480 36.061189 8.210496
F 40.914480 43.788585 8.210496
F 49.821475 51.528544 8.439674
F 49.821474 36.073758 8.439674
F 49.821474 43.801153 8.439674
F 31.927553 51.515953 10.723111
F 31.927553 36.061166 10.723112
F 31.927553 43.788561 10.723112
F 40.847749 51.515954 10.941115
F 40.847749 36.061167 10.941116
F 40.847749 43.788563 10.941116
F 49.755151 51.528605 11.147028
F 49.755150 36.073818 11.147028
F 49.755150 43.801214 11.147028
F 31.838547 38.636964 14.364671
F 31.838547 46.364359 14.364671
F 40.758743 38.636962 14.582675
F 40.758743 46.364357 14.582675
F 49.666119 38.624286 14.788605
F 49.666120 46.351681 14.788605
F 34.157597 47.652257 10.777613
F 34.157597 39.924864 10.777613
F 43.077938 47.652221 10.995642
F 43.077938 39.924827 10.995642
F 34.068586 50.228055 14.419172
F 34.068586 42.500662 14.419172
F 42.988928 50.228091 14.637201
F 42.988928 42.500699 14.637201
F 34.135346 50.228055 11.687945
F 34.135346 42.500662 11.687945
F 43.055689 50.228091 11.905933
F 43.055689 42.500699 11.905933
F 34.224328 47.652280 8.046991
F 34.224328 39.924886 8.046991
F 43.144672 47.652242 8.264978
F 43.144672 39.924848 8.264978
F 36.365390 38.636964 11.742446
F 36.365390 46.364359 11.742446
F 45.287759 38.638229 11.959619
F 45.287759 46.365625 11.959619
F 27.445224 38.636964 11.524442
F 27.445223 46.364359 11.524442
F 36.454367 51.515974 8.101492
F 36.454367 36.061188 8.101492
F 36.454367 43.788583 8.101492
F 45.376745 51.514706 8.318667
F 45.376745 36.059919 8.318667
F 45.376745 43.787315 8.318667
F 27.534202 51.515974 7.883488
F 27.534202 36.061187 7.883487
F 27.534202 43.788583 7.883488
F 36.387636 51.515952 10.832114
F 36.387636 36.061165 10.832114
F 36.387636 43.788561 10.832114
F 45.309964 51.514686 11.051056
F 45.309964 36.059899 11.051056
F 45.309964 43.787295 11.051056
F 27.467470 51.515952 10.614110
F 27.467470 36.061165 10.614110
F 27.467470 43.788561 10.614110
F 36.298630 38.636964 14.473673
F 36.298630 46.364359 14.473673
F 45.220957 38.638230 14.692616
F 45.220957 46.365625 14.692616
F 27.378464 38.636964 14.255669
F 27.378464 46.364359 14.255669
F 29.519515 47.652257 17.951812
F 29.519515 39.924863 17.951812
F 38.439685 47.652256 18.169817
F 38.439685 39.924863 18.169817
F 47.366791 47.655744 18.385752
F 47.366791 39.928350 18.385752
F 29.430504 50.228055 21.593454
F 29.430505 42.500662 21.593454
F 38.350672 50.228056 21.811458
F 38.350672 42.500663 21.811459
F 53.534412 39.937542 15.824577
F 53.534411 47.664935 15.824577
F 29.497264 50.228055 18.862223
F 29.497264 42.500662 18.862222
F 38.417433 50.228056 19.080226
F 38.417433 42.500663 19.080226
F 47.344430 50.224568 19.300636
F 47.344430 42.497175 19.300636
F 29.586256 47.652257 15.220580
F 29.586256 39.924864 15.220580
F 38.506424 47.652256 15.438584
F 38.506424 39.924863 15.438584
F 47.433421 47.655744 15.658994
F 47.433421 39.928350 15.658994
F 31.727307 38.636964 18.916724
F 31.727307 46.364359 18.916724
F 40.647504 38.636962 19.134730
F 40.647504 46.364357 19.134730
F 49.554306 38.624286 19.364169
F 49.554306 46.351682 19.364169
F 31.816295 51.515953 15.275082
F 31.816295 36.061165 15.275081
F 31.816295 43.788561 15.275081
F 40.736491 51.515954 15.493088
F 40.736491 36.061167 15.493087
F 40.736491 43.788563 15.493088
F 49.643294 51.528630 15.722527
F 49.643294 36.073843 15.722527
F 49.643294 43.801239 15.722527
F 31.749555 51.515952 18.006313
F 31.749555 36.061165 18.006313
F 31.749555 43.788561 18.006313
F 40.669752 51.515954 18.224316
F 40.669752 36.061167 18.224316
F 40.669752 43.788563 18.224317
F 49.577130 51.528630 18.430247
F 49.577130 36.073843 18.430247
F 49.577130 43.801239 18.430247
F 31.660547 38.636964 21.647955
F 31.660547 46.364359 21.647955
F 42.877690 34.773303 19.189213
F 43.055689 34.773302 11.905933
F 33.979599 47.652257 18.060814
F 33.979599 39.924863 18.060814
F 42.899940 47.652221 18.278843
F 42.899941 39.924827 18.278843
F 33.890586 50.228055 21.702456
F 33.890586 42.500662 21.702456
F 53.534420 42.487984 19.467306
F 53.534420 50.215377 19.467307
F 48.861283 50.040772 0.035562
F 48.861283 42.313379 0.035563
F 33.957347 50.228055 18.971225
F 33.957347 42.500662 18.971225
F 42.877690 50.228091 19.189213
F 42.877690 42.500699 19.189212
F 34.046338 47.652257 15.329583
F 34.046338 39.924864 15.329583
F 42.966681 47.652221 15.547570
F 42.966681 39.924827 15.547570
F 36.187390 38.636964 19.025726
F 36.187390 46.364359 19.025726
F 45.109761 38.638229 19.242898
F 45.109761 46.365625 19.242898
F 27.267224 38.636964 18.807722
F 27.267224 46.364359 18.807721
F 36.276378 51.515952 15.384084
F 36.276378 36.061165 15.384083
F 36.276378 43.788561 15.384083
F 45.198749 51.514687 15.601256
F 45.198749 36.059900 15.601256
F 45.198749 43.787295 15.601256
F 27.356213 51.515952 15.166079
F 27.356213 36.061165 15.166079
F 27.356213 43.788561 15.166079
F 36.209638 51.515952 18.115315
F 36.209638 36.061165 18.115315
F 36.209638 43.788561 18.115315
F 45.131966 51.514687 18.334258
F 45.131966 36.059899 18.334258
F 45.131966 43.787295 18.334258
F 27.289472 51.515952 17.897311
F 27.289472 36.061165 17.897311
F 27.289472 43.788561 17.897311
F 36.120630 38.636964 21.756957
F 36.120630 46.364359 21.756957
F 53.534423 39.937542 18.533105
F 53.534422 47.664936 18.533105
F 27.200464 38.636964 21.538953
F 51.296917 38.640256 0.273822
F 27.200464 46.364359 21.538953
F 51.296916 46.367651 0.273822
F 53.534414 39.937543 8.539100
F 53.534413 47.664937 8.539100
F 53.534410 50.215408 7.604947
F 53.534411 42.488015 7.604947
F 53.534519 50.216699 4.896444
F 53.534519 42.489306 4.896443
F 53.496371 47.636933 1.250867
F 53.496371 39.909539 1.250866
F 53.534422 47.664935 11.247645
F 53.534422 39.937542 11.247644
F 53.534410 50.215377 14.890375
F 53.534410 42.487984 14.890376
F 53.534420 50.215377 12.181848
F 53.534420 42.487984 12.181848
F 29.786391 34.773406 7.034046
F 38.706559 34.773408 7.252051
F 29.856602 34.780839 4.323886
F 38.776771 34.780841 4.541890
F 47.702055 34.777106 4.760063
F 34.246473 34.773406 7.143048
F 43.166815 34.773444 7.361079
F 34.316685 34.780839 4.432889
F 43.237003 34.780875 4.650889
F 42.988928 34.773303 14.637201
F 29.341516 47.652257 25.235096
F 29.341516 39.924864 25.235097
F 38.261685 47.652256 25.453101
F 38.261685 39.924863 25.453102
F 47.188791 47.655744 25.669036
F 47.188791 39.928350 25.669037
F 29.252505 50.228055 28.876738
F 29.252505 42.500662 28.876738
F 38.172673 50.228056 29.094743
F 38.172673 42.500663 29.094743
F 47.099779 50.224568 29.310678
F 47.099779 42.497175 29.310678
F 29.319265 50.228055 26.145507
F 29.319265 42.500662 26.145507
F 38.239433 50.228056 26.363511
F 38.239433 42.500663 26.363511
F 47.166430 50.224568 26.583920
F 47.166430 42.497175 26.583920
F 29.408256 47.652257 22.503865
F 29.408256 39.924864 22.503865
F 38.328424 47.652256 22.721869
F 38.328424 39.924862 22.721868
F 47.255421 47.655744 22.942278
F 47.255421 39.928350 22.942278
F 31.549308 38.636964 26.200008
F 31.549308 46.364359 26.200008
F 40.469504 38.636962 26.418014
F 40.469504 46.364357 26.418014
F 49.376306 38.624286 26.647453
F 49.376306 46.351682 26.647453
F 31.638296 51.515953 22.558366
F 31.638296 36.061165 22.558366
F 31.638296 43.788561 22.558366
F 40.558491 51.515954 22.776372
F 40.558491 36.061167 22.776372
F 40.558491 43.788563 22.776372
F 49.465294 51.528630 23.005811
F 49.465294 36.073843 23.005811
F 49.465294 43.801239 23.005811
F 31.571556 51.515953 25.289597
F 31.571556 36.061166 25.289597
F 31.571556 43.788561 25.289597
F 40.491752 51.515954 25.507601
F 40.491752 36.061167 25.507601
F 40.491752 43.788563 25.507601
F 49.399130 51.528629 25.713531
F 49.399129 36.073843 25.713531
F 49.399130 43.801239 25.713531
F 31.482548 38.636964 28.931239
F 31.482548 46.364359 28.931239
F 40.402744 38.636962 29.149243
F 40.402744 46.364357 29.149242
F 49.310120 38.624286 29.355173
F 49.310120 46.351681 29.355173
F 33.801599 47.652257 25.344098
F 33.801599 39.924863 25.344099
F 42.721940 47.652221 25.562128
F 42.721940 39.924827 25.562128
F 33.712587 50.228055 28.985740
F 33.712587 42.500662 28.985740
F 42.632929 50.228091 29.203769
F 42.632929 42.500699 29.203769
F 33.779347 50.228055 26.254509
F 33.779347 42.500662 26.254509
F 42.699690 50.228091 26.472497
F 42.699690 42.500699 26.472497
F 33.868338 47.652257 22.612867
F 33.868338 39.924864 22.612867
F 42.788681 47.652221 22.830855
F 42.788681 39.924827 22.830854
F 36.009391 38.636964 26.309010
F 36.009391 46.364359 26.309010
F 44.931761 38.638230 26.526182
F 44.931761 46.365625 26.526182
F 27.089224 38.636964 26.091006
F 27.089224 46.364359 26.091006
F 36.098378 51.515952 22.667368
F 36.098378 36.061165 22.667368
F 36.098378 43.788561 22.667368
F 45.020749 51.514687 22.884540
F 45.020749 36.059900 22.884540
F 45.020749 43.787295 22.884540
F 27.178213 51.515952 22.449364
F 27.178213 36.061165 22.449364
F 27.178213 43.788561 22.449364
F 36.031639 51.515952 25.398599
F 36.031639 36.061165 25.398600
F 36.031639 43.788561 25.398600
F 44.953966 51.514687 25.617542
F 44.953966 36.059899 25.617542
F 44.953966 43.787295 25.617542
F 27.111473 51.515952 25.180595
F 27.111473 36.061165 25.180596
F 27.111473 43.788561 25.180596
F 35.942631 38.636964 29.040241
F 35.942631 46.364359 29.040241
F 44.864957 38.638230 29.259184
F 44.864957 46.365625 29.259183
F 27.022465 38.636964 28.822237
F 27.022465 46.364359 28.822237
F 29.163516 47.652257 32.518380
F 29.163516 39.924863 32.518380
F 38.083685 47.652256 32.736384
F 38.083685 39.924863 32.736385
F 47.010783 47.655741 32.952291
F 47.010783 39.928347 32.952292
F 29.074505 50.228055 36.160021
F 29.074505 42.500662 36.160021
F 37.994673 50.228056 36.378026
F 37.994673 42.500663 36.378026
F 46.919926 50.223666 36.592695
F 46.919926 42.496274 36.592696
F 29.141265 50.228055 33.428790
F 29.141265 42.500662 33.428790
F 38.061434 50.228056 33.646794
F 38.061434 42.500663 33.646794
F 46.988349 50.224507 33.867021
F 46.988349 42.497115 33.867021
F 29.230257 47.652257 29.787149
F 29.230257 39.924864 29.787149
F 38.150425 47.652256 30.005152
F 38.150425 39.924862 30.005152
F 47.077421 47.655744 30.225559
F 47.077421 39.928350 30.225559
F 31.371308 38.636964 33.483291
F 31.371308 46.364359 33.483291
F 40.291505 38.636962 33.701297
F 40.291505 46.364357 33.701297
F 49.198295 38.624394 33.930492
F 49.198296 46.351790 33.930492
F 31.460296 51.515953 29.841650
F 31.460296 36.061165 29.841650
F 31.460296 43.788561 29.841649
F 40.380492 51.515954 30.059656
F 40.380492 36.061167 30.059655
F 40.380492 43.788563 30.059656
F 49.287295 51.528630 30.289097
F 49.287294 36.073843 30.289096
F 49.287295 43.801239 30.289096
F 31.393556 51.515952 32.572881
F 31.393556 36.061165 32.572881
F 31.393556 43.788561 32.572881
F 40.313753 51.515954 32.790884
F 40.313753 36.061167 32.790884
F 40.313753 43.788563 32.790884
F 49.221126 51.528630 32.996834
F 49.221125 36.073844 32.996834
F 49.221125 43.801240 32.996834
F 31.304548 38.636964 36.214522
F 31.304548 46.364359 36.214522
F 40.224744 38.636962 36.432525
F 40.224744 46.364357 36.432525
F 49.131958 38.626661 36.637171
F 49.131958 46.354057 36.637171
F 33.623600 47.652257 32.627382
F 33.623600 39.924863 32.627382
F 42.543941 47.652221 32.845411
F 42.543941 39.924827 32.845411
F 33.534587 50.228055 36.269023
F 33.534587 42.500662 36.269023
F 42.454883 50.228078 36.487020
F 42.454883 42.500685 36.487020
F 33.601348 50.228055 33.537792
F 33.601348 42.500662 33.537792
F 42.521689 50.228091 33.755777
F 42.521689 42.500698 33.755777
F 33.690339 47.652257 29.896150
F 33.690339 39.924864 29.896151
F 42.610681 47.652221 30.114139
F 42.610681 39.924827 30.114138
F 35.831391 38.636964 33.592293
F 35.831391 46.364359 33.592293
F 44.753772 38.638235 33.809451
F 44.753772 46.365630 33.809452
F 26.911224 38.636964 33.374289
F 26.911224 46.364359 33.374289
F 35.920379 51.515952 29.950652
F 35.920379 36.061165 29.950652
F 35.920379 43.788561 29.950651
F 44.842749 51.514687 30.167823
F 44.842749 36.059900 30.167823
F 44.842749 43.787296 30.167823
F 27.000213 51.515952 29.732647
F 27.000213 36.061165 29.732647
F 27.000213 43.788561 29.732647
F 35.853639 51.515952 32.681883
F 35.853639 36.061165 32.681883
F 35.853639 43.788561 32.681883
F 44.775961 51.514690 32.900813
F 44.775961 36.059902 32.900813
F 44.775961 43.787298 32.900813
F 26.933473 51.515952 32.463879
F 26.933473 36.061165 32.463879
F 26.933473 43.788561 32.463879
F 35.764631 38.636964 36.323524
F 35.764631 46.364359 36.323524
F 44.686991 38.638239 36.542362
F 44.686991 46.365634 36.542362
F 26.844465 38.636964 36.105520
F 26.844465 46.364359 36.105520
F 28.985517 47.652257 39.801663
F 28.985517 39.924863 39.801663
F 37.905682 47.652257 40.019667
F 37.905682 39.924863 40.019667
F 46.812874 47.654395 40.237682
F 46.812874 39.927001 40.237682
F 28.896506 50.228055 43.443305
F 28.896506 42.500662 43.443305
F 37.816670 50.228055 43.661309
F 37.816670 42.500662 43.661309
F 47.277779 50.224568 22.027394
F 47.277779 42.497175 22.027394
F 28.963265 50.228055 40.712074
F 28.963265 42.500662 40.712074
F 37.883430 50.228055 40.930078
F 37.883430 42.500662 40.930078
F 46.793129 50.226888 41.147695
F 46.793129 42.499495 41.147695
F 29.052257 47.652257 37.070432
F 29.052257 39.924863 37.070431
F 37.972425 47.652256 37.288435
F 37.972425 39.924862 37.288435
F 46.899131 47.655623 37.510289
F 46.899131 39.928229 37.510288
F 31.193308 38.636964 40.766575
F 31.193308 46.364359 40.766575
F 40.113456 38.636966 40.984577
F 40.113456 46.364361 40.984577
F 48.945700 38.586594 41.230016
F 48.945700 46.313990 41.230017
F 31.282296 51.515952 37.124933
F 31.282296 36.061165 37.124932
F 31.282296 43.788561 37.124933
F 40.202489 51.515954 37.342940
F 40.202489 36.061167 37.342939
F 40.202489 43.788563 37.342940
F 49.099320 51.534958 37.560826
F 49.099320 36.080171 37.560826
F 49.099320 43.807567 37.560826
F 31.215556 51.515952 39.856164
F 31.215556 36.061165 39.856164
F 31.215556 43.788561 39.856164
F 40.135709 51.515951 40.074170
F 40.135709 36.061164 40.074170
F 40.135709 43.788560 40.074170
F 48.980170 51.555463 40.246898
F 48.980170 36.100676 40.246898
F 48.980170 43.828072 40.246898
F 31.126549 38.636964 43.497806
F 31.126549 46.364359 43.497806
F 40.580743 38.636962 21.865958
F 40.580743 46.364357 21.865958
F 49.488120 38.624286 22.071889
F 49.488120 46.351681 22.071889
F 33.445600 47.652257 39.910665
F 33.445600 39.924863 39.910665
F 42.365457 47.652363 40.128589
F 42.365457 39.924969 40.128589
F 51.033383 47.681829 40.313073
F 51.033383 39.954435 40.313074
F 33.356588 50.228055 43.552307
F 33.356588 42.500662 43.552307
F 42.810928 50.228091 21.920485
F 42.810928 42.500699 21.920485
F 33.423348 50.228055 40.821076
F 33.423348 42.500662 40.821076
F 42.343277 50.227972 41.039110
F 42.343277 42.500579 41.039110
F 51.026753 50.207794 41.269176
F 51.026753 42.480402 41.269176
F 33.512339 47.652257 37.179434
F 33.512339 39.924863 37.179434
F 42.432685 47.652217 37.397416
F 42.432685 39.924823 37.397416
F 35.653391 38.636964 40.875577
F 35.653391 46.364359 40.875577
F 44.570689 38.636654 41.093628
F 44.570689 46.364049 41.093628
F 35.742379 51.515952 37.233935
F 35.742379 36.061165 37.233934
F 35.742379 43.788561 37.233935
F 44.664442 51.514734 37.450865
F 44.664442 36.059947 37.450865
F 44.664442 43.787342 37.450865
F 26.822213 51.515952 37.015930
F 26.822214 36.061165 37.015930
F 26.822214 43.788561 37.015931
F 35.675639 51.515952 39.965166
F 35.675639 36.061165 39.965166
F 35.675639 43.788561 39.965166
F 44.593493 51.516157 40.182718
F 44.593493 36.061370 40.182718
F 44.593493 43.788766 40.182718
F 35.586631 38.636964 43.606808
F 35.586631 46.364359 43.606808
F 45.042957 38.638230 21.975900
F 45.042957 46.365625 21.975900
F 53.534422 47.664936 25.818564
F 53.534423 39.937542 25.818564
F 53.534409 50.215377 29.461293
F 53.534410 42.487984 29.461293
F 53.534420 50.215377 26.752766
F 53.534420 42.487984 26.752766
F 53.534411 47.664935 23.110036
F 53.534412 39.937542 23.110036
F 53.534438 47.664971 33.104094
F 53.534438 39.937577 33.104095
F 53.534611 50.218722 36.745415
F 53.534612 42.491329 36.745415
F 53.534337 50.215742 34.037773
F 53.534338 42.488349 34.037773
F 53.534402 47.664939 30.395503
F 53.534402 39.937545 30.395503
F 53.534410 50.215377 22.175835
F 53.534410 42.487984 22.175834
F 42.632929 34.773303 29.203769
F 42.699690 34.773303 26.472497
F 42.454883 34.773290 36.487020
F 42.521689 34.773302 33.755777
F 42.810928 34.773303 21.920485
F 28.807517 47.652257 47.084947
F 28.807517 39.924863 47.084948
F 37.727683 47.652257 47.302952
F 37.727683 39.924863 47.302952
F 46.641376 47.652478 47.520976
F 46.641376 39.925084 47.520976
F 28.718506 50.228055 50.726589
F 28.718506 42.500662 50.726589
F 37.638671 50.228055 50.944593
F 37.638671 42.500662 50.944594
F 46.554909 50.228359 51.162974
F 46.554909 42.500966 51.162974
F 28.785265 50.228055 47.995358
F 28.785265 42.500662 47.995358
F 37.705431 50.228055 48.213363
F 37.705431 42.500662 48.213362
F 46.619457 50.227574 48.431572
F 46.619457 42.500181 48.431572
F 28.874257 47.652257 44.353716
F 28.874257 39.924863 44.353716
F 37.794422 47.652257 44.571721
F 37.794422 39.924863 44.571720
F 46.705560 47.653433 44.790267
F 46.705560 39.926039 44.790266
F 31.015309 38.636964 48.049859
F 31.015309 46.364359 48.049859
F 39.935468 38.636966 48.267862
F 39.935468 46.364361 48.267862
F 48.798015 38.602037 48.511871
F 48.798015 46.329432 48.511872
F 31.104297 51.515953 44.408217
F 31.104297 36.061165 44.408217
F 31.104297 43.788561 44.408217
F 40.024450 51.515951 44.626220
F 40.024450 36.061164 44.626220
F 40.024450 43.788560 44.626220
F 48.872149 51.556777 44.874397
F 48.872149 36.101990 44.874397
F 48.872149 43.829385 44.874397
F 31.037557 51.515952 47.139448
F 31.037557 36.061165 47.139448
F 31.037557 43.788561 47.139448
F 39.957717 51.515951 47.357454
F 39.957717 36.061164 47.357454
F 39.957717 43.788560 47.357454
F 48.824415 51.549247 47.555856
F 48.824415 36.094460 47.555856
F 48.824415 43.821856 47.555856
F 30.948549 38.636964 50.781090
F 30.948549 46.364359 50.781090
F 39.868711 38.636965 50.999096
F 39.868711 46.364361 50.999095
F 48.749604 38.609683 51.201191
F 48.749604 46.337078 51.201191
F 33.267600 47.652257 47.193950
F 33.267600 39.924863 47.193950
F 42.187621 47.652315 47.411913
F 42.187621 39.924921 47.411913
F 50.937421 47.666799 47.617524
F 50.937421 39.939406 47.617525
F 33.178588 50.228055 50.835591
F 33.178588 42.500662 50.835591
F 42.098664 50.228013 51.053566
F 42.098664 42.500620 51.053566
F 50.886937 50.219216 51.263478
F 50.886937 42.491823 51.263478
F 33.245348 50.228055 48.104361
F 33.245348 42.500662 48.104360
F 42.165382 50.228002 48.322401
F 42.165382 42.500609 48.322401
F 50.926576 50.216490 48.548443
F 50.926576 42.489097 48.548443
F 33.334340 47.652257 44.462718
F 33.334340 39.924863 44.462718
F 42.254305 47.652330 44.680771
F 42.254305 39.924936 44.680771
F 50.976499 47.669117 44.909561
F 50.976498 39.941724 44.909561
F 35.475392 38.636964 48.158861
F 35.475392 46.364359 48.158862
F 44.394032 38.636854 48.376926
F 44.394031 46.364250 48.376927
F 35.564379 51.515952 44.517219
F 35.564379 36.061165 44.517219
F 35.564379 43.788561 44.517219
F 44.482437 51.516144 44.735318
F 44.482437 36.061357 44.735318
F 44.482437 43.788753 44.735318
F 35.497640 51.515952 47.248450
F 35.497640 36.061165 47.248451
F 35.497640 43.788561 47.248451
F 44.416428 51.516036 47.466373
F 44.416428 36.061249 47.466374
F 44.416428 43.788645 47.466374
F 35.408631 38.636964 50.890093
F 35.408631 46.364359 50.890093
F 44.327897 38.636944 51.108070
F 44.327897 46.364339 51.108070
F 28.629517 47.652257 54.368231
F 28.629517 39.924863 54.368231
F 37.549683 47.652257 54.586235
F 37.549683 39.924863 54.586235
F 46.468111 47.651562 54.804865
F 46.468111 39.924168 54.804865
F 28.540506 50.228055 58.009872
F 28.540507 42.500662 58.009873
F 37.460671 50.228055 58.227877
F 37.460671 42.500662 58.227877
F 46.380902 50.229017 58.446674
F 46.380902 42.501624 58.446674
F 28.607266 50.228055 55.278642
F 28.607266 42.500662 55.278641
F 37.527432 50.228055 55.496646
F 37.527432 42.500662 55.496645
F 46.446221 50.228571 55.714265
F 46.446221 42.501178 55.714264
F 28.696257 47.652257 51.637000
F 28.696257 39.924863 51.636999
F 37.616423 47.652257 51.855004
F 37.616423 39.924863 51.855003
F 46.533028 47.652167 52.072871
F 46.533029 39.924773 52.072870
F 30.837309 38.636964 55.333142
F 30.837309 46.364359 55.333142
F 39.757474 38.636966 55.551146
F 39.757474 46.364361 55.551146
F 48.648062 38.613956 55.786552
F 48.648062 46.341351 55.786552
F 30.926297 51.515953 51.691501
F 30.926297 36.061165 51.691500
F 30.926297 43.788561 51.691501
F 39.846459 51.515951 51.909504
F 39.846459 36.061164 51.909504
F 39.846459 43.788560 51.909504
F 48.723403 51.544898 52.149199
F 48.723404 36.090111 52.149199
F 48.723404 43.817506 52.149199
F 30.859557 51.515952 54.422732
F 30.859557 36.061165 54.422732
F 30.859557 43.788561 54.422732
F 39.779723 51.515951 54.640737
F 39.779723 36.061164 54.640737
F 39.779723 43.788560 54.640737
F 48.673969 51.537353 54.846478
F 48.673969 36.082566 54.846478
F 48.673969 43.809962 54.846478
F 30.770549 38.636964 58.064374
F 30.770549 46.364359 58.064373
F 39.690716 38.636965 58.282379
F 39.690716 46.364360 58.282379
F 48.596948 38.621009 58.491486
F 48.596948 46.348404 58.491486
F 33.089600 47.652257 54.477233
F 33.089600 39.924863 54.477233
F 42.009717 47.652288 54.695216
F 42.009718 39.924894 54.695217
F 50.835810 47.655344 54.909443
F 50.835810 39.927950 54.909443
F 33.000588 50.228055 58.118874
F 33.000589 42.500662 58.118874
F 41.920736 50.228033 58.336864
F 41.920736 42.500641 58.336864
F 50.783658 50.230451 58.555242
F 50.783657 42.503058 58.555242
F 33.067348 50.228055 55.387644
F 33.067348 42.500662 55.387643
F 41.987473 50.228027 55.605668
F 41.987473 42.500635 55.605668
F 50.824629 50.227533 55.825277
F 50.824629 42.500140 55.825276
F 33.156340 47.652257 51.746002
F 33.156340 39.924863 51.746002
F 42.076425 47.652296 51.964033
F 42.076425 39.924902 51.964033
F 50.875912 47.658297 52.186870
F 50.875912 39.930904 52.186870
F 35.297392 38.636964 55.442144
F 35.297392 46.364359 55.442145
F 44.216949 38.636979 55.660140
F 44.216949 46.364374 55.660140
F 35.386379 51.515952 51.800503
F 35.386379 36.061165 51.800503
F 35.386379 43.788561 51.800503
F 44.305522 51.515992 52.018529
F 44.305522 36.061205 52.018529
F 44.305522 43.788601 52.018529
F 35.319640 51.515952 54.531734
F 35.319640 36.061165 54.531734
F 35.319640 43.788561 54.531734
F 44.239297 51.515922 54.749752
F 44.239297 36.061135 54.749752
F 44.239297 43.788531 54.749752
F 35.230632 38.636964 58.173376
F 35.230632 46.364359 58.173375
F 44.150596 38.637031 58.391424
F 44.150595 46.364426 58.391424
F 28.451518 47.652257 61.651514
F 28.451518 39.924863 61.651515
F 37.371684 47.652257 61.869518
F 37.371684 39.924863 61.869519
F 46.293321 47.651132 62.088418
F 46.293321 39.923739 62.088419
F 28.362507 50.228055 65.293156
F 28.362507 42.500662 65.293156
F 37.282672 50.228055 65.511161
F 37.282672 42.500662 65.511161
F 46.727573 50.227224 43.878656
F 46.727573 42.499831 43.878656
F 28.429266 50.228055 62.561925
F 28.429266 42.500662 62.561925
F 37.349433 50.228055 62.779930
F 37.349433 42.500662 62.779930
F 46.271354 50.229061 62.997278
F 46.271354 42.501669 62.997278
F 28.518258 47.652257 58.920283
F 28.518258 39.924863 58.920283
F 37.438423 47.652257 59.138287
F 37.438423 39.924863 59.138287
F 46.358984 47.651443 59.355739
F 46.358984 39.924049 59.355738
F 30.659310 38.636964 62.616426
F 30.659310 46.364359 62.616426
F 39.579478 38.636965 62.834430
F 39.579478 46.364360 62.834430
F 48.493129 38.624484 63.062181
F 48.493129 46.351879 63.062181
F 30.748298 51.515952 58.974784
F 30.748298 36.061165 58.974784
F 30.748298 43.788561 58.974784
F 39.668464 51.515951 59.192787
F 39.668464 36.061164 59.192787
F 39.668464 43.788560 59.192787
F 48.571457 51.533370 59.424139
F 48.571457 36.078583 59.424138
F 48.571457 43.805979 59.424138
F 30.681558 51.515952 61.706015
F 30.681558 36.061165 61.706016
F 30.681558 43.788561 61.706015
F 39.601726 51.515951 61.924020
F 39.601726 36.061164 61.924020
F 39.601726 43.788560 61.924020
F 48.518101 51.527177 62.136022
F 48.518100 36.072389 62.136022
F 48.518100 43.799785 62.136022
F 30.592550 38.636964 65.347658
F 30.592550 46.364359 65.347657
F 40.046703 38.636965 43.715812
F 39.512718 38.636965 65.565663
F 40.046703 46.364361 43.715811
F 39.512718 46.364360 65.565662
F 48.898632 38.597480 43.908362
F 48.898632 46.324875 43.908362
F 32.911601 47.652257 61.760516
F 32.911601 39.924863 61.760517
F 41.831770 47.652273 61.978511
F 41.831771 39.924879 61.978511
F 50.729918 47.644963 62.200656
F 50.729918 39.917570 62.200656
F 32.822589 50.228055 65.402158
F 32.822589 42.500662 65.402159
F 42.276541 50.227978 43.770253
F 42.276541 42.500585 43.770253
F 50.987164 50.208201 43.970877
F 50.987163 42.480808 43.970877
F 32.889349 50.228055 62.670928
F 32.889349 42.500662 62.670927
F 41.809523 50.228041 62.888943
F 41.809523 42.500648 62.888942
F 50.718123 50.237267 63.102925
F 50.718123 42.509874 63.102925
F 32.978341 47.652257 59.029285
F 32.978341 39.924863 59.029285
F 41.898493 47.652277 59.247304
F 41.898493 39.924883 59.247304
F 50.772254 47.647596 59.463893
F 50.772254 39.920202 59.463893
F 35.119393 38.636964 62.725428
F 35.119393 46.364359 62.725428
F 44.039528 38.637049 62.943384
F 44.039528 46.364445 62.943384
F 35.208380 51.515952 59.083786
F 35.208380 36.061165 59.083786
F 35.208380 43.788561 59.083786
F 44.128267 51.515896 59.301758
F 44.128267 36.061109 59.301758
F 44.128267 43.788505 59.301758
F 35.141641 51.515952 61.815018
F 35.141641 36.061165 61.815018
F 35.141641 43.788561 61.815018
F 44.061834 51.515859 62.033088
F 44.061834 36.061072 62.033088
F 44.061834 43.788468 62.033088
F 35.052632 38.636964 65.456660
F 35.052632 46.364359 65.456660
F 44.504836 38.636797 43.824650
F 44.504836 46.364192 43.824650
F 50.718123 34.782478 63.102925
F 46.271354 34.774273 62.997278
F 53.533799 42.509683 63.164110
F 53.533798 50.237076 63.164110
F 50.783657 34.775662 58.555241
F 46.446221 34.773782 55.714264
F 46.554909 34.773570 51.162974
F 46.380902 34.774228 58.446675
F 53.533798 34.782287 63.164110
F 28.273518 47.652257 68.934799
F 28.273518 39.924863 68.934799
F 37.193685 47.652257 69.152803
F 37.193685 39.924863 69.152804
F 46.117080 47.651013 69.371799
F 46.117080 39.923619 69.371799
F 28.184507 50.228055 72.576440
F 28.184507 42.500662 72.576440
F 37.104672 50.228055 72.794445
F 37.104672 42.500662 72.794445
F 46.028727 50.229375 73.013514
F 46.028727 42.501982 73.013515
F 28.251266 50.228055 69.845210
F 28.251266 42.500662 69.845209
F 37.171433 50.228055 70.063214
F 37.171433 42.500662 70.063213
F 46.094992 50.229221 70.280497
F 46.094992 42.501829 70.280496
F 28.340258 47.652257 66.203567
F 28.340258 39.924864 66.203567
F 37.260424 47.652257 66.421571
F 37.260424 39.924863 66.421571
F 46.183330 47.651140 66.638870
F 46.183330 39.923747 66.638869
F 30.481310 38.636964 69.899710
F 30.481310 46.364359 69.899710
F 39.401480 38.636965 70.117714
F 39.401479 46.364360 70.117714
F 48.330211 38.631737 70.340475
F 48.330211 46.359133 70.340475
F 30.570298 51.515953 66.258069
F 30.570298 36.061165 66.258068
F 30.570298 43.788561 66.258068
F 39.490466 51.515951 66.476072
F 39.490467 36.061164 66.476072
F 39.490467 43.788560 66.476072
F 48.412708 51.524355 66.700848
F 48.412709 36.069568 66.700848
F 48.412709 43.796964 66.700848
F 30.503558 51.515952 68.989300
F 30.503558 36.061165 68.989300
F 30.503558 43.788561 68.989300
F 39.423728 51.515952 69.207305
F 39.423728 36.061164 69.207305
F 39.423728 43.788560 69.207305
F 48.354015 51.520445 69.423397
F 48.354015 36.065658 69.423397
F 48.354015 43.793054 69.423397
F 30.414550 38.636964 72.630942
F 30.414550 46.364359 72.630941
F 39.334720 38.636965 72.848947
F 39.334720 46.364360 72.848947
F 48.270569 38.635110 73.067066
F 48.270569 46.362505 73.067066
F 32.733601 47.652257 69.043801
F 32.733601 39.924863 69.043801
F 41.653795 47.652266 69.261800
F 41.653795 39.924872 69.261800
F 50.613688 47.637703 69.489720
F 50.613688 39.910309 69.489720
F 32.644589 50.228055 72.685442
F 32.644589 42.500662 72.685442
F 41.564793 50.228050 72.903444
F 41.564793 42.500657 72.903445
F 50.549782 50.245003 73.133548
F 50.549782 42.517610 73.133548
F 32.711349 50.228055 69.954212
F 32.711349 42.500662 69.954211
F 41.631545 50.228047 70.172223
F 41.631545 42.500655 70.172223
F 50.600147 50.243821 70.382720
F 50.600147 42.516428 70.382720
F 32.800341 47.652257 66.312569
F 32.800341 39.924863 66.312569
F 41.720528 47.652267 66.530582
F 41.720528 39.924874 66.530582
F 50.661194 47.639314 66.742491
F 50.661194 39.911920 66.742491
F 34.941393 38.636964 70.008713
F 34.941393 46.364359 70.008713
F 43.861827 38.637082 70.226649
F 43.861827 46.364478 70.226649
F 35.030380 51.515952 66.367071
F 35.030380 36.061165 66.367071
F 35.030380 43.788561 66.367070
F 43.950695 51.515847 66.585014
F 43.950696 36.061060 66.585014
F 43.950695 43.788455 66.585014
F 34.963641 51.515952 69.098302
F 34.963641 36.061165 69.098302
F 34.963641 43.788561 69.098302
F 43.884101 51.515830 69.316397
F 43.884101 36.061043 69.316397
F 43.884101 43.788439 69.316397
F 34.874632 38.636964 72.739944
F 34.874632 46.364359 72.739944
F 43.795231 38.637105 72.958057
F 43.795231 46.364500 72.958057
F 28.095519 47.652257 76.218082
F 28.095519 39.924863 76.218083
F 37.015685 47.652257 76.436086
F 37.015685 39.924863 76.436087
F 45.940886 47.650805 76.655208
F 45.940886 39.923411 76.655209
F 28.006507 50.228055 79.859723
F 28.006508 42.500662 79.859723
F 36.926673 50.228055 80.077728
F 36.926673 42.500662 80.077728
F 45.852265 50.229469 80.296797
F 45.852265 42.502076 80.296798
F 28.073267 50.228055 77.128493
F 28.073267 42.500662 77.128492
F 36.993433 50.228055 77.346497
F 36.993433 42.500662 77.346497
F 45.918896 50.229411 77.563726
F 45.918896 42.502018 77.563726
F 28.162259 47.652257 73.486851
F 28.162259 39.924864 73.486851
F 37.082424 47.652257 73.704855
F 37.082424 39.924863 73.704855
F 46.006734 47.651024 73.922098
F 46.006734 39.923630 73.922098
F 30.303311 38.636964 77.182994
F 30.303311 46.364359 77.182994
F 39.223482 38.636965 77.400997
F 39.223482 46.364360 77.400998
F 48.166571 38.638233 77.619580
F 48.166571 46.365629 77.619581
F 30.392298 51.515953 73.541352
F 30.392298 36.061165 73.541352
F 30.392298 43.788561 73.541352
F 39.312468 51.515951 73.759356
F 39.312468 36.061164 73.759356
F 39.312468 43.788560 73.759356
F 48.246616 51.518648 73.980780
F 48.246616 36.063861 73.980780
F 48.246616 43.791257 73.980780
F 30.325559 51.515952 76.272583
F 30.325559 36.061165 76.272584
F 30.325559 43.788561 76.272583
F 39.245730 51.515952 76.490588
F 39.245730 36.061164 76.490588
F 39.245730 43.788560 76.490588
F 48.190890 51.513632 76.711980
F 48.190890 36.058845 76.711980
F 48.190890 43.786241 76.711980
F 30.236550 38.636964 79.914225
F 30.236550 46.364359 79.914225
F 39.156721 38.636965 80.132230
F 39.156721 46.364360 80.132230
F 48.105873 38.641417 80.354569
F 48.105873 46.368812 80.354568
F 32.555602 47.652257 76.327084
F 32.555602 39.924863 76.327085
F 41.475822 47.652258 76.545089
F 41.475823 39.924864 76.545090
F 50.493830 47.631723 76.778523
F 50.493830 39.904329 76.778523
F 32.466590 50.228055 79.968726
F 32.466590 42.500662 79.968726
F 41.386815 50.228056 80.186732
F 41.386815 42.500664 80.186732
F 50.428773 50.249659 80.421740
F 50.428772 42.522266 80.421740
F 32.533350 50.228055 77.237495
F 32.533350 42.500662 77.237495
F 41.453574 50.228056 77.455501
F 41.453574 42.500663 77.455501
F 50.482344 50.250100 77.663276
F 50.482344 42.522707 77.663276
F 32.622341 47.652257 73.595853
F 32.622341 39.924864 73.595853
F 41.542550 47.652261 73.813862
F 41.542550 39.924867 73.813862
F 50.536160 47.634013 74.023366
F 50.536159 39.906620 74.023366
F 34.763394 38.636964 77.291996
F 34.763394 46.364359 77.291996
F 43.684136 38.637119 77.509913
F 43.684136 46.364514 77.509912
F 34.852380 51.515952 73.650355
F 34.852380 36.061165 73.650354
F 34.852380 43.788561 73.650354
F 43.772929 51.515820 73.868284
F 43.772929 36.061033 73.868284
F 43.772929 43.788429 73.868284
F 34.785641 51.515952 76.381586
F 34.785641 36.061165 76.381586
F 34.785641 43.788561 76.381586
F 43.706427 51.515792 76.599713
F 43.706427 36.061005 76.599714
F 43.706427 43.788401 76.599714
F 34.696633 38.636964 80.023227
F 34.696633 46.364359 80.023227
F 43.617452 38.637117 80.241344
F 43.617452 46.364512 80.241344
F 27.917519 47.652257 83.501366
F 27.917519 39.924863 83.501366
F 36.837686 47.652257 83.719370
F 36.837686 39.924863 83.719370
F 45.762614 47.651055 83.938271
F 45.762614 39.923661 83.938272
F 27.828508 50.228055 87.143007
F 27.828508 42.500662 87.143008
F 36.748673 50.228055 87.361012
F 36.748673 42.500662 87.361012
F 46.205346 50.229263 65.730111
F 46.205346 42.501870 65.730112
F 27.895267 50.228055 84.411776
F 27.895267 42.500662 84.411776
F 36.815434 50.228055 84.629781
F 36.815434 42.500662 84.629780
F 45.740341 50.229269 84.847082
F 45.740341 42.501877 84.847082
F 27.984259 47.652257 80.770134
F 27.984259 39.924864 80.770134
F 36.904425 47.652257 80.988138
F 36.904425 39.924863 80.988138
F 45.830145 47.650889 81.205362
F 45.830145 39.923495 81.205362
F 30.125311 38.636964 84.466277
F 30.125311 46.364359 84.466277
F 39.045482 38.636965 84.684281
F 39.045481 46.364360 84.684281
F 47.992196 38.640993 84.899673
F 47.992196 46.368388 84.899673
F 30.214299 51.515952 80.824635
[truncated: 572,334 more chars]
