# Supplementary material for: Molecular-resolution imaging of ice crystallized from liquid water by cryogenic liquid-cell TEM
Source: Nat Commun. 2025 Sep 25;16:8342. doi: 10.1038/s41467-025-62451-0 (PMC12462463; doi:10.1038/s41467-025-62451-0)
Supplement: Supplementary file 9 — Supplementary Data 1 [file 41467_2025_62451_MOESM9_ESM.zip › supercell_4_3_6/1.6/93K_relaxed.cfg]

Number of particles = 30330
A = 1.0 Angstrom (basic length-scale)
H0(1,1) = 104.637 A
H0(1,2) = 0 A
H0(1,3) = 0 A
H0(2,1) = 0 A
H0(2,2) = 70.38 A
H0(2,3) = 0 A
H0(3,1) = 0 A
H0(3,2) = 0 A
H0(3,3) = 131.647 A
.NO_VELOCITY.
entry_count = 3
18
F 
0.0342064 0.0252568 0.0230469
0.0342064 0.134961 0.0230469
0.0342064 0.244665 0.0230469
0.119253 0.0250479 0.0250309
0.119253 0.134752 0.0250309
0.119253 0.244456 0.0250309
0.206676 0.0262115 0.0271662
0.205353 0.135395 0.0281735
0.245464 0.0627737 0.111512
0.0330747 0.06138 0.050446
0.0330747 0.171085 0.050446
0.118123 0.0615596 0.052443
0.118123 0.171264 0.052443
0.205242 0.061098 0.0556047
0.203315 0.169327 0.054768
0.0337744 0.0615302 0.0299114
0.0337744 0.171234 0.0299114
0.118915 0.0616079 0.0317932
0.118915 0.171312 0.0317932
0.206549 0.062986 0.0352865
0.204536 0.172217 0.0347332
0.0383155 0.02483 0.00270011
0.0946436 0.0798418 0.114122
0.0383155 0.134534 0.00270011
0.0946436 0.189546 0.114122
0.0383155 0.244239 0.00270011
0.179054 0.229492 0.145287
0.123505 0.0250441 0.00445377
0.123505 0.134748 0.00445377
0.123505 0.244452 0.00445377
0.246202 0.0237588 0.0848756
0.203905 0.243861 0.0631962
0.248679 0.0595023 0.0374152
0.0549711 0.116417 0.0303917
0.0549711 0.226122 0.0303917
0.0549711 0.00671316 0.0303917
0.140208 0.11646 0.0322659
0.140208 0.226164 0.0322659
0.140208 0.00675584 0.0322659
0.226693 0.115214 0.0368673
0.228211 0.229968 0.0347473
0.245906 0.17146 0.147527
0.0597922 0.0801653 0.00315509
0.0597922 0.18987 0.00315509
0.242786 0.175703 0.168568
0.186626 0.0805921 0.00772922
0.245587 0.133389 0.140435
0.250245 0.0232498 0.00979001
0.0552965 0.0799488 0.0236009
0.0552965 0.189653 0.0236009
0.140545 0.0799 0.0255037
0.140545 0.189604 0.0255037
0.228842 0.0782032 0.0282124
0.227212 0.191456 0.0297893
0.0541705 0.116362 0.0510065
0.0541705 0.226066 0.0510065
0.244624 0.0246963 0.138489
0.139416 0.116412 0.0529158
0.139416 0.226116 0.0529158
0.139416 0.00670749 0.0529158
0.225834 0.114127 0.0584648
0.225783 0.22511 0.0550712
0.245716 0.0619603 0.090676
0.0766427 0.0250268 0.0240964
0.0766427 0.134731 0.0240964
0.0766427 0.244435 0.0240964
0.164861 0.0260539 0.026853
0.161836 0.133649 0.0273864
0.246424 0.134247 0.086521
0.0936725 0.116411 0.141759
0.16549 0.135053 0.0070392
0.246659 0.132525 0.0659262
0.0755107 0.0615825 0.0515055
0.0755107 0.171287 0.0515055
0.160885 0.0600944 0.0538673
0.159867 0.169148 0.0540619
0.202609 0.0623608 0.165526
0.249774 0.022438 0.0313684
0.076301 0.0616308 0.0308389
0.076301 0.171335 0.0308389
0.161294 0.0628935 0.0330715
0.160738 0.1717 0.0339434
0.205282 0.246649 0.0286611
0.144107 0.0817182 0.00470479
0.0809134 0.0250502 0.00351105
0.0809134 0.134754 0.00351105
0.0809134 0.244459 0.00351105
0.158245 0.138026 0.113926
0.228349 0.191772 0.00985292
0.159054 0.246677 0.0816762
0.179627 0.116099 0.143594
0.0936725 0.00670723 0.141759
0.0936725 0.226116 0.141759
0.0976208 0.116461 0.0313203
0.0976208 0.226164 0.0313203
0.0976208 0.00675651 0.0313203
0.184355 0.116544 0.0342209
0.18198 0.228354 0.0352235
0.177539 0.114565 0.164972
0.102213 0.0798983 0.00398178
0.102213 0.189603 0.00398178
0.245524 0.172233 0.0927125
0.159155 0.170984 0.14263
0.0979582 0.0798992 0.0245587
0.0979582 0.189603 0.0245587
0.184846 0.0789876 0.0292384
0.182352 0.190784 0.0283964
0.0968286 0.116413 0.0519705
0.0968286 0.226117 0.0519705
0.0968286 0.00670826 0.0519705
0.184731 0.114367 0.0546384
0.182396 0.226652 0.0560448
0.156998 0.0608463 0.163661
0.0321109 0.0251781 0.0780705
0.0321109 0.134882 0.0780705
0.0321109 0.244587 0.0780705
0.117152 0.0249905 0.0800491
0.117152 0.134695 0.0800491
0.117152 0.2444 0.0800491
0.202659 0.0249303 0.0825771
0.203387 0.136853 0.0841852
0.15874 0.242705 0.116323
0.0311398 0.0613709 0.105707
0.0311398 0.171075 0.105707
0.116181 0.0615585 0.107686
0.116181 0.171262 0.107686
0.203101 0.0620636 0.111565
0.201649 0.173485 0.111372
0.0318619 0.0613709 0.0851605
0.0318619 0.171075 0.0851605
0.116909 0.0615585 0.0869585
0.116909 0.171262 0.0869585
0.203008 0.0589951 0.0907231
0.202211 0.171468 0.0909525
0.0328321 0.0251792 0.0575243
0.0328321 0.134883 0.0575243
0.0328321 0.244587 0.0575243
0.11788 0.0249907 0.0593244
0.11788 0.134695 0.0593244
0.11788 0.2444 0.0593244
0.204349 0.0235323 0.062144
0.204162 0.134504 0.0633014
0.199966 0.170825 0.165652
0.0529548 0.11636 0.0855555
0.0529548 0.226065 0.0855555
0.207012 0.025357 0.00661908
0.138202 0.116411 0.087431
0.138202 0.226115 0.087431
0.138202 0.00670646 0.087431
0.224074 0.114608 0.0903608
0.224559 0.226466 0.0900584
0.0929439 0.00670723 0.162487
0.053925 0.0798922 0.0579207
0.053925 0.189597 0.0579207
0.139173 0.0798426 0.0597971
0.139173 0.189547 0.0597971
0.225812 0.0784404 0.0630348
0.225681 0.188442 0.0620858
0.0531988 0.0798929 0.0786127
0.0531988 0.189597 0.0786127
0.138445 0.0798426 0.0805223
0.138445 0.189547 0.0805223
0.225111 0.0801484 0.0841069
0.222817 0.189617 0.0840173
0.0522275 0.11636 0.106249
0.0522275 0.226065 0.106249
0.0929439 0.226116 0.162487
0.137474 0.116411 0.108158
0.137474 0.226115 0.108158
0.137474 0.00670646 0.108158
0.223393 0.117887 0.110762
0.224884 0.228668 0.110905
0.0929439 0.116411 0.162487
0.0745396 0.0249674 0.0791117
0.0745396 0.134672 0.0791117
0.0745396 0.244375 0.0791117
0.159522 0.0251062 0.0807259
0.160663 0.133095 0.0801099
0.15808 0.172052 0.164369
0.247462 0.170242 0.0566849
0.15881 0.0256217 0.11492
0.244726 0.135424 0.119584
0.0735683 0.0615816 0.106749
0.0735683 0.171287 0.106749
0.159418 0.0596966 0.107491
0.159601 0.173959 0.108278
0.165323 0.244894 0.00654731
0.229411 0.0783628 0.0076433
0.0742974 0.0615816 0.0860037
0.0742974 0.171287 0.0860037
0.159888 0.0608244 0.0865073
0.159855 0.171068 0.0881609
0.160689 0.245462 0.060047
0.186056 0.190465 0.00783286
0.0752686 0.0249675 0.0583698
0.0752686 0.134672 0.0583698
0.0752686 0.244375 0.0583698
0.161626 0.0233612 0.0605112
0.162102 0.131101 0.0589495
0.208673 0.248374 0.00840313
0.221039 0.227163 0.167406
0.0733261 0.134672 0.11364
0.209644 0.133403 0.00776126
0.0956149 0.116411 0.0864853
0.0956149 0.226116 0.0864853
0.0956149 0.00670723 0.0864853
0.182461 0.115831 0.0880857
0.17945 0.226689 0.0905499
0.180654 0.191728 0.138338
0.0965858 0.0798419 0.0588514
0.0965858 0.189546 0.0588514
0.182706 0.0786372 0.0614829
0.181344 0.187209 0.0619281
0.0958576 0.0798418 0.0795766
0.0958576 0.189546 0.0795766
0.181632 0.0794637 0.0819177
0.181311 0.189851 0.0828642
0.0948864 0.116411 0.107213
0.0948864 0.226116 0.107213
0.0948864 0.00670723 0.107213
0.179682 0.118545 0.108779
0.180725 0.228615 0.110825
0.179461 0.0780197 0.136232
0.0301686 0.0251781 0.133344
0.0301686 0.134882 0.133344
0.0301686 0.244587 0.133344
0.11521 0.0249905 0.135323
0.11521 0.134695 0.135323
0.11521 0.2444 0.135323
0.201488 0.0239871 0.138992
0.200648 0.136418 0.137958
0.245812 0.0241021 0.117129
0.0291972 0.0613709 0.160981
0.0291972 0.171075 0.160981
0.114238 0.0615585 0.162959
0.114238 0.171262 0.162959
0.162418 0.246358 0.0266798
0.17961 0.228598 0.165731
0.0299194 0.0613709 0.140434
0.0299194 0.171075 0.140434
0.114967 0.0615585 0.142232
0.114967 0.171262 0.142232
0.202417 0.0627363 0.144838
0.200631 0.172881 0.145055
0.0308905 0.0251781 0.112797
0.0308905 0.134882 0.112797
0.0308905 0.244587 0.112797
0.115938 0.0249905 0.114595
0.115938 0.134695 0.114595
0.115938 0.2444 0.114595
0.200644 0.0234711 0.11784
0.200929 0.13687 0.117092
0.245537 0.173046 0.113874
0.0510124 0.11636 0.140829
0.0510124 0.226065 0.140829
0.0939153 0.189546 0.13485
0.13626 0.116411 0.142705
0.13626 0.226115 0.142705
0.13626 0.00670646 0.142705
0.221792 0.118592 0.145167
0.223058 0.228755 0.147498
0.0939153 0.0798418 0.13485
0.0519834 0.0798931 0.113192
0.0519834 0.189597 0.113192
0.137231 0.0798426 0.115068
0.137231 0.189547 0.115068
0.223701 0.0809005 0.118884
0.222602 0.193577 0.118397
0.0512564 0.0798931 0.133885
0.0512564 0.189597 0.133885
0.136503 0.0798426 0.135795
0.136503 0.189547 0.135795
0.224704 0.0812632 0.139134
0.223672 0.191684 0.140104
0.0502851 0.11636 0.161522
0.0502851 0.226065 0.161522
0.180659 0.190825 0.118293
0.135531 0.116411 0.163432
0.135531 0.226115 0.163432
0.135531 0.00670646 0.163432
0.164913 0.026608 0.00544915
0.201704 0.24381 0.0843561
0.18062 0.0810262 0.115051
0.0725972 0.0249674 0.134385
0.0725972 0.134672 0.134385
0.0725972 0.244375 0.134385
0.158418 0.0267366 0.135569
0.156945 0.134491 0.135257
0.157816 0.0626383 0.143424
0.244757 0.0606757 0.146485
0.202114 0.248179 0.117758
0.158781 0.245488 0.13662
0.0716258 0.0615816 0.162022
0.0716258 0.171287 0.162022
0.0733261 0.0249674 0.11364
0.202649 0.247994 0.138679
0.143439 0.190697 0.00564397
0.0733261 0.244375 0.11364
0.072355 0.0615816 0.141277
0.072355 0.171287 0.141277
0.245877 0.242054 0.140249
0.246799 0.242571 0.119217
0.248364 0.245901 0.0843386
0.248283 0.133611 0.0302258
0.247979 0.0224735 0.0637468
0.222313 0.117189 0.166659
0.180791 0.00671631 0.0877265
0.245514 0.244258 0.063842
0.246772 0.0601002 0.0590629
0.248827 0.170265 0.0359673
0.251042 0.133353 0.00984577
0.222721 0.00842333 0.165109
0.223146 0.00733178 0.144723
0.225567 0.00401216 0.056819
0.183673 0.00581755 0.0542435
0.178386 0.0087718 0.143409
0.227498 0.00624659 0.035857
0.244904 0.0647723 0.167118
0.0282262 0.0251781 0.188617
0.0282262 0.134882 0.188617
0.0282262 0.244587 0.188617
0.113267 0.0249905 0.190596
0.113267 0.134695 0.190596
0.113267 0.2444 0.190596
0.199933 0.0272964 0.192447
0.199574 0.134393 0.192707
0.217158 0.225418 0.333856
0.0272548 0.0613709 0.216254
0.0272548 0.171075 0.216254
0.112296 0.0615585 0.218232
0.112296 0.171262 0.218232
0.19862 0.0623527 0.222111
0.197884 0.171977 0.220547
0.0279769 0.0613709 0.195708
0.0279769 0.171075 0.195708
0.113025 0.0615585 0.197505
0.113025 0.171262 0.197505
0.199909 0.0636738 0.200689
0.200819 0.170649 0.200272
0.0231207 0.0251781 0.333891
0.0231207 0.134882 0.333891
0.0231207 0.244587 0.333891
0.113996 0.0249905 0.169868
0.113996 0.134695 0.169868
0.113996 0.2444 0.169868
0.19606 0.243999 0.246803
0.241622 0.173426 0.200694
0.243194 0.137783 0.172708
0.0490699 0.11636 0.196103
0.0490699 0.226065 0.196103
0.240742 0.134077 0.305567
0.134317 0.116411 0.197978
0.134317 0.226115 0.197978
0.134317 0.00670646 0.197978
0.219584 0.118008 0.19942
0.219939 0.231464 0.201366
0.0289481 0.134882 0.168071
0.050041 0.0798931 0.168466
0.050041 0.189597 0.168466
0.135288 0.0798426 0.170341
0.135288 0.189547 0.170341
0.242715 0.0279232 0.173819
0.157614 0.244124 0.170872
0.0493139 0.0798931 0.189159
0.0493139 0.189597 0.189159
0.13456 0.0798426 0.191069
0.13456 0.189547 0.191069
0.22136 0.0829019 0.193759
0.219606 0.193716 0.194985
0.0483426 0.11636 0.216796
0.0483426 0.226065 0.216796
0.0871166 0.00670723 0.328307
0.133589 0.116411 0.218706
0.133589 0.226115 0.218706
0.133589 0.00670646 0.218706
0.219736 0.11741 0.22087
0.220401 0.22777 0.222064
0.0871166 0.226116 0.328307
0.0706547 0.0249674 0.189658
0.0706547 0.134672 0.189658
0.0706547 0.244375 0.189658
0.155642 0.0252473 0.192208
0.155359 0.135331 0.190277
0.173882 0.227143 0.330378
0.241472 0.0653459 0.222542
0.240393 0.242045 0.284677
0.19595 0.174314 0.331536
0.0696834 0.0615816 0.217295
0.0696834 0.171287 0.217295
0.153374 0.0620721 0.219356
0.153619 0.168402 0.220299
0.241936 0.0623159 0.202413
0.242845 0.173112 0.221454
0.0704125 0.0615816 0.196551
0.0704125 0.171287 0.196551
0.15388 0.060483 0.198933
0.156331 0.169033 0.199542
0.172409 0.117762 0.33022
0.242351 0.242612 0.229297
0.0713837 0.0249674 0.168914
0.0713837 0.134672 0.168914
0.0713837 0.244375 0.168914
0.178517 0.077142 0.172868
0.199646 0.246154 0.172792
0.196959 0.24336 0.304026
0.200025 0.133486 0.171965
0.242598 0.245531 0.19572
0.223032 0.0812501 0.17291
0.09173 0.116411 0.197032
0.09173 0.226116 0.197032
0.09173 0.00670723 0.197032
0.176897 0.114662 0.198423
0.17683 0.226441 0.199712
0.0871166 0.116411 0.328307
0.0927012 0.0798418 0.169396
0.0927012 0.189546 0.169396
0.151701 0.172426 0.329036
0.242996 0.245009 0.17543
0.0919728 0.0798418 0.190124
0.0919728 0.189546 0.190124
0.176188 0.0777542 0.193336
0.176879 0.190687 0.192739
0.0910015 0.116411 0.21776
0.0910015 0.226116 0.21776
0.0910015 0.00670723 0.21776
0.175616 0.115587 0.219555
0.176108 0.222973 0.220939
0.174576 0.189748 0.30214
0.0262836 0.0251781 0.24389
0.0262836 0.134882 0.24389
0.0262837 0.244587 0.24389
0.111325 0.0249905 0.245869
0.111325 0.134695 0.245869
0.111325 0.2444 0.245869
0.197154 0.0248199 0.248699
0.196465 0.137621 0.245786
0.154816 0.243117 0.192242
0.0253124 0.0613709 0.271527
0.0253124 0.171075 0.271527
0.110353 0.0615585 0.273506
0.110353 0.171262 0.273506
0.19798 0.0629414 0.274948
0.197192 0.173557 0.275336
0.0260345 0.0613709 0.250981
0.0260345 0.171075 0.250981
0.111082 0.0615585 0.252778
0.111082 0.171262 0.252778
0.197144 0.0630322 0.254474
0.196998 0.174596 0.254551
0.0270057 0.0251781 0.223344
0.0270057 0.134882 0.223344
0.0270057 0.244587 0.223344
0.112054 0.0249905 0.225142
0.112054 0.134695 0.225142
0.112054 0.2444 0.225142
0.199432 0.0260548 0.227534
0.196597 0.134638 0.225469
0.175123 0.00768343 0.255034
0.0471274 0.11636 0.251375
0.0471274 0.226065 0.251375
0.17206 0.080887 0.302243
0.132375 0.116411 0.253251
0.132375 0.226115 0.253251
0.132375 0.00670646 0.253251
0.219378 0.122154 0.256226
0.218175 0.228253 0.255311
0.0880879 0.189546 0.30067
0.0480986 0.0798931 0.223739
0.0480986 0.189597 0.223739
0.133346 0.0798426 0.225615
0.133346 0.189547 0.225615
0.219512 0.0818304 0.228741
0.219746 0.191359 0.227018
0.0473714 0.0798931 0.244433
0.0473714 0.189597 0.244433
0.132618 0.0798426 0.246342
0.132618 0.189547 0.246342
0.218404 0.0834294 0.249724
0.219656 0.192219 0.248715
0.0464001 0.11636 0.272069
0.0464001 0.226065 0.272069
0.0880879 0.0798418 0.30067
0.131646 0.116411 0.273979
0.131646 0.226115 0.273979
0.131646 0.00670646 0.273979
0.216765 0.120179 0.276461
0.220133 0.224201 0.276179
0.175415 0.187999 0.281483
0.0687122 0.0249674 0.244932
0.0687122 0.134672 0.244932
0.0687122 0.244375 0.244932
0.154614 0.0238658 0.246588
0.153169 0.135077 0.247324
0.241 0.245586 0.249019
0.240856 0.0283823 0.249707
0.241452 0.136175 0.24852
0.178584 0.190826 0.172205
0.067741 0.0615816 0.272568
0.067741 0.171287 0.272568
0.154116 0.0625045 0.273843
0.153271 0.170606 0.275931
0.239141 0.242425 0.304975
0.238727 0.168127 0.278054
0.0684701 0.0615816 0.251824
0.0684701 0.171287 0.251824
0.154123 0.0606348 0.252316
0.1533 0.170944 0.255202
0.239913 0.0637192 0.257397
0.239385 0.173202 0.256303
0.0694412 0.0249674 0.224187
0.0694412 0.134672 0.224187
0.0694412 0.244375 0.224187
0.155302 0.0242228 0.225564
0.154176 0.131077 0.226706
0.242768 0.0267147 0.194401
0.200516 0.025644 0.172264
0.242133 0.136519 0.228376
0.242316 0.136728 0.193815
0.0897876 0.116411 0.252305
0.0897876 0.226116 0.252305
0.0897876 0.00670723 0.252305
0.175423 0.116565 0.252649
0.175665 0.227999 0.255401
0.176157 0.0802774 0.28082
0.0907587 0.0798418 0.224669
0.0907587 0.189546 0.224669
0.175225 0.0794843 0.226428
0.175546 0.186035 0.227768
0.0900303 0.0798418 0.245397
0.0900303 0.189546 0.245397
0.174451 0.0810857 0.246362
0.175894 0.189824 0.247959
0.089059 0.116411 0.273033
0.089059 0.226116 0.273033
0.089059 0.00670723 0.273033
0.175049 0.118299 0.273632
0.174864 0.225781 0.276387
0.0888162 0.189546 0.279942
0.0243412 0.0251781 0.299164
0.0243412 0.134882 0.299164
0.0243412 0.244587 0.299164
0.109382 0.0249905 0.301143
0.109382 0.134695 0.301143
0.109382 0.2444 0.301143
0.19636 0.0267257 0.303121
0.195213 0.136447 0.30353
0.19911 0.2459 0.193795
0.0233699 0.0613709 0.326801
0.0233699 0.171075 0.326801
0.108411 0.0615585 0.328779
0.108411 0.171262 0.328779
0.243304 0.0644297 0.277709
0.152189 0.245903 0.302703
0.0240921 0.0613709 0.306254
0.0240921 0.171075 0.306254
0.10914 0.0615585 0.308052
0.10914 0.171262 0.308052
0.195714 0.0650795 0.309066
0.196332 0.170911 0.31155
0.0250631 0.0251781 0.278618
0.0250631 0.134882 0.278618
0.0250632 0.244587 0.278618
0.110111 0.0249905 0.280415
0.110111 0.134695 0.280415
0.110111 0.2444 0.280415
0.194544 0.0265704 0.282177
0.195385 0.137245 0.282692
0.150795 0.0604594 0.3297
0.045185 0.11636 0.306649
0.045185 0.226065 0.306649
0.0888162 0.0798418 0.279942
0.130432 0.116411 0.308524
0.130432 0.226115 0.308524
0.130432 0.00670646 0.308524
0.216926 0.115886 0.310317
0.21748 0.226963 0.311842
0.173268 0.227474 0.309749
0.0461561 0.0798931 0.279012
0.0461561 0.189597 0.279012
0.131403 0.0798426 0.280888
0.131403 0.189547 0.280888
0.218828 0.0801102 0.281372
0.217326 0.190347 0.283593
0.045429 0.0798931 0.299705
0.045429 0.189597 0.299705
0.130675 0.0798426 0.301616
0.130675 0.189547 0.301616
0.218736 0.0798045 0.302533
0.218061 0.188415 0.305031
0.0444577 0.11636 0.327342
0.0444577 0.226065 0.327342
0.173368 0.11821 0.30989
0.129704 0.116411 0.329252
0.129704 0.226115 0.329252
0.129704 0.00670646 0.329252
0.196257 0.242503 0.28254
0.220409 0.19148 0.174493
0.0878451 0.00670723 0.307579
0.0667698 0.0249674 0.300205
0.0667698 0.134672 0.300205
0.0667698 0.244375 0.300205
0.152013 0.0235606 0.302641
0.152542 0.133599 0.302156
0.197269 0.242626 0.226198
0.240643 0.0266025 0.302293
0.239391 0.0290474 0.229013
0.154533 0.245227 0.226065
0.0657984 0.0615816 0.327842
0.0657984 0.171287 0.327842
0.153133 0.24276 0.282122
0.0289481 0.0251781 0.168071
0.0878451 0.226116 0.307579
0.0289481 0.244587 0.168071
0.0665276 0.0615816 0.307097
0.0665276 0.171287 0.307097
0.151613 0.0598857 0.308818
0.153053 0.173011 0.308124
0.240889 0.0629479 0.310673
0.239428 0.171278 0.311521
0.0674987 0.0249674 0.27946
0.0674987 0.134672 0.27946
0.0674987 0.244375 0.27946
0.153293 0.0260104 0.281192
0.152387 0.134985 0.280942
0.0878451 0.116411 0.307579
0.239534 0.0250293 0.281078
0.241134 0.131633 0.285441
0.153793 0.24556 0.247567
0.156674 0.135755 0.169984
0.156688 0.0236583 0.171502
0.238264 0.169837 0.332674
0.194914 0.0624556 0.330819
0.215732 0.116121 0.332046
0.236371 0.0626173 0.330621
0.178275 0.00978806 0.219635
0.219789 0.0065821 0.201351
0.216516 0.00730709 0.330409
0.220746 0.00513733 0.222478
0.218871 0.00754832 0.255164
0.173583 0.00858878 0.275293
0.217126 0.00765553 0.275607
0.0223988 0.0251781 0.354437
0.0223988 0.134882 0.354437
0.0223988 0.244587 0.354437
0.10744 0.0249905 0.356416
0.10744 0.134695 0.356416
0.10744 0.2444 0.356416
0.188423 0.247038 0.468769
0.194456 0.135356 0.358527
0.232684 0.171915 0.496313
0.0214274 0.0613709 0.382074
0.0214274 0.171075 0.382074
0.106469 0.0615585 0.384053
0.106469 0.171262 0.384053
0.194391 0.0612022 0.387178
0.192254 0.169483 0.385811
0.0221495 0.0613709 0.361528
0.0221495 0.171075 0.361528
0.107197 0.0615585 0.363326
0.107197 0.171262 0.363326
0.194773 0.06082 0.366135
0.192515 0.170759 0.365607
0.0172933 0.0251781 0.499712
0.0172933 0.134882 0.499712
0.0172933 0.244587 0.499712
0.108169 0.0249905 0.335689
0.108169 0.134695 0.335689
0.108169 0.2444 0.335689
0.193576 0.025691 0.336765
0.146263 0.245819 0.468356
0.149711 0.136318 0.337718
0.0432426 0.11636 0.361923
0.0432426 0.226065 0.361923
0.167807 0.227295 0.476214
0.12849 0.116411 0.363798
0.12849 0.226115 0.363798
0.12849 0.00670646 0.363798
0.214433 0.118476 0.36655
0.214194 0.224147 0.366731
0.16711 0.11704 0.476477
0.0442136 0.0798931 0.334286
0.0442136 0.189597 0.334286
0.129461 0.0798426 0.336161
0.129461 0.189547 0.336161
0.232635 0.24275 0.448755
0.192213 0.244782 0.413812
0.0434865 0.0798931 0.354979
0.0434865 0.189597 0.354979
0.128733 0.0798426 0.356889
0.128733 0.189547 0.356889
0.215187 0.0813004 0.359677
0.214957 0.187866 0.361651
0.0425152 0.11636 0.382616
0.0425152 0.226065 0.382616
0.232632 0.246083 0.469249
0.127761 0.116411 0.384525
0.127761 0.226115 0.384525
0.127761 0.00670646 0.384525
0.216162 0.117039 0.387304
0.21484 0.225242 0.387392
0.144726 0.17217 0.495323
0.0648274 0.0249674 0.355479
0.0648274 0.134672 0.355479
0.0648274 0.244375 0.355479
0.150318 0.0247693 0.357896
0.150643 0.13579 0.358091
0.233747 0.170566 0.443018
0.237433 0.0240002 0.360116
0.238013 0.132054 0.360416
0.238986 0.240815 0.340442
0.063856 0.0615816 0.383116
0.063856 0.171287 0.383116
0.150115 0.0623422 0.384514
0.149386 0.171659 0.385654
0.236377 0.0605823 0.387504
0.23774 0.172447 0.388982
0.0645851 0.0615816 0.362371
0.0645851 0.171287 0.362371
0.151263 0.061992 0.363476
0.149242 0.172633 0.36554
0.23549 0.0615329 0.365775
0.236993 0.16809 0.367147
0.0655563 0.0249674 0.334734
0.0655563 0.134672 0.334734
0.0655563 0.244375 0.334734
0.219061 0.188926 0.340476
0.150033 0.24193 0.392553
0.19244 0.0244334 0.359033
0.189958 0.169607 0.496043
0.147847 0.243266 0.412882
0.210924 0.118837 0.497054
0.0859026 0.116411 0.362852
0.0859026 0.226116 0.362852
0.0859026 0.00670723 0.362852
0.171917 0.120049 0.365327
0.170823 0.223371 0.364542
0.0812892 0.00670723 0.494127
0.0868738 0.0798418 0.335216
0.0868738 0.189546 0.335216
0.237221 0.0220859 0.393883
0.0607002 0.0615816 0.472917
0.0861454 0.0798418 0.355944
0.0861454 0.189546 0.355944
0.174214 0.0810261 0.35941
0.171517 0.187459 0.358018
0.0851741 0.116411 0.383581
0.0851741 0.226116 0.383581
0.0851741 0.00670723 0.383581
0.171713 0.114125 0.385717
0.171816 0.226583 0.385445
0.0812892 0.226116 0.494127
0.0820177 0.00670723 0.4734
0.0820177 0.226116 0.4734
0.0812892 0.116411 0.494127
0.0204563 0.0251781 0.409711
0.0204563 0.134882 0.409711
0.0204563 0.244587 0.409711
0.105498 0.0249905 0.41169
0.105498 0.134695 0.41169
0.105498 0.2444 0.41169
0.193025 0.0225289 0.414367
0.191728 0.131766 0.414096
0.147528 0.246448 0.448014
0.019485 0.0613709 0.437348
0.019485 0.171075 0.437348
0.104527 0.0615585 0.439327
0.104527 0.171262 0.439327
0.190159 0.0625211 0.441291
0.190685 0.169533 0.4417
0.0202071 0.0613709 0.416801
0.0202071 0.171075 0.416801
0.105255 0.0615585 0.418598
0.105255 0.171262 0.418598
0.19321 0.059409 0.42044
0.191144 0.169773 0.421157
0.0211783 0.0251781 0.389164
0.0211783 0.134882 0.389164
0.0211783 0.244587 0.389164
0.106226 0.0249905 0.390962
0.106226 0.134695 0.390962
0.106226 0.2444 0.390962
0.193845 0.0235924 0.393177
0.193177 0.134398 0.39386
0.145787 0.0602241 0.475859
0.0413 0.11636 0.417196
0.0413 0.226065 0.417196
0.0820177 0.116411 0.4734
0.126548 0.116411 0.419072
0.126548 0.226115 0.419072
0.126548 0.00670646 0.419072
0.214654 0.115324 0.42149
0.212983 0.224603 0.421243
0.194148 0.137448 0.338218
0.0422712 0.0798931 0.389559
0.0422712 0.189597 0.389559
0.127518 0.0798426 0.391435
0.127518 0.189547 0.391435
0.215116 0.0805756 0.393832
0.213316 0.187795 0.393269
0.041544 0.0798931 0.410253
0.041544 0.189597 0.410253
0.12679 0.0798426 0.412162
0.12679 0.189547 0.412162
0.213241 0.0794155 0.414643
0.213122 0.187561 0.414535
0.0405728 0.11636 0.437889
0.0405728 0.226065 0.437889
0.168692 0.191146 0.469434
0.125819 0.116411 0.439799
0.125819 0.226115 0.439799
0.125819 0.00670646 0.439799
0.213272 0.114652 0.441817
0.210824 0.226085 0.441808
0.1678 0.0799706 0.470253
0.0628848 0.0249674 0.410752
0.0628848 0.134672 0.410752
0.0628848 0.244375 0.410752
0.148714 0.0237506 0.411813
0.150216 0.131784 0.413023
0.215575 0.0807254 0.339229
0.23641 0.0229115 0.41468
0.234894 0.136951 0.414298
0.167016 0.224196 0.497901
0.0619136 0.0615816 0.438388
0.0619136 0.171287 0.438388
0.147099 0.0613564 0.439194
0.148995 0.173105 0.441163
0.236141 0.06051 0.442526
0.238603 0.0250353 0.337091
0.0626427 0.0615816 0.417644
0.0626427 0.171287 0.417644
0.147953 0.0602616 0.418596
0.150406 0.169319 0.419356
0.235694 0.0591586 0.421556
0.235854 0.171279 0.422217
0.0636138 0.0249674 0.390008
0.0636138 0.134672 0.390008
0.0636138 0.244375 0.390008
0.148628 0.0230502 0.391407
0.149721 0.132481 0.391827
0.234947 0.241849 0.414687
0.210287 0.227139 0.495536
0.238429 0.135605 0.392684
0.237738 0.13342 0.339522
0.0839602 0.116411 0.418126
0.0839602 0.226116 0.418126
0.0839602 0.00670723 0.418126
0.170228 0.113338 0.419966
0.170672 0.226186 0.420201
0.0822605 0.189546 0.46649
0.234071 0.132456 0.449599
0.235049 0.0230471 0.449321
0.0822605 0.0798418 0.46649
0.0849313 0.0798418 0.390489
0.0849313 0.189546 0.390489
0.171592 0.0782935 0.39302
0.171742 0.190377 0.391502
0.236847 0.242557 0.393661
0.147622 0.134761 0.44537
0.0842029 0.0798418 0.411217
0.0842029 0.189546 0.411217
0.171914 0.0770856 0.413541
0.171005 0.188885 0.413664
0.146422 0.0259141 0.447217
0.0616713 0.244375 0.445281
0.0832317 0.116411 0.438854
0.0832317 0.226116 0.438854
0.0832317 0.00670723 0.438854
0.170558 0.114873 0.44001
0.167688 0.224307 0.439904
0.0616713 0.134672 0.445281
0.0616713 0.0249674 0.445281
0.233594 0.171977 0.475854
0.232413 0.0614304 0.477128
0.0185138 0.0251781 0.464985
0.0185138 0.134882 0.464985
0.0185138 0.244587 0.464985
0.103555 0.0249905 0.466963
0.103555 0.134695 0.466963
0.103555 0.2444 0.466963
0.188573 0.028137 0.46842
0.18968 0.132369 0.46897
0.194829 0.241217 0.339052
0.0175425 0.0613709 0.492621
0.0175425 0.171075 0.492621
0.102584 0.0615585 0.494599
0.102584 0.171262 0.494599
0.192668 0.243389 0.393043
0.146189 0.173037 0.47513
0.0182647 0.0613709 0.472075
0.0182647 0.171075 0.472075
0.103312 0.0615585 0.473872
0.103312 0.171262 0.473872
0.189932 0.0635107 0.47766
0.189258 0.170086 0.476031
0.0192357 0.0251781 0.444438
0.0192357 0.134882 0.444438
0.0192358 0.244587 0.444438
0.104283 0.0249905 0.446235
0.104283 0.134695 0.446235
0.104283 0.2444 0.446235
0.189733 0.0246859 0.447434
0.190901 0.132669 0.448377
0.169 0.117035 0.496933
0.0393576 0.11636 0.472469
0.0393576 0.226065 0.472469
0.170983 0.190927 0.448522
0.124606 0.116411 0.474345
0.124606 0.226115 0.474345
0.124606 0.00670646 0.474345
0.210881 0.117604 0.476604
0.209913 0.22483 0.47473
0.168644 0.0798071 0.448936
0.0403288 0.0798931 0.444833
0.0403288 0.189597 0.444833
0.125577 0.0798426 0.446708
0.125577 0.189547 0.446708
0.21337 0.0783249 0.449255
0.211729 0.189708 0.447334
0.0396016 0.0798931 0.465526
0.0396016 0.189597 0.465526
0.124848 0.0798426 0.467436
0.124848 0.189547 0.467436
0.210782 0.078085 0.470121
0.210388 0.187984 0.468061
0.0386303 0.11636 0.493163
0.0386303 0.226065 0.493163
0.0829888 0.189546 0.445763
0.123876 0.116411 0.495073
0.123876 0.226115 0.495073
0.123876 0.00670646 0.495073
0.172478 0.190964 0.336941
0.0607002 0.171287 0.472917
0.0829888 0.0798418 0.445763
0.0609424 0.0249674 0.466025
0.0609424 0.134672 0.466025
0.0609424 0.244375 0.466025
0.146551 0.0236259 0.467995
0.145975 0.135427 0.467328
0.15086 0.242791 0.336831
0.235044 0.024806 0.469276
0.232592 0.134306 0.46934
0.188894 0.0630028 0.49908
0.0599711 0.0615816 0.493662
0.0599711 0.171287 0.493662
0.145548 0.0611389 0.496498
0.151514 0.245752 0.357175
0.237115 0.241098 0.361168
0.171488 0.0794826 0.33816
0.189375 0.245239 0.448023
0.192987 0.243509 0.359621
0.150849 0.0238982 0.337435
0.232155 0.0636312 0.498398
0.170667 0.00621876 0.366072
0.216363 0.00478009 0.385983
0.168796 0.00718779 0.439515
0.0165714 0.0251781 0.520257
0.0165714 0.134882 0.520257
0.0165714 0.244587 0.520257
0.101613 0.0249905 0.522236
0.101613 0.134695 0.522236
0.101613 0.2444 0.522236
0.186872 0.0252321 0.523384
0.187122 0.134033 0.523799
0.183716 0.0590654 0.663806
0.0156 0.0613709 0.547894
0.0156 0.171075 0.547894
0.100641 0.0615585 0.549873
0.100641 0.171262 0.549873
0.187444 0.0641984 0.552107
0.186897 0.173581 0.551865
0.0163222 0.0613709 0.527348
0.0163222 0.171075 0.527348
0.10137 0.0615585 0.529146
0.10137 0.171262 0.529146
0.18827 0.0622209 0.53287
0.18681 0.17146 0.531317
0.0114659 0.0251781 0.665531
0.0114659 0.134882 0.665531
0.0114659 0.244587 0.665531
0.102341 0.0249905 0.501509
0.102341 0.134695 0.501509
0.102341 0.2444 0.501509
0.16599 0.0797604 0.502764
0.183049 0.174005 0.66179
0.225456 0.0267285 0.634986
0.0374152 0.11636 0.527743
0.0374152 0.226065 0.527743
0.231147 0.0257888 0.504085
0.122663 0.116411 0.529618
0.122663 0.226115 0.529618
0.122663 0.00670646 0.529618
0.209998 0.117442 0.532041
0.207543 0.227436 0.529722
0.231492 0.245708 0.503471
0.0383862 0.0798931 0.500106
0.0383862 0.189597 0.500106
0.123634 0.0798426 0.501981
0.123634 0.189547 0.501981
0.159903 0.226588 0.661276
0.226556 0.17272 0.662801
0.0376592 0.0798931 0.5208
0.0376592 0.189597 0.5208
0.122905 0.0798426 0.522709
0.122905 0.189547 0.522709
0.210244 0.0823564 0.525756
0.207196 0.189527 0.524115
0.0366878 0.11636 0.548436
0.0366878 0.226065 0.548436
0.211151 0.0837139 0.504386
0.121934 0.116411 0.550346
0.121934 0.226115 0.550346
0.121934 0.00670646 0.550346
0.208322 0.117864 0.554004
0.207528 0.227065 0.55037
0.187724 0.24439 0.502116
0.059 0.0249674 0.521299
0.059 0.134672 0.521299
0.059 0.244375 0.521299
0.144718 0.0225889 0.522594
0.145078 0.134114 0.523934
0.145741 0.245762 0.501616
0.231228 0.0241575 0.524809
0.231358 0.136073 0.525047
0.224849 0.0619718 0.642838
0.0580286 0.0615816 0.548936
0.0580286 0.171287 0.548936
0.143227 0.0615586 0.550819
0.143227 0.171262 0.550819
0.229777 0.0608631 0.552402
0.229697 0.173107 0.552903
0.0587577 0.0615816 0.528191
0.0587577 0.171287 0.528191
0.142964 0.0599047 0.530445
0.143217 0.170541 0.530472
0.231174 0.0613534 0.5312
0.229625 0.1731 0.532088
0.0597289 0.0249674 0.500554
0.0597289 0.134672 0.500554
0.0597289 0.244375 0.500554
0.146274 0.0220558 0.502465
0.247188 0.116979 0.641226
0.249557 0.226176 0.608978
0.0558439 0.244375 0.611101
0.250218 0.19047 0.615296
0.208818 0.191598 0.503128
0.0800752 0.116411 0.528672
0.0800752 0.226116 0.528672
0.0800752 0.00670723 0.528672
0.165569 0.116712 0.530297
0.165524 0.22618 0.530816
0.0754618 0.00670723 0.659948
0.243606 0.225855 0.664069
0.248059 0.189402 0.635012
0.0754618 0.226116 0.659948
0.0810464 0.0798418 0.501036
0.0810464 0.189546 0.501036
0.18261 0.245069 0.61323
0.246826 0.2283 0.642336
0.224292 0.246393 0.633867
0.16218 0.227426 0.640428
0.0803181 0.0798418 0.521764
0.0803181 0.189546 0.521764
0.166593 0.0786105 0.524118
0.164978 0.190457 0.523792
0.161613 0.116127 0.640113
0.0761904 0.00670723 0.639219
0.0793467 0.116411 0.5494
0.0793467 0.226116 0.5494
0.0793467 0.00670723 0.5494
0.164619 0.117319 0.551325
0.165426 0.229242 0.551112
0.0754618 0.116411 0.659948
0.144925 0.245093 0.522287
0.186029 0.244643 0.522333
0.0761904 0.226116 0.639219
0.014629 0.0251781 0.575531
0.014629 0.134882 0.575531
0.014629 0.244587 0.575531
0.0996698 0.0249905 0.57751
0.0996698 0.134695 0.57751
0.0996698 0.2444 0.57751
0.186567 0.0271851 0.578225
0.184397 0.136286 0.580526
0.0558439 0.0249674 0.611101
0.0136576 0.0613709 0.603168
0.0136576 0.171075 0.603168
0.0986988 0.0615585 0.605147
0.0986988 0.171262 0.605147
0.184244 0.059634 0.607311
0.184904 0.171072 0.608174
0.0143797 0.0613709 0.582621
0.0143797 0.171075 0.582621
0.0994271 0.0615585 0.584419
0.0994271 0.171262 0.584419
0.185253 0.0620035 0.586469
0.184481 0.174057 0.587264
0.0153509 0.0251781 0.554985
0.0153509 0.134882 0.554985
0.0153509 0.244587 0.554985
0.100398 0.0249905 0.556782
0.100398 0.134695 0.556782
0.100398 0.2444 0.556782
0.186832 0.0274792 0.558215
0.185203 0.134142 0.560119
0.227341 0.170738 0.587642
0.0354726 0.11636 0.583016
0.0354726 0.226065 0.583016
0.227367 0.24505 0.578733
0.120721 0.116411 0.584892
0.120721 0.226115 0.584892
0.120721 0.00670646 0.584892
0.204573 0.116083 0.5881
0.204545 0.228506 0.607968
0.162002 0.191589 0.633585
0.0364438 0.0798931 0.555379
0.0364438 0.189597 0.555379
0.121692 0.0798426 0.557255
0.121692 0.189547 0.557255
0.207958 0.0804225 0.559089
0.208724 0.188208 0.560235
0.0357166 0.0798931 0.576073
0.0357166 0.189597 0.576073
0.120963 0.0798426 0.577982
0.120963 0.189547 0.577982
0.205682 0.0817146 0.579904
0.206234 0.225918 0.586999
0.0347454 0.11636 0.603709
0.0347454 0.226065 0.603709
0.161828 0.0789603 0.635499
0.119992 0.116411 0.605619
0.119992 0.226115 0.605619
0.119992 0.00670646 0.605619
0.205617 0.116327 0.608366
0.20659 0.189442 0.614083
0.0764331 0.189546 0.632311
0.0570576 0.0249674 0.576572
0.0570576 0.134672 0.576572
0.0570576 0.244375 0.576572
0.142256 0.0249905 0.578455
0.142256 0.134695 0.578455
0.142256 0.2444 0.578455
0.228614 0.0257086 0.57812
0.227365 0.133771 0.581233
0.228654 0.244526 0.524131
0.0560862 0.0615816 0.604209
0.0560862 0.171287 0.604209
0.141284 0.0615586 0.606092
0.141284 0.171262 0.606092
0.226589 0.0623492 0.607015
0.228607 0.173071 0.608553
0.0568153 0.0615816 0.583464
0.0568153 0.171287 0.583464
0.142012 0.0615586 0.585364
0.142012 0.171262 0.585364
0.228053 0.0622635 0.58583
0.206868 0.189938 0.580588
0.0577865 0.0249674 0.555828
0.0577865 0.134672 0.555828
0.0577865 0.244375 0.555828
0.142984 0.0249905 0.557728
0.142984 0.134695 0.557728
0.142984 0.2444 0.557728
0.22948 0.0226596 0.557902
0.23038 0.135031 0.559848
0.23218 0.135826 0.504304
0.0781328 0.116411 0.583946
0.0781328 0.226116 0.583946
0.0781328 0.00670723 0.583946
0.163562 0.116399 0.587085
0.162573 0.224664 0.585016
0.0764331 0.0798418 0.632311
0.187148 0.243439 0.558515
0.141041 0.134695 0.613001
0.0761904 0.116411 0.639219
0.079104 0.0798418 0.556309
0.079104 0.189546 0.556309
0.165025 0.0805589 0.556972
0.165229 0.192567 0.557417
0.20308 0.225745 0.662076
0.225534 0.136617 0.6143
0.0783755 0.0798418 0.577037
0.0783755 0.189546 0.577037
0.163489 0.0804124 0.578512
0.163969 0.188578 0.577496
0.145685 0.133478 0.502069
0.185081 0.242743 0.579081
0.0774043 0.116411 0.604674
0.0774043 0.226116 0.604674
0.0774043 0.00670723 0.604674
0.163159 0.113679 0.608635
0.161991 0.226331 0.604774
0.247344 0.119273 0.663585
0.0558439 0.134672 0.611101
0.226583 0.0274441 0.614039
0.162496 0.190174 0.613417
0.0126864 0.0251781 0.630805
0.0126864 0.134882 0.630805
0.0126864 0.244587 0.630805
0.0977279 0.0249905 0.632783
0.0977279 0.134695 0.632783
0.0977279 0.2444 0.632783
0.181884 0.0240987 0.633826
0.183761 0.134986 0.635104
0.182728 0.246369 0.633392
0.0117151 0.0613709 0.658441
0.0117151 0.171075 0.658441
0.0967559 0.0615585 0.66042
0.0967559 0.171262 0.66042
0.141041 0.0249905 0.613001
0.16082 0.115866 0.661943
0.0124373 0.0613709 0.637895
0.0124373 0.171075 0.637895
0.0974851 0.0615585 0.639693
0.0974851 0.171262 0.639693
0.18292 0.0608826 0.643061
0.182453 0.171755 0.641005
0.0134085 0.0251781 0.610258
0.0134085 0.134882 0.610258
0.0134085 0.244587 0.610258
0.0984561 0.0249905 0.612056
0.0984561 0.134695 0.612056
0.0984561 0.2444 0.612056
0.186132 0.0243206 0.613206
0.183518 0.131452 0.614448
0.226904 0.24257 0.614064
0.0335302 0.11636 0.63829
0.0335302 0.226065 0.63829
0.16277 0.077377 0.613666
0.118778 0.116411 0.640165
0.118778 0.226115 0.640165
0.118778 0.00670646 0.640165
0.205857 0.118711 0.641685
0.20263 0.227199 0.640785
0.0771614 0.189546 0.611583
0.0345014 0.0798931 0.610653
0.0345014 0.189597 0.610653
0.119749 0.0798426 0.612528
0.119749 0.189547 0.612528
0.20595 0.0779358 0.614439
0.204143 0.18992 0.634898
0.0337742 0.0798931 0.631346
0.0337742 0.189597 0.631346
0.119021 0.0798426 0.633256
0.119021 0.189547 0.633256
0.203386 0.0810354 0.636113
0.225582 0.17371 0.642003
0.0328029 0.11636 0.658983
0.0328029 0.226065 0.658983
0.0771614 0.0798418 0.611583
0.11805 0.116411 0.660893
0.11805 0.226115 0.660893
0.11805 0.00670646 0.660893
0.204153 0.116184 0.662748
0.167445 0.186622 0.502965
0.247898 0.12003 0.607102
0.055115 0.0249674 0.631846
0.055115 0.134672 0.631846
0.055115 0.244375 0.631846
0.140313 0.0249905 0.633729
0.140313 0.134695 0.633729
0.140313 0.2444 0.633729
0.163848 0.00832478 0.605871
0.227018 0.138593 0.634576
0.230681 0.243966 0.557442
0.0541437 0.0615816 0.659483
0.0541437 0.171287 0.659483
0.139342 0.0615586 0.661365
0.139342 0.171262 0.661365
0.141041 0.2444 0.613001
0.18857 0.0256718 0.503025
0.0548729 0.0615816 0.638738
0.0548729 0.171287 0.638738
0.14007 0.0615586 0.640638
0.14007 0.171262 0.640638
0.246429 0.0799272 0.634489
0.188918 0.134604 0.503265
0.249768 0.00592279 0.58509
0.248407 0.0819733 0.61365
0.226257 0.061621 0.662836
0.208303 0.00621628 0.530431
0.249417 0.115626 0.585761
0.252648 0.222463 0.552349
0.248777 0.226757 0.588373
0.165046 0.00687029 0.552034
0.166138 0.00732111 0.530476
0.160571 0.00415058 0.66064
0.245646 0.0072424 0.642204
0.245345 0.00541465 0.661811
0.203571 0.00428501 0.660296
0.010744 0.0251781 0.686078
0.010744 0.134882 0.686078
0.010744 0.244587 0.686078
0.095785 0.0249905 0.688057
0.095785 0.134695 0.688057
0.095785 0.2444 0.688057
0.181381 0.0260407 0.690267
0.180374 0.135031 0.689448
0.244018 0.079243 0.745332
0.00977246 0.0613681 0.713715
0.00977246 0.171072 0.713715
0.0948139 0.0615585 0.715693
0.0948139 0.171262 0.715693
0.178374 0.0615073 0.719193
0.17848 0.169881 0.716821
0.0104949 0.0613709 0.693168
0.0104949 0.171075 0.693168
0.0955424 0.0615585 0.694966
0.0955424 0.171262 0.694966
0.180014 0.0635992 0.696834
0.180872 0.171493 0.696084
0.00437952 0.0243772 0.83153
0.00437952 0.134081 0.83153
0.00437952 0.243786 0.83153
0.0965132 0.0249905 0.667329
0.0965132 0.134695 0.667329
0.0965132 0.2444 0.667329
0.174959 0.060609 0.830368
0.243473 0.113726 0.7176
0.247381 0.081298 0.669993
0.0315877 0.11636 0.693563
0.0315877 0.226065 0.693563
0.16226 0.0791467 0.667483
0.116835 0.116411 0.695439
0.116835 0.226115 0.695439
0.116835 0.00670646 0.695439
0.201134 0.117308 0.695828
0.202545 0.224773 0.696838
0.180549 0.0241173 0.669743
0.0325589 0.0798931 0.665926
0.0325589 0.189597 0.665926
0.117807 0.0798426 0.667802
0.117807 0.189547 0.667802
0.242291 0.222419 0.755081
0.154264 0.117007 0.829008
0.0318318 0.0798931 0.68662
0.0318318 0.189597 0.68662
0.117079 0.0798426 0.688529
0.117079 0.189547 0.688529
0.201825 0.0787319 0.689721
0.203071 0.189101 0.689388
0.0308574 0.116361 0.714258
0.0308574 0.226065 0.714258
0.239865 0.224647 0.775517
0.116107 0.116411 0.716166
0.116107 0.226115 0.716166
0.116107 0.00670646 0.716166
0.202443 0.11536 0.717977
0.199702 0.222054 0.717994
0.220647 0.134255 0.780006
0.0531726 0.0249674 0.687119
0.0531726 0.134672 0.687119
0.0531726 0.244375 0.687119
0.13837 0.0249905 0.689002
0.13837 0.134695 0.689002
0.13837 0.2444 0.689002
0.223746 0.0255207 0.688713
0.244381 0.07746 0.724802
0.161958 0.189732 0.66833
0.0522008 0.061582 0.714756
0.0522008 0.171287 0.714756
0.137399 0.0615586 0.716639
0.137399 0.171262 0.716639
0.221099 0.0608655 0.718934
0.222928 0.168851 0.717474
0.0529303 0.0615816 0.694011
0.0529303 0.171287 0.694011
0.138128 0.0615586 0.695911
0.138128 0.171262 0.695911
0.222384 0.0588678 0.696488
0.223456 0.169375 0.697008
0.0539015 0.0249674 0.666375
0.0539015 0.134672 0.666375
0.0539015 0.244375 0.666375
0.139099 0.0249905 0.668274
0.139099 0.134695 0.668274
0.139099 0.2444 0.668274
0.155941 0.227027 0.828393
0.179687 0.245208 0.688248
0.182346 0.135733 0.667879
0.0742478 0.116411 0.694493
0.0742478 0.226116 0.694493
0.0742478 0.00670723 0.694493
0.15952 0.116956 0.695009
0.159531 0.225847 0.696392
0.0696262 0.00670953 0.825765
0.198184 0.115316 0.830436
0.243588 0.0805731 0.691308
0.0696262 0.226117 0.825765
0.075219 0.0798418 0.666856
0.075219 0.189546 0.666856
0.0703633 0.00670725 0.805042
0.197984 0.22516 0.82878
0.223087 0.133584 0.689793
0.204958 0.078043 0.669763
0.0744907 0.0798418 0.687584
0.0744907 0.189546 0.687584
0.158401 0.0802712 0.687495
0.159852 0.189387 0.688989
0.217505 0.0603202 0.830664
0.224957 0.134132 0.670127
0.0735192 0.116411 0.71522
0.0735192 0.226116 0.71522
0.0735192 0.00670725 0.71522
0.157491 0.115101 0.716495
0.158004 0.224132 0.716688
0.0696262 0.116414 0.825765
0.24354 0.115467 0.75226
0.237719 0.224506 0.80783
0.238751 0.188838 0.801214
0.00879208 0.0253179 0.741384
0.00879208 0.135022 0.741384
0.00879209 0.244726 0.741384
0.0938427 0.0249905 0.74333
0.0938427 0.134695 0.74333
0.0938427 0.2444 0.74333
0.1809 0.0253358 0.74455
0.177882 0.132421 0.745101
0.242325 0.186809 0.747545
0.00784506 0.0609302 0.769166
0.00784506 0.170634 0.769166
0.0928715 0.0615586 0.770966
0.0928715 0.171262 0.770966
0.179347 0.0605837 0.773017
0.177354 0.17161 0.772045
0.00737614 0.0620549 0.74852
0.00737617 0.17176 0.74852
0.0935998 0.0615586 0.750239
0.0935998 0.171262 0.750239
0.178372 0.0611941 0.752595
0.17614 0.169438 0.751896
0.00951485 0.0251752 0.720812
0.00951485 0.134879 0.720812
0.00951485 0.244584 0.720812
0.0945711 0.0249905 0.722602
0.0945711 0.134695 0.722602
0.0945711 0.2444 0.722602
0.180178 0.0262704 0.723937
0.178967 0.132594 0.724134
0.242581 0.11745 0.773572
0.0296331 0.116383 0.74886
0.0296331 0.226088 0.74886
0.239098 0.0811828 0.80126
0.114893 0.116411 0.750712
0.114893 0.226115 0.750712
0.114893 0.00670646 0.750712
0.200405 0.116478 0.752416
0.199155 0.221507 0.753025
0.155133 0.189121 0.798973
0.030613 0.0798909 0.721209
0.030613 0.189596 0.721209
0.115864 0.0798426 0.723076
0.115864 0.189547 0.723076
0.200473 0.0795666 0.725439
0.200483 0.186632 0.724491
0.0297511 0.0798281 0.741942
0.0297511 0.189532 0.741942
0.115136 0.0798426 0.743803
0.115136 0.189547 0.743803
0.202129 0.079982 0.746445
0.199391 0.1869 0.74529
0.0285628 0.116511 0.769637
0.0285628 0.226215 0.769637
0.0285628 0.00680698 0.769637
0.114165 0.116411 0.771437
0.114165 0.226115 0.771437
0.114165 0.00670646 0.771437
0.177522 0.134141 0.77933
0.198278 0.225028 0.773131
0.156241 0.079456 0.800287
0.0512296 0.0249657 0.742394
0.0512296 0.13467 0.742394
0.0512296 0.244374 0.742394
0.136428 0.0249905 0.744275
0.136428 0.134695 0.744275
0.136428 0.2444 0.744275
0.222861 0.0247315 0.745991
0.222465 0.131861 0.745508
0.245028 0.115852 0.696943
0.0502601 0.0615846 0.770032
0.0502601 0.171289 0.770032
0.135457 0.0615586 0.771908
0.135457 0.171262 0.771908
0.220869 0.0628618 0.773283
0.197762 0.188598 0.779869
0.0509713 0.0615805 0.749286
0.0509713 0.171285 0.749286
0.136186 0.0615586 0.751185
0.136186 0.171262 0.751185
0.222426 0.0617868 0.752696
0.219484 0.168564 0.75222
0.0519586 0.0249672 0.721648
0.0519586 0.134672 0.721648
0.0519586 0.244375 0.721648
0.137157 0.0249905 0.723548
0.137157 0.134695 0.723548
0.137157 0.2444 0.723548
0.221818 0.0252935 0.725575
0.223195 0.132564 0.725335
0.244038 0.19044 0.691386
0.0723053 0.116411 0.749767
0.0723053 0.226116 0.749767
0.0723053 0.00670723 0.749767
0.1557 0.114021 0.750775
0.157759 0.227462 0.751671
0.0705971 0.189543 0.79813
0.216904 0.171113 0.829312
0.175802 0.171342 0.828279
0.0705971 0.0798394 0.79813
0.0732765 0.0798418 0.72213
0.0732765 0.189546 0.72213
0.159003 0.0809017 0.724629
0.158149 0.188961 0.724333
0.242356 0.190541 0.725772
0.244206 0.226687 0.698156
0.072546 0.0798412 0.742858
0.072546 0.189546 0.742858
0.156547 0.0787044 0.745126
0.157445 0.190741 0.745357
0.18109 0.245897 0.668096
0.224443 0.0240408 0.668724
0.0715707 0.116413 0.770496
0.0715707 0.226117 0.770496
0.0715707 0.00670891 0.770496
0.157516 0.115174 0.772174
0.155834 0.226414 0.771582
0.239557 0.186682 0.780074
0.242206 0.0811052 0.781738
0.0713341 0.0798418 0.7774
0.0703633 0.226116 0.805042
0.00695762 0.0257116 0.796937
0.00695761 0.135416 0.796937
0.00695762 0.24512 0.796937
0.0919003 0.0249905 0.798601
0.0919003 0.134695 0.798601
0.0919003 0.2444 0.798601
0.1787 0.0260663 0.800827
0.19777 0.11622 0.80824
0.239583 0.11735 0.808772
0.00602783 0.0609314 0.824572
0.00602784 0.170636 0.824572
0.090929 0.0615586 0.826243
0.090929 0.171262 0.826243
0.239622 0.0077586 0.774559
0.156068 0.117475 0.806797
0.00499371 0.0623413 0.80388
0.00499371 0.172045 0.80388
0.091657 0.0615586 0.805513
0.091657 0.171262 0.805513
0.17487 0.0605167 0.810436
0.176025 0.169292 0.806577
0.00581212 0.024166 0.7762
0.00581213 0.13387 0.7762
0.00581211 0.243574 0.7762
0.0926282 0.0249905 0.777879
0.0926282 0.134695 0.777879
0.0926282 0.2444 0.777879
0.177248 0.0227562 0.78053
0.177115 0.133658 0.799778
0.244871 0.227916 0.718425
0.0277165 0.116396 0.804154
0.0277165 0.2261 0.804154
0.156873 0.190428 0.777909
0.11295 0.116411 0.805984
0.11295 0.226115 0.805984
0.11295 0.00670646 0.805984
0.218227 0.134242 0.800204
0.18002 0.243021 0.744457
0.157277 0.0774608 0.779596
0.0286664 0.0798448 0.776512
0.0286664 0.189549 0.776512
0.113922 0.0798426 0.77835
0.113922 0.189547 0.77835
0.199254 0.0800126 0.781639
0.197226 0.189623 0.800834
0.0275724 0.0797423 0.797279
0.0275724 0.189446 0.797279
0.113193 0.0798426 0.79908
0.113193 0.189547 0.79908
0.196941 0.0791196 0.802323
0.198945 0.226247 0.807921
0.0266887 0.116462 0.824899
0.0266887 0.226167 0.824899
0.0266887 0.00675813 0.824899
0.112222 0.116411 0.826714
0.112222 0.226115 0.826714
0.112222 0.00670646 0.826714
0.218932 0.244886 0.800849
0.220256 0.239051 0.746752
0.0713341 0.189546 0.7774
0.0492918 0.0249651 0.797667
0.0492918 0.134669 0.797667
0.0492918 0.244374 0.797667
0.134485 0.0249905 0.79955
0.134485 0.134695 0.79955
0.134485 0.2444 0.79955
0.218259 0.0277015 0.802156
0.198803 0.115148 0.772926
0.177366 0.242061 0.800356
0.0483225 0.0615822 0.825301
0.0483225 0.171287 0.825301
0.133514 0.0615586 0.827185
0.133514 0.171262 0.827185
0.221047 0.241451 0.725534
0.24644 0.190643 0.671069
0.0489877 0.0615872 0.804556
0.0489877 0.171291 0.804556
0.134243 0.0615586 0.806455
0.134243 0.171262 0.806455
0.218101 0.0626939 0.809866
0.216832 0.172018 0.808886
0.0499703 0.0249681 0.776922
0.0499703 0.134672 0.776922
0.0499703 0.244377 0.776922
0.135214 0.0249905 0.778821
0.135214 0.134695 0.778821
0.135214 0.2444 0.778821
0.218838 0.0275989 0.781046
0.217708 0.169279 0.773162
0.156274 0.226588 0.806881
0.0703633 0.116411 0.805042
0.176759 0.241194 0.779277
0.222433 0.245306 0.690296
0.179411 0.242997 0.723319
0.218698 0.243169 0.780613
0.223049 0.24612 0.669484
0.204405 0.190286 0.669347
0.159817 0.00665277 0.695272
0.201108 0.0087021 0.695732
0.201443 0.00560652 0.752404
0.157407 0.00669966 0.80581
0.201316 0.00842512 0.716652
0.198065 0.00860391 0.809046
0.24596 0.00783895 0.697051
0.195838 0.00592283 0.830201
0.24343 0.00780053 0.719238
0.242988 0.00549167 0.753874
0.157673 0.0084558 0.715967
0.238697 0.224914 0.829107
0.00507576 0.0255448 0.852199
0.00507576 0.135249 0.852199
0.00507576 0.244954 0.852199
0.0899579 0.0249905 0.853878
0.0899579 0.134695 0.853878
0.0899579 0.2444 0.853878
0.174739 0.0252615 0.857319
0.176798 0.13699 0.855617
0.196816 0.0783197 0.83788
0.00412041 0.0610538 0.879833
0.00412041 0.170758 0.879833
0.0889866 0.0615585 0.881512
0.0889866 0.171262 0.881512
0.175576 0.0611967 0.883297
0.174784 0.17062 0.882826
0.00368093 0.0620282 0.859164
0.00368093 0.171733 0.859164
0.0897146 0.0615586 0.860782
0.0897146 0.171262 0.860782
0.173709 0.0612497 0.863502
0.175157 0.173362 0.862454
0.0906856 0.0249904 0.833148
0.0906856 0.134695 0.833148
0.0906856 0.2444 0.833148
0.17665 0.134173 0.834386
0.175743 0.247408 0.855526
0.154681 0.188968 0.83529
0.0258126 0.116358 0.85943
0.0258126 0.226062 0.85943
0.20851 0.173068 0.998347
0.111008 0.116411 0.861261
0.111008 0.226115 0.861261
0.111008 0.00670646 0.861261
0.197154 0.119235 0.863942
0.194889 0.22803 0.864056
0.171828 0.244356 0.945957
0.0267664 0.0798817 0.831788
0.0267664 0.189586 0.831788
0.111979 0.0798426 0.833619
0.111979 0.189547 0.833619
0.196178 0.00622427 0.865264
0.174996 0.0254993 0.83611
0.0257874 0.0798249 0.852518
0.0257874 0.189529 0.852518
0.111251 0.0798426 0.854349
0.111251 0.189547 0.854349
0.195426 0.0809444 0.858496
0.196561 0.191475 0.857212
0.02487 0.116401 0.880145
0.02487 0.226105 0.880145
0.214417 0.0243146 0.948616
0.11028 0.116411 0.881983
0.11028 0.226115 0.881983
0.11028 0.00670646 0.881983
0.197073 0.115705 0.884178
0.193702 0.225184 0.884558
0.212723 0.133622 0.948859
0.0473522 0.0249689 0.852943
0.0473522 0.134673 0.852943
0.0473522 0.244377 0.852943
0.132543 0.0249905 0.85482
0.132543 0.134695 0.85482
0.132543 0.2444 0.85482
0.21674 0.025949 0.85842
0.219043 0.133636 0.857972
0.217774 0.135507 0.836543
0.0463811 0.0615793 0.880578
0.0463811 0.171284 0.880578
0.131572 0.0615586 0.882462
0.131572 0.171262 0.882462
0.216078 0.0608485 0.886214
0.216135 0.170811 0.885576
0.0470664 0.0615883 0.859833
0.0470664 0.171292 0.859833
0.132301 0.0615586 0.861732
0.132301 0.171262 0.861732
0.216506 0.0615325 0.865249
0.215774 0.171494 0.864801
0.0480232 0.0249583 0.832191
0.0480232 0.134662 0.832191
0.0480232 0.244367 0.832191
0.133272 0.0249905 0.834097
0.133272 0.134695 0.834097
0.133272 0.2444 0.834097
0.217465 0.242487 0.83709
0.177118 0.245283 0.835412
0.144257 0.226443 0.9936
0.0684213 0.116412 0.860311
0.0684213 0.226116 0.860311
0.0684213 0.00670736 0.860311
0.155073 0.117599 0.86218
0.153663 0.22513 0.861831
0.0600973 0.22611 0.991199
0.239379 0.115568 0.866647
0.238269 0.225772 0.865006
0.0600973 0.116407 0.991199
0.0693923 0.0798418 0.832677
0.0693923 0.189546 0.832677
0.166359 0.17096 0.995172
0.129387 0.134694 0.944613
0.165552 0.0640852 0.993706
0.129387 0.0249894 0.944613
0.0686577 0.0798402 0.853407
0.0686577 0.189545 0.853407
0.154626 0.0803041 0.856764
0.153032 0.188774 0.85605
0.238024 0.0792723 0.858055
0.238543 0.188604 0.859309
0.0676883 0.116412 0.881041
0.0676883 0.226116 0.881041
0.0676883 0.0067082 0.881041
0.152374 0.115494 0.883047
0.153148 0.226775 0.882857
0.232103 0.189397 0.969452
0.240136 0.114055 0.887505
0.235716 0.226167 0.884809
0.2333 0.0784945 0.970903
0.00316339 0.0254519 0.907468
0.00316338 0.135156 0.907468
0.00316339 0.24486 0.907468
0.0880154 0.0249905 0.909147
0.0880154 0.134695 0.909147
0.0880154 0.2444 0.909147
0.172094 0.0221924 0.913211
0.172769 0.133559 0.910529
0.215689 0.0252484 0.838602
0.00223968 0.0611438 0.93511
0.00223968 0.170847 0.93511
0.0870443 0.0615583 0.936781
0.0870443 0.171262 0.936781
0.172469 0.06349 0.939599
0.17212 0.170762 0.937761
0.00227967 0.0617146 0.914464
0.00227967 0.171419 0.914464
0.0877724 0.0615585 0.916059
0.0877724 0.171262 0.916059
0.172465 0.0593597 0.918702
0.174044 0.169492 0.917745
0.00297589 0.0246717 0.886807
0.00297589 0.134376 0.886807
0.00297589 0.24408 0.886807
0.0887435 0.0249905 0.888425
0.0887435 0.134695 0.888425
0.0887435 0.2444 0.888425
0.173606 0.0251285 0.892428
0.174396 0.133564 0.888538
0.172162 0.242888 0.910035
0.0238817 0.116343 0.914699
0.0238817 0.226048 0.914699
0.149768 0.190408 0.965471
0.109065 0.116411 0.91653
0.109065 0.226115 0.91653
0.109065 0.00670646 0.91653
0.192884 0.116915 0.919652
0.19245 0.227041 0.917943
0.149621 0.0789496 0.965859
0.0248481 0.0799026 0.887065
0.0248481 0.189607 0.887065
0.110036 0.0798426 0.888895
0.110036 0.189547 0.888895
0.194927 0.0794917 0.892458
0.194998 0.189522 0.890741
0.0239482 0.0798777 0.907772
0.0239482 0.189581 0.907772
0.109308 0.0798426 0.909625
0.109308 0.189547 0.909625
0.193989 0.0800373 0.913659
0.193272 0.190555 0.911433
0.0230491 0.116344 0.935391
0.0230491 0.226048 0.935391
0.0647333 0.189506 0.963816
0.108337 0.116411 0.93726
0.108337 0.226115 0.93726
0.0647333 0.0798018 0.963816
0.191956 0.115808 0.941012
0.192996 0.224438 0.93966
0.234157 0.190332 0.948889
0.04541 0.0249701 0.908212
0.04541 0.134674 0.908212
0.04541 0.244378 0.908212
0.130601 0.0249905 0.910096
0.130601 0.134695 0.910096
0.130601 0.2444 0.910096
0.153735 0.0800185 0.836095
0.214353 0.136427 0.913385
0.214524 0.244471 0.914616
0.0444419 0.0615768 0.935847
0.0444419 0.171281 0.935847
0.12963 0.0615585 0.937731
0.12963 0.171262 0.937731
0.212545 0.0618234 0.941939
0.214449 0.171467 0.941597
0.0451421 0.0615867 0.915102
0.0451421 0.171291 0.915102
0.130358 0.0615586 0.917001
0.130358 0.171262 0.917001
0.213598 0.06143 0.920366
0.212975 0.171697 0.920366
0.0461054 0.0249621 0.887467
0.0461054 0.134666 0.887467
0.0461054 0.244371 0.887467
0.131329 0.0249905 0.889366
0.131329 0.134695 0.889366
0.131329 0.2444 0.889366
0.215973 0.0225644 0.894319
0.217685 0.135574 0.892891
0.215286 0.0246983 0.914183
0.066479 0.116412 0.915588
0.066479 0.226116 0.915588
0.066479 0.0067074 0.915588
0.151274 0.117815 0.917966
0.150449 0.224606 0.918064
0.233158 0.0825596 0.949011
0.234166 0.118357 0.920601
0.235088 0.222888 0.920472
0.150059 0.187936 0.945061
0.0674501 0.0798416 0.887946
0.0674501 0.189546 0.887946
0.154072 0.0771325 0.890065
0.153591 0.191122 0.889701
0.236443 0.0784334 0.894524
0.239231 0.184597 0.893172
0.0667183 0.0798412 0.908676
0.0667183 0.189546 0.908676
0.153212 0.0779616 0.911099
0.154115 0.190048 0.910354
0.235755 0.081397 0.914912
0.236533 0.187447 0.914023
0.0657497 0.116411 0.93631
0.0657497 0.226116 0.93631
0.0657497 0.00670685 0.93631
0.151317 0.116348 0.939098
0.150067 0.224577 0.938505
0.150428 0.0788036 0.94538
0.234533 0.117046 0.941415
0.234953 0.22673 0.941194
0.0655109 0.189547 0.943192
0.00129944 0.0254098 0.962714
0.00129944 0.135114 0.962714
0.00129944 0.244819 0.962714
0.0860096 0.0249411 0.964317
0.0860096 0.134645 0.964317
0.0860096 0.24435 0.964317
0.168849 0.0253975 0.967013
0.169597 0.135778 0.966824
0.145078 0.117903 0.993691
0.000102249 0.0614259 0.991032
0.0643737 0.116354 0.970606
0.000102258 0.17113 0.991032
0.238107 0.0801895 0.837075
0.0814231 0.0615532 0.99167
0.0814231 0.171258 0.99167
0.196208 0.189532 0.836589
0.173931 0.245757 0.890172
0.00109251 0.0613509 0.970113
0.00109251 0.171055 0.970113
0.0856689 0.0615022 0.971077
0.0856689 0.171207 0.971077
0.168586 0.0606291 0.973713
0.170411 0.171302 0.974602
0.00159271 0.0249985 0.942174
0.00159271 0.134703 0.942174
0.00159271 0.244407 0.942174
0.0868014 0.0249895 0.943663
0.0868014 0.134694 0.943663
0.0868014 0.244398 0.943663
0.171792 0.0253598 0.946215
0.172548 0.13628 0.946557
0.213932 0.24167 0.893218
0.0219264 0.116085 0.969566
0.0219264 0.225789 0.969566
0.0655109 0.0798426 0.943192
0.106965 0.116353 0.971548
0.106965 0.226058 0.971548
0.23151 0.225634 0.977542
0.189168 0.117824 0.975643
0.190854 0.226123 0.976205
0.233112 0.115536 0.976471
0.0229285 0.079925 0.942296
0.0229285 0.18963 0.942296
0.108094 0.0798415 0.944142
0.108094 0.189546 0.944142
0.191055 0.0811748 0.949201
0.192551 0.188217 0.946876
0.0221086 0.0798672 0.962843
0.0221086 0.189572 0.962843
0.107302 0.0797932 0.964788
0.107302 0.189498 0.964788
0.191201 0.0788006 0.969239
0.19141 0.192338 0.968236
0.0191637 0.11399 0.989855
0.0191637 0.223695 0.989855
0.149636 0.226343 0.973045
0.102713 0.116358 0.992126
0.102713 0.226062 0.992126
0.147376 0.115569 0.973531
0.212797 0.246454 0.968973
0.236835 0.18927 0.836984
0.0643737 0.226058 0.970606
0.0434108 0.0248767 0.963337
0.0434108 0.134581 0.963337
0.0434108 0.244286 0.963337
0.128595 0.0249411 0.965259
0.128595 0.134645 0.965259
0.128595 0.24435 0.965259
0.213202 0.023776 0.968282
0.211439 0.132812 0.968897
0.217181 0.244626 0.8576
0.0403643 0.0601914 0.990159
0.0403643 0.169895 0.990159
0.124006 0.0615052 0.992597
0.124006 0.17121 0.992597
0.0441863 0.244368 0.942706
0.129387 0.244398 0.944613
0.0431311 0.0614945 0.969786
0.0431311 0.171198 0.969786
0.128257 0.0615012 0.972019
0.128257 0.171206 0.972019
0.213023 0.0595788 0.976114
0.210164 0.173061 0.977367
0.0441863 0.0249591 0.942706
0.0441863 0.134663 0.942706
0.170495 0.24358 0.967226
0.212641 0.242383 0.947226
0.187083 0.117923 0.997064
0.187206 0.228388 0.997193
0.208542 0.0628388 0.996091
0.153177 0.00616924 0.884239
0.192996 0.00751192 0.941141
0.15055 0.0061966 0.918315
0.193927 0.00633019 0.920169
0.152971 0.00766371 0.86373
0.151591 0.0070076 0.939045
0.230106 0.22911 0.998742
0.231191 0.11711 0.997094
0.237684 0.116513 0.82935
0.0342064 0.35437 0.0230469
0.0342064 0.464074 0.0230469
0.119253 0.354161 0.0250309
0.119253 0.463865 0.0250309
0.205301 0.355539 0.0286459
0.208189 0.463135 0.0292693
0.0330747 0.390492 0.050446
0.0330747 0.500197 0.050446
0.0330747 0.280788 0.050446
0.118123 0.390673 0.052443
0.245044 0.466572 0.139475
0.118123 0.280968 0.052443
0.203614 0.392169 0.0565993
0.072355 0.390694 0.141277
0.203747 0.280708 0.0562731
0.0337744 0.390643 0.0299114
0.0337744 0.500347 0.0299114
0.0337744 0.280938 0.0299114
0.118915 0.390721 0.0317932
0.0929439 0.33582 0.162487
0.118915 0.281017 0.0317932
0.204011 0.392328 0.0355582
0.0929439 0.445524 0.162487
0.20663 0.283703 0.0360656
0.0383155 0.353942 0.00270011
0.0936725 0.33582 0.141759
0.0383155 0.463647 0.00270011
0.0936725 0.445524 0.141759
0.123505 0.354157 0.00445377
0.123505 0.463861 0.00445377
0.166035 0.461332 0.00658266
0.247326 0.465448 0.0854993
0.0549711 0.445531 0.0303917
0.0549711 0.335826 0.0303917
0.140208 0.445573 0.0322659
0.140208 0.335869 0.0322659
0.22829 0.445229 0.0365842
0.227144 0.341029 0.0364636
0.0597922 0.409277 0.00315509
0.0597922 0.299574 0.00315509
0.207766 0.463209 0.00854863
0.143258 0.409904 0.00487302
0.247121 0.464306 0.0643412
0.229174 0.301642 0.00983878
0.0552965 0.409061 0.0236009
0.0552965 0.299357 0.0236009
0.140545 0.409013 0.0255037
0.140545 0.299309 0.0255037
0.225612 0.408904 0.0297836
0.228422 0.303154 0.0307525
0.0541705 0.445474 0.0510065
0.0541705 0.335771 0.0510065
0.139416 0.445525 0.0529158
0.139416 0.33582 0.0529158
0.226061 0.447746 0.0569464
0.224977 0.336913 0.058007
0.0766427 0.35414 0.0240964
0.0766427 0.463844 0.0240964
0.161822 0.35509 0.0262167
0.161884 0.462962 0.0275219
0.245689 0.390178 0.112689
0.157975 0.466085 0.115669
0.0755107 0.390695 0.0515055
0.180945 0.30058 0.137295
0.0755107 0.280991 0.0515055
0.161659 0.392494 0.0538498
0.17974 0.407862 0.13872
0.162184 0.281041 0.0545068
0.0733261 0.463784 0.11364
0.0939153 0.29925 0.13485
0.248448 0.354424 0.0282008
0.076301 0.390744 0.0308389
0.0939153 0.408955 0.13485
0.076301 0.281039 0.0308389
0.161079 0.390062 0.0337226
0.180662 0.299375 0.117038
0.163605 0.283007 0.0334306
0.186845 0.302619 0.00519817
0.181044 0.409658 0.117787
0.244124 0.389111 0.146955
0.0809134 0.354162 0.00351105
0.0809134 0.463867 0.00351105
0.165959 0.356377 0.00594086
0.247393 0.27831 0.111842
0.208436 0.358378 0.00865384
0.144603 0.299088 0.00527426
0.0976208 0.445573 0.0313203
0.0976208 0.335869 0.0313203
0.184379 0.444959 0.0344148
0.183635 0.336755 0.0336001
0.102213 0.409012 0.00398178
0.102213 0.299307 0.00398178
0.186023 0.408773 0.00713431
0.245469 0.279591 0.14783
0.0979582 0.409012 0.0245587
0.0979582 0.299307 0.0245587
0.183889 0.409231 0.0288559
0.184307 0.301186 0.0261013
0.0968286 0.445525 0.0519705
0.0968286 0.33582 0.0519705
0.181796 0.447741 0.0552577
0.183319 0.338655 0.0538808
0.0321109 0.35429 0.0780705
0.0321109 0.463995 0.0780705
0.117152 0.354103 0.0800491
0.117152 0.463807 0.0800491
0.20382 0.356672 0.0839193
0.204183 0.463946 0.0839854
0.0311398 0.390484 0.105707
0.0311398 0.500188 0.105707
0.0311398 0.280779 0.105707
0.116181 0.390671 0.107686
0.116181 0.500376 0.107686
0.116181 0.280967 0.107686
0.203442 0.393023 0.110287
0.229377 0.409654 0.00910665
0.204374 0.283185 0.109374
0.0318619 0.390484 0.0851605
0.0318619 0.500188 0.0851605
0.0318619 0.280779 0.0851605
0.116909 0.390671 0.0869585
0.116909 0.500376 0.0869585
0.116909 0.280967 0.0869585
0.202571 0.393742 0.0896991
0.200978 0.393004 0.165982
0.203621 0.28326 0.0892312
0.0328321 0.354292 0.0575243
0.0328321 0.463996 0.0575243
0.11788 0.354104 0.0593244
0.11788 0.463807 0.0593244
0.204045 0.355498 0.062683
0.202946 0.463939 0.0630758
0.0529548 0.445472 0.0855555
0.0529548 0.335769 0.0855555
0.138202 0.445524 0.087431
0.138202 0.335819 0.087431
0.225129 0.447061 0.0908363
0.225237 0.338129 0.0915313
0.053925 0.409005 0.0579207
0.053925 0.2993 0.0579207
0.139173 0.408955 0.0597971
0.139173 0.299252 0.0597971
0.225033 0.411237 0.0626461
0.224517 0.299768 0.0640867
0.0531988 0.409006 0.0786127
0.0531988 0.299302 0.0786127
0.138445 0.408955 0.0805223
0.138445 0.29925 0.0805223
0.224556 0.411058 0.0834453
0.225872 0.302176 0.0844427
0.0522275 0.445472 0.106249
0.0522275 0.335769 0.106249
0.137474 0.445524 0.108158
0.137474 0.335819 0.108158
0.223665 0.44542 0.11225
0.224435 0.337349 0.112004
0.0745396 0.35408 0.0791117
0.0745396 0.463784 0.0791117
0.160551 0.355987 0.0818904
0.16061 0.463489 0.0838638
0.18066 0.444972 0.144596
0.0716258 0.28099 0.162022
0.0735683 0.390694 0.106749
0.0946436 0.29925 0.114122
0.0735683 0.28099 0.106749
0.159394 0.393639 0.110509
0.24583 0.354411 0.119307
0.159439 0.279714 0.109577
0.24585 0.391693 0.0570885
0.0733261 0.35408 0.11364
0.245903 0.464901 0.119126
0.0742974 0.390694 0.0860037
0.0946436 0.408955 0.114122
0.0742974 0.28099 0.0860037
0.1605 0.391578 0.0894857
0.158841 0.28347 0.142651
0.159284 0.282314 0.0882848
0.205091 0.498084 0.0355697
0.156519 0.390387 0.14418
0.248885 0.389775 0.0362939
0.0752686 0.35408 0.0583698
0.0752686 0.463784 0.0583698
0.161102 0.354675 0.0596849
0.158851 0.462879 0.063119
0.157509 0.281008 0.163885
0.072355 0.28099 0.141277
0.0956149 0.445524 0.0864853
0.0956149 0.33582 0.0864853
0.183171 0.4454 0.0898017
0.180136 0.338492 0.0892517
0.0965858 0.408955 0.0588514
0.0965858 0.29925 0.0588514
0.182094 0.410906 0.0621183
0.181583 0.302261 0.0618049
0.0958576 0.408955 0.0795766
0.0958576 0.29925 0.0795766
0.180696 0.410278 0.08253
0.181177 0.299925 0.0817066
0.0948864 0.445524 0.107213
0.0948864 0.33582 0.107213
0.179401 0.447065 0.110372
0.180545 0.336257 0.109867
0.0301686 0.35429 0.133344
0.0301686 0.463995 0.133344
0.11521 0.354103 0.135323
0.11521 0.463807 0.135323
0.202609 0.354015 0.137978
0.201145 0.463644 0.139295
0.0291972 0.390484 0.160981
0.0291972 0.500188 0.160981
0.0291972 0.280779 0.160981
0.114238 0.390671 0.162959
0.114238 0.500376 0.162959
0.114238 0.280967 0.162959
0.247903 0.353729 0.0627463
0.247007 0.280822 0.0911652
0.221816 0.443668 0.167173
0.0299194 0.390484 0.140434
0.0299194 0.500188 0.140434
0.0299194 0.280779 0.140434
0.114967 0.390671 0.142232
0.114967 0.500376 0.142232
0.114967 0.280967 0.142232
0.20225 0.393158 0.145335
0.158034 0.356672 0.115194
0.201067 0.283587 0.146092
0.0308905 0.35429 0.112797
0.0308905 0.463995 0.112797
0.115938 0.354103 0.114595
0.115938 0.463807 0.114595
0.202172 0.357365 0.117385
0.201464 0.46167 0.118445
0.0510124 0.445472 0.140829
0.0510124 0.335769 0.140829
0.13626 0.445524 0.142705
0.13626 0.335819 0.142705
0.223413 0.447693 0.146259
0.222947 0.336156 0.14567
0.0519834 0.409006 0.113192
0.0519834 0.299302 0.113192
0.137231 0.408955 0.115068
0.137231 0.29925 0.115068
0.224823 0.408288 0.118766
0.225731 0.299932 0.118151
0.0512564 0.409006 0.133885
0.0512564 0.299302 0.133885
0.136503 0.408955 0.135795
0.136503 0.29925 0.135795
0.224979 0.410731 0.139278
0.223554 0.298271 0.140196
0.0502851 0.445472 0.161522
0.0502851 0.335769 0.161522
0.135531 0.445524 0.163432
0.135531 0.335819 0.163432
0.200793 0.283173 0.167093
0.177546 0.338136 0.163625
0.0725972 0.35408 0.134385
0.0725972 0.463784 0.134385
0.158177 0.354968 0.135731
0.159161 0.462727 0.136055
0.15765 0.392632 0.164441
0.244959 0.354255 0.139593
0.0716258 0.390694 0.162022
0.179041 0.337577 0.142736
0.246155 0.389748 0.0911622
0.246558 0.352496 0.0838403
0.17971 0.446379 0.164881
0.248553 0.284547 0.059129
0.245448 0.281264 0.168144
0.244999 0.387449 0.167316
0.250595 0.28433 0.038045
0.15685 0.501893 0.163966
0.203386 0.501436 0.056109
0.200317 0.500627 0.145058
0.224241 0.336812 0.166864
0.159531 0.502268 0.109086
0.246496 0.503719 0.0913809
0.156566 0.49953 0.143109
0.160398 0.499317 0.054724
0.201794 0.497709 0.110487
0.202146 0.50161 0.0895807
0.0282262 0.35429 0.188617
0.0282262 0.463995 0.188617
0.113267 0.354103 0.190596
0.113267 0.463807 0.190596
0.201173 0.35375 0.19202
0.19888 0.461726 0.193575
0.0272548 0.390484 0.216254
0.0272548 0.500188 0.216254
0.0272548 0.280779 0.216254
0.112296 0.390671 0.218232
0.112296 0.500376 0.218232
0.112296 0.280967 0.218232
0.198966 0.389336 0.220699
0.178248 0.410539 0.171618
0.196676 0.279446 0.220166
0.0279769 0.390484 0.195708
0.0279769 0.500188 0.195708
0.0279769 0.280779 0.195708
0.113025 0.390671 0.197505
0.113025 0.500376 0.197505
0.113025 0.280967 0.197505
0.198909 0.388367 0.199809
0.0289481 0.463995 0.168071
0.196504 0.282032 0.200216
0.0231207 0.35429 0.333891
0.0231207 0.463995 0.333891
0.113996 0.354103 0.169868
0.113996 0.463807 0.169868
0.222963 0.407508 0.173292
0.237603 0.464462 0.305274
0.0490699 0.445472 0.196103
0.0490699 0.335769 0.196103
0.134317 0.445524 0.197978
0.134317 0.335819 0.197978
0.221107 0.444823 0.200388
0.220962 0.336262 0.20218
0.050041 0.409006 0.168466
0.050041 0.299302 0.168466
0.135288 0.408955 0.170341
0.135288 0.29925 0.170341
0.243461 0.391561 0.201886
0.151823 0.389873 0.328623
0.0493139 0.409006 0.189159
0.0493139 0.299302 0.189159
0.13456 0.408955 0.191069
0.13456 0.29925 0.191069
0.220938 0.407751 0.194136
0.218245 0.29857 0.195034
0.0483426 0.445472 0.216796
0.0483426 0.335769 0.216796
0.133589 0.445524 0.218706
0.133589 0.335819 0.218706
0.22003 0.444073 0.221202
0.220315 0.337271 0.22293
0.0706547 0.35408 0.189658
0.0706547 0.463784 0.189658
0.155406 0.356926 0.192709
0.156204 0.464904 0.191464
0.243192 0.351306 0.197555
0.238613 0.279145 0.334164
0.0696834 0.390694 0.217295
0.223594 0.300508 0.174401
0.0696834 0.28099 0.217295
0.156287 0.392518 0.220415
0.173594 0.445504 0.308547
0.156001 0.280518 0.218153
0.241198 0.280539 0.222528
0.0289481 0.35429 0.168071
0.240519 0.463534 0.251239
0.0704125 0.390694 0.196551
0.195924 0.279667 0.332795
0.0704125 0.28099 0.196551
0.157045 0.393907 0.200018
0.239436 0.351794 0.283432
0.15589 0.283112 0.197786
0.15599 0.355866 0.171192
0.0880879 0.29925 0.30067
0.200348 0.354473 0.171336
0.0713837 0.35408 0.168914
0.0713837 0.463784 0.168914
0.24345 0.465624 0.174547
0.154132 0.352666 0.279933
0.242561 0.357503 0.230675
0.239408 0.353496 0.30425
0.09173 0.445524 0.197032
0.09173 0.33582 0.197032
0.177569 0.445254 0.200973
0.178681 0.338583 0.198437
0.0927012 0.408955 0.169396
0.0927012 0.29925 0.169396
0.173632 0.445599 0.329462
0.243646 0.39327 0.222595
0.0919728 0.408955 0.190124
0.0919728 0.29925 0.190124
0.178444 0.408891 0.192706
0.177266 0.302574 0.19292
0.0910015 0.445524 0.21776
0.0910015 0.33582 0.21776
0.17743 0.446623 0.221767
0.176566 0.336888 0.219305
0.0262836 0.35429 0.24389
0.0262836 0.463995 0.24389
0.111325 0.354103 0.245869
0.111325 0.463807 0.245869
0.19834 0.355454 0.249236
0.197862 0.462122 0.248304
0.0253124 0.390484 0.271527
0.0253124 0.500188 0.271527
0.0253124 0.280779 0.271527
0.110353 0.390671 0.273506
0.110353 0.500376 0.273506
0.110353 0.280967 0.273506
0.198409 0.389192 0.275704
0.0878451 0.33582 0.307579
0.19622 0.28064 0.275858
0.0260345 0.390484 0.250981
0.0260345 0.500188 0.250981
0.0260345 0.280779 0.250981
0.111082 0.390671 0.252778
0.111082 0.500376 0.252778
0.111082 0.280967 0.252778
0.199283 0.393063 0.254848
0.244338 0.463872 0.194447
0.195989 0.280815 0.25375
0.0270057 0.35429 0.223344
0.0270057 0.463995 0.223344
0.112054 0.354103 0.225142
0.112054 0.463807 0.225142
0.197696 0.352449 0.228072
0.199255 0.463324 0.227088
0.0471274 0.445472 0.251375
0.0471274 0.335769 0.251375
0.132375 0.445524 0.253251
0.132375 0.335819 0.253251
0.217777 0.444863 0.257208
0.219306 0.334954 0.256931
0.0480986 0.409006 0.223739
0.0480986 0.299302 0.223739
0.133346 0.408955 0.225615
0.133346 0.29925 0.225615
0.220558 0.407359 0.229012
0.218873 0.298672 0.228558
0.0473714 0.409006 0.244433
0.0473714 0.299302 0.244433
0.132618 0.408955 0.246342
0.132618 0.29925 0.246342
0.221909 0.410842 0.248933
0.218856 0.298681 0.248614
0.0464001 0.445472 0.272069
0.0464001 0.335769 0.272069
0.131646 0.445524 0.273979
0.131646 0.335819 0.273979
0.218051 0.446096 0.277016
0.21824 0.332594 0.277069
0.0687122 0.35408 0.244932
0.0687122 0.463784 0.244932
0.15331 0.353492 0.245878
0.153588 0.463774 0.24687
0.241142 0.355057 0.251268
0.24379 0.352088 0.177381
0.067741 0.390694 0.272568
0.0871166 0.33582 0.328307
0.067741 0.28099 0.272568
0.153578 0.392 0.274071
0.0880879 0.408955 0.30067
0.152443 0.280138 0.275735
0.240506 0.388105 0.277156
0.173865 0.29808 0.28139
0.238258 0.278848 0.277292
0.0684701 0.390694 0.251824
0.0871166 0.445524 0.328307
0.0684701 0.28099 0.251824
0.154069 0.390411 0.252805
0.175662 0.40805 0.280822
0.154318 0.281851 0.254766
0.241908 0.392757 0.25706
0.0888162 0.29925 0.279942
0.239987 0.279387 0.257179
0.0694412 0.35408 0.224187
0.0694412 0.463784 0.224187
0.153425 0.355684 0.225151
0.156356 0.463456 0.226177
0.195239 0.389218 0.330251
0.241185 0.462092 0.230024
0.0897876 0.445524 0.252305
0.0897876 0.33582 0.252305
0.175162 0.446321 0.254349
0.175679 0.336706 0.253025
0.0907587 0.408955 0.224669
0.0907587 0.29925 0.224669
0.17823 0.410255 0.22774
0.176082 0.301014 0.2253
0.0900303 0.408955 0.245397
0.0900303 0.29925 0.245397
0.17723 0.40931 0.248242
0.175052 0.300398 0.246148
0.089059 0.445524 0.273033
0.089059 0.33582 0.273033
0.175274 0.445502 0.275236
0.175972 0.335171 0.27458
0.0243412 0.35429 0.299164
0.0243412 0.463995 0.299164
0.109382 0.354103 0.301143
0.109382 0.463807 0.301143
0.197283 0.352712 0.303811
0.194061 0.461957 0.301995
0.0233699 0.390484 0.326801
0.0233699 0.500188 0.326801
0.0233699 0.280779 0.326801
0.108411 0.390671 0.328779
0.108411 0.500376 0.328779
0.108411 0.280967 0.328779
0.0674987 0.463784 0.27946
0.0888162 0.408955 0.279942
0.20019 0.463783 0.173224
0.0240921 0.390484 0.306254
0.0240921 0.500188 0.306254
0.0240921 0.280779 0.306254
0.10914 0.390671 0.308052
0.10914 0.500376 0.308052
0.10914 0.280967 0.308052
0.194368 0.392126 0.309311
0.174095 0.335492 0.310678
0.19533 0.279638 0.311282
0.0250631 0.35429 0.278618
0.0250631 0.463995 0.278618
0.110111 0.354103 0.280415
0.110111 0.463807 0.280415
0.197764 0.35433 0.283205
0.196328 0.464329 0.281912
0.045185 0.445472 0.306649
0.045185 0.335769 0.306649
0.130432 0.445524 0.308524
0.130432 0.335819 0.308524
0.21466 0.444248 0.309911
0.218172 0.334266 0.311881
0.0461561 0.409006 0.279012
0.0461561 0.299302 0.279012
0.131403 0.408955 0.280888
0.131403 0.29925 0.280888
0.219606 0.408391 0.282487
0.217726 0.296039 0.284778
0.045429 0.409006 0.299705
0.045429 0.299302 0.299705
0.130675 0.408955 0.301616
0.130675 0.29925 0.301616
0.218115 0.407406 0.303241
0.21807 0.297697 0.305848
0.0444577 0.445472 0.327342
0.0444577 0.335769 0.327342
0.129704 0.445524 0.329252
0.129704 0.335819 0.329252
0.238779 0.277622 0.312828
0.151289 0.280805 0.330682
0.0667698 0.35408 0.300205
0.0667698 0.463784 0.300205
0.154035 0.351001 0.300512
0.152117 0.463803 0.301981
0.178089 0.299841 0.172683
0.215538 0.443865 0.331911
0.0657984 0.390694 0.327842
0.174871 0.298493 0.302578
0.0657984 0.28099 0.327842
0.238819 0.38915 0.311802
0.0878451 0.445524 0.307579
0.150769 0.282642 0.310224
0.0674987 0.35408 0.27946
0.238387 0.466441 0.28413
0.241668 0.283085 0.201447
0.0665276 0.390694 0.307097
0.172281 0.407707 0.301744
0.0665276 0.28099 0.307097
0.151054 0.388801 0.307843
0.152958 0.463075 0.280759
0.175726 0.333897 0.331631
0.156914 0.463926 0.169346
0.238608 0.392427 0.331827
0.218597 0.333612 0.332407
0.24106 0.500211 0.257781
0.19497 0.498688 0.309795
0.239375 0.498844 0.332475
0.200043 0.499968 0.199641
0.151514 0.50006 0.329301
0.197949 0.50109 0.256877
0.241594 0.499539 0.202136
0.0223988 0.35429 0.354437
0.0223988 0.463995 0.354437
0.10744 0.354103 0.356416
0.10744 0.463807 0.356416
0.194786 0.353682 0.358761
0.192968 0.464336 0.357184
0.0214274 0.390484 0.382074
0.0214274 0.500188 0.382074
0.0214274 0.280779 0.382074
0.106469 0.390671 0.384053
0.106469 0.500376 0.384053
0.106469 0.280967 0.384053
0.191652 0.390225 0.386952
0.238959 0.35613 0.34019
0.191732 0.279442 0.385135
0.0221495 0.390484 0.361528
0.0221495 0.500188 0.361528
0.0221495 0.280779 0.361528
0.107197 0.390671 0.363326
0.107197 0.500376 0.363326
0.107197 0.280967 0.363326
0.193031 0.390809 0.365562
0.144893 0.282579 0.4751
0.192972 0.281483 0.364343
0.0172933 0.35429 0.499712
0.0172933 0.463995 0.499712
0.108169 0.354103 0.335689
0.108169 0.463807 0.335689
0.188184 0.390354 0.497054
0.173648 0.408648 0.336205
0.0432426 0.445472 0.361923
0.0432426 0.335769 0.361923
0.12849 0.445524 0.363798
0.12849 0.335819 0.363798
0.213156 0.444272 0.365204
0.216415 0.337061 0.366464
0.0442136 0.409006 0.334286
0.0442136 0.299302 0.334286
0.129461 0.408955 0.336161
0.129461 0.29925 0.336161
0.209861 0.444159 0.497308
0.14531 0.283249 0.495668
0.0434865 0.409006 0.354979
0.0434865 0.299302 0.354979
0.128733 0.408955 0.356889
0.128733 0.29925 0.356889
0.215701 0.406795 0.35961
0.216203 0.300369 0.360561
0.0425152 0.445472 0.382616
0.0425152 0.335769 0.382616
0.127761 0.445524 0.384525
0.127761 0.335819 0.384525
0.213389 0.44361 0.386061
0.214497 0.335739 0.388011
0.0648274 0.35408 0.355479
0.0648274 0.463784 0.355479
0.151752 0.354361 0.357817
0.1495 0.464012 0.35694
0.237806 0.355877 0.361038
0.2357 0.463774 0.35954
0.063856 0.390694 0.383116
0.167594 0.300565 0.467647
0.063856 0.28099 0.383116
0.150096 0.390386 0.384232
0.23487 0.463837 0.448113
0.149923 0.280818 0.384579
0.236748 0.391015 0.388361
0.146387 0.392152 0.472675
0.234616 0.280782 0.386953
0.0645851 0.390694 0.362371
0.168169 0.409086 0.467234
0.0645851 0.28099 0.362371
0.150866 0.390353 0.363606
0.233802 0.354356 0.449596
0.150385 0.281213 0.363805
0.237588 0.392857 0.36782
0.146689 0.464616 0.447503
0.237131 0.278584 0.366491
0.0655563 0.35408 0.334734
0.0655563 0.463784 0.334734
0.0607002 0.390694 0.472917
0.173865 0.298067 0.337526
0.150969 0.46331 0.336057
0.145078 0.3923 0.493929
0.0859026 0.445524 0.362852
0.0859026 0.33582 0.362852
0.171112 0.446583 0.36434
0.172592 0.336201 0.364576
0.0868738 0.408955 0.335216
0.0868738 0.29925 0.335216
0.166991 0.336822 0.494851
0.233349 0.388656 0.496942
0.0861454 0.408955 0.355944
0.0861454 0.29925 0.355944
0.172364 0.409557 0.357359
0.171492 0.299689 0.357338
0.0851741 0.445524 0.383581
0.0851741 0.33582 0.383581
0.172107 0.44547 0.386056
0.171447 0.336018 0.384882
0.0822605 0.29925 0.46649
0.0822605 0.408955 0.46649
0.0204563 0.35429 0.409711
0.0204563 0.463995 0.409711
0.105498 0.354103 0.41169
0.105498 0.463807 0.41169
0.19136 0.354131 0.414435
0.189498 0.465934 0.412732
0.019485 0.390484 0.437348
0.019485 0.500188 0.437348
0.019485 0.280779 0.437348
0.104527 0.390671 0.439327
0.104527 0.500376 0.439327
0.104527 0.280967 0.439327
0.191623 0.391467 0.441434
0.0607002 0.28099 0.472917
0.190949 0.28203 0.441289
0.0202071 0.390484 0.416801
0.0202071 0.500188 0.416801
0.0202071 0.280779 0.416801
0.105255 0.390671 0.418598
0.105255 0.500376 0.418598
0.105255 0.280967 0.418598
0.192932 0.391905 0.421268
0.0812892 0.445524 0.494127
0.192078 0.282346 0.418925
0.0211783 0.35429 0.389164
0.0211783 0.463995 0.389164
0.106226 0.354103 0.390962
0.106226 0.463807 0.390962
0.192375 0.352658 0.393501
0.193452 0.463401 0.392858
0.0413 0.445472 0.417196
0.0413 0.335769 0.417196
0.126548 0.445524 0.419072
0.126548 0.335819 0.419072
0.212085 0.446821 0.422007
0.21371 0.336423 0.421363
0.0422712 0.409006 0.389559
0.0422712 0.299302 0.389559
0.127518 0.408955 0.391435
0.127518 0.29925 0.391435
0.214449 0.406768 0.392972
0.212794 0.297351 0.39209
0.041544 0.409006 0.410253
0.041544 0.299302 0.410253
0.12679 0.408955 0.412162
0.12679 0.29925 0.412162
0.214677 0.410117 0.414054
0.213867 0.298817 0.412887
0.0405728 0.445472 0.437889
0.0405728 0.335769 0.437889
0.125819 0.445524 0.439799
0.125819 0.335819 0.439799
0.213223 0.446305 0.442305
0.212914 0.335975 0.441377
0.0628848 0.35408 0.410752
0.0628848 0.463784 0.410752
0.149167 0.351984 0.41337
0.14673 0.466058 0.411961
0.234965 0.353384 0.415743
0.233811 0.461726 0.412774
0.0619136 0.390694 0.438388
0.188877 0.281787 0.49747
0.0619136 0.28099 0.438388
0.147844 0.390281 0.440242
0.153167 0.353357 0.336879
0.147224 0.281544 0.43972
0.234102 0.390448 0.442171
0.145882 0.353534 0.447021
0.23446 0.27902 0.442422
0.0626427 0.390694 0.417644
0.23457 0.389513 0.475608
0.0626427 0.28099 0.417644
0.147103 0.388853 0.418958
0.0616713 0.463784 0.445281
0.148312 0.279748 0.418667
0.234248 0.39008 0.421685
0.0616713 0.35408 0.445281
0.233393 0.278585 0.422192
0.0636138 0.35408 0.390008
0.0636138 0.463784 0.390008
0.149386 0.353472 0.391144
0.148966 0.464321 0.390911
0.236579 0.353395 0.395111
0.236203 0.46059 0.392385
0.0839602 0.445524 0.418126
0.0839602 0.33582 0.418126
0.168018 0.445835 0.419552
0.169529 0.335298 0.421311
0.168713 0.299142 0.447314
0.169448 0.408901 0.446883
0.0849313 0.408955 0.390489
0.0849313 0.29925 0.390489
0.170602 0.408355 0.392322
0.170532 0.299814 0.391104
0.0829888 0.29925 0.445763
0.0829888 0.408955 0.445763
0.0842029 0.408955 0.411217
0.0842029 0.29925 0.411217
0.170776 0.408723 0.413141
0.170252 0.297491 0.411645
0.166173 0.336568 0.474367
0.166958 0.445776 0.474539
0.0832317 0.445524 0.438854
0.0832317 0.33582 0.438854
0.168557 0.447574 0.440459
0.168177 0.33639 0.441631
0.0820177 0.33582 0.4734
0.0820177 0.445524 0.4734
0.0185138 0.35429 0.464985
0.0185138 0.463995 0.464985
0.103555 0.354103 0.466963
0.103555 0.463807 0.466963
0.187854 0.356088 0.468287
0.1886 0.463529 0.46869
0.0175425 0.390484 0.492621
0.0175425 0.500188 0.492621
0.0175425 0.280779 0.492621
0.102584 0.390671 0.494599
0.102584 0.500376 0.494599
0.102584 0.280967 0.494599
0.19453 0.462965 0.336441
0.231815 0.28308 0.475829
0.166315 0.446518 0.494506
0.0182647 0.390484 0.472075
0.0182647 0.500188 0.472075
0.0182647 0.280779 0.472075
0.103312 0.390671 0.473872
0.103312 0.500376 0.473872
0.103312 0.280967 0.473872
0.189126 0.390204 0.475953
0.216426 0.406309 0.338487
0.190459 0.283269 0.47539
0.0192357 0.35429 0.444438
0.0192357 0.463995 0.444438
0.104283 0.354103 0.446235
0.104283 0.463807 0.446235
0.190979 0.354101 0.4476
0.190208 0.463607 0.448207
0.0393576 0.445472 0.472469
0.0393576 0.335769 0.472469
0.124606 0.445524 0.474345
0.124606 0.335819 0.474345
0.211635 0.446473 0.475634
0.21045 0.337722 0.476815
0.0403288 0.409006 0.444833
0.0403288 0.299302 0.444833
0.125577 0.408955 0.446708
0.125577 0.29925 0.446708
0.212767 0.409105 0.4502
0.212485 0.300374 0.448963
0.0396016 0.409006 0.465526
0.0396016 0.299302 0.465526
0.124848 0.408955 0.467436
0.124848 0.29925 0.467436
0.211398 0.406318 0.470856
0.210155 0.30146 0.469074
0.0386303 0.445472 0.493163
0.0386303 0.335769 0.493163
0.123876 0.445524 0.495073
0.123876 0.335819 0.495073
0.215955 0.296652 0.339535
0.237093 0.46373 0.33929
0.0609424 0.35408 0.466025
0.0609424 0.463784 0.466025
0.147161 0.355826 0.466565
0.14558 0.46407 0.468513
0.234843 0.35241 0.470759
0.233111 0.46489 0.468566
0.0599711 0.390694 0.493662
0.0812892 0.33582 0.494127
0.0599711 0.28099 0.493662
0.197115 0.352331 0.33833
0.232523 0.281632 0.497263
0.209728 0.335224 0.497989
0.193044 0.498699 0.386038
0.146385 0.501394 0.41923
0.145398 0.501537 0.495367
0.150076 0.502241 0.384627
0.145547 0.500084 0.47472
0.18885 0.501048 0.440839
0.234184 0.499762 0.441688
0.0165714 0.35429 0.520257
0.0165714 0.463995 0.520257
0.101613 0.354103 0.522236
0.101613 0.463807 0.522236
0.188711 0.354611 0.524425
0.187583 0.467366 0.523121
0.0156 0.390484 0.547894
0.0156 0.500188 0.547894
0.0156 0.280779 0.547894
0.100641 0.390671 0.549873
0.100641 0.500376 0.549873
0.100641 0.280967 0.549873
0.185942 0.390907 0.550945
0.233169 0.497727 0.530482
0.184445 0.280245 0.549953
0.0163222 0.390484 0.527348
0.0163222 0.500188 0.527348
0.0163222 0.280779 0.527348
0.10137 0.390671 0.529146
0.10137 0.500376 0.529146
0.10137 0.280967 0.529146
0.189408 0.392531 0.529981
0.22493 0.283863 0.663598
0.18762 0.280398 0.529837
0.0114659 0.35429 0.665531
0.0114659 0.463995 0.665531
0.102341 0.354103 0.501509
0.102341 0.463807 0.501509
0.25048 0.334608 0.608367
0.247294 0.298718 0.615323
0.0374152 0.445472 0.527743
0.0374152 0.335769 0.527743
0.122663 0.445524 0.529618
0.122663 0.335819 0.529618
0.210368 0.446196 0.530899
0.210211 0.333956 0.530677
0.0383862 0.409006 0.500106
0.0383862 0.299302 0.500106
0.123634 0.408955 0.501981
0.123634 0.29925 0.501981
0.182272 0.282165 0.662274
0.232082 0.35294 0.502566
0.0376592 0.409006 0.5208
0.0376592 0.299302 0.5208
0.122905 0.408955 0.522709
0.122905 0.29925 0.522709
0.211929 0.409562 0.522381
0.209023 0.297668 0.523685
0.0366878 0.445472 0.548436
0.0366878 0.335769 0.548436
0.121934 0.445524 0.550346
0.121934 0.335819 0.550346
0.206677 0.44848 0.551849
0.208443 0.338294 0.551088
0.059 0.35408 0.521299
0.059 0.463784 0.521299
0.144693 0.351572 0.522115
0.144623 0.464258 0.522625
0.230067 0.35489 0.524193
0.232632 0.461583 0.523945
0.0580286 0.390694 0.548936
0.24862 0.406375 0.614164
0.0580286 0.28099 0.548936
0.143227 0.390671 0.550819
0.143227 0.500376 0.550819
0.143227 0.280967 0.550819
0.228596 0.390994 0.551449
0.162224 0.447007 0.661512
0.228117 0.280401 0.551779
0.0587577 0.390694 0.528191
0.248404 0.299959 0.636521
0.0587577 0.28099 0.528191
0.145015 0.38876 0.52986
0.2035 0.335298 0.661912
0.143481 0.280582 0.529679
0.233086 0.391743 0.530191
0.0761904 0.445524 0.639219
0.229386 0.280089 0.530837
0.0597289 0.35408 0.500554
0.0597289 0.463784 0.500554
0.189183 0.354662 0.502925
0.24521 0.448267 0.661917
0.167525 0.30109 0.50232
0.24688 0.337327 0.643059
0.0800752 0.445524 0.528672
0.0800752 0.33582 0.528672
0.166946 0.446294 0.529797
0.167105 0.336622 0.530537
0.162288 0.335026 0.640781
0.0764331 0.29925 0.632311
0.0810464 0.408955 0.501036
0.0810464 0.29925 0.501036
0.181518 0.389154 0.661707
0.247 0.444314 0.641005
0.14444 0.464635 0.502557
0.202534 0.445776 0.661525
0.0803181 0.408955 0.521764
0.0803181 0.29925 0.521764
0.166398 0.408836 0.522409
0.165613 0.299476 0.523744
0.160647 0.298516 0.634369
0.161374 0.40809 0.633578
0.0793467 0.445524 0.5494
0.0793467 0.33582 0.5494
0.164532 0.4465 0.550978
0.163754 0.336079 0.55122
0.0764331 0.408955 0.632311
0.141041 0.354103 0.613001
0.014629 0.35429 0.575531
0.014629 0.463995 0.575531
0.0996698 0.354103 0.57751
0.0996698 0.463807 0.57751
0.184216 0.352901 0.578139
0.185702 0.462328 0.57947
0.0136576 0.390484 0.603168
0.0136576 0.500188 0.603168
0.0136576 0.280779 0.603168
0.0986988 0.390671 0.605147
0.0986988 0.500376 0.605147
0.0986988 0.280967 0.605147
0.18475 0.389221 0.606137
0.226714 0.463683 0.613099
0.18591 0.282923 0.607064
0.0143797 0.390484 0.582621
0.0143797 0.500188 0.582621
0.0143797 0.280779 0.582621
0.0994271 0.390671 0.584419
0.0994271 0.500376 0.584419
0.0994271 0.280967 0.584419
0.184281 0.388378 0.58484
0.162212 0.298769 0.612759
0.185728 0.278666 0.585816
0.0153509 0.35429 0.554985
0.0153509 0.463995 0.554985
0.100398 0.354103 0.556782
0.100398 0.463807 0.556782
0.187321 0.354464 0.557066
0.184904 0.463844 0.559307
0.0354726 0.445472 0.583016
0.0354726 0.335769 0.583016
0.120721 0.445524 0.584892
0.120721 0.335819 0.584892
0.207358 0.442679 0.585409
0.205633 0.33435 0.584856
0.0364438 0.409006 0.555379
0.0364438 0.299302 0.555379
0.121692 0.408955 0.557255
0.121692 0.29925 0.557255
0.207489 0.410663 0.556372
0.207784 0.301565 0.556963
0.0357166 0.409006 0.576073
0.0357166 0.299302 0.576073
0.120963 0.408955 0.577982
0.120963 0.29925 0.577982
0.206403 0.405299 0.57713
0.206122 0.297521 0.577709
0.0347454 0.445472 0.603709
0.0347454 0.335769 0.603709
0.119992 0.445524 0.605619
0.119992 0.335819 0.605619
0.205759 0.44388 0.605935
0.204925 0.334142 0.606475
0.0570576 0.35408 0.576572
0.0570576 0.463784 0.576572
0.142256 0.354103 0.578455
0.142256 0.463807 0.578455
0.227661 0.350714 0.578749
0.228791 0.461373 0.579981
0.0560862 0.390694 0.604209
0.226458 0.388992 0.641897
0.0560862 0.28099 0.604209
0.141284 0.390671 0.606092
0.141284 0.500376 0.606092
0.141284 0.280967 0.606092
0.228739 0.385731 0.605783
0.163015 0.406191 0.612569
0.228535 0.279707 0.605944
0.0568153 0.390694 0.583464
0.0548729 0.28099 0.638738
0.0568153 0.28099 0.583464
0.142012 0.390671 0.585364
0.142012 0.500376 0.585364
0.142012 0.280967 0.585364
0.227202 0.38819 0.584731
0.0771614 0.29925 0.611583
0.227022 0.282267 0.584847
0.0577865 0.35408 0.555828
0.0577865 0.463784 0.555828
0.142984 0.354103 0.557728
0.142984 0.463807 0.557728
0.229186 0.355163 0.558046
0.22847 0.462346 0.559118
0.0781328 0.445524 0.583946
0.0781328 0.33582 0.583946
0.16318 0.444775 0.586017
0.162778 0.332146 0.584649
0.14007 0.390671 0.640638
0.231357 0.463681 0.503563
0.079104 0.408955 0.556309
0.079104 0.29925 0.556309
0.165244 0.408945 0.556668
0.163997 0.299265 0.556817
0.160418 0.443989 0.640256
0.165785 0.409384 0.501073
0.0783755 0.408955 0.577037
0.0783755 0.29925 0.577037
0.163904 0.410822 0.577169
0.165341 0.295313 0.577321
0.159406 0.335256 0.66173
0.0754618 0.445524 0.659948
0.0774043 0.445524 0.604674
0.0774043 0.33582 0.604674
0.163168 0.442814 0.606142
0.162248 0.335406 0.605188
0.0761904 0.33582 0.639219
0.14007 0.280967 0.640638
0.0126864 0.35429 0.630805
0.0126864 0.463995 0.630805
0.0977279 0.354103 0.632783
0.0977279 0.463807 0.632783
0.182771 0.354769 0.635179
0.184029 0.461534 0.633419
0.0117151 0.390484 0.658441
0.0117151 0.500188 0.658441
0.0117151 0.280779 0.658441
0.0967559 0.390671 0.66042
0.0967559 0.500376 0.66042
0.0967559 0.280967 0.66042
0.14007 0.500376 0.640638
0.0771614 0.408955 0.611583
0.224331 0.390707 0.662835
0.0124373 0.390484 0.637895
0.0124373 0.500188 0.637895
0.0124373 0.280779 0.637895
0.0974851 0.390671 0.639693
0.0974851 0.500376 0.639693
0.0974851 0.280967 0.639693
0.183686 0.391505 0.64136
0.24824 0.443558 0.606438
0.182972 0.28386 0.641842
0.0134085 0.35429 0.610258
0.0134085 0.463995 0.610258
0.0984561 0.354103 0.612056
0.0984561 0.463807 0.612056
0.183863 0.354121 0.612885
0.184084 0.462452 0.61285
0.0335302 0.445472 0.63829
0.0335302 0.335769 0.63829
0.118778 0.445524 0.640165
0.118778 0.335819 0.640165
0.204851 0.443423 0.63949
0.204437 0.336066 0.64095
0.0345014 0.409006 0.610653
0.0345014 0.299302 0.610653
0.119749 0.408955 0.612528
0.119749 0.29925 0.612528
0.206957 0.406242 0.6124
0.207759 0.299242 0.614026
0.0337742 0.409006 0.631346
0.0337742 0.299302 0.631346
0.119021 0.408955 0.633256
0.119021 0.29925 0.633256
0.204853 0.407281 0.633671
0.204868 0.300106 0.634569
0.0328029 0.445472 0.658983
0.0328029 0.335769 0.658983
0.11805 0.445524 0.660893
0.11805 0.335819 0.660893
0.0558439 0.35408 0.611101
0.0558439 0.463784 0.611101
0.055115 0.35408 0.631846
0.055115 0.463784 0.631846
0.140313 0.354103 0.633729
0.140313 0.463807 0.633729
0.225556 0.35348 0.635108
0.22532 0.463482 0.634066
0.0541437 0.390694 0.659483
0.0754618 0.33582 0.659948
0.0541437 0.28099 0.659483
0.139342 0.390671 0.661365
0.139342 0.500376 0.661365
0.139342 0.280967 0.661365
0.141041 0.463807 0.613001
0.226747 0.352159 0.614358
0.224621 0.282199 0.642143
0.0548729 0.390694 0.638738
0.246617 0.337761 0.664214
0.188698 0.465065 0.501802
0.210691 0.299627 0.503598
0.210147 0.405651 0.501767
0.24704 0.408127 0.634192
0.145149 0.35439 0.500808
0.144844 0.502273 0.529693
0.249177 0.298387 0.580896
0.224408 0.500001 0.642118
0.184978 0.500583 0.606374
0.225447 0.501301 0.606744
0.183059 0.498752 0.640215
0.186657 0.499759 0.549963
0.187305 0.501366 0.584897
0.180066 0.500988 0.66113
0.228119 0.49822 0.586649
0.010744 0.35429 0.686078
0.010744 0.463995 0.686078
0.095785 0.354103 0.688057
0.095785 0.463807 0.688057
0.18098 0.354459 0.689825
0.179661 0.467754 0.690319
0.00977246 0.390481 0.713715
0.00977246 0.500185 0.713715
0.00977246 0.280776 0.713715
0.0948139 0.390671 0.715693
0.0948139 0.500376 0.715693
0.0948139 0.280967 0.715693
0.180991 0.389164 0.717173
0.157108 0.297813 0.798981
0.178456 0.278208 0.716526
0.0104949 0.390484 0.693168
0.0104949 0.500188 0.693168
0.0104949 0.280779 0.693168
0.0955424 0.390671 0.694966
0.0955424 0.500376 0.694966
0.0955424 0.280967 0.694966
0.180895 0.391058 0.696783
0.155099 0.33243 0.8078
0.181206 0.280853 0.695986
0.00437952 0.35349 0.83153
0.00437952 0.463195 0.83153
0.0965132 0.354103 0.667329
0.0965132 0.463807 0.667329
0.245794 0.298921 0.671244
0.223532 0.466289 0.670487
0.0315877 0.445472 0.693563
0.0315877 0.335769 0.693563
0.116835 0.445524 0.695439
0.116835 0.335819 0.695439
0.200224 0.445431 0.695748
0.202506 0.335948 0.697059
0.0325589 0.409006 0.665926
0.0325589 0.299302 0.665926
0.117807 0.408955 0.667802
0.117807 0.29925 0.667802
0.155124 0.44719 0.807405
0.240229 0.333243 0.751508
0.0318318 0.409006 0.68662
0.0318318 0.299302 0.68662
0.117079 0.408955 0.688529
0.117079 0.29925 0.688529
0.201093 0.409412 0.689509
0.202355 0.29977 0.690561
0.0308574 0.445474 0.714258
0.0308574 0.335769 0.714258
0.116107 0.445524 0.716166
0.116107 0.335819 0.716166
0.201128 0.446579 0.716845
0.199802 0.334711 0.7175
0.0531726 0.35408 0.687119
0.0531726 0.463784 0.687119
0.13837 0.354103 0.689002
0.13837 0.463807 0.689002
0.224001 0.354552 0.691156
0.222632 0.463931 0.690555
0.0522008 0.390694 0.714756
0.0703633 0.33582 0.805042
0.0522008 0.280991 0.714756
0.137399 0.390671 0.716639
0.137399 0.500376 0.716639
0.137399 0.280967 0.716639
0.220184 0.39098 0.71751
0.0713341 0.29925 0.7774
0.222775 0.277811 0.719451
0.0529303 0.390694 0.694011
0.242839 0.299114 0.69324
0.0529303 0.28099 0.694011
0.138128 0.390671 0.695911
0.138128 0.500376 0.695911
0.138128 0.280967 0.695911
0.221746 0.391423 0.696565
0.240147 0.442679 0.810793
0.222896 0.280241 0.699383
0.0539015 0.35408 0.666375
0.0539015 0.463784 0.666375
0.139099 0.354103 0.668274
0.139099 0.463807 0.668274
0.160018 0.298939 0.668195
0.243204 0.333574 0.720055
0.0742478 0.445524 0.694493
0.0742478 0.33582 0.694493
0.159323 0.447118 0.695492
0.160131 0.33377 0.69508
0.220524 0.353519 0.780013
0.241127 0.411204 0.725163
0.075219 0.408955 0.666856
0.075219 0.29925 0.666856
0.239965 0.33537 0.809137
0.24575 0.336147 0.699516
0.2416 0.297942 0.726188
0.244524 0.409853 0.688927
0.0744907 0.408955 0.687584
0.0744907 0.29925 0.687584
0.160235 0.409945 0.689812
0.160408 0.295587 0.688329
0.135214 0.463807 0.778821
0.0703633 0.445524 0.805042
0.0735192 0.445524 0.71522
0.0735192 0.33582 0.71522
0.157676 0.44389 0.715666
0.15859 0.334512 0.715835
0.154139 0.444171 0.827246
0.243575 0.445022 0.696922
0.00879208 0.354431 0.741384
0.00879208 0.464135 0.741384
0.0938427 0.354103 0.74333
0.0938427 0.463807 0.74333
0.177343 0.357442 0.745068
0.178105 0.463405 0.744263
0.00784506 0.390043 0.769166
0.00784506 0.499748 0.769166
0.00784506 0.280339 0.769166
0.0928715 0.390671 0.770966
0.0928715 0.500376 0.770966
0.0928715 0.280967 0.770966
0.199492 0.410403 0.780408
0.154238 0.409439 0.799649
0.176689 0.27742 0.770815
0.00737614 0.391167 0.74852
0.22034 0.277766 0.829008
0.00737616 0.281464 0.74852
0.0935998 0.390671 0.750239
0.0935998 0.500376 0.750239
0.0935998 0.280967 0.750239
0.177437 0.389959 0.772903
0.0705971 0.299248 0.79813
0.178039 0.27907 0.750676
0.00951485 0.354287 0.720812
0.00951485 0.463992 0.720812
0.0945711 0.354103 0.722602
0.0945711 0.463807 0.722602
0.177987 0.352412 0.724337
0.179385 0.463776 0.723718
0.0296331 0.445495 0.74886
0.0296331 0.335792 0.74886
0.114893 0.445524 0.750712
0.114893 0.335819 0.750712
0.200042 0.447167 0.752453
0.219995 0.352989 0.744178
0.030613 0.409003 0.721209
0.030613 0.2993 0.721209
0.115864 0.408955 0.723076
0.115864 0.29925 0.723076
0.201023 0.409515 0.72481
0.199857 0.296718 0.723496
0.0297511 0.408941 0.741942
0.0297511 0.299236 0.741942
0.115136 0.408955 0.743803
0.115136 0.29925 0.743803
0.177421 0.392273 0.752538
0.198519 0.335798 0.75148
0.0285628 0.445624 0.769637
0.0285628 0.33592 0.769637
0.114165 0.445524 0.771437
0.114165 0.335819 0.771437
0.177094 0.466959 0.778965
0.20015 0.336188 0.772767
0.0512296 0.354078 0.742394
0.0512296 0.463783 0.742394
0.136428 0.354103 0.744275
0.136428 0.463807 0.744275
0.219066 0.389321 0.752122
0.219945 0.464479 0.744803
0.0502601 0.390697 0.770032
0.175225 0.390762 0.827428
0.0502601 0.280992 0.770032
0.135457 0.390671 0.771908
0.135457 0.500376 0.771908
0.135457 0.280967 0.771908
0.221122 0.39043 0.77418
0.0705971 0.408952 0.79813
0.21849 0.275734 0.752459
0.0509713 0.390693 0.749286
0.0696262 0.335822 0.825765
0.0509713 0.28099 0.749286
0.136186 0.390671 0.751185
0.136186 0.500376 0.751185
0.136186 0.280967 0.751185
0.199195 0.410462 0.745631
0.238116 0.299623 0.78034
0.200315 0.297757 0.745118
0.0519586 0.35408 0.721648
0.0519586 0.463784 0.721648
0.137157 0.354103 0.723548
0.137157 0.463807 0.723548
0.220045 0.356134 0.723572
0.221629 0.464724 0.724635
0.0723053 0.445524 0.749767
0.0723053 0.33582 0.749767
0.156603 0.444786 0.75082
0.157483 0.336285 0.751609
0.181912 0.465245 0.670366
0.241001 0.443762 0.775334
0.0732765 0.408955 0.72213
0.0732765 0.29925 0.72213
0.159306 0.40798 0.722504
0.1576 0.300315 0.724488
0.240834 0.446238 0.75391
0.197687 0.3335 0.827307
0.072546 0.408953 0.742858
0.072546 0.29925 0.742858
0.157322 0.408904 0.742846
0.157383 0.299317 0.744626
0.135214 0.354103 0.778821
0.196791 0.444687 0.82856
0.0715707 0.445526 0.770496
0.0715707 0.335822 0.770496
0.156605 0.446194 0.771597
0.156697 0.337246 0.772121
0.176394 0.280114 0.828172
0.241328 0.334626 0.772691
0.00695761 0.354824 0.796937
0.00695762 0.464529 0.796937
0.0919003 0.354103 0.798601
0.0919003 0.463807 0.798601
0.176711 0.35203 0.801108
0.176704 0.462866 0.799702
0.00602783 0.390045 0.824572
0.00602784 0.499748 0.824572
0.00602784 0.28034 0.824572
0.090929 0.390671 0.826243
0.090929 0.500376 0.826243
0.090929 0.280967 0.826243
0.154293 0.335519 0.827322
0.0713341 0.408955 0.7774
0.18234 0.351328 0.667525
0.00499371 0.391454 0.80388
0.0696262 0.445526 0.825765
0.00499372 0.28175 0.80388
0.091657 0.390671 0.805513
0.091657 0.500376 0.805513
0.091657 0.280967 0.805513
0.175815 0.388686 0.806357
0.240767 0.407096 0.782421
0.177618 0.279313 0.807466
0.00581212 0.353279 0.7762
0.00581212 0.462983 0.7762
0.0926282 0.354103 0.777879
0.0926282 0.463807 0.777879
0.17779 0.354961 0.779945
0.239666 0.294954 0.746234
0.0277165 0.445509 0.804154
0.0277165 0.335805 0.804154
0.11295 0.445524 0.805984
0.11295 0.335819 0.805984
0.197531 0.442967 0.807815
0.198012 0.332415 0.80679
0.0286664 0.408958 0.776512
0.0286664 0.299253 0.776512
0.113922 0.408955 0.77835
0.113922 0.29925 0.77835
0.199101 0.447878 0.772562
0.218477 0.277994 0.771855
0.0275724 0.408855 0.797279
0.0275724 0.299151 0.797279
0.113193 0.408955 0.79908
0.113193 0.29925 0.79908
0.197748 0.406456 0.80034
0.196634 0.296379 0.778555
0.0266887 0.445575 0.824899
0.0266887 0.33587 0.824899
0.112222 0.445524 0.826714
0.112222 0.335819 0.826714
0.225262 0.355306 0.669708
0.243313 0.446264 0.717728
0.0492918 0.354078 0.797667
0.0492918 0.463782 0.797667
0.134485 0.354103 0.79955
0.134485 0.463807 0.79955
0.218468 0.351251 0.801594
0.219356 0.461693 0.803318
0.0483225 0.390695 0.825301
0.220627 0.280636 0.808066
0.0483225 0.280991 0.825301
0.133514 0.390671 0.827185
0.133514 0.500376 0.827185
0.133514 0.280967 0.827185
0.161139 0.410327 0.667995
0.157204 0.29934 0.777689
0.219527 0.46282 0.782269
0.0489877 0.3907 0.804556
0.238348 0.405541 0.80404
0.0489877 0.280995 0.804556
0.134243 0.390671 0.806455
0.134243 0.500376 0.806455
0.134243 0.280967 0.806455
0.217304 0.387086 0.809456
0.156085 0.40884 0.779109
0.199568 0.297567 0.800348
0.0499703 0.354081 0.776922
0.0499703 0.463784 0.776922
0.246976 0.412013 0.667822
0.238453 0.410249 0.745786
0.241957 0.300577 0.801055
0.202952 0.299664 0.670295
0.216076 0.389117 0.829646
0.20289 0.40928 0.667848
0.23766 0.4446 0.83058
0.239788 0.333259 0.829684
0.21834 0.498273 0.753018
0.177256 0.498861 0.751037
0.180262 0.506363 0.697631
0.219455 0.497881 0.774689
0.00507576 0.354658 0.852199
0.00507576 0.464361 0.852199
0.0899579 0.354103 0.853878
0.0899579 0.463807 0.853878
0.175454 0.353391 0.855739
0.174894 0.464751 0.857015
0.00412041 0.390167 0.879833
0.00412042 0.499871 0.879833
0.00412041 0.280462 0.879833
0.0889866 0.390671 0.881512
0.0889866 0.500376 0.881512
0.0889866 0.280967 0.881512
0.173082 0.390728 0.882538
0.166026 0.280141 0.994215
0.175151 0.282186 0.883761
0.00368092 0.391142 0.859164
0.195915 0.408647 0.83529
0.00368093 0.281437 0.859164
0.0897146 0.390671 0.860782
0.0897146 0.500376 0.860782
0.0897146 0.280967 0.860782
0.17419 0.391564 0.86136
0.15004 0.409115 0.96592
0.175943 0.282437 0.863183
0.0906856 0.354103 0.833148
0.0906856 0.463807 0.833148
0.146035 0.337001 0.992969
0.143959 0.446053 0.994815
0.0258126 0.445471 0.85943
0.0258126 0.335766 0.85943
0.111008 0.445524 0.861261
0.111008 0.335819 0.861261
0.195702 0.445714 0.86398
0.196381 0.336321 0.863904
0.0267664 0.408995 0.831788
0.0267664 0.29929 0.831788
0.111979 0.408955 0.833619
0.111979 0.29925 0.833619
0.155098 0.297382 0.83428
0.0643737 0.335762 0.970606
0.0257874 0.408938 0.852518
0.0257874 0.299233 0.852518
0.111251 0.408955 0.854349
0.111251 0.29925 0.854349
0.196938 0.409802 0.855685
0.197555 0.300485 0.855822
0.02487 0.445514 0.880145
0.02487 0.335809 0.880145
0.11028 0.445524 0.881983
0.11028 0.335819 0.881983
0.196227 0.445309 0.884649
0.193405 0.333308 0.884307
0.0473522 0.354081 0.852943
0.0473522 0.463786 0.852943
0.132543 0.354103 0.85482
0.132543 0.463807 0.85482
0.217478 0.35428 0.856058
0.216524 0.464694 0.858192
0.0463811 0.390693 0.880578
0.0643737 0.445467 0.970606
0.0463811 0.280988 0.880578
0.131572 0.390671 0.882462
0.131572 0.500376 0.882462
0.131572 0.280967 0.882462
0.214455 0.387467 0.883601
0.150814 0.409317 0.945532
0.218175 0.275782 0.885295
0.0470664 0.390701 0.859833
0.217235 0.463665 0.837014
0.0470664 0.280997 0.859833
0.132301 0.390671 0.861732
0.132301 0.500376 0.861732
0.132301 0.280967 0.861732
0.217973 0.391653 0.862666
0.0647333 0.299211 0.963816
0.216525 0.279651 0.864953
0.0480232 0.354071 0.832191
0.0480232 0.463776 0.832191
0.133272 0.354103 0.834097
0.133272 0.463807 0.834097
0.175754 0.351922 0.83548
0.2191 0.352311 0.836475
0.0684213 0.445525 0.860311
0.0684213 0.33582 0.860311
0.154044 0.446036 0.862476
0.153396 0.334614 0.862803
0.237382 0.44847 0.866616
0.236316 0.334698 0.865667
0.0693923 0.408955 0.832677
0.0693923 0.29925 0.832677
0.239273 0.296751 0.837022
0.129387 0.354103 0.944613
0.187229 0.444067 0.995992
0.17501 0.460003 0.836034
0.0686577 0.408953 0.853407
0.0686577 0.299249 0.853407
0.152946 0.410384 0.85542
0.15405 0.298412 0.855883
0.237809 0.412597 0.858071
0.237304 0.295965 0.857919
0.0676883 0.445525 0.881041
0.0676883 0.33582 0.881041
0.154032 0.446058 0.883252
0.152428 0.334959 0.883312
0.2347 0.44587 0.887186
0.237562 0.332413 0.886055
0.00316338 0.354564 0.907468
0.00316339 0.464269 0.907468
0.0880154 0.354103 0.909147
0.0880154 0.463807 0.909147
0.173218 0.353151 0.909952
0.173582 0.465229 0.912436
0.00223968 0.390256 0.93511
0.00223968 0.499961 0.93511
0.00223968 0.280552 0.93511
0.0870443 0.390671 0.936781
0.0870443 0.500376 0.936781
0.0870443 0.280967 0.936781
0.171864 0.390252 0.937784
0.0647333 0.408915 0.963816
0.172953 0.281156 0.939721
0.00227967 0.390828 0.914464
0.214104 0.461744 0.949634
0.00227967 0.281123 0.914464
0.0877724 0.390671 0.916059
0.0877724 0.500376 0.916059
0.0877724 0.280967 0.916059
0.171661 0.389753 0.917282
0.0655109 0.299252 0.943192
0.17198 0.278828 0.918763
0.00297589 0.353784 0.886807
0.00297589 0.463489 0.886807
0.0887435 0.354103 0.888425
0.0887435 0.463807 0.888425
0.172202 0.353497 0.889944
0.173726 0.462552 0.89223
0.0238817 0.445457 0.914699
0.0238817 0.335752 0.914699
0.109065 0.445524 0.91653
0.109065 0.335819 0.91653
0.193414 0.444138 0.919804
0.193706 0.336609 0.918034
0.0248481 0.409016 0.887065
0.0248481 0.299312 0.887065
0.110036 0.408955 0.888895
0.110036 0.29925 0.888895
0.194534 0.408408 0.890916
0.19858 0.29714 0.890513
0.0239482 0.40899 0.907772
0.0239482 0.299286 0.907772
0.109308 0.408955 0.909625
0.109308 0.29925 0.909625
0.193691 0.408176 0.911653
0.191341 0.300249 0.911805
0.0230491 0.445457 0.935391
0.0230491 0.335752 0.935391
0.108337 0.445524 0.93726
0.108337 0.335819 0.93726
0.192434 0.445479 0.940321
0.194235 0.337172 0.938559
0.04541 0.354083 0.908212
0.04541 0.463787 0.908212
0.130601 0.354103 0.910096
0.130601 0.463807 0.910096
0.21564 0.353531 0.912307
0.214369 0.463666 0.915018
0.0444419 0.39069 0.935847
0.0600973 0.335815 0.991199
0.0444419 0.280985 0.935847
0.12963 0.390671 0.937731
0.12963 0.500376 0.937731
0.12963 0.280967 0.937731
0.213319 0.390215 0.941741
0.0655109 0.408955 0.943192
0.212003 0.278878 0.940146
0.0451421 0.3907 0.915102
0.0600973 0.445519 0.991199
0.0451421 0.280995 0.915102
0.130358 0.390671 0.917001
0.130358 0.500376 0.917001
0.130358 0.280967 0.917001
0.214541 0.388435 0.921027
0.231683 0.334039 0.975787
0.213986 0.284398 0.919006
0.0461054 0.354074 0.887467
0.0461054 0.463779 0.887467
0.131329 0.354103 0.889366
0.131329 0.463807 0.889366
0.215765 0.350667 0.892002
0.214711 0.467098 0.893385
0.066479 0.445525 0.915588
0.066479 0.33582 0.915588
0.151508 0.44676 0.916507
0.151631 0.334996 0.916522
0.23597 0.443615 0.92124
0.234658 0.334094 0.921384
0.0674501 0.408955 0.887946
0.0674501 0.29925 0.887946
0.151372 0.408988 0.888971
0.153375 0.297612 0.889799
0.235264 0.407925 0.89318
0.238218 0.295387 0.893681
0.0667183 0.408953 0.908676
0.0667183 0.299249 0.908676
0.151099 0.409549 0.910559
0.151377 0.298642 0.911068
0.235131 0.407057 0.914084
0.237018 0.297615 0.914502
0.0657497 0.445524 0.93631
0.0657497 0.335819 0.93631
0.150435 0.444972 0.937936
0.151297 0.336228 0.938126
0.237086 0.443517 0.941688
0.234566 0.336838 0.942273
0.00129944 0.354523 0.962714
0.00129944 0.464226 0.962714
0.0860096 0.354054 0.964317
0.0860096 0.463757 0.964317
0.170666 0.352437 0.966087
0.169734 0.462156 0.966968
0.000102258 0.390539 0.991032
0.232559 0.298642 0.968221
0.000102258 0.500242 0.991032
0.232114 0.408199 0.970219
0.000102277 0.280835 0.991032
0.14962 0.298547 0.966003
0.0814231 0.390666 0.99167
0.0814231 0.50037 0.99167
0.0814231 0.280961 0.99167
0.198836 0.29702 0.835093
0.23375 0.297768 0.947036
0.1547 0.407254 0.833938
0.00109251 0.390464 0.970113
0.00109251 0.500168 0.970113
0.00109251 0.280759 0.970113
0.0856689 0.390614 0.971077
0.0856689 0.500319 0.971077
0.0856689 0.28091 0.971077
0.169368 0.388171 0.973858
0.233809 0.445974 0.977276
0.170008 0.280519 0.974009
0.00159271 0.354111 0.942174
0.00159271 0.463816 0.942174
0.0868014 0.354103 0.943663
0.0868014 0.463807 0.943663
0.172946 0.355127 0.94598
0.170118 0.464486 0.946496
0.0219264 0.445198 0.969566
0.0219264 0.335494 0.969566
0.106965 0.445467 0.971548
0.106965 0.335762 0.971548
0.190922 0.444421 0.97606
0.191285 0.33616 0.975103
0.0229285 0.409037 0.942296
0.0229285 0.299333 0.942296
0.108094 0.408955 0.944142
0.108094 0.29925 0.944142
0.191855 0.408526 0.94601
0.192159 0.299836 0.948016
0.0221086 0.40898 0.962843
0.0221086 0.299276 0.962843
0.107302 0.408907 0.964788
0.107302 0.299202 0.964788
0.189209 0.408789 0.968571
0.190832 0.298817 0.967811
0.0191637 0.443102 0.989855
0.0191637 0.333399 0.989855
0.102713 0.445471 0.992126
0.102713 0.335766 0.992126
0.21446 0.353502 0.948297
0.148611 0.445556 0.974184
0.0434108 0.353989 0.963337
0.0434108 0.463693 0.963337
0.128595 0.354054 0.965259
0.128595 0.463757 0.965259
0.211543 0.352859 0.96753
0.212873 0.46019 0.969611
0.0403643 0.389304 0.990159
0.0403643 0.499009 0.990159
0.0403643 0.2796 0.990159
0.124006 0.390617 0.992597
0.124006 0.500322 0.992597
0.124006 0.280914 0.992597
0.129387 0.463806 0.944613
0.233537 0.407105 0.949512
0.149608 0.336551 0.972718
0.0431311 0.390607 0.969786
0.0431311 0.500312 0.969786
0.0431311 0.280903 0.969786
0.128257 0.390614 0.972019
0.128257 0.500317 0.972019
0.128257 0.28091 0.972019
0.210697 0.389138 0.975255
0.149641 0.297743 0.944924
0.21134 0.282324 0.975255
0.0441863 0.354071 0.942706
0.0441863 0.463776 0.942706
0.165651 0.392364 0.992908
0.236903 0.408075 0.836612
0.208781 0.393254 0.995871
0.230422 0.446981 0.998135
0.188109 0.34005 0.995263
0.209218 0.283061 0.997193
0.168704 0.496785 0.974868
0.168684 0.499905 0.938642
0.209093 0.499959 0.977321
0.229225 0.338277 0.997633
0.173773 0.500278 0.884277
0.175528 0.50175 0.864094
0.0342064 0.683482 0.0230469
0.0342064 0.573777 0.0230469
0.119253 0.683273 0.0250309
0.119253 0.57357 0.0250309
0.205587 0.684834 0.0286637
0.205408 0.574532 0.0293146
0.0330747 0.719606 0.050446
0.0330747 0.609901 0.050446
0.118123 0.719785 0.052443
0.118123 0.61008 0.052443
0.2033 0.721296 0.0548454
0.205707 0.612305 0.0563319
0.0337744 0.719756 0.0299114
0.0337744 0.610052 0.0299114
0.118915 0.719833 0.0317932
0.118915 0.610129 0.0317932
0.20489 0.720815 0.0349814
0.205042 0.613112 0.0355385
0.0383155 0.683055 0.00270011
0.072355 0.500398 0.141277
0.0383155 0.573351 0.00270011
0.0716258 0.500398 0.162022
0.123505 0.68327 0.00445377
0.123505 0.573566 0.00445377
0.247551 0.56957 0.0651177
0.245452 0.572558 0.118099
0.0549711 0.555234 0.0303917
0.0549711 0.664938 0.0303917
0.140208 0.555278 0.0322659
0.140208 0.664981 0.0322659
0.226722 0.554787 0.0357626
0.22632 0.665376 0.034794
0.0597922 0.738391 0.00315509
0.0597922 0.518982 0.00315509
0.0597922 0.628686 0.00315509
0.179948 0.73717 0.117165
0.187578 0.738874 0.00622784
0.164518 0.683486 0.00557327
0.22283 0.554667 0.166988
0.243834 0.682597 0.141335
0.24313 0.718534 0.147141
0.0552965 0.738175 0.0236009
0.0552965 0.518766 0.0236009
0.0552965 0.62847 0.0236009
0.140545 0.738125 0.0255037
0.140545 0.518718 0.0255037
0.140545 0.628421 0.0255037
0.156352 0.611765 0.162725
0.226914 0.51798 0.0284992
0.227383 0.629175 0.030538
0.0541705 0.555178 0.0510065
0.0541705 0.664883 0.0510065
0.139416 0.555228 0.0529158
0.139416 0.664932 0.0529158
0.226384 0.554358 0.0562761
0.227052 0.664611 0.0562077
0.0766427 0.683252 0.0240964
0.0766427 0.573549 0.0240964
0.162005 0.682415 0.0258109
0.16178 0.574259 0.025889
0.184753 0.738594 0.0266787
0.248976 0.573878 0.0307408
0.0755107 0.719807 0.0515055
0.0755107 0.610104 0.0515055
0.161888 0.720866 0.0530309
0.161574 0.610977 0.0544321
0.118915 0.500425 0.0317932
0.231341 0.628462 0.00985857
0.076301 0.719856 0.0308389
0.076301 0.610153 0.0308389
0.16243 0.72205 0.0323262
0.16227 0.609563 0.0338607
0.143945 0.628728 0.00532702
0.186573 0.519834 0.0085358
0.0809134 0.683276 0.00351105
0.0809134 0.573571 0.00351105
0.247944 0.575333 0.0854028
0.166875 0.573128 0.00505086
0.0742974 0.500398 0.0860037
0.0735683 0.500398 0.106749
0.0976208 0.555278 0.0313203
0.0976208 0.664982 0.0313203
0.182692 0.558065 0.0345633
0.182484 0.66715 0.034035
0.102213 0.738124 0.00398178
0.102213 0.518715 0.00398178
0.102213 0.628419 0.00398178
0.247207 0.682506 0.0637186
0.246461 0.682345 0.0847161
0.159886 0.501522 0.0877735
0.0979582 0.738125 0.0245587
0.0979582 0.518716 0.0245587
0.0979582 0.628421 0.0245587
0.0929439 0.664932 0.162487
0.184543 0.520877 0.0295321
0.184161 0.630531 0.0268598
0.0968286 0.555229 0.0519705
0.0968286 0.664934 0.0519705
0.183194 0.555624 0.0549973
0.184193 0.666983 0.0539109
0.0321109 0.683404 0.0780705
0.0321109 0.573699 0.0780705
0.117152 0.683216 0.0800491
0.117152 0.573512 0.0800491
0.20515 0.683749 0.082732
0.204911 0.574304 0.0837537
0.0311398 0.719597 0.105707
0.0311398 0.609893 0.105707
0.116181 0.719783 0.107686
0.116181 0.61008 0.107686
0.200852 0.719383 0.111298
0.203106 0.608701 0.110477
0.0318619 0.719597 0.0851605
0.0318619 0.609893 0.0851605
0.116909 0.719783 0.0869585
0.116909 0.61008 0.0869585
0.202216 0.71951 0.0907504
0.20303 0.610633 0.090066
0.0328321 0.683405 0.0575243
0.0328321 0.573701 0.0575243
0.11788 0.683216 0.0593244
0.11788 0.573512 0.0593244
0.204473 0.684042 0.0614467
0.20596 0.574547 0.063036
0.0529548 0.555177 0.0855555
0.0529548 0.664881 0.0855555
0.138202 0.555228 0.087431
0.138202 0.664932 0.087431
0.225959 0.555492 0.0909328
0.225317 0.664758 0.0905218
0.053925 0.738118 0.0579207
0.053925 0.518709 0.0579207
0.053925 0.628414 0.0579207
0.139173 0.738068 0.0597971
0.139173 0.518659 0.0597971
0.139173 0.628364 0.0597971
0.24722 0.609637 0.0947748
0.229412 0.738723 0.00898728
0.22808 0.62808 0.0641962
0.0531988 0.738118 0.0786127
0.0531988 0.51871 0.0786127
0.0531988 0.628414 0.0786127
0.138445 0.738068 0.0805223
0.138445 0.518659 0.0805223
0.138445 0.628364 0.0805223
0.18168 0.740332 0.0610483
0.223757 0.519385 0.0843561
0.225629 0.626616 0.0843151
0.0522275 0.555177 0.106249
0.0522275 0.664881 0.106249
0.137474 0.555228 0.108158
0.137474 0.664932 0.108158
0.222728 0.55485 0.11086
0.223064 0.666225 0.111353
0.0745396 0.683193 0.0791117
0.0745396 0.573489 0.0791117
0.159229 0.683047 0.0807563
0.161089 0.57094 0.0806294
0.208776 0.684621 0.00786745
0.179901 0.737805 0.13737
0.0735683 0.719807 0.106749
0.0735683 0.610103 0.106749
0.160315 0.719996 0.109346
0.159848 0.609256 0.109611
0.22559 0.732929 0.0650859
0.245007 0.611971 0.115974
0.0742974 0.719807 0.0860037
0.0742974 0.610103 0.0860037
0.158413 0.718674 0.0886874
0.159913 0.608899 0.0882779
0.245094 0.718499 0.11304
0.226979 0.736098 0.029545
0.0752686 0.683193 0.0583698
0.0752686 0.573489 0.0583698
0.161142 0.683985 0.0588659
0.160298 0.573254 0.0597256
0.187123 0.629616 0.00686468
0.242789 0.571821 0.138592
0.0956149 0.555228 0.0864853
0.0956149 0.664932 0.0864853
0.182349 0.556242 0.0903775
0.180441 0.663737 0.0878814
0.0965858 0.738067 0.0588514
0.0965858 0.518659 0.0588514
0.0965858 0.628364 0.0588514
0.0929439 0.555228 0.162487
0.180829 0.518011 0.0623204
0.181312 0.631026 0.0629377
0.0958576 0.738067 0.0795766
0.0958576 0.518659 0.0795766
0.0958576 0.628362 0.0795766
0.180261 0.735923 0.0817605
0.181297 0.519814 0.0825474
0.181263 0.627291 0.0832926
0.0948864 0.555228 0.107213
0.0948864 0.664932 0.107213
0.179956 0.558128 0.110319
0.181005 0.665005 0.108624
0.0301686 0.683404 0.133344
0.0301686 0.573699 0.133344
0.11521 0.683216 0.135323
0.11521 0.573512 0.135323
0.201133 0.681009 0.138243
0.200563 0.56951 0.137902
0.0291972 0.719597 0.160981
0.0291972 0.609893 0.160981
0.114238 0.719783 0.162959
0.114238 0.61008 0.162959
0.221994 0.518333 0.138862
0.0755107 0.5004 0.0515055
0.0299194 0.719597 0.140434
0.0299194 0.609893 0.140434
0.114967 0.719783 0.142232
0.114967 0.61008 0.142232
0.200036 0.71833 0.145353
0.199071 0.605901 0.144179
0.0308905 0.683404 0.112797
0.0308905 0.573699 0.112797
0.115938 0.683216 0.114595
0.115938 0.573512 0.114595
0.201902 0.68169 0.117369
0.200796 0.574218 0.117403
0.0510124 0.555177 0.140829
0.0510124 0.664881 0.140829
0.13626 0.555228 0.142705
0.13626 0.664932 0.142705
0.222064 0.553057 0.146528
0.221623 0.661659 0.146176
0.0519834 0.738118 0.113192
0.0519834 0.51871 0.113192
0.0519834 0.628415 0.113192
0.137231 0.738068 0.115068
0.137231 0.518659 0.115068
0.137231 0.628364 0.115068
0.145836 0.738323 0.00498267
0.222446 0.516608 0.118266
0.223311 0.631294 0.118267
0.0512564 0.738118 0.133885
0.0512564 0.51871 0.133885
0.0512564 0.628415 0.133885
0.136503 0.738068 0.135795
0.136503 0.518659 0.135795
0.136503 0.628364 0.135795
0.247996 0.72015 0.0366012
0.222891 0.737858 0.119205
0.220007 0.624591 0.137873
0.0502851 0.555177 0.161522
0.0502851 0.664881 0.161522
0.135531 0.555228 0.163432
0.135531 0.664932 0.163432
0.14596 0.516703 0.00507378
0.076301 0.500448 0.0308389
0.0725972 0.683193 0.134385
0.0725972 0.573489 0.134385
0.157822 0.68214 0.136635
0.158455 0.571331 0.136827
0.222383 0.734758 0.140022
0.230688 0.519179 0.0080436
0.0716258 0.719807 0.162022
0.0716258 0.610103 0.162022
0.199172 0.718269 0.166092
0.240884 0.606792 0.146556
0.118123 0.500377 0.052443
0.157491 0.71793 0.163402
0.072355 0.719807 0.141277
0.072355 0.610103 0.141277
0.15811 0.718901 0.142186
0.1587 0.607547 0.142543
0.247377 0.609473 0.0385322
0.248488 0.609307 0.059196
0.0733261 0.683193 0.11364
0.0733261 0.573489 0.11364
0.15794 0.682888 0.114931
0.157279 0.573338 0.11656
0.247335 0.500622 0.056699
0.224679 0.517663 0.0637093
0.0936725 0.555228 0.141759
0.0936725 0.664932 0.141759
0.178345 0.55282 0.144597
0.17911 0.662759 0.143704
0.0946436 0.738067 0.114122
0.0946436 0.518659 0.114122
0.0946436 0.628362 0.114122
0.20899 0.57481 0.0093045
0.181149 0.518853 0.116003
0.18058 0.628323 0.115678
0.0939153 0.738067 0.13485
0.0939153 0.518659 0.13485
0.0939153 0.628362 0.13485
0.199358 0.608304 0.165578
0.179104 0.51801 0.13665
0.180509 0.626596 0.136217
0.224048 0.736767 0.0852874
0.245849 0.720204 0.0923768
0.245049 0.681225 0.120421
0.179795 0.665126 0.163633
0.178192 0.552668 0.16548
0.248846 0.718878 0.0577473
0.221717 0.665533 0.166557
0.161851 0.50402 0.0334916
0.200105 0.500737 0.166193
0.243542 0.502626 0.146907
0.246653 0.500987 0.111015
0.242338 0.503431 0.167379
0.228909 0.664323 0.00198185
0.0282262 0.683404 0.188617
0.0282262 0.573699 0.188617
0.113267 0.683216 0.190596
0.113267 0.573512 0.190596
0.198796 0.681056 0.192751
0.201151 0.574356 0.194939
0.0272548 0.719597 0.216254
0.0272548 0.609893 0.216254
0.112296 0.719783 0.218232
0.112296 0.61008 0.218232
0.19589 0.71619 0.221042
0.197611 0.610067 0.221657
0.0279769 0.719597 0.195708
0.0279769 0.609893 0.195708
0.113025 0.719783 0.197505
0.113025 0.61008 0.197505
0.199122 0.716707 0.20055
0.200957 0.610349 0.201181
0.0231207 0.683404 0.333891
0.0231207 0.573699 0.333891
0.113996 0.683216 0.169868
0.113996 0.573512 0.169868
0.240785 0.575268 0.229524
0.17686 0.739135 0.170545
0.0490699 0.555177 0.196103
0.0490699 0.664881 0.196103
0.134317 0.555228 0.197978
0.134317 0.664932 0.197978
0.221858 0.553728 0.201949
0.220054 0.665762 0.199942
0.050041 0.738118 0.168466
0.050041 0.51871 0.168466
0.050041 0.628415 0.168466
0.135288 0.738068 0.170341
0.135288 0.518659 0.170341
0.135288 0.628364 0.170341
0.177637 0.516969 0.172763
0.242682 0.572085 0.194394
0.218251 0.518098 0.284996
0.0493139 0.738118 0.189159
0.0493139 0.51871 0.189159
0.0493139 0.628415 0.189159
0.13456 0.738068 0.191069
0.13456 0.518659 0.191069
0.13456 0.628364 0.191069
0.213095 0.664672 0.331198
0.220774 0.51912 0.194093
0.221928 0.628719 0.193643
0.0483426 0.555177 0.216796
0.0483426 0.664881 0.216796
0.133589 0.555228 0.218706
0.133589 0.664932 0.218706
0.220934 0.551443 0.223674
0.219327 0.666589 0.221126
0.0706547 0.683193 0.189658
0.0706547 0.573489 0.189658
0.15599 0.684275 0.191019
0.156997 0.574506 0.192541
0.171886 0.664012 0.331195
0.150791 0.721306 0.328358
0.0696834 0.719807 0.217295
0.0696834 0.610103 0.217295
0.154715 0.719701 0.219897
0.155251 0.611993 0.219057
0.156859 0.574532 0.171033
0.219189 0.738875 0.17417
0.0704125 0.719807 0.196551
0.0704125 0.610103 0.196551
0.15648 0.719064 0.199058
0.15618 0.609954 0.199468
0.242102 0.612 0.222493
0.157845 0.683058 0.170216
0.0713837 0.683193 0.168914
0.0713837 0.573489 0.168914
0.219085 0.738574 0.303652
0.218759 0.737597 0.227722
0.175875 0.736233 0.247959
0.24183 0.608344 0.20205
0.09173 0.555228 0.197032
0.09173 0.664932 0.197032
0.17733 0.554694 0.199191
0.176675 0.664378 0.199247
0.0927012 0.738067 0.169396
0.0927012 0.518659 0.169396
0.0927012 0.628362 0.169396
0.240594 0.685852 0.249933
0.239304 0.609408 0.258723
0.156026 0.501657 0.199441
0.0919728 0.738067 0.190124
0.0919728 0.518659 0.190124
0.0919728 0.628362 0.190124
0.220868 0.51963 0.174294
0.179664 0.518173 0.19231
0.178878 0.626581 0.193108
0.0910015 0.555228 0.21776
0.0910015 0.664932 0.21776
0.177561 0.555026 0.219549
0.176039 0.666903 0.219479
0.0262836 0.683404 0.24389
0.0262837 0.573699 0.24389
0.111325 0.683216 0.245869
0.111325 0.573512 0.245869
0.197586 0.684687 0.249325
0.196274 0.575137 0.249563
0.0253124 0.719597 0.271527
0.0253124 0.609893 0.271527
0.110353 0.719783 0.273506
0.110353 0.61008 0.273506
0.199855 0.72038 0.275539
0.195619 0.608036 0.276534
0.0260345 0.719597 0.250981
0.0260345 0.609893 0.250981
0.111082 0.719783 0.252778
0.111082 0.61008 0.252778
0.199057 0.721441 0.253953
0.197866 0.611893 0.254846
0.0270057 0.683404 0.223344
0.0270057 0.573699 0.223344
0.112054 0.683216 0.225142
0.112054 0.573512 0.225142
0.196467 0.680658 0.229629
0.197532 0.572847 0.228172
0.0471274 0.555177 0.251375
0.0471274 0.664881 0.251375
0.132375 0.555228 0.253251
0.132375 0.664932 0.253251
0.218106 0.557108 0.257388
0.219385 0.664189 0.255549
0.0480986 0.738118 0.223739
0.0480986 0.51871 0.223739
0.0480986 0.628415 0.223739
0.133346 0.738068 0.225615
0.133346 0.518659 0.225615
0.133346 0.628364 0.225615
0.178236 0.73809 0.192172
0.221774 0.513179 0.230342
0.219607 0.628414 0.227763
0.0473714 0.738118 0.244433
0.0473714 0.51871 0.244433
0.0473714 0.628415 0.244433
0.132618 0.738068 0.246342
0.132618 0.518659 0.246342
0.132618 0.628364 0.246342
0.241825 0.683205 0.196224
0.220157 0.517993 0.250955
0.221479 0.627794 0.248494
0.0464001 0.555177 0.272069
0.0464001 0.664881 0.272069
0.131646 0.555228 0.273979
0.131646 0.664932 0.273979
0.218454 0.556728 0.276936
0.217333 0.664174 0.277036
0.0687122 0.683193 0.244932
0.0687122 0.573489 0.244932
0.155358 0.682462 0.247586
0.154397 0.570383 0.246443
0.219892 0.738409 0.283224
0.240852 0.572054 0.250537
0.067741 0.719807 0.272568
0.067741 0.610103 0.272568
0.154233 0.718266 0.27581
0.153256 0.608961 0.274204
0.0657984 0.500398 0.327842
0.239272 0.608418 0.279246
0.0684701 0.719807 0.251824
0.0684701 0.610103 0.251824
0.151929 0.717041 0.254111
0.153116 0.609947 0.253174
0.241258 0.722132 0.255923
0.216284 0.55252 0.332605
0.0694412 0.683193 0.224187
0.0694412 0.573489 0.224187
0.154341 0.684177 0.22663
0.155667 0.573077 0.226201
0.239856 0.685707 0.229247
0.150916 0.610251 0.330432
0.0897876 0.555228 0.252305
0.0897876 0.664932 0.252305
0.175972 0.554051 0.256153
0.176257 0.667821 0.254622
0.0907587 0.738067 0.224669
0.0907586 0.518659 0.224669
0.0907587 0.628362 0.224669
0.239485 0.716735 0.276585
0.177989 0.518868 0.226794
0.176427 0.630185 0.227393
0.0900303 0.738067 0.245397
0.0900303 0.518659 0.245397
0.0900303 0.628362 0.245397
0.0684701 0.500398 0.251824
0.17621 0.519184 0.247858
0.175767 0.630501 0.24734
0.089059 0.555228 0.273033
0.089059 0.664932 0.273033
0.172929 0.554942 0.276769
0.173705 0.664785 0.274837
0.0243412 0.683404 0.299164
0.0243412 0.573699 0.299164
0.109382 0.683216 0.301143
0.109382 0.573512 0.301143
0.194633 0.682597 0.302786
0.196383 0.572893 0.303966
0.0233699 0.719597 0.326801
0.0233699 0.609893 0.326801
0.108411 0.719783 0.328779
0.108411 0.61008 0.328779
0.220315 0.628899 0.172274
0.0289481 0.573699 0.168071
0.0240921 0.719597 0.306254
0.0240921 0.609893 0.306254
0.10914 0.719783 0.308052
0.10914 0.61008 0.308052
0.197419 0.722085 0.309997
0.194977 0.610543 0.311374
0.0250631 0.683404 0.278618
0.0250632 0.573699 0.278618
0.110111 0.683216 0.280415
0.110111 0.573512 0.280415
0.195484 0.681591 0.281328
0.196361 0.571117 0.283626
0.045185 0.555177 0.306649
0.045185 0.664881 0.306649
0.130432 0.555228 0.308524
0.130432 0.664932 0.308524
0.21736 0.555048 0.311863
0.214406 0.665471 0.31089
0.0461561 0.738118 0.279012
0.0461561 0.51871 0.279012
0.0461561 0.628415 0.279012
0.131403 0.738068 0.280888
0.131403 0.518659 0.280888
0.131403 0.628364 0.280888
0.220486 0.741365 0.248655
0.174998 0.735613 0.2275
0.217274 0.627099 0.283439
0.045429 0.738118 0.299705
0.045429 0.51871 0.299705
0.045429 0.628415 0.299705
0.130675 0.738068 0.301616
0.130675 0.518659 0.301616
0.130675 0.628364 0.301616
0.217027 0.517908 0.30506
0.240397 0.721507 0.221269
0.215378 0.627759 0.304333
0.0444577 0.555177 0.327342
0.0444577 0.664881 0.327342
0.129704 0.555228 0.329252
0.129704 0.664932 0.329252
0.173667 0.516123 0.303255
0.201021 0.57188 0.173674
0.0667698 0.683193 0.300205
0.0667698 0.573489 0.300205
0.15177 0.682947 0.301326
0.153861 0.572003 0.303088
0.236293 0.683645 0.305148
0.23875 0.572794 0.306171
0.0657984 0.719807 0.327842
0.0657984 0.610103 0.327842
0.241347 0.683982 0.174679
0.220673 0.741026 0.19477
0.242071 0.723279 0.201274
0.0289481 0.683404 0.168071
0.0665276 0.719807 0.307097
0.0665276 0.610103 0.307097
0.153634 0.720617 0.307611
0.151504 0.610006 0.308604
0.239075 0.718193 0.312364
0.237552 0.611973 0.311923
0.0674987 0.683193 0.27946
0.0674987 0.573489 0.27946
0.15296 0.683649 0.280632
0.152011 0.572446 0.28196
0.238861 0.680384 0.285065
0.239576 0.572379 0.286188
0.0878451 0.555228 0.307579
0.0878451 0.664932 0.307579
0.17488 0.553885 0.310402
0.17225 0.66453 0.3092
0.0888162 0.738067 0.279942
0.0888162 0.518659 0.279942
0.0888162 0.628362 0.279942
0.0665276 0.500398 0.307097
0.174249 0.517999 0.282127
0.174567 0.628969 0.281843
0.0880879 0.738067 0.30067
0.0880879 0.518659 0.30067
0.0880879 0.628362 0.30067
0.194823 0.721477 0.33082
0.24332 0.573709 0.174114
0.17361 0.628236 0.302466
0.0871166 0.555228 0.328307
0.0871166 0.664932 0.328307
0.176447 0.738782 0.302964
0.17892 0.628698 0.172371
0.0696834 0.500398 0.217295
0.0704125 0.500398 0.196551
0.067741 0.500398 0.272568
0.199546 0.684002 0.172048
0.177085 0.734182 0.282258
0.171553 0.553726 0.330901
0.238695 0.718138 0.332368
0.193703 0.607749 0.331686
0.196306 0.499589 0.329757
0.152376 0.50015 0.274328
0.199683 0.501127 0.220989
0.237239 0.500539 0.312498
0.196252 0.501069 0.278093
0.150918 0.498762 0.309542
0.153388 0.501201 0.253748
0.156477 0.500609 0.219901
0.243731 0.497754 0.223141
0.239714 0.502835 0.27795
0.236809 0.611107 0.333617
0.243881 0.610106 0.167423
0.241556 0.721392 0.167607
0.0223988 0.683404 0.354437
0.0223988 0.573699 0.354437
0.10744 0.683216 0.356416
0.10744 0.573512 0.356416
0.193232 0.683345 0.358485
0.19429 0.573179 0.358191
0.0214274 0.719597 0.382074
0.0214274 0.609893 0.382074
0.106469 0.719783 0.384053
0.106469 0.61008 0.384053
0.192776 0.720198 0.385213
0.192438 0.609314 0.385758
0.0221495 0.719597 0.361528
0.0221495 0.609893 0.361528
0.107197 0.719783 0.363326
0.107197 0.61008 0.363326
0.193402 0.723848 0.363939
0.191948 0.60932 0.364544
0.0172933 0.683404 0.499712
0.0172933 0.573699 0.499712
0.108169 0.683216 0.335689
0.108169 0.573512 0.335689
0.217136 0.737595 0.338706
0.150947 0.685577 0.33607
0.0432426 0.555177 0.361923
0.0432426 0.664881 0.361923
0.12849 0.555228 0.363798
0.12849 0.664932 0.363798
0.216211 0.555548 0.364412
0.213981 0.661723 0.365958
0.0442136 0.738118 0.334286
0.0442136 0.51871 0.334286
0.0442136 0.628415 0.334286
0.129461 0.738068 0.336161
0.129461 0.518659 0.336161
0.129461 0.628364 0.336161
0.172149 0.736575 0.337282
0.237072 0.572084 0.337934
0.173733 0.514827 0.336734
0.0434865 0.738118 0.354979
0.0434865 0.51871 0.354979
0.0434865 0.628415 0.354979
0.128733 0.738068 0.356889
0.128733 0.518659 0.356889
0.128733 0.628364 0.356889
0.211448 0.664418 0.496544
0.215731 0.518415 0.359003
0.21538 0.623664 0.360141
0.0425152 0.555177 0.382616
0.0425152 0.664881 0.382616
0.127761 0.555228 0.384525
0.127761 0.664932 0.384525
0.215111 0.554461 0.385549
0.21175 0.661986 0.386383
0.0648274 0.683193 0.355479
0.0648274 0.573489 0.355479
0.149879 0.684154 0.357575
0.150762 0.572648 0.357948
0.236592 0.682014 0.359936
0.239156 0.572059 0.357979
0.063856 0.719807 0.383116
0.063856 0.610103 0.383116
0.149712 0.718894 0.385204
0.14942 0.609552 0.386561
0.236826 0.719199 0.38735
0.236619 0.608047 0.387193
0.0645851 0.719807 0.362371
0.0645851 0.610103 0.362371
0.150516 0.7186 0.365313
0.14988 0.608357 0.365128
0.237368 0.722831 0.365895
0.238124 0.608774 0.365879
0.0655563 0.683193 0.334734
0.0655563 0.573489 0.334734
0.0822605 0.518659 0.46649
0.213299 0.51933 0.414253
0.168752 0.519191 0.412827
0.193483 0.684444 0.337965
0.0859026 0.555228 0.362852
0.0859026 0.664932 0.362852
0.173137 0.553956 0.364114
0.170604 0.666538 0.366898
0.0868738 0.738067 0.335216
0.0868738 0.518659 0.335216
0.0868738 0.628362 0.335216
0.0822605 0.738067 0.46649
0.21478 0.738939 0.413353
0.145497 0.611936 0.494732
0.0861454 0.738067 0.355944
0.0861454 0.518659 0.355944
0.0861454 0.628362 0.355944
0.236055 0.681863 0.338727
0.174535 0.517972 0.357496
0.170476 0.629142 0.358122
0.0851741 0.555228 0.383581
0.0851741 0.664932 0.383581
0.173848 0.555165 0.386481
0.17031 0.662585 0.387004
0.0607002 0.500398 0.472917
0.0599711 0.500398 0.493662
0.0204563 0.683404 0.409711
0.0204563 0.573699 0.409711
0.105498 0.683216 0.41169
0.105498 0.573512 0.41169
0.19298 0.685677 0.415024
0.191239 0.576099 0.414394
0.019485 0.719597 0.437348
0.019485 0.609893 0.437348
0.104527 0.719783 0.439327
0.104527 0.61008 0.439327
0.192362 0.718117 0.441277
0.190655 0.610874 0.441318
0.0202071 0.719597 0.416801
0.0202071 0.609893 0.416801
0.105255 0.719783 0.418598
0.105255 0.61008 0.418598
0.19425 0.722186 0.420937
0.194566 0.61222 0.421799
0.0211783 0.683404 0.389164
0.0211783 0.573699 0.389164
0.106226 0.683216 0.390962
0.106226 0.573512 0.390962
0.192481 0.682864 0.393851
0.194367 0.575116 0.393523
0.0413 0.555177 0.417196
0.0413 0.664881 0.417196
0.126548 0.555228 0.419072
0.126548 0.664932 0.419072
0.213459 0.557442 0.421154
0.213517 0.669293 0.421974
0.0422712 0.738118 0.389559
0.0422712 0.51871 0.389559
0.0422712 0.628415 0.389559
0.127518 0.738068 0.391435
0.127518 0.518659 0.391435
0.127518 0.628364 0.391435
0.213598 0.626635 0.339846
0.212998 0.518828 0.392654
0.213818 0.627211 0.393228
0.041544 0.738118 0.410253
0.041544 0.51871 0.410253
0.041544 0.628415 0.410253
0.12679 0.738068 0.412162
0.12679 0.518659 0.412162
0.12679 0.628364 0.412162
0.167326 0.736907 0.468077
0.16676 0.557399 0.494964
0.215269 0.630694 0.414105
0.0405728 0.555177 0.437889
0.0405728 0.664881 0.437889
0.125819 0.555228 0.439799
0.125819 0.664932 0.439799
0.213294 0.552547 0.441485
0.215278 0.666693 0.443136
0.0628848 0.683193 0.410752
0.0628848 0.573489 0.410752
0.149555 0.683055 0.413328
0.147792 0.572658 0.412342
0.23733 0.683654 0.414057
0.234028 0.573831 0.413652
0.0619136 0.719807 0.438388
0.0619136 0.610103 0.438388
0.147481 0.721142 0.440117
0.14514 0.61004 0.439096
0.234757 0.721635 0.441999
0.233773 0.610121 0.444137
0.0626427 0.719807 0.417644
0.0626427 0.610103 0.417644
0.148511 0.722621 0.419504
0.149062 0.612001 0.41871
0.235223 0.720565 0.421904
0.237854 0.611311 0.421818
0.0636138 0.683193 0.390008
0.0636138 0.573489 0.390008
0.149091 0.681903 0.392442
0.151257 0.572798 0.389884
0.234355 0.682257 0.393587
0.235333 0.571498 0.392756
0.0839602 0.555228 0.418126
0.0839602 0.664932 0.418126
0.16932 0.556873 0.420684
0.171719 0.666233 0.41881
0.0626427 0.500398 0.417644
0.0619136 0.500398 0.438388
0.0849313 0.738067 0.390489
0.0849313 0.518659 0.390489
0.0849313 0.628362 0.390489
0.150937 0.573607 0.336581
0.171432 0.515749 0.392613
0.171272 0.626559 0.392846
0.0645851 0.500398 0.362371
0.063856 0.500398 0.383116
0.171338 0.735941 0.391888
0.0842029 0.738067 0.411217
0.0842029 0.518659 0.411217
0.0842029 0.628362 0.411217
0.189642 0.718811 0.49663
0.212634 0.737757 0.44827
0.172076 0.628331 0.412771
0.216964 0.516029 0.338793
0.0812892 0.664932 0.494127
0.0812892 0.555228 0.494127
0.0832317 0.555228 0.438854
0.0832317 0.664932 0.438854
0.170465 0.557599 0.441443
0.168989 0.666288 0.440253
0.169065 0.6303 0.467612
0.167192 0.518107 0.468088
0.0185138 0.683404 0.464985
0.0185138 0.573699 0.464985
0.103555 0.683216 0.466963
0.103555 0.573512 0.466963
0.190433 0.682986 0.468774
0.190599 0.572724 0.469182
0.0175425 0.719597 0.492621
0.0175425 0.609893 0.492621
0.102584 0.719783 0.494599
0.102584 0.61008 0.494599
0.171296 0.737638 0.357045
0.209489 0.552778 0.496363
0.0182647 0.719597 0.472075
0.0182647 0.609893 0.472075
0.103312 0.719783 0.473872
0.103312 0.61008 0.473872
0.188884 0.719222 0.475265
0.189162 0.61032 0.475524
0.0192357 0.683404 0.444438
0.0192358 0.573699 0.444438
0.104283 0.683216 0.446235
0.104283 0.573512 0.446235
0.191516 0.680715 0.448512
0.19294 0.575776 0.447249
0.0393576 0.555177 0.472469
0.0393576 0.664881 0.472469
0.124606 0.555228 0.474345
0.124606 0.664932 0.474345
0.213014 0.554408 0.476379
0.212582 0.666959 0.476031
0.0403288 0.738118 0.444833
0.0403288 0.51871 0.444833
0.0403288 0.628415 0.444833
0.125577 0.738068 0.446708
0.125577 0.518659 0.446708
0.125577 0.628364 0.446708
0.16834 0.629084 0.44606
0.212412 0.516166 0.446308
0.212139 0.628419 0.449988
0.0396016 0.738118 0.465526
0.0396016 0.51871 0.465526
0.0396016 0.628415 0.465526
0.124848 0.738068 0.467436
0.124848 0.518659 0.467436
0.124848 0.628364 0.467436
0.193675 0.570677 0.336626
0.167595 0.663591 0.495992
0.212415 0.627092 0.470639
0.0386303 0.555177 0.493163
0.0386303 0.664881 0.493163
0.123876 0.555228 0.495073
0.123876 0.664932 0.495073
0.171164 0.73697 0.412998
0.189852 0.611912 0.496786
0.0609424 0.683193 0.466025
0.0609424 0.573489 0.466025
0.147082 0.683716 0.46677
0.145891 0.574233 0.467911
0.234132 0.683665 0.469348
0.23436 0.574545 0.470447
0.0599711 0.719807 0.493662
0.0599711 0.610103 0.493662
0.213993 0.737348 0.392684
0.233054 0.720092 0.497986
0.172145 0.627354 0.336825
0.210838 0.737804 0.469081
0.0607002 0.719807 0.472917
0.0607002 0.610103 0.472917
0.146278 0.719931 0.473946
0.147218 0.610738 0.473751
0.231187 0.720021 0.477276
0.234681 0.612253 0.476068
0.0616713 0.683193 0.445281
0.0616713 0.573489 0.445281
0.146759 0.684448 0.44574
0.147868 0.57503 0.446563
0.236734 0.684421 0.448616
0.234802 0.571558 0.449893
0.0820177 0.555228 0.4734
0.0820177 0.664932 0.4734
0.167786 0.554604 0.474196
0.16899 0.665424 0.475239
0.17082 0.736365 0.447369
0.0822605 0.628362 0.46649
0.0829888 0.738067 0.445763
0.0829888 0.518659 0.445763
0.0829888 0.628362 0.445763
0.211984 0.517639 0.467266
0.166362 0.519634 0.448026
0.145275 0.719677 0.494456
0.21642 0.740755 0.358914
0.233409 0.611846 0.497014
0.233677 0.5002 0.496252
0.23608 0.498755 0.366362
0.233237 0.498254 0.419795
0.232946 0.502247 0.475571
0.187476 0.502487 0.495149
0.188592 0.499204 0.474505
0.19031 0.50242 0.419931
0.193871 0.49821 0.365017
0.150556 0.501728 0.363564
0.147495 0.500461 0.440347
0.23558 0.499077 0.387145
0.0165714 0.683404 0.520257
0.0165714 0.573699 0.520257
0.101613 0.683216 0.522236
0.101613 0.573512 0.522236
0.187334 0.683166 0.522848
0.186636 0.570822 0.523626
0.0156 0.719597 0.547894
0.0156 0.609893 0.547894
0.100641 0.719783 0.549873
0.100641 0.61008 0.549873
0.187157 0.719108 0.551003
0.185344 0.608804 0.549639
0.0163222 0.719597 0.527348
0.0163222 0.609893 0.527348
0.10137 0.719783 0.529146
0.10137 0.61008 0.529146
0.189027 0.718046 0.529776
0.188534 0.609145 0.529475
0.0114659 0.683404 0.665531
0.0114659 0.573699 0.665531
0.102341 0.683216 0.501509
0.102341 0.573512 0.501509
0.145785 0.573246 0.501867
0.208294 0.738073 0.580158
0.0374152 0.555177 0.527743
0.0374152 0.664881 0.527743
0.122663 0.555228 0.529618
0.122663 0.664932 0.529618
0.209516 0.553557 0.528953
0.209039 0.663796 0.530411
0.0383862 0.738118 0.500106
0.0383862 0.51871 0.500106
0.0383862 0.628415 0.500106
0.123634 0.738068 0.501981
0.123634 0.518659 0.501981
0.123634 0.628364 0.501981
0.245907 0.521028 0.635449
0.22494 0.6096 0.66391
0.251592 0.627786 0.556199
0.0376592 0.738118 0.5208
0.0376592 0.51871 0.5208
0.0376592 0.628415 0.5208
0.122905 0.738068 0.522709
0.122905 0.518659 0.522709
0.122905 0.628364 0.522709
0.18751 0.574478 0.502692
0.212202 0.51556 0.522431
0.20924 0.627565 0.523679
0.0366878 0.555177 0.548436
0.0366878 0.664881 0.548436
0.121934 0.555228 0.550346
0.121934 0.664932 0.550346
0.209162 0.554169 0.54993
0.20819 0.662903 0.552105
0.059 0.683193 0.521299
0.059 0.573489 0.521299
0.142398 0.683181 0.522832
0.144725 0.572625 0.521849
0.231754 0.681458 0.524828
0.230495 0.573702 0.523027
0.0580286 0.719807 0.548936
0.0580286 0.610103 0.548936
0.143227 0.719785 0.550819
0.143227 0.61008 0.550819
0.230679 0.720681 0.551505
0.231314 0.60907 0.550092
0.0587577 0.719807 0.528191
0.0587577 0.610103 0.528191
0.144649 0.720677 0.530485
0.144672 0.608392 0.530168
0.231962 0.718914 0.530592
0.229592 0.610815 0.52949
0.0597289 0.683193 0.500554
0.0597289 0.573489 0.500554
0.161074 0.666125 0.661312
0.225821 0.720303 0.66301
0.211073 0.627312 0.503856
0.222831 0.501677 0.663367
0.0800752 0.555228 0.528672
0.0800752 0.664932 0.528672
0.165186 0.553466 0.531352
0.165398 0.665685 0.529578
0.144399 0.682584 0.502625
0.206117 0.736412 0.612505
0.0810464 0.738067 0.501036
0.0810464 0.518659 0.501036
0.0810464 0.628362 0.501036
0.231486 0.572229 0.502671
0.208658 0.738111 0.55882
0.161329 0.735529 0.634127
0.0548729 0.500398 0.638738
0.0541437 0.500398 0.659483
0.0568153 0.500398 0.583464
0.0803181 0.738067 0.521764
0.0803181 0.518659 0.521764
0.0803181 0.628362 0.521764
0.244345 0.5567 0.663509
0.166485 0.517942 0.523711
0.166292 0.628279 0.523379
0.0560862 0.500398 0.604209
0.0587577 0.500398 0.528191
0.0580286 0.500398 0.548936
0.0793467 0.555228 0.5494
0.0793467 0.664932 0.5494
0.165107 0.554221 0.551979
0.164776 0.66565 0.550077
0.16221 0.517891 0.632763
0.201982 0.555075 0.662839
0.014629 0.683404 0.575531
0.014629 0.573699 0.575531
0.0996698 0.683216 0.57751
0.0996698 0.573512 0.57751
0.187031 0.68512 0.578142
0.184727 0.574826 0.57792
0.0136576 0.719597 0.603168
0.0136576 0.609893 0.603168
0.0986988 0.719783 0.605147
0.0986988 0.61008 0.605147
0.184969 0.720479 0.606077
0.1848 0.609002 0.607845
0.0143797 0.719597 0.582621
0.0143797 0.609893 0.582621
0.0994271 0.719783 0.584419
0.0994271 0.61008 0.584419
0.185724 0.722135 0.585306
0.183546 0.61086 0.586408
0.0153509 0.683404 0.554985
0.0153509 0.573699 0.554985
0.100398 0.683216 0.556782
0.100398 0.573512 0.556782
0.18655 0.682618 0.557862
0.186847 0.5712 0.555799
0.0354726 0.555177 0.583016
0.0354726 0.664881 0.583016
0.120721 0.555228 0.584892
0.120721 0.664932 0.584892
0.207152 0.55751 0.584352
0.205689 0.664346 0.583172
0.0364438 0.738118 0.555379
0.0364438 0.51871 0.555379
0.0364438 0.628415 0.555379
0.121692 0.738068 0.557255
0.121692 0.518659 0.557255
0.121692 0.628364 0.557255
0.246448 0.66371 0.641598
0.209071 0.51536 0.558978
0.208269 0.625292 0.557793
0.0357166 0.738118 0.576073
0.0357166 0.51871 0.576073
0.0357166 0.628415 0.576073
0.120963 0.738068 0.577982
0.120963 0.518659 0.577982
0.120963 0.628364 0.577982
0.182734 0.723094 0.663258
0.209189 0.520994 0.5792
0.207565 0.627878 0.578019
0.0347454 0.555177 0.603709
0.0347454 0.664881 0.603709
0.119992 0.555228 0.605619
0.119992 0.664932 0.605619
0.20457 0.553743 0.605184
0.205288 0.663423 0.605336
0.0570576 0.683193 0.576572
0.0570576 0.573489 0.576572
0.142256 0.683216 0.578455
0.142256 0.573512 0.578455
0.228459 0.682268 0.578318
0.228708 0.573699 0.577162
0.0560862 0.719807 0.604209
0.0560862 0.610103 0.604209
0.141284 0.719785 0.606092
0.141284 0.61008 0.606092
0.227038 0.716846 0.605548
0.227172 0.607076 0.606866
0.0568153 0.719807 0.583464
0.0568153 0.610103 0.583464
0.142012 0.719785 0.585364
0.142012 0.61008 0.585364
0.228996 0.718249 0.585822
0.228805 0.607794 0.585966
0.0577865 0.683193 0.555828
0.0577865 0.573489 0.555828
0.142984 0.683216 0.557728
0.142984 0.573512 0.557728
0.229656 0.683017 0.558424
0.230455 0.573549 0.556948
0.0781328 0.555228 0.583946
0.0781328 0.664932 0.583946
0.164707 0.556444 0.586105
0.163906 0.667361 0.585258
0.246095 0.663644 0.66246
0.167129 0.735722 0.523722
0.079104 0.738067 0.556309
0.079104 0.518659 0.556309
0.079104 0.628362 0.556309
0.246564 0.625475 0.63617
0.164726 0.517047 0.557853
0.163838 0.629904 0.557172
0.182325 0.613055 0.660977
0.21018 0.736697 0.503606
0.246969 0.736582 0.633127
0.0783755 0.738067 0.577037
0.0783755 0.518659 0.577037
0.0783755 0.628362 0.577037
0.247143 0.555565 0.642458
0.163759 0.520808 0.578768
0.162162 0.631576 0.577749
0.210548 0.735972 0.524127
0.168269 0.737213 0.50304
0.159097 0.554898 0.659894
0.0774043 0.555228 0.604674
0.0774043 0.664932 0.604674
0.161671 0.556728 0.60679
0.163749 0.666603 0.605598
0.0754618 0.555228 0.659948
0.0754618 0.664932 0.659948
0.0126864 0.683404 0.630805
0.0126864 0.573699 0.630805
0.0977279 0.683216 0.632783
0.0977279 0.573512 0.632783
0.18382 0.682314 0.63479
0.18349 0.571963 0.633182
0.0117151 0.719597 0.658441
0.0117151 0.609893 0.658441
0.0967559 0.719783 0.66042
0.0967559 0.61008 0.66042
0.188407 0.681177 0.501674
0.249275 0.553513 0.585233
0.0124373 0.719597 0.637895
0.0124373 0.609893 0.637895
0.0974851 0.719783 0.639693
0.0974851 0.61008 0.639693
0.182134 0.716335 0.642278
0.183694 0.608992 0.640575
0.0134085 0.683404 0.610258
0.0134085 0.573699 0.610258
0.0984561 0.683216 0.612056
0.0984561 0.573512 0.612056
0.185452 0.685575 0.61383
0.183024 0.573057 0.6139
0.0335302 0.555177 0.63829
0.0335302 0.664881 0.63829
0.118778 0.555228 0.640165
0.118778 0.664932 0.640165
0.204275 0.554668 0.641567
0.205187 0.664134 0.640625
0.0345014 0.738118 0.610653
0.0345014 0.51871 0.610653
0.0345014 0.628415 0.610653
0.119749 0.738068 0.612528
0.119749 0.518659 0.612528
0.119749 0.628364 0.612528
0.0764331 0.628362 0.632311
0.205112 0.518472 0.613682
0.206773 0.6278 0.614236
0.0337742 0.738118 0.631346
0.0337742 0.51871 0.631346
0.0337742 0.628415 0.631346
0.119021 0.738068 0.633256
0.119021 0.518659 0.633256
0.119021 0.628364 0.633256
0.165226 0.738233 0.55754
0.203439 0.519373 0.633991
0.204777 0.627687 0.63499
0.0328029 0.555177 0.658983
0.0328029 0.664881 0.658983
0.11805 0.555228 0.660893
0.11805 0.664932 0.660893
0.168281 0.625879 0.502714
0.166456 0.520386 0.502372
0.055115 0.683193 0.631846
0.055115 0.573489 0.631846
0.140313 0.683216 0.633729
0.140313 0.573512 0.633729
0.225718 0.681618 0.634388
0.22511 0.571093 0.635168
0.0541437 0.719807 0.659483
0.0541437 0.610103 0.659483
0.139342 0.719785 0.661365
0.139342 0.61008 0.661365
0.161355 0.629208 0.634137
0.0764331 0.518659 0.632311
0.0548729 0.719807 0.638738
0.0548729 0.610103 0.638738
0.14007 0.719785 0.640638
0.14007 0.61008 0.640638
0.227 0.718058 0.641039
0.225069 0.609428 0.642686
0.0558439 0.683193 0.611101
0.0558439 0.573489 0.611101
0.141041 0.683216 0.613001
0.141041 0.573512 0.613001
0.226444 0.681978 0.613562
0.224415 0.571491 0.615078
0.0761904 0.555228 0.639219
0.0761904 0.664932 0.639219
0.162247 0.553632 0.639454
0.162215 0.664814 0.641304
0.205047 0.734893 0.632988
0.21192 0.516799 0.502211
0.0771614 0.738067 0.611583
0.0771614 0.518659 0.611583
0.0771614 0.628362 0.611583
0.162898 0.738966 0.578423
0.16266 0.519069 0.612309
0.161736 0.629731 0.613318
0.204672 0.665631 0.662087
0.0764331 0.738067 0.632311
0.163464 0.737825 0.612471
0.231769 0.682001 0.504526
0.247829 0.518269 0.613737
0.247496 0.622906 0.615514
0.247995 0.661247 0.608025
0.248342 0.735822 0.613215
0.246698 0.555596 0.607175
0.189772 0.502192 0.530832
0.231187 0.498482 0.551323
0.010744 0.683404 0.686078
0.010744 0.573699 0.686078
0.095785 0.683216 0.688057
0.095785 0.573512 0.688057
0.18044 0.686129 0.688677
0.180801 0.572078 0.688021
0.00977246 0.719593 0.713715
0.00977246 0.60989 0.713715
0.0948139 0.719783 0.715693
0.0948139 0.61008 0.715693
0.179402 0.722021 0.716813
0.18097 0.610244 0.717164
0.0104949 0.719596 0.693168
0.0104949 0.609893 0.693168
0.0955424 0.719783 0.694966
0.0955424 0.61008 0.694966
0.179276 0.721311 0.69583
0.179357 0.607922 0.696135
0.00437952 0.682602 0.83153
0.00437952 0.572898 0.83153
0.0965132 0.683216 0.667329
0.0965132 0.573512 0.667329
0.245837 0.627695 0.670706
0.241906 0.737025 0.745836
0.0315877 0.555177 0.693563
0.0315877 0.664881 0.693563
0.116835 0.555228 0.695439
0.116835 0.664932 0.695439
0.201938 0.555714 0.696626
0.20179 0.665552 0.69654
0.0325589 0.738118 0.665926
0.0325589 0.51871 0.665926
0.0325589 0.628415 0.665926
0.117807 0.738068 0.667802
0.117807 0.518659 0.667802
0.117807 0.628364 0.667802
0.244677 0.666529 0.69867
0.200515 0.739708 0.725041
0.243804 0.519876 0.69076
0.0318318 0.738118 0.68662
0.0318318 0.51871 0.68662
0.0318318 0.628415 0.68662
0.117079 0.738068 0.688529
0.117079 0.518659 0.688529
0.117079 0.628364 0.688529
0.0483225 0.500398 0.825301
0.200809 0.520845 0.688864
0.199128 0.627858 0.689194
0.0308574 0.555178 0.714258
0.0308574 0.664883 0.714258
0.116107 0.555228 0.716166
0.116107 0.664932 0.716166
0.200098 0.55616 0.717918
0.200476 0.667061 0.717198
0.0531726 0.683193 0.687119
0.0531726 0.573489 0.687119
0.13837 0.683216 0.689002
0.13837 0.573512 0.689002
0.223494 0.683156 0.691065
0.222198 0.575643 0.69069
0.0522008 0.719807 0.714756
0.0522008 0.610103 0.714756
0.137399 0.719785 0.716639
0.137399 0.61008 0.716639
0.22173 0.719901 0.717608
0.220353 0.60978 0.717612
0.0529303 0.719807 0.694011
0.0529303 0.610103 0.694011
0.138128 0.719785 0.695911
0.138128 0.61008 0.695911
0.22156 0.720043 0.696182
0.221916 0.612936 0.697308
0.0539015 0.683193 0.666375
0.0539015 0.573489 0.666375
0.139099 0.683216 0.668274
0.139099 0.573512 0.668274
0.244439 0.518708 0.670092
0.197237 0.66441 0.83055
0.0742478 0.555228 0.694493
0.0742478 0.664932 0.694493
0.159288 0.556414 0.696866
0.159915 0.663576 0.696474
0.157185 0.738003 0.724248
0.180859 0.57494 0.66736
0.075219 0.738067 0.666856
0.075219 0.518659 0.666856
0.075219 0.628362 0.666856
0.204617 0.739945 0.668701
0.243729 0.556133 0.698527
0.1975 0.519411 0.780454
0.239211 0.666906 0.830626
0.239792 0.518674 0.745639
0.241503 0.738472 0.781403
0.0744907 0.738067 0.687584
0.0744907 0.518659 0.687584
0.0744907 0.628362 0.687584
0.15925 0.520316 0.668071
0.158644 0.520549 0.689294
0.159093 0.629532 0.689418
0.238795 0.519951 0.780097
0.240789 0.663132 0.755144
0.244404 0.629793 0.691768
0.0735192 0.555228 0.71522
0.0735192 0.664932 0.71522
0.159817 0.554331 0.717625
0.160624 0.66429 0.717491
0.182811 0.684866 0.668673
0.200097 0.736942 0.744894
0.00879208 0.683543 0.741384
0.00879209 0.57384 0.741384
0.0938427 0.683216 0.74333
0.0938427 0.573512 0.74333
0.178501 0.683337 0.745936
0.179327 0.574097 0.745789
0.00784506 0.719155 0.769166
0.00784506 0.609451 0.769166
0.0928715 0.719785 0.770966
0.0928715 0.61008 0.770966
0.176755 0.724184 0.772668
0.180117 0.609522 0.774164
0.00737614 0.720281 0.74852
0.00737617 0.610576 0.74852
0.0935998 0.719785 0.750239
0.0935998 0.61008 0.750239
0.177904 0.721133 0.751164
0.178714 0.611875 0.753641
0.00951485 0.683401 0.720812
0.00951485 0.573696 0.720812
0.0945711 0.683216 0.722602
0.0945711 0.573512 0.722602
0.180289 0.685816 0.72531
0.179674 0.574064 0.725681
0.0296331 0.5552 0.74886
0.0296331 0.664904 0.74886
0.114893 0.555228 0.750712
0.114893 0.664932 0.750712
0.198759 0.553654 0.752545
0.200055 0.664073 0.752506
0.030613 0.738117 0.721209
0.030613 0.518708 0.721209
0.030613 0.628412 0.721209
0.115864 0.738068 0.723076
0.115864 0.518659 0.723076
0.115864 0.628364 0.723076
0.242209 0.627312 0.725337
0.20124 0.519128 0.724395
0.199689 0.631429 0.724112
0.0297511 0.738054 0.741942
0.0297511 0.518645 0.741942
0.0297511 0.62835 0.741942
0.115136 0.738068 0.743803
0.115136 0.518659 0.743803
0.115136 0.628364 0.743803
0.00737616 0.500872 0.74852
0.198485 0.516125 0.744971
0.200324 0.629392 0.74473
0.0285628 0.555329 0.769637
0.0285628 0.665032 0.769637
0.114165 0.555228 0.771437
0.114165 0.664932 0.771437
0.219441 0.574947 0.780097
0.200545 0.666125 0.773367
0.0512296 0.68319 0.742394
0.0512296 0.573487 0.742394
0.136428 0.683216 0.744275
0.136428 0.573512 0.744275
0.222012 0.684063 0.746378
0.218123 0.572984 0.746828
0.0502601 0.71981 0.770032
0.0502601 0.610106 0.770032
0.135457 0.719785 0.771908
0.135457 0.61008 0.771908
0.220452 0.722094 0.772744
0.219647 0.611021 0.773549
0.0509713 0.719806 0.749286
0.0509713 0.610102 0.749286
0.136186 0.719785 0.751185
0.136186 0.61008 0.751185
0.220717 0.71992 0.752361
0.220486 0.609117 0.752321
0.0519586 0.683193 0.721648
0.0519586 0.573489 0.721648
0.137157 0.683216 0.723548
0.137157 0.573512 0.723548
0.223075 0.68274 0.725212
0.22238 0.572477 0.726433
0.0723053 0.555228 0.749767
0.0723053 0.664932 0.749767
0.156644 0.556348 0.752181
0.157904 0.663448 0.753156
0.15927 0.739944 0.668516
0.156621 0.73934 0.744089
0.0732765 0.738067 0.72213
0.0732765 0.518659 0.72213
0.0732765 0.628362 0.72213
0.194325 0.552938 0.828909
0.158354 0.520433 0.724927
0.159228 0.628406 0.723926
0.243908 0.663834 0.718847
0.176134 0.718361 0.827823
0.201363 0.737334 0.688709
0.072546 0.738067 0.742858
0.072546 0.518658 0.742858
0.072546 0.628362 0.742858
0.246383 0.737615 0.66909
0.156701 0.517976 0.745725
0.157494 0.625968 0.744153
0.154163 0.663436 0.827474
0.241199 0.517795 0.724524
0.239493 0.741708 0.801465
0.0715707 0.555229 0.770496
0.0715707 0.664934 0.770496
0.157784 0.55662 0.772729
0.157567 0.66493 0.774582
0.240614 0.556177 0.774324
0.240896 0.664823 0.775805
0.00695762 0.683936 0.796937
0.00695762 0.574233 0.796937
0.0919003 0.683216 0.798601
0.0919003 0.573512 0.798601
0.178512 0.683341 0.802315
0.176855 0.573683 0.800477
0.00602783 0.719157 0.824572
0.00602784 0.609452 0.824572
0.090929 0.719785 0.826243
0.090929 0.61008 0.826243
0.243659 0.553642 0.719966
0.22227 0.573328 0.670961
0.00499371 0.720566 0.80388
0.00499372 0.610863 0.80388
0.091657 0.719785 0.805513
0.091657 0.61008 0.805513
0.177223 0.720363 0.806053
0.175908 0.609043 0.807169
0.00581212 0.682392 0.7762
0.00581211 0.572687 0.7762
0.0926282 0.683216 0.777879
0.0926282 0.573512 0.777879
0.178244 0.685144 0.779998
0.17841 0.573638 0.779413
0.0277165 0.555212 0.804154
0.0277165 0.664917 0.804154
0.11295 0.555228 0.805984
0.11295 0.664932 0.805984
0.197043 0.554253 0.807853
0.199763 0.664699 0.809881
0.0286664 0.73807 0.776512
0.0286664 0.518662 0.776512
0.0286664 0.628367 0.776512
0.113922 0.738068 0.77835
0.113922 0.518659 0.77835
0.113922 0.628364 0.77835
0.0502601 0.500401 0.770032
0.198383 0.554152 0.773443
0.199819 0.630607 0.781252
0.0275724 0.737967 0.797279
0.0275724 0.51856 0.797279
0.0275724 0.628263 0.797279
0.113193 0.738068 0.79908
0.113193 0.518659 0.79908
0.113193 0.628364 0.79908
0.218605 0.608959 0.830398
0.198198 0.517827 0.801222
0.2 0.627876 0.802217
0.0266887 0.555279 0.824899
0.0266887 0.664984 0.824899
0.112222 0.555228 0.826714
0.112222 0.664932 0.826714
0.174338 0.608341 0.827063
0.158717 0.739867 0.688611
0.0492918 0.68319 0.797667
0.0492918 0.573486 0.797667
0.134485 0.683216 0.79955
0.134485 0.573512 0.79955
0.220357 0.685049 0.801738
0.240194 0.551052 0.808096
0.0483225 0.719807 0.825301
0.0483225 0.610103 0.825301
0.133514 0.719785 0.827185
0.133514 0.61008 0.827185
0.199224 0.741045 0.779656
0.241245 0.628296 0.746211
0.0489877 0.719813 0.804556
0.0489877 0.610109 0.804556
0.134243 0.719785 0.806455
0.134243 0.61008 0.806455
0.219152 0.721039 0.809349
0.219256 0.607361 0.809205
0.0499703 0.683193 0.776922
0.0499703 0.573489 0.776922
0.135214 0.683216 0.778821
0.135214 0.573512 0.778821
0.220929 0.684918 0.781624
0.219473 0.572332 0.80145
0.0703633 0.555228 0.805042
0.0703633 0.664932 0.805042
0.155044 0.5557 0.806797
0.1561 0.665742 0.807185
0.00499371 0.501159 0.80388
0.240639 0.666757 0.810413
0.0713341 0.738067 0.7774
0.0713341 0.518659 0.7774
0.0713341 0.628362 0.7774
0.203928 0.629017 0.669505
0.155528 0.520353 0.779991
0.157491 0.625813 0.779596
0.243084 0.737142 0.72516
0.161071 0.628014 0.668792
0.240263 0.626447 0.782391
0.0705971 0.738065 0.79813
0.0705971 0.518656 0.79813
0.0705971 0.628361 0.79813
0.244618 0.737749 0.689891
0.156088 0.520508 0.800804
0.154983 0.62915 0.800591
0.0509713 0.500397 0.749286
0.240294 0.516541 0.800728
0.237998 0.630018 0.803143
0.0696262 0.555231 0.825765
0.0696262 0.664935 0.825765
0.155526 0.739235 0.802445
0.199116 0.740161 0.800249
0.155688 0.738205 0.782057
0.0489877 0.500404 0.804556
0.0522008 0.500398 0.714756
0.0529303 0.500398 0.694011
0.24044 0.554574 0.753082
0.153562 0.553388 0.827466
0.2011 0.519303 0.668603
0.226673 0.684005 0.669207
0.217707 0.720556 0.830565
0.217251 0.499329 0.829122
0.238453 0.557427 0.829244
0.176338 0.502977 0.771863
0.220635 0.500732 0.716987
0.222177 0.501331 0.696119
0.179489 0.500937 0.717897
0.175717 0.496402 0.827299
0.21875 0.497246 0.808521
0.177126 0.499773 0.807017
0.00507576 0.68377 0.852199
0.00507576 0.574066 0.852199
0.0899579 0.683216 0.853878
0.0899579 0.573512 0.853878
0.17429 0.682638 0.855207
0.174261 0.576272 0.856225
0.00412041 0.719279 0.879833
0.00412042 0.609574 0.879833
0.0889866 0.719783 0.881512
0.0889866 0.61008 0.881512
0.174055 0.72036 0.883768
0.175845 0.60941 0.885158
0.00368093 0.720254 0.859164
0.00368093 0.610549 0.859164
0.0897146 0.719785 0.860782
0.0897146 0.61008 0.860782
0.174486 0.71915 0.862537
0.174035 0.611333 0.864026
0.0906856 0.683216 0.833148
0.0906856 0.573512 0.833148
0.209778 0.612234 0.996729
0.154156 0.738475 0.855207
0.0258126 0.555175 0.85943
0.0258126 0.664878 0.85943
0.111008 0.555228 0.861261
0.111008 0.664932 0.861261
0.194746 0.556646 0.864732
0.195 0.667074 0.863525
0.0267664 0.738107 0.831788
0.0267664 0.518699 0.831788
0.0267664 0.628402 0.831788
0.111979 0.738068 0.833619
0.111979 0.518659 0.833619
0.111979 0.628364 0.833619
0.0470664 0.500406 0.859833
0.191226 0.735664 0.945889
0.237877 0.739738 0.858276
0.0257874 0.73805 0.852518
0.0257874 0.518642 0.852518
0.0257874 0.628347 0.852518
0.111251 0.738068 0.854349
0.111251 0.518659 0.854349
0.111251 0.628364 0.854349
0.174219 0.572217 0.835488
0.196634 0.5217 0.857
0.195493 0.630026 0.857129
0.02487 0.555218 0.880145
0.02487 0.664922 0.880145
0.11028 0.555228 0.881983
0.11028 0.664932 0.881983
0.19703 0.556214 0.885189
0.195471 0.664172 0.884148
0.0473522 0.683195 0.852943
0.0473522 0.57349 0.852943
0.132543 0.683216 0.85482
0.132543 0.573512 0.85482
0.217376 0.68361 0.85706
0.216613 0.572767 0.856437
0.0463811 0.719805 0.880578
0.0463811 0.6101 0.880578
0.131572 0.719785 0.882462
0.131572 0.61008 0.882462
0.215889 0.718129 0.884414
0.216197 0.608806 0.885234
0.0470664 0.719813 0.859833
0.0470664 0.61011 0.859833
0.132301 0.719785 0.861732
0.132301 0.61008 0.861732
0.217307 0.719212 0.863654
0.216611 0.607989 0.864459
0.0480232 0.683183 0.832191
0.0480232 0.573479 0.832191
0.133272 0.683216 0.834097
0.133272 0.573512 0.834097
0.19379 0.737646 0.912405
0.237986 0.740992 0.837576
0.0684213 0.555228 0.860311
0.0684213 0.664932 0.860311
0.153262 0.554589 0.862583
0.152916 0.665148 0.862818
0.23733 0.555859 0.865492
0.237955 0.662584 0.863874
0.0693923 0.738067 0.832677
0.0693923 0.518659 0.832677
0.0693923 0.628362 0.832677
0.151169 0.740109 0.90958
0.23678 0.663185 0.885614
0.17564 0.682084 0.833908
0.216083 0.571679 0.834979
0.235598 0.736603 0.892238
0.196049 0.739563 0.834735
0.0686577 0.738065 0.853407
0.0686577 0.518656 0.853407
0.0686577 0.628361 0.853407
0.149435 0.739259 0.947112
0.15454 0.517375 0.855989
0.153561 0.627552 0.855496
0.169057 0.720391 0.972832
0.237483 0.519211 0.859871
0.237461 0.626549 0.85684
0.0676883 0.555229 0.881041
0.0676883 0.664934 0.881041
0.152445 0.557574 0.883176
0.151646 0.66509 0.88253
0.238518 0.553749 0.886252
0.239344 0.627974 0.836323
0.00316339 0.683678 0.907468
0.00316339 0.573973 0.907468
0.0880154 0.683216 0.909147
0.0880154 0.573512 0.909147
0.17424 0.682832 0.910651
0.173386 0.572662 0.912405
0.00223968 0.71937 0.93511
0.00223968 0.609665 0.93511
0.0870443 0.719783 0.936781
0.0870443 0.610079 0.936781
0.169096 0.719841 0.938186
0.172491 0.607616 0.939501
0.00227967 0.71994 0.914464
0.00227967 0.610236 0.914464
0.0877724 0.719783 0.916059
0.0877724 0.61008 0.916059
0.17179 0.720181 0.918087
0.17216 0.609464 0.919097
0.00297589 0.682898 0.886807
0.00297589 0.573193 0.886807
0.0887435 0.683216 0.888425
0.0887435 0.573512 0.888425
0.174747 0.68425 0.890483
0.173632 0.572251 0.891516
0.0238817 0.55516 0.914699
0.0238817 0.664864 0.914699
0.109065 0.555228 0.91653
0.109065 0.664932 0.91653
0.194499 0.554738 0.920336
0.194017 0.665974 0.918892
0.0248481 0.738128 0.887065
0.0248481 0.518719 0.887065
0.0248481 0.628423 0.887065
0.110036 0.738068 0.888895
0.110036 0.518659 0.888895
0.110036 0.628364 0.888895
0.145039 0.555239 0.993683
0.193354 0.520065 0.892443
0.196021 0.628324 0.891303
0.0239482 0.738104 0.907772
0.0239482 0.518695 0.907772
0.0239482 0.628399 0.907772
0.109308 0.738068 0.909625
0.109308 0.518659 0.909625
0.109308 0.628364 0.909625
0.233245 0.738455 0.968943
0.19439 0.518529 0.913005
0.194522 0.628853 0.912489
0.0230491 0.555161 0.935391
0.0230491 0.664866 0.935391
0.108337 0.555228 0.93726
0.108337 0.664932 0.93726
0.191633 0.549607 0.940746
0.1926 0.665039 0.939804
0.04541 0.683196 0.908212
0.04541 0.573492 0.908212
0.130601 0.683216 0.910096
0.130601 0.573512 0.910096
0.216034 0.682939 0.91182
0.215338 0.571315 0.914031
0.0444419 0.719802 0.935847
0.0444419 0.610099 0.935847
0.12963 0.719783 0.937731
0.12963 0.61008 0.937731
0.21434 0.718141 0.918908
0.212218 0.608897 0.940655
0.0451421 0.719812 0.915102
0.0451421 0.610109 0.915102
0.130358 0.719785 0.917001
0.130358 0.61008 0.917001
0.153803 0.627464 0.83507
0.215152 0.609722 0.919925
0.0461054 0.683188 0.887467
0.0461054 0.573483 0.887467
0.131329 0.683216 0.889366
0.131329 0.573512 0.889366
0.216455 0.68372 0.891091
0.216435 0.573078 0.893438
0.066479 0.555228 0.915588
0.066479 0.664932 0.915588
0.150988 0.556285 0.918087
0.152545 0.664621 0.916758
0.237182 0.555928 0.921217
0.152655 0.74012 0.888447
0.0674501 0.738067 0.887946
0.0674501 0.518658 0.887946
0.0674501 0.628362 0.887946
0.166623 0.610549 0.994375
0.150605 0.519948 0.890042
0.152803 0.627051 0.888789
0.235034 0.737004 0.912952
0.238203 0.517071 0.893461
0.236522 0.626758 0.892937
0.0667183 0.738067 0.908676
0.0667183 0.518658 0.908676
0.0667183 0.628362 0.908676
0.195818 0.737146 0.855002
0.152259 0.520438 0.910309
0.152082 0.630228 0.909701
0.00227967 0.500532 0.914464
0.237224 0.517695 0.915117
0.236109 0.627631 0.913856
0.0657497 0.555228 0.93631
0.0657497 0.664932 0.93631
0.150031 0.553161 0.938718
0.151219 0.665687 0.938589
0.2337 0.554957 0.942258
0.236083 0.663635 0.941369
0.00129944 0.683635 0.962714
0.00129944 0.573931 0.962714
0.0860096 0.683166 0.964317
0.0860096 0.573462 0.964317
0.16996 0.682733 0.965859
0.170771 0.574378 0.965768
0.000102249 0.719651 0.991032
0.0451421 0.500404 0.915102
0.000102268 0.609947 0.991032
0.0444419 0.500394 0.935847
0.0814231 0.719779 0.99167
0.0814231 0.610075 0.99167
0.23591 0.665521 0.920677
0.215032 0.719905 0.939098
0.00109251 0.719576 0.970113
0.00109251 0.609873 0.970113
0.0856689 0.719728 0.971077
0.0856689 0.610023 0.971077
0.154805 0.7403 0.834128
0.170668 0.609871 0.973698
0.00159271 0.683225 0.942174
0.00159271 0.57352 0.942174
0.0868014 0.683215 0.943663
0.0868014 0.57351 0.943663
0.171954 0.685521 0.945965
0.171581 0.571903 0.945676
0.0219264 0.554901 0.969566
0.0219264 0.664606 0.969566
0.106965 0.55517 0.971548
0.106965 0.664874 0.971548
0.189365 0.554897 0.975946
0.190377 0.66509 0.974298
0.0229285 0.738151 0.942296
0.0229285 0.518742 0.942296
0.0229285 0.628446 0.942296
0.108094 0.738067 0.944142
0.108094 0.518658 0.944142
0.108094 0.628362 0.944142
0.144623 0.664671 0.993182
0.190377 0.514637 0.947803
0.1926 0.628509 0.947674
0.0221086 0.738092 0.962843
0.0221086 0.518683 0.962843
0.0221086 0.628388 0.962843
0.107302 0.738019 0.964788
0.107302 0.51861 0.964788
0.107302 0.628314 0.964788
0.0463811 0.500397 0.880578
0.188793 0.518063 0.968882
0.191699 0.62927 0.967735
0.0191637 0.552807 0.989855
0.0191637 0.662511 0.989855
0.102713 0.555175 0.992126
0.102713 0.66488 0.992126
0.195155 0.517196 0.836019
0.195213 0.738104 0.891683
0.0434108 0.683102 0.963337
0.0434108 0.573398 0.963337
0.128595 0.683166 0.965259
0.128595 0.573462 0.965259
0.212338 0.682741 0.96731
0.211608 0.573371 0.968738
0.0403643 0.718416 0.990159
0.0403643 0.608712 0.990159
0.124006 0.719731 0.992597
0.124006 0.610026 0.992597
0.235558 0.738789 0.949223
0.154894 0.515688 0.834166
0.0431311 0.719719 0.969786
0.0431311 0.610016 0.969786
0.128257 0.719726 0.972019
0.128257 0.610022 0.972019
0.211218 0.720874 0.97448
0.211042 0.608743 0.976623
0.0441863 0.683185 0.942706
0.0441863 0.57348 0.942706
0.129387 0.683215 0.944613
0.129387 0.57351 0.944613
0.214621 0.682722 0.947051
0.211793 0.573985 0.948023
0.0643737 0.555171 0.970606
0.0643737 0.664876 0.970606
0.149449 0.554947 0.973052
0.148766 0.664545 0.972505
0.2303 0.553387 0.977443
0.231788 0.663713 0.976843
0.0655109 0.738068 0.943192
0.0655109 0.518659 0.943192
0.0655109 0.628364 0.943192
0.236876 0.519839 0.837425
0.148539 0.516657 0.94699
0.152131 0.62748 0.945995
0.00368093 0.500845 0.859164
0.23409 0.518028 0.950355
0.232888 0.627763 0.94911
0.0647333 0.738027 0.963816
0.0647333 0.518618 0.963816
0.0647333 0.628323 0.963816
0.148333 0.741079 0.967021
0.149536 0.517963 0.967249
0.150441 0.628019 0.96712
0.196158 0.627427 0.836445
0.231459 0.516547 0.970568
0.230967 0.627813 0.968806
0.0600973 0.555224 0.991199
0.0600973 0.664928 0.991199
0.21861 0.684221 0.836794
0.190181 0.736801 0.966535
0.166989 0.720818 0.99265
0.208126 0.719545 0.995856
0.188841 0.556365 0.996281
0.186713 0.667506 0.995537
0.230557 0.556902 0.998355
0.167261 0.500545 0.995453
0.215996 0.502487 0.8861
0.216666 0.501248 0.865925
0.213521 0.498629 0.943215
0.214215 0.500684 0.922068
0.173226 0.501355 0.917966
0.208177 0.502246 0.998431
0.0342064 0.793186 0.0230469
0.0342064 0.902891 0.0230469
0.119253 0.792977 0.0250309
0.119253 0.902682 0.0250309
0.206401 0.791335 0.0283619
0.204729 0.902294 0.0286742
0.0330747 0.82931 0.050446
0.0330747 0.939015 0.050446
0.118123 0.829489 0.052443
0.118123 0.939194 0.052443
0.204787 0.830977 0.0563031
0.203824 0.938327 0.0554219
0.0337744 0.829459 0.0299114
0.0337744 0.939164 0.0299114
0.118915 0.829537 0.0317932
0.118915 0.939242 0.0317932
0.206008 0.828038 0.0352526
0.204673 0.936475 0.03432
0.0383155 0.79276 0.00270011
0.248226 0.794945 0.0297498
0.0383155 0.902464 0.00270011
0.246013 0.827238 0.0916422
0.123505 0.792973 0.00445377
0.123505 0.902678 0.00445377
0.226957 0.773321 0.0366632
0.157719 0.939435 0.163225
0.0549711 0.774643 0.0303917
0.0549711 0.884347 0.0303917
0.140208 0.774685 0.0322659
0.140208 0.88439 0.0322659
0.144288 0.848652 0.00445231
0.227039 0.885268 0.0344041
0.0597922 0.848095 0.00315509
0.0597922 0.9578 0.00315509
0.187801 0.844204 0.00574778
0.163865 0.902112 0.00526845
0.179964 0.846397 0.138491
0.179485 0.99746 0.164682
0.0552965 0.847878 0.0236009
0.0552965 0.957582 0.0236009
0.140545 0.84783 0.0255037
0.140545 0.957534 0.0255037
0.226416 0.847916 0.0293393
0.22729 0.95617 0.0288408
0.0541705 0.774587 0.0510065
0.0541705 0.884292 0.0510065
0.139416 0.774637 0.0529158
0.139416 0.884341 0.0529158
0.225885 0.771295 0.0577041
0.225039 0.885234 0.0557431
0.0766427 0.792956 0.0240964
0.0766427 0.90266 0.0240964
0.163559 0.791134 0.0275963
0.162505 0.900801 0.0276349
0.0510124 0.993995 0.140829
0.207992 0.792713 0.00808808
0.0755107 0.829512 0.0515055
0.0755107 0.939216 0.0515055
0.161791 0.828992 0.0526394
0.160132 0.937575 0.0541929
0.247073 0.791939 0.0838266
0.244077 0.794493 0.140817
0.076301 0.82956 0.0308389
0.076301 0.939265 0.0308389
0.160852 0.829678 0.0313644
0.160636 0.937005 0.0326496
0.243766 0.902903 0.138911
0.243153 0.939394 0.111892
0.0809134 0.79298 0.00351105
0.0809134 0.902685 0.00351104
0.0939153 0.957476 0.13485
0.198559 0.825268 0.164919
0.0502851 0.993995 0.161522
0.244634 0.903962 0.11808
0.0976208 0.774687 0.0313203
0.0976208 0.884391 0.0313203
0.183498 0.772565 0.0342906
0.184062 0.882133 0.035251
0.102213 0.847828 0.00398178
0.102213 0.957533 0.00398178
0.166053 0.791527 0.00700216
0.145562 0.958342 0.00505276
0.0979582 0.84783 0.0245587
0.0979582 0.957533 0.0245587
0.184508 0.846602 0.027941
0.182889 0.955202 0.0270341
0.0968286 0.774638 0.0519705
0.0968286 0.884343 0.0519705
0.182339 0.774728 0.0539996
0.181513 0.884142 0.0555025
0.0321109 0.793108 0.0780705
0.0321109 0.902813 0.0780705
0.117152 0.79292 0.0800491
0.117152 0.902625 0.0800491
0.20369 0.79163 0.083898
0.202573 0.901413 0.0828521
0.0311398 0.8293 0.105707
0.0311398 0.939005 0.105707
0.116181 0.829488 0.107686
0.116181 0.939192 0.107686
0.201881 0.828762 0.110028
0.200859 0.938239 0.109383
0.0318619 0.8293 0.0851605
0.0318619 0.939005 0.0851605
0.116909 0.829488 0.0869585
0.116909 0.939192 0.0869585
0.203257 0.82772 0.0893011
0.201306 0.938877 0.0883121
0.0328321 0.793109 0.0575243
0.0328321 0.902813 0.0575243
0.11788 0.79292 0.0593244
0.11788 0.902625 0.0593244
0.202996 0.792369 0.0633649
0.203197 0.902399 0.061779
0.0529548 0.774586 0.0855555
0.0529548 0.88429 0.0855555
0.138202 0.774635 0.087431
0.138202 0.88434 0.087431
0.224833 0.774735 0.0915974
0.222739 0.882314 0.0900714
0.053925 0.847822 0.0579207
0.053925 0.957527 0.0579207
0.139173 0.847773 0.0597971
0.139173 0.957477 0.0597971
0.22575 0.847794 0.0634088
0.226186 0.953629 0.0620536
0.0531988 0.847822 0.0786127
0.0531988 0.957527 0.0786127
0.138445 0.847773 0.0805223
0.138445 0.957477 0.0805223
0.225042 0.846788 0.083598
0.224257 0.956015 0.083462
0.0522275 0.774586 0.106249
0.0522275 0.88429 0.106249
0.137474 0.774635 0.108158
0.137474 0.88434 0.108158
0.223193 0.774545 0.112791
0.223126 0.882903 0.110044
0.0745396 0.792898 0.0791117
0.0745396 0.902601 0.0791117
0.160859 0.790691 0.0808026
0.159626 0.900894 0.0815045
0.20594 0.902223 0.00794306
0.0929439 0.774637 0.162487
0.0735683 0.829512 0.106749
0.0735683 0.939215 0.106749
0.161128 0.8288 0.10974
0.158325 0.940587 0.107659
0.244045 0.830097 0.145122
0.221167 0.772855 0.166246
0.0742974 0.829512 0.0860037
0.0742974 0.939215 0.0860037
0.160279 0.830568 0.0879118
0.159422 0.93899 0.0878829
0.18832 0.959047 0.00573222
0.177982 0.960306 0.135874
0.0752686 0.792898 0.0583698
0.0752686 0.902601 0.0583698
0.160531 0.790812 0.0600906
0.159741 0.900715 0.0610825
0.0529548 0.993995 0.0855555
0.156366 0.830023 0.162546
0.0956149 0.774637 0.0864853
0.0956149 0.884341 0.0864853
0.180393 0.773414 0.08927
0.18167 0.8865 0.0897592
0.0965858 0.847771 0.0588514
0.0965858 0.957476 0.0588514
0.181355 0.848216 0.0615466
0.180995 0.956228 0.0605692
0.0958576 0.847771 0.0795766
0.0958576 0.957476 0.0795766
0.182121 0.850075 0.0821669
0.180843 0.956616 0.0808702
0.0948864 0.774637 0.107213
0.0948864 0.884341 0.107213
0.179717 0.773722 0.109652
0.179463 0.884887 0.110615
0.0301686 0.793108 0.133344
0.0301686 0.902813 0.133344
0.11521 0.79292 0.135323
0.11521 0.902625 0.135323
0.201296 0.792244 0.137053
0.201612 0.904191 0.139329
0.0291972 0.8293 0.160981
0.0291972 0.939005 0.160981
0.114238 0.829488 0.162959
0.114238 0.939192 0.162959
0.245083 0.793392 0.119476
0.245784 0.937673 0.0908074
0.0299194 0.8293 0.140434
0.0299194 0.939005 0.140434
0.114967 0.829488 0.142232
0.114967 0.939192 0.142232
0.201172 0.827633 0.144643
0.198863 0.940548 0.143943
0.0308905 0.793108 0.112797
0.0308905 0.902813 0.112797
0.115938 0.79292 0.114595
0.115938 0.902625 0.114595
0.200174 0.791338 0.116212
0.202874 0.901348 0.118762
0.0510124 0.774586 0.140829
0.0510124 0.88429 0.140829
0.13626 0.774635 0.142705
0.13626 0.88434 0.142705
0.222055 0.774333 0.14564
0.223544 0.884931 0.145535
0.0519834 0.847822 0.113192
0.0519834 0.957527 0.113192
0.137231 0.847773 0.115068
0.137231 0.957477 0.115068
0.222838 0.845838 0.118623
0.223551 0.959735 0.118303
0.0512564 0.847822 0.133885
0.0512564 0.957527 0.133885
0.136503 0.847773 0.135795
0.136503 0.957477 0.135795
0.222526 0.84751 0.138679
0.220859 0.9572 0.139007
0.0502851 0.774586 0.161522
0.0502851 0.88429 0.161522
0.135531 0.774635 0.163432
0.135531 0.88434 0.163432
0.0541705 0.993996 0.0510065
0.17926 0.885595 0.165856
0.0725972 0.792898 0.134385
0.0725972 0.902601 0.134385
0.157235 0.794496 0.134917
0.159141 0.902108 0.136742
0.200565 0.938924 0.165848
0.243316 0.938953 0.14621
0.0716258 0.829512 0.162022
0.0716258 0.939215 0.162022
0.250248 0.939972 0.0569611
0.2314 0.846491 0.00861581
0.0929439 0.884341 0.162487
0.0522275 0.993995 0.106249
0.072355 0.829512 0.141277
0.072355 0.939215 0.141277
0.15728 0.830748 0.141889
0.157024 0.940697 0.143229
0.0939153 0.847771 0.13485
0.247282 0.902169 0.0630095
0.0733261 0.792898 0.11364
0.0733261 0.902601 0.11364
0.158214 0.79273 0.115135
0.158189 0.903171 0.115473
0.228417 0.955741 0.00858858
0.178414 0.956951 0.115048
0.0936725 0.774637 0.141759
0.0936725 0.884341 0.141759
0.179332 0.776085 0.143304
0.17959 0.884336 0.145233
0.0946436 0.847771 0.114122
0.0946436 0.957476 0.114122
0.180845 0.849559 0.118299
0.177005 0.773686 0.163494
0.247211 0.790106 0.0629892
0.245272 0.902236 0.083895
0.244723 0.829384 0.112693
0.24938 0.93822 0.0360552
0.246095 0.827774 0.0584069
0.243994 0.94136 0.166371
0.223626 0.993834 0.110878
0.248525 0.831599 0.0379895
0.222206 0.885494 0.165793
0.24809 0.90324 0.0283032
0.179212 0.993912 0.108017
0.223387 0.992717 0.0906927
0.184934 0.993163 0.0327626
0.229805 0.994199 0.000976308
0.208785 0.938637 2.55988e-06
0.0282262 0.793108 0.188617
0.0282262 0.902813 0.188617
0.113267 0.79292 0.190596
0.113267 0.902625 0.190596
0.198377 0.793178 0.192193
0.198727 0.903742 0.193594
0.0272548 0.8293 0.216254
0.0272548 0.939005 0.216254
0.112296 0.829488 0.218232
0.112296 0.939192 0.218232
0.198358 0.828529 0.220481
0.197209 0.939819 0.220561
0.0279769 0.8293 0.195708
0.0279769 0.939005 0.195708
0.113025 0.829488 0.197505
0.113025 0.939192 0.197505
0.198495 0.82857 0.199816
0.198467 0.941268 0.199413
0.0231207 0.793108 0.333891
0.0231207 0.902813 0.333891
0.113996 0.79292 0.169868
0.113996 0.902625 0.169868
0.0483426 0.993995 0.216796
0.239313 0.936909 0.255723
0.0490699 0.774586 0.196103
0.0490699 0.88429 0.196103
0.134317 0.774635 0.197978
0.134317 0.88434 0.197978
0.219354 0.777013 0.199919
0.219467 0.887197 0.200039
0.050041 0.847822 0.168466
0.050041 0.957527 0.168466
0.135288 0.847773 0.170341
0.135288 0.957477 0.170341
0.151995 0.830424 0.331028
0.197407 0.789022 0.172644
0.0493139 0.847822 0.189159
0.0493139 0.957527 0.189159
0.13456 0.847773 0.191069
0.13456 0.957477 0.191069
0.219509 0.84899 0.192843
0.220896 0.957568 0.193925
0.0483426 0.774586 0.216796
0.0483426 0.88429 0.216796
0.133589 0.774635 0.218706
0.133589 0.88434 0.218706
0.219461 0.775346 0.220949
0.216202 0.882219 0.220679
0.0706547 0.792898 0.189658
0.0706547 0.902601 0.189658
0.155918 0.79383 0.191034
0.155574 0.904704 0.191801
0.241754 0.792429 0.174417
0.172096 0.776308 0.330695
0.0696834 0.829512 0.217295
0.0696834 0.939215 0.217295
0.156031 0.826589 0.219205
0.156212 0.940336 0.219865
0.220667 0.84635 0.17211
0.239793 0.940076 0.221818
0.0704125 0.829512 0.196551
0.0704125 0.939215 0.196551
0.155848 0.829658 0.199796
0.156434 0.939826 0.19954
0.24129 0.832947 0.222153
0.23814 0.939283 0.332315
0.0713837 0.792898 0.168914
0.0713837 0.902601 0.168914
0.0471274 0.993995 0.251375
0.179232 0.848557 0.170176
0.155889 0.793472 0.170829
0.24015 0.796528 0.194723
0.09173 0.774637 0.197032
0.09173 0.884341 0.197032
0.175739 0.774684 0.198607
0.176714 0.882898 0.197988
0.0927012 0.847771 0.169396
0.0927012 0.957476 0.169396
0.178452 0.959414 0.170215
0.239162 0.793101 0.305428
0.0919728 0.847771 0.190124
0.0919728 0.957476 0.190124
0.177537 0.846367 0.191212
0.17797 0.960201 0.191108
0.0910015 0.774637 0.21776
0.0910015 0.884341 0.21776
0.175064 0.770927 0.219069
0.176561 0.882993 0.217896
0.0262836 0.793108 0.24389
0.0262837 0.902813 0.24389
0.111325 0.79292 0.245869
0.111325 0.902625 0.245869
0.197813 0.790676 0.248329
0.198673 0.899793 0.249274
0.0253124 0.8293 0.271527
0.0253124 0.939005 0.271527
0.110353 0.829488 0.273506
0.110353 0.939192 0.273506
0.198441 0.828037 0.27547
0.195543 0.940474 0.275166
0.0260345 0.8293 0.250981
0.0260345 0.939005 0.250981
0.111082 0.829488 0.252778
0.111082 0.939192 0.252778
0.196871 0.829351 0.255314
0.196318 0.938242 0.254899
0.0270057 0.793108 0.223344
0.0270057 0.902813 0.223344
0.112054 0.79292 0.225142
0.112054 0.902625 0.225142
0.196882 0.790397 0.227508
0.195225 0.901228 0.227907
0.0471274 0.774586 0.251375
0.0471274 0.88429 0.251375
0.132375 0.774635 0.253251
0.132375 0.88434 0.253251
0.219747 0.775499 0.257006
0.220172 0.882264 0.256756
0.0480986 0.847822 0.223739
0.0480986 0.957527 0.223739
0.133346 0.847773 0.225615
0.133346 0.957477 0.225615
0.21825 0.847574 0.229351
0.218847 0.956792 0.22919
0.0473714 0.847822 0.244433
0.0473714 0.957527 0.244433
0.132618 0.847773 0.246342
0.132618 0.957477 0.246342
0.218596 0.846107 0.250199
0.217481 0.955762 0.24935
0.0464001 0.774586 0.272069
0.0464001 0.88429 0.272069
0.131646 0.774635 0.273979
0.131646 0.88434 0.273979
0.218898 0.774347 0.277753
0.218869 0.88454 0.277672
0.0687122 0.792898 0.244932
0.0687122 0.902601 0.244932
0.154633 0.793303 0.246897
0.154756 0.90326 0.248029
0.240393 0.794275 0.250229
0.240052 0.901305 0.249103
0.067741 0.829512 0.272568
0.067741 0.939215 0.272568
0.152079 0.829499 0.273658
0.154033 0.938996 0.275246
0.241917 0.829573 0.278969
0.240822 0.937648 0.27686
0.0684701 0.829512 0.251824
0.0684701 0.939215 0.251824
0.154022 0.829941 0.252839
0.154623 0.939124 0.254036
0.24358 0.90381 0.17328
0.222482 0.958297 0.172688
0.0694412 0.792898 0.224187
0.0694412 0.902601 0.224187
0.155482 0.791021 0.22687
0.154143 0.902192 0.22609
0.240199 0.794675 0.229906
0.239456 0.90326 0.227178
0.0897876 0.774637 0.252305
0.0897876 0.884341 0.252305
0.175619 0.773311 0.254608
0.175667 0.883458 0.255235
0.0907587 0.847771 0.224669
0.0907586 0.957476 0.224669
0.176506 0.847072 0.226953
0.175586 0.960629 0.227951
0.0900303 0.847771 0.245397
0.0900303 0.957476 0.245397
0.176107 0.847436 0.247365
0.176052 0.958904 0.249371
0.089059 0.774637 0.273033
0.089059 0.884341 0.273033
0.175825 0.773394 0.275884
0.173372 0.884044 0.276269
0.0243412 0.793108 0.299164
0.0243412 0.902813 0.299164
0.109382 0.79292 0.301143
0.109382 0.902625 0.301143
0.194452 0.790181 0.304116
0.196223 0.902393 0.302953
0.0233699 0.8293 0.326801
0.0233699 0.939005 0.326801
0.108411 0.829488 0.328779
0.108411 0.939192 0.328779
0.240081 0.831012 0.258646
0.15213 0.938647 0.330713
0.0240921 0.8293 0.306254
0.0240921 0.939005 0.306254
0.10914 0.829488 0.308052
0.10914 0.939192 0.308052
0.1948 0.827467 0.310133
0.197717 0.938986 0.308522
0.0250631 0.793108 0.278618
0.0250632 0.902813 0.278618
0.110111 0.79292 0.280415
0.110111 0.902625 0.280415
0.197278 0.791733 0.282498
0.196747 0.9024 0.281931
0.045185 0.774586 0.306649
0.045185 0.88429 0.306649
0.130432 0.774635 0.308524
0.130432 0.88434 0.308524
0.216755 0.775258 0.311485
0.216921 0.881781 0.311275
0.0461561 0.847822 0.279012
0.0461561 0.957527 0.279012
0.131403 0.847773 0.280888
0.131403 0.957477 0.280888
0.218912 0.84555 0.283826
0.218377 0.957362 0.281962
0.045429 0.847822 0.299705
0.045429 0.957527 0.299705
0.130675 0.847773 0.301616
0.130675 0.957477 0.301616
0.217249 0.845187 0.304723
0.219102 0.95702 0.30296
0.0444577 0.774586 0.327342
0.0444577 0.88429 0.327342
0.129704 0.774635 0.329252
0.129704 0.88434 0.329252
0.200487 0.903628 0.173063
0.21673 0.775974 0.332028
0.0667698 0.792898 0.300205
0.0667698 0.902601 0.300205
0.152443 0.793377 0.302554
0.15332 0.901518 0.30205
0.240911 0.832311 0.201249
0.240243 0.901431 0.306414
0.0657984 0.829512 0.327842
0.0657984 0.939215 0.327842
0.240264 0.939616 0.311574
0.045185 0.993995 0.306649
0.0289481 0.793108 0.168071
0.0464001 0.993995 0.272069
0.0665276 0.829512 0.307097
0.0665276 0.939215 0.307097
0.15192 0.829263 0.309343
0.151562 0.940299 0.308834
0.239326 0.828986 0.311542
0.242564 0.940221 0.200731
0.0674987 0.792898 0.27946
0.0674987 0.902601 0.27946
0.15348 0.79144 0.281759
0.151266 0.902548 0.281596
0.239633 0.794444 0.285381
0.240311 0.901765 0.2856
0.0878451 0.774637 0.307579
0.0878451 0.884341 0.307579
0.172129 0.775477 0.310492
0.17403 0.881439 0.308583
0.0888162 0.847771 0.279942
0.0888162 0.957476 0.279942
0.175848 0.845299 0.280611
0.174923 0.95958 0.281407
0.0880879 0.847771 0.30067
0.0880879 0.957476 0.30067
0.174491 0.845519 0.301364
0.173444 0.956255 0.301918
0.0871166 0.774637 0.328307
0.0871166 0.884341 0.328307
0.175308 0.883138 0.329751
0.241259 0.90399 0.193708
0.0490699 0.993995 0.196103
0.0444577 0.993995 0.327342
0.0289481 0.902813 0.168071
0.157063 0.904731 0.169832
0.194099 0.827169 0.33185
0.238565 0.831051 0.333105
0.194813 0.937982 0.330485
0.21775 0.882368 0.331443
0.178459 0.996241 0.198591
0.172511 0.995933 0.329755
0.218521 0.992388 0.310174
0.173918 0.994357 0.309271
0.241871 0.82756 0.165592
0.0223988 0.793108 0.354437
0.0223988 0.902813 0.354437
0.10744 0.79292 0.356416
0.10744 0.902625 0.356416
0.194333 0.790268 0.358798
0.194582 0.903414 0.357151
0.0214274 0.8293 0.382074
0.0214274 0.939005 0.382074
0.106469 0.829488 0.384053
0.106469 0.939192 0.384053
0.193935 0.82962 0.385454
0.192805 0.937202 0.385517
0.0221495 0.8293 0.361528
0.0221495 0.939005 0.361528
0.107197 0.829488 0.363326
0.107197 0.939192 0.363326
0.194833 0.825805 0.364682
0.194504 0.939189 0.36555
0.0172933 0.793108 0.499712
0.0172933 0.902813 0.499712
0.108169 0.79292 0.335689
0.108169 0.902625 0.335689
0.195917 0.900261 0.336762
0.169003 0.958801 0.448781
0.0432426 0.774586 0.361923
0.0432426 0.88429 0.361923
0.12849 0.774635 0.363798
0.12849 0.88434 0.363798
0.215934 0.777436 0.366351
0.216483 0.884841 0.365591
0.0442136 0.847822 0.334286
0.0442136 0.957527 0.334286
0.129461 0.847773 0.336161
0.129461 0.957477 0.336161
0.145432 0.830516 0.495754
0.23724 0.903227 0.338557
0.0434865 0.847822 0.354979
0.0434865 0.957527 0.354979
0.128733 0.847773 0.356889
0.128733 0.957477 0.356889
0.216693 0.848117 0.357474
0.216842 0.956878 0.358449
0.0425152 0.774586 0.382616
0.0425152 0.88429 0.382616
0.127761 0.774635 0.384525
0.127761 0.88434 0.384525
0.215369 0.775066 0.386158
0.214694 0.884779 0.385491
0.0648274 0.792898 0.355479
0.0648274 0.902601 0.355479
0.149398 0.792763 0.357713
0.150195 0.901957 0.356821
0.232263 0.939137 0.49792
0.23823 0.903162 0.359404
0.063856 0.829512 0.383116
0.063856 0.939215 0.383116
0.149393 0.829488 0.384684
0.150468 0.936869 0.384845
0.238368 0.830293 0.387561
0.238082 0.937906 0.386879
0.0645851 0.829512 0.362371
0.0645851 0.939215 0.362371
0.150125 0.829803 0.363995
0.149806 0.938348 0.364013
0.238694 0.831757 0.366747
0.238344 0.79435 0.339335
0.0655563 0.792898 0.334734
0.0655563 0.902601 0.334734
0.234715 0.830029 0.498247
0.166237 0.883972 0.495853
0.214688 0.957693 0.337848
0.146486 0.940475 0.495629
0.0859026 0.774637 0.362852
0.0859026 0.884341 0.362852
0.169627 0.7727 0.365126
0.173792 0.884502 0.365604
0.0868738 0.847771 0.335216
0.0868738 0.957476 0.335216
0.150455 0.793476 0.337266
0.238192 0.795035 0.360827
0.0861454 0.847771 0.355944
0.0861454 0.957476 0.355944
0.173062 0.84769 0.358359
0.172814 0.956547 0.358734
0.0851741 0.774637 0.383581
0.0851741 0.884341 0.383581
0.171503 0.773422 0.386443
0.171866 0.88305 0.386324
0.0822605 0.957476 0.46649
0.0432426 0.993995 0.361923
0.0204563 0.793108 0.409711
0.0204563 0.902813 0.409711
0.105498 0.79292 0.41169
0.105498 0.902625 0.41169
0.193288 0.792692 0.413248
0.19363 0.903196 0.414323
0.019485 0.8293 0.437348
0.019485 0.939005 0.437348
0.104527 0.829488 0.439327
0.104527 0.939192 0.439327
0.190367 0.82803 0.44102
0.189847 0.938026 0.442373
0.0202071 0.8293 0.416801
0.0202071 0.939005 0.416801
0.105255 0.829488 0.418598
0.105255 0.939192 0.418598
0.193572 0.828939 0.419795
0.193463 0.93809 0.421456
0.0211783 0.793108 0.389164
0.0211783 0.902813 0.389164
0.106226 0.79292 0.390962
0.106226 0.902625 0.390962
0.192462 0.792534 0.392921
0.192998 0.901834 0.393786
0.0413 0.774586 0.417196
0.0413 0.88429 0.417196
0.126548 0.774635 0.419072
0.126548 0.88434 0.419072
0.213311 0.774847 0.419894
0.215216 0.885398 0.421659
0.0422712 0.847822 0.389559
0.0422712 0.957527 0.389559
0.127518 0.847773 0.391435
0.127518 0.957477 0.391435
0.215348 0.848421 0.392397
0.214579 0.954557 0.393169
0.041544 0.847822 0.410253
0.041544 0.957527 0.410253
0.12679 0.847773 0.412162
0.12679 0.957477 0.412162
0.215724 0.84878 0.413419
0.215046 0.956005 0.414993
0.0405728 0.774586 0.437889
0.0405728 0.88429 0.437889
0.125819 0.774635 0.439799
0.125819 0.88434 0.439799
0.21185 0.774097 0.441449
0.21338 0.88694 0.442627
0.0628848 0.792898 0.410752
0.0628848 0.902601 0.410752
0.148267 0.791427 0.411968
0.149004 0.903591 0.413121
0.236016 0.793742 0.415613
0.235395 0.904162 0.415171
0.0619136 0.829512 0.438388
0.0619136 0.939215 0.438388
0.147058 0.829572 0.439876
0.147437 0.93885 0.441833
0.234796 0.830136 0.442013
0.234991 0.939471 0.44387
0.0626427 0.829512 0.417644
0.0626427 0.939215 0.417644
0.149256 0.829037 0.418252
0.147875 0.940657 0.42043
0.236521 0.832817 0.421125
0.236378 0.938396 0.422987
0.0636138 0.792898 0.390008
0.0636138 0.902601 0.390008
0.149314 0.792069 0.391599
0.149552 0.901464 0.391732
0.237225 0.79333 0.393583
0.235845 0.903209 0.39407
0.0839602 0.774637 0.418126
0.0839602 0.884341 0.418126
0.170936 0.775992 0.418776
0.170924 0.884509 0.418638
0.0386303 0.993995 0.493163
0.168341 0.957385 0.469613
0.0849313 0.847771 0.390489
0.0849313 0.957476 0.390489
0.171002 0.844624 0.391721
0.171402 0.954222 0.393101
0.0393576 0.993995 0.472469
0.169167 0.845107 0.448034
0.0842029 0.847771 0.411217
0.0842029 0.957476 0.411217
0.172751 0.847631 0.411787
0.171474 0.95305 0.413072
0.193823 0.791848 0.33836
0.18906 0.937719 0.495676
0.0832317 0.774637 0.438854
0.0832317 0.884341 0.438854
0.166707 0.771717 0.439866
0.168326 0.881133 0.439665
0.0405728 0.993995 0.437889
0.0812892 0.884341 0.494127
0.0185138 0.793108 0.464985
0.0185138 0.902813 0.464985
0.103555 0.79292 0.466963
0.103555 0.902625 0.466963
0.189674 0.790111 0.469235
0.191558 0.901319 0.468186
0.0175425 0.8293 0.492621
0.0175425 0.939005 0.492621
0.102584 0.829488 0.494599
0.102584 0.939192 0.494599
0.238425 0.938308 0.366179
0.168519 0.844606 0.46835
0.0182647 0.8293 0.472075
0.0182647 0.939005 0.472075
0.103312 0.829488 0.473872
0.103312 0.939192 0.473872
0.190286 0.827916 0.474316
0.189134 0.938539 0.475695
0.0192357 0.793108 0.444438
0.0192358 0.902813 0.444438
0.104283 0.79292 0.446235
0.104283 0.902625 0.446235
0.187458 0.789829 0.448772
0.189726 0.900167 0.44753
0.0393576 0.774586 0.472469
0.0393576 0.88429 0.472469
0.124606 0.774635 0.474345
0.124606 0.88434 0.474345
0.211914 0.774996 0.477854
0.21361 0.884731 0.473793
0.0403288 0.847822 0.444833
0.0403288 0.957527 0.444833
0.125577 0.847773 0.446708
0.125577 0.957477 0.446708
0.213326 0.849751 0.446506
0.211881 0.955428 0.448137
0.0396016 0.847822 0.465526
0.0396016 0.957527 0.465526
0.124848 0.847773 0.467436
0.124848 0.957477 0.467436
0.21153 0.846814 0.468749
0.212505 0.957543 0.469929
0.0386303 0.774586 0.493163
0.0386303 0.88429 0.493163
0.123876 0.774635 0.495073
0.123876 0.88434 0.495073
0.211024 0.774741 0.498378
0.20982 0.884667 0.495366
0.0609424 0.792898 0.466025
0.0609424 0.902601 0.466025
0.146223 0.790869 0.468296
0.148074 0.901765 0.467952
0.233665 0.794559 0.470497
0.235241 0.902113 0.469032
0.0599711 0.829512 0.493662
0.0599711 0.939215 0.493662
0.0425152 0.993995 0.382616
0.172255 0.959556 0.337771
0.0822605 0.847771 0.46649
0.21607 0.847099 0.337178
0.0607002 0.829512 0.472917
0.0607002 0.939215 0.472917
0.146093 0.828287 0.474567
0.145853 0.939671 0.475462
0.232917 0.829482 0.477358
0.234408 0.938155 0.476446
0.0616713 0.792898 0.445281
0.0616713 0.902601 0.445281
0.145713 0.792832 0.448197
0.148397 0.900094 0.447595
0.234756 0.793547 0.449288
0.235122 0.90197 0.448877
0.0820177 0.774637 0.4734
0.0820177 0.884341 0.4734
0.167563 0.771795 0.476817
0.169485 0.883321 0.475864
0.0413 0.993995 0.417196
0.0812892 0.774637 0.494127
0.0829888 0.847771 0.445763
0.0829888 0.957476 0.445763
0.189066 0.827864 0.495908
0.172938 0.844854 0.337405
0.167509 0.7756 0.496774
0.152648 0.898162 0.336499
0.213172 0.992972 0.4412
0.211311 0.995386 0.474507
0.215026 0.994446 0.364783
0.213216 0.993026 0.421429
0.169954 0.992172 0.418742
0.208735 0.994971 0.49485
0.171035 0.99244 0.386409
0.167886 0.993708 0.496052
0.168069 0.994934 0.47529
0.1452 0.794098 0.502884
0.0165714 0.793108 0.520257
0.0165714 0.902813 0.520257
0.101613 0.79292 0.522236
0.101613 0.902625 0.522236
0.188288 0.792169 0.525106
0.186884 0.900958 0.524671
0.0156 0.8293 0.547894
0.0156 0.939005 0.547894
0.100641 0.829488 0.549873
0.100641 0.939192 0.549873
0.188375 0.828007 0.551549
0.186038 0.938512 0.54998
0.0163222 0.8293 0.527348
0.0163222 0.939005 0.527348
0.10137 0.829488 0.529146
0.10137 0.939192 0.529146
0.190651 0.830691 0.529942
0.186675 0.938043 0.529046
0.0114659 0.793108 0.665531
0.0114659 0.902813 0.665531
0.102341 0.79292 0.501509
0.102341 0.902625 0.501509
0.189585 0.792148 0.504319
0.203555 0.776976 0.661246
0.0374152 0.774586 0.527743
0.0374152 0.88429 0.527743
0.122663 0.774635 0.529618
0.122663 0.88434 0.529618
0.209478 0.771628 0.53183
0.209187 0.884978 0.530627
0.0383862 0.847822 0.500106
0.0383862 0.957527 0.500106
0.123634 0.847773 0.501981
0.123634 0.957477 0.501981
0.182597 0.936775 0.661039
0.16682 0.848396 0.502971
0.0376592 0.847822 0.5208
0.0376592 0.957527 0.5208
0.122905 0.847773 0.522709
0.122905 0.957477 0.522709
0.212217 0.848749 0.52276
0.208152 0.956184 0.52344
0.0366878 0.774586 0.548436
0.0366878 0.88429 0.548436
0.121934 0.774635 0.550346
0.121934 0.88434 0.550346
0.208182 0.77561 0.552799
0.205473 0.885573 0.550445
0.059 0.792898 0.521299
0.059 0.902601 0.521299
0.144239 0.794464 0.523622
0.14489 0.903206 0.522878
0.231189 0.792638 0.526376
0.232372 0.900653 0.523843
0.0580286 0.829512 0.548936
0.0580286 0.939215 0.548936
0.143227 0.829488 0.550819
0.143227 0.939192 0.550819
0.231033 0.833148 0.551341
0.23153 0.936714 0.551521
0.0587577 0.829512 0.528191
0.0587577 0.939215 0.528191
0.146035 0.831694 0.529481
0.144459 0.938342 0.530082
0.232359 0.830649 0.530878
0.229002 0.938631 0.530419
0.0597289 0.792898 0.500554
0.0597289 0.902601 0.500554
0.231405 0.902464 0.503963
0.146086 0.90255 0.502518
0.245361 0.772973 0.641308
0.209635 0.957685 0.502332
0.0800752 0.774637 0.528672
0.0800752 0.884341 0.528672
0.16554 0.772076 0.53021
0.16608 0.88321 0.529181
0.0347454 0.993995 0.603709
0.249498 0.847514 0.580692
0.0810464 0.847771 0.501036
0.0810464 0.957476 0.501036
0.180468 0.828983 0.660467
0.203125 0.881728 0.662253
0.0764331 0.957476 0.632311
0.246935 0.847523 0.613222
0.0803181 0.847771 0.521764
0.0803181 0.957476 0.521764
0.167716 0.845873 0.524642
0.165439 0.9581 0.523357
0.223522 0.829654 0.661943
0.0328029 0.993995 0.658983
0.0793467 0.774637 0.5494
0.0793467 0.884341 0.5494
0.163988 0.77531 0.551456
0.162716 0.884042 0.550119
0.164007 0.994795 0.585274
0.244387 0.883533 0.662062
0.014629 0.793108 0.575531
0.014629 0.902813 0.575531
0.0996698 0.79292 0.57751
0.0996698 0.902625 0.57751
0.185662 0.790489 0.578544
0.186269 0.900859 0.580026
0.0136576 0.8293 0.603168
0.0136576 0.939005 0.603168
0.0986988 0.829488 0.605147
0.0986988 0.939192 0.605147
0.184108 0.829215 0.605701
0.183424 0.941231 0.606202
0.0143797 0.8293 0.582621
0.0143797 0.939005 0.582621
0.0994271 0.829488 0.584419
0.0994271 0.939192 0.584419
0.184925 0.828401 0.585335
0.185556 0.939067 0.585106
0.0153509 0.793108 0.554985
0.0153509 0.902813 0.554985
0.100398 0.79292 0.556782
0.100398 0.902625 0.556782
0.185922 0.791095 0.558461
0.184552 0.902598 0.558415
0.0354726 0.774586 0.583016
0.0354726 0.88429 0.583016
0.120721 0.774635 0.584892
0.120721 0.88434 0.584892
0.208211 0.775565 0.586084
0.206194 0.881534 0.586515
0.0364438 0.847822 0.555379
0.0364438 0.957527 0.555379
0.121692 0.847773 0.557255
0.121692 0.957477 0.557255
0.208926 0.849299 0.557607
0.208871 0.954422 0.558274
0.0357166 0.847822 0.576073
0.0357166 0.957527 0.576073
0.120963 0.847773 0.577982
0.120963 0.957477 0.577982
0.207327 0.845609 0.577713
0.206227 0.957587 0.578359
0.0347454 0.774586 0.603709
0.0347454 0.88429 0.603709
0.119992 0.774635 0.605619
0.119992 0.88434 0.605619
0.205936 0.773593 0.606375
0.205198 0.882747 0.607605
0.0570576 0.792898 0.576572
0.0570576 0.902601 0.576572
0.142256 0.79292 0.578455
0.142256 0.902625 0.578455
0.22951 0.79254 0.579614
0.227723 0.899986 0.577848
0.0560862 0.829512 0.604209
0.0560862 0.939215 0.604209
0.141284 0.829488 0.606092
0.141284 0.939192 0.606092
0.225719 0.828811 0.606308
0.227662 0.939894 0.604702
0.0568153 0.829512 0.583464
0.0568153 0.939215 0.583464
0.142012 0.829488 0.585364
0.142012 0.939192 0.585364
0.228142 0.829078 0.585863
0.228022 0.938239 0.583832
0.0577865 0.792898 0.555828
0.0577865 0.902601 0.555828
0.142984 0.79292 0.557728
0.142984 0.902625 0.557728
0.229704 0.795768 0.55891
0.229548 0.899086 0.557725
0.0781328 0.774637 0.583946
0.0781328 0.884341 0.583946
0.163215 0.775859 0.58546
0.16341 0.883783 0.58538
0.0366878 0.993995 0.548436
0.0354726 0.993995 0.583016
0.079104 0.847771 0.556309
0.079104 0.957476 0.556309
0.166216 0.848144 0.557722
0.165033 0.955843 0.557344
0.0374152 0.993995 0.527743
0.233624 0.793006 0.505608
0.0783755 0.847771 0.577037
0.0783755 0.957476 0.577037
0.163748 0.847148 0.578453
0.164458 0.955043 0.577789
0.244491 0.775001 0.662677
0.0335302 0.993995 0.63829
0.0774043 0.774637 0.604674
0.0774043 0.884341 0.604674
0.163786 0.775251 0.605943
0.163852 0.884847 0.606499
0.208535 0.992757 0.551929
0.168386 0.958303 0.502846
0.0126864 0.793108 0.630805
0.0126864 0.902813 0.630805
0.0977279 0.79292 0.632783
0.0977279 0.902625 0.632783
0.181747 0.790454 0.633629
0.183096 0.905364 0.633092
0.0117151 0.8293 0.658441
0.0117151 0.939005 0.658441
0.0967559 0.829488 0.66042
0.0967559 0.939192 0.66042
0.1599 0.88383 0.661307
0.161349 0.958489 0.634127
0.0124373 0.8293 0.637895
0.0124373 0.939005 0.637895
0.0974851 0.829488 0.639693
0.0974851 0.939192 0.639693
0.181196 0.826797 0.639981
0.182224 0.940302 0.640164
0.0134085 0.793108 0.610258
0.0134085 0.902813 0.610258
0.0984561 0.79292 0.612056
0.0984561 0.902625 0.612056
0.185218 0.792456 0.612485
0.184089 0.905045 0.61212
0.0335302 0.774586 0.63829
0.0335302 0.88429 0.63829
0.118778 0.774635 0.640165
0.118778 0.88434 0.640165
0.20277 0.771831 0.640149
0.202351 0.884435 0.640859
0.0345014 0.847822 0.610653
0.0345014 0.957527 0.610653
0.119749 0.847773 0.612528
0.119749 0.957477 0.612528
0.204783 0.846177 0.613599
0.205774 0.957983 0.611725
0.0337742 0.847822 0.631346
0.0337742 0.957527 0.631346
0.119021 0.847773 0.633256
0.119021 0.957477 0.633256
0.20282 0.847608 0.633789
0.203739 0.958522 0.633262
0.0328029 0.774586 0.658983
0.0328029 0.88429 0.658983
0.11805 0.774635 0.660893
0.11805 0.88434 0.660893
0.245434 0.883556 0.640973
0.160983 0.773603 0.660591
0.055115 0.792898 0.631846
0.055115 0.902601 0.631846
0.140313 0.79292 0.633729
0.140313 0.902625 0.633729
0.224355 0.793108 0.635659
0.222853 0.901501 0.634364
0.0541437 0.829512 0.659483
0.0541437 0.939215 0.659483
0.139342 0.829488 0.661365
0.139342 0.939192 0.661365
0.210281 0.846146 0.503181
0.0754618 0.884341 0.659948
0.0548729 0.829512 0.638738
0.0548729 0.939215 0.638738
0.14007 0.829488 0.640638
0.14007 0.939192 0.640638
0.224515 0.828782 0.641371
0.224726 0.938223 0.639636
0.0558439 0.792898 0.611101
0.0558439 0.902601 0.611101
0.141041 0.79292 0.613001
0.141041 0.902625 0.613001
0.227695 0.793742 0.613528
0.226785 0.901018 0.612864
0.0761904 0.774637 0.639219
0.0761904 0.884341 0.639219
0.160293 0.772548 0.640128
0.161869 0.883331 0.640651
0.0754618 0.774637 0.659948
0.16237 0.848173 0.633052
0.0771614 0.847771 0.611583
0.0771614 0.957476 0.611583
0.161656 0.848189 0.612424
0.16088 0.959157 0.612739
0.246824 0.84619 0.634768
0.187766 0.90118 0.502675
0.0764331 0.847771 0.632311
0.224418 0.937939 0.660659
0.246197 0.955694 0.634619
0.247613 0.772419 0.606973
0.161009 0.994103 0.640582
0.248719 0.88347 0.606882
0.250297 0.885998 0.586203
0.203033 0.994567 0.640643
0.247756 0.959201 0.613209
0.246634 0.994256 0.606392
0.207674 0.994886 0.584913
0.206747 0.993997 0.60613
0.010744 0.793108 0.686078
0.010744 0.902813 0.686078
0.095785 0.79292 0.688057
0.095785 0.902625 0.688057
0.180374 0.791436 0.68894
0.181395 0.904535 0.688709
0.00977246 0.829297 0.713715
0.00977246 0.939002 0.713715
0.0948139 0.829488 0.715693
0.0948139 0.939192 0.715693
0.179106 0.828374 0.714737
0.181797 0.94351 0.716803
0.0104949 0.8293 0.693168
0.0104949 0.939005 0.693168
0.0955424 0.829488 0.694966
0.0955424 0.939192 0.694966
0.179895 0.826957 0.694385
0.180864 0.940276 0.695013
0.00437952 0.792307 0.83153
0.00437952 0.902011 0.83153
0.0965132 0.79292 0.667329
0.0965132 0.902625 0.667329
0.24355 0.772947 0.697307
0.177251 0.829886 0.828203
0.0315877 0.774586 0.693563
0.0315877 0.88429 0.693563
0.116835 0.774635 0.695439
0.116835 0.88434 0.695439
0.20122 0.773217 0.696154
0.201676 0.884989 0.696861
0.0325589 0.847822 0.665926
0.0325589 0.957527 0.665926
0.117807 0.847773 0.667802
0.117807 0.957477 0.667802
0.241432 0.956487 0.746161
0.243894 0.95671 0.668373
0.0318318 0.847822 0.68662
0.0318318 0.957527 0.68662
0.117079 0.847773 0.688529
0.117079 0.957477 0.688529
0.199524 0.847838 0.689469
0.202748 0.958588 0.689183
0.0308574 0.774587 0.714258
0.0308574 0.884292 0.714258
0.116107 0.774635 0.716166
0.116107 0.88434 0.716166
0.20041 0.774751 0.716848
0.202 0.881484 0.717562
0.0531726 0.792898 0.687119
0.0531726 0.902601 0.687119
0.13837 0.79292 0.689002
0.13837 0.902625 0.689002
0.221869 0.790664 0.690178
0.224353 0.901134 0.689362
0.0522008 0.829512 0.714756
0.0522008 0.939216 0.714756
0.137399 0.829488 0.716639
0.137399 0.939192 0.716639
0.220109 0.828642 0.715827
0.222649 0.940776 0.717034
0.0529303 0.829512 0.694011
0.0529303 0.939215 0.694011
0.138128 0.829488 0.695911
0.138128 0.939192 0.695911
0.22135 0.828192 0.694953
0.22354 0.937466 0.696263
0.0539015 0.792898 0.666375
0.0539015 0.902601 0.666375
0.139099 0.79292 0.668274
0.139099 0.902625 0.668274
0.0308574 0.993995 0.714258
0.182084 0.900799 0.668031
0.0742478 0.774637 0.694493
0.0742478 0.884341 0.694493
0.159313 0.775371 0.695164
0.159976 0.883959 0.696485
0.242878 0.883828 0.717105
0.201234 0.8469 0.668878
0.075219 0.847771 0.666856
0.075219 0.957476 0.666856
0.224438 0.793915 0.669555
0.23925 0.884307 0.772676
0.241708 0.774523 0.717849
0.198913 0.88651 0.828932
0.0744907 0.847771 0.687584
0.0744907 0.957476 0.687584
0.159563 0.846386 0.688986
0.159004 0.956011 0.688393
0.0315877 0.993995 0.693563
0.156981 0.885485 0.828811
0.0735192 0.774637 0.71522
0.0735192 0.884341 0.71522
0.158583 0.774405 0.717036
0.159069 0.885782 0.717086
0.24214 0.881495 0.751967
0.155809 0.776576 0.828218
0.00879208 0.793247 0.741384
0.00879209 0.902952 0.741384
0.0938427 0.79292 0.74333
0.0938427 0.902625 0.74333
0.178128 0.792477 0.7447
0.178909 0.904572 0.744121
0.00784506 0.82886 0.769166
0.00784506 0.938564 0.769166
0.0928715 0.829488 0.770966
0.0928715 0.939192 0.770966
0.178098 0.829805 0.772493
0.178457 0.938934 0.773276
0.00737617 0.829985 0.74852
0.00737617 0.939689 0.74852
0.0935998 0.829488 0.750239
0.0935998 0.939192 0.750239
0.178844 0.827426 0.751621
0.17959 0.939491 0.751963
0.00951485 0.793105 0.720812
0.00951485 0.90281 0.720812
0.0945711 0.79292 0.722602
0.0945711 0.902625 0.722602
0.179433 0.793875 0.723862
0.180437 0.90494 0.72328
0.0296331 0.774608 0.74886
0.0296331 0.884313 0.74886
0.114893 0.774635 0.750712
0.114893 0.88434 0.750712
0.199864 0.775018 0.752218
0.198365 0.883756 0.75207
0.030613 0.847821 0.721209
0.030613 0.957525 0.721209
0.115864 0.847773 0.723076
0.115864 0.957477 0.723076
0.199967 0.846377 0.724263
0.202826 0.960239 0.722867
0.0297511 0.847759 0.741942
0.0297511 0.957462 0.741942
0.115136 0.847773 0.743803
0.115136 0.957477 0.743803
0.199533 0.845897 0.744493
0.201816 0.957109 0.743026
0.0285628 0.774736 0.769637
0.0285628 0.884441 0.769637
0.114165 0.774635 0.771437
0.114165 0.88434 0.771437
0.200482 0.777246 0.773785
0.199224 0.883368 0.771916
0.0512296 0.792895 0.742394
0.0512296 0.902599 0.742394
0.136428 0.79292 0.744275
0.136428 0.902625 0.744275
0.220823 0.793296 0.745217
0.219646 0.901517 0.745065
0.0502601 0.829515 0.770032
0.0502601 0.939219 0.770032
0.135457 0.829488 0.771908
0.135457 0.939192 0.771908
0.220861 0.831789 0.773458
0.21809 0.938759 0.773283
0.0509713 0.82951 0.749286
0.0509713 0.939215 0.749286
0.136186 0.829488 0.751185
0.136186 0.939192 0.751185
0.220997 0.829438 0.752073
0.220236 0.938476 0.752233
0.0519586 0.792896 0.721648
0.0519586 0.902601 0.721648
0.137157 0.79292 0.723548
0.137157 0.902625 0.723548
0.221683 0.793324 0.724245
0.222418 0.903546 0.724856
0.0723053 0.774637 0.749767
0.0723053 0.884341 0.749767
0.158073 0.774965 0.752196
0.159242 0.883836 0.751441
0.203262 0.954698 0.668457
0.24275 0.774455 0.752226
0.0732765 0.847771 0.72213
0.0732765 0.957476 0.72213
0.159071 0.847685 0.721511
0.158999 0.960009 0.723501
0.0277165 0.99403 0.804154
0.241465 0.846936 0.74462
0.072546 0.847771 0.742858
0.072546 0.957476 0.742858
0.157693 0.848612 0.743046
0.157704 0.9557 0.74483
0.160664 0.847994 0.66827
0.222803 0.901782 0.668805
0.0715707 0.774638 0.770496
0.0715707 0.884343 0.770496
0.156941 0.77538 0.773055
0.157181 0.886035 0.771529
0.242168 0.77592 0.773025
0.24038 0.848271 0.723509
0.00695761 0.793641 0.796937
0.00695762 0.903345 0.796937
0.0919003 0.79292 0.798601
0.0919003 0.902625 0.798601
0.177129 0.791706 0.800789
0.178148 0.901241 0.802164
0.00602784 0.828861 0.824572
0.00602784 0.938566 0.824572
0.090929 0.829488 0.826243
0.090929 0.939192 0.826243
0.24382 0.960782 0.689524
0.0296331 0.994017 0.74886
0.00499371 0.830271 0.80388
0.00499371 0.939975 0.80388
0.091657 0.829488 0.805513
0.091657 0.939192 0.805513
0.176559 0.828821 0.807374
0.177311 0.939057 0.807336
0.00581213 0.792096 0.7762
0.00581211 0.901799 0.7762
0.0926282 0.79292 0.777879
0.0926282 0.902625 0.777879
0.178805 0.792828 0.780446
0.178128 0.902487 0.78015
0.0277165 0.774621 0.804154
0.0277165 0.884326 0.804154
0.11295 0.774635 0.805984
0.11295 0.88434 0.805984
0.198898 0.773973 0.80878
0.19954 0.883853 0.809676
0.0286664 0.847774 0.776512
0.0286664 0.957479 0.776512
0.113922 0.847773 0.77835
0.113922 0.957477 0.77835
0.198455 0.847611 0.781077
0.198522 0.958678 0.780712
0.0275724 0.847672 0.797279
0.0275724 0.957376 0.797279
0.113193 0.847773 0.79908
0.113193 0.957477 0.79908
0.19917 0.84757 0.801419
0.198652 0.959385 0.800842
0.0266887 0.774688 0.824899
0.0266887 0.884392 0.824899
0.112222 0.774635 0.826714
0.112222 0.88434 0.826714
0.241933 0.959161 0.725878
0.242767 0.844367 0.688196
0.0492918 0.792895 0.797667
0.0492918 0.902599 0.797667
0.134485 0.79292 0.79955
0.134485 0.902625 0.79955
0.219277 0.793173 0.802832
0.218965 0.904036 0.801503
0.0483225 0.829512 0.825301
0.0483225 0.939216 0.825301
0.133514 0.829488 0.827185
0.133514 0.939192 0.827185
0.243212 0.881105 0.696552
0.239196 0.883948 0.83017
0.0489877 0.829518 0.804556
0.0489877 0.939221 0.804556
0.134243 0.829488 0.806455
0.134243 0.939192 0.806455
0.218619 0.829677 0.80998
0.217473 0.938468 0.808947
0.0499703 0.792898 0.776922
0.0499703 0.902602 0.776922
0.135214 0.79292 0.778821
0.135214 0.902625 0.778821
0.22199 0.79345 0.781426
0.218322 0.904658 0.780613
0.0703633 0.774637 0.805042
0.0703633 0.884341 0.805042
0.155567 0.775873 0.808005
0.155916 0.88698 0.808035
0.241581 0.776855 0.809866
0.240792 0.887527 0.809517
0.0713341 0.847771 0.7774
0.0713341 0.957476 0.7774
0.156209 0.847996 0.77977
0.156157 0.956612 0.779147
0.241798 0.84883 0.781852
0.239911 0.958818 0.780697
0.0705971 0.847768 0.79813
0.0705971 0.957473 0.79813
0.155467 0.849878 0.800363
0.157312 0.958512 0.800416
0.240751 0.8502 0.803341
0.23767 0.960697 0.800925
0.0696262 0.77464 0.825765
0.0696262 0.884343 0.825765
0.181579 0.79217 0.667924
0.246144 0.847606 0.668819
0.1745 0.940454 0.828286
0.217748 0.938493 0.829851
0.217709 0.830015 0.829882
0.161373 0.955352 0.668451
0.197785 0.775629 0.828605
0.241097 0.777182 0.830915
0.155914 0.993584 0.8266
0.236566 0.992801 0.830603
0.156695 0.994887 0.771437
0.237912 0.994216 0.810504
0.159699 0.99555 0.751132
0.198362 0.996127 0.772554
0.00507576 0.793475 0.852199
0.00507576 0.903179 0.852199
0.0899579 0.79292 0.853878
0.0899579 0.902625 0.853878
0.175336 0.796484 0.856103
0.174279 0.902423 0.856141
0.00412041 0.828983 0.879833
0.00412042 0.938688 0.879833
0.0889866 0.829488 0.881512
0.0889866 0.939192 0.881512
0.175425 0.825751 0.883297
0.17476 0.934117 0.883145
0.00368093 0.829958 0.859164
0.00368093 0.939662 0.859164
0.0897146 0.829488 0.860782
0.0897146 0.939192 0.860782
0.17494 0.830434 0.864178
0.174499 0.939749 0.861747
0.0906856 0.79292 0.833148
0.0906856 0.902625 0.833148
0.232901 0.848988 0.96971
0.219569 0.9025 0.836695
0.0258126 0.774583 0.85943
0.0258126 0.884287 0.85943
0.111008 0.774635 0.861261
0.111008 0.88434 0.861261
0.195222 0.773965 0.862416
0.196836 0.883288 0.863175
0.0267664 0.847811 0.831788
0.0267664 0.957516 0.831788
0.111979 0.847773 0.833619
0.111979 0.957477 0.833619
0.187449 0.994712 0.994078
0.0219264 0.993719 0.969566
0.0257874 0.847754 0.852518
0.0257874 0.957459 0.852518
0.111251 0.847773 0.854349
0.111251 0.957477 0.854349
0.195619 0.847761 0.855845
0.19551 0.959662 0.857189
0.02487 0.774627 0.880145
0.02487 0.88433 0.880145
0.11028 0.774635 0.881983
0.11028 0.88434 0.881983
0.194651 0.771605 0.883548
0.196638 0.883145 0.883252
0.0473522 0.792899 0.852943
0.0473522 0.902602 0.852943
0.132543 0.79292 0.85482
0.132543 0.902625 0.85482
0.217216 0.792464 0.85646
0.219755 0.904665 0.856893
0.0463811 0.829509 0.880578
0.0463811 0.939213 0.880578
0.131572 0.829488 0.882462
0.131572 0.939192 0.882462
0.216078 0.826589 0.884482
0.217322 0.941083 0.883654
0.0470664 0.829518 0.859833
0.0470664 0.939222 0.859833
0.132301 0.829488 0.861732
0.132301 0.939192 0.861732
0.215816 0.827888 0.864185
0.217448 0.943001 0.864094
0.0480232 0.792888 0.832191
0.0480232 0.902592 0.832191
0.133272 0.79292 0.834097
0.133272 0.902625 0.834097
0.175974 0.79381 0.836126
0.0238817 0.993978 0.914699
0.0684213 0.774637 0.860311
0.0684213 0.884341 0.860311
0.154764 0.774874 0.860934
0.152478 0.883629 0.860448
0.237461 0.775026 0.864801
0.238795 0.882504 0.865234
0.0693923 0.847771 0.832677
0.0693923 0.957476 0.832677
0.0191637 0.991625 0.989855
0.144325 0.885467 0.992529
0.212484 0.829168 0.918991
0.23794 0.956589 0.837432
0.0686577 0.84777 0.853407
0.0686577 0.957474 0.853407
0.1536 0.846689 0.854918
0.1524 0.959414 0.855959
0.237799 0.845643 0.857721
0.24067 0.95805 0.857106
0.0676883 0.774638 0.881041
0.0676883 0.884343 0.881041
0.152514 0.7751 0.880828
0.152302 0.883081 0.88196
0.177928 0.904449 0.83551
0.237567 0.884655 0.885918
0.00316338 0.793382 0.907468
0.00316339 0.903085 0.907468
0.0880154 0.79292 0.909147
0.0880154 0.902625 0.909147
0.175172 0.795673 0.911555
0.173905 0.903479 0.909253
0.00223968 0.829074 0.93511
0.00223968 0.938777 0.93511
0.0870443 0.829488 0.936781
0.0870443 0.939192 0.936781
0.172174 0.832361 0.939493
0.172601 0.938188 0.938741
0.00227967 0.829644 0.914464
0.00227967 0.939348 0.914464
0.0877724 0.829488 0.916059
0.0877724 0.939192 0.916059
0.17066 0.831394 0.91912
0.174197 0.939327 0.917867
0.00297589 0.792601 0.886807
0.00297589 0.902305 0.886807
0.0887435 0.79292 0.888425
0.0887435 0.902625 0.888425
0.173951 0.79017 0.890764
0.17397 0.897142 0.888858
0.0238817 0.774569 0.914699
0.0238817 0.884273 0.914699
0.109065 0.774635 0.91653
0.109065 0.88434 0.91653
0.193622 0.773647 0.919865
0.193882 0.886446 0.917859
0.0248481 0.847832 0.887065
0.0248481 0.957537 0.887065
0.110036 0.847773 0.888895
0.110036 0.957477 0.888895
0.194717 0.844748 0.891554
0.195558 0.955619 0.890673
0.0239482 0.847807 0.907772
0.0239482 0.957511 0.907772
0.109308 0.847773 0.909625
0.109308 0.957477 0.909625
0.192862 0.847881 0.911137
0.195967 0.95754 0.911615
0.0230491 0.77457 0.935391
0.0230491 0.884275 0.935391
0.108337 0.774635 0.93726
0.108337 0.88434 0.93726
0.212184 0.793945 0.948464
0.193088 0.886727 0.938597
0.04541 0.792899 0.908212
0.04541 0.902604 0.908212
0.130601 0.79292 0.910096
0.130601 0.902625 0.910096
0.215679 0.791369 0.891471
0.215836 0.903939 0.912861
0.0444419 0.829506 0.935847
0.0444419 0.939211 0.935847
0.12963 0.829488 0.937731
0.12963 0.939192 0.937731
0.212187 0.828828 0.939941
0.21454 0.939545 0.94108
0.0451421 0.829516 0.915102
0.0451421 0.939221 0.915102
0.130358 0.829488 0.917001
0.130358 0.939192 0.917001
0.214841 0.794402 0.911608
0.216212 0.940741 0.920214
0.0461054 0.792892 0.887467
0.0461054 0.902597 0.887467
0.131329 0.79292 0.889366
0.131329 0.902625 0.889366
0.235805 0.773273 0.885386
0.215997 0.903368 0.892185
0.066479 0.774637 0.915588
0.066479 0.884341 0.915588
0.153628 0.777639 0.916705
0.152039 0.884694 0.916302
0.235263 0.771703 0.920419
0.233743 0.845816 0.913643
0.0674501 0.847771 0.887946
0.0674501 0.957476 0.887946
0.153429 0.846088 0.889632
0.15375 0.955344 0.890962
0.196614 0.849034 0.835822
0.237841 0.957315 0.891919
0.0667183 0.847771 0.908676
0.0667183 0.957476 0.908676
0.151159 0.845825 0.910301
0.151534 0.958 0.911122
0.156251 0.847044 0.833551
0.237645 0.95775 0.912481
0.0657497 0.774637 0.93631
0.0657497 0.884341 0.93631
0.150533 0.773929 0.937442
0.150572 0.885978 0.937131
0.234941 0.883585 0.920184
0.233988 0.883848 0.941286
0.00129944 0.79334 0.962714
0.00129944 0.903044 0.962714
0.0860096 0.792871 0.964317
0.0860096 0.902575 0.964317
0.169591 0.795704 0.965775
0.170796 0.903007 0.965509
0.000102258 0.829356 0.991032
0.0643737 0.993988 0.970606
0.000102268 0.93906 0.991032
0.108337 0.994044 0.93726
0.0814231 0.829483 0.99167
0.0814231 0.939186 0.99167
0.167168 0.939922 0.993623
0.1934 0.775212 0.94064
0.00109251 0.82928 0.970113
0.00109251 0.938985 0.970113
0.0856689 0.829432 0.971077
0.0856689 0.939137 0.971077
0.168955 0.830279 0.973379
0.171529 0.938675 0.973356
0.00159271 0.792928 0.942174
0.00159271 0.902632 0.942174
0.0868014 0.792919 0.943663
0.0868014 0.902624 0.943663
0.170332 0.793929 0.944271
0.171232 0.900852 0.945099
0.0219264 0.77431 0.969566
0.0219264 0.884015 0.969566
0.106965 0.774579 0.971548
0.106965 0.884283 0.971548
0.189256 0.775512 0.972103
0.190602 0.883821 0.975817
0.0229285 0.847855 0.942296
0.0229285 0.95756 0.942296
0.108094 0.847771 0.944142
0.108094 0.957476 0.944142
0.192569 0.84978 0.946922
0.192181 0.957533 0.946717
0.0221086 0.847797 0.962843
0.0221086 0.957501 0.962843
0.107302 0.847723 0.964788
0.107302 0.957427 0.964788
0.192042 0.848794 0.967644
0.191878 0.958261 0.967295
0.0191637 0.772216 0.989855
0.0191637 0.88192 0.989855
0.102713 0.774584 0.992126
0.102713 0.884289 0.992126
0.106965 0.993988 0.971548
0.21816 0.794695 0.836133
0.0434108 0.792807 0.963337
0.0434108 0.902511 0.963337
0.128595 0.792871 0.965259
0.128595 0.902575 0.965259
0.211559 0.795855 0.969057
0.212516 0.901606 0.968252
0.0403643 0.828121 0.990159
0.0403643 0.937825 0.990159
0.124006 0.829435 0.992597
0.124006 0.93914 0.992597
0.02487 0.994034 0.880145
0.0600973 0.99404 0.991199
0.0431311 0.829424 0.969786
0.0431311 0.939128 0.969786
0.128257 0.829431 0.972019
0.128257 0.939135 0.972019
0.211619 0.832067 0.976144
0.211228 0.938227 0.975027
0.0441863 0.792889 0.942706
0.0441863 0.902594 0.942706
0.129387 0.792919 0.944613
0.129387 0.902624 0.944613
0.232101 0.772231 0.940131
0.213773 0.902501 0.947081
0.0643737 0.77458 0.970606
0.0643737 0.884283 0.970606
0.150097 0.776824 0.973417
0.148429 0.884051 0.97189
0.230671 0.775873 0.976326
0.232939 0.885082 0.977033
0.0655109 0.847773 0.943192
0.0655109 0.957477 0.943192
0.149439 0.849103 0.944187
0.150398 0.956797 0.945175
0.23334 0.84459 0.948008
0.235733 0.95904 0.949315
0.0647333 0.847732 0.963816
0.0647333 0.957436 0.963816
0.14855 0.84834 0.96494
0.149796 0.957044 0.965137
0.23719 0.850039 0.892466
0.233653 0.956878 0.969642
0.0600973 0.774633 0.991199
0.0600973 0.884337 0.991199
0.165606 0.830002 0.995339
0.238306 0.847835 0.835928
0.153063 0.959374 0.834698
0.19639 0.95669 0.836338
0.0258126 0.993992 0.85943
0.102713 0.993992 0.992126
0.0230491 0.993978 0.935391
0.145171 0.775836 0.992871
0.144267 0.994336 0.992863
0.185675 0.883154 0.996251
0.238509 0.992676 0.865165
0.21015 0.829546 0.996562
0.23662 0.995613 0.92029
0.188864 0.777682 0.99303
0.237856 0.994276 0.887338
0.230516 0.774388 0.997056
0.234395 0.993256 0.939835
0.148391 0.992429 0.972612
0.234158 0.993624 0.975772
0.191149 0.995028 0.972817
0.194465 0.99359 0.886062
0.229337 0.884716 0.997124
0.29248 0.0232199 0.0323186
0.290555 0.131077 0.0335499
0.274047 0.2251 0.00397136
0.31564 0.11544 0.0060055
0.378329 0.135736 0.0342214
0.42276 0.0614712 0.00626431
0.461289 0.0251164 0.0360532
0.463639 0.135221 0.0344677
0.465485 0.0618028 0.00706795
0.289639 0.0590177 0.0608124
0.29064 0.168448 0.0603348
0.377834 0.0628044 0.0625269
0.377701 0.169367 0.0604442
0.463865 0.0608675 0.0639561
0.464299 0.174765 0.0609403
0.292828 0.0598475 0.0400832
0.290324 0.16993 0.0384753
0.378614 0.0626824 0.0413116
0.376647 0.171559 0.0398701
0.462776 0.0613561 0.0434602
0.46656 0.172143 0.0410259
0.293845 0.0248486 0.0109042
0.29325 0.132421 0.0130259
0.315792 0.18746 0.0122379
0.378049 0.0247577 0.0137587
0.380366 0.135474 0.0144033
0.485513 0.226807 0.00670262
0.463967 0.0258682 0.0151764
0.463069 0.136553 0.014125
0.338236 0.17201 0.00622724
0.312819 0.115277 0.03925
0.314392 0.226217 0.0397205
0.441789 0.118159 0.00621801
0.399619 0.11446 0.0421494
0.399925 0.226922 0.0417728
0.442348 0.227008 0.00634329
0.484796 0.116543 0.0417922
0.484335 0.227351 0.0407038
0.334339 0.240849 0.0882202
0.314759 0.0794179 0.0119114
0.252075 0.246978 0.00975307
0.400086 0.0803631 0.0136951
0.400696 0.194766 0.0143408
0.485514 0.0813779 0.0149925
0.485822 0.190407 0.0132872
0.313127 0.079296 0.0320731
0.312985 0.187938 0.032993
0.400461 0.079774 0.0339713
0.401405 0.189297 0.0363777
0.483588 0.0793149 0.0350681
0.486916 0.1906 0.0337893
0.313339 0.113851 0.0594544
0.312786 0.223692 0.0601551
0.290841 0.242976 0.065626
0.399887 0.114879 0.0624952
0.398405 0.227672 0.062565
0.33052 0.132186 0.122243
0.485908 0.117038 0.0626628
0.48514 0.227298 0.0611713
0.26639 0.114312 0.148134
0.335661 0.0238244 0.0352513
0.336477 0.135458 0.0328291
0.250236 0.0587909 0.00265277
0.419704 0.0250198 0.0335312
0.420784 0.134441 0.0340963
0.399934 0.23004 0.0055504
0.335299 0.0606758 0.0615346
0.334462 0.172 0.0614612
0.420821 0.0610583 0.062348
0.42115 0.171589 0.0624729
0.33429 0.0622589 0.0406686
0.333663 0.170337 0.0417602
0.421332 0.0616691 0.0412711
0.422736 0.17091 0.0424671
0.337722 0.0248135 0.0132729
0.33757 0.136711 0.0120059
0.421296 0.174056 0.00709371
0.421913 0.0257817 0.0133655
0.421296 0.137055 0.0140292
0.293107 0.0620607 0.0042645
0.356576 0.116694 0.0401835
0.358108 0.225391 0.0402388
0.376085 0.24519 0.122807
0.441568 0.116896 0.0430093
0.442025 0.224471 0.0415715
0.437543 0.224601 0.151438
0.267792 0.113384 0.0385553
0.270755 0.225336 0.0378746
0.331623 0.0247028 0.122478
0.357156 0.0791255 0.012155
0.359133 0.19196 0.0118646
0.443746 0.079766 0.013801
0.443639 0.190826 0.0122343
0.379472 0.244664 0.0344979
0.274153 0.190103 0.00934526
0.357815 0.0796818 0.033704
0.354813 0.189113 0.0332472
0.442908 0.08104 0.0345599
0.444581 0.187204 0.0342953
0.270737 0.0775433 0.0319086
0.26972 0.189383 0.0298484
0.357161 0.11676 0.0611013
0.355722 0.224181 0.0604061
0.439261 0.116553 0.151764
0.442883 0.117144 0.0634932
0.441324 0.22649 0.062051
0.266476 0.227335 0.148998
0.26868 0.112863 0.0596006
0.267592 0.226093 0.058349
0.331451 0.245492 0.143665
0.288093 0.0204707 0.0869722
0.290438 0.130556 0.0864982
0.251317 0.171461 0.00291233
0.375189 0.0209297 0.0896969
0.375487 0.133483 0.0909092
0.377742 0.246203 0.0127742
0.462801 0.0222621 0.0921709
0.462474 0.136152 0.0896802
0.313932 0.225353 0.00631425
0.288096 0.0615087 0.114731
0.288927 0.16845 0.114358
0.374641 0.0589205 0.117612
0.376981 0.170219 0.115365
0.460075 0.0628436 0.116904
0.460729 0.170505 0.11698
0.290466 0.057002 0.0940282
0.288676 0.166419 0.0927535
0.376467 0.0589999 0.0960578
0.376451 0.173625 0.0948227
0.462507 0.0618715 0.0953225
0.461134 0.171716 0.0977138
0.290276 0.0223577 0.0660795
0.290152 0.130196 0.0657161
0.292121 0.244366 0.0874416
0.373954 0.0252513 0.0686019
0.378176 0.134603 0.068977
0.486049 0.11751 0.00815111
0.462191 0.0239283 0.0717463
0.463938 0.138393 0.0695858
0.400689 0.115863 0.00722559
0.310984 0.113694 0.0940927
0.312179 0.222418 0.0951653
0.376635 0.245028 0.0686254
0.396486 0.11457 0.0963723
0.39831 0.224718 0.0950544
0.41936 0.247383 0.145179
0.483836 0.116754 0.0968311
0.483459 0.222123 0.0976378
0.462805 0.24415 0.0349509
0.311973 0.0770248 0.0677582
0.312181 0.187722 0.066245
0.39956 0.0781326 0.0689667
0.399352 0.18935 0.065993
0.291799 0.240353 0.121384
0.485163 0.190945 0.0686499
0.311089 0.0767726 0.0879612
0.309157 0.186592 0.0871849
0.398641 0.0777548 0.0895009
0.39787 0.188391 0.086701
0.484119 0.0802422 0.0904527
0.482817 0.185693 0.0898214
0.311493 0.11359 0.114345
0.314949 0.223121 0.116029
0.335793 0.246359 0.0131215
0.398271 0.115488 0.117514
0.398266 0.224472 0.11725
0.418735 0.137144 0.123717
0.482233 0.114341 0.117955
0.484261 0.224782 0.117493
0.417962 0.0234017 0.123862
0.330779 0.0226485 0.0887785
0.331942 0.133115 0.0880721
0.381825 0.174472 0.00573769
0.417876 0.0237862 0.0891993
0.419884 0.131426 0.0908849
0.377981 0.0267348 0.034481
0.332069 0.0627896 0.11498
0.332714 0.170506 0.115893
0.417735 0.0611052 0.117312
0.417835 0.170448 0.116103
0.333241 0.0603703 0.0943487
0.330528 0.170048 0.0947665
0.420266 0.0607524 0.0975558
0.418174 0.168246 0.0960639
0.332593 0.0250502 0.0674506
0.334147 0.135055 0.0669365
0.336015 0.245694 0.0335961
0.418826 0.024771 0.068081
0.420446 0.13387 0.0698779
0.333998 0.24194 0.0674486
0.352595 0.115313 0.0967757
0.355859 0.225164 0.095359
0.267546 0.189513 0.141569
0.441915 0.116558 0.0953605
0.44141 0.226427 0.0953301
0.417748 0.169654 0.15098
0.267743 0.116137 0.092357
0.268503 0.225033 0.092471
0.266761 0.0777082 0.139344
0.356528 0.0813131 0.0686055
0.355393 0.188473 0.0680501
0.441152 0.0790992 0.068979
0.441504 0.190187 0.068101
0.267443 0.0776873 0.0661197
0.268841 0.18835 0.0647767
0.355969 0.078884 0.0895996
0.354302 0.1885 0.0884602
0.441409 0.079884 0.0899126
0.439666 0.188215 0.0888454
0.269173 0.078976 0.0867336
0.268217 0.187932 0.0865225
0.353535 0.11447 0.118473
0.355733 0.225201 0.115526
0.438483 0.188941 0.144275
0.439906 0.116039 0.117781
0.439924 0.228368 0.115895
0.374393 0.246267 0.144439
0.266587 0.119727 0.11323
0.269332 0.224734 0.115004
0.440079 0.0764773 0.14566
0.288095 0.0266878 0.141545
0.28848 0.134859 0.14165
0.48494 0.0818749 0.0700912
0.374794 0.0232258 0.143809
0.374791 0.133025 0.144749
0.463719 0.243655 0.0680175
0.460519 0.0217383 0.145368
0.461931 0.133723 0.14537
0.419714 0.243848 0.088439
0.35695 0.227297 0.00467073
0.334382 0.245752 0.122419
0.353424 0.188682 0.143565
0.353021 0.0793894 0.143735
0.417041 0.0612943 0.152279
0.27162 0.0778854 0.0111525
0.28808 0.0627754 0.149343
0.287316 0.171133 0.149705
0.373676 0.0603263 0.150614
0.375256 0.172712 0.150402
0.461793 0.058662 0.152209
0.460491 0.170772 0.152372
0.288667 0.0244998 0.120639
0.288696 0.131828 0.121272
0.419999 0.245202 0.12494
0.37623 0.0214878 0.124052
0.375971 0.13117 0.123822
0.33599 0.0611012 0.00516857
0.461051 0.0242322 0.124283
0.461695 0.134179 0.124377
0.462023 0.241403 0.124286
0.309187 0.116566 0.149266
0.309121 0.227993 0.151156
0.268307 0.188405 0.121212
0.396913 0.115203 0.150858
0.397662 0.229654 0.149644
0.266639 0.0829375 0.117997
0.481955 0.113681 0.153173
0.481319 0.223706 0.154356
0.439332 0.191277 0.122636
0.31014 0.0786951 0.122297
0.309935 0.187774 0.123468
0.396025 0.07819 0.124441
0.396348 0.189115 0.123765
0.482259 0.0784986 0.123617
0.481449 0.187258 0.125575
0.310117 0.0790003 0.142394
0.310736 0.190377 0.144533
0.39578 0.0778941 0.145419
0.396942 0.190992 0.143912
0.480997 0.0783605 0.144841
0.483131 0.188756 0.146885
0.288196 0.242993 0.141715
0.331 0.169441 0.149486
0.439126 0.0786512 0.125082
0.420769 0.246011 0.0684411
0.293014 0.246969 0.011162
0.355075 0.189269 0.12288
0.375156 0.244523 0.0888142
0.421817 0.247136 0.0140617
0.353255 0.0773494 0.123702
0.332599 0.0231515 0.143269
0.332147 0.13229 0.142985
0.378384 0.0601846 0.00637136
0.417941 0.0232996 0.144276
0.418445 0.134726 0.143923
0.293296 0.242554 0.0322791
0.352294 0.226196 0.149802
0.330876 0.0588233 0.149796
0.463939 0.243426 0.0896095
0.352851 0.115751 0.150937
0.46555 0.172 0.00581591
0.459635 0.241666 0.144304
0.463019 0.244293 0.0137084
0.421577 0.243968 0.03415
0.359926 0.117304 0.00725941
0.295277 0.167804 0.00537891
0.273024 0.113596 0.00348069
0.25185 0.248146 0.0302077
0.27118 0.0045187 0.0383455
0.398112 0.00701579 0.062019
0.267913 0.00592792 0.112908
0.396814 0.00368433 0.0951873
0.398232 0.00572363 0.0422281
0.439195 0.00411263 0.117955
0.310297 0.0068816 0.116243
0.44097 0.0054797 0.0426019
0.314948 0.00853591 0.00429565
0.48293 0.00624808 0.153009
0.264383 0.00852532 0.169823
0.439792 0.005002 0.0970559
0.483101 0.00680919 0.119167
0.483735 0.00548539 0.0986595
0.396065 0.00372202 0.151859
0.486995 0.0107204 0.00902472
0.271335 0.00592999 0.00182227
0.269398 0.00485499 0.0581797
0.288004 0.171389 0.170307
0.287347 0.0233507 0.19646
0.284883 0.134329 0.197293
0.261012 0.188256 0.306079
0.372553 0.0239468 0.201358
0.371972 0.134684 0.196503
0.417091 0.0592311 0.173387
0.459888 0.0238053 0.201105
0.459382 0.13443 0.201876
0.459392 0.169182 0.173182
0.28463 0.060879 0.223748
0.286211 0.171284 0.224729
0.373678 0.0619056 0.226053
0.372962 0.173695 0.224367
0.458692 0.0608323 0.227877
0.460948 0.169948 0.228166
0.287665 0.0610627 0.203676
0.285767 0.172848 0.20327
0.373948 0.0597405 0.205654
0.372997 0.170619 0.203911
0.458569 0.0615799 0.206986
0.459043 0.171778 0.20753
0.371748 0.244138 0.233495
0.482057 0.226691 0.174297
0.28701 0.135993 0.177038
0.373126 0.0219587 0.179786
0.373232 0.136698 0.176449
0.499315 0.133396 0.310892
0.458487 0.0231622 0.180152
0.45793 0.13454 0.180335
0.481184 0.117392 0.173738
0.307969 0.117968 0.204306
0.308639 0.22624 0.203721
0.370431 0.0251811 0.308637
0.393847 0.117834 0.2052
0.394061 0.23037 0.20478
0.458373 0.241822 0.201066
0.481648 0.116794 0.209009
0.481532 0.224522 0.20863
0.434456 0.00790769 0.262926
0.437027 0.114879 0.172325
0.31055 0.191413 0.176112
0.394489 0.0797324 0.178123
0.395584 0.192658 0.178101
0.482351 0.0804972 0.179315
0.481421 0.18666 0.18111
0.308988 0.0803063 0.19642
0.307622 0.190366 0.197475
0.394643 0.0782273 0.19907
0.394147 0.192213 0.19987
0.482335 0.0819846 0.200725
0.480803 0.187808 0.201678
0.30737 0.11659 0.225127
0.306451 0.225867 0.224529
0.50116 0.0602344 0.284794
0.394735 0.116889 0.225698
0.394026 0.228442 0.226501
0.309627 0.227189 0.171399
0.481605 0.115487 0.229232
0.481751 0.226899 0.230182
0.283974 0.248668 0.229465
0.32942 0.0238351 0.198211
0.328721 0.134905 0.197212
0.458661 0.243965 0.235164
0.415334 0.0219796 0.200745
0.415001 0.136583 0.199241
0.351699 0.115416 0.171827
0.329572 0.0605826 0.225203
0.328524 0.17071 0.225123
0.415527 0.0606458 0.227775
0.417473 0.170633 0.228164
0.33049 0.060663 0.205107
0.329033 0.170127 0.203997
0.416727 0.0606855 0.206452
0.415722 0.172268 0.207159
0.280822 0.242868 0.285103
0.265627 0.189269 0.175901
0.373445 0.0584532 0.171395
0.416832 0.0220134 0.179931
0.41658 0.132703 0.178226
0.369759 0.248438 0.308099
0.350924 0.117289 0.205463
0.351181 0.229536 0.204347
0.327728 0.245255 0.286598
0.435862 0.117606 0.206782
0.437276 0.224273 0.206107
0.287703 0.246181 0.177491
0.262722 0.114877 0.203541
0.263927 0.22566 0.200852
0.415202 0.245917 0.234577
0.35235 0.0785562 0.178773
0.352744 0.190509 0.178201
0.438516 0.0786012 0.178596
0.437552 0.186015 0.178745
0.416412 0.169783 0.172216
0.281199 0.0623364 0.333029
0.35185 0.0779286 0.198682
0.350867 0.189478 0.198798
0.437711 0.0809368 0.199702
0.43774 0.187656 0.199436
0.26609 0.0790012 0.197373
0.265226 0.189805 0.196027
0.350275 0.117771 0.226515
0.35103 0.226093 0.225398
0.261852 0.0824084 0.305911
0.438165 0.116061 0.228204
0.43768 0.226531 0.228083
0.418234 0.244121 0.178967
0.26403 0.115986 0.224557
0.263722 0.224412 0.223019
0.435245 0.189394 0.310451
0.281607 0.0258558 0.252096
0.284847 0.133678 0.25229
0.326935 0.244049 0.306827
0.371145 0.0246879 0.253455
0.369354 0.13603 0.252914
0.259747 0.00701814 0.332858
0.458075 0.0252386 0.256381
0.457799 0.133893 0.255302
0.499729 0.0623821 0.263459
0.284335 0.0606831 0.278871
0.285342 0.17362 0.279501
0.371191 0.0597115 0.282089
0.369201 0.170749 0.282128
0.458717 0.0627848 0.28502
0.457201 0.172813 0.284982
0.284558 0.0618585 0.258758
0.284334 0.172265 0.258209
0.371142 0.0647328 0.261379
0.370096 0.172263 0.259926
0.457784 0.062036 0.264192
0.45725 0.170316 0.263405
0.282807 0.0256129 0.230958
0.285958 0.133481 0.232742
0.499634 0.131733 0.290268
0.371835 0.0268314 0.232369
0.373183 0.137265 0.231936
0.50102 0.169523 0.31735
0.457584 0.0241821 0.234752
0.460681 0.133689 0.23496
0.326672 0.245322 0.252741
0.305372 0.117989 0.260579
0.305446 0.225443 0.259348
0.437138 0.0815167 0.310543
0.392517 0.119668 0.259967
0.392909 0.225038 0.260801
0.3503 0.191098 0.309303
0.479304 0.11622 0.261772
0.480807 0.226538 0.261027
0.347709 0.0791245 0.30966
0.307607 0.0763983 0.23071
0.306787 0.189606 0.231545
0.394522 0.0815653 0.232846
0.394377 0.188841 0.232404
0.481347 0.0775231 0.235297
0.482368 0.188286 0.235298
0.306708 0.0826313 0.252206
0.306313 0.189077 0.252819
0.393391 0.0812152 0.254089
0.391247 0.188495 0.253833
0.477685 0.0804719 0.255551
0.479436 0.186656 0.256061
0.3063 0.115415 0.281192
0.305607 0.229603 0.280074
0.260889 0.185698 0.285202
0.391611 0.116342 0.28177
0.392714 0.228097 0.281357
0.263427 0.0820114 0.285964
0.47829 0.116469 0.282462
0.480792 0.225658 0.28204
0.434443 0.190396 0.290205
0.328218 0.026167 0.253382
0.327902 0.13443 0.253227
0.370594 0.244984 0.287164
0.414196 0.0269741 0.256063
0.415753 0.135385 0.254507
0.413199 0.172763 0.31648
0.326709 0.0577679 0.281193
0.327642 0.171245 0.280102
0.415 0.0642619 0.282592
0.413783 0.172714 0.282863
0.327096 0.0623496 0.25956
0.327281 0.17059 0.260264
0.415094 0.0628531 0.261267
0.41518 0.172574 0.261457
0.326835 0.0245594 0.232562
0.329343 0.133773 0.233138
0.37474 0.245661 0.175781
0.415704 0.0245849 0.234404
0.416499 0.135048 0.233126
0.374021 0.174583 0.170379
0.349587 0.116331 0.261149
0.349435 0.228603 0.259658
0.436375 0.0824184 0.289809
0.436416 0.116744 0.262006
0.437116 0.225629 0.262492
0.413364 0.135627 0.289889
0.261621 0.117376 0.257673
0.262743 0.227888 0.256772
0.34826 0.187602 0.28869
0.350166 0.0802234 0.232371
0.350778 0.18912 0.231468
0.435644 0.0817381 0.235241
0.43906 0.188622 0.233186
0.264299 0.0804029 0.231084
0.262588 0.188875 0.230439
0.349169 0.0773723 0.253082
0.348551 0.190414 0.251993
0.436963 0.0804094 0.255707
0.436825 0.190945 0.254929
0.263276 0.0788483 0.251647
0.262339 0.190002 0.251315
0.349915 0.115273 0.281294
0.349055 0.224316 0.281799
0.349493 0.0775661 0.288039
0.435865 0.119721 0.28302
0.43607 0.225843 0.282657
0.35001 0.00482693 0.206141
0.262797 0.117436 0.277592
0.261815 0.224481 0.276623
0.261351 0.225825 0.311359
0.28446 0.0252193 0.306243
0.283687 0.134691 0.304733
0.396289 0.228202 0.171222
0.458671 0.242811 0.310163
0.368531 0.132595 0.308665
0.372289 0.244516 0.25401
0.456972 0.0275381 0.312651
0.458264 0.133787 0.310793
0.457733 0.245522 0.255956
0.286038 0.246024 0.250301
0.416626 0.244162 0.199513
0.332208 0.0232285 0.176524
0.308643 0.0787662 0.175399
0.326638 0.246001 0.231887
0.413519 0.0262606 0.289233
0.283861 0.063006 0.312931
0.282301 0.170212 0.313075
0.369857 0.0612013 0.316661
0.37073 0.168473 0.315038
0.458104 0.0643473 0.318579
0.455814 0.171289 0.317413
0.282465 0.0222327 0.285344
0.28284 0.136548 0.284627
0.415702 0.243266 0.254602
0.371872 0.0248614 0.287774
0.370089 0.134039 0.287731
0.282228 0.246176 0.30551
0.456161 0.0274229 0.292066
0.457859 0.135888 0.290273
0.327826 0.134637 0.28741
0.303616 0.116534 0.313437
0.304744 0.227351 0.311766
0.262411 0.117494 0.313656
0.392476 0.118062 0.31663
0.389762 0.225714 0.314736
0.330745 0.134241 0.176614
0.478915 0.11858 0.319521
0.480898 0.224979 0.317649
0.437123 0.228283 0.316502
0.305601 0.077571 0.286824
0.306254 0.192925 0.286517
0.39297 0.0814385 0.289951
0.391108 0.190066 0.28796
0.481044 0.0801306 0.291967
0.480912 0.188208 0.291325
0.305456 0.0787652 0.307939
0.305407 0.185539 0.307681
0.392532 0.0808413 0.310278
0.39115 0.189294 0.308866
0.479486 0.0808188 0.312438
0.478962 0.190002 0.311298
0.414974 0.0610286 0.31656
0.372713 0.246728 0.197651
0.435807 0.117654 0.318032
0.326289 0.0210308 0.28721
0.413537 0.241835 0.310103
0.34926 0.227527 0.314896
0.287797 0.245998 0.197557
0.287956 0.0221674 0.175686
0.34726 0.115384 0.315773
0.324714 0.0251119 0.308299
0.325937 0.132335 0.3079
0.459845 0.24458 0.289072
0.415386 0.0253382 0.310627
0.414557 0.135659 0.310951
0.330894 0.246446 0.178242
0.459584 0.243568 0.1804
0.460552 0.0607666 0.17257
0.265848 0.0820914 0.177259
0.328386 0.246595 0.198696
0.326393 0.0609714 0.31629
0.328596 0.170856 0.314387
0.414505 0.242879 0.289258
0.394866 0.115461 0.172108
0.439597 0.224387 0.172381
0.351726 0.225737 0.16987
0.436531 0.00687082 0.228561
0.332047 0.171136 0.17028
0.330369 0.0600992 0.170515
0.260703 0.00952805 0.312569
0.394242 0.0076508 0.228223
0.480773 0.00636107 0.2307
0.304827 0.00859568 0.256857
0.304109 0.00758903 0.335018
0.350049 0.00888872 0.226402
0.392818 0.00594785 0.260526
0.393233 0.00468569 0.206989
0.438313 0.00223329 0.173521
0.25993 0.115882 0.333761
0.34897 0.00554518 0.260789
0.434973 0.00930342 0.283184
0.352394 0.00560186 0.172193
0.479677 0.0109654 0.263911
0.393003 0.00510943 0.282538
0.260984 0.00512299 0.276837
0.438446 0.0056494 0.207937
0.303943 0.00530985 0.278143
0.349511 0.0033393 0.282032
0.476871 0.00803348 0.284755
0.481052 0.00889531 0.174104
0.303751 0.225954 0.332912
0.303423 0.115685 0.333728
0.265546 0.227325 0.169084
0.287295 0.0595772 0.169864
0.309697 0.115883 0.170018
0.26525 0.11849 0.168053
0.281152 0.0260758 0.36167
0.282944 0.131859 0.362236
0.259515 0.115073 0.387957
0.36729 0.0262923 0.364595
0.366584 0.136299 0.362568
0.500158 0.0599344 0.429007
0.454755 0.0245269 0.366547
0.454509 0.135622 0.366669
0.258564 0.0787866 0.339593
0.28173 0.0628396 0.389891
0.281784 0.169327 0.388849
0.367653 0.0604461 0.392394
0.369706 0.174377 0.391591
0.453744 0.0598799 0.393906
0.454434 0.17143 0.394226
0.280857 0.0637287 0.368903
0.281301 0.172405 0.367557
0.366758 0.0627783 0.371321
0.368186 0.171728 0.370829
0.454062 0.0626112 0.37302
0.45326 0.174579 0.372602
0.347836 0.00744511 0.335853
0.369629 0.135606 0.341861
0.47422 0.0783632 0.402303
0.368153 0.0255269 0.343965
0.255341 0.115841 0.476913
0.390099 0.0783766 0.343732
0.457256 0.0260374 0.345937
0.456822 0.13463 0.346417
0.253514 0.227818 0.476877
0.303743 0.116446 0.37151
0.304783 0.22567 0.36913
0.428883 0.225386 0.482457
0.387939 0.118175 0.370693
0.391583 0.230585 0.372005
0.429296 0.115617 0.483286
0.477148 0.117761 0.373766
0.478281 0.228621 0.372821
0.343355 0.0785496 0.453358
0.259684 0.188851 0.362417
0.325995 0.132834 0.341302
0.254538 0.0787287 0.470536
0.391813 0.192307 0.342253
0.283382 0.242257 0.340484
0.478979 0.190221 0.345368
0.303801 0.0802834 0.36375
0.304703 0.188389 0.362038
0.389194 0.079435 0.364925
0.389751 0.193171 0.363407
0.478209 0.0816151 0.367543
0.476061 0.191527 0.366305
0.30371 0.116668 0.391777
0.304621 0.226035 0.389986
0.34198 0.225428 0.477635
0.38732 0.118934 0.391904
0.391685 0.226902 0.39221
0.256104 0.11679 0.422398
0.475087 0.113242 0.394452
0.478053 0.226112 0.393534
0.34339 0.117465 0.480787
0.436423 0.115392 0.338567
0.324287 0.132554 0.362324
0.256514 0.186549 0.450573
0.41145 0.0271897 0.365483
0.409188 0.136226 0.364444
0.454829 0.0609454 0.448965
0.323941 0.0630835 0.391016
0.325015 0.168797 0.391305
0.410629 0.0624174 0.393272
0.411567 0.17215 0.391446
0.344823 0.00562573 0.424565
0.47634 0.189995 0.400157
0.325455 0.0597373 0.370162
0.325963 0.170434 0.369089
0.410952 0.0619517 0.372594
0.411203 0.173968 0.370347
0.497194 0.170124 0.394675
0.256405 0.0790303 0.450484
0.255232 0.190271 0.471164
0.413176 0.0246437 0.344449
0.413377 0.134391 0.343317
0.302774 0.00563914 0.422701
0.345693 0.117448 0.369552
0.346789 0.227609 0.368385
0.496818 0.244363 0.478613
0.430939 0.120609 0.372359
0.4345 0.228811 0.371927
0.259284 0.0794728 0.36004
0.343377 0.00676409 0.478484
0.254311 0.224793 0.443721
0.347507 0.186157 0.341188
0.346091 0.0781161 0.343556
0.274783 0.0616859 0.499505
0.434412 0.0777501 0.345124
0.435185 0.189056 0.344812
0.301479 0.189985 0.340868
0.474837 0.0790475 0.475366
0.345288 0.0807484 0.36306
0.346698 0.189994 0.36345
0.432111 0.0809033 0.365495
0.433726 0.192275 0.36513
0.413187 0.171396 0.337659
0.498002 0.245347 0.421603
0.345967 0.11604 0.390636
0.34617 0.225596 0.388974
0.391953 0.227584 0.335385
0.43157 0.118116 0.392877
0.434801 0.227608 0.393295
0.258703 0.0792912 0.395579
0.255765 0.115132 0.442907
0.279116 0.132758 0.417696
0.260352 0.226007 0.367645
0.367037 0.0258814 0.418565
0.36703 0.136227 0.420936
0.257855 0.0798213 0.415615
0.455503 0.0199718 0.420671
0.455543 0.131445 0.42187
0.475837 0.228125 0.429372
0.27912 0.0622622 0.443773
0.279256 0.17194 0.443931
0.364453 0.060173 0.44653
0.365771 0.170178 0.446485
0.320576 0.16981 0.500284
0.45186 0.170678 0.448375
0.279387 0.0611826 0.423008
0.280739 0.170097 0.423485
0.3665 0.0612935 0.425932
0.366886 0.173392 0.426059
0.454435 0.0586959 0.427983
0.455495 0.169104 0.428748
0.281167 0.0249041 0.395393
0.280416 0.134156 0.396796
0.25983 0.186322 0.341019
0.366411 0.0231622 0.397696
0.366095 0.137281 0.399943
0.496651 0.0282335 0.477152
0.453453 0.022926 0.399936
0.454702 0.133508 0.400577
0.472948 0.190933 0.478076
0.300787 0.116779 0.424174
0.301505 0.223186 0.422179
0.259523 0.114885 0.367582
0.388175 0.115316 0.426501
0.390363 0.228377 0.426078
0.260147 0.188703 0.415825
0.477275 0.116766 0.429326
0.301823 0.0797065 0.342032
0.498678 0.136139 0.421788
0.303127 0.079484 0.397896
0.302297 0.187436 0.395819
0.388076 0.0805333 0.3984
0.392031 0.19047 0.400047
0.260105 0.188938 0.395247
0.411875 0.246907 0.399774
0.300961 0.080717 0.418079
0.301998 0.186554 0.416604
0.387959 0.0800084 0.418977
0.390397 0.189593 0.422008
0.390284 0.115375 0.336669
0.413043 0.246825 0.365723
0.300798 0.11811 0.444752
0.300015 0.225478 0.443377
0.436266 0.228541 0.337955
0.388353 0.114958 0.44734
0.387203 0.226502 0.446137
0.45181 0.243453 0.476913
0.281382 0.244898 0.394444
0.296237 0.115927 0.499308
0.296725 0.226439 0.49902
0.324558 0.0277588 0.417856
0.323619 0.134202 0.42011
0.476886 0.078623 0.455262
0.49741 0.134264 0.456805
0.409045 0.132668 0.420093
0.256982 0.225143 0.423708
0.500978 0.0624418 0.339997
0.260066 0.225653 0.388074
0.371225 0.172078 0.335808
0.32093 0.0610928 0.445906
0.322974 0.172271 0.446841
0.408898 0.0597471 0.446965
0.409071 0.173077 0.446912
0.364561 0.246083 0.452658
0.480288 0.0827783 0.346405
0.32447 0.0630467 0.425279
0.322687 0.17255 0.425975
0.410308 0.0625194 0.426575
0.411504 0.169979 0.426691
0.477681 0.0790083 0.424678
0.28078 0.0229726 0.416044
0.323915 0.0253324 0.396196
0.324929 0.134203 0.39871
0.414136 0.244043 0.343858
0.410386 0.0268338 0.400274
0.409003 0.136702 0.398811
0.325782 0.245504 0.396681
0.450982 0.172429 0.483532
0.322728 0.242338 0.417536
0.259559 0.00591394 0.422067
0.345935 0.115458 0.426272
0.344633 0.228885 0.425371
0.499054 0.172389 0.429026
0.431312 0.117015 0.426782
0.432872 0.226102 0.427263
0.253699 0.118151 0.49828
0.345947 0.0802952 0.397804
0.346976 0.188253 0.398952
0.432456 0.0801801 0.399267
0.43435 0.189621 0.401374
0.345662 0.0792277 0.419115
0.345914 0.192452 0.420229
0.432505 0.0797754 0.420521
0.433651 0.188154 0.42256
0.345757 0.117914 0.446395
0.343247 0.228728 0.445476
0.429725 0.190173 0.475304
0.431392 0.113567 0.448612
0.430472 0.227562 0.449641
0.430006 0.0789107 0.476657
0.278164 0.0281258 0.471281
0.277155 0.133838 0.470872
0.456965 0.171781 0.338742
0.365891 0.0248328 0.473757
0.364934 0.136691 0.473298
0.43218 0.00579075 0.372866
0.327362 0.023429 0.342329
0.472467 0.118419 0.482282
0.479476 0.119994 0.339728
0.497096 0.172807 0.450034
0.49726 0.0644397 0.484597
0.47579 0.227714 0.450143
0.456356 0.246754 0.400028
0.276026 0.243503 0.470688
0.458064 0.0626379 0.338987
0.276037 0.0635323 0.479022
0.276511 0.17083 0.478644
0.364492 0.0615417 0.479879
0.365884 0.17439 0.478791
0.453019 0.0609962 0.484476
0.451594 0.135233 0.476802
0.501031 0.0232829 0.345846
0.277216 0.134234 0.450023
0.3249 0.243357 0.341137
0.365238 0.0234682 0.453056
0.366482 0.132759 0.453294
0.367573 0.242929 0.417823
0.364319 0.245785 0.474272
0.452069 0.132799 0.454984
0.369717 0.243375 0.343428
0.298682 0.116869 0.478748
0.29776 0.225342 0.478916
0.342335 0.189776 0.471886
0.3861 0.115987 0.481189
0.386354 0.227511 0.480948
0.408044 0.246821 0.452655
0.317606 0.244272 0.471656
0.2758 0.172848 0.499279
0.342927 0.0793726 0.472888
0.300202 0.0800755 0.451505
0.29998 0.188094 0.451013
0.387261 0.0768975 0.454532
0.387202 0.189799 0.452727
0.300555 0.00655138 0.443338
0.281402 0.133839 0.340174
0.299489 0.080379 0.472709
0.298318 0.187373 0.471276
0.385768 0.0797405 0.475198
0.387729 0.18962 0.473487
0.319513 0.244513 0.450487
0.456759 0.245452 0.365354
0.411962 0.0595197 0.337282
0.457932 0.24582 0.344629
0.430796 0.187778 0.454758
0.369083 0.245698 0.363393
0.284241 0.243524 0.361299
0.429897 0.0770188 0.455666
0.474067 0.189756 0.456346
0.476101 0.190458 0.422977
0.344764 0.191917 0.451441
0.323387 0.0243777 0.471028
0.323065 0.135462 0.473703
0.278913 0.241088 0.415424
0.409712 0.0245614 0.473732
0.408221 0.133204 0.476291
0.453993 0.0228649 0.455552
0.324606 0.0235092 0.363127
0.478636 0.226674 0.338839
0.409334 0.025187 0.42063
0.473077 0.227376 0.485392
0.453249 0.244223 0.456595
0.454036 0.0222987 0.475716
0.408238 0.24614 0.473681
0.321326 0.0607246 0.477928
0.321476 0.171923 0.479659
0.409085 0.0613814 0.48045
0.407811 0.17177 0.481719
0.27992 0.0247028 0.450617
0.500203 0.0231315 0.423779
0.3231 0.0236708 0.450504
0.323234 0.132093 0.452235
0.453629 0.244572 0.421104
0.408066 0.0237319 0.453774
0.409371 0.134936 0.454936
0.366961 0.243639 0.396196
0.41215 0.248452 0.420354
0.281647 0.0250458 0.341277
0.475238 0.116813 0.450259
0.326231 0.245389 0.361661
0.2773 0.242398 0.45013
0.499426 0.0278642 0.3672
0.346319 0.00480497 0.369426
0.50057 0.134555 0.36592
0.47694 0.00349481 0.450503
0.368202 0.0612275 0.337636
0.252916 0.227498 0.497667
0.347599 0.226277 0.335709
0.495829 0.136108 0.477093
0.495404 0.172186 0.485242
0.431865 0.00551304 0.427379
0.49604 0.244925 0.458438
0.500626 0.0255926 0.402375
0.500459 0.0585661 0.450051
0.497763 0.13134 0.400965
0.435911 0.00620803 0.33878
0.323853 0.170816 0.334906
0.302789 0.00585131 0.389593
0.26058 0.00605335 0.388703
0.32473 0.0610747 0.336258
0.432426 0.00636972 0.393211
0.390739 0.00865374 0.336445
0.344354 0.00600844 0.445237
0.476467 0.00385314 0.429885
0.256531 0.00888755 0.476377
0.476595 0.00856777 0.372565
0.388106 0.00763956 0.479381
0.347979 0.114826 0.336173
0.261977 0.223804 0.332814
0.280938 0.171448 0.333263
0.274349 0.0234371 0.525011
0.273356 0.136459 0.526852
0.498378 0.224766 0.649931
0.363913 0.026992 0.527184
0.362895 0.135121 0.528514
0.496753 0.187317 0.644622
0.362888 0.0228126 0.50712
0.251819 0.187551 0.559804
0.251628 0.0771255 0.559474
0.273514 0.0616061 0.553807
0.27326 0.17136 0.554115
0.361348 0.0609091 0.555024
0.359324 0.173102 0.555115
0.450036 0.0606207 0.537305
0.271383 0.242216 0.580437
0.275911 0.0598754 0.53243
0.272346 0.17093 0.532919
0.363086 0.0626178 0.53374
0.359689 0.169962 0.53483
0.341052 0.190776 0.505828
0.450836 0.0605307 0.504379
0.363123 0.0605876 0.50084
0.449907 0.173648 0.50502
0.288199 0.11645 0.663887
0.448566 0.243237 0.564672
0.250687 0.227253 0.531054
0.446287 0.0262339 0.564008
0.274109 0.0237842 0.504513
0.268057 0.0592356 0.66337
0.248779 0.190921 0.580872
0.296616 0.116823 0.533353
0.294565 0.227172 0.53108
0.40614 0.059687 0.501554
0.384949 0.11591 0.536377
0.382766 0.227258 0.533714
0.36065 0.137227 0.506881
0.493897 0.134062 0.511281
0.486236 0.133948 0.586522
0.480557 0.240582 0.621178
0.426628 0.190067 0.510247
0.406475 0.022727 0.528831
0.459884 0.114263 0.613527
0.275951 0.135001 0.506755
0.31797 0.0221447 0.503812
0.471057 0.224015 0.50648
0.299064 0.0790448 0.526814
0.295012 0.189816 0.526447
0.386066 0.0795285 0.528494
0.382575 0.1896 0.530095
0.253618 0.0789094 0.526084
0.383157 0.224925 0.501489
0.295003 0.116242 0.554033
0.292476 0.224221 0.55242
0.496799 0.059229 0.506333
0.380463 0.116762 0.557253
0.380619 0.226144 0.554538
0.287973 0.00708524 0.662455
0.327501 0.228527 0.665481
0.297139 0.0776007 0.505987
0.340989 0.0793455 0.507776
0.319739 0.0272726 0.524937
0.318382 0.133228 0.527469
0.470146 0.11416 0.5591
0.298573 0.18722 0.505129
0.407242 0.130976 0.530159
0.464431 0.0813047 0.584803
0.465141 0.189945 0.585207
0.312164 0.0250217 0.614639
0.47444 0.169051 0.648613
0.316853 0.0593291 0.5533
0.316953 0.170465 0.554453
0.406097 0.0629748 0.556733
0.404495 0.171633 0.555686
0.459771 0.0788293 0.621723
0.287351 0.00602566 0.640458
0.319336 0.0621704 0.533343
0.316672 0.169401 0.532922
0.406612 0.0619367 0.536626
0.404866 0.168863 0.535582
0.252634 0.190889 0.505049
0.494029 0.246174 0.53271
0.428229 0.116012 0.504907
0.47066 0.226288 0.559404
0.494685 0.132523 0.532366
0.465214 0.115189 0.593597
0.272378 0.244464 0.560358
0.318048 0.133504 0.507096
0.435407 0.0253051 0.639029
0.443954 0.0243406 0.584671
0.418215 0.226019 0.611338
0.340001 0.117676 0.534718
0.338392 0.225928 0.532167
0.251453 0.0779073 0.580264
0.428486 0.1144 0.53677
0.426483 0.225012 0.537101
0.486398 0.0242032 0.585597
0.47608 0.133613 0.642193
0.456021 0.2252 0.649378
0.426956 0.0779556 0.508815
0.274138 0.24586 0.50435
0.340196 0.0806724 0.528229
0.338386 0.187987 0.527089
0.428572 0.0788614 0.52973
0.427332 0.185784 0.530504
0.336885 0.117115 0.555459
0.335894 0.225661 0.552962
0.413809 0.193306 0.63702
0.427018 0.116027 0.557215
0.424995 0.226119 0.557847
0.413471 0.116589 0.645286
0.271357 0.0212515 0.578605
0.272092 0.173908 0.588099
0.360112 0.243901 0.527022
0.358513 0.0252535 0.58222
0.356545 0.132944 0.582428
0.452263 0.0250099 0.531121
0.493201 0.170487 0.539589
0.44938 0.168695 0.558411
0.251249 0.116644 0.553015
0.269831 0.0647854 0.607326
0.270922 0.172567 0.609567
0.356006 0.0623467 0.609924
0.353703 0.170684 0.609123
0.44059 0.0596801 0.6131
0.493724 0.169853 0.561521
0.273058 0.0565464 0.586624
0.480588 0.0619543 0.614508
0.357426 0.0586197 0.588681
0.35861 0.169003 0.589168
0.447659 0.0630487 0.55806
0.451451 0.129875 0.532049
0.317058 0.245032 0.526191
0.272783 0.13405 0.560871
0.440577 0.0230458 0.619398
0.360066 0.0235633 0.561135
0.357301 0.136202 0.561705
0.497093 0.0783973 0.643447
0.494034 0.172595 0.505898
0.452703 0.0224766 0.511344
0.405867 0.241863 0.528853
0.270364 0.137945 0.581371
0.293496 0.225015 0.587213
0.416046 0.079807 0.6392
0.378256 0.117366 0.589053
0.378615 0.223931 0.590374
0.331288 0.225271 0.643941
0.288484 0.228634 0.664025
0.313852 0.244357 0.559307
0.331312 0.18954 0.637343
0.295538 0.0787909 0.559512
0.295216 0.188166 0.560893
0.383078 0.0794728 0.563076
0.382581 0.191282 0.561606
0.269319 0.245281 0.637431
0.465964 0.226886 0.592637
0.292507 0.0778431 0.580275
0.293422 0.188115 0.580738
0.378918 0.0799623 0.582605
0.379176 0.18938 0.582397
0.459949 0.192844 0.619751
0.455713 0.190325 0.639962
0.291733 0.113804 0.588027
0.28995 0.225263 0.607805
0.333058 0.0788372 0.616031
0.376643 0.117012 0.609794
0.374359 0.225001 0.611044
0.33008 0.116532 0.643221
0.494 0.022953 0.565674
0.407817 0.0220103 0.507762
0.415686 0.190178 0.616737
0.314269 0.0248655 0.58083
0.314713 0.133194 0.582236
0.318333 0.24586 0.505867
0.403324 0.0265428 0.583574
0.40108 0.134904 0.582881
0.477407 0.24174 0.642423
0.473075 0.114168 0.538736
0.472749 0.187544 0.512996
0.311303 0.24415 0.636745
0.312235 0.0628749 0.608354
0.312746 0.171112 0.608365
0.3969 0.065424 0.610481
0.397193 0.17241 0.608909
0.495617 0.0595985 0.538107
0.273779 0.0242388 0.558839
0.313678 0.0619108 0.588124
0.314938 0.171923 0.588206
0.401636 0.062901 0.590681
0.401459 0.171248 0.58851
0.469984 0.0778948 0.564768
0.473661 0.0780039 0.533017
0.317242 0.0215728 0.560144
0.315661 0.133242 0.562015
0.36198 0.245839 0.506801
0.404509 0.0258634 0.562776
0.404731 0.133223 0.561511
0.439076 0.174319 0.610736
0.447587 0.167739 0.538372
0.49404 0.132103 0.566429
0.269161 0.135674 0.616113
0.335646 0.114374 0.588891
0.334623 0.22644 0.587654
0.418471 0.0793132 0.61875
0.422963 0.119207 0.591278
0.421443 0.225897 0.589789
0.486546 0.171707 0.592523
0.338438 0.077914 0.560093
0.337403 0.190498 0.562093
0.426813 0.0807756 0.563808
0.400228 0.244282 0.56325
0.336036 0.0787427 0.58128
0.337577 0.188655 0.583119
0.424837 0.08298 0.584123
0.422432 0.188695 0.58302
0.311156 0.133896 0.615477
0.331634 0.225981 0.608006
0.332742 0.189957 0.617103
0.420027 0.116745 0.612392
0.437275 0.244583 0.619945
0.384792 0.0799638 0.507667
0.266897 0.0267587 0.634252
0.268252 0.135839 0.635155
0.414313 0.225525 0.645897
0.352061 0.0212362 0.638316
0.351787 0.135851 0.638398
0.436048 0.0587545 0.647319
0.396148 0.242003 0.616974
0.434703 0.245011 0.640481
0.427151 0.186434 0.563274
0.470412 0.187079 0.565276
0.481862 0.0252999 0.62085
0.30941 0.246596 0.615185
0.497536 0.0856866 0.622583
0.495516 0.114205 0.649189
0.448319 0.244768 0.510597
0.267954 0.061414 0.642559
0.267925 0.17122 0.644161
0.33197 0.080356 0.637126
0.352486 0.17321 0.646267
0.314727 0.246426 0.580471
0.352538 0.243823 0.616536
0.267551 0.0271815 0.612876
0.385141 0.189577 0.5083
0.488995 0.24644 0.587139
0.354014 0.0238709 0.618093
0.353034 0.135066 0.617723
0.34005 0.115097 0.502249
0.399248 0.243686 0.584817
0.439402 0.137533 0.61922
0.427907 0.22559 0.503406
0.289148 0.119646 0.642806
0.289854 0.226944 0.644357
0.332957 0.114891 0.609107
0.372393 0.115833 0.644165
0.372705 0.226679 0.644005
0.393207 0.245751 0.637935
0.483705 0.0601126 0.594255
0.320268 0.0611701 0.499155
0.482071 0.174056 0.614058
0.291033 0.0798502 0.615828
0.292045 0.190082 0.616775
0.376084 0.0823577 0.617411
0.374384 0.188044 0.617113
0.35742 0.245882 0.559752
0.448038 0.246443 0.532366
0.289298 0.0827169 0.63665
0.289869 0.190447 0.636802
0.353489 0.0584746 0.644733
0.37328 0.19064 0.638015
0.450272 0.135017 0.510206
0.443572 0.171275 0.590537
0.470403 0.227554 0.537987
0.397558 0.0291421 0.617948
0.357321 0.242976 0.580457
0.448979 0.133696 0.564087
0.397105 0.136103 0.61734
0.476896 0.0260643 0.641563
0.445408 0.133548 0.584985
0.267791 0.172177 0.664544
0.394825 0.0268134 0.638543
0.310258 0.0247571 0.635522
0.310603 0.136357 0.635849
0.453998 0.113765 0.647465
0.394663 0.0636252 0.644746
0.392855 0.135622 0.637542
0.435393 0.134992 0.639525
0.457823 0.227105 0.6132
0.433408 0.172204 0.645503
0.472256 0.0785057 0.510303
0.405443 0.13434 0.508862
0.470069 0.18689 0.534223
0.456495 0.0767747 0.642223
0.492143 0.0602199 0.558681
0.478407 0.138667 0.621994
0.28935 0.118276 0.608101
0.310671 0.0615512 0.643172
0.30924 0.171366 0.644569
0.373488 0.0809721 0.637846
0.392696 0.172501 0.645488
0.251878 0.118398 0.532496
0.497683 0.0222774 0.532034
0.493751 0.244614 0.567427
0.496348 0.0221379 0.511409
0.443682 0.0630498 0.59287
0.25338 0.0809103 0.505598
0.476112 0.059665 0.650497
0.272936 0.244786 0.525496
0.404981 0.241652 0.508389
0.445521 0.245734 0.585528
0.351616 0.245106 0.637645
0.26971 0.24592 0.617114
0.472051 0.115203 0.504683
0.492323 0.242355 0.512955
0.341185 0.227513 0.498435
0.498765 0.119738 0.612927
0.251607 0.00487908 0.551636
0.251507 0.188888 0.525441
0.308917 0.0604121 0.664501
0.406235 0.170741 0.502476
0.472853 0.00632664 0.537658
0.381411 0.118079 0.501903
0.464352 0.00407504 0.590345
0.295517 0.00771206 0.550781
0.474317 0.00165956 0.504313
0.424803 0.0056874 0.556354
0.41826 0.00652455 0.611185
0.413878 0.00834319 0.646109
0.423336 0.00684328 0.590191
0.328747 0.116561 0.663508
0.307719 0.175386 0.664971
0.364128 0.172682 0.499669
0.266956 0.0229202 0.690442
0.26591 0.135844 0.692235
0.494454 0.224772 0.704887
0.34807 0.0255487 0.692548
0.348242 0.13494 0.692112
0.258489 0.0259959 0.801685
0.450058 0.0823423 0.732319
0.4325 0.136953 0.695468
0.494422 0.186451 0.678748
0.265693 0.0640751 0.717016
0.263454 0.172604 0.720071
0.348184 0.0628987 0.721601
0.347177 0.170002 0.72222
0.430915 0.0642599 0.724671
0.430644 0.17301 0.723755
0.265759 0.0629955 0.695978
0.265138 0.173256 0.699168
0.348173 0.0623381 0.699929
0.347718 0.168665 0.701259
0.431545 0.0637484 0.702954
0.431184 0.172675 0.702852
0.390139 0.172658 0.666366
0.490401 0.119816 0.815183
0.493369 0.12001 0.725276
0.389988 0.135555 0.673795
0.451022 0.188995 0.676928
0.495597 0.224772 0.670427
0.493373 0.228723 0.816247
0.349601 0.136019 0.671455
0.472543 0.0655283 0.761051
0.286744 0.115406 0.698339
0.285816 0.228168 0.698764
0.407604 0.11703 0.814538
0.369433 0.116724 0.700581
0.368564 0.224799 0.70156
0.494416 0.0832112 0.753843
0.327489 0.192307 0.673247
0.453073 0.119512 0.72479
0.322237 0.22834 0.811719
0.393078 0.0615394 0.665908
0.491861 0.117552 0.779808
0.494332 0.0816004 0.700724
0.370112 0.113836 0.665816
0.3105 0.0239462 0.671219
0.473484 0.027055 0.733567
0.286641 0.079794 0.689883
0.286556 0.18958 0.692525
0.370463 0.0786806 0.694525
0.368453 0.18924 0.693449
0.471892 0.0646521 0.781191
0.450127 0.193317 0.730853
0.30549 0.136455 0.728749
0.284939 0.225168 0.719837
0.470795 0.13518 0.787541
0.368745 0.116217 0.721286
0.36712 0.227054 0.722081
0.471651 0.172973 0.725572
0.49202 0.192997 0.753559
0.449606 0.227349 0.759897
0.369667 0.192153 0.672053
0.307225 0.0239142 0.693705
0.30646 0.136693 0.692305
0.491919 0.191686 0.810329
0.389869 0.0267105 0.695357
0.390641 0.134663 0.694229
0.475563 0.0595026 0.672423
0.452942 0.189208 0.696794
0.45033 0.190342 0.78783
0.494291 0.118702 0.759585
0.304013 0.0608905 0.718936
0.306511 0.173065 0.720475
0.389469 0.0637095 0.723576
0.388672 0.170394 0.722463
0.494212 0.227169 0.725456
0.452191 0.112589 0.668869
0.306927 0.0616001 0.698097
0.307878 0.174611 0.699747
0.391652 0.0651841 0.702314
0.388934 0.169907 0.700523
0.49544 0.118541 0.705099
0.432154 0.0232457 0.675163
0.495324 0.0816882 0.678638
0.453333 0.0779688 0.676587
0.392734 0.246017 0.673308
0.493769 0.0824195 0.788886
0.371835 0.0788105 0.673601
0.351058 0.248905 0.671402
0.474314 0.136325 0.696225
0.430443 0.0285415 0.695268
0.474907 0.0226487 0.677953
0.327214 0.116135 0.699046
0.329006 0.229101 0.699969
0.389502 0.245224 0.729748
0.411556 0.118535 0.702218
0.411066 0.225403 0.701829
0.32282 0.115129 0.81096
0.45385 0.224339 0.66986
0.266014 0.244374 0.66997
0.413828 0.0790082 0.676112
0.412193 0.188131 0.673749
0.327947 0.0800887 0.691741
0.329151 0.192599 0.693467
0.412432 0.0849158 0.695654
0.410155 0.188614 0.694443
0.324937 0.116204 0.72063
0.328143 0.227687 0.721214
0.287013 0.194267 0.671998
0.410188 0.117 0.722575
0.411099 0.226933 0.723068
0.472516 0.133743 0.674801
0.263916 0.0238342 0.746701
0.264567 0.13239 0.746541
0.431529 0.244601 0.695041
0.346308 0.0262794 0.749551
0.345217 0.135019 0.748711
0.305758 0.24536 0.727781
0.472084 0.133499 0.753558
0.429618 0.136096 0.750878
0.47304 0.137523 0.73308
0.260554 0.0601978 0.774719
0.261685 0.167552 0.775813
0.346545 0.0629388 0.776481
0.345088 0.171699 0.777393
0.450363 0.0801546 0.78745
0.428726 0.171745 0.779489
0.263787 0.0583693 0.754497
0.264165 0.168516 0.754169
0.346503 0.0624344 0.756285
0.34675 0.171565 0.756671
0.450898 0.11745 0.780727
0.429283 0.172625 0.75902
0.264082 0.0268894 0.725126
0.285205 0.116608 0.719719
0.494177 0.191275 0.73319
0.347732 0.0254108 0.728716
0.345808 0.133362 0.728541
0.473306 0.170275 0.705155
0.430613 0.0267274 0.731515
0.431378 0.136143 0.730338
0.267924 0.136359 0.671677
0.284154 0.115209 0.775076
0.282591 0.226983 0.755126
0.407525 0.190539 0.805551
0.366197 0.117995 0.756442
0.365787 0.23199 0.757984
0.302976 0.133584 0.783751
0.450417 0.119041 0.760229
0.260722 0.243378 0.782178
0.407503 0.0792612 0.807397
0.284687 0.0806923 0.727293
0.284347 0.188357 0.727585
0.368576 0.0822928 0.729395
0.368167 0.188165 0.72981
0.431548 0.246265 0.730489
0.449698 0.190651 0.751602
0.284645 0.0779057 0.748072
0.283745 0.189172 0.747993
0.367666 0.0807321 0.750628
0.365482 0.196085 0.749668
0.428765 0.0612341 0.780348
0.471337 0.172936 0.759591
0.263298 0.132285 0.783378
0.280819 0.22361 0.774499
0.322753 0.190575 0.805567
0.365875 0.116663 0.777385
0.364928 0.225146 0.779489
0.472358 0.173172 0.78072
0.429161 0.0652756 0.760102
0.451391 0.0839547 0.753161
0.325345 0.0781683 0.803105
0.306414 0.0243318 0.748054
0.284431 0.115405 0.754759
0.448333 0.22532 0.815852
0.388998 0.0249388 0.750487
0.387165 0.135168 0.74993
0.38741 0.171856 0.814348
0.492935 0.192233 0.789835
0.493966 0.188811 0.699841
0.349119 0.247699 0.692529
0.304322 0.0593213 0.775722
0.305241 0.170406 0.776831
0.387302 0.0628391 0.777697
0.387029 0.169895 0.7774
0.469036 0.0264138 0.809972
0.472185 0.063085 0.726029
0.305511 0.0613813 0.754777
0.304541 0.17402 0.755913
0.387591 0.0603401 0.757704
0.383687 0.171744 0.756707
0.430297 0.0276436 0.752744
0.347376 0.248144 0.729618
0.309615 0.0239535 0.726466
0.304624 0.136321 0.749059
0.428217 0.245497 0.80761
0.388049 0.0267815 0.729694
0.389039 0.134783 0.729014
0.472246 0.171831 0.668731
0.306346 0.248058 0.693604
0.263619 0.133427 0.725616
0.470391 0.0299777 0.754444
0.324094 0.116719 0.75604
0.323875 0.229027 0.756035
0.4076 0.190984 0.785369
0.408425 0.117631 0.758006
0.407557 0.228026 0.758548
0.470394 0.136957 0.808134
0.325722 0.0797964 0.72725
0.327128 0.191028 0.727943
0.408976 0.0810192 0.731193
0.409564 0.191497 0.730582
0.326075 0.080454 0.747328
0.326754 0.19013 0.74812
0.407867 0.0808048 0.751668
0.406962 0.188057 0.751923
0.324983 0.117663 0.776603
0.322959 0.224604 0.776967
0.408059 0.0816717 0.786083
0.408864 0.11811 0.779087
0.406733 0.226645 0.778935
0.342609 0.244316 0.784047
0.492902 0.227972 0.782391
0.260887 0.137032 0.802726
0.471106 0.0639336 0.817553
0.343331 0.0269407 0.804503
0.343668 0.136593 0.805506
0.451844 0.226218 0.702358
0.45405 0.079773 0.698079
0.427846 0.134244 0.807185
0.472386 0.246484 0.787716
0.30336 0.0239532 0.782049
0.259674 0.242747 0.80249
0.494225 0.229557 0.761093
0.26625 0.0233036 0.669851
0.469914 0.242683 0.80862
0.328789 0.0806176 0.671219
0.258982 0.0615376 0.809084
0.259759 0.173092 0.810557
0.344809 0.0613273 0.812076
0.344053 0.173283 0.814181
0.428872 0.0645785 0.814051
0.428068 0.172564 0.813725
0.261458 0.0237405 0.781738
0.492941 0.0820582 0.732963
0.351513 0.0261365 0.671356
0.344844 0.0267648 0.784503
0.345733 0.138046 0.783477
0.38716 0.246547 0.785862
0.427954 0.0253311 0.788073
0.429707 0.134677 0.786409
0.431206 0.132737 0.673967
0.280361 0.114827 0.811537
0.282 0.225452 0.808878
0.324031 0.190079 0.785391
0.364775 0.115516 0.813839
0.364039 0.225913 0.813208
0.429062 0.246007 0.751753
0.260447 0.245192 0.748062
0.428076 0.243884 0.786371
0.324757 0.0813014 0.782908
0.282809 0.0783865 0.781791
0.283417 0.187344 0.782642
0.366586 0.0808263 0.785566
0.366176 0.186821 0.78546
0.3921 0.0264357 0.674513
0.450745 0.226947 0.781176
0.281863 0.0786142 0.803075
0.281408 0.1894 0.803971
0.366478 0.0799837 0.806296
0.365739 0.187606 0.805969
0.450993 0.0819172 0.807959
0.450468 0.190393 0.807466
0.40698 0.226943 0.813558
0.345198 0.249832 0.749512
0.386812 0.133571 0.785126
0.302454 0.245744 0.748768
0.449386 0.117961 0.815533
0.38778 0.0273837 0.787321
0.452605 0.118643 0.704124
0.47043 0.0281619 0.78887
0.264696 0.246733 0.690393
0.302306 0.0229134 0.802581
0.30195 0.131528 0.803812
0.301453 0.241888 0.782049
0.387601 0.0241478 0.808605
0.385495 0.13583 0.806691
0.475343 0.244719 0.675922
0.473246 0.241674 0.732325
0.427802 0.0267632 0.809114
0.474084 0.243281 0.696874
0.469598 0.173006 0.816193
0.391289 0.244204 0.694476
0.472862 0.0254469 0.698139
0.263539 0.24398 0.727852
0.474349 0.0622099 0.705948
0.472004 0.244201 0.753326
0.3033 0.0585747 0.810869
0.302014 0.169419 0.810033
0.387538 0.0608296 0.814203
0.450796 0.22859 0.723717
0.307086 0.249368 0.673332
0.387226 0.246515 0.750405
0.288439 0.080064 0.669458
0.492216 0.082728 0.809357
0.386175 0.24568 0.807504
0.344656 0.244796 0.805513
0.300622 0.245947 0.802293
0.433705 0.244289 0.674793
0.307765 0.13783 0.671804
0.494952 0.116069 0.669533
0.364751 0.00804612 0.812722
0.259416 0.171042 0.831553
0.413164 0.225268 0.666517
0.365855 0.00821762 0.777909
0.433002 0.167537 0.665922
0.285547 0.00449683 0.753623
0.434216 0.0586545 0.667655
0.410991 0.11331 0.666273
0.371421 0.227065 0.665225
0.325065 0.00713281 0.777066
0.323369 0.00842957 0.811651
0.279114 0.00802974 0.810132
0.286447 0.0063554 0.699619
0.367621 0.0076952 0.757423
0.369103 0.00696476 0.700132
0.492138 0.00698267 0.782847
0.4496 0.0095981 0.783265
0.287097 0.00618693 0.720119
0.494625 0.00938515 0.707041
0.325167 0.00537214 0.756884
0.259319 0.0621188 0.830201
0.301901 0.0585889 0.831545
0.280314 0.227149 0.829958
0.347934 0.174123 0.666243
0.350269 0.0626193 0.665521
0.255037 0.134341 0.971579
0.490835 0.226173 0.891584
0.491385 0.0821137 0.864299
0.259944 0.0247258 0.895345
0.342945 0.134679 0.861519
0.257391 0.0248207 0.83684
0.427247 0.0268095 0.863684
0.406609 0.113523 0.869655
0.343554 0.0622017 0.832685
0.258761 0.134911 0.837728
0.256029 0.170411 0.922668
0.341523 0.0610242 0.887635
0.34241 0.172187 0.889731
0.428263 0.0625386 0.871235
0.426394 0.132216 0.89795
0.26126 0.16931 0.886366
0.258582 0.0635555 0.921034
0.342017 0.0268199 0.861565
0.343322 0.170943 0.868067
0.448579 0.0800512 0.863616
0.427139 0.169258 0.870338
0.300261 0.134474 0.838739
0.26048 0.172329 0.86591
0.32098 0.19007 0.83962
0.341498 0.0263759 0.839362
0.343552 0.132775 0.84006
0.427434 0.135078 0.84278
0.428822 0.0269182 0.842985
0.428329 0.133718 0.863973
0.281275 0.076617 0.839286
0.280215 0.117191 0.866821
0.281367 0.227751 0.866723
0.490398 0.190622 0.845127
0.363145 0.0816744 0.862446
0.363274 0.224263 0.869032
0.253187 0.245013 0.970713
0.448308 0.114559 0.872435
0.44579 0.227852 0.871478
0.447305 0.224438 0.83624
0.491003 0.0801117 0.84382
0.253178 0.0595582 0.977732
0.258987 0.0611352 0.865978
0.363653 0.189412 0.840972
0.469379 0.245011 0.899492
0.446803 0.189915 0.844269
0.279778 0.0814748 0.859894
0.281992 0.191346 0.858405
0.341397 0.0642541 0.867224
0.366095 0.189027 0.86237
0.448077 0.0826743 0.843099
0.446637 0.189637 0.864694
0.279536 0.115799 0.88727
0.28 0.224948 0.888128
0.258643 0.135234 0.858033
0.362793 0.116799 0.889739
0.36511 0.226525 0.889815
0.300779 0.242794 0.839354
0.447562 0.0802258 0.898299
0.448052 0.224458 0.892238
0.321199 0.0807939 0.838055
0.256157 0.171451 0.943177
0.301723 0.133575 0.859119
0.378639 0.0605261 0.980823
0.382856 0.0255606 0.862142
0.363353 0.119707 0.869647
0.254624 0.242531 0.950781
0.471247 0.0248976 0.864368
0.468381 0.172059 0.872017
0.295682 0.170248 0.980253
0.299015 0.0634135 0.887916
0.30109 0.17308 0.887619
0.383159 0.0621711 0.889534
0.385182 0.169285 0.890764
0.468654 0.0657596 0.890977
0.446788 0.18862 0.898641
0.300958 0.0630465 0.867285
0.301615 0.169334 0.86632
0.383911 0.061556 0.867968
0.385965 0.170242 0.86932
0.47078 0.0630984 0.870855
0.343218 0.242858 0.895056
0.381784 0.133483 0.953189
0.256901 0.0284212 0.91536
0.428826 0.0628867 0.834295
0.384758 0.0254441 0.840805
0.384096 0.134063 0.841648
0.427142 0.171851 0.836133
0.300262 0.0245776 0.859453
0.469026 0.133102 0.864482
0.256928 0.241558 0.913879
0.321493 0.116521 0.867178
0.322684 0.227072 0.867535
0.384837 0.244164 0.840516
0.38565 0.134475 0.862256
0.406189 0.225896 0.869184
0.491589 0.117319 0.836156
0.363389 0.080832 0.841769
0.404522 0.223634 0.833961
0.48685 0.189428 0.975065
0.468294 0.245769 0.863137
0.382498 0.0237142 0.952285
0.406984 0.0785167 0.840752
0.404722 0.189418 0.841807
0.25922 0.0247133 0.857691
0.470672 0.135445 0.843114
0.32113 0.0796258 0.858876
0.321404 0.190802 0.860144
0.407174 0.0782695 0.8618
0.405125 0.188932 0.862985
0.256502 0.134529 0.915193
0.280674 0.190056 0.836969
0.322409 0.115299 0.887429
0.320727 0.224053 0.888113
0.488223 0.0823139 0.975506
0.406349 0.115697 0.889807
0.405412 0.226039 0.891433
0.402346 0.191861 0.975202
0.490078 0.118936 0.892443
0.254522 0.13505 0.950553
0.400929 0.0782254 0.973873
0.382978 0.243165 0.920495
0.449382 0.118069 0.836141
0.258783 0.241187 0.838754
0.340729 0.0267967 0.917616
0.340763 0.134209 0.918019
0.364018 0.114296 0.833968
0.425679 0.026137 0.920677
0.426437 0.132937 0.919606
0.299695 0.0278634 0.916173
0.385503 0.0610498 0.834409
0.295088 0.242754 0.951761
0.33967 0.0626058 0.945258
0.339695 0.169293 0.945114
0.426169 0.0604321 0.945912
0.424394 0.169942 0.946261
0.470834 0.026409 0.84442
0.467186 0.241365 0.954442
0.338445 0.0643453 0.924149
0.33985 0.171498 0.925433
0.426138 0.0613762 0.925949
0.425722 0.169704 0.925888
0.259363 0.134986 0.894653
0.488744 0.226326 0.870938
0.383416 0.244708 0.862355
0.341671 0.0268186 0.896636
0.341023 0.13526 0.897654
0.343254 0.245124 0.841162
0.424416 0.0245646 0.899484
0.44906 0.114743 0.893066
0.299448 0.0229748 0.839255
0.277699 0.119087 0.924369
0.276843 0.224097 0.92345
0.316164 0.188782 0.974237
0.361536 0.113953 0.924453
0.359867 0.224975 0.923283
0.316618 0.080536 0.972976
0.447713 0.116524 0.927392
0.446411 0.225342 0.925858
0.488113 0.188591 0.953933
0.278318 0.0801242 0.894912
0.279892 0.18902 0.895398
0.360813 0.0808556 0.897525
0.363207 0.188405 0.897988
0.423879 0.0609473 0.891584
0.426034 0.169275 0.891341
0.278225 0.0845778 0.915755
0.277086 0.188104 0.916112
0.36105 0.0779228 0.918619
0.362318 0.187197 0.917988
0.447006 0.0807811 0.918938
0.446871 0.187932 0.919941
0.274752 0.115666 0.944043
0.274777 0.224773 0.94421
0.489886 0.080451 0.954746
0.360806 0.115877 0.946056
0.359552 0.224137 0.944582
0.402675 0.188668 0.954108
0.444435 0.116178 0.948365
0.44527 0.226495 0.94734
0.405131 0.0803968 0.952908
0.344715 0.245084 0.861747
0.298308 0.135705 0.914927
0.381087 0.0234931 0.972543
0.382416 0.0249687 0.916234
0.383157 0.131831 0.918513
0.425534 0.242861 0.897806
0.467372 0.025029 0.919295
0.468987 0.134323 0.920541
0.385736 0.170383 0.834211
0.297463 0.0623658 0.941984
0.297318 0.172922 0.944089
0.38321 0.0608023 0.945965
0.382078 0.169073 0.944673
0.468668 0.0632621 0.947249
0.466487 0.172119 0.947271
0.29836 0.0633665 0.922174
0.298293 0.173283 0.922949
0.38112 0.0581065 0.925645
0.385522 0.168712 0.924453
0.467573 0.0623861 0.926109
0.470008 0.172635 0.926405
0.469439 0.0650089 0.838047
0.301308 0.134477 0.892982
0.302068 0.246154 0.858602
0.384289 0.0267577 0.896218
0.384904 0.133051 0.89798
0.259746 0.244437 0.858845
0.467346 0.0286306 0.899006
0.468777 0.134716 0.899059
0.489585 0.118877 0.872116
0.318412 0.117963 0.924772
0.318139 0.226038 0.923313
0.317843 0.189654 0.952239
0.404438 0.114026 0.926412
0.406056 0.22587 0.92462
0.317886 0.0809655 0.951039
0.489082 0.1158 0.928805
0.490008 0.232149 0.926777
0.486952 0.223875 0.981051
0.32053 0.0793313 0.895436
0.321647 0.189672 0.896492
0.403323 0.081041 0.898307
0.405178 0.18958 0.897973
0.488347 0.0821663 0.900373
0.46769 0.170276 0.892944
0.318535 0.0807575 0.915345
0.319671 0.190795 0.916013
0.403022 0.07712 0.918133
0.40716 0.189796 0.918178
0.489504 0.0803077 0.921232
0.489088 0.193986 0.920921
0.317628 0.117788 0.945114
0.318464 0.225974 0.945198
0.485605 0.120053 0.981887
0.403439 0.116699 0.947211
0.403631 0.224599 0.945463
0.400525 0.228997 0.979023
0.487081 0.118227 0.949505
0.490357 0.227562 0.947028
0.400925 0.115513 0.981264
0.382039 0.243313 0.951806
0.321121 0.00840985 0.831765
0.300047 0.242658 0.894934
0.337391 0.0248637 0.972566
0.338274 0.134694 0.97423
0.254237 0.0613558 0.942357
0.424423 0.0222383 0.974913
0.422385 0.135831 0.975506
0.423318 0.245357 0.973144
0.488976 0.189657 0.900502
0.37932 0.172284 0.979874
0.490529 0.187582 0.866054
0.298166 0.0272608 0.9505
0.295158 0.24671 0.972954
0.465927 0.245357 0.974161
0.338082 0.0623166 0.979965
0.339217 0.170315 0.980686
0.42367 0.0619148 0.980861
0.420755 0.170619 0.981925
0.339268 0.243253 0.916621
0.465326 0.17429 0.980831
0.469137 0.172069 0.837706
0.339681 0.0266664 0.951495
0.338991 0.132557 0.952786
0.296716 0.243098 0.915489
0.424738 0.0250225 0.952816
0.42487 0.134371 0.955528
0.295587 0.0617551 0.977838
0.276052 0.114048 0.978825
0.274316 0.227354 0.978187
0.314138 0.22518 0.981241
0.360379 0.118278 0.982251
0.35753 0.224444 0.978719
0.31708 0.115845 0.980527
0.444039 0.117188 0.980747
0.443889 0.226213 0.981036
0.364537 0.226018 0.834204
0.274754 0.0784142 0.950044
0.276521 0.189334 0.952224
0.361337 0.0806532 0.953097
0.360136 0.187362 0.950401
0.446183 0.0799245 0.953698
0.444927 0.189408 0.953546
0.274345 0.0775377 0.970979
0.274715 0.188807 0.972627
0.359931 0.0839024 0.973926
0.358503 0.189128 0.971548
0.444515 0.0809517 0.974655
0.441642 0.187766 0.973903
0.254574 0.0253723 0.94778
0.258324 0.060645 0.886913
0.465436 0.136593 0.953903
0.334733 0.24172 0.973311
0.467397 0.0648925 0.981894
0.467776 0.0256427 0.954867
0.300755 0.0270437 0.894251
0.424025 0.245867 0.951783
0.255047 0.0243619 0.968905
0.295917 0.0245349 0.971465
0.29685 0.134547 0.972642
0.258016 0.240524 0.893681
0.46845 0.24351 0.843433
0.381705 0.135707 0.973227
0.425626 0.243202 0.840516
0.466477 0.0287822 0.975232
0.464375 0.138353 0.974161
0.467211 0.247579 0.919774
0.425899 0.245042 0.860668
0.492075 0.22645 0.837949
0.29625 0.1355 0.951654
0.426511 0.24594 0.917776
0.384408 0.245391 0.900267
0.33908 0.242385 0.95309
0.378316 0.245957 0.971883
0.406349 0.11572 0.835343
0.358986 0.00788798 0.980071
0.253255 0.1693 0.977086
0.342553 0.170265 0.834325
0.361366 0.00789743 0.869867
0.322178 0.00763896 0.888592
0.321814 0.116967 0.831933
0.301168 0.170174 0.831272
0.322176 0.227778 0.832183
0.40499 0.00562182 0.890483
0.362992 0.00764349 0.833414
0.446618 0.00843689 0.891121
0.40478 0.00905669 0.869601
0.361204 0.00617396 0.945684
0.277282 0.00935476 0.92184
0.491965 0.00686887 0.872701
0.279719 0.00623976 0.865515
0.44657 0.00794791 0.98235
0.400302 0.00764899 0.981727
0.445338 0.00806797 0.946937
0.361587 0.00580781 0.92566
0.279876 0.112864 0.831879
0.292577 0.355718 0.0317377
0.292919 0.462365 0.031087
0.37926 0.351903 0.0339031
0.377665 0.465268 0.0318308
0.464396 0.355494 0.036391
0.462768 0.466647 0.0359948
0.29165 0.390947 0.0599672
0.358623 0.446569 0.00693808
0.291769 0.279303 0.0589237
0.377119 0.391856 0.0610225
0.252592 0.464799 0.0100428
0.376453 0.28109 0.0625417
0.461915 0.392182 0.062847
0.31602 0.336103 0.00407143
0.464494 0.279593 0.0606466
0.29277 0.392193 0.0401536
0.419794 0.391659 0.00656743
0.293593 0.279654 0.0388583
0.377314 0.387727 0.0412731
0.313818 0.445755 0.0038995
0.37716 0.2804 0.0412104
0.463484 0.392146 0.0429826
0.443922 0.447159 0.0079412
0.464451 0.280634 0.0405737
0.293648 0.354277 0.0113113
0.292641 0.462776 0.00998066
0.380054 0.351926 0.0137937
0.375976 0.498789 0.117539
0.464153 0.35639 0.0147451
0.465291 0.465761 0.0150063
0.314293 0.444755 0.0395818
0.312547 0.332675 0.039851
0.397844 0.448313 0.0405453
0.401 0.334326 0.040747
0.485008 0.448067 0.0426208
0.485755 0.335444 0.0417806
0.484708 0.446001 0.00955606
0.316043 0.300124 0.0113811
0.379104 0.464412 0.0120915
0.400478 0.298615 0.0128493
0.485537 0.408666 0.0151115
0.485639 0.300482 0.0140718
0.314561 0.407572 0.0330133
0.314901 0.299411 0.0321346
0.399721 0.409142 0.0345421
0.399752 0.299061 0.0342522
0.483681 0.41098 0.0357298
0.485043 0.298658 0.0347329
0.31235 0.444141 0.060149
0.312995 0.336015 0.0599328
0.39938 0.443142 0.0613111
0.398355 0.337682 0.0611554
0.481686 0.445181 0.0635614
0.486102 0.335175 0.0626593
0.334968 0.351417 0.0314339
0.335078 0.465393 0.0331482
0.422225 0.353882 0.0336313
0.419507 0.465592 0.0332316
0.333905 0.390025 0.0616457
0.334336 0.502939 0.0393726
0.334099 0.279299 0.0614635
0.42038 0.385539 0.0623278
0.266656 0.299171 0.141005
0.420068 0.281576 0.060521
0.335314 0.386103 0.0398162
0.265663 0.40642 0.140905
0.33589 0.283942 0.0410517
0.421263 0.39056 0.0406098
0.441821 0.299566 0.143541
0.421266 0.280273 0.0401382
0.336859 0.355354 0.0114491
0.33534 0.465471 0.0113732
0.421689 0.354317 0.0130636
0.421454 0.463992 0.0129208
0.35709 0.444239 0.0397115
0.355857 0.336696 0.04065
0.440643 0.445677 0.0413201
0.442417 0.335441 0.0420116
0.270656 0.444976 0.0371782
0.269742 0.337939 0.0377593
0.358433 0.334569 0.0053743
0.358376 0.297729 0.012939
0.44173 0.409265 0.0133039
0.444086 0.299822 0.0130476
0.485395 0.338946 0.00654169
0.272388 0.299299 0.0103236
0.356752 0.406377 0.0338891
0.356447 0.300603 0.033419
0.442439 0.409722 0.0344892
0.442728 0.298847 0.0350492
0.272088 0.40854 0.0314094
0.273825 0.300882 0.031475
0.356825 0.445715 0.0595924
0.3545 0.336518 0.062053
0.439674 0.447329 0.0625789
0.44271 0.336044 0.0628419
0.269674 0.444894 0.0571942
0.269442 0.337338 0.0587542
0.289228 0.352699 0.0868339
0.292567 0.463044 0.0873125
0.376198 0.351836 0.0886889
0.377716 0.464915 0.0890375
0.462938 0.355435 0.090205
0.46054 0.461079 0.0902332
0.290068 0.391153 0.113345
0.400451 0.447986 0.00535963
0.291643 0.277395 0.114997
0.374581 0.389023 0.117925
0.328168 0.392459 0.149734
0.375891 0.280766 0.115868
0.458943 0.390775 0.117353
0.354602 0.300292 0.12226
0.460988 0.278139 0.11737
0.290357 0.390072 0.0928568
0.353846 0.407341 0.125045
0.290636 0.278321 0.0945735
0.373833 0.390283 0.0969048
0.265902 0.336096 0.147988
0.376215 0.281001 0.0953757
0.460533 0.39084 0.0965151
0.274255 0.408665 0.0107327
0.461615 0.280096 0.0970218
0.291674 0.354411 0.0657693
0.290667 0.4628 0.0667766
0.376429 0.355109 0.0683995
0.377343 0.465812 0.0680575
0.464365 0.354002 0.0699555
0.461566 0.464363 0.0703597
0.312756 0.446075 0.0928029
0.310931 0.33477 0.0954851
0.397918 0.443581 0.0959872
0.396905 0.335961 0.0969853
0.482069 0.445437 0.0983359
0.483268 0.334304 0.0977525
0.312439 0.408291 0.0671386
0.312415 0.29968 0.0656171
0.399076 0.404783 0.0694357
0.398122 0.30113 0.0675312
0.484324 0.409013 0.0697613
0.483826 0.298983 0.0697787
0.311737 0.408971 0.087292
0.312827 0.300008 0.0880364
0.396377 0.405999 0.0910019
0.397988 0.299839 0.088025
0.482541 0.408013 0.0909912
0.481983 0.29884 0.09024
0.310098 0.445057 0.112641
0.311185 0.337862 0.116399
0.396855 0.444573 0.116717
0.398778 0.336687 0.117636
0.482667 0.444475 0.118636
0.484466 0.334152 0.118178
0.3324 0.353649 0.0892624
0.334607 0.461819 0.0876482
0.419484 0.352179 0.0903577
0.418769 0.464066 0.0889046
0.331028 0.387994 0.11713
0.265362 0.445043 0.147378
0.333226 0.283236 0.11576
0.417479 0.392142 0.117584
0.438151 0.40929 0.146634
0.419685 0.280511 0.116411
0.332657 0.391197 0.0967886
0.440797 0.335163 0.151478
0.33306 0.278777 0.0943669
0.418574 0.388524 0.0969382
0.350267 0.301159 0.143473
0.418544 0.28174 0.0948759
0.332635 0.353432 0.0685339
0.335342 0.462359 0.0664328
0.419891 0.351086 0.069563
0.41818 0.467014 0.0682273
0.355661 0.44407 0.0959332
0.352861 0.337456 0.0969724
0.439852 0.442851 0.0967832
0.44219 0.335075 0.0971205
0.269005 0.445418 0.0921101
0.268604 0.334319 0.0925219
0.355345 0.4095 0.06775
0.355592 0.299002 0.0687752
0.439625 0.40911 0.0681671
0.442733 0.295785 0.066435
0.268572 0.409015 0.0646542
0.271195 0.300271 0.0662051
0.353328 0.406954 0.0889061
0.355435 0.300093 0.089883
0.437935 0.407632 0.0892601
0.441251 0.298431 0.0896923
0.268795 0.408344 0.0856679
0.270207 0.297659 0.086363
0.354784 0.442672 0.116457
0.355347 0.336855 0.117951
0.44055 0.442751 0.117599
0.439869 0.337504 0.117236
0.26586 0.445045 0.113669
0.266546 0.335602 0.113173
0.288127 0.351375 0.141558
0.287119 0.461149 0.141326
0.376858 0.349584 0.14518
0.37453 0.463408 0.143607
0.461592 0.35571 0.145985
0.459524 0.463091 0.14468
0.359349 0.408284 0.0133514
0.438045 0.446565 0.152946
0.250007 0.462949 0.0302226
0.352631 0.407997 0.145585
0.26856 0.29847 0.12002
0.268206 0.407291 0.119853
0.31629 0.411288 0.0124179
0.419371 0.461976 0.124298
0.440499 0.302449 0.122656
0.287533 0.386885 0.148251
0.353251 0.337305 0.150977
0.287549 0.280568 0.148873
0.375465 0.388865 0.152235
0.351364 0.447159 0.149726
0.372557 0.283732 0.150301
0.459854 0.391973 0.153104
0.419561 0.283291 0.150766
0.462466 0.279914 0.151298
0.287897 0.356171 0.120856
0.288711 0.461483 0.119708
0.378208 0.354346 0.124762
0.375545 0.46041 0.123194
0.462789 0.354285 0.124273
0.460433 0.463414 0.123885
0.307607 0.445472 0.14914
0.30932 0.336804 0.150237
0.395938 0.449425 0.152422
0.399214 0.336098 0.151461
0.481604 0.444231 0.154445
0.482639 0.336096 0.152377
0.309909 0.410363 0.122226
0.310252 0.297329 0.123519
0.396271 0.406602 0.125544
0.398073 0.299111 0.123821
0.481693 0.405167 0.124453
0.482815 0.296582 0.124764
0.307579 0.409022 0.142224
0.309509 0.299411 0.144306
0.396059 0.409641 0.146001
0.397313 0.30043 0.14345
0.480602 0.407875 0.1454
0.482968 0.299375 0.145042
0.444698 0.336441 0.0070494
0.401013 0.335579 0.00575692
0.332401 0.462601 0.120573
0.37936 0.38748 0.0077706
0.438147 0.407604 0.125985
0.422978 0.282822 0.005759
0.330969 0.354823 0.144692
0.328177 0.46308 0.14043
0.419849 0.354813 0.14543
0.418035 0.467 0.145445
0.416412 0.389769 0.153036
0.463595 0.391778 0.00696036
0.464583 0.279317 0.00586531
0.39906 0.410391 0.0128295
0.332365 0.35176 0.124012
0.330609 0.281591 0.151102
0.41833 0.356645 0.124533
0.379851 0.280208 0.0049753
0.272106 0.444867 0.00204371
0.464108 0.500134 0.0435937
0.337176 0.391753 0.00645679
0.336568 0.279888 0.0059198
0.251691 0.354924 0.00802709
0.295053 0.282136 0.00479978
0.462443 0.500958 0.0633634
0.296008 0.390462 0.00519507
0.273665 0.335749 0.00331723
0.333639 0.500938 0.114942
0.378568 0.50192 0.00693489
0.378427 0.502754 0.0412399
0.332758 0.498058 0.093624
0.463507 0.50096 0.00766205
0.460308 0.498888 0.0979044
0.284951 0.499033 0.147164
0.264498 0.447692 0.168167
0.285939 0.356595 0.197497
0.284949 0.467096 0.197551
0.374674 0.354378 0.200037
0.373515 0.462406 0.199302
0.45879 0.351234 0.201105
0.459609 0.463686 0.200303
0.285578 0.393706 0.223449
0.28851 0.281113 0.169531
0.283771 0.284512 0.222809
0.373108 0.391515 0.227948
0.373855 0.391223 0.173181
0.373782 0.279432 0.226543
0.458014 0.391292 0.228865
0.326655 0.463581 0.284919
0.460162 0.280533 0.227648
0.286621 0.392287 0.202993
0.260649 0.296197 0.306871
0.286999 0.282976 0.201358
0.373417 0.390994 0.206619
0.25904 0.334476 0.311896
0.372659 0.281976 0.205269
0.460719 0.389212 0.209024
0.259942 0.407197 0.305584
0.45945 0.280863 0.207405
0.285381 0.389556 0.169601
0.266093 0.298087 0.175091
0.374779 0.354974 0.178936
0.372886 0.462814 0.177721
0.460533 0.354793 0.180388
0.457938 0.462791 0.179963
0.307622 0.448534 0.204293
0.306861 0.336649 0.205453
0.394859 0.44599 0.207649
0.394794 0.33532 0.206979
0.481593 0.444354 0.207271
0.480654 0.336716 0.209885
0.375768 0.283074 0.171681
0.309583 0.303141 0.175792
0.395294 0.409188 0.179868
0.396992 0.300236 0.178967
0.48186 0.40928 0.181183
0.482537 0.299559 0.180036
0.307976 0.411676 0.198449
0.308814 0.301714 0.196595
0.395102 0.410096 0.200747
0.395542 0.299644 0.199664
0.481139 0.408321 0.201658
0.481073 0.29753 0.200681
0.306155 0.446321 0.225743
0.309045 0.335758 0.226277
0.394807 0.444667 0.228559
0.395565 0.335887 0.227359
0.480341 0.443145 0.228599
0.479695 0.336125 0.230243
0.329495 0.355302 0.197881
0.3303 0.463598 0.196441
0.417123 0.352425 0.200346
0.417317 0.461885 0.201426
0.328536 0.393874 0.226546
0.461889 0.281225 0.172736
0.329044 0.282629 0.224689
0.414496 0.389633 0.227021
0.418339 0.283352 0.171363
0.415995 0.282004 0.22797
0.330415 0.39254 0.206255
0.433641 0.29962 0.31183
0.328798 0.282479 0.204148
0.417298 0.388757 0.206998
0.352545 0.443352 0.170117
0.416002 0.279391 0.207157
0.417548 0.390015 0.173674
0.330361 0.461998 0.176126
0.417759 0.352736 0.179839
0.416761 0.464645 0.17952
0.352004 0.446782 0.204466
0.351409 0.339604 0.205053
0.439354 0.443205 0.208677
0.438757 0.333429 0.208201
0.265193 0.446073 0.201069
0.264604 0.336966 0.204731
0.353314 0.408591 0.178228
0.353354 0.30257 0.178455
0.437622 0.408402 0.180829
0.440479 0.29848 0.178641
0.439712 0.336373 0.172253
0.307948 0.409425 0.177232
0.352321 0.408298 0.198917
0.351549 0.301822 0.199258
0.440404 0.407685 0.202119
0.437823 0.297382 0.20025
0.265089 0.409475 0.195266
0.264212 0.30218 0.195421
0.350476 0.448396 0.226128
0.350188 0.339513 0.226123
0.435869 0.446157 0.229168
0.438789 0.336186 0.228167
0.262603 0.446413 0.221755
0.264455 0.337119 0.226421
0.283938 0.353757 0.252345
0.282688 0.464168 0.252349
0.372625 0.35505 0.254658
0.372752 0.464833 0.253371
0.457532 0.353581 0.256772
0.457742 0.460592 0.254769
0.283533 0.39143 0.281008
0.329276 0.355987 0.177845
0.282752 0.281061 0.278805
0.370166 0.389023 0.280338
0.436792 0.408036 0.310866
0.370363 0.281778 0.281659
0.459216 0.38933 0.282312
0.460058 0.391703 0.174348
0.457111 0.282491 0.28371
0.283067 0.391295 0.259647
0.259682 0.444634 0.310779
0.284345 0.281214 0.257474
0.371354 0.391458 0.260185
0.349263 0.298092 0.287407
0.37167 0.280778 0.260384
0.458366 0.3901 0.261343
0.480389 0.447021 0.17484
0.459057 0.283222 0.262493
0.287015 0.357726 0.231437
0.281996 0.463377 0.230376
0.371924 0.352717 0.234343
0.37287 0.464341 0.233466
0.458263 0.355805 0.236065
0.458434 0.462469 0.233765
0.304309 0.445812 0.25722
0.305916 0.337263 0.259174
0.39408 0.443944 0.262207
0.393958 0.335465 0.261513
0.480242 0.446511 0.263139
0.480271 0.336605 0.263427
0.3071 0.409464 0.231712
0.306262 0.297938 0.231073
0.394305 0.407184 0.234883
0.39445 0.297364 0.234295
0.480805 0.407635 0.236011
0.481238 0.297892 0.235556
0.304876 0.408352 0.252257
0.30625 0.298773 0.251402
0.393298 0.40819 0.254677
0.394573 0.300239 0.254967
0.480224 0.409721 0.257201
0.480636 0.300333 0.256505
0.306173 0.44626 0.278028
0.303842 0.335272 0.278394
0.390297 0.44517 0.282562
0.391733 0.334604 0.282471
0.479903 0.444941 0.283694
0.480209 0.334702 0.284741
0.328588 0.352679 0.253025
0.328596 0.46382 0.253546
0.415269 0.353379 0.256804
0.416754 0.462177 0.256902
0.328262 0.391868 0.278728
0.373465 0.500545 0.226877
0.327728 0.28297 0.281204
0.415219 0.390008 0.284152
0.396009 0.447449 0.172869
0.413208 0.27951 0.28165
0.328038 0.390134 0.258666
0.288538 0.464236 0.176781
0.328646 0.282067 0.260045
0.415851 0.389309 0.263218
0.48132 0.335293 0.173691
0.41611 0.279608 0.261042
0.329967 0.358497 0.232456
0.327781 0.463524 0.231794
0.41774 0.352815 0.235884
0.416354 0.462467 0.236651
0.350211 0.444911 0.259596
0.349709 0.33647 0.26115
0.437776 0.443141 0.261901
0.435873 0.334545 0.26332
0.260321 0.443614 0.25823
0.262269 0.334022 0.257812
0.350455 0.410583 0.232144
0.352384 0.301801 0.233453
0.435767 0.409782 0.234895
0.437828 0.299758 0.234769
0.264434 0.411667 0.230127
0.261155 0.299204 0.230304
0.350584 0.408445 0.252726
0.350352 0.298365 0.254357
0.436638 0.406798 0.255343
0.437406 0.298986 0.256674
0.262387 0.408367 0.250625
0.261455 0.298014 0.251195
0.349147 0.443695 0.28059
0.3496 0.335624 0.281438
0.435447 0.443662 0.283264
0.436916 0.333941 0.284503
0.260391 0.447749 0.278984
0.261077 0.331987 0.278342
0.28299 0.353345 0.305675
0.281461 0.463254 0.306284
0.369853 0.35592 0.309939
0.368725 0.463222 0.30972
0.459122 0.354026 0.311172
0.457246 0.462859 0.310414
0.460902 0.498799 0.172994
0.265144 0.410448 0.174373
0.308223 0.444057 0.169626
0.348807 0.40663 0.287582
0.348694 0.298489 0.308058
0.435448 0.3382 0.315905
0.332067 0.283253 0.171285
0.348326 0.409323 0.308803
0.412605 0.279851 0.316557
0.28182 0.388918 0.312536
0.259791 0.294192 0.2853
0.282266 0.281113 0.313852
0.369533 0.392317 0.317056
0.438656 0.443 0.173411
0.368804 0.283306 0.31747
0.458678 0.390899 0.317924
0.435662 0.445748 0.317156
0.45524 0.280164 0.315892
0.282258 0.353378 0.284895
0.283331 0.464698 0.28431
0.372375 0.354807 0.288834
0.368475 0.464336 0.288178
0.458921 0.354181 0.290368
0.457058 0.462143 0.288848
0.303104 0.444817 0.312699
0.303426 0.336075 0.314332
0.390774 0.445103 0.315456
0.390795 0.337359 0.316606
0.478395 0.445791 0.318262
0.480453 0.334655 0.317808
0.305525 0.409223 0.285752
0.30388 0.299303 0.2857
0.390523 0.406433 0.289302
0.391862 0.297342 0.289174
0.479502 0.40773 0.289565
0.480785 0.29741 0.291085
0.304572 0.406046 0.306361
0.304908 0.299165 0.307251
0.391041 0.408526 0.309931
0.391685 0.299458 0.310104
0.480401 0.40875 0.310964
0.478948 0.298443 0.311107
0.413396 0.391826 0.315852
0.326299 0.280676 0.314424
0.413941 0.463163 0.290185
0.437423 0.406453 0.29061
0.285241 0.352243 0.176839
0.327213 0.354772 0.28637
0.324889 0.35375 0.307021
0.324779 0.463117 0.306038
0.413291 0.354692 0.309961
0.412226 0.462155 0.310257
0.347454 0.335634 0.313128
0.258979 0.409581 0.285056
0.434211 0.297713 0.290152
0.346052 0.445437 0.314964
0.414637 0.351161 0.290089
0.415133 0.502344 0.171159
0.325519 0.388809 0.314551
0.395623 0.336235 0.172782
0.329991 0.393826 0.170136
0.414776 0.500346 0.283846
0.353393 0.339046 0.171302
0.259547 0.442905 0.332012
0.308304 0.338939 0.170752
0.284122 0.500518 0.257831
0.283765 0.502351 0.278637
0.369494 0.501765 0.315448
0.326411 0.497847 0.223141
0.459966 0.499682 0.20805
0.416031 0.499016 0.228886
0.329585 0.498249 0.167511
0.282485 0.278473 0.334199
0.263437 0.334473 0.168774
0.282972 0.349948 0.36174
0.281303 0.461305 0.359935
0.367113 0.351376 0.36227
0.368837 0.463028 0.363908
0.456761 0.35322 0.365664
0.455403 0.462926 0.366282
0.281945 0.38793 0.387657
0.475649 0.300728 0.421789
0.278916 0.282582 0.389019
0.36819 0.395093 0.390139
0.258936 0.335133 0.368154
0.367676 0.283617 0.391806
0.454868 0.391019 0.393316
0.256808 0.409303 0.416498
0.458853 0.282885 0.393935
0.280852 0.387442 0.365998
0.254094 0.299258 0.449028
0.28173 0.28144 0.368562
0.368776 0.390538 0.370232
0.428734 0.300215 0.474521
0.370512 0.282942 0.370983
0.456662 0.388843 0.372296
0.258156 0.334341 0.388798
0.45586 0.281886 0.372894
0.323619 0.352166 0.340889
0.479865 0.337251 0.338118
0.411479 0.50115 0.425591
0.392833 0.33531 0.336497
0.457539 0.352616 0.344285
0.455755 0.46351 0.344466
0.303158 0.444461 0.367495
0.304326 0.336569 0.369113
0.39002 0.443622 0.372783
0.390172 0.337531 0.371032
0.477502 0.448257 0.373294
0.47869 0.336389 0.373039
0.455049 0.462784 0.476149
0.255524 0.33722 0.441706
0.49707 0.391332 0.45033
0.390451 0.299353 0.343371
0.479316 0.408725 0.34618
0.478029 0.299644 0.344264
0.301614 0.406777 0.360951
0.303923 0.29989 0.361656
0.390962 0.408782 0.365054
0.390329 0.30059 0.36337
0.477787 0.410225 0.366284
0.476871 0.299624 0.365939
0.299146 0.447001 0.388244
0.301165 0.335808 0.390349
0.388519 0.448028 0.39374
0.389751 0.338887 0.391464
0.479379 0.444245 0.393936
0.477766 0.338578 0.394217
0.325811 0.354924 0.362758
0.325693 0.463811 0.363526
0.412749 0.35438 0.365007
0.411689 0.460352 0.36525
0.323549 0.390313 0.390324
0.303877 0.406231 0.340079
0.324063 0.283175 0.390127
0.412951 0.391569 0.391516
0.259941 0.297511 0.361537
0.412823 0.282175 0.392716
0.256763 0.447564 0.421884
0.457664 0.462729 0.399932
0.256493 0.296794 0.416058
0.324576 0.392116 0.369285
0.257367 0.335664 0.421156
0.326011 0.282463 0.368903
0.412926 0.391488 0.370327
0.259737 0.444464 0.387058
0.412827 0.283929 0.371752
0.392654 0.408134 0.344544
0.256935 0.33278 0.476338
0.414345 0.35379 0.344831
0.410121 0.462884 0.34443
0.346683 0.446102 0.372019
0.345533 0.336359 0.370461
0.433461 0.444529 0.372496
0.435585 0.337616 0.372066
0.499442 0.391762 0.373194
0.260561 0.407194 0.339775
0.346633 0.409277 0.343463
0.346702 0.299965 0.34251
0.435967 0.407898 0.343782
0.433424 0.297294 0.344608
0.257321 0.406747 0.4484
0.457793 0.389819 0.338513
0.347178 0.409265 0.363822
0.348331 0.300431 0.363693
0.435691 0.409728 0.364731
0.434271 0.300907 0.366972
0.476952 0.446329 0.483789
0.454838 0.283043 0.338203
0.344066 0.445747 0.392132
0.345358 0.337983 0.390893
0.434763 0.448608 0.393155
0.433639 0.33885 0.391951
0.281455 0.3523 0.416061
0.278371 0.464716 0.415539
0.366315 0.356534 0.418614
0.366827 0.462018 0.419094
0.454285 0.356574 0.422104
0.412195 0.499644 0.371909
0.279841 0.388404 0.444045
0.434649 0.443054 0.338077
0.275971 0.281214 0.443572
0.366384 0.391221 0.447543
0.256604 0.298078 0.395584
0.363822 0.283303 0.445411
0.453186 0.390533 0.450172
0.431477 0.410094 0.474856
0.452513 0.281305 0.450036
0.279878 0.388803 0.423312
0.500383 0.354093 0.367457
0.278447 0.278372 0.42215
0.367018 0.394633 0.427234
0.339603 0.299694 0.473969
0.367539 0.281267 0.425246
0.453481 0.393988 0.429562
0.254026 0.334299 0.496946
0.454137 0.281585 0.429285
0.280346 0.352358 0.396402
0.278503 0.466807 0.394992
0.366201 0.358767 0.398077
0.366573 0.463118 0.398801
0.453923 0.354898 0.401483
0.454934 0.463698 0.419966
0.301571 0.446637 0.423767
0.303901 0.335485 0.42391
0.389617 0.44563 0.425664
0.388873 0.338851 0.426498
0.258214 0.445715 0.443018
0.255038 0.297535 0.47002
0.302101 0.409421 0.395392
0.301034 0.298558 0.396735
0.389771 0.407338 0.398948
0.39084 0.301206 0.399975
0.261198 0.407042 0.394108
0.479764 0.302771 0.401773
0.299684 0.407142 0.415901
0.3 0.297925 0.418203
0.389637 0.408576 0.419244
0.389472 0.302513 0.419998
0.475678 0.409104 0.42233
0.474704 0.336318 0.429041
0.299102 0.445775 0.443891
0.301974 0.333659 0.443801
0.388735 0.447045 0.446538
0.387318 0.335941 0.44813
0.305194 0.443297 0.333434
0.302902 0.299645 0.341153
0.324305 0.355826 0.417486
0.322682 0.466291 0.417369
0.411363 0.354431 0.417656
0.410783 0.463601 0.419371
0.474751 0.40887 0.456551
0.450548 0.352575 0.476516
0.320344 0.390299 0.445378
0.255508 0.409606 0.469143
0.320503 0.281561 0.444673
0.411646 0.391529 0.447045
0.343104 0.410501 0.470393
0.407845 0.284587 0.447113
0.47759 0.334769 0.449717
0.369071 0.353365 0.341724
0.496987 0.282226 0.451006
0.319633 0.392496 0.425796
0.475051 0.298821 0.479356
0.322018 0.279157 0.424281
0.412737 0.391731 0.425802
0.279486 0.349402 0.340999
0.410931 0.283208 0.426038
0.476625 0.406814 0.401781
0.474998 0.297457 0.458002
0.499114 0.46436 0.422357
0.321705 0.353637 0.396955
0.322007 0.465558 0.395616
0.41065 0.354478 0.39742
0.411452 0.463193 0.397582
0.254618 0.446612 0.474543
0.260437 0.40991 0.361182
0.343771 0.446774 0.425695
0.34582 0.339113 0.424725
0.433521 0.44766 0.426833
0.43329 0.337415 0.427444
0.34562 0.408439 0.398057
0.34629 0.302582 0.397974
0.433772 0.412143 0.399762
0.43615 0.300998 0.399592
0.342463 0.408881 0.419173
0.345114 0.297642 0.419003
0.43419 0.411258 0.420285
0.434559 0.298014 0.419786
0.343064 0.444822 0.446608
0.343841 0.336362 0.445582
0.433694 0.445562 0.447486
0.431231 0.337818 0.44722
0.278384 0.351387 0.46981
0.278549 0.463882 0.470584
0.363643 0.354599 0.47278
0.365681 0.462784 0.471563
0.325427 0.281782 0.335572
0.406978 0.282183 0.481199
0.432101 0.446625 0.481242
0.429059 0.298681 0.454349
0.259169 0.448019 0.366211
0.431301 0.410268 0.454908
0.342636 0.300622 0.453311
0.344127 0.407793 0.4502
0.390592 0.443719 0.336604
0.496053 0.349442 0.47779
0.368309 0.463267 0.343365
0.2759 0.388227 0.477262
0.475951 0.446537 0.449906
0.276595 0.279519 0.477381
0.364033 0.392278 0.480057
0.348415 0.446136 0.335655
0.36213 0.28348 0.479878
0.25253 0.444681 0.495115
0.498208 0.351846 0.45696
0.450046 0.282304 0.483735
0.278749 0.350235 0.449839
0.278142 0.465421 0.450146
0.364824 0.354033 0.45305
0.365643 0.4623 0.451366
0.454099 0.352943 0.456228
0.341694 0.446441 0.478609
0.299768 0.444984 0.477827
0.299272 0.335909 0.478363
0.387495 0.447913 0.479638
0.385763 0.338688 0.480397
0.415209 0.389955 0.33817
0.473611 0.409667 0.477439
0.299402 0.410155 0.452222
0.2984 0.297098 0.4501
0.3893 0.408047 0.451738
0.385198 0.298975 0.454316
0.454668 0.464638 0.455849
0.411816 0.280123 0.337666
0.297111 0.408293 0.472152
0.299331 0.29854 0.470691
0.386703 0.411221 0.474291
0.386294 0.299876 0.474085
0.498521 0.352813 0.42207
0.261172 0.299252 0.340221
0.477269 0.446308 0.427712
0.428048 0.336846 0.483141
0.325862 0.461055 0.342743
0.473574 0.335998 0.484212
0.278124 0.500784 0.47612
0.499531 0.280808 0.395265
0.319056 0.355511 0.472792
0.320476 0.465045 0.471235
0.407353 0.354339 0.475389
0.411422 0.463561 0.473023
0.409898 0.501444 0.446082
0.451141 0.389712 0.482928
0.409614 0.353304 0.45457
0.281715 0.457008 0.339829
0.321286 0.464802 0.450784
0.435739 0.336365 0.337044
0.500182 0.467737 0.36635
0.410604 0.463151 0.451953
0.319985 0.394211 0.47743
0.321522 0.353801 0.451116
0.31814 0.28032 0.479564
0.408534 0.392403 0.481278
0.341262 0.336201 0.479261
0.498297 0.461868 0.456721
0.369412 0.392322 0.33779
0.347815 0.33568 0.334609
0.478357 0.44306 0.338924
0.274543 0.390985 0.499137
0.411834 0.500342 0.392277
0.368747 0.283185 0.337764
0.49651 0.389655 0.48293
0.497792 0.282605 0.42968
0.326126 0.389307 0.334764
0.496835 0.281127 0.485
0.277204 0.502668 0.442006
0.497137 0.389303 0.429633
0.277092 0.498833 0.496776
0.32464 0.500151 0.389339
0.276085 0.281551 0.49786
0.282369 0.386369 0.333636
0.363701 0.501011 0.444891
0.498915 0.465846 0.477946
0.500452 0.352419 0.401534
0.32278 0.503858 0.422818
0.324263 0.501733 0.369276
0.281082 0.503989 0.388801
0.320165 0.50214 0.497942
0.281394 0.500532 0.368434
0.500682 0.499837 0.338986
0.320289 0.503969 0.443511
0.498101 0.49861 0.449957
0.364948 0.500999 0.424037
0.32147 0.501298 0.477947
0.34112 0.33721 0.500663
0.342808 0.446261 0.498852
0.3853 0.445566 0.500005
0.258226 0.334911 0.331547
0.301655 0.336149 0.334328
0.2738 0.355653 0.526243
0.276143 0.464697 0.524472
0.360857 0.355528 0.527152
0.362468 0.46546 0.527762
0.451418 0.35665 0.531785
0.318735 0.46588 0.503716
0.273501 0.389725 0.552952
0.408656 0.279698 0.502422
0.271245 0.281744 0.553123
0.35908 0.391353 0.554262
0.45724 0.40772 0.641868
0.360082 0.283206 0.554639
0.473709 0.339624 0.537902
0.25324 0.410153 0.504966
0.448557 0.280573 0.559198
0.27415 0.391706 0.532697
0.250939 0.336119 0.5297
0.272824 0.280205 0.532558
0.360747 0.39381 0.533975
0.429582 0.448135 0.501985
0.361843 0.279684 0.534122
0.318159 0.355252 0.50431
0.297448 0.297909 0.506082
0.448932 0.283436 0.538714
0.255071 0.411159 0.525743
0.250367 0.443729 0.585768
0.449363 0.391365 0.503404
0.255007 0.44638 0.532697
0.38478 0.410293 0.506457
0.491456 0.463588 0.564587
0.2979 0.448077 0.531342
0.294279 0.337513 0.533406
0.383093 0.448617 0.534373
0.383174 0.340579 0.534231
0.249297 0.443564 0.552029
0.448636 0.392626 0.557934
0.499046 0.443288 0.649721
0.472104 0.409536 0.53114
0.428888 0.335087 0.503256
0.387668 0.300938 0.509679
0.496998 0.464381 0.511665
0.464878 0.337749 0.592434
0.295966 0.410016 0.525972
0.294623 0.298743 0.527562
0.383186 0.410195 0.528347
0.383773 0.299483 0.529288
0.470748 0.29874 0.533056
0.251521 0.298522 0.52458
0.295728 0.443949 0.55224
0.294779 0.336272 0.55344
0.381432 0.448016 0.554325
0.383222 0.336487 0.554667
0.297388 0.41063 0.505663
0.473827 0.445529 0.535994
0.31671 0.354479 0.526912
0.319702 0.464741 0.523951
0.40654 0.357264 0.528191
0.405441 0.46647 0.527181
0.498729 0.33571 0.650561
0.451835 0.461977 0.509636
0.317036 0.387231 0.554219
0.407293 0.392959 0.502641
0.316418 0.280882 0.553527
0.402127 0.391902 0.556333
0.488767 0.280913 0.594349
0.402985 0.280134 0.55659
0.473389 0.408764 0.509233
0.455673 0.445151 0.646793
0.435121 0.281697 0.647053
0.317576 0.392581 0.532863
0.249747 0.405704 0.579865
0.316735 0.281545 0.533427
0.403945 0.392845 0.536009
0.48695 0.463932 0.584561
0.405125 0.280653 0.535771
0.439087 0.279766 0.613227
0.48049 0.390617 0.61392
0.496348 0.465542 0.532976
0.407355 0.354734 0.508328
0.470676 0.299199 0.565388
0.460233 0.445734 0.611428
0.471436 0.299662 0.511109
0.4502 0.463091 0.529986
0.478259 0.352963 0.640803
0.339718 0.447095 0.532171
0.339825 0.336565 0.532187
0.426823 0.448861 0.537562
0.427499 0.339128 0.535544
0.464102 0.448033 0.591363
0.457526 0.335504 0.646749
0.429364 0.411467 0.510174
0.428729 0.298493 0.51035
0.339311 0.41019 0.526502
0.340326 0.29799 0.527691
0.42708 0.41055 0.530486
0.427868 0.298635 0.530977
0.338155 0.444314 0.553524
0.338181 0.335967 0.552775
0.426282 0.446396 0.557933
0.426042 0.335968 0.556287
0.272314 0.353293 0.579372
0.272244 0.462142 0.579023
0.356999 0.354796 0.580083
0.357306 0.463441 0.580556
0.268809 0.49806 0.606859
0.49968 0.298276 0.641846
0.269872 0.388746 0.607552
0.455783 0.298544 0.638976
0.269538 0.280353 0.608541
0.3554 0.390707 0.610083
0.33308 0.407408 0.61645
0.355195 0.280843 0.609548
0.444518 0.389566 0.591424
0.414374 0.298459 0.638555
0.276077 0.353757 0.50499
0.272484 0.390161 0.587288
0.414548 0.335062 0.647003
0.271773 0.279482 0.588304
0.358451 0.388662 0.588535
0.416449 0.446288 0.645644
0.357904 0.279069 0.589186
0.315698 0.50003 0.552687
0.4174 0.408378 0.638158
0.460693 0.409719 0.621174
0.271555 0.351859 0.559246
0.271481 0.461393 0.558093
0.358956 0.352912 0.560308
0.359068 0.46537 0.560433
0.44756 0.355349 0.564946
0.470434 0.444564 0.556188
0.294081 0.445015 0.586882
0.292518 0.33624 0.587343
0.377942 0.443246 0.587957
0.378735 0.336045 0.589081
0.288513 0.44819 0.66234
0.44339 0.465637 0.583334
0.294777 0.405569 0.558621
0.293748 0.298551 0.560572
0.379795 0.410317 0.561091
0.382117 0.298449 0.56194
0.492948 0.393395 0.538676
0.365089 0.283298 0.500697
0.293038 0.40834 0.580094
0.292948 0.298956 0.581198
0.380641 0.40616 0.582441
0.3787 0.298806 0.582565
0.467745 0.299674 0.586466
0.254296 0.299134 0.50486
0.290821 0.44322 0.607722
0.289657 0.333685 0.608158
0.377294 0.444381 0.608699
0.376127 0.335021 0.610537
0.496603 0.392045 0.50328
0.445242 0.283229 0.5926
0.315787 0.353 0.580749
0.316803 0.464915 0.581694
0.400258 0.354604 0.583849
0.397787 0.46435 0.5822
0.450934 0.280599 0.503763
0.249629 0.336386 0.587547
0.31155 0.389361 0.607688
0.331026 0.337669 0.644367
0.311426 0.283183 0.608925
0.397886 0.389419 0.610885
0.330098 0.445842 0.643763
0.396137 0.280266 0.610223
0.341639 0.29955 0.507294
0.32912 0.299181 0.636506
0.478205 0.389023 0.648907
0.313306 0.389658 0.587142
0.436489 0.388496 0.646941
0.314104 0.283655 0.588168
0.400531 0.390518 0.59039
0.406316 0.465658 0.506836
0.399989 0.279984 0.589893
0.448378 0.467265 0.561852
0.332295 0.411389 0.636659
0.31148 0.462781 0.613853
0.317053 0.351004 0.561048
0.316031 0.462928 0.559566
0.403631 0.353431 0.562343
0.404379 0.463752 0.562401
0.473859 0.336188 0.504163
0.438344 0.350666 0.618719
0.336278 0.443334 0.587818
0.33678 0.336872 0.588891
0.421904 0.447209 0.589197
0.420761 0.332202 0.589722
0.336879 0.409171 0.560783
0.337453 0.301788 0.560568
0.425159 0.407813 0.562651
0.424382 0.297646 0.562899
0.336015 0.406535 0.581749
0.337375 0.300134 0.581837
0.423059 0.407831 0.583669
0.422874 0.29699 0.584215
0.334254 0.444321 0.608054
0.333539 0.337733 0.609169
0.419762 0.44321 0.610212
0.417727 0.333144 0.61081
0.26811 0.353986 0.636331
0.267725 0.46424 0.634207
0.351724 0.354523 0.63785
0.351631 0.465785 0.63763
0.489431 0.353364 0.585542
0.475432 0.449043 0.504524
0.43618 0.466743 0.637533
0.493794 0.281157 0.540349
0.362772 0.352911 0.507089
0.310418 0.352008 0.615571
0.313032 0.390133 0.644153
0.332741 0.302237 0.615669
0.470425 0.335823 0.559148
0.416111 0.297778 0.6182
0.493638 0.354316 0.565271
0.268248 0.388784 0.642942
0.396963 0.463303 0.616594
0.267778 0.280347 0.644424
0.351758 0.391917 0.644596
0.396176 0.351521 0.618478
0.351068 0.285435 0.64398
0.436403 0.353323 0.639229
0.419383 0.407202 0.61747
0.396375 0.500644 0.64257
0.269933 0.353962 0.616141
0.269342 0.461394 0.614557
0.355154 0.353676 0.616763
0.354961 0.462862 0.615778
0.466207 0.410643 0.586173
0.441059 0.388755 0.611503
0.288284 0.445404 0.641788
0.287255 0.336615 0.644452
0.373605 0.446778 0.645391
0.373752 0.337781 0.644118
0.363007 0.391616 0.501039
0.493005 0.391177 0.559641
0.290983 0.406569 0.616294
0.28959 0.300026 0.617844
0.375297 0.411296 0.617192
0.375043 0.299626 0.617332
0.273336 0.46188 0.504263
0.436574 0.503104 0.64673
0.289789 0.408165 0.636461
0.288191 0.302339 0.637317
0.373523 0.409985 0.637992
0.373034 0.301015 0.637907
0.46233 0.297035 0.618623
0.477553 0.461682 0.640272
0.395897 0.391474 0.645008
0.44216 0.35217 0.584831
0.39293 0.28149 0.646107
0.470257 0.408743 0.56465
0.461106 0.333797 0.612865
0.308401 0.282851 0.664918
0.309898 0.353909 0.636626
0.31006 0.461794 0.634461
0.395785 0.356436 0.637772
0.395691 0.46292 0.636886
0.484114 0.389204 0.593642
0.450613 0.354665 0.510149
0.477452 0.280052 0.647365
0.307886 0.28015 0.643804
0.285776 0.3388 0.665133
0.448889 0.393456 0.536977
0.340298 0.409358 0.505049
0.439433 0.465104 0.617347
0.250116 0.335614 0.55119
0.481014 0.351544 0.620162
0.481036 0.462123 0.620033
0.484246 0.27821 0.614803
0.268174 0.394579 0.66299
0.363935 0.46267 0.506733
0.266807 0.280899 0.664436
0.385378 0.337842 0.501702
0.313474 0.500306 0.607891
0.250872 0.408178 0.5593
0.493841 0.280887 0.562196
0.494651 0.280508 0.506132
0.329748 0.33492 0.664915
0.496087 0.356744 0.532757
0.310416 0.390472 0.66508
0.495429 0.35645 0.511709
0.498904 0.405938 0.6417
0.329791 0.445408 0.665843
0.310249 0.496606 0.642315
0.248957 0.299446 0.558355
0.483673 0.500204 0.612812
0.275564 0.500953 0.531218
0.478605 0.497776 0.648229
0.486779 0.500714 0.591617
0.355306 0.498298 0.608312
0.497635 0.503857 0.50636
0.360794 0.501728 0.554061
0.270455 0.499218 0.585184
0.441065 0.5033 0.610756
0.351588 0.391068 0.665486
0.371259 0.444371 0.666018
0.414163 0.447612 0.666682
0.298364 0.447179 0.49784
0.319998 0.282453 0.500467
0.29728 0.334819 0.499019
0.319015 0.390987 0.497638
0.265061 0.357122 0.692296
0.264666 0.465124 0.690829
0.35256 0.356176 0.693172
0.349328 0.466379 0.692842
0.435489 0.356686 0.675194
0.433711 0.464123 0.69452
0.263597 0.394708 0.720452
0.493834 0.336113 0.726191
0.262849 0.279419 0.719518
0.348347 0.389661 0.721271
0.470292 0.39067 0.758381
0.348284 0.285167 0.721269
0.429654 0.390678 0.723504
0.261018 0.279797 0.810626
0.489962 0.410117 0.788665
0.26532 0.394581 0.699531
0.40736 0.302277 0.78527
0.264617 0.281281 0.699045
0.350789 0.392204 0.701303
0.407668 0.411846 0.786113
0.349213 0.282585 0.700182
0.431503 0.392967 0.703267
0.451431 0.338182 0.759332
0.433026 0.280177 0.703898
0.474139 0.352129 0.698122
0.468761 0.35332 0.808977
0.495834 0.408737 0.699976
0.496724 0.410485 0.67915
0.473614 0.46441 0.7318
0.262787 0.351365 0.803637
0.285672 0.44873 0.698255
0.286597 0.338034 0.699231
0.369682 0.448833 0.700897
0.372871 0.336011 0.700343
0.472627 0.280504 0.726528
0.434796 0.389755 0.667187
0.259741 0.388371 0.811993
0.452866 0.333809 0.705847
0.425924 0.391015 0.759702
0.494011 0.412598 0.732966
0.450787 0.33481 0.780492
0.433728 0.355198 0.696517
0.286482 0.411301 0.690952
0.284408 0.300528 0.692855
0.370761 0.41227 0.694192
0.371746 0.300582 0.693662
0.454602 0.445903 0.702685
0.492864 0.300926 0.733367
0.283229 0.447533 0.71886
0.28461 0.336252 0.720323
0.369237 0.44652 0.722377
0.369211 0.338489 0.720817
0.469435 0.392913 0.779034
0.260426 0.278786 0.755281
0.3089 0.355759 0.691253
0.308686 0.463587 0.691983
0.392034 0.357621 0.694649
0.39055 0.466309 0.693573
0.393401 0.390339 0.665645
0.372932 0.338208 0.665102
0.3049 0.394111 0.71999
0.323624 0.297648 0.784032
0.305618 0.284628 0.722183
0.390173 0.390317 0.724613
0.321766 0.409231 0.783758
0.390023 0.280838 0.721796
0.266881 0.466218 0.670166
0.448768 0.445211 0.760029
0.473447 0.388234 0.705558
0.306384 0.392892 0.698912
0.408434 0.301117 0.805855
0.306611 0.28436 0.700742
0.389889 0.39326 0.703381
0.491158 0.33635 0.817568
0.392342 0.27988 0.701648
0.451838 0.412551 0.807739
0.495038 0.333267 0.705055
0.447331 0.408183 0.75291
0.496337 0.446708 0.67029
0.450802 0.447696 0.815487
0.39511 0.356693 0.673617
0.492864 0.3007 0.753858
0.472164 0.281724 0.760021
0.329996 0.299702 0.672502
0.328339 0.445825 0.700138
0.329133 0.338141 0.700647
0.411921 0.446929 0.700635
0.413282 0.337868 0.703623
0.469152 0.279677 0.815388
0.350524 0.465133 0.672695
0.493168 0.33793 0.760683
0.492689 0.340363 0.780758
0.329231 0.410761 0.692848
0.328916 0.302376 0.693699
0.41121 0.410394 0.694412
0.41314 0.29968 0.694933
0.326201 0.446694 0.720823
0.325157 0.338325 0.721369
0.410923 0.44799 0.721619
0.40886 0.335556 0.724258
0.261398 0.351605 0.745967
0.261897 0.464789 0.746086
0.346486 0.357065 0.74962
0.344777 0.463291 0.748907
0.408769 0.336214 0.75799
0.430494 0.469033 0.751262
0.260992 0.387611 0.774339
0.386381 0.392993 0.814446
0.25974 0.27713 0.775638
0.344492 0.391581 0.778722
0.40595 0.338485 0.813877
0.34552 0.279216 0.776474
0.427879 0.391802 0.78053
0.414929 0.300558 0.674982
0.428942 0.281558 0.780408
0.26034 0.390481 0.754204
0.301307 0.280336 0.811423
0.495393 0.445488 0.705023
0.344588 0.392514 0.757698
0.40797 0.446812 0.814112
0.34522 0.286619 0.756466
0.430263 0.354749 0.752538
0.428172 0.28193 0.814606
0.452621 0.337797 0.726352
0.262908 0.355954 0.725242
0.262867 0.465609 0.72633
0.346623 0.354415 0.728463
0.347592 0.462166 0.727872
0.430312 0.355666 0.732358
0.456745 0.333982 0.667729
0.282801 0.445806 0.754282
0.281909 0.334287 0.755373
0.366683 0.44687 0.757097
0.366263 0.338961 0.757897
0.450968 0.30115 0.754384
0.448754 0.412143 0.786759
0.283373 0.411704 0.727997
0.282899 0.301156 0.727429
0.368825 0.408149 0.729298
0.369559 0.302861 0.728498
0.47613 0.353791 0.676664
0.476085 0.277764 0.70541
0.281172 0.410333 0.74812
0.280865 0.298284 0.747772
0.36528 0.411735 0.750336
0.366641 0.303522 0.749862
0.47017 0.462376 0.752267
0.472535 0.283301 0.78091
0.281668 0.44505 0.774271
0.281232 0.332868 0.774886
0.366429 0.444367 0.77952
0.366428 0.337824 0.778175
0.489668 0.300001 0.808567
0.493085 0.300874 0.788612
0.303039 0.35462 0.747786
0.303721 0.464496 0.748717
0.388025 0.358487 0.752017
0.387424 0.465443 0.750404
0.49189 0.406699 0.809046
0.495214 0.44874 0.725309
0.300747 0.390148 0.775828
0.323774 0.334608 0.811324
0.30348 0.277197 0.777613
0.387449 0.392013 0.777993
0.321877 0.445811 0.81213
0.386222 0.283321 0.779056
0.451074 0.446949 0.779064
0.431035 0.283935 0.724555
0.435192 0.465205 0.67442
0.302662 0.391555 0.755821
0.452861 0.445614 0.723331
0.302183 0.281566 0.75676
0.386539 0.393874 0.757862
0.49104 0.442626 0.816178
0.385666 0.282041 0.757162
0.495255 0.298473 0.677691
0.44981 0.410147 0.732097
0.451751 0.301352 0.73356
0.304112 0.357543 0.726542
0.304342 0.463806 0.72682
0.387528 0.354837 0.731866
0.389389 0.465703 0.729129
0.474175 0.395393 0.726034
0.495014 0.297747 0.698247
0.32435 0.443845 0.755922
0.323911 0.339434 0.756055
0.407384 0.450955 0.758358
0.407231 0.300586 0.752307
0.32698 0.409175 0.72745
0.326375 0.303567 0.729783
0.409699 0.412837 0.730731
0.410182 0.299444 0.731206
0.323713 0.408826 0.74892
0.322187 0.302703 0.750007
0.408146 0.413499 0.751215
0.42883 0.281649 0.759227
0.323994 0.446171 0.775623
0.322699 0.336707 0.778114
0.408898 0.448225 0.779679
0.406819 0.338688 0.778403
0.330777 0.410283 0.672663
0.372334 0.407601 0.673765
0.344011 0.353345 0.806577
0.344505 0.460472 0.805643
0.428302 0.352103 0.807283
0.43032 0.465302 0.80919
0.469649 0.355714 0.787313
0.387366 0.464249 0.785688
0.415585 0.337231 0.667402
0.265448 0.358631 0.671701
0.386062 0.358401 0.787184
0.3938 0.284627 0.667608
0.474067 0.358469 0.731535
0.408316 0.410771 0.807321
0.491687 0.409806 0.753101
0.369094 0.303411 0.672741
0.302128 0.464751 0.781586
0.476922 0.500583 0.704842
0.342397 0.389766 0.813877
0.300674 0.353499 0.783546
0.344176 0.280116 0.811704
0.429192 0.389307 0.813793
0.323315 0.297636 0.804929
0.491467 0.44543 0.759581
0.260354 0.351579 0.782064
0.260917 0.465123 0.782102
0.343959 0.354357 0.785908
0.345072 0.464032 0.78508
0.427181 0.354273 0.78707
0.428399 0.464253 0.788878
0.281852 0.443487 0.810223
0.283858 0.334316 0.812266
0.365795 0.442747 0.813466
0.365538 0.334651 0.812547
0.471016 0.464687 0.808757
0.44807 0.334151 0.815122
0.280171 0.410219 0.782361
0.280356 0.298145 0.783295
0.365314 0.408691 0.785483
0.364326 0.301019 0.784632
0.471359 0.464651 0.788058
0.387977 0.498324 0.775972
0.28052 0.408108 0.803523
0.280814 0.298959 0.804017
0.364394 0.406369 0.805893
0.365661 0.297658 0.805217
0.468967 0.390322 0.815138
0.448406 0.298894 0.807519
0.323054 0.409432 0.804647
0.45551 0.406902 0.674264
0.453638 0.409648 0.695582
0.304855 0.500985 0.722373
0.431098 0.464275 0.731127
0.474998 0.465634 0.675589
0.30379 0.355988 0.80423
0.301989 0.462213 0.802171
0.385882 0.357625 0.807101
0.38532 0.464151 0.806501
0.450385 0.298773 0.786964
0.388065 0.281717 0.813223
0.414022 0.410658 0.673481
0.350518 0.353618 0.672473
0.302095 0.392847 0.811036
0.491754 0.445901 0.781343
0.391329 0.46491 0.672698
0.455596 0.29519 0.697386
0.474471 0.281549 0.668313
0.289486 0.412702 0.670461
0.260615 0.461679 0.802748
0.453923 0.299333 0.676631
0.472712 0.355373 0.752298
0.287044 0.301444 0.672486
0.476494 0.464945 0.696805
0.309582 0.355275 0.671497
0.308429 0.464408 0.671682
0.495537 0.333325 0.671323
0.434397 0.281679 0.667386
0.478327 0.388865 0.668647
0.455186 0.443128 0.667175
0.258088 0.389059 0.832434
0.433028 0.49938 0.70316
0.39215 0.500036 0.702287
0.431784 0.502547 0.723315
0.303055 0.497672 0.811408
0.346408 0.499661 0.756183
0.304836 0.50165 0.754358
0.475952 0.501053 0.668179
0.265686 0.502345 0.698594
0.343966 0.497032 0.812441
0.305942 0.500801 0.699961
0.387343 0.500954 0.755253
0.281004 0.332254 0.831895
0.280786 0.445901 0.831165
0.323214 0.336605 0.832312
0.259031 0.50087 0.830998
0.350558 0.283695 0.664336
0.487882 0.409343 0.84461
0.490254 0.301934 0.842909
0.342961 0.35296 0.860304
0.342035 0.465481 0.860213
0.447001 0.335936 0.871098
0.426577 0.464465 0.863228
0.252915 0.352118 0.969999
0.255861 0.353202 0.913568
0.254993 0.389525 0.942516
0.36208 0.406323 0.895846
0.31929 0.409547 0.841344
0.341374 0.279981 0.888782
0.425745 0.390369 0.890331
0.255547 0.353212 0.949543
0.427849 0.279644 0.890719
0.467833 0.390865 0.836384
0.489466 0.445671 0.837166
0.486418 0.445951 0.94819
0.341694 0.388534 0.866958
0.406999 0.335246 0.834075
0.34261 0.281497 0.868234
0.425876 0.39167 0.870566
0.301048 0.461234 0.840205
0.428327 0.281951 0.868158
0.449294 0.333431 0.835791
0.257364 0.46324 0.948798
0.343188 0.356348 0.840782
0.490058 0.448019 0.873445
0.427126 0.353043 0.840174
0.425539 0.46599 0.842301
0.278322 0.445647 0.866593
0.279945 0.29676 0.858185
0.36138 0.445918 0.868454
0.384862 0.357457 0.861595
0.44781 0.445701 0.871235
0.448289 0.300693 0.861398
0.259097 0.277909 0.886829
0.256679 0.387541 0.921034
0.363079 0.409297 0.843706
0.489547 0.336365 0.871098
0.44678 0.409222 0.842013
0.427159 0.389111 0.834713
0.279257 0.409776 0.859863
0.447047 0.445227 0.836346
0.362501 0.40793 0.863775
0.364398 0.336262 0.868667
0.445382 0.409448 0.863403
0.446736 0.298543 0.841716
0.277701 0.409178 0.893453
0.280079 0.335028 0.865925
0.383071 0.463061 0.896469
0.361976 0.33268 0.889009
0.446642 0.444584 0.891638
0.447368 0.333064 0.891524
0.300811 0.354033 0.860304
0.30077 0.464127 0.860106
0.404874 0.337841 0.867649
0.385072 0.465443 0.863145
0.46886 0.356125 0.863395
0.468348 0.464988 0.865317
0.298679 0.353185 0.894676
0.318302 0.409637 0.972148
0.299213 0.280798 0.88771
0.383294 0.389823 0.890878
0.365247 0.335711 0.832738
0.383892 0.282808 0.889549
0.467608 0.394171 0.891805
0.40058 0.407582 0.973121
0.470344 0.279138 0.890992
0.300277 0.391068 0.866487
0.25854 0.465863 0.85883
0.301057 0.281152 0.866563
0.384294 0.391976 0.870361
0.488331 0.300155 0.953933
0.384654 0.279918 0.868614
0.46793 0.394893 0.870938
0.380554 0.280502 0.9796
0.468683 0.282319 0.869837
0.32273 0.29796 0.83908
0.488513 0.411684 0.864239
0.386412 0.355755 0.841435
0.385007 0.464134 0.841937
0.468859 0.355079 0.843463
0.468035 0.465076 0.844124
0.322011 0.443921 0.866912
0.322993 0.334432 0.868287
0.404891 0.445192 0.870004
0.4274 0.355938 0.862066
0.280587 0.29718 0.838663
0.364209 0.299586 0.861177
0.259344 0.353814 0.859438
0.278952 0.409616 0.839308
0.406596 0.407047 0.841382
0.407156 0.297486 0.842202
0.259129 0.278986 0.866069
0.253125 0.389888 0.978089
0.321652 0.40804 0.860646
0.321501 0.300177 0.85978
0.405136 0.409194 0.862264
0.405654 0.300731 0.86354
0.384624 0.391765 0.83507
0.489938 0.303256 0.863304
0.318811 0.408121 0.89498
0.320619 0.334064 0.889929
0.405654 0.445065 0.891303
0.404576 0.336369 0.889663
0.489321 0.44724 0.894015
0.488418 0.338939 0.893073
0.298052 0.461713 0.951062
0.42754 0.281186 0.834842
0.340296 0.34852 0.917404
0.362349 0.442967 0.890035
0.424716 0.35535 0.917905
0.424081 0.464481 0.919287
0.468632 0.280296 0.836353
0.48794 0.410833 0.954032
0.253526 0.28462 0.976995
0.341771 0.389064 0.944552
0.29763 0.354334 0.950264
0.338965 0.280211 0.945205
0.424899 0.388723 0.945403
0.341806 0.461811 0.840227
0.423607 0.28134 0.94538
0.36489 0.29911 0.839863
0.403605 0.298028 0.953158
0.465985 0.392349 0.981317
0.32003 0.407895 0.915512
0.466755 0.282793 0.981241
0.341025 0.278135 0.924111
0.424091 0.391279 0.925114
0.402322 0.406964 0.951624
0.423505 0.283379 0.92465
0.340458 0.500958 0.944165
0.38685 0.281379 0.834082
0.34107 0.353188 0.896264
0.321182 0.445505 0.888136
0.425371 0.352778 0.898041
0.426368 0.465232 0.898763
0.279868 0.443019 0.922341
0.276375 0.334495 0.921817
0.342497 0.464506 0.91833
0.361396 0.332089 0.925106
0.445144 0.448342 0.927187
0.448057 0.33637 0.923837
0.297463 0.389491 0.886784
0.278339 0.298728 0.895063
0.362494 0.407098 0.916424
0.362287 0.297358 0.897335
0.446088 0.410002 0.898148
0.449473 0.296842 0.898056
0.277519 0.407433 0.914251
0.279548 0.298881 0.915444
0.342512 0.387516 0.923663
0.361198 0.296194 0.917973
0.44547 0.41146 0.91931
0.446679 0.298843 0.919272
0.276857 0.444165 0.942592
0.275855 0.335204 0.943306
0.360309 0.442587 0.944354
0.360319 0.334049 0.94541
0.443713 0.444894 0.947218
0.444597 0.333198 0.944635
0.297269 0.351717 0.91514
0.300202 0.463028 0.895147
0.383337 0.350389 0.918019
0.362759 0.44356 0.923594
0.468087 0.356413 0.918854
0.466594 0.466377 0.919941
0.297514 0.390647 0.94162
0.31759 0.297929 0.951707
0.296485 0.278804 0.944377
0.381611 0.388891 0.944597
0.318829 0.407882 0.950219
0.380487 0.280833 0.946329
0.466064 0.391691 0.947803
0.341247 0.460938 0.89716
0.466538 0.279587 0.949041
0.298916 0.388203 0.920928
0.487314 0.335506 0.980557
0.299113 0.279246 0.923959
0.381826 0.386008 0.925212
0.256369 0.389667 0.887171
0.38176 0.280639 0.925972
0.466468 0.392965 0.926701
0.257295 0.353337 0.894213
0.466253 0.284594 0.928274
0.278629 0.333071 0.886708
0.277229 0.44704 0.887969
0.382344 0.35283 0.896955
0.382219 0.463796 0.916826
0.466971 0.357896 0.897866
0.466448 0.46597 0.899765
0.300158 0.463531 0.915634
0.317517 0.331315 0.923078
0.402833 0.442848 0.925463
0.404622 0.334223 0.924415
0.487536 0.412649 0.921148
0.48912 0.336228 0.925372
0.34085 0.388351 0.888326
0.320004 0.297653 0.895884
0.404315 0.409269 0.898049
0.405611 0.299957 0.896947
0.259685 0.351735 0.838032
0.490079 0.299787 0.899029
0.320334 0.445218 0.923868
0.320578 0.295961 0.916469
0.402953 0.406966 0.918573
0.402077 0.299063 0.917168
0.258197 0.465443 0.838693
0.488138 0.298928 0.919181
0.318913 0.444309 0.944848
0.318793 0.334468 0.943732
0.400641 0.445677 0.946071
0.402069 0.332622 0.945547
0.48787 0.447389 0.927742
0.48745 0.334719 0.946975
0.465715 0.464421 0.956151
0.254347 0.460695 0.969004
0.340236 0.355026 0.972164
0.339935 0.462416 0.971905
0.423495 0.355319 0.973083
0.424062 0.462248 0.973409
0.4864 0.412587 0.974648
0.25764 0.391214 0.865887
0.466039 0.354461 0.953584
0.317304 0.339168 0.978924
0.379976 0.464105 0.953705
0.406341 0.443851 0.835237
0.301575 0.351578 0.839954
0.486015 0.447525 0.982715
0.31749 0.445911 0.978286
0.338574 0.390927 0.980717
0.403108 0.298581 0.973379
0.336013 0.278453 0.981287
0.423421 0.389746 0.981324
0.382305 0.350781 0.952482
0.423962 0.283061 0.980512
0.490868 0.340242 0.837971
0.379701 0.387301 0.981552
0.339874 0.353549 0.950241
0.339682 0.462825 0.951396
0.423823 0.35125 0.95268
0.422723 0.465396 0.951882
0.275188 0.442679 0.977572
0.274703 0.335737 0.978347
0.361209 0.445793 0.981218
0.359513 0.335774 0.9802
0.443787 0.44503 0.982555
0.444712 0.338557 0.980724
0.276129 0.407599 0.949877
0.276378 0.299373 0.950112
0.361781 0.407364 0.952497
0.360038 0.298544 0.952315
0.444794 0.40871 0.955156
0.444542 0.297855 0.952733
0.27418 0.407972 0.970561
0.275658 0.300286 0.969885
0.360067 0.411026 0.973744
0.358659 0.300188 0.974139
0.443649 0.408909 0.975164
0.444342 0.301458 0.973425
0.488743 0.298284 0.974313
0.296832 0.393298 0.979357
0.402044 0.445266 0.979646
0.25826 0.461622 0.914722
0.295475 0.282648 0.979281
0.402338 0.335741 0.980474
0.296503 0.357919 0.97145
0.296194 0.462138 0.970849
0.380573 0.353098 0.973083
0.379915 0.464498 0.974427
0.466008 0.35595 0.974374
0.46557 0.465428 0.97619
0.316591 0.300664 0.972156
0.256003 0.462851 0.893833
0.488425 0.41115 0.900578
0.256723 0.279574 0.922371
0.252748 0.498428 0.976896
0.255299 0.279655 0.943618
0.464015 0.501241 0.982228
0.363982 0.444809 0.835761
0.342146 0.500194 0.924156
0.299824 0.388136 0.831143
0.381954 0.500374 0.946246
0.302722 0.278477 0.83191
0.343862 0.280052 0.83213
0.467457 0.503668 0.871121
0.464188 0.501984 0.948479
0.343656 0.498328 0.83295
0.380971 0.501157 0.981028
0.424341 0.500667 0.926504
0.250536 0.285798 0.998135
0.252474 0.393799 0.999365
0.341575 0.392693 0.834576
0.260279 0.279553 0.830109
0.321575 0.443402 0.832328
0.291544 0.685441 0.0332856
0.294023 0.573918 0.0321544
0.37747 0.683421 0.0347245
0.37814 0.570299 0.034723
0.464071 0.683763 0.0370601
0.463394 0.574441 0.0373602
0.291439 0.721277 0.061329
0.291164 0.609141 0.0598039
0.375442 0.719124 0.062094
0.377299 0.608901 0.0619553
0.458966 0.721991 0.0641817
0.462452 0.610654 0.0635119
0.292016 0.721878 0.0410829
0.292818 0.609836 0.0393845
0.376118 0.718342 0.041839
0.377324 0.608948 0.0408898
0.462607 0.720548 0.0434441
0.461803 0.610865 0.042741
0.48152 0.739753 0.0690356
0.293161 0.716757 0.00450664
0.378494 0.683131 0.013932
0.380018 0.573074 0.0133673
0.46515 0.682675 0.0171169
0.462646 0.573324 0.0153528
0.313801 0.555586 0.0377836
0.312669 0.66881 0.0406696
0.398672 0.55346 0.0412468
0.398386 0.665028 0.0411167
0.485485 0.552834 0.0438794
0.484256 0.664648 0.0434588
0.439611 0.738122 0.0910231
0.420686 0.499621 0.0424008
0.315525 0.628857 0.0120008
0.396979 0.737189 0.0697604
0.400826 0.517577 0.0135071
0.398934 0.629476 0.0141102
0.271683 0.631288 0.0103983
0.485908 0.519755 0.0154363
0.485529 0.629157 0.016591
0.358384 0.558611 0.00479407
0.377982 0.608789 0.00599088
0.312568 0.63041 0.0331882
0.315382 0.518597 0.0113262
0.40055 0.516137 0.0346579
0.399377 0.626913 0.0354701
0.272841 0.520269 0.0111201
0.484239 0.518936 0.0351902
0.484704 0.627614 0.0374163
0.312958 0.55269 0.0583907
0.312559 0.666842 0.0617701
0.396242 0.556696 0.0626565
0.399181 0.664841 0.0630718
0.485866 0.552578 0.0643052
0.484516 0.666149 0.0648548
0.335088 0.683222 0.0340765
0.335208 0.575015 0.0330595
0.419133 0.681927 0.0353575
0.42039 0.572203 0.0359075
0.333612 0.719689 0.0617641
0.334171 0.608115 0.0608293
0.418288 0.719647 0.0636305
0.42037 0.610778 0.0630461
0.335053 0.720107 0.0412426
0.333751 0.612004 0.0404647
0.419089 0.71914 0.0424846
0.420984 0.60939 0.0423803
0.442594 0.66537 0.00807829
0.338023 0.574964 0.0128871
0.421027 0.684007 0.0149147
0.315452 0.667113 0.00560064
0.353871 0.555637 0.0421593
0.355565 0.666814 0.0416213
0.441211 0.553952 0.0441637
0.441337 0.667476 0.0426976
0.270079 0.555006 0.0375068
0.270234 0.664128 0.0388576
0.292592 0.682116 0.0124948
0.357403 0.52242 0.0129322
0.356891 0.629884 0.0131358
0.313045 0.737565 0.0694342
0.443433 0.517969 0.0155559
0.444665 0.627618 0.0141999
0.421092 0.612058 0.0086591
0.312238 0.517015 0.0658717
0.267617 0.736441 0.0881708
0.48613 0.665212 0.00908557
0.356191 0.52116 0.0338414
0.355477 0.62776 0.0348876
0.353736 0.735782 0.123521
0.442448 0.519171 0.0366858
0.440608 0.629772 0.0356471
0.438355 0.737491 0.146662
0.270922 0.518884 0.0317108
0.271579 0.627061 0.031754
0.353809 0.552091 0.0622949
0.354416 0.664971 0.0631532
0.441613 0.557425 0.0646067
0.441486 0.666547 0.0630774
0.270951 0.553696 0.0577073
0.269693 0.663831 0.0584887
0.29033 0.681393 0.0884185
0.292174 0.572696 0.0859049
0.37382 0.683019 0.0909403
0.374859 0.573759 0.0888681
0.461085 0.684813 0.0914029
0.462411 0.572901 0.0915837
0.287978 0.717477 0.115271
0.288956 0.611394 0.113072
0.375579 0.720654 0.116871
0.374404 0.613907 0.116243
0.46132 0.722629 0.118468
0.461138 0.608136 0.117931
0.289817 0.717437 0.0949336
0.288937 0.608698 0.0929191
0.375586 0.719964 0.0953263
0.374728 0.61062 0.0954479
0.461198 0.720681 0.0980624
0.463089 0.609579 0.0968364
0.29136 0.681561 0.0677376
0.292883 0.572052 0.0651249
0.376518 0.682999 0.069512
0.374374 0.572993 0.0689662
0.462641 0.683061 0.0712806
0.463852 0.573382 0.0710721
0.312374 0.553236 0.093899
0.309964 0.662913 0.096964
0.396917 0.5567 0.095795
0.395201 0.664111 0.0969017
0.482467 0.554959 0.0977381
0.481531 0.664039 0.0986299
0.308859 0.736944 0.142673
0.441456 0.554789 0.00888506
0.312898 0.627953 0.0659099
0.251544 0.574621 0.0101767
0.398081 0.520407 0.0699176
0.399208 0.627911 0.068954
0.293733 0.611595 0.0045498
0.484684 0.516727 0.0716237
0.483145 0.629364 0.0712554
0.484756 0.73661 0.0159938
0.311505 0.515818 0.0868354
0.311206 0.630245 0.0865255
0.265753 0.62543 0.141864
0.398087 0.518466 0.0894166
0.395083 0.628553 0.0887025
0.337541 0.719115 0.00568948
0.482688 0.518271 0.0919552
0.484536 0.630013 0.0916437
0.311303 0.556204 0.114041
0.311487 0.665455 0.116977
0.398364 0.556281 0.117622
0.397218 0.666728 0.117581
0.483424 0.55351 0.118307
0.482842 0.663408 0.118158
0.33068 0.681771 0.0888727
0.332604 0.574086 0.0871484
0.418271 0.680774 0.091093
0.418362 0.573978 0.0899012
0.331694 0.720583 0.116492
0.331925 0.609981 0.113305
0.417875 0.720745 0.11773
0.417362 0.609643 0.116819
0.3319 0.718456 0.0950392
0.330376 0.611173 0.0926107
0.419271 0.720113 0.0971653
0.416852 0.611637 0.0951759
0.334039 0.684275 0.0684371
0.332712 0.571498 0.0659631
0.421162 0.684114 0.0709866
0.417775 0.57427 0.0692577
0.353129 0.55529 0.0947809
0.352041 0.663625 0.0983822
0.441199 0.555693 0.097735
0.439962 0.664258 0.0975269
0.267388 0.553638 0.0923084
0.267401 0.668975 0.0937099
0.396554 0.738135 0.124144
0.356657 0.6661 0.00666009
0.35501 0.627236 0.0681009
0.48381 0.737418 0.0908796
0.442204 0.520801 0.069677
0.441142 0.628105 0.0698186
0.269599 0.736237 0.0672604
0.398222 0.738171 0.013976
0.269968 0.627639 0.0655363
0.355094 0.739101 0.0337113
0.352752 0.51822 0.0890694
0.353403 0.628274 0.0898146
0.249588 0.683233 0.029617
0.440574 0.519535 0.0907459
0.439818 0.627893 0.0905294
0.464794 0.608161 0.00816492
0.268169 0.518604 0.0849243
0.267994 0.63039 0.0870504
0.355169 0.554286 0.115675
0.353466 0.666133 0.118761
0.440712 0.555046 0.118263
0.438457 0.665262 0.118706
0.267293 0.554462 0.112835
0.267228 0.665731 0.114782
0.285648 0.684205 0.144108
0.286788 0.574836 0.140534
0.375151 0.68246 0.146708
0.373117 0.575373 0.144151
0.461078 0.680634 0.145862
0.462634 0.571997 0.144092
0.480079 0.735735 0.145188
0.44216 0.73693 0.0145821
0.294498 0.574763 0.0111599
0.483662 0.737541 0.0368467
0.313441 0.519215 0.0311464
0.399595 0.666119 0.00760262
0.286496 0.719324 0.150489
0.286854 0.610558 0.148985
0.373145 0.718718 0.151586
0.37355 0.611996 0.151213
0.459778 0.717064 0.152546
0.460007 0.608472 0.151799
0.288576 0.67964 0.123545
0.287462 0.573821 0.119827
0.374611 0.68427 0.12585
0.376256 0.577797 0.123434
0.459943 0.683351 0.125834
0.461891 0.570593 0.123661
0.308362 0.555835 0.147042
0.30698 0.665354 0.151096
0.394602 0.555218 0.150752
0.395795 0.66512 0.15379
0.484614 0.552801 0.153123
0.481853 0.661404 0.154823
0.43912 0.738463 0.125057
0.31043 0.518152 0.120493
0.310365 0.627584 0.123232
0.441356 0.737503 0.03587
0.397051 0.519421 0.122477
0.396984 0.629213 0.124116
0.308984 0.735661 0.122542
0.481071 0.516825 0.126807
0.482705 0.628253 0.125007
0.270212 0.737351 0.0311809
0.306335 0.519816 0.14099
0.309 0.628777 0.142774
0.483017 0.738638 0.125822
0.394615 0.518085 0.143146
0.39619 0.628441 0.145217
0.335213 0.683443 0.0137049
0.437295 0.743611 0.0696657
0.480942 0.625796 0.145703
0.313779 0.737548 0.0330477
0.310609 0.73662 0.0899551
0.353982 0.73875 0.0902134
0.357302 0.737699 0.0132503
0.353829 0.7386 0.0689126
0.37692 0.719728 0.00550687
0.329224 0.68135 0.144705
0.329661 0.573922 0.141994
0.415227 0.685182 0.145581
0.416961 0.571491 0.145169
0.266455 0.519594 0.139888
0.267017 0.738581 0.119442
0.39797 0.734232 0.0350885
0.400608 0.552838 0.00702179
0.398002 0.739043 0.0903972
0.419635 0.720607 0.00694984
0.330127 0.718965 0.150528
0.329999 0.610282 0.148733
0.414958 0.723254 0.152501
0.418019 0.609597 0.150438
0.330916 0.685332 0.124551
0.333243 0.574164 0.121205
0.417964 0.683976 0.123894
0.419623 0.574462 0.124251
0.350775 0.557757 0.149754
0.352179 0.666926 0.151579
0.439859 0.55403 0.150971
0.436059 0.665687 0.151699
0.26596 0.556717 0.147176
0.263672 0.663836 0.14942
0.354831 0.517211 0.0684043
0.353328 0.518112 0.12243
0.352218 0.629643 0.123493
0.483663 0.515411 0.147122
0.437953 0.518654 0.124034
0.438834 0.626792 0.123619
0.39355 0.740067 0.1448
0.266544 0.517615 0.119704
0.267496 0.627489 0.121189
0.314305 0.737365 0.0120192
0.351194 0.518568 0.142781
0.350818 0.631169 0.144819
0.269774 0.515738 0.0640998
0.441045 0.516601 0.144949
0.438101 0.627419 0.144128
0.483998 0.554015 0.00960744
0.26561 0.736929 0.141349
0.273419 0.738789 0.0103172
0.464435 0.718087 0.00809971
0.420789 0.572474 0.0157279
0.353005 0.737153 0.14419
0.375855 0.502037 0.0961885
0.250026 0.684572 0.00912572
0.316638 0.555072 0.0067838
0.272366 0.554398 0.00403103
0.419826 0.499854 0.0959697
0.264309 0.556321 0.167785
0.272352 0.666538 0.0031607
0.422667 0.499293 0.0079274
0.417257 0.499186 0.11698
0.419476 0.504384 0.06275
0.290158 0.499419 0.0929822
0.3771 0.501021 0.0613846
0.459166 0.500711 0.11808
0.290357 0.498182 0.0585844
0.292069 0.499684 0.037322
0.249991 0.500263 0.0357813
0.462406 0.497572 0.152237
0.33721 0.501882 0.00489969
0.289057 0.499151 0.113463
0.32906 0.499844 0.14538
0.333699 0.497641 0.0599169
0.294709 0.50117 0.00340104
0.37201 0.499813 0.149377
0.416862 0.505256 0.15093
0.285934 0.497871 0.168108
0.251971 0.612737 0.00127691
0.284929 0.684664 0.198111
0.285341 0.573911 0.195553
0.372415 0.682717 0.201224
0.373269 0.574279 0.198352
0.459949 0.682067 0.200805
0.458504 0.571527 0.201402
0.284988 0.722875 0.224403
0.284524 0.610603 0.225845
0.372806 0.717014 0.226948
0.371182 0.608546 0.225068
0.459253 0.719148 0.228877
0.459601 0.611153 0.229318
0.284004 0.723273 0.205231
0.283864 0.610627 0.205182
0.37339 0.720234 0.206603
0.371577 0.610521 0.204672
0.459336 0.717976 0.207633
0.459497 0.608929 0.208389
0.437407 0.736771 0.232744
0.438436 0.664442 0.17236
0.373121 0.682835 0.180123
0.351144 0.668229 0.172685
0.459536 0.682 0.181014
0.459661 0.57066 0.180108
0.30571 0.556039 0.203107
0.306181 0.665916 0.204889
0.395177 0.555728 0.205075
0.395351 0.666244 0.205918
0.482209 0.553547 0.208235
0.480274 0.664559 0.208512
0.261398 0.626224 0.285045
0.501388 0.684481 0.178984
0.264567 0.628156 0.174869
0.32823 0.574563 0.176003
0.46088 0.60745 0.17223
0.394718 0.6281 0.178324
0.395016 0.665056 0.174313
0.482096 0.518121 0.179966
0.480864 0.625671 0.181874
0.438613 0.553887 0.172072
0.307104 0.518955 0.196311
0.30757 0.628941 0.198305
0.350441 0.737253 0.233676
0.395529 0.516531 0.200357
0.392419 0.629668 0.198849
0.329677 0.611642 0.170132
0.482676 0.517749 0.200772
0.481509 0.626626 0.202182
0.306653 0.554012 0.224308
0.306479 0.663037 0.225843
0.394649 0.553341 0.227486
0.39369 0.665515 0.22752
0.480742 0.55754 0.227591
0.480476 0.665586 0.228938
0.327558 0.686284 0.199234
0.327826 0.572879 0.197933
0.417935 0.681635 0.198826
0.416846 0.574209 0.200218
0.328385 0.719654 0.2273
0.326927 0.609802 0.225085
0.415272 0.719101 0.226682
0.414016 0.608814 0.227201
0.328483 0.722224 0.206487
0.32726 0.608888 0.204224
0.416577 0.718189 0.20576
0.415391 0.610354 0.206516
0.352031 0.739745 0.177869
0.305823 0.739506 0.199753
0.417391 0.68249 0.177758
0.416522 0.57268 0.178623
0.350827 0.555751 0.203682
0.348081 0.665636 0.205994
0.437891 0.553838 0.207756
0.438409 0.664265 0.207974
0.265083 0.555266 0.202384
0.26206 0.664631 0.203172
0.306097 0.73967 0.231898
0.480915 0.73801 0.180601
0.393181 0.520113 0.179316
0.412986 0.499878 0.316489
0.437739 0.517271 0.17923
0.439201 0.628215 0.179365
0.306679 0.630249 0.177716
0.392586 0.519655 0.310092
0.352462 0.738223 0.255496
0.260744 0.734569 0.305892
0.350006 0.517888 0.198494
0.350692 0.628307 0.198514
0.280268 0.500443 0.312417
0.437237 0.516349 0.200669
0.438027 0.626227 0.20037
0.304496 0.739384 0.306733
0.264671 0.518374 0.195518
0.263689 0.628593 0.195687
0.350577 0.554186 0.224541
0.350968 0.664991 0.225806
0.438188 0.55582 0.228558
0.438288 0.663784 0.228149
0.264139 0.558459 0.223344
0.263331 0.668706 0.224751
0.284723 0.68197 0.252374
0.284067 0.573661 0.251599
0.371472 0.68109 0.254484
0.374528 0.57169 0.252985
0.458323 0.676959 0.257654
0.45773 0.569901 0.256111
0.282707 0.718502 0.277792
0.28405 0.610472 0.279223
0.370473 0.718828 0.283719
0.370725 0.610136 0.281371
0.458483 0.719326 0.283469
0.456594 0.605859 0.284562
0.285347 0.721076 0.257619
0.284101 0.612236 0.258087
0.372168 0.716552 0.262669
0.372239 0.607916 0.260311
0.456645 0.714434 0.262943
0.457607 0.606241 0.263519
0.286136 0.684955 0.232174
0.28562 0.574103 0.231315
0.371771 0.681147 0.234028
0.372403 0.572268 0.232279
0.458767 0.683541 0.23644
0.459302 0.573885 0.235963
0.306937 0.553215 0.257003
0.306406 0.664015 0.26001
0.39367 0.553523 0.262561
0.394066 0.664569 0.260596
0.479984 0.552498 0.262678
0.482125 0.66161 0.263599
0.437546 0.737916 0.201598
0.305271 0.516886 0.231296
0.305528 0.627807 0.232132
0.417156 0.60981 0.171704
0.394455 0.519205 0.234782
0.392562 0.626309 0.233187
0.416471 0.722179 0.173971
0.307288 0.556545 0.167604
0.479281 0.62884 0.236938
0.303522 0.736556 0.28668
0.305455 0.515559 0.251467
0.3065 0.628227 0.252828
0.460099 0.718747 0.173058
0.396046 0.518244 0.255333
0.393236 0.627121 0.253704
0.263608 0.736897 0.251654
0.480283 0.516053 0.254718
0.478756 0.624876 0.257316
0.305024 0.552992 0.278301
0.305568 0.665003 0.281129
0.392336 0.55563 0.282994
0.393886 0.662983 0.281845
0.479603 0.554128 0.282253
0.479068 0.663953 0.284285
0.328501 0.68116 0.252323
0.329547 0.567747 0.252254
0.415592 0.681484 0.255279
0.414807 0.571984 0.255085
0.324789 0.722194 0.279289
0.328073 0.609641 0.28021
0.414434 0.719816 0.281744
0.412529 0.609601 0.281239
0.330352 0.719478 0.259234
0.327289 0.606437 0.25987
0.416398 0.719218 0.260464
0.415511 0.60873 0.260562
0.328174 0.68056 0.232015
0.327371 0.571616 0.2318
0.415368 0.681248 0.232441
0.417101 0.572463 0.235019
0.351723 0.550342 0.258355
0.349734 0.662051 0.260168
0.434153 0.554446 0.263032
0.435763 0.660636 0.262433
0.263823 0.555016 0.259363
0.261975 0.667365 0.256482
0.479404 0.521358 0.233914
0.349807 0.515683 0.23049
0.349276 0.627007 0.231851
0.35013 0.517157 0.177592
0.437815 0.520244 0.236461
0.436653 0.627562 0.234585
0.433066 0.739015 0.309963
0.26384 0.520526 0.231219
0.264092 0.631015 0.230374
0.437562 0.73757 0.254677
0.349669 0.515791 0.250994
0.350184 0.624424 0.253023
0.287301 0.609339 0.169737
0.438314 0.516338 0.256426
0.438107 0.625087 0.255692
0.306877 0.667795 0.171316
0.262953 0.51804 0.251102
0.261174 0.628681 0.250924
0.348408 0.556535 0.279714
0.348187 0.66532 0.280652
0.434317 0.554044 0.284606
0.43588 0.663539 0.28401
0.26057 0.553811 0.279472
0.260074 0.663073 0.278426
0.280562 0.681537 0.306768
0.283251 0.573824 0.304497
0.369 0.683108 0.307667
0.369478 0.571244 0.307756
0.458201 0.683904 0.310591
0.458254 0.570153 0.313319
0.28554 0.572182 0.175555
0.328737 0.684194 0.178092
0.347991 0.736308 0.28795
0.479435 0.737058 0.257192
0.478364 0.735313 0.311655
0.307426 0.73721 0.252643
0.283527 0.718821 0.312743
0.282112 0.610062 0.312692
0.368969 0.721843 0.31469
0.368746 0.610612 0.315173
0.454593 0.717734 0.318629
0.456765 0.608274 0.317469
0.282641 0.679802 0.285774
0.283187 0.572487 0.285473
0.370783 0.680036 0.28724
0.370338 0.574177 0.287339
0.456688 0.68303 0.289582
0.45701 0.568909 0.292753
0.304317 0.555022 0.313463
0.304973 0.66535 0.313017
0.391107 0.55593 0.316582
0.390382 0.66408 0.316137
0.480732 0.55478 0.318763
0.47813 0.662952 0.319597
0.264182 0.741737 0.196921
0.306152 0.517631 0.285654
0.304758 0.628095 0.286657
0.351383 0.632551 0.177539
0.392574 0.520309 0.2899
0.391997 0.626052 0.288432
0.372951 0.71927 0.173042
0.479505 0.517712 0.28965
0.479089 0.625596 0.290843
0.393077 0.735548 0.25574
0.304918 0.518173 0.308285
0.305425 0.628544 0.307105
0.394731 0.736348 0.19961
0.416151 0.496764 0.208433
0.392381 0.627778 0.309122
0.482179 0.554964 0.173058
0.478776 0.518382 0.311998
0.477356 0.628607 0.310263
0.480656 0.663531 0.175215
0.285505 0.684475 0.177543
0.349842 0.555917 0.170758
0.391523 0.737923 0.289394
0.372296 0.572064 0.177612
0.393731 0.555596 0.171696
0.324924 0.685805 0.308234
0.325792 0.571538 0.306725
0.412792 0.68174 0.308544
0.414158 0.570244 0.310506
0.306747 0.740786 0.178204
0.43494 0.736524 0.28954
0.39483 0.738408 0.178645
0.480247 0.736504 0.200994
0.325669 0.722074 0.314528
0.325523 0.608978 0.314043
0.411062 0.719361 0.314458
0.41319 0.607656 0.315911
0.327115 0.685559 0.287376
0.325861 0.570117 0.28644
0.414318 0.683627 0.287573
0.413695 0.57334 0.290471
0.347712 0.554756 0.314765
0.346964 0.665444 0.314185
0.435628 0.554539 0.317411
0.435858 0.664222 0.317577
0.261879 0.556206 0.311084
0.258234 0.665558 0.31199
0.263297 0.736602 0.175512
0.347785 0.518929 0.287227
0.349585 0.628597 0.287251
0.479564 0.737851 0.290217
0.438327 0.517592 0.289507
0.434821 0.626211 0.289457
0.439945 0.73716 0.180116
0.261464 0.51688 0.285283
0.262265 0.739498 0.230146
0.393091 0.738304 0.234359
0.347351 0.516998 0.308185
0.347143 0.62873 0.308967
0.35117 0.736664 0.199394
0.435083 0.517017 0.310856
0.435145 0.62479 0.310894
0.390169 0.739682 0.309457
0.25958 0.518763 0.305732
0.261199 0.628827 0.305942
0.308788 0.518507 0.175267
0.480505 0.737157 0.235371
0.260774 0.735414 0.283929
0.265592 0.515857 0.174532
0.347555 0.739253 0.308266
0.372485 0.61219 0.170863
0.286234 0.720592 0.171358
0.327324 0.499215 0.203194
0.285513 0.503092 0.203765
0.328562 0.724142 0.171756
0.264223 0.667517 0.171542
0.37279 0.500781 0.170383
0.373366 0.501633 0.261182
0.45718 0.497983 0.318215
0.258167 0.664462 0.332701
0.283717 0.498325 0.224117
0.416856 0.498725 0.263404
0.324991 0.495798 0.336321
0.325701 0.497294 0.315801
0.458837 0.498874 0.282148
0.370957 0.501741 0.28174
0.327626 0.502281 0.279303
0.327486 0.501156 0.259205
0.459548 0.49883 0.228197
0.372252 0.499994 0.205277
0.46056 0.498746 0.261169
0.259817 0.555182 0.331572
0.280779 0.498338 0.334209
0.28049 0.682129 0.361164
0.280434 0.568514 0.360217
0.366464 0.683995 0.364251
0.369745 0.574174 0.364101
0.45412 0.684175 0.365607
0.455484 0.57587 0.366122
0.280886 0.717903 0.38792
0.280132 0.610997 0.387568
0.369378 0.719077 0.392044
0.366747 0.607857 0.39222
0.453692 0.718992 0.392981
0.455087 0.609394 0.393707
0.281159 0.721389 0.36774
0.279983 0.60599 0.366048
0.369268 0.719962 0.369748
0.366535 0.609624 0.372272
0.454877 0.720856 0.372357
0.455111 0.611576 0.37314
0.257925 0.518387 0.394485
0.500427 0.681883 0.346247
0.366503 0.683475 0.342224
0.367325 0.573553 0.344189
0.454369 0.682945 0.345229
0.454797 0.572888 0.345801
0.303897 0.55384 0.367539
0.299799 0.661969 0.367593
0.388686 0.550904 0.371286
0.389723 0.666562 0.369743
0.478455 0.559419 0.372397
0.475694 0.664749 0.372994
0.280494 0.574287 0.339378
0.255416 0.518293 0.415549
0.369638 0.608105 0.335573
0.255552 0.520312 0.448886
0.433352 0.51849 0.420584
0.389898 0.628543 0.343687
0.303096 0.664759 0.333931
0.478489 0.520805 0.345808
0.476499 0.62611 0.346336
0.451845 0.610676 0.483189
0.30238 0.517366 0.361284
0.303094 0.625636 0.361446
0.387988 0.738614 0.419578
0.39123 0.515715 0.363982
0.389743 0.627312 0.365219
0.259098 0.629851 0.415138
0.479615 0.521362 0.366672
0.477186 0.626103 0.36669
0.303795 0.558405 0.389016
0.299701 0.662659 0.387371
0.390656 0.55009 0.391723
0.389253 0.666262 0.390547
0.478031 0.558298 0.39401
0.475884 0.667581 0.394403
0.322522 0.681588 0.363045
0.326137 0.570107 0.362956
0.41217 0.685845 0.364387
0.411726 0.569168 0.36717
0.325346 0.715083 0.389774
0.324663 0.612261 0.388915
0.41046 0.719212 0.390827
0.40951 0.609577 0.391118
0.387672 0.513098 0.398842
0.475491 0.626669 0.422308
0.3256 0.717162 0.369794
0.325339 0.607028 0.36842
0.412599 0.720826 0.37093
0.411116 0.606055 0.371437
0.258638 0.555528 0.387926
0.25699 0.737412 0.449426
0.411074 0.684748 0.342774
0.41111 0.57346 0.346399
0.34909 0.553742 0.369918
0.344291 0.663026 0.368044
0.434635 0.554424 0.372387
0.433123 0.665326 0.372294
0.256767 0.628708 0.469332
0.257926 0.630231 0.394458
0.259223 0.628281 0.36119
0.345257 0.664312 0.334616
0.500086 0.717825 0.37321
0.497854 0.570852 0.455836
0.432419 0.520083 0.344541
0.432683 0.629513 0.344474
0.255641 0.517895 0.468881
0.253946 0.737673 0.471556
0.303278 0.51698 0.340958
0.258144 0.665211 0.443804
0.346479 0.516474 0.362953
0.345767 0.625481 0.362628
0.257421 0.665623 0.365347
0.434988 0.516207 0.365865
0.433154 0.629603 0.36562
0.255597 0.55702 0.421072
0.497368 0.717913 0.483387
0.256113 0.665499 0.476775
0.346571 0.554402 0.390444
0.344456 0.666697 0.389282
0.434415 0.553513 0.392965
0.43218 0.665519 0.393307
0.280075 0.682767 0.414777
0.277768 0.573681 0.415956
0.36727 0.682409 0.417862
0.367217 0.575001 0.418355
0.455283 0.68353 0.421645
0.456493 0.572454 0.422111
0.278666 0.721507 0.442325
0.277622 0.610151 0.444276
0.365107 0.719859 0.446611
0.367201 0.61118 0.447884
0.45444 0.718701 0.447099
0.454074 0.609552 0.449229
0.278244 0.719729 0.422163
0.279344 0.611039 0.423278
0.36702 0.717037 0.425979
0.367393 0.611103 0.427221
0.452504 0.720661 0.425864
0.454503 0.610283 0.428266
0.278115 0.68125 0.393168
0.280089 0.573379 0.393915
0.36679 0.680936 0.397282
0.36914 0.570309 0.397593
0.453042 0.681865 0.400261
0.454777 0.574509 0.400696
0.300546 0.554751 0.422489
0.301274 0.667143 0.421716
0.39008 0.552625 0.424985
0.388343 0.66531 0.424637
0.258945 0.515315 0.360236
0.260933 0.518462 0.340318
0.256824 0.665066 0.386013
0.303271 0.519786 0.395549
0.302889 0.627425 0.394848
0.478498 0.521531 0.400884
0.254935 0.554552 0.478077
0.388529 0.628956 0.398315
0.278341 0.501139 0.421653
0.259859 0.553234 0.367108
0.475802 0.629908 0.401365
0.498359 0.682795 0.476038
0.298829 0.51959 0.415546
0.300343 0.630049 0.416035
0.497559 0.576036 0.401247
0.388499 0.51542 0.419101
0.388352 0.628198 0.418627
0.474636 0.666456 0.480297
0.412065 0.720111 0.335958
0.477021 0.663205 0.429101
0.299044 0.559807 0.443229
0.29856 0.665138 0.442763
0.388225 0.554857 0.445775
0.38869 0.663647 0.4457
0.348139 0.733473 0.342374
0.302904 0.627217 0.339656
0.324829 0.681522 0.416999
0.322299 0.577028 0.416691
0.411349 0.683024 0.419159
0.413427 0.571274 0.418652
0.478443 0.55747 0.339617
0.497939 0.6117 0.482643
0.320447 0.716287 0.445377
0.321272 0.612433 0.444438
0.411004 0.717179 0.445359
0.410163 0.60749 0.446129
0.476969 0.515877 0.457074
0.346424 0.554392 0.335138
0.32223 0.719472 0.424556
0.322827 0.614962 0.423711
0.409916 0.71961 0.424898
0.41087 0.60808 0.42499
0.324558 0.571825 0.341772
0.38858 0.735292 0.450891
0.320864 0.678979 0.395588
0.325994 0.575492 0.396365
0.410316 0.68227 0.398274
0.412722 0.572133 0.398215
0.454871 0.609186 0.338459
0.389374 0.515188 0.343469
0.344484 0.557791 0.423612
0.345751 0.666069 0.424892
0.435328 0.555266 0.427574
0.43375 0.665121 0.42716
0.431207 0.739334 0.419523
0.346262 0.519043 0.396088
0.345609 0.629084 0.397459
0.497432 0.682426 0.45592
0.435835 0.515242 0.400274
0.430628 0.629123 0.397424
0.497305 0.721335 0.448608
0.345322 0.520023 0.417302
0.345512 0.629275 0.418254
0.259854 0.738897 0.361198
0.324956 0.718939 0.335032
0.433618 0.627915 0.419482
0.341286 0.557386 0.443946
0.344421 0.666785 0.446734
0.433779 0.554063 0.449062
0.431157 0.663561 0.447755
0.27728 0.683006 0.469944
0.276847 0.572651 0.470717
0.364324 0.684758 0.47333
0.365803 0.572102 0.473251
0.45202 0.683489 0.473987
0.454127 0.571122 0.477344
0.49908 0.608672 0.428634
0.299106 0.738453 0.449609
0.498112 0.608154 0.449714
0.347147 0.626556 0.341488
0.25861 0.627113 0.34079
0.344039 0.736564 0.451692
0.276739 0.719 0.477229
0.276477 0.609478 0.478105
0.363841 0.721475 0.478707
0.366402 0.610344 0.47777
0.452639 0.721082 0.482402
0.25627 0.628185 0.449441
0.27837 0.684881 0.449424
0.27526 0.574066 0.450035
0.366727 0.680968 0.452939
0.36622 0.570148 0.451405
0.454101 0.681495 0.454078
0.454793 0.572736 0.455627
0.298436 0.556882 0.475902
0.299416 0.66621 0.477563
0.387786 0.55482 0.479767
0.385507 0.663085 0.480786
0.43231 0.739341 0.473984
0.43258 0.664481 0.338048
0.390524 0.738708 0.399794
0.298888 0.521069 0.449904
0.297977 0.628774 0.450301
0.253708 0.555603 0.441521
0.389671 0.552004 0.33789
0.390259 0.629714 0.452061
0.499423 0.684103 0.400936
0.390519 0.735839 0.343241
0.344395 0.738854 0.419432
0.476065 0.737419 0.400182
0.300032 0.519948 0.470432
0.298322 0.628807 0.470022
0.496988 0.719388 0.394213
0.388508 0.518544 0.47147
0.38967 0.62702 0.473675
0.477306 0.662193 0.449824
0.475702 0.624022 0.456298
0.498564 0.68029 0.42349
0.254634 0.553642 0.498549
0.258309 0.667224 0.423268
0.389523 0.666663 0.336709
0.258113 0.736228 0.394357
0.454436 0.501842 0.448309
0.364385 0.724005 0.499575
0.321586 0.682123 0.473205
0.320309 0.575367 0.471295
0.407205 0.683149 0.474771
0.410405 0.572105 0.475242
0.300656 0.734448 0.416989
0.301965 0.734786 0.396845
0.434226 0.515568 0.475296
0.432707 0.557014 0.338019
0.477128 0.553502 0.429046
0.476287 0.739483 0.34627
0.319736 0.720286 0.478138
0.320019 0.611107 0.479577
0.409963 0.722247 0.480182
0.411469 0.607574 0.481741
0.281813 0.683523 0.339079
0.457711 0.499475 0.372513
0.320459 0.680813 0.452567
0.32096 0.576876 0.449997
0.408777 0.681647 0.453944
0.409435 0.570555 0.453937
0.256356 0.738379 0.41406
0.276279 0.722541 0.497386
0.341628 0.55677 0.478746
0.343457 0.663659 0.47987
0.432689 0.552679 0.481827
0.430137 0.664249 0.480797
0.476851 0.55623 0.483612
0.342219 0.520872 0.451356
0.344107 0.628296 0.452181
0.304668 0.738982 0.361927
0.430911 0.518924 0.454553
0.431771 0.627705 0.45241
0.276669 0.609805 0.500142
0.346584 0.732611 0.39892
0.343082 0.627697 0.472795
0.297306 0.739378 0.470929
0.346427 0.515309 0.342657
0.432487 0.626547 0.47367
0.390653 0.738885 0.364012
0.341563 0.736696 0.471997
0.432731 0.737344 0.399181
0.474299 0.626892 0.476194
0.344025 0.519682 0.472189
0.432272 0.733136 0.4528
0.47693 0.664941 0.340771
0.260157 0.738358 0.339459
0.477348 0.517454 0.42176
0.433808 0.738968 0.34317
0.32471 0.683001 0.342623
0.47579 0.736991 0.45583
0.476523 0.552096 0.449086
0.475519 0.736208 0.477241
0.386573 0.735832 0.472132
0.476635 0.517636 0.477849
0.386349 0.516986 0.451069
0.364498 0.502067 0.499272
0.303527 0.73807 0.341029
0.475077 0.739246 0.420614
0.364341 0.610879 0.498792
0.478839 0.736646 0.366239
0.435151 0.737594 0.362968
0.347149 0.735373 0.362899
0.498693 0.574718 0.477142
0.255029 0.667449 0.497021
0.454512 0.717854 0.338636
0.411259 0.609283 0.337731
0.496752 0.71979 0.427581
0.499883 0.501338 0.485201
0.455423 0.498935 0.482774
0.498549 0.612585 0.394529
0.324981 0.607146 0.335804
0.499356 0.502308 0.39549
0.319671 0.719677 0.498528
0.49901 0.680131 0.365767
0.411224 0.500039 0.478597
0.366175 0.500346 0.478035
0.388446 0.552393 0.500096
0.341215 0.557585 0.499367
0.455236 0.500784 0.339092
0.343639 0.662146 0.500568
0.499728 0.501059 0.42914
0.410728 0.498608 0.337179
0.369345 0.498638 0.370624
0.366455 0.498422 0.391273
0.454535 0.499695 0.42775
0.367838 0.497655 0.33612
0.457405 0.498959 0.392765
0.320045 0.610879 0.500047
0.300464 0.665148 0.497438
0.409269 0.610443 0.502403
0.408 0.501029 0.499254
0.299019 0.556485 0.49749
0.281297 0.719743 0.333927
0.280619 0.611831 0.333911
0.302762 0.554594 0.334625
0.36993 0.71935 0.334763
0.275339 0.688232 0.525503
0.274578 0.572609 0.525478
0.362754 0.684834 0.527006
0.3621 0.573588 0.52698
0.450979 0.683178 0.529896
0.428763 0.556851 0.534199
0.272514 0.720943 0.555286
0.273532 0.608162 0.551724
0.359476 0.717436 0.554395
0.361107 0.608986 0.556858
0.449058 0.720789 0.556928
0.448689 0.612135 0.556479
0.273338 0.722062 0.532964
0.274361 0.609593 0.53169
0.360399 0.720847 0.533763
0.362816 0.610674 0.535519
0.451572 0.720349 0.535386
0.449649 0.611021 0.536075
0.252596 0.630075 0.52572
0.429863 0.52007 0.508234
0.27677 0.571001 0.504634
0.254018 0.666539 0.531566
0.452197 0.686085 0.509908
0.45158 0.572987 0.530833
0.294856 0.55191 0.531316
0.297124 0.667253 0.532288
0.382683 0.55373 0.5336
0.383739 0.666194 0.535979
0.248565 0.516258 0.578087
0.265528 0.502672 0.662741
0.34237 0.519405 0.504326
0.415208 0.73714 0.639107
0.386334 0.517227 0.506588
0.490685 0.681075 0.585833
0.451398 0.501213 0.502563
0.250933 0.736721 0.580025
0.463601 0.667045 0.612146
0.494441 0.68229 0.566227
0.319219 0.49992 0.531872
0.457757 0.663858 0.648444
0.298147 0.5174 0.52529
0.295895 0.627751 0.526387
0.45201 0.574042 0.509834
0.384754 0.519194 0.527202
0.385819 0.629962 0.528486
0.351531 0.502939 0.644542
0.428711 0.51978 0.528983
0.4853 0.720344 0.612564
0.294571 0.551795 0.5516
0.294992 0.664226 0.552511
0.382013 0.555249 0.553752
0.381866 0.665443 0.556972
0.458879 0.5527 0.648481
0.364558 0.571974 0.505466
0.319847 0.683315 0.524529
0.317243 0.57387 0.526863
0.406832 0.682683 0.527582
0.405128 0.571694 0.529673
0.447182 0.683536 0.563493
0.254656 0.63059 0.504278
0.317107 0.719442 0.553423
0.316985 0.608496 0.555322
0.405853 0.719751 0.553868
0.402795 0.608048 0.55612
0.470791 0.558432 0.557949
0.473349 0.51884 0.53282
0.318096 0.719995 0.532215
0.318093 0.611824 0.534593
0.405161 0.718202 0.53323
0.406446 0.609957 0.535155
0.493473 0.6124 0.559599
0.475195 0.627305 0.508779
0.249946 0.62403 0.577223
0.379161 0.52146 0.580867
0.365029 0.684411 0.506633
0.409481 0.574078 0.508373
0.454527 0.721818 0.503413
0.492397 0.575279 0.564406
0.339994 0.555656 0.533127
0.339865 0.66408 0.5336
0.251885 0.517025 0.556915
0.429411 0.66506 0.536805
0.408844 0.684944 0.507783
0.319164 0.575478 0.505832
0.393266 0.719172 0.665784
0.46745 0.62767 0.583926
0.441795 0.718445 0.610876
0.430872 0.630722 0.510237
0.298287 0.62801 0.50533
0.341047 0.520006 0.526091
0.340962 0.626041 0.528211
0.293518 0.735762 0.579929
0.337251 0.737327 0.58275
0.428581 0.627957 0.530399
0.33726 0.554397 0.553064
0.338797 0.662791 0.555018
0.425338 0.559563 0.554971
0.426779 0.662835 0.556554
0.270334 0.679802 0.57988
0.272635 0.572729 0.579474
0.358036 0.683519 0.583283
0.355869 0.573155 0.581384
0.446565 0.681741 0.583373
0.497678 0.611818 0.503252
0.269296 0.715812 0.60787
0.269317 0.606268 0.608689
0.35674 0.722058 0.611597
0.354403 0.611959 0.609839
0.471481 0.66928 0.558613
0.496786 0.718109 0.538254
0.269308 0.715465 0.586848
0.270381 0.609576 0.588018
0.358692 0.720803 0.58968
0.356346 0.609841 0.589894
0.254093 0.736882 0.504332
0.466672 0.663476 0.591575
0.273997 0.682794 0.559973
0.272822 0.57031 0.558773
0.359915 0.681184 0.562103
0.359954 0.569154 0.560243
0.452677 0.610363 0.503623
0.447682 0.575745 0.562637
0.292866 0.553629 0.587275
0.293273 0.664813 0.586181
0.376604 0.555967 0.589992
0.379987 0.665298 0.589019
0.417684 0.520265 0.636582
0.278081 0.683185 0.504196
0.496598 0.62697 0.64127
0.431089 0.666281 0.500995
0.295035 0.627645 0.560702
0.473575 0.62516 0.529869
0.381559 0.518441 0.560677
0.382911 0.628423 0.56485
0.295682 0.517903 0.560232
0.444394 0.57507 0.583117
0.31494 0.502838 0.587249
0.457513 0.628095 0.638918
0.292092 0.515811 0.580342
0.291772 0.627219 0.581551
0.334132 0.739125 0.615211
0.458696 0.738554 0.640322
0.37941 0.627929 0.584512
0.487543 0.573324 0.585039
0.489297 0.61006 0.592608
0.461974 0.518753 0.619009
0.291151 0.550867 0.608154
0.291675 0.663637 0.606759
0.376226 0.554986 0.610709
0.376472 0.667464 0.609791
0.496926 0.7182 0.504423
0.474105 0.667766 0.502544
0.315185 0.684087 0.5799
0.313562 0.57197 0.580778
0.402516 0.683874 0.582199
0.399263 0.57225 0.584489
0.255747 0.515468 0.503896
0.253885 0.741042 0.525452
0.312905 0.720477 0.608875
0.313078 0.608543 0.608709
0.40036 0.720478 0.60981
0.397428 0.611431 0.612569
0.37938 0.738752 0.618007
0.461322 0.554486 0.61334
0.314422 0.719984 0.587755
0.313107 0.608144 0.587641
0.400675 0.719381 0.58889
0.400884 0.609113 0.591132
0.431993 0.556316 0.503016
0.383447 0.738307 0.528037
0.316547 0.683247 0.559354
0.314906 0.570479 0.560678
0.405139 0.684874 0.561849
0.403278 0.571656 0.562958
0.491577 0.718088 0.59247
0.495059 0.720796 0.558894
0.335767 0.556396 0.588657
0.336072 0.667113 0.589011
0.422512 0.557956 0.590338
0.424383 0.664628 0.590356
0.483739 0.611967 0.612008
0.337382 0.51594 0.559
0.33883 0.626851 0.562697
0.495053 0.610634 0.53927
0.425523 0.522982 0.562997
0.425111 0.625893 0.562731
0.295946 0.739047 0.559365
0.337318 0.518333 0.581486
0.336464 0.631173 0.58311
0.329187 0.663928 0.664782
0.422579 0.520678 0.583174
0.422827 0.62717 0.584321
0.334394 0.555201 0.609866
0.331751 0.665136 0.609688
0.420118 0.558267 0.610637
0.421779 0.664425 0.610989
0.267509 0.681022 0.635326
0.268411 0.57114 0.63502
0.351005 0.68152 0.636001
0.351617 0.57412 0.638518
0.438492 0.681954 0.637914
0.471093 0.739219 0.562872
0.267891 0.608512 0.663536
0.49746 0.737989 0.642758
0.321957 0.683399 0.504887
0.405779 0.502494 0.534571
0.475559 0.738496 0.511071
0.341308 0.739814 0.50632
0.267382 0.715653 0.641469
0.268777 0.608404 0.64278
0.351256 0.717237 0.643082
0.351577 0.610288 0.643666
0.437483 0.717903 0.646211
0.436194 0.609486 0.646731
0.270199 0.67747 0.614177
0.268805 0.568399 0.613585
0.354269 0.683787 0.615956
0.35456 0.574233 0.617899
0.287879 0.662139 0.662745
0.437837 0.572125 0.640188
0.289719 0.553651 0.64177
0.288611 0.663185 0.642684
0.373955 0.556549 0.644807
0.372754 0.664051 0.643764
0.473574 0.520082 0.511725
0.46541 0.55718 0.592821
0.267019 0.718073 0.661044
0.290184 0.515524 0.614291
0.290641 0.627391 0.613253
0.471034 0.629394 0.563863
0.377067 0.518352 0.616435
0.376727 0.629029 0.617531
0.4452 0.719904 0.589592
0.380659 0.736855 0.560158
0.475564 0.607805 0.649075
0.471237 0.521568 0.564486
0.29118 0.516721 0.634828
0.288024 0.629577 0.634022
0.288435 0.734824 0.63618
0.373225 0.521413 0.637633
0.373588 0.627972 0.6372
0.496212 0.682881 0.51087
0.290921 0.736119 0.615571
0.472446 0.663442 0.53782
0.46315 0.734961 0.619138
0.342371 0.624024 0.507179
0.309459 0.50057 0.66411
0.340093 0.739442 0.527086
0.254725 0.518055 0.524074
0.465252 0.520833 0.58508
0.310207 0.683071 0.636675
0.310634 0.573908 0.634884
0.396021 0.680492 0.63805
0.395666 0.573882 0.638628
0.441469 0.574219 0.620554
0.46161 0.630305 0.618616
0.331646 0.738172 0.635939
0.427601 0.735768 0.56299
0.458072 0.518011 0.639671
0.251719 0.553142 0.550832
0.47742 0.682746 0.640443
0.482219 0.684543 0.62064
0.310318 0.719751 0.642633
0.308758 0.61071 0.642161
0.393785 0.717413 0.645892
0.39443 0.610329 0.646626
0.373038 0.734874 0.637536
0.419755 0.737294 0.619069
0.311077 0.68415 0.615536
0.311883 0.569908 0.615315
0.399264 0.683425 0.61724
0.398423 0.5722 0.617923
0.495733 0.681916 0.532239
0.441851 0.682194 0.617359
0.330076 0.55503 0.643993
0.330411 0.664634 0.643782
0.416331 0.554405 0.645346
0.417318 0.665391 0.647003
0.409214 0.722862 0.501092
0.333396 0.518901 0.615299
0.331831 0.628584 0.616323
0.441588 0.610215 0.611942
0.418056 0.521036 0.61614
0.420628 0.62987 0.61836
0.30735 0.719704 0.663736
0.330662 0.517084 0.636317
0.330181 0.628973 0.638008
0.33802 0.734098 0.562968
0.495604 0.663828 0.649733
0.41657 0.628875 0.639087
0.469051 0.73635 0.584468
0.428044 0.736044 0.528141
0.473229 0.556387 0.537453
0.386417 0.738237 0.507271
0.481701 0.575589 0.620201
0.385144 0.626734 0.507768
0.297814 0.518293 0.503997
0.307052 0.609644 0.663888
0.497462 0.574978 0.531753
0.432328 0.739515 0.507852
0.44426 0.608347 0.591493
0.298242 0.736613 0.50544
0.480251 0.572612 0.641118
0.42402 0.736173 0.583446
0.476693 0.71724 0.649786
0.380323 0.740217 0.581846
0.474908 0.736967 0.531702
0.295996 0.739186 0.526727
0.474292 0.556311 0.505248
0.495364 0.576333 0.511289
0.288418 0.552709 0.662618
0.252222 0.555539 0.529958
0.399524 0.501009 0.588272
0.252032 0.66634 0.551647
0.44319 0.502105 0.590514
0.251025 0.738918 0.55928
0.267796 0.500643 0.64152
0.273543 0.497817 0.552221
0.448431 0.505887 0.557202
0.361752 0.501905 0.533765
0.327649 0.553919 0.664555
0.49878 0.515514 0.641311
0.249645 0.659898 0.585009
0.493683 0.502308 0.559878
0.397796 0.500231 0.609065
0.358039 0.500053 0.587339
0.404681 0.499944 0.55499
0.449341 0.501244 0.537026
0.496305 0.503229 0.538637
0.350097 0.60802 0.663715
0.385939 0.66459 0.501408
0.264617 0.685197 0.690305
0.264604 0.575961 0.690439
0.350277 0.683507 0.690809
0.349148 0.572774 0.6927
0.452822 0.627082 0.695534
0.453017 0.55702 0.705336
0.264775 0.720676 0.719066
0.264999 0.60803 0.719322
0.347485 0.717918 0.721014
0.34864 0.61137 0.719783
0.430613 0.719979 0.72406
0.450788 0.554444 0.758501
0.265866 0.721237 0.697999
0.265205 0.610768 0.698348
0.348666 0.718978 0.700716
0.349135 0.609586 0.699887
0.432674 0.719799 0.70315
0.430453 0.61201 0.724331
0.392603 0.68296 0.671619
0.452843 0.520269 0.731704
0.497252 0.629749 0.732473
0.286596 0.517865 0.669139
0.433639 0.683196 0.674482
0.494226 0.73714 0.700468
0.287728 0.555244 0.697158
0.283743 0.668202 0.699762
0.369928 0.554955 0.700774
0.369618 0.631603 0.694899
0.495397 0.556583 0.724997
0.429616 0.679125 0.750833
0.267242 0.571245 0.670083
0.491655 0.628899 0.787913
0.498428 0.552008 0.669946
0.471675 0.719745 0.761663
0.49571 0.665634 0.67057
0.493099 0.518242 0.753365
0.491811 0.557157 0.781305
0.426494 0.573804 0.785239
0.414413 0.519464 0.674325
0.472744 0.57274 0.754823
0.287273 0.519695 0.689733
0.285767 0.630089 0.692081
0.330435 0.51855 0.671263
0.372378 0.518773 0.69435
0.391609 0.612851 0.700874
0.497339 0.518665 0.696264
0.430876 0.574886 0.73167
0.412755 0.630654 0.694672
0.284578 0.555234 0.717967
0.283883 0.665947 0.719229
0.367848 0.556974 0.721294
0.369296 0.666701 0.720829
0.393571 0.574638 0.673305
0.472199 0.684299 0.753255
0.30587 0.681794 0.692513
0.307764 0.575882 0.691464
0.391245 0.681703 0.693066
0.391749 0.574908 0.695048
0.451933 0.663227 0.724773
0.452796 0.558446 0.725597
0.30796 0.718803 0.71897
0.306028 0.611328 0.72002
0.388734 0.719626 0.72182
0.367967 0.62967 0.749212
0.470181 0.721187 0.782004
0.475306 0.612243 0.725868
0.306261 0.720317 0.697079
0.306551 0.612099 0.699507
0.3888 0.719216 0.700315
0.369145 0.629731 0.728313
0.494478 0.554162 0.761052
0.473977 0.716029 0.705744
0.492762 0.738124 0.679617
0.498458 0.628806 0.677106
0.497274 0.517267 0.675498
0.475619 0.607771 0.66972
0.349808 0.68299 0.670464
0.433629 0.574874 0.696094
0.326867 0.555845 0.699238
0.328239 0.664134 0.699108
0.412275 0.55511 0.702921
0.433723 0.68346 0.696095
0.453108 0.662957 0.703499
0.477526 0.570695 0.676501
0.471409 0.608328 0.705692
0.433846 0.71955 0.667143
0.453771 0.661737 0.668647
0.415399 0.629444 0.674179
0.262907 0.611488 0.753502
0.328661 0.519186 0.69109
0.328557 0.626032 0.691301
0.449145 0.520384 0.807876
0.412766 0.518904 0.695333
0.410896 0.665945 0.702517
0.326987 0.55678 0.720931
0.327544 0.664135 0.719593
0.389774 0.611021 0.722286
0.410608 0.667153 0.72275
0.263281 0.678837 0.748768
0.261595 0.57135 0.747518
0.346774 0.683102 0.749137
0.345568 0.57298 0.747858
0.430726 0.68465 0.730429
0.429375 0.573446 0.751641
0.262522 0.721362 0.773625
0.490938 0.558733 0.813725
0.347308 0.722602 0.775517
0.347204 0.60939 0.775076
0.497007 0.554873 0.704092
0.471943 0.608642 0.780933
0.263061 0.716933 0.75319
0.411155 0.739057 0.696098
0.347057 0.72345 0.754028
0.345539 0.608782 0.754794
0.428652 0.7194 0.778889
0.407584 0.556308 0.75876
0.263232 0.682592 0.727164
0.264257 0.57098 0.726899
0.347557 0.683182 0.728446
0.347315 0.576069 0.726249
0.471835 0.68174 0.73292
0.452477 0.629712 0.752977
0.284314 0.554728 0.754051
0.286571 0.662419 0.755191
0.366638 0.552864 0.755113
0.367658 0.666765 0.756532
0.474236 0.576188 0.733642
0.491218 0.520271 0.78821
0.494715 0.629419 0.752102
0.284644 0.519226 0.728578
0.284389 0.628831 0.725431
0.285844 0.627527 0.671216
0.367391 0.518286 0.727906
0.369056 0.667064 0.700817
0.306772 0.68094 0.671282
0.260065 0.722418 0.808689
0.448281 0.663664 0.780325
0.473174 0.682354 0.67584
0.283231 0.518159 0.748868
0.284812 0.626086 0.746193
0.449726 0.5195 0.786364
0.366358 0.517159 0.748482
0.387224 0.610478 0.778479
0.374861 0.521305 0.672578
0.435792 0.57435 0.676212
0.306122 0.571926 0.670726
0.283487 0.554194 0.77538
0.285611 0.665683 0.775874
0.366789 0.55275 0.775729
0.365315 0.666595 0.778069
0.446768 0.556639 0.778373
0.493775 0.626566 0.69849
0.305998 0.683986 0.748498
0.305823 0.573115 0.748304
0.388433 0.685796 0.749862
0.387169 0.609053 0.757018
0.431961 0.610067 0.703366
0.450024 0.556504 0.815046
0.303912 0.721139 0.776094
0.303874 0.611964 0.776937
0.387263 0.720761 0.777993
0.385693 0.57362 0.785308
0.262388 0.610744 0.774347
0.450023 0.664604 0.759603
0.30509 0.718598 0.75532
0.304564 0.609191 0.75503
0.387305 0.719928 0.757683
0.408061 0.665553 0.759068
0.472463 0.683131 0.807883
0.28274 0.73831 0.782908
0.306266 0.682525 0.727048
0.304886 0.574689 0.726409
0.389373 0.685023 0.729243
0.409853 0.630458 0.73071
0.281867 0.739984 0.802999
0.452447 0.5188 0.75244
0.326039 0.555278 0.755431
0.325358 0.662868 0.755702
0.387685 0.574302 0.750033
0.408519 0.630781 0.751555
0.495836 0.662496 0.705665
0.325223 0.519959 0.727936
0.327694 0.628563 0.726894
0.45611 0.521514 0.698277
0.388791 0.574512 0.728728
0.430602 0.612494 0.75843
0.455615 0.517032 0.677274
0.326728 0.520146 0.748231
0.325902 0.628362 0.747355
0.324956 0.738872 0.783242
0.409444 0.519593 0.750941
0.453395 0.629184 0.731677
0.326331 0.558443 0.776436
0.325963 0.663063 0.777127
0.406341 0.55428 0.77876
0.407009 0.665586 0.780196
0.409183 0.518881 0.730021
0.280968 0.552415 0.810063
0.3634 0.667373 0.812357
0.343921 0.5725 0.80404
0.427538 0.687371 0.807671
0.446871 0.632145 0.806341
0.491857 0.665623 0.779975
0.325971 0.738325 0.727318
0.283678 0.738112 0.748387
0.492934 0.66492 0.760097
0.416909 0.555188 0.667368
0.260556 0.684522 0.800728
0.495193 0.666365 0.726697
0.260185 0.61031 0.809479
0.344058 0.721058 0.814765
0.413456 0.664209 0.666759
0.426867 0.722111 0.814743
0.448653 0.626868 0.786143
0.263394 0.684965 0.780538
0.261659 0.573506 0.7817
0.344752 0.686166 0.783637
0.348073 0.57468 0.784222
0.427857 0.685106 0.787883
0.428876 0.610026 0.815206
0.26047 0.572112 0.80287
0.281342 0.664998 0.809532
0.36382 0.552886 0.811841
0.448359 0.737949 0.78802
0.429724 0.573728 0.806281
0.449306 0.669275 0.814765
0.370599 0.734941 0.671817
0.28429 0.515653 0.782171
0.281939 0.629658 0.783697
0.469997 0.682457 0.786789
0.367532 0.517371 0.784746
0.366039 0.631014 0.785171
0.492591 0.739627 0.754473
0.450043 0.737014 0.75235
0.470193 0.577994 0.80805
0.474235 0.571662 0.698042
0.282066 0.513901 0.804237
0.281316 0.630347 0.803318
0.491273 0.629708 0.808233
0.365694 0.515539 0.805688
0.36451 0.628979 0.805582
0.49263 0.737751 0.734192
0.406816 0.628205 0.808605
0.46914 0.61532 0.813618
0.49332 0.520927 0.732509
0.472176 0.71726 0.726811
0.370791 0.627065 0.673314
0.329092 0.738683 0.693252
0.430084 0.716194 0.758928
0.468901 0.719719 0.816816
0.303653 0.682993 0.805149
0.301496 0.572507 0.803949
0.387335 0.683917 0.80843
0.406727 0.555909 0.813824
0.300564 0.609138 0.809653
0.327478 0.737121 0.67213
0.324791 0.739624 0.80464
0.413839 0.739255 0.673959
0.489636 0.738223 0.809532
0.47513 0.680387 0.696691
0.47437 0.718217 0.670613
0.367413 0.73877 0.72838
0.302198 0.721734 0.810664
0.321314 0.630319 0.804344
0.385907 0.718458 0.814689
0.384738 0.611383 0.814378
0.267127 0.682696 0.669586
0.260708 0.611529 0.829601
0.305416 0.684512 0.784298
0.30386 0.5749 0.783242
0.386085 0.68356 0.786766
0.385975 0.575084 0.806881
0.405485 0.739866 0.805825
0.468283 0.572138 0.787025
0.32144 0.552692 0.811233
0.344463 0.686493 0.804898
0.407088 0.517879 0.808408
0.40845 0.665764 0.815571
0.364342 0.737493 0.806888
0.325736 0.521191 0.782475
0.325838 0.626321 0.783629
0.368773 0.739185 0.692095
0.405803 0.517962 0.786865
0.428603 0.609371 0.778471
0.2867 0.740684 0.690194
0.32336 0.516301 0.802559
0.342334 0.60905 0.812054
0.4901 0.519473 0.808765
0.368871 0.740755 0.748474
0.407793 0.628351 0.787146
0.491931 0.66487 0.816695
0.411271 0.555236 0.723809
0.453893 0.626767 0.675736
0.286595 0.738696 0.726532
0.453706 0.735001 0.676855
0.408533 0.738085 0.731154
0.473829 0.609715 0.759255
0.454923 0.737841 0.69676
0.491488 0.738092 0.789683
0.349521 0.570933 0.671394
0.409307 0.737797 0.751643
0.367038 0.739191 0.784503
0.324154 0.667238 0.813087
0.32506 0.736805 0.74687
0.450479 0.738955 0.732694
0.286323 0.737865 0.669282
0.329059 0.626228 0.670789
0.448138 0.739596 0.808126
0.407646 0.739694 0.785467
0.455546 0.554137 0.668176
0.472181 0.499186 0.759593
0.394503 0.61009 0.667242
0.434066 0.607646 0.666558
0.305517 0.501873 0.775387
0.430063 0.504113 0.759493
0.260221 0.497896 0.810717
0.47289 0.499832 0.725325
0.349265 0.5012 0.701174
0.468681 0.501214 0.816505
0.427734 0.501082 0.781039
0.428609 0.501036 0.814765
0.389947 0.500408 0.722134
0.346346 0.499917 0.777818
0.260917 0.50118 0.754093
0.395143 0.500121 0.665535
0.264456 0.501595 0.719785
0.26103 0.500765 0.774962
0.435404 0.501734 0.66732
0.471437 0.500953 0.780796
0.386164 0.499616 0.814895
0.346843 0.498715 0.721682
0.322673 0.553737 0.831963
0.349099 0.718546 0.663459
0.370528 0.663057 0.664274
0.372351 0.55705 0.664847
0.352381 0.500816 0.664854
0.258392 0.607687 0.885918
0.256555 0.684562 0.894068
0.360777 0.665208 0.890468
0.31948 0.554985 0.866707
0.426666 0.686645 0.863563
0.425629 0.576163 0.863061
0.36245 0.520325 0.918156
0.34293 0.498958 0.869168
0.338907 0.719178 0.888858
0.319053 0.551215 0.888189
0.487967 0.520136 0.842749
0.424788 0.610023 0.890658
0.257244 0.684496 0.914137
0.257926 0.610418 0.921604
0.339753 0.721039 0.867968
0.340169 0.6122 0.889298
0.426095 0.719285 0.892542
0.425685 0.61228 0.869799
0.342152 0.573928 0.840235
0.257289 0.720386 0.885485
0.254947 0.611331 0.942698
0.259039 0.574832 0.914699
0.426968 0.684513 0.842878
0.362281 0.664937 0.833383
0.279676 0.552709 0.866267
0.279025 0.662913 0.866267
0.281391 0.519728 0.837766
0.384786 0.682784 0.863008
0.44821 0.560995 0.871105
0.447699 0.665134 0.871083
0.25539 0.681572 0.949975
0.445099 0.740376 0.920639
0.27996 0.631525 0.836733
0.489298 0.664787 0.871478
0.341579 0.608936 0.833072
0.259599 0.573085 0.858154
0.467285 0.721726 0.892033
0.255536 0.719337 0.921422
0.446558 0.629611 0.843175
0.489279 0.555639 0.927491
0.279633 0.516466 0.858496
0.279511 0.629689 0.858542
0.254013 0.573445 0.949611
0.406359 0.522118 0.862864
0.362756 0.633509 0.861937
0.448523 0.741731 0.86373
0.447942 0.523071 0.864398
0.446261 0.630862 0.863502
0.280479 0.550268 0.886381
0.362525 0.736358 0.916492
0.363232 0.555434 0.868371
0.339262 0.684165 0.896666
0.446312 0.556815 0.892724
0.445696 0.664643 0.893172
0.320831 0.662997 0.869495
0.300153 0.609434 0.867102
0.382183 0.720714 0.870262
0.363647 0.516558 0.860608
0.467149 0.721639 0.871379
0.469447 0.577078 0.863768
0.299976 0.681708 0.860418
0.297599 0.609427 0.886974
0.382311 0.681056 0.918733
0.380693 0.573979 0.897669
0.466782 0.684465 0.89893
0.466887 0.610742 0.892511
0.383869 0.720262 0.835981
0.320039 0.628396 0.86003
0.402898 0.517848 0.973007
0.382299 0.61099 0.870331
0.300266 0.609989 0.830922
0.46768 0.612764 0.87147
0.404557 0.737041 0.897509
0.486281 0.518921 0.976228
0.385091 0.682246 0.842218
0.383708 0.571369 0.841116
0.467904 0.685119 0.863866
0.260249 0.576515 0.837083
0.299064 0.574356 0.85918
0.362343 0.666447 0.869419
0.383396 0.576789 0.861398
0.405838 0.664702 0.86945
0.488503 0.554797 0.871402
0.35909 0.662808 0.981362
0.275334 0.737803 0.96933
0.34124 0.574749 0.860494
0.301348 0.575084 0.838723
0.490392 0.518909 0.899279
0.405228 0.521338 0.842878
0.402668 0.62874 0.841807
0.362889 0.554749 0.832441
0.42612 0.722338 0.835343
0.378815 0.717963 0.980724
0.257297 0.608288 0.865234
0.321785 0.518956 0.858678
0.341315 0.611865 0.86888
0.363185 0.629125 0.840926
0.403968 0.557717 0.869396
0.402909 0.629364 0.862469
0.404172 0.736076 0.920533
0.490432 0.519593 0.863616
0.49036 0.628138 0.865416
0.321226 0.516147 0.895519
0.34174 0.684635 0.862492
0.403996 0.520538 0.896157
0.404041 0.665232 0.890118
0.488199 0.553499 0.892291
0.252176 0.610985 0.976015
0.424869 0.610577 0.836369
0.363188 0.518622 0.897289
0.340481 0.684812 0.918968
0.339321 0.609418 0.924977
0.425121 0.68438 0.920161
0.423087 0.572945 0.918999
0.487276 0.629769 0.89994
0.362503 0.737611 0.952239
0.258649 0.683605 0.858207
0.340175 0.610866 0.946557
0.424761 0.716217 0.947393
0.423967 0.608668 0.948677
0.300659 0.684243 0.839749
0.381548 0.607895 0.83453
0.339808 0.720637 0.922888
0.359462 0.631684 0.916735
0.425402 0.719772 0.928114
0.423113 0.611672 0.927711
0.316817 0.736612 0.970568
0.406082 0.665535 0.835784
0.298982 0.682669 0.894767
0.316989 0.627642 0.896826
0.424865 0.684124 0.899219
0.42436 0.573898 0.898056
0.277637 0.552525 0.921247
0.277461 0.666071 0.923822
0.341921 0.574398 0.916257
0.360569 0.665711 0.92579
0.443627 0.552793 0.925729
0.445878 0.665431 0.928448
0.260105 0.685683 0.837979
0.342227 0.68227 0.841861
0.27702 0.631072 0.894205
0.470125 0.723271 0.837121
0.361179 0.55487 0.888516
0.382867 0.610059 0.891197
0.280492 0.515113 0.893559
0.447876 0.519263 0.899674
0.444739 0.627047 0.898862
0.405569 0.555768 0.834485
0.28047 0.51626 0.91435
0.278989 0.629833 0.915489
0.400527 0.737227 0.974678
0.362529 0.555424 0.924301
0.339079 0.57255 0.894912
0.487381 0.628476 0.844193
0.446066 0.516669 0.91969
0.444826 0.628659 0.919728
0.277137 0.554367 0.942281
0.276443 0.662631 0.944833
0.362002 0.554721 0.945524
0.359623 0.663387 0.946117
0.443725 0.558675 0.946664
0.445342 0.662342 0.949337
0.298478 0.68414 0.916659
0.298792 0.57362 0.916279
0.448869 0.557128 0.835229
0.38245 0.576014 0.917358
0.466731 0.686367 0.919842
0.467106 0.57224 0.921612
0.297584 0.72045 0.941802
0.296673 0.611409 0.945076
0.490347 0.557959 0.83491
0.382213 0.610225 0.945236
0.465879 0.718699 0.949102
0.467387 0.611946 0.948145
0.29842 0.723138 0.920647
0.298648 0.609668 0.924475
0.383265 0.716913 0.946466
0.380624 0.61371 0.924187
0.46597 0.721149 0.926921
0.466844 0.612155 0.927354
0.277542 0.664944 0.886913
0.296899 0.573516 0.895231
0.361443 0.629073 0.895603
0.404563 0.557598 0.890658
0.488248 0.664867 0.89264
0.467336 0.575343 0.901224
0.320409 0.55434 0.923761
0.318594 0.665862 0.925205
0.402256 0.554037 0.926109
0.403136 0.663635 0.926306
0.299902 0.717714 0.866776
0.487423 0.632207 0.919713
0.402599 0.627096 0.975369
0.448645 0.66986 0.835822
0.319716 0.663014 0.889108
0.467771 0.611892 0.834325
0.250736 0.573969 0.97031
0.404411 0.629478 0.897707
0.404026 0.739258 0.862932
0.279703 0.736906 0.859491
0.320844 0.627962 0.839293
0.404314 0.734667 0.954647
0.321772 0.519212 0.916803
0.319206 0.62939 0.917745
0.448415 0.523104 0.843782
0.403423 0.518271 0.918467
0.4033 0.627571 0.918345
0.277281 0.742081 0.914684
0.489694 0.520843 0.920381
0.487478 0.667696 0.927256
0.319129 0.552935 0.945319
0.339751 0.683135 0.953439
0.402299 0.553709 0.946671
0.404119 0.665846 0.946724
0.486789 0.555013 0.948692
0.486205 0.666805 0.948342
0.489636 0.66533 0.837067
0.297679 0.720972 0.887202
0.338461 0.682641 0.974078
0.33695 0.573506 0.97249
0.423013 0.681193 0.976372
0.421566 0.574101 0.976296
0.322589 0.741706 0.840083
0.468829 0.575822 0.843236
0.382706 0.718155 0.925797
0.295336 0.721579 0.978666
0.362109 0.739232 0.862757
0.44747 0.738181 0.90089
0.33831 0.720892 0.979539
0.317055 0.62792 0.973744
0.421983 0.718128 0.98134
0.423732 0.609285 0.983148
0.322266 0.516735 0.838473
0.360061 0.739279 0.972999
0.340546 0.718311 0.943716
0.340662 0.574981 0.952209
0.424344 0.680045 0.95609
0.421911 0.57249 0.955498
0.272412 0.553578 0.978172
0.275182 0.663845 0.97818
0.358317 0.55425 0.979319
0.360691 0.629178 0.973531
0.441476 0.556034 0.983664
0.444256 0.663087 0.982844
0.258634 0.719451 0.864649
0.277823 0.517391 0.949041
0.27473 0.627784 0.951707
0.44782 0.74094 0.842772
0.360283 0.519273 0.952482
0.362097 0.628065 0.953576
0.277248 0.740201 0.893461
0.444135 0.520283 0.954412
0.444566 0.625623 0.956387
0.427959 0.722256 0.870703
0.27451 0.513549 0.970196
0.274077 0.62757 0.971746
0.320619 0.741032 0.916059
0.357992 0.519525 0.972817
0.339753 0.610577 0.978749
0.490703 0.74036 0.845203
0.444365 0.519115 0.974587
0.445499 0.628321 0.977169
0.319114 0.737714 0.94996
0.486243 0.738949 0.955946
0.382381 0.683183 0.897715
0.363373 0.518841 0.840091
0.259251 0.570678 0.894494
0.468681 0.502233 0.928555
0.295565 0.685798 0.94958
0.294088 0.573949 0.972665
0.379994 0.681815 0.975141
0.379418 0.573529 0.973607
0.464969 0.682193 0.977276
0.46488 0.573881 0.97663
0.318964 0.7395 0.860243
0.425941 0.573695 0.842263
0.36213 0.73615 0.842096
0.31878 0.739999 0.895132
0.256535 0.718493 0.942303
0.382653 0.719343 0.890764
0.359547 0.737834 0.896317
0.2946 0.608826 0.979312
0.488779 0.738978 0.900206
0.38049 0.608554 0.981173
0.464676 0.718394 0.982745
0.467949 0.610727 0.983649
0.318417 0.667534 0.946398
0.297227 0.573612 0.951472
0.38146 0.681062 0.953454
0.381605 0.574601 0.952892
0.464907 0.6822 0.956356
0.465708 0.574809 0.955893
0.315506 0.553867 0.979972
0.295189 0.683614 0.970736
0.39975 0.554371 0.980686
0.401154 0.665259 0.982494
0.486508 0.55504 0.983976
0.486191 0.666718 0.984902
0.444188 0.735995 0.955505
0.319064 0.51531 0.951335
0.317606 0.628791 0.952695
0.469467 0.686971 0.842704
0.402317 0.517902 0.952725
0.402555 0.628127 0.954374
0.40467 0.740695 0.842529
0.485571 0.518595 0.95606
0.487066 0.631423 0.955764
0.487887 0.630123 0.976349
0.318719 0.517733 0.972445
0.316499 0.665204 0.979532
0.486756 0.736895 0.976402
0.489272 0.73889 0.865553
0.276304 0.740065 0.949064
0.442535 0.736851 0.976152
0.281584 0.736743 0.838685
0.489881 0.740468 0.921004
0.254651 0.682714 0.971153
0.427859 0.500896 0.871387
0.254232 0.719114 0.976463
0.384533 0.503414 0.868227
0.322031 0.66411 0.833786
0.342185 0.718195 0.834766
0.468289 0.501495 0.892147
0.303387 0.719887 0.831424
0.298791 0.496983 0.944271
0.467782 0.500764 0.837447
0.423738 0.50085 0.946732
0.259105 0.498621 0.921559
0.301902 0.499756 0.866016
0.301737 0.497312 0.887536
0.297016 0.500847 0.978028
0.258757 0.500516 0.866525
0.257592 0.497965 0.887148
0.344059 0.498743 0.890027
0.384969 0.499743 0.888288
0.426649 0.503848 0.83586
0.385055 0.500411 0.835146
0.255234 0.50138 0.941681
0.253426 0.500977 0.997603
0.338753 0.498121 0.980086
0.425877 0.502203 0.891417
0.30125 0.498526 0.924005
0.423312 0.498328 0.981195
0.382232 0.499866 0.925068
0.336385 0.609205 1
0.251206 0.722138 0.997747
0.301202 0.497399 0.832062
0.258985 0.722793 0.83055
0.281451 0.554448 0.830991
0.279725 0.667824 0.830489
0.291871 0.792362 0.0321269
0.291201 0.902777 0.0320759
0.377015 0.791367 0.0334377
0.378421 0.903125 0.0341305
0.462388 0.792805 0.0355823
0.462876 0.900468 0.0356065
0.289703 0.828526 0.0588899
0.290835 0.937452 0.0576285
0.376612 0.830501 0.0615537
0.377496 0.938514 0.0602161
0.463015 0.830094 0.0631026
0.461345 0.93652 0.0642982
0.293066 0.830138 0.0386954
0.294242 0.939577 0.0375972
0.37671 0.82855 0.0405669
0.377209 0.93862 0.0405747
0.463502 0.829755 0.0417666
0.46285 0.93934 0.0422335
0.294479 0.790877 0.0110753
0.29313 0.904103 0.0107995
0.265626 0.885836 0.16808
0.378706 0.904434 0.0132561
0.463913 0.793286 0.0143497
0.462777 0.902054 0.0150371
0.3135 0.773482 0.039782
0.313818 0.885572 0.0409556
0.39863 0.771279 0.0409147
0.401238 0.884843 0.0399997
0.484829 0.774104 0.0418937
0.484543 0.884758 0.0425459
0.315695 0.849802 0.0113208
0.314422 0.956819 0.0107357
0.400607 0.849844 0.0128564
0.401051 0.956306 0.0134905
0.485669 0.848422 0.0146919
0.485771 0.958848 0.0158138
0.314095 0.851869 0.0328175
0.314974 0.960049 0.0318807
0.399249 0.846808 0.0341154
0.398964 0.95833 0.0340311
0.484824 0.849283 0.0353776
0.48407 0.959171 0.0360327
0.313011 0.773878 0.0612896
0.310333 0.887395 0.0618085
0.397285 0.773828 0.0612498
0.398434 0.88766 0.0609113
0.485565 0.775728 0.063003
0.482789 0.884604 0.0631365
0.334111 0.793325 0.0322864
0.334649 0.903703 0.0328329
0.41943 0.791129 0.0350363
0.420935 0.902864 0.0333621
0.331645 0.830701 0.0604447
0.332953 0.938682 0.0596136
0.419454 0.829454 0.0612762
0.420812 0.937827 0.0627648
0.334924 0.832513 0.0393788
0.334961 0.94197 0.0392581
0.420026 0.827166 0.0398851
0.419772 0.938534 0.0409523
0.337329 0.795076 0.0118331
0.398636 0.775244 0.00648857
0.419498 0.792244 0.0143573
0.421907 0.903732 0.0130871
0.354553 0.775961 0.0406993
0.358215 0.882807 0.0413028
0.440856 0.774269 0.0417066
0.441171 0.883581 0.0425917
0.269252 0.774407 0.0375243
0.268576 0.883764 0.0357467
0.359841 0.846708 0.012382
0.35798 0.958566 0.0118433
0.443072 0.849046 0.0145617
0.443218 0.956762 0.0143128
0.273218 0.773872 0.00381085
0.396745 0.991744 0.116148
0.356122 0.848676 0.0323244
0.356641 0.958914 0.0325841
0.442526 0.84808 0.0346702
0.442123 0.957695 0.0351005
0.271209 0.844032 0.0311336
0.271857 0.955967 0.0311434
0.354698 0.774829 0.0610713
0.353541 0.885045 0.0614035
0.440411 0.779864 0.0625001
0.440289 0.8823 0.0626281
0.268235 0.769778 0.0575068
0.26727 0.881643 0.0566979
0.289094 0.788304 0.0859338
0.289823 0.902905 0.0871962
0.376315 0.793989 0.0892077
0.374898 0.903718 0.0875533
0.462937 0.792406 0.0903441
0.462025 0.901758 0.0908849
0.289346 0.831179 0.113719
0.288216 0.936025 0.115511
0.377543 0.828936 0.117332
0.375009 0.940828 0.115611
0.462695 0.828111 0.117768
0.461253 0.938797 0.118411
0.289498 0.826542 0.0910216
0.289031 0.937979 0.0943441
0.375904 0.830501 0.0967703
0.375494 0.938293 0.0955041
0.461837 0.829711 0.0966959
0.463437 0.938743 0.0980525
0.289563 0.791277 0.0649091
0.286172 0.901257 0.0655341
0.375575 0.793904 0.0675694
0.376258 0.903054 0.0672408
0.463062 0.793669 0.0705454
0.461081 0.900852 0.0701345
0.311046 0.773966 0.094256
0.311421 0.88197 0.0932997
0.396852 0.774697 0.0970878
0.396382 0.886299 0.0956013
0.483575 0.775092 0.0980579
0.481986 0.884253 0.0991456
0.309027 0.850268 0.0660491
0.311343 0.955643 0.0652937
0.397111 0.849687 0.0683733
0.398621 0.954216 0.0689076
0.484293 0.84794 0.069713
0.481841 0.954624 0.0700764
0.311484 0.84481 0.0864313
0.310414 0.952473 0.0858829
0.397388 0.850379 0.0883987
0.398649 0.954832 0.0902164
0.484625 0.847328 0.0907687
0.485551 0.956228 0.0908127
0.309745 0.77319 0.116349
0.309888 0.882693 0.114531
0.396923 0.774191 0.117872
0.397179 0.88751 0.116919
0.483415 0.777511 0.118958
0.483577 0.885931 0.119852
0.33246 0.793971 0.0895685
0.333249 0.899418 0.0883022
0.418248 0.79451 0.0900774
0.419133 0.902294 0.0904474
0.330661 0.830048 0.116558
0.332792 0.938372 0.116441
0.418784 0.826966 0.117508
0.420223 0.937433 0.11723
0.3322 0.832091 0.0954501
0.332671 0.937945 0.0945447
0.417309 0.830828 0.0967339
0.420468 0.937524 0.0972755
0.333049 0.794623 0.0691695
0.33306 0.904736 0.0683262
0.418183 0.793456 0.0692196
0.418776 0.903874 0.0708444
0.355001 0.77621 0.0976355
0.355292 0.884256 0.0944718
0.439814 0.777248 0.0971471
0.440287 0.882633 0.097789
0.26723 0.77276 0.0926707
0.266552 0.886427 0.0929298
0.353874 0.846839 0.0683846
0.354141 0.955936 0.0671122
0.440723 0.845181 0.0694131
0.440818 0.958163 0.0706332
0.267554 0.847784 0.0654564
0.270878 0.956903 0.0659111
0.355707 0.846875 0.0891401
0.355121 0.957886 0.0880014
0.439323 0.84405 0.0897409
0.441146 0.956262 0.0906099
0.267306 0.846957 0.0855988
0.26841 0.954951 0.0859391
0.353947 0.775661 0.117827
0.3536 0.883645 0.115065
0.438831 0.774594 0.117507
0.439903 0.881512 0.118131
0.267603 0.773709 0.113423
0.266621 0.882646 0.113287
0.285588 0.788476 0.140663
0.286672 0.902606 0.140617
0.373356 0.791974 0.144865
0.372606 0.901112 0.142918
0.460572 0.794498 0.146135
0.459177 0.903154 0.146008
0.485521 0.883814 0.00915773
0.273519 0.882187 0.00271115
0.443247 0.884226 0.00583734
0.337105 0.937801 0.00529892
0.423244 0.939753 0.00679595
0.250568 0.901491 0.00839765
0.2875 0.825565 0.148079
0.28643 0.940501 0.148706
0.373621 0.830249 0.149071
0.374268 0.937025 0.150651
0.459649 0.83084 0.154149
0.460737 0.940035 0.152115
0.288845 0.795325 0.120129
0.288614 0.899829 0.120577
0.376289 0.791261 0.124794
0.373874 0.903858 0.123003
0.459589 0.792139 0.125768
0.460518 0.902074 0.125479
0.307528 0.774712 0.148918
0.308021 0.885757 0.149042
0.395323 0.776295 0.151966
0.39625 0.880747 0.149526
0.481994 0.774155 0.15102
0.480774 0.883997 0.153459
0.30875 0.848404 0.123019
0.30955 0.95714 0.12269
0.398805 0.84925 0.123465
0.397634 0.954854 0.12357
0.483529 0.848271 0.125909
0.48246 0.956781 0.125622
0.308874 0.84747 0.143204
0.309033 0.958477 0.143389
0.396502 0.844567 0.143467
0.396264 0.954687 0.146098
0.481602 0.845873 0.146411
0.482796 0.957645 0.146651
0.464155 0.82941 0.00800189
0.485297 0.773753 0.00851511
0.271398 0.845624 0.00969815
0.38059 0.829037 0.00586273
0.334755 0.902169 0.0130762
0.400013 0.88584 0.00487045
0.329646 0.791937 0.143444
0.330623 0.902101 0.142083
0.418055 0.792554 0.145628
0.417081 0.901809 0.145529
0.263909 0.774456 0.168897
0.422369 0.829057 0.00745664
0.264541 0.957832 0.138929
0.356864 0.886373 0.00668403
0.271534 0.955886 0.0083001
0.46532 0.938972 0.00807007
0.330962 0.829384 0.149372
0.330699 0.939081 0.149154
0.416861 0.828675 0.153748
0.417856 0.936888 0.151958
0.331633 0.792418 0.122725
0.332199 0.901152 0.122452
0.417719 0.790568 0.125306
0.419019 0.90143 0.124309
0.352035 0.773335 0.150407
0.350905 0.883053 0.150535
0.438883 0.774816 0.152678
0.43774 0.88514 0.15391
0.263967 0.772406 0.147542
0.264083 0.885448 0.14627
0.353752 0.847307 0.122093
0.353478 0.958729 0.123102
0.440551 0.846808 0.126416
0.439189 0.956909 0.125687
0.266117 0.84487 0.119857
0.265983 0.954876 0.118446
0.352362 0.847501 0.14228
0.353314 0.953958 0.143826
0.438527 0.850069 0.146925
0.439444 0.956446 0.146205
0.266634 0.845728 0.140644
0.441196 0.773806 0.00857606
0.379487 0.940195 0.00689647
0.378262 0.792094 0.0129072
0.337812 0.830644 0.00433536
0.315155 0.884554 0.00413602
0.357754 0.775272 0.00499861
0.316224 0.773811 0.00484704
0.442273 0.992963 0.00813758
0.483697 0.994279 0.0648175
0.293828 0.938566 0.00305748
0.29536 0.828303 0.00534798
0.252489 0.792285 0.00888455
0.399193 0.992381 0.00768552
0.248338 0.937722 0.00207749
0.314961 0.994206 0.0391294
0.354076 0.992074 0.151392
0.312766 0.993384 0.0596707
0.354144 0.994276 0.116332
0.266338 0.991282 0.0925181
0.309993 0.994887 0.148731
0.357625 0.993324 0.0415463
0.30949 0.989692 0.0940038
0.352533 0.994587 0.095754
0.441251 0.994866 0.0631807
0.354641 0.994051 0.0616513
0.439576 0.991152 0.152831
0.481881 0.994981 0.0446833
0.358581 0.993811 0.00492884
0.266707 0.996313 0.147297
0.284266 0.830958 0.169479
0.287723 0.94249 0.169581
0.285626 0.794937 0.195709
0.286198 0.901188 0.196435
0.372129 0.792018 0.198166
0.371625 0.900907 0.199208
0.46031 0.790984 0.201846
0.457557 0.901419 0.200243
0.284345 0.830002 0.223995
0.284451 0.940784 0.224066
0.371455 0.828193 0.22665
0.370791 0.938942 0.226233
0.457843 0.828666 0.230983
0.458096 0.940894 0.228544
0.283393 0.830728 0.204358
0.28661 0.936714 0.204267
0.37355 0.827258 0.205766
0.372901 0.938334 0.205039
0.458638 0.828345 0.209995
0.458825 0.938934 0.208148
0.306017 0.775461 0.169788
0.305153 0.994617 0.224885
0.373078 0.792827 0.177201
0.373352 0.902903 0.178587
0.459876 0.79152 0.180132
0.459615 0.899391 0.180196
0.3065 0.77694 0.202834
0.306558 0.881296 0.204626
0.394592 0.775217 0.206111
0.392945 0.88372 0.206235
0.481734 0.774408 0.208272
0.480048 0.885167 0.207557
0.500974 0.93907 0.317884
0.460081 0.827081 0.174161
0.393499 0.845342 0.178471
0.397878 0.958195 0.178942
0.479898 0.845938 0.180837
0.481728 0.960214 0.180967
0.307042 0.845592 0.198147
0.307009 0.957938 0.19694
0.393966 0.848523 0.199681
0.393087 0.956558 0.198811
0.479225 0.846957 0.201646
0.482111 0.959049 0.201971
0.307138 0.775397 0.223265
0.307237 0.884776 0.224676
0.391536 0.775948 0.22706
0.392568 0.882491 0.228299
0.480359 0.775795 0.228178
0.480978 0.885803 0.227951
0.328409 0.792641 0.196858
0.328497 0.903733 0.198925
0.416601 0.792989 0.200026
0.414678 0.901558 0.200328
0.329735 0.827783 0.225223
0.327546 0.940958 0.225931
0.412772 0.829854 0.227311
0.413552 0.939844 0.228023
0.330647 0.830126 0.203996
0.328402 0.939067 0.205636
0.415786 0.827963 0.207338
0.41482 0.937507 0.206685
0.327113 0.794111 0.175722
0.499831 0.907214 0.289587
0.416641 0.791708 0.17875
0.415157 0.900285 0.179431
0.35127 0.774005 0.204385
0.350302 0.880889 0.204177
0.438534 0.774699 0.207824
0.436123 0.882493 0.206979
0.262121 0.778412 0.202877
0.262875 0.885467 0.20199
0.352636 0.846618 0.177272
0.354918 0.955823 0.17825
0.439779 0.845853 0.182067
0.440628 0.953688 0.179855
0.394264 0.88257 0.171474
0.330117 0.830535 0.170408
0.353391 0.843861 0.198558
0.349578 0.955532 0.198787
0.436882 0.845774 0.203145
0.437637 0.956662 0.202281
0.262836 0.849486 0.195807
0.264158 0.958712 0.196399
0.348418 0.773803 0.22537
0.349858 0.882361 0.224181
0.437888 0.776899 0.228792
0.436935 0.884439 0.227848
0.262247 0.775116 0.223862
0.264414 0.886771 0.222241
0.284681 0.795167 0.250032
0.283978 0.90219 0.251239
0.372001 0.789289 0.253477
0.367776 0.90073 0.253954
0.457642 0.795354 0.256497
0.456456 0.901896 0.255764
0.284175 0.825957 0.278976
0.28403 0.939574 0.278667
0.370087 0.829107 0.282547
0.372195 0.937348 0.279785
0.46047 0.832054 0.281809
0.455783 0.940111 0.282569
0.282535 0.831123 0.257799
0.28245 0.938642 0.257948
0.37026 0.826751 0.261992
0.369126 0.937945 0.260401
0.457312 0.832099 0.261681
0.455853 0.939391 0.262765
0.285055 0.794553 0.230182
0.285497 0.903256 0.23083
0.369702 0.791076 0.233918
0.370604 0.902528 0.233351
0.459657 0.792638 0.23562
0.460133 0.903053 0.23514
0.30506 0.774239 0.258002
0.307655 0.883016 0.257708
0.394374 0.773971 0.261972
0.389878 0.882795 0.261302
0.479409 0.774697 0.262936
0.477751 0.885549 0.26356
0.306171 0.847577 0.229079
0.305596 0.957977 0.230914
0.392231 0.846125 0.234811
0.392654 0.958036 0.233732
0.480849 0.850117 0.235541
0.481175 0.956527 0.236293
0.305275 0.844731 0.250385
0.3045 0.95693 0.251793
0.39312 0.846048 0.254868
0.391919 0.956529 0.254493
0.481157 0.849067 0.256605
0.478719 0.958406 0.257318
0.30523 0.77189 0.278417
0.30489 0.882773 0.278829
0.393272 0.776017 0.28231
0.391912 0.886015 0.282355
0.47996 0.776025 0.28573
0.477783 0.887567 0.283758
0.326863 0.789293 0.253265
0.328327 0.902925 0.25223
0.415163 0.791541 0.254323
0.412633 0.90266 0.255967
0.327401 0.828314 0.280121
0.327856 0.940802 0.280042
0.413831 0.828392 0.283525
0.413868 0.938804 0.282018
0.326435 0.826338 0.258848
0.325985 0.939051 0.258754
0.414918 0.826184 0.261712
0.414879 0.939972 0.262052
0.328447 0.792304 0.232655
0.328713 0.902385 0.232198
0.414599 0.792956 0.233577
0.413215 0.902186 0.235005
0.349639 0.776258 0.26125
0.346084 0.881288 0.261335
0.436299 0.776731 0.261237
0.433565 0.885138 0.262176
0.262504 0.776609 0.257436
0.262852 0.883904 0.256333
0.34945 0.848732 0.233285
0.349537 0.958958 0.232405
0.434022 0.847942 0.233565
0.436333 0.95767 0.234941
0.262238 0.850754 0.228814
0.260916 0.958652 0.228767
0.34894 0.844621 0.253783
0.347175 0.956896 0.253214
0.435319 0.848196 0.255704
0.435696 0.956471 0.255385
0.261476 0.846801 0.250019
0.261335 0.955982 0.249487
0.349438 0.772395 0.281892
0.347644 0.884876 0.282002
0.436004 0.772275 0.282234
0.436356 0.884412 0.282394
0.260279 0.774748 0.278311
0.262832 0.882869 0.278176
0.281651 0.789314 0.30464
0.28278 0.903233 0.306165
0.36893 0.796601 0.308001
0.370701 0.902994 0.309035
0.456742 0.793311 0.309973
0.457765 0.905437 0.309829
0.301876 0.885555 0.331756
0.416188 0.829262 0.174493
0.308502 0.884822 0.16972
0.306696 0.847419 0.176586
0.261453 0.8477 0.174731
0.350152 0.77569 0.170913
0.28223 0.826356 0.311854
0.281463 0.938847 0.313279
0.369784 0.831741 0.314395
0.370515 0.941569 0.314164
0.456247 0.830938 0.31625
0.45753 0.941098 0.317559
0.28279 0.790198 0.284481
0.284869 0.903939 0.286172
0.369186 0.793183 0.287886
0.369375 0.901642 0.288066
0.457303 0.792599 0.289246
0.455553 0.903655 0.289412
0.304371 0.775109 0.31243
0.304459 0.884326 0.31161
0.389651 0.776021 0.314581
0.390442 0.882652 0.315711
0.478616 0.774408 0.317027
0.478542 0.888101 0.317132
0.303611 0.845701 0.285949
0.305692 0.95743 0.286819
0.392701 0.848769 0.287833
0.392056 0.955381 0.287421
0.480119 0.851065 0.290654
0.47839 0.956471 0.290954
0.30536 0.84622 0.306803
0.303106 0.955916 0.307491
0.392278 0.846011 0.30888
0.392472 0.956637 0.307774
0.47862 0.849265 0.309832
0.479577 0.957477 0.311575
0.332358 0.936987 0.17039
0.372355 0.828531 0.169582
0.329807 0.902231 0.178158
0.311517 0.956538 0.176389
0.43891 0.773539 0.173257
0.264547 0.95906 0.175835
0.325901 0.792608 0.307074
0.326128 0.902503 0.305813
0.411827 0.793173 0.310799
0.413018 0.901963 0.310629
0.284094 0.793936 0.174121
0.43665 0.881934 0.174123
0.463735 0.936362 0.172904
0.39466 0.774471 0.172023
0.32685 0.831643 0.314316
0.324999 0.937713 0.312249
0.4156 0.830039 0.315849
0.414188 0.940739 0.315131
0.32692 0.791706 0.285526
0.325199 0.903115 0.285609
0.414401 0.791383 0.290488
0.412683 0.901539 0.289022
0.347155 0.77717 0.31485
0.347816 0.885867 0.31363
0.433327 0.775434 0.316696
0.436167 0.886592 0.317603
0.260812 0.772489 0.31254
0.261869 0.883208 0.313686
0.347239 0.84742 0.287959
0.34989 0.95223 0.287002
0.436916 0.845626 0.288883
0.435155 0.959279 0.289347
0.264033 0.846294 0.284816
0.262307 0.957304 0.284798
0.34877 0.850046 0.30946
0.346789 0.956186 0.307152
0.436314 0.849026 0.30969
0.435991 0.959768 0.310021
0.261955 0.847683 0.305298
0.260896 0.960646 0.305393
0.481783 0.77427 0.172723
0.286547 0.904603 0.175829
0.480655 0.882739 0.173089
0.418802 0.936487 0.17275
0.394551 0.99413 0.172651
0.35181 0.88468 0.171887
0.375345 0.939824 0.171864
0.26098 0.776454 0.333597
0.26055 0.885173 0.332699
0.282926 0.939047 0.332788
0.482929 0.995421 0.210577
0.281412 0.829762 0.33353
0.26471 0.996245 0.202227
0.34786 0.992143 0.31484
0.477485 0.995219 0.318722
0.391391 0.995971 0.314885
0.43594 0.995109 0.318433
0.305188 0.991721 0.314636
0.260647 0.9962 0.2224
0.306971 0.992587 0.204915
0.259637 0.9925 0.255994
0.326107 0.937933 0.333957
0.308712 0.991596 0.168584
0.281367 0.791751 0.360333
0.282167 0.902295 0.361437
0.368215 0.791475 0.363013
0.370513 0.903323 0.362605
0.457093 0.79085 0.36674
0.457818 0.902101 0.365249
0.280721 0.828463 0.387515
0.281941 0.940072 0.389471
0.367769 0.829202 0.391267
0.365922 0.939159 0.390635
0.455875 0.831147 0.393083
0.457048 0.943813 0.391844
0.281873 0.828135 0.36707
0.281809 0.938404 0.367921
0.366062 0.827896 0.369747
0.368321 0.940536 0.368707
0.456658 0.830685 0.373114
0.454947 0.938645 0.371632
0.258254 0.84715 0.41507
0.259323 0.849554 0.338516
0.367036 0.791305 0.342641
0.259457 0.847364 0.393698
0.455727 0.793458 0.344879
0.456914 0.898953 0.345256
0.303566 0.7765 0.369535
0.302685 0.882329 0.367503
0.390849 0.774667 0.370107
0.391082 0.88592 0.370374
0.477972 0.773078 0.373441
0.478328 0.884256 0.372817
0.39022 0.773603 0.335921
0.256297 0.957592 0.470183
0.345582 0.773558 0.33606
0.253983 0.774894 0.478232
0.25477 0.880916 0.477122
0.479067 0.95646 0.345347
0.30272 0.84612 0.360681
0.303459 0.958151 0.361731
0.389182 0.848787 0.364858
0.390279 0.958109 0.364611
0.479654 0.847224 0.365757
0.479103 0.956758 0.366318
0.302463 0.77218 0.391221
0.302661 0.880741 0.389423
0.389794 0.775542 0.391074
0.389426 0.885163 0.390459
0.435759 0.775879 0.337612
0.477317 0.884776 0.393445
0.324671 0.793523 0.363725
0.325328 0.899141 0.361309
0.412163 0.794674 0.364077
0.413236 0.903416 0.364293
0.324511 0.825943 0.390344
0.323569 0.937445 0.387837
0.411732 0.832359 0.392119
0.411157 0.940893 0.39203
0.30447 0.958372 0.341303
0.390665 0.881207 0.337225
0.324008 0.831873 0.369331
0.325471 0.940633 0.368344
0.412383 0.83189 0.371586
0.412592 0.939876 0.371647
0.434224 0.884402 0.338802
0.257951 0.957707 0.449321
0.412595 0.792925 0.34278
0.411203 0.904279 0.343273
0.345547 0.773405 0.370621
0.347243 0.886808 0.36977
0.433997 0.773358 0.371357
0.43552 0.887072 0.371083
0.256687 0.7745 0.441589
0.259368 0.8843 0.366318
0.347116 0.847635 0.341346
0.25664 0.885363 0.42148
0.435258 0.846278 0.345776
0.4983 0.793831 0.401857
0.347921 0.956862 0.341205
0.498585 0.903004 0.401685
0.345962 0.849321 0.362384
0.346403 0.956674 0.361357
0.435345 0.850559 0.366898
0.433874 0.957871 0.364492
0.259086 0.886674 0.387839
0.260065 0.95702 0.360305
0.348876 0.770299 0.391901
0.34623 0.883212 0.390542
0.43425 0.774495 0.392707
0.434071 0.885894 0.39272
0.281344 0.791538 0.415254
0.280013 0.901223 0.414295
0.368633 0.792733 0.418517
0.366299 0.903286 0.417315
0.454245 0.79123 0.419651
0.455788 0.90134 0.420469
0.27877 0.829033 0.44142
0.279338 0.935386 0.44255
0.366802 0.830522 0.446667
0.366478 0.936477 0.445833
0.454083 0.824621 0.449053
0.454528 0.938441 0.448692
0.280232 0.828834 0.421496
0.280154 0.938151 0.422064
0.366381 0.827425 0.425992
0.366387 0.939799 0.425608
0.454021 0.827717 0.427319
0.453949 0.936525 0.427945
0.27969 0.790313 0.394928
0.28075 0.900843 0.394124
0.368649 0.7925 0.398544
0.36743 0.901559 0.397005
0.456109 0.792714 0.399308
0.456378 0.903662 0.399159
0.301482 0.771664 0.423101
0.301315 0.882467 0.421721
0.39051 0.774574 0.425653
0.389487 0.884945 0.42475
0.369361 0.937741 0.335032
0.477301 0.885549 0.428025
0.302329 0.844448 0.39573
0.303814 0.956497 0.395032
0.388209 0.850083 0.398087
0.38836 0.957142 0.397489
0.476938 0.847325 0.400798
0.47806 0.95649 0.401392
0.302185 0.845522 0.416028
0.300233 0.955717 0.415944
0.389017 0.847418 0.418517
0.389994 0.95938 0.418308
0.475439 0.847774 0.422965
0.475329 0.956142 0.42177
0.301647 0.774003 0.442692
0.300493 0.880724 0.443704
0.388493 0.773004 0.445981
0.388824 0.883217 0.445608
0.256488 0.846011 0.448231
0.499002 0.831065 0.481432
0.324538 0.790259 0.417557
0.324054 0.900326 0.417482
0.412662 0.793131 0.41991
0.41152 0.902707 0.419634
0.497823 0.830107 0.339617
0.259651 0.846859 0.359871
0.322887 0.829276 0.44407
0.322618 0.938818 0.444367
0.412552 0.83085 0.446781
0.411288 0.939407 0.445629
0.25767 0.956132 0.416203
0.371177 0.829533 0.334878
0.322822 0.829398 0.423207
0.322582 0.939196 0.423365
0.412052 0.830906 0.42559
0.410336 0.939682 0.425239
0.475975 0.774675 0.483233
0.280898 0.90204 0.340115
0.325198 0.789279 0.396063
0.323629 0.901657 0.395434
0.413254 0.795521 0.398327
0.411909 0.903357 0.398565
0.299341 0.993294 0.476138
0.496912 0.793531 0.475073
0.347685 0.775809 0.425649
0.346269 0.882656 0.425172
0.43249 0.774665 0.427619
0.433385 0.881279 0.42701
0.34599 0.845654 0.398248
0.344645 0.955595 0.396179
0.433984 0.848436 0.398868
0.432734 0.956132 0.399048
0.346344 0.846338 0.419309
0.344541 0.955021 0.418127
0.433847 0.848175 0.418815
0.432251 0.956059 0.42129
0.346244 0.774175 0.445416
0.345465 0.882693 0.445651
0.432756 0.772204 0.447439
0.431028 0.885151 0.447738
0.27898 0.790319 0.471184
0.277311 0.901708 0.470322
0.365594 0.79296 0.473627
0.364152 0.901019 0.473555
0.454292 0.831883 0.482702
0.454245 0.900833 0.474643
0.499057 0.82936 0.395028
0.475333 0.775246 0.428141
0.476411 0.848807 0.475468
0.324965 0.829385 0.33478
0.258438 0.773341 0.387587
0.457676 0.827808 0.336903
0.277244 0.828261 0.476956
0.277499 0.937689 0.476422
0.364515 0.830077 0.480817
0.366528 0.93927 0.479972
0.498397 0.936714 0.483853
0.451561 0.93834 0.481499
0.278022 0.790164 0.450124
0.279339 0.899223 0.450076
0.36757 0.791934 0.452702
0.368083 0.899883 0.4536
0.451992 0.79087 0.45645
0.453415 0.902142 0.454552
0.299969 0.77372 0.478792
0.299469 0.884661 0.47619
0.387058 0.77481 0.480668
0.385693 0.881258 0.4801
0.455 0.793658 0.476844
0.49897 0.904003 0.42232
0.299894 0.844725 0.45032
0.300633 0.956284 0.449404
0.387491 0.847146 0.452469
0.387216 0.956547 0.453441
0.474343 0.847416 0.455173
0.475026 0.954917 0.45706
0.299606 0.846313 0.470559
0.298723 0.95586 0.469857
0.387984 0.8452 0.473785
0.38788 0.957153 0.475861
0.476563 0.884905 0.448941
0.261909 0.957217 0.339209
0.348017 0.883917 0.333802
0.258935 0.955546 0.394842
0.257746 0.992974 0.442747
0.258381 0.776113 0.420636
0.457891 0.935151 0.337377
0.477349 0.775826 0.394056
0.320576 0.79222 0.471071
0.320981 0.901774 0.469996
0.409753 0.791828 0.473784
0.407802 0.900129 0.473658
0.498601 0.938693 0.394441
0.302529 0.849591 0.340128
0.474038 0.773614 0.44853
0.477595 0.849506 0.34528
0.392364 0.846535 0.344667
0.255247 0.843019 0.46958
0.320359 0.827797 0.477684
0.320745 0.938512 0.477067
0.410744 0.828219 0.481368
0.409528 0.938595 0.480357
0.324859 0.902184 0.340009
0.323267 0.791036 0.343653
0.323552 0.791804 0.450653
0.321702 0.900963 0.449329
0.4098 0.7919 0.453003
0.409266 0.902839 0.452096
0.499047 0.902574 0.456712
0.260279 0.776069 0.367102
0.342014 0.774367 0.477727
0.341088 0.882651 0.479286
0.431716 0.776258 0.481522
0.431176 0.884789 0.480509
0.344886 0.846761 0.452522
0.343934 0.95455 0.451562
0.434103 0.848958 0.455615
0.43183 0.954682 0.453739
0.343585 0.845637 0.473059
0.345603 0.95643 0.471696
0.431696 0.846987 0.476448
0.43151 0.95771 0.474246
0.499178 0.93993 0.449957
0.476082 0.957101 0.476877
0.369195 0.900691 0.342424
0.49718 0.793949 0.347012
0.257179 0.883421 0.443226
0.436161 0.955001 0.344021
0.282585 0.793193 0.338994
0.414401 0.831397 0.337046
0.278728 0.93859 0.496517
0.476162 0.884238 0.483683
0.498606 0.942898 0.429636
0.497174 0.793242 0.454854
0.39003 0.95898 0.342906
0.501119 0.941197 0.373721
0.41046 0.940416 0.336033
0.478733 0.886495 0.337837
0.476383 0.774687 0.337486
0.259233 0.993824 0.367285
0.497438 0.793036 0.422313
0.254517 0.773475 0.498966
0.499806 0.90326 0.366579
0.346092 0.992126 0.389988
0.476303 0.994053 0.484049
0.501074 0.828816 0.374521
0.498034 0.900201 0.477187
0.389479 0.993757 0.392017
0.298237 0.773597 0.499102
0.498703 0.8291 0.428454
0.386442 0.990883 0.447574
0.255631 0.885124 0.498022
0.496867 0.831281 0.449458
0.299215 0.884576 0.498215
0.479434 0.993563 0.339292
0.388396 0.996183 0.371985
0.303218 0.994464 0.368247
0.478415 0.995451 0.394515
0.43156 0.993077 0.448009
0.432371 0.994681 0.48207
0.388082 0.994135 0.427241
0.384442 0.881583 0.500157
0.341879 0.88489 0.500727
0.320703 0.938378 0.498118
0.341717 0.775711 0.498782
0.363567 0.939557 0.500122
0.303435 0.774515 0.333045
0.275027 0.793085 0.527427
0.276408 0.899857 0.524573
0.360897 0.791649 0.52813
0.363333 0.902967 0.527209
0.452124 0.791582 0.532353
0.449674 0.937422 0.536329
0.27366 0.832726 0.553145
0.273984 0.939633 0.55155
0.360818 0.830685 0.555218
0.360577 0.942928 0.553856
0.452465 0.830667 0.537007
0.255064 0.88293 0.5322
0.275588 0.830677 0.533105
0.273742 0.937555 0.530533
0.362069 0.828534 0.534413
0.362217 0.940072 0.532902
0.4491 0.793529 0.565845
0.450694 0.902007 0.52993
0.385218 0.957221 0.506837
0.467368 0.77293 0.592779
0.252189 0.956868 0.559139
0.47402 0.951869 0.510333
0.45317 0.791735 0.511624
0.45169 0.898944 0.50991
0.297055 0.775654 0.532956
0.297566 0.884077 0.531591
0.386422 0.774823 0.534173
0.384258 0.884705 0.535528
0.486764 0.902069 0.58641
0.485424 0.826294 0.593293
0.251223 0.954059 0.523652
0.364802 0.903266 0.507383
0.44517 0.78941 0.586635
0.43078 0.882642 0.501803
0.38297 0.995157 0.555117
0.408073 0.901437 0.505721
0.297936 0.846657 0.525088
0.296479 0.957177 0.525312
0.385834 0.846991 0.529464
0.38249 0.958679 0.527807
0.493814 0.899731 0.566487
0.455296 0.772814 0.647283
0.297007 0.777776 0.554686
0.294795 0.884105 0.553619
0.385001 0.773185 0.554542
0.380223 0.881913 0.554867
0.450858 0.938232 0.502551
0.477124 0.94189 0.651603
0.318902 0.793122 0.526822
0.319838 0.900563 0.527038
0.409116 0.79195 0.530564
0.405314 0.902209 0.526855
0.253025 0.776814 0.552609
0.409109 0.937334 0.501138
0.316853 0.828382 0.55422
0.317464 0.940997 0.553255
0.405214 0.829707 0.557471
0.403351 0.93854 0.555528
0.459699 0.848333 0.619244
0.257106 0.847672 0.504921
0.319041 0.829279 0.533794
0.319347 0.939971 0.532723
0.406725 0.826335 0.536665
0.404831 0.940072 0.534069
0.479583 0.826997 0.613836
0.308937 0.827237 0.662691
0.443036 0.827126 0.591549
0.496145 0.898973 0.512509
0.49569 0.936937 0.504236
0.449133 0.939107 0.556236
0.489188 0.789913 0.585159
0.495914 0.774117 0.651347
0.340553 0.774746 0.533547
0.3418 0.885938 0.533416
0.431055 0.772679 0.53641
0.426786 0.884265 0.534994
0.475226 0.774446 0.50453
0.428418 0.955766 0.508799
0.431417 0.847024 0.509239
0.38609 0.845791 0.50814
0.341357 0.848203 0.527529
0.341023 0.959445 0.526473
0.429167 0.845779 0.530207
0.426852 0.957227 0.529275
0.339439 0.771065 0.554312
0.339395 0.884216 0.55406
0.428756 0.774047 0.557751
0.424097 0.887172 0.556182
0.271753 0.79308 0.581586
0.273309 0.903723 0.580326
0.35902 0.791063 0.581896
0.358114 0.903671 0.580942
0.476231 0.905185 0.642464
0.455042 0.884373 0.646597
0.268798 0.830137 0.606832
0.268285 0.939336 0.606871
0.353868 0.825775 0.608343
0.353848 0.938459 0.610024
0.442856 0.939202 0.590913
0.439777 0.943357 0.612202
0.272174 0.831068 0.586478
0.271464 0.940893 0.587432
0.356974 0.826085 0.587417
0.358499 0.940748 0.589481
0.437803 0.793017 0.618829
0.409373 0.792965 0.507756
0.273906 0.794712 0.560332
0.273686 0.904759 0.558546
0.361154 0.791429 0.560454
0.360142 0.904209 0.560611
0.456781 0.847947 0.639092
0.445539 0.901869 0.584165
0.294232 0.774179 0.586446
0.29503 0.889576 0.587676
0.379886 0.774895 0.589751
0.379662 0.884617 0.589119
0.472993 0.954364 0.532557
0.438119 0.829624 0.612459
0.295622 0.847888 0.560713
0.295514 0.956305 0.559026
0.381884 0.846842 0.562997
0.381785 0.959871 0.560411
0.473605 0.774492 0.537392
0.482883 0.9403 0.613
0.293791 0.851271 0.581464
0.293929 0.956217 0.579884
0.378711 0.84722 0.583084
0.380116 0.957929 0.582089
0.321184 0.90165 0.506691
0.340823 0.954702 0.506761
0.290732 0.77407 0.607468
0.289796 0.883128 0.608827
0.377346 0.774731 0.611483
0.375032 0.882155 0.610828
0.255668 0.957426 0.502092
0.462609 0.960565 0.620869
0.316072 0.792086 0.581568
0.316492 0.904857 0.580208
0.402211 0.793941 0.584652
0.400932 0.902118 0.582413
0.298749 0.955548 0.504493
0.495097 0.828442 0.560754
0.311226 0.829051 0.608657
0.311145 0.938747 0.608009
0.396843 0.829253 0.6104
0.396991 0.938573 0.611604
0.341986 0.846247 0.506809
0.432435 0.778206 0.502457
0.31564 0.831446 0.587589
0.315059 0.940546 0.587466
0.400374 0.832646 0.590114
0.399987 0.937786 0.590364
0.470717 0.956858 0.564959
0.255377 0.847858 0.524927
0.3203 0.792361 0.561858
0.317804 0.903726 0.559446
0.405728 0.790532 0.564005
0.401561 0.903031 0.561265
0.469916 0.885043 0.558064
0.474965 0.845495 0.53028
0.336769 0.774853 0.589326
0.337759 0.885447 0.589237
0.422004 0.773391 0.590646
0.422857 0.884797 0.589909
0.33824 0.846477 0.558879
0.3388 0.957175 0.561158
0.426627 0.848793 0.562425
0.425081 0.957436 0.562855
0.338408 0.848252 0.579898
0.337241 0.959456 0.582865
0.423564 0.848001 0.58353
0.423221 0.958415 0.582639
0.333616 0.776838 0.610227
0.332291 0.882658 0.610405
0.417828 0.774522 0.611984
0.418761 0.885447 0.610695
0.267131 0.791059 0.633816
0.267042 0.899697 0.635797
0.352909 0.793902 0.637922
0.351483 0.904175 0.637
0.471929 0.776063 0.55816
0.277393 0.904159 0.504315
0.474575 0.884672 0.504293
0.415523 0.958844 0.638989
0.251348 0.991583 0.531591
0.252694 0.777506 0.532792
0.497011 0.830026 0.502703
0.496226 0.793482 0.511708
0.267531 0.827113 0.640872
0.266475 0.937687 0.643267
0.351621 0.831876 0.644245
0.35165 0.939522 0.64409
0.334341 0.994512 0.609431
0.47577 0.793809 0.642626
0.269717 0.792962 0.613698
0.268441 0.902767 0.614996
0.354928 0.791791 0.617837
0.354649 0.902915 0.616641
0.474738 0.846757 0.510114
0.438327 0.906046 0.619234
0.288409 0.772096 0.642807
0.288749 0.880714 0.642616
0.371526 0.772574 0.645238
0.372253 0.885116 0.645529
0.449792 0.831745 0.557565
0.298743 0.848203 0.505144
0.289076 0.845945 0.615079
0.288766 0.955288 0.615317
0.374925 0.844705 0.617577
0.373716 0.956304 0.616453
0.465696 0.884329 0.592613
0.49639 0.828976 0.538483
0.288214 0.845857 0.635678
0.287306 0.955202 0.635618
0.374015 0.848614 0.638249
0.374887 0.956909 0.63714
0.493149 0.937822 0.559821
0.459 0.884785 0.613422
0.319937 0.793102 0.506298
0.470881 0.84693 0.565326
0.374663 0.993953 0.6457
0.287418 0.774262 0.662577
0.43594 0.905357 0.639274
0.493889 0.84877 0.642556
0.310116 0.790075 0.635646
0.308158 0.901814 0.63571
0.394253 0.792402 0.640366
0.394048 0.90225 0.639304
0.277357 0.794392 0.505416
0.362873 0.792126 0.507893
0.436118 0.792227 0.63923
0.458969 0.771399 0.612253
0.464868 0.845782 0.58572
0.296072 0.992633 0.530243
0.46578 0.955188 0.584979
0.446272 0.901839 0.562792
0.310108 0.827763 0.64162
0.30863 0.938286 0.64344
0.394615 0.82825 0.64465
0.395466 0.939438 0.646351
0.496641 0.791102 0.532336
0.266651 0.937942 0.664222
0.311418 0.792153 0.614558
0.310609 0.901893 0.615444
0.397399 0.794087 0.618608
0.396655 0.899401 0.618958
0.478452 0.903753 0.62154
0.435582 0.828719 0.647299
0.332148 0.774694 0.643299
0.32947 0.885262 0.642512
0.414768 0.773549 0.646686
0.415531 0.885013 0.645107
0.332824 0.845325 0.616324
0.332533 0.957551 0.615489
0.416932 0.850107 0.618683
0.417522 0.958141 0.61918
0.330377 0.849178 0.636448
0.330515 0.955011 0.63598
0.416157 0.850021 0.639153
0.49751 0.850688 0.62227
0.383487 0.994962 0.535825
0.250917 0.772922 0.586784
0.436033 0.942315 0.647215
0.471705 0.883033 0.537133
0.494816 0.790499 0.56436
0.452832 0.827909 0.503134
0.479824 0.791373 0.621311
0.456934 0.958512 0.641518
0.488487 0.938986 0.593173
0.474618 0.828719 0.650996
0.2494 0.956466 0.579551
0.266818 0.82719 0.661927
0.495897 0.883614 0.65017
0.494597 0.898237 0.533238
0.49575 0.937052 0.539225
0.497696 0.959506 0.643665
0.40871 0.829158 0.501419
0.329222 0.991498 0.64267
0.340799 0.996119 0.533005
0.252705 0.884645 0.552301
0.386448 0.993762 0.500334
0.293303 0.993432 0.587185
0.377224 0.99652 0.610189
0.380693 0.995953 0.589679
0.251853 0.849594 0.559586
0.338164 0.99222 0.554096
0.387728 0.775592 0.501655
0.462417 0.995397 0.610881
0.456512 0.994854 0.648073
0.289106 0.994603 0.607054
0.428208 0.995462 0.536328
0.336489 0.996353 0.58851
0.496621 0.996882 0.651736
0.430417 0.993368 0.503292
0.470837 0.994877 0.559051
0.414695 0.774144 0.666666
0.286986 0.885151 0.664198
0.411957 0.992831 0.666122
0.330767 0.990661 0.663517
0.320154 0.828534 0.498494
0.364475 0.828604 0.501888
0.278179 0.830386 0.497823
0.342112 0.991436 0.499738
0.251823 0.994681 0.495924
0.295443 0.992325 0.497712
0.267068 0.790941 0.689956
0.264743 0.900823 0.692103
0.348703 0.793982 0.693158
0.351037 0.906167 0.692596
0.472921 0.795992 0.733592
0.410302 0.885916 0.70338
0.26285 0.827575 0.71765
0.263444 0.938946 0.719379
0.347267 0.83124 0.722958
0.34794 0.938871 0.721891
0.431009 0.792886 0.732092
0.429655 0.940022 0.724274
0.263427 0.827528 0.696994
0.263676 0.94045 0.698747
0.348172 0.831961 0.702579
0.349307 0.941745 0.700725
0.432111 0.792035 0.696782
0.431372 0.905674 0.696401
0.470276 0.939283 0.815639
0.474294 0.832855 0.726007
0.490359 0.847193 0.788156
0.490275 0.885718 0.815806
0.453039 0.850242 0.697023
0.433498 0.902668 0.675434
0.287148 0.774924 0.700213
0.287151 0.88297 0.69853
0.369637 0.774768 0.699935
0.369463 0.883936 0.700059
0.46877 0.906026 0.731837
0.434485 0.793669 0.675272
0.489462 0.775359 0.815267
0.454689 0.884289 0.667842
0.490297 0.959211 0.790276
0.49213 0.889493 0.726651
0.451063 0.958708 0.752876
0.449601 0.88555 0.724754
0.285399 0.847082 0.690425
0.284874 0.95726 0.692447
0.369594 0.848631 0.695129
0.37058 0.957209 0.69391
0.471967 0.942861 0.725745
0.288218 0.957648 0.67087
0.284718 0.776105 0.719872
0.28434 0.883752 0.719827
0.369477 0.77537 0.720895
0.369691 0.886299 0.720477
0.493599 0.774178 0.728485
0.491837 0.960244 0.75445
0.308426 0.791363 0.692999
0.307963 0.901136 0.692389
0.390443 0.793827 0.693399
0.390376 0.901669 0.694992
0.491429 0.959185 0.809676
0.471852 0.906031 0.751976
0.304909 0.829634 0.719897
0.307242 0.935818 0.71905
0.389432 0.83173 0.722534
0.390381 0.940049 0.722027
0.469795 0.902861 0.787754
0.348176 0.902103 0.67279
0.306464 0.829273 0.698069
0.306722 0.937771 0.698447
0.391102 0.83016 0.702562
0.390649 0.937675 0.701793
0.266231 0.90142 0.671469
0.262097 0.940177 0.7732
0.492878 0.850039 0.69777
0.472968 0.831194 0.706062
0.493969 0.885809 0.67111
0.489877 0.848931 0.808476
0.474815 0.940437 0.705548
0.473346 0.794732 0.698988
0.328703 0.774535 0.700328
0.330038 0.883872 0.699838
0.410231 0.774618 0.703095
0.410189 0.883723 0.72348
0.493681 0.776458 0.672369
0.391866 0.902784 0.673986
0.414355 0.847909 0.674147
0.411664 0.957859 0.67434
0.328049 0.847777 0.692139
0.327444 0.957925 0.691793
0.412121 0.849941 0.69553
0.409127 0.958199 0.694457
0.328779 0.773496 0.720966
0.327154 0.884182 0.721161
0.410113 0.772835 0.724465
0.40901 0.848365 0.73024
0.262804 0.794368 0.745809
0.26434 0.90124 0.746623
0.34505 0.792554 0.748775
0.347478 0.903441 0.748314
0.431061 0.794091 0.752973
0.45164 0.887479 0.759164
0.262202 0.830185 0.774263
0.434414 0.827751 0.668073
0.34678 0.831781 0.776276
0.347869 0.938165 0.777651
0.428691 0.831024 0.778859
0.4283 0.939437 0.780454
0.262549 0.8302 0.754112
0.263585 0.939179 0.751528
0.347647 0.828125 0.755391
0.348134 0.941301 0.755348
0.43051 0.830396 0.758902
0.429798 0.941015 0.76025
0.26329 0.793293 0.725287
0.263806 0.901647 0.726277
0.348257 0.7941 0.727477
0.348008 0.901514 0.728413
0.451531 0.77467 0.725452
0.430358 0.906541 0.733255
0.283258 0.775254 0.75306
0.28525 0.883833 0.753885
0.365965 0.776342 0.755832
0.367754 0.883003 0.756734
0.452739 0.773531 0.761321
0.451434 0.850617 0.753015
0.282609 0.846841 0.726368
0.285914 0.955853 0.726063
0.368487 0.849427 0.728526
0.369277 0.957639 0.727063
0.431242 0.828269 0.703926
0.450183 0.960747 0.731558
0.283852 0.846789 0.747615
0.285477 0.95596 0.747216
0.368702 0.848102 0.749665
0.368697 0.959537 0.74785
0.490507 0.884822 0.781943
0.429889 0.903517 0.753382
0.283535 0.773054 0.774187
0.283146 0.884917 0.774286
0.367937 0.777145 0.775304
0.366007 0.88806 0.776975
0.49303 0.960317 0.734214
0.449241 0.884294 0.77977
0.304575 0.792446 0.746933
0.306675 0.900565 0.746714
0.388425 0.794438 0.751754
0.389964 0.903352 0.750359
0.350711 0.79138 0.672229
0.452956 0.771066 0.667597
0.303812 0.828793 0.776762
0.305379 0.940477 0.776124
0.388549 0.83223 0.77917
0.387169 0.939168 0.778395
0.468952 0.829314 0.816968
0.434037 0.940667 0.669311
0.303605 0.827099 0.75538
0.305059 0.936318 0.75512
0.389904 0.829272 0.75893
0.390281 0.94069 0.75728
0.30929 0.791714 0.671968
0.469162 0.794343 0.80938
0.306364 0.792834 0.726732
0.305338 0.899151 0.726133
0.389572 0.795477 0.730697
0.390106 0.905492 0.729587
0.267889 0.792034 0.67045
0.286164 0.848206 0.670113
0.323247 0.772429 0.754715
0.326331 0.8811 0.756048
0.409513 0.776343 0.758103
0.409166 0.884707 0.758554
0.325626 0.847226 0.728555
0.325469 0.956407 0.727495
0.430565 0.830474 0.72427
0.409157 0.960823 0.729231
0.324805 0.84485 0.748754
0.326499 0.956667 0.748396
0.410307 0.848396 0.750904
0.410354 0.961289 0.750083
0.323715 0.775768 0.775661
0.325771 0.88389 0.775972
0.40774 0.773878 0.778631
0.408293 0.882919 0.779398
0.262158 0.794329 0.802771
0.26178 0.904032 0.80192
0.3472 0.792619 0.804146
0.344714 0.904361 0.804883
0.427763 0.790013 0.806896
0.428086 0.903745 0.8078
0.492423 0.77569 0.762573
0.472526 0.828355 0.671744
0.471456 0.939887 0.76101
0.307637 0.902248 0.672533
0.453654 0.958533 0.698811
0.370374 0.846923 0.672575
0.261566 0.829347 0.811104
0.258835 0.941628 0.808575
0.344733 0.828391 0.811476
0.345209 0.940822 0.81352
0.428123 0.829337 0.815214
0.428282 0.93801 0.814477
0.263209 0.794245 0.781464
0.261237 0.903828 0.780788
0.345975 0.794596 0.782908
0.344724 0.901943 0.785293
0.428292 0.793999 0.785992
0.429935 0.902736 0.786949
0.283456 0.776198 0.81074
0.282118 0.885249 0.809213
0.367398 0.77376 0.813611
0.36453 0.885164 0.813687
0.49094 0.88721 0.76057
0.447596 0.885657 0.815973
0.282813 0.848828 0.781912
0.283378 0.957828 0.782064
0.367314 0.84965 0.784738
0.367391 0.958588 0.785407
0.449042 0.848655 0.788377
0.452707 0.849363 0.676616
0.282728 0.849024 0.802672
0.28055 0.95883 0.80208
0.365188 0.849579 0.80581
0.365102 0.959056 0.806311
0.448461 0.847835 0.809372
0.472015 0.794366 0.789129
0.492621 0.849826 0.754319
0.451915 0.848709 0.732983
0.448403 0.959165 0.787587
0.328646 0.84959 0.671696
0.49242 0.849651 0.677082
0.471545 0.83221 0.761067
0.303839 0.794576 0.803766
0.302583 0.904418 0.801837
0.387526 0.792629 0.806433
0.385279 0.903155 0.808339
0.453288 0.959221 0.677955
0.468952 0.901848 0.808316
0.452278 0.772788 0.705017
0.393438 0.79384 0.672255
0.451136 0.885812 0.704173
0.492616 0.772933 0.706926
0.450391 0.776269 0.782566
0.408282 0.954218 0.807002
0.303474 0.830123 0.810041
0.302674 0.940985 0.811203
0.385121 0.828675 0.81352
0.385945 0.939604 0.813375
0.473056 0.794351 0.754045
0.449728 0.958527 0.808392
0.30317 0.7932 0.783333
0.304915 0.904042 0.781479
0.387117 0.79513 0.785323
0.387919 0.902774 0.785984
0.469517 0.828603 0.78094
0.472077 0.904617 0.698762
0.324027 0.774969 0.811195
0.322738 0.884449 0.810474
0.407232 0.773799 0.814765
0.407113 0.883762 0.81393
0.324453 0.847679 0.782285
0.327538 0.959272 0.784184
0.407314 0.849228 0.788354
0.407453 0.958767 0.786721
0.325071 0.847194 0.803538
0.324621 0.959746 0.805688
0.407479 0.84591 0.808438
0.471395 0.939576 0.78214
0.449016 0.773352 0.815191
0.493336 0.774296 0.783333
0.41365 0.886061 0.665588
0.495166 0.956051 0.680146
0.495999 0.958466 0.699968
0.43074 0.942379 0.703213
0.329236 0.955792 0.67164
0.392171 0.830725 0.665206
0.371314 0.957662 0.67258
0.470848 0.793171 0.678633
0.494643 0.852854 0.733713
0.473281 0.902645 0.677868
0.474165 0.938418 0.671902
0.450686 0.994319 0.762337
0.492948 0.885825 0.706109
0.490558 0.995495 0.817378
0.350298 0.827574 0.664207
0.407872 0.993561 0.779337
0.327215 0.992567 0.69941
0.410225 0.993671 0.701879
0.370696 0.883979 0.666828
0.328791 0.885433 0.663087
0.447858 0.994138 0.81589
0.407741 0.990019 0.814477
0.496598 0.99121 0.673033
0.451401 0.997251 0.704015
0.372532 0.773604 0.666664
0.451804 0.995828 0.724988
0.410167 0.998155 0.721878
0.348712 0.936788 0.664753
0.409532 0.996235 0.758729
0.258403 0.938436 0.829555
0.494184 0.994887 0.727137
0.49145 0.996589 0.761818
0.368752 0.995306 0.720143
0.454772 0.99329 0.669373
0.329804 0.991637 0.72014
0.283632 0.993374 0.774149
0.371842 0.994711 0.666161
0.281074 0.884699 0.830368
0.283208 0.774155 0.832024
0.261442 0.829231 0.83156
0.278993 0.993065 0.831173
0.309512 0.937467 0.663987
0.329463 0.772618 0.664109
0.392008 0.939408 0.666552
0.255477 0.903341 0.949216
0.260348 0.903997 0.837812
0.362468 0.773442 0.869222
0.343378 0.903983 0.861307
0.428631 0.792915 0.86357
0.425881 0.903411 0.86379
0.282488 0.847348 0.837037
0.49014 0.851866 0.844307
0.342926 0.831662 0.888394
0.34098 0.940265 0.889382
0.425094 0.829172 0.891425
0.426639 0.939608 0.891364
0.25163 0.792528 0.947659
0.278677 0.777972 0.886184
0.342471 0.829002 0.868576
0.341224 0.941348 0.868606
0.426314 0.828746 0.870171
0.426812 0.940376 0.870809
0.488269 0.849505 0.901087
0.427264 0.939991 0.8351
0.253491 0.93799 0.97777
0.343592 0.903618 0.840098
0.42727 0.793026 0.843114
0.426336 0.905371 0.843038
0.279644 0.775103 0.86575
0.281325 0.88801 0.865803
0.383213 0.792113 0.862978
0.363445 0.885784 0.869814
0.449021 0.776626 0.871318
0.446354 0.884385 0.872161
0.258396 0.939213 0.941886
0.447508 0.886613 0.837143
0.364974 0.848961 0.841777
0.363828 0.959678 0.841428
0.446646 0.846583 0.844276
0.448647 0.959196 0.843046
0.324282 0.850272 0.861026
0.280952 0.958448 0.858785
0.363878 0.850542 0.862499
0.362778 0.961282 0.860965
0.447264 0.849076 0.86436
0.446638 0.959526 0.862811
0.298761 0.793571 0.916044
0.279517 0.8852 0.886381
0.405988 0.777219 0.835419
0.362502 0.885631 0.888933
0.447313 0.77354 0.891926
0.447834 0.885859 0.893278
0.342184 0.793827 0.861291
0.301947 0.903774 0.858625
0.384212 0.829509 0.869047
0.384992 0.902516 0.862841
0.470158 0.794903 0.864193
0.469179 0.902859 0.86768
0.299447 0.794981 0.859742
0.301465 0.939554 0.888706
0.382426 0.791578 0.897882
0.384335 0.938655 0.889556
0.467094 0.830667 0.893916
0.469491 0.942658 0.892412
0.320642 0.77662 0.867163
0.301391 0.940685 0.867513
0.382481 0.827375 0.890058
0.383703 0.939455 0.868477
0.468327 0.831522 0.871903
0.468028 0.940008 0.871318
0.489307 0.958024 0.866084
0.301699 0.903945 0.838739
0.447871 0.776019 0.835457
0.385453 0.90345 0.84202
0.278949 0.847574 0.893597
0.468365 0.902984 0.846046
0.320436 0.778477 0.887764
0.321516 0.885955 0.867877
0.40596 0.775394 0.869571
0.406045 0.884445 0.871235
0.490699 0.775636 0.872556
0.254204 0.829749 0.940792
0.259984 0.939624 0.866229
0.2597 0.903764 0.893263
0.405821 0.848639 0.84224
0.405316 0.961078 0.841017
0.383488 0.792459 0.842871
0.301641 0.829824 0.886526
0.25461 0.830295 0.976569
0.320387 0.96043 0.86101
0.405326 0.84776 0.863236
0.405264 0.959249 0.863433
0.491204 0.850749 0.865773
0.259267 0.939503 0.887255
0.340663 0.796281 0.896484
0.318544 0.88382 0.887437
0.405028 0.774398 0.890445
0.405132 0.883526 0.891083
0.489261 0.777261 0.893408
0.256264 0.903549 0.913575
0.261504 0.835487 0.865933
0.323941 0.849681 0.83984
0.34223 0.791815 0.917495
0.341398 0.90507 0.916674
0.425442 0.792507 0.920548
0.424858 0.90384 0.919173
0.254172 0.903189 0.970887
0.318248 0.77491 0.944089
0.340981 0.827879 0.943959
0.33867 0.941112 0.945866
0.424746 0.829316 0.947249
0.426092 0.940478 0.947947
0.255361 0.827686 0.921285
0.469134 0.797766 0.843425
0.342803 0.828705 0.923761
0.341998 0.940934 0.92484
0.425111 0.830084 0.926747
0.42434 0.940565 0.925805
0.257378 0.831599 0.885644
0.272338 0.773566 0.977078
0.280584 0.960023 0.894532
0.340429 0.903043 0.895139
0.426414 0.793014 0.899826
0.425763 0.903796 0.89811
0.490356 0.886655 0.872746
0.364839 0.772125 0.834158
0.362582 0.773463 0.92519
0.363077 0.884312 0.923875
0.446404 0.775435 0.928289
0.446681 0.888026 0.926131
0.301644 0.830454 0.866297
0.277845 0.959574 0.91454
0.362505 0.849908 0.896643
0.362493 0.958678 0.897532
0.444778 0.84883 0.899469
0.447326 0.960532 0.898664
0.298264 0.830147 0.922713
0.297914 0.940187 0.923739
0.363468 0.847301 0.917001
0.362175 0.957379 0.918034
[truncated: 418,708 more chars]
