# Supplementary material for: Molecular-resolution imaging of ice crystallized from liquid water by cryogenic liquid-cell TEM
Source: Nat Commun. 2025 Sep 25;16:8342. doi: 10.1038/s41467-025-62451-0 (PMC12462463; doi:10.1038/s41467-025-62451-0)
Supplement: Supplementary file 9 — Supplementary Data 1 [file 41467_2025_62451_MOESM9_ESM.zip › supercell_4_3_6/1.6/93K_relaxed.xyz]

30330
F30330
F 3.579251 1.305574 2.750054
F 3.579251 9.026554 2.750054
F 3.579251 16.747544 2.750054
F 12.478251 1.290874 3.011244
F 12.478251 9.011864 3.011244
F 12.478251 16.732844 3.011244
F 21.625951 1.372764 3.292354
F 21.487551 9.057124 3.424954
F 25.684651 3.946014 14.396224
F 3.460841 3.847924 6.357064
F 3.460841 11.568944 6.357064
F 12.360051 3.860564 6.619964
F 12.360051 11.581544 6.619964
F 21.475951 3.828074 7.036194
F 21.274251 11.445244 6.926044
F 3.534051 3.858494 3.653744
F 3.534051 11.579444 3.653744
F 12.442951 3.863964 3.901484
F 12.442951 11.584944 3.901484
F 21.612651 3.960954 4.361364
F 21.402051 11.648644 4.288524
F 4.009221 1.275534 0.071461
F 9.903221 5.147264 14.739824
F 4.009221 8.996514 0.071461
F 9.903221 12.868244 14.739824
F 4.009221 16.717544 0.071461
F 18.735651 15.679644 18.842624
F 12.923151 1.290604 0.302326
F 12.923151 9.011584 0.302326
F 12.923151 16.732544 0.302326
F 25.761851 1.200144 10.889624
F 21.336051 16.690944 8.035584
F 26.021051 3.715774 4.641594
F 5.752011 7.721454 3.716974
F 5.752011 15.442444 3.716974
F 5.752011 0.000472 3.716974
F 14.670951 7.724454 3.963714
F 14.670951 15.445444 3.963714
F 14.670951 0.003476 3.963714
F 23.720451 7.636784 4.569464
F 23.879351 15.713144 4.290384
F 25.730851 11.595344 19.137424
F 6.256481 5.170034 0.131358
F 6.256481 12.891044 0.131358
F 25.404351 11.893944 21.907524
F 19.527951 5.200074 0.733528
F 25.697451 8.915904 18.203824
F 26.184851 1.164324 1.004825
F 5.786061 5.154794 2.822994
F 5.786061 12.875744 2.822994
F 14.706251 5.151364 3.073484
F 14.706251 12.872344 3.073484
F 23.945351 5.031944 3.430084
F 23.774751 13.002644 3.637674
F 5.668241 7.717524 6.430854
F 5.668241 15.438544 6.430854
F 25.596751 1.266124 17.947624
F 14.588051 7.721054 6.682204
F 14.588051 15.442044 6.682204
F 14.588051 0.000073 6.682204
F 23.630551 7.560234 7.412714
F 23.625251 15.371244 6.965964
F 25.710951 3.888764 11.653224
F 8.019661 1.289384 2.888214
F 8.019661 9.010364 2.888214
F 8.019661 16.731344 2.888214
F 17.250551 1.361674 3.251114
F 16.934051 8.934214 3.321334
F 25.785051 8.976284 11.106224
F 9.801611 7.721034 18.378124
F 17.316351 9.033044 0.642689
F 25.809651 8.855144 8.394984
F 7.901211 3.862174 6.496544
F 7.901211 11.583144 6.496544
F 16.834551 3.757444 6.807464
F 16.728051 11.432644 6.833084
F 21.200351 3.916954 21.507024
F 26.135651 1.107184 3.845554
F 7.983911 3.865574 3.775854
F 7.983911 11.586544 3.775854
F 16.877351 3.954444 4.069764
F 16.819151 11.612244 4.184544
F 21.480051 16.887144 3.489144
F 15.078951 5.279324 0.335372
F 8.466531 1.291034 0.178219
F 8.466531 9.012014 0.178219
F 8.466531 16.733044 0.178219
F 16.558251 9.242244 14.714024
F 23.893751 13.024944 1.013107
F 16.642951 16.889144 10.468424
F 18.795651 7.699074 18.619724
F 9.801611 0.000055 18.378124
F 9.801611 15.442044 18.378124
F 10.214751 7.724504 3.839224
F 10.214751 15.445444 3.839224
F 10.214751 0.003523 3.839224
F 19.290351 7.730344 4.221074
F 19.041851 15.599544 4.353074
F 18.577151 7.591104 21.434024
F 10.695251 5.151244 0.240190
F 10.695251 12.872244 0.240189
F 25.690851 11.649744 11.921324
F 16.653551 11.561844 18.492824
F 10.250051 5.151304 2.949084
F 10.250051 12.872244 2.949084
F 19.341751 5.087144 3.565144
F 19.080751 12.955344 3.454304
F 10.131851 7.721114 6.557764
F 10.131851 15.442144 6.557764
F 10.131851 0.000127 6.557764
F 19.329651 7.577164 6.908984
F 19.085351 15.479744 7.094124
F 16.427851 3.810364 21.261524
F 3.359991 1.300034 9.993744
F 3.359991 9.021014 9.993744
F 3.359991 16.742044 9.993744
F 12.258451 1.286834 10.254224
F 12.258451 9.007814 10.254224
F 12.258451 16.728844 10.254224
F 21.205651 1.282594 10.587024
F 21.281851 9.159714 10.798724
F 16.610051 16.609544 15.029524
F 3.258371 3.847284 13.632024
F 3.258371 11.568244 13.632024
F 12.156851 3.860484 13.892524
F 12.156851 11.581444 13.892524
F 21.251851 3.896034 14.403224
F 21.099951 11.737844 14.377724
F 3.333931 3.847284 10.927124
F 3.333931 11.568244 10.927124
F 12.233051 3.860484 11.163824
F 12.233051 11.581444 11.163824
F 21.242151 3.680074 11.659424
F 21.158751 11.595944 11.689624
F 3.435451 1.300114 7.288904
F 3.435451 9.021094 7.288904
F 3.435451 16.742044 7.288904
F 12.334651 1.286844 7.525874
F 12.334651 9.007824 7.525874
F 12.334651 16.728844 7.525874
F 21.382451 1.184204 7.897074
F 21.362851 8.994404 8.049434
F 20.923851 11.550644 21.523624
F 5.541031 7.717434 10.979124
F 5.541031 15.438444 10.979124
F 21.661151 1.312624 0.587382
F 14.461051 7.720984 11.226024
F 14.461051 15.441944 11.226024
F 14.461051 0.000001 11.226024
F 23.446451 7.594124 11.611724
F 23.497151 15.466644 11.571924
F 9.725371 0.000055 21.106924
F 5.642551 5.150814 7.341084
F 5.642551 12.871844 7.341084
F 14.562651 5.147324 7.588104
F 14.562651 12.868344 7.588104
F 23.628251 5.048634 8.014344
F 23.614551 12.790544 7.889414
F 5.566561 5.150864 10.065124
F 5.566561 12.871844 10.065124
F 14.486451 5.147324 10.316524
F 14.486451 12.868344 10.316524
F 23.554951 5.168844 10.788424
F 23.314951 12.873244 10.776624
F 5.464931 7.717434 13.703324
F 5.464931 15.438444 13.703324
F 9.725371 15.442044 21.106924
F 14.384851 7.720984 13.954724
F 14.384851 15.441944 13.954724
F 14.384851 0.000001 13.954724
F 23.375151 7.824894 14.297524
F 23.531151 15.621644 14.316324
F 9.725371 7.721034 21.106924
F 7.799601 1.285204 10.130824
F 7.799601 9.006194 10.130824
F 7.799601 16.727144 10.130824
F 16.691951 1.294974 10.343324
F 16.811251 8.895204 10.262224
F 16.541051 11.637044 21.354724
F 25.893651 11.509644 7.178394
F 16.617451 1.331254 14.844824
F 25.607351 9.059114 15.458824
F 7.697971 3.862114 13.769124
F 7.697971 11.583144 13.769124
F 16.681051 3.729444 13.866824
F 16.700151 11.771244 13.970424
F 17.298951 16.763644 0.577934
F 24.004851 5.043174 0.722218
F 7.774261 3.862114 11.038124
F 7.774261 11.583144 11.038124
F 16.730151 3.808824 11.104424
F 16.726751 11.567744 11.322124
F 16.814051 16.803644 7.621004
F 19.468351 12.932944 0.747172
F 7.875881 1.285214 7.400204
F 7.875881 9.006194 7.400204
F 7.875881 16.727144 7.400204
F 16.912051 1.172164 7.682114
F 16.961851 8.754864 7.476524
F 21.834951 17.008544 0.822247
F 23.128851 15.515744 21.754524
F 7.672621 9.006194 14.676424
F 21.936551 8.916884 0.737746
F 10.004861 7.721034 11.101524
F 10.004861 15.442044 11.101524
F 10.004861 0.000055 11.101524
F 19.092151 7.680164 11.312224
F 18.777151 15.482344 11.636624
F 18.903051 13.021844 17.927824
F 10.106451 5.147274 7.463604
F 10.106451 12.868244 7.463604
F 19.117851 5.062484 7.810044
F 18.975251 12.703744 7.868654
F 10.030251 5.147264 10.192024
F 10.030251 12.868244 10.192024
F 19.005451 5.120654 10.500224
F 18.971851 12.889744 10.624824
F 9.928631 7.721034 13.830324
F 9.928631 15.442044 13.830324
F 9.928631 0.000055 13.830324
F 18.801351 7.871224 14.036424
F 18.910551 15.617944 14.305824
F 18.778251 5.019024 17.650524
F 3.156751 1.300034 17.270324
F 3.156751 9.021014 17.270324
F 3.156751 16.742044 17.270324
F 12.055251 1.286834 17.530824
F 12.055251 9.007814 17.530824
F 12.055251 16.728844 17.530824
F 21.083051 1.216214 18.013924
F 20.995251 9.129134 17.877724
F 25.721051 1.224304 15.135624
F 3.055111 3.847284 20.908624
F 3.055111 11.568244 20.908624
F 11.953551 3.860484 21.169124
F 11.953551 11.581444 21.169124
F 16.994951 16.866644 3.228314
F 18.793851 15.616744 21.533924
F 3.130681 3.847284 18.203724
F 3.130681 11.568244 18.203724
F 12.029851 3.860484 18.440424
F 12.029851 11.581444 18.440424
F 21.180351 3.943384 18.783424
F 20.993451 11.695344 18.812024
F 3.232291 1.300034 14.565424
F 3.232291 9.021014 14.565424
F 3.232291 16.742044 14.565424
F 12.131451 1.286834 14.802124
F 12.131451 9.007814 14.802124
F 12.131451 16.728844 14.802124
F 20.994751 1.179894 15.229224
F 21.024651 9.160894 15.130824
F 25.692251 11.706944 14.707124
F 5.337781 7.717434 18.255724
F 5.337781 15.438444 18.255724
F 9.827011 12.868244 17.468624
F 14.257851 7.720984 18.502624
F 14.257851 15.441944 18.502624
F 14.257851 0.000001 18.502624
F 23.207651 7.874504 18.826824
F 23.340151 15.627744 19.133624
F 9.827011 5.147264 17.468624
F 5.439391 5.150874 14.617424
F 5.439391 12.871844 14.617424
F 14.359451 5.147324 14.864324
F 14.359451 12.868344 14.864324
F 23.407351 5.221774 15.366724
F 23.292451 13.151944 15.302624
F 5.363311 5.150874 17.341624
F 5.363311 12.871844 17.341624
F 14.283251 5.147324 17.593024
F 14.283251 12.868344 17.593024
F 23.512351 5.247304 18.032624
F 23.404351 13.018744 18.160324
F 5.261681 7.717434 20.979924
F 5.261681 15.438444 20.979924
F 18.903651 12.958244 15.288924
F 14.181551 7.720984 21.231324
F 14.181551 15.441944 21.231324
F 14.181551 0.000001 21.231324
F 17.255951 1.400674 0.433364
F 21.105651 16.687344 10.821224
F 18.899551 5.230624 14.862124
F 7.596351 1.285204 17.407424
F 7.596351 9.006194 17.407424
F 7.596351 16.727144 17.407424
F 16.576351 1.409724 17.563224
F 16.422251 8.993464 17.522124
F 16.513351 3.936484 18.597324
F 25.610651 3.798354 19.000324
F 21.148551 16.994844 15.218424
F 16.614351 16.805444 17.701624
F 7.494711 3.862114 21.045724
F 7.494711 11.583144 21.045724
F 7.672621 1.285204 14.676424
F 21.204551 16.981844 17.972624
F 15.009051 12.949244 0.459012
F 7.672621 16.727144 14.676424
F 7.571011 3.862114 18.314724
F 7.571011 11.583144 18.314724
F 25.727851 16.563744 18.179424
F 25.824351 16.600144 15.410624
F 25.988051 16.834544 10.818924
F 25.979551 8.931524 3.695134
F 25.947751 1.109684 8.108074
F 23.262151 7.775764 21.656124
F 18.917451 0.000694 11.264924
F 25.689851 16.718844 8.120614
F 25.821451 3.757854 7.491454
F 26.036551 11.511244 4.450984
F 26.268251 8.913374 1.012166
F 23.304851 0.120834 21.452124
F 23.349351 0.044011 18.768324
F 23.602651 -0.189624 7.196054
F 19.218951 -0.062561 6.856994
F 18.665751 0.145359 18.595324
F 23.804751 -0.032365 4.436464
F 25.626051 4.086674 21.716624
F 2.953501 1.300034 24.546924
F 2.953501 9.021014 24.546924
F 2.953501 16.742044 24.546924
F 11.851951 1.286834 24.807424
F 11.851951 9.007814 24.807424
F 11.851951 16.728844 24.807424
F 20.920351 1.449124 25.051024
F 20.882851 8.986584 25.085324
F 22.722751 15.392944 43.667124
F 2.851861 3.847284 28.185224
F 2.851861 11.568244 28.185224
F 11.750351 3.860484 28.445624
F 11.750351 11.581444 28.445624
F 20.783051 3.916384 28.956224
F 20.705951 11.631744 28.750324
F 2.927421 3.847284 25.480324
F 2.927421 11.568244 25.480324
F 11.826551 3.860484 25.716924
F 11.826551 11.581444 25.716924
F 20.917851 4.009364 26.136124
F 21.013051 11.538244 26.081224
F 2.419281 1.300034 43.671724
F 2.419281 9.021014 43.671724
F 2.419281 16.742044 43.671724
F 11.928151 1.286834 22.078624
F 11.928151 9.007814 22.078624
F 11.928151 16.728844 22.078624
F 20.515151 16.700644 32.206924
F 25.282651 11.733744 26.136724
F 25.447051 9.225194 22.452524
F 5.134531 7.717434 25.532324
F 5.134531 15.438444 25.532324
F 25.190551 8.964364 39.942924
F 14.054551 7.720984 25.779224
F 14.054551 15.441944 25.779224
F 14.054551 0.000001 25.779224
F 22.976651 7.833434 25.969024
F 23.013751 15.818444 26.225224
F 3.029041 9.021014 21.842024
F 5.236141 5.150874 21.894024
F 5.236141 12.871844 21.894024
F 14.156151 5.147324 22.140924
F 14.156151 12.868344 22.140924
F 25.396951 1.493234 22.598724
F 16.492251 16.709444 22.210724
F 5.160061 5.150874 24.618224
F 5.160061 12.871844 24.618224
F 14.079951 5.147324 24.869624
F 14.079951 12.868344 24.869624
F 23.162451 5.362634 25.223824
F 22.978951 13.161744 25.385224
F 5.058421 7.717434 28.256524
F 5.058421 15.438444 28.256524
F 9.115621 0.000055 42.936624
F 13.978351 7.720984 28.507924
F 13.978351 15.441944 28.507924
F 13.978351 0.000001 28.507924
F 22.992551 7.791284 28.792924
F 23.062051 15.558444 28.950124
F 9.115621 15.442044 42.936624
F 7.393101 1.285204 24.683924
F 7.393101 9.006194 24.683924
F 7.393101 16.727144 24.683924
F 16.285951 1.304904 25.019624
F 16.256251 9.052584 24.765424
F 18.194451 15.514344 43.209224
F 25.266951 4.127044 29.012924
F 25.153951 16.563144 37.192824
F 20.503651 11.796244 43.361724
F 7.291461 3.862114 28.322224
F 7.291461 11.583144 28.322224
F 16.048551 3.896634 28.593624
F 16.074251 11.380144 28.717724
F 25.315451 3.913794 26.363024
F 25.410551 11.711644 28.869724
F 7.367751 3.862114 25.591324
F 7.367751 11.583144 25.591324
F 16.101551 3.784794 25.904924
F 16.358051 11.424544 25.985124
F 18.040351 7.816124 43.188424
F 25.358851 16.603044 29.902224
F 7.469371 1.285204 21.953024
F 7.469371 9.006194 21.953024
F 7.469371 16.727144 21.953024
F 18.679451 4.957254 22.473524
F 20.890351 16.852344 22.463524
F 20.609151 16.655644 39.740124
F 20.930051 8.922774 22.354724
F 25.384751 16.808444 25.481924
F 23.337451 5.246384 22.479124
F 9.598351 7.721034 25.654724
F 9.598351 15.442044 25.654724
F 9.598351 0.000055 25.654724
F 18.509951 7.597924 25.837824
F 18.502951 15.464944 26.007524
F 9.115621 7.721034 42.936624
F 9.699971 5.147264 22.016424
F 9.699971 12.868244 22.016424
F 15.873551 11.663344 43.032624
F 25.426351 16.771744 22.810824
F 9.623761 5.147264 24.745224
F 9.623761 12.868244 24.745224
F 18.435751 5.000344 25.168124
F 18.508051 12.948544 25.089524
F 9.522121 7.721034 28.383424
F 9.522121 15.442044 28.383424
F 9.522121 0.000055 28.383424
F 18.375951 7.663014 28.619724
F 18.427451 15.220844 28.801924
F 18.267151 12.882444 39.491824
F 2.750241 1.300034 31.823424
F 2.750241 9.021014 31.823424
F 2.750251 16.742044 31.823424
F 11.648751 1.286834 32.083924
F 11.648751 9.007814 32.083924
F 11.648751 16.728844 32.083924
F 20.629651 1.274824 32.456424
F 20.557551 9.213784 32.073024
F 16.199451 16.638544 25.024124
F 2.648611 3.847284 35.461724
F 2.648611 11.568244 35.461724
F 11.547051 3.860484 35.722224
F 11.547051 11.581444 35.722224
F 20.716051 3.957814 35.912124
F 20.633551 11.742944 35.963224
F 2.724171 3.847284 32.756924
F 2.724171 11.568244 32.756924
F 11.623251 3.860484 32.993524
F 11.623251 11.581444 32.993524
F 20.628551 3.964204 33.216724
F 20.613251 11.816044 33.226924
F 2.825791 1.300034 29.118624
F 2.825791 9.021014 29.118624
F 2.825791 16.742044 29.118624
F 11.724951 1.286834 29.355224
F 11.724951 9.007814 29.355224
F 11.724951 16.728844 29.355224
F 20.867951 1.361734 29.670124
F 20.571351 9.003804 29.398324
F 18.324351 0.068760 33.290524
F 4.931271 7.717434 32.808824
F 4.931271 15.438444 32.808824
F 18.003851 5.220824 39.505424
F 13.851351 7.720984 33.055724
F 13.851351 15.441944 33.055724
F 13.851351 0.000001 33.055724
F 22.955051 8.125184 33.447324
F 22.829151 15.592444 33.326924
F 9.217251 12.868244 39.298324
F 5.032891 5.150874 29.170524
F 5.032891 12.871844 29.170524
F 13.952951 5.147324 29.417524
F 13.952951 12.868344 29.417524
F 22.969051 5.287224 29.829124
F 22.993551 12.995844 29.602224
F 4.956801 5.150874 31.894824
F 4.956801 12.871844 31.894824
F 13.876751 5.147324 32.146224
F 13.876751 12.868344 32.146224
F 22.853151 5.399764 32.591424
F 22.984151 13.056344 32.458524
F 4.855171 7.717434 35.533124
F 4.855171 15.438444 35.533124
F 9.217251 5.147264 39.298324
F 13.775051 7.720984 35.784524
F 13.775051 15.441944 35.784524
F 13.775051 0.000001 35.784524
F 22.681651 7.986224 36.111224
F 23.034051 15.307244 36.074124
F 18.354951 12.759344 36.772424
F 7.189841 1.285204 31.960524
F 7.189841 9.006194 31.960524
F 7.189841 16.727144 31.960524
F 16.178351 1.207674 32.178524
F 16.027151 9.034714 32.275424
F 25.217551 16.812344 32.498624
F 25.202451 1.525544 32.589224
F 25.264851 9.111984 32.432924
F 18.686451 12.958344 22.386324
F 7.088211 3.862114 35.598824
F 7.088211 11.583144 35.598824
F 16.126251 3.927064 35.766624
F 16.037851 11.535244 36.041524
F 25.022951 16.589844 39.865024
F 24.979651 11.360744 36.321024
F 7.164501 3.862114 32.867824
F 7.164501 11.583144 32.867824
F 16.126951 3.795474 32.932624
F 16.040851 11.559044 33.312524
F 25.103751 4.012554 33.601524
F 25.048551 11.717944 33.457524
F 7.266121 1.285204 29.229524
F 7.266121 9.006194 29.229524
F 7.266121 16.727144 29.229524
F 16.250351 1.232804 29.410824
F 16.132551 8.753184 29.561124
F 25.402551 1.408184 25.308324
F 20.981351 1.332824 22.394024
F 25.336051 9.136214 29.781024
F 25.355251 9.150914 25.231124
F 9.395101 7.721034 32.931224
F 9.395101 15.442044 32.931224
F 9.395101 0.000055 32.931224
F 18.355751 7.731824 32.976524
F 18.381051 15.574544 33.338724
F 18.432551 5.177924 36.685124
F 9.496721 5.147264 29.293024
F 9.496721 12.868244 29.293024
F 18.335051 5.122104 29.524624
F 18.368651 12.621144 29.700924
F 9.420501 5.147264 32.021724
F 9.420501 12.868244 32.021724
F 18.254051 5.234814 32.148824
F 18.405051 12.887844 32.359124
F 9.318871 7.721034 35.660024
F 9.318871 15.442044 35.660024
F 9.318871 0.000055 35.660024
F 18.316651 7.853894 35.738824
F 18.297251 15.418444 36.101524
F 9.293461 12.868244 36.569524
F 2.546991 1.300034 39.100024
F 2.546991 9.021014 39.100024
F 2.546991 16.742044 39.100024
F 11.445451 1.286834 39.360524
F 11.445451 9.007814 39.360524
F 11.445451 16.728844 39.360524
F 20.546551 1.408954 39.621024
F 20.426551 9.131114 39.674824
F 20.834251 16.834444 25.228524
F 2.445351 3.847284 42.738324
F 2.445351 11.568244 42.738324
F 11.343851 3.860484 42.998824
F 11.343851 11.581444 42.998824
F 25.458551 4.062564 36.275524
F 15.924551 16.834644 39.565924
F 2.520921 3.847284 40.033424
F 2.520921 11.568244 40.033424
F 11.420051 3.860484 40.270124
F 11.420051 11.581444 40.270124
F 20.478951 4.108294 40.403624
F 20.543551 11.556744 40.730624
F 2.622531 1.300034 36.395224
F 2.622531 9.021014 36.395224
F 2.622541 16.742044 36.395224
F 11.521651 1.286834 36.631824
F 11.521651 9.007814 36.631824
F 11.521651 16.728844 36.631824
F 20.356451 1.398024 36.863724
F 20.444451 9.187334 36.931524
F 15.778751 3.783134 43.120024
F 4.728021 7.717434 40.085424
F 4.728021 15.438444 40.085424
F 9.293461 5.147264 36.569524
F 13.648051 7.720984 40.332324
F 13.648051 15.441944 40.332324
F 13.648051 0.000001 40.332324
F 22.698451 7.684064 40.568324
F 22.756451 15.501644 40.769124
F 18.130251 15.537644 40.493524
F 4.829641 5.150874 36.447124
F 4.829641 12.871844 36.447124
F 13.749651 5.147324 36.694024
F 13.749651 12.868344 36.694024
F 22.897551 5.166154 36.757724
F 22.740351 12.924644 37.050124
F 4.753551 5.150874 39.171324
F 4.753551 12.871844 39.171324
F 13.673451 5.147324 39.422824
F 13.673451 12.868344 39.422824
F 22.887851 5.144644 39.543624
F 22.817251 12.788644 39.872424
F 4.651921 7.717434 42.809624
F 4.651921 15.438444 42.809624
F 18.140751 7.847614 40.512124
F 13.571851 7.720984 43.061024
F 13.571851 15.441944 43.061024
F 13.571851 0.000001 43.061024
F 20.535751 16.595344 36.911524
F 23.062951 13.004344 22.687424
F 9.191851 0.000055 40.207824
F 6.986591 1.285204 39.237124
F 6.986591 9.006194 39.237124
F 6.986591 16.727144 39.237124
F 15.906151 1.186194 39.557824
F 15.961551 8.930724 39.493924
F 20.641651 16.604044 29.494224
F 25.180151 1.400284 39.511924
F 25.049151 1.572354 29.864924
F 16.169851 16.787044 29.476824
F 6.884951 3.862114 42.875424
F 6.884951 11.583144 42.875424
F 16.023351 16.613444 36.856524
F 3.029041 1.300034 21.842024
F 9.191851 15.442044 40.207824
F 3.029041 16.742044 21.842024
F 6.961251 3.862114 40.144424
F 6.961251 11.583144 40.144424
F 15.864351 3.742754 40.370924
F 16.015051 11.704544 40.279624
F 25.205851 3.958274 40.615224
F 25.053051 11.582544 40.726824
F 7.062861 1.285204 36.506124
F 7.062861 9.006194 36.506124
F 7.062861 16.727144 36.506124
F 16.040151 1.358614 36.734124
F 15.945351 9.028254 36.701224
F 9.191851 7.721034 40.207824
F 25.064151 1.289564 36.719024
F 25.231551 8.792314 37.293424
F 16.092451 16.810544 32.307424
F 16.393851 9.082464 22.093824
F 16.395351 1.193074 22.293724
F 24.931251 11.481144 43.511524
F 20.395251 3.923624 43.267324
F 22.573551 7.700564 43.428824
F 24.733151 3.935004 43.241224
F 18.654151 0.216884 28.630224
F 22.998051 -0.008752 26.223224
F 22.655551 0.042273 43.213324
F 23.098151 -0.110435 29.004524
F 22.902051 0.059251 33.307524
F 18.163251 0.132478 35.957524
F 22.719451 0.066796 35.998824
F 2.343741 1.300034 46.376624
F 2.343741 9.021014 46.376624
F 2.343741 16.742044 46.376624
F 11.242151 1.286834 46.637124
F 11.242151 9.007814 46.637124
F 11.242151 16.728844 46.637124
F 19.716051 16.914544 61.428024
F 20.347251 9.054384 46.915024
F 24.347351 11.627344 65.054124
F 2.242101 3.847284 50.014924
F 2.242101 11.568244 50.014924
F 11.140551 3.860484 50.275424
F 11.140551 11.581444 50.275424
F 20.340451 3.835414 50.686824
F 20.116851 11.456244 50.506924
F 2.317661 3.847284 47.310024
F 2.317661 11.568244 47.310024
F 11.216751 3.860484 47.546724
F 11.216751 11.581444 47.546724
F 20.380451 3.808514 47.916524
F 20.144151 11.546044 47.847024
F 1.809521 1.300034 65.501524
F 1.809521 9.021014 65.501524
F 1.809521 16.742044 65.501524
F 11.318451 1.286834 43.908424
F 11.318451 9.007814 43.908424
F 11.318451 16.728844 43.908424
F 20.255251 1.336134 44.050124
F 15.304551 16.828744 61.373724
F 15.665351 9.122044 44.175624
F 4.524771 7.717434 47.362024
F 4.524771 15.438444 47.362024
F 17.558851 15.525044 62.408124
F 13.444851 7.720984 47.608924
F 13.444851 15.441944 47.608924
F 13.444851 0.000001 47.608924
F 22.437651 7.866344 47.971224
F 22.412651 15.303444 47.995024
F 17.485851 7.765264 62.442824
F 4.626381 5.150874 43.723724
F 4.626381 12.871844 43.723724
F 13.546451 5.147324 43.970624
F 13.546451 12.868344 43.970624
F 24.342251 16.612744 58.793224
F 20.112551 16.755744 54.193124
F 4.550301 5.150874 46.447924
F 4.550301 12.871844 46.447924
F 13.470251 5.147324 46.699324
F 13.470251 12.868344 46.699324
F 22.516551 5.249924 47.066424
F 22.492451 12.750044 47.326224
F 4.448661 7.717434 50.086224
F 4.448661 15.438444 50.086224
F 24.341951 16.847344 61.491224
F 13.368551 7.720984 50.337624
F 13.368551 15.441944 50.337624
F 13.368551 0.000001 50.337624
F 22.618551 7.765194 50.703424
F 22.480251 15.380544 50.715024
F 15.143651 11.645344 64.923824
F 6.783341 1.285204 46.513724
F 6.783341 9.006194 46.513724
F 6.783341 16.727144 46.513724
F 15.728851 1.271264 46.831924
F 15.762851 9.084874 46.857624
F 24.458551 11.532444 58.038024
F 24.844251 1.217134 47.124224
F 24.904951 8.821974 47.163724
F 25.006751 16.476544 44.534124
F 6.681701 3.862114 50.152024
F 6.681701 11.583144 50.152024
F 15.707551 3.915644 50.336124
F 15.631351 11.609344 50.486224
F 24.733751 3.791784 50.729724
F 24.876351 11.664844 50.924324
F 6.757991 3.862114 47.421024
F 6.757991 11.583144 47.421024
F 15.827751 3.890994 47.566524
F 15.616251 11.677944 47.838224
F 24.640951 3.858684 47.869224
F 24.798251 11.358144 48.049824
F 6.859611 1.285204 43.782724
F 6.859611 9.006194 43.782724
F 6.859611 16.727144 43.782724
F 22.921851 12.824644 44.538624
F 15.698951 16.555044 51.394424
F 20.136351 1.247624 46.981624
F 19.876651 11.464944 65.018524
F 15.470251 16.649044 54.070724
F 22.070451 7.891724 65.151724
F 8.988591 7.721034 47.484424
F 8.988591 15.442044 47.484424
F 8.988591 0.000055 47.484424
F 17.988851 7.977044 47.810224
F 17.874451 15.248844 47.706924
F 8.505861 0.000055 64.766324
F 9.090211 5.147264 43.846124
F 9.090211 12.868244 43.846124
F 24.822051 1.082404 51.569524
F 6.351491 3.862114 61.974124
F 9.014001 5.147264 46.574924
F 9.014001 12.868244 46.574924
F 18.229251 5.230614 47.031224
F 17.947051 12.721344 46.848024
F 8.912361 7.721034 50.213224
F 8.912361 15.442044 50.213224
F 8.912361 0.000055 50.213224
F 17.967551 7.560114 50.494424
F 17.978351 15.474944 50.458624
F 8.505861 15.442044 64.766324
F 8.582091 0.000055 62.037624
F 8.582091 15.442044 62.037624
F 8.505861 7.721034 64.766324
F 2.140491 1.300034 53.653224
F 2.140491 9.021014 53.653224
F 2.140491 16.742044 53.653224
F 11.038951 1.286834 53.913724
F 11.038951 9.007814 53.913724
F 11.038951 16.728844 53.913724
F 20.197551 1.113584 54.266224
F 20.061851 8.801694 54.230524
F 15.436851 16.873044 58.695724
F 2.038851 3.847284 57.291524
F 2.038851 11.568244 57.291524
F 10.937351 3.860484 57.552024
F 10.937351 11.581444 57.552024
F 19.897651 3.928234 57.810624
F 19.952751 11.459744 57.864524
F 2.114411 3.847284 54.586624
F 2.114411 11.568244 54.586624
F 11.013551 3.860484 54.823224
F 11.013551 11.581444 54.823224
F 20.216951 3.709204 55.065624
F 20.000751 11.476644 55.160024
F 2.216031 1.300034 50.948324
F 2.216031 9.021014 50.948324
F 2.216031 16.742044 50.948324
F 11.115151 1.286834 51.185024
F 11.115151 9.007814 51.185024
F 11.115151 16.728844 51.185024
F 20.283351 1.188434 51.476624
F 20.213451 8.986934 51.566424
F 15.254751 3.766574 62.361424
F 4.321511 7.717434 54.638624
F 4.321511 15.438444 54.638624
F 8.582091 7.721034 62.037624
F 13.241551 7.720984 54.885524
F 13.241551 15.441944 54.885524
F 13.241551 0.000001 54.885524
F 22.460751 7.644474 55.203924
F 22.285951 15.335544 55.171424
F 20.315051 9.201624 44.241424
F 4.423131 5.150874 51.000324
F 4.423131 12.871844 51.000324
F 13.343151 5.147324 51.247224
F 13.343151 12.868344 51.247224
F 22.509051 5.198914 51.562824
F 22.320751 12.745044 51.488724
F 4.347041 5.150874 53.724524
F 4.347041 12.871844 53.724524
F 13.266951 5.147324 53.975924
F 13.266951 12.868344 53.975924
F 22.312851 5.117264 54.302524
F 22.300451 12.728544 54.288324
F 4.245411 7.717434 57.362824
F 4.245411 15.438444 57.362824
F 17.651451 12.980844 61.515624
F 13.165351 7.720984 57.614224
F 13.165351 15.441944 57.614224
F 13.165351 0.000001 57.614224
F 22.316151 7.597214 57.879824
F 22.059951 15.439844 57.878724
F 17.558051 5.156334 61.623424
F 6.580081 1.285204 53.790324
F 6.580081 9.006194 53.790324
F 6.580081 16.727144 53.790324
F 15.560951 1.199564 53.929924
F 15.718151 8.802944 54.089224
F 22.557151 5.209454 44.374524
F 24.737251 1.140514 54.307424
F 24.578651 9.166594 54.257024
F 17.476051 15.306944 65.263224
F 6.478451 3.862114 57.428524
F 6.478451 11.583144 57.428524
F 15.391951 3.846264 57.534624
F 15.590351 11.711144 57.793824
F 24.709051 3.786694 57.973224
F 24.966751 1.289984 44.093024
F 6.554741 3.862114 54.697624
F 6.554741 11.583144 54.697624
F 15.481351 3.769214 54.822924
F 15.738051 11.444644 54.923024
F 24.662351 3.691584 55.212624
F 24.679051 11.582644 55.299624
F 6.656361 1.285204 51.059324
F 6.656361 9.006194 51.059324
F 6.656361 16.727144 51.059324
F 15.551951 1.150274 51.243524
F 15.666351 8.852014 51.298824
F 24.584151 16.549344 54.308324
F 22.003751 15.514044 64.951824
F 24.948451 9.071914 51.411624
F 24.876151 8.918124 44.413024
F 8.785341 7.721034 54.761024
F 8.785341 15.442044 54.761024
F 8.785341 0.000055 54.761024
F 17.812151 7.504734 55.003324
F 17.858651 15.446944 55.034224
F 8.607491 12.868244 61.128024
F 24.492451 8.850264 58.904424
F 24.594851 1.150054 58.867824
F 8.607491 5.147264 61.128024
F 8.886961 5.147264 51.122724
F 8.886961 12.868244 51.122724
F 17.954851 5.038294 51.455924
F 17.970551 12.926744 51.256024
F 24.782951 16.599144 51.540324
F 15.446751 9.012494 58.347624
F 8.810741 5.147264 53.851524
F 8.810741 12.868244 53.851524
F 17.988551 4.953284 54.157424
F 17.893451 12.821744 54.173624
F 15.321151 1.351834 58.590824
F 6.453101 16.727144 58.335924
F 8.709111 7.721034 57.489824
F 8.709111 15.442044 57.489824
F 8.709111 0.000055 57.489824
F 17.846651 7.612774 57.642024
F 17.546351 15.314744 57.628024
F 6.453101 9.006194 58.335924
F 6.453101 1.285204 58.335924
F 24.442551 11.631744 62.360724
F 24.319051 3.851474 62.528424
F 1.937231 1.300034 60.929824
F 1.937231 9.021014 60.929824
F 1.937231 16.742044 60.929824
F 10.835651 1.286834 61.190224
F 10.835651 9.007814 61.190224
F 10.835651 16.728844 61.190224
F 19.731751 1.508284 61.382124
F 19.847551 8.844144 61.454524
F 20.386351 16.504844 44.351124
F 1.835591 3.847284 64.568024
F 1.835591 11.568244 64.568024
F 10.734051 3.860484 64.828524
F 10.734051 11.581444 64.828524
F 20.160251 16.657744 51.458924
F 15.296751 11.706344 62.265424
F 1.911161 3.847284 61.863224
F 1.911161 11.568244 61.863224
F 10.810251 3.860484 62.099824
F 10.810251 11.581444 62.099824
F 19.873951 3.997884 62.598524
F 19.803351 11.498644 62.384024
F 2.012771 1.300034 58.224924
F 2.012771 9.021014 58.224924
F 2.012781 16.742044 58.224924
F 10.911851 1.286834 58.461524
F 10.911851 9.007814 58.461524
F 10.911851 16.728844 58.461524
F 19.853051 1.265394 58.619324
F 19.975351 8.865254 58.743424
F 17.683651 7.764914 65.135724
F 4.118261 7.717434 61.915124
F 4.118261 15.438444 61.915124
F 17.891151 12.965444 58.762524
F 13.038351 7.720984 62.162124
F 13.038351 15.441944 62.162124
F 13.038351 0.000001 62.162124
F 22.065951 7.804954 62.459424
F 21.964651 15.351544 62.212724
F 17.646451 5.144824 58.817124
F 4.219881 5.150874 58.276924
F 4.219881 12.871844 58.276924
F 13.139951 5.147324 58.523824
F 13.139951 12.868344 58.523824
F 22.326351 5.040504 58.859024
F 22.154651 12.879644 58.606224
F 4.143791 5.150874 61.001124
F 4.143791 12.871844 61.001124
F 13.063751 5.147324 61.252524
F 13.063751 12.868344 61.252524
F 22.055551 5.023624 61.606024
F 22.014351 12.758344 61.334824
F 4.042161 7.717434 64.639424
F 4.042161 15.438444 64.639424
F 8.683701 12.868244 58.399324
F 12.962051 7.720984 64.890824
F 12.962051 15.441944 64.890824
F 12.962051 0.000001 64.890824
F 18.047551 12.968044 44.073324
F 6.351491 11.583144 61.974124
F 8.683701 5.147264 58.399324
F 6.376831 1.285204 61.066824
F 6.376831 9.006194 61.066824
F 6.376831 16.727144 61.066824
F 15.334651 1.190794 61.326124
F 15.274351 9.059334 61.238324
F 15.785551 16.615644 44.058824
F 24.594351 1.273844 61.494824
F 24.337751 8.980484 61.503224
F 19.765351 3.962134 65.418324
F 6.275191 3.862114 64.705124
F 6.275191 11.583144 64.705124
F 15.229751 3.830954 65.078424
F 15.853951 16.824044 46.737024
F 24.810951 16.496444 47.262724
F 17.943951 5.121984 44.233724
F 19.815651 16.787944 58.696924
F 20.193551 16.666144 47.059024
F 15.784351 1.209954 44.138324
F 24.292051 4.006364 65.328624
F 17.858051 -0.034324 47.908324
F 22.639551 -0.135577 50.529524
F 17.662351 0.033877 57.576824
F 1.733981 1.300034 68.206324
F 1.733981 9.021014 68.206324
F 1.733981 16.742044 68.206324
F 10.632451 1.286834 68.466824
F 10.632451 9.007814 68.466824
F 10.632451 16.728844 68.466824
F 19.553751 1.303834 68.617924
F 19.579851 8.961224 68.672524
F 19.223451 3.685024 87.104124
F 1.632341 3.847284 71.844624
F 1.632341 11.568244 71.844624
F 10.530751 3.860484 72.105124
F 10.530751 11.581444 72.105124
F 19.613551 4.046284 72.399224
F 19.556351 11.744644 72.367324
F 1.707901 3.847284 69.139824
F 1.707901 11.568244 69.139824
F 10.607051 3.860484 69.376424
F 10.607051 11.581444 69.376424
F 19.700051 3.907104 69.866724
F 19.547251 11.595344 69.662324
F 1.199761 1.300034 87.331224
F 1.199761 9.021014 87.331224
F 1.199761 16.742044 87.331224
F 10.708651 1.286834 65.738124
F 10.708651 9.007814 65.738124
F 10.708651 16.728844 65.738124
F 17.368651 5.141534 65.903424
F 19.153651 11.774444 86.838724
F 23.591051 1.409154 83.310024
F 3.915011 7.717434 69.191724
F 3.915011 15.438444 69.191724
F 24.186551 1.343014 66.077324
F 12.835051 7.720984 69.438624
F 12.835051 15.441944 69.438624
F 12.835051 0.000001 69.438624
F 21.973551 7.793594 69.757624
F 21.716651 15.534944 69.452324
F 24.222651 16.820944 65.996424
F 4.016621 5.150874 65.553424
F 4.016621 12.871844 65.553424
F 12.936651 5.147324 65.800324
F 12.936651 12.868344 65.800324
F 16.731751 15.475244 86.771024
F 23.706151 11.684044 86.971824
F 3.940541 5.150874 68.277724
F 3.940541 12.871844 68.277724
F 12.860451 5.147324 68.529124
F 12.860451 12.868344 68.529124
F 21.999351 5.324244 68.930224
F 21.680351 12.866944 68.714124
F 3.838901 7.717434 71.915924
F 3.838901 15.438444 71.915924
F 22.094251 5.419784 66.116924
F 12.758851 7.720984 72.167424
F 12.758851 15.441944 72.167424
F 12.758851 0.000001 72.167424
F 21.798151 7.823274 72.648924
F 21.715151 15.508844 72.170624
F 19.642851 16.728144 65.818024
F 6.173581 1.285204 68.343424
F 6.173581 9.006194 68.343424
F 6.173581 16.727144 68.343424
F 15.142851 1.117804 68.513924
F 15.180551 8.966974 68.690324
F 15.249851 16.824744 65.752224
F 24.195051 1.228204 68.805524
F 24.208651 9.104824 68.836824
F 23.527551 3.889574 84.343724
F 6.071941 3.862114 71.981724
F 6.071941 11.583144 71.981724
F 14.986851 3.860494 72.229624
F 14.986851 11.581444 72.229624
F 24.043151 3.811544 72.438024
F 24.034851 11.711244 72.504024
F 6.148231 3.862114 69.250724
F 6.148231 11.583144 69.250724
F 14.959351 3.744094 69.547524
F 14.985751 11.530644 69.551024
F 24.189351 3.846054 69.646924
F 24.027251 11.710744 69.763724
F 6.249851 1.285204 65.612424
F 6.249851 9.006194 65.612424
F 6.249851 16.727144 65.612424
F 15.305651 1.080284 65.864024
F 25.865051 7.760974 84.131424
F 26.112851 15.446244 79.886124
F 5.843341 16.727144 80.165624
F 26.182051 12.933244 80.717824
F 21.850051 13.012644 65.951324
F 8.378831 7.721034 69.314124
F 8.378831 15.442044 69.314124
F 8.378831 0.000055 69.314124
F 17.324651 7.742204 69.528024
F 17.319951 15.446544 69.596324
F 7.896101 0.000055 86.596124
F 25.490251 15.423644 87.138724
F 25.956151 12.858144 83.313424
F 7.896101 15.442044 86.596124
F 8.480451 5.147264 65.675824
F 8.480451 12.868244 65.675824
F 19.107751 16.775944 80.445924
F 25.827151 15.595744 84.277624
F 23.469251 16.869144 83.162724
F 16.970051 15.534244 84.026424
F 8.404241 5.147264 68.404624
F 8.404241 12.868244 68.404624
F 17.431751 5.060604 68.714524
F 17.262851 12.932344 68.671624
F 16.910751 7.701034 83.984924
F 7.972331 0.000055 83.867324
F 8.302601 7.721034 72.042924
F 8.302601 15.442044 72.042924
F 8.302601 0.000055 72.042924
F 17.225251 7.784944 72.296324
F 17.309651 15.662044 72.268224
F 7.896101 7.721034 86.596124
F 15.164551 16.777644 68.473524
F 19.465551 16.745944 68.479524
F 7.972331 15.442044 83.867324
F 1.530731 1.300034 75.482924
F 1.530731 9.021014 75.482924
F 1.530731 16.742044 75.482924
F 10.429151 1.286834 75.743424
F 10.429151 9.007814 75.743424
F 10.429151 16.728844 75.743424
F 19.521851 1.441284 75.837524
F 19.294751 9.119824 76.140524
F 5.843341 1.285204 80.165624
F 1.429091 3.847284 79.121224
F 1.429091 11.568244 79.121224
F 10.327551 3.860484 79.381724
F 10.327551 11.581444 79.381724
F 19.278751 3.725044 79.666624
F 19.347751 11.568044 79.780324
F 1.504651 3.847284 76.416324
F 1.504651 11.568244 76.416324
F 10.403751 3.860484 76.653024
F 10.403751 11.581444 76.653024
F 19.384351 3.891804 76.922924
F 19.303551 11.778144 77.027524
F 1.606271 1.300034 72.778124
F 1.606271 9.021014 72.778124
F 1.606271 16.742044 72.778124
F 10.505351 1.286834 73.014724
F 10.505351 9.007814 73.014724
F 10.505351 16.728844 73.014724
F 19.549551 1.461984 73.203324
F 19.379051 8.968924 73.454024
F 23.788251 11.544544 77.077324
F 3.711751 7.717434 76.468324
F 3.711751 15.438444 76.468324
F 23.791051 16.774644 75.904524
F 12.631851 7.720984 76.715224
F 12.631851 15.441944 76.715224
F 12.631851 0.000001 76.715224
F 21.405951 7.697944 77.137624
F 21.402951 15.610244 79.753224
F 16.951451 13.012044 83.125524
F 3.813371 5.150874 72.830024
F 3.813371 12.871844 72.830024
F 12.733451 5.147324 73.076924
F 12.733451 12.868344 73.076924
F 21.760151 5.188134 73.318424
F 21.840251 12.774044 73.469224
F 3.737281 5.150874 75.554224
F 3.737281 12.871844 75.554224
F 12.657251 5.147324 75.805624
F 12.657251 12.868344 75.805624
F 21.521951 5.279074 76.058624
F 21.579751 15.428144 76.992624
F 3.635651 7.717434 79.192524
F 3.635651 15.438444 79.192524
F 16.933151 5.085224 83.377524
F 12.555551 7.720984 79.443924
F 12.555551 15.441944 79.443924
F 12.555551 0.000001 79.443924
F 21.515151 7.715074 79.805624
F 21.616951 12.860944 80.558224
F 7.997731 12.868244 82.957824
F 5.970331 1.285204 75.620024
F 5.970331 9.006194 75.620024
F 5.970331 16.727144 75.620024
F 14.885251 1.286834 75.867924
F 14.885251 9.007814 75.867924
F 14.885251 16.728844 75.867924
F 23.921451 1.337374 75.823724
F 23.790751 8.942834 76.233524
F 23.925651 16.737744 68.716224
F 5.868691 3.862114 79.258324
F 5.868691 11.583144 79.258324
F 14.783551 3.860494 79.506224
F 14.783551 11.581444 79.506224
F 23.709551 3.916134 79.627724
F 23.920751 11.708744 79.830124
F 5.944981 3.862114 76.527324
F 5.944981 11.583144 76.527324
F 14.859751 3.860494 76.777424
F 14.859751 11.581444 76.777424
F 23.862751 3.910104 76.838824
F 21.646051 12.895844 76.148624
F 6.046601 1.285204 72.889024
F 6.046601 9.006194 72.889024
F 6.046601 16.727144 72.889024
F 14.961451 1.286834 73.139224
F 14.961451 9.007814 73.139224
F 14.961451 16.728844 73.139224
F 24.012151 1.122784 73.162124
F 24.106251 9.031484 73.418324
F 24.294651 9.087454 66.106124
F 8.175581 7.721034 76.590724
F 8.175581 15.442044 76.590724
F 8.175581 0.000055 76.590724
F 17.114651 7.720194 77.003924
F 17.011151 15.339844 76.731624
F 7.997731 5.147264 82.957824
F 19.582651 16.661244 73.242824
F 14.758151 9.007814 80.415724
F 7.972331 7.721034 83.867324
F 8.277201 5.147264 72.952424
F 8.277201 12.868244 72.952424
F 17.267751 5.197734 73.039724
F 17.289051 13.080844 73.098324
F 21.249651 15.415944 86.876324
F 23.599251 9.143124 80.586724
F 8.200981 5.147264 75.681224
F 8.200981 12.868244 75.681224
F 17.106951 5.187424 75.875324
F 17.157251 12.800144 75.741624
F 15.244051 8.922184 65.811824
F 19.366351 16.612244 75.950324
F 8.099351 7.721034 79.319524
F 8.099351 15.442044 79.319524
F 8.099351 0.000055 79.319524
F 17.072451 7.528744 79.841024
F 16.950251 15.457144 79.332624
F 25.881351 7.922424 87.075024
F 5.843341 9.006194 80.165624
F 23.708951 1.459514 80.552424
F 17.003051 12.912444 80.470524
F 1.327471 1.300034 82.759524
F 1.327471 9.021014 82.759524
F 1.327471 16.742044 82.759524
F 10.225951 1.286834 83.020024
F 10.225951 9.007814 83.020024
F 10.225951 16.728844 83.020024
F 19.031751 1.224064 83.157324
F 19.228151 9.028344 83.325524
F 19.120151 16.867444 83.100124
F 1.225831 3.847284 86.397824
F 1.225831 11.568244 86.397824
F 10.124251 3.860484 86.658324
F 10.124251 11.581444 86.658324
F 14.758151 1.286834 80.415724
F 16.827751 7.682664 86.858824
F 1.301401 3.847284 83.692924
F 1.301401 11.568244 83.692924
F 10.200551 3.860484 83.929624
F 10.200551 11.581444 83.929624
F 19.140151 3.812914 84.373024
F 19.091351 11.616144 84.102324
F 1.403021 1.300034 80.054624
F 1.403021 9.021014 80.054624
F 1.403021 16.742044 80.054624
F 10.302151 1.286834 80.291324
F 10.302151 9.007814 80.291324
F 10.302151 16.728844 80.291324
F 19.476251 1.239684 80.442724
F 19.202751 8.779614 80.606224
F 23.742551 16.600044 80.555724
F 3.508501 7.717434 83.744924
F 3.508501 15.438444 83.744924
F 17.031751 4.973794 80.503224
F 12.428551 7.720984 83.991824
F 12.428551 15.441944 83.991824
F 12.428551 0.000001 83.991824
F 21.540251 7.882874 84.191924
F 21.202551 15.518244 84.073424
F 8.073941 12.868244 80.229024
F 3.610121 5.150874 80.106624
F 3.610121 12.871844 80.106624
F 12.530151 5.147324 80.353524
F 12.530151 12.868344 80.353524
F 21.549951 5.013124 80.605024
F 21.360951 12.894544 83.298424
F 3.534031 5.150874 82.830824
F 3.534031 12.871844 82.830824
F 12.453951 5.147324 83.082224
F 12.453951 12.868344 83.082224
F 21.281751 5.231274 83.458424
F 23.604251 11.753744 84.233824
F 3.432401 7.717434 86.469124
F 3.432401 15.438444 86.469124
F 8.073941 5.147264 80.229024
F 12.352351 7.720984 86.720524
F 12.352351 15.441944 86.720524
F 12.352351 0.000001 86.720524
F 21.361951 7.705054 86.964824
F 17.520951 12.662444 65.929824
F 25.939251 7.975714 79.639124
F 5.767071 1.285204 82.896624
F 5.767071 9.006194 82.896624
F 5.767071 16.727144 82.896624
F 14.681951 1.286834 83.144524
F 14.681951 9.007814 83.144524
F 14.681951 16.728844 83.144524
F 17.144551 0.113898 79.477124
F 23.754451 9.282154 83.256024
F 24.137751 16.698344 73.101524
F 5.665431 3.862114 86.534924
F 5.665431 11.583144 86.534924
F 14.580351 3.860494 86.782724
F 14.580351 11.581444 86.782724
F 14.758151 16.728844 80.415724
F 19.731451 1.334784 65.937724
F 5.741731 3.862114 83.803924
F 5.741731 11.583144 83.803924
F 14.656551 3.860494 84.054024
F 14.656551 11.581444 84.054024
F 25.785551 5.153274 83.244624
F 19.767851 9.001424 65.969324
F 26.134951 -0.055154 76.741324
F 25.992551 5.297284 80.501124
F 23.674851 3.864884 86.976424
F 21.796151 -0.034498 69.545624
F 26.098251 7.665774 76.829724
F 26.436351 15.184944 72.431124
F 26.031251 15.487144 77.173524
F 17.269951 0.011531 72.389624
F 17.384151 0.043260 69.551624
F 16.801651 -0.179882 86.687224
F 25.703651 0.037720 84.260224
F 25.672151 -0.090917 86.841424
F 21.301051 -0.170421 86.642024
F 1.124221 1.300034 90.036124
F 1.124221 9.021014 90.036124
F 1.124221 16.742044 90.036124
F 10.022651 1.286834 90.296624
F 10.022651 9.007814 90.296624
F 10.022651 16.728844 90.296624
F 18.979151 1.360744 90.587624
F 18.873751 9.031464 90.479724
F 25.533351 5.105124 97.836724
F 1.022561 3.847084 93.674424
F 1.022561 11.568044 93.674424
F 9.921041 3.860484 93.934824
F 9.921041 11.581444 93.934824
F 18.664551 3.856884 94.395624
F 18.675651 11.484244 94.083324
F 1.098151 3.847284 90.969524
F 1.098151 11.568244 90.969524
F 9.997271 3.860484 91.206124
F 9.997271 11.581444 91.206124
F 18.836151 4.004114 91.452124
F 18.925951 11.597644 91.353324
F 0.458260 1.243664 109.184424
F 0.458260 8.964644 109.184424
F 0.458260 16.685644 109.184424
F 10.098851 1.286834 87.567824
F 10.098851 9.007814 87.567824
F 10.098851 16.728844 87.567824
F 18.307151 3.793664 109.031424
F 25.476251 7.532024 94.185824
F 25.885251 5.249754 87.918524
F 3.305241 7.717434 91.021524
F 3.305241 15.438444 91.021524
F 16.978451 5.098344 87.588124
F 12.225251 7.720984 91.268424
F 12.225251 15.441944 91.268424
F 12.225251 0.000001 91.268424
F 21.046051 7.784124 91.319624
F 21.193751 15.347544 91.452624
F 18.892151 1.225374 87.885624
F 3.406861 5.150874 87.383224
F 3.406861 12.871844 87.383224
F 12.326951 5.147324 87.630124
F 12.326951 12.868344 87.630124
F 25.352651 15.181844 99.120124
F 16.141751 7.762954 108.852424
F 3.330781 5.150874 90.107424
F 3.330781 12.871844 90.107424
F 12.250751 5.147324 90.358824
F 12.250751 12.868344 90.358824
F 21.118351 5.069154 90.515724
F 21.248751 12.836944 90.471824
F 3.228821 7.717504 93.745924
F 3.228821 15.438444 93.745924
F 25.098751 15.338644 101.810424
F 12.149051 7.720984 93.997124
F 12.149051 15.441944 93.997124
F 12.149051 0.000001 93.997124
F 21.183051 7.647054 94.235524
F 20.896251 15.156144 94.237724
F 23.087851 8.976894 102.401424
F 5.563821 1.285204 90.173124
F 5.563821 9.006194 90.173124
F 5.563821 16.727144 90.173124
F 14.478651 1.286834 90.421024
F 14.478651 9.007814 90.421024
F 14.478651 16.728844 90.421024
F 23.412151 1.324144 90.383024
F 25.571251 4.979634 95.134024
F 16.946851 12.881344 87.699624
F 5.462131 3.862144 93.811524
F 5.462131 11.583144 93.811524
F 14.377051 3.860494 94.059324
F 14.377051 11.581444 94.059324
F 23.135151 3.811714 94.361524
F 23.326551 11.411744 94.169324
F 5.538471 3.862114 91.080524
F 5.538471 11.583144 91.080524
F 14.453251 3.860494 91.330624
F 14.453251 11.581444 91.330624
F 23.269551 3.671114 91.406524
F 23.381751 11.448644 91.475024
F 5.640091 1.285204 87.442224
F 5.640091 9.006194 87.442224
F 5.640091 16.727144 87.442224
F 14.554951 1.286834 87.692324
F 14.554951 9.007814 87.692324
F 14.554951 16.728844 87.692324
F 16.317151 15.506144 108.771424
F 18.801951 16.785744 90.321824
F 19.080151 9.080904 87.640324
F 7.769071 7.721034 91.143924
F 7.769071 15.442044 91.143924
F 7.769071 0.000055 91.143924
F 16.691651 7.759344 91.211824
F 16.692851 15.423144 91.393924
F 7.285481 0.000217 108.425424
F 20.737351 7.643974 109.040424
F 25.488351 5.198734 90.724624
F 7.285481 15.442144 108.425424
F 7.870691 5.147264 87.505624
F 7.870691 12.868244 87.505624
F 7.362601 0.000056 105.697424
F 20.716451 15.374744 108.822424
F 23.343151 8.929634 90.525124
F 21.446151 5.020664 87.888224
F 7.794481 5.147264 90.234424
F 7.794481 12.868244 90.234424
F 16.574651 5.177484 90.222624
F 16.726451 12.857044 90.419324
F 22.759051 3.773334 109.070424
F 23.538851 8.968244 87.936224
F 7.692831 7.721034 93.872624
F 7.692831 15.442044 93.872624
F 7.692831 0.000056 93.872624
F 16.479351 7.628834 94.040424
F 16.533051 15.302444 94.065824
F 7.285481 7.721194 108.425424
F 25.483251 7.654534 98.748724
F 24.874151 15.328744 106.064424
F 24.982151 12.818444 105.193424
F 0.919977 1.309874 97.317024
F 0.919977 9.030854 97.317024
F 0.919978 16.751844 97.317024
F 9.819421 1.286834 97.573124
F 9.819421 9.007814 97.573124
F 9.819421 16.728844 97.573124
F 18.928851 1.311134 97.733724
F 18.613051 8.847784 97.806324
F 25.356151 12.675644 98.128024
F 0.820884 3.816264 100.974424
F 0.820884 11.537244 100.974424
F 9.717791 3.860494 101.211424
F 9.717791 11.581444 101.211424
F 18.766351 3.791884 101.481424
F 18.557751 11.605944 101.353424
F 0.771817 3.895424 98.256424
F 0.771820 11.616444 98.256424
F 9.794001 3.860494 98.482724
F 9.794001 11.581444 98.482724
F 18.664351 3.834844 98.792924
F 18.430751 11.453044 98.700824
F 0.995605 1.299834 94.608724
F 0.995605 9.020814 94.608724
F 0.995605 16.741844 94.608724
F 9.895631 1.286834 94.844424
F 9.895631 9.007814 94.844424
F 9.895631 16.728844 94.844424
F 18.853251 1.376914 95.020124
F 18.726551 8.859974 95.046124
F 25.382951 7.794124 101.554424
F 3.100721 7.719034 98.301224
F 3.100721 15.440044 98.301224
F 25.018451 5.241644 105.199424
F 12.022051 7.720984 98.544924
F 12.022051 15.441944 98.544924
F 12.022051 0.000001 98.544924
F 20.969751 7.725724 98.769324
F 20.838951 15.117644 98.849524
F 16.232651 12.838344 104.898424
F 3.203251 5.150724 94.661024
F 3.203251 12.871744 94.661024
F 12.123651 5.147324 94.906724
F 12.123651 12.868344 94.906724
F 20.976851 5.127894 95.217924
F 20.977951 12.663144 95.093124
F 3.113061 5.146304 97.390424
F 3.113061 12.867244 97.390424
F 12.047451 5.147324 97.635424
F 12.047451 12.868344 97.635424
F 21.150151 5.157134 97.983224
F 20.863651 12.682044 97.831224
F 2.988721 7.728054 101.036424
F 2.988721 15.449044 101.036424
F 2.988721 0.007075 101.036424
F 11.945851 7.720984 101.273424
F 11.945851 15.441944 101.273424
F 11.945851 0.000001 101.273424
F 18.575351 8.968824 102.312424
F 20.747251 15.365444 101.496424
F 16.348551 5.120114 105.071424
F 5.360511 1.285084 97.449924
F 5.360511 9.006064 97.449924
F 5.360511 16.727044 97.449924
F 14.275451 1.286834 97.697624
F 14.275451 9.007814 97.697624
F 14.275451 16.728844 97.697624
F 23.319551 1.268604 97.923424
F 23.278051 8.808354 97.859924
F 25.638951 7.681664 91.466424
F 5.259071 3.862324 101.088424
F 5.259071 11.583344 101.088424
F 14.173851 3.860494 101.335424
F 14.173851 11.581444 101.335424
F 23.111051 3.952214 101.516424
F 20.693251 12.801544 102.383424
F 5.333481 3.862034 98.357224
F 5.333481 11.583044 98.357224
F 14.250051 3.860494 98.607224
F 14.250051 11.581444 98.607224
F 23.273951 3.876554 98.806124
F 22.966151 11.391544 98.743524
F 5.436791 1.285194 94.718824
F 5.436791 9.006184 94.718824
F 5.436791 16.727144 94.718824
F 14.351651 1.286834 94.968924
F 14.351651 9.007814 94.968924
F 14.351651 16.728844 94.968924
F 23.210351 1.308154 95.235724
F 23.354451 8.857854 95.204124
F 25.535451 12.931144 90.734924
F 7.565811 7.721034 98.420524
F 7.565811 15.442044 98.420524
F 7.565811 0.000055 98.420524
F 16.291951 7.552814 98.553224
F 16.507451 15.536744 98.671224
F 7.387071 12.868044 104.787424
F 22.696151 11.570944 108.892424
F 18.395351 11.587044 108.756424
F 7.387071 5.147094 104.787424
F 7.667431 5.147264 94.782224
F 7.667431 12.868244 94.782224
F 16.637551 5.221864 95.111224
F 16.548251 12.827044 95.072324
F 25.359451 12.938244 95.261724
F 25.552951 15.482244 91.626124
F 7.590991 5.147224 97.511024
F 7.590991 12.868244 97.511024
F 16.380651 5.067214 97.809624
F 16.474551 12.952344 97.840024
F 18.948751 16.834244 87.668824
F 23.485051 1.219994 87.751524
F 7.488941 7.721154 101.149424
F 7.488941 15.442144 101.149424
F 7.488941 0.000173 101.149424
F 16.481951 7.633934 101.370424
F 16.305951 15.463044 101.292424
F 25.066551 12.666644 102.410424
F 25.343751 5.236184 102.629424
F 7.464191 5.147264 102.058424
F 7.362601 15.442044 105.697424
F 0.728024 1.337584 104.630424
F 0.728023 9.058564 104.630424
F 0.728024 16.779544 104.630424
F 9.616171 1.286834 104.849424
F 9.616171 9.007814 104.849424
F 9.616171 16.728844 104.849424
F 18.698651 1.362544 105.142424
F 20.694051 7.707544 106.118424
F 25.069251 7.787124 106.188424
F 0.630734 3.816354 108.268424
F 0.630735 11.537344 108.268424
F 9.514541 3.860494 108.488424
F 9.514541 11.581444 108.488424
F 25.073351 0.074050 101.684424
F 16.330451 7.795884 105.928424
F 0.522527 3.915584 105.544424
F 0.522527 11.636544 105.544424
F 9.590711 3.860494 105.759424
F 9.590711 11.581444 105.759424
F 18.297851 3.787164 106.407424
F 18.418751 11.442744 105.899424
F 0.608163 1.228804 101.900424
F 0.608164 8.949794 101.900424
F 0.608162 16.670744 101.900424
F 9.692341 1.286834 102.121424
F 9.692341 9.007814 102.121424
F 9.692341 16.728844 102.121424
F 18.546651 1.129584 102.470424
F 18.532751 8.934854 105.004424
F 25.622551 15.568744 94.294524
F 2.900171 7.719954 105.580424
F 2.900171 15.440944 105.580424
F 16.414751 12.930344 102.125424
F 11.818751 7.720984 105.821424
F 11.818751 15.441944 105.821424
F 11.818751 0.000001 105.821424
F 22.834651 8.975954 105.060424
F 18.836751 16.631844 97.721524
F 16.456951 4.979694 102.347424
F 2.999561 5.147474 101.941424
F 2.999561 12.868444 101.941424
F 11.920451 5.147324 102.183424
F 11.920451 12.868344 102.183424
F 20.849351 5.159284 102.616424
F 20.637151 12.873644 105.143424
F 2.885091 5.140264 104.675424
F 2.885091 12.861244 104.675424
F 11.844151 5.147324 104.912424
F 11.844151 12.868344 104.912424
F 20.607351 5.096434 105.339424
F 20.817051 15.451244 106.076424
F 2.792621 7.724624 108.311424
F 2.792621 15.445644 108.311424
F 2.792621 0.003637 108.311424
F 11.742551 7.720984 108.550424
F 11.742551 15.441944 108.550424
F 11.742551 0.000001 108.550424
F 22.908351 16.763044 105.145424
F 23.046951 16.352444 98.023624
F 7.464191 12.868244 102.058424
F 5.157741 1.285044 104.726424
F 5.157741 9.006024 104.726424
F 5.157741 16.727044 104.726424
F 14.072151 1.286834 104.974424
F 14.072151 9.007814 104.974424
F 14.072151 16.728844 104.974424
F 22.837951 1.477634 105.317424
F 20.802151 7.632114 101.469424
F 18.559051 16.564244 105.080424
F 5.056321 3.862154 108.364424
F 5.056321 11.583144 108.364424
F 13.970551 3.860494 108.612424
F 13.970551 11.581444 108.612424
F 23.129651 16.521344 95.230424
F 25.786751 12.945444 88.060224
F 5.125921 3.862504 105.633424
F 5.125921 11.583444 105.633424
F 14.046751 3.860494 105.883424
F 14.046751 11.581444 105.883424
F 22.821451 3.940394 106.332424
F 22.688651 11.634644 106.203424
F 5.228741 1.285254 101.995424
F 5.228741 9.006234 101.995424
F 5.228741 16.727244 101.995424
F 14.148351 1.286834 102.245424
F 14.148351 9.007814 102.245424
F 14.148351 16.728844 102.245424
F 22.898551 1.470414 102.538424
F 22.780351 11.441844 101.500424
F 16.352051 15.475244 105.939424
F 7.362601 7.721034 105.697424
F 18.495551 16.503244 102.305424
F 23.274751 16.792644 90.591424
F 18.773051 16.630144 94.938724
F 22.883851 16.642244 102.481424
F 23.339151 16.849944 87.851524
F 21.388351 12.920344 87.833524
F 16.722751 -0.003778 91.246424
F 21.043351 0.140454 91.307024
F 21.078351 -0.077413 98.767724
F 16.470551 -0.000478 105.798424
F 21.065151 0.120960 94.061024
F 20.724951 0.133543 106.224424
F 25.736551 0.079705 91.480624
F 20.491951 -0.055151 109.009424
F 25.471751 0.077001 94.401524
F 25.425551 -0.085496 98.961224
F 16.498451 0.123119 93.970924
F 24.976551 15.357444 108.865424
F 0.531112 1.325844 111.905424
F 0.531112 9.046824 111.905424
F 0.531112 16.767844 111.905424
F 9.412921 1.286834 112.126424
F 9.412921 9.007814 112.126424
F 9.412921 16.728844 112.126424
F 18.284151 1.305904 112.579424
F 18.499651 9.169364 112.355424
F 20.594251 5.040144 110.020424
F 0.431147 3.824964 115.543424
F 0.431147 11.545944 115.543424
F 9.311291 3.860484 115.764424
F 9.311291 11.581444 115.764424
F 18.371751 3.835024 115.999424
F 18.288851 11.536244 115.937424
F 0.385161 3.893544 112.822424
F 0.385161 11.614544 112.822424
F 9.387471 3.860494 113.035424
F 9.387471 11.581444 113.035424
F 18.176351 3.838754 113.393424
F 18.327851 11.729244 113.255424
F 9.489071 1.286824 109.397424
F 9.489071 9.007804 109.397424
F 9.489071 16.728844 109.397424
F 18.484151 8.971084 109.560424
F 18.389251 16.940544 112.343424
F 16.185351 12.827544 109.679424
F 2.700951 7.717264 112.857424
F 2.700951 15.438244 112.857424
F 21.817851 11.708544 131.145424
F 11.615551 7.720984 113.098424
F 11.615551 15.441944 113.098424
F 11.615551 0.000001 113.098424
F 20.629651 7.919784 113.451424
F 20.392551 15.576744 113.466424
F 17.979551 16.725744 124.248424
F 2.800761 5.150074 109.218424
F 2.800761 12.871044 109.218424
F 11.717151 5.147324 109.459424
F 11.717151 12.868344 109.459424
F 20.527451 -0.033936 113.625424
F 18.311051 1.322644 109.787424
F 2.698321 5.146074 111.947424
F 2.698321 12.867044 111.947424
F 11.640951 5.147324 112.188424
F 11.640951 12.868344 112.188424
F 20.448751 5.224864 112.734424
F 20.567551 13.004044 112.565424
F 2.602321 7.720304 115.584424
F 2.602321 15.441244 115.584424
F 22.435951 1.239264 124.598424
F 11.539351 7.720984 115.826424
F 11.539351 15.441944 115.826424
F 11.539351 0.000001 115.826424
F 20.621151 7.671284 116.115424
F 20.268351 15.376444 116.165424
F 22.258651 8.932334 124.630424
F 4.954791 1.285314 112.003424
F 4.954791 9.006294 112.003424
F 4.954791 16.727244 112.003424
F 13.868951 1.286834 112.250424
F 13.868951 9.007814 112.250424
F 13.868951 16.728844 112.250424
F 22.679051 1.354294 112.724424
F 22.920051 8.933294 112.665424
F 22.787251 9.065014 109.844424
F 4.853181 3.861954 115.641424
F 4.853181 11.582944 115.641424
F 13.767251 3.860494 115.889424
F 13.767251 11.581444 115.889424
F 22.609751 3.810514 116.383424
F 22.615751 11.549644 116.299424
F 4.924891 3.862584 112.910424
F 4.924891 11.583544 112.910424
F 13.843551 3.860494 113.160424
F 13.843551 11.581444 113.160424
F 22.654551 3.858654 113.623424
F 22.577951 11.597744 113.564424
F 5.025001 1.284564 109.271424
F 5.025001 9.005544 109.271424
F 5.025001 16.726544 109.271424
F 13.945151 1.286834 109.522424
F 13.945151 9.007814 109.522424
F 13.945151 16.728844 109.522424
F 22.754851 16.594244 109.916424
F 18.533051 16.791044 109.695424
F 15.094651 15.465044 130.520424
F 7.159401 7.721044 112.973424
F 7.159401 15.442044 112.973424
F 7.159401 0.000064 112.973424
F 16.226351 7.804594 113.219424
F 16.078851 15.372644 113.173424
F 6.288401 15.441644 130.204424
F 25.047851 7.661694 113.807424
F 24.931751 15.417844 113.591424
F 6.288401 7.720704 130.204424
F 7.261001 5.147264 109.335424
F 7.261001 12.868244 109.335424
F 17.407351 11.560144 130.727424
F 13.538651 9.007734 124.071424
F 17.322851 4.038314 130.534424
F 13.538651 1.286754 124.071424
F 7.184131 5.147154 112.064424
F 7.184131 12.868144 112.064424
F 16.179651 5.179804 112.506424
F 16.012851 12.813944 112.412424
F 24.906151 5.107184 112.676424
F 24.960451 12.801944 112.841424
F 7.082701 7.721104 115.702424
F 7.082701 15.442044 115.702424
F 7.082701 0.000123 115.702424
F 15.943951 7.656434 115.966424
F 16.024951 15.488444 115.941424
F 24.286551 12.857744 127.341424
F 25.127151 7.555214 116.553424
F 24.664651 15.445644 116.198424
F 24.411851 5.052444 127.532424
F 0.331008 1.319304 119.181424
F 0.331007 9.040294 119.181424
F 0.331008 16.761244 119.181424
F 9.209671 1.286834 119.402424
F 9.209671 9.007814 119.402424
F 9.209671 16.728844 119.402424
F 18.007351 1.089904 119.937424
F 18.078051 8.927894 119.584424
F 22.569051 1.304984 110.115424
F 0.234353 3.831304 122.820424
F 0.234353 11.552244 122.820424
F 9.108051 3.860474 123.040424
F 9.108051 11.581444 123.040424
F 18.046651 3.996424 123.411424
F 18.010151 11.546244 123.169424
F 0.238538 3.871474 120.102424
F 0.238538 11.592444 120.102424
F 9.184241 3.860484 120.312424
F 9.184241 11.581444 120.312424
F 18.046251 3.705734 120.660424
F 18.211451 11.456844 120.534424
F 0.311388 1.264394 116.461424
F 0.311388 8.985374 116.461424
F 0.311388 16.706344 116.461424
F 9.285851 1.286834 116.674424
F 9.285851 9.007814 116.674424
F 9.285851 16.728844 116.674424
F 18.165651 1.296544 117.201424
F 18.248251 8.928254 116.689424
F 18.014551 16.622444 119.519424
F 2.498911 7.716254 120.133424
F 2.498911 15.437244 120.133424
F 15.671251 12.928944 126.817424
F 11.412251 7.720984 120.374424
F 11.412251 15.441944 120.374424
F 11.412251 0.000001 120.374424
F 20.182851 7.756504 120.785424
F 20.137351 15.507144 120.560424
F 15.655851 5.084474 126.868424
F 2.600031 5.151544 116.495424
F 2.600031 12.872544 116.495424
F 11.513851 5.147324 116.736424
F 11.513851 12.868344 116.736424
F 20.396551 5.122624 117.205424
F 20.404051 12.866544 116.979424
F 2.505871 5.149794 119.221424
F 2.505871 12.870744 119.221424
F 11.437651 5.147324 119.465424
F 11.437651 12.868344 119.465424
F 20.298451 5.161024 119.996424
F 20.223451 12.939244 119.703424
F 2.411791 7.716304 122.857424
F 2.411791 15.437244 122.857424
F 6.773501 12.865444 126.599424
F 11.336051 7.720974 123.103424
F 11.336051 15.441944 123.103424
F 6.773501 5.144454 126.599424
F 20.085651 7.678584 123.597424
F 20.194551 15.323944 123.419424
F 24.501451 12.923544 124.634424
F 4.751561 1.285394 119.279424
F 4.751561 9.006374 119.279424
F 4.751561 16.727344 119.279424
F 13.665651 1.286834 119.527424
F 13.665651 9.007814 119.527424
F 13.665651 16.728844 119.527424
F 16.086351 5.159704 109.785424
F 22.429251 9.129754 119.960424
F 22.447151 16.733844 120.122424
F 4.650271 3.861774 122.917424
F 4.650271 11.582744 122.917424
F 13.564051 3.860484 123.165424
F 13.564051 11.581444 123.165424
F 22.240051 3.879134 123.719424
F 22.439351 11.595844 123.674424
F 4.723531 3.862474 120.186424
F 4.723531 11.583444 120.186424
F 13.640251 3.860494 120.436424
F 13.640251 11.581444 120.436424
F 22.350251 3.851444 120.879424
F 22.285051 11.612044 120.879424
F 4.824331 1.284834 116.548424
F 4.824331 9.005814 116.548424
F 4.824331 16.726844 116.548424
F 13.741851 1.286834 116.798424
F 13.741851 9.007814 116.798424
F 13.741851 16.728844 116.798424
F 22.598751 1.116084 117.450424
F 22.777951 9.069704 117.262424
F 22.526851 1.266264 120.065424
F 6.956161 7.721054 120.250424
F 6.956161 15.442044 120.250424
F 6.956161 0.000067 120.250424
F 15.828851 7.819794 120.563424
F 15.742551 15.335744 120.576424
F 24.396951 5.338544 124.650424
F 24.502451 7.857954 120.910424
F 24.598951 15.214844 120.893424
F 15.701751 12.754944 124.130424
F 7.057771 5.147254 116.611424
F 7.057771 12.868244 116.611424
F 16.121651 4.956584 116.890424
F 16.071251 12.979144 116.842424
F 24.740651 5.048144 117.477424
F 25.032451 12.519944 117.299424
F 6.981201 5.147224 119.340424
F 6.981201 12.868244 119.340424
F 16.031651 5.014934 119.659424
F 16.126151 12.903544 119.561424
F 24.668651 5.256724 120.161424
F 24.750151 12.720544 120.044424
F 6.879851 7.721014 122.978424
F 6.879851 15.442044 122.978424
F 6.879851 0.000028 122.978424
F 15.833351 7.716544 123.345424
F 15.702551 15.333744 123.267424
F 15.740351 5.074194 124.172424
F 24.540851 7.765674 123.650424
F 24.584751 15.485244 123.621424
F 6.854861 12.868344 123.884424
F 0.135970 1.316344 126.454424
F 0.135970 9.037334 126.454424
F 0.135970 16.758344 126.454424
F 8.999791 1.283354 126.665424
F 8.999791 9.004334 126.665424
F 8.999791 16.725344 126.665424
F 17.667851 1.315474 127.020424
F 17.746151 9.084054 126.995424
F 15.180551 7.826024 130.532424
F 0.010699 3.851154 130.182424
F 6.735871 7.716994 127.493424
F 0.010700 11.572144 130.182424
F 24.914751 5.171734 109.914424
F 8.519871 3.860114 130.266424
F 8.519871 11.581144 130.266424
F 20.530651 12.867244 109.850424
F 18.199651 16.824344 116.904424
F 0.114317 3.845874 127.428424
F 0.114317 11.566844 127.428424
F 8.964141 3.856524 127.555424
F 8.964141 11.577544 127.555424
F 17.640351 3.795074 127.902424
F 17.831251 11.584244 128.019424
F 0.166656 1.287394 123.750424
F 0.166656 9.008374 123.750424
F 0.166656 16.729344 123.750424
F 9.082641 1.286764 123.946424
F 9.082641 9.007744 123.946424
F 9.082641 16.728744 123.946424
F 17.975751 1.312824 124.282424
F 18.054951 9.119364 124.327424
F 22.385151 16.536744 117.305424
F 2.294311 7.698054 127.356424
F 2.294311 15.419044 127.356424
F 6.854861 5.147324 123.884424
F 11.192451 7.716944 127.617424
F 11.192451 15.437944 127.617424
F 24.224551 15.408144 128.406424
F 19.793951 7.820464 128.156424
F 19.970351 15.442544 128.230424
F 24.392151 7.659454 128.265424
F 2.399171 5.153124 123.766424
F 2.399171 12.874144 123.766424
F 11.310651 5.147244 124.009424
F 11.310651 12.868244 124.009424
F 19.991451 5.241084 124.675424
F 20.147951 12.774744 124.369424
F 2.313381 5.149054 126.471424
F 2.313381 12.870044 126.471424
F 11.227751 5.143844 126.727424
F 11.227751 12.864844 126.727424
F 20.006651 5.073984 127.313424
F 20.028551 13.064744 127.181424
F 2.005231 7.550634 130.027424
F 2.005231 15.271644 130.027424
F 15.657451 15.458044 127.814424
F 10.747551 7.717304 130.326424
F 10.747551 15.438244 130.326424
F 15.420951 7.661774 127.878424
F 22.266451 16.873444 127.278424
F 24.781751 12.848844 109.902424
F 6.735871 15.437944 127.493424
F 4.542371 1.278824 126.536424
F 4.542371 8.999814 126.536424
F 4.542371 16.720844 126.536424
F 13.455751 1.283354 126.789424
F 13.455751 9.004334 126.789424
F 13.455751 16.725344 126.789424
F 22.308851 1.201354 127.187424
F 22.124351 8.875304 127.268424
F 22.725151 16.744744 112.616424
F 4.223601 3.764274 130.067424
F 4.223601 11.485244 130.067424
F 12.975651 3.856734 130.388424
F 12.975651 11.577744 130.388424
F 4.623521 16.726644 123.820424
F 13.538651 16.728744 124.071424
F 4.513111 3.855984 127.385424
F 4.513111 11.576944 127.385424
F 13.420451 3.856454 127.679424
F 13.420451 11.577444 127.679424
F 22.290051 3.721154 128.218424
F 21.990951 11.708044 128.383424
F 4.623521 1.284624 123.820424
F 4.623521 9.005604 123.820424
F 17.840051 16.671144 127.048424
F 22.250151 16.586944 124.415424
F 19.575851 7.827414 130.976424
F 19.588651 15.601944 130.993424
F 21.821251 3.950594 130.848424
F 16.027951 -0.037809 116.123424
F 20.194551 0.056689 123.614424
F 15.753151 -0.035883 120.609424
F 20.291951 -0.026481 120.853424
F 16.006451 0.067372 113.423424
F 15.862051 0.021195 123.338424
F 24.077651 15.652744 131.197424
F 24.191151 7.770214 130.980424
F 24.870551 7.728164 108.897424
F 3.579251 24.468544 2.750054
F 3.579251 32.189544 2.750054
F 12.478251 24.453844 3.011244
F 12.478251 32.174844 3.011244
F 21.482051 24.550844 3.487144
F 21.784251 32.123444 3.569214
F 3.460841 27.010844 6.357064
F 3.460841 34.731844 6.357064
F 3.460841 19.289844 6.357064
F 12.360051 27.023544 6.619964
F 25.640651 32.365344 18.077524
F 12.360051 19.302544 6.619964
F 21.305551 27.128844 7.167124
F 7.571011 27.025044 18.314724
F 21.319451 19.284244 7.124184
F 3.534051 27.021444 3.653744
F 3.534051 34.742444 3.653744
F 3.534051 19.300444 3.653744
F 12.442951 27.026944 3.901484
F 9.725371 23.163044 21.106924
F 12.442951 19.305944 3.901484
F 21.347051 27.140044 4.397134
F 9.725371 30.883944 21.106924
F 21.621151 19.495044 4.463924
F 4.009221 24.438444 0.071461
F 9.801611 23.163044 18.378124
F 4.009221 32.159444 0.071461
F 9.801611 30.883944 18.378124
F 12.923151 24.453544 0.302326
F 12.923151 32.174544 0.302326
F 17.373451 31.996544 0.582587
F 25.879451 32.286244 10.971724
F 5.752011 30.884444 3.716974
F 5.752011 23.163444 3.716974
F 14.670951 30.887444 3.963714
F 14.670951 23.166444 3.963714
F 23.887551 30.863244 4.532204
F 23.767651 23.529644 4.516324
F 6.256481 28.332944 0.131358
F 6.256481 20.612044 0.131358
F 21.740051 32.128644 0.841402
F 14.990051 28.377044 0.357518
F 25.858051 32.205844 8.186324
F 23.980051 20.757544 1.011246
F 5.786061 28.317744 2.822994
F 5.786061 20.596744 2.822994
F 14.706251 28.314344 3.073484
F 14.706251 20.593344 3.073484
F 23.607351 28.306644 3.636924
F 23.901351 20.863944 3.764474
F 5.668241 30.880444 6.430854
F 5.668241 23.159544 6.430854
F 14.588051 30.884044 6.682204
F 14.588051 23.163044 6.682204
F 23.654351 31.040344 7.212824
F 23.540951 23.239944 7.352444
F 8.019661 24.452344 2.888214
F 8.019661 32.173344 2.888214
F 16.932551 24.519244 3.167344
F 16.939051 32.111244 3.339174
F 25.708151 26.988744 14.551124
F 16.530051 32.331044 14.943424
F 7.901211 27.025144 6.496544
F 18.933551 20.682844 17.790424
F 7.901211 19.304144 6.496544
F 16.915551 27.151744 6.805164
F 18.807451 28.233344 17.978124
F 16.970451 19.307644 6.891654
F 7.672621 32.169144 14.676424
F 9.827011 20.589244 17.468624
F 25.996851 24.472344 3.428554
F 7.983911 27.028544 3.775854
F 9.827011 28.310244 17.468624
F 7.983911 19.307544 3.775854
F 16.854851 26.980544 4.155484
F 18.903951 20.598044 15.123724
F 17.119151 19.446044 4.117034
F 19.550951 20.826344 0.400323
F 18.943951 28.359744 15.222324
F 25.544451 26.913644 19.062124
F 8.466531 24.453944 0.178219
F 8.466531 32.174944 0.178219
F 17.365451 24.609844 0.498097
F 25.886451 19.115444 14.439724
F 21.810151 24.750644 0.855252
F 15.130851 20.577844 0.410341
F 10.214751 30.887444 3.839224
F 10.214751 23.166444 3.839224
F 19.292851 30.844244 4.246604
F 19.215051 23.228844 4.139354
F 10.695251 28.314244 0.240190
F 10.695251 20.593244 0.240189
F 19.464851 28.297444 0.655211
F 25.685151 19.205644 19.177324
F 10.250051 28.314244 2.949084
F 10.250051 20.593244 2.949084
F 19.241551 28.329644 3.514794
F 19.285351 20.725444 3.152164
F 10.131851 30.884044 6.557764
F 10.131851 23.163044 6.557764
F 19.022551 31.040044 6.990504
F 19.181951 23.362544 6.809244
F 3.359991 24.462944 9.993744
F 3.359991 32.183944 9.993744
F 12.258451 24.449744 10.254224
F 12.258451 32.170744 10.254224
F 21.327151 24.630544 10.763724
F 21.365051 32.180544 10.772424
F 3.258371 27.010244 13.632024
F 3.258371 34.731244 13.632024
F 3.258371 19.289244 13.632024
F 12.156851 27.023444 13.892524
F 12.156851 34.744444 13.892524
F 12.156851 19.302444 13.892524
F 21.287551 27.188944 14.234924
F 24.001351 28.359444 0.914863
F 21.385051 19.458544 14.114724
F 3.333931 27.010244 10.927124
F 3.333931 34.731244 10.927124
F 3.333931 19.289244 10.927124
F 12.233051 27.023444 11.163824
F 12.233051 34.744444 11.163824
F 12.233051 19.302444 11.163824
F 21.196451 27.239544 11.524624
F 21.029751 27.187644 21.567024
F 21.306251 19.463844 11.463024
F 3.435451 24.463044 7.288904
F 3.435451 32.184044 7.288904
F 12.334651 24.449844 7.525874
F 12.334651 32.170744 7.525874
F 21.350651 24.547944 7.968024
F 21.235651 32.180044 8.019744
F 5.541031 30.880344 10.979124
F 5.541031 23.159444 10.979124
F 14.461051 30.883944 11.226024
F 14.461051 23.162944 11.226024
F 23.556851 30.992144 11.674324
F 23.568151 23.325544 11.765824
F 5.642551 28.313744 7.341084
F 5.642551 20.592744 7.341084
F 14.562651 28.310244 7.588104
F 14.562651 20.589344 7.588104
F 23.546751 28.470844 7.963174
F 23.492751 20.625644 8.152824
F 5.566561 28.313844 10.065124
F 5.566561 20.592844 10.065124
F 14.486451 28.310244 10.316524
F 14.486451 20.589244 10.316524
F 23.496851 28.458244 10.701324
F 23.634551 20.795144 10.832624
F 5.464931 30.880344 13.703324
F 5.464931 23.159444 13.703324
F 14.384851 30.883944 13.954724
F 14.384851 23.162944 13.954724
F 23.403651 30.876644 14.493324
F 23.484251 23.270644 14.461024
F 7.799601 24.448144 10.130824
F 7.799601 32.169144 10.130824
F 16.799551 24.582344 10.496624
F 16.805751 32.148344 10.756424
F 18.903751 30.845144 18.751624
F 7.494711 19.304044 21.045724
F 7.697971 27.025044 13.769124
F 9.903221 20.589244 14.739824
F 7.697971 19.304044 13.769124
F 16.678551 27.232344 14.264224
F 25.722951 24.471444 15.422424
F 16.683251 19.214244 14.141424
F 25.725051 27.095344 7.231534
F 7.672621 24.448144 14.676424
F 25.730551 32.247744 15.398524
F 7.774261 27.025044 11.038124
F 9.903221 28.310244 14.739824
F 7.774261 19.304044 11.038124
F 16.794251 27.087244 11.496524
F 16.620651 19.478644 18.495624
F 16.667051 19.397244 11.338424
F 21.460151 34.583144 4.398644
F 16.377651 27.003444 18.696824
F 26.042551 26.960344 4.493984
F 7.875881 24.448144 7.400204
F 7.875881 32.169144 7.400204
F 16.857251 24.490044 7.573334
F 16.621651 32.105444 8.025424
F 16.481251 19.305344 21.290924
F 7.571011 19.304044 18.314724
F 10.004861 30.883944 11.101524
F 10.004861 23.163044 11.101524
F 19.166451 30.875244 11.538124
F 18.848851 23.351044 11.465724
F 10.106451 28.310244 7.463604
F 10.106451 20.589244 7.463604
F 19.053751 28.447544 7.893684
F 19.000251 20.801144 7.852434
F 10.030251 28.310244 10.192024
F 10.030251 20.589244 10.192024
F 18.907451 28.403344 10.580824
F 18.957851 20.636744 10.472424
F 9.928631 30.883944 13.830324
F 9.928631 23.163044 13.830324
F 18.771951 30.992444 14.246124
F 18.891651 23.193744 14.179724
F 3.156751 24.462944 17.270324
F 3.156751 32.183944 17.270324
F 12.055251 24.449744 17.530824
F 12.055251 32.170744 17.530824
F 21.200351 24.443544 17.880324
F 21.047251 32.159244 18.053824
F 3.055111 27.010244 20.908624
F 3.055111 34.731244 20.908624
F 3.055111 19.289244 20.908624
F 11.953551 27.023444 21.169124
F 11.953551 34.744444 21.169124
F 11.953551 19.302444 21.169124
F 25.939851 24.423444 7.976364
F 25.846051 19.292244 11.717624
F 23.210151 30.753344 21.723824
F 3.130681 27.010244 18.203724
F 3.130681 34.731244 18.203724
F 3.130681 19.289244 18.203724
F 12.029851 27.023444 18.440424
F 12.029851 34.744444 18.440424
F 12.029851 19.302444 18.440424
F 21.162851 27.198444 18.848924
F 16.536251 24.630544 14.880924
F 21.039051 19.486844 18.948524
F 3.232291 24.462944 14.565424
F 3.232291 32.183944 14.565424
F 12.131451 24.449744 14.802124
F 12.131451 32.170744 14.802124
F 21.154651 24.679344 15.169424
F 21.080551 32.020344 15.308924
F 5.337781 30.880344 18.255724
F 5.337781 23.159444 18.255724
F 14.257851 30.883944 18.502624
F 14.257851 23.162944 18.502624
F 23.377251 31.036644 18.970624
F 23.328551 23.186644 18.893024
F 5.439391 28.313844 14.617424
F 5.439391 20.592844 14.617424
F 14.359451 28.310244 14.864324
F 14.359451 20.589244 14.864324
F 23.524851 28.263344 15.351124
F 23.619851 20.637244 15.270224
F 5.363311 28.313844 17.341624
F 5.363311 20.592844 17.341624
F 14.283251 28.310244 17.593024
F 14.283251 20.589244 17.593024
F 23.541151 28.435244 18.051524
F 23.392051 20.520344 18.172424
F 5.261681 30.880344 20.979924
F 5.261681 23.159444 20.979924
F 14.181551 30.883944 21.231324
F 14.181551 23.162944 21.231324
F 21.010351 19.457744 21.713324
F 18.577851 23.326044 21.256724
F 7.596351 24.448144 17.407424
F 7.596351 32.169144 17.407424
F 16.551151 24.510644 17.584524
F 16.654151 32.094744 17.627224
F 16.496051 27.161444 21.364124
F 25.631751 24.460444 18.093024
F 7.494711 27.025044 21.045724
F 18.734351 23.286644 18.506824
F 25.756951 26.958444 11.717224
F 25.799051 24.336644 10.753324
F 18.804351 30.944144 21.422124
F 26.007851 19.554444 7.500154
F 25.682951 19.323344 21.851624
F 25.635951 26.796644 21.742624
F 26.221551 19.539144 4.724504
F 16.412351 34.851244 21.301624
F 21.281751 34.819044 7.102584
F 20.960551 34.762144 18.812424
F 23.463951 23.232844 21.683124
F 16.692851 34.877644 14.076824
F 25.792551 34.979744 11.746024
F 16.382551 34.684944 18.555924
F 16.783551 34.669944 6.920254
F 21.115151 34.556744 14.261324
F 21.151951 34.831344 11.509024
F 2.953501 24.462944 24.546924
F 2.953501 32.183944 24.546924
F 11.851951 24.449744 24.807424
F 11.851951 32.170744 24.807424
F 21.050151 24.424944 24.994824
F 20.810251 32.024244 25.199524
F 2.851861 27.010244 28.185224
F 2.851861 34.731244 28.185224
F 2.851861 19.289244 28.185224
F 11.750351 27.023444 28.445624
F 11.750351 34.744444 28.445624
F 11.750351 19.302444 28.445624
F 20.819251 26.929444 28.770424
F 18.651351 28.421744 22.309024
F 20.579551 19.195444 28.700224
F 2.927421 27.010244 25.480324
F 2.927421 34.731244 25.480324
F 2.927421 19.289244 25.480324
F 11.826551 27.023444 25.716924
F 11.826551 34.744444 25.716924
F 11.826551 19.302444 25.716924
F 20.813251 26.861244 26.020224
F 3.029041 32.183944 21.842024
F 20.561551 19.377444 26.073824
F 2.419281 24.462944 43.671724
F 2.419281 32.183944 43.671724
F 11.928151 24.449744 22.078624
F 11.928151 32.170744 22.078624
F 23.330151 28.208444 22.529424
F 24.862051 32.216844 39.904424
F 5.134531 30.880344 25.532324
F 5.134531 23.159444 25.532324
F 14.054551 30.883944 25.779224
F 14.054551 23.162944 25.779224
F 23.135951 30.834644 26.096424
F 23.120851 23.194144 26.332424
F 5.236141 28.313844 21.894024
F 5.236141 20.592844 21.894024
F 14.156151 28.310244 22.140924
F 14.156151 20.589244 22.140924
F 25.475051 27.086044 26.293624
F 15.886351 26.967244 42.978224
F 5.160061 28.313844 24.618224
F 5.160061 20.592844 24.618224
F 14.079951 28.310244 24.869624
F 14.079951 20.589244 24.869624
F 23.118251 28.225544 25.273424
F 22.836551 20.541344 25.391624
F 5.058421 30.880344 28.256524
F 5.058421 23.159444 28.256524
F 13.978351 30.883944 28.507924
F 13.978351 23.162944 28.507924
F 23.023251 30.781844 28.836624
F 23.053151 23.265144 29.064124
F 7.393101 24.448144 24.683924
F 7.393101 32.169144 24.683924
F 16.261251 24.648444 25.085624
F 16.344751 32.247944 24.921624
F 25.446851 24.252944 25.723524
F 24.967751 19.174244 43.707724
F 7.291461 27.025044 28.322224
F 23.396251 20.677744 22.675424
F 7.291461 19.304044 28.322224
F 16.353451 27.153444 28.733024
F 18.164351 30.882544 40.335224
F 16.323451 19.270844 28.435124
F 25.238251 19.272344 29.011124
F 3.029041 24.462944 21.842024
F 25.167151 32.151544 32.790924
F 7.367751 27.025044 25.591324
F 20.500951 19.210944 43.527424
F 7.367751 19.304044 25.591324
F 16.432751 27.251144 26.047824
F 25.053851 24.287244 37.029024
F 16.311851 19.453444 25.753924
F 16.322351 24.573844 22.252924
F 9.217251 20.589244 39.298324
F 20.963851 24.475844 22.271824
F 7.469371 24.448144 21.953024
F 7.469371 32.169144 21.953024
F 25.473851 32.298644 22.694624
F 16.127951 24.348644 36.568324
F 25.380851 24.689044 30.083624
F 25.050951 24.407044 39.769624
F 9.598351 30.883944 25.654724
F 9.598351 23.163044 25.654724
F 18.580251 30.864944 26.173524
F 18.696651 23.357444 25.839624
F 9.699971 28.310244 22.016424
F 9.699971 20.589244 22.016424
F 18.168351 30.889244 43.088724
F 25.494351 27.206344 29.020024
F 9.623761 28.310244 24.745224
F 9.623761 20.589244 24.745224
F 18.671851 28.305744 25.085124
F 18.548551 20.823144 25.113324
F 9.522121 30.883944 28.383424
F 9.522121 23.163044 28.383424
F 18.565751 30.961344 28.910924
F 18.475351 23.238144 28.586824
F 2.750241 24.462944 31.823424
F 2.750241 32.183944 31.823424
F 11.648751 24.449744 32.083924
F 11.648751 32.170744 32.083924
F 20.753751 24.544844 32.527224
F 20.703651 32.052144 32.404424
F 2.648611 27.010244 35.461724
F 2.648611 34.731244 35.461724
F 2.648611 19.289244 35.461724
F 11.547051 27.023444 35.722224
F 11.547051 34.744444 35.722224
F 11.547051 19.302444 35.722224
F 20.760951 26.919344 36.011624
F 9.191851 23.163044 40.207824
F 20.531851 19.279444 36.031824
F 2.724171 27.010244 32.756924
F 2.724171 34.731244 32.756924
F 2.724171 19.289244 32.756924
F 11.623251 27.023444 32.993524
F 11.623251 34.744444 32.993524
F 11.623251 19.302444 32.993524
F 20.852351 27.191744 33.266024
F 25.566751 32.175344 25.314324
F 20.507651 19.291744 33.121424
F 2.825791 24.462944 29.118624
F 2.825791 32.183944 29.118624
F 11.724951 24.449744 29.355224
F 11.724951 32.170744 29.355224
F 20.686351 24.333344 29.741024
F 20.849451 32.136744 29.611424
F 4.931271 30.880344 32.808824
F 4.931271 23.159444 32.808824
F 13.851351 30.883944 33.055724
F 13.851351 23.162944 33.055724
F 22.787551 30.837444 33.576624
F 22.947551 23.102044 33.540224
F 5.032891 28.313844 29.170524
F 5.032891 20.592844 29.170524
F 13.952951 28.310244 29.417524
F 13.952951 20.589244 29.417524
F 23.078551 28.197944 29.864724
F 22.902251 20.548544 29.804924
F 4.956801 28.313844 31.894824
F 4.956801 20.592844 31.894824
F 13.876751 28.310244 32.146224
F 13.876751 20.589244 32.146224
F 23.219851 28.443044 32.487324
F 22.900451 20.549144 32.445324
F 4.855171 30.880344 35.533124
F 4.855171 23.159444 35.533124
F 13.775051 30.883944 35.784524
F 13.775051 23.162944 35.784524
F 22.816151 30.924244 36.184324
F 22.835951 22.935944 36.191324
F 7.189841 24.448144 31.960524
F 7.189841 32.169144 31.960524
F 16.041851 24.406744 32.085124
F 16.070951 32.168444 32.215724
F 25.232351 24.516944 32.794624
F 25.509451 24.307944 23.067724
F 7.088211 27.025044 35.598824
F 9.115621 23.163044 42.936624
F 7.088211 19.304044 35.598824
F 16.069951 27.116944 35.796624
F 9.217251 28.310244 39.298324
F 15.951151 19.244144 36.015624
F 25.165851 26.842844 36.202724
F 18.192751 20.506844 36.760124
F 24.930551 19.153344 36.220724
F 7.164501 27.025044 32.867824
F 9.115621 30.883944 42.936624
F 7.164501 19.304044 32.867824
F 16.121351 27.005144 32.997024
F 18.380751 28.246544 36.685324
F 16.147351 19.364644 33.255124
F 25.312551 27.170244 33.557124
F 9.293461 20.589244 36.569524
F 25.111551 19.191244 33.572824
F 7.266121 24.448144 29.229524
F 7.266121 32.169144 29.229524
F 16.053951 24.561044 29.356424
F 16.360651 32.146044 29.491524
F 20.429251 26.921144 43.192524
F 25.236851 32.050044 29.997924
F 9.395101 30.883944 32.931224
F 9.395101 23.163044 32.931224
F 18.328451 30.940044 33.200224
F 18.382551 23.225344 33.025924
F 9.496721 28.310244 29.293024
F 9.496721 20.589244 29.293024
F 18.649451 28.401744 29.697324
F 18.424651 20.713344 29.376024
F 9.420501 28.310244 32.021724
F 9.420501 20.589244 32.021724
F 18.544851 28.335244 32.396324
F 18.316951 20.670044 32.120624
F 9.318871 30.883944 35.660024
F 9.318871 23.163044 35.660024
F 18.340151 30.882444 35.950024
F 18.413151 23.117344 35.863624
F 2.546991 24.462944 39.100024
F 2.546991 32.183944 39.100024
F 11.445451 24.449744 39.360524
F 11.445451 32.170744 39.360524
F 20.643151 24.351844 39.711824
F 20.305951 32.040544 39.472724
F 2.445351 27.010244 42.738324
F 2.445351 34.731244 42.738324
F 2.445351 19.289244 42.738324
F 11.343851 27.023444 42.998824
F 11.343851 34.744444 42.998824
F 11.343851 19.302444 42.998824
F 7.062861 32.169144 36.506124
F 9.293461 28.310244 36.569524
F 20.947251 32.169044 22.520424
F 2.520921 27.010244 40.033424
F 2.520921 34.731244 40.033424
F 2.520921 19.289244 40.033424
F 11.420051 27.023444 40.270124
F 11.420051 34.744444 40.270124
F 11.420051 19.302444 40.270124
F 20.338051 27.125844 40.435824
F 18.216751 23.139944 40.615824
F 20.438751 19.208944 40.695324
F 2.622531 24.462944 36.395224
F 2.622531 32.183944 36.395224
F 11.521651 24.449744 36.631824
F 11.521651 32.170744 36.631824
F 20.693451 24.465744 36.999124
F 20.543151 32.207444 36.828924
F 4.728021 30.880344 40.085424
F 4.728021 23.159444 40.085424
F 13.648051 30.883944 40.332324
F 13.648051 23.162944 40.332324
F 22.461351 30.794144 40.514824
F 22.828851 23.053644 40.774224
F 4.829641 28.313844 36.447124
F 4.829641 20.592844 36.447124
F 13.749651 28.310244 36.694024
F 13.749651 20.589244 36.694024
F 22.978951 28.270544 36.904624
F 22.782151 20.363244 37.206224
F 4.753551 28.313844 39.171324
F 4.753551 20.592844 39.171324
F 13.673451 28.310244 39.422824
F 13.673451 20.589244 39.422824
F 22.822951 28.201244 39.636724
F 22.818151 20.479944 39.979924
F 4.651921 30.880344 42.809624
F 4.651921 23.159444 42.809624
F 13.571851 30.883944 43.061024
F 13.571851 23.162944 43.061024
F 24.985151 19.067044 40.898824
F 15.830451 19.291044 43.249324
F 6.986591 24.448144 39.237124
F 6.986591 32.169144 39.237124
F 16.117751 24.231444 39.277524
F 15.917051 32.170444 39.470924
F 18.634651 20.630844 22.449224
F 22.553251 30.767244 43.411124
F 6.884951 27.025044 42.875424
F 18.297951 20.535944 39.549524
F 6.884951 19.304044 42.875424
F 24.989351 26.916344 40.763824
F 9.191851 30.883944 40.207824
F 15.776051 19.420344 40.556124
F 7.062861 24.448144 36.506124
F 24.944151 32.356144 37.120824
F 25.287451 19.451544 26.235924
F 6.961251 27.025044 40.144424
F 18.026951 28.222444 39.439724
F 6.961251 19.304044 40.144424
F 15.805851 26.891844 40.242624
F 16.005051 32.119244 36.677124
F 18.387451 23.027644 43.374224
F 16.419051 32.179144 22.009924
F 24.967251 27.147044 43.400024
F 22.873351 23.007644 43.476424
F 25.223751 34.732844 33.652124
F 20.401051 34.625644 40.499624
F 25.047451 34.636644 43.485324
F 20.931951 34.715744 25.998124
F 15.853951 34.722244 43.067524
F 20.712751 34.794744 33.533124
F 25.279651 34.685544 26.326624
F 2.343741 24.462944 46.376624
F 2.343741 32.183944 46.376624
F 11.242151 24.449744 46.637124
F 11.242151 32.170744 46.637124
F 20.381851 24.420144 46.945824
F 20.191551 32.207944 46.738224
F 2.242101 27.010244 50.014924
F 2.242101 34.731244 50.014924
F 2.242101 19.289244 50.014924
F 11.140551 27.023444 50.275424
F 11.140551 34.744444 50.275424
F 11.140551 19.302444 50.275424
F 20.053851 26.992044 50.657024
F 25.003951 24.592444 44.501024
F 20.062251 19.195144 50.417924
F 2.317661 27.010244 47.310024
F 2.317661 34.731244 47.310024
F 2.317661 19.289244 47.310024
F 11.216751 27.023444 47.546724
F 11.216751 34.744444 47.546724
F 11.216751 19.302444 47.546724
F 20.198151 27.033144 47.841124
F 15.161151 19.415944 62.261524
F 20.192051 19.338744 47.680624
F 1.809521 24.462944 65.501524
F 1.809521 32.183944 65.501524
F 11.318451 24.449744 43.908424
F 11.318451 32.170744 43.908424
F 19.691051 27.001144 65.151724
F 18.170051 28.288644 43.976424
F 4.524771 30.880344 47.362024
F 4.524771 23.159444 47.362024
F 13.444851 30.883944 47.608924
F 13.444851 23.162944 47.608924
F 22.304051 30.795844 47.794024
F 22.645051 23.250344 47.959924
F 4.626381 28.313844 43.723724
F 4.626381 20.592844 43.723724
F 13.546451 28.310244 43.970624
F 13.546451 20.589244 43.970624
F 21.959251 30.787944 65.185124
F 15.204751 19.463044 64.969224
F 4.550301 28.313844 46.447924
F 4.550301 20.592844 46.447924
F 13.470251 28.310244 46.699324
F 13.470251 20.589244 46.699324
F 22.570351 28.158244 47.057624
F 22.622851 20.667944 47.182824
F 4.448661 30.880344 50.086224
F 4.448661 23.159444 50.086224
F 13.368551 30.883944 50.337624
F 13.368551 23.162944 50.337624
F 22.328351 30.749244 50.539724
F 22.444351 23.157344 50.796524
F 6.783341 24.448144 46.513724
F 6.783341 32.169144 46.513724
F 15.878851 24.467944 46.821524
F 15.643251 32.185144 46.706124
F 24.883351 24.574644 47.245524
F 24.662951 32.168444 47.048324
F 6.681701 27.025044 50.152024
F 17.536551 20.681744 61.280324
F 6.681701 19.304044 50.152024
F 15.705551 27.003344 50.299024
F 24.576051 32.172844 58.708724
F 15.687451 19.291944 50.344724
F 24.772651 27.047644 50.842624
F 15.317451 27.127644 61.942224
F 24.549551 19.289444 50.657224
F 6.757991 27.025044 47.421024
F 17.596751 28.319444 61.225924
F 6.757991 19.304044 47.421024
F 15.786151 27.001044 47.583624
F 24.464351 24.467544 58.903924
F 15.735851 19.319744 47.609824
F 24.860451 27.177244 48.138424
F 15.349051 32.227644 58.628424
F 24.812651 19.134744 47.963424
F 6.859611 24.448144 43.782724
F 6.859611 32.169144 43.782724
F 6.351491 27.025044 61.974124
F 18.192751 20.505944 44.150224
F 15.796951 32.135744 43.956924
F 15.180551 27.138044 64.740224
F 8.988591 30.883944 47.484424
F 8.988591 23.163044 47.484424
F 17.904651 30.958544 47.680324
F 18.059551 23.189844 47.711324
F 9.090211 28.310244 43.846124
F 9.090211 20.589244 43.846124
F 17.473451 23.233544 64.861624
F 24.416951 26.881644 65.136924
F 9.014001 28.310244 46.574924
F 9.014001 20.589244 46.574924
F 18.035651 28.352644 46.761224
F 17.944451 20.620144 46.758424
F 8.912361 30.883944 50.213224
F 8.912361 23.163044 50.213224
F 18.008751 30.880144 50.539124
F 17.939751 23.176944 50.384624
F 8.607491 20.589244 61.128024
F 8.607491 28.310244 61.128024
F 2.140491 24.462944 53.653224
F 2.140491 32.183944 53.653224
F 11.038951 24.449744 53.913724
F 11.038951 32.170744 53.913724
F 20.023351 24.451744 54.275124
F 19.828451 32.320444 54.050924
F 2.038851 27.010244 57.291524
F 2.038851 34.731244 57.291524
F 2.038851 19.289244 57.291524
F 10.937351 27.023444 57.552024
F 10.937351 34.744444 57.552024
F 10.937351 19.302444 57.552024
F 20.050851 27.079444 57.829424
F 6.351491 19.304044 61.974124
F 19.980351 19.377244 57.810424
F 2.114411 27.010244 54.586624
F 2.114411 34.731244 54.586624
F 2.114411 19.289244 54.586624
F 11.013551 27.023444 54.823224
F 11.013551 34.744444 54.823224
F 11.013551 19.302444 54.823224
F 20.187851 27.110244 55.174724
F 8.505861 30.883944 64.766324
F 20.098451 19.399544 54.866224
F 2.216031 24.462944 50.948324
F 2.216031 32.183944 50.948324
F 11.115151 24.449744 51.185024
F 11.115151 32.170744 51.185024
F 20.129551 24.348044 51.519224
F 20.242251 32.142144 51.434624
F 4.321511 30.880344 54.638624
F 4.321511 23.159444 54.638624
F 13.241551 30.883944 54.885524
F 13.241551 23.162944 54.885524
F 22.191951 30.975244 55.271924
F 22.361951 23.205444 55.187224
F 4.423131 28.313844 51.000324
F 4.423131 20.592844 51.000324
F 13.343151 28.310244 51.247224
F 13.343151 20.589244 51.247224
F 22.439251 28.156344 51.449624
F 22.266151 20.455544 51.333424
F 4.347041 28.313844 53.724524
F 4.347041 20.592844 53.724524
F 13.266951 28.310244 53.975924
F 13.266951 20.589244 53.975924
F 22.463151 28.392044 54.225024
F 22.378351 20.558744 54.071324
F 4.245411 30.880344 57.362824
F 4.245411 23.159444 57.362824
F 13.165351 30.883944 57.614224
F 13.165351 23.162944 57.614224
F 22.311051 30.938944 57.944124
F 22.278651 23.173944 57.821924
F 6.580081 24.448144 53.790324
F 6.580081 32.169144 53.790324
F 15.608351 24.300644 54.134924
F 15.353351 32.329144 53.949424
F 24.586051 24.399144 54.447324
F 24.465251 32.024244 54.056424
F 6.478451 27.025044 57.428524
F 19.763551 19.360144 65.206424
F 6.478451 19.304044 57.428524
F 15.469951 26.995944 57.672524
F 16.026951 24.397244 44.065124
F 15.405051 19.343044 57.603824
F 24.495751 27.007744 57.926524
F 15.264651 24.409744 58.564924
F 24.533151 19.165444 57.959524
F 6.554741 27.025044 54.697624
F 24.544751 26.941944 62.328324
F 6.554741 19.304044 54.697624
F 15.392451 26.895444 54.870624
F 6.453101 32.169144 58.335924
F 15.518951 19.216644 54.832224
F 24.511051 26.981844 55.229624
F 6.453101 24.448144 58.335924
F 24.421551 19.134844 55.296324
F 6.656361 24.448144 51.059324
F 6.656361 32.169144 51.059324
F 15.631251 24.405344 51.208924
F 15.587351 32.206944 51.178324
F 24.754951 24.399944 51.731124
F 24.715551 31.944344 51.372324
F 8.785341 30.883944 54.761024
F 8.785341 23.163044 54.761024
F 17.580851 30.905844 54.948824
F 17.739051 23.126244 55.180324
F 17.653651 20.581644 58.603524
F 17.730551 28.306444 58.546824
F 8.886961 28.310244 51.122724
F 8.886961 20.589244 51.122724
F 17.851251 28.268044 51.364024
F 17.843951 20.628944 51.203624
F 8.683701 20.589244 58.399324
F 8.683701 28.310244 58.399324
F 8.810741 28.310244 53.851524
F 8.810741 20.589244 53.851524
F 17.869451 28.293944 54.104724
F 17.814651 20.465444 53.907824
F 17.387851 23.215644 62.165024
F 17.469951 30.901744 62.187624
F 8.709111 30.883944 57.489824
F 8.709111 23.163044 57.489824
F 17.637351 31.028244 57.701124
F 17.597551 23.203144 57.855424
F 8.582091 23.163044 62.037624
F 8.582091 30.883944 62.037624
F 1.937231 24.462944 60.929824
F 1.937231 32.183944 60.929824
F 10.835651 24.449744 61.190224
F 10.835651 32.170744 61.190224
F 19.656451 24.589444 61.364524
F 19.734551 32.151144 61.417624
F 1.835591 27.010244 64.568024
F 1.835591 34.731244 64.568024
F 1.835591 19.289244 64.568024
F 10.734051 27.023444 64.828524
F 10.734051 34.744444 64.828524
F 10.734051 19.302444 64.828524
F 20.355051 32.111444 44.007424
F 24.256451 19.451144 62.357524
F 17.402651 30.953944 64.816224
F 1.911161 27.010244 61.863224
F 1.911161 34.731244 61.863224
F 1.911161 19.289244 61.863224
F 10.810251 27.023444 62.099824
F 10.810251 34.744444 62.099824
F 10.810251 19.302444 62.099824
F 19.789551 26.990544 62.373824
F 22.646151 28.124044 44.276824
F 19.929051 19.464444 62.299624
F 2.012771 24.462944 58.224924
F 2.012771 32.183944 58.224924
F 10.911851 24.449744 58.461524
F 10.911851 32.170744 58.461524
F 19.983451 24.449644 58.641224
F 19.902751 32.156644 58.721124
F 4.118261 30.880344 61.915124
F 4.118261 23.159444 61.915124
F 13.038351 30.883944 62.162124
F 13.038351 23.162944 62.162124
F 22.144851 30.950744 62.331724
F 22.020851 23.296844 62.487324
F 4.219881 28.313844 58.276924
F 4.219881 20.592844 58.276924
F 13.139951 28.310244 58.523824
F 13.139951 20.589244 58.523824
F 22.263251 28.320844 58.983424
F 22.233751 20.668344 58.820624
F 4.143791 28.313844 61.001124
F 4.143791 20.592844 61.001124
F 13.063751 28.310244 61.252524
F 13.063751 20.589244 61.252524
F 22.120051 28.124644 61.702824
F 21.989951 20.744744 61.468124
F 4.042161 30.880344 64.639424
F 4.042161 23.159444 64.639424
F 12.962051 30.883944 64.890824
F 12.962051 23.162944 64.890824
F 22.596851 20.406344 44.414824
F 24.808651 32.165344 44.382524
F 6.376831 24.448144 61.066824
F 6.376831 32.169144 61.066824
F 15.398451 24.571044 61.137924
F 15.233051 32.189244 61.394324
F 24.573251 24.330644 61.690024
F 24.392051 32.246944 61.401324
F 6.275191 27.025044 64.705124
F 8.505861 23.163044 64.766324
F 6.275191 19.304044 64.705124
F 20.625551 24.325044 44.256124
F 24.330551 19.349244 65.179124
F 21.945351 23.121044 65.274724
F 20.199551 34.626444 50.536724
F 15.317251 34.816144 54.906424
F 15.214051 34.826144 64.929624
F 15.703451 34.875744 50.351024
F 15.229551 34.723944 62.211524
F 19.760651 34.791744 57.751124
F 24.504351 34.701244 57.862924
F 1.733981 24.462944 68.206324
F 1.733981 32.183944 68.206324
F 10.632451 24.449744 68.466824
F 10.632451 32.170744 68.466824
F 19.746151 24.485544 68.755024
F 19.628151 32.421244 68.583324
F 1.632341 27.010244 71.844624
F 1.632341 34.731244 71.844624
F 1.632341 19.289244 71.844624
F 10.530751 27.023444 72.105124
F 10.530751 34.744444 72.105124
F 10.530751 19.302444 72.105124
F 19.456451 27.040044 72.246224
F 24.398151 34.558044 69.552424
F 19.299751 19.251644 72.115624
F 1.707901 27.010244 69.139824
F 1.707901 34.731244 69.139824
F 1.707901 19.289244 69.139824
F 10.607051 27.023444 69.376424
F 10.607051 34.744444 69.376424
F 10.607051 19.302444 69.376424
F 19.819051 27.154344 69.486424
F 23.535951 19.506244 87.076624
F 19.631951 19.262444 69.467424
F 1.199761 24.462944 87.331224
F 1.199761 32.183944 87.331224
F 10.708651 24.449744 65.738124
F 10.708651 32.170744 65.738124
F 26.209451 23.077744 79.805724
F 25.876051 20.551744 80.721424
F 3.915011 30.880344 69.191724
F 3.915011 23.159444 69.191724
F 12.835051 30.883944 69.438624
F 12.835051 23.162944 69.438624
F 22.012251 30.931244 69.607224
F 21.995851 23.031844 69.578024
F 4.016621 28.313844 65.553424
F 4.016621 20.592844 65.553424
F 12.936651 28.310244 65.800324
F 12.936651 20.589244 65.800324
F 19.072351 19.386744 86.902424
F 24.284351 24.367944 65.877324
F 3.940541 28.313844 68.277724
F 3.940541 20.592844 68.277724
F 12.860451 28.310244 68.529124
F 12.860451 20.589244 68.529124
F 22.175651 28.352944 68.485924
F 21.871551 20.477844 68.657624
F 3.838901 30.880344 71.915924
F 3.838901 23.159444 71.915924
F 12.758851 30.883944 72.167424
F 12.758851 23.162944 72.167424
F 21.626051 31.092044 72.365324
F 21.810851 23.337144 72.265024
F 6.173581 24.448144 68.343424
F 6.173581 32.169144 68.343424
F 15.140251 24.271644 68.450924
F 15.132951 32.202444 68.518024
F 24.073551 24.505144 68.724424
F 24.341951 32.014244 68.691724
F 6.071941 27.025044 71.981724
F 26.014851 28.128644 80.568824
F 6.071941 19.304044 71.981724
F 14.986851 27.023444 72.229624
F 14.986851 34.744444 72.229624
F 14.986851 19.302444 72.229624
F 23.919551 27.046144 72.312624
F 16.974651 30.988344 86.802024
F 23.869451 19.262644 72.356024
F 6.148231 27.025044 69.250724
F 25.992251 20.639144 83.512024
F 6.148231 19.304044 69.250724
F 15.173951 26.888944 69.470524
F 21.293651 23.126244 86.854724
F 15.013451 19.275344 69.446624
F 24.389451 27.098844 69.514024
F 7.972331 30.883944 83.867324
F 24.002251 19.240644 69.599124
F 6.249851 24.448144 65.612424
F 6.249851 32.169144 65.612424
F 19.795551 24.489144 65.924524
F 25.658051 31.077044 86.855424
F 17.529351 20.718744 65.844924
F 25.832751 23.269044 84.372724
F 8.378831 30.883944 69.314124
F 8.378831 23.163044 69.314124
F 17.468751 30.938144 69.462224
F 17.485351 23.219444 69.559624
F 16.981351 23.107144 84.072924
F 7.997731 20.589244 82.957824
F 8.480451 28.310244 65.675824
F 8.480451 20.589244 65.675824
F 18.993451 26.916644 86.827724
F 25.845351 30.798844 84.102324
F 15.113751 32.229044 65.876124
F 21.192551 30.901744 86.803724
F 8.404241 28.310244 68.404624
F 8.404241 20.589244 68.404624
F 17.411351 28.301844 68.489624
F 17.329251 20.605144 68.665324
F 16.809651 20.537544 83.228824
F 16.885651 28.249344 83.124624
F 8.302601 30.883944 72.042924
F 8.302601 23.163044 72.042924
F 17.216151 30.952644 72.250624
F 17.134751 23.181244 72.282524
F 7.997731 28.310244 82.957824
F 14.758151 24.449744 80.415724
F 1.530731 24.462944 75.482924
F 1.530731 32.183944 75.482924
F 10.429151 24.449744 75.743424
F 10.429151 32.170744 75.743424
F 19.275851 24.365144 75.826224
F 19.431351 32.066644 76.001424
F 1.429091 27.010244 79.121224
F 1.429091 34.731244 79.121224
F 1.429091 19.289244 79.121224
F 10.327551 27.023444 79.381724
F 10.327551 34.744444 79.381724
F 10.327551 19.302444 79.381724
F 19.331651 26.921344 79.512124
F 23.722651 32.162044 80.428624
F 19.453051 19.440144 79.634124
F 1.504651 27.010244 76.416324
F 1.504651 34.731244 76.416324
F 1.504651 19.289244 76.416324
F 10.403751 27.023444 76.653024
F 10.403751 34.744444 76.653024
F 10.403751 19.302444 76.653024
F 19.282651 26.862044 76.708424
F 16.973351 20.555344 80.383824
F 19.434051 19.140544 76.836924
F 1.606271 24.462944 72.778124
F 1.606271 32.183944 72.778124
F 10.505351 24.449744 73.014724
F 10.505351 32.170744 73.014724
F 19.600751 24.475144 73.052024
F 19.347851 32.173344 73.347024
F 3.711751 30.880344 76.468324
F 3.711751 23.159444 76.468324
F 12.631851 30.883944 76.715224
F 12.631851 23.162944 76.715224
F 21.697351 30.683744 76.783324
F 21.516851 23.059544 76.710524
F 3.813371 28.313844 72.830024
F 3.813371 20.592844 72.830024
F 12.733451 28.310244 73.076924
F 12.733451 20.589244 73.076924
F 21.711051 28.430444 72.960724
F 21.741851 20.752144 73.038524
F 3.737281 28.313844 75.554224
F 3.737281 20.592844 75.554224
F 12.657251 28.310244 75.805624
F 12.657251 20.589244 75.805624
F 21.597351 28.052944 75.693424
F 21.567951 20.467544 75.769624
F 3.635651 30.880344 79.192524
F 3.635651 23.159444 79.192524
F 12.555551 30.883944 79.443924
F 12.555551 23.162944 79.443924
F 21.530051 30.768244 79.485524
F 21.442751 23.044944 79.556624
F 5.970331 24.448144 75.620024
F 5.970331 32.169144 75.620024
F 14.885251 24.449744 75.867924
F 14.885251 32.170744 75.867924
F 23.821751 24.211244 75.906524
F 23.940051 31.999444 76.068824
F 5.868691 27.025044 79.258324
F 23.695851 26.905244 84.219824
F 5.868691 19.304044 79.258324
F 14.783551 27.023444 79.506224
F 14.783551 34.744444 79.506224
F 14.783551 19.302444 79.506224
F 23.934551 26.675744 79.465524
F 17.057351 28.115744 80.358924
F 23.913251 19.213744 79.486724
F 5.944981 27.025044 76.527324
F 5.741731 19.304044 83.803924
F 5.944981 19.304044 76.527324
F 14.859751 27.023444 76.777424
F 14.859751 34.744444 76.777424
F 14.859751 19.302444 76.777424
F 23.773751 26.848844 76.694124
F 8.073941 20.589244 80.229024
F 23.754951 19.393944 76.709324
F 6.046601 24.448144 72.889024
F 6.046601 32.169144 72.889024
F 14.961451 24.449744 73.139224
F 14.961451 32.170744 73.139224
F 23.981351 24.524344 73.181124
F 23.906451 32.067944 73.322224
F 8.175581 30.883944 76.590724
F 8.175581 23.163044 76.590724
F 17.074651 30.831244 76.863424
F 17.032651 22.904444 76.683224
F 14.656551 27.023444 84.054024
F 24.208451 32.161844 66.008624
F 8.277201 28.310244 72.952424
F 8.277201 20.589244 72.952424
F 17.290651 28.309544 72.999724
F 17.160151 20.590244 73.019224
F 16.785651 30.775944 84.003724
F 17.347251 28.340444 65.680724
F 8.200981 28.310244 75.681224
F 8.200981 20.589244 75.681224
F 17.150451 28.441644 75.698624
F 17.300751 20.312144 75.718524
F 16.679751 23.123344 86.830724
F 7.896101 30.883944 86.596124
F 8.099351 30.883944 79.319524
F 8.099351 23.163044 79.319524
F 17.073451 30.693244 79.512824
F 16.977151 23.133844 79.387224
F 7.972331 23.163044 83.867324
F 14.656551 19.302444 84.054024
F 1.327471 24.462944 82.759524
F 1.327471 32.183944 82.759524
F 10.225951 24.449744 83.020024
F 10.225951 32.170744 83.020024
F 19.124651 24.496644 83.335424
F 19.256251 32.010744 83.103724
F 1.225831 27.010244 86.397824
F 1.225831 34.731244 86.397824
F 1.225831 19.289244 86.397824
F 10.124251 27.023444 86.658324
F 10.124251 34.744444 86.658324
F 10.124251 19.302444 86.658324
F 14.656551 34.744444 84.054024
F 8.073941 28.310244 80.229024
F 23.473351 27.025944 86.976224
F 1.301401 27.010244 83.692924
F 1.301401 34.731244 83.692924
F 1.301401 19.289244 83.692924
F 10.200551 27.023444 83.929624
F 10.200551 34.744444 83.929624
F 10.200551 19.302444 83.929624
F 19.220351 27.082144 84.149124
F 25.975051 30.745644 79.551724
F 19.145651 19.506044 84.212624
F 1.403021 24.462944 80.054624
F 1.403021 32.183944 80.054624
F 10.302151 24.449744 80.291324
F 10.302151 32.170744 80.291324
F 19.238851 24.451044 80.400524
F 19.261951 32.075344 80.395824
F 3.508501 30.880344 83.744924
F 3.508501 23.159444 83.744924
F 12.428551 30.883944 83.991824
F 12.428551 23.162944 83.991824
F 21.434951 30.736144 83.902924
F 21.391651 23.180344 84.095124
F 3.610121 28.313844 80.106624
F 3.610121 20.592844 80.106624
F 12.530151 28.310244 80.353524
F 12.530151 20.589244 80.353524
F 21.655351 28.119344 80.336624
F 21.739251 20.588644 80.550724
F 3.534031 28.313844 82.830824
F 3.534031 20.592844 82.830824
F 12.453951 28.310244 83.082224
F 12.453951 20.589244 83.082224
F 21.435251 28.192444 83.136924
F 21.436751 20.649444 83.255124
F 3.432401 30.880344 86.469124
F 3.432401 23.159444 86.469124
F 12.352351 30.883944 86.720524
F 12.352351 23.162944 86.720524
F 5.843341 24.448144 80.165624
F 5.843341 32.169144 80.165624
F 5.767071 24.448144 82.896624
F 5.767071 32.169144 82.896624
F 14.681951 24.449744 83.144524
F 14.681951 32.170744 83.144524
F 23.601451 24.405944 83.326124
F 23.576851 32.147844 83.188924
F 5.665431 27.025044 86.534924
F 7.896101 23.163044 86.596124
F 5.665431 19.304044 86.534924
F 14.580351 27.023444 86.782724
F 14.580351 34.744444 86.782724
F 14.580351 19.302444 86.782724
F 14.758151 32.170744 80.415724
F 23.726151 24.312944 80.594324
F 23.503651 19.389144 84.252224
F 5.741731 27.025044 83.803924
F 25.805251 23.299644 87.157724
F 19.744751 32.259244 65.776724
F 22.046051 20.615744 66.013224
F 21.989151 28.077744 65.772124
F 25.849551 28.251944 83.205424
F 15.187951 24.469944 65.645824
F 15.156051 34.877944 69.448524
F 26.073151 20.528444 76.189224
F 23.481351 34.718044 84.248924
F 19.355551 34.759044 79.543324
F 23.590051 34.809544 79.592024
F 19.154751 34.630144 83.998324
F 19.531251 34.701044 72.116924
F 19.599051 34.814144 76.715924
F 18.841551 34.787544 86.751824
F 23.869651 34.592744 76.946524
F 1.124221 24.462944 90.036124
F 1.124221 32.183944 90.036124
F 10.022651 24.449744 90.296624
F 10.022651 32.170744 90.296624
F 18.937251 24.474844 90.529424
F 18.799151 32.448544 90.594424
F 1.022561 27.010044 93.674424
F 1.022561 34.731044 93.674424
F 1.022561 19.289044 93.674424
F 9.921041 27.023444 93.934824
F 9.921041 34.744444 93.934824
F 9.921041 19.302444 93.934824
F 18.938351 26.917344 94.129624
F 16.439351 20.488044 104.899424
F 18.673051 19.108244 94.044524
F 1.098151 27.010244 90.969524
F 1.098151 34.731244 90.969524
F 1.098151 19.289244 90.969524
F 9.997271 27.023444 91.206124
F 9.997271 34.744444 91.206124
F 9.997271 19.302444 91.206124
F 18.928351 27.050644 91.445424
F 16.229051 22.924444 106.060424
F 18.960851 19.294444 91.340424
F 0.458260 24.406644 109.184424
F 0.458260 32.127644 109.184424
F 10.098851 24.449744 87.567824
F 10.098851 32.170744 87.567824
F 25.719151 20.566044 88.083224
F 23.389751 32.345444 87.983624
F 3.305241 30.880344 91.021524
F 3.305241 23.159444 91.021524
F 12.225251 30.883944 91.268424
F 12.225251 23.162944 91.268424
F 20.950851 30.877444 91.309124
F 21.189651 23.172044 91.481724
F 3.406861 28.313844 87.383224
F 3.406861 20.592844 87.383224
F 12.326951 28.310244 87.630124
F 12.326951 20.589244 87.630124
F 16.231751 31.001244 106.008424
F 25.136851 22.981644 98.649724
F 3.330781 28.313844 90.107424
F 3.330781 20.592844 90.107424
F 12.250751 28.310244 90.358824
F 12.250751 20.589244 90.358824
F 21.041751 28.342444 90.487824
F 21.173851 20.625844 90.626324
F 3.228821 30.880444 93.745924
F 3.228821 23.159444 93.745924
F 12.149051 30.883944 93.997124
F 12.149051 23.162944 93.997124
F 21.045451 30.958244 94.086524
F 20.906651 23.084944 94.172724
F 5.563821 24.448144 90.173124
F 5.563821 32.169144 90.173124
F 14.478651 24.449744 90.421024
F 14.478651 32.170744 90.421024
F 23.438751 24.481344 90.704624
F 23.295551 32.179444 90.625524
F 5.462131 27.025044 93.811524
F 7.362601 23.163044 105.697424
F 5.462131 19.304144 93.811524
F 14.377051 27.023444 94.059324
F 14.377051 34.744444 94.059324
F 14.377051 19.302444 94.059324
F 23.039351 27.045144 94.174024
F 7.464191 20.589244 102.058424
F 23.310551 19.080344 94.429524
F 5.538471 27.025044 91.080524
F 25.409951 20.579644 90.978924
F 5.538471 19.304044 91.080524
F 14.453251 27.023444 91.330624
F 14.453251 34.744444 91.330624
F 14.453251 19.302444 91.330624
F 23.202851 27.076344 91.416724
F 25.128251 30.683744 106.454424
F 23.323151 19.251344 91.787724
F 5.640091 24.448144 87.442224
F 5.640091 32.169144 87.442224
F 14.554951 24.449744 87.692324
F 14.554951 32.170744 87.692324
F 16.743851 20.567344 87.681924
F 25.448151 23.004944 94.509024
F 7.769071 30.883944 91.143924
F 7.769071 23.163044 91.143924
F 16.671051 30.996144 91.275424
F 16.755651 23.018744 91.221224
F 23.074951 24.408644 102.402424
F 25.230851 28.468544 95.181524
F 7.870691 28.310244 87.505624
F 7.870691 20.589244 87.505624
F 25.109251 23.131344 106.236424
F 25.714551 23.186044 91.805124
F 25.280351 20.497144 95.316524
F 25.586251 28.373444 90.411224
F 7.794481 28.310244 90.234424
F 7.794481 20.589244 90.234424
F 16.766551 28.379944 90.527624
F 16.784651 20.331444 90.332424
F 14.148351 32.170744 102.245424
F 7.362601 30.883944 105.697424
F 7.692831 30.883944 93.872624
F 7.692831 23.163044 93.872624
F 16.498751 30.768944 93.931224
F 16.594351 23.070944 93.953524
F 16.128651 30.788744 108.620424
F 25.486951 30.848644 91.463724
F 0.919977 24.472844 97.317024
F 0.919977 32.193844 97.317024
F 9.819421 24.449744 97.573124
F 9.819421 32.170744 97.573124
F 18.556651 24.684744 97.802024
F 18.636351 32.142444 97.696024
F 0.820884 26.979244 100.974424
F 0.820884 34.700244 100.974424
F 0.820884 19.258244 100.974424
F 9.717791 27.023444 101.211424
F 9.717791 34.744444 101.211424
F 9.717791 19.302444 101.211424
F 20.874251 28.412144 102.454424
F 16.138951 28.344344 104.987424
F 18.488251 19.052844 101.191424
F 0.771817 27.058344 98.256424
F 23.055751 19.077144 108.852424
F 0.771819 19.337444 98.256424
F 9.794001 27.023444 98.482724
F 9.794001 34.744444 98.482724
F 9.794001 19.302444 98.482724
F 18.566451 26.973344 101.466424
F 7.387071 20.589044 104.787424
F 18.629451 19.168944 98.540224
F 0.995605 24.462744 94.608724
F 0.995605 32.183744 94.608724
F 9.895631 24.449744 94.844424
F 9.895631 32.170744 94.844424
F 18.624051 24.330744 95.072824
F 18.770351 32.168544 94.991324
F 3.100721 30.881944 98.301224
F 3.100721 23.161044 98.301224
F 12.022051 30.883944 98.544924
F 12.022051 23.162944 98.544924
F 20.931751 30.999644 98.774124
F 23.019651 24.371344 97.684824
F 3.203251 28.313644 94.661024
F 3.203251 20.592744 94.661024
F 12.123651 28.310244 94.906724
F 12.123651 20.589244 94.906724
F 21.034451 28.349644 95.135124
F 20.912451 20.411044 94.962124
F 3.113061 28.309244 97.390424
F 3.113061 20.588244 97.390424
F 12.047451 28.310244 97.635424
F 12.047451 20.589244 97.635424
F 18.564751 27.136144 98.785324
F 20.772451 23.161444 98.646024
F 2.988721 30.891044 101.036424
F 2.988721 23.170044 101.036424
F 11.945851 30.883944 101.273424
F 11.945851 23.162944 101.273424
F 18.530551 32.392544 102.264424
F 20.943051 23.188944 101.448424
F 5.360511 24.448044 97.449924
F 5.360511 32.169044 97.449924
F 14.275451 24.449744 97.697624
F 14.275451 32.170744 97.697624
F 22.922451 26.928444 98.730624
F 23.014351 32.218044 97.767024
F 5.259071 27.025244 101.088424
F 18.335051 27.029844 108.644424
F 5.259071 19.304244 101.088424
F 14.173851 27.023444 101.335424
F 14.173851 34.744444 101.335424
F 14.173851 19.302444 101.335424
F 23.137551 27.006444 101.634424
F 7.387071 28.310044 104.787424
F 22.862151 18.934144 98.774924
F 5.333481 27.024944 98.357224
F 7.285481 23.163144 108.425424
F 5.333481 19.304044 98.357224
F 14.250051 27.023444 98.607224
F 14.250051 34.744444 98.607224
F 14.250051 19.302444 98.607224
F 20.843151 28.416344 97.876024
F 24.915751 20.615444 102.445424
F 20.960351 20.484144 97.808524
F 5.436791 24.448144 94.718824
F 5.436791 32.169144 94.718824
F 14.351651 24.449744 94.968924
F 14.351651 32.170744 94.968924
F 23.024851 24.592744 94.972124
F 23.190551 32.235244 95.112024
F 7.565811 30.883944 98.420524
F 7.565811 23.163044 98.420524
F 16.386451 30.832044 98.559224
F 16.478551 23.195744 98.663024
F 19.034751 32.271944 87.967724
F 25.217651 30.759944 101.786424
F 7.667431 28.310244 94.782224
F 7.667431 20.589244 94.782224
F 16.669351 28.241644 94.831424
F 16.490751 20.664144 95.092624
F 25.200151 30.934244 98.966024
F 20.685351 22.999744 108.628424
F 7.590991 28.310144 97.511024
F 7.590991 20.589244 97.511024
F 16.461751 28.306644 97.509424
F 16.468051 20.593944 97.743724
F 14.148351 24.449744 102.245424
F 20.591651 30.825044 108.793424
F 7.488941 30.884144 101.149424
F 7.488941 23.163144 101.149424
F 16.386651 30.931144 101.294424
F 16.396351 23.263344 101.363424
F 18.457351 19.242444 108.742424
F 25.251851 23.078944 101.438424
F 0.728023 24.500544 104.630424
F 0.728024 32.221544 104.630424
F 9.616171 24.449744 104.849424
F 9.616171 32.170744 104.849424
F 18.490551 24.303844 105.179424
F 18.489751 32.104544 104.994424
F 0.630734 26.979344 108.268424
F 0.630735 34.700244 108.268424
F 0.630735 19.258344 108.268424
F 9.514541 27.023444 108.488424
F 9.514541 34.744444 108.488424
F 9.514541 19.302444 108.488424
F 16.144751 23.141844 108.630424
F 7.464191 28.310244 102.058424
F 19.079551 24.254444 87.593724
F 0.522527 27.078544 105.544424
F 7.285481 30.884144 108.425424
F 0.522528 19.357544 105.544424
F 9.590711 27.023444 105.759424
F 9.590711 34.744444 105.759424
F 9.590711 19.302444 105.759424
F 18.396751 26.883744 105.870424
F 25.193151 28.179444 102.719424
F 18.585451 19.186044 106.016424
F 0.608163 24.391744 101.900424
F 0.608163 32.112744 101.900424
F 9.692341 24.449744 102.121424
F 9.692341 32.170744 102.121424
F 18.603451 24.510144 102.393424
F 25.077951 20.286844 97.955424
F 2.900171 30.882944 105.580424
F 2.900171 23.161944 105.580424
F 11.818751 30.883944 105.821424
F 11.818751 23.162944 105.821424
F 20.669051 30.704044 106.062424
F 20.719351 22.923344 105.927424
F 2.999561 28.310444 101.941424
F 2.999561 20.589444 101.941424
F 11.920451 28.310244 102.183424
F 11.920451 20.589244 102.183424
F 20.833351 31.049644 101.421424
F 22.860751 19.093244 101.328424
F 2.885091 28.303244 104.675424
F 2.885091 20.582244 104.675424
F 11.844151 28.310244 104.912424
F 11.844151 20.589244 104.912424
F 20.691751 28.134344 105.078424
F 20.575151 20.387144 102.210424
F 2.792621 30.887544 108.311424
F 2.792621 23.166544 108.311424
F 11.742551 30.883944 108.550424
F 11.742551 23.162944 108.550424
F 23.570751 24.534444 87.881024
F 25.459551 30.936044 94.202724
F 5.157741 24.448044 104.726424
F 5.157741 32.168944 104.726424
F 14.072151 24.449744 104.974424
F 14.072151 32.170744 104.974424
F 22.859851 24.249044 105.243424
F 22.952751 32.021944 105.470424
F 5.056321 27.025144 108.364424
F 23.085751 19.279144 106.095424
F 5.056321 19.304144 108.364424
F 13.970551 27.023444 108.612424
F 13.970551 34.744444 108.612424
F 13.970551 19.302444 108.612424
F 16.861151 28.406844 87.655524
F 16.449351 20.595544 102.096424
F 22.970651 32.101244 102.699424
F 5.125921 27.025444 105.633424
F 24.940051 28.069944 105.565424
F 5.125921 19.304444 105.633424
F 14.046751 27.023444 105.883424
F 14.046751 34.744444 105.883424
F 14.046751 19.302444 105.883424
F 22.738051 26.771144 106.278424
F 16.332251 28.302144 102.283424
F 20.882151 20.470744 105.079424
F 5.228741 24.448244 101.995424
F 5.228741 32.169144 101.995424
F 25.842851 28.525444 87.632724
F 24.951051 28.401344 97.896424
F 25.317651 20.682644 105.172424
F 21.236251 20.618344 87.958324
F 22.609551 26.914044 108.936424
F 21.229751 28.333144 87.636224
F 24.868051 30.818944 109.059424
F 25.090651 22.982744 108.941424
F 22.846451 34.596444 98.848624
F 18.547551 34.637844 98.587824
F 18.862051 35.165844 91.557024
F 22.963151 34.568844 101.701424
F 0.531112 24.488844 111.905424
F 0.531112 32.209744 111.905424
F 9.412921 24.449744 112.126424
F 9.412921 32.170744 112.126424
F 18.358951 24.399644 112.371424
F 18.300351 32.237144 112.539424
F 0.431147 26.987944 115.543424
F 0.431148 34.708944 115.543424
F 0.431147 19.266944 115.543424
F 9.311291 27.023444 115.764424
F 9.311291 34.744444 115.764424
F 9.311291 19.302444 115.764424
F 18.110751 27.027444 115.899424
F 17.372451 19.244344 130.601424
F 18.327251 19.388244 116.060424
F 0.385160 27.056544 112.822424
F 20.499951 28.288544 109.679424
F 0.385161 19.335544 112.822424
F 9.387471 27.023444 113.035424
F 9.387471 34.744444 113.035424
F 9.387471 19.302444 113.035424
F 18.226751 27.086244 113.111424
F 15.699751 28.321544 126.876424
F 18.410151 19.405944 113.351424
F 9.489071 24.449744 109.397424
F 9.489071 32.170744 109.397424
F 15.280651 23.246144 130.437424
F 15.063451 30.921244 130.680424
F 2.700951 30.880244 112.857424
F 2.700951 23.159244 112.857424
F 11.615551 30.883944 113.098424
F 11.615551 23.162944 113.098424
F 20.477651 30.897344 113.456424
F 20.548751 23.198244 113.446424
F 2.800761 28.313044 109.218424
F 2.800761 20.592044 109.218424
F 11.717151 28.310244 109.459424
F 11.717151 20.589244 109.459424
F 16.228951 20.457744 109.546424
F 6.735871 23.158944 127.493424
F 2.698321 28.309044 111.947424
F 2.698321 20.588044 111.947424
F 11.640951 28.310244 112.188424
F 11.640951 20.589244 112.188424
F 20.606951 28.369844 112.364424
F 20.671551 20.676144 112.382424
F 2.602321 30.883244 115.584424
F 2.602321 23.162244 115.584424
F 11.539351 30.883944 115.826424
F 11.539351 23.162944 115.826424
F 20.532651 30.868844 116.177424
F 20.237351 22.986244 116.132424
F 4.954791 24.448244 112.003424
F 4.954791 32.169244 112.003424
F 13.868951 24.449744 112.250424
F 13.868951 32.170744 112.250424
F 22.756251 24.462244 112.413424
F 22.656451 32.233144 112.694424
F 4.853181 27.024944 115.641424
F 6.735871 30.879944 127.493424
F 4.853181 19.303944 115.641424
F 13.767251 27.023444 115.889424
F 13.767251 34.744444 115.889424
F 13.767251 19.302444 115.889424
F 22.439951 26.797944 116.039424
F 15.780751 28.335744 124.192424
F 22.829151 18.937544 116.262424
F 4.924891 27.025544 112.910424
F 22.730851 32.160744 109.906424
F 4.924891 19.304544 112.910424
F 13.843551 27.023444 113.160424
F 13.843551 34.744444 113.160424
F 13.843551 19.302444 113.160424
F 22.808051 27.092544 113.283424
F 6.773501 20.586444 126.599424
F 22.656551 19.209844 113.584424
F 5.025001 24.447544 109.271424
F 5.025001 32.168544 109.271424
F 13.945151 24.449744 109.522424
F 13.945151 32.170744 109.522424
F 18.390351 24.296244 109.704424
F 22.925951 24.323644 109.835424
F 7.159401 30.884044 112.973424
F 7.159401 23.163044 112.973424
F 16.118651 30.920044 113.258424
F 16.050851 23.078144 113.301424
F 24.838951 31.091344 113.803424
F 24.727351 23.084044 113.678424
F 7.261001 28.310244 109.335424
F 7.261001 20.589244 109.335424
F 25.036851 20.413344 109.907424
F 13.538651 24.449744 124.071424
F 19.591051 30.781444 130.835424
F 18.312551 31.903044 109.777424
F 7.184131 28.310144 112.064424
F 7.184131 20.589144 112.064424
F 16.003851 28.410844 112.329424
F 16.119351 20.530244 112.390424
F 24.883651 28.566544 112.678424
F 24.830751 20.358044 112.658424
F 7.082701 30.884044 115.702424
F 7.082701 23.163044 115.702424
F 16.117451 30.921544 115.993424
F 15.949651 23.102444 116.001424
F 24.558351 30.908344 116.511424
F 24.857751 22.923244 116.362424
F 0.331007 24.482244 119.181424
F 0.331008 32.203244 119.181424
F 9.209671 24.449744 119.402424
F 9.209671 32.170744 119.402424
F 18.125051 24.382744 119.508424
F 18.163151 32.270844 119.835424
F 0.234353 26.994244 122.820424
F 0.234353 34.715244 122.820424
F 0.234353 19.273244 122.820424
F 9.108051 27.023444 123.040424
F 9.108051 34.744444 123.040424
F 9.108051 19.302444 123.040424
F 17.983351 26.993944 123.172424
F 6.773501 28.307444 126.599424
F 18.097251 19.315744 123.427424
F 0.238538 27.034444 120.102424
F 22.403151 32.025544 124.732424
F 0.238538 19.313444 120.102424
F 9.184241 27.023444 120.312424
F 9.184241 34.744444 120.312424
F 9.184241 19.302444 120.312424
F 17.962051 26.958844 120.473424
F 6.854861 20.589344 123.884424
F 17.995451 19.151944 120.668424
F 0.311388 24.427344 116.461424
F 0.311388 32.148344 116.461424
F 9.285851 24.449744 116.674424
F 9.285851 32.170744 116.674424
F 18.018651 24.407144 116.874424
F 18.178151 32.082444 117.175424
F 2.498911 30.879244 120.133424
F 2.498911 23.158244 120.133424
F 11.412251 30.883944 120.374424
F 11.412251 23.162944 120.374424
F 20.238251 30.786444 120.805424
F 20.268851 23.218544 120.572424
F 2.600031 28.314544 116.495424
F 2.600031 20.593544 116.495424
F 11.513851 28.310244 116.736424
F 11.513851 20.589244 116.736424
F 20.355451 28.271744 117.002424
F 20.778851 20.440744 116.949424
F 2.505871 28.312744 119.221424
F 2.505871 20.591744 119.221424
F 11.437651 28.310244 119.465424
F 11.437651 20.589244 119.465424
F 20.267251 28.255444 119.732424
F 20.021351 20.659544 119.752424
F 2.411791 30.879244 122.857424
F 2.411791 23.158244 122.857424
F 11.336051 30.883944 123.103424
F 11.336051 23.162944 123.103424
F 20.135751 30.880844 123.506424
F 20.324151 23.258144 123.274424
F 4.751561 24.448344 119.279424
F 4.751561 32.169344 119.279424
F 13.665651 24.449744 119.527424
F 13.665651 32.170744 119.527424
F 22.563951 24.409544 119.818424
F 22.430951 32.160844 120.175424
F 4.650271 27.024744 122.917424
F 6.288401 23.162644 130.204424
F 4.650271 19.303744 122.917424
F 13.564051 27.023444 123.165424
F 13.564051 34.744444 123.165424
F 13.564051 19.302444 123.165424
F 22.321051 26.991344 123.693424
F 6.854861 28.310244 123.884424
F 22.183351 19.155444 123.483424
F 4.723531 27.025444 120.186424
F 6.288401 30.883644 130.204424
F 4.723531 19.304444 120.186424
F 13.640251 27.023444 120.436424
F 13.640251 34.744444 120.436424
F 13.640251 19.302444 120.436424
F 22.448951 26.866044 120.966424
F 24.242651 23.037644 128.175424
F 22.390851 19.543944 120.700424
F 4.824331 24.447744 116.548424
F 4.824331 32.168744 116.548424
F 13.741851 24.449744 116.798424
F 13.741851 32.170744 116.798424
F 22.576951 24.207944 117.145424
F 22.466751 32.402344 117.327424
F 6.956161 30.884044 120.250424
F 6.956161 23.163044 120.250424
F 15.853351 30.970944 120.371424
F 15.866251 23.105044 120.373424
F 24.691151 30.749644 120.994424
F 24.553951 23.041544 121.013424
F 7.057771 28.310244 116.611424
F 7.057771 20.589244 116.611424
F 15.839151 28.312544 116.746424
F 16.048751 20.473944 116.855424
F 24.617351 28.237744 117.300424
F 24.926451 20.317344 117.366424
F 6.981201 28.310144 119.340424
F 6.981201 20.589144 119.340424
F 15.810551 28.352044 119.588424
F 15.839651 20.546444 119.655424
F 24.603351 28.176644 120.052424
F 24.800851 20.474144 120.107424
F 6.879851 30.883944 122.978424
F 6.879851 23.162944 122.978424
F 15.741051 30.845144 123.192424
F 15.831251 23.191744 123.217424
F 24.807951 30.742744 123.686424
F 24.544251 23.234644 123.763424
F 0.135970 24.479344 126.454424
F 0.135970 32.200244 126.454424
F 8.999791 24.446344 126.665424
F 8.999791 32.167244 126.665424
F 17.857951 24.332544 126.898424
F 17.760451 32.054544 127.014424
F 0.010700 27.014144 130.182424
F 24.334251 20.546444 127.179424
F 0.010700 34.735044 130.182424
F 24.287751 28.257044 127.442424
F 0.010702 19.293144 130.182424
F 15.655751 20.539744 126.887424
F 8.519871 27.023044 130.266424
F 8.519871 34.744044 130.266424
F 8.519871 19.302044 130.266424
F 20.805551 20.432244 109.653424
F 24.458951 20.484944 124.390424
F 16.187351 28.190544 109.501424
F 0.114317 27.008844 127.428424
F 0.114317 34.729844 127.428424
F 0.114317 19.287844 127.428424
F 8.964141 27.019444 127.555424
F 8.964141 34.740444 127.555424
F 8.964141 19.298444 127.555424
F 17.722151 26.847444 127.921424
F 24.465051 30.915644 128.371424
F 17.789151 19.270944 127.941424
F 0.166656 24.450344 123.750424
F 0.166656 32.171344 123.750424
F 9.082641 24.449744 123.946424
F 9.082641 32.170744 123.946424
F 18.096551 24.521844 124.251424
F 17.800651 32.218544 124.319424
F 2.294311 30.861044 127.356424
F 2.294311 23.140044 127.356424
F 11.192451 30.879944 127.617424
F 11.192451 23.158944 127.617424
F 19.977551 30.806344 128.211424
F 20.015451 23.186944 128.085424
F 2.399171 28.316044 123.766424
F 2.399171 20.595044 123.766424
F 11.310651 28.310244 124.009424
F 11.310651 20.589244 124.009424
F 20.075151 28.280044 124.255424
F 20.106951 20.630444 124.519424
F 2.313381 28.312044 126.471424
F 2.313381 20.591044 126.471424
F 11.227751 28.306844 126.727424
F 11.227751 20.585844 126.727424
F 19.798251 28.298544 127.225424
F 19.968051 20.558744 127.125424
F 2.005231 30.713544 130.027424
F 2.005231 22.992644 130.027424
F 10.747551 30.880244 130.326424
F 10.747551 23.159244 130.326424
F 22.440451 24.407444 124.556424
F 15.550251 30.886244 127.964424
F 4.542371 24.441744 126.536424
F 4.542371 32.162744 126.536424
F 13.455751 24.446344 126.789424
F 13.455751 32.167244 126.789424
F 22.135251 24.362244 127.088424
F 22.274351 31.916144 127.362424
F 4.223601 26.927244 130.067424
F 4.223601 34.648244 130.067424
F 4.223601 19.206244 130.067424
F 12.975651 27.019644 130.388424
F 12.975651 34.740644 130.388424
F 12.975651 19.298744 130.388424
F 13.538651 32.170644 124.071424
F 24.436651 28.180044 124.716424
F 15.654551 23.214444 127.771424
F 4.513111 27.018944 127.385424
F 4.513111 34.739944 127.385424
F 4.513111 19.297944 127.385424
F 13.420451 27.019444 127.679424
F 13.420451 34.740344 127.679424
F 13.420451 19.298444 127.679424
F 22.046651 26.915544 128.105424
F 15.657951 20.483144 124.112424
F 22.113951 19.397944 128.105424
F 4.623521 24.447544 123.820424
F 4.623521 32.168544 123.820424
F 17.333251 27.142544 130.429424
F 24.788851 28.248344 109.853424
F 21.846251 27.205244 130.819424
F 24.110651 30.986544 131.117424
F 19.683151 23.460744 130.739424
F 21.891951 19.449844 130.993424
F 17.652651 34.491744 128.054424
F 17.650551 34.711344 123.285424
F 21.878851 34.715144 128.377424
F 23.985451 23.335944 131.051424
F 18.183051 34.737544 116.128424
F 18.366751 34.841144 113.471424
F 3.579251 47.631444 2.750054
F 3.579251 39.910444 2.750054
F 12.478251 47.616744 3.011244
F 12.478251 39.895844 3.011244
F 21.512051 47.726644 3.489484
F 21.493251 39.963544 3.575174
F 3.460841 50.173844 6.357064
F 3.460841 42.452844 6.357064
F 12.360051 50.186444 6.619964
F 12.360051 42.465444 6.619964
F 21.272651 50.292844 6.936234
F 21.524551 42.622044 7.131924
F 3.534051 50.184444 3.653744
F 3.534051 42.463444 3.653744
F 12.442951 50.189844 3.901484
F 12.442951 42.468844 3.901484
F 21.439051 50.258944 4.321194
F 21.454951 42.678844 4.394534
F 4.009221 47.601444 0.071461
F 7.571011 34.746044 18.314724
F 4.009221 39.880444 0.071461
F 7.494711 34.746044 21.045724
F 12.923151 47.616544 0.302326
F 12.923151 39.895544 0.302326
F 25.902951 39.614344 8.288554
F 25.683351 39.824644 15.263424
F 5.752011 38.605344 3.716974
F 5.752011 46.326344 3.716974
F 14.670951 38.608444 3.963714
F 14.670951 46.329344 3.963714
F 23.723551 38.573944 4.424044
F 23.681451 46.357144 4.296524
F 6.256481 51.495944 0.131358
F 6.256481 36.053944 0.131358
F 6.256481 43.774944 0.131358
F 18.829251 51.410044 15.140424
F 19.627651 51.529944 0.535876
F 17.214651 47.631744 0.449704
F 23.316251 38.565444 21.699524
F 25.514051 47.569144 18.322324
F 25.440351 50.098444 19.086724
F 5.786061 51.480744 2.822994
F 5.786061 36.038744 2.822994
F 5.786061 43.759744 2.822994
F 14.706251 51.477244 3.073484
F 14.706251 36.035344 3.073484
F 14.706251 43.756244 3.073484
F 16.360251 42.584044 21.138224
F 23.743551 35.983444 3.467834
F 23.792651 43.809344 3.736234
F 5.668241 38.601444 6.430854
F 5.668241 46.322444 6.430854
F 14.588051 38.604944 6.682204
F 14.588051 46.325944 6.682204
F 23.688151 38.543744 7.124584
F 23.758051 46.303344 7.115574
F 8.019661 47.615244 2.888214
F 8.019661 39.894344 2.888214
F 16.951751 47.556344 3.113924
F 16.928151 39.944344 3.124214
F 19.332051 51.510244 3.228174
F 26.052051 39.917544 3.762934
F 7.901211 50.188044 6.496544
F 7.901211 42.467144 6.496544
F 16.939451 50.262544 6.697354
F 16.906651 42.528544 6.881824
F 12.442951 34.747944 3.901484
F 24.206851 43.759144 1.013851
F 7.983911 50.191444 3.775854
F 7.983911 42.470544 3.775854
F 16.996151 50.345844 3.971644
F 16.979451 42.429044 4.173664
F 15.061951 43.777844 0.417286
F 19.522451 36.113944 0.839713
F 8.466531 47.616944 0.178219
F 8.466531 39.895944 0.178219
F 25.944151 40.019944 10.959024
F 17.461251 39.864744 0.380931
F 7.774261 34.746044 11.038124
F 7.697971 34.746044 13.769124
F 10.214751 38.608444 3.839224
F 10.214751 46.329444 3.839224
F 19.116351 38.804644 4.266154
F 19.094551 46.482044 4.196604
F 10.695251 51.477144 0.240190
F 10.695251 36.035144 0.240189
F 10.695251 43.756144 0.240189
F 25.866951 47.562744 8.104364
F 25.788951 47.551444 10.868624
F 16.729951 34.825144 11.271124
F 10.250051 51.477244 2.949084
F 10.250051 36.035244 2.949084
F 10.250051 43.756244 2.949084
F 9.725371 46.325944 21.106924
F 19.310051 36.187344 3.603814
F 19.270051 43.904744 3.252014
F 10.131851 38.605044 6.557764
F 10.131851 46.326044 6.557764
F 19.168851 38.632844 6.956224
F 19.273351 46.470244 6.813214
F 3.359991 47.625944 9.993744
F 3.359991 39.904944 9.993744
F 12.258451 47.612744 10.254224
F 12.258451 39.891744 10.254224
F 21.466251 47.650244 10.607424
F 21.441251 39.947544 10.741924
F 3.258371 50.173244 13.632024
F 3.258371 42.452244 13.632024
F 12.156851 50.186344 13.892524
F 12.156851 42.465444 13.892524
F 21.016551 50.158144 14.368024
F 21.252351 42.368344 14.260024
F 3.333931 50.173244 10.927124
F 3.333931 42.452244 10.927124
F 12.233051 50.186344 11.163824
F 12.233051 42.465444 11.163824
F 21.159251 50.167144 11.663024
F 21.244451 42.504344 11.572924
F 3.435451 47.626044 7.288904
F 3.435451 39.905044 7.288904
F 12.334651 47.612744 7.525874
F 12.334651 39.891744 7.525874
F 21.395451 47.670844 7.805274
F 21.551051 39.964644 8.014494
F 5.541031 38.601344 10.979124
F 5.541031 46.322344 10.979124
F 14.461051 38.604944 11.226024
F 14.461051 46.325944 11.226024
F 23.643651 38.623544 11.687024
F 23.576451 46.313644 11.632924
F 5.642551 51.476744 7.341084
F 5.642551 36.034744 7.341084
F 5.642551 43.755744 7.341084
F 14.562651 51.473244 7.588104
F 14.562651 36.031244 7.588104
F 14.562651 43.752244 7.588104
F 25.868351 42.434244 12.192824
F 24.004951 51.519344 0.899148
F 23.865651 43.732244 8.167234
F 5.566561 51.476744 10.065124
F 5.566561 36.034844 10.065124
F 5.566561 43.755744 10.065124
F 14.486451 51.473244 10.316524
F 14.486451 36.031244 10.316524
F 14.486451 43.752244 10.316524
F 19.010451 51.632544 7.752824
F 23.413251 36.082344 10.821224
F 23.609151 43.629244 10.815824
F 5.464931 38.601344 13.703324
F 5.464931 46.322344 13.703324
F 14.384851 38.604944 13.954724
F 14.384851 46.325944 13.954724
F 23.305551 38.578344 14.310424
F 23.340751 46.416944 14.375324
F 7.799601 47.611144 10.130824
F 7.799601 39.890144 10.130824
F 16.661251 47.600844 10.347324
F 16.855851 39.710744 10.330624
F 21.845651 47.711644 0.751726
F 18.824251 51.454744 17.800324
F 7.697971 50.188044 13.769124
F 7.697971 42.467044 13.769124
F 16.774851 50.201344 14.111124
F 16.726051 42.407444 14.145924
F 23.605051 51.111544 8.284364
F 25.636751 42.598544 14.983624
F 7.774261 50.188044 11.038124
F 7.774261 42.467044 11.038124
F 16.575851 50.108244 11.391424
F 16.732851 42.382344 11.337524
F 25.645851 50.095944 14.597324
F 23.750351 51.334544 3.605514
F 7.875881 47.611144 7.400204
F 7.875881 39.890144 7.400204
F 16.861451 47.666844 7.465514
F 16.773151 39.873644 7.578694
F 19.579951 43.840344 0.619714
F 25.404751 39.772744 17.961224
F 10.004861 38.604944 11.101524
F 10.004861 46.325944 11.101524
F 19.080451 38.676344 11.613924
F 18.880851 46.241844 11.285324
F 10.106451 51.473144 7.463604
F 10.106451 36.031244 7.463604
F 10.106451 43.752244 7.463604
F 9.725371 38.604944 21.106924
F 18.921451 35.985644 7.920294
F 18.971951 43.939644 8.001554
F 10.030251 51.473144 10.192024
F 10.030251 36.031244 10.192024
F 10.030251 43.752144 10.192024
F 18.861951 51.322244 10.479524
F 18.970351 36.112544 10.583124
F 18.966851 43.676744 10.681224
F 9.928631 38.604944 13.830324
F 9.928631 46.325944 13.830324
F 18.830051 38.809044 14.239124
F 18.939851 46.331044 14.016024
F 3.156751 47.625944 17.270324
F 3.156751 39.904944 17.270324
F 12.055251 47.612744 17.530824
F 12.055251 39.891744 17.530824
F 21.045951 47.457444 17.915324
F 20.986351 39.610144 17.870424
F 3.055111 50.173244 20.908624
F 3.055111 42.452244 20.908624
F 11.953551 50.186344 21.169124
F 11.953551 42.465444 21.169124
F 23.228751 36.008244 17.996824
F 7.901211 34.746144 6.496544
F 3.130681 50.173244 18.203724
F 3.130681 42.452244 18.203724
F 12.029851 50.186344 18.440424
F 12.029851 42.465444 18.440424
F 20.931151 50.084044 18.851224
F 20.830151 42.171344 18.696724
F 3.232291 47.625944 14.565424
F 3.232291 39.904944 14.565424
F 12.131451 47.612744 14.802124
F 12.131451 39.891744 14.802124
F 21.126451 47.505344 15.167324
F 21.010651 39.941444 15.171724
F 5.337781 38.601344 18.255724
F 5.337781 46.322344 18.255724
F 14.257851 38.604944 18.502624
F 14.257851 46.325944 18.502624
F 23.236151 38.452144 19.005924
F 23.189951 46.095544 18.959624
F 5.439391 51.476744 14.617424
F 5.439391 36.034844 14.617424
F 5.439391 43.755844 14.617424
F 14.359451 51.473244 14.864324
F 14.359451 36.031244 14.864324
F 14.359451 43.752244 14.864324
F 15.259851 51.491144 0.371954
F 23.276051 35.886844 15.285324
F 23.366551 43.958444 15.285524
F 5.363311 51.476744 17.341624
F 5.363311 36.034844 17.341624
F 5.363311 43.755844 17.341624
F 14.283251 51.473244 17.593024
F 14.283251 36.031244 17.593024
F 14.283251 43.752244 17.593024
F 25.949551 50.212144 4.534444
F 23.322651 51.458444 15.408924
F 23.020851 43.486744 17.866524
F 5.261681 38.601344 20.979924
F 5.261681 46.322344 20.979924
F 14.181551 38.604944 21.231324
F 14.181551 46.325944 21.231324
F 15.272851 35.893544 0.383948
F 7.983911 34.749544 3.775854
F 7.596351 47.611144 17.407424
F 7.596351 39.890144 17.407424
F 16.514051 47.537044 17.703524
F 16.580251 39.738244 17.728924
F 23.269451 51.240244 18.149424
F 24.138551 36.067844 0.774916
F 7.494711 50.188044 21.045724
F 7.494711 42.467044 21.045724
F 20.840751 50.079744 21.581524
F 25.205351 42.234044 19.009624
F 12.360051 34.744544 6.619964
F 16.479351 50.055944 21.227324
F 7.571011 50.188044 18.314724
F 7.571011 42.467044 18.314724
F 16.544151 50.124244 18.434424
F 16.605851 42.287144 18.481424
F 25.884751 42.422744 4.788644
F 26.001051 42.411044 7.508974
F 7.672621 47.611144 14.676424
F 7.672621 39.890144 14.676424
F 16.526351 47.589644 14.846324
F 16.457251 39.879544 15.060824
F 25.880351 34.761744 7.180254
F 23.509751 35.961144 8.103134
F 9.801611 38.604944 18.378124
F 9.801611 46.325944 18.378124
F 18.661451 38.435444 18.751724
F 18.741551 46.172944 18.634224
F 9.903221 51.473144 14.739824
F 9.903221 36.031244 14.739824
F 9.903221 43.752144 14.739824
F 21.868051 39.983144 0.940909
F 18.954851 36.044844 14.987424
F 18.895351 43.749344 14.944724
F 9.827011 51.473144 17.468624
F 9.827011 36.031244 17.468624
F 9.827011 43.752144 17.468624
F 20.860251 42.340444 21.513824
F 18.740951 35.985544 17.705524
F 18.887951 43.627844 17.648524
F 23.443751 51.381644 10.943824
F 25.724851 50.215944 11.877124
F 25.641151 47.472644 15.569024
F 18.813251 46.339544 21.257824
F 18.645451 38.424744 21.500924
F 26.038451 50.122644 7.318254
F 23.199751 46.368244 21.642724
F 16.935651 35.000944 4.125064
F 20.938351 34.769844 21.594824
F 25.483551 34.902844 19.055824
F 25.809051 34.787444 14.330824
F 25.357551 34.959444 21.750924
F 23.952351 46.283044 -0.023095
F 2.953501 47.625944 24.546924
F 2.953501 39.904944 24.546924
F 11.851951 47.612744 24.807424
F 11.851951 39.891744 24.807424
F 20.801451 47.460744 25.091124
F 21.047851 39.951144 25.379124
F 2.851861 50.173244 28.185224
F 2.851861 42.452244 28.185224
F 11.750351 50.186344 28.445624
F 11.750351 42.465444 28.445624
F 20.497351 49.933444 28.815524
F 20.677451 42.464544 28.896524
F 2.927421 50.173244 25.480324
F 2.927421 42.452244 25.480324
F 11.826551 50.186344 25.716924
F 11.826551 42.465444 25.716924
F 20.835551 49.969844 26.117824
F 21.027551 42.484344 26.200824
F 2.419281 47.625944 43.671724
F 2.419281 39.904944 43.671724
F 11.928151 47.612744 22.078624
F 11.928151 39.891744 22.078624
F 25.195051 40.015344 29.932124
F 18.506051 51.548344 22.167724
F 5.134531 38.601344 25.532324
F 5.134531 46.322344 25.532324
F 14.054551 38.604944 25.779224
F 14.054551 46.325944 25.779224
F 23.214551 38.499344 26.301924
F 23.025751 46.384344 26.037724
F 5.236141 51.476744 21.894024
F 5.236141 36.034844 21.894024
F 5.236141 43.755844 21.894024
F 14.156151 51.473244 22.140924
F 14.156151 36.031244 22.140924
F 14.156151 43.752244 22.140924
F 18.587351 35.912244 22.459724
F 25.393551 39.791344 25.307424
F 22.837151 35.991744 37.234824
F 5.160061 51.476744 24.618224
F 5.160061 36.034844 24.618224
F 5.160061 43.755844 24.618224
F 14.079951 51.473244 24.869624
F 14.079951 36.031244 24.869624
F 14.079951 43.752244 24.869624
F 22.297651 46.307644 43.317224
F 23.101151 36.063644 25.267824
F 23.221851 43.777244 25.208524
F 5.058421 38.601344 28.256524
F 5.058421 46.322344 28.256524
F 13.978351 38.604944 28.507924
F 13.978351 46.325944 28.507924
F 23.117851 38.338544 29.162024
F 22.949751 46.442544 28.826624
F 7.393101 47.611144 24.683924
F 7.393101 39.890144 24.683924
F 16.322351 47.687244 24.863024
F 16.427651 39.961744 25.063424
F 17.985651 46.261144 43.316824
F 15.778351 50.293544 42.943324
F 7.291461 50.188044 28.322224
F 7.291461 42.467044 28.322224
F 16.188951 50.180544 28.664724
F 16.245051 42.600044 28.554224
F 16.413251 39.963544 22.232024
F 22.935251 51.530044 22.644924
F 7.367751 50.188044 25.591324
F 7.367751 42.467044 25.591324
F 16.373551 50.135744 25.921424
F 16.342251 42.456544 25.975324
F 25.332851 42.600544 29.006524
F 16.516451 47.601644 22.124424
F 7.469371 47.611144 21.953024
F 7.469371 39.890144 21.953024
F 22.924351 51.508844 39.690824
F 22.890251 51.440044 29.694924
F 18.403051 51.344044 32.359024
F 25.304351 42.343244 26.315324
F 9.598351 38.604944 25.654724
F 9.598351 46.325944 25.654724
F 18.555251 38.567344 25.938924
F 18.486751 46.286944 25.946324
F 9.699971 51.473144 22.016424
F 9.699971 36.031244 22.016424
F 9.699971 43.752144 22.016424
F 25.175051 47.798244 32.618924
F 25.040051 42.418144 33.776124
F 16.326051 34.834644 25.971824
F 9.623761 51.473144 24.745224
F 9.623761 36.031244 24.745224
F 9.623761 43.752144 24.745224
F 23.110951 36.099544 22.661224
F 18.799451 35.997044 25.033024
F 18.717251 43.626744 25.138024
F 9.522121 38.604944 28.383424
F 9.522121 46.325944 28.383424
F 18.579451 38.590744 28.619024
F 18.420151 46.464644 28.609724
F 2.750241 47.625944 31.823424
F 2.750251 39.904944 31.823424
F 11.648751 47.612744 32.083924
F 11.648751 39.891744 32.083924
F 20.674851 47.716244 32.538824
F 20.537551 40.006144 32.570224
F 2.648611 50.173244 35.461724
F 2.648611 42.452244 35.461724
F 11.547051 50.186344 35.722224
F 11.547051 42.465444 35.722224
F 20.912251 50.228344 35.989924
F 20.468951 42.321544 36.120924
F 2.724171 50.173244 32.756924
F 2.724171 42.452244 32.756924
F 11.623251 50.186344 32.993524
F 11.623251 42.465444 32.993524
F 20.828751 50.303044 33.148124
F 20.704151 42.593044 33.265724
F 2.825791 47.625944 29.118624
F 2.825791 39.904944 29.118624
F 11.724951 47.612744 29.355224
F 11.724951 39.891744 29.355224
F 20.557751 47.432744 29.945924
F 20.669151 39.844944 29.754124
F 4.931271 38.601344 32.808824
F 4.931271 46.322344 32.808824
F 13.851351 38.604944 33.055724
F 13.851351 46.325944 33.055724
F 22.821951 38.737244 33.600324
F 22.955751 46.273644 33.358324
F 5.032891 51.476744 29.170524
F 5.032891 36.034844 29.170524
F 5.032891 43.755844 29.170524
F 13.952951 51.473244 29.417524
F 13.952951 36.031244 29.417524
F 13.952951 43.752244 29.417524
F 18.650051 51.474744 25.014824
F 23.205751 35.645544 30.039824
F 22.979051 43.755744 29.700324
F 4.956801 51.476744 31.894824
F 4.956801 36.034844 31.894824
F 4.956801 43.755844 31.894824
F 13.876751 51.473244 32.146224
F 13.876751 36.031244 32.146224
F 13.876751 43.752244 32.146224
F 25.303851 47.611944 25.548324
F 23.036551 35.984344 32.753524
F 23.174851 43.712144 32.429424
F 4.855171 38.601344 35.533124
F 4.855171 46.322344 35.533124
F 13.775051 38.604944 35.784524
F 13.775051 46.325944 35.784524
F 22.858351 38.710544 36.173824
F 22.741051 46.272544 36.187024
F 7.189841 47.611144 31.960524
F 7.189841 39.890144 31.960524
F 16.256151 47.559644 32.309924
F 16.155651 39.671544 32.159424
F 23.008851 51.497244 37.001624
F 25.202051 39.789144 32.698424
F 7.088211 50.188044 35.598824
F 7.088211 42.467044 35.598824
F 16.138451 50.079544 36.025624
F 16.036251 42.386644 35.814124
F 6.884951 34.746044 42.875424
F 25.036751 42.348444 36.477924
F 7.164501 50.188044 32.867824
F 7.164501 42.467044 32.867824
F 15.897351 49.993344 33.168924
F 16.021551 42.456044 33.045624
F 25.244551 50.351644 33.407524
F 22.631351 38.414344 43.502424
F 7.266121 47.611144 29.229524
F 7.266121 39.890144 29.229524
F 16.149751 47.680344 29.551124
F 16.288551 39.861144 29.494724
F 25.097851 47.788044 29.895624
F 15.791351 42.477444 43.216324
F 9.395101 38.604944 32.931224
F 9.395101 46.325944 32.931224
F 18.413151 38.522144 33.437724
F 18.443051 46.529244 33.236224
F 9.496721 51.473144 29.293024
F 9.496711 36.031244 29.293024
F 9.496721 43.752144 29.293024
F 25.058951 49.971844 36.127524
F 18.624251 36.045944 29.572724
F 18.460751 43.880444 29.651624
F 9.420501 51.473144 32.021724
F 9.420501 36.031244 32.021724
F 9.420501 43.752144 32.021724
F 7.164501 34.746044 32.867824
F 18.438051 36.068144 32.345824
F 18.391751 43.902644 32.277624
F 9.318871 38.604944 35.660024
F 9.318871 46.325944 35.660024
F 18.094751 38.584844 36.151824
F 18.175951 46.315544 35.897524
F 2.546991 47.625944 39.100024
F 2.546991 39.904944 39.100024
F 11.445451 47.612744 39.360524
F 11.445451 39.891744 39.360524
F 20.365851 47.569144 39.576924
F 20.548951 39.848244 39.732224
F 2.445351 50.173244 42.738324
F 2.445351 42.452244 42.738324
F 11.343851 50.186344 42.998824
F 11.343851 42.465444 42.998824
F 23.053151 43.789944 22.395324
F 3.029041 39.904944 21.842024
F 2.520921 50.173244 40.033424
F 2.520921 42.452244 40.033424
F 11.420051 50.186344 40.270124
F 11.420051 42.465444 40.270124
F 20.657351 50.348344 40.526224
F 20.401851 42.498044 40.707424
F 2.622531 47.625944 36.395224
F 2.622541 39.904944 36.395224
F 11.521651 47.612744 36.631824
F 11.521651 39.891744 36.631824
F 20.454851 47.498344 36.752024
F 20.546651 39.723244 37.054524
F 4.728021 38.601344 40.085424
F 4.728021 46.322344 40.085424
F 13.648051 38.604944 40.332324
F 13.648051 46.325944 40.332324
F 22.743851 38.592244 40.771824
F 22.434851 46.363844 40.643724
F 4.829641 51.476744 36.447124
F 4.829641 36.034844 36.447124
F 4.829641 43.755844 36.447124
F 13.749651 51.473244 36.694024
F 13.749651 36.031244 36.694024
F 13.749651 43.752244 36.694024
F 23.070951 51.705244 32.450724
F 18.311251 51.300444 29.665724
F 22.734851 43.663244 37.029924
F 4.753551 51.476744 39.171324
F 4.753551 36.034844 39.171324
F 4.753551 43.755844 39.171324
F 13.673451 51.473244 39.422824
F 13.673451 36.031244 39.422824
F 13.673451 43.752244 39.422824
F 22.709051 35.978344 39.876224
F 25.154451 50.307644 28.845424
F 22.536551 43.709644 39.780524
F 4.651921 38.601344 42.809624
F 4.651921 46.322344 42.809624
F 13.571851 38.604944 43.061024
F 13.571851 46.325944 43.061024
F 18.171951 35.852744 39.638624
F 21.034251 39.776944 22.579724
F 6.986591 47.611144 39.237124
F 6.986591 39.890144 39.237124
F 15.880751 47.593844 39.384724
F 16.099551 39.785544 39.616624
F 24.724951 47.642944 39.887824
F 24.982051 39.841244 40.022524
F 6.884951 50.188044 42.875424
F 6.884951 42.467044 42.875424
F 25.253851 47.666644 22.711924
F 23.090551 51.681444 25.356824
F 25.329551 50.432344 26.213124
F 3.029041 47.625944 21.842024
F 6.961251 50.188044 40.144424
F 6.961251 42.467044 40.144424
F 16.075851 50.245044 40.212024
F 15.852951 42.460244 40.342824
F 25.016051 50.074444 40.837724
F 24.856751 42.598644 40.779724
F 7.062861 47.611144 36.506124
F 7.062861 39.890144 36.506124
F 16.005251 47.643244 36.660424
F 15.905951 39.816744 36.835124
F 24.993651 47.413444 37.243924
F 25.068551 39.812044 37.391824
F 9.191851 38.604944 40.207824
F 9.191851 46.325944 40.207824
F 18.298951 38.510444 40.579524
F 18.023751 46.297644 40.421224
F 9.293461 51.473144 36.569524
F 9.293461 36.031244 36.569524
F 9.293461 43.752144 36.569524
F 6.961251 34.746044 40.144424
F 18.232851 35.984744 36.857124
F 18.266151 43.794844 36.819724
F 9.217251 51.473144 39.298324
F 9.217251 36.031244 39.298324
F 9.217251 43.752144 39.298324
F 20.385651 50.305544 43.267424
F 25.460251 39.905644 22.637624
F 18.166051 43.743244 39.534724
F 9.115621 38.604944 42.936624
F 9.115621 46.325944 42.936624
F 18.462851 51.523444 39.600324
F 18.721651 43.775744 22.408124
F 7.291461 34.746044 28.322224
F 7.367751 34.746044 25.591324
F 7.088211 34.746044 35.598824
F 20.879851 47.668044 22.365624
F 18.529651 51.199744 36.874424
F 17.950751 38.499244 43.278124
F 24.976351 50.070544 43.471224
F 20.268551 42.301344 43.381524
F 20.540851 34.689044 43.127524
F 15.944151 34.728544 35.830524
F 20.894251 34.797344 28.808524
F 24.823951 34.755944 40.855424
F 20.535251 34.793244 36.326124
F 15.791651 34.630844 40.466324
F 16.050051 34.802544 33.121124
F 16.373251 34.760844 28.665324
F 25.503251 34.559944 29.091824
F 25.082951 34.917544 36.307324
F 24.778951 42.537744 43.635624
F 25.518951 42.467244 21.756724
F 25.275651 50.299544 21.780924
F 2.343741 47.625944 46.376624
F 2.343741 39.904944 46.376624
F 11.242151 47.612744 46.637124
F 11.242151 39.891744 46.637124
F 20.219251 47.621844 46.909524
F 20.329951 39.868344 46.870724
F 2.242101 50.173244 50.014924
F 2.242101 42.452244 50.014924
F 11.140551 50.186344 50.275424
F 11.140551 42.465444 50.275424
F 20.171451 50.215544 50.428124
F 20.136151 42.411544 50.499824
F 2.317661 50.173244 47.310024
F 2.317661 42.452244 47.310024
F 11.216751 50.186344 47.546724
F 11.216751 42.465444 47.546724
F 20.237051 50.472444 47.627524
F 20.084851 42.411944 47.707124
F 1.809521 47.625944 65.501524
F 1.809521 39.904944 65.501524
F 11.318451 47.612744 43.908424
F 11.318451 39.891744 43.908424
F 22.720451 51.439944 44.305624
F 15.794651 47.778944 43.958624
F 4.524771 38.601344 47.362024
F 4.524771 46.322344 47.362024
F 13.444851 38.604944 47.608924
F 13.444851 46.325944 47.608924
F 22.623651 38.627444 47.689724
F 22.390351 46.100044 47.893324
F 4.626381 51.476744 43.723724
F 4.626381 36.034844 43.723724
F 4.626381 43.755844 43.723724
F 13.546451 51.473244 43.970624
F 13.546451 36.031244 43.970624
F 13.546451 43.752244 43.970624
F 18.013151 51.368144 44.118124
F 24.806451 39.791244 44.204024
F 18.178951 35.761544 44.046024
F 4.550301 51.476744 46.447924
F 4.550301 36.034844 46.447924
F 4.550301 43.755844 46.447924
F 13.470251 51.473244 46.699324
F 13.470251 36.031244 46.699324
F 13.470251 43.752244 46.699324
F 22.125251 46.289744 65.084524
F 22.573451 36.014044 46.977724
F 22.536751 43.421444 47.127424
F 4.448661 38.601344 50.086224
F 4.448661 46.322344 50.086224
F 13.368551 38.604944 50.337624
F 13.368551 46.325944 50.337624
F 22.508551 38.550944 50.472424
F 22.156851 46.118544 50.582224
F 6.783341 47.611144 46.513724
F 6.783341 39.890144 46.513724
F 15.682851 47.678744 46.789624
F 15.775251 39.830944 46.838824
F 24.756251 47.528144 47.100524
F 25.024551 39.789544 46.842824
F 6.681701 50.188044 50.152024
F 6.681701 42.467044 50.152024
F 15.665451 50.123744 50.426924
F 15.634851 42.428244 50.605624
F 24.780751 50.145244 50.709424
F 24.759051 42.322344 50.688824
F 6.757991 50.188044 47.421024
F 6.757991 42.467044 47.421024
F 15.749551 50.103044 47.808424
F 15.682951 42.344144 47.784024
F 24.837451 50.400844 47.885024
F 24.916551 42.373544 47.882924
F 6.859611 47.611144 43.782724
F 6.859611 39.890144 43.782724
F 8.607491 36.031244 61.128024
F 22.318951 36.078444 54.251224
F 17.657751 36.068644 54.063424
F 20.245451 47.699144 44.208124
F 8.988591 38.604944 47.484424
F 8.988591 46.325944 47.484424
F 18.116551 38.515444 47.650524
F 17.851451 46.438944 48.017024
F 9.090211 51.473144 43.846124
F 9.090211 36.031244 43.846124
F 9.090211 43.752144 43.846124
F 8.607491 51.473144 61.128024
F 22.473951 51.534544 54.132724
F 15.224351 42.596044 64.845924
F 9.014001 51.473144 46.574924
F 9.014001 36.031244 46.574924
F 9.014001 43.752144 46.574924
F 24.700051 47.517544 44.308424
F 18.262851 35.982844 46.779224
F 17.838051 43.807044 46.861624
F 8.912361 38.604944 50.213224
F 8.912361 46.325944 50.213224
F 18.190951 38.600544 50.595124
F 17.820751 46.160744 50.663924
F 6.351491 34.746044 61.974124
F 6.275191 34.746044 64.705124
F 2.140491 47.625944 53.653224
F 2.140491 39.904944 53.653224
F 11.038951 47.612744 53.913724
F 11.038951 39.891744 53.913724
F 20.192851 47.785944 54.352724
F 20.010651 40.073844 54.269724
F 2.038851 50.173244 57.291524
F 2.038851 42.452244 57.291524
F 10.937351 50.186344 57.552024
F 10.937351 42.465444 57.552024
F 20.128151 50.069044 57.808824
F 19.949551 42.521344 57.814224
F 2.114411 50.173244 54.586624
F 2.114411 42.452244 54.586624
F 11.013551 50.186344 54.823224
F 11.013551 42.465444 54.823224
F 20.325751 50.355444 55.131124
F 20.358751 42.616044 55.244524
F 2.216031 47.625944 50.948324
F 2.216031 39.904944 50.948324
F 11.115151 47.612744 51.185024
F 11.115151 39.891744 51.185024
F 20.140651 47.587944 51.565324
F 20.337951 40.004644 51.522124
F 4.321511 38.601344 54.638624
F 4.321511 46.322344 54.638624
F 13.241551 38.604944 54.885524
F 13.241551 46.325944 54.885524
F 22.335751 38.760744 55.159724
F 22.341751 46.632844 55.267624
F 4.423131 51.476744 51.000324
F 4.423131 36.034844 51.000324
F 4.423131 43.755844 51.000324
F 13.343151 51.473244 51.247224
F 13.343151 36.031244 51.247224
F 13.343151 43.752244 51.247224
F 22.350251 43.630544 44.455724
F 22.287451 36.043144 51.407724
F 22.373251 43.671144 51.483224
F 4.347041 51.476744 53.724524
F 4.347041 36.034844 53.724524
F 4.347041 43.755844 53.724524
F 13.266951 51.473244 53.975924
F 13.266951 36.031244 53.975924
F 13.266951 43.752244 53.975924
F 17.508451 51.391544 61.336924
F 17.449251 38.757744 64.876524
F 22.525151 43.916244 54.231624
F 4.245411 38.601344 57.362824
F 4.245411 46.322344 57.362824
F 13.165351 38.604944 57.614224
F 13.165351 46.325944 57.614224
F 22.318451 38.416244 57.836224
F 22.526051 46.449844 58.053524
F 6.580081 47.611144 53.790324
F 6.580081 39.890144 53.790324
F 15.648951 47.601444 54.129424
F 15.464551 39.831644 53.999524
F 24.833451 47.643544 54.225324
F 24.487951 39.914244 54.172024
F 6.478451 50.188044 57.428524
F 6.478451 42.467044 57.428524
F 15.431951 50.281944 57.656024
F 15.187051 42.462644 57.521624
F 24.564251 50.316644 57.903824
F 24.461351 42.468344 58.185324
F 6.554741 50.188044 54.697624
F 6.554741 42.467044 54.697624
F 15.539751 50.386044 54.942424
F 15.597451 42.600644 54.837924
F 24.613051 50.241344 55.258424
F 24.888351 42.552044 55.247024
F 6.656361 47.611144 51.059324
F 6.656361 39.890144 51.059324
F 15.600451 47.520344 51.379824
F 15.827051 39.841544 51.043124
F 24.522251 47.545244 51.530524
F 24.624551 39.750044 51.421124
F 8.785341 38.604944 54.761024
F 8.785341 46.325944 54.761024
F 17.717151 38.720744 55.097724
F 17.968151 46.417444 54.851124
F 6.554741 34.746044 54.697624
F 6.478451 34.746044 57.428524
F 8.886961 51.473144 51.122724
F 8.886961 36.031244 51.122724
F 8.886961 43.752144 51.122724
F 15.793551 39.898444 44.025824
F 17.938151 35.826444 51.402324
F 17.921351 43.625244 51.433024
F 6.757991 34.746044 47.421024
F 6.681701 34.746044 50.152024
F 17.928251 51.323544 51.306824
F 8.810741 51.473144 53.851524
F 8.810741 36.031244 53.851524
F 8.810741 43.752144 53.851524
F 19.843551 50.117944 65.095824
F 22.249351 51.451344 58.729424
F 18.005551 43.749944 54.056024
F 22.702451 35.846144 44.317124
F 8.505861 46.325944 64.766324
F 8.505861 38.604944 64.766324
F 8.709111 38.604944 57.489824
F 8.709111 46.325944 57.489824
F 17.836951 38.771844 57.830624
F 17.682551 46.421344 57.673924
F 17.690451 43.888544 61.275724
F 17.494451 35.992344 61.338424
F 1.937231 47.625944 60.929824
F 1.937231 39.904944 60.929824
F 10.835651 47.612744 61.190224
F 10.835651 39.891744 61.190224
F 19.926351 47.596544 61.428724
F 19.943751 39.836344 61.482424
F 1.835591 50.173244 64.568024
F 1.835591 42.452244 64.568024
F 10.734051 50.186344 64.828524
F 10.734051 42.465444 64.828524
F 17.923851 51.442944 46.719924
F 21.920251 38.432544 65.060724
F 1.911161 50.173244 61.863224
F 1.911161 42.452244 61.863224
F 10.810251 50.186344 62.099824
F 10.810251 42.465444 62.099824
F 19.764251 50.146844 62.283224
F 19.793351 42.482344 62.317324
F 2.012771 47.625944 58.224924
F 2.012781 39.904944 58.224924
F 10.911851 47.612744 58.461524
F 10.911851 39.891744 58.461524
F 20.039651 47.436744 58.761224
F 20.188651 40.051144 58.595024
F 4.118261 38.601344 61.915124
F 4.118261 46.322344 61.915124
F 13.038351 38.604944 62.162124
F 13.038351 46.325944 62.162124
F 22.289151 38.547244 62.429924
F 22.243951 46.468544 62.384024
F 4.219881 51.476744 58.276924
F 4.219881 36.034844 58.276924
F 4.219881 43.755844 58.276924
F 13.139951 51.473244 58.523824
F 13.139951 36.031244 58.523824
F 13.139951 43.752244 58.523824
F 17.614551 43.802944 58.438524
F 22.226151 35.855744 58.471124
F 22.197551 43.756144 58.955624
F 4.143791 51.476744 61.001124
F 4.143791 36.034844 61.001124
F 4.143791 43.755844 61.001124
F 13.063751 51.473244 61.252524
F 13.063751 36.031244 61.252524
F 13.063751 43.752244 61.252524
F 20.265551 39.692244 44.031824
F 17.536651 46.231544 65.011824
F 22.226451 43.662744 61.674224
F 4.042161 38.601344 64.639424
F 4.042161 46.322344 64.639424
F 12.962051 38.604944 64.890824
F 12.962051 46.325944 64.890824
F 17.910051 51.395944 54.085924
F 19.865551 42.594344 65.116324
F 6.376831 47.611144 61.066824
F 6.376831 39.890144 61.066824
F 15.390251 47.647944 61.164824
F 15.265551 39.942544 61.315124
F 24.498851 47.644344 61.504224
F 24.522751 39.964444 61.648924
F 6.275191 50.188044 64.705124
F 6.275191 42.467044 64.705124
F 22.391551 51.422544 51.411624
F 24.386051 50.208044 65.274424
F 18.012751 43.681144 44.058024
F 22.061451 51.454644 61.469124
F 6.351491 50.188044 61.974124
F 6.351491 42.467044 61.974124
F 15.306051 50.196744 62.109624
F 15.404451 42.511744 62.083924
F 24.190751 50.203044 62.547924
F 24.556351 42.618344 62.388924
F 6.453101 47.611144 58.335924
F 6.453101 39.890144 58.335924
F 15.356451 47.699444 58.396324
F 15.472451 39.998644 58.504624
F 24.771151 47.697544 58.774924
F 24.568951 39.754244 58.943124
F 8.582091 38.604944 62.037624
F 8.582091 46.325944 62.037624
F 17.556651 38.561044 62.142424
F 17.682651 46.360544 62.279824
F 17.874051 51.353344 58.610724
F 8.607491 43.752144 61.128024
F 8.683701 51.473144 58.399324
F 8.683701 36.031244 58.399324
F 8.683701 43.752144 58.399324
F 22.181351 35.959444 61.230124
F 17.407651 36.099844 58.697324
F 15.201151 50.178844 64.809624
F 22.645551 51.662344 46.965924
F 24.423251 42.589744 65.146424
F 24.451251 34.732044 65.046024
F 24.702651 34.630344 47.946524
F 24.405251 34.595144 54.980724
F 24.374751 34.876144 62.323524
F 19.616951 34.893044 64.900924
F 19.733651 34.661944 62.183224
F 19.913451 34.888344 54.998624
F 20.286051 34.592044 47.769424
F 15.753751 34.839644 47.578124
F 15.433451 34.750444 57.686424
F 24.650351 34.653044 50.682424
F 1.733981 47.625944 68.206324
F 1.733981 39.904944 68.206324
F 10.632451 47.612744 68.466824
F 10.632451 39.891744 68.466824
F 19.602051 47.609244 68.547424
F 19.529051 39.702444 68.649824
F 1.632341 50.173244 71.844624
F 1.632341 42.452244 71.844624
F 10.530751 50.186344 72.105124
F 10.530751 42.465444 72.105124
F 19.583551 50.138844 72.253924
F 19.393851 42.375644 72.074324
F 1.707901 50.173244 69.139824
F 1.707901 42.452244 69.139824
F 10.607051 50.186344 69.376424
F 10.607051 42.465444 69.376424
F 19.779251 50.064044 69.459424
F 19.727651 42.399644 69.419824
F 1.199761 47.625944 87.331224
F 1.199761 39.904944 87.331224
F 10.708651 47.612744 65.738124
F 10.708651 39.891744 65.738124
F 15.254551 39.873044 65.785324
F 21.795251 51.473544 76.092024
F 3.915011 38.601344 69.191724
F 3.915011 46.322344 69.191724
F 12.835051 38.604944 69.438624
F 12.835051 46.325944 69.438624
F 21.923151 38.487344 69.351124
F 21.873251 46.245944 69.543024
F 4.016621 51.476744 65.553424
F 4.016621 36.034844 65.553424
F 4.016621 43.755844 65.553424
F 12.936651 51.473244 65.800324
F 12.936651 36.031244 65.800324
F 12.936651 43.752244 65.800324
F 25.730951 36.197944 83.370924
F 23.537051 42.431644 87.117724
F 26.325851 43.711544 72.937924
F 3.940541 51.476744 68.277724
F 3.940541 36.034844 68.277724
F 3.940541 43.755844 68.277724
F 12.860451 51.473244 68.529124
F 12.860451 36.031244 68.529124
F 12.860451 43.752244 68.529124
F 19.620451 39.959744 65.893924
F 22.204151 35.813144 68.492524
F 21.894251 43.696044 68.656724
F 3.838901 38.601344 71.915924
F 3.838901 46.322344 71.915924
F 12.758851 38.604944 72.167424
F 12.758851 46.325944 72.167424
F 21.886051 38.530444 72.112624
F 21.784351 46.183144 72.398924
F 6.173581 47.611144 68.343424
F 6.173581 39.890144 68.343424
F 14.900151 47.610244 68.545224
F 15.143551 39.829344 68.415824
F 24.250051 47.489044 68.808024
F 24.118351 39.905144 68.570924
F 6.071941 50.188044 71.981724
F 6.071941 42.467044 71.981724
F 14.986851 50.186444 72.229624
F 14.986851 42.465444 72.229624
F 24.137551 50.249544 72.320024
F 24.204051 42.394344 72.134024
F 6.148231 50.188044 69.250724
F 6.148231 42.467044 69.250724
F 15.135651 50.249244 69.552824
F 15.138051 42.346644 69.511024
F 24.271851 50.125144 69.566824
F 24.023851 42.517144 69.421824
F 6.249851 47.611144 65.612424
F 6.249851 39.890144 65.612424
F 16.854351 46.409844 86.775724
F 23.629251 50.222944 86.999224
F 22.086051 43.678244 66.047124
F 23.316351 34.836044 87.046224
F 8.378831 38.604944 69.314124
F 8.378831 46.325944 69.314124
F 17.284551 38.480944 69.666924
F 17.306751 46.378944 69.433324
F 15.109451 47.568244 65.885024
F 21.567451 51.356644 80.350424
F 8.480451 51.473144 65.675824
F 8.480451 36.031244 65.675824
F 8.480451 43.752144 65.675824
F 24.222051 39.801444 65.891124
F 21.833351 51.476244 73.282924
F 16.880951 51.294544 83.196924
F 5.741731 34.746044 83.803924
F 5.665431 34.746044 86.534924
F 5.944981 34.746044 76.527324
F 8.404241 51.473144 68.404624
F 8.404241 36.031244 68.404624
F 8.404241 43.752144 68.404624
F 25.567551 38.708544 87.064924
F 17.420451 35.980744 68.660924
F 17.400251 43.746244 68.617224
F 5.868691 34.746044 79.258324
F 6.148231 34.746044 69.250724
F 6.071941 34.746044 71.981724
F 8.302601 38.604944 72.042924
F 8.302601 46.325944 72.042924
F 17.276251 38.534044 72.382424
F 17.241651 46.376444 72.132024
F 16.973151 35.977144 83.017324
F 21.134751 38.594144 86.976724
F 1.530731 47.625944 75.482924
F 1.530731 39.904944 75.482924
F 10.429151 47.612744 75.743424
F 10.429151 39.891744 75.743424
F 19.570351 47.746744 75.826724
F 19.329251 39.984244 75.797424
F 1.429091 50.173244 79.121224
F 1.429091 42.452244 79.121224
F 10.327551 50.186344 79.381724
F 10.327551 42.465444 79.381724
F 19.354651 50.235344 79.504224
F 19.336951 42.389544 79.736924
F 1.504651 50.173244 76.416324
F 1.504651 42.452244 76.416324
F 10.403751 50.186344 76.653024
F 10.403751 42.465444 76.653024
F 19.433551 50.351844 76.769724
F 19.205651 42.520344 76.914824
F 1.606271 47.625944 72.778124
F 1.606271 39.904944 72.778124
F 10.505351 47.612744 73.014724
F 10.505351 39.891744 73.014724
F 19.520051 47.570644 73.156924
F 19.551151 39.729044 72.885324
F 3.711751 38.601344 76.468324
F 3.711751 46.322344 76.468324
F 12.631851 38.604944 76.715224
F 12.631851 46.325944 76.715224
F 21.675751 38.765544 76.644224
F 21.522651 46.284644 76.488824
F 3.813371 51.476744 72.830024
F 3.813371 36.034844 72.830024
F 3.813371 43.755844 72.830024
F 12.733451 51.473244 73.076924
F 12.733451 36.031244 73.076924
F 12.733451 43.752244 73.076924
F 25.787551 46.239944 84.180424
F 21.876551 35.799044 73.303724
F 21.792651 43.536044 73.147824
F 3.737281 51.476744 75.554224
F 3.737281 36.034844 75.554224
F 3.737281 43.755844 75.554224
F 12.657251 51.473244 75.805624
F 12.657251 36.031244 75.805624
F 12.657251 43.752244 75.805624
F 19.120751 50.419344 87.031924
F 21.888951 36.195544 75.965924
F 21.718951 43.718044 75.810424
F 3.635651 38.601344 79.192524
F 3.635651 46.322344 79.192524
F 12.555551 38.604944 79.443924
F 12.555551 46.325944 79.443924
F 21.405551 38.500444 79.386624
F 21.480751 46.219744 79.406724
F 5.970331 47.611144 75.620024
F 5.970331 39.890144 75.620024
F 14.885251 47.612744 75.867924
F 14.885251 39.891744 75.867924
F 23.905251 47.546044 75.849824
F 23.931351 39.904944 75.697624
F 5.868691 50.188044 79.258324
F 5.868691 42.467044 79.258324
F 14.783551 50.186444 79.506224
F 14.783551 42.465444 79.506224
F 23.756551 49.979644 79.434624
F 23.770551 42.254044 79.608024
F 5.944981 50.188044 76.527324
F 5.944981 42.467044 76.527324
F 14.859751 50.186444 76.777424
F 14.859751 42.465444 76.777424
F 23.961451 50.078344 76.837724
F 23.941451 42.304544 76.856624
F 6.046601 47.611144 72.889024
F 6.046601 39.890144 72.889024
F 14.961451 47.612744 73.139224
F 14.961451 39.891744 73.139224
F 24.030551 47.598744 73.230824
F 24.114151 39.894344 73.036524
F 8.175581 38.604944 76.590724
F 8.175581 46.325944 76.590724
F 17.234451 38.690544 76.875024
F 17.150651 46.496844 76.763524
F 25.750651 46.235244 86.926824
F 17.487851 51.308144 68.662424
F 8.277201 51.473144 72.952424
F 8.277201 36.031244 72.952424
F 8.277201 43.752144 72.952424
F 25.799751 43.548944 83.465924
F 17.236451 35.917744 73.155624
F 17.143551 43.860644 73.066024
F 19.077951 42.674844 86.731624
F 21.992651 51.376744 66.014224
F 25.842051 51.368644 83.065224
F 8.200981 51.473144 75.681224
F 8.200981 36.031244 75.681224
F 8.200981 43.752144 75.681224
F 25.860251 38.628644 84.293624
F 17.135251 36.182444 75.909124
F 16.968151 43.978344 75.774924
F 22.031151 51.325744 68.715724
F 17.607151 51.413044 65.939724
F 16.647451 38.581744 86.589124
F 8.099351 38.604944 79.319524
F 8.099351 46.325944 79.319524
F 16.916751 38.710544 79.598124
F 17.134251 46.443544 79.441124
F 7.896101 38.604944 86.596124
F 7.896101 46.325944 86.596124
F 1.327471 47.625944 82.759524
F 1.327471 39.904944 82.759524
F 10.225951 47.612744 83.020024
F 10.225951 39.891744 83.020024
F 19.234351 47.549244 83.284224
F 19.199851 39.782744 83.072524
F 1.225831 50.173244 86.397824
F 1.225831 42.452244 86.397824
F 10.124251 50.186344 86.658324
F 10.124251 42.465444 86.658324
F 19.714351 47.469244 65.759824
F 26.083351 38.484244 76.760224
F 1.301401 50.173244 83.692924
F 1.301401 42.452244 83.692924
F 10.200551 50.186344 83.929624
F 10.200551 42.465444 83.929624
F 19.057951 49.943644 84.270024
F 19.221151 42.388844 84.045824
F 1.403021 47.625944 80.054624
F 1.403021 39.904944 80.054624
F 10.302151 47.612744 80.291324
F 10.302151 39.891744 80.291324
F 19.405151 47.778744 80.524924
F 19.151051 39.859744 80.534124
F 3.508501 38.601344 83.744924
F 3.508501 46.322344 83.744924
F 12.428551 38.604944 83.991824
F 12.428551 46.325944 83.991824
F 21.374751 38.565544 84.176424
F 21.470151 46.269744 84.052424
F 3.610121 51.476744 80.106624
F 3.610121 36.034844 80.106624
F 3.610121 43.755844 80.106624
F 12.530151 51.473244 80.353524
F 12.530151 36.031244 80.353524
F 12.530151 43.752244 80.353524
F 7.997731 43.752144 82.957824
F 21.462351 36.018044 80.505424
F 21.636151 43.712544 80.578324
F 3.534031 51.476744 82.830824
F 3.534031 36.034844 82.830824
F 3.534031 43.755844 82.830824
F 12.453951 51.473244 83.082224
F 12.453951 36.031244 83.082224
F 12.453951 43.752244 83.082224
F 17.288751 51.484844 73.114524
F 21.287251 36.081444 83.179024
F 21.427251 43.704644 83.310524
F 3.432401 38.601344 86.469124
F 3.432401 46.322344 86.469124
F 12.352351 38.604944 86.720524
F 12.352351 46.325944 86.720524
F 17.608451 43.577344 65.896824
F 17.417451 36.152744 65.851724
F 5.767071 47.611144 82.896624
F 5.767071 39.890144 82.896624
F 14.681951 47.612744 83.144524
F 14.681951 39.891744 83.144524
F 23.618451 47.500244 83.231324
F 23.554851 39.721544 83.333924
F 5.665431 50.188044 86.534924
F 5.665431 42.467044 86.534924
F 14.580351 50.186444 86.782724
F 14.580351 42.465444 86.782724
F 16.883751 43.811644 83.198224
F 7.997731 36.031244 82.957824
F 5.741731 50.188044 83.803924
F 5.741731 42.467044 83.803924
F 14.656551 50.186444 84.054024
F 14.656551 42.465444 84.054024
F 23.752651 50.064944 84.106924
F 23.550551 42.419544 84.323724
F 5.843341 47.611144 80.165624
F 5.843341 39.890144 80.165624
F 14.758151 47.612744 80.415724
F 14.758151 39.891744 80.415724
F 23.694451 47.525644 80.489624
F 23.482151 39.749544 80.689224
F 7.972331 38.604944 83.867324
F 7.972331 46.325944 83.867324
F 16.977051 38.492644 83.898224
F 16.973651 46.317644 84.141724
F 21.455451 51.249744 83.047024
F 22.174651 35.900344 65.830624
F 8.073941 51.473144 80.229024
F 8.073941 36.031244 80.229024
F 8.073941 43.752144 80.229024
F 17.045151 51.536444 75.863624
F 17.020251 36.060044 80.324624
F 16.923551 43.848444 80.457424
F 21.416251 46.375144 86.877824
F 7.997731 51.473144 82.957824
F 17.104351 51.456144 80.345924
F 24.251651 47.527244 66.135324
F 25.932051 36.003744 80.512624
F 25.897251 43.368144 80.746524
F 25.949451 46.066544 79.760624
F 25.985751 51.315144 80.443924
F 25.813751 38.630844 79.648824
F 19.857151 34.872244 69.598424
F 24.190751 34.611144 72.296024
F 1.124221 47.625944 90.036124
F 1.124221 39.904944 90.036124
F 10.022651 47.612744 90.296624
F 10.022651 39.891744 90.296624
F 18.880751 47.817744 90.378224
F 18.918451 39.790844 90.291924
F 1.022561 50.172944 93.674424
F 1.022561 42.452044 93.674424
F 9.921041 50.186344 93.934824
F 9.921041 42.465444 93.934824
F 18.772051 50.343844 94.082224
F 18.936151 42.476944 94.128424
F 1.098151 50.173144 90.969524
F 1.098151 42.452244 90.969524
F 9.997271 50.186344 91.206124
F 9.997271 42.465444 91.206124
F 18.758951 50.293844 91.319924
F 18.767351 42.313544 91.360124
F 0.458260 47.569544 109.184424
F 0.458260 39.848544 109.184424
F 10.098851 47.612744 87.567824
F 10.098851 39.891744 87.567824
F 25.723651 43.705144 88.012424
F 25.312351 51.399844 97.903124
F 3.305241 38.601344 91.021524
F 3.305241 46.322344 91.021524
F 12.225251 38.604944 91.268424
F 12.225251 46.325944 91.268424
F 21.130151 38.639144 91.424724
F 21.114651 46.369544 91.413424
F 3.406861 51.476744 87.383224
F 3.406861 36.034844 87.383224
F 3.406861 43.755844 87.383224
F 12.326951 51.473244 87.630124
F 12.326951 36.031244 87.630124
F 12.326951 43.752244 87.630124
F 25.602251 46.438344 91.693824
F 20.981251 51.588644 95.165524
F 25.510951 36.116844 90.652524
F 3.330781 51.476744 90.107424
F 3.330781 36.034844 90.107424
F 3.330781 43.755844 90.107424
F 12.250751 51.473244 90.358824
F 12.250751 36.031244 90.358824
F 12.250751 43.752244 90.358824
F 5.056321 34.746044 108.364424
F 21.012051 36.185044 90.402824
F 20.836151 43.716644 90.446324
F 3.228821 38.601444 93.745924
F 3.228821 46.322444 93.745924
F 12.149051 38.604944 93.997124
F 12.149051 46.325944 93.997124
F 20.937651 38.670544 94.227724
F 20.977251 46.475744 94.132924
F 5.563821 47.611144 90.173124
F 5.563821 39.890144 90.173124
F 14.478651 47.612744 90.421024
F 14.478651 39.891744 90.421024
F 23.385751 47.608544 90.692624
F 23.250151 40.041744 90.643224
F 5.462131 50.188044 93.811524
F 5.462131 42.467044 93.811524
F 14.377051 50.186444 94.059324
F 14.377051 42.465444 94.059324
F 23.201151 50.194644 94.186924
F 23.057051 42.444344 94.187524
F 5.538471 50.188044 91.080524
F 5.538471 42.467044 91.080524
F 14.453251 50.186444 91.330624
F 14.453251 42.465444 91.330624
F 23.183351 50.204644 91.366324
F 23.220651 42.666444 91.514524
F 5.640091 47.611144 87.442224
F 5.640091 39.890144 87.442224
F 14.554951 47.612744 87.692324
F 14.554951 39.891744 87.692324
F 25.577351 36.034644 87.931624
F 20.638251 46.289144 109.055424
F 7.769071 38.604944 91.143924
F 7.769071 46.325944 91.143924
F 16.667451 38.688444 91.456324
F 16.733051 46.230444 91.404724
F 16.447351 51.468644 95.061124
F 18.924551 39.992244 87.571924
F 7.870691 51.473144 87.505624
F 7.870691 36.031244 87.505624
F 7.870691 43.752144 87.505624
F 21.410551 51.605344 87.748424
F 25.503051 38.668644 91.675024
F 20.665851 36.084144 102.460424
F 25.030351 46.464844 109.065424
F 25.091151 36.032244 97.877124
F 25.270151 51.501644 102.585424
F 7.794481 51.473144 90.234424
F 7.794481 36.031244 90.234424
F 7.794481 43.752144 90.234424
F 16.663451 36.147844 87.665524
F 16.600051 36.164244 90.459524
F 16.647051 43.834444 90.475824
F 24.986751 36.122144 102.413424
F 25.195451 46.199244 99.128424
F 25.573651 43.852844 90.785124
F 7.692831 38.604944 93.872624
F 7.692831 46.325944 93.872624
F 16.722751 38.541844 94.189124
F 16.807251 46.280744 94.171524
F 19.128751 47.728844 87.744824
F 20.937551 51.393944 97.779124
F 0.919977 47.635744 97.317024
F 0.919978 39.914844 97.317024
F 9.819421 47.612744 97.573124
F 9.819421 39.891744 97.573124
F 18.677851 47.621244 97.916224
F 18.764251 39.932944 97.896824
F 0.820884 50.142144 100.974424
F 0.820884 42.421144 100.974424
F 9.717791 50.186444 101.211424
F 9.717791 42.465444 101.211424
F 18.495151 50.496044 101.435424
F 18.846951 42.426144 101.632424
F 0.771817 50.221344 98.256424
F 0.771820 42.500344 98.256424
F 9.794001 50.186444 98.482724
F 9.794001 42.465444 98.482724
F 18.615351 50.281344 98.604424
F 18.700051 42.591744 98.930524
F 0.995605 47.625744 94.608724
F 0.995605 39.904744 94.608724
F 9.895631 47.612744 94.844424
F 9.895631 39.891744 94.844424
F 18.864951 47.795744 95.200924
F 18.800551 39.930644 95.249724
F 3.100721 38.602944 98.301224
F 3.100721 46.323944 98.301224
F 12.022051 38.604944 98.544924
F 12.022051 46.325944 98.544924
F 20.797551 38.494144 98.786324
F 20.933151 46.265444 98.781124
F 3.203251 51.476644 94.661024
F 3.203251 36.034644 94.661024
F 3.203251 43.755644 94.661024
F 12.123651 51.473244 94.906724
F 12.123651 36.031244 94.906724
F 12.123651 43.752244 94.906724
F 25.344051 43.678244 95.204424
F 21.057151 36.064244 95.080424
F 20.894851 43.967944 95.043224
F 3.113061 51.472244 97.390424
F 3.113061 36.030244 97.390424
F 3.113061 43.751244 97.390424
F 12.047451 51.473244 97.635424
F 12.047451 36.031244 97.635424
F 12.047451 43.752244 97.635424
F 0.771819 34.779344 98.256424
F 20.768851 35.852844 97.789224
F 20.961251 43.824644 97.757424
F 2.988721 38.612044 101.036424
F 2.988721 46.332944 101.036424
F 11.945851 38.604944 101.273424
F 11.945851 46.325944 101.273424
F 22.961651 39.992744 102.413424
F 20.984451 46.409844 101.527424
F 5.360511 47.610944 97.449924
F 5.360511 39.890044 97.449924
F 14.275451 47.612744 97.697624
F 14.275451 39.891744 97.697624
F 23.230651 47.672344 97.974424
F 22.823751 39.854644 98.033724
F 5.259071 50.188244 101.088424
F 5.259071 42.467244 101.088424
F 14.173851 50.186444 101.335424
F 14.173851 42.465444 101.335424
F 23.067451 50.348944 101.445424
F 22.983151 42.531644 101.551424
F 5.333481 50.187944 98.357224
F 5.333481 42.466944 98.357224
F 14.250051 50.186444 98.607224
F 14.250051 42.465444 98.607224
F 23.095151 50.195944 98.762124
F 23.070951 42.397644 98.756824
F 5.436791 47.611144 94.718824
F 5.436791 39.890144 94.718824
F 14.351651 47.612744 94.968924
F 14.351651 39.891744 94.968924
F 23.341851 47.579244 95.187924
F 23.269151 39.818944 95.348724
F 7.565811 38.604944 98.420524
F 7.565811 46.325944 98.420524
F 16.390751 38.683744 98.738424
F 16.522651 46.221444 98.866724
F 16.665551 51.605244 87.724124
F 16.388351 51.562744 97.673024
F 7.667431 51.473144 94.782224
F 7.667431 36.031244 94.782224
F 7.667431 43.752144 94.782224
F 20.333551 38.443744 108.839424
F 16.569651 36.156044 95.150524
F 16.661151 43.755244 95.018624
F 25.521851 46.248644 94.350024
F 18.430151 50.086244 108.696424
F 21.070051 51.421544 90.382524
F 7.590991 51.473144 97.511024
F 7.590991 36.031144 97.511024
F 7.590991 43.752144 97.511024
F 25.780751 51.441344 87.799724
F 16.396751 35.983144 97.888524
F 16.479751 43.583644 97.681524
F 16.131151 46.220644 108.650424
F 25.238351 35.970444 95.097424
F 25.059851 51.729444 105.226424
F 7.488941 38.605044 101.149424
F 7.488941 46.326044 101.149424
F 16.510051 38.702944 101.443424
F 16.487351 46.325744 101.687424
F 25.177151 38.671744 101.653424
F 25.206651 46.318244 101.848424
F 0.728024 47.663444 104.630424
F 0.728024 39.942544 104.630424
F 9.616171 47.612744 104.849424
F 9.616171 39.891744 104.849424
F 18.678951 47.621544 105.338424
F 18.505551 39.903844 105.096424
F 0.630734 50.142244 108.268424
F 0.630735 42.421244 108.268424
F 9.514541 50.186444 108.488424
F 9.514541 42.465444 108.488424
F 25.495751 38.493344 94.497424
F 23.257651 39.878844 88.046024
F 0.522527 50.241444 105.544424
F 0.522528 42.520544 105.544424
F 9.590711 50.186444 105.759424
F 9.590711 42.465444 105.759424
F 18.544051 50.227144 105.830424
F 18.406451 42.392444 105.977424
F 0.608163 47.554744 101.900424
F 0.608162 39.833744 101.900424
F 9.692341 47.612744 102.121424
F 9.692341 39.891744 102.121424
F 18.650951 47.748444 102.400424
F 18.668251 39.900644 102.323424
F 2.900171 38.603844 105.580424
F 2.900171 46.324844 105.580424
F 11.818751 38.604944 105.821424
F 11.818751 46.325944 105.821424
F 20.617951 38.536344 106.067424
F 20.902551 46.309544 106.334424
F 2.999561 51.473344 101.941424
F 2.999561 36.031444 101.941424
F 2.999561 43.752444 101.941424
F 11.920451 51.473244 102.183424
F 11.920451 36.031244 102.183424
F 11.920451 43.752244 102.183424
F 5.259071 34.746244 101.088424
F 20.758251 38.529244 101.537424
F 20.908451 43.910144 102.565424
F 2.885091 51.466144 104.675424
F 2.885091 36.024244 104.675424
F 2.885091 43.745144 104.675424
F 11.844151 51.473244 104.912424
F 11.844151 36.031244 104.912424
F 11.844151 43.752244 104.912424
F 22.874151 42.386544 109.035424
F 20.738851 35.972644 105.194424
F 20.927451 43.717944 105.325424
F 2.792621 38.608544 108.311424
F 2.792621 46.329544 108.311424
F 11.742551 38.604944 108.550424
F 11.742551 46.325944 108.550424
F 18.242251 42.343044 108.596424
F 16.607651 51.599844 90.369624
F 5.157741 47.610944 104.726424
F 5.157741 39.889944 104.726424
F 14.072151 47.612744 104.974424
F 14.072151 39.891744 104.974424
F 23.057451 47.741744 105.262424
F 25.133151 38.311044 106.099424
F 5.056321 50.188044 108.364424
F 5.056321 42.467044 108.364424
F 13.970551 50.186444 108.612424
F 13.970551 42.465444 108.612424
F 20.846251 51.682744 102.355424
F 25.243151 43.747444 97.952424
F 5.125921 50.188444 105.633424
F 5.125921 42.467444 105.633424
F 14.046751 50.186444 105.883424
F 14.046751 42.465444 105.883424
F 22.931451 50.274744 106.264424
F 22.942251 42.274044 106.245424
F 5.228741 47.611144 101.995424
F 5.228741 39.890144 101.995424
F 14.148351 47.612744 102.245424
F 14.148351 39.891744 102.245424
F 23.117351 47.732544 102.614424
F 22.964951 39.808744 105.224424
F 7.362601 38.604944 105.697424
F 7.362601 46.325944 105.697424
F 16.223351 38.638144 105.928424
F 16.333851 46.382944 105.979424
F 0.522527 34.799544 105.544424
F 25.179751 46.454344 106.404424
F 7.464191 51.473144 102.058424
F 7.464191 36.031244 102.058424
F 7.464191 43.752144 102.058424
F 21.338451 43.798244 87.854324
F 16.273951 36.150444 102.399424
F 16.479351 43.572744 102.347424
F 25.435551 51.408044 95.181124
F 16.853951 43.727644 87.760524
F 25.140351 43.617344 102.715424
F 7.387071 51.473044 104.787424
F 7.387071 36.031044 104.787424
F 7.387071 43.752044 104.787424
F 25.596051 51.450744 90.538124
F 16.332551 36.161344 105.139424
F 16.216951 43.807544 105.111424
F 5.333481 34.745944 98.357224
F 25.143651 35.882144 105.129424
F 24.903351 43.868644 105.447424
F 7.285481 38.605144 108.425424
F 7.285481 46.326144 108.425424
F 16.273751 51.555344 105.355424
F 20.834851 51.620544 105.066424
F 16.290751 51.482844 102.671424
F 5.125921 34.746444 105.633424
F 5.462131 34.746044 93.811524
F 5.538471 34.746044 91.080524
F 25.158951 38.558944 98.856924
F 16.068251 38.475444 108.649424
F 21.042551 36.076544 87.735624
F 23.718351 47.668244 87.815124
F 22.780251 50.240744 109.057424
F 22.732451 34.670744 108.867424
F 24.951051 38.759744 108.883424
F 18.451451 34.927544 101.329424
F 23.086551 34.769544 94.105124
F 23.247951 34.811644 91.357924
F 18.781151 34.783944 94.224924
F 18.386551 34.464744 108.627424
F 22.889351 34.524144 106.155424
F 18.533951 34.702044 105.957424
F 0.531112 47.651744 111.905424
F 0.531112 39.930744 111.905424
F 9.412921 47.612744 112.126424
F 9.412921 39.891744 112.126424
F 18.237151 47.572044 112.301424
F 18.234151 40.086044 112.435424
F 0.431147 50.150844 115.543424
F 0.431148 42.429844 115.543424
F 9.311291 50.186344 115.764424
F 9.311291 42.465444 115.764424
F 18.212551 50.226944 116.061424
F 18.399851 42.418244 116.244424
F 0.385161 50.219444 112.822424
F 0.385161 42.498444 112.822424
F 9.387471 50.186444 113.035424
F 9.387471 42.465444 113.035424
F 18.257651 50.141744 113.266424
F 18.210451 42.553644 113.462424
F 9.489071 47.612744 109.397424
F 9.489071 39.891744 109.397424
F 21.950551 42.617044 130.932424
F 16.130451 51.501844 112.301424
F 2.700951 38.601244 112.857424
F 2.700951 46.322144 112.857424
F 11.615551 38.604944 113.098424
F 11.615551 46.325944 113.098424
F 20.377651 38.704744 113.555424
F 20.404251 46.476644 113.396424
F 2.800761 51.475944 109.218424
F 2.800761 36.034044 109.218424
F 2.800761 43.754944 109.218424
F 11.717151 51.473244 109.459424
F 11.717151 36.031244 109.459424
F 11.717151 43.752244 109.459424
F 4.924891 34.746544 112.910424
F 20.009351 51.304044 124.239424
F 24.890751 51.590744 112.705424
F 2.698321 51.471944 111.947424
F 2.698321 36.030044 111.947424
F 2.698321 43.751044 111.947424
F 11.640951 51.473244 112.188424
F 11.640951 36.031244 112.188424
F 11.640951 43.752244 112.188424
F 18.229751 39.800644 109.705424
F 20.575151 36.245244 112.537424
F 20.455751 43.869244 112.554424
F 2.602321 38.604244 115.584424
F 2.602321 46.325244 115.584424
F 11.539351 38.604944 115.826424
F 11.539351 46.325944 115.826424
F 20.616651 38.674344 116.248424
F 20.453451 46.272444 116.111424
F 4.954791 47.611244 112.003424
F 4.954791 39.890244 112.003424
F 13.868951 47.612744 112.250424
F 13.868951 39.891744 112.250424
F 22.745551 47.640444 112.545424
F 22.665751 39.839344 112.463424
F 4.853181 50.187844 115.641424
F 4.853181 42.466844 115.641424
F 13.767251 50.186444 115.889424
F 13.767251 42.465444 115.889424
F 22.589951 50.069944 116.146424
F 22.622251 42.375744 116.254424
F 4.924891 50.188444 112.910424
F 4.924891 42.467544 112.910424
F 13.843551 50.186444 113.160424
F 13.843551 42.465444 113.160424
F 22.738351 50.146144 113.413424
F 22.665551 42.318244 113.519424
F 5.025001 47.610444 109.271424
F 5.025001 39.889444 109.271424
F 13.945151 47.612744 109.522424
F 13.945151 39.891744 109.522424
F 20.277651 51.443544 119.831424
F 24.902151 51.679044 109.980424
F 7.159401 38.604944 112.973424
F 7.159401 46.325944 112.973424
F 16.036851 38.559944 113.272424
F 16.000651 46.341144 113.303424
F 24.833451 38.649344 113.655424
F 24.898851 46.160644 113.442424
F 7.261001 51.473144 109.335424
F 7.261001 36.031244 109.335424
F 7.261001 43.752144 109.335424
F 15.817851 51.616844 119.459424
F 24.775951 46.202944 116.304424
F 18.378451 47.533044 109.497424
F 22.610251 39.762744 109.638424
F 24.652251 51.370144 117.176424
F 20.513951 51.578444 109.606424
F 7.184131 51.473044 112.064424
F 7.184131 36.031044 112.064424
F 7.184131 43.752044 112.064424
F 15.636451 51.557044 124.400424
F 16.170551 35.940844 112.404424
F 16.068151 43.695144 112.339424
F 17.689651 50.229144 127.786424
F 24.849551 36.070044 112.915424
F 24.847251 43.624544 112.516424
F 7.082701 38.605044 115.702424
F 7.082701 46.326044 115.702424
F 15.951351 38.770044 115.983424
F 15.867751 46.337044 115.898424
F 24.957851 38.500844 116.388424
F 25.044251 43.724844 109.815424
F 0.331008 47.645244 119.181424
F 0.331008 39.924244 119.181424
F 9.209671 47.612744 119.402424
F 9.209671 39.891744 119.402424
F 18.231951 47.585744 119.600424
F 18.142551 39.831944 119.831424
F 0.234353 50.157244 122.820424
F 0.234353 42.436244 122.820424
F 9.108051 50.186344 123.040424
F 9.108051 42.465344 123.040424
F 17.693651 50.190444 123.225424
F 18.048951 42.292044 123.398424
F 0.238538 50.197344 120.102424
F 0.238538 42.476444 120.102424
F 9.184241 50.186344 120.312424
F 9.184241 42.465444 120.312424
F 17.975551 50.214344 120.579424
F 18.014351 42.422044 120.712424
F 0.311388 47.590344 116.461424
F 0.311388 39.869344 116.461424
F 9.285851 47.612744 116.674424
F 9.285851 39.891744 116.674424
F 18.285051 47.685544 116.945424
F 18.168351 39.803044 117.081424
F 2.498911 38.600144 120.133424
F 2.498911 46.321144 120.133424
F 11.412251 38.604944 120.374424
F 11.412251 46.325944 120.374424
F 20.351751 38.570444 120.875424
F 20.301351 46.399244 120.685424
F 2.600031 51.477444 116.495424
F 2.600031 36.035444 116.495424
F 2.600031 43.756444 116.495424
F 11.513851 51.473244 116.736424
F 11.513851 36.031244 116.736424
F 11.513851 43.752244 116.736424
F 15.176451 38.605744 130.531424
F 20.231951 36.130144 117.203424
F 20.511051 43.749444 117.053424
F 2.505871 51.475744 119.221424
F 2.505871 36.033744 119.221424
F 2.505871 43.754744 119.221424
F 11.437651 51.473244 119.465424
F 11.437651 36.031244 119.465424
F 11.437651 43.752244 119.465424
F 24.406051 51.500444 127.274424
F 20.340351 36.022044 119.910424
F 20.354151 43.786644 119.842424
F 2.411791 38.600244 122.857424
F 2.411791 46.321244 122.857424
F 11.336051 38.604944 123.103424
F 11.336051 46.325944 123.103424
F 20.051951 38.209344 123.562424
F 20.153051 46.333444 123.438424
F 4.751561 47.611344 119.279424
F 4.751561 39.890344 119.279424
F 13.665651 47.612744 119.527424
F 13.665651 39.891744 119.527424
F 22.605151 47.593244 119.754424
F 22.532351 39.737144 120.045424
F 4.650271 50.187644 122.917424
F 4.650271 42.466744 122.917424
F 13.564051 50.186344 123.165424
F 13.564051 42.465444 123.165424
F 22.427851 50.070744 120.687424
F 22.205851 42.382144 123.550424
F 4.723531 50.188344 120.186424
F 4.723531 42.467444 120.186424
F 13.640251 50.186444 120.436424
F 13.640251 42.465444 120.436424
F 16.093451 43.688944 109.650424
F 22.512851 42.440244 120.821424
F 4.824331 47.610744 116.548424
F 4.824331 39.889744 116.548424
F 13.741851 47.612744 116.798424
F 13.741851 39.891744 116.798424
F 22.649251 47.648244 117.025424
F 22.647151 39.861244 117.334424
F 6.956161 38.604944 120.250424
F 6.956161 46.325944 120.250424
F 15.798951 38.679344 120.579424
F 15.961851 46.304044 120.404424
F 24.818051 38.654244 120.991424
F 15.973351 51.617644 116.677424
F 7.057771 51.473144 116.611424
F 7.057771 36.031144 116.611424
F 7.057771 43.752144 116.611424
F 17.434951 42.498444 130.622424
F 15.758851 36.121944 116.887424
F 15.988851 43.659844 116.722424
F 24.593251 51.398344 119.903424
F 24.924851 35.919444 117.337424
F 24.748951 43.639244 117.268424
F 6.981201 51.473144 119.340424
F 6.981201 36.031144 119.340424
F 6.981201 43.752144 119.340424
F 20.489851 51.408344 112.274424
F 15.931951 36.156444 119.555424
F 15.913451 43.883444 119.475424
F 0.238538 34.755444 120.102424
F 24.822451 35.963344 120.188424
F 24.705751 43.700644 120.022424
F 6.879851 38.604944 122.978424
F 6.879851 46.325944 122.978424
F 15.698751 38.459444 123.295424
F 15.823151 46.379044 123.278424
F 24.453651 38.585844 123.761424
F 24.703051 46.234644 123.644424
F 0.135970 47.642244 126.454424
F 0.135970 39.921244 126.454424
F 8.999791 47.609244 126.665424
F 8.999791 39.888244 126.665424
F 17.784151 47.578744 126.868424
F 17.868951 39.952744 126.856424
F 0.010699 50.177044 130.182424
F 4.723531 34.746444 120.186424
F 0.010701 42.456044 130.182424
F 4.650271 34.745744 122.917424
F 8.519871 50.186044 130.266424
F 8.519871 42.465044 130.266424
F 24.684951 46.367344 120.920424
F 22.500351 50.194944 123.345424
F 0.114317 50.171744 127.428424
F 0.114317 42.450844 127.428424
F 8.964141 50.182444 127.555424
F 8.964141 42.461444 127.555424
F 16.198351 51.630344 109.526424
F 17.858151 42.450744 127.900424
F 0.166656 47.613344 123.750424
F 0.166656 39.892344 123.750424
F 9.082641 47.612644 123.946424
F 9.082641 39.891644 123.946424
F 17.992751 47.774944 124.249424
F 17.953751 39.778544 124.211424
F 2.294311 38.581944 127.356424
F 2.294311 46.302944 127.356424
F 11.192451 38.600844 127.617424
F 11.192451 46.321844 127.617424
F 19.814551 38.581644 128.196424
F 19.920451 46.337044 127.979424
F 2.399171 51.479044 123.766424
F 2.399171 36.037044 123.766424
F 2.399171 43.758044 123.766424
F 11.310651 51.473144 124.009424
F 11.310651 36.031144 124.009424
F 11.310651 43.752144 124.009424
F 15.132951 46.307544 130.465424
F 19.920451 35.748144 124.491424
F 20.153051 43.762444 124.474424
F 2.313381 51.474944 126.471424
F 2.313381 36.032944 126.471424
F 2.313381 43.753944 126.471424
F 11.227751 51.469744 126.727424
F 11.227751 36.027744 126.727424
F 11.227751 43.748744 126.727424
F 4.853181 34.745944 115.641424
F 19.754751 35.989244 127.266424
F 20.058851 43.816044 127.115424
F 2.005231 38.434544 130.027424
F 2.005231 46.155544 130.027424
F 10.747551 38.601244 130.326424
F 10.747551 46.322244 130.326424
F 20.420451 35.928244 109.775424
F 20.426551 51.475744 117.103424
F 4.542371 47.604744 126.536424
F 4.542371 39.883744 126.536424
F 13.455751 47.609244 126.789424
F 13.455751 39.888244 126.789424
F 22.218451 47.579344 127.059424
F 22.142051 39.881844 127.247424
F 4.223601 50.090144 130.067424
F 4.223601 42.369144 130.067424
F 12.975651 50.182644 130.388424
F 12.975651 42.461644 130.388424
F 24.648051 51.523944 124.678424
F 16.207651 35.822144 109.531424
F 4.513111 50.181844 127.385424
F 4.513111 42.460944 127.385424
F 13.420451 50.182344 127.679424
F 13.420451 42.461344 127.679424
F 22.101251 50.263144 128.003424
F 22.082751 42.371344 128.285424
F 4.623521 47.610544 123.820424
F 4.623521 39.889544 123.820424
F 13.538651 47.612644 124.071424
F 13.538651 39.891644 124.071424
F 22.457251 47.577944 124.392424
F 22.161351 39.925044 124.520424
F 6.735871 38.600944 127.493424
F 6.735871 46.321944 127.493424
F 15.637851 38.585144 127.815424
F 15.566451 46.298644 127.743424
F 24.097851 38.475344 128.393424
F 24.253551 46.240144 128.314424
F 6.854861 51.473244 123.884424
F 6.854861 36.031244 123.884424
F 6.854861 43.752244 123.884424
F 24.785951 36.114244 109.960424
F 15.542651 35.890344 124.384424
F 15.918551 43.690044 124.253424
F 0.385161 34.777444 112.822424
F 24.494451 35.986844 124.827424
F 24.368651 43.709944 124.663424
F 6.773501 51.470344 126.599424
F 6.773501 36.028344 126.599424
F 6.773501 43.749344 126.599424
F 15.521151 51.685144 127.021424
F 15.646951 35.982244 127.051424
F 15.741651 43.727944 127.034424
F 20.525351 43.686344 109.831424
F 24.219151 35.882544 127.488424
F 24.167651 43.713444 127.256424
F 6.288401 38.604644 130.204424
F 6.288401 46.325644 130.204424
F 22.874651 47.683444 109.877424
F 19.899951 51.384044 126.957424
F 17.473251 50.259144 130.395424
F 21.777651 50.169544 130.817424
F 19.759751 38.684944 130.873424
F 19.537051 46.507044 130.775424
F 24.124751 38.722744 131.146424
F 17.501651 34.756344 130.764424
F 22.601151 34.893044 116.368424
F 22.671251 34.805844 113.712424
F 22.342151 34.621544 123.887424
F 22.414851 34.766144 121.103424
F 18.125851 34.813344 120.563424
F 21.783051 34.876044 131.156424
F 3.579251 55.352444 2.750054
F 3.579251 63.073444 2.750054
F 12.478251 55.337744 3.011244
F 12.478251 63.058744 3.011244
F 21.597151 55.222144 3.449754
F 21.422251 63.031444 3.490874
F 3.460841 57.894844 6.357064
F 3.460841 65.615844 6.357064
F 12.360051 57.907444 6.619964
F 12.360051 65.628444 6.619964
F 21.428251 58.012144 7.128134
F 21.327551 65.567444 7.012124
F 3.534051 57.905344 3.653744
F 3.534051 65.626344 3.653744
F 12.442951 57.910844 3.901484
F 12.442951 65.631844 3.901484
F 21.556051 57.805344 4.356894
F 21.416351 65.437144 4.234124
F 4.009221 55.322444 0.071461
F 25.973651 55.476244 3.632474
F 4.009221 63.043444 0.071461
F 25.742051 57.749044 11.780424
F 12.923151 55.337444 0.302326
F 12.923151 63.058444 0.302326
F 23.748051 53.954344 4.542594
F 16.503251 65.645444 21.204124
F 5.752011 54.047344 3.716974
F 5.752011 61.768344 3.716974
F 14.670951 54.050344 3.963714
F 14.670951 61.771344 3.963714
F 15.097851 59.256144 0.302133
F 23.756651 61.833144 4.245194
F 6.256481 59.216944 0.131358
F 6.256481 66.937944 0.131358
F 19.650951 58.943044 0.472678
F 17.146351 63.018644 0.409575
F 18.830851 59.097444 17.947924
F 18.780751 69.729244 21.395924
F 5.786061 59.201644 2.822994
F 5.786061 66.922644 2.822994
F 14.706251 59.198244 3.073484
F 14.706251 66.919244 3.073484
F 23.691451 59.204344 3.578434
F 23.782951 66.823244 3.512804
F 5.668241 54.043444 6.430854
F 5.668241 61.764444 6.430854
F 14.588051 54.046944 6.682204
F 14.588051 61.767944 6.682204
F 23.635951 53.811744 7.312574
F 23.547451 61.830744 7.054414
F 8.019661 55.336244 2.888214
F 8.019661 63.057244 2.888214
F 17.114351 55.208044 3.348974
F 17.004051 62.926344 3.354054
F 5.337781 69.485344 18.255724
F 21.763651 55.319144 0.780772
F 7.901211 57.909044 6.496544
F 7.901211 65.630044 6.496544
F 16.929351 57.872444 6.645824
F 16.755751 65.514544 6.850334
F 25.852951 55.264644 10.751524
F 25.539451 55.444444 18.254124
F 7.983911 57.912444 3.775854
F 7.983911 65.633444 3.775854
F 16.831051 57.920744 3.845034
F 16.808451 65.474444 4.014224
F 25.506951 63.074344 18.003224
F 25.442851 65.642544 14.446224
F 8.466531 55.337944 0.178219
F 8.466531 63.058944 0.178218
F 9.827011 66.915144 17.468624
F 20.776651 57.610344 21.427124
F 5.261681 69.485344 20.979924
F 25.597751 63.148844 15.260924
F 10.214751 54.050444 3.839224
F 10.214751 61.771444 3.839224
F 19.200651 53.901144 4.230254
F 19.259651 61.612544 4.356694
F 10.695251 59.198144 0.240189
F 10.695251 66.919144 0.240189
F 17.375251 55.235644 0.637813
F 15.231151 66.976144 0.381181
F 10.250051 59.198244 2.949084
F 10.250051 66.919144 2.949084
F 19.306351 59.111844 3.394344
F 19.136951 66.755144 3.274964
F 10.131851 54.047044 6.557764
F 10.131851 61.768044 6.557764
F 19.079451 54.053344 6.824884
F 18.992951 61.753944 7.022744
F 3.359991 55.346944 9.993744
F 3.359991 63.067944 9.993744
F 12.258451 55.333744 10.254224
F 12.258451 63.054744 10.254224
F 21.313551 55.242944 10.760924
F 21.196651 62.969444 10.623224
F 3.258371 57.894144 13.632024
F 3.258371 65.615144 13.632024
F 12.156851 57.907344 13.892524
F 12.156851 65.628344 13.892524
F 21.124251 57.856244 14.200824
F 21.017251 65.561244 14.115924
F 3.333931 57.894144 10.927124
F 3.333931 65.615144 10.927124
F 12.233051 57.907344 11.163824
F 12.233051 65.628344 11.163824
F 21.268251 57.782944 11.472224
F 21.064051 65.606144 11.342024
F 3.435451 55.347044 7.288904
F 3.435451 63.067944 7.288904
F 12.334651 55.333744 7.525874
F 12.334651 63.054744 7.525874
F 21.240851 55.294944 8.057794
F 21.261951 63.038844 7.849014
F 5.541031 54.043344 10.979124
F 5.541031 61.764344 10.979124
F 14.461051 54.046844 11.226024
F 14.461051 61.767844 11.226024
F 23.525851 54.053844 11.774524
F 23.306751 61.625244 11.573624
F 5.642551 59.197744 7.341084
F 5.642551 66.918744 7.341084
F 14.562651 59.194244 7.588104
F 14.562651 66.915244 7.588104
F 23.621751 59.195744 8.063574
F 23.667451 66.644444 7.885164
F 5.566561 59.197744 10.065124
F 5.566561 66.918744 10.065124
F 14.486451 59.194244 10.316524
F 14.486451 66.915244 10.316524
F 23.547751 59.124944 10.721424
F 23.465551 66.812344 10.703524
F 5.464931 54.043344 13.703324
F 5.464931 61.764344 13.703324
F 14.384851 54.046844 13.954724
F 14.384851 61.767844 13.954724
F 23.354251 54.040444 14.564624
F 23.347251 61.666744 14.202924
F 7.799601 55.332144 10.130824
F 7.799601 63.053044 10.130824
F 16.831851 55.176844 10.353424
F 16.702751 62.932944 10.445824
F 21.548951 63.026444 0.761680
F 9.725371 54.046944 21.106924
F 7.697971 57.909044 13.769124
F 7.697971 65.629944 13.769124
F 16.859951 57.858944 14.162924
F 16.566651 65.726544 13.888924
F 25.536151 57.950244 18.820824
F 23.142251 53.921544 21.601824
F 7.774261 57.909044 11.038124
F 7.774261 65.629944 11.038124
F 16.771151 57.983344 11.289324
F 16.681451 65.614144 11.285524
F 19.705251 67.025744 0.470630
F 18.623451 67.114344 17.603424
F 7.875881 55.332144 7.400204
F 7.875881 63.053044 7.400204
F 16.797451 55.185344 7.626744
F 16.714851 62.920344 7.757334
F 5.541031 69.485344 10.979124
F 16.361651 57.945044 21.114724
F 10.004861 54.046944 11.101524
F 10.004861 61.767944 11.101524
F 18.875751 53.960844 11.468124
F 19.009451 61.919844 11.532524
F 10.106451 59.194144 7.463604
F 10.106451 66.915144 7.463604
F 18.976451 59.225444 7.818424
F 18.938751 66.827344 7.689754
F 10.030251 59.194144 10.192024
F 10.030251 66.915144 10.192024
F 19.056551 59.356244 10.533024
F 18.922851 66.854644 10.362324
F 9.928631 54.046944 13.830324
F 9.928631 61.767944 13.830324
F 18.805051 53.982544 14.151324
F 18.778451 61.806344 14.278124
F 3.156751 55.346944 17.270324
F 3.156751 63.067944 17.270324
F 12.055251 55.333744 17.530824
F 12.055251 63.054744 17.530824
F 21.063051 55.286144 17.758624
F 21.096051 63.164944 18.058224
F 3.055111 57.894144 20.908624
F 3.055111 65.615144 20.908624
F 11.953551 57.907344 21.169124
F 11.953551 65.628344 21.169124
F 25.644751 55.366944 15.444624
F 25.718151 65.521444 11.670524
F 3.130681 57.894144 18.203724
F 3.130681 65.615144 18.203724
F 12.029851 57.907344 18.440424
F 12.029851 65.628344 18.440424
F 21.050051 57.776844 18.757824
F 20.808451 65.723744 18.665724
F 3.232291 55.346944 14.565424
F 3.232291 63.067944 14.565424
F 12.131451 55.333744 14.802124
F 12.131451 63.054744 14.802124
F 20.945651 55.222344 15.015024
F 21.228151 62.964844 15.350624
F 5.337781 54.043344 18.255724
F 5.337781 61.764344 18.255724
F 14.257851 54.046844 18.502624
F 14.257851 61.767844 18.502624
F 23.235151 54.025544 18.889124
F 23.390951 61.809444 18.875224
F 5.439391 59.197744 14.617424
F 5.439391 66.918744 14.617424
F 14.359451 59.194244 14.864324
F 14.359451 66.915244 14.864324
F 23.317051 59.058044 15.332324
F 23.391751 67.074144 15.290224
F 5.363311 59.197744 17.341624
F 5.363311 66.918744 17.341624
F 14.283251 59.194244 17.593024
F 14.283251 66.915244 17.593024
F 23.284451 59.175744 17.972724
F 23.110051 66.895744 18.015824
F 5.261681 54.043344 20.979924
F 5.261681 61.764344 20.979924
F 14.181551 54.046844 21.231324
F 14.181551 61.767844 21.231324
F 5.668241 69.485444 6.430854
F 18.757251 61.856144 21.550424
F 7.596351 55.332144 17.407424
F 7.596351 63.053044 17.407424
F 16.452651 55.444644 17.477424
F 16.652051 63.018344 17.717624
F 20.986551 65.609444 21.549424
F 25.459851 65.611544 18.964124
F 7.494711 57.909044 21.045724
F 7.494711 65.629944 21.045724
F 26.185251 65.683244 7.214754
F 24.212951 59.104044 0.850245
F 9.725371 61.767944 21.106924
F 5.464931 69.485344 13.703324
F 7.571011 57.909044 18.314724
F 7.571011 65.629944 18.314724
F 16.457351 57.996044 18.395324
F 16.430551 65.734244 18.571624
F 9.827011 59.194144 17.468624
F 25.874851 63.022644 8.011014
F 7.672621 55.332144 14.676424
F 7.672621 63.053044 14.676424
F 16.555051 55.320344 14.873124
F 16.552451 63.093144 14.917724
F 23.900851 66.793044 0.846661
F 18.668751 66.878244 14.861724
F 9.801611 54.046944 18.378124
F 9.801611 61.767944 18.378124
F 18.764751 54.148844 18.581524
F 18.791751 61.767544 18.835524
F 9.903221 59.194144 14.739824
F 9.903221 66.915144 14.739824
F 18.923051 59.319944 15.289724
F 18.521251 53.980044 21.239524
F 25.867451 55.135644 8.008334
F 25.664551 63.027344 10.760524
F 25.607051 57.900044 14.551724
F 26.094351 65.559944 4.462564
F 25.750651 57.786744 7.405094
F 25.530851 65.780944 21.618224
F 23.399551 69.474044 14.312724
F 26.004951 58.055944 4.717204
F 23.250951 61.849044 21.542124
F 25.959351 63.098044 3.442034
F 18.752251 69.479544 13.936124
F 23.374551 69.395444 11.655424
F 19.350951 69.426844 4.029094
F 24.046151 69.499744 -0.155472
F 21.846651 65.589244 -0.283663
F 2.953501 55.346944 24.546924
F 2.953501 63.067944 24.546924
F 11.851951 55.333744 24.807424
F 11.851951 63.054744 24.807424
F 20.757551 55.351844 25.017624
F 20.794151 63.133344 25.202124
F 2.851861 57.894144 28.185224
F 2.851861 65.615144 28.185224
F 11.750351 57.907344 28.445624
F 11.750351 65.628344 28.445624
F 20.755551 57.839844 28.741724
F 20.635351 65.672444 28.752224
F 2.927421 57.894144 25.480324
F 2.927421 65.615144 25.480324
F 11.826551 57.907344 25.716924
F 11.826551 65.628344 25.716924
F 20.769951 57.842744 26.021224
F 20.766951 65.774444 25.968124
F 2.419281 55.346944 43.671724
F 2.419281 63.067944 43.671724
F 11.928151 55.333744 22.078624
F 11.928151 63.054744 22.078624
F 5.058421 69.485344 28.256524
F 25.040951 65.467644 33.381124
F 5.134531 54.043344 25.532324
F 5.134531 61.764344 25.532324
F 14.054551 54.046844 25.779224
F 14.054551 61.767844 25.779224
F 22.952551 54.214144 26.034724
F 22.964351 61.968944 26.050524
F 5.236141 59.197744 21.894024
F 5.236141 66.918744 21.894024
F 14.156151 59.194244 22.140924
F 14.156151 66.915244 22.140924
F 15.904351 57.973244 43.294824
F 20.656051 55.059344 22.444124
F 5.160061 59.197744 24.618224
F 5.160061 66.918744 24.618224
F 14.079951 59.194244 24.869624
F 14.079951 66.915244 24.869624
F 22.968751 59.279944 25.103224
F 23.113851 66.921644 25.245624
F 5.058421 54.043344 28.256524
F 5.058421 61.764344 28.256524
F 13.978351 54.046844 28.507924
F 13.978351 61.767844 28.507924
F 22.963751 54.096844 28.803324
F 22.622751 61.618544 28.767724
F 7.393101 55.332144 24.683924
F 7.393101 63.053044 24.683924
F 16.314751 55.397744 24.865024
F 16.278751 63.201044 24.966024
F 25.296451 55.299144 22.677424
F 18.007651 54.164544 43.251024
F 7.291461 57.909044 28.322224
F 7.291461 65.629944 28.322224
F 16.326651 57.703344 28.573624
F 16.345551 65.708844 28.660524
F 23.089951 59.094144 22.373724
F 25.091251 65.690544 28.917724
F 7.367751 57.909044 25.591324
F 7.367751 65.629944 25.591324
F 16.307451 57.919344 26.018524
F 16.368751 65.672944 25.984824
F 25.247851 58.150844 28.961724
F 24.918251 65.634744 43.464324
F 7.469371 55.332144 21.953024
F 7.469371 63.053044 21.953024
F 4.931271 69.485344 32.808824
F 18.754251 59.249444 22.119224
F 16.311751 55.372544 22.205124
F 25.128551 55.587644 25.350724
F 9.598351 54.046944 25.654724
F 9.598351 61.767944 25.654724
F 18.388851 54.050244 25.862024
F 18.490851 61.666344 25.780524
F 9.699971 59.194144 22.016424
F 9.699971 66.915144 22.016424
F 18.672651 67.051544 22.124324
F 25.025151 55.346444 39.924624
F 9.623761 59.194144 24.745224
F 9.623761 66.915144 24.745224
F 18.576951 59.095344 24.888524
F 18.622251 67.106944 24.874824
F 9.522121 54.046944 28.383424
F 9.522121 61.767944 28.383424
F 18.318151 53.785844 28.555824
F 18.474851 61.673044 28.401324
F 2.750241 55.346944 31.823424
F 2.750251 63.067944 31.823424
F 11.648751 55.333744 32.083924
F 11.648751 63.054744 32.083924
F 20.698551 55.175744 32.407824
F 20.788551 62.855444 32.532124
F 2.648611 57.894144 35.461724
F 2.648611 65.615144 35.461724
F 11.547051 57.907344 35.722224
F 11.547051 65.628344 35.722224
F 20.764251 57.805244 35.980824
F 20.461051 65.718544 35.940824
F 2.724171 57.894144 32.756924
F 2.724171 65.615144 32.756924
F 11.623251 57.907344 32.993524
F 11.623251 65.628344 32.993524
F 20.599951 57.897744 33.327324
F 20.542151 65.561444 33.272724
F 2.825791 55.346944 29.118624
F 2.825791 63.067944 29.118624
F 11.724951 55.333744 29.355224
F 11.724951 63.054744 29.355224
F 20.601151 55.156144 29.666724
F 20.427751 62.956444 29.719224
F 4.931271 54.043344 32.808824
F 4.931271 61.764344 32.808824
F 13.851351 54.046844 33.055724
F 13.851351 61.767844 33.055724
F 22.993651 54.107644 33.550024
F 23.038151 61.621744 33.517124
F 5.032891 59.197744 29.170524
F 5.032891 66.918744 29.170524
F 13.952951 59.194244 29.417524
F 13.952951 66.915244 29.417524
F 22.837051 59.180244 29.909324
F 22.899451 66.867044 29.888124
F 4.956801 59.197744 31.894824
F 4.956801 66.918744 31.894824
F 13.876751 59.194244 32.146224
F 13.876751 66.915244 32.146224
F 22.873251 59.077044 32.653924
F 22.756551 66.794544 32.542124
F 4.855171 54.043344 35.533124
F 4.855171 61.764344 35.533124
F 13.775051 54.046844 35.784524
F 13.775051 61.767844 35.784524
F 22.904851 54.026544 36.281324
F 22.901751 61.781944 36.270624
F 7.189841 55.332144 31.960524
F 7.189841 63.053044 31.960524
F 16.180351 55.360644 32.219224
F 16.193251 63.099444 32.368324
F 25.153951 55.429044 32.657924
F 25.118351 62.961844 32.509624
F 7.088211 57.909044 35.598824
F 7.088211 65.629944 35.598824
F 15.913051 57.908144 35.742224
F 16.117551 65.614544 35.951324
F 25.313451 57.913344 36.441424
F 25.198851 65.519644 36.163824
F 7.164501 57.909044 32.867824
F 7.164501 65.629944 32.867824
F 16.116451 57.939244 33.001524
F 16.179251 65.623544 33.159024
F 25.487451 63.138144 22.527824
F 23.279851 66.972944 22.449824
F 7.266121 55.332144 29.229524
F 7.266121 63.053044 29.229524
F 16.269151 55.200044 29.582724
F 16.129051 63.024244 29.480124
F 25.133751 55.457244 29.982424
F 25.055951 63.099444 29.623324
F 9.395101 54.046944 32.931224
F 9.395101 61.767944 32.931224
F 18.376251 53.953644 33.234424
F 18.381251 61.705744 33.316924
F 9.496721 59.194144 29.293024
F 9.496711 66.915144 29.293024
F 18.469051 59.144944 29.593624
F 18.372751 67.137044 29.725124
F 9.420501 59.194144 32.021724
F 9.420501 66.915144 32.021724
F 18.427351 59.170544 32.280924
F 18.421551 67.015644 32.544924
F 9.318871 54.046944 35.660024
F 9.318871 61.767944 35.660024
F 18.397851 53.959444 36.035324
F 18.141151 61.747044 36.085924
F 2.546991 55.346944 39.100024
F 2.546991 63.067944 39.100024
F 11.445451 55.333744 39.360524
F 11.445451 63.054744 39.360524
F 20.346851 55.140944 39.752024
F 20.532151 63.038444 39.598824
F 2.445351 57.894144 42.738324
F 2.445351 65.615144 42.738324
F 11.343851 57.907344 42.998824
F 11.343851 65.628344 42.998824
F 25.121351 58.014644 33.766024
F 15.918451 65.589944 43.253424
F 2.520921 57.894144 40.033424
F 2.520921 65.615144 40.033424
F 11.420051 57.907344 40.270124
F 11.420051 65.628344 40.270124
F 20.383251 57.765144 40.544024
F 20.688551 65.613844 40.332024
F 2.622531 55.346944 36.395224
F 2.622541 63.067944 36.395224
F 11.521651 55.333744 36.631824
F 11.521651 63.054744 36.631824
F 20.642551 55.250144 36.906024
F 20.587051 63.038944 36.831324
F 4.728021 54.043344 40.085424
F 4.728021 61.764344 40.085424
F 13.648051 54.046844 40.332324
F 13.648051 61.767844 40.332324
F 22.680551 54.090644 40.722024
F 22.697951 61.587744 40.694424
F 4.829641 59.197744 36.447124
F 4.829641 66.918744 36.447124
F 13.749651 59.194244 36.694024
F 13.749651 66.915244 36.694024
F 22.906251 59.037844 37.080824
F 22.850351 66.907144 36.835424
F 4.753551 59.197744 39.171324
F 4.753551 66.918744 39.171324
F 13.673451 59.194244 39.422824
F 13.673451 66.915244 39.422824
F 22.732251 59.012244 39.831824
F 22.926151 66.883044 39.599724
F 4.651921 54.043344 42.809624
F 4.651921 61.764344 42.809624
F 13.571851 54.046844 43.061024
F 13.571851 61.767844 43.061024
F 20.978351 63.125344 22.499224
F 22.677951 54.141044 43.426524
F 6.986591 55.332144 39.237124
F 6.986591 63.053044 39.237124
F 15.951151 55.365844 39.546324
F 16.042951 62.976844 39.479924
F 25.208251 58.106044 26.209824
F 25.138351 62.970744 40.054524
F 6.884951 57.909044 42.875424
F 6.884951 65.629944 42.875424
F 25.140551 65.658144 40.733824
F 4.728021 69.485344 40.085424
F 3.029041 55.346944 21.842024
F 4.855171 69.485344 35.533124
F 6.961251 57.909044 40.144424
F 6.961251 65.629944 40.144424
F 15.896451 57.891544 40.440024
F 15.858951 65.706244 40.373024
F 25.042351 57.872044 40.729524
F 25.381151 65.700744 26.141624
F 7.062861 55.332144 36.506124
F 7.062861 63.053044 36.506124
F 16.059651 55.229544 36.808724
F 15.828051 63.049344 36.787324
F 25.074451 55.440944 37.285524
F 25.145451 62.994244 37.314424
F 9.191851 54.046944 40.207824
F 9.191851 61.767944 40.207824
F 18.011051 54.106044 40.591324
F 18.209951 61.563644 40.340024
F 9.293461 59.194144 36.569524
F 9.293461 66.915144 36.569524
F 18.400251 59.020144 36.657624
F 18.303451 67.063244 36.762324
F 9.217251 59.194144 39.298324
F 9.217251 66.915144 39.298324
F 18.258251 59.035644 39.389624
F 18.148651 66.829244 39.462624
F 9.115621 54.046944 42.936624
F 9.115621 61.767944 42.936624
F 18.343651 61.683244 43.126724
F 25.244651 63.150844 25.217024
F 5.134531 69.485344 25.532324
F 4.651921 69.485344 42.809624
F 3.029041 63.067944 21.842024
F 16.434651 63.202944 22.073824
F 20.309951 57.744144 43.403024
F 24.962751 58.017344 43.568224
F 20.384651 65.543144 43.223424
F 22.784751 61.629044 43.349524
F 18.673451 69.643444 25.859924
F 18.051051 69.621744 43.127224
F 22.865351 69.372244 40.549424
F 18.198251 69.510844 40.430624
F 25.308651 57.771644 21.515724
F 2.343741 55.346944 46.376624
F 2.343741 63.067944 46.376624
F 11.242151 55.333744 46.637124
F 11.242151 63.054744 46.637124
F 20.334451 55.147044 46.950724
F 20.360451 63.110244 46.733824
F 2.242101 57.894144 50.014924
F 2.242101 65.615144 50.014924
F 11.140551 57.907344 50.275424
F 11.140551 65.628344 50.275424
F 20.292751 57.916644 50.459824
F 20.174551 65.488244 50.468124
F 2.317661 57.894144 47.310024
F 2.317661 65.615144 47.310024
F 11.216751 57.907344 47.546724
F 11.216751 65.628344 47.546724
F 20.386751 57.648144 47.725324
F 20.352351 65.628144 47.839624
F 1.809521 55.346944 65.501524
F 1.809521 63.067944 65.501524
F 11.318451 55.333744 43.908424
F 11.318451 63.054744 43.908424
F 20.500151 62.888344 44.049724
F 17.683951 67.008444 58.796724
F 4.524771 54.043344 47.362024
F 4.524771 61.764344 47.362024
F 13.444851 54.046844 47.608924
F 13.444851 61.767844 47.608924
F 22.594651 54.243944 47.945024
F 22.652151 61.803144 47.844924
F 4.626381 59.197744 43.723724
F 4.626381 66.918744 43.723724
F 13.546451 59.194244 43.970624
F 13.546451 66.915244 43.970624
F 15.217551 57.979744 64.980524
F 24.824051 63.097144 44.286024
F 4.550301 59.197744 46.447924
F 4.550301 66.918744 46.447924
F 13.470251 59.194244 46.699324
F 13.470251 66.915244 46.699324
F 22.674151 59.218444 46.776324
F 22.689651 66.873044 46.904724
F 4.448661 54.043344 50.086224
F 4.448661 61.764344 50.086224
F 13.368551 54.046844 50.337624
F 13.368551 61.767844 50.337624
F 22.535551 54.077144 50.552524
F 22.464951 61.798744 50.464724
F 6.783341 55.332144 46.513724
F 6.783341 63.053044 46.513724
F 15.632551 55.322644 46.807824
F 15.715951 63.007744 46.690424
F 24.303351 65.624444 65.265624
F 24.927651 63.092544 47.030524
F 6.681701 57.909044 50.152024
F 6.681701 65.629944 50.152024
F 15.632051 57.907344 50.358524
F 15.744551 65.464844 50.379624
F 24.942151 57.964044 50.737224
F 24.912151 65.537844 50.647524
F 6.757991 57.909044 47.421024
F 6.757991 65.629944 47.421024
F 15.708651 57.929544 47.634824
F 15.675251 65.568944 47.637224
F 24.976251 58.067044 47.997124
F 24.939551 55.434344 44.388424
F 6.859611 55.332144 43.782724
F 6.859611 63.053044 43.782724
F 24.559851 57.945444 65.308724
F 17.394551 61.741944 64.993624
F 22.464351 66.930444 44.192624
F 15.327851 65.718644 64.964024
F 8.988591 54.046944 47.484424
F 8.988591 61.767944 47.484424
F 17.749251 53.910644 47.783724
F 18.185051 61.779244 47.846624
F 9.090211 59.194144 43.846124
F 9.090211 66.915144 43.846124
F 15.743151 55.372844 44.116024
F 24.923651 55.482544 47.217824
F 9.014001 59.194144 46.574924
F 9.014001 66.915144 46.574924
F 18.108651 59.188444 46.892824
F 18.082751 66.849744 46.942224
F 8.912361 54.046944 50.213224
F 8.912361 61.767944 50.213224
F 17.945551 53.961444 50.590024
F 17.983551 61.677044 50.574424
F 8.607491 66.915144 61.128024
F 4.524771 69.485344 47.362024
F 2.140491 55.346944 53.653224
F 2.140491 63.067944 53.653224
F 11.038951 55.333744 53.913724
F 11.038951 63.054744 53.913724
F 20.225051 55.317644 54.118824
F 20.260851 63.094944 54.260424
F 2.038851 57.894144 57.291524
F 2.038851 65.615144 57.291524
F 10.937351 57.907344 57.552024
F 10.937351 65.628344 57.552024
F 19.919451 57.804744 57.775024
F 19.865051 65.546244 57.953124
F 2.114411 57.894144 54.586624
F 2.114411 65.615144 54.586624
F 11.013551 57.907344 54.823224
F 11.013551 65.628344 54.823224
F 20.254751 57.868744 54.980724
F 20.243351 65.550744 55.199424
F 2.216031 55.346944 50.948324
F 2.216031 63.067944 50.948324
F 11.115151 55.333744 51.185024
F 11.115151 63.054744 51.185024
F 20.138651 55.306544 51.442824
F 20.194751 62.999044 51.556724
F 4.321511 54.043344 54.638624
F 4.321511 61.764344 54.638624
F 13.241551 54.046844 54.885524
F 13.241551 61.767844 54.885524
F 22.320251 54.061744 54.993824
F 22.519551 61.842344 55.226124
F 4.423131 59.197744 51.000324
F 4.423131 66.918744 51.000324
F 13.343151 59.194244 51.247224
F 13.343151 66.915244 51.247224
F 22.533351 59.239844 51.373924
F 22.452851 66.709744 51.475524
F 4.347041 59.197744 53.724524
F 4.347041 66.918744 53.724524
F 13.266951 59.194244 53.975924
F 13.266951 66.915244 53.975924
F 22.572751 59.265144 54.141324
F 22.501751 66.811644 54.348524
F 4.245411 54.043344 57.362824
F 4.245411 61.764344 57.362824
F 13.165351 54.046844 57.614224
F 13.165351 61.767844 57.614224
F 22.167351 54.008944 57.831424
F 22.327451 61.950844 57.986524
F 6.580081 55.332144 53.790324
F 6.580081 63.053044 53.790324
F 15.514251 55.228644 53.950324
F 15.591351 63.122744 54.102124
F 24.696051 55.391544 54.430224
F 24.631051 63.162944 54.372024
F 6.478451 57.909044 57.428524
F 6.478451 65.629944 57.428524
F 15.387751 57.913244 57.624324
F 15.427351 65.604244 57.882024
F 24.568351 57.952944 57.905724
F 24.588751 65.647944 58.150124
F 6.554741 57.909044 54.697624
F 6.554741 65.629944 54.697624
F 15.617651 57.875644 54.777624
F 15.473151 65.731444 55.064324
F 24.748851 58.141644 55.155824
F 24.733851 65.572344 55.400924
F 6.656361 55.332144 51.059324
F 6.656361 63.053044 51.059324
F 15.623751 55.273844 51.268824
F 15.648651 62.973044 51.286324
F 24.822551 55.362544 51.530024
F 24.678151 63.095844 51.594124
F 8.785341 54.046944 54.761024
F 8.785341 61.767944 54.761024
F 17.886251 54.142344 54.846624
F 17.884951 61.779744 54.828424
F 4.042161 69.485344 64.639424
F 17.614651 66.908744 61.539124
F 8.886961 59.194144 51.122724
F 8.886961 66.915144 51.122724
F 17.893151 58.972644 51.284924
F 17.934951 66.686144 51.466524
F 4.118261 69.485344 61.915124
F 17.701151 59.006644 58.698324
F 8.810741 59.194144 53.851524
F 8.810741 66.915144 53.851524
F 18.076151 59.184244 53.926524
F 17.942551 66.603644 54.095724
F 20.281051 55.258244 44.260024
F 19.782651 65.524644 64.970224
F 8.709111 54.046944 57.489824
F 8.709111 61.767944 57.489824
F 17.443751 53.841444 57.623024
F 17.613151 61.542144 57.596524
F 4.245411 69.485344 57.362824
F 8.505861 61.767944 64.766324
F 1.937231 55.346944 60.929824
F 1.937231 63.067944 60.929824
F 10.835651 55.333744 61.190224
F 10.835651 63.054744 61.190224
F 19.846951 55.136044 61.489324
F 20.044051 62.962844 61.351224
F 1.835591 57.894144 64.568024
F 1.835591 65.615144 64.568024
F 10.734051 57.907344 64.828524
F 10.734051 65.628344 64.828524
F 24.948051 65.566144 47.922324
F 17.633351 58.971344 61.372824
F 1.911161 57.894144 61.863224
F 1.911161 65.615144 61.863224
F 10.810251 57.907344 62.099824
F 10.810251 65.628344 62.099824
F 19.910951 57.796744 62.158224
F 19.790451 65.582344 62.339824
F 2.012771 55.346944 58.224924
F 2.012781 63.067944 58.224924
F 10.911851 55.333744 58.461524
F 10.911851 63.054744 58.461524
F 19.615051 55.116144 58.795524
F 19.852351 62.881744 58.632024
F 4.118261 54.043344 61.915124
F 4.118261 61.764344 61.915124
F 13.038351 54.046844 62.162124
F 13.038351 61.767844 62.162124
F 22.174051 54.072244 62.624024
F 22.351551 61.795344 62.089424
F 4.219881 59.197744 58.276924
F 4.219881 66.918744 58.276924
F 13.139951 59.194244 58.523824
F 13.139951 66.915244 58.523824
F 22.321751 59.333444 58.497124
F 22.170551 66.771044 58.711924
F 4.143791 59.197744 61.001124
F 4.143791 66.918744 61.001124
F 13.063751 59.194244 61.252524
F 13.063751 66.915244 61.252524
F 22.133851 59.126744 61.425424
F 22.235851 66.919844 61.580724
F 4.042161 54.043344 64.639424
F 4.042161 61.764344 64.639424
F 12.962051 54.046844 64.890824
F 12.962051 61.767844 64.890824
F 22.080951 54.054244 65.326024
F 21.954951 61.790844 64.929424
F 6.376831 55.332144 61.066824
F 6.376831 63.053044 61.066824
F 15.300351 55.189344 61.365724
F 15.494051 62.994244 61.320524
F 24.450051 55.449044 61.655524
F 24.614951 63.018744 61.462624
F 6.275191 57.909044 64.705124
F 6.275191 65.629944 64.705124
F 4.448661 69.485344 50.086224
F 18.024251 67.061544 44.182524
F 8.607491 59.194144 61.128024
F 22.608951 59.146844 44.104424
F 6.351491 57.909044 61.974124
F 6.351491 65.629944 61.974124
F 15.286751 57.822844 62.191324
F 15.261651 65.662044 62.309124
F 24.371751 57.906944 62.558724
F 24.527751 65.555344 62.438724
F 6.453101 55.332144 58.335924
F 6.453101 63.053044 58.335924
F 15.246951 55.327544 58.719824
F 15.527851 62.876644 58.640524
F 24.564151 55.377844 58.863424
F 24.602451 63.008644 58.809324
F 8.582091 54.046944 62.037624
F 8.582091 61.767944 62.037624
F 17.533251 53.846944 62.487524
F 17.734451 61.696144 62.362124
F 4.321511 69.485344 54.638624
F 8.505861 54.046944 64.766324
F 8.683701 59.194144 58.399324
F 8.683701 66.915144 58.399324
F 19.783251 57.793044 65.000824
F 18.095751 58.988844 44.134324
F 17.527651 54.114744 65.114824
F 15.972651 62.740644 44.015024
F 22.305651 69.413344 57.798624
F 22.110951 69.583244 62.183424
F 22.499651 69.517144 47.738624
F 22.310251 69.417144 55.195924
F 17.783451 69.357044 54.842124
F 21.841451 69.554044 64.861524
F 17.896551 69.375944 50.585524
F 17.567051 69.465144 65.019724
F 17.586251 69.551444 62.286524
F 15.193251 55.416644 65.919124
F 1.733981 55.346944 68.206324
F 1.733981 63.067944 68.206324
F 10.632451 55.333744 68.466824
F 10.632451 63.054744 68.466824
F 19.701851 55.280844 68.844624
F 19.554951 62.937444 68.787424
F 1.632341 57.894144 71.844624
F 1.632341 65.615144 71.844624
F 10.530751 57.907344 72.105124
F 10.530751 65.628344 72.105124
F 19.710951 57.803144 72.325824
F 19.466451 65.580444 72.119224
F 1.707901 57.894144 69.139824
F 1.707901 65.615144 69.139824
F 10.607051 57.907344 69.376424
F 10.607051 65.628344 69.376424
F 19.949151 57.992044 69.481324
F 19.533151 65.547444 69.363324
F 1.199761 55.346944 87.331224
F 1.199761 63.067944 87.331224
F 10.708651 55.333744 65.738124
F 10.708651 63.054744 65.738124
F 19.837651 55.279344 66.108024
F 21.299351 54.211544 86.767024
F 3.915011 54.043344 69.191724
F 3.915011 61.764344 69.191724
F 12.835051 54.046844 69.438624
F 12.835051 61.767844 69.438624
F 21.919151 53.835144 69.729824
F 21.888651 61.812744 69.571424
F 4.016621 59.197744 65.553424
F 4.016621 66.918744 65.553424
F 12.936651 59.194244 65.800324
F 12.936651 66.915244 65.800324
F 19.106451 65.458244 86.739824
F 17.455551 59.238144 65.930624
F 3.940541 59.197744 68.277724
F 3.940541 66.918744 68.277724
F 12.860451 59.194244 68.529124
F 12.860451 66.915244 68.529124
F 22.205751 59.262944 68.535724
F 21.780351 66.824244 68.625324
F 3.838901 54.043344 71.915924
F 3.838901 61.764344 71.915924
F 12.758851 54.046844 72.167424
F 12.758851 61.767844 72.167424
F 21.783551 54.115444 72.490324
F 21.500051 61.854644 72.180424
F 6.173581 55.332144 68.343424
F 6.173581 63.053044 68.343424
F 15.092751 55.442344 68.649224
F 15.160851 63.095644 68.551324
F 24.190951 55.313844 69.011824
F 24.314751 62.915944 68.678424
F 6.071941 57.909044 71.981724
F 6.071941 65.629944 71.981724
F 14.986851 57.907344 72.229624
F 14.986851 65.628344 72.229624
F 24.174651 58.164944 72.298424
F 24.226651 65.453944 72.322024
F 6.148231 57.909044 69.250724
F 6.148231 65.629944 69.250724
F 15.280651 58.062644 69.420624
F 15.115751 65.568544 69.499724
F 24.313351 57.989044 69.604524
F 23.962051 65.588844 69.544024
F 6.249851 55.332144 65.612424
F 6.249851 63.053044 65.612424
F 24.213551 63.043444 66.061224
F 15.285951 63.049444 65.871024
F 25.673851 53.929844 84.142324
F 21.935551 66.929844 65.846524
F 8.378831 54.046944 69.314124
F 8.378831 61.767944 69.314124
F 17.321651 53.866744 69.516524
F 17.378151 61.688344 69.381124
F 3.635651 69.485344 79.192524
F 26.106751 59.176044 76.162424
F 8.480451 59.194144 65.675824
F 8.480451 66.915144 65.675824
F 18.883651 57.871844 86.664524
F 21.254351 61.584044 86.899624
F 7.997731 66.915144 82.957824
F 25.838551 59.176644 80.444824
F 8.404241 59.194144 68.404624
F 8.404241 66.915144 68.404624
F 17.549251 59.060544 68.783524
F 17.311051 66.959044 68.614324
F 23.388651 57.919044 86.858824
F 3.432401 69.485344 86.469124
F 8.302601 54.046944 72.042924
F 8.302601 61.767944 72.042924
F 17.159251 54.094344 72.313524
F 17.026151 61.746844 72.137524
F 17.161251 69.541644 76.765624
F 25.571951 61.711044 86.874524
F 1.530731 55.346944 75.482924
F 1.530731 63.067944 75.482924
F 10.429151 55.333744 75.743424
F 10.429151 63.054744 75.743424
F 19.427151 55.162644 75.879524
F 19.490651 62.930444 76.074724
F 1.429091 57.894144 79.121224
F 1.429091 65.615144 79.121224
F 10.327551 57.907344 79.381724
F 10.327551 65.628344 79.381724
F 19.264551 57.888144 79.454724
F 19.192951 65.771844 79.520624
F 1.504651 57.894144 76.416324
F 1.504651 65.615144 76.416324
F 10.403751 57.907344 76.653024
F 10.403751 65.628344 76.653024
F 19.349951 57.830844 76.773624
F 19.416051 65.619544 76.743424
F 1.606271 55.346944 72.778124
F 1.606271 63.067944 72.778124
F 10.505351 55.333744 73.014724
F 10.505351 63.054744 73.014724
F 19.454351 55.205244 73.235724
F 19.310951 63.052844 73.229724
F 3.711751 54.043344 76.468324
F 3.711751 61.764344 76.468324
F 12.631851 54.046844 76.715224
F 12.631851 61.767844 76.715224
F 21.786551 54.112244 76.872224
F 21.575551 61.570344 76.928924
F 3.813371 59.197744 72.830024
F 3.813371 66.918744 72.830024
F 12.733451 59.194244 73.076924
F 12.733451 66.915244 73.076924
F 21.861351 59.301644 73.123324
F 21.855651 66.700244 73.211124
F 3.737281 59.197744 75.554224
F 3.737281 66.918744 75.554224
F 12.657251 59.194244 75.805624
F 12.657251 66.915244 75.805624
F 21.694051 59.041944 75.770124
F 21.578951 66.922944 75.855224
F 3.635651 54.043344 79.192524
F 3.635651 61.764344 79.192524
F 12.555551 54.046844 79.443924
F 12.555551 61.767844 79.443924
F 21.548551 53.973444 79.543424
F 21.471351 61.655744 79.705424
F 5.970331 55.332144 75.620024
F 5.970331 63.053044 75.620024
F 14.885251 55.333744 75.867924
F 14.885251 63.054744 75.867924
F 24.015251 55.306944 76.020424
F 23.828251 62.869044 75.787924
F 5.868691 57.909044 79.258324
F 5.868691 65.629944 79.258324
F 14.783551 57.907344 79.506224
F 14.783551 65.628344 79.506224
F 23.618551 57.859744 79.534624
F 23.821851 65.677744 79.323224
F 5.944981 57.909044 76.527324
F 5.944981 65.629944 76.527324
F 14.859751 57.907344 76.777424
F 14.859751 65.628344 76.777424
F 23.872051 57.878544 76.843124
F 23.859551 65.561244 76.575724
F 6.046601 55.332144 72.889024
F 6.046601 63.053044 72.889024
F 14.961451 55.333744 73.139224
F 14.961451 63.054744 73.139224
F 24.035551 55.534144 73.294824
F 24.019251 62.805644 73.138824
F 8.175581 54.046944 76.590724
F 8.175581 61.767944 76.590724
F 17.078351 54.132944 76.790024
F 17.098751 61.728644 76.779524
F 3.838901 69.485344 71.915924
F 3.711751 69.485344 76.468324
F 8.277201 59.194144 72.952424
F 8.277201 66.915144 72.952424
F 17.392351 59.220344 73.138424
F 17.268551 66.800244 73.088724
F 3.915011 69.485344 69.191724
F 24.445751 55.339744 66.277824
F 8.200981 59.194144 75.681224
F 8.200981 66.915144 75.681224
F 17.134151 59.150244 75.867624
F 17.208351 66.743944 75.780224
F 25.582851 54.072544 86.955424
F 3.508501 69.485344 83.744924
F 8.099351 54.046944 79.319524
F 8.099351 61.767944 79.319524
F 17.138051 54.090144 79.486524
F 17.144951 61.803544 79.559724
F 21.820451 69.398244 72.375824
F 17.619451 66.973344 65.914224
F 1.327471 55.346944 82.759524
F 1.327471 63.067944 82.759524
F 10.225951 55.333744 83.020024
F 10.225951 63.054744 83.020024
F 19.017451 55.160144 83.131324
F 19.158651 63.247544 83.060624
F 1.225831 57.894144 86.397824
F 1.225831 65.615144 86.397824
F 10.124251 57.907344 86.658324
F 10.124251 65.628344 86.658324
F 16.731451 61.731944 86.775124
F 16.883051 66.986444 83.196924
F 1.301401 57.894144 83.692924
F 1.301401 65.615144 83.692924
F 10.200551 57.907344 83.929624
F 10.200551 65.628344 83.929624
F 18.959851 57.717944 83.967524
F 19.067351 65.706444 83.991624
F 1.403021 55.346944 80.054624
F 1.403021 63.067944 80.054624
F 10.302151 55.333744 80.291324
F 10.302151 63.054744 80.291324
F 19.380651 55.301044 80.347824
F 19.262551 63.225044 80.299824
F 3.508501 54.043344 83.744924
F 3.508501 61.764344 83.744924
F 12.428551 54.046844 83.991824
F 12.428551 61.767844 83.991824
F 21.217251 53.849444 83.989724
F 21.173451 61.774544 84.083124
F 3.610121 59.197744 80.106624
F 3.610121 66.918744 80.106624
F 12.530151 59.194244 80.353524
F 12.530151 66.915244 80.353524
F 21.427851 59.081944 80.494424
F 21.531551 66.950844 80.247824
F 3.534031 59.197744 82.830824
F 3.534031 66.918744 82.830824
F 12.453951 59.194244 83.082224
F 12.453951 66.915244 83.082224
F 21.222451 59.182644 83.152424
F 21.318651 66.988744 83.083024
F 3.432401 54.043344 86.469124
F 3.432401 61.764344 86.469124
F 12.352351 54.046844 86.720524
F 12.352351 61.767844 86.720524
F 25.681451 61.712644 84.098224
F 16.844751 53.974144 86.680824
F 5.767071 55.332144 82.896624
F 5.767071 63.053044 82.896624
F 14.681951 55.333744 83.144524
F 14.681951 63.054744 83.144524
F 23.475851 55.346944 83.398624
F 23.318651 62.975644 83.228124
F 5.665431 57.909044 86.534924
F 5.665431 65.629944 86.534924
F 14.580351 57.907344 86.782724
F 14.580351 65.628344 86.782724
F 22.003151 59.079744 65.958324
F 7.896101 61.767944 86.596124
F 5.741731 57.909044 83.803924
F 5.741731 65.629944 83.803924
F 14.656551 57.907344 84.054024
F 14.656551 65.628344 84.054024
F 23.492551 57.857644 84.150624
F 23.514651 65.560144 83.922124
F 5.843341 55.332144 80.165624
F 5.843341 63.053044 80.165624
F 14.758151 55.333744 80.415724
F 14.758151 63.054744 80.415724
F 23.825351 55.391544 80.485124
F 23.730151 62.941644 80.397724
F 7.972331 54.046944 83.867324
F 7.972331 61.767944 83.867324
F 16.772551 53.899944 83.986924
F 16.937451 61.696844 84.055724
F 7.896101 54.046944 86.596124
F 16.989951 59.222444 83.055424
F 8.073941 59.194144 80.229024
F 8.073941 66.915144 80.229024
F 16.915151 59.223544 80.339724
F 16.833951 67.033444 80.381224
F 25.826951 59.082844 83.281324
F 19.647251 62.953044 65.891624
F 7.997731 59.194144 82.957824
F 23.482451 65.540144 86.689824
F 25.761351 66.789744 83.261624
F 25.909451 53.890844 79.622224
F 16.847551 69.492944 84.046724
F 26.025251 61.706644 79.610224
F 26.190351 61.884544 76.887824
F 21.244751 69.525644 84.054724
F 25.924451 67.036544 80.443124
F 25.807051 69.503744 79.545724
F 21.730351 69.548044 76.718024
F 21.633351 69.485544 79.511224
F 1.124221 55.346944 90.036124
F 1.124221 63.067944 90.036124
F 10.022651 55.333744 90.296624
F 10.022651 63.054744 90.296624
F 18.873751 55.229244 90.412924
F 18.980651 63.189144 90.382524
F 1.022561 57.893944 93.674424
F 1.022561 65.614944 93.674424
F 9.921041 57.907344 93.934824
F 9.921041 65.628344 93.934824
F 18.741151 57.828944 93.809024
F 19.022651 65.932244 94.081024
F 1.098151 57.894144 90.969524
F 1.098151 65.615144 90.969524
F 9.997271 57.907344 91.206124
F 9.997271 65.628344 91.206124
F 18.823651 57.729244 91.129724
F 18.925051 65.704644 91.212424
F 0.458260 55.290544 109.184424
F 0.458260 63.011544 109.184424
F 10.098851 55.333744 87.567824
F 10.098851 63.054744 87.567824
F 25.484351 53.928044 91.514424
F 18.547051 57.935344 108.746424
F 3.305241 54.043344 91.021524
F 3.305241 61.764344 91.021524
F 12.225251 54.046844 91.268424
F 12.225251 61.767844 91.268424
F 21.055051 53.947044 91.362524
F 21.102751 61.813544 91.455624
F 3.406861 59.197744 87.383224
F 3.406861 66.918744 87.383224
F 12.326951 59.194244 87.630124
F 12.326951 66.915244 87.630124
F 25.262751 66.845544 97.945824
F 25.520351 66.861244 87.705324
F 3.330781 59.197744 90.107424
F 3.330781 66.918744 90.107424
F 12.250751 59.194244 90.358824
F 12.250751 66.915244 90.358824
F 20.877551 59.198844 90.482524
F 21.214951 66.993444 90.444924
F 3.228821 54.043444 93.745924
F 3.228821 61.764444 93.745924
F 12.149051 54.046844 93.997124
F 12.149051 61.767844 93.997124
F 20.970351 54.054944 94.086924
F 21.136651 61.566844 94.180924
F 5.563821 55.332144 90.173124
F 5.563821 63.053044 90.173124
F 14.478651 55.333744 90.421024
F 14.478651 63.054744 90.421024
F 23.215751 55.174944 90.575924
F 23.475651 62.949844 90.468424
F 5.462131 57.909044 93.811524
F 5.462131 65.630044 93.811524
F 14.377051 57.907344 94.059324
F 14.377051 65.628344 94.059324
F 23.031551 57.847844 93.952424
F 23.297351 65.739844 94.111324
F 5.538471 57.909044 91.080524
F 5.538471 65.629944 91.080524
F 14.453251 57.907344 91.330624
F 14.453251 65.628344 91.330624
F 23.161451 57.816144 91.204424
F 23.390551 65.506844 91.376924
F 5.640091 55.332144 87.442224
F 5.640091 63.053044 87.442224
F 14.554951 55.333744 87.692324
F 14.554951 63.054744 87.692324
F 3.228821 69.485344 93.745924
F 19.052751 62.926244 87.660324
F 7.769071 54.046944 91.143924
F 7.769071 61.767944 91.143924
F 16.670051 54.098644 91.232224
F 16.739451 61.741044 91.406224
F 25.414051 61.731844 94.120724
F 21.056551 59.132844 87.771724
F 7.870691 59.194144 87.505624
F 7.870691 66.915144 87.505624
F 23.484551 55.403744 87.860924
F 25.034351 61.765544 101.436424
F 25.291551 54.038944 94.218624
F 20.813651 61.920544 108.842424
F 7.794481 59.194144 90.234424
F 7.794481 66.915144 90.234424
F 16.696151 59.096644 90.418924
F 16.637651 66.812044 90.340924
F 3.305241 69.485344 91.021524
F 16.426051 61.848444 108.826424
F 7.692831 54.046944 93.872624
F 7.692831 61.767944 93.872624
F 16.593651 54.030644 94.111624
F 16.644551 61.869344 94.118224
F 25.336851 61.567644 98.710224
F 16.303351 54.183444 108.748424
F 0.919977 55.356744 97.317024
F 0.919978 63.077744 97.317024
F 9.819421 55.333744 97.573124
F 9.819421 63.054744 97.573124
F 18.638751 55.302544 97.753524
F 18.720551 63.191744 97.677324
F 0.820884 57.863144 100.974424
F 0.820884 65.584144 100.974424
F 9.717791 57.907344 101.211424
F 9.717791 65.628344 101.211424
F 18.635651 57.929644 101.412424
F 18.673251 65.610144 101.515424
F 0.771820 57.942344 98.256424
F 0.771820 65.663344 98.256424
F 9.794001 57.907344 98.482724
F 9.794001 65.628344 98.482724
F 18.713751 57.762244 98.664624
F 18.791751 65.649344 98.709724
F 0.995605 55.346744 94.608724
F 0.995605 63.067744 94.608724
F 9.895631 55.333744 94.844424
F 9.895631 63.054744 94.844424
F 18.775351 55.400944 95.010224
F 18.880351 63.217644 94.933624
F 3.100721 54.044944 98.301224
F 3.100721 61.765944 98.301224
F 12.022051 54.046844 98.544924
F 12.022051 61.767844 98.544924
F 20.913151 54.073744 98.743224
F 20.756351 61.726744 98.723824
F 3.203251 59.197644 94.661024
F 3.203251 66.918644 94.661024
F 12.123651 59.194244 94.906724
F 12.123651 66.915244 94.906724
F 20.923951 59.096044 95.063024
F 21.223151 67.109644 94.879324
F 3.113061 59.193244 97.390424
F 3.113061 66.914144 97.390424
F 12.047451 59.194244 97.635424
F 12.047451 66.915244 97.635424
F 20.878551 59.062244 97.726224
F 21.117451 66.889344 97.533124
F 2.988721 54.053944 101.036424
F 2.988721 61.774944 101.036424
F 11.945851 54.046844 101.273424
F 11.945851 61.767844 101.273424
F 20.977851 54.230544 101.582424
F 20.846251 61.699444 101.336424
F 5.360511 55.331944 97.449924
F 5.360511 63.052944 97.449924
F 14.275451 55.333744 97.697624
F 14.275451 63.054744 97.697624
F 23.106251 55.360144 97.821624
F 22.983051 62.976744 97.801524
F 5.259071 57.909244 101.088424
F 5.259071 65.630244 101.088424
F 14.173851 57.907344 101.335424
F 14.173851 65.628344 101.335424
F 23.110251 58.069344 101.539424
F 22.820251 65.597844 101.516424
F 5.333481 57.908944 98.357224
F 5.333481 65.629944 98.357224
F 14.250051 57.907344 98.607224
F 14.250051 65.628344 98.607224
F 23.124451 57.903844 98.724124
F 23.044851 65.577944 98.745224
F 5.436791 55.332044 94.718824
F 5.436791 63.053044 94.718824
F 14.351651 55.333744 94.968924
F 14.351651 63.054744 94.968924
F 23.196251 55.362144 95.060724
F 23.273151 63.119544 95.141124
F 7.565811 54.046944 98.420524
F 7.565811 61.767944 98.420524
F 16.540251 54.070044 98.740324
F 16.662651 61.732344 98.640924
F 21.268751 66.719644 87.716424
F 25.400651 54.034144 98.744324
F 7.667431 59.194144 94.782224
F 7.667431 66.915144 94.782224
F 16.644751 59.188044 94.700824
F 16.637151 67.093444 94.962724
F 2.900171 69.487844 105.580424
F 25.266151 59.135344 97.742924
F 7.590991 59.194144 97.511024
F 7.590991 66.915144 97.511024
F 16.500551 59.253344 97.535724
F 16.501651 66.790144 97.770624
F 16.811451 59.209844 87.691724
F 23.313451 62.995444 87.762224
F 7.488941 54.047044 101.149424
F 7.488941 61.768044 101.149424
F 16.421851 54.099244 101.486424
F 16.446951 61.887144 101.285424
F 25.339751 54.137244 101.482424
F 25.152651 59.229344 94.963824
F 0.728023 55.384444 104.630424
F 0.728024 63.105444 104.630424
F 9.616171 55.333744 104.849424
F 9.616171 63.054744 104.849424
F 18.534251 55.248244 105.137424
F 18.640851 62.957344 105.318424
F 0.630735 57.863244 108.268424
F 0.630735 65.584244 108.268424
F 9.514541 57.907344 108.488424
F 9.514541 65.628344 108.488424
F 25.512551 67.147844 90.489824
F 3.100721 69.486944 98.301224
F 0.522527 57.962444 105.544424
F 0.522527 65.683444 105.544424
F 9.590711 57.907344 105.759424
F 9.590711 65.628344 105.759424
F 18.474651 57.860444 106.004424
F 18.553251 65.618844 105.999424
F 0.608164 55.275744 101.900424
F 0.608162 62.996644 101.900424
F 9.692341 55.333744 102.121424
F 9.692341 63.054744 102.121424
F 18.709651 55.327244 102.459424
F 18.638751 63.045044 102.420424
F 2.900171 54.045844 105.580424
F 2.900171 61.766844 105.580424
F 11.818751 54.046844 105.821424
F 11.818751 61.767844 105.821424
F 20.812051 54.000244 106.189424
F 20.879251 61.733544 106.307424
F 2.999561 59.194344 101.941424
F 2.999561 66.915344 101.941424
F 11.920451 59.194244 102.183424
F 11.920451 66.915244 102.183424
F 20.765751 59.182844 102.542424
F 20.772751 66.999744 102.494424
F 2.885091 59.187144 104.675424
F 2.885091 66.908144 104.675424
F 11.844151 59.194244 104.912424
F 11.844151 66.915244 104.912424
F 20.840551 59.179944 105.220424
F 20.786351 67.049544 105.144424
F 2.792621 54.050544 108.311424
F 2.792621 61.771544 108.311424
F 11.742551 54.046844 108.550424
F 11.742551 61.767844 108.550424
F 25.315151 67.033744 95.275624
F 25.402451 58.954544 90.314924
F 5.157741 55.331944 104.726424
F 5.157741 63.052944 104.726424
F 14.072151 55.333744 104.974424
F 14.072151 63.054744 104.974424
F 22.944451 55.351544 105.406424
F 22.911851 63.154044 105.231424
F 5.056321 57.909044 108.364424
F 5.056321 65.630044 108.364424
F 13.970551 57.907344 108.612424
F 13.970551 65.628344 108.612424
F 25.448951 61.540144 91.414924
F 25.028751 61.740244 109.005424
F 5.125921 57.909444 105.633424
F 5.125921 65.630344 105.633424
F 14.046751 57.907344 105.883424
F 14.046751 65.628344 105.883424
F 22.875651 57.920644 106.347424
F 22.755751 65.577344 106.211424
F 5.228741 55.332144 101.995424
F 5.228741 63.053144 101.995424
F 14.148351 55.333744 102.245424
F 14.148351 63.054744 102.245424
F 23.228351 55.371044 102.588424
F 22.844551 63.197844 102.481424
F 7.362601 54.046944 105.697424
F 7.362601 61.767944 105.697424
F 16.278051 54.133944 106.087424
F 16.314551 61.953644 106.091424
F 25.278351 54.203044 106.332424
F 25.195751 61.992144 106.286424
F 7.464191 59.194144 102.058424
F 7.464191 66.915144 102.058424
F 16.345251 59.209944 102.370424
F 16.339751 66.854344 102.288424
F 25.301051 59.268644 102.644424
F 25.103551 67.009644 102.492424
F 7.387071 59.193944 104.787424
F 7.387071 66.914944 104.787424
F 16.267651 59.342444 105.081424
F 16.460651 66.988044 105.088424
F 25.191451 59.365044 105.473424
F 24.869051 67.141844 105.155424
F 7.285481 54.047144 108.425424
F 7.285481 61.768044 108.425424
F 18.999851 55.280944 87.646224
F 25.755751 59.182544 87.764024
F 18.259151 65.717144 108.757424
F 22.784451 65.579144 108.963424
F 22.780451 57.944444 108.967424
F 16.885551 66.765644 87.715524
F 20.695651 54.116744 108.799424
F 25.227651 54.226044 109.103424
F 16.314351 69.456444 108.535424
F 24.753551 69.401344 109.062424
F 16.396051 69.548144 101.273424
F 24.894351 69.500944 106.416424
F 16.710451 69.594844 98.600224
F 20.756051 69.635444 101.420424
F 0.531112 55.372744 111.905424
F 0.531112 63.093744 111.905424
F 9.412921 55.333744 112.126424
F 9.412921 63.054744 112.126424
F 18.346651 55.584544 112.419424
F 18.236051 63.040544 112.424424
F 0.431147 57.871844 115.543424
F 0.431148 65.592844 115.543424
F 9.311291 57.907344 115.764424
F 9.311291 65.628344 115.764424
F 18.355951 57.644344 115.999424
F 18.286351 65.271144 115.979424
F 0.385161 57.940444 112.822424
F 0.385161 65.661444 112.822424
F 9.387471 57.907344 113.035424
F 9.387471 65.628344 113.035424
F 18.305151 57.973944 113.482424
F 18.259051 65.667544 113.162424
F 9.489071 55.333744 109.397424
F 9.489071 63.054744 109.397424
F 24.370051 59.279744 127.375424
F 22.975051 63.045944 109.864424
F 2.700951 54.043144 112.857424
F 2.700951 61.764144 112.857424
F 11.615551 54.046844 113.098424
F 11.615551 61.767844 113.098424
F 20.427451 53.999644 113.250424
F 20.596351 61.693844 113.350424
F 2.800761 59.196944 109.218424
F 2.800761 66.917944 109.218424
F 11.717151 59.194244 109.459424
F 11.717151 66.915244 109.459424
F 19.614051 69.535844 130.583424
F 2.294311 69.465944 127.356424
F 2.698321 59.192944 111.947424
F 2.698321 66.913944 111.947424
F 11.640951 59.194244 112.188424
F 11.640951 66.915244 112.188424
F 20.468951 59.193444 112.385424
F 20.457551 67.069044 112.562424
F 2.602321 54.046244 115.584424
F 2.602321 61.767144 115.584424
F 11.539351 54.046844 115.826424
F 11.539351 61.767844 115.826424
F 20.367651 53.833544 116.032424
F 20.575651 61.683744 115.993424
F 4.954791 55.332244 112.003424
F 4.954791 63.053144 112.003424
F 13.868951 55.333744 112.250424
F 13.868951 63.054744 112.250424
F 22.728851 55.301644 112.466424
F 22.994551 63.198344 112.523424
F 4.853181 57.908844 115.641424
F 4.853181 65.629844 115.641424
F 13.767251 57.907344 115.889424
F 13.767251 65.628344 115.889424
F 22.609751 57.703344 116.155424
F 22.739951 65.761444 116.046424
F 4.924891 57.909444 112.910424
F 4.924891 65.630444 112.910424
F 13.843551 57.907344 113.160424
F 13.843551 65.628344 113.160424
F 22.582351 57.794744 113.483424
F 22.753151 65.896444 113.471424
F 5.025001 55.331444 109.271424
F 5.025001 63.052444 109.271424
F 13.945151 55.333744 109.522424
F 13.945151 63.054744 109.522424
F 18.413351 55.396344 109.789424
F 2.498911 69.484144 120.133424
F 7.159401 54.046944 112.973424
F 7.159401 61.767944 112.973424
F 16.194051 54.063644 113.055424
F 15.954851 61.717844 112.991424
F 24.847251 54.074344 113.564424
F 24.986751 61.638644 113.621424
F 7.261001 59.194144 109.335424
F 7.261001 66.915144 109.335424
F 2.005231 69.318544 130.027424
F 15.101751 61.847144 130.379424
F 22.233651 57.884844 120.698424
F 24.897351 66.852744 109.961424
F 7.184131 59.194044 112.064424
F 7.184131 66.915044 112.064424
F 16.072251 59.117944 112.263424
F 15.946651 67.051544 112.400424
F 24.882551 59.044344 112.632424
F 25.182951 66.955544 112.551424
F 7.082701 54.047044 115.702424
F 7.082701 61.768044 115.702424
F 15.958651 54.079544 115.674424
F 15.936451 61.679244 115.823424
F 18.617851 63.183144 109.708424
F 24.858251 61.790044 116.344424
F 0.331007 55.366244 119.181424
F 0.331008 63.087144 119.181424
F 9.209671 55.333744 119.402424
F 9.209671 63.054744 119.402424
F 18.329451 55.527444 119.719424
F 18.196851 63.114844 119.416424
F 0.234353 57.878244 122.820424
F 0.234353 65.599144 122.820424
F 9.108051 57.907344 123.040424
F 9.108051 65.628344 123.040424
F 18.015751 58.109544 123.397424
F 18.060451 65.557644 123.298424
F 0.238538 57.918344 120.102424
F 0.238538 65.639344 120.102424
F 9.184241 57.907344 120.312424
F 9.184241 65.628344 120.312424
F 17.857351 58.041544 120.715424
F 18.227451 65.637844 120.550424
F 0.311388 55.311244 116.461424
F 0.311388 63.032244 116.461424
F 9.285851 55.333744 116.674424
F 9.285851 63.054744 116.674424
F 18.201751 55.140144 116.982424
F 18.203651 62.668844 116.731424
F 2.498911 54.042144 120.133424
F 2.498911 61.763144 120.133424
F 11.412251 54.046844 120.374424
F 11.412251 61.767844 120.374424
F 20.260051 53.977244 120.813424
F 20.287251 61.916044 120.549424
F 2.600031 59.198444 116.495424
F 2.600031 66.919444 116.495424
F 11.513851 59.194244 116.736424
F 11.513851 66.915244 116.736424
F 20.374551 58.981344 117.086424
F 20.462651 66.784444 116.970424
F 2.505871 59.196644 119.221424
F 2.505871 66.917644 119.221424
F 11.437651 59.194244 119.465424
F 11.437651 66.915244 119.465424
F 20.180451 59.201844 119.664424
F 20.505451 66.919644 119.727424
F 2.411791 54.042244 122.857424
F 2.411791 61.763244 122.857424
F 11.336051 54.046844 123.103424
F 11.336051 61.767844 123.103424
F 22.202251 55.405844 124.578424
F 20.204151 61.935844 123.279424
F 4.751561 55.332244 119.279424
F 4.751561 63.053244 119.279424
F 13.665651 55.333744 119.527424
F 13.665651 63.054744 119.527424
F 22.568051 55.224544 117.075424
F 22.584451 63.147244 119.891424
F 4.650271 57.908644 122.917424
F 4.650271 65.629644 122.917424
F 13.564051 57.907344 123.165424
F 13.564051 65.628344 123.165424
F 22.202651 57.860944 123.456424
F 22.448851 65.653144 123.606424
F 4.723531 57.909344 120.186424
F 4.723531 65.630344 120.186424
F 13.640251 57.907344 120.436424
F 13.640251 65.628344 120.436424
F 22.480351 55.438044 119.726424
F 22.623751 65.737344 120.859424
F 4.824331 55.331744 116.548424
F 4.824331 63.052744 116.548424
F 13.741851 55.333744 116.798424
F 13.741851 63.054744 116.798424
F 24.673951 53.950944 116.274424
F 22.601251 63.107044 117.169424
F 6.956161 54.046944 120.250424
F 6.956161 61.767944 120.250424
F 16.075151 54.258244 120.397424
F 15.908951 61.792744 120.344424
F 24.617251 53.840444 120.886424
F 24.458151 59.056544 119.994424
F 7.057771 59.194144 116.611424
F 7.057771 66.915144 116.611424
F 16.054351 59.075644 116.833424
F 16.087951 66.765144 117.008424
F 20.573151 59.283044 109.749424
F 24.886951 66.903844 117.134424
F 6.981201 59.194144 119.340424
F 6.981201 66.915144 119.340424
F 15.816851 59.057144 119.554424
F 15.856051 66.952044 119.662424
F 16.349651 59.142944 109.450424
F 24.866451 66.934444 119.841424
F 6.879851 54.046944 122.978424
F 6.879851 61.767944 122.978424
F 15.751351 53.997144 123.127424
F 15.755351 61.883144 123.086424
F 24.583551 61.714744 120.855424
F 24.483851 61.733244 123.633424
F 0.135970 55.363244 126.454424
F 0.135970 63.084244 126.454424
F 8.999791 55.330244 126.665424
F 8.999791 63.051244 126.665424
F 17.745451 55.529644 126.857424
F 17.871551 63.081644 126.822424
F 0.010700 57.898044 130.182424
F 6.735871 69.484844 127.493424
F 0.010701 65.619044 130.182424
F 11.336051 69.488844 123.103424
F 8.519871 57.907044 130.266424
F 8.519871 65.627944 130.266424
F 17.491951 65.679744 130.523424
F 20.236751 54.087444 123.548424
F 0.114317 57.892744 127.428424
F 0.114317 65.613744 127.428424
F 8.964141 57.903444 127.555424
F 8.964141 65.624444 127.555424
F 17.678951 57.963044 127.858424
F 17.948251 65.591944 127.855424
F 0.166656 55.334244 123.750424
F 0.166656 63.055244 123.750424
F 9.082641 55.333644 123.946424
F 9.082641 63.054644 123.946424
F 17.823051 55.404744 124.026424
F 17.917251 62.929944 124.135424
F 2.294311 54.023944 127.356424
F 2.294311 61.744944 127.356424
F 11.192451 54.042844 127.617424
F 11.192451 61.763844 127.617424
F 19.803151 54.108544 127.690424
F 19.944051 61.731344 128.179424
F 2.399171 59.200044 123.766424
F 2.399171 66.921044 123.766424
F 11.310651 59.194144 124.009424
F 11.310651 66.915144 124.009424
F 20.149851 59.335544 124.375424
F 20.109251 66.919144 124.348424
F 2.313381 59.195944 126.471424
F 2.313381 66.916944 126.471424
F 11.227751 59.190744 126.727424
F 11.227751 66.911744 126.727424
F 20.094651 59.266144 127.103424
F 20.077551 66.970444 127.057424
F 2.005231 53.876544 130.027424
F 2.005231 61.597544 130.027424
F 10.747551 54.043244 130.326424
F 10.747551 61.764244 130.326424
F 11.192451 69.484844 127.617424
F 22.827651 55.458644 109.790424
F 4.542371 55.325744 126.536424
F 4.542371 63.046744 126.536424
F 13.455751 55.330244 126.789424
F 13.455751 63.051244 126.789424
F 22.136951 55.540244 127.289424
F 22.237051 62.983044 127.183424
F 4.223601 57.811144 130.067424
F 4.223601 65.532144 130.067424
F 12.975651 57.903644 130.388424
F 12.975651 65.624644 130.388424
F 2.602321 69.488144 115.584424
F 6.288401 69.488544 130.204424
F 4.513111 57.902844 127.385424
F 4.513111 65.623844 127.385424
F 13.420451 57.903344 127.679424
F 13.420451 65.624344 127.679424
F 22.143151 58.088844 128.222424
F 22.102251 65.560444 128.075424
F 4.623521 55.331544 123.820424
F 4.623521 63.052544 123.820424
F 13.538651 55.333644 124.071424
F 13.538651 63.054644 124.071424
F 24.286351 53.877644 123.481424
F 22.368551 63.046044 124.396424
F 6.735871 54.042944 127.493424
F 6.735871 61.763844 127.493424
F 15.705651 54.200844 127.863424
F 15.531151 61.747544 127.662424
F 24.136751 54.133944 128.246424
F 24.374051 61.820044 128.339424
F 6.854861 59.194244 123.884424
F 6.854861 66.915244 123.884424
F 15.636851 59.287844 124.015424
F 15.737151 66.867344 124.145424
F 24.415951 58.970244 124.518424
F 24.666351 67.025244 124.690424
F 6.773501 59.191344 126.599424
F 6.773501 66.912344 126.599424
F 15.543851 59.234144 126.747424
F 15.674251 66.884744 126.773424
F 24.818851 59.353744 117.206424
F 24.448751 66.873044 127.366424
F 6.288401 54.046644 130.204424
F 6.288401 61.767644 130.204424
F 17.328551 57.943544 130.749424
F 24.935651 59.198644 109.763424
F 16.016051 67.048744 109.601424
F 20.549651 66.859844 109.817424
F 2.700951 69.485144 112.857424
F 10.747551 69.485144 130.326424
F 2.411791 69.484144 122.857424
F 15.190251 54.131344 130.424424
F 15.095651 69.509344 130.423424
F 19.428451 61.684344 130.869424
F 24.956851 69.392544 113.612424
F 21.989451 57.911444 130.910424
F 24.759251 69.599244 120.869424
F 19.762151 54.261244 130.445424
F 24.888551 69.505144 116.531424
F 24.120451 54.029444 130.975424
F 24.526351 69.433344 123.442424
F 15.527151 69.375144 127.757424
F 24.501551 69.459244 128.173424
F 20.001251 69.558044 127.784424
F 20.348251 69.456844 116.363424
F 23.997151 61.794344 130.984424
F 30.604251 1.162214 3.970644
F 30.402851 8.753224 4.132744
F 28.675451 15.370544 0.238817
F 33.027651 7.652684 0.506606
F 39.587251 9.081084 4.221144
F 44.236351 3.854344 0.540677
F 48.267851 1.295694 4.462294
F 48.513751 9.044844 4.253574
F 48.706951 3.877684 0.646474
F 30.306951 3.681664 7.721774
F 30.411651 11.383344 7.658894
F 39.535451 3.948174 7.947484
F 39.521551 11.448044 7.673294
F 48.537451 3.811854 8.135634
F 48.582851 11.827944 7.738614
F 30.640651 3.740064 4.992834
F 30.378651 11.487644 4.781164
F 39.617051 3.939584 5.154544
F 39.411251 11.602344 4.964774
F 48.423451 3.846244 5.437404
F 48.819451 11.643444 5.116934
F 30.747051 1.276844 1.151504
F 30.684751 8.847824 1.430824
F 33.043551 12.721444 1.327084
F 39.557951 1.270444 1.527294
F 39.800351 9.062694 1.612154
F 50.802651 15.490644 0.598380
F 48.548151 1.348604 1.713924
F 48.454151 9.138574 1.575514
F 35.391951 11.634044 0.535797
F 32.732451 7.641224 4.883144
F 32.897051 15.449144 4.945084
F 46.227451 7.844064 0.534582
F 41.814951 7.583684 5.264844
F 41.846951 15.498744 5.215264
F 46.285951 15.504844 0.551075
F 50.727651 7.730314 5.217814
F 50.679351 15.528944 5.074534
F 34.984251 16.478944 11.329924
F 32.935451 5.117434 1.284094
F 26.376351 16.910344 0.999962
F 41.863751 5.183954 1.518924
F 41.927651 13.235644 1.603924
F 50.802751 5.255374 1.689724
F 50.834951 12.928844 1.465224
F 32.764651 5.108854 3.938324
F 32.749851 12.755044 4.059424
F 41.903051 5.142494 4.188224
F 42.001851 12.850744 4.505014
F 50.601151 5.110184 4.332614
F 50.949451 12.942444 4.164264
F 32.786851 7.540854 7.542994
F 32.728951 15.271444 7.635244
F 30.432751 16.628644 8.355464
F 41.842951 7.613184 7.943304
F 41.687951 15.551544 7.952494
F 34.584651 8.831224 15.808924
F 50.843951 7.765124 7.965364
F 50.763551 15.525244 7.769014
F 27.874251 7.573264 19.217424
F 35.122551 1.204764 4.356734
F 35.207951 9.061514 4.037854
F 26.183951 3.665704 0.065229
F 43.916551 1.288894 4.130284
F 44.029551 8.989974 4.204674
F 41.847851 15.718244 0.446693
F 35.084651 3.798364 7.816844
F 34.997151 11.633344 7.807184
F 44.033451 3.825284 7.923924
F 44.067851 11.604444 7.940374
F 34.979151 3.909784 5.069904
F 34.913451 11.516344 5.213604
F 44.086951 3.868274 5.149214
F 44.233851 11.556644 5.306664
F 35.338251 1.274374 1.463334
F 35.322351 9.149724 1.296544
F 44.083151 11.778044 0.649866
F 44.147751 1.342514 1.475524
F 44.083151 9.173934 1.562904
F 30.669851 3.895834 0.277408
F 37.311051 7.740904 5.006034
F 37.471351 15.391044 5.013314
F 39.352451 16.784444 15.883124
F 46.204351 7.755114 5.378044
F 46.252151 15.326244 5.188764
F 45.783151 15.335444 19.652324
F 28.020951 7.507944 4.791684
F 28.330951 15.387144 4.702074
F 34.700051 1.266584 15.839824
F 37.371751 5.096854 1.316174
F 37.578651 13.038144 1.277944
F 46.432251 5.141934 1.532854
F 46.421051 12.958344 1.326614
F 39.706851 16.747444 4.257544
F 28.686551 12.907444 0.946276
F 37.440651 5.136004 4.153034
F 37.126551 12.837744 4.092894
F 46.344551 5.231594 4.265704
F 46.519651 12.703444 4.230874
F 28.329151 4.985494 3.916674
F 28.222651 12.856744 3.645454
F 37.372251 7.745554 7.759804
F 37.221651 15.305844 7.668284
F 45.962951 7.730974 19.695224
F 46.341951 7.772564 8.074694
F 46.178851 15.468344 7.884824
F 27.883251 15.527844 19.331124
F 28.113851 7.471314 7.562244
F 28.000051 15.440444 7.397474
F 34.682051 16.805744 18.629124
F 30.145151 0.968731 11.165624
F 30.390551 8.716514 11.103224
F 26.297051 11.595444 0.099400
F 39.258651 1.001033 11.524324
F 39.289851 8.922524 11.683924
F 39.525751 16.855744 1.397684
F 48.426151 1.094804 11.850024
F 48.391851 9.110354 11.522124
F 32.848851 15.388344 0.547252
F 30.145551 3.856984 14.820024
F 30.232451 11.383544 14.770924
F 39.201351 3.674824 15.199224
F 39.446151 11.508044 14.903424
F 48.140851 3.950934 15.106024
F 48.209251 11.528144 15.116124
F 30.393451 3.539804 12.094524
F 30.206151 11.240544 11.926724
F 39.392351 3.680414 12.361724
F 39.390651 11.747744 12.199124
F 48.395351 3.882514 12.264924
F 48.251651 11.613344 12.579724
F 30.373651 1.101534 8.415174
F 30.360651 8.691194 8.367324
F 30.566651 16.726444 11.227424
F 39.129451 1.305184 8.747234
F 39.571151 9.001364 8.796614
F 50.858751 7.798364 0.789069
F 48.362251 1.212074 9.161184
F 48.545051 9.268104 8.876764
F 41.926851 7.682414 0.667227
F 32.540451 7.529774 12.103024
F 32.665451 15.181744 12.244224
F 39.409951 16.773044 8.750324
F 41.487151 7.591454 12.403124
F 41.677951 15.343644 12.229624
F 43.880551 16.938844 18.828324
F 50.627151 7.745154 12.463524
F 50.587651 15.161044 12.569724
F 48.426551 16.711244 4.317184
F 32.643951 4.949004 8.636164
F 32.665651 12.739844 8.436954
F 41.808751 5.026974 8.795264
F 41.786951 12.854444 8.403784
F 30.532951 16.444044 15.695824
F 50.766051 12.966744 8.753554
F 32.551451 4.931254 11.295824
F 32.349251 12.660344 11.193624
F 41.712551 5.000384 11.498524
F 41.631951 12.786944 11.129924
F 50.656751 5.175444 11.623824
F 50.520551 12.597044 11.540724
F 32.593651 7.522474 14.769224
F 32.955351 15.231244 14.990824
F 35.136351 16.866744 1.443404
F 41.673851 7.656074 15.186424
F 41.673351 15.326344 15.151624
F 43.815151 9.180194 16.002924
F 50.459451 7.575354 15.244424
F 50.671651 15.348144 15.183624
F 43.734251 1.175014 16.022024
F 34.611751 1.122004 11.403424
F 34.733451 8.896654 11.310424
F 39.953051 11.807344 0.471350
F 43.725251 1.202074 11.458824
F 43.935451 8.777744 11.680724
F 39.550751 1.409594 4.255324
F 34.746751 3.947134 14.852824
F 34.814151 11.528244 14.972924
F 43.710551 3.828584 15.159824
F 43.721051 11.524144 15.000624
F 34.869351 3.776864 12.136724
F 34.585451 11.495944 12.191724
F 43.975351 3.803754 12.558924
F 43.756451 11.369144 12.362524
F 34.801551 1.291034 8.595674
F 34.964151 9.033144 8.527994
F 35.159551 16.819944 4.138824
F 43.824651 1.271384 8.678664
F 43.994251 8.949794 8.915214
F 34.948551 16.555744 8.595404
F 36.894451 7.643764 12.456224
F 37.236051 15.375044 12.269724
F 27.995251 12.865944 18.353124
F 46.240651 7.731324 12.269924
F 46.187851 15.463944 12.265924
F 43.711851 11.468244 19.592124
F 28.015851 7.701714 11.874524
F 28.095351 15.365844 11.889524
F 27.913051 4.997104 18.060224
F 37.306051 5.250814 8.747704
F 37.187251 12.792744 8.674594
F 46.160851 5.095004 8.796884
F 46.197651 12.913344 8.681294
F 27.984451 4.995634 8.420454
F 28.130751 12.784044 8.243654
F 37.247551 5.079854 11.511524
F 37.073051 12.794644 11.361524
F 46.187751 5.150234 11.552724
F 46.005351 12.774544 11.412224
F 28.165451 5.086334 11.134224
F 28.065451 12.754644 11.106424
F 36.992851 7.584394 15.312624
F 37.222851 15.377644 14.924624
F 45.881551 12.825644 18.709424
F 46.030451 7.694824 15.221524
F 46.032351 15.600544 14.973224
F 39.175351 16.860244 18.730924
F 27.894851 7.954404 14.622324
F 28.182051 15.344744 14.855924
F 46.048551 4.910474 18.891724
F 30.145351 1.406284 18.349924
F 30.185651 9.019374 18.363824
F 50.742651 5.290354 8.943294
F 39.217351 1.162634 18.648024
F 39.217051 8.890274 18.771824
F 48.522151 16.676444 8.670294
F 48.187351 1.057944 18.853324
F 48.335051 8.939404 18.853524
F 43.917651 16.690044 11.358724
F 37.350151 15.525144 0.330888
F 34.988751 16.824044 15.832124
F 36.981251 12.807444 18.615924
F 36.939051 5.115424 18.638324
F 43.637951 3.841894 19.763024
F 28.421551 5.009574 1.184194
F 30.143851 3.946134 19.376524
F 30.063851 11.572344 19.424224
F 39.100351 3.773764 19.543824
F 39.265651 11.683444 19.515924
F 48.320651 3.656634 19.753824
F 48.184351 11.546944 19.775324
F 30.205251 1.252294 15.597724
F 30.208251 8.806084 15.681124
F 43.947451 16.785344 16.164024
F 39.367551 1.040314 16.047124
F 39.340451 8.759724 16.016824
F 35.156951 3.828304 0.396427
F 48.242951 1.233464 16.077424
F 48.310351 8.971534 16.089924
F 48.344751 16.517944 16.077824
F 32.352351 7.731894 19.366424
F 32.345451 15.574144 19.615224
F 28.074851 12.787944 15.673224
F 41.531751 7.635974 19.576024
F 41.610151 15.691044 19.416224
F 27.900351 5.365144 15.249924
F 50.430351 7.528834 19.880724
F 50.363751 15.272444 20.036524
F 45.970351 12.990044 15.860724
F 32.452151 5.066564 15.816024
F 32.430651 12.743544 15.970224
F 41.438851 5.031014 16.098224
F 41.472651 12.837944 16.009324
F 50.462151 5.052734 15.989824
F 50.377351 12.707244 16.247524
F 32.449751 5.088044 18.461724
F 32.514451 12.926744 18.743324
F 41.413251 5.010184 18.859924
F 41.534851 12.970044 18.661624
F 50.330051 5.043014 18.783924
F 50.553351 12.812644 19.052924
F 30.155951 16.629844 18.372324
F 34.634851 11.453244 19.395324
F 45.948851 5.063474 16.182724
F 44.028051 16.842244 8.726064
F 30.660151 16.909644 1.185444
F 37.153951 12.848744 15.892724
F 39.255151 16.737544 11.408124
F 44.137651 16.921444 1.567184
F 36.963551 4.971854 16.001024
F 34.802151 1.157404 18.576924
F 34.754851 8.838604 18.539524
F 39.592951 3.763794 0.554770
F 43.732051 1.167824 18.709524
F 43.784851 9.009984 18.663024
F 30.689651 16.598944 3.965444
F 36.862951 15.447644 19.437024
F 34.621851 3.667984 19.436224
F 48.545151 16.660344 11.512824
F 36.921251 7.674574 19.586424
F 48.713751 11.633344 0.481647
F 48.094851 16.536444 18.713124
F 48.448951 16.721344 1.520674
F 44.112551 16.698444 4.211744
F 37.661551 7.783824 0.671680
F 30.896851 11.338044 0.424117
F 28.568451 7.522854 0.174222
F 26.352851 16.992544 3.692754
F 28.375451 -0.153974 4.764074
F 41.657251 0.021771 7.880614
F 28.033651 -0.054793 14.580024
F 41.521451 -0.212697 12.247124
F 41.669851 -0.069171 5.275204
F 45.956051 -0.182553 15.244424
F 32.468551 0.012327 15.019024
F 46.141751 -0.086339 5.324414
F 32.955251 0.128757 0.281509
F 50.532351 -0.032260 19.859224
F 27.664251 0.128012 22.072724
F 46.018551 -0.119959 12.493124
F 50.550251 0.007231 15.403924
F 50.616551 -0.085938 12.704224
F 41.443051 -0.210044 19.707724
F 50.957651 0.282501 0.904077
F 28.391651 -0.054647 -0.044103
F 28.188951 -0.130306 7.375184
F 30.135851 11.590344 22.136424
F 30.067151 1.171424 25.579324
F 29.809351 8.982054 25.689024
F 27.311551 12.777444 40.010324
F 38.982851 1.213374 26.224224
F 38.922051 9.007094 25.585024
F 43.643151 3.696684 22.541824
F 48.121251 1.203414 26.190924
F 48.068351 8.989154 26.292424
F 48.069351 11.435044 22.514924
F 29.782851 3.812664 29.171724
F 29.948251 11.582944 29.300924
F 39.100551 3.884914 29.475224
F 39.025651 11.752644 29.253224
F 47.996151 3.809374 29.715324
F 48.232251 11.488944 29.753424
F 30.100351 3.825594 26.529324
F 29.901751 11.693044 26.475824
F 39.128751 3.732534 26.789724
F 39.029251 11.536144 26.560224
F 47.983251 3.861994 26.965024
F 48.032851 11.617744 27.036724
F 38.898551 16.710444 30.454924
F 50.440951 15.482544 22.661724
F 30.031851 9.099194 23.022524
F 39.042751 1.073454 23.384324
F 39.053851 9.148794 22.945024
F 52.246851 8.916434 40.644024
F 47.974751 1.158154 23.432424
F 47.916451 8.996904 23.456624
F 50.349651 7.790034 22.588124
F 32.224951 7.830604 26.612324
F 32.295051 15.450744 26.535224
F 38.760751 1.300244 40.347124
F 41.210951 7.821184 26.730024
F 41.233351 15.741444 26.674624
F 47.962751 16.547444 26.185724
F 50.398251 7.747984 27.231424
F 50.386051 15.329844 27.181524
F 45.460151 0.084543 34.329424
F 45.729151 7.613214 22.402124
F 32.495051 12.999644 22.900624
F 41.278151 5.139564 23.165324
F 41.392751 13.087244 23.162524
F 50.471751 5.193394 23.322324
F 50.374451 12.665144 23.558624
F 32.331551 5.179954 25.574124
F 32.188651 12.925944 25.713024
F 41.294251 5.033634 25.922924
F 41.242351 13.055944 26.028324
F 50.470051 5.298074 26.140824
F 50.309751 12.745944 26.266324
F 32.162251 7.733594 29.353324
F 32.066151 15.424544 29.274524
F 52.439851 3.767294 37.208324
F 41.303851 7.754624 29.428424
F 41.229651 15.605744 29.534224
F 32.398451 15.517544 22.280224
F 50.393651 7.655964 29.893724
F 50.408951 15.497144 30.018724
F 29.714151 17.029244 29.924424
F 34.469551 1.205514 25.809924
F 34.396351 9.022624 25.678424
F 47.992951 16.698244 30.674624
F 43.459351 1.074924 26.143424
F 43.424451 9.140704 25.945524
F 36.800751 7.650964 22.336524
F 34.485451 3.791804 29.363324
F 34.375751 11.542544 29.352824
F 43.479551 3.796254 29.701924
F 43.683151 11.537144 29.753124
F 34.581451 3.797464 26.717724
F 34.429051 11.501544 26.571624
F 43.605051 3.799044 26.894724
F 43.499851 11.652244 26.987824
F 29.384351 16.621044 37.248924
F 27.794451 12.848744 22.872824
F 39.076151 3.641934 22.279624
F 43.616051 1.077304 23.403424
F 43.589651 8.867634 23.178924
F 38.690451 17.013044 40.276324
F 36.719651 7.782824 26.764524
F 36.746551 15.682744 26.617724
F 34.292451 16.789044 37.445824
F 45.607251 7.805134 26.938224
F 45.755251 15.312344 26.849324
F 30.104351 16.854244 23.082124
F 27.490451 7.613064 26.511524
F 27.616551 15.409944 26.157624
F 43.445451 16.835644 30.597424
F 36.868851 5.056784 23.250924
F 36.910051 12.936044 23.175624
F 45.884951 5.059954 23.227624
F 45.784151 12.619744 23.247224
F 43.572051 11.477344 22.387724
F 29.423851 3.915234 43.558224
F 36.816551 5.012614 25.871924
F 36.713651 12.863444 25.887224
F 45.800751 5.224334 26.006124
F 45.803851 12.735244 25.971124
F 27.842851 5.088104 25.699624
F 27.752451 12.886444 25.522424
F 36.651751 7.816704 29.536024
F 36.730751 15.440444 29.388924
F 27.399451 5.327904 39.988224
F 45.848251 7.696364 29.758324
F 45.797551 15.471244 29.742424
F 43.762751 16.709244 23.276524
F 27.627351 7.691104 29.278224
F 27.595051 15.322144 29.075824
F 45.542751 12.857544 40.585924
F 29.466551 1.347734 32.903724
F 29.805551 8.936224 32.929224
F 34.209451 16.704144 40.108824
F 38.835451 1.265534 33.082624
F 38.648051 9.101824 33.011424
F 27.179151 0.021937 43.535724
F 47.931551 1.304294 33.467724
F 47.902751 8.951364 33.325724
F 52.290151 3.918454 34.399524
F 29.751951 3.798874 36.428524
F 29.857351 11.747344 36.511524
F 38.840351 3.730494 36.852224
F 38.632051 11.545344 36.857324
F 47.998751 3.946794 37.238024
F 47.840151 11.690544 37.233024
F 29.775251 3.881604 33.780724
F 29.751851 11.652044 33.708424
F 38.835151 4.083894 34.125824
F 38.725751 11.651844 33.934424
F 47.901151 3.894094 34.496024
F 47.845251 11.514844 34.392424
F 29.592051 1.330634 30.120924
F 29.921751 8.922424 30.355724
F 52.280251 8.799374 37.928924
F 38.907651 1.416394 30.306724
F 39.048751 9.188724 30.249724
F 52.425251 11.459044 41.494224
F 47.880251 1.229934 30.620424
F 48.204251 8.937044 30.647824
F 34.181951 16.793744 32.988624
F 31.953251 7.832064 34.020424
F 31.960951 15.394644 33.858424
F 45.740851 5.265144 40.598024
F 41.071851 7.950244 33.939924
F 41.112851 15.366144 34.049624
F 36.654351 12.977444 40.434824
F 50.152951 7.707564 34.177524
F 50.310151 15.471744 34.079424
F 36.383251 5.096784 40.481824
F 32.187051 4.904914 30.088324
F 32.101251 12.872444 30.198224
F 41.281551 5.268564 30.369524
F 41.266451 12.818644 30.311224
F 50.366751 4.984074 30.692124
F 50.473551 12.779544 30.692324
F 32.093051 5.343594 32.918224
F 32.051651 12.835244 32.998924
F 41.163251 5.243924 33.166024
F 40.938951 12.794244 33.132324
F 49.983551 5.191614 33.358524
F 50.166751 12.664844 33.425624
F 32.050351 7.650874 36.734124
F 31.977751 15.687444 36.586924
F 27.298651 12.597444 37.261924
F 40.977051 7.716144 36.810224
F 41.092451 15.581444 36.755824
F 27.564251 5.299964 37.362324
F 50.046851 7.725084 36.901224
F 50.308651 15.409844 36.845724
F 45.458851 12.928044 37.920624
F 34.343751 1.369634 33.073024
F 34.310651 8.989194 33.052624
F 38.777851 16.769944 37.520324
F 43.340251 1.426434 33.425924
F 43.503151 9.056364 33.221024
F 43.235951 11.687044 41.379624
F 34.185851 3.593704 36.734224
F 34.283451 11.580244 36.590524
F 43.424351 4.050754 36.918424
F 43.297051 11.683644 36.954024
F 34.226351 3.916164 33.886324
F 34.245751 11.534144 33.978924
F 43.434151 3.951604 34.111024
F 43.443151 11.673744 34.136024
F 34.199051 1.256494 30.332124
F 34.461451 8.942944 30.407924
F 39.211651 16.817644 22.857024
F 43.498051 1.258284 30.574524
F 43.581251 9.032684 30.406324
F 39.136451 11.815144 22.145924
F 36.579751 7.715374 34.095524
F 36.563851 15.617044 33.899224
F 45.660951 5.328604 37.868524
F 45.665251 7.744454 34.208324
F 45.738551 15.407744 34.272224
F 43.253151 9.073434 37.879024
F 27.375251 7.788904 33.637824
F 27.492651 15.566744 33.519324
F 36.440851 12.731444 37.721224
F 36.640351 5.174124 30.306924
F 36.704351 12.838244 30.188024
F 45.584451 5.280724 30.684724
F 45.941951 12.803244 30.414224
F 27.655451 5.186754 30.137524
F 27.476451 12.821044 30.052624
F 36.535951 4.973464 33.033424
F 36.471351 12.929344 32.890124
F 45.722451 5.187214 33.379124
F 45.708051 12.966744 33.276624
F 27.548451 5.077344 32.844624
F 27.450351 12.900344 32.800824
F 36.614051 7.640934 36.747524
F 36.524051 15.315344 36.814024
F 36.569851 4.987104 37.635524
F 45.607651 7.953954 36.974724
F 45.629051 15.422844 36.926924
F 36.623951 -0.132281 26.853824
F 27.498251 7.793164 36.260124
F 27.395551 15.326944 36.132524
F 27.346951 15.421544 40.705524
F 29.765051 1.302934 40.031924
F 29.684151 9.007544 39.833124
F 41.466451 15.588844 22.256824
F 47.993951 16.617044 40.548024
F 38.561951 8.860004 40.350824
F 38.955251 16.737044 33.155624
F 47.816151 1.466134 40.875624
F 47.951351 8.943954 40.630924
F 47.895851 16.807844 33.411824
F 29.930151 16.843144 32.667324
F 43.594451 16.712144 25.981324
F 34.761251 1.162824 22.954824
F 32.295451 5.071564 22.806724
F 34.178451 16.841544 30.243224
F 43.269351 1.376224 37.792624
F 29.702351 3.962364 40.912424
F 29.539151 11.507544 40.931424
F 38.700751 3.835344 41.403424
F 38.792051 11.385144 41.189824
F 47.934651 4.056764 41.655924
F 47.695051 11.583344 41.502524
F 29.556251 1.092734 37.280624
F 29.595551 9.138254 37.186324
F 43.497851 16.649044 33.233524
F 38.911551 1.277744 37.600624
F 38.725051 8.961664 37.594924
F 29.531451 16.853844 39.935524
F 47.731351 1.458024 38.165624
F 47.908951 9.091814 37.929624
F 34.302751 9.003724 37.552724
F 31.769451 7.729654 40.979024
F 31.887451 15.528944 40.759024
F 27.457951 7.797234 41.007824
F 41.067551 7.837214 41.399424
F 40.783551 15.413744 41.150024
F 34.608151 8.975914 22.966724
F 50.112251 7.873674 41.779924
F 50.319751 15.362044 41.533524
F 45.739251 15.594544 41.382524
F 31.977151 4.987444 37.475524
F 32.045451 13.106044 37.435124
F 41.119251 5.259644 37.887124
F 40.924351 12.904844 37.625024
F 50.334951 5.167594 38.152624
F 50.321151 12.774044 38.068024
F 31.962051 5.071494 40.255224
F 31.956851 12.586244 40.221324
F 41.073351 5.217614 40.563224
F 40.928751 12.850544 40.377324
F 50.171951 5.216024 40.847524
F 50.117151 12.900344 40.697424
F 43.421651 3.823194 41.390124
F 38.999551 16.892744 25.736124
F 45.601551 7.808484 41.583924
F 34.141851 1.008150 37.526324
F 43.271251 16.548344 40.540124
F 36.545551 15.541344 41.171124
F 30.114251 16.841344 25.723824
F 30.130851 1.088144 22.844524
F 36.336251 7.648724 41.286524
F 33.977151 1.295374 40.302624
F 34.105051 8.841754 40.250124
F 48.116851 16.741544 37.771524
F 43.464751 1.311304 40.609124
F 43.378051 9.075674 40.651824
F 34.623751 16.872844 23.181024
F 48.089451 16.670344 23.465124
F 48.190751 3.804754 22.434324
F 27.817551 5.305594 23.051624
F 34.361351 16.883344 25.873724
F 34.152751 3.819164 41.354624
F 34.383351 11.552844 41.104124
F 43.372551 16.621844 37.795924
F 41.317551 7.654114 22.373524
F 45.998151 15.320344 22.409424
F 36.803551 15.415344 22.078824
F 45.677251 0.011568 29.805424
F 34.744351 11.572544 22.132824
F 34.568851 3.757784 22.163724
F 27.279151 0.198584 40.864824
F 41.252351 0.066463 29.760924
F 50.306651 -0.024308 30.086924
F 31.896151 0.132964 33.530424
F 31.821051 0.062116 43.820124
F 36.628051 0.153588 29.521124
F 41.103251 -0.053390 34.013424
F 41.146751 -0.142221 26.965524
F 45.863751 -0.314821 22.559524
F 27.198251 7.683754 43.654624
F 36.515151 -0.081730 34.048024
F 45.514251 0.182775 36.996324
F 36.873451 -0.077741 22.384724
F 50.191951 0.299746 34.459124
F 41.122651 -0.112398 36.911324
F 27.308551 -0.111444 36.160724
F 45.877651 -0.074395 27.090224
F 31.803651 -0.098293 36.332724
F 36.571751 -0.236980 36.844724
F 49.898351 0.093396 37.203124
F 50.335851 0.154052 22.636324
F 31.783551 15.430644 43.542824
F 31.749251 7.669904 43.650324
F 27.785951 15.527144 21.975424
F 30.061651 3.721044 22.078024
F 32.405751 7.683854 22.098424
F 27.754951 7.867294 21.839624
F 29.418851 1.363214 47.328824
F 29.606451 8.808224 47.403324
F 27.154851 7.626854 50.789424
F 38.432151 1.378454 47.713824
F 38.358251 9.120724 47.446924
F 52.335051 3.746184 56.193524
F 47.584151 1.254204 47.970824
F 47.558451 9.073074 47.986924
F 27.055351 5.073004 44.422424
F 29.479351 3.950654 51.044024
F 29.485051 11.445244 50.906824
F 38.470151 3.782194 51.373524
F 38.684951 11.800644 51.267824
F 47.478451 3.742344 51.572524
F 47.550651 11.593244 51.614724
F 29.388051 4.013224 48.280924
F 29.434451 11.661844 48.103724
F 38.376451 3.946334 48.599324
F 38.525851 11.614244 48.534524
F 47.511651 3.934574 48.823024
F 47.427751 11.814844 48.767924
F 36.396551 0.051987 43.930024
F 38.676851 9.071934 44.720924
F 49.620951 5.043204 52.677924
F 38.522451 1.324584 44.997924
F 26.718151 7.680924 62.500124
F 40.818751 5.044144 44.967324
F 47.845851 1.360514 45.257524
F 47.800451 9.003294 45.320824
F 26.526951 15.561844 62.495424
F 31.782751 7.723494 48.624124
F 31.891551 15.410644 48.310824
F 44.877051 15.390644 63.230024
F 40.592751 7.845164 48.516624
F 40.974051 15.756544 48.689324
F 44.920251 7.665134 63.339124
F 49.927351 7.816044 48.921124
F 50.045851 15.618344 48.796724
F 35.927651 5.056324 59.399224
F 27.172551 12.819344 47.427124
F 34.111151 8.876834 44.647324
F 26.634051 5.068924 61.660624
F 40.998151 13.062544 44.772624
F 29.652251 16.578044 44.539724
F 50.118951 12.915744 45.182624
F 31.788851 5.178344 47.602624
F 31.883251 12.786844 47.377224
F 40.724051 5.118634 47.757224
F 40.782351 13.123344 47.557424
F 50.038351 5.272074 48.101924
F 49.813551 13.007644 47.938924
F 31.779251 7.739094 51.292324
F 31.874651 15.436344 51.056424
F 35.783751 15.393644 62.595224
F 40.528051 7.898564 51.309024
F 40.984751 15.497344 51.349224
F 26.797951 7.747714 55.323424
F 49.711651 7.497944 51.644424
F 50.022051 15.441744 51.523524
F 35.931251 7.795204 63.010224
F 45.665951 7.649324 44.287324
F 33.932451 8.857144 47.414824
F 26.840851 12.657344 59.032624
F 43.052851 1.441614 47.830724
F 42.816251 9.115584 47.694024
F 47.591951 3.817334 58.820924
F 33.896251 3.967814 51.192124
F 34.008551 11.407944 51.230124
F 42.966951 3.920934 51.489124
F 43.065151 11.643944 51.248724
F 36.081251 -0.076061 55.608724
F 49.842751 12.899844 52.395424
F 34.054651 3.732314 48.446724
F 34.107751 11.523144 48.305424
F 43.000751 3.888164 48.766924
F 43.027051 11.771844 48.471124
F 52.024851 11.501344 51.673824
F 26.829451 5.090154 59.020924
F 26.706751 12.919244 61.743324
F 43.233451 1.262424 45.061624
F 43.254551 8.986444 44.912624
F 31.681351 -0.075117 55.363324
F 36.172251 7.794024 48.366424
F 36.286951 15.547144 48.212824
F 51.985551 16.726244 62.724024
F 45.092151 8.016494 48.735924
F 45.464751 15.631744 48.679024
F 27.130651 5.121294 47.114124
F 35.929951 0.004057 62.706924
F 26.610351 15.348944 58.130524
F 36.362051 12.629744 44.632424
F 36.213951 5.025814 44.944124
F 28.752451 3.869454 65.474324
F 45.455551 5.000054 45.150524
F 45.536451 12.833744 45.109524
F 31.545851 12.899144 44.590224
F 49.685551 5.091364 62.296524
F 36.129951 5.211074 47.511824
F 36.277451 12.899744 47.563124
F 45.214751 5.221974 47.832324
F 45.383751 13.060344 47.784224
F 43.234651 11.590844 44.167824
F 52.109451 16.795544 55.218724
F 36.200951 7.694864 51.142024
F 36.222151 15.405444 50.923224
F 41.012751 15.545344 43.868424
F 45.158151 7.840994 51.437124
F 45.496251 15.547044 51.492124
F 27.069951 5.108514 51.792824
F 26.762451 7.631014 58.023324
F 29.205851 8.871484 54.704424
F 27.242451 15.434344 48.115324
F 38.405651 1.349534 54.818824
F 38.404951 9.115664 55.131024
F 26.981151 5.145824 54.430424
F 47.662451 0.933614 55.096124
F 47.666651 8.779094 55.253924
F 49.790151 15.583444 56.241524
F 29.206251 3.910014 58.137424
F 29.220551 11.629144 58.158124
F 38.135251 3.762974 58.500324
F 38.273151 11.505144 58.494424
F 33.544151 11.479244 65.576924
F 47.281251 11.540344 58.743224
F 29.234251 3.834034 55.403724
F 29.375651 11.499444 55.466524
F 38.349451 3.841834 55.788624
F 38.389851 11.731344 55.805324
F 47.550751 3.659014 56.058624
F 47.661651 11.429544 56.159324
F 29.420451 1.280754 51.768324
F 29.341851 8.969934 51.953024
F 27.187851 12.641344 44.610124
F 38.340151 1.158154 52.071424
F 38.307051 9.189844 52.367324
F 51.968051 1.515074 62.531624
F 47.447951 1.141534 52.366324
F 47.578651 8.924314 52.450724
F 49.487851 12.965844 62.653224
F 31.473451 7.746894 55.557224
F 31.548551 15.235844 55.294624
F 27.155751 7.613604 48.107124
F 40.617451 7.643934 55.863624
F 40.846451 15.601144 55.807924
F 27.221051 12.808944 54.458124
F 49.940651 7.745964 56.235524
F 31.581851 5.137744 44.743524
F 52.180151 9.109434 55.243124
F 31.718351 5.122084 52.097824
F 31.631451 12.719744 51.824424
F 40.607151 5.195934 52.164124
F 41.020951 12.933244 52.380924
F 27.216651 12.825444 51.749024
F 43.097351 16.905344 52.345024
F 31.491651 5.208864 54.754824
F 31.600151 12.657644 54.560624
F 40.594851 5.158994 54.873124
F 40.849951 12.871544 55.272024
F 40.838151 7.648104 44.037524
F 43.219551 16.899544 47.862324
F 31.474551 7.840604 58.266324
F 31.392651 15.397144 58.085224
F 45.649551 15.612744 44.206724
F 40.636051 7.618744 58.606924
F 40.515751 15.469244 58.448624
F 47.276051 16.662244 62.500224
F 29.442951 16.763944 51.643324
F 30.997351 7.686964 65.448424
F 31.048451 15.464744 65.410524
F 33.960751 1.481664 54.725424
F 33.862551 8.973104 55.022224
F 49.899951 5.061484 59.649924
F 52.047451 8.977484 59.853024
F 42.801251 8.865194 55.019924
F 26.889851 15.373544 55.495924
F 52.420851 3.922654 44.475524
F 27.212551 15.409444 50.804824
F 38.843851 11.638844 43.924124
F 33.581151 3.827714 58.418224
F 33.795051 11.652444 58.541324
F 42.785851 3.733004 58.557624
F 42.803951 11.709144 58.550624
F 38.146551 16.847344 59.307124
F 50.255851 5.353934 45.319224
F 33.951551 3.965224 55.702724
F 33.765051 11.672044 55.794324
F 42.933351 3.928114 55.873324
F 43.058551 11.491144 55.888624
F 49.983151 5.088604 55.623524
F 29.379951 1.144814 54.486924
F 33.893451 1.310894 51.874024
F 33.999551 8.973204 52.204924
F 43.333951 16.703744 44.983924
F 42.941551 1.416564 52.410824
F 42.796851 9.149114 52.218224
F 34.088851 16.806544 51.937924
F 47.189451 11.663544 63.371524
F 33.769251 16.583744 54.683324
F 27.159451 -0.055777 55.279824
F 36.197651 7.653944 55.833424
F 36.061351 15.636944 55.714824
F 52.219551 11.660744 56.196024
F 45.131151 7.763484 55.900524
F 45.294451 15.441044 55.963924
F 26.546251 7.843484 65.313124
F 36.198851 5.179174 52.085724
F 36.306551 12.777244 52.236824
F 45.250851 5.171074 52.278324
F 45.449051 12.873544 52.555724
F 36.169051 5.104044 54.891224
F 36.195451 13.072744 55.037824
F 45.256051 5.142594 55.076324
F 45.375951 12.770244 55.344724
F 36.178951 7.826754 58.482624
F 35.916351 15.625844 58.361624
F 44.965151 12.912344 62.288324
F 45.139551 7.520864 58.774424
F 45.043251 15.543844 58.909824
F 44.994551 5.081734 62.466524
F 29.106251 1.507494 61.758724
F 29.000651 8.947484 61.704924
F 47.815451 11.617944 44.310324
F 38.285751 1.275734 62.084624
F 38.185651 9.148294 62.024324
F 45.222051 -0.064447 48.802724
F 34.254151 1.176934 44.782524
F 49.437551 7.862354 63.207024
F 50.170951 7.973174 44.440224
F 52.014651 11.690144 58.961624
F 52.031751 4.063264 63.511724
F 49.785251 15.554544 58.975924
F 47.751751 16.894544 52.378524
F 28.882551 16.665744 61.680724
F 47.930451 3.936454 44.342624
F 28.883651 3.999404 62.777824
F 28.933251 11.551044 62.728024
F 38.139351 3.859304 62.890624
F 38.285051 11.801544 62.747424
F 47.402551 3.820914 63.495824
F 47.253451 9.045714 62.485524
F 52.426351 1.166654 45.245524
F 29.007051 8.975364 58.960124
F 33.996551 16.655444 44.625624
F 38.217451 1.179694 59.359524
F 38.347551 8.871554 59.390824
F 38.461751 16.625344 54.721124
F 38.121251 16.826344 62.152524
F 47.303151 8.874414 59.613224
F 38.686051 16.656744 44.927224
F 31.253151 7.753214 62.741724
F 31.156751 15.387544 62.763824
F 35.820951 12.884444 61.838324
F 40.400351 7.691134 63.063124
F 40.426951 15.540244 63.031424
F 42.696451 16.899244 59.306724
F 33.233351 16.719844 61.808124
F 28.858851 11.693044 65.444524
F 35.882851 5.114244 61.970324
F 31.412251 5.163714 59.155324
F 31.389051 12.766044 59.090524
F 40.521851 4.940044 59.553724
F 40.515651 12.886044 59.316124
F 31.449151 -0.010914 58.080124
F 29.445051 8.947614 44.498924
F 31.337651 5.185074 61.946724
F 31.215151 12.715344 61.758124
F 40.365651 5.140134 62.274424
F 40.570751 12.873444 62.049124
F 33.432851 16.736844 59.021224
F 47.793851 16.802944 47.813724
F 43.106451 3.716994 44.118124
F 47.916651 16.828844 45.085324
F 45.077151 12.743844 59.583524
F 38.619751 16.820244 47.555624
F 29.742151 16.667244 47.279924
F 44.983151 4.948584 59.703124
F 49.604951 12.883044 59.792524
F 49.817751 12.932444 55.399624
F 36.075051 13.035144 59.146824
F 33.838251 1.243704 61.725424
F 33.804551 9.061804 62.077624
F 29.184651 16.495744 54.405324
F 42.871051 1.256634 62.081424
F 42.715051 8.902924 62.418224
F 47.504451 1.137234 59.688024
F 33.965751 1.182574 47.520524
F 50.083051 15.481344 44.323124
F 42.831451 1.300664 55.090624
F 49.501351 15.530744 63.616424
F 47.426651 16.716444 59.825424
F 47.508951 1.097384 62.342524
F 42.716751 16.851344 62.074724
F 33.622551 3.801794 62.633724
F 33.638251 11.627944 62.861724
F 42.805451 3.848024 62.965824
F 42.672151 11.617144 63.132824
F 29.289951 1.266584 59.038424
F 52.339751 1.155994 55.505224
F 33.808251 1.193954 59.023524
F 33.822251 8.824684 59.251424
F 47.466351 16.740944 55.153124
F 42.698851 1.198254 59.453924
F 42.835351 9.024764 59.607024
F 38.397651 16.675344 51.874024
F 43.126151 17.014044 55.054324
F 29.470651 1.290724 44.644124
F 49.727451 7.749264 58.991224
F 34.135851 16.798444 47.327524
F 29.015851 16.587944 58.974324
F 52.258451 1.489084 48.056724
F 36.237751 -0.133826 48.349824
F 52.378151 8.997984 47.888324
F 49.905551 -0.226035 59.023324
F 38.527551 3.837194 44.164724
F 26.464351 15.539344 65.232424
F 36.371751 15.453344 43.911024
F 51.882051 9.107304 62.523824
F 51.837551 11.646444 63.596624
F 45.189051 -0.083992 55.979124
F 51.904151 16.765844 60.067924
F 52.384051 1.329204 52.687424
F 52.366551 3.649884 58.963824
F 52.084451 8.771684 52.501824
F 45.612451 -0.035079 44.315324
F 33.887051 11.550044 43.805424
F 31.682951 -0.060185 51.004724
F 27.266351 -0.045965 50.887624
F 33.978751 3.826434 43.983324
F 45.247751 -0.023699 51.481024
F 40.885751 0.137050 44.008024
F 36.032151 -0.049126 58.330124
F 49.856051 -0.200816 56.309024
F 26.842651 0.153506 62.429624
F 49.869451 0.131000 48.763024
F 40.610251 0.065672 62.825124
F 36.411451 7.609464 43.972224
F 27.412451 15.279344 43.529924
F 29.396551 11.594544 43.589024
F 28.707051 1.177504 68.832124
F 28.603151 9.131984 69.074424
F 52.148751 15.347044 85.277524
F 38.078751 1.427694 69.118224
F 37.972251 9.037784 69.293324
F 51.978751 12.711344 84.578524
F 37.971551 1.133554 66.476824
F 26.349551 12.727844 73.412524
F 26.329551 4.956094 73.369024
F 28.619651 3.863834 72.623024
F 28.593151 11.588344 72.663624
F 37.810351 3.814784 72.783224
F 37.598551 11.710944 72.795224
F 47.090451 3.794484 70.450624
F 28.396751 16.575144 76.128724
F 28.870451 3.742034 69.808824
F 28.497451 11.558044 69.873124
F 37.992251 3.935044 69.981224
F 37.636751 11.489944 70.124724
F 35.686651 12.954844 66.306724
F 47.174151 3.788154 66.116024
F 37.996051 3.792154 65.650024
F 47.076951 11.749344 66.200424
F 30.156251 7.723744 87.114724
F 46.936551 16.647044 74.053424
F 26.231151 15.522044 69.627624
F 46.698151 1.374344 73.965924
F 28.681951 1.201934 66.133624
F 28.048651 3.697004 87.046624
F 26.031451 12.965044 76.186024
F 31.037051 7.750034 69.930324
F 30.822351 15.516344 69.631024
F 42.497251 3.728774 65.744124
F 40.279951 7.685764 70.328424
F 40.051451 15.522444 69.977824
F 37.737351 9.186044 66.445424
F 51.679951 8.963254 67.024624
F 50.878251 8.955284 76.929824
F 50.284051 16.460144 81.492224
F 44.641051 12.904944 66.888424
F 42.532351 1.127524 69.335024
F 48.120851 7.569864 80.484924
F 28.874651 9.029354 66.428724
F 33.271451 1.086544 66.041324
F 49.289951 15.294144 66.392524
F 31.293151 5.091174 69.069524
F 30.869151 12.887244 69.021124
F 40.396751 5.125214 69.290624
F 40.031451 12.872044 69.501424
F 26.537851 5.081644 68.973324
F 40.092351 15.358244 65.735524
F 30.868251 7.709084 72.652724
F 30.603851 15.308644 72.440424
F 51.983551 3.696534 66.373224
F 39.810551 7.745734 73.076724
F 39.826851 15.444044 72.719324
F 30.132651 0.026659 86.926224
F 34.268751 15.611744 87.324624
F 31.091751 4.989534 66.327624
F 35.680051 5.112334 66.563224
F 33.456551 1.447444 68.822424
F 33.314551 8.904564 69.155724
F 49.194651 7.562594 73.319824
F 31.241751 12.704544 66.214724
F 42.612551 8.746104 69.509824
F 48.596651 5.250224 76.703624
F 48.670951 12.896344 76.756724
F 32.663951 1.289024 80.631424
F 49.643951 11.425844 85.103924
F 33.154551 3.703584 72.556224
F 33.165051 11.525344 72.708124
F 42.492751 3.960164 73.008224
F 42.325151 11.607544 72.870424
F 48.109051 5.076004 81.563924
F 30.067551 -0.047914 84.030324
F 33.414351 3.903554 69.929024
F 33.135651 11.450444 69.873524
F 42.546651 3.887104 70.361224
F 42.363951 11.412544 70.223724
F 26.434851 12.962744 66.204224
F 51.693751 16.853744 69.845624
F 44.808551 7.692904 66.185524
F 49.248451 15.454144 73.359824
F 51.762351 8.854974 69.800324
F 48.678551 7.635024 77.861324
F 28.500851 16.733344 73.485424
F 33.279551 8.923984 66.473724
F 45.559651 1.308974 83.842224
F 46.454051 1.241094 76.686124
F 43.760751 15.435244 80.196824
F 35.576651 7.810004 70.110024
F 35.408351 15.428844 69.774224
F 26.311251 5.011114 76.106024
F 44.835451 7.579494 70.380224
F 44.625851 15.364344 70.423724
F 50.895251 1.231424 76.808124
F 49.815551 8.931684 84.258724
F 47.716651 15.377544 85.204724
F 44.675351 5.014514 66.700024
F 28.684951 16.831644 66.112124
F 35.597051 5.205724 69.255824
F 35.407651 12.758544 69.105624
F 44.844451 5.078264 69.453324
F 44.714751 12.603444 69.555224
F 35.250651 7.770554 72.840524
F 35.146951 15.410044 72.511824
F 43.299751 13.132844 83.577724
F 44.681851 7.694014 73.071624
F 44.470151 15.442244 73.154924
F 43.264351 7.733564 84.665924
F 28.393951 1.023684 75.887624
F 28.470851 11.767644 77.137424
F 37.681051 16.693744 69.096824
F 37.513751 1.305344 76.363524
F 37.307751 8.884564 76.390924
F 47.323451 1.288194 69.636424
F 51.607051 11.526844 70.751324
F 47.021751 11.400744 73.229124
F 26.289951 7.737404 72.518724
F 28.234351 4.087594 79.668624
F 28.348451 11.673244 79.963624
F 37.251351 3.915964 80.010624
F 37.010451 11.540744 79.905224
F 46.102051 3.728284 80.428824
F 51.661751 11.482244 73.638524
F 28.571951 3.507734 76.943224
F 50.287251 3.888344 80.614124
F 37.399951 3.653654 77.214124
F 37.523851 11.422444 77.278224
F 46.841651 3.965364 73.182924
F 47.238451 8.668584 69.758624
F 33.175951 16.773344 68.987424
F 28.543151 8.962434 73.553024
F 46.100651 1.149964 81.257824
F 37.676251 1.186384 73.587724
F 37.386951 9.113904 73.662724
F 52.014351 5.045604 84.423924
F 51.694251 11.675244 66.315924
F 47.369451 1.109904 67.032924
F 42.468751 16.550344 69.337924
F 28.290051 9.236554 76.251724
F 30.710551 15.364544 77.020824
F 43.533851 5.144814 83.864724
F 39.579551 7.788234 77.263124
F 39.617151 15.288244 77.437024
F 34.664951 15.382544 84.488924
F 30.186051 15.619244 87.132924
F 32.840551 16.725844 73.347024
F 34.667451 12.867844 83.620324
F 30.924251 5.073304 73.374024
F 30.890551 12.771144 73.555824
F 40.084151 5.121294 73.843324
F 40.032151 12.990444 73.649724
F 28.180751 16.790844 83.631824
F 48.757051 15.496244 77.734924
F 30.607051 5.006594 76.107424
F 30.702751 12.767544 76.168424
F 39.648851 5.155744 76.414224
F 39.675851 12.856544 76.386824
F 48.127651 13.100344 81.304324
F 47.684451 12.923044 83.965124
F 30.526051 7.537514 77.128024
F 30.339451 15.382044 79.731724
F 34.850151 5.076564 80.814624
F 39.410751 7.763274 79.993524
F 39.171851 15.363544 80.158124
F 34.538551 7.729524 84.394124
F 51.690651 1.143434 74.185224
F 42.672751 1.077084 66.561324
F 43.496151 12.912744 80.907624
F 32.884151 1.278034 76.180524
F 32.930651 8.902204 76.365624
F 33.309451 16.831644 66.311824
F 42.202651 1.396084 76.541824
F 41.967851 9.022574 76.450524
F 49.954451 16.541644 84.289024
F 49.501151 7.563164 70.639024
F 49.467051 12.727344 67.250324
F 32.573851 16.711244 83.541624
F 32.671351 3.953134 79.804024
F 32.724751 11.570844 79.805424
F 41.530451 4.132544 80.084024
F 41.561051 11.662244 79.877024
F 51.859851 3.722544 70.556224
F 28.647451 1.233924 73.285424
F 32.822351 3.885284 77.140824
F 32.954151 11.627944 77.151524
F 42.025951 3.954974 77.477324
F 42.007451 11.580444 77.191624
F 49.177751 5.010234 74.066024
F 49.562451 5.017914 69.886124
F 33.195251 1.046294 73.457324
F 33.029851 8.905554 73.703624
F 37.876451 16.830144 66.434824
F 42.326651 1.348264 73.803824
F 42.349851 8.904234 73.637224
F 45.943551 11.796544 80.117524
F 46.834151 11.333444 70.591124
F 51.694851 8.825444 74.284624
F 28.164151 9.076744 80.825424
F 35.120951 7.577674 77.241724
F 35.013951 15.464844 77.078824
F 43.787551 5.110064 81.172524
F 44.257551 7.917794 77.556024
F 44.098551 15.426644 77.359924
F 50.910751 11.612744 77.719924
F 35.413151 5.011584 73.450524
F 35.304851 12.935244 73.713824
F 44.660451 5.212984 73.939624
F 41.878651 16.720544 73.866224
F 35.161851 5.069914 76.239824
F 35.323051 12.805544 76.481824
F 44.453651 5.368134 76.614024
F 44.202051 12.808344 76.468824
F 32.558451 8.951604 80.741724
F 34.701151 15.432544 79.758224
F 34.817151 12.897144 80.955724
F 43.950351 7.744524 80.335524
F 45.755151 16.741744 81.329924
F 40.263451 5.155854 66.548824
F 27.927351 1.411274 83.213324
F 28.069051 9.088374 83.332224
F 43.352451 15.400444 84.746424
F 36.838651 1.022604 83.748324
F 36.809951 9.089174 83.759124
F 45.626751 3.663144 84.933624
F 41.451751 16.560144 80.938724
F 45.486051 16.771844 84.033424
F 44.695751 12.649244 73.869324
F 49.222551 12.694644 74.132824
F 50.420551 1.308604 81.449024
F 32.375751 16.883444 80.703324
F 52.060651 5.558624 81.677124
F 51.849351 7.565724 85.179724
F 46.910751 16.754744 66.934624
F 28.037851 3.850314 84.307024
F 28.034851 11.578444 84.517924
F 34.736351 5.183454 83.591724
F 36.883051 11.718544 84.795124
F 32.932051 16.871444 76.133324
F 36.888551 16.688244 80.881124
F 27.995751 1.441034 80.399224
F 40.300051 12.870444 66.632124
F 51.166951 16.872444 77.011124
F 37.042951 1.208034 81.086024
F 36.940451 9.033964 81.037324
F 35.581851 7.628494 65.835524
F 41.776151 16.678644 76.705424
F 45.977751 9.207564 81.234424
F 44.774951 15.405044 65.987824
F 30.255551 7.948694 84.339424
F 30.329451 15.500344 84.543724
F 34.839651 7.614044 79.903124
F 38.966051 7.680304 84.518324
F 38.998751 15.481644 84.497324
F 41.143951 16.823944 83.698224
F 50.613451 3.758724 77.947924
F 33.511851 3.833154 65.428324
F 50.442451 11.778044 80.554924
F 30.452851 5.147854 80.787924
F 30.558751 12.905944 80.912524
F 39.352351 5.324334 80.996324
F 39.174451 12.762544 80.957124
F 37.399351 16.833144 73.405724
F 46.881351 16.872644 69.800424
F 30.271251 5.349614 83.529124
F 30.331051 12.931644 83.549024
F 36.988051 3.643444 84.593224
F 39.058951 12.945244 83.708724
F 47.115151 9.030514 66.883124
F 46.414051 11.582344 77.458424
F 49.221551 15.543244 70.540324
F 41.599251 1.579024 81.067024
F 37.388951 16.628644 76.131424
F 46.979851 8.937514 73.976424
F 41.551851 9.106964 80.986924
F 49.900951 1.362404 84.175824
F 46.606151 8.927134 76.727524
F 28.020851 11.645844 87.201224
F 41.313351 1.415124 83.778324
F 32.464451 1.270404 83.380524
F 32.500551 9.124784 83.423624
F 47.504951 7.534804 84.952824
F 41.296351 4.005944 84.594824
F 41.107151 9.073104 83.646524
F 45.558251 9.028724 83.907524
F 47.905251 15.511644 80.441924
F 45.350551 11.647744 84.694524
F 49.415451 5.053234 66.895924
F 42.424351 8.982884 66.706124
F 49.186651 12.681344 70.044824
F 47.766251 4.931404 84.262724
F 51.496351 3.766274 73.264624
F 50.059051 9.287404 81.599624
F 30.276751 7.852294 79.770624
F 32.507651 3.859974 84.387724
F 32.357951 11.588744 84.571524
F 39.080651 5.226814 83.686524
F 41.090551 11.668644 84.692624
F 26.355751 7.860824 69.817524
F 52.076051 1.095884 69.756724
F 51.664651 16.743944 74.416024
F 51.936351 1.086064 67.041524
F 46.425551 3.965444 77.765524
F 26.512951 5.222464 66.276524
F 49.818951 3.727224 85.351924
F 28.559251 16.756044 68.895924
F 42.375951 16.535444 66.643824
F 46.617951 16.822744 76.799024
F 36.792051 16.778544 83.660024
F 28.221651 16.835844 80.957224
F 49.394051 7.635954 66.156024
F 51.515251 16.584944 67.245024
F 35.700551 15.540344 65.333424
F 52.189251 7.955184 80.406024
F 26.327351 -0.128610 72.337224
F 26.316951 12.821944 68.888724
F 32.324151 3.779804 87.195624
F 42.507251 11.544744 65.865424
F 49.477951 -0.026731 70.497124
F 39.909651 7.838414 65.790024
F 48.588351 -0.185199 77.433124
F 30.922051 0.070775 72.224724
F 49.631151 -0.355200 66.107324
F 44.450151 -0.071721 72.958324
F 43.765451 -0.012802 80.176624
F 43.306951 0.115194 84.774324
F 44.296651 0.009630 77.412824
F 34.399151 7.731534 87.064824
F 32.198751 11.871644 87.257424
F 38.101251 11.681344 65.495924
F 27.933451 1.141124 90.610624
F 27.824051 9.088734 90.846724
F 51.738151 15.347444 92.512224
F 36.420951 1.326114 90.887824
F 36.438951 9.025064 90.830524
F 27.047551 1.357594 105.255424
F 47.092751 5.323254 96.123624
F 45.255451 9.166754 91.272224
F 51.734851 12.650444 89.071124
F 27.801351 4.037604 94.109024
F 27.567051 11.675844 94.511224
F 36.432951 3.954814 94.712624
F 36.327551 11.492744 94.794124
F 45.089651 4.050614 95.116724
F 45.061251 11.704444 94.996124
F 27.808251 3.961624 91.339424
F 27.743251 11.721744 91.759424
F 36.431751 3.915354 91.859524
F 36.384151 11.398644 92.034624
F 45.155551 4.014614 92.257824
F 45.117851 11.680844 92.244324
F 40.822951 11.679644 87.441124
F 51.314051 7.960684 107.032424
F 51.624651 7.974324 95.196424
F 40.807151 9.068374 88.419124
F 47.193551 12.829444 88.831524
F 51.857751 15.347444 87.975724
F 51.625051 15.625544 107.172424
F 36.581151 9.101034 88.111024
F 49.445451 4.139884 99.906024
F 30.004051 7.650264 91.650224
F 29.906951 15.586444 91.706224
F 42.650451 7.764594 106.947424
F 38.656351 7.743014 91.945324
F 38.565451 15.349344 92.074224
F 51.734251 5.384404 98.957224
F 34.267451 13.062544 88.346924
F 47.408251 7.939284 95.132424
F 33.717951 15.598544 106.576424
F 41.130451 3.859144 87.380824
F 51.466851 7.801294 102.375424
F 51.725451 5.271034 91.964224
F 38.727451 7.539804 87.368624
F 32.489751 1.213334 88.080024
F 49.543951 1.432134 96.287924
F 29.993251 5.143904 90.537024
F 29.984351 12.870644 90.884824
F 38.764151 5.065544 91.148124
F 38.553851 12.846744 91.006424
F 49.377351 4.078214 102.557424
F 47.099951 13.133644 95.930624
F 31.965551 9.131684 95.653624
F 29.815151 15.375344 94.480424
F 49.262551 9.041964 103.393424
F 38.584351 7.707384 94.671124
F 38.414351 15.508044 94.775824
F 49.352151 11.701844 95.235424
F 51.483451 13.111144 98.919824
F 47.045451 15.528844 99.754124
F 38.680851 13.051744 88.189824
F 32.147151 1.211084 91.040124
F 32.067051 9.148434 90.855824
F 51.472951 13.018844 106.393424
F 40.794751 1.407884 91.257724
F 40.875451 9.005614 91.109124
F 49.761451 3.715794 88.238524
F 47.394451 12.844444 91.446824
F 47.121151 12.924244 103.431424
F 51.721151 7.882274 99.713024
F 31.811051 3.813474 94.361824
F 32.072351 11.708344 94.564424
F 40.752851 4.011874 94.972624
F 40.669451 11.520344 94.826124
F 51.712851 15.516144 95.220124
F 47.315951 7.452004 87.770624
F 32.115951 3.863414 91.618424
F 32.215451 11.817144 91.835624
F 40.981251 4.115654 92.173524
F 40.696851 11.486044 91.937724
F 51.841351 7.870904 92.540124
F 45.219251 1.164034 88.599224
F 51.829251 5.277214 89.056624
F 47.435451 5.015444 88.786624
F 41.094551 16.842644 88.355024
F 51.666551 5.328684 103.570424
F 38.907751 5.074684 88.393524
F 36.733651 17.045944 88.104124
F 49.630751 9.122564 91.371924
F 45.040251 1.536754 91.245924
F 49.692851 1.122014 88.966424
F 34.238651 7.701574 91.743324
F 34.426151 15.652144 91.864824
F 40.756351 16.786844 95.785124
F 43.063951 7.870514 92.160924
F 43.012751 15.391844 92.109624
F 33.778951 7.630744 106.476424
F 47.489451 15.316944 87.901024
F 27.834951 16.727044 87.915524
F 43.301751 5.088594 88.724124
F 43.130651 12.768644 88.413024
F 34.315351 5.164644 90.781624
F 34.441351 13.083144 91.008824
F 43.155651 5.504374 91.296724
F 42.917351 12.802644 91.137324
F 34.000451 7.706464 94.584824
F 34.335951 15.552644 94.661624
F 30.032151 13.200544 88.182524
F 42.920851 7.762434 94.840824
F 43.016151 15.499544 94.905724
F 49.442651 8.940804 88.551524
F 27.615351 1.205454 98.016924
F 27.683451 8.845594 97.995824
F 45.153851 16.743044 91.216124
F 36.236651 1.377544 98.392124
F 36.122451 9.030604 98.281524
F 31.993651 16.796444 95.526224
F 49.397451 8.923694 98.919624
F 44.953951 9.106454 98.566824
F 49.497451 9.206834 96.223824
F 27.263551 3.764724 101.705424
F 27.381951 11.320344 101.849424
F 36.261451 3.957634 101.937424
F 36.108951 11.612144 102.057424
F 47.124651 5.169284 103.381424
F 44.860651 11.615444 102.333424
F 27.601851 3.636034 99.043224
F 27.641451 11.388144 99.000124
F 36.257051 3.922134 99.278624
F 36.282851 11.602744 99.329524
F 47.180651 7.794164 102.496424
F 44.918851 11.677344 99.638724
F 27.632751 1.420474 95.176724
F 29.842951 7.734904 94.464824
F 51.709151 12.989944 96.238224
F 36.385651 1.316414 95.649324
F 36.184351 8.914034 95.626224
F 49.525351 11.511944 92.547524
F 45.058051 1.409074 96.017724
F 45.138051 9.109734 95.862824
F 28.034751 9.124914 88.140324
F 29.733051 7.636394 101.752424
F 29.569451 15.503044 99.126024
F 42.642151 12.938144 105.764424
F 38.317751 7.832464 99.299324
F 38.274851 15.855444 99.502324
F 31.702551 8.929634 102.894424
F 47.130251 7.906104 99.797824
F 27.281151 16.656944 102.687424
F 42.639851 5.106404 106.007424
F 29.788751 5.207124 95.461924
F 29.753251 12.784544 95.500424
F 38.566651 5.319764 95.738624
F 38.523851 12.771044 95.793324
F 45.155851 16.860144 95.882724
F 47.055051 12.946044 98.662124
F 29.784351 5.011004 98.197424
F 29.690251 12.841944 98.187024
F 38.471451 5.209924 98.533924
F 38.242951 13.328444 98.407524
F 44.864651 3.837654 102.446424
F 49.319251 11.699244 99.713824
F 27.550751 8.838244 102.845424
F 29.384051 15.265644 101.676424
F 33.771951 12.940644 105.766424
F 38.284051 7.738734 102.056424
F 38.184951 15.373744 102.333424
F 49.426151 11.715844 102.495424
F 44.906151 4.122094 99.781124
F 47.232151 5.436734 98.867424
F 34.043151 5.029484 105.442424
F 32.062251 1.240474 98.195024
F 29.762051 7.650184 99.077724
F 46.912251 15.386044 107.120424
F 40.703551 1.283194 98.515324
F 40.511751 9.041094 98.442024
F 40.537451 11.623244 106.922424
F 51.579251 13.057344 103.695424
F 51.687151 12.816544 91.848024
F 36.530751 16.961044 90.885324
F 31.843351 3.703034 101.837424
F 31.939551 11.521144 101.983424
F 40.526151 3.950614 102.097424
F 40.497551 11.485244 102.058424
F 49.078551 1.387004 106.346424
F 49.408051 3.967924 95.295524
F 31.967751 3.848014 99.080124
F 31.866251 11.775544 99.229624
F 40.556351 3.774734 99.465424
F 40.147851 11.615344 99.334224
F 45.024951 1.473554 98.812524
F 36.348351 16.992344 95.768024
F 32.397151 1.213844 95.353024
F 31.874951 9.122304 98.327424
F 44.807351 16.806044 106.035424
F 40.604251 1.412884 95.778024
F 40.707851 9.014024 95.688524
F 49.414451 11.621444 87.752424
F 32.055151 16.986344 91.026824
F 27.584251 8.918604 95.241124
F 49.220251 1.637834 99.036224
F 33.912251 7.742674 99.246424
F 33.889351 15.646944 99.245724
F 42.650051 12.969444 103.107424
F 42.736351 7.806844 99.505224
F 42.645551 15.576444 99.576624
F 49.220651 9.167064 106.104424
F 34.082551 5.144074 95.456324
F 34.229651 12.972544 95.547524
F 42.794051 5.230134 95.975324
F 42.855551 13.005544 95.894924
F 34.119551 5.190354 98.099524
F 34.190551 12.909344 98.203724
F 42.677951 5.215044 98.670824
F 42.583251 12.763444 98.704424
F 34.005251 7.809094 101.953424
F 33.793451 15.335644 102.001424
F 42.698051 5.276054 103.201424
F 42.782251 7.840564 102.280424
F 42.559351 15.479244 102.260424
F 35.849551 16.722944 102.933424
F 51.575751 15.572644 102.715424
F 27.298451 9.172304 105.392424
F 49.295151 4.027644 107.344424
F 35.925151 1.424084 105.626424
F 35.960351 9.141444 105.758424
F 47.279551 15.449244 92.179324
F 47.510451 5.142424 91.616024
F 44.768551 8.976084 105.979424
F 49.429051 16.875544 103.416424
F 31.742651 1.213824 102.670424
F 27.171551 16.612544 105.361424
F 51.714251 15.684244 99.911624
F 27.859651 1.168104 87.899824
F 49.170351 16.608044 106.168424
F 34.403451 5.201864 88.079924
F 27.099151 3.859014 106.229424
F 27.180451 11.710244 106.423424
F 36.079751 3.844214 106.623424
F 36.000651 11.723644 106.900424
F 44.875851 4.073034 106.883424
F 44.791751 11.673044 106.840424
F 27.358151 1.198854 102.629424
F 51.579851 5.303254 96.208324
F 36.781251 1.367484 88.098024
F 36.083451 1.411704 102.993424
F 36.176451 9.243674 102.858424
F 40.511251 16.879944 103.172424
F 44.779851 1.310804 103.463424
F 44.963251 9.006544 103.244424
F 45.120151 8.870014 88.441724
F 29.336151 7.609514 106.552424
F 29.507651 15.395344 106.202424
F 33.905651 12.905744 103.110424
F 38.168951 7.657994 106.855424
F 38.091951 15.427744 106.772424
F 44.895751 16.841944 98.682024
F 27.252351 16.784644 98.196124
F 44.792551 16.692544 103.239424
F 33.981551 5.249994 102.783424
F 29.592251 5.044844 102.636424
F 29.655951 12.713244 102.748424
F 38.358451 5.216554 103.133424
F 38.315551 12.676444 103.119424
F 41.028151 1.388544 88.513624
F 47.164651 15.500544 102.555424
F 29.493351 5.060864 105.438424
F 29.445651 12.857944 105.556424
F 38.347151 5.157254 105.862424
F 38.269851 12.731744 105.819424
F 47.190551 5.293334 106.081424
F 47.135651 12.927844 106.016424
F 42.585151 15.500244 106.818424
F 36.120451 17.111144 98.387024
F 40.474851 8.928714 103.075424
F 31.647851 16.823444 98.289024
F 47.022351 7.830114 107.078424
F 40.576151 1.455264 103.364424
F 47.359251 7.878074 92.411824
F 49.224351 1.510034 103.568424
F 27.696951 16.893044 90.604224
F 31.632351 1.140644 105.373424
F 31.595151 8.784974 105.535424
F 31.543151 16.552044 102.670424
F 40.557451 1.227524 106.166424
F 40.337051 9.087694 105.914424
F 49.738451 16.751344 88.699124
F 49.519051 16.537044 96.124324
F 44.763951 1.411594 106.233424
F 49.606751 16.650144 91.457424
F 49.137351 11.704144 107.165424
F 40.943351 16.715044 91.141724
F 49.478851 1.318954 91.623924
F 27.575951 16.699344 95.535524
F 49.634451 3.906334 92.651924
F 49.389051 16.714844 98.889124
F 31.736351 3.650484 106.464424
F 31.601851 11.451744 106.354424
F 40.550851 3.809184 106.903424
F 47.169951 15.616144 94.991124
F 32.132551 17.078544 88.358124
F 40.518151 16.877744 98.504624
F 30.181351 5.162904 87.848124
F 51.504051 5.350394 106.265424
F 40.408151 16.818944 106.021424
F 36.063751 16.756744 105.759424
F 31.456151 16.837744 105.335424
F 45.381551 16.721044 88.550424
F 32.203651 9.228444 88.157024
F 51.790251 7.696914 87.858024
F 38.166451 0.094286 106.708424
F 27.144551 11.565944 109.187424
F 43.232251 15.382344 87.461024
F 38.281951 0.106356 102.125424
F 45.308051 11.319244 87.382624
F 29.878751 -0.155513 98.928224
F 45.435051 3.656104 87.610824
F 43.004851 7.502724 87.428824
F 38.864351 15.508844 87.290924
F 34.013851 0.030007 102.014424
F 33.836351 0.121273 106.567424
F 29.205651 0.093133 106.367424
F 29.972951 -0.024707 91.818724
F 38.466751 0.069588 99.428424
F 38.621851 0.018180 91.886324
F 51.495851 0.019440 102.775424
F 47.044751 0.203514 102.830424
F 30.040951 -0.036564 94.517524
F 51.756051 0.188527 92.795824
F 34.024551 -0.093909 99.357524
F 27.134351 3.899924 109.009424
F 31.590051 3.651484 109.186424
F 29.331251 15.514744 108.977424
F 36.406751 11.782744 87.424924
F 36.651051 3.935144 87.329824
F 26.686351 8.982954 127.621424
F 51.359451 15.446044 117.090424
F 51.417051 5.307164 113.498424
F 27.199751 1.268204 117.585424
F 35.884751 9.006684 113.132424
F 26.932651 1.274884 109.883424
F 44.705851 1.414854 113.417424
F 42.546351 7.517764 114.203424
F 35.948451 3.905754 109.336424
F 27.075951 9.023024 110.000424
F 26.790151 11.521544 121.182424
F 35.735951 3.822884 116.570424
F 35.828751 11.646544 116.846424
F 44.812151 3.929464 114.411424
F 44.616551 8.833394 117.928424
F 27.337451 11.444044 116.403424
F 27.057251 4.001034 120.967424
F 35.787651 1.415584 113.138424
F 35.924151 11.558944 113.994424
F 46.937951 5.162004 113.408424
F 44.694551 11.440344 114.293424
F 31.418451 8.992294 110.133424
F 27.255851 11.656544 113.710424
F 33.586351 12.905144 110.249424
F 35.733351 1.384334 110.215424
F 35.948251 8.872734 110.307424
F 44.725451 9.034764 110.665424
F 44.870651 1.422504 110.692424
F 44.819051 8.939074 113.455424
F 29.431751 4.920304 110.205424
F 29.320851 7.775914 113.830424
F 29.441351 15.557144 113.817424
F 51.313751 12.943944 110.974424
F 37.998451 5.276244 113.254424
F 38.011951 15.311644 114.121424
F 26.492751 16.772044 127.507424
F 46.909651 7.590684 114.569424
F 46.646151 15.564244 114.443424
F 46.804651 15.323944 109.804424
F 51.377051 5.166264 110.802424
F 26.491751 3.719704 128.431424
F 27.099651 3.830694 113.719424
F 38.051551 12.858844 110.427424
F 49.114451 16.771844 118.131424
F 46.752151 12.894244 110.861424
F 29.275151 5.262194 112.918424
F 29.506751 12.994944 112.722424
F 35.722751 4.050204 113.883424
F 38.307051 12.831744 113.244424
F 46.885451 5.346614 110.707424
F 46.734751 12.874644 113.550424
F 29.249851 7.677904 116.522424
F 29.298351 15.359844 116.635424
F 27.063651 9.045804 112.673424
F 37.961551 7.748314 116.847424
F 38.204051 15.470844 116.857424
F 31.472651 16.615844 110.214424
F 46.831551 5.174294 117.974424
F 46.882851 15.325344 117.176424
F 33.609251 5.214274 110.043424
F 26.803551 11.594744 123.882424
F 31.571351 8.928974 112.816424
F 39.619651 3.787824 128.838424
F 40.060951 1.326954 113.214424
F 38.020151 7.952964 114.202424
F 26.643051 16.597344 124.883424
F 49.309851 1.280294 113.507424
F 49.009951 11.637544 114.514424
F 30.939251 11.510044 128.763424
F 31.288051 3.991044 116.607424
F 31.505151 11.709344 116.568424
F 40.092651 3.903604 116.820424
F 40.304251 11.442244 116.982424
F 49.038551 4.156164 117.010424
F 46.750551 12.803044 118.019424
F 31.491351 3.965214 113.891424
F 31.560051 11.445744 113.764424
F 40.171251 3.860314 113.981424
F 40.386251 11.509644 114.159424
F 49.261051 3.968864 114.361424
F 35.913251 16.620344 117.547424
F 39.948751 8.922564 125.200424
F 26.881351 1.528284 120.220424
F 44.871051 3.953964 109.548424
F 40.259951 1.318754 110.405424
F 40.190651 8.963354 110.516424
F 44.694851 11.622844 109.790424
F 31.418551 1.257774 112.860424
F 49.077451 8.895734 113.522424
F 26.884151 16.528844 120.025424
F 33.640051 7.728744 113.877424
F 33.764651 15.509344 113.924424
F 40.268151 16.712244 110.367424
F 40.353251 8.992364 113.229424
F 42.502351 15.426544 114.141424
F 51.438351 7.784884 109.793424
F 38.023951 5.216954 110.532424
F 42.327951 15.267344 109.504424
F 50.942551 12.859944 128.080424
F 49.000851 16.825244 113.345424
F 40.023451 1.197004 125.081424
F 42.585551 5.054004 110.398424
F 42.348851 12.859244 110.537424
F 27.123951 1.267324 112.628424
F 49.249751 9.060584 110.709424
F 33.602051 5.132064 112.784424
F 33.630751 12.956644 112.951424
F 42.605451 5.036604 113.169424
F 42.391051 12.825044 113.325424
F 26.839651 8.996174 120.198424
F 29.368851 12.904144 109.900424
F 33.735951 7.642774 116.543424
F 33.559951 15.296844 116.633424
F 51.086151 5.321254 128.138424
F 42.519151 7.670734 116.856424
F 42.421051 15.436644 117.070424
F 42.100251 13.031144 128.098424
F 51.280251 7.898704 117.203424
F 26.632451 9.032844 124.853424
F 41.952051 5.033504 127.923424
F 40.073651 16.641944 120.896424
F 47.021951 7.837704 109.791424
F 27.078251 16.502744 110.135424
F 35.652851 1.413954 120.517424
F 35.656451 8.973654 120.570424
F 38.089751 7.572164 109.505424
F 44.541751 1.367524 120.920424
F 44.621051 8.884114 120.779424
F 31.359151 1.489024 120.327424
F 40.337851 3.824684 109.563424
F 30.877151 16.613044 125.012424
F 35.542051 3.934194 124.156424
F 35.544651 11.442844 124.137424
F 44.593051 3.781214 124.242424
F 44.407351 11.488544 124.288424
F 49.266651 1.386664 110.881424
F 48.884951 16.515244 125.365424
F 35.413851 4.056624 121.377424
F 35.560851 11.598044 121.546424
F 44.589851 3.847654 121.614424
F 44.546251 11.471744 121.606424
F 27.138951 9.028334 117.494424
F 51.140751 15.456844 114.372424
F 40.119551 16.750544 113.242424
F 35.751451 1.415494 117.755424
F 35.683651 9.047584 117.889424
F 35.917051 16.779844 110.452424
F 44.409651 1.256854 118.130424
F 46.988251 7.603584 117.285424
F 31.333351 1.144964 110.201424
F 29.057551 7.909324 121.406424
F 28.968051 15.299944 121.285424
F 33.082451 12.814444 127.971424
F 37.830051 7.548024 121.417424
F 37.655451 15.361744 121.263424
F 33.129951 5.196124 127.805424
F 46.847351 7.728994 121.804424
F 46.711151 15.387544 121.602424
F 51.074651 12.801044 125.298424
F 29.122351 5.167144 117.528424
F 29.287051 12.831244 117.592424
F 37.754351 5.218614 117.872424
F 38.004851 12.787944 117.933424
F 44.353451 3.817474 117.090424
F 44.578951 11.441544 117.058424
F 29.112651 5.480584 120.272424
F 28.993451 12.766744 120.319424
F 37.779151 5.012204 120.649424
F 37.911851 12.702944 120.566424
F 46.773351 5.213374 120.691424
F 46.759251 12.754644 120.823424
F 28.749251 7.668604 123.996424
F 28.751851 15.347544 124.018424
F 51.260151 5.190144 125.405424
F 37.753651 7.683424 124.261424
F 37.622451 15.302744 124.067424
F 42.134751 12.806444 125.321424
F 46.504351 7.704594 124.565424
F 46.591751 15.468744 124.430424
F 42.391651 5.186324 125.163424
F 36.069951 16.777044 113.162424
F 31.214051 9.078934 120.163424
F 39.875751 1.181444 127.748424
F 40.014851 1.285294 120.335424
F 40.092351 8.806274 120.635424
F 44.526651 16.620544 117.909424
F 48.904451 1.289544 120.738424
F 49.073351 8.981664 120.902424
F 40.362251 11.519544 109.537424
F 31.125651 3.917304 123.725424
F 31.110451 11.698244 124.002424
F 40.097951 3.807264 124.249424
F 39.979451 11.427344 124.079424
F 49.040051 3.980384 124.418424
F 48.811751 11.641744 124.421424
F 31.219451 3.987734 121.117424
F 31.212451 11.723644 121.219424
F 39.879251 3.617534 121.574424
F 40.339851 11.401944 121.417424
F 48.925451 3.918734 121.635424
F 49.180251 11.678044 121.674424
F 49.120651 4.103324 110.042424
F 31.527951 8.992474 117.274424
F 31.607451 16.852344 112.748424
F 40.210851 1.411204 117.700424
F 40.275151 8.892124 117.932424
F 27.179051 16.731444 112.780424
F 48.901651 1.543024 118.067424
F 49.051451 9.009314 118.074424
F 51.228751 7.894594 114.527424
F 33.317651 7.830234 121.459424
F 33.289151 15.436544 121.267424
F 33.258151 12.875844 125.075424
F 42.319151 7.553184 121.675424
F 42.488451 15.424744 121.439424
F 33.262651 5.226354 124.917424
F 51.176051 7.678004 121.990424
F 51.272951 15.866644 121.723424
F 50.953151 15.284344 128.868424
F 33.539251 5.111334 117.597424
F 33.656151 12.877144 117.736424
F 42.202551 5.231664 117.975424
F 42.396651 12.870644 117.931424
F 51.099151 5.310864 118.247424
F 48.937651 11.512044 117.269424
F 33.330551 5.211714 120.218424
F 33.449451 12.956144 120.306424
F 42.171051 4.955704 120.585424
F 42.603951 12.885844 120.591424
F 51.220251 5.180054 120.993424
F 51.176651 13.180744 120.952424
F 33.235651 7.817914 124.137424
F 33.323151 15.432044 124.148424
F 50.812251 7.977334 128.978424
F 42.214651 7.741294 124.413424
F 42.234751 15.335244 124.183424
F 41.909751 15.644844 128.601424
F 50.966651 7.848814 124.715424
F 51.309451 15.543844 124.389424
F 41.951551 7.657794 128.896424
F 39.975451 16.652344 125.018424
F 33.601151 0.119885 109.215424
F 31.396051 16.606244 117.531424
F 35.303551 1.277904 127.751424
F 35.395951 9.007764 127.970424
F 26.602551 3.846224 123.774424
F 44.410351 1.093134 128.060424
F 44.197151 9.087814 128.138424
F 44.294751 16.796244 127.827424
F 51.164951 12.876044 118.264424
F 39.690951 11.653344 128.713424
F 51.327451 12.730044 113.729424
F 31.199151 1.446614 124.846424
F 30.884451 16.891444 127.802424
F 48.753251 16.796244 127.961424
F 35.375851 3.913844 128.725424
F 35.494651 11.514744 128.820424
F 44.331551 3.885564 128.843424
F 44.026551 11.536144 128.983424
F 35.499951 16.648144 120.386424
F 48.690351 11.794544 128.839424
F 49.089051 11.638244 109.997424
F 35.543151 1.404784 124.977424
F 35.471051 8.857364 125.147424
F 31.047451 16.637244 120.237424
F 44.443351 1.289084 125.151424
F 44.457151 8.985064 125.508424
F 30.929351 3.874324 128.445424
F 28.885251 7.554674 128.575424
F 28.703651 15.529144 128.491424
F 32.870451 15.376144 128.893424
F 37.708951 7.852414 129.026424
F 37.410851 15.324344 128.561424
F 33.178351 7.681144 128.799424
F 46.462951 7.775674 128.828424
F 46.447251 15.448844 128.866424
F 38.144051 15.435144 109.536424
F 28.749451 5.046794 124.786424
F 28.934351 12.853344 125.073424
F 37.809251 5.204374 125.188424
F 37.683551 12.714544 124.833424
F 46.687251 5.153084 125.267424
F 46.555851 12.858544 125.247424
F 28.706651 4.985104 127.542424
F 28.745351 12.816244 127.759424
F 37.662051 5.433054 127.930424
F 37.512651 12.838844 127.617424
F 46.512751 5.225384 128.026424
F 46.212051 12.742944 127.927424
F 26.637851 1.313704 124.488424
F 27.030251 3.796194 116.475424
F 48.701851 9.141424 125.294424
F 35.025451 16.540244 127.849424
F 48.907051 4.095134 128.979424
F 48.946651 1.332734 125.421424
F 31.470051 1.431334 117.441424
F 44.368751 16.832144 125.015424
F 26.687351 1.242594 127.269424
F 30.963851 1.254764 127.606424
F 31.061451 8.997394 127.761424
F 26.998051 16.456044 117.366424
F 49.017251 16.666244 110.751424
F 39.940451 9.079024 127.838424
F 44.536251 16.644544 110.367424
F 48.810751 1.553694 128.102424
F 48.590851 9.265274 127.961424
F 48.887551 16.952644 120.801424
F 44.564751 16.774044 113.020424
F 51.489251 15.465544 110.029424
F 30.998751 9.064494 124.998424
F 44.628851 16.837244 120.538424
F 40.223351 16.798644 118.233424
F 35.480351 16.587044 125.187424
F 39.585851 16.838444 127.661424
F 42.519151 7.672394 109.686424
F 37.563251 0.083156 128.739424
F 26.499851 11.443344 128.346424
F 35.843751 11.511244 109.552424
F 37.812251 0.083821 114.231424
F 33.711751 0.065630 116.696424
F 33.673651 7.760114 109.237424
F 31.513351 11.504844 109.150424
F 33.711551 15.559044 109.270424
F 42.376951 -0.076336 116.945424
F 37.982351 0.065949 109.432424
F 46.732751 0.121788 117.029424
F 42.354951 0.165410 114.196424
F 37.795351 -0.037477 124.212424
F 29.013951 0.186388 121.073424
F 51.477751 0.011431 114.604424
F 29.268951 -0.032846 113.658424
F 46.727751 0.087374 129.039424
F 41.886351 0.066336 128.957424
F 46.598851 0.095824 124.377424
F 37.835351 -0.063246 121.576424
F 29.285351 7.471384 109.230424
F 30.614351 24.563444 3.894174
F 30.650151 32.069244 3.808514
F 39.684651 24.294944 4.179244
F 39.517751 32.273544 3.906424
F 48.593051 24.547644 4.506764
F 48.422651 32.370644 4.454604
F 30.517351 27.042844 7.610504
F 37.525251 30.957544 0.629378
F 30.529851 19.185344 7.473124
F 39.460651 27.106844 7.749434
F 26.430451 32.240544 1.038104
F 39.390951 19.311144 7.949424
F 48.333351 27.129744 7.989624
F 33.067351 23.182944 0.251991
F 48.603251 19.205744 7.699944
F 30.634551 27.130544 5.002104
F 43.925951 27.092944 0.580582
F 30.720651 19.210044 4.831574
F 39.481051 26.816244 5.149484
F 32.836951 30.900244 0.229358
F 39.464851 19.262544 5.141224
F 48.497551 27.127244 5.374524
F 46.450651 30.999044 0.761435
F 48.598751 19.279044 5.057404
F 30.726451 24.462044 1.205094
F 30.621051 32.098144 1.029924
F 39.767751 24.296544 1.531894
F 39.341051 34.632744 15.189624
F 48.567551 24.610744 1.657144
F 48.686651 32.308244 1.691534
F 32.886651 30.829844 4.926824
F 32.703951 22.941644 4.962264
F 41.629251 31.080244 5.053664
F 41.959451 23.057844 5.080214
F 50.749751 31.062944 5.326904
F 50.827951 23.136544 5.216294
F 50.718351 30.917544 0.974026
F 33.069751 20.650744 1.214284
F 39.668351 32.213344 1.307804
F 41.904851 20.544544 1.407574
F 50.805151 28.289944 1.705384
F 50.815851 20.675944 1.568514
F 32.914751 28.212944 4.062104
F 32.950251 20.600544 3.946424
F 41.825651 28.323444 4.263364
F 41.828851 20.575944 4.225204
F 50.610951 28.452744 4.419724
F 50.753451 20.547544 4.288484
F 32.683351 30.786644 7.634434
F 32.750851 23.176744 7.605974
F 41.789951 30.716344 7.787424
F 41.682651 23.294044 7.766924
F 50.402151 30.859844 8.083674
F 50.864251 23.117644 7.964904
F 35.050051 24.260744 3.854174
F 35.061551 32.282344 4.079864
F 44.180351 24.434244 4.143464
F 43.895951 32.296344 4.090834
F 34.938851 26.977944 7.831474
F 34.983951 34.924844 4.899284
F 34.959151 19.185044 7.807484
F 43.987251 26.662244 7.921274
F 27.902051 20.583644 18.278824
F 43.954651 19.345344 7.683404
F 35.086251 26.701944 4.957684
F 27.798151 28.131844 18.265724
F 35.146551 19.511844 5.120334
F 44.079651 27.015644 5.062164
F 46.230851 20.611444 18.612724
F 44.080051 19.253644 5.000074
F 35.247951 24.537844 1.223234
F 35.088951 32.287844 1.213244
F 44.124251 24.464844 1.435784
F 44.099651 32.183744 1.416984
F 37.364851 30.793544 4.943894
F 37.235851 23.224644 5.067444
F 46.107551 30.894744 5.155664
F 46.293151 23.136344 5.246704
F 28.320651 30.845444 4.610404
F 28.224951 23.312144 4.686894
F 37.505351 23.074944 0.423510
F 37.499351 20.482144 1.419374
F 46.221251 28.332044 1.467414
F 46.467851 20.629444 1.433674
F 50.790251 23.383044 0.577194
F 28.501851 20.592644 1.075074
F 37.329451 28.128844 4.177404
F 37.297551 20.684444 4.115514
F 46.295451 28.364244 4.256404
F 46.325751 20.560844 4.330124
F 28.470451 28.281044 3.850954
F 28.652251 20.704044 3.859584
F 37.337051 30.897444 7.561164
F 37.093851 23.212144 7.885094
F 46.006151 31.011044 7.954324
F 46.323851 23.178744 7.988944
F 28.217851 30.839644 7.245444
F 28.193551 23.269844 7.450814
F 30.263951 24.350944 11.147424
F 30.613351 32.117044 11.210424
F 39.364251 24.290244 11.391624
F 39.523051 32.248744 11.437524
F 48.440451 24.543544 11.591224
F 48.189551 31.978744 11.594924
F 30.351851 27.057344 14.637524
F 41.901951 31.057244 0.421579
F 30.516651 19.051044 14.855024
F 39.195051 26.907444 15.240524
F 34.338551 27.149244 19.428024
F 39.332151 19.288344 14.969624
F 48.022451 27.030744 15.165124
F 37.104451 20.662544 15.811224
F 48.236351 19.103444 15.167424
F 30.382051 26.981244 11.940324
F 37.025351 28.196644 16.177824
F 30.411251 19.116244 12.166324
F 39.116751 26.996144 12.473224
F 27.823151 23.182444 19.198124
F 39.366051 19.304844 12.271924
F 48.188751 27.035344 12.421924
F 28.697251 28.289844 1.128924
F 48.302051 19.241144 12.488624
F 30.519851 24.471444 8.374334
F 30.414551 32.099844 8.506944
F 39.388451 24.520544 8.720594
F 39.484051 32.311844 8.675564
F 48.589751 24.442644 8.925434
F 48.296851 32.209844 8.978644
F 32.725851 30.922744 11.933224
F 32.534851 23.089144 12.286324
F 41.636951 30.747244 12.352424
F 41.530951 23.172944 12.483824
F 50.442251 30.877844 12.661624
F 50.567751 23.056344 12.584824
F 32.692651 28.263544 8.554594
F 32.690151 20.619444 8.354294
F 41.758151 28.016644 8.857004
F 41.658251 20.721544 8.606284
F 50.678251 28.314344 8.899864
F 50.626051 20.570444 8.902154
F 32.619251 28.311344 11.207724
F 32.733251 20.642544 11.305724
F 41.475651 28.102244 11.696124
F 41.644251 20.630644 11.304224
F 50.491651 28.243944 11.694724
F 50.433251 20.560344 11.595824
F 32.447751 30.851144 14.544824
F 32.561451 23.306744 15.039524
F 41.525751 30.817044 15.081424
F 41.726951 23.224044 15.202424
F 50.504851 30.810144 15.334024
F 50.693051 23.045644 15.273724
F 34.781351 24.417844 11.467124
F 35.012251 32.030844 11.254624
F 43.893551 24.314344 11.611324
F 43.818751 32.188944 11.420024
F 34.637751 26.835044 15.135824
F 27.766651 30.850144 19.117924
F 34.867751 19.462144 14.955424
F 43.683751 27.126944 15.195524
F 45.846851 28.333844 19.019924
F 43.914551 19.270344 15.041124
F 34.808251 27.060444 12.457924
F 46.123651 23.116744 19.657624
F 34.850351 19.148344 12.139124
F 43.798351 26.872344 12.477624
F 36.650851 20.723544 18.603824
F 43.795151 19.356844 12.206124
F 34.805951 24.402544 8.738284
F 35.089151 32.068844 8.461674
F 43.936151 24.237444 8.873754
F 43.757051 32.396444 8.697914
F 37.215251 30.781644 12.345324
F 36.922351 23.278144 12.482124
F 46.024751 30.695844 12.457224
F 46.269451 23.110544 12.501624
F 28.147851 30.876544 11.842024
F 28.105951 23.057344 11.896224
F 37.182251 28.348644 8.635084
F 37.208051 20.571744 8.770054
F 46.001051 28.321144 8.689994
F 46.326251 20.345344 8.461964
F 28.102551 28.314444 8.227534
F 28.377051 20.661044 8.431704
F 36.971151 28.169444 11.420224
F 37.191651 20.648544 11.548824
F 45.824251 28.217144 11.466824
F 46.171151 20.531544 11.523724
F 28.125951 28.267244 10.993924
F 28.273651 20.477244 11.085424
F 37.123551 30.683244 15.047224
F 37.182451 23.235844 15.243924
F 46.097851 30.688844 15.197524
F 46.026551 23.281544 15.149724
F 27.818751 30.850244 14.680224
F 27.890551 23.147644 14.614824
F 30.148751 24.257744 18.351624
F 30.043251 31.983644 18.321124
F 39.433251 24.131744 18.828524
F 39.189651 32.142644 18.621424
F 48.299551 24.562844 18.934424
F 48.083251 32.120344 18.762624
F 37.601251 28.263044 1.473674
F 45.835751 30.957244 19.850924
F 26.159951 32.110344 3.694714
F 36.898251 28.242844 18.881824
F 28.101351 20.534344 15.516224
F 28.064251 28.193144 15.494224
F 33.095651 28.474444 1.350774
F 43.881751 32.041844 16.079424
F 46.092451 20.814344 15.863324
F 30.086551 26.756944 19.232824
F 36.963151 23.267544 19.591724
F 30.088251 19.274344 19.314724
F 39.287551 26.896344 19.757224
F 36.765651 30.999044 19.427024
F 38.983251 19.497044 19.502724
F 48.117751 27.115044 19.871624
F 43.901651 19.466044 19.563924
F 48.391051 19.228344 19.633924
F 30.124651 24.595344 15.626324
F 30.209851 32.007144 15.475224
F 39.574551 24.466844 16.140524
F 39.295951 31.931644 15.934124
F 48.424851 24.462544 16.076124
F 48.178351 32.143044 16.025124
F 32.187051 30.880344 19.349824
F 32.366351 23.232244 19.494224
F 41.429751 31.158544 19.781924
F 41.772551 23.182544 19.655324
F 50.393551 30.792944 20.048224
F 50.501851 23.182444 19.776024
F 32.427951 28.409344 15.806624
F 32.463851 20.454044 15.976924
F 41.464651 28.144644 16.243524
F 41.653151 20.579444 16.016624
F 50.402951 28.043644 16.099924
F 50.520351 20.401444 16.140824
F 32.184151 28.314944 18.439324
F 32.386051 20.600544 18.713424
F 41.442451 28.358544 18.936624
F 41.573651 20.672244 18.600724
F 50.288751 28.234244 18.857524
F 50.536351 20.598044 18.810324
F 46.531851 23.206744 0.644033
F 41.960751 23.146044 0.473881
F 34.781451 32.085844 15.589024
F 39.695051 26.798844 0.738976
F 45.846351 28.215144 16.301524
F 44.259151 19.433044 0.474155
F 34.631551 24.500444 18.764324
F 34.339451 32.119544 18.203124
F 43.931751 24.499744 18.861424
F 43.741951 32.395444 18.863424
F 43.572151 26.959944 19.862724
F 48.509151 27.101344 0.632311
F 48.612551 19.186344 0.488151
F 41.756451 28.411344 1.404964
F 34.777651 24.284844 16.041824
F 34.593951 19.346344 19.608124
F 43.772751 24.628644 16.110424
F 39.746451 19.249044 0.370983
F 28.472351 30.837744 -0.014952
F 48.562851 34.727444 5.454974
F 35.281051 27.099544 0.566017
F 35.217451 19.226544 0.495324
F 26.336151 24.507544 0.772742
F 30.873451 19.384744 0.347876
F 48.388651 34.785444 8.057604
F 30.973351 27.008744 0.399916
F 28.635451 23.158044 0.152703
F 34.910951 34.784044 14.847824
F 39.612251 34.853144 0.628957
F 39.597451 34.911844 5.145104
F 34.818751 34.581344 12.041324
F 48.499951 34.785544 0.724686
F 48.165251 34.639744 12.604824
F 29.816451 34.649944 19.089724
F 27.676251 31.036544 21.854624
F 29.919751 24.625144 25.715824
F 29.816251 32.402244 25.723024
F 39.204751 24.469144 26.050324
F 39.083451 32.072144 25.953524
F 48.006451 24.247844 26.190824
F 48.092151 32.162244 26.085324
F 29.882051 27.237044 29.132424
F 30.188851 19.312744 22.034224
F 29.692951 19.551944 29.048124
F 39.040951 27.082844 29.724624
F 39.119051 27.062244 22.514724
F 39.111451 19.194444 29.539724
F 47.925251 27.067144 29.845424
F 34.180251 32.154844 37.224724
F 48.149951 19.271944 29.685224
F 29.991151 27.137144 26.439424
F 27.273551 20.374344 40.114624
F 30.030751 19.443844 26.224124
F 39.073251 27.046144 26.916824
F 27.105151 23.068444 40.776224
F 38.993951 19.373444 26.739024
F 48.208251 26.920744 27.233324
F 27.199551 28.186544 39.945224
F 48.075451 19.295144 27.020224
F 29.861451 26.944944 22.043424
F 27.843151 20.507344 22.766224
F 39.215751 24.511044 23.272424
F 39.017651 32.100844 23.112424
F 48.188751 24.498344 23.463524
F 47.917251 32.099244 23.407524
F 32.188651 31.095844 26.610524
F 32.109051 23.221344 26.763224
F 41.316851 30.916744 27.052424
F 41.310051 23.127844 26.964224
F 50.392451 30.801644 27.002624
F 50.294151 23.226044 27.346724
F 39.319251 19.450744 22.317324
F 32.393851 20.863044 22.858524
F 41.362351 28.326644 23.395124
F 41.540051 20.658644 23.276424
F 50.420351 28.333144 23.568224
F 50.491251 20.610944 23.417224
F 32.225651 28.501744 25.841224
F 32.313351 20.762644 25.597124
F 41.342251 28.390544 26.143724
F 41.388351 20.616944 26.001124
F 50.344951 28.265644 26.263724
F 50.338051 20.468144 26.135024
F 32.035151 30.940044 29.434324
F 32.337551 23.158644 29.504624
F 41.311451 30.823644 29.805124
F 41.390751 23.167744 29.647124
F 50.261451 30.716544 29.810424
F 50.193851 23.184444 30.026824
F 34.477351 24.534144 25.766424
F 34.561551 32.156044 25.576824
F 43.646551 24.331644 26.090924
F 43.666851 32.035444 26.233124
F 34.377051 27.248844 29.540124
F 48.330651 19.320644 22.456124
F 34.430151 19.419444 29.295624
F 43.371651 26.950344 29.602624
F 43.773751 19.470344 22.275424
F 43.528451 19.375444 29.727524
F 34.573651 27.154944 26.868824
F 45.374851 20.615244 40.767424
F 34.404451 19.408844 26.591424
F 43.664851 26.888744 26.966624
F 36.889251 30.731144 22.111424
F 43.529251 19.191544 26.987624
F 43.690951 26.977244 22.579724
F 34.567951 32.043444 22.902424
F 43.713051 24.353544 23.391324
F 43.608651 32.229744 23.349224
F 36.832651 30.972544 26.633324
F 36.770351 23.429344 26.710624
F 45.972651 30.720744 27.187724
F 45.910251 22.994744 27.125024
F 27.748951 30.922644 26.186124
F 27.687351 23.243644 26.668224
F 36.969751 28.284644 23.179224
F 36.973951 20.822844 23.209124
F 45.791451 28.271344 23.521624
F 46.090351 20.535044 23.233524
F 46.010151 23.201944 22.392624
F 32.222751 28.343344 23.048124
F 36.865851 28.264044 25.902824
F 36.785051 20.770244 25.947724
F 46.082551 28.220844 26.324424
F 45.812451 20.457744 26.078324
F 27.738151 28.346844 25.422224
F 27.646351 20.795444 25.442524
F 36.672751 31.086144 29.485024
F 36.642651 23.422944 29.484424
F 45.608051 30.928544 29.885224
F 45.913551 23.188744 29.753524
F 27.477951 30.946544 28.909424
F 27.671751 23.254444 29.523624
F 29.710451 24.425444 32.936424
F 29.579651 32.196144 32.936924
F 38.990351 24.516444 33.240924
F 39.003651 32.242944 33.071524
F 47.874751 24.413044 33.519324
F 47.896751 31.944444 33.255524
F 29.668051 27.076844 36.709824
F 34.454451 24.582344 23.128824
F 29.586351 19.309044 36.419824
F 38.733051 26.907444 36.621624
F 45.704651 28.245544 40.640624
F 38.753651 19.359544 36.795624
F 48.050951 26.929044 36.881524
F 48.139051 27.096044 22.668424
F 47.830751 19.409744 37.065624
F 29.619251 27.067344 33.897724
F 27.172351 30.821344 40.629124
F 29.753051 19.319844 33.611724
F 38.857351 27.078844 33.968624
F 36.545851 20.507744 37.552224
F 38.890451 19.289144 33.994724
F 47.962051 26.983244 34.121024
F 50.266451 30.989344 22.733124
F 48.034351 19.461144 34.272424
F 30.032351 24.704744 30.184024
F 29.507251 32.140444 30.044324
F 38.917051 24.352244 30.566524
F 39.015951 32.208344 30.451124
F 47.951251 24.569544 30.793224
F 47.969151 32.076544 30.490424
F 31.841951 30.904244 33.578224
F 32.010151 23.264544 33.835424
F 41.235351 30.772744 34.234724
F 41.222551 23.138044 34.143424
F 50.251051 30.953444 34.357424
F 50.254151 23.218244 34.395324
F 32.134051 28.346044 30.220124
F 32.046351 20.496844 30.136024
F 41.258851 28.185644 30.637624
F 41.274051 20.456444 30.560224
F 50.309951 28.217344 30.786124
F 50.355251 20.493644 30.726224
F 31.901351 28.267844 32.924924
F 32.045051 20.555644 32.812324
F 41.153551 28.256444 33.243524
F 41.286951 20.658844 33.281624
F 50.249251 28.364144 33.575724
F 50.292351 20.665444 33.484124
F 32.037051 30.935744 36.317524
F 31.793151 23.124444 36.365724
F 40.839551 30.859044 36.914424
F 40.989751 23.077444 36.902524
F 50.215651 30.842944 37.063524
F 50.247651 23.084344 37.201324
F 34.382451 24.349544 33.025924
F 34.383251 32.171644 33.094524
F 43.452551 24.398844 33.523524
F 43.607851 32.056044 33.536324
F 34.348351 27.107644 36.409724
F 39.078251 34.756344 29.583624
F 34.292451 19.443444 36.735624
F 43.447251 26.976744 37.123824
F 41.437151 31.019444 22.473724
F 43.236851 19.199944 36.794324
F 34.324951 26.985644 33.768624
F 30.191751 32.200944 22.988624
F 34.388551 19.379844 33.950124
F 43.513451 26.927544 34.367824
F 50.363851 23.125944 22.581924
F 43.540451 19.206844 34.081424
F 34.526751 24.759044 30.318124
F 34.298051 32.150844 30.231024
F 43.711051 24.359144 30.769424
F 43.566051 32.076444 30.870424
F 36.645051 30.840844 33.891024
F 36.592451 23.208744 34.095624
F 45.807551 30.716244 34.194424
F 45.608451 23.073244 34.381324
F 27.239251 30.749544 33.711224
F 27.443051 23.036444 33.656224
F 36.670551 28.424844 30.277124
F 36.872451 20.768744 30.449324
F 45.597351 28.368444 30.639224
F 45.813051 20.624944 30.622624
F 27.669551 28.501144 30.011524
F 27.326451 20.585944 30.034824
F 36.684051 28.274344 32.986624
F 36.659751 20.526944 33.201324
F 45.688451 28.158444 33.331124
F 45.768851 20.570644 33.506324
F 27.455351 28.268844 32.710024
F 27.357851 20.502244 32.785124
F 36.533651 30.755244 36.654824
F 36.581051 23.149244 36.766424
F 45.563851 30.752944 37.006824
F 45.717551 23.030744 37.170024
F 27.246551 31.040544 36.443424
F 27.318351 22.893244 36.358824
F 29.611251 24.396444 39.957224
F 29.451251 32.131844 40.037424
F 38.700351 24.577644 40.518524
F 38.582251 32.129544 40.489724
F 48.041151 24.444344 40.680824
F 47.844851 32.104044 40.581124
F 48.227351 34.633444 22.490124
F 27.743851 28.415344 22.671624
F 32.251551 30.780744 22.046724
F 36.498151 28.146644 37.575324
F 36.486251 20.535644 40.270924
F 45.563951 23.330544 41.303924
F 34.746451 19.463344 22.265124
F 36.447751 28.336144 40.369024
F 43.173751 19.223944 41.389724
F 29.488851 26.900044 40.860424
F 27.183751 20.233244 37.274924
F 29.535451 19.312744 41.033724
F 38.666851 27.139244 41.455424
F 45.899651 30.706344 22.545024
F 38.590551 19.467044 41.509924
F 47.994651 27.039444 41.569724
F 45.586351 30.899744 41.468624
F 47.634951 19.245944 41.302224
F 29.534651 24.398744 37.221524
F 29.646951 32.233444 37.144524
F 38.964151 24.499344 37.740124
F 38.556151 32.207944 37.653724
F 48.020151 24.455244 37.942124
F 47.825151 32.053644 37.741924
F 31.715851 30.834244 40.881824
F 31.749551 23.180944 41.096824
F 40.889451 30.854344 41.244824
F 40.891651 23.271344 41.396224
F 50.057851 30.902744 41.614224
F 50.273151 23.081044 41.554424
F 31.969251 28.329144 37.334424
F 31.797051 20.592944 37.327524
F 40.863151 28.132744 37.801724
F 41.003251 20.454944 37.784824
F 50.173651 28.224044 37.836324
F 50.307851 20.459744 38.036424
F 31.869551 28.105544 40.047524
F 31.904651 20.583244 40.164624
F 40.917351 28.280044 40.517524
F 40.984751 20.603844 40.540324
F 50.267751 28.295844 40.653424
F 50.115651 20.532444 40.672324
F 43.256551 27.104744 41.297024
F 34.142951 19.281944 41.108924
F 43.313551 32.125444 37.917924
F 45.770651 28.134144 37.973924
F 29.846751 24.318844 22.996324
F 34.238551 24.496844 37.415724
F 33.995451 24.424944 40.134424
F 33.983851 32.122144 40.004924
F 43.245551 24.491244 40.521424
F 43.134051 32.054444 40.560424
F 36.356551 23.149944 40.938424
F 27.098751 28.354344 37.242824
F 45.434551 20.481044 37.913624
F 36.209851 30.877844 41.180024
F 43.386351 24.242744 37.905324
F 43.438251 34.882944 22.248624
F 34.061351 26.892344 41.125724
F 41.396851 23.192244 22.462224
F 34.529251 27.245444 22.113924
F 43.400951 34.742344 37.083424
F 36.977951 23.390044 22.267424
F 27.158251 30.699644 43.424324
F 32.260051 23.382544 22.194924
F 29.729651 34.754444 33.658624
F 29.692351 34.883444 36.397724
F 38.662751 34.842244 41.243724
F 34.154651 34.566444 29.091824
F 48.129451 34.695644 27.105224
F 43.532251 34.648744 29.848124
F 34.486751 34.594744 21.768324
F 29.558351 19.126944 43.712324
F 27.565251 23.068244 21.934624
F 29.609351 24.157344 47.337924
F 29.434651 31.994644 47.100324
F 38.413551 24.257844 47.407724
F 38.593951 32.115944 47.623424
F 47.794151 24.387644 47.854524
F 47.652051 32.108744 47.935924
F 29.501851 26.830544 50.749824
F 49.770451 20.693244 55.243224
F 29.184951 19.416144 50.929224
F 38.526251 27.334644 51.076624
F 27.094251 23.114644 48.182424
F 38.472551 19.488944 51.296024
F 47.596051 27.047944 51.494924
F 26.871651 28.334744 54.546724
F 48.012951 19.437444 51.576324
F 29.387551 26.796144 47.898524
F 26.587651 20.589744 58.829224
F 29.479351 19.335744 48.236024
F 38.587651 27.014044 48.455924
F 44.861451 20.657144 62.185224
F 38.769251 19.441444 48.554824
F 47.783751 26.894744 48.727624
F 27.012651 23.058944 50.900124
F 47.699851 19.367144 48.806424
F 33.862551 24.313444 44.593024
F 50.211651 23.263744 44.228224
F 43.055951 34.798944 55.743724
F 41.104851 23.127144 44.014824
F 47.875551 24.345144 45.040024
F 47.688851 32.149844 45.063924
F 31.721551 30.809144 48.095624
F 31.843751 23.215744 48.308624
F 40.810551 30.750144 48.791724
F 40.826451 23.283444 48.561224
F 49.964351 31.076344 48.859024
F 50.088651 23.203044 48.825524
F 47.614951 32.098744 62.399624
F 26.737251 23.261544 57.865224
F 52.011951 27.069944 59.000624
F 40.855651 20.596444 44.919824
F 50.154151 28.294044 45.289524
F 50.019551 20.616944 45.037324
F 31.559951 28.156944 47.234124
F 31.801551 20.634244 47.326924
F 40.909051 28.298044 47.774324
F 40.842851 20.683544 47.552524
F 49.994151 28.399644 47.936224
F 49.898351 20.615544 47.890824
F 31.301751 30.987944 50.827124
F 31.513051 23.162144 51.104324
F 40.653451 31.060244 51.550624
F 40.782351 23.378844 51.251024
F 50.160751 30.793944 51.576524
F 49.992051 23.357144 51.613424
F 34.091851 24.507544 47.472024
F 34.079551 32.171044 47.573124
F 43.188851 24.469244 47.768124
F 43.077851 31.927544 47.800124
F 33.855151 26.998244 51.101024
F 31.796751 28.118544 44.486324
F 33.908951 19.457844 51.075024
F 43.209951 27.086644 51.257924
F 27.199451 20.466844 47.311324
F 43.196551 19.387444 51.415824
F 26.866951 31.027544 55.255724
F 47.888551 32.094844 52.365824
F 26.838651 20.416344 54.488824
F 33.962651 27.125144 48.331324
F 26.930151 23.152044 55.159924
F 34.112851 19.407744 48.280924
F 43.207351 27.080944 48.468424
F 27.178151 30.809344 50.671024
F 43.196951 19.510944 48.656024
F 41.086151 28.252444 45.074224
F 26.884951 22.949044 62.424424
F 43.355851 24.427744 45.112024
F 42.913851 32.105744 45.059124
F 36.275851 30.924644 48.691124
F 36.155551 23.200944 48.486124
F 45.356051 30.813944 48.754024
F 45.578351 23.289444 48.697324
F 52.260151 27.100244 48.845824
F 27.264351 28.186344 44.446424
F 36.270651 28.332944 44.931824
F 36.277851 20.639544 44.806424
F 45.618251 28.235844 44.973924
F 45.352151 20.451544 45.082624
F 26.925251 28.154844 58.746524
F 47.902051 26.963444 44.280224
F 36.327651 28.332044 47.612124
F 36.448351 20.672344 47.595124
F 45.589351 28.364644 47.731724
F 45.440851 20.705844 48.026724
F 49.906851 30.940644 63.405324
F 47.592851 19.448544 44.239424
F 36.002051 30.899644 51.339024
F 36.137251 23.315244 51.175924
F 45.492251 31.101044 51.473724
F 45.374651 23.376244 51.315224
F 29.450651 24.322844 54.489224
F 29.127951 32.234744 54.420424
F 38.330051 24.620844 54.825224
F 38.383651 32.044844 54.888424
F 47.535051 24.623644 55.284724
F 43.130851 34.692944 48.676724
F 29.281751 26.863844 58.173224
F 45.480351 30.710144 44.222824
F 28.876751 19.319844 58.110924
F 38.337351 27.062144 58.633724
F 26.850251 20.506744 51.793424
F 38.069251 19.466844 58.353024
F 47.420051 27.013744 58.979824
F 45.148451 28.390444 62.229424
F 47.349551 19.326244 58.961824
F 29.285551 26.891944 55.443724
F 52.358551 24.449044 48.090624
F 29.135851 19.119844 55.290724
F 38.403651 27.302244 55.960024
F 35.535051 20.620444 62.112624
F 38.458151 19.323544 55.698324
F 47.450851 27.256844 56.266524
F 26.580551 23.055944 65.137424
F 47.519551 19.345944 56.230024
F 29.334551 24.326944 51.901124
F 29.141751 32.381844 51.715524
F 38.318151 24.778044 52.121624
F 38.357051 32.122244 52.216924
F 47.497151 24.505744 52.570024
F 47.602951 32.163044 55.003224
F 31.555451 30.962344 55.503624
F 31.799251 23.139444 55.522524
F 40.768351 30.891444 55.753424
F 40.690551 23.376344 55.863124
F 27.018751 30.897444 58.038024
F 26.686451 20.468544 61.592724
F 31.610951 28.343044 51.768124
F 31.499251 20.540544 51.944924
F 40.784451 28.196444 52.236324
F 40.896351 20.726844 52.371524
F 27.330951 28.175644 51.599124
F 50.201051 20.837044 52.608224
F 31.358051 28.182644 54.468124
F 31.391051 20.495944 54.771224
F 40.770451 28.283544 54.908224
F 40.753151 20.818844 55.007524
F 49.773551 28.320744 55.314424
F 49.671651 23.198044 56.197924
F 31.297151 30.901644 58.152924
F 31.597651 23.010944 58.141124
F 40.676051 30.991044 58.501324
F 40.527751 23.171544 58.711024
F 31.934551 30.727244 43.611524
F 31.694751 20.617044 44.627824
F 33.934351 24.571044 54.676824
F 33.764451 32.345544 54.661424
F 43.043751 24.472844 54.699124
F 42.983051 32.156244 54.924924
F 49.676551 28.304244 59.819524
F 47.143951 24.342244 62.447924
F 33.519851 26.997244 58.348624
F 26.735551 28.356044 61.477324
F 33.536451 19.344244 58.255924
F 43.073451 27.083844 58.568124
F 35.901351 28.419044 61.641824
F 42.675651 19.557244 58.577024
F 49.973551 23.089044 58.919924
F 38.618451 24.397844 44.702924
F 52.003251 19.391044 59.089524
F 33.445451 27.151844 55.770724
F 49.707951 20.559044 62.821724
F 33.694951 19.175044 55.571324
F 43.187551 27.098044 55.771524
F 29.244551 24.118944 44.607524
F 42.998551 19.460144 55.802624
F 49.872651 28.159544 52.609324
F 49.702351 20.463044 60.010524
F 52.225751 32.209644 55.318024
F 33.662251 24.416944 51.973924
F 33.693851 32.293944 51.797624
F 42.969151 24.476144 52.035124
F 43.053151 32.127544 52.056524
F 26.642451 30.960544 62.188124
F 27.251351 28.377444 47.264524
F 35.971151 30.971944 55.757424
F 36.185551 23.394744 55.629824
F 45.362351 31.034344 55.907224
F 45.338151 23.275244 55.987724
F 36.164651 28.273944 52.119024
F 36.234751 20.823744 52.108124
F 45.388651 28.534644 52.343424
F 45.637451 20.712244 52.321024
F 35.834251 28.305044 54.898924
F 36.111651 20.476044 54.876424
F 45.432351 28.472344 55.045224
F 45.470951 20.502244 54.979624
F 35.897151 30.834544 58.510624
F 35.978451 23.201144 58.375524
F 45.380451 30.886644 58.626224
F 45.122751 23.303644 58.591224
F 29.129251 24.258644 61.565124
F 29.146551 32.176044 61.666924
F 38.050551 24.484644 61.956124
F 38.263751 32.098744 61.795824
F 34.051751 19.359844 43.893024
F 42.584951 19.388044 63.064424
F 45.213751 30.961444 63.070024
F 44.895451 20.549144 59.529624
F 27.118651 31.059544 47.926524
F 45.130051 28.402644 59.603324
F 35.852451 20.685744 59.393024
F 36.008451 28.228444 58.983424
F 40.870351 30.756944 44.028924
F 51.905451 24.121744 62.615624
F 38.538751 32.132744 44.919024
F 28.869351 26.851444 62.546124
F 49.802051 30.955244 58.944724
F 28.942051 19.200544 62.561824
F 38.091351 27.136544 62.914024
F 36.457151 30.927044 43.903924
F 37.892151 19.479344 62.890524
F 26.423951 30.824644 64.896424
F 52.130951 24.290944 59.873424
F 47.091451 19.396544 63.398324
F 29.167451 24.177544 58.935924
F 29.103951 32.284344 58.976424
F 38.174051 24.444844 59.358624
F 38.259751 32.064644 59.137024
F 47.515551 24.368144 59.777024
F 35.753851 30.948544 62.723424
F 31.366851 30.845944 62.620524
F 31.314951 23.169244 62.691024
F 40.546351 31.052144 62.858924
F 40.365051 23.364844 62.958824
F 43.446251 26.973044 44.235024
F 49.557251 28.360344 62.569424
F 31.328551 28.394744 59.249624
F 31.223651 20.437744 58.970324
F 40.735151 28.246344 59.185924
F 40.305951 20.569844 59.525324
F 47.575051 32.229244 59.727124
F 43.091151 19.243044 44.168724
F 31.088851 28.263644 61.873424
F 31.321051 20.539244 61.681024
F 40.463451 28.469744 62.155024
F 40.420651 20.633244 62.127924
F 52.163751 24.358944 55.280224
F 27.328251 20.589344 44.505124
F 49.939951 30.939144 56.023024
F 44.789651 23.235244 63.320024
F 34.097251 31.977044 44.837124
F 49.553351 23.175544 63.461024
F 29.102051 34.773144 62.395824
F 52.269451 19.291244 51.751424
F 33.385051 24.548844 61.957624
F 33.533651 32.257844 61.752624
F 42.624151 24.466344 62.299524
F 43.049951 32.153444 61.988124
F 42.890451 34.819644 58.441324
F 47.206051 26.955944 63.292024
F 42.860751 24.393544 59.558724
F 29.477851 31.692244 44.453524
F 33.618451 32.240744 59.060424
F 45.594451 23.201344 44.086824
F 52.337551 32.447344 47.944824
F 42.964351 32.124544 59.214224
F 33.482251 27.272544 62.568224
F 33.643051 24.428544 59.104124
F 33.289251 19.256944 62.849224
F 42.747751 27.145344 63.074824
F 35.708651 23.189844 62.809224
F 52.140251 32.034244 59.841924
F 38.654151 27.139644 44.185024
F 36.394351 23.153144 43.766324
F 50.053851 30.710544 44.334324
F 28.727351 27.045544 65.425924
F 43.093051 34.742044 51.358124
F 38.584551 19.458544 44.181624
F 51.953351 26.951944 63.292224
F 52.087451 19.417744 56.282024
F 34.124851 26.927444 43.786724
F 51.987351 19.313744 63.564824
F 29.005751 34.905744 57.904724
F 52.018951 26.927144 56.275924
F 28.994051 34.635844 65.115024
F 33.969351 34.728644 50.971324
F 28.888751 19.343544 65.257724
F 29.546251 26.720644 43.638224
F 38.056551 34.789144 58.284624
F 52.204951 32.314244 62.636124
F 52.365751 24.331244 52.576724
F 33.774751 34.989544 55.378724
F 33.929951 34.839944 48.330024
F 29.411551 34.998744 50.900424
F 33.501151 34.868644 65.268624
F 29.444251 34.755444 48.219224
F 52.389851 34.706544 44.342524
F 33.514051 34.997344 58.102924
F 52.119751 34.620144 58.951524
F 38.187051 34.788344 55.539224
F 33.637651 34.809344 62.636324
F 35.693751 23.260844 65.626824
F 35.870451 30.935844 65.388424
F 40.316651 30.886944 65.540124
F 27.019951 23.099044 43.363224
F 31.564251 23.186144 43.729324
F 28.649651 24.558844 68.994324
F 28.894751 32.233344 68.761124
F 37.758951 24.550044 69.113924
F 37.927551 32.287044 69.194224
F 47.235051 24.629044 69.723924
F 33.351451 32.316644 66.028724
F 28.618351 26.956844 72.510424
F 42.760551 19.213144 65.858324
F 28.382251 19.357144 72.532924
F 37.573051 27.071444 72.682924
F 47.844251 28.223344 84.216024
F 37.677851 19.460044 72.732524
F 49.567451 23.430744 70.529224
F 26.498251 28.394544 66.193324
F 46.935651 19.274744 73.332724
F 28.686251 27.096244 69.843924
F 26.257551 23.184044 69.449424
F 28.547451 19.248844 69.825624
F 37.747451 27.244344 70.012224
F 44.950151 31.067744 65.800824
F 37.862151 19.212144 70.031524
F 33.291151 24.530644 66.106924
F 31.124051 20.494844 66.340124
F 46.974851 19.476244 70.636124
F 26.689851 28.465344 68.928424
F 26.197651 30.757644 76.830624
F 47.019951 27.072244 65.987624
F 26.683151 30.944244 69.844024
F 40.262251 28.404444 66.389524
F 51.424451 32.155344 74.042224
F 31.171351 31.063644 69.665624
F 30.792451 23.282144 69.937324
F 40.085651 31.101644 70.064624
F 40.094151 23.497944 70.045924
F 26.085651 30.746044 72.388924
F 46.943951 27.161044 73.166324
F 52.218651 30.726644 85.249824
F 49.399551 28.351144 69.638924
F 44.877551 23.111444 65.968124
F 40.564451 20.708044 66.813724
F 52.004351 32.211144 67.075224
F 48.643451 23.298744 77.708224
F 30.968951 28.384944 68.958624
F 30.828451 20.553544 69.167924
F 40.095451 28.397544 69.271324
F 40.156851 20.605644 69.395224
F 49.257651 20.553344 69.891224
F 26.318451 20.537944 68.775324
F 30.944051 30.773144 72.416724
F 30.844751 23.194844 72.574724
F 39.911851 31.059344 72.691224
F 40.099251 23.209944 72.736224
F 31.117751 28.428144 66.285024
F 49.579851 30.884344 70.278024
F 33.139551 24.476244 69.082324
F 33.452651 32.236444 68.692624
F 42.539151 24.672244 69.250724
F 42.424151 32.358144 69.117824
F 52.185551 23.155244 85.360424
F 47.278651 32.041944 66.808024
F 33.173651 26.781344 72.677324
F 42.617951 27.184444 65.887224
F 33.109051 19.296444 72.586224
F 42.077351 27.110044 72.955524
F 51.143151 19.298644 77.960224
F 42.167151 19.243844 72.989424
F 49.534051 28.296844 66.755024
F 47.680251 30.857744 84.864324
F 45.529751 19.353844 84.898624
F 33.230151 27.157844 69.865824
F 26.132751 28.081444 76.053424
F 33.142151 19.343144 69.940124
F 42.267551 27.176444 70.279924
F 50.952951 32.179544 76.671724
F 42.391051 19.280344 70.248624
F 45.944751 19.217944 80.445524
F 50.277051 27.019644 80.536724
F 51.936351 32.292844 69.880724
F 42.624451 24.494144 66.635824
F 49.250151 20.585644 74.147624
F 48.157351 30.898744 80.208624
F 49.329651 20.618244 67.002024
F 47.107551 32.120344 69.487124
F 50.043551 24.369544 84.075824
F 35.547051 30.994544 69.774724
F 35.558251 23.215444 69.776824
F 44.661451 31.118844 70.484424
F 44.732251 23.395844 70.218824
F 48.562251 31.060544 77.567224
F 47.874151 23.140744 84.858524
F 44.927351 28.487044 66.878924
F 44.860951 20.535944 66.902024
F 35.504451 28.397144 69.028424
F 35.610651 20.500544 69.184924
F 44.688351 28.422544 69.552924
F 44.770851 20.545944 69.617524
F 35.383551 30.798844 72.585824
F 35.386251 23.173344 72.487124
F 44.604851 30.945344 73.166224
F 44.579751 23.173444 72.949524
F 28.494151 24.392744 75.988524
F 28.486751 32.053544 75.942624
F 37.355351 24.498544 76.082224
F 37.387451 32.144944 76.144424
F 28.127351 34.581444 79.607224
F 52.285051 20.520644 84.213124
F 28.238551 26.887944 79.698424
F 47.691751 20.539544 83.835224
F 28.203651 19.259244 79.828624
F 37.187951 27.025944 80.031624
F 34.852451 28.201344 80.869824
F 37.166551 19.293744 79.961124
F 46.513051 26.945644 77.575224
F 43.358851 20.533544 83.779824
F 28.887851 24.425444 66.196424
F 28.511951 26.987544 77.030724
F 43.377051 23.109644 84.892024
F 28.437551 19.197944 77.164424
F 37.507251 26.882044 77.194824
F 43.575951 30.937744 84.713124
F 37.449951 19.168844 77.280524
F 33.033651 34.720144 72.475524
F 43.675451 28.269644 83.727524
F 48.205551 28.364044 81.491724
F 28.414651 24.291844 73.339024
F 28.406951 32.000844 73.187224
F 37.560051 24.365944 73.478924
F 37.571751 32.280744 73.495324
F 46.831351 24.537444 74.089424
F 49.224751 30.816444 72.936424
F 30.771751 30.848144 76.977224
F 30.608251 23.192544 77.037924
F 39.546751 30.723644 77.118724
F 39.629651 23.178844 77.266724
F 30.189151 31.071644 86.911124
F 46.395051 32.299544 76.510124
F 30.844551 28.071944 73.256724
F 30.736951 20.540044 73.513624
F 39.740651 28.406144 73.581924
F 39.983551 20.532844 73.693724
F 51.580651 27.215144 70.631024
F 38.201851 19.466544 65.631224
F 30.662651 28.266944 76.083624
F 30.653251 20.568544 76.229024
F 39.829151 28.113544 76.392624
F 39.626051 20.557944 76.408924
F 48.943451 20.619044 76.922524
F 26.608751 20.581044 66.179324
F 30.430651 30.721844 79.720824
F 30.308851 23.012744 79.778124
F 39.478951 30.803544 79.849424
F 39.356851 23.106744 80.091424
F 51.963051 27.120144 65.971324
F 46.588751 19.461644 77.730024
F 33.043051 24.372144 76.169924
F 33.149351 32.248744 76.294324
F 41.881751 24.485044 76.577924
F 41.623251 32.208944 76.360824
F 47.184351 19.276544 66.034924
F 26.120451 23.202844 77.064824
F 32.599651 26.931244 79.716324
F 34.637551 23.293144 84.544924
F 32.586651 19.458444 79.879124
F 41.633551 26.935344 80.137124
F 34.540451 30.906344 84.465424
F 41.450551 19.253144 80.050024
F 35.748051 20.610344 66.499724
F 34.438151 20.584344 83.510124
F 50.037951 26.907444 85.142624
F 32.783351 26.952144 77.011424
F 45.672851 26.870344 84.883824
F 32.866851 19.491644 77.146524
F 41.910351 27.012644 77.439024
F 42.515651 32.301044 66.439424
F 41.853651 19.233244 77.373624
F 46.916951 32.414144 73.682124
F 34.770351 28.481544 83.530224
F 32.592351 32.098544 80.527924
F 33.175451 24.231644 73.576324
F 33.068551 32.108844 73.381224
F 42.234751 24.402444 73.746724
F 42.313051 32.166844 73.754424
F 49.583151 23.188944 66.087524
F 45.867051 24.207844 81.168524
F 35.187151 30.729844 77.100424
F 35.239651 23.237044 77.241724
F 44.146751 31.002544 77.282024
F 44.027151 22.908344 77.351124
F 35.250051 28.325444 73.541424
F 35.310051 20.767844 73.513124
F 44.487351 28.229844 73.787324
F 44.406051 20.476344 73.819924
F 35.159651 28.139944 76.301524
F 35.301951 20.651444 76.313124
F 44.267651 28.231144 76.554224
F 44.248251 20.430144 76.626124
F 34.975351 30.799344 79.764524
F 34.900551 23.297644 79.911224
F 43.922651 30.721144 80.048524
F 43.709651 22.974644 80.127324
F 28.054251 24.441544 83.487124
F 28.013951 32.201244 83.207424
F 36.803351 24.479344 83.687024
F 36.793651 32.309944 83.658124
F 51.212551 24.397744 76.800824
F 49.747751 31.131644 66.135124
F 45.640551 32.377344 83.645324
F 51.669151 19.315844 70.851324
F 37.959351 24.365844 66.472724
F 32.481251 24.302344 80.754024
F 32.754751 26.985544 84.516824
F 34.817051 20.799444 80.767024
F 49.223851 23.163244 73.326124
F 43.540651 20.485644 81.100224
F 51.652851 24.464744 74.132224
F 28.068651 26.890644 84.357324
F 41.537051 32.135244 80.888724
F 28.019451 19.258844 84.552524
F 36.806851 27.111144 84.575124
F 41.454651 24.268044 81.136824
F 36.734651 19.616944 84.494024
F 45.663851 24.394844 83.868524
F 43.882951 28.186844 81.004024
F 41.475451 34.763344 84.308424
F 28.244951 24.439844 80.829124
F 28.183151 32.000944 80.620524
F 37.162251 24.419744 80.911024
F 37.142051 32.104244 80.781324
F 48.782551 28.429044 76.883924
F 46.151051 26.888544 80.218524
F 30.165151 30.875544 84.205424
F 30.057451 23.218944 84.556124
F 39.092951 30.972244 84.679724
F 39.108251 23.301044 84.512224
F 37.983951 27.089944 65.676324
F 51.586551 27.059044 73.391124
F 30.447551 28.142344 80.849224
F 30.301851 20.643844 81.053324
F 39.269951 28.475044 80.967524
F 39.243351 20.615644 80.985924
F 28.601051 32.035144 66.100724
F 45.681751 34.936444 84.856024
F 30.322651 28.254644 83.504224
F 30.155451 20.806644 83.616924
F 39.084351 28.382744 83.705724
F 39.033151 20.713444 83.694524
F 48.376851 20.433344 81.155924
F 49.969751 32.021144 84.005924
F 41.425451 27.079944 84.629424
F 46.266251 24.313744 76.707224
F 41.115051 19.339244 84.774024
F 49.206251 28.295344 74.050424
F 48.248751 23.020644 80.397824
F 32.270151 19.435044 87.250424
F 32.426751 24.436144 83.525924
F 32.443751 32.029044 83.240824
F 41.413751 24.613944 83.676824
F 41.403951 32.108344 83.560124
F 50.656251 26.920144 77.867124
F 47.150751 24.489344 66.875524
F 49.959151 19.238044 84.939624
F 32.216251 19.244944 84.470924
F 29.902751 23.372744 87.278824
F 46.970351 27.219444 70.407424
F 35.607751 28.338644 66.204124
F 45.980951 32.262044 80.987824
F 26.171351 23.148544 72.278524
F 50.331851 24.269644 81.358524
F 50.334151 32.052244 81.341424
F 50.670051 19.108444 80.653024
F 28.060951 27.298444 86.996624
F 38.081051 32.090744 66.425824
F 27.917851 19.297644 87.187024
F 40.324751 23.305344 65.763524
F 32.800951 34.739544 79.743024
F 26.250451 28.255544 73.346124
F 51.674051 19.296844 73.727424
F 51.758751 19.270144 66.346724
F 34.503851 23.099644 87.250124
F 51.909051 24.635644 69.851824
F 32.480951 27.009444 87.271824
F 51.840251 24.614944 67.080924
F 52.203851 28.097944 84.193824
F 34.508351 30.875844 87.372224
F 32.463551 34.479144 84.274824
F 26.050151 20.603044 73.221724
F 50.610051 34.732344 80.390924
F 28.834151 34.785044 69.649224
F 50.079751 34.561444 85.053424
F 50.935051 34.768244 77.600624
F 37.178151 34.598244 79.798424
F 52.071051 34.989444 66.376724
F 37.752451 34.839644 72.656524
F 28.299651 34.662944 76.753724
F 46.151751 34.950244 80.120224
F 36.789151 27.051344 87.325224
F 38.847451 30.802844 87.395324
F 43.336751 31.030944 87.482624
F 31.219951 31.000444 65.255124
F 33.483651 19.407044 65.601024
F 31.106451 23.092544 65.410324
F 33.380751 27.045644 65.228524
F 27.735151 24.662244 90.854724
F 27.693851 32.263444 90.661624
F 36.890851 24.595644 90.970024
F 36.552651 32.351744 90.926624
F 45.568251 24.631544 88.603224
F 45.382251 32.192944 91.147424
F 27.582051 27.307544 94.561324
F 51.673351 23.183644 95.316824
F 27.503751 19.193544 94.438424
F 36.449951 26.952344 94.669124
F 49.209951 27.023344 99.554624
F 36.443351 19.598044 94.668924
F 44.957751 27.023944 94.963124
F 27.312151 19.220144 106.432424
F 51.268151 28.392044 103.541424
F 27.762251 27.298644 91.807124
F 42.624951 20.802244 103.094424
F 27.688751 19.324544 91.743124
F 36.705551 27.131344 92.040424
F 42.657151 28.513744 103.205424
F 36.540651 19.416344 91.892824
F 45.151151 27.185044 92.299024
F 47.236351 23.329244 99.679724
F 45.310551 19.246844 92.382124
F 49.612451 24.310844 91.621724
F 49.049751 24.394644 106.215424
F 51.882551 28.294944 91.865724
F 51.975751 28.417944 89.124024
F 49.557551 32.213144 96.055224
F 27.497251 24.257044 105.512424
F 29.891851 31.109644 91.639224
F 29.988651 23.318844 91.767624
F 38.682451 31.116844 91.987024
F 39.016051 23.176444 91.914024
F 49.454251 19.269844 95.361224
F 45.495751 26.958944 87.549224
F 27.178551 26.861544 106.612424
F 47.386551 23.021444 92.638624
F 44.567451 27.047644 99.728424
F 51.691851 28.566644 96.208724
F 47.169051 23.091944 102.465424
F 45.383951 24.526844 91.410324
F 29.976651 28.475344 90.677724
F 29.759651 20.679144 90.928224
F 38.795351 28.543544 91.104324
F 38.898351 20.682944 91.034524
F 47.568151 30.910644 92.222324
F 51.571851 20.707144 96.261524
F 29.636251 31.025344 94.351824
F 29.780751 23.193444 94.544424
F 38.635851 30.954044 94.814824
F 38.633151 23.350844 94.609424
F 49.120251 27.181244 102.273424
F 27.250151 19.148944 99.146424
F 32.322351 24.566344 90.717424
F 32.299951 32.155244 90.813524
F 41.021251 24.697344 91.164424
F 40.865951 32.346844 91.022824
F 41.164351 27.000044 87.346124
F 39.022451 23.331044 87.274624
F 31.903851 27.265544 94.500524
F 33.863051 20.476444 102.931424
F 31.978951 19.560144 94.789224
F 40.826551 26.998544 95.109124
F 33.668651 28.329644 102.895424
F 40.810851 19.293344 94.738324
F 27.925651 32.340444 87.941324
F 46.957751 30.861944 99.771524
F 49.540051 26.851944 92.600624
F 32.059051 27.179744 91.725624
F 42.737351 20.720644 105.804424
F 32.082851 19.541244 91.966524
F 40.796851 27.205644 92.314024
F 51.393351 23.200344 107.346424
F 41.053451 19.225944 92.085824
F 47.278951 28.563344 106.052424
F 51.799251 22.983344 92.534424
F 46.807351 28.255944 98.834324
F 51.935251 30.967344 87.957624
F 47.170551 31.036844 107.072424
F 41.343151 24.632044 88.395624
F 51.571851 20.691244 98.959124
F 49.405851 19.355744 99.770524
F 34.529751 20.621044 88.248924
F 34.356451 30.905144 91.887124
F 34.439451 23.326344 91.954124
F 43.102151 30.982844 91.952524
F 43.244551 23.307144 92.345824
F 49.090651 19.211644 107.059424
F 36.677751 32.264044 88.274324
F 51.603651 23.311544 99.857624
F 51.553551 23.482744 102.500424
F 34.449751 28.437344 90.927324
F 34.416751 20.809244 91.039424
F 43.027751 28.411544 91.133224
F 43.229751 20.619444 91.201824
F 34.132651 30.966344 94.610224
F 34.023451 23.339344 94.682024
F 42.997751 31.057544 94.714924
F 42.781851 23.144444 95.062424
F 27.351951 24.273944 97.920324
F 27.404151 32.239844 97.936024
F 36.255251 24.658244 98.401224
F 36.076451 32.134444 98.307324
F 42.772351 23.190744 99.503124
F 45.045551 32.538544 98.617324
F 27.309451 26.808044 101.655424
F 40.429751 27.186844 106.935424
F 27.178451 19.032444 101.826424
F 36.046651 27.087444 102.232424
F 42.477351 23.350544 106.860424
F 36.154151 19.179244 101.936424
F 44.771951 27.103044 102.470424
F 43.416951 20.681244 88.575324
F 44.883251 19.344044 102.454424
F 27.241151 27.010044 99.004724
F 31.527851 19.258044 106.537424
F 51.836451 30.881444 92.530124
F 36.056651 27.153144 99.464624
F 42.688751 30.974644 106.891424
F 36.122751 19.700244 99.302524
F 45.021451 24.495244 98.785424
F 44.802651 19.370244 106.956424
F 47.360951 23.302144 95.338024
F 27.509951 24.580044 95.191924
F 27.505651 32.297544 95.335224
F 36.269551 24.471744 95.615924
F 36.370951 32.055244 95.538224
F 45.026551 24.559744 96.128724
F 47.792451 23.033644 87.620524
F 29.591451 30.903844 99.014924
F 29.498151 23.055144 99.158524
F 38.368651 30.978744 99.385524
F 38.324651 23.384044 99.490824
F 47.187951 20.722944 99.028424
F 46.956251 28.534644 103.290424
F 29.651351 28.503744 95.554624
F 29.601651 20.723344 95.479824
F 38.592751 28.253544 95.725924
F 38.669551 20.843344 95.620624
F 49.820851 24.427844 88.796724
F 49.816151 19.077044 92.581124
F 29.420951 28.407244 98.203724
F 29.388851 20.521244 98.157924
F 38.221851 28.505944 98.495424
F 38.364251 20.889844 98.433024
F 49.197151 32.070044 98.749724
F 49.444651 19.466744 102.520424
F 29.472851 30.850644 101.646424
F 29.427251 22.955244 101.727424
F 38.342051 30.802544 102.337424
F 38.341951 23.304044 102.160424
F 51.237351 20.642044 106.161424
F 51.594951 20.703544 103.534424
F 31.709051 24.486144 98.159724
F 31.780451 32.219244 98.282324
F 40.601751 24.758344 98.716824
F 40.538851 32.285844 98.504424
F 51.469851 28.151444 106.224424
F 51.817751 31.110344 95.200724
F 31.469251 26.986644 101.851424
F 33.878751 23.077744 106.524424
F 31.755251 19.037144 102.086424
F 40.541551 27.117844 102.136424
F 33.680251 30.904144 106.630424
F 40.413151 19.468144 102.276424
F 47.199051 30.984244 102.277424
F 45.102251 19.511344 95.101524
F 45.537151 32.269144 88.501424
F 31.669651 27.085644 99.217624
F 47.386051 30.890344 94.940324
F 31.619551 19.344644 99.341124
F 40.446251 27.248844 99.486324
F 51.380951 30.680044 107.163424
F 40.354951 19.378044 99.394124
F 51.821951 20.534544 88.931924
F 47.066751 28.394144 96.094324
F 47.269851 20.737144 96.286924
F 31.821351 24.691844 95.363024
F 31.845451 32.170644 95.399624
F 40.549751 24.501444 96.063924
F 40.744451 32.304144 95.703624
F 49.616251 27.355744 95.296224
F 51.796751 20.483444 91.638124
F 33.939051 30.765844 99.230824
F 33.893051 23.417344 99.248324
F 42.627451 31.266244 99.551524
F 42.611451 20.683244 98.754924
F 34.214251 28.325744 95.482624
F 34.150851 20.893044 95.789724
F 42.869651 28.583444 95.914524
F 42.920251 20.602844 95.977024
F 33.872351 28.301144 98.309124
F 33.712651 20.832244 98.452224
F 42.707151 28.630044 98.611224
F 44.871451 19.350444 99.665924
F 33.901751 30.929544 101.824424
F 33.766251 23.225444 102.152424
F 42.785851 31.074044 102.358424
F 42.568351 23.364844 102.190424
F 34.611551 28.403744 88.270024
F 38.959951 28.214944 88.415124
F 35.996251 24.396444 105.899424
F 36.047951 31.936044 105.776424
F 44.816251 24.309044 105.992424
F 45.027351 32.275944 106.243424
F 49.142651 24.563144 103.363424
F 40.532851 32.201844 103.149424
F 43.485551 23.262344 87.577424
F 27.775651 24.768444 88.143424
F 40.396351 24.752244 103.346424
F 41.206051 19.560044 87.604624
F 49.604951 24.757044 96.020324
F 42.724951 28.438044 105.997424
F 51.448651 28.370144 98.859524
F 38.620851 20.882044 88.280324
F 31.613751 32.237144 102.609424
F 49.903651 34.759044 92.506324
F 35.827351 26.959744 106.860424
F 31.461651 24.407244 102.867424
F 36.013551 19.242544 106.574424
F 44.909351 26.927444 106.849424
F 33.830751 20.475644 105.682424
F 51.425651 30.877344 99.712624
F 27.242651 24.272144 102.672424
F 27.301551 32.263344 102.677424
F 35.990851 24.467644 103.178424
F 36.107351 32.186544 103.069424
F 44.698951 24.461744 103.331424
F 44.826351 32.202144 103.569424
F 29.492151 30.740644 106.379424
F 29.702051 23.057144 106.648424
F 38.275651 30.688544 106.806424
F 38.248751 23.080744 106.685424
F 49.285751 32.232644 106.186424
F 46.884651 23.045544 107.024424
F 29.316251 28.399244 102.711424
F 29.335651 20.511444 102.834424
F 38.225351 28.291644 103.122424
F 38.121951 20.713744 103.010424
F 49.321551 32.230144 103.461424
F 40.596751 34.600044 101.870424
F 29.352751 28.250644 105.497424
F 29.383551 20.568744 105.562424
F 38.129051 28.128244 105.809424
F 38.261651 20.477144 105.720424
F 49.071351 26.998844 107.026424
F 46.919851 20.564144 106.023424
F 33.803451 28.343844 105.645424
F 47.663151 28.165744 88.480824
F 47.467351 28.359044 91.287224
F 31.899151 34.787344 94.814224
F 45.108751 32.203644 95.966724
F 49.702351 32.299344 88.655324
F 31.787651 24.582444 105.590424
F 31.599251 32.058544 105.319424
F 40.377551 24.697644 105.968424
F 40.318751 32.194944 105.889424
F 47.126951 20.555644 103.317424
F 40.605951 19.355244 106.774424
F 43.322051 28.430144 88.377724
F 36.677151 24.415644 88.245024
F 31.610351 27.176544 106.486424
F 51.455651 30.910544 102.577424
F 40.947451 32.248344 88.274724
F 47.672151 20.303444 91.524824
F 49.647251 19.343444 87.697424
F 30.290951 28.573944 87.980124
F 27.269951 32.020944 105.395424
F 47.497151 20.595044 88.792424
F 49.463151 24.539144 98.753724
F 30.035451 20.743644 88.246824
F 49.858951 32.250844 91.448224
F 32.393751 24.532244 88.116524
F 32.273051 32.213044 88.140924
F 51.851551 22.987444 88.093724
F 45.453951 19.352544 87.575424
F 50.050751 26.896344 87.741324
F 47.629251 30.715344 87.547524
F 27.005551 26.909944 109.303424
F 45.310751 34.674344 92.284924
F 41.033451 34.720544 92.169924
F 45.180551 34.897244 94.938224
F 31.710751 34.554144 106.535424
F 36.247051 34.694144 99.265224
F 31.897151 34.834144 99.025024
F 49.802151 34.792144 87.679824
F 27.800551 34.883044 91.683824
F 35.991551 34.509144 106.671424
F 32.012851 34.774344 91.863724
F 40.530451 34.785144 99.142824
F 29.403451 22.912044 109.232424
F 29.380651 30.910544 109.136424
F 33.820151 23.218244 109.287424
F 27.104251 34.779244 109.114424
F 36.681351 19.494444 87.173824
F 51.050551 28.337544 110.906424
F 51.298751 20.778144 110.682424
F 35.886451 24.369344 112.972424
F 35.789551 32.288544 112.960424
F 46.772851 23.171144 114.393424
F 44.635751 32.217044 113.357424
F 26.464251 24.310044 127.413424
F 26.772551 24.386344 119.984424
F 26.681751 26.942744 123.795424
F 37.886951 28.125044 117.651424
F 33.409551 28.351944 110.476424
F 35.720351 19.233044 116.721424
F 44.548651 27.002144 116.925424
F 26.739651 24.387044 124.720424
F 44.768851 19.209344 116.976424
F 48.952651 27.037044 109.823424
F 51.216251 30.894344 109.926424
F 50.897351 30.914044 124.542424
F 35.753851 26.873044 113.848424
F 42.587151 23.122644 109.519424
F 35.849651 19.339744 114.016424
F 44.562351 27.093744 114.323424
F 31.500751 31.989644 110.326424
F 44.818851 19.371744 114.006424
F 47.012751 22.994844 109.745424
F 26.929751 32.130844 124.622424
F 35.910151 24.607744 110.402424
F 51.278251 31.059544 114.702424
F 44.693151 24.375144 110.322424
F 44.527151 32.324344 110.602424
F 29.122751 30.892644 113.800424
F 29.292651 20.413944 112.693424
F 37.813751 30.911744 114.045424
F 40.270851 24.685844 113.142424
F 46.857451 30.896444 114.411424
F 46.907651 20.690744 113.116424
F 27.111151 19.087244 116.464424
F 26.858151 26.803144 120.967424
F 37.991451 28.334344 110.787424
F 51.224751 23.201344 114.393424
F 46.749751 28.329044 110.564424
F 44.696651 26.913644 109.603424
F 29.220651 28.368044 112.914424
F 46.777651 30.863044 109.818424
F 37.931051 28.238144 113.429424
F 38.129551 23.194144 114.073424
F 46.603451 28.344944 113.380424
F 46.745151 20.539444 110.525424
F 29.057851 28.325944 117.336424
F 29.306651 23.107244 113.712424
F 40.083451 32.118244 117.733424
F 37.876051 22.942044 116.751424
F 46.735251 30.817844 117.097424
F 46.811251 22.969044 117.082424
F 31.475951 24.444844 112.972424
F 31.471651 32.193244 112.946424
F 42.364851 23.305244 113.939424
F 40.292751 32.285844 113.346424
F 49.060151 24.592044 113.379424
F 49.006551 32.253844 113.632424
F 31.252851 24.385144 117.497424
F 33.306151 28.358244 127.696424
F 31.308751 19.290544 116.580424
F 40.106751 26.963744 116.997424
F 38.218351 23.155344 109.343424
F 40.169351 19.432044 116.822424
F 48.929051 27.269744 117.119424
F 41.915451 28.213644 127.824424
F 49.215351 19.173744 117.012424
F 31.420051 27.051344 113.786424
F 27.052851 32.315444 112.778424
F 31.501651 19.315444 113.796424
F 40.211351 27.115244 114.296424
F 51.097451 20.652944 125.298424
F 40.249051 19.228644 114.066424
F 48.962751 27.320544 114.372424
F 39.820051 19.269744 128.677424
F 49.041551 19.397644 114.227424
F 33.769451 20.498444 110.178424
F 51.116551 28.502344 113.490424
F 40.432951 24.566044 110.488424
F 40.285951 32.193744 110.554424
F 49.060051 24.518444 110.755424
F 48.973751 32.260044 110.842424
F 33.694251 30.771144 113.842424
F 33.797051 23.065344 114.023424
F 42.366551 30.860644 114.249424
F 44.721851 24.578944 113.204424
F 29.359751 20.443544 110.123424
F 38.109751 20.612844 113.087424
F 27.136951 24.429444 112.858424
F 29.188751 28.356744 110.208424
F 42.544951 28.175944 110.481424
F 42.603551 20.465044 110.589424
F 27.114451 19.163044 113.731424
F 26.486251 26.968344 128.478424
F 33.656751 28.245844 113.017424
F 33.640951 20.654444 112.903424
F 42.392251 28.327044 113.230424
F 42.446451 20.693444 113.398424
F 40.245851 27.100444 109.650424
F 51.265651 20.871144 113.367424
F 33.359451 28.251544 117.537424
F 33.548651 23.039444 116.872424
F 42.446451 30.851644 117.053424
F 42.333651 23.201644 116.837424
F 51.201051 31.004744 117.410424
F 51.106551 23.382544 117.286424
F 31.187251 32.023344 124.920424
F 44.736451 19.317844 109.620424
F 35.607551 24.056844 120.489424
F 37.915151 30.704044 116.886424
F 44.441051 24.537544 120.555424
F 44.374551 32.218144 120.737424
F 49.036251 19.255244 109.819424
F 51.056551 28.442444 125.311424
F 26.528251 19.559544 128.334424
F 35.761851 26.910344 124.063424
F 31.143151 24.466044 124.815424
F 35.468251 19.249244 124.149424
F 44.460151 26.886344 124.175424
F 35.765551 32.030244 110.329424
F 44.324951 19.328744 124.172424
F 38.180951 20.579344 110.281424
F 42.232051 20.503244 125.196424
F 48.759251 27.141544 128.903424
F 33.486951 28.235644 120.240424
F 48.839851 19.430944 128.893424
F 35.683851 19.103144 121.372424
F 44.375651 27.066244 121.504424
F 42.097751 28.170144 124.994424
F 44.314251 19.472244 121.443424
F 35.624551 34.785444 124.012424
F 40.478851 19.331444 109.520424
F 35.688551 24.385344 117.706424
F 33.607551 30.882644 116.636424
F 44.509551 24.356544 117.940424
F 44.613851 32.271044 118.035424
F 29.284551 30.707644 121.139424
F 28.919051 23.069744 121.070424
F 35.837851 32.219944 120.611424
F 37.815351 22.900444 121.503424
F 46.578551 31.082344 121.777424
F 46.883351 23.201744 121.336424
F 31.125651 26.940344 116.458424
F 29.124551 20.552444 117.548424
F 37.930251 28.179544 120.360424
F 37.908651 20.456044 117.847424
F 46.677351 28.383944 117.954424
F 47.031551 20.419744 117.942424
F 29.038751 28.203144 120.074424
F 29.251051 20.563244 120.231424
F 35.839451 26.801344 121.313424
F 37.794651 20.374144 120.564424
F 46.612651 28.486544 120.740424
F 46.739151 20.560544 120.735424
F 28.969451 30.788344 123.805424
F 28.864651 23.119644 123.899424
F 37.701651 30.677244 124.037424
F 37.702751 23.038344 124.176424
F 46.428751 30.839644 124.414424
F 46.521251 22.978444 124.074424
F 31.105351 24.281844 120.191424
F 31.412251 32.115944 117.559424
F 40.111251 24.188344 120.570424
F 37.958051 30.745744 121.304424
F 48.979251 24.612344 120.680424
F 48.822951 32.351644 120.823424
F 31.130951 27.021744 123.677424
F 33.231651 20.496244 125.005424
F 31.023351 19.150244 124.040424
F 39.930651 26.898144 124.069424
F 33.361351 28.234744 124.809424
F 39.813051 19.293044 124.297424
F 48.767551 27.095244 124.491424
F 35.707051 31.968844 117.824424
F 48.817151 19.205344 124.654424
F 31.277651 26.849744 120.953424
F 50.991051 23.140944 128.803424
F 31.298251 19.181344 121.352424
F 39.953151 26.695244 121.517424
F 26.825651 26.952744 116.509424
F 39.946251 19.279344 121.617424
F 48.809851 27.184844 121.713424
F 26.922551 24.395844 117.436424
F 48.787351 19.557744 121.920424
F 29.154951 22.969544 116.448424
F 29.008451 30.990644 116.614424
F 40.007351 24.360144 117.797424
F 39.994251 32.169944 120.413424
F 48.862451 24.716744 117.917424
F 48.807751 32.322944 118.167424
F 31.407651 32.151344 120.256424
F 33.224051 22.845944 121.236424
F 42.151251 30.695644 121.550424
F 42.338451 23.050644 121.412424
F 51.014351 28.570244 120.982424
F 51.180051 23.191744 121.538424
F 35.665551 26.860144 116.661424
F 33.484251 20.476844 117.656424
F 42.306351 28.332344 117.941424
F 42.441951 20.638944 117.796424
F 27.172651 24.283144 110.040424
F 51.280351 20.627044 118.070424
F 33.518751 30.862444 121.340424
F 33.544351 20.357744 120.366424
F 42.163751 28.170244 120.643424
F 42.072151 20.576044 120.458424
F 27.016951 32.285844 110.127424
F 51.077251 20.566544 120.723424
F 33.370151 30.798444 124.102424
F 33.357551 23.067844 123.955424
F 41.921851 30.894744 124.263424
F 42.071251 22.937944 124.194424
F 51.049251 31.015244 121.850424
F 51.005351 23.085544 124.382424
F 48.731051 32.213944 125.590424
F 26.614151 31.951744 127.282424
F 35.601251 24.514744 127.698424
F 35.569751 32.072844 127.664424
F 44.313251 24.535344 127.819424
F 44.372551 32.061044 127.862424
F 50.895451 28.565844 128.025424
F 26.958651 27.061644 113.707424
F 48.764951 24.474944 125.252424
F 33.201751 23.398644 128.588424
F 39.759551 32.191744 125.268424
F 42.518251 30.766244 109.672424
F 31.555851 24.272044 110.293424
F 50.855151 31.024844 129.087424
F 33.221251 30.911244 128.504424
F 35.427351 27.041444 128.824424
F 42.180051 20.542144 127.858424
F 35.159351 19.125544 128.899424
F 44.305451 26.958344 128.904424
F 40.003251 24.215944 125.107424
F 44.362151 19.449844 128.797424
F 51.362951 23.474244 110.032424
F 39.730751 26.786244 128.934424
F 35.563351 24.410744 124.812424
F 35.543351 32.101644 124.964424
F 44.347551 24.248944 125.133424
F 44.232451 32.282544 125.028424
F 28.794851 30.683744 128.410424
F 28.744051 23.157144 128.512424
F 37.795851 30.902944 128.890424
F 37.618351 23.159744 128.756424
F 46.436551 30.849244 129.066424
F 46.533351 23.355644 128.825424
F 28.893351 28.214844 124.764424
F 28.919351 20.597844 124.795424
F 37.855651 28.198244 125.109424
F 37.673251 20.539544 125.085424
F 46.541951 28.293044 125.459424
F 46.515551 20.491044 125.140424
F 28.689351 28.241044 127.487424
F 28.844051 20.662144 127.398424
F 37.676351 28.456044 127.906424
F 37.529051 20.655244 127.958424
F 46.422151 28.307044 128.093424
F 46.494651 20.744644 127.864424
F 51.140651 20.521244 127.981424
F 31.059651 27.208344 128.645424
F 42.068651 30.865844 128.683424
F 27.023551 32.016944 120.136424
F 30.917651 19.420744 128.635424
F 42.099451 23.157444 128.792424
F 31.025151 24.718344 127.604424
F 30.992851 32.053244 127.525424
F 39.822051 24.379044 127.819424
F 39.753151 32.219344 127.996424
F 48.761651 24.579744 127.989424
F 48.715851 32.284844 128.228424
F 33.127151 20.688744 127.697424
F 26.787351 32.103444 117.386424
F 51.107351 28.464744 118.274424
F 26.862751 19.204444 121.143424
F 26.446751 34.607344 128.321424
F 26.713751 19.210144 123.940424
F 48.553151 34.805344 129.023424
F 38.085951 30.833644 109.741424
F 35.801151 34.731644 121.378424
F 31.372651 26.845044 109.133424
F 39.966551 34.744344 124.286424
F 31.675951 19.127244 109.234424
F 35.980651 19.238044 109.263424
F 48.913251 34.976144 114.396424
F 48.571251 34.857644 124.580424
F 35.959151 34.600344 109.371424
F 39.863651 34.799444 128.865424
F 44.401751 34.764944 121.687424
F 26.215351 19.642444 131.117424
F 26.418151 27.243544 131.279424
F 35.741351 27.165744 109.585424
F 27.234851 19.202944 108.997424
F 33.648651 30.734644 109.289424
F 30.506251 47.769344 4.097954
F 30.765651 39.920344 3.949034
F 39.497351 47.627144 4.287374
F 39.567451 39.665644 4.287174
F 48.558951 47.651244 4.594854
F 48.488151 39.957144 4.634354
F 30.495251 50.291444 7.789784
F 30.466551 42.399344 7.589004
F 39.285151 50.139944 7.890494
F 39.479451 42.382444 7.872234
F 48.024851 50.341744 8.165324
F 48.389551 42.505844 8.077154
F 30.555651 50.333744 5.124444
F 30.639551 42.448244 4.900854
F 39.355851 50.084944 5.223974
F 39.482051 42.385744 5.099024
F 48.405851 50.240144 5.435284
F 48.321651 42.520644 5.342724
F 50.384851 51.591844 8.804334
F 30.675451 49.973344 0.309286
F 39.604451 47.606744 1.550104
F 39.763951 39.860944 1.475764
F 48.671951 47.574644 1.969384
F 48.409851 39.878544 1.737144
F 32.835151 38.630144 4.690094
F 32.716751 46.598844 5.070034
F 41.715851 38.480544 5.146014
F 41.685951 46.332644 5.128894
F 50.799651 38.436444 5.492594
F 50.671051 46.305944 5.437224
F 45.999551 51.477044 11.698924
F 44.019351 34.691344 5.297934
F 33.015551 43.786944 1.295864
F 41.538651 51.411344 8.899744
F 41.941251 35.955044 1.494174
F 41.743251 43.830544 1.573564
F 28.428051 43.958044 1.084904
F 50.843951 36.108344 1.748144
F 50.804251 43.808044 1.900154
F 37.500251 38.843044 0.347125
F 39.550951 42.374544 0.504681
F 32.706151 43.896244 4.085124
F 33.000651 36.026844 1.207064
F 41.912351 35.853744 4.278614
F 41.789651 43.650144 4.385534
F 28.549251 36.144544 1.179924
F 50.669351 36.050744 4.348684
F 50.717951 43.699444 4.641744
F 32.746951 38.426344 7.402954
F 32.705251 46.460344 7.847854
F 41.461551 38.708244 7.964544
F 41.769051 46.319544 8.019214
F 50.839551 38.418444 8.181584
F 50.698351 46.411544 8.253944
F 35.062651 47.613144 4.202064
F 35.075151 39.997544 4.068184
F 43.856851 47.522044 4.370714
F 43.988351 39.799644 4.443114
F 34.908151 50.179744 7.847054
F 34.966651 42.327144 7.723994
F 43.768351 50.176744 8.092764
F 43.986251 42.514544 8.015824
F 35.058951 50.209144 5.145464
F 34.922751 42.600844 5.043054
F 43.852251 50.141044 5.308964
F 44.050451 42.416844 5.295244
F 46.311751 46.356744 0.779482
F 35.369751 39.993944 1.412554
F 44.054951 47.668444 1.679474
F 33.007951 46.479444 0.453307
F 37.027951 38.633744 5.266144
F 37.205251 46.458344 5.195314
F 46.166951 38.515144 5.530014
F 46.180151 46.504944 5.337014
F 28.260251 38.589344 4.653664
F 28.276451 46.269344 4.831484
F 30.615951 47.535344 1.360904
F 37.397551 36.295944 1.418484
F 37.344051 43.859244 1.445284
F 32.756051 51.437844 8.856804
F 46.399451 35.982644 1.763884
F 46.528451 43.699744 1.585374
F 44.061851 42.604644 0.855945
F 32.671651 35.915544 8.387814
F 28.002651 51.358744 11.323424
F 50.867151 46.345644 0.912088
F 37.270751 36.207244 4.171114
F 37.196051 43.709744 4.308854
F 37.013851 51.312344 15.977224
F 46.296451 36.067244 4.545574
F 46.103951 43.851344 4.408834
F 45.868151 51.432644 19.023624
F 28.348451 36.047044 3.890634
F 28.417251 43.660544 3.896314
F 37.021551 38.384144 7.916934
F 37.085051 46.328644 8.029924
F 46.209051 38.759544 8.221274
F 46.195751 46.439544 8.019954
F 28.351451 38.497144 7.312994
F 28.219851 46.248444 7.415864
F 30.379251 47.484444 11.356024
F 30.572251 39.834344 11.025124
F 39.115451 47.598844 11.688024
F 39.224151 39.909144 11.415224
F 48.246551 47.725144 11.748924
F 48.385351 39.848744 11.772724
F 30.133151 50.024044 14.891024
F 30.235451 42.557944 14.601624
F 39.299451 50.247644 15.101724
F 39.176551 42.734744 15.019024
F 48.271151 50.386644 15.311924
F 48.252051 42.328644 15.241324
F 30.325551 50.021244 12.213724
F 30.233451 42.368144 11.948524
F 39.300151 50.199044 12.265424
F 39.210451 42.503444 12.281424
F 48.258351 50.249544 12.625624
F 48.456251 42.430144 12.464224
F 30.487051 47.496244 8.633454
F 30.646351 39.789044 8.289494
F 39.397751 47.597444 8.867044
F 39.173351 39.855244 8.795194
F 48.409351 47.601844 9.099874
F 48.536051 39.882644 9.072424
F 32.685851 38.464744 12.077524
F 32.433651 46.183844 12.481024
F 41.532251 38.708544 12.327124
F 41.352651 46.268144 12.472824
F 50.483951 38.586044 12.582924
F 50.385951 46.263044 12.700324
F 32.318051 51.394144 18.498524
F 46.192651 38.574044 0.885692
F 32.740751 43.723344 8.392844
F 26.320851 39.969844 1.055734
F 41.654051 36.154244 8.920444
F 41.771951 43.720344 8.793584
F 30.735351 42.572044 0.314967
F 50.715851 35.895244 9.145044
F 50.554851 43.822644 9.096564
F 50.723451 51.370644 1.821534
F 32.594951 35.831244 11.147624
F 32.563651 43.884644 11.106824
F 27.807551 43.545744 18.392024
F 41.654651 36.017644 11.487424
F 41.340351 43.765544 11.393424
F 35.319251 50.139344 0.465003
F 50.507051 36.003944 11.821624
F 50.700351 43.868344 11.780624
F 32.573851 38.673644 14.729124
F 32.593051 46.362744 15.115724
F 41.683651 38.679044 15.200524
F 41.563651 46.452344 15.195124
F 50.584051 38.484044 15.290724
F 50.523151 46.218644 15.271124
F 34.601351 47.511044 11.415824
F 34.802651 39.932144 11.188824
F 43.766651 47.440844 11.708124
F 43.776151 39.924544 11.551224
F 34.707451 50.242644 15.051824
F 34.731651 42.458444 14.632324
F 43.725151 50.254044 15.214824
F 43.671551 42.434644 15.094924
F 34.729051 50.092944 12.227624
F 34.569551 42.542344 11.907924
F 43.871251 50.209544 12.507524
F 43.618151 42.575044 12.245624
F 34.952851 47.687244 8.725534
F 34.813951 39.750044 8.399844
F 44.069151 47.675944 9.061174
F 43.714751 39.945144 8.833574
F 36.950351 38.609344 12.193624
F 36.836551 46.233944 12.667724
F 46.165751 38.637644 12.582524
F 46.036351 46.278444 12.555124
F 27.978651 38.493044 11.868124
F 27.980051 46.610444 12.052624
F 41.494251 51.477944 16.059224
F 37.319551 46.408144 0.592781
F 37.147151 43.672844 8.681274
F 50.624451 51.427444 11.680024
F 46.270951 36.181944 8.888774
F 46.159751 43.734044 8.907414
F 28.210051 51.344344 8.570634
F 41.668751 51.480444 1.555894
F 28.248651 43.701244 8.343654
F 37.155951 51.545944 4.153994
F 36.910951 36.000344 11.441724
F 36.979051 43.745944 11.539824
F 26.116151 47.613944 3.614984
F 46.100351 36.092844 11.662424
F 46.021251 43.719144 11.633924
F 48.634651 42.330344 0.790887
F 28.060351 36.027344 10.896024
F 28.042051 43.894844 11.175924
F 37.163851 38.538644 14.944324
F 36.985651 46.410444 15.350524
F 46.114751 38.592144 15.284924
F 45.878851 46.349144 15.343324
F 27.968751 38.551044 14.570324
F 27.961951 46.382144 14.826724
F 29.889351 47.682344 18.687424
F 30.008651 39.984944 18.216924
F 39.254651 47.559544 19.029624
F 39.041851 40.022744 18.693024
F 48.245851 47.431044 18.918324
F 48.408651 39.785144 18.685324
F 50.234051 51.309044 18.829524
F 46.266251 51.393144 1.635694
F 30.815351 39.979844 1.185164
F 50.608951 51.436144 4.566754
F 32.797551 36.070344 3.816334
F 41.812451 46.409444 0.716862
F 29.978051 50.154044 19.527424
F 30.015551 42.499044 19.329424
F 39.044751 50.111344 19.671824
F 39.087151 42.600244 19.622724
F 48.109751 49.994944 19.798224
F 48.133751 42.352244 19.699924
F 30.195751 47.361044 15.980324
F 30.079151 39.913544 15.490824
F 39.198151 47.686944 16.283724
F 39.370351 40.193344 15.965724
F 48.127051 47.622244 16.281624
F 48.330851 39.686344 15.995624
F 32.266051 38.647644 19.073624
F 32.121451 46.355644 19.607324
F 41.289951 38.604244 19.562024
F 41.414851 46.339144 19.962024
F 50.708551 38.434144 19.874224
F 50.419651 46.077644 20.098024
F 45.948251 51.501044 16.179324
F 32.482451 35.995544 15.578524
F 32.475651 43.697344 15.939124
F 46.182151 51.433444 4.438184
F 41.546251 36.084844 15.839724
F 41.539251 43.812044 16.055524
F 32.331151 51.303844 15.848224
F 50.337851 35.902144 16.409824
F 50.508751 43.744444 16.172824
F 28.274151 51.422744 3.820874
F 32.053951 36.112644 18.276924
F 32.332851 43.781344 18.511824
F 50.541451 51.513344 16.280024
F 41.291351 35.990844 18.560724
F 41.456151 43.757644 18.833424
F 35.075651 47.628744 1.520204
F 45.757251 51.863344 8.887274
F 50.324351 43.571544 18.897324
F 32.832851 51.436644 4.066624
F 32.501151 51.371344 11.558324
F 37.039651 51.521244 11.592324
F 37.387051 51.447244 1.460364
F 37.023651 51.510644 8.788134
F 39.439751 50.182444 0.440963
F 34.449051 47.481444 18.765924
F 34.494751 39.920644 18.409024
F 43.448151 47.751144 18.881324
F 43.629551 39.749544 18.827124
F 27.881051 36.097044 18.131824
F 27.939851 51.509344 15.440224
F 41.642351 51.203244 4.335294
F 41.918451 38.436744 0.640397
F 41.645751 51.541844 11.616524
F 43.909351 50.244344 0.630926
F 34.543551 50.128744 19.532524
F 34.530151 42.479644 19.296224
F 43.419951 50.430644 19.792324
F 43.740251 42.431444 19.520724
F 34.626051 47.761644 16.112724
F 34.869551 39.937644 15.672224
F 43.734451 47.666244 16.026224
F 43.908051 39.958644 16.073224
F 36.704051 38.782944 19.430724
F 36.850951 46.466244 19.670924
F 46.025551 38.520644 19.590824
F 45.627951 46.379044 19.686724
F 27.829251 38.709744 19.091224
F 27.589851 46.248744 19.386724
F 37.128451 35.929344 8.721224
F 36.971151 35.992744 15.833524
F 36.855051 43.842244 15.973424
F 50.609051 35.802644 19.084224
F 45.826051 36.030844 16.044724
F 45.918251 43.641644 15.990124
F 41.179851 51.613944 18.778424
F 27.890351 35.957744 15.474724
F 27.989951 43.690644 15.670224
F 32.887951 51.423744 1.298294
F 36.747851 36.024844 18.512724
F 36.708551 43.949644 18.781024
F 28.228351 35.825644 8.154544
F 46.149651 35.886344 18.798124
F 45.841551 43.685744 18.690024
F 50.644151 38.519544 0.980790
F 27.792651 51.393044 18.324124
F 28.609751 51.523944 1.074234
F 48.597051 50.066944 0.782303
F 44.030051 39.818744 1.786534
F 36.937351 51.408844 18.698124
F 39.328351 34.861344 12.378924
F 26.161951 47.708144 0.917374
F 33.132051 38.593944 0.609067
F 28.499551 38.546544 0.246673
F 43.929351 34.707744 12.350124
F 27.656551 38.681844 21.804424
F 28.498051 46.438944 0.132097
F 44.226651 34.668244 0.759618
F 43.660551 34.660744 15.116024
F 43.892751 35.026544 7.976844
F 30.361251 34.677144 11.956824
F 39.458651 34.789844 7.797094
F 48.045751 34.768044 15.260824
F 30.382051 34.590044 7.428454
F 30.561251 34.695744 4.629334
F 26.158351 34.736544 4.426504
F 48.384751 34.547144 19.757524
F 35.284651 34.850444 0.361030
F 30.246051 34.658244 14.653124
F 34.431851 34.707044 18.854824
F 34.917251 34.551944 7.603874
F 30.837451 34.800344 0.163737
F 38.926051 34.704844 19.381024
F 43.619151 35.087944 19.585524
F 29.919251 34.568144 21.846924
F 26.365451 42.652444 -0.115899
F 29.814151 47.714644 25.796724
F 29.857251 39.919844 25.460024
F 38.968351 47.577644 26.206524
F 39.057751 39.945744 25.828424
F 48.127651 47.531844 26.151424
F 47.976451 39.752044 26.230024
F 29.820251 50.403944 29.258024
F 29.771751 42.502244 29.447824
F 39.009251 49.991444 29.593024
F 38.839351 42.357444 29.345524
F 48.054851 50.141644 29.846924
F 48.091251 42.540944 29.905024
F 29.717351 50.431944 26.734024
F 29.702651 42.503944 26.727624
F 39.070451 50.218044 26.914624
F 38.880751 42.496444 26.660424
F 48.063551 50.059144 27.050224
F 48.080351 42.384444 27.149724
F 45.768951 51.381944 30.356024
F 45.876651 46.291444 22.406724
F 39.042251 47.585944 23.428624
F 36.742651 46.557944 22.449424
F 48.084451 47.527144 23.545924
F 48.097551 39.691044 23.426624
F 31.988551 38.662044 26.454424
F 32.037851 46.395144 26.689024
F 41.350151 38.640144 26.713524
F 41.368351 46.418244 26.824524
F 50.456851 38.486644 27.129524
F 50.254451 46.299644 27.166024
F 27.351951 43.601644 37.241324
F 52.463751 47.701744 23.278724
F 27.683451 43.737644 22.736924
F 34.345051 39.965744 22.886324
F 48.225051 42.280344 22.389524
F 41.302151 43.733644 23.191824
F 41.333251 46.334644 22.663724
F 50.445051 35.993344 23.407924
F 50.316151 43.562744 23.659224
F 45.895151 38.510544 22.368824
F 32.134451 36.052044 25.559724
F 32.183151 43.792844 25.822224
F 36.669051 51.415844 30.478724
F 41.386951 35.881444 26.092424
F 41.061551 43.844044 25.893924
F 34.496451 42.575344 22.113324
F 50.505751 35.967144 26.147024
F 50.383651 43.629944 26.332624
F 32.087251 38.519344 29.245424
F 32.069051 46.192544 29.447524
F 41.294851 38.472144 29.663824
F 41.194551 46.366944 29.668324
F 50.303451 38.767644 29.677724
F 50.275551 46.371944 29.855024
F 34.274651 47.828644 25.944624
F 34.302751 39.847244 25.773224
F 43.731451 47.501444 25.890824
F 43.617551 39.940844 26.074124
F 34.361251 50.177244 29.639424
F 34.208651 42.445844 29.347824
F 43.452851 50.138344 29.558024
F 43.321351 42.376344 29.626324
F 34.371451 50.358144 26.899424
F 34.243551 42.381544 26.601524
F 43.589351 50.074144 26.803724
F 43.465251 42.484744 26.903224
F 36.835451 51.591244 23.131924
F 32.000451 51.574444 26.012824
F 43.674551 47.561644 23.117324
F 43.583651 39.833244 23.231224
F 36.709451 38.641744 26.530124
F 36.422151 46.375444 26.834524
F 45.819551 38.507144 27.066424
F 45.873851 46.278944 27.095124
F 27.737451 38.607644 26.359224
F 27.421151 46.304744 26.463024
F 32.029051 51.585944 30.244624
F 50.321551 51.469144 23.491524
F 41.141251 36.133544 23.322424
F 43.213651 34.709444 41.380824
F 45.803651 35.933544 23.311124
F 45.956651 43.741744 23.328824
F 32.089951 43.884944 23.111824
F 41.079051 36.101344 40.538624
F 36.880551 51.484144 33.351224
F 27.283451 51.226944 39.985724
F 36.623551 35.976944 25.847124
F 36.695351 43.748244 25.849724
F 29.326451 34.749144 40.844724
F 45.751151 35.868644 26.133524
F 45.833851 43.601844 26.094124
F 31.861551 51.565844 40.096424
F 27.694351 36.011144 25.455324
F 27.591651 43.768344 25.477624
F 36.683351 38.531644 29.276124
F 36.724251 46.330044 29.442724
F 45.850651 38.646644 29.804924
F 45.861151 46.245144 29.751124
F 27.638751 38.832344 29.118524
F 27.554151 46.591544 29.303824
F 29.792551 47.525044 32.940324
F 29.723951 39.902244 32.838224
F 38.869751 47.463144 33.218024
F 39.189451 39.763544 33.020724
F 47.957551 47.172344 33.635324
F 47.895451 39.637644 33.432224
F 29.581651 50.096144 36.286424
F 29.722151 42.493044 36.474924
F 38.765151 50.119144 37.066724
F 38.791551 42.469344 36.757624
F 47.974251 50.154144 37.033824
F 47.776651 42.168344 37.177724
F 29.857851 50.277344 33.630724
F 29.727451 42.617144 33.692424
F 38.942551 49.958944 34.295524
F 38.949951 42.313144 33.985224
F 47.781951 49.809844 34.331624
F 47.882651 42.195244 34.407524
F 29.940451 47.735144 30.281024
F 29.886451 39.933344 30.167924
F 38.901051 47.467144 30.525124
F 38.967151 39.804244 30.294824
F 48.003951 47.635644 30.842624
F 48.059951 39.918044 30.779824
F 32.116951 38.463244 33.549624
F 32.061451 46.261344 33.945524
F 41.192451 38.484944 34.281424
F 41.233851 46.300344 34.022624
F 50.224051 38.412844 34.296724
F 50.448151 46.092144 34.418024
F 45.783551 51.462544 26.255724
F 31.942651 35.906444 30.165424
F 31.969551 43.713044 30.275424
F 43.649951 42.446444 22.320324
F 41.274551 36.069644 30.624324
F 41.076551 43.607644 30.414424
F 43.578251 50.354944 22.618724
F 32.153651 38.697644 21.780524
F 50.150551 43.785744 30.908224
F 31.759651 51.366844 37.456524
F 31.961851 35.813044 32.820824
F 32.071251 43.742644 33.000024
F 48.143351 50.113444 22.498624
F 41.441051 36.002044 33.329824
F 41.147051 43.664744 33.115424
F 27.583151 51.390844 32.845524
F 50.255351 35.847844 33.248824
F 50.095551 43.506744 33.590824
F 31.916751 38.447544 36.353524
F 31.973751 46.330944 36.725824
F 41.052851 38.633244 36.971324
F 41.215051 46.188744 36.820024
F 50.184251 38.527544 36.873824
F 50.128251 46.257044 37.141324
F 34.373351 47.468044 32.933524
F 34.482851 39.486044 32.924424
F 43.486251 47.490844 33.322724
F 43.404151 39.784244 33.297224
F 33.984951 50.356044 36.483624
F 34.328551 42.434544 36.604824
F 43.365151 50.188644 36.806724
F 43.165751 42.431744 36.740324
F 34.567051 50.164844 33.843424
F 34.246551 42.209044 33.927124
F 43.570651 50.146544 34.005324
F 43.477851 42.370444 34.018224
F 34.339151 47.425844 30.260024
F 34.255151 39.758344 30.231724
F 43.462851 47.474244 30.316124
F 43.644151 39.817944 30.655524
F 36.803251 38.261044 33.727624
F 36.595151 46.123144 33.966324
F 45.428451 38.549944 34.343424
F 45.596951 46.023544 34.264524
F 27.605651 38.590044 33.860324
F 27.412251 46.497144 33.481024
F 50.163351 36.221144 30.510124
F 36.602751 35.821744 30.059324
F 36.547151 43.656744 30.238524
F 36.636551 35.925544 23.095424
F 45.811651 36.142744 30.845324
F 45.690051 43.695844 30.598424
F 45.314751 51.539844 40.521724
F 27.607451 36.162644 30.155224
F 27.633751 43.938844 30.044024
F 45.785151 51.438144 33.243524
F 36.588351 35.829344 32.758624
F 36.642151 43.474944 33.025724
F 30.062351 42.413244 22.061324
F 45.863851 35.867844 33.473724
F 45.842151 43.521644 33.377124
F 32.110651 46.527444 22.269224
F 27.514651 35.987644 32.772824
F 27.328451 43.774544 32.749424
F 36.456351 38.696944 36.539524
F 36.433251 46.353244 36.663024
F 45.445651 38.521644 37.183524
F 45.609151 46.227844 37.105024
F 27.265251 38.505244 36.507624
F 27.213351 46.195044 36.369924
F 29.357151 47.494544 40.101024
F 29.638551 39.913744 39.802124
F 38.611051 47.605144 40.219424
F 38.661051 39.732144 40.231124
F 47.944751 47.661144 40.604424
F 47.950351 39.655344 40.963524
F 29.878051 39.798144 22.827224
F 34.398051 47.681544 23.161224
F 36.412751 51.349344 37.623724
F 50.166651 51.402144 33.574524
F 50.054551 51.279344 40.744424
F 32.168151 51.412844 32.975724
F 29.667451 50.118644 40.887624
F 29.519351 42.464144 40.881024
F 38.607851 50.331344 41.144024
F 38.584451 42.502844 41.207624
F 47.567251 50.042144 41.662524
F 47.794551 42.338344 41.509824
F 29.574751 47.372444 37.337224
F 29.631851 39.819644 37.297724
F 38.797651 47.388944 37.530224
F 38.751051 39.938544 37.543324
F 47.786451 47.599644 37.838624
F 47.820151 39.567844 38.256024
F 31.842851 38.590444 40.982424
F 31.911451 46.355344 40.923724
F 40.924251 38.654344 41.393124
F 40.848351 46.265944 41.334524
F 50.302351 38.573444 41.680224
F 50.030051 46.186544 41.789924
F 27.643251 51.731444 25.640024
F 32.034851 35.958844 37.321524
F 31.888951 43.733344 37.453524
F 36.767651 44.046944 23.088424
F 41.077751 36.147344 37.880424
F 41.017351 43.589544 37.687224
F 39.024451 50.150244 22.496524
F 50.173951 35.964544 37.847524
F 50.130451 43.557444 38.004624
F 41.130351 51.295844 33.383424
F 31.905751 35.997044 40.300824
F 31.958751 43.764944 40.145424
F 41.303451 51.352144 25.994024
F 43.544751 34.490244 27.155524
F 41.057551 43.711044 40.411024
F 50.453751 38.586344 22.498524
F 50.097651 36.011744 40.789624
F 49.949051 43.769344 40.561224
F 50.294351 46.227344 22.782524
F 29.874351 47.701344 23.089024
F 36.606451 38.653444 22.195824
F 40.967751 51.463044 37.813824
F 38.955951 39.789844 23.098024
F 41.198851 38.630844 22.319224
F 33.999051 47.794944 40.294024
F 34.089851 39.752844 40.095424
F 43.193351 47.508844 40.334924
F 43.336251 39.661744 40.593124
F 32.097051 51.664544 23.176024
F 45.510851 51.364544 37.833124
F 41.313851 51.497144 23.234024
F 50.251651 51.363144 26.176224
F 34.077051 50.347544 41.122724
F 34.061751 42.387844 41.058824
F 43.012251 50.156644 41.113424
F 43.234951 42.294844 41.304724
F 34.228351 47.777644 37.548224
F 34.097151 39.652844 37.425024
F 43.352951 47.641644 37.574124
F 43.287851 39.879644 37.955624
F 36.383551 38.571744 41.153824
F 36.305251 46.361944 41.077524
F 45.582851 38.556444 41.502224
F 45.606851 46.275944 41.524024
F 27.402251 38.673744 40.669224
F 27.020851 46.369944 40.788524
F 27.550651 51.370044 22.821624
F 36.391151 36.050244 37.528624
F 36.579551 43.768644 37.531724
F 50.180151 51.457944 37.922224
F 45.865251 35.956144 37.828724
F 45.498351 43.600744 37.822124
F 46.034551 51.409344 23.427724
F 27.358851 35.906044 37.272624
F 27.442651 51.573844 30.014024
F 41.131851 51.489844 30.568624
F 36.345751 35.914344 40.287624
F 36.323951 43.778044 40.390624
F 36.745351 51.374444 25.965624
F 45.525751 35.915644 40.639224
F 45.532251 43.500744 40.644224
F 40.826151 51.586844 40.455024
F 27.161651 36.038544 39.964724
F 27.331051 43.784844 39.992324
F 32.310651 36.020544 22.789324
F 50.278651 51.409144 30.701924
F 27.286651 51.286444 37.094424
F 27.790751 35.834044 22.692624
F 36.367151 51.556644 40.298324
F 38.975751 42.613944 22.209624
F 29.950651 50.243244 22.274824
F 34.250151 34.662744 26.465824
F 29.875251 34.935644 26.541024
F 34.379751 50.493144 22.327224
F 27.647451 46.507844 22.299024
F 39.007651 34.772944 22.146424
F 39.067851 34.832944 34.099824
F 47.837951 34.576044 41.608024
F 27.013851 46.292844 43.515124
F 29.687251 34.600144 29.220324
F 43.618551 34.628244 34.392324
F 34.006051 34.422244 43.991624
F 34.080351 34.527544 41.290224
F 48.011351 34.638744 36.859924
F 38.815851 34.840544 36.806224
F 34.281851 34.878544 36.485424
F 34.267151 34.799344 33.839524
F 48.085751 34.635644 29.757424
F 38.951351 34.717544 26.740124
F 48.191651 34.629744 34.098124
F 27.186451 38.601744 43.366424
F 29.379851 34.601044 43.713624
F 29.349651 47.536244 47.262124
F 29.343751 39.540044 47.137424
F 38.345651 47.667544 47.668524
F 38.689051 39.938344 47.648824
F 47.517751 47.680244 47.847024
F 47.660451 40.057744 47.914924
F 29.391051 50.054044 50.784524
F 29.312151 42.529944 50.738224
F 38.650651 50.136644 51.327424
F 38.375351 42.308944 51.350624
F 47.472951 50.130644 51.450824
F 47.618951 42.417144 51.546324
F 29.419651 50.299344 48.127924
F 29.296551 42.177544 47.905124
F 38.639051 50.198944 48.392224
F 38.353151 42.433344 48.724524
F 47.596951 50.261844 48.735624
F 47.621451 42.570744 48.838824
F 26.988451 36.012044 51.648724
F 52.363151 47.518944 45.298424
F 38.349751 47.630944 44.768824
F 38.435751 39.894644 45.027424
F 47.543851 47.593644 45.164424
F 47.588551 39.847844 45.239724
F 31.798851 38.507244 48.101424
F 31.370051 46.117344 48.108524
F 40.670951 38.300644 48.594624
F 40.779451 46.440644 48.391524
F 50.064051 38.899944 48.740924
F 49.775151 46.313044 48.819524
F 29.350051 39.946344 44.394124
F 26.725951 36.005444 54.421724
F 38.677851 42.326444 43.893124
F 26.740151 36.147544 58.810524
F 45.344651 36.019344 55.084624
F 40.797751 43.764844 44.961424
F 31.715051 46.313744 43.677024
F 50.067651 36.182244 45.240624
F 49.859451 43.593644 45.310124
F 47.279751 42.507344 63.326424
F 31.640151 35.940244 47.277924
F 31.714851 43.560244 47.299224
F 40.597851 51.511644 54.952124
F 40.937151 35.824044 47.633124
F 40.781551 43.678244 47.796024
F 27.111251 43.856944 54.367724
F 50.185451 36.221444 47.987224
F 49.931351 43.593144 47.989624
F 31.788151 38.828544 50.928724
F 31.359851 46.165944 50.712224
F 40.877051 38.243344 51.285124
F 40.730251 46.419544 51.130324
F 50.019751 38.821044 51.586224
F 49.795051 46.512344 51.637924
F 33.747751 47.498144 47.509724
F 34.125951 39.652144 47.498124
F 43.128251 47.797744 47.686424
F 43.081751 39.586044 48.052824
F 34.043251 49.855544 51.028524
F 33.971751 42.618944 50.915524
F 42.949251 50.146144 51.167224
F 42.849851 42.430044 51.205524
F 40.564851 35.639844 52.222324
F 49.753951 43.632944 55.311624
F 34.069851 50.001844 48.398224
F 34.042451 42.250644 48.217424
F 43.173151 50.259744 48.547824
F 43.017951 42.182144 48.614524
F 27.063151 38.626044 50.785324
F 26.890651 51.427044 58.881624
F 43.013551 47.720544 44.841224
F 43.017351 39.888144 45.318424
F 36.527751 38.500344 48.414624
F 36.025551 46.191744 48.167924
F 45.478951 38.548344 48.739624
F 45.320651 46.353644 48.727424
F 26.867351 43.776444 61.502124
F 26.988551 43.883644 51.645224
F 27.124351 43.746444 47.265624
F 36.126651 46.282244 43.767224
F 52.327551 50.048544 48.848024
F 52.093951 39.704544 59.725424
F 45.247051 36.131444 45.073724
F 45.274651 43.833144 45.064924
F 26.749551 35.977444 61.442824
F 26.572151 51.445444 61.794924
F 31.734151 35.913044 44.602124
F 27.011451 46.345544 58.141524
F 36.254551 35.877444 47.497624
F 36.180051 43.549344 47.454824
F 26.935751 46.374544 47.812824
F 45.515851 35.858644 47.881024
F 45.323951 43.839444 47.848724
F 26.744851 38.731044 55.148924
F 52.043051 50.054744 63.352424
F 26.798851 46.365844 62.482024
F 36.264151 38.546844 51.116724
F 36.042851 46.450144 50.963824
F 45.455851 38.484244 51.448624
F 45.222051 46.367244 51.493724
F 29.306251 47.581144 54.320124
F 29.064851 39.903644 54.475324
F 38.430051 47.555944 54.726324
F 38.424451 39.996544 54.791124
F 47.639451 47.634844 55.224324
F 47.766051 39.817344 55.285624
F 29.158751 50.307644 57.946824
F 29.049551 42.470444 58.203624
F 38.203751 50.191644 58.511024
F 38.422851 42.542844 58.678524
F 47.551251 50.110144 58.575224
F 47.512951 42.428244 58.855624
F 29.114651 50.182544 55.292524
F 29.229751 42.532944 55.439224
F 38.403851 49.993044 55.794824
F 38.442851 42.537444 55.958424
F 47.348651 50.248144 55.779724
F 47.557851 42.479744 56.095924
F 29.101151 47.474344 51.475324
F 29.307651 39.882444 51.573724
F 38.379851 47.452244 52.016924
F 38.625751 39.666344 52.057924
F 47.404951 47.517644 52.409224
F 47.586551 39.961944 52.466424
F 31.448251 38.571344 55.335424
F 31.524451 46.481544 55.233624
F 40.816751 38.421744 55.664024
F 40.635051 46.352544 55.618224
F 27.095251 35.795844 47.139924
F 27.303251 36.017344 44.517824
F 26.873251 46.335344 50.533424
F 31.733351 36.110544 51.788824
F 31.693351 43.686144 51.696524
F 50.068551 36.233344 52.491224
F 26.675651 38.557344 62.653424
F 40.654551 43.793944 52.152924
F 29.124751 34.798144 55.225324
F 27.190851 38.464644 48.044624
F 49.786451 43.860944 52.554524
F 52.146751 47.583144 62.384924
F 31.268551 36.096744 54.421424
F 31.426951 43.870844 54.485824
F 52.063051 40.069444 52.539024
F 40.651351 35.803244 54.889324
F 40.635951 43.740544 54.827024
F 49.664451 46.433144 62.945724
F 43.117251 50.209444 43.943824
F 49.914051 46.204344 56.205824
F 31.291051 38.927244 58.065824
F 31.240451 46.340444 58.004424
F 40.622651 38.578844 58.400924
F 40.671351 46.235444 58.391024
F 36.428251 51.149844 44.788524
F 31.694951 43.671544 44.430724
F 33.989151 47.493544 54.612624
F 33.724451 40.139244 54.572124
F 43.042351 47.599244 54.897024
F 43.259751 39.734244 54.830224
F 50.062851 38.762744 44.425624
F 52.102851 42.579444 63.254524
F 33.530651 49.940244 58.348524
F 33.616951 42.631044 58.224924
F 43.006251 50.003044 58.346124
F 42.918251 42.283144 58.447524
F 49.908651 35.835444 59.888424
F 36.248751 38.546144 43.835924
F 33.717151 50.164444 55.607524
F 33.779651 42.809044 55.496224
F 42.892351 50.174144 55.652524
F 42.992251 42.324644 55.664624
F 33.960751 39.773044 44.709324
F 40.659851 51.277844 59.074424
F 33.574251 47.314544 51.793924
F 34.111051 40.031144 51.896224
F 42.934251 47.546144 52.147624
F 43.185951 39.794744 52.139824
F 47.596351 42.402544 44.273124
F 40.742951 35.786944 44.932724
F 36.045751 38.785344 55.483224
F 36.178351 46.405944 55.651724
F 45.551451 38.607644 56.004824
F 45.386251 46.339244 55.950324
F 45.120251 51.562344 54.944924
F 36.231851 36.058244 51.859824
F 36.163451 43.802944 52.040224
F 52.049751 47.557144 59.736524
F 45.604451 35.790744 52.410824
F 45.059651 43.805644 52.035624
F 52.036451 50.295544 58.773924
F 36.133451 36.127244 54.652524
F 36.153351 43.816344 54.777824
F 27.190351 51.531544 47.266624
F 34.002451 50.126944 43.821924
F 45.372451 43.720644 54.939524
F 35.711151 38.756844 58.160224
F 36.039151 46.456344 58.527224
F 45.389351 38.522944 58.833624
F 45.114951 46.229444 58.661624
F 29.013751 47.597944 61.582724
F 28.968451 39.831144 61.684424
F 38.121751 47.721244 62.028424
F 38.276551 39.792544 62.018024
F 47.298051 47.631944 62.114924
F 47.518451 39.723544 62.556924
F 52.222251 42.366344 56.144324
F 31.297551 51.500344 58.905724
F 52.120951 42.329844 58.919524
F 36.324451 43.625044 44.671924
F 27.060151 43.664244 44.579924
F 35.999251 51.367344 59.179924
F 28.957151 50.131244 62.541824
F 28.929751 42.423044 62.657024
F 38.071251 50.305444 62.736324
F 38.339251 42.484044 62.612924
F 47.362751 50.277744 63.222824
F 26.815351 43.739644 58.883624
F 29.127851 47.729944 58.881324
F 28.802351 39.930744 58.961724
F 38.373251 47.454544 59.344124
F 38.320151 39.655044 59.142124
F 47.515751 47.491644 59.494024
F 47.588151 39.837144 59.697924
F 31.227451 38.721344 62.367124
F 31.329951 46.415844 62.585724
F 40.576751 38.576244 62.875824
F 40.338251 46.195944 63.010024
F 45.235651 51.562844 62.114524
F 45.263851 46.294144 44.219024
F 40.863251 51.518244 52.347724
F 31.274751 36.200844 58.944524
F 31.179451 43.781144 58.996724
F 26.547251 38.631344 57.840924
F 40.774051 38.378044 44.198224
F 40.835551 43.847244 59.228524
F 52.258151 47.675144 52.498024
F 40.862751 51.316344 44.902624
F 36.036451 51.528544 54.932924
F 49.814051 51.427544 52.398724
F 31.394451 36.121944 61.646924
F 31.215551 43.783444 61.593024
F 52.003351 50.158544 51.612924
F 40.652351 36.023144 61.783624
F 40.773851 43.657644 62.073924
F 49.943851 46.133144 58.934024
F 49.776051 43.446644 59.786324
F 52.168251 47.406844 55.467124
F 26.644151 38.493344 65.348524
F 27.028651 46.487244 55.438024
F 40.758551 46.447744 44.042724
F 27.008151 51.343744 51.631924
F 47.550851 34.847644 58.734524
F 38.128151 50.483444 65.483524
F 33.649751 47.535844 62.012024
F 33.516151 40.022344 61.760624
F 42.608751 47.608044 62.218124
F 42.943551 39.792744 62.280224
F 31.459751 51.218444 54.611324
F 31.596751 51.242244 51.959424
F 45.436151 35.813644 62.287324
F 45.277151 38.730644 44.215124
F 49.925251 38.483444 56.198624
F 49.837251 51.572844 45.301424
F 33.456251 50.221744 62.661424
F 33.485851 42.537744 62.850924
F 42.897251 50.359744 62.930524
F 43.054851 42.289044 63.135724
F 29.488051 47.634344 44.354724
F 47.893551 34.681044 48.756224
F 33.531851 47.443644 59.295124
F 33.584251 40.128544 58.956724
F 42.773251 47.502344 59.476424
F 42.842051 39.683644 59.475424
F 26.824351 51.495144 54.225724
F 28.909051 50.380444 65.195324
F 35.746951 38.713444 62.741424
F 35.938351 46.236344 62.889424
F 45.275251 38.425544 63.147124
F 45.008251 46.277844 63.011424
F 49.896251 38.675444 63.382124
F 35.808751 36.186944 59.135624
F 36.006351 43.747444 59.244224
F 31.879551 51.537544 47.362624
F 45.089251 36.049844 59.556524
F 45.179251 43.705844 59.274424
F 28.949851 42.446044 65.558224
F 36.265551 51.089144 52.232624
F 35.899051 43.705344 61.958024
F 31.109251 51.565444 61.712424
F 36.249051 35.795444 44.825724
F 45.254151 43.624344 62.073224
F 40.876751 51.530744 47.637124
F 35.740151 51.376644 61.852924
F 45.279651 51.422244 52.267024
F 49.629251 43.648644 62.405524
F 35.997751 36.103244 61.878224
F 45.231651 51.126144 59.325824
F 49.904551 46.326544 44.577424
F 27.222051 51.493644 44.404724
F 49.948251 35.946444 55.239424
F 45.392351 51.536544 44.893324
F 33.976651 47.597644 44.821324
F 49.785251 51.397444 59.724624
F 49.861951 38.384544 58.836824
F 49.756851 51.342344 62.543324
F 40.449851 51.315844 61.870824
F 49.873651 35.959244 62.623424
F 40.426451 35.913444 59.097824
F 38.139951 34.863444 65.443724
F 31.760151 51.473344 44.611424
F 49.710651 51.556144 55.088524
F 38.123551 42.521644 65.380524
F 50.104251 51.373144 47.930224
F 45.532851 51.439844 47.499624
F 36.324651 51.283544 47.490624
F 52.181751 39.976644 62.530324
F 26.685451 46.503044 65.147324
F 47.558751 50.050544 44.296424
F 43.032951 42.409344 44.177324
F 51.978651 50.186844 56.005724
F 52.306251 34.812144 63.591224
F 47.654051 34.643044 63.271724
F 52.166651 42.641744 51.654624
F 34.005051 42.258944 43.923624
F 52.251151 34.880444 51.781124
F 33.449451 50.178844 65.345724
F 52.214951 47.395644 47.868124
F 43.029251 34.720744 62.721924
F 38.315451 34.742344 62.647824
F 40.645851 38.405444 65.552124
F 35.703751 38.770844 65.456224
F 47.634551 34.773144 44.356424
F 35.957351 46.129844 65.614224
F 52.290051 34.792544 56.211024
F 42.977351 34.620044 44.104624
F 38.647151 34.622144 48.507524
F 38.344751 34.606944 51.225924
F 47.561151 34.696544 56.028024
F 38.489451 34.552944 43.965124
F 47.861451 34.644744 51.422324
F 33.488551 42.521644 65.545724
F 31.439651 46.341144 65.202224
F 42.824651 42.490944 65.855824
F 42.691851 34.790444 65.441324
F 31.288451 38.693444 65.209024
F 29.434051 50.183544 43.676524
F 29.363151 42.588644 43.674424
F 31.680151 38.560344 43.768424
F 38.708351 50.155844 43.786524
F 28.810651 47.965744 68.896924
F 28.731051 39.828244 68.893624
F 37.957451 47.726644 69.094724
F 37.889051 39.897144 69.091324
F 47.189051 47.610044 69.475224
F 44.864451 38.719144 70.041724
F 28.515051 50.267944 72.817724
F 28.621551 42.330444 72.348824
F 37.614451 50.021144 72.700424
F 37.785151 42.388444 73.024724
F 46.988051 50.257144 73.033924
F 46.949451 42.610044 72.974824
F 28.601251 50.346744 69.879124
F 28.708351 42.431144 69.711424
F 37.711051 50.261244 69.984324
F 37.963951 42.507244 70.215524
F 47.251151 50.226144 70.198024
F 47.049951 42.531644 70.288624
F 26.430851 43.872644 68.925424
F 44.979551 36.130544 66.623424
F 28.960351 39.715044 66.149524
F 26.579651 46.439044 69.695024
F 47.316551 47.814644 66.843924
F 47.251951 39.854844 69.598524
F 30.852851 38.371444 69.662124
F 31.090151 46.489244 69.790124
F 40.042751 38.499544 69.962824
F 40.153251 46.414744 70.276024
F 26.009051 35.862244 75.819424
F 27.784051 34.906044 86.963824
F 35.824551 36.083744 66.109024
F 43.446151 51.407944 83.852524
F 40.424851 35.930444 66.406824
F 51.343851 47.462044 76.839124
F 47.232951 34.803344 65.876924
F 26.256851 51.378444 76.074524
F 48.509851 46.474644 80.303124
F 51.736851 47.547544 74.258024
F 33.402151 34.712344 69.735324
F 47.898351 46.250344 85.081724
F 31.197251 35.942644 68.868824
F 30.961551 43.709144 69.013224
F 47.296951 39.929044 66.834124
F 40.259551 36.068844 69.120624
F 40.370951 43.864744 69.289624
F 36.783151 34.924844 84.568024
F 44.859051 36.110144 69.355024
F 50.780351 50.225844 80.358224
F 30.823051 38.363344 72.332424
F 30.867051 46.276244 72.452424
F 39.972651 38.606444 72.615824
F 39.957351 46.361844 73.039724
F 48.015751 38.427044 85.086624
F 38.146251 39.783544 66.259024
F 33.467851 47.619744 68.768624
F 33.195351 39.916944 69.075924
F 42.569651 47.575244 69.170524
F 42.391351 39.763844 69.445924
F 46.791751 47.635244 73.898124
F 26.646451 43.908944 66.102624
F 33.181151 50.162344 72.572424
F 33.168351 42.353944 72.822524
F 42.467251 50.184044 72.631024
F 42.147251 42.322444 72.927524
F 49.262151 38.830444 73.168324
F 49.529851 36.043944 69.860124
F 33.284651 50.201244 69.780524
F 33.284251 42.588144 70.093524
F 42.394851 50.075044 69.914124
F 42.529251 42.456744 70.167524
F 51.635551 42.628744 73.385524
F 49.722951 43.677744 66.695224
F 26.153551 43.447244 75.705724
F 39.674251 36.228344 76.185424
F 38.195551 47.696844 66.412724
F 42.846851 39.931644 66.641724
F 47.560351 50.329544 65.988824
F 51.522951 40.016144 74.018324
F 35.575951 38.635044 69.900624
F 35.562451 46.265944 69.962824
F 26.356451 35.916244 73.032124
F 44.932251 46.334944 70.384824
F 42.780251 47.734344 66.564124
F 33.396351 40.030144 66.307324
F 41.150151 50.143344 87.364524
F 48.912551 43.703444 76.588124
F 46.228151 50.092144 80.136024
F 45.085151 43.918244 66.887224
F 31.211851 43.727344 66.241224
F 35.686151 36.126044 68.974324
F 35.677251 43.588744 69.253424
F 30.712851 51.310944 76.061924
F 35.288951 51.421044 76.433224
F 44.845451 43.723644 69.541424
F 35.289851 38.546444 72.525224
F 35.450751 46.175244 72.782424
F 44.506051 38.910044 72.776324
F 44.656851 46.178344 72.984724
F 28.286951 47.372444 76.055424
F 28.527751 39.836644 76.002024
F 37.463851 47.634044 76.503424
F 37.237051 39.866644 76.253424
F 46.727251 47.508944 76.515324
F 52.075551 42.587744 65.967624
F 28.178351 49.906844 79.740224
F 28.180551 42.197144 79.848124
F 37.328251 50.346444 80.230924
F 37.083651 42.597644 79.999524
F 49.334351 46.631944 73.255724
F 51.982151 50.068544 70.575524
F 28.179551 49.882444 76.972824
F 28.291851 42.429944 77.126824
F 37.532451 50.258144 77.345624
F 37.286951 42.448644 77.373824
F 26.587551 51.389744 66.109824
F 48.831151 46.223444 77.595024
F 28.670251 47.583044 73.434724
F 28.547251 39.666444 73.276824
F 37.660451 47.469744 73.715124
F 37.664551 39.585044 73.470324
F 47.366751 42.485344 66.016424
F 46.844151 40.048944 73.785424
F 30.644651 38.492444 77.029024
F 30.687251 46.317544 76.885024
F 39.406751 38.656944 77.386624
F 39.760651 46.351644 77.258624
F 43.705251 36.144244 83.520124
F 29.097551 47.610544 66.091924
F 51.962551 43.654144 84.137324
F 45.107851 46.420844 65.670424
F 30.871551 43.701644 73.530724
F 49.553451 43.526744 69.471724
F 39.925151 36.015844 73.527424
F 40.066651 43.756444 74.076824
F 30.939251 35.978044 73.468924
F 46.500051 40.001444 76.481624
F 32.954351 34.917744 77.025624
F 47.872751 43.733344 83.827624
F 30.563651 35.830744 76.116224
F 30.530151 43.671644 76.275424
F 34.962551 51.547644 80.706724
F 47.996551 51.507444 84.012524
F 39.700351 43.721644 76.665224
F 51.015051 39.878544 76.734624
F 51.198551 42.464044 77.731124
F 48.339551 36.037844 81.206624
F 30.465151 38.298044 79.777624
F 30.519951 46.234744 79.594024
F 39.367151 38.587944 80.114024
F 39.392851 46.504144 79.993124
F 51.996851 50.074944 66.121724
F 49.608951 46.525344 65.874424
F 32.980051 47.674044 76.058124
F 32.810151 39.783244 76.173624
F 42.118051 47.659044 76.360724
F 41.777651 39.802944 76.662224
F 26.760651 35.806644 66.052424
F 26.565751 51.682544 68.890124
F 32.741451 50.235144 79.872524
F 32.759551 42.357244 79.850724
F 41.892451 50.235244 79.995624
F 41.585651 42.560544 80.358824
F 39.697151 51.521344 81.074824
F 48.271351 38.552744 80.460324
F 32.900151 50.200444 77.092224
F 32.762551 42.329144 77.077124
F 41.925451 50.158044 77.241624
F 41.947351 42.397344 77.536724
F 45.202451 38.681544 65.936524
F 40.122751 51.490044 69.230424
F 33.122551 47.614944 73.353324
F 32.950851 39.678344 73.527524
F 42.392551 47.729444 73.681724
F 42.197851 39.761144 73.827724
F 51.437151 50.067044 77.712924
F 51.801451 50.257644 73.292724
F 35.133651 38.687144 77.210924
F 35.165551 46.479444 77.257524
F 44.210351 38.796944 77.432224
F 44.406151 46.304544 77.434624
F 50.616951 42.598244 80.285024
F 35.302651 35.839844 73.306724
F 35.454151 43.645744 73.793324
F 51.800851 42.504444 70.709324
F 44.525451 36.335444 73.832924
F 44.482351 43.578344 73.797824
F 30.966951 51.542144 73.354724
F 35.295951 36.008244 76.266924
F 35.206551 43.949944 76.480624
F 34.445151 46.255244 87.232524
F 44.217351 36.173344 76.489124
F 44.243351 43.668244 76.640124
F 34.989951 38.603044 80.003024
F 34.713451 46.340244 79.979624
F 43.959851 38.818844 80.104524
F 44.133651 46.290244 80.150924
F 27.991351 47.458344 83.354824
F 28.085751 39.724844 83.314524
F 36.728151 47.493344 83.443624
F 36.792151 39.934544 83.774924
F 45.882451 47.523944 83.695524
F 49.293751 51.554244 73.816424
F 28.031351 42.355044 87.068524
F 52.052751 51.467644 84.333124
F 33.688651 47.625644 66.182824
F 42.459451 34.893544 70.090724
F 49.761051 51.503344 66.996924
F 35.713451 51.596144 66.371524
F 27.978051 49.895644 84.163524
F 28.124051 42.347444 84.336124
F 36.754351 50.007144 84.375824
F 36.787951 42.480044 84.452724
F 45.776951 50.054044 84.787724
F 45.642051 42.423644 84.856224
F 28.272851 47.208344 80.570524
F 28.126951 39.531944 80.492624
F 37.069651 47.652944 80.804824
F 37.100051 39.942544 81.060524
F 30.122751 46.129344 86.964424
F 45.813951 39.794144 83.994824
F 30.315351 38.493944 84.203124
F 30.199351 46.202944 84.323424
F 39.129551 38.697944 84.602924
F 39.003851 46.263944 84.465624
F 49.553351 36.131344 67.083124
F 48.699151 38.742344 77.759124
F 27.940051 50.065944 86.740424
F 30.363951 35.810544 80.585524
F 30.411851 43.683744 80.448924
F 49.287551 43.824744 73.946924
F 39.455151 36.009644 80.867824
F 39.419551 43.799044 81.012124
F 46.584351 50.194844 77.334024
F 39.831051 51.387844 73.459124
F 49.761551 42.305344 85.164724
F 49.308851 36.235944 74.028824
F 30.468251 35.894844 83.289224
F 30.137951 43.837644 83.183124
F 30.180951 51.244944 83.467124
F 39.053151 36.225044 83.658424
F 39.091151 43.724644 83.601524
F 51.922151 47.589144 66.970524
F 30.441051 51.336044 80.754124
F 49.435351 46.221044 70.518324
F 48.462651 51.254544 81.223624
F 35.824651 43.446844 66.484624
F 32.380851 34.758144 87.144024
F 35.586351 51.569944 69.105324
F 26.653651 35.988744 68.708824
F 48.682551 36.184244 76.740024
F 32.459151 47.602544 83.532324
F 32.503851 39.919644 83.296624
F 41.438451 47.421044 83.713324
F 41.401351 39.917844 83.789524
F 46.193951 39.941544 81.410024
F 48.301451 43.888844 81.154924
F 34.702451 51.480544 83.435524
F 44.742851 51.311344 73.831924
F 47.931251 35.985644 83.926824
F 26.339151 38.458144 72.231324
F 49.955751 47.579644 84.028424
F 50.457951 47.706144 81.421424
F 32.470751 50.184044 84.316724
F 32.307551 42.509744 84.254624
F 41.204451 50.019544 84.745724
F 41.271951 42.482944 84.842424
F 39.033551 51.248444 83.645724
F 43.921951 51.418744 81.214524
F 32.550151 47.678444 80.749424
F 32.634551 39.638144 80.720424
F 41.777751 47.627444 80.973824
F 41.689751 39.799444 81.063724
F 51.872051 47.521244 69.783724
F 46.233951 47.540844 80.989524
F 34.538151 38.591044 84.495724
F 34.573251 46.304944 84.467924
F 43.563651 38.547044 84.673824
F 43.666951 46.358244 84.892024
F 42.818951 50.403044 65.683324
F 34.885551 36.048244 80.718324
F 34.721751 43.767744 80.853124
F 46.206451 42.474944 80.276324
F 43.744151 36.198544 80.828924
F 44.013251 43.858244 81.121224
F 32.160151 50.180744 87.094824
F 34.599451 35.920344 83.485224
F 34.549151 43.795144 83.707824
F 35.369351 51.193844 73.829024
F 51.858551 46.248244 85.251424
F 43.588651 43.788244 83.849824
F 49.080051 51.352344 76.659424
F 44.789251 51.330744 69.244124
F 49.517251 38.686544 70.470024
F 40.433551 51.485144 66.496724
F 50.403751 40.037944 81.363624
F 40.300351 43.637544 66.562124
F 31.162351 36.005444 66.065724
F 32.129051 42.434744 87.114824
F 52.052951 39.994944 69.719624
F 45.237551 51.575044 66.573224
F 46.486051 42.343444 77.584224
F 31.207151 51.370844 66.255724
F 50.252051 39.828444 84.117224
F 44.368151 51.339844 76.524924
F 49.879751 50.007344 85.258424
F 39.795851 51.624444 76.314324
F 49.692951 51.395744 69.713024
F 30.972151 51.551944 69.058024
F 49.628451 38.681144 66.230424
F 51.833351 40.090344 67.025624
F 30.179151 38.427644 86.947624
F 26.391751 38.626844 69.483324
F 41.804951 34.789044 77.160224
F 26.371851 46.425044 72.338624
F 46.374051 34.866144 77.455424
F 26.266551 51.533044 73.343524
F 28.021351 34.763244 84.170124
F 28.622751 34.564344 72.414224
F 46.922451 35.132344 73.069924
F 37.852651 34.852044 69.984624
F 34.284251 38.512844 87.202624
F 52.190851 35.809844 84.142624
F 26.122151 45.971644 76.730624
F 51.657551 34.880444 73.422224
F 41.624151 34.734244 79.897524
F 37.464151 34.721744 77.037424
F 42.344651 34.714044 72.778724
F 47.017651 34.805544 70.413824
F 51.931851 34.945244 70.625924
F 36.633051 42.320444 87.092124
F 40.383451 46.301844 65.724924
F 27.688751 47.752144 90.592524
F 27.687351 40.064144 90.610224
F 36.651951 47.633244 90.658924
F 36.533851 39.839844 90.907824
F 47.381951 43.662044 91.281024
F 47.402351 38.731044 92.571324
F 27.705251 50.249144 94.378924
F 27.728751 42.321144 94.412524
F 36.359751 50.055044 94.635324
F 36.480651 42.556244 94.473324
F 45.058051 50.200144 95.036324
F 47.169151 38.549744 99.570324
F 27.819451 50.288644 91.605524
F 27.750251 42.513844 91.651424
F 36.483351 50.129644 91.963224
F 36.532451 42.430644 91.854024
F 45.273751 50.187444 92.283524
F 45.041351 42.601244 95.072024
F 41.080751 47.594744 88.132624
F 47.384151 36.144544 96.042624
F 52.030951 43.849744 96.143824
F 29.988551 35.975344 87.806124
F 45.374651 47.611344 88.509524
F 51.714351 51.407944 91.930524
F 30.106951 38.606044 91.494824
F 29.690051 46.556044 91.837624
F 38.708151 38.585744 91.970824
F 38.675751 43.980244 91.197324
F 51.836851 38.700344 95.159724
F 44.953751 47.324844 98.560924
F 27.963451 39.732244 87.930424
F 51.445351 43.789944 103.442424
F 52.154051 38.378344 87.912424
F 49.354651 50.183644 99.986624
F 51.869651 46.375344 87.994524
F 51.596351 36.001844 98.894224
F 51.461651 38.740744 102.572424
F 44.627051 39.912344 103.090424
F 43.362951 36.087844 88.488824
F 49.466551 39.837444 99.086224
F 30.059351 36.104144 90.517224
F 29.901851 43.873644 90.826424
F 34.575751 36.023544 88.085724
F 38.964551 36.039244 91.125124
F 40.976751 42.660444 91.983924
F 52.040051 36.031644 91.377124
F 45.085551 39.988444 96.038224
F 43.189451 43.913444 91.167524
F 29.777351 38.605344 94.234224
F 29.704651 46.397344 94.400324
F 38.490551 38.727844 94.672224
F 38.642051 46.450444 94.610924
F 41.182051 39.971044 88.354624
F 49.409451 47.688944 98.879824
F 32.005351 47.512644 90.883224
F 32.203551 40.058544 90.745224
F 40.938651 47.506244 90.956124
F 40.991451 39.990044 91.216924
F 47.288951 46.205944 95.130224
F 47.379251 38.831444 95.238624
F 32.224051 50.117344 94.366224
F 32.021851 42.553244 94.504524
F 40.675951 50.175244 94.741424
F 38.502951 43.844144 98.347524
F 49.198351 50.285144 102.664424
F 49.734551 42.617644 95.274324
F 32.046251 50.223944 91.484324
F 32.076551 42.607544 91.804024
F 40.682851 50.146444 91.910424
F 38.626251 43.848444 95.596224
F 51.740651 38.529944 99.906224
F 49.595551 49.922144 92.625024
F 51.561151 51.477144 89.185524
F 52.157151 43.783344 88.854924
F 52.033251 35.933244 88.643324
F 49.767351 42.302944 87.882624
F 36.602851 47.596844 87.980624
F 45.373651 39.987644 91.354724
F 34.202351 38.648344 91.768624
F 34.345951 46.269744 91.751424
F 43.139251 38.596644 92.253424
F 45.383451 47.629944 91.354824
F 47.411851 46.186944 92.329524
F 49.966851 39.693544 88.775324
F 49.326851 42.342144 92.618224
F 45.396351 50.169944 87.543324
F 47.481251 46.101044 87.741424
F 43.466151 43.828244 88.469624
F 27.509751 42.564544 98.912224
F 34.390151 36.068344 90.695924
F 34.379251 43.588144 90.723724
F 46.997151 36.152644 106.070424
F 43.190551 36.048444 91.254524
F 42.994951 46.397244 92.200224
F 34.214951 38.714144 94.624424
F 34.273251 46.269844 94.448324
F 40.784751 42.531644 94.802724
F 42.964751 46.482244 94.863924
F 27.548951 47.304544 98.289124
F 27.372551 39.739644 98.124524
F 36.285351 47.604744 98.337624
F 36.159151 39.854344 98.169324
F 45.069851 47.713644 95.874724
F 44.928551 39.887144 98.667324
F 27.469551 50.297444 101.561424
F 51.370251 38.851644 106.840424
F 36.341251 50.384744 101.810424
F 36.330351 42.416844 101.752424
F 52.005351 38.579944 92.407624
F 49.382651 42.364244 102.523424
F 27.525951 49.985744 98.871224
F 43.022051 51.542844 91.355224
F 36.315051 50.444444 98.981524
F 36.156151 42.374044 99.082424
F 44.852851 50.159344 102.254424
F 42.648351 38.680944 99.604424
F 27.543851 47.568844 95.444924
F 27.651051 39.713544 95.410124
F 36.367351 47.610344 95.613724
F 36.342051 40.071744 95.324524
F 49.371351 47.508844 96.202724
F 47.345851 43.847144 98.843124
F 29.749751 38.569744 98.984524
F 29.985951 46.149044 99.134624
F 38.363851 38.438544 99.124324
F 38.470651 46.454944 99.311224
F 49.622651 40.080144 96.297824
F 51.399551 36.144644 103.481424
F 51.765451 43.826544 98.728024
F 29.784251 36.071144 95.631124
F 29.757651 43.785144 95.216824
F 29.909851 43.693344 88.079624
F 38.442651 36.004944 95.542624
F 38.616951 46.475944 91.976424
F 32.099751 47.452544 88.088324
F 27.212451 50.371744 106.177424
F 46.906751 46.236644 102.443424
F 49.511551 47.552044 88.688324
F 29.636451 35.996044 98.302224
F 29.801851 43.591944 97.950124
F 47.057951 36.090444 103.238424
F 38.334651 35.925644 98.251424
F 40.517951 42.493444 102.200424
F 39.224351 36.217444 88.258924
F 45.599951 39.950744 88.737224
F 32.031651 39.780144 88.015124
F 29.663251 38.532144 101.792424
F 29.885451 46.378744 101.857424
F 38.379751 38.430544 101.838424
F 38.225451 46.442944 102.146424
[truncated: 569,777 more chars]
