# Supplementary material for: Molecular-resolution imaging of ice crystallized from liquid water by cryogenic liquid-cell TEM
Source: Nat Commun. 2025 Sep 25;16:8342. doi: 10.1038/s41467-025-62451-0 (PMC12462463; doi:10.1038/s41467-025-62451-0)
Supplement: Supplementary file 9 — Supplementary Data 1 [file 41467_2025_62451_MOESM9_ESM.zip › supercell_4_3_6/1.6/input.xyz]

30330
F30330
F 3.555457 1.286291 2.727575
F 2.945952 1.286291 24.548172
F 2.336448 1.286291 46.368768
F 1.726943 1.286291 68.189365
F 1.117439 1.286291 90.009961
F 0.507934 1.286291 111.830558
F 3.555457 24.439548 2.727575
F 2.945952 24.439548 24.548172
F 2.336448 24.439548 46.368768
F 1.726943 24.439548 68.189365
F 1.117439 24.439548 90.009961
F 0.507934 24.439548 111.830558
F 3.555457 47.592806 2.727575
F 2.945952 47.592806 24.548172
F 2.336448 47.592806 46.368768
F 1.726943 47.592806 68.189365
F 1.117439 47.592806 90.009961
F 0.507934 47.592806 111.830558
F 30.280136 1.286291 3.474063
F 29.670632 1.286291 25.294660
F 29.061127 1.286291 47.115256
F 28.451623 1.286291 68.935853
F 27.842118 1.286291 90.756449
F 27.232614 1.286291 112.577046
F 30.280136 24.439548 3.474063
F 29.670632 24.439548 25.294660
F 29.061127 24.439548 47.115256
F 28.451623 24.439548 68.935853
F 27.842118 24.439548 90.756449
F 27.232614 24.439548 112.577046
F 30.280136 47.592806 3.474063
F 29.670632 47.592806 25.294660
F 29.061127 47.592806 47.115256
F 28.451623 47.592806 68.935853
F 27.842118 47.592806 90.756449
F 27.232614 47.592806 112.577046
F 3.555457 9.004040 2.727575
F 2.945952 9.004040 24.548172
F 2.336448 9.004040 46.368768
F 1.726943 9.004040 68.189365
F 1.117439 9.004040 90.009961
F 0.507934 9.004040 111.830558
F 3.555457 32.157298 2.727575
F 2.945952 32.157298 24.548172
F 2.336448 32.157298 46.368768
F 1.726943 32.157298 68.189365
F 1.117439 32.157298 90.009961
F 0.507934 32.157298 111.830558
F 3.555457 55.310555 2.727575
F 2.945952 55.310555 24.548172
F 2.336448 55.310555 46.368768
F 1.726943 55.310555 68.189365
F 1.117439 55.310555 90.009961
F 0.507934 55.310555 111.830558
F 30.280136 9.004040 3.474063
F 29.670632 9.004040 25.294660
F 29.061127 9.004040 47.115256
F 28.451623 9.004040 68.935853
F 27.842118 9.004040 90.756449
F 27.232614 9.004040 112.577046
F 30.280136 32.157298 3.474063
F 29.670632 32.157298 25.294660
F 29.061127 32.157298 47.115256
F 28.451623 32.157298 68.935853
F 27.842118 32.157298 90.756449
F 27.232614 32.157298 112.577046
F 30.280136 55.310555 3.474063
F 29.670632 55.310555 25.294660
F 29.061127 55.310555 47.115256
F 28.451623 55.310555 68.935853
F 27.842118 55.310555 90.756449
F 27.232614 55.310555 112.577046
F 3.555457 16.721795 2.727575
F 2.945952 16.721795 24.548173
F 2.336448 16.721795 46.368769
F 1.726943 16.721795 68.189366
F 1.117439 16.721795 90.009962
F 0.507934 16.721795 111.830558
F 3.555457 39.875053 2.727575
F 2.945952 39.875053 24.548173
F 2.336448 39.875053 46.368769
F 1.726943 39.875053 68.189366
F 1.117439 39.875053 90.009962
F 0.507934 39.875053 111.830558
F 3.555457 63.028310 2.727575
F 2.945952 63.028310 24.548173
F 2.336448 63.028310 46.368769
F 1.726943 63.028310 68.189366
F 1.117439 63.028310 90.009962
F 0.507934 63.028310 111.830558
F 30.280136 16.721795 3.474063
F 29.670632 16.721795 25.294661
F 29.061127 16.721795 47.115257
F 28.451623 16.721795 68.935854
F 27.842118 16.721795 90.756450
F 27.232614 16.721795 112.577046
F 30.280136 39.875053 3.474063
F 29.670632 39.875053 25.294661
F 29.061127 39.875053 47.115257
F 28.451623 39.875053 68.935854
F 27.842118 39.875053 90.756450
F 27.232614 39.875053 112.577046
F 30.280136 63.028310 3.474063
F 29.670632 63.028310 25.294661
F 29.061127 63.028310 47.115257
F 28.451623 63.028310 68.935854
F 27.842118 63.028310 90.756450
F 27.232614 63.028310 112.577046
F 12.463679 1.286291 2.976405
F 11.854175 1.286291 24.797001
F 11.244670 1.286291 46.617598
F 10.635166 1.286291 68.438194
F 10.025661 1.286291 90.258790
F 9.416157 1.286291 112.079387
F 12.463679 24.439548 2.976405
F 11.854175 24.439548 24.797001
F 11.244670 24.439548 46.617598
F 10.635166 24.439548 68.438194
F 10.025661 24.439548 90.258790
F 9.416157 24.439548 112.079387
F 12.463679 47.592806 2.976405
F 11.854175 47.592806 24.797001
F 11.244670 47.592806 46.617598
F 10.635166 47.592806 68.438194
F 10.025661 47.592806 90.258790
F 9.416157 47.592806 112.079387
F 39.188358 1.286291 3.722893
F 38.578854 1.286291 25.543489
F 37.969350 1.286291 47.364086
F 37.359845 1.286291 69.184682
F 36.750341 1.286291 91.005278
F 36.140836 1.286291 112.825875
F 39.188358 24.439548 3.722893
F 38.578854 24.439548 25.543489
F 37.969350 24.439548 47.364086
F 37.359845 24.439548 69.184682
F 36.750341 24.439548 91.005278
F 36.140836 24.439548 112.825875
F 39.188358 47.592806 3.722893
F 38.578854 47.592806 25.543489
F 37.969350 47.592806 47.364086
F 37.359845 47.592806 69.184682
F 36.750341 47.592806 91.005278
F 36.140836 47.592806 112.825875
F 12.463679 9.004040 2.976405
F 11.854175 9.004040 24.797001
F 11.244670 9.004040 46.617598
F 10.635166 9.004040 68.438194
F 10.025661 9.004040 90.258790
F 9.416157 9.004040 112.079387
F 12.463679 32.157298 2.976405
F 11.854175 32.157298 24.797001
F 11.244670 32.157298 46.617598
F 10.635166 32.157298 68.438194
F 10.025661 32.157298 90.258790
F 9.416157 32.157298 112.079387
F 12.463679 55.310555 2.976405
F 11.854175 55.310555 24.797001
F 11.244670 55.310555 46.617598
F 10.635166 55.310555 68.438194
F 10.025661 55.310555 90.258790
F 9.416157 55.310555 112.079387
F 39.188358 9.004040 3.722893
F 38.578854 9.004040 25.543489
F 37.969350 9.004040 47.364086
F 37.359845 9.004040 69.184682
F 36.750341 9.004040 91.005278
F 36.140836 9.004040 112.825875
F 39.188358 32.157298 3.722893
F 38.578854 32.157298 25.543489
F 37.969350 32.157298 47.364086
F 37.359845 32.157298 69.184682
F 36.750341 32.157298 91.005278
F 36.140836 32.157298 112.825875
F 39.188358 55.310555 3.722893
F 38.578854 55.310555 25.543489
F 37.969350 55.310555 47.364086
F 37.359845 55.310555 69.184682
F 36.750341 55.310555 91.005278
F 36.140836 55.310555 112.825875
F 12.463679 16.721795 2.976406
F 11.854175 16.721795 24.797002
F 11.244670 16.721795 46.617598
F 10.635166 16.721795 68.438195
F 10.025661 16.721795 90.258791
F 9.416157 16.721795 112.079388
F 12.463679 39.875053 2.976406
F 11.854175 39.875053 24.797002
F 11.244670 39.875053 46.617598
F 10.635166 39.875053 68.438195
F 10.025661 39.875053 90.258791
F 9.416157 39.875053 112.079388
F 12.463679 63.028310 2.976406
F 11.854175 63.028310 24.797002
F 11.244670 63.028310 46.617598
F 10.635166 63.028310 68.438195
F 10.025661 63.028310 90.258791
F 9.416157 63.028310 112.079388
F 39.188358 16.721795 3.722894
F 38.578854 16.721795 25.543490
F 37.969350 16.721795 47.364086
F 37.359845 16.721795 69.184683
F 36.750341 16.721795 91.005279
F 36.140836 16.721795 112.825876
F 39.188358 39.875053 3.722894
F 38.578854 39.875053 25.543490
F 37.969350 39.875053 47.364086
F 37.359845 39.875053 69.184683
F 36.750341 39.875053 91.005279
F 36.140836 39.875053 112.825876
F 39.188358 63.028310 3.722894
F 38.578854 63.028310 25.543490
F 37.969350 63.028310 47.364086
F 37.359845 63.028310 69.184683
F 36.750341 63.028310 91.005279
F 36.140836 63.028310 112.825876
F 21.371907 1.286290 3.225235
F 20.762403 1.286290 25.045831
F 20.152899 1.286290 46.866428
F 19.543394 1.286290 68.687024
F 18.933890 1.286290 90.507621
F 18.324385 1.286290 112.328218
F 21.371907 24.439547 3.225235
F 20.762403 24.439547 25.045831
F 20.152899 24.439547 46.866428
F 19.543394 24.439547 68.687024
F 18.933890 24.439547 90.507621
F 18.324385 24.439547 112.328218
F 21.371907 47.592805 3.225235
F 20.762403 47.592805 25.045831
F 20.152899 47.592805 46.866428
F 19.543394 47.592805 68.687024
F 18.933890 47.592805 90.507621
F 18.324385 47.592805 112.328218
F 48.096588 1.286290 3.971723
F 47.487083 1.286290 25.792319
F 46.877579 1.286290 47.612916
F 46.268075 1.286290 69.433512
F 45.658570 1.286290 91.254109
F 45.049066 1.286290 113.074706
F 48.096588 24.439547 3.971723
F 47.487083 24.439547 25.792319
F 46.877579 24.439547 47.612916
F 46.268075 24.439547 69.433512
F 45.658570 24.439547 91.254109
F 45.049066 24.439547 113.074706
F 48.096588 47.592805 3.971723
F 47.487083 47.592805 25.792319
F 46.877579 47.592805 47.612916
F 46.268075 47.592805 69.433512
F 45.658570 47.592805 91.254109
F 45.049066 47.592805 113.074706
F 21.371907 9.004039 3.225235
F 20.762403 9.004039 25.045831
F 20.152899 9.004039 46.866428
F 19.543394 9.004039 68.687024
F 18.933890 9.004039 90.507621
F 18.324385 9.004039 112.328218
F 21.371907 32.157297 3.225235
F 20.762403 32.157297 25.045831
F 20.152899 32.157297 46.866428
F 19.543394 32.157297 68.687024
F 18.933890 32.157297 90.507621
F 18.324385 32.157297 112.328218
F 21.371907 55.310554 3.225235
F 20.762403 55.310554 25.045831
F 20.152899 55.310554 46.866428
F 19.543394 55.310554 68.687024
F 18.933890 55.310554 90.507621
F 18.324385 55.310554 112.328218
F 48.096588 9.004039 3.971723
F 47.487083 9.004039 25.792319
F 46.877579 9.004039 47.612916
F 46.268075 9.004039 69.433512
F 45.658570 9.004039 91.254109
F 45.049066 9.004039 113.074706
F 48.096588 32.157297 3.971723
F 47.487083 32.157297 25.792319
F 46.877579 32.157297 47.612916
F 46.268075 32.157297 69.433512
F 45.658570 32.157297 91.254109
F 45.049066 32.157297 113.074706
F 48.096588 55.310554 3.971723
F 47.487083 55.310554 25.792319
F 46.877579 55.310554 47.612916
F 46.268075 55.310554 69.433512
F 45.658570 55.310554 91.254109
F 45.049066 55.310554 113.074706
F 21.371907 16.721795 3.225236
F 20.762403 16.721795 25.045832
F 20.152899 16.721795 46.866428
F 19.543394 16.721795 68.687025
F 18.933890 16.721795 90.507622
F 18.324385 16.721795 112.328219
F 21.371907 39.875052 3.225236
F 20.762403 39.875052 25.045832
F 20.152899 39.875052 46.866428
F 19.543394 39.875052 68.687025
F 18.933890 39.875052 90.507622
F 18.324385 39.875052 112.328219
F 21.371907 63.028310 3.225236
F 20.762403 63.028310 25.045832
F 20.152899 63.028310 46.866428
F 19.543394 63.028310 68.687025
F 18.933890 63.028310 90.507622
F 18.324385 63.028310 112.328219
F 48.096588 16.721795 3.971724
F 47.487083 16.721795 25.792320
F 46.877579 16.721795 47.612916
F 46.268075 16.721795 69.433513
F 45.658570 16.721795 91.254110
F 45.049066 16.721795 113.074707
F 48.096588 39.875052 3.971724
F 47.487083 39.875052 25.792320
F 46.877579 39.875052 47.612916
F 46.268075 39.875052 69.433513
F 45.658570 39.875052 91.254110
F 45.049066 39.875052 113.074707
F 48.096588 63.028310 3.971724
F 47.487083 63.028310 25.792320
F 46.877579 63.028310 47.612916
F 46.268075 63.028310 69.433513
F 45.658570 63.028310 91.254110
F 45.049066 63.028310 113.074707
F 3.453859 3.858875 6.364341
F 2.844354 3.858875 28.184938
F 2.234850 3.858875 50.005534
F 1.625345 3.858875 71.826130
F 1.015841 3.858875 93.646727
F 0.406336 3.858875 115.467323
F 3.453859 27.012132 6.364341
F 2.844354 27.012132 28.184938
F 2.234850 27.012132 50.005534
F 1.625345 27.012132 71.826130
F 1.015841 27.012132 93.646727
F 0.406336 27.012132 115.467323
F 3.453859 50.165390 6.364341
F 2.844354 50.165390 28.184938
F 2.234850 50.165390 50.005534
F 1.625345 50.165390 71.826130
F 1.015841 50.165390 93.646727
F 0.406336 50.165390 115.467323
F 30.178538 3.858875 7.110829
F 29.569033 3.858875 28.931426
F 28.959529 3.858875 50.752022
F 28.350025 3.858875 72.572618
F 27.740520 3.858875 94.393215
F 27.131016 3.858875 116.213811
F 30.178538 27.012132 7.110829
F 29.569033 27.012132 28.931426
F 28.959529 27.012132 50.752022
F 28.350025 27.012132 72.572618
F 27.740520 27.012132 94.393215
F 27.131016 27.012132 116.213811
F 30.178538 50.165390 7.110829
F 29.569033 50.165390 28.931426
F 28.959529 50.165390 50.752022
F 28.350025 50.165390 72.572618
F 27.740520 50.165390 94.393215
F 27.131016 50.165390 116.213811
F 3.453859 11.576625 6.364341
F 2.844354 11.576625 28.184938
F 2.234850 11.576625 50.005534
F 1.625345 11.576625 71.826131
F 1.015841 11.576625 93.646727
F 0.406336 11.576625 115.467323
F 3.453859 34.729882 6.364341
F 2.844354 34.729882 28.184938
F 2.234850 34.729882 50.005534
F 1.625345 34.729882 71.826131
F 1.015841 34.729882 93.646727
F 0.406336 34.729882 115.467323
F 3.453859 57.883140 6.364341
F 2.844354 57.883140 28.184938
F 2.234850 57.883140 50.005534
F 1.625345 57.883140 71.826131
F 1.015841 57.883140 93.646727
F 0.406336 57.883140 115.467323
F 30.178538 11.576625 7.110829
F 29.569033 11.576625 28.931426
F 28.959529 11.576625 50.752022
F 28.350025 11.576625 72.572619
F 27.740520 11.576625 94.393215
F 27.131016 11.576625 116.213811
F 30.178538 34.729882 7.110829
F 29.569033 34.729882 28.931426
F 28.959529 34.729882 50.752022
F 28.350025 34.729882 72.572619
F 27.740520 34.729882 94.393215
F 27.131016 34.729882 116.213811
F 30.178538 57.883140 7.110829
F 29.569033 57.883140 28.931426
F 28.959529 57.883140 50.752022
F 28.350025 57.883140 72.572619
F 27.740520 57.883140 94.393215
F 27.131016 57.883140 116.213811
F 3.453859 19.294380 6.364342
F 2.844354 19.294380 28.184938
F 2.234850 19.294380 50.005535
F 1.625345 19.294380 71.826131
F 1.015841 19.294380 93.646727
F 0.406336 19.294380 115.467324
F 3.453859 42.447638 6.364342
F 2.844354 42.447638 28.184938
F 2.234850 42.447638 50.005535
F 1.625345 42.447638 71.826131
F 1.015841 42.447638 93.646727
F 0.406336 42.447638 115.467324
F 3.453859 65.600895 6.364342
F 2.844354 65.600895 28.184938
F 2.234850 65.600895 50.005535
F 1.625345 65.600895 71.826131
F 1.015841 65.600895 93.646727
F 0.406336 65.600895 115.467324
F 30.178538 19.294380 7.110830
F 29.569033 19.294380 28.931426
F 28.959529 19.294380 50.752023
F 28.350025 19.294380 72.572619
F 27.740520 19.294380 94.393215
F 27.131016 19.294380 116.213812
F 30.178538 42.447638 7.110830
F 29.569033 42.447638 28.931426
F 28.959529 42.447638 50.752023
F 28.350025 42.447638 72.572619
F 27.740520 42.447638 94.393215
F 27.131016 42.447638 116.213812
F 30.178538 65.600895 7.110830
F 29.569033 65.600895 28.931426
F 28.959529 65.600895 50.752023
F 28.350025 65.600895 72.572619
F 27.740520 65.600895 94.393215
F 27.131016 65.600895 116.213812
F 12.362079 3.858875 6.613171
F 11.752575 3.858875 28.433767
F 11.143070 3.858875 50.254363
F 10.533566 3.858875 72.074960
F 9.924061 3.858875 93.895556
F 9.314557 3.858875 115.716154
F 12.362079 27.012133 6.613171
F 11.752575 27.012133 28.433767
F 11.143070 27.012133 50.254363
F 10.533566 27.012133 72.074960
F 9.924061 27.012133 93.895556
F 9.314557 27.012133 115.716154
F 12.362079 50.165390 6.613171
F 11.752575 50.165390 28.433767
F 11.143070 50.165390 50.254363
F 10.533566 50.165390 72.074960
F 9.924061 50.165390 93.895556
F 9.314557 50.165390 115.716154
F 39.086759 3.858875 7.359659
F 38.477255 3.858875 29.180255
F 37.867750 3.858875 51.000851
F 37.258246 3.858875 72.821448
F 36.648742 3.858875 94.642044
F 36.039237 3.858875 116.462641
F 39.086759 27.012133 7.359659
F 38.477255 27.012133 29.180255
F 37.867750 27.012133 51.000851
F 37.258246 27.012133 72.821448
F 36.648742 27.012133 94.642044
F 36.039237 27.012133 116.462641
F 39.086759 50.165390 7.359659
F 38.477255 50.165390 29.180255
F 37.867750 50.165390 51.000851
F 37.258246 50.165390 72.821448
F 36.648742 50.165390 94.642044
F 36.039237 50.165390 116.462641
F 12.362079 11.576625 6.613171
F 11.752575 11.576625 28.433767
F 11.143070 11.576625 50.254364
F 10.533566 11.576625 72.074960
F 9.924061 11.576625 93.895556
F 9.314557 11.576625 115.716154
F 12.362079 34.729883 6.613171
F 11.752575 34.729883 28.433767
F 11.143070 34.729883 50.254364
F 10.533566 34.729883 72.074960
F 9.924061 34.729883 93.895556
F 9.314557 34.729883 115.716154
F 12.362079 57.883140 6.613171
F 11.752575 57.883140 28.433767
F 11.143070 57.883140 50.254364
F 10.533566 57.883140 72.074960
F 9.924061 57.883140 93.895556
F 9.314557 57.883140 115.716154
F 39.086759 11.576625 7.359659
F 38.477255 11.576625 29.180255
F 37.867750 11.576625 51.000852
F 37.258246 11.576625 72.821448
F 36.648742 11.576625 94.642044
F 36.039237 11.576625 116.462641
F 39.086759 34.729883 7.359659
F 38.477255 34.729883 29.180255
F 37.867750 34.729883 51.000852
F 37.258246 34.729883 72.821448
F 36.648742 34.729883 94.642044
F 36.039237 34.729883 116.462641
F 39.086759 57.883140 7.359659
F 38.477255 57.883140 29.180255
F 37.867750 57.883140 51.000852
F 37.258246 57.883140 72.821448
F 36.648742 57.883140 94.642044
F 36.039237 57.883140 116.462641
F 12.362079 19.294380 6.613171
F 11.752575 19.294380 28.433768
F 11.143070 19.294380 50.254364
F 10.533566 19.294380 72.074960
F 9.924061 19.294380 93.895557
F 9.314557 19.294380 115.716154
F 12.362079 42.447638 6.613171
F 11.752575 42.447638 28.433768
F 11.143070 42.447638 50.254364
F 10.533566 42.447638 72.074960
F 9.924061 42.447638 93.895557
F 9.314557 42.447638 115.716154
F 12.362079 65.600896 6.613171
F 11.752575 65.600896 28.433768
F 11.143070 65.600896 50.254364
F 10.533566 65.600896 72.074960
F 9.924061 65.600896 93.895557
F 9.314557 65.600896 115.716154
F 39.086759 19.294380 7.359659
F 38.477255 19.294380 29.180256
F 37.867750 19.294380 51.000852
F 37.258246 19.294380 72.821448
F 36.648742 19.294380 94.642045
F 36.039237 19.294380 116.462641
F 39.086759 42.447638 7.359659
F 38.477255 42.447638 29.180256
F 37.867750 42.447638 51.000852
F 37.258246 42.447638 72.821448
F 36.648742 42.447638 94.642045
F 36.039237 42.447638 116.462641
F 39.086759 65.600896 7.359659
F 38.477255 65.600896 29.180256
F 37.867750 65.600896 51.000852
F 37.258246 65.600896 72.821448
F 36.648742 65.600896 94.642045
F 36.039237 65.600896 116.462641
F 21.270310 3.858876 6.862001
F 20.660806 3.858876 28.682597
F 20.051302 3.858876 50.503193
F 19.441797 3.858876 72.323791
F 18.832293 3.858876 94.144387
F 18.222788 3.858876 115.964984
F 21.270310 27.012134 6.862001
F 20.660806 27.012134 28.682597
F 20.051302 27.012134 50.503193
F 19.441797 27.012134 72.323791
F 18.832293 27.012134 94.144387
F 18.222788 27.012134 115.964984
F 21.270310 50.165391 6.862001
F 20.660806 50.165391 28.682597
F 20.051302 50.165391 50.503193
F 19.441797 50.165391 72.323791
F 18.832293 50.165391 94.144387
F 18.222788 50.165391 115.964984
F 47.994990 3.858876 7.608489
F 47.385485 3.858876 29.429085
F 46.775981 3.858876 51.249681
F 46.166476 3.858876 73.070279
F 45.556972 3.858876 94.890875
F 44.947468 3.858876 116.711472
F 47.994990 27.012134 7.608489
F 47.385485 27.012134 29.429085
F 46.775981 27.012134 51.249681
F 46.166476 27.012134 73.070279
F 45.556972 27.012134 94.890875
F 44.947468 27.012134 116.711472
F 47.994990 50.165391 7.608489
F 47.385485 50.165391 29.429085
F 46.775981 50.165391 51.249681
F 46.166476 50.165391 73.070279
F 45.556972 50.165391 94.890875
F 44.947468 50.165391 116.711472
F 21.270310 11.576626 6.862001
F 20.660806 11.576626 28.682597
F 20.051302 11.576626 50.503194
F 19.441797 11.576626 72.323791
F 18.832293 11.576626 94.144387
F 18.222788 11.576626 115.964984
F 21.270310 34.729884 6.862001
F 20.660806 34.729884 28.682597
F 20.051302 34.729884 50.503194
F 19.441797 34.729884 72.323791
F 18.832293 34.729884 94.144387
F 18.222788 34.729884 115.964984
F 21.270310 57.883141 6.862001
F 20.660806 57.883141 28.682597
F 20.051302 57.883141 50.503194
F 19.441797 57.883141 72.323791
F 18.832293 57.883141 94.144387
F 18.222788 57.883141 115.964984
F 47.994990 11.576626 7.608489
F 47.385485 11.576626 29.429085
F 46.775981 11.576626 51.249682
F 46.166476 11.576626 73.070279
F 45.556972 11.576626 94.890875
F 44.947468 11.576626 116.711472
F 47.994990 34.729884 7.608489
F 47.385485 34.729884 29.429085
F 46.775981 34.729884 51.249682
F 46.166476 34.729884 73.070279
F 45.556972 34.729884 94.890875
F 44.947468 34.729884 116.711472
F 47.994990 57.883141 7.608489
F 47.385485 57.883141 29.429085
F 46.775981 57.883141 51.249682
F 46.166476 57.883141 73.070279
F 45.556972 57.883141 94.890875
F 44.947468 57.883141 116.711472
F 21.270310 19.294382 6.862001
F 20.660806 19.294382 28.682598
F 20.051302 19.294382 50.503194
F 19.441797 19.294382 72.323792
F 18.832293 19.294382 94.144388
F 18.222788 19.294382 115.964984
F 21.270310 42.447639 6.862001
F 20.660806 42.447639 28.682598
F 20.051302 42.447639 50.503194
F 19.441797 42.447639 72.323792
F 18.832293 42.447639 94.144388
F 18.222788 42.447639 115.964984
F 21.270310 65.600897 6.862001
F 20.660806 65.600897 28.682598
F 20.051302 65.600897 50.503194
F 19.441797 65.600897 72.323792
F 18.832293 65.600897 94.144388
F 18.222788 65.600897 115.964984
F 47.994990 19.294382 7.608489
F 47.385485 19.294382 29.429086
F 46.775981 19.294382 51.249682
F 46.166476 19.294382 73.070280
F 45.556972 19.294382 94.890876
F 44.947468 19.294382 116.711472
F 47.994990 42.447639 7.608489
F 47.385485 42.447639 29.429086
F 46.775981 42.447639 51.249682
F 46.166476 42.447639 73.070280
F 45.556972 42.447639 94.890876
F 44.947468 42.447639 116.711472
F 47.994990 65.600897 7.608489
F 47.385485 65.600897 29.429086
F 46.775981 65.600897 51.249682
F 46.166476 65.600897 73.070280
F 45.556972 65.600897 94.890876
F 44.947468 65.600897 116.711472
F 3.530059 3.858875 3.636768
F 2.920554 3.858875 25.457364
F 2.311050 3.858875 47.277961
F 1.701545 3.858875 69.098557
F 1.092041 3.858875 90.919153
F 0.482536 3.858875 112.739751
F 3.530059 27.012133 3.636768
F 2.920554 27.012133 25.457364
F 2.311050 27.012133 47.277961
F 1.701545 27.012133 69.098557
F 1.092041 27.012133 90.919153
F 0.482536 27.012133 112.739751
F 3.530059 50.165390 3.636768
F 2.920554 50.165390 25.457364
F 2.311050 50.165390 47.277961
F 1.701545 50.165390 69.098557
F 1.092041 50.165390 90.919153
F 0.482536 50.165390 112.739751
F 30.254738 3.858875 4.383256
F 29.645234 3.858875 26.203852
F 29.035729 3.858875 48.024449
F 28.426225 3.858875 69.845045
F 27.816720 3.858875 91.665641
F 27.207216 3.858875 113.486238
F 30.254738 27.012133 4.383256
F 29.645234 27.012133 26.203852
F 29.035729 27.012133 48.024449
F 28.426225 27.012133 69.845045
F 27.816720 27.012133 91.665641
F 27.207216 27.012133 113.486238
F 30.254738 50.165390 4.383256
F 29.645234 50.165390 26.203852
F 29.035729 50.165390 48.024449
F 28.426225 50.165390 69.845045
F 27.816720 50.165390 91.665641
F 27.207216 50.165390 113.486238
F 3.530059 11.576625 3.636768
F 2.920554 11.576625 25.457364
F 2.311050 11.576625 47.277961
F 1.701545 11.576625 69.098557
F 1.092041 11.576625 90.919153
F 0.482536 11.576625 112.739751
F 3.530059 34.729883 3.636768
F 2.920554 34.729883 25.457364
F 2.311050 34.729883 47.277961
F 1.701545 34.729883 69.098557
F 1.092041 34.729883 90.919153
F 0.482536 34.729883 112.739751
F 3.530059 57.883140 3.636768
F 2.920554 57.883140 25.457364
F 2.311050 57.883140 47.277961
F 1.701545 57.883140 69.098557
F 1.092041 57.883140 90.919153
F 0.482536 57.883140 112.739751
F 30.254738 11.576625 4.383256
F 29.645234 11.576625 26.203852
F 29.035729 11.576625 48.024449
F 28.426225 11.576625 69.845045
F 27.816720 11.576625 91.665641
F 27.207216 11.576625 113.486238
F 30.254738 34.729883 4.383256
F 29.645234 34.729883 26.203852
F 29.035729 34.729883 48.024449
F 28.426225 34.729883 69.845045
F 27.816720 34.729883 91.665641
F 27.207216 34.729883 113.486238
F 30.254738 57.883140 4.383256
F 29.645234 57.883140 26.203852
F 29.035729 57.883140 48.024449
F 28.426225 57.883140 69.845045
F 27.816720 57.883140 91.665641
F 27.207216 57.883140 113.486238
F 3.530059 19.294381 3.636767
F 2.920554 19.294381 25.457364
F 2.311050 19.294381 47.277960
F 1.701545 19.294381 69.098556
F 1.092041 19.294381 90.919153
F 0.482536 19.294381 112.739750
F 3.530059 42.447638 3.636767
F 2.920554 42.447638 25.457364
F 2.311050 42.447638 47.277960
F 1.701545 42.447638 69.098556
F 1.092041 42.447638 90.919153
F 0.482536 42.447638 112.739750
F 3.530059 65.600896 3.636767
F 2.920554 65.600896 25.457364
F 2.311050 65.600896 47.277960
F 1.701545 65.600896 69.098556
F 1.092041 65.600896 90.919153
F 0.482536 65.600896 112.739750
F 30.254738 19.294381 4.383255
F 29.645234 19.294381 26.203852
F 29.035729 19.294381 48.024448
F 28.426225 19.294381 69.845044
F 27.816720 19.294381 91.665641
F 27.207216 19.294381 113.486237
F 30.254738 42.447638 4.383255
F 29.645234 42.447638 26.203852
F 29.035729 42.447638 48.024448
F 28.426225 42.447638 69.845044
F 27.816720 42.447638 91.665641
F 27.207216 42.447638 113.486237
F 30.254738 65.600896 4.383255
F 29.645234 65.600896 26.203852
F 29.035729 65.600896 48.024448
F 28.426225 65.600896 69.845044
F 27.816720 65.600896 91.665641
F 27.207216 65.600896 113.486237
F 12.438280 3.858875 3.885597
F 11.828776 3.858875 25.706193
F 11.219271 3.858875 47.526790
F 10.609767 3.858875 69.347386
F 10.000262 3.858875 91.167983
F 9.390758 3.858875 112.988580
F 12.438280 27.012133 3.885597
F 11.828776 27.012133 25.706193
F 11.219271 27.012133 47.526790
F 10.609767 27.012133 69.347386
F 10.000262 27.012133 91.167983
F 9.390758 27.012133 112.988580
F 12.438280 50.165390 3.885597
F 11.828776 50.165390 25.706193
F 11.219271 50.165390 47.526790
F 10.609767 50.165390 69.347386
F 10.000262 50.165390 91.167983
F 9.390758 50.165390 112.988580
F 39.162960 3.858875 4.632085
F 38.553456 3.858875 26.452681
F 37.943951 3.858875 48.273278
F 37.334447 3.858875 70.093874
F 36.724943 3.858875 91.914471
F 36.115438 3.858875 113.735068
F 39.162960 27.012133 4.632085
F 38.553456 27.012133 26.452681
F 37.943951 27.012133 48.273278
F 37.334447 27.012133 70.093874
F 36.724943 27.012133 91.914471
F 36.115438 27.012133 113.735068
F 39.162960 50.165390 4.632085
F 38.553456 50.165390 26.452681
F 37.943951 50.165390 48.273278
F 37.334447 50.165390 70.093874
F 36.724943 50.165390 91.914471
F 36.115438 50.165390 113.735068
F 12.438280 11.576625 3.885597
F 11.828776 11.576625 25.706193
F 11.219271 11.576625 47.526789
F 10.609767 11.576625 69.347386
F 10.000262 11.576625 91.167983
F 9.390758 11.576625 112.988580
F 12.438280 34.729883 3.885597
F 11.828776 34.729883 25.706193
F 11.219271 34.729883 47.526789
F 10.609767 34.729883 69.347386
F 10.000262 34.729883 91.167983
F 9.390758 34.729883 112.988580
F 12.438280 57.883140 3.885597
F 11.828776 57.883140 25.706193
F 11.219271 57.883140 47.526789
F 10.609767 57.883140 69.347386
F 10.000262 57.883140 91.167983
F 9.390758 57.883140 112.988580
F 39.162960 11.576625 4.632085
F 38.553456 11.576625 26.452681
F 37.943952 11.576625 48.273277
F 37.334447 11.576625 70.093874
F 36.724943 11.576625 91.914471
F 36.115438 11.576625 113.735068
F 39.162960 34.729883 4.632085
F 38.553456 34.729883 26.452681
F 37.943952 34.729883 48.273277
F 37.334447 34.729883 70.093874
F 36.724943 34.729883 91.914471
F 36.115438 34.729883 113.735068
F 39.162960 57.883140 4.632085
F 38.553456 57.883140 26.452681
F 37.943952 57.883140 48.273277
F 37.334447 57.883140 70.093874
F 36.724943 57.883140 91.914471
F 36.115438 57.883140 113.735068
F 12.438280 19.294381 3.885596
F 11.828776 19.294381 25.706193
F 11.219271 19.294381 47.526789
F 10.609767 19.294381 69.347385
F 10.000262 19.294381 91.167983
F 9.390758 19.294381 112.988579
F 12.438280 42.447638 3.885596
F 11.828776 42.447638 25.706193
F 11.219271 42.447638 47.526789
F 10.609767 42.447638 69.347385
F 10.000262 42.447638 91.167983
F 9.390758 42.447638 112.988579
F 12.438280 65.600896 3.885596
F 11.828776 65.600896 25.706193
F 11.219271 65.600896 47.526789
F 10.609767 65.600896 69.347385
F 10.000262 65.600896 91.167983
F 9.390758 65.600896 112.988579
F 39.162960 19.294381 4.632084
F 38.553456 19.294381 26.452681
F 37.943952 19.294381 48.273277
F 37.334447 19.294381 70.093873
F 36.724943 19.294381 91.914471
F 36.115438 19.294381 113.735067
F 39.162960 42.447638 4.632084
F 38.553456 42.447638 26.452681
F 37.943952 42.447638 48.273277
F 37.334447 42.447638 70.093873
F 36.724943 42.447638 91.914471
F 36.115438 42.447638 113.735067
F 39.162960 65.600896 4.632084
F 38.553456 65.600896 26.452681
F 37.943952 65.600896 48.273277
F 37.334447 65.600896 70.093873
F 36.724943 65.600896 91.914471
F 36.115438 65.600896 113.735067
F 21.346511 3.858876 4.134425
F 20.737006 3.858876 25.955022
F 20.127502 3.858876 47.775619
F 19.517997 3.858876 69.596215
F 18.908493 3.858876 91.416811
F 18.298988 3.858876 113.237408
F 21.346511 27.012133 4.134425
F 20.737006 27.012133 25.955022
F 20.127502 27.012133 47.775619
F 19.517997 27.012133 69.596215
F 18.908493 27.012133 91.416811
F 18.298988 27.012133 113.237408
F 21.346511 50.165391 4.134425
F 20.737006 50.165391 25.955022
F 20.127502 50.165391 47.775619
F 19.517997 50.165391 69.596215
F 18.908493 50.165391 91.416811
F 18.298988 50.165391 113.237408
F 48.071190 3.858876 4.880913
F 47.461685 3.858876 26.701509
F 46.852181 3.858876 48.522107
F 46.242677 3.858876 70.342703
F 45.633172 3.858876 92.163299
F 45.023668 3.858876 113.983896
F 48.071190 27.012133 4.880913
F 47.461685 27.012133 26.701509
F 46.852181 27.012133 48.522107
F 46.242677 27.012133 70.342703
F 45.633172 27.012133 92.163299
F 45.023668 27.012133 113.983896
F 48.071190 50.165391 4.880913
F 47.461685 50.165391 26.701509
F 46.852181 50.165391 48.522107
F 46.242677 50.165391 70.342703
F 45.633172 50.165391 92.163299
F 45.023668 50.165391 113.983896
F 21.346511 11.576626 4.134425
F 20.737006 11.576626 25.955022
F 20.127502 11.576626 47.775618
F 19.517997 11.576626 69.596215
F 18.908493 11.576626 91.416811
F 18.298988 11.576626 113.237408
F 21.346511 34.729883 4.134425
F 20.737006 34.729883 25.955022
F 20.127502 34.729883 47.775618
F 19.517997 34.729883 69.596215
F 18.908493 34.729883 91.416811
F 18.298988 34.729883 113.237408
F 21.346511 57.883141 4.134425
F 20.737006 57.883141 25.955022
F 20.127502 57.883141 47.775618
F 19.517997 57.883141 69.596215
F 18.908493 57.883141 91.416811
F 18.298988 57.883141 113.237408
F 48.071190 11.576626 4.880913
F 47.461685 11.576626 26.701509
F 46.852181 11.576626 48.522106
F 46.242677 11.576626 70.342703
F 45.633172 11.576626 92.163299
F 45.023668 11.576626 113.983896
F 48.071190 34.729883 4.880913
F 47.461685 34.729883 26.701509
F 46.852181 34.729883 48.522106
F 46.242677 34.729883 70.342703
F 45.633172 34.729883 92.163299
F 45.023668 34.729883 113.983896
F 48.071190 57.883141 4.880913
F 47.461685 57.883141 26.701509
F 46.852181 57.883141 48.522106
F 46.242677 57.883141 70.342703
F 45.633172 57.883141 92.163299
F 45.023668 57.883141 113.983896
F 21.346511 19.294381 4.134424
F 20.737006 19.294381 25.955022
F 20.127502 19.294381 47.775618
F 19.517997 19.294381 69.596214
F 18.908493 19.294381 91.416811
F 18.298988 19.294381 113.237407
F 21.346511 42.447639 4.134424
F 20.737006 42.447639 25.955022
F 20.127502 42.447639 47.775618
F 19.517997 42.447639 69.596214
F 18.908493 42.447639 91.416811
F 18.298988 42.447639 113.237407
F 21.346511 65.600896 4.134424
F 20.737006 65.600896 25.955022
F 20.127502 65.600896 47.775618
F 19.517997 65.600896 69.596214
F 18.908493 65.600896 91.416811
F 18.298988 65.600896 113.237407
F 48.071190 19.294381 4.880912
F 47.461685 19.294381 26.701509
F 46.852181 19.294381 48.522106
F 46.242677 19.294381 70.342702
F 45.633172 19.294381 92.163299
F 45.023668 19.294381 113.983895
F 48.071190 42.447639 4.880912
F 47.461685 42.447639 26.701509
F 46.852181 42.447639 48.522106
F 46.242677 42.447639 70.342702
F 45.633172 42.447639 92.163299
F 45.023668 42.447639 113.983895
F 48.071190 65.600896 4.880912
F 47.461685 65.600896 26.701509
F 46.852181 65.600896 48.522106
F 46.242677 65.600896 70.342702
F 45.633172 65.600896 92.163299
F 45.023668 65.600896 113.983895
F 3.631633 1.286291 0.000001
F 3.022128 1.286291 21.820598
F 2.412624 1.286291 43.641194
F 1.803119 1.286291 65.461790
F 1.193615 1.286291 87.282388
F 0.584110 1.286291 109.102984
F 3.631633 24.439549 0.000001
F 3.022128 24.439549 21.820598
F 2.412624 24.439549 43.641194
F 1.803119 24.439549 65.461790
F 1.193615 24.439549 87.282388
F 0.584110 24.439549 109.102984
F 3.631633 47.592806 0.000001
F 3.022128 47.592806 21.820598
F 2.412624 47.592806 43.641194
F 1.803119 47.592806 65.461790
F 1.193615 47.592806 87.282388
F 0.584110 47.592806 109.102984
F 30.356312 1.286291 0.746489
F 29.746808 1.286291 22.567086
F 29.137303 1.286291 44.387682
F 28.527799 1.286291 66.208278
F 27.918294 1.286291 88.028876
F 27.308790 1.286291 109.849472
F 30.356312 24.439549 0.746489
F 29.746808 24.439549 22.567086
F 29.137303 24.439549 44.387682
F 28.527799 24.439549 66.208278
F 27.918294 24.439549 88.028876
F 27.308790 24.439549 109.849472
F 30.356312 47.592806 0.746489
F 29.746808 47.592806 22.567086
F 29.137303 47.592806 44.387682
F 28.527799 47.592806 66.208278
F 27.918294 47.592806 88.028876
F 27.308790 47.592806 109.849472
F 3.631633 9.004040 0.000001
F 3.022128 9.004040 21.820598
F 2.412624 9.004040 43.641194
F 1.803119 9.004040 65.461790
F 1.193615 9.004040 87.282388
F 0.584110 9.004040 109.102984
F 3.631633 32.157298 0.000001
F 3.022128 32.157298 21.820598
F 2.412624 32.157298 43.641194
F 1.803119 32.157298 65.461790
F 1.193615 32.157298 87.282388
F 0.584110 32.157298 109.102984
F 3.631633 55.310555 0.000001
F 3.022128 55.310555 21.820598
F 2.412624 55.310555 43.641194
F 1.803119 55.310555 65.461790
F 1.193615 55.310555 87.282388
F 0.584110 55.310555 109.102984
F 30.356312 9.004040 0.746489
F 29.746808 9.004040 22.567086
F 29.137303 9.004040 44.387682
F 28.527799 9.004040 66.208278
F 27.918294 9.004040 88.028876
F 27.308790 9.004040 109.849472
F 30.356312 32.157298 0.746489
F 29.746808 32.157298 22.567086
F 29.137303 32.157298 44.387682
F 28.527799 32.157298 66.208278
F 27.918294 32.157298 88.028876
F 27.308790 32.157298 109.849472
F 30.356312 55.310555 0.746489
F 29.746808 55.310555 22.567086
F 29.137303 55.310555 44.387682
F 28.527799 55.310555 66.208278
F 27.918294 55.310555 88.028876
F 27.308790 55.310555 109.849472
F 3.631633 16.721796 0.000000
F 3.022128 16.721796 21.820597
F 2.412624 16.721796 43.641193
F 1.803119 16.721796 65.461790
F 1.193615 16.721796 87.282387
F 0.584110 16.721796 109.102983
F 3.631633 39.875053 0.000000
F 3.022128 39.875053 21.820597
F 2.412624 39.875053 43.641193
F 1.803119 39.875053 65.461790
F 1.193615 39.875053 87.282387
F 0.584110 39.875053 109.102983
F 3.631633 63.028311 0.000000
F 3.022128 63.028311 21.820597
F 2.412624 63.028311 43.641193
F 1.803119 63.028311 65.461790
F 1.193615 63.028311 87.282387
F 0.584110 63.028311 109.102983
F 30.356312 16.721796 0.746488
F 29.746808 16.721796 22.567085
F 29.137303 16.721796 44.387681
F 28.527799 16.721796 66.208278
F 27.918294 16.721796 88.028875
F 27.308790 16.721796 109.849471
F 30.356312 39.875053 0.746488
F 29.746808 39.875053 22.567085
F 29.137303 39.875053 44.387681
F 28.527799 39.875053 66.208278
F 27.918294 39.875053 88.028875
F 27.308790 39.875053 109.849471
F 30.356312 63.028311 0.746488
F 29.746808 63.028311 22.567085
F 29.137303 63.028311 44.387681
F 28.527799 63.028311 66.208278
F 27.918294 63.028311 88.028875
F 27.308790 63.028311 109.849471
F 12.539854 1.286291 0.248830
F 11.930350 1.286291 22.069427
F 11.320845 1.286291 43.890023
F 10.711341 1.286291 65.710620
F 10.101836 1.286291 87.531217
F 9.492332 1.286291 109.351813
F 12.539854 24.439548 0.248830
F 11.930350 24.439548 22.069427
F 11.320845 24.439548 43.890023
F 10.711341 24.439548 65.710620
F 10.101836 24.439548 87.531217
F 9.492332 24.439548 109.351813
F 12.539854 47.592806 0.248830
F 11.930350 47.592806 22.069427
F 11.320845 47.592806 43.890023
F 10.711341 47.592806 65.710620
F 10.101836 47.592806 87.531217
F 9.492332 47.592806 109.351813
F 39.264533 1.286291 0.995318
F 38.655029 1.286291 22.815915
F 38.045525 1.286291 44.636511
F 37.436020 1.286291 66.457108
F 36.826516 1.286291 88.277705
F 36.217011 1.286291 110.098301
F 39.264533 24.439548 0.995318
F 38.655029 24.439548 22.815915
F 38.045525 24.439548 44.636511
F 37.436020 24.439548 66.457108
F 36.826516 24.439548 88.277705
F 36.217011 24.439548 110.098301
F 39.264533 47.592806 0.995318
F 38.655029 47.592806 22.815915
F 38.045525 47.592806 44.636511
F 37.436020 47.592806 66.457108
F 36.826516 47.592806 88.277705
F 36.217011 47.592806 110.098301
F 12.539854 9.004040 0.248830
F 11.930350 9.004040 22.069427
F 11.320845 9.004040 43.890023
F 10.711341 9.004040 65.710620
F 10.101836 9.004040 87.531217
F 9.492332 9.004040 109.351813
F 12.539854 32.157298 0.248830
F 11.930350 32.157298 22.069427
F 11.320845 32.157298 43.890023
F 10.711341 32.157298 65.710620
F 10.101836 32.157298 87.531217
F 9.492332 32.157298 109.351813
F 12.539854 55.310555 0.248830
F 11.930350 55.310555 22.069427
F 11.320845 55.310555 43.890023
F 10.711341 55.310555 65.710620
F 10.101836 55.310555 87.531217
F 9.492332 55.310555 109.351813
F 39.264533 9.004040 0.995318
F 38.655029 9.004040 22.815915
F 38.045525 9.004040 44.636511
F 37.436020 9.004040 66.457108
F 36.826516 9.004040 88.277705
F 36.217011 9.004040 110.098301
F 39.264533 32.157298 0.995318
F 38.655029 32.157298 22.815915
F 38.045525 32.157298 44.636511
F 37.436020 32.157298 66.457108
F 36.826516 32.157298 88.277705
F 36.217011 32.157298 110.098301
F 39.264533 55.310555 0.995318
F 38.655029 55.310555 22.815915
F 38.045525 55.310555 44.636511
F 37.436020 55.310555 66.457108
F 36.826516 55.310555 88.277705
F 36.217011 55.310555 110.098301
F 12.539854 16.721795 0.248829
F 11.930350 16.721795 22.069426
F 11.320845 16.721795 43.890022
F 10.711341 16.721795 65.710620
F 10.101836 16.721795 87.531216
F 9.492332 16.721795 109.351812
F 12.539854 39.875053 0.248829
F 11.930350 39.875053 22.069426
F 11.320845 39.875053 43.890022
F 10.711341 39.875053 65.710620
F 10.101836 39.875053 87.531216
F 9.492332 39.875053 109.351812
F 12.539854 63.028310 0.248829
F 11.930350 63.028310 22.069426
F 11.320845 63.028310 43.890022
F 10.711341 63.028310 65.710620
F 10.101836 63.028310 87.531216
F 9.492332 63.028310 109.351812
F 39.264534 16.721795 0.995317
F 38.655029 16.721795 22.815914
F 38.045525 16.721795 44.636510
F 37.436020 16.721795 66.457108
F 36.826516 16.721795 88.277704
F 36.217011 16.721795 110.098300
F 39.264534 39.875053 0.995317
F 38.655029 39.875053 22.815914
F 38.045525 39.875053 44.636510
F 37.436020 39.875053 66.457108
F 36.826516 39.875053 88.277704
F 36.217011 39.875053 110.098300
F 39.264534 63.028310 0.995317
F 38.655029 63.028310 22.815914
F 38.045525 63.028310 44.636510
F 37.436020 63.028310 66.457108
F 36.826516 63.028310 88.277704
F 36.217011 63.028310 110.098300
F 21.448084 1.286290 0.497659
F 20.838579 1.286290 22.318255
F 20.229075 1.286290 44.138852
F 19.619570 1.286290 65.959448
F 19.010066 1.286290 87.780044
F 18.400561 1.286290 109.600641
F 21.448084 24.439547 0.497659
F 20.838579 24.439547 22.318255
F 20.229075 24.439547 44.138852
F 19.619570 24.439547 65.959448
F 19.010066 24.439547 87.780044
F 18.400561 24.439547 109.600641
F 21.448084 47.592805 0.497659
F 20.838579 47.592805 22.318255
F 20.229075 47.592805 44.138852
F 19.619570 47.592805 65.959448
F 19.010066 47.592805 87.780044
F 18.400561 47.592805 109.600641
F 48.172764 1.286290 1.244146
F 47.563260 1.286290 23.064743
F 46.953755 1.286290 44.885340
F 46.344251 1.286290 66.705936
F 45.734746 1.286290 88.526532
F 45.125242 1.286290 110.347129
F 48.172764 24.439547 1.244146
F 47.563260 24.439547 23.064743
F 46.953755 24.439547 44.885340
F 46.344251 24.439547 66.705936
F 45.734746 24.439547 88.526532
F 45.125242 24.439547 110.347129
F 48.172764 47.592805 1.244146
F 47.563260 47.592805 23.064743
F 46.953755 47.592805 44.885340
F 46.344251 47.592805 66.705936
F 45.734746 47.592805 88.526532
F 45.125242 47.592805 110.347129
F 21.448084 9.004039 0.497659
F 20.838579 9.004039 22.318255
F 20.229075 9.004039 44.138852
F 19.619570 9.004039 65.959448
F 19.010066 9.004039 87.780045
F 18.400561 9.004039 109.600641
F 21.448084 32.157296 0.497659
F 20.838579 32.157296 22.318255
F 20.229075 32.157296 44.138852
F 19.619570 32.157296 65.959448
F 19.010066 32.157296 87.780045
F 18.400561 32.157296 109.600641
F 21.448084 55.310554 0.497659
F 20.838579 55.310554 22.318255
F 20.229075 55.310554 44.138852
F 19.619570 55.310554 65.959448
F 19.010066 55.310554 87.780045
F 18.400561 55.310554 109.600641
F 48.172764 9.004039 1.244146
F 47.563260 9.004039 23.064743
F 46.953755 9.004039 44.885340
F 46.344251 9.004039 66.705936
F 45.734746 9.004039 88.526533
F 45.125242 9.004039 110.347129
F 48.172764 32.157296 1.244146
F 47.563260 32.157296 23.064743
F 46.953755 32.157296 44.885340
F 46.344251 32.157296 66.705936
F 45.734746 32.157296 88.526533
F 45.125242 32.157296 110.347129
F 48.172764 55.310554 1.244146
F 47.563260 55.310554 23.064743
F 46.953755 55.310554 44.885340
F 46.344251 55.310554 66.705936
F 45.734746 55.310554 88.526533
F 45.125242 55.310554 110.347129
F 21.448084 16.721794 0.497658
F 20.838579 16.721794 22.318255
F 20.229075 16.721794 44.138851
F 19.619570 16.721794 65.959447
F 19.010066 16.721794 87.780044
F 18.400561 16.721794 109.600640
F 21.448084 39.875052 0.497658
F 20.838579 39.875052 22.318255
F 20.229075 39.875052 44.138851
F 19.619570 39.875052 65.959447
F 19.010066 39.875052 87.780044
F 18.400561 39.875052 109.600640
F 21.448084 63.028309 0.497658
F 20.838579 63.028309 22.318255
F 20.229075 63.028309 44.138851
F 19.619570 63.028309 65.959447
F 19.010066 63.028309 87.780044
F 18.400561 63.028309 109.600640
F 48.172764 16.721794 1.244145
F 47.563260 16.721794 23.064743
F 46.953755 16.721794 44.885339
F 46.344251 16.721794 66.705935
F 45.734746 16.721794 88.526532
F 45.125242 16.721794 110.347128
F 48.172764 39.875052 1.244145
F 47.563260 39.875052 23.064743
F 46.953755 39.875052 44.885339
F 46.344251 39.875052 66.705935
F 45.734746 39.875052 88.526532
F 45.125242 39.875052 110.347128
F 48.172764 63.028309 1.244145
F 47.563260 63.028309 23.064743
F 46.953755 63.028309 44.885339
F 46.344251 63.028309 66.705935
F 45.734746 63.028309 88.526532
F 45.125242 63.028309 110.347128
F 5.757116 7.717750 3.698975
F 5.147611 7.717750 25.519571
F 4.538107 7.717750 47.340168
F 3.928603 7.717750 69.160765
F 3.319098 7.717750 90.981361
F 2.709594 7.717750 112.801958
F 5.757116 30.871007 3.698975
F 5.147611 30.871007 25.519571
F 4.538107 30.871007 47.340168
F 3.928603 30.871007 69.160765
F 3.319098 30.871007 90.981361
F 2.709594 30.871007 112.801958
F 5.757116 54.024265 3.698975
F 5.147611 54.024265 25.519571
F 4.538107 54.024265 47.340168
F 3.928603 54.024265 69.160765
F 3.319098 54.024265 90.981361
F 2.709594 54.024265 112.801958
F 32.481795 7.717750 4.445463
F 31.872291 7.717750 26.266059
F 31.262786 7.717750 48.086656
F 30.653282 7.717750 69.907253
F 30.043778 7.717750 91.727849
F 29.434273 7.717750 113.548446
F 32.481795 30.871007 4.445463
F 31.872291 30.871007 26.266059
F 31.262786 30.871007 48.086656
F 30.653282 30.871007 69.907253
F 30.043778 30.871007 91.727849
F 29.434273 30.871007 113.548446
F 32.481795 54.024265 4.445463
F 31.872291 54.024265 26.266059
F 31.262786 54.024265 48.086656
F 30.653282 54.024265 69.907253
F 30.043778 54.024265 91.727849
F 29.434273 54.024265 113.548446
F 5.757116 15.435503 3.698974
F 5.147612 15.435503 25.519570
F 4.538107 15.435503 47.340167
F 3.928603 15.435503 69.160764
F 3.319098 15.435503 90.981360
F 2.709594 15.435503 112.801957
F 5.757116 38.588760 3.698974
F 5.147612 38.588760 25.519570
F 4.538107 38.588760 47.340167
F 3.928603 38.588760 69.160764
F 3.319098 38.588760 90.981360
F 2.709594 38.588760 112.801957
F 5.757116 61.742018 3.698974
F 5.147612 61.742018 25.519570
F 4.538107 61.742018 47.340167
F 3.928603 61.742018 69.160764
F 3.319098 61.742018 90.981360
F 2.709594 61.742018 112.801957
F 32.481795 15.435503 4.445462
F 31.872291 15.435503 26.266058
F 31.262786 15.435503 48.086655
F 30.653282 15.435503 69.907252
F 30.043778 15.435503 91.727848
F 29.434273 15.435503 113.548445
F 32.481795 38.588760 4.445462
F 31.872291 38.588760 26.266058
F 31.262786 38.588760 48.086655
F 30.653282 38.588760 69.907252
F 30.043778 38.588760 91.727848
F 29.434273 38.588760 113.548445
F 32.481795 61.742018 4.445462
F 31.872291 61.742018 26.266058
F 31.262786 61.742018 48.086655
F 30.653282 61.742018 69.907252
F 30.043778 61.742018 91.727848
F 29.434273 61.742018 113.548445
F 5.757116 0.000000 3.698975
F 5.147611 0.000000 25.519571
F 4.538107 0.000000 47.340168
F 3.928603 0.000000 69.160765
F 3.319098 0.000000 90.981361
F 2.709594 0.000000 112.801958
F 5.757116 23.153258 3.698975
F 5.147611 23.153258 25.519571
F 4.538107 23.153258 47.340168
F 3.928603 23.153258 69.160765
F 3.319098 23.153258 90.981361
F 2.709594 23.153258 112.801958
F 5.757116 46.306515 3.698975
F 5.147611 46.306515 25.519571
F 4.538107 46.306515 47.340168
F 3.928603 46.306515 69.160765
F 3.319098 46.306515 90.981361
F 2.709594 46.306515 112.801958
F 32.481795 0.000000 4.445463
F 31.872291 0.000000 26.266059
F 31.262786 0.000000 48.086656
F 30.653282 0.000000 69.907253
F 30.043778 0.000000 91.727849
F 29.434273 0.000000 113.548446
F 32.481795 23.153258 4.445463
F 31.872291 23.153258 26.266059
F 31.262786 23.153258 48.086656
F 30.653282 23.153258 69.907253
F 30.043778 23.153258 91.727849
F 29.434273 23.153258 113.548446
F 32.481795 46.306515 4.445463
F 31.872291 46.306515 26.266059
F 31.262786 46.306515 48.086656
F 30.653282 46.306515 69.907253
F 30.043778 46.306515 91.727849
F 29.434273 46.306515 113.548446
F 14.665339 7.717750 3.947804
F 14.055835 7.717750 25.768401
F 13.446330 7.717750 47.588998
F 12.836826 7.717750 69.409594
F 12.227322 7.717750 91.230190
F 11.617817 7.717750 113.050787
F 14.665339 30.871007 3.947804
F 14.055835 30.871007 25.768401
F 13.446330 30.871007 47.588998
F 12.836826 30.871007 69.409594
F 12.227322 30.871007 91.230190
F 11.617817 30.871007 113.050787
F 14.665339 54.024265 3.947804
F 14.055835 54.024265 25.768401
F 13.446330 54.024265 47.588998
F 12.836826 54.024265 69.409594
F 12.227322 54.024265 91.230190
F 11.617817 54.024265 113.050787
F 41.390019 7.717750 4.694292
F 40.780514 7.717750 26.514888
F 40.171010 7.717750 48.335486
F 39.561505 7.717750 70.156082
F 38.952001 7.717750 91.976678
F 38.342497 7.717750 113.797275
F 41.390019 30.871007 4.694292
F 40.780514 30.871007 26.514888
F 40.171010 30.871007 48.335486
F 39.561505 30.871007 70.156082
F 38.952001 30.871007 91.976678
F 38.342497 30.871007 113.797275
F 41.390019 54.024265 4.694292
F 40.780514 54.024265 26.514888
F 40.171010 54.024265 48.335486
F 39.561505 54.024265 70.156082
F 38.952001 54.024265 91.976678
F 38.342497 54.024265 113.797275
F 14.665339 15.435502 3.947803
F 14.055835 15.435502 25.768400
F 13.446331 15.435502 47.588997
F 12.836826 15.435502 69.409593
F 12.227322 15.435502 91.230189
F 11.617817 15.435502 113.050786
F 14.665339 38.588760 3.947803
F 14.055835 38.588760 25.768400
F 13.446331 38.588760 47.588997
F 12.836826 38.588760 69.409593
F 12.227322 38.588760 91.230189
F 11.617817 38.588760 113.050786
F 14.665339 61.742017 3.947803
F 14.055835 61.742017 25.768400
F 13.446331 61.742017 47.588997
F 12.836826 61.742017 69.409593
F 12.227322 61.742017 91.230189
F 11.617817 61.742017 113.050786
F 41.390019 15.435502 4.694291
F 40.780514 15.435502 26.514887
F 40.171010 15.435502 48.335485
F 39.561505 15.435502 70.156081
F 38.952001 15.435502 91.976677
F 38.342497 15.435502 113.797274
F 41.390019 38.588760 4.694291
F 40.780514 38.588760 26.514887
F 40.171010 38.588760 48.335485
F 39.561505 38.588760 70.156081
F 38.952001 38.588760 91.976677
F 38.342497 38.588760 113.797274
F 41.390019 61.742017 4.694291
F 40.780514 61.742017 26.514887
F 40.171010 61.742017 48.335485
F 39.561505 61.742017 70.156081
F 38.952001 61.742017 91.976677
F 38.342497 61.742017 113.797274
F 14.665339 0.000000 3.947804
F 14.055835 0.000000 25.768401
F 13.446330 0.000000 47.588998
F 12.836826 0.000000 69.409594
F 12.227322 0.000000 91.230190
F 11.617817 0.000000 113.050787
F 14.665339 23.153258 3.947804
F 14.055835 23.153258 25.768401
F 13.446330 23.153258 47.588998
F 12.836826 23.153258 69.409594
F 12.227322 23.153258 91.230190
F 11.617817 23.153258 113.050787
F 14.665339 46.306515 3.947804
F 14.055835 46.306515 25.768401
F 13.446330 46.306515 47.588998
F 12.836826 46.306515 69.409594
F 12.227322 46.306515 91.230190
F 11.617817 46.306515 113.050787
F 41.390019 0.000000 4.694292
F 40.780514 0.000000 26.514888
F 40.171010 0.000000 48.335486
F 39.561505 0.000000 70.156082
F 38.952001 0.000000 91.976678
F 38.342497 0.000000 113.797275
F 41.390019 23.153258 4.694292
F 40.780514 23.153258 26.514888
F 40.171010 23.153258 48.335486
F 39.561505 23.153258 70.156082
F 38.952001 23.153258 91.976678
F 38.342497 23.153258 113.797275
F 41.390019 46.306515 4.694292
F 40.780514 46.306515 26.514888
F 40.171010 46.306515 48.335486
F 39.561505 46.306515 70.156082
F 38.952001 46.306515 91.976678
F 38.342497 46.306515 113.797275
F 23.573570 7.717750 4.196633
F 22.964065 7.717750 26.017229
F 22.354561 7.717750 47.837826
F 21.745057 7.717750 69.658422
F 21.135552 7.717750 91.479019
F 20.526048 7.717750 113.299616
F 23.573570 30.871008 4.196633
F 22.964065 30.871008 26.017229
F 22.354561 30.871008 47.837826
F 21.745057 30.871008 69.658422
F 21.135552 30.871008 91.479019
F 20.526048 30.871008 113.299616
F 23.573570 54.024265 4.196633
F 22.964065 54.024265 26.017229
F 22.354561 54.024265 47.837826
F 21.745057 54.024265 69.658422
F 21.135552 54.024265 91.479019
F 20.526048 54.024265 113.299616
F 50.298249 7.717750 4.943121
F 49.688745 7.717750 26.763717
F 49.079240 7.717750 48.584314
F 48.469736 7.717750 70.404910
F 47.860231 7.717750 92.225507
F 47.250727 7.717750 114.046103
F 50.298249 30.871008 4.943121
F 49.688745 30.871008 26.763717
F 49.079240 30.871008 48.584314
F 48.469736 30.871008 70.404910
F 47.860231 30.871008 92.225507
F 47.250727 30.871008 114.046103
F 50.298249 54.024265 4.943121
F 49.688745 54.024265 26.763717
F 49.079240 54.024265 48.584314
F 48.469736 54.024265 70.404910
F 47.860231 54.024265 92.225507
F 47.250727 54.024265 114.046103
F 23.573570 15.435503 4.196632
F 22.964065 15.435503 26.017228
F 22.354561 15.435503 47.837825
F 21.745057 15.435503 69.658421
F 21.135552 15.435503 91.479018
F 20.526048 15.435503 113.299615
F 23.573570 38.588760 4.196632
F 22.964065 38.588760 26.017228
F 22.354561 38.588760 47.837825
F 21.745057 38.588760 69.658421
F 21.135552 38.588760 91.479018
F 20.526048 38.588760 113.299615
F 23.573570 61.742018 4.196632
F 22.964065 61.742018 26.017228
F 22.354561 61.742018 47.837825
F 21.745057 61.742018 69.658421
F 21.135552 61.742018 91.479018
F 20.526048 61.742018 113.299615
F 50.298249 15.435503 4.943120
F 49.688745 15.435503 26.763716
F 49.079240 15.435503 48.584313
F 48.469736 15.435503 70.404909
F 47.860231 15.435503 92.225506
F 47.250727 15.435503 114.046102
F 50.298249 38.588760 4.943120
F 49.688745 38.588760 26.763716
F 49.079240 38.588760 48.584313
F 48.469736 38.588760 70.404909
F 47.860231 38.588760 92.225506
F 47.250727 38.588760 114.046102
F 50.298249 61.742018 4.943120
F 49.688745 61.742018 26.763716
F 49.079240 61.742018 48.584313
F 48.469736 61.742018 70.404909
F 47.860231 61.742018 92.225506
F 47.250727 61.742018 114.046102
F 23.573570 0.000001 4.196633
F 22.964065 0.000001 26.017229
F 22.354561 0.000001 47.837826
F 21.745057 0.000001 69.658422
F 21.135552 0.000001 91.479019
F 20.526048 0.000001 113.299616
F 23.573570 23.153258 4.196633
F 22.964065 23.153258 26.017229
F 22.354561 23.153258 47.837826
F 21.745057 23.153258 69.658422
F 21.135552 23.153258 91.479019
F 20.526048 23.153258 113.299616
F 23.573570 46.306516 4.196633
F 22.964065 46.306516 26.017229
F 22.354561 46.306516 47.837826
F 21.745057 46.306516 69.658422
F 21.135552 46.306516 91.479019
F 20.526048 46.306516 113.299616
F 50.298249 0.000001 4.943121
F 49.688745 0.000001 26.763717
F 49.079240 0.000001 48.584314
F 48.469736 0.000001 70.404910
F 47.860231 0.000001 92.225507
F 47.250727 0.000001 114.046103
F 50.298249 23.153258 4.943121
F 49.688745 23.153258 26.763717
F 49.079240 23.153258 48.584314
F 48.469736 23.153258 70.404910
F 47.860231 23.153258 92.225507
F 47.250727 23.153258 114.046103
F 50.298249 46.306516 4.943121
F 49.688745 46.306516 26.763717
F 49.079240 46.306516 48.584314
F 48.469736 46.306516 70.404910
F 47.860231 46.306516 92.225507
F 47.250727 46.306516 114.046103
F 5.858686 5.145166 0.062209
F 5.249182 5.145166 21.882805
F 4.639677 5.145166 43.703402
F 4.030173 5.145166 65.523999
F 3.420668 5.145166 87.344595
F 2.811164 5.145166 109.165191
F 5.858686 28.298423 0.062209
F 5.249182 28.298423 21.882805
F 4.639677 28.298423 43.703402
F 4.030173 28.298423 65.523999
F 3.420668 28.298423 87.344595
F 2.811164 28.298423 109.165191
F 5.858686 51.451681 0.062209
F 5.249182 51.451681 21.882805
F 4.639677 51.451681 43.703402
F 4.030173 51.451681 65.523999
F 3.420668 51.451681 87.344595
F 2.811164 51.451681 109.165191
F 32.583365 5.145166 0.808697
F 31.973861 5.145166 22.629293
F 31.364356 5.145166 44.449889
F 30.754852 5.145166 66.270487
F 30.145348 5.145166 88.091083
F 29.535843 5.145166 109.911679
F 32.583365 28.298423 0.808697
F 31.973861 28.298423 22.629293
F 31.364356 28.298423 44.449889
F 30.754852 28.298423 66.270487
F 30.145348 28.298423 88.091083
F 29.535843 28.298423 109.911679
F 32.583365 51.451681 0.808697
F 31.973861 51.451681 22.629293
F 31.364356 51.451681 44.449889
F 30.754852 51.451681 66.270487
F 30.145348 51.451681 88.091083
F 29.535843 51.451681 109.911679
F 5.858686 12.862918 0.062208
F 5.249182 12.862918 21.882804
F 4.639677 12.862918 43.703401
F 4.030173 12.862918 65.523998
F 3.420668 12.862918 87.344594
F 2.811164 12.862918 109.165191
F 5.858686 36.016175 0.062208
F 5.249182 36.016175 21.882804
F 4.639677 36.016175 43.703401
F 4.030173 36.016175 65.523998
F 3.420668 36.016175 87.344594
F 2.811164 36.016175 109.165191
F 5.858686 59.169433 0.062208
F 5.249182 59.169433 21.882804
F 4.639677 59.169433 43.703401
F 4.030173 59.169433 65.523998
F 3.420668 59.169433 87.344594
F 2.811164 59.169433 109.165191
F 32.583365 12.862918 0.808696
F 31.973861 12.862918 22.629292
F 31.364357 12.862918 44.449888
F 30.754852 12.862918 66.270486
F 30.145348 12.862918 88.091082
F 29.535843 12.862918 109.911679
F 32.583365 36.016175 0.808696
F 31.973861 36.016175 22.629292
F 31.364357 36.016175 44.449888
F 30.754852 36.016175 66.270486
F 30.145348 36.016175 88.091082
F 29.535843 36.016175 109.911679
F 32.583365 59.169433 0.808696
F 31.973861 59.169433 22.629292
F 31.364357 59.169433 44.449888
F 30.754852 59.169433 66.270486
F 30.145348 59.169433 88.091082
F 29.535843 59.169433 109.911679
F 5.858686 20.580673 0.062208
F 5.249182 20.580673 21.882805
F 4.639677 20.580673 43.703402
F 4.030173 20.580673 65.523998
F 3.420668 20.580673 87.344595
F 2.811164 20.580673 109.165191
F 5.858686 43.733931 0.062208
F 5.249182 43.733931 21.882805
F 4.639677 43.733931 43.703402
F 4.030173 43.733931 65.523998
F 3.420668 43.733931 87.344595
F 2.811164 43.733931 109.165191
F 5.858686 66.887188 0.062208
F 5.249182 66.887188 21.882805
F 4.639677 66.887188 43.703402
F 4.030173 66.887188 65.523998
F 3.420668 66.887188 87.344595
F 2.811164 66.887188 109.165191
F 32.583365 20.580673 0.808696
F 31.973861 20.580673 22.629293
F 31.364356 20.580673 44.449889
F 30.754852 20.580673 66.270486
F 30.145348 20.580673 88.091083
F 29.535843 20.580673 109.911679
F 32.583365 43.733931 0.808696
F 31.973861 43.733931 22.629293
F 31.364356 43.733931 44.449889
F 30.754852 43.733931 66.270486
F 30.145348 43.733931 88.091083
F 29.535843 43.733931 109.911679
F 32.583365 66.887188 0.808696
F 31.973861 66.887188 22.629293
F 31.364356 66.887188 44.449889
F 30.754852 66.887188 66.270486
F 30.145348 66.887188 88.091083
F 29.535843 66.887188 109.911679
F 14.766908 5.145165 0.311037
F 14.157404 5.145165 22.131634
F 13.547900 5.145165 43.952231
F 12.938395 5.145165 65.772827
F 12.328891 5.145165 87.593424
F 11.719386 5.145165 109.414020
F 14.766908 28.298422 0.311037
F 14.157404 28.298422 22.131634
F 13.547900 28.298422 43.952231
F 12.938395 28.298422 65.772827
F 12.328891 28.298422 87.593424
F 11.719386 28.298422 109.414020
F 14.766908 51.451680 0.311037
F 14.157404 51.451680 22.131634
F 13.547900 51.451680 43.952231
F 12.938395 51.451680 65.772827
F 12.328891 51.451680 87.593424
F 11.719386 51.451680 109.414020
F 41.491588 5.145165 1.057525
F 40.882083 5.145165 22.878121
F 40.272579 5.145165 44.698719
F 39.663075 5.145165 66.519315
F 39.053570 5.145165 88.339912
F 38.444066 5.145165 110.160508
F 41.491588 28.298422 1.057525
F 40.882083 28.298422 22.878121
F 40.272579 28.298422 44.698719
F 39.663075 28.298422 66.519315
F 39.053570 28.298422 88.339912
F 38.444066 28.298422 110.160508
F 41.491588 51.451680 1.057525
F 40.882083 51.451680 22.878121
F 40.272579 51.451680 44.698719
F 39.663075 51.451680 66.519315
F 39.053570 51.451680 88.339912
F 38.444066 51.451680 110.160508
F 14.766909 12.862917 0.311036
F 14.157404 12.862917 22.131633
F 13.547900 12.862917 43.952230
F 12.938395 12.862917 65.772826
F 12.328891 12.862917 87.593423
F 11.719386 12.862917 109.414019
F 14.766909 36.016174 0.311036
F 14.157404 36.016174 22.131633
F 13.547900 36.016174 43.952230
F 12.938395 36.016174 65.772826
F 12.328891 36.016174 87.593423
F 11.719386 36.016174 109.414019
F 14.766909 59.169432 0.311036
F 14.157404 59.169432 22.131633
F 13.547900 59.169432 43.952230
F 12.938395 59.169432 65.772826
F 12.328891 59.169432 87.593423
F 11.719386 59.169432 109.414019
F 41.491588 12.862917 1.057524
F 40.882083 12.862917 22.878120
F 40.272579 12.862917 44.698718
F 39.663075 12.862917 66.519314
F 39.053570 12.862917 88.339911
F 38.444066 12.862917 110.160507
F 41.491588 36.016174 1.057524
F 40.882083 36.016174 22.878120
F 40.272579 36.016174 44.698718
F 39.663075 36.016174 66.519314
F 39.053570 36.016174 88.339911
F 38.444066 36.016174 110.160507
F 41.491588 59.169432 1.057524
F 40.882083 59.169432 22.878120
F 40.272579 59.169432 44.698718
F 39.663075 59.169432 66.519314
F 39.053570 59.169432 88.339911
F 38.444066 59.169432 110.160507
F 14.766908 20.580672 0.311037
F 14.157404 20.580672 22.131634
F 13.547900 20.580672 43.952231
F 12.938395 20.580672 65.772827
F 12.328891 20.580672 87.593423
F 11.719386 20.580672 109.414020
F 14.766908 43.733930 0.311037
F 14.157404 43.733930 22.131634
F 13.547900 43.733930 43.952231
F 12.938395 43.733930 65.772827
F 12.328891 43.733930 87.593423
F 11.719386 43.733930 109.414020
F 14.766908 66.887187 0.311037
F 14.157404 66.887187 22.131634
F 13.547900 66.887187 43.952231
F 12.938395 66.887187 65.772827
F 12.328891 66.887187 87.593423
F 11.719386 66.887187 109.414020
F 41.491588 20.580672 1.057525
F 40.882083 20.580672 22.878121
F 40.272579 20.580672 44.698719
F 39.663075 20.580672 66.519315
F 39.053570 20.580672 88.339911
F 38.444066 20.580672 110.160508
F 41.491588 43.733930 1.057525
F 40.882083 43.733930 22.878121
F 40.272579 43.733930 44.698719
F 39.663075 43.733930 66.519315
F 39.053570 43.733930 88.339911
F 38.444066 43.733930 110.160508
F 41.491588 66.887187 1.057525
F 40.882083 66.887187 22.878121
F 40.272579 66.887187 44.698719
F 39.663075 66.887187 66.519315
F 39.053570 66.887187 88.339911
F 38.444066 66.887187 110.160508
F 23.675141 5.145164 0.559866
F 23.065636 5.145164 22.380463
F 22.456132 5.145164 44.201059
F 21.846628 5.145164 66.021656
F 21.237123 5.145164 87.842253
F 20.627619 5.145164 109.662849
F 23.675141 28.298422 0.559866
F 23.065636 28.298422 22.380463
F 22.456132 28.298422 44.201059
F 21.846628 28.298422 66.021656
F 21.237123 28.298422 87.842253
F 20.627619 28.298422 109.662849
F 23.675141 51.451679 0.559866
F 23.065636 51.451679 22.380463
F 22.456132 51.451679 44.201059
F 21.846628 51.451679 66.021656
F 21.237123 51.451679 87.842253
F 20.627619 51.451679 109.662849
F 50.399820 5.145164 1.306354
F 49.790316 5.145164 23.126951
F 49.180811 5.145164 44.947547
F 48.571307 5.145164 66.768144
F 47.961803 5.145164 88.588740
F 47.352298 5.145164 110.409337
F 50.399820 28.298422 1.306354
F 49.790316 28.298422 23.126951
F 49.180811 28.298422 44.947547
F 48.571307 28.298422 66.768144
F 47.961803 28.298422 88.588740
F 47.352298 28.298422 110.409337
F 50.399820 51.451679 1.306354
F 49.790316 51.451679 23.126951
F 49.180811 51.451679 44.947547
F 48.571307 51.451679 66.768144
F 47.961803 51.451679 88.588740
F 47.352298 51.451679 110.409337
F 23.675141 12.862916 0.559866
F 23.065637 12.862916 22.380462
F 22.456132 12.862916 44.201058
F 21.846628 12.862916 66.021655
F 21.237123 12.862916 87.842252
F 20.627619 12.862916 109.662849
F 23.675141 36.016174 0.559866
F 23.065637 36.016174 22.380462
F 22.456132 36.016174 44.201058
F 21.846628 36.016174 66.021655
F 21.237123 36.016174 87.842252
F 20.627619 36.016174 109.662849
F 23.675141 59.169431 0.559866
F 23.065637 59.169431 22.380462
F 22.456132 59.169431 44.201058
F 21.846628 59.169431 66.021655
F 21.237123 59.169431 87.842252
F 20.627619 59.169431 109.662849
F 50.399820 12.862916 1.306354
F 49.790316 12.862916 23.126950
F 49.180811 12.862916 44.947546
F 48.571307 12.862916 66.768143
F 47.961803 12.862916 88.588739
F 47.352298 12.862916 110.409337
F 50.399820 36.016174 1.306354
F 49.790316 36.016174 23.126950
F 49.180811 36.016174 44.947546
F 48.571307 36.016174 66.768143
F 47.961803 36.016174 88.588739
F 47.352298 36.016174 110.409337
F 50.399820 59.169431 1.306354
F 49.790316 59.169431 23.126950
F 49.180811 59.169431 44.947546
F 48.571307 59.169431 66.768143
F 47.961803 59.169431 88.588739
F 47.352298 59.169431 110.409337
F 23.675141 20.580672 0.559866
F 23.065636 20.580672 22.380463
F 22.456132 20.580672 44.201059
F 21.846628 20.580672 66.021655
F 21.237123 20.580672 87.842253
F 20.627619 20.580672 109.662849
F 23.675141 43.733929 0.559866
F 23.065636 43.733929 22.380463
F 22.456132 43.733929 44.201059
F 21.846628 43.733929 66.021655
F 21.237123 43.733929 87.842253
F 20.627619 43.733929 109.662849
F 23.675141 66.887187 0.559866
F 23.065636 66.887187 22.380463
F 22.456132 66.887187 44.201059
F 21.846628 66.887187 66.021655
F 21.237123 66.887187 87.842253
F 20.627619 66.887187 109.662849
F 50.399820 20.580672 1.306354
F 49.790316 20.580672 23.126951
F 49.180811 20.580672 44.947547
F 48.571307 20.580672 66.768143
F 47.961803 20.580672 88.588740
F 47.352298 20.580672 110.409337
F 50.399820 43.733929 1.306354
F 49.790316 43.733929 23.126951
F 49.180811 43.733929 44.947547
F 48.571307 43.733929 66.768143
F 47.961803 43.733929 88.588740
F 47.352298 43.733929 110.409337
F 50.399820 66.887187 1.306354
F 49.790316 66.887187 23.126951
F 49.180811 66.887187 44.947547
F 48.571307 66.887187 66.768143
F 47.961803 66.887187 88.588740
F 47.352298 66.887187 110.409337
F 5.782510 5.145165 2.789782
F 5.173006 5.145165 24.610379
F 4.563501 5.145165 46.430975
F 3.953997 5.145165 68.251572
F 3.344492 5.145165 90.072168
F 2.734988 5.145165 111.892765
F 5.782510 28.298423 2.789782
F 5.173006 28.298423 24.610379
F 4.563501 28.298423 46.430975
F 3.953997 28.298423 68.251572
F 3.344492 28.298423 90.072168
F 2.734988 28.298423 111.892765
F 5.782510 51.451680 2.789782
F 5.173006 51.451680 24.610379
F 4.563501 51.451680 46.430975
F 3.953997 51.451680 68.251572
F 3.344492 51.451680 90.072168
F 2.734988 51.451680 111.892765
F 32.507189 5.145165 3.536270
F 31.897685 5.145165 25.356867
F 31.288180 5.145165 47.177463
F 30.678676 5.145165 68.998060
F 30.069172 5.145165 90.818656
F 29.459667 5.145165 112.639252
F 32.507189 28.298423 3.536270
F 31.897685 28.298423 25.356867
F 31.288180 28.298423 47.177463
F 30.678676 28.298423 68.998060
F 30.069172 28.298423 90.818656
F 29.459667 28.298423 112.639252
F 32.507189 51.451680 3.536270
F 31.897685 51.451680 25.356867
F 31.288180 51.451680 47.177463
F 30.678676 51.451680 68.998060
F 30.069172 51.451680 90.818656
F 29.459667 51.451680 112.639252
F 5.782510 12.862917 2.789783
F 5.173005 12.862917 24.610380
F 4.563501 12.862917 46.430976
F 3.953997 12.862917 68.251573
F 3.344492 12.862917 90.072169
F 2.734988 12.862917 111.892766
F 5.782510 36.016175 2.789783
F 5.173005 36.016175 24.610380
F 4.563501 36.016175 46.430976
F 3.953997 36.016175 68.251573
F 3.344492 36.016175 90.072169
F 2.734988 36.016175 111.892766
F 5.782510 59.169432 2.789783
F 5.173005 59.169432 24.610380
F 4.563501 59.169432 46.430976
F 3.953997 59.169432 68.251573
F 3.344492 59.169432 90.072169
F 2.734988 59.169432 111.892766
F 32.507189 12.862917 3.536271
F 31.897685 12.862917 25.356868
F 31.288180 12.862917 47.177464
F 30.678676 12.862917 68.998061
F 30.069172 12.862917 90.818657
F 29.459667 12.862917 112.639253
F 32.507189 36.016175 3.536271
F 31.897685 36.016175 25.356868
F 31.288180 36.016175 47.177464
F 30.678676 36.016175 68.998061
F 30.069172 36.016175 90.818657
F 29.459667 36.016175 112.639253
F 32.507189 59.169432 3.536271
F 31.897685 59.169432 25.356868
F 31.288180 59.169432 47.177464
F 30.678676 59.169432 68.998061
F 30.069172 59.169432 90.818657
F 29.459667 59.169432 112.639253
F 5.782510 20.580673 2.789783
F 5.173006 20.580673 24.610379
F 4.563501 20.580673 46.430975
F 3.953997 20.580673 68.251572
F 3.344492 20.580673 90.072168
F 2.734988 20.580673 111.892766
F 5.782510 43.733930 2.789783
F 5.173006 43.733930 24.610379
F 4.563501 43.733930 46.430975
F 3.953997 43.733930 68.251572
F 3.344492 43.733930 90.072168
F 2.734988 43.733930 111.892766
F 5.782510 66.887188 2.789783
F 5.173006 66.887188 24.610379
F 4.563501 66.887188 46.430975
F 3.953997 66.887188 68.251572
F 3.344492 66.887188 90.072168
F 2.734988 66.887188 111.892766
F 32.507189 20.580673 3.536271
F 31.897685 20.580673 25.356867
F 31.288180 20.580673 47.177463
F 30.678676 20.580673 68.998060
F 30.069172 20.580673 90.818656
F 29.459667 20.580673 112.639253
F 32.507189 43.733930 3.536271
F 31.897685 43.733930 25.356867
F 31.288180 43.733930 47.177463
F 30.678676 43.733930 68.998060
F 30.069172 43.733930 90.818656
F 29.459667 43.733930 112.639253
F 32.507189 66.887188 3.536271
F 31.897685 66.887188 25.356867
F 31.288180 66.887188 47.177463
F 30.678676 66.887188 68.998060
F 30.069172 66.887188 90.818656
F 29.459667 66.887188 112.639253
F 14.690733 5.145165 3.038612
F 14.081229 5.145165 24.859208
F 13.471725 5.145165 46.679805
F 12.862220 5.145165 68.500401
F 12.252716 5.145165 90.320998
F 11.643211 5.145165 112.141595
F 14.690733 28.298422 3.038612
F 14.081229 28.298422 24.859208
F 13.471725 28.298422 46.679805
F 12.862220 28.298422 68.500401
F 12.252716 28.298422 90.320998
F 11.643211 28.298422 112.141595
F 14.690733 51.451680 3.038612
F 14.081229 51.451680 24.859208
F 13.471725 51.451680 46.679805
F 12.862220 51.451680 68.500401
F 12.252716 51.451680 90.320998
F 11.643211 51.451680 112.141595
F 41.415413 5.145165 3.785100
F 40.805908 5.145165 25.605696
F 40.196404 5.145165 47.426293
F 39.586899 5.145165 69.246889
F 38.977395 5.145165 91.067485
F 38.367891 5.145165 112.888083
F 41.415413 28.298422 3.785100
F 40.805908 28.298422 25.605696
F 40.196404 28.298422 47.426293
F 39.586899 28.298422 69.246889
F 38.977395 28.298422 91.067485
F 38.367891 28.298422 112.888083
F 41.415413 51.451680 3.785100
F 40.805908 51.451680 25.605696
F 40.196404 51.451680 47.426293
F 39.586899 51.451680 69.246889
F 38.977395 51.451680 91.067485
F 38.367891 51.451680 112.888083
F 14.690733 12.862917 3.038613
F 14.081229 12.862917 24.859209
F 13.471724 12.862917 46.679806
F 12.862220 12.862917 68.500402
F 12.252716 12.862917 90.320999
F 11.643211 12.862917 112.141596
F 14.690733 36.016175 3.038613
F 14.081229 36.016175 24.859209
F 13.471724 36.016175 46.679806
F 12.862220 36.016175 68.500402
F 12.252716 36.016175 90.320999
F 11.643211 36.016175 112.141596
F 14.690733 59.169432 3.038613
F 14.081229 59.169432 24.859209
F 13.471724 59.169432 46.679806
F 12.862220 59.169432 68.500402
F 12.252716 59.169432 90.320999
F 11.643211 59.169432 112.141596
F 41.415413 12.862917 3.785101
F 40.805908 12.862917 25.605697
F 40.196404 12.862917 47.426294
F 39.586899 12.862917 69.246890
F 38.977395 12.862917 91.067486
F 38.367891 12.862917 112.888084
F 41.415413 36.016175 3.785101
F 40.805908 36.016175 25.605697
F 40.196404 36.016175 47.426294
F 39.586899 36.016175 69.246890
F 38.977395 36.016175 91.067486
F 38.367891 36.016175 112.888084
F 41.415413 59.169432 3.785101
F 40.805908 59.169432 25.605697
F 40.196404 59.169432 47.426294
F 39.586899 59.169432 69.246890
F 38.977395 59.169432 91.067486
F 38.367891 59.169432 112.888084
F 14.690733 20.580672 3.038612
F 14.081229 20.580672 24.859209
F 13.471725 20.580672 46.679805
F 12.862220 20.580672 68.500401
F 12.252716 20.580672 90.320999
F 11.643211 20.580672 112.141595
F 14.690733 43.733930 3.038612
F 14.081229 43.733930 24.859209
F 13.471725 43.733930 46.679805
F 12.862220 43.733930 68.500401
F 12.252716 43.733930 90.320999
F 11.643211 43.733930 112.141595
F 14.690733 66.887187 3.038612
F 14.081229 66.887187 24.859209
F 13.471725 66.887187 46.679805
F 12.862220 66.887187 68.500401
F 12.252716 66.887187 90.320999
F 11.643211 66.887187 112.141595
F 41.415413 20.580672 3.785100
F 40.805908 20.580672 25.605697
F 40.196404 20.580672 47.426293
F 39.586899 20.580672 69.246889
F 38.977395 20.580672 91.067486
F 38.367891 20.580672 112.888083
F 41.415413 43.733930 3.785100
F 40.805908 43.733930 25.605697
F 40.196404 43.733930 47.426293
F 39.586899 43.733930 69.246889
F 38.977395 43.733930 91.067486
F 38.367891 43.733930 112.888083
F 41.415413 66.887187 3.785100
F 40.805908 66.887187 25.605697
F 40.196404 66.887187 47.426293
F 39.586899 66.887187 69.246889
F 38.977395 66.887187 91.067486
F 38.367891 66.887187 112.888083
F 23.598964 5.145164 3.287441
F 22.989459 5.145164 25.108038
F 22.379955 5.145164 46.928635
F 21.770451 5.145164 68.749232
F 21.160946 5.145164 90.569828
F 20.551442 5.145164 112.390424
F 23.598964 28.298422 3.287441
F 22.989459 28.298422 25.108038
F 22.379955 28.298422 46.928635
F 21.770451 28.298422 68.749232
F 21.160946 28.298422 90.569828
F 20.551442 28.298422 112.390424
F 23.598964 51.451679 3.287441
F 22.989459 51.451679 25.108038
F 22.379955 51.451679 46.928635
F 21.770451 51.451679 68.749232
F 21.160946 51.451679 90.569828
F 20.551442 51.451679 112.390424
F 50.323644 5.145164 4.033929
F 49.714140 5.145164 25.854526
F 49.104635 5.145164 47.675123
F 48.495131 5.145164 69.495720
F 47.885626 5.145164 91.316316
F 47.276122 5.145164 113.136912
F 50.323644 28.298422 4.033929
F 49.714140 28.298422 25.854526
F 49.104635 28.298422 47.675123
F 48.495131 28.298422 69.495720
F 47.885626 28.298422 91.316316
F 47.276122 28.298422 113.136912
F 50.323644 51.451679 4.033929
F 49.714140 51.451679 25.854526
F 49.104635 51.451679 47.675123
F 48.495131 51.451679 69.495720
F 47.885626 51.451679 91.316316
F 47.276122 51.451679 113.136912
F 23.598964 12.862917 3.287442
F 22.989459 12.862917 25.108039
F 22.379955 12.862917 46.928636
F 21.770451 12.862917 68.749232
F 21.160946 12.862917 90.569829
F 20.551442 12.862917 112.390425
F 23.598964 36.016174 3.287442
F 22.989459 36.016174 25.108039
F 22.379955 36.016174 46.928636
F 21.770451 36.016174 68.749232
F 21.160946 36.016174 90.569829
F 20.551442 36.016174 112.390425
F 23.598964 59.169432 3.287442
F 22.989459 59.169432 25.108039
F 22.379955 59.169432 46.928636
F 21.770451 59.169432 68.749232
F 21.160946 59.169432 90.569829
F 20.551442 59.169432 112.390425
F 50.323644 12.862917 4.033930
F 49.714140 12.862917 25.854527
F 49.104635 12.862917 47.675124
F 48.495131 12.862917 69.495720
F 47.885626 12.862917 91.316317
F 47.276122 12.862917 113.136913
F 50.323644 36.016174 4.033930
F 49.714140 36.016174 25.854527
F 49.104635 36.016174 47.675124
F 48.495131 36.016174 69.495720
F 47.885626 36.016174 91.316317
F 47.276122 36.016174 113.136913
F 50.323644 59.169432 4.033930
F 49.714140 59.169432 25.854527
F 49.104635 59.169432 47.675124
F 48.495131 59.169432 69.495720
F 47.885626 59.169432 91.316317
F 47.276122 59.169432 113.136913
F 23.598964 20.580672 3.287442
F 22.989459 20.580672 25.108038
F 22.379955 20.580672 46.928635
F 21.770451 20.580672 68.749232
F 21.160946 20.580672 90.569828
F 20.551442 20.580672 112.390425
F 23.598964 43.733929 3.287442
F 22.989459 43.733929 25.108038
F 22.379955 43.733929 46.928635
F 21.770451 43.733929 68.749232
F 21.160946 43.733929 90.569828
F 20.551442 43.733929 112.390425
F 23.598964 66.887187 3.287442
F 22.989459 66.887187 25.108038
F 22.379955 66.887187 46.928635
F 21.770451 66.887187 68.749232
F 21.160946 66.887187 90.569828
F 20.551442 66.887187 112.390425
F 50.323644 20.580672 4.033930
F 49.714140 20.580672 25.854526
F 49.104635 20.580672 47.675123
F 48.495131 20.580672 69.495720
F 47.885626 20.580672 91.316316
F 47.276122 20.580672 113.136913
F 50.323644 43.733929 4.033930
F 49.714140 43.733929 25.854526
F 49.104635 43.733929 47.675123
F 48.495131 43.733929 69.495720
F 47.885626 43.733929 91.316316
F 47.276122 43.733929 113.136913
F 50.323644 66.887187 4.033930
F 49.714140 66.887187 25.854526
F 49.104635 66.887187 47.675123
F 48.495131 66.887187 69.495720
F 47.885626 66.887187 91.316316
F 47.276122 66.887187 113.136913
F 5.680916 7.717749 6.426548
F 5.071411 7.717749 28.247145
F 4.461907 7.717749 50.067741
F 3.852403 7.717749 71.888337
F 3.242898 7.717749 93.708935
F 2.633394 7.717749 115.529531
F 5.680916 30.871007 6.426548
F 5.071411 30.871007 28.247145
F 4.461907 30.871007 50.067741
F 3.852403 30.871007 71.888337
F 3.242898 30.871007 93.708935
F 2.633394 30.871007 115.529531
F 5.680916 54.024264 6.426548
F 5.071411 54.024264 28.247145
F 4.461907 54.024264 50.067741
F 3.852403 54.024264 71.888337
F 3.242898 54.024264 93.708935
F 2.633394 54.024264 115.529531
F 32.405595 7.717749 7.173036
F 31.796091 7.717749 28.993633
F 31.186586 7.717749 50.814229
F 30.577082 7.717749 72.634825
F 29.967577 7.717749 94.455422
F 29.358073 7.717749 116.276019
F 32.405595 30.871007 7.173036
F 31.796091 30.871007 28.993633
F 31.186586 30.871007 50.814229
F 30.577082 30.871007 72.634825
F 29.967577 30.871007 94.455422
F 29.358073 30.871007 116.276019
F 32.405595 54.024264 7.173036
F 31.796091 54.024264 28.993633
F 31.186586 54.024264 50.814229
F 30.577082 54.024264 72.634825
F 29.967577 54.024264 94.455422
F 29.358073 54.024264 116.276019
F 5.680916 15.435502 6.426549
F 5.071411 15.435502 28.247146
F 4.461907 15.435502 50.067742
F 3.852403 15.435502 71.888338
F 3.242898 15.435502 93.708936
F 2.633394 15.435502 115.529532
F 5.680916 38.588760 6.426549
F 5.071411 38.588760 28.247146
F 4.461907 38.588760 50.067742
F 3.852403 38.588760 71.888338
F 3.242898 38.588760 93.708936
F 2.633394 38.588760 115.529532
F 5.680916 61.742017 6.426549
F 5.071411 61.742017 28.247146
F 4.461907 61.742017 50.067742
F 3.852403 61.742017 71.888338
F 3.242898 61.742017 93.708936
F 2.633394 61.742017 115.529532
F 32.405595 15.435502 7.173037
F 31.796091 15.435502 28.993634
F 31.186586 15.435502 50.814230
F 30.577082 15.435502 72.634826
F 29.967577 15.435502 94.455423
F 29.358073 15.435502 116.276020
F 32.405595 38.588760 7.173037
F 31.796091 38.588760 28.993634
F 31.186586 38.588760 50.814230
F 30.577082 38.588760 72.634826
F 29.967577 38.588760 94.455423
F 29.358073 38.588760 116.276020
F 32.405595 61.742017 7.173037
F 31.796091 61.742017 28.993634
F 31.186586 61.742017 50.814230
F 30.577082 61.742017 72.634826
F 29.967577 61.742017 94.455423
F 29.358073 61.742017 116.276020
F 5.680916 0.000000 6.426548
F 5.071411 0.000000 28.247145
F 4.461907 0.000000 50.067741
F 3.852403 0.000000 71.888337
F 3.242898 0.000000 93.708935
F 2.633394 0.000000 115.529531
F 5.680916 23.153257 6.426548
F 5.071411 23.153257 28.247145
F 4.461907 23.153257 50.067741
F 3.852403 23.153257 71.888337
F 3.242898 23.153257 93.708935
F 2.633394 23.153257 115.529531
F 5.680916 46.306515 6.426548
F 5.071411 46.306515 28.247145
F 4.461907 46.306515 50.067741
F 3.852403 46.306515 71.888337
F 3.242898 46.306515 93.708935
F 2.633394 46.306515 115.529531
F 32.405595 0.000000 7.173036
F 31.796091 0.000000 28.993633
F 31.186586 0.000000 50.814229
F 30.577082 0.000000 72.634825
F 29.967577 0.000000 94.455422
F 29.358073 0.000000 116.276019
F 32.405595 23.153257 7.173036
F 31.796091 23.153257 28.993633
F 31.186586 23.153257 50.814229
F 30.577082 23.153257 72.634825
F 29.967577 23.153257 94.455422
F 29.358073 23.153257 116.276019
F 32.405595 46.306515 7.173036
F 31.796091 46.306515 28.993633
F 31.186586 46.306515 50.814229
F 30.577082 46.306515 72.634825
F 29.967577 46.306515 94.455422
F 29.358073 46.306515 116.276019
F 14.589138 7.717750 6.675378
F 13.979634 7.717750 28.495974
F 13.370129 7.717750 50.316570
F 12.760625 7.717750 72.137168
F 12.151121 7.717750 93.957764
F 11.541616 7.717750 115.778361
F 14.589138 30.871007 6.675378
F 13.979634 30.871007 28.495974
F 13.370129 30.871007 50.316570
F 12.760625 30.871007 72.137168
F 12.151121 30.871007 93.957764
F 11.541616 30.871007 115.778361
F 14.589138 54.024265 6.675378
F 13.979634 54.024265 28.495974
F 13.370129 54.024265 50.316570
F 12.760625 54.024265 72.137168
F 12.151121 54.024265 93.957764
F 11.541616 54.024265 115.778361
F 41.313818 7.717750 7.421866
F 40.704313 7.717750 29.242462
F 40.094809 7.717750 51.063058
F 39.485304 7.717750 72.883656
F 38.875800 7.717750 94.704252
F 38.266295 7.717750 116.524849
F 41.313818 30.871007 7.421866
F 40.704313 30.871007 29.242462
F 40.094809 30.871007 51.063058
F 39.485304 30.871007 72.883656
F 38.875800 30.871007 94.704252
F 38.266295 30.871007 116.524849
F 41.313818 54.024265 7.421866
F 40.704313 54.024265 29.242462
F 40.094809 54.024265 51.063058
F 39.485304 54.024265 72.883656
F 38.875800 54.024265 94.704252
F 38.266295 54.024265 116.524849
F 14.589138 15.435503 6.675379
F 13.979634 15.435503 28.495975
F 13.370129 15.435503 50.316571
F 12.760625 15.435503 72.137169
F 12.151121 15.435503 93.957765
F 11.541616 15.435503 115.778362
F 14.589138 38.588760 6.675379
F 13.979634 38.588760 28.495975
F 13.370129 38.588760 50.316571
F 12.760625 38.588760 72.137169
F 12.151121 38.588760 93.957765
F 11.541616 38.588760 115.778362
F 14.589138 61.742018 6.675379
F 13.979634 61.742018 28.495975
F 13.370129 61.742018 50.316571
F 12.760625 61.742018 72.137169
F 12.151121 61.742018 93.957765
F 11.541616 61.742018 115.778362
F 41.313818 15.435503 7.421867
F 40.704313 15.435503 29.242463
F 40.094809 15.435503 51.063059
F 39.485304 15.435503 72.883657
F 38.875800 15.435503 94.704253
F 38.266295 15.435503 116.524850
F 41.313818 38.588760 7.421867
F 40.704313 38.588760 29.242463
F 40.094809 38.588760 51.063059
F 39.485304 38.588760 72.883657
F 38.875800 38.588760 94.704253
F 38.266295 38.588760 116.524850
F 41.313818 61.742018 7.421867
F 40.704313 61.742018 29.242463
F 40.094809 61.742018 51.063059
F 39.485304 61.742018 72.883657
F 38.875800 61.742018 94.704253
F 38.266295 61.742018 116.524850
F 14.589138 0.000000 6.675378
F 13.979634 0.000000 28.495974
F 13.370129 0.000000 50.316570
F 12.760625 0.000000 72.137168
F 12.151121 0.000000 93.957764
F 11.541616 0.000000 115.778361
F 14.589138 23.153258 6.675378
F 13.979634 23.153258 28.495974
F 13.370129 23.153258 50.316570
F 12.760625 23.153258 72.137168
F 12.151121 23.153258 93.957764
F 11.541616 23.153258 115.778361
F 14.589138 46.306515 6.675378
F 13.979634 46.306515 28.495974
F 13.370129 46.306515 50.316570
F 12.760625 46.306515 72.137168
F 12.151121 46.306515 93.957764
F 11.541616 46.306515 115.778361
F 41.313818 0.000000 7.421866
F 40.704313 0.000000 29.242462
F 40.094809 0.000000 51.063058
F 39.485304 0.000000 72.883656
F 38.875800 0.000000 94.704252
F 38.266295 0.000000 116.524849
F 41.313818 23.153258 7.421866
F 40.704313 23.153258 29.242462
F 40.094809 23.153258 51.063058
F 39.485304 23.153258 72.883656
F 38.875800 23.153258 94.704252
F 38.266295 23.153258 116.524849
F 41.313818 46.306515 7.421866
F 40.704313 46.306515 29.242462
F 40.094809 46.306515 51.063058
F 39.485304 46.306515 72.883656
F 38.875800 46.306515 94.704252
F 38.266295 46.306515 116.524849
F 23.497370 7.717751 6.924208
F 22.887865 7.717751 28.744805
F 22.278361 7.717751 50.565401
F 21.668856 7.717751 72.385998
F 21.059352 7.717751 94.206594
F 20.449848 7.717751 116.027190
F 23.497370 30.871008 6.924208
F 22.887865 30.871008 28.744805
F 22.278361 30.871008 50.565401
F 21.668856 30.871008 72.385998
F 21.059352 30.871008 94.206594
F 20.449848 30.871008 116.027190
F 23.497370 54.024266 6.924208
F 22.887865 54.024266 28.744805
F 22.278361 54.024266 50.565401
F 21.668856 54.024266 72.385998
F 21.059352 54.024266 94.206594
F 20.449848 54.024266 116.027190
F 50.222049 7.717751 7.670695
F 49.612545 7.717751 29.491293
F 49.003040 7.717751 51.311889
F 48.393536 7.717751 73.132486
F 47.784031 7.717751 94.953082
F 47.174527 7.717751 116.773678
F 50.222049 30.871008 7.670695
F 49.612545 30.871008 29.491293
F 49.003040 30.871008 51.311889
F 48.393536 30.871008 73.132486
F 47.784031 30.871008 94.953082
F 47.174527 30.871008 116.773678
F 50.222049 54.024266 7.670695
F 49.612545 54.024266 29.491293
F 49.003040 54.024266 51.311889
F 48.393536 54.024266 73.132486
F 47.784031 54.024266 94.953082
F 47.174527 54.024266 116.773678
F 23.497370 15.435503 6.924209
F 22.887865 15.435503 28.744806
F 22.278361 15.435503 50.565402
F 21.668856 15.435503 72.385999
F 21.059352 15.435503 94.206595
F 20.449848 15.435503 116.027191
F 23.497370 38.588761 6.924209
F 22.887865 38.588761 28.744806
F 22.278361 38.588761 50.565402
F 21.668856 38.588761 72.385999
F 21.059352 38.588761 94.206595
F 20.449848 38.588761 116.027191
F 23.497370 61.742018 6.924209
F 22.887865 61.742018 28.744806
F 22.278361 61.742018 50.565402
F 21.668856 61.742018 72.385999
F 21.059352 61.742018 94.206595
F 20.449848 61.742018 116.027191
F 50.222049 15.435503 7.670696
F 49.612545 15.435503 29.491294
F 49.003040 15.435503 51.311890
F 48.393536 15.435503 73.132487
F 47.784031 15.435503 94.953083
F 47.174527 15.435503 116.773679
F 50.222049 38.588761 7.670696
F 49.612545 38.588761 29.491294
F 49.003040 38.588761 51.311890
F 48.393536 38.588761 73.132487
F 47.784031 38.588761 94.953083
F 47.174527 38.588761 116.773679
F 50.222049 61.742018 7.670696
F 49.612545 61.742018 29.491294
F 49.003040 61.742018 51.311890
F 48.393536 61.742018 73.132487
F 47.784031 61.742018 94.953083
F 47.174527 61.742018 116.773679
F 23.497370 0.000001 6.924208
F 22.887865 0.000001 28.744805
F 22.278361 0.000001 50.565401
F 21.668856 0.000001 72.385998
F 21.059352 0.000001 94.206594
F 20.449848 0.000001 116.027190
F 23.497370 23.153259 6.924208
F 22.887865 23.153259 28.744805
F 22.278361 23.153259 50.565401
F 21.668856 23.153259 72.385998
F 21.059352 23.153259 94.206594
F 20.449848 23.153259 116.027190
F 23.497370 46.306516 6.924208
F 22.887865 46.306516 28.744805
F 22.278361 46.306516 50.565401
F 21.668856 46.306516 72.385998
F 21.059352 46.306516 94.206594
F 20.449848 46.306516 116.027190
F 50.222049 0.000001 7.670695
F 49.612545 0.000001 29.491293
F 49.003040 0.000001 51.311889
F 48.393536 0.000001 73.132486
F 47.784031 0.000001 94.953082
F 47.174527 0.000001 116.773678
F 50.222049 23.153259 7.670695
F 49.612545 23.153259 29.491293
F 49.003040 23.153259 51.311889
F 48.393536 23.153259 73.132486
F 47.784031 23.153259 94.953082
F 47.174527 23.153259 116.773678
F 50.222049 46.306516 7.670695
F 49.612545 46.306516 29.491293
F 49.003040 46.306516 51.311889
F 48.393536 46.306516 73.132486
F 47.784031 46.306516 94.953082
F 47.174527 46.306516 116.773678
F 8.009567 1.286291 2.851990
F 7.400063 1.286291 24.672586
F 6.790558 1.286291 46.493183
F 6.181054 1.286291 68.313780
F 5.571550 1.286291 90.134376
F 4.962045 1.286291 111.954973
F 8.009567 24.439548 2.851990
F 7.400063 24.439548 24.672586
F 6.790558 24.439548 46.493183
F 6.181054 24.439548 68.313780
F 5.571550 24.439548 90.134376
F 4.962045 24.439548 111.954973
F 8.009567 47.592806 2.851990
F 7.400063 47.592806 24.672586
F 6.790558 47.592806 46.493183
F 6.181054 47.592806 68.313780
F 5.571550 47.592806 90.134376
F 4.962045 47.592806 111.954973
F 34.734248 1.286291 3.598478
F 34.124743 1.286291 25.419074
F 33.515239 1.286291 47.239671
F 32.905734 1.286291 69.060267
F 32.296230 1.286291 90.880864
F 31.686725 1.286291 112.701461
F 34.734248 24.439548 3.598478
F 34.124743 24.439548 25.419074
F 33.515239 24.439548 47.239671
F 32.905734 24.439548 69.060267
F 32.296230 24.439548 90.880864
F 31.686725 24.439548 112.701461
F 34.734248 47.592806 3.598478
F 34.124743 47.592806 25.419074
F 33.515239 47.592806 47.239671
F 32.905734 47.592806 69.060267
F 32.296230 47.592806 90.880864
F 31.686725 47.592806 112.701461
F 8.009567 9.004040 2.851990
F 7.400063 9.004040 24.672586
F 6.790558 9.004040 46.493183
F 6.181054 9.004040 68.313780
F 5.571550 9.004040 90.134376
F 4.962045 9.004040 111.954973
F 8.009567 32.157298 2.851990
F 7.400063 32.157298 24.672586
F 6.790558 32.157298 46.493183
F 6.181054 32.157298 68.313780
F 5.571550 32.157298 90.134376
F 4.962045 32.157298 111.954973
F 8.009567 55.310555 2.851990
F 7.400063 55.310555 24.672586
F 6.790558 55.310555 46.493183
F 6.181054 55.310555 68.313780
F 5.571550 55.310555 90.134376
F 4.962045 55.310555 111.954973
F 34.734248 9.004040 3.598478
F 34.124743 9.004040 25.419074
F 33.515239 9.004040 47.239671
F 32.905734 9.004040 69.060267
F 32.296230 9.004040 90.880864
F 31.686725 9.004040 112.701461
F 34.734248 32.157298 3.598478
F 34.124743 32.157298 25.419074
F 33.515239 32.157298 47.239671
F 32.905734 32.157298 69.060267
F 32.296230 32.157298 90.880864
F 31.686725 32.157298 112.701461
F 34.734248 55.310555 3.598478
F 34.124743 55.310555 25.419074
F 33.515239 55.310555 47.239671
F 32.905734 55.310555 69.060267
F 32.296230 55.310555 90.880864
F 31.686725 55.310555 112.701461
F 8.009567 16.721795 2.851991
F 7.400063 16.721795 24.672587
F 6.790558 16.721795 46.493183
F 6.181054 16.721795 68.313781
F 5.571550 16.721795 90.134377
F 4.962045 16.721795 111.954974
F 8.009567 39.875053 2.851991
F 7.400063 39.875053 24.672587
F 6.790558 39.875053 46.493183
F 6.181054 39.875053 68.313781
F 5.571550 39.875053 90.134377
F 4.962045 39.875053 111.954974
F 8.009567 63.028310 2.851991
F 7.400063 63.028310 24.672587
F 6.790558 63.028310 46.493183
F 6.181054 63.028310 68.313781
F 5.571550 63.028310 90.134377
F 4.962045 63.028310 111.954974
F 34.734248 16.721795 3.598479
F 34.124743 16.721795 25.419075
F 33.515239 16.721795 47.239671
F 32.905734 16.721795 69.060268
F 32.296230 16.721795 90.880865
F 31.686725 16.721795 112.701462
F 34.734248 39.875053 3.598479
F 34.124743 39.875053 25.419075
F 33.515239 39.875053 47.239671
F 32.905734 39.875053 69.060268
F 32.296230 39.875053 90.880865
F 31.686725 39.875053 112.701462
F 34.734248 63.028310 3.598479
F 34.124743 63.028310 25.419075
F 33.515239 63.028310 47.239671
F 32.905734 63.028310 69.060268
F 32.296230 63.028310 90.880865
F 31.686725 63.028310 112.701462
F 16.917793 1.286290 3.100819
F 16.308288 1.286290 24.921416
F 15.698784 1.286290 46.742013
F 15.089279 1.286290 68.562609
F 14.479775 1.286290 90.383206
F 13.870271 1.286290 112.203802
F 16.917793 24.439548 3.100819
F 16.308288 24.439548 24.921416
F 15.698784 24.439548 46.742013
F 15.089279 24.439548 68.562609
F 14.479775 24.439548 90.383206
F 13.870271 24.439548 112.203802
F 16.917793 47.592806 3.100819
F 16.308288 47.592806 24.921416
F 15.698784 47.592806 46.742013
F 15.089279 47.592806 68.562609
F 14.479775 47.592806 90.383206
F 13.870271 47.592806 112.203802
F 43.642472 1.286290 3.847307
F 43.032968 1.286290 25.667904
F 42.423463 1.286290 47.488501
F 41.813959 1.286290 69.309097
F 41.204454 1.286290 91.129694
F 40.594950 1.286290 112.950290
F 43.642472 24.439548 3.847307
F 43.032968 24.439548 25.667904
F 42.423463 24.439548 47.488501
F 41.813959 24.439548 69.309097
F 41.204454 24.439548 91.129694
F 40.594950 24.439548 112.950290
F 43.642472 47.592806 3.847307
F 43.032968 47.592806 25.667904
F 42.423463 47.592806 47.488501
F 41.813959 47.592806 69.309097
F 41.204454 47.592806 91.129694
F 40.594950 47.592806 112.950290
F 16.917793 9.004040 3.100819
F 16.308288 9.004040 24.921416
F 15.698784 9.004040 46.742013
F 15.089279 9.004040 68.562609
F 14.479775 9.004040 90.383206
F 13.870271 9.004040 112.203802
F 16.917793 32.157297 3.100819
F 16.308288 32.157297 24.921416
F 15.698784 32.157297 46.742013
F 15.089279 32.157297 68.562609
F 14.479775 32.157297 90.383206
F 13.870271 32.157297 112.203802
F 16.917793 55.310555 3.100819
F 16.308288 55.310555 24.921416
F 15.698784 55.310555 46.742013
F 15.089279 55.310555 68.562609
F 14.479775 55.310555 90.383206
F 13.870271 55.310555 112.203802
F 43.642472 9.004040 3.847307
F 43.032968 9.004040 25.667904
F 42.423463 9.004040 47.488501
F 41.813959 9.004040 69.309097
F 41.204454 9.004040 91.129694
F 40.594950 9.004040 112.950290
F 43.642472 32.157297 3.847307
F 43.032968 32.157297 25.667904
F 42.423463 32.157297 47.488501
F 41.813959 32.157297 69.309097
F 41.204454 32.157297 91.129694
F 40.594950 32.157297 112.950290
F 43.642472 55.310555 3.847307
F 43.032968 55.310555 25.667904
F 42.423463 55.310555 47.488501
F 41.813959 55.310555 69.309097
F 41.204454 55.310555 91.129694
F 40.594950 55.310555 112.950290
F 16.917793 16.721795 3.100820
F 16.308288 16.721795 24.921416
F 15.698784 16.721795 46.742014
F 15.089279 16.721795 68.562610
F 14.479775 16.721795 90.383207
F 13.870271 16.721795 112.203803
F 16.917793 39.875053 3.100820
F 16.308288 39.875053 24.921416
F 15.698784 39.875053 46.742014
F 15.089279 39.875053 68.562610
F 14.479775 39.875053 90.383207
F 13.870271 39.875053 112.203803
F 16.917793 63.028310 3.100820
F 16.308288 63.028310 24.921416
F 15.698784 63.028310 46.742014
F 15.089279 63.028310 68.562610
F 14.479775 63.028310 90.383207
F 13.870271 63.028310 112.203803
F 43.642472 16.721795 3.847308
F 43.032968 16.721795 25.667904
F 42.423463 16.721795 47.488502
F 41.813959 16.721795 69.309098
F 41.204454 16.721795 91.129695
F 40.594950 16.721795 112.950291
F 43.642472 39.875053 3.847308
F 43.032968 39.875053 25.667904
F 42.423463 39.875053 47.488502
F 41.813959 39.875053 69.309098
F 41.204454 39.875053 91.129695
F 40.594950 39.875053 112.950291
F 43.642472 63.028310 3.847308
F 43.032968 63.028310 25.667904
F 42.423463 63.028310 47.488502
F 41.813959 63.028310 69.309098
F 41.204454 63.028310 91.129695
F 40.594950 63.028310 112.950291
F 25.826023 1.286290 3.349649
F 25.216519 1.286290 25.170246
F 24.607014 1.286290 46.990842
F 23.997510 1.286290 68.811438
F 23.388005 1.286290 90.632035
F 22.778501 1.286290 112.452632
F 25.826023 24.439548 3.349649
F 25.216519 24.439548 25.170246
F 24.607014 24.439548 46.990842
F 23.997510 24.439548 68.811438
F 23.388005 24.439548 90.632035
F 22.778501 24.439548 112.452632
F 25.826023 47.592805 3.349649
F 25.216519 47.592805 25.170246
F 24.607014 47.592805 46.990842
F 23.997510 47.592805 68.811438
F 23.388005 47.592805 90.632035
F 22.778501 47.592805 112.452632
F 50.722189 1.286290 69.557926
F 50.112685 1.286290 91.378523
F 49.503180 1.286290 113.199119
F 50.722189 24.439548 69.557926
F 50.112685 24.439548 91.378523
F 49.503180 24.439548 113.199119
F 50.722189 47.592805 69.557926
F 50.112685 47.592805 91.378523
F 49.503180 47.592805 113.199119
F 25.826023 9.004040 3.349649
F 25.216519 9.004040 25.170246
F 24.607014 9.004040 46.990842
F 23.997510 9.004040 68.811438
F 23.388005 9.004040 90.632035
F 22.778501 9.004040 112.452632
F 25.826023 32.157297 3.349649
F 25.216519 32.157297 25.170246
F 24.607014 32.157297 46.990842
F 23.997510 32.157297 68.811438
F 23.388005 32.157297 90.632035
F 22.778501 32.157297 112.452632
F 25.826023 55.310555 3.349649
F 25.216519 55.310555 25.170246
F 24.607014 55.310555 46.990842
F 23.997510 55.310555 68.811438
F 23.388005 55.310555 90.632035
F 22.778501 55.310555 112.452632
F 50.722189 9.004040 69.557926
F 50.112685 9.004040 91.378523
F 49.503180 9.004040 113.199119
F 50.722189 32.157297 69.557926
F 50.112685 32.157297 91.378523
F 49.503180 32.157297 113.199119
F 50.722189 55.310555 69.557926
F 50.112685 55.310555 91.378523
F 49.503180 55.310555 113.199119
F 25.826023 16.721795 3.349650
F 25.216519 16.721795 25.170246
F 24.607014 16.721795 46.990843
F 23.997510 16.721795 68.811439
F 23.388005 16.721795 90.632036
F 22.778501 16.721795 112.452633
F 25.826023 39.875052 3.349650
F 25.216519 39.875052 25.170246
F 24.607014 39.875052 46.990843
F 23.997510 39.875052 68.811439
F 23.388005 39.875052 90.632036
F 22.778501 39.875052 112.452633
F 25.826023 63.028310 3.349650
F 25.216519 63.028310 25.170246
F 24.607014 63.028310 46.990843
F 23.997510 63.028310 68.811439
F 23.388005 63.028310 90.632036
F 22.778501 63.028310 112.452633
F 50.722189 16.721795 69.557927
F 50.112685 16.721795 91.378524
F 49.503180 16.721795 113.199120
F 50.722189 39.875052 69.557927
F 50.112685 39.875052 91.378524
F 49.503180 39.875052 113.199120
F 50.722189 63.028310 69.557927
F 50.112685 63.028310 91.378524
F 49.503180 63.028310 113.199120
F 7.907968 3.858875 6.488755
F 7.298464 3.858875 28.309352
F 6.688959 3.858875 50.129948
F 6.079455 3.858875 71.950545
F 5.469950 3.858875 93.771142
F 4.860446 3.858875 115.591738
F 7.907968 27.012132 6.488755
F 7.298464 27.012132 28.309352
F 6.688959 27.012132 50.129948
F 6.079455 27.012132 71.950545
F 5.469950 27.012132 93.771142
F 4.860446 27.012132 115.591738
F 7.907968 50.165390 6.488755
F 7.298464 50.165390 28.309352
F 6.688959 50.165390 50.129948
F 6.079455 50.165390 71.950545
F 5.469950 50.165390 93.771142
F 4.860446 50.165390 115.591738
F 34.632649 3.858875 7.235243
F 34.023144 3.858875 29.055840
F 33.413640 3.858875 50.876436
F 32.804135 3.858875 72.697033
F 32.194631 3.858875 94.517630
F 31.585126 3.858875 116.338226
F 34.632649 27.012132 7.235243
F 34.023144 27.012132 29.055840
F 33.413640 27.012132 50.876436
F 32.804135 27.012132 72.697033
F 32.194631 27.012132 94.517630
F 31.585126 27.012132 116.338226
F 34.632649 50.165390 7.235243
F 34.023144 50.165390 29.055840
F 33.413640 50.165390 50.876436
F 32.804135 50.165390 72.697033
F 32.194631 50.165390 94.517630
F 31.585126 50.165390 116.338226
F 7.907968 11.576625 6.488755
F 7.298464 11.576625 28.309352
F 6.688959 11.576625 50.129948
F 6.079455 11.576625 71.950546
F 5.469950 11.576625 93.771142
F 4.860446 11.576625 115.591738
F 7.907968 34.729882 6.488755
F 7.298464 34.729882 28.309352
F 6.688959 34.729882 50.129948
F 6.079455 34.729882 71.950546
F 5.469950 34.729882 93.771142
F 4.860446 34.729882 115.591738
F 7.907968 57.883140 6.488755
F 7.298464 57.883140 28.309352
F 6.688959 57.883140 50.129948
F 6.079455 57.883140 71.950546
F 5.469950 57.883140 93.771142
F 4.860446 57.883140 115.591738
F 34.632649 11.576625 7.235243
F 34.023144 11.576625 29.055840
F 33.413640 11.576625 50.876436
F 32.804135 11.576625 72.697034
F 32.194631 11.576625 94.517630
F 31.585126 11.576625 116.338226
F 34.632649 34.729882 7.235243
F 34.023144 34.729882 29.055840
F 33.413640 34.729882 50.876436
F 32.804135 34.729882 72.697034
F 32.194631 34.729882 94.517630
F 31.585126 34.729882 116.338226
F 34.632649 57.883140 7.235243
F 34.023144 57.883140 29.055840
F 33.413640 57.883140 50.876436
F 32.804135 57.883140 72.697034
F 32.194631 57.883140 94.517630
F 31.585126 57.883140 116.338226
F 7.907968 19.294380 6.488756
F 7.298464 19.294380 28.309352
F 6.688959 19.294380 50.129949
F 6.079455 19.294380 71.950546
F 5.469950 19.294380 93.771142
F 4.860446 19.294380 115.591739
F 7.907968 42.447638 6.488756
F 7.298464 42.447638 28.309352
F 6.688959 42.447638 50.129949
F 6.079455 42.447638 71.950546
F 5.469950 42.447638 93.771142
F 4.860446 42.447638 115.591739
F 7.907968 65.600895 6.488756
F 7.298464 65.600895 28.309352
F 6.688959 65.600895 50.129949
F 6.079455 65.600895 71.950546
F 5.469950 65.600895 93.771142
F 4.860446 65.600895 115.591739
F 34.632649 19.294380 7.235244
F 34.023144 19.294380 29.055840
F 33.413640 19.294380 50.876437
F 32.804135 19.294380 72.697034
F 32.194631 19.294380 94.517630
F 31.585126 19.294380 116.338227
F 34.632649 42.447638 7.235244
F 34.023144 42.447638 29.055840
F 33.413640 42.447638 50.876437
F 32.804135 42.447638 72.697034
F 32.194631 42.447638 94.517630
F 31.585126 42.447638 116.338227
F 34.632649 65.600895 7.235244
F 34.023144 65.600895 29.055840
F 33.413640 65.600895 50.876437
F 32.804135 65.600895 72.697034
F 32.194631 65.600895 94.517630
F 31.585126 65.600895 116.338227
F 16.816194 3.858876 6.737585
F 16.206689 3.858876 28.558183
F 15.597185 3.858876 50.378779
F 14.987680 3.858876 72.199375
F 14.378176 3.858876 94.019972
F 13.768671 3.858876 115.840568
F 16.816194 27.012134 6.737585
F 16.206689 27.012134 28.558183
F 15.597185 27.012134 50.378779
F 14.987680 27.012134 72.199375
F 14.378176 27.012134 94.019972
F 13.768671 27.012134 115.840568
F 16.816194 50.165391 6.737585
F 16.206689 50.165391 28.558183
F 15.597185 50.165391 50.378779
F 14.987680 50.165391 72.199375
F 14.378176 50.165391 94.019972
F 13.768671 50.165391 115.840568
F 43.540873 3.858876 7.484073
F 42.931369 3.858876 29.304670
F 42.321864 3.858876 51.125267
F 41.712360 3.858876 72.945863
F 41.102855 3.858876 94.766460
F 40.493351 3.858876 116.587056
F 43.540873 27.012134 7.484073
F 42.931369 27.012134 29.304670
F 42.321864 27.012134 51.125267
F 41.712360 27.012134 72.945863
F 41.102855 27.012134 94.766460
F 40.493351 27.012134 116.587056
F 43.540873 50.165391 7.484073
F 42.931369 50.165391 29.304670
F 42.321864 50.165391 51.125267
F 41.712360 50.165391 72.945863
F 41.102855 50.165391 94.766460
F 40.493351 50.165391 116.587056
F 16.816194 11.576626 6.737585
F 16.206689 11.576626 28.558183
F 15.597185 11.576626 50.378779
F 14.987680 11.576626 72.199376
F 14.378176 11.576626 94.019972
F 13.768671 11.576626 115.840568
F 16.816194 34.729884 6.737585
F 16.206689 34.729884 28.558183
F 15.597185 34.729884 50.378779
F 14.987680 34.729884 72.199376
F 14.378176 34.729884 94.019972
F 13.768671 34.729884 115.840568
F 16.816194 57.883141 6.737585
F 16.206689 57.883141 28.558183
F 15.597185 57.883141 50.378779
F 14.987680 57.883141 72.199376
F 14.378176 57.883141 94.019972
F 13.768671 57.883141 115.840568
F 43.540873 11.576626 7.484073
F 42.931369 11.576626 29.304670
F 42.321864 11.576626 51.125267
F 41.712360 11.576626 72.945864
F 41.102855 11.576626 94.766460
F 40.493351 11.576626 116.587056
F 43.540873 34.729884 7.484073
F 42.931369 34.729884 29.304670
F 42.321864 34.729884 51.125267
F 41.712360 34.729884 72.945864
F 41.102855 34.729884 94.766460
F 40.493351 34.729884 116.587056
F 43.540873 57.883141 7.484073
F 42.931369 57.883141 29.304670
F 42.321864 57.883141 51.125267
F 41.712360 57.883141 72.945864
F 41.102855 57.883141 94.766460
F 40.493351 57.883141 116.587056
F 16.816194 19.294382 6.737586
F 16.206689 19.294382 28.558183
F 15.597185 19.294382 50.378780
F 14.987680 19.294382 72.199376
F 14.378176 19.294382 94.019972
F 13.768671 19.294382 115.840569
F 16.816194 42.447639 6.737586
F 16.206689 42.447639 28.558183
F 15.597185 42.447639 50.378780
F 14.987680 42.447639 72.199376
F 14.378176 42.447639 94.019972
F 13.768671 42.447639 115.840569
F 16.816194 65.600897 6.737586
F 16.206689 65.600897 28.558183
F 15.597185 65.600897 50.378780
F 14.987680 65.600897 72.199376
F 14.378176 65.600897 94.019972
F 13.768671 65.600897 115.840569
F 43.540873 19.294382 7.484074
F 42.931369 19.294382 29.304670
F 42.321864 19.294382 51.125268
F 41.712360 19.294382 72.945864
F 41.102855 19.294382 94.766460
F 40.493351 19.294382 116.587057
F 43.540873 42.447639 7.484074
F 42.931369 42.447639 29.304670
F 42.321864 42.447639 51.125268
F 41.712360 42.447639 72.945864
F 41.102855 42.447639 94.766460
F 40.493351 42.447639 116.587057
F 43.540873 65.600897 7.484074
F 42.931369 65.600897 29.304670
F 42.321864 65.600897 51.125268
F 41.712360 65.600897 72.945864
F 41.102855 65.600897 94.766460
F 40.493351 65.600897 116.587057
F 25.724426 3.858875 6.986415
F 25.114922 3.858875 28.807011
F 24.505417 3.858875 50.627608
F 23.895913 3.858875 72.448204
F 23.286408 3.858875 94.268801
F 22.676904 3.858875 116.089398
F 25.724426 27.012133 6.986415
F 25.114922 27.012133 28.807011
F 24.505417 27.012133 50.627608
F 23.895913 27.012133 72.448204
F 23.286408 27.012133 94.268801
F 22.676904 27.012133 116.089398
F 25.724426 50.165390 6.986415
F 25.114922 50.165390 28.807011
F 24.505417 50.165390 50.627608
F 23.895913 50.165390 72.448204
F 23.286408 50.165390 94.268801
F 22.676904 50.165390 116.089398
F 51.230097 3.858875 51.374096
F 50.620592 3.858875 73.194692
F 50.011088 3.858875 95.015288
F 49.401583 3.858875 116.835886
F 51.230097 27.012133 51.374096
F 50.620592 27.012133 73.194692
F 50.011088 27.012133 95.015288
F 49.401583 27.012133 116.835886
F 51.230097 50.165390 51.374096
F 50.620592 50.165390 73.194692
F 50.011088 50.165390 95.015288
F 49.401583 50.165390 116.835886
F 25.724426 11.576625 6.986415
F 25.114922 11.576625 28.807011
F 24.505417 11.576625 50.627608
F 23.895913 11.576625 72.448204
F 23.286408 11.576625 94.268802
F 22.676904 11.576625 116.089398
F 25.724426 34.729883 6.986415
F 25.114922 34.729883 28.807011
F 24.505417 34.729883 50.627608
F 23.895913 34.729883 72.448204
F 23.286408 34.729883 94.268802
F 22.676904 34.729883 116.089398
F 25.724426 57.883140 6.986415
F 25.114922 57.883140 28.807011
F 24.505417 57.883140 50.627608
F 23.895913 57.883140 72.448204
F 23.286408 57.883140 94.268802
F 22.676904 57.883140 116.089398
F 51.230097 11.576625 51.374096
F 50.620592 11.576625 73.194692
F 50.011088 11.576625 95.015289
F 49.401583 11.576625 116.835886
F 51.230097 34.729883 51.374096
F 50.620592 34.729883 73.194692
F 50.011088 34.729883 95.015289
F 49.401583 34.729883 116.835886
F 51.230097 57.883140 51.374096
F 50.620592 57.883140 73.194692
F 50.011088 57.883140 95.015289
F 49.401583 57.883140 116.835886
F 25.724426 19.294381 6.986415
F 25.114922 19.294381 28.807012
F 24.505417 19.294381 50.627608
F 23.895913 19.294381 72.448205
F 23.286408 19.294381 94.268802
F 22.676904 19.294381 116.089398
F 25.724426 42.447638 6.986415
F 25.114922 42.447638 28.807012
F 24.505417 42.447638 50.627608
F 23.895913 42.447638 72.448205
F 23.286408 42.447638 94.268802
F 22.676904 42.447638 116.089398
F 25.724426 65.600896 6.986415
F 25.114922 65.600896 28.807012
F 24.505417 65.600896 50.627608
F 23.895913 65.600896 72.448205
F 23.286408 65.600896 94.268802
F 22.676904 65.600896 116.089398
F 51.230097 19.294381 51.374096
F 50.620592 19.294381 73.194693
F 50.011088 19.294381 95.015289
F 49.401583 19.294381 116.835886
F 51.230097 42.447638 51.374096
F 50.620592 42.447638 73.194693
F 50.011088 42.447638 95.015289
F 49.401583 42.447638 116.835886
F 51.230097 65.600896 51.374096
F 50.620592 65.600896 73.194693
F 50.011088 65.600896 95.015289
F 49.401583 65.600896 116.835886
F 7.984169 3.858875 3.761182
F 7.374665 3.858875 25.581779
F 6.765160 3.858875 47.402376
F 6.155656 3.858875 69.222972
F 5.546152 3.858875 91.043568
F 4.936647 3.858875 112.864165
F 7.984169 27.012133 3.761182
F 7.374665 27.012133 25.581779
F 6.765160 27.012133 47.402376
F 6.155656 27.012133 69.222972
F 5.546152 27.012133 91.043568
F 4.936647 27.012133 112.864165
F 7.984169 50.165390 3.761182
F 7.374665 50.165390 25.581779
F 6.765160 50.165390 47.402376
F 6.155656 50.165390 69.222972
F 5.546152 50.165390 91.043568
F 4.936647 50.165390 112.864165
F 34.708849 3.858875 4.507670
F 34.099344 3.858875 26.328266
F 33.489840 3.858875 48.148864
F 32.880335 3.858875 69.969460
F 32.270831 3.858875 91.790056
F 31.661326 3.858875 113.610653
F 34.708849 27.012133 4.507670
F 34.099344 27.012133 26.328266
F 33.489840 27.012133 48.148864
F 32.880335 27.012133 69.969460
F 32.270831 27.012133 91.790056
F 31.661326 27.012133 113.610653
F 34.708849 50.165390 4.507670
F 34.099344 50.165390 26.328266
F 33.489840 50.165390 48.148864
F 32.880335 50.165390 69.969460
F 32.270831 50.165390 91.790056
F 31.661326 50.165390 113.610653
F 7.984169 11.576625 3.761182
F 7.374665 11.576625 25.581779
F 6.765160 11.576625 47.402375
F 6.155656 11.576625 69.222972
F 5.546152 11.576625 91.043568
F 4.936647 11.576625 112.864165
F 7.984169 34.729883 3.761182
F 7.374665 34.729883 25.581779
F 6.765160 34.729883 47.402375
F 6.155656 34.729883 69.222972
F 5.546152 34.729883 91.043568
F 4.936647 34.729883 112.864165
F 7.984169 57.883140 3.761182
F 7.374665 57.883140 25.581779
F 6.765160 57.883140 47.402375
F 6.155656 57.883140 69.222972
F 5.546152 57.883140 91.043568
F 4.936647 57.883140 112.864165
F 34.708849 11.576625 4.507670
F 34.099344 11.576625 26.328266
F 33.489840 11.576625 48.148863
F 32.880335 11.576625 69.969460
F 32.270831 11.576625 91.790056
F 31.661326 11.576625 113.610653
F 34.708849 34.729883 4.507670
F 34.099344 34.729883 26.328266
F 33.489840 34.729883 48.148863
F 32.880335 34.729883 69.969460
F 32.270831 34.729883 91.790056
F 31.661326 34.729883 113.610653
F 34.708849 57.883140 4.507670
F 34.099344 57.883140 26.328266
F 33.489840 57.883140 48.148863
F 32.880335 57.883140 69.969460
F 32.270831 57.883140 91.790056
F 31.661326 57.883140 113.610653
F 7.984169 19.294381 3.761181
F 7.374665 19.294381 25.581779
F 6.765160 19.294381 47.402375
F 6.155656 19.294381 69.222971
F 5.546152 19.294381 91.043568
F 4.936647 19.294381 112.864164
F 7.984169 42.447638 3.761181
F 7.374665 42.447638 25.581779
F 6.765160 42.447638 47.402375
F 6.155656 42.447638 69.222971
F 5.546152 42.447638 91.043568
F 4.936647 42.447638 112.864164
F 7.984169 65.600896 3.761181
F 7.374665 65.600896 25.581779
F 6.765160 65.600896 47.402375
F 6.155656 65.600896 69.222971
F 5.546152 65.600896 91.043568
F 4.936647 65.600896 112.864164
F 34.708849 19.294381 4.507669
F 34.099344 19.294381 26.328266
F 33.489840 19.294381 48.148863
F 32.880335 19.294381 69.969459
F 32.270831 19.294381 91.790056
F 31.661326 19.294381 113.610652
F 34.708849 42.447638 4.507669
F 34.099344 42.447638 26.328266
F 33.489840 42.447638 48.148863
F 32.880335 42.447638 69.969459
F 32.270831 42.447638 91.790056
F 31.661326 42.447638 113.610652
F 34.708849 65.600896 4.507669
F 34.099344 65.600896 26.328266
F 33.489840 65.600896 48.148863
F 32.880335 65.600896 69.969459
F 32.270831 65.600896 91.790056
F 31.661326 65.600896 113.610652
F 16.892395 3.858876 4.010011
F 16.282890 3.858876 25.830608
F 15.673386 3.858876 47.651204
F 15.063881 3.858876 69.471800
F 14.454377 3.858876 91.292397
F 13.844873 3.858876 113.112993
F 16.892395 27.012133 4.010011
F 16.282890 27.012133 25.830608
F 15.673386 27.012133 47.651204
F 15.063881 27.012133 69.471800
F 14.454377 27.012133 91.292397
F 13.844873 27.012133 113.112993
F 16.892395 50.165391 4.010011
F 16.282890 50.165391 25.830608
F 15.673386 50.165391 47.651204
F 15.063881 50.165391 69.471800
F 14.454377 50.165391 91.292397
F 13.844873 50.165391 113.112993
F 43.617074 3.858876 4.756499
F 43.007570 3.858876 26.577096
F 42.398065 3.858876 48.397692
F 41.788561 3.858876 70.218288
F 41.179056 3.858876 92.038885
F 40.569552 3.858876 113.859481
F 43.617074 27.012133 4.756499
F 43.007570 27.012133 26.577096
F 42.398065 27.012133 48.397692
F 41.788561 27.012133 70.218288
F 41.179056 27.012133 92.038885
F 40.569552 27.012133 113.859481
F 43.617074 50.165391 4.756499
F 43.007570 50.165391 26.577096
F 42.398065 50.165391 48.397692
F 41.788561 50.165391 70.218288
F 41.179056 50.165391 92.038885
F 40.569552 50.165391 113.859481
F 16.892395 11.576626 4.010011
F 16.282890 11.576626 25.830607
F 15.673386 11.576626 47.651204
F 15.063881 11.576626 69.471800
F 14.454377 11.576626 91.292397
F 13.844873 11.576626 113.112993
F 16.892395 34.729883 4.010011
F 16.282890 34.729883 25.830607
F 15.673386 34.729883 47.651204
F 15.063881 34.729883 69.471800
F 14.454377 34.729883 91.292397
F 13.844873 34.729883 113.112993
F 16.892395 57.883141 4.010011
F 16.282890 57.883141 25.830607
F 15.673386 57.883141 47.651204
F 15.063881 57.883141 69.471800
F 14.454377 57.883141 91.292397
F 13.844873 57.883141 113.112993
F 43.617074 11.576626 4.756499
F 43.007570 11.576626 26.577095
F 42.398065 11.576626 48.397692
F 41.788561 11.576626 70.218288
F 41.179056 11.576626 92.038885
F 40.569552 11.576626 113.859481
F 43.617074 34.729883 4.756499
F 43.007570 34.729883 26.577095
F 42.398065 34.729883 48.397692
F 41.788561 34.729883 70.218288
F 41.179056 34.729883 92.038885
F 40.569552 34.729883 113.859481
F 43.617074 57.883141 4.756499
F 43.007570 57.883141 26.577095
F 42.398065 57.883141 48.397692
F 41.788561 57.883141 70.218288
F 41.179056 57.883141 92.038885
F 40.569552 57.883141 113.859481
F 16.892395 19.294381 4.010011
F 16.282890 19.294381 25.830607
F 15.673386 19.294381 47.651203
F 15.063881 19.294381 69.471800
F 14.454377 19.294381 91.292396
F 13.844873 19.294381 113.112992
F 16.892395 42.447639 4.010011
F 16.282890 42.447639 25.830607
F 15.673386 42.447639 47.651203
F 15.063881 42.447639 69.471800
F 14.454377 42.447639 91.292396
F 13.844873 42.447639 113.112992
F 16.892395 65.600896 4.010011
F 16.282890 65.600896 25.830607
F 15.673386 65.600896 47.651203
F 15.063881 65.600896 69.471800
F 14.454377 65.600896 91.292396
F 13.844873 65.600896 113.112992
F 43.617074 19.294381 4.756499
F 43.007570 19.294381 26.577095
F 42.398065 19.294381 48.397691
F 41.788561 19.294381 70.218288
F 41.179056 19.294381 92.038884
F 40.569552 19.294381 113.859480
F 43.617074 42.447639 4.756499
F 43.007570 42.447639 26.577095
F 42.398065 42.447639 48.397691
F 41.788561 42.447639 70.218288
F 41.179056 42.447639 92.038884
F 40.569552 42.447639 113.859480
F 43.617074 65.600896 4.756499
F 43.007570 65.600896 26.577095
F 42.398065 65.600896 48.397691
F 41.788561 65.600896 70.218288
F 41.179056 65.600896 92.038884
F 40.569552 65.600896 113.859480
F 25.800625 3.858875 4.258841
F 25.191121 3.858875 26.079437
F 24.581616 3.858875 47.900033
F 23.972112 3.858875 69.720631
F 23.362607 3.858875 91.541227
F 22.753103 3.858875 113.361824
F 25.800625 27.012133 4.258841
F 25.191121 27.012133 26.079437
F 24.581616 27.012133 47.900033
F 23.972112 27.012133 69.720631
F 23.362607 27.012133 91.541227
F 22.753103 27.012133 113.361824
F 25.800625 50.165390 4.258841
F 25.191121 50.165390 26.079437
F 24.581616 50.165390 47.900033
F 23.972112 50.165390 69.720631
F 23.362607 50.165390 91.541227
F 22.753103 50.165390 113.361824
F 50.696791 3.858875 70.467118
F 50.087287 3.858875 92.287715
F 49.477782 3.858875 114.108312
F 50.696791 27.012133 70.467118
F 50.087287 27.012133 92.287715
F 49.477782 27.012133 114.108312
F 50.696791 50.165390 70.467118
F 50.087287 50.165390 92.287715
F 49.477782 50.165390 114.108312
F 25.800625 11.576625 4.258840
F 25.191121 11.576625 26.079437
F 24.581616 11.576625 47.900033
F 23.972112 11.576625 69.720631
F 23.362607 11.576625 91.541227
F 22.753103 11.576625 113.361823
F 25.800625 34.729883 4.258840
F 25.191121 34.729883 26.079437
F 24.581616 34.729883 47.900033
F 23.972112 34.729883 69.720631
F 23.362607 34.729883 91.541227
F 22.753103 34.729883 113.361823
F 25.800625 57.883140 4.258840
F 25.191121 57.883140 26.079437
F 24.581616 57.883140 47.900033
F 23.972112 57.883140 69.720631
F 23.362607 57.883140 91.541227
F 22.753103 57.883140 113.361823
F 50.696791 11.576625 70.467118
F 50.087287 11.576625 92.287715
F 49.477782 11.576625 114.108311
F 50.696791 34.729883 70.467118
F 50.087287 34.729883 92.287715
F 49.477782 34.729883 114.108311
F 50.696791 57.883140 70.467118
F 50.087287 57.883140 92.287715
F 49.477782 57.883140 114.108311
F 25.800625 19.294381 4.258840
F 25.191121 19.294381 26.079436
F 24.581616 19.294381 47.900033
F 23.972112 19.294381 69.720630
F 23.362607 19.294381 91.541226
F 22.753103 19.294381 113.361823
F 25.800625 42.447638 4.258840
F 25.191121 42.447638 26.079436
F 24.581616 42.447638 47.900033
F 23.972112 42.447638 69.720630
F 23.362607 42.447638 91.541226
F 22.753103 42.447638 113.361823
F 25.800625 65.600896 4.258840
F 25.191121 65.600896 26.079436
F 24.581616 65.600896 47.900033
F 23.972112 65.600896 69.720630
F 23.362607 65.600896 91.541226
F 22.753103 65.600896 113.361823
F 50.696791 19.294381 70.467117
F 50.087287 19.294381 92.287714
F 49.477782 19.294381 114.108311
F 50.696791 42.447638 70.467117
F 50.087287 42.447638 92.287714
F 49.477782 42.447638 114.108311
F 50.696791 65.600896 70.467117
F 50.087287 65.600896 92.287714
F 49.477782 65.600896 114.108311
F 8.085742 1.286291 0.124416
F 7.476238 1.286291 21.945013
F 6.866733 1.286291 43.765609
F 6.257229 1.286291 65.586205
F 5.647725 1.286291 87.406802
F 5.038220 1.286291 109.227398
F 8.085742 24.439549 0.124416
F 7.476238 24.439549 21.945013
F 6.866733 24.439549 43.765609
F 6.257229 24.439549 65.586205
F 5.647725 24.439549 87.406802
F 5.038220 24.439549 109.227398
F 8.085742 47.592806 0.124416
F 7.476238 47.592806 21.945013
F 6.866733 47.592806 43.765609
F 6.257229 47.592806 65.586205
F 5.647725 47.592806 87.406802
F 5.038220 47.592806 109.227398
F 34.810423 1.286291 0.870903
F 34.200918 1.286291 22.691501
F 33.591414 1.286291 44.512097
F 32.981909 1.286291 66.332693
F 32.372405 1.286291 88.153290
F 31.762901 1.286291 109.973886
F 34.810423 24.439549 0.870903
F 34.200918 24.439549 22.691501
F 33.591414 24.439549 44.512097
F 32.981909 24.439549 66.332693
F 32.372405 24.439549 88.153290
F 31.762901 24.439549 109.973886
F 34.810423 47.592806 0.870903
F 34.200918 47.592806 22.691501
F 33.591414 47.592806 44.512097
F 32.981909 47.592806 66.332693
F 32.372405 47.592806 88.153290
F 31.762901 47.592806 109.973886
F 8.085742 9.004041 0.124416
F 7.476238 9.004041 21.945013
F 6.866733 9.004041 43.765609
F 6.257229 9.004041 65.586205
F 5.647725 9.004041 87.406802
F 5.038220 9.004041 109.227398
F 8.085742 32.157298 0.124416
F 7.476238 32.157298 21.945013
F 6.866733 32.157298 43.765609
F 6.257229 32.157298 65.586205
F 5.647725 32.157298 87.406802
F 5.038220 32.157298 109.227398
F 8.085742 55.310556 0.124416
F 7.476238 55.310556 21.945013
F 6.866733 55.310556 43.765609
F 6.257229 55.310556 65.586205
F 5.647725 55.310556 87.406802
F 5.038220 55.310556 109.227398
F 34.810423 9.004041 0.870903
F 34.200918 9.004041 22.691501
F 33.591414 9.004041 44.512097
F 32.981909 9.004041 66.332693
F 32.372405 9.004041 88.153290
F 31.762901 9.004041 109.973886
F 34.810423 32.157298 0.870903
F 34.200918 32.157298 22.691501
F 33.591414 32.157298 44.512097
F 32.981909 32.157298 66.332693
F 32.372405 32.157298 88.153290
F 31.762901 32.157298 109.973886
F 34.810423 55.310556 0.870903
F 34.200918 55.310556 22.691501
F 33.591414 55.310556 44.512097
F 32.981909 55.310556 66.332693
F 32.372405 55.310556 88.153290
F 31.762901 55.310556 109.973886
F 8.085742 16.721796 0.124415
F 7.476238 16.721796 21.945012
F 6.866734 16.721796 43.765608
F 6.257229 16.721796 65.586205
F 5.647725 16.721796 87.406801
F 5.038220 16.721796 109.227397
F 8.085742 39.875053 0.124415
F 7.476238 39.875053 21.945012
F 6.866734 39.875053 43.765608
F 6.257229 39.875053 65.586205
F 5.647725 39.875053 87.406801
F 5.038220 39.875053 109.227397
F 8.085742 63.028311 0.124415
F 7.476238 63.028311 21.945012
F 6.866734 63.028311 43.765608
F 6.257229 63.028311 65.586205
F 5.647725 63.028311 87.406801
F 5.038220 63.028311 109.227397
F 34.810423 16.721796 0.870902
F 34.200918 16.721796 22.691500
F 33.591414 16.721796 44.512096
F 32.981909 16.721796 66.332693
F 32.372405 16.721796 88.153289
F 31.762901 16.721796 109.973885
F 34.810423 39.875053 0.870902
F 34.200918 39.875053 22.691500
F 33.591414 39.875053 44.512096
F 32.981909 39.875053 66.332693
F 32.372405 39.875053 88.153289
F 31.762901 39.875053 109.973885
F 34.810423 63.028311 0.870902
F 34.200918 63.028311 22.691500
F 33.591414 63.028311 44.512096
F 32.981909 63.028311 66.332693
F 32.372405 63.028311 88.153289
F 31.762901 63.028311 109.973885
F 16.993968 1.286290 0.373245
F 16.384463 1.286290 22.193841
F 15.774959 1.286290 44.014437
F 15.165454 1.286290 65.835034
F 14.555950 1.286290 87.655630
F 13.946446 1.286290 109.476227
F 16.993968 24.439547 0.373245
F 16.384463 24.439547 22.193841
F 15.774959 24.439547 44.014437
F 15.165454 24.439547 65.835034
F 14.555950 24.439547 87.655630
F 13.946446 24.439547 109.476227
F 16.993968 47.592805 0.373245
F 16.384463 47.592805 22.193841
F 15.774959 47.592805 44.014437
F 15.165454 47.592805 65.835034
F 14.555950 47.592805 87.655630
F 13.946446 47.592805 109.476227
F 43.718647 1.286290 1.119733
F 43.109143 1.286290 22.940329
F 42.499638 1.286290 44.760925
F 41.890134 1.286290 66.581522
F 41.280629 1.286290 88.402118
F 40.671125 1.286290 110.222715
F 43.718647 24.439547 1.119733
F 43.109143 24.439547 22.940329
F 42.499638 24.439547 44.760925
F 41.890134 24.439547 66.581522
F 41.280629 24.439547 88.402118
F 40.671125 24.439547 110.222715
F 43.718647 47.592805 1.119733
F 43.109143 47.592805 22.940329
F 42.499638 47.592805 44.760925
F 41.890134 47.592805 66.581522
F 41.280629 47.592805 88.402118
F 40.671125 47.592805 110.222715
F 16.993968 9.004039 0.373245
F 16.384463 9.004039 22.193841
F 15.774959 9.004039 44.014437
F 15.165454 9.004039 65.835034
F 14.555950 9.004039 87.655630
F 13.946446 9.004039 109.476228
F 16.993968 32.157297 0.373245
F 16.384463 32.157297 22.193841
F 15.774959 32.157297 44.014437
F 15.165454 32.157297 65.835034
F 14.555950 32.157297 87.655630
F 13.946446 32.157297 109.476228
F 16.993968 55.310554 0.373245
F 16.384463 55.310554 22.193841
F 15.774959 55.310554 44.014437
F 15.165454 55.310554 65.835034
F 14.555950 55.310554 87.655630
F 13.946446 55.310554 109.476228
F 43.718647 9.004039 1.119733
F 43.109143 9.004039 22.940329
F 42.499638 9.004039 44.760925
F 41.890134 9.004039 66.581522
F 41.280629 9.004039 88.402118
F 40.671125 9.004039 110.222716
F 43.718647 32.157297 1.119733
F 43.109143 32.157297 22.940329
F 42.499638 32.157297 44.760925
F 41.890134 32.157297 66.581522
F 41.280629 32.157297 88.402118
F 40.671125 32.157297 110.222716
F 43.718647 55.310554 1.119733
F 43.109143 55.310554 22.940329
F 42.499638 55.310554 44.760925
F 41.890134 55.310554 66.581522
F 41.280629 55.310554 88.402118
F 40.671125 55.310554 110.222716
F 16.993968 16.721795 0.373244
F 16.384463 16.721795 22.193840
F 15.774959 16.721795 44.014437
F 15.165455 16.721795 65.835033
F 14.555950 16.721795 87.655629
F 13.946446 16.721795 109.476227
F 16.993968 39.875052 0.373244
F 16.384463 39.875052 22.193840
F 15.774959 39.875052 44.014437
F 15.165455 39.875052 65.835033
F 14.555950 39.875052 87.655629
F 13.946446 39.875052 109.476227
F 16.993968 63.028310 0.373244
F 16.384463 63.028310 22.193840
F 15.774959 63.028310 44.014437
F 15.165455 63.028310 65.835033
F 14.555950 63.028310 87.655629
F 13.946446 63.028310 109.476227
F 43.718647 16.721795 1.119732
F 43.109143 16.721795 22.940328
F 42.499638 16.721795 44.760925
F 41.890134 16.721795 66.581521
F 41.280629 16.721795 88.402117
F 40.671125 16.721795 110.222715
F 43.718647 39.875052 1.119732
F 43.109143 39.875052 22.940328
F 42.499638 39.875052 44.760925
F 41.890134 39.875052 66.581521
F 41.280629 39.875052 88.402117
F 40.671125 39.875052 110.222715
F 43.718647 63.028310 1.119732
F 43.109143 63.028310 22.940328
F 42.499638 63.028310 44.760925
F 41.890134 63.028310 66.581521
F 41.280629 63.028310 88.402117
F 40.671125 63.028310 110.222715
F 25.902199 1.286290 0.622074
F 25.292695 1.286290 22.442670
F 24.683190 1.286290 44.263267
F 24.073686 1.286290 66.083864
F 23.464182 1.286290 87.904460
F 22.854677 1.286290 109.725057
F 25.902199 24.439548 0.622074
F 25.292695 24.439548 22.442670
F 24.683190 24.439548 44.263267
F 24.073686 24.439548 66.083864
F 23.464182 24.439548 87.904460
F 22.854677 24.439548 109.725057
F 25.902199 47.592805 0.622074
F 25.292695 47.592805 22.442670
F 24.683190 47.592805 44.263267
F 24.073686 47.592805 66.083864
F 23.464182 47.592805 87.904460
F 22.854677 47.592805 109.725057
F 50.798366 1.286290 66.830352
F 50.188862 1.286290 88.650948
F 49.579357 1.286290 110.471545
F 50.798366 24.439548 66.830352
F 50.188862 24.439548 88.650948
F 49.579357 24.439548 110.471545
F 50.798366 47.592805 66.830352
F 50.188862 47.592805 88.650948
F 49.579357 47.592805 110.471545
F 25.902199 9.004039 0.622074
F 25.292695 9.004039 22.442670
F 24.683190 9.004039 44.263268
F 24.073686 9.004039 66.083864
F 23.464182 9.004039 87.904460
F 22.854677 9.004039 109.725057
F 25.902199 32.157297 0.622074
F 25.292695 32.157297 22.442670
F 24.683190 32.157297 44.263268
F 24.073686 32.157297 66.083864
F 23.464182 32.157297 87.904460
F 22.854677 32.157297 109.725057
F 25.902199 55.310555 0.622074
F 25.292695 55.310555 22.442670
F 24.683190 55.310555 44.263268
F 24.073686 55.310555 66.083864
F 23.464182 55.310555 87.904460
F 22.854677 55.310555 109.725057
F 50.798366 9.004039 66.830352
F 50.188862 9.004039 88.650948
F 49.579357 9.004039 110.471545
F 50.798366 32.157297 66.830352
F 50.188862 32.157297 88.650948
F 49.579357 32.157297 110.471545
F 50.798366 55.310555 66.830352
F 50.188862 55.310555 88.650948
F 49.579357 55.310555 110.471545
F 25.902199 16.721795 0.622073
F 25.292695 16.721795 22.442669
F 24.683190 16.721795 44.263267
F 24.073686 16.721795 66.083863
F 23.464182 16.721795 87.904459
F 22.854677 16.721795 109.725056
F 25.902199 39.875052 0.622073
F 25.292695 39.875052 22.442669
F 24.683190 39.875052 44.263267
F 24.073686 39.875052 66.083863
F 23.464182 39.875052 87.904459
F 22.854677 39.875052 109.725056
F 25.902199 63.028310 0.622073
F 25.292695 63.028310 22.442669
F 24.683190 63.028310 44.263267
F 24.073686 63.028310 66.083863
F 23.464182 63.028310 87.904459
F 22.854677 63.028310 109.725056
F 50.798366 16.721795 66.830351
F 50.188862 16.721795 88.650947
F 49.579357 16.721795 110.471544
F 50.798366 39.875052 66.830351
F 50.188862 39.875052 88.650947
F 49.579357 39.875052 110.471544
F 50.798366 63.028310 66.830351
F 50.188862 63.028310 88.650947
F 49.579357 63.028310 110.471544
F 10.211227 7.717750 3.823390
F 9.601722 7.717750 25.643986
F 8.992218 7.717750 47.464583
F 8.382713 7.717750 69.285179
F 7.773209 7.717750 91.105776
F 7.163704 7.717750 112.926373
F 10.211227 30.871007 3.823390
F 9.601722 30.871007 25.643986
F 8.992218 30.871007 47.464583
F 8.382713 30.871007 69.285179
F 7.773209 30.871007 91.105776
F 7.163704 30.871007 112.926373
F 10.211227 54.024265 3.823390
F 9.601722 54.024265 25.643986
F 8.992218 54.024265 47.464583
F 8.382713 54.024265 69.285179
F 7.773209 54.024265 91.105776
F 7.163704 54.024265 112.926373
F 36.935907 7.717750 4.569878
F 36.326403 7.717750 26.390474
F 35.716898 7.717750 48.211071
F 35.107394 7.717750 70.031667
F 34.497889 7.717750 91.852264
F 33.888385 7.717750 113.672860
F 36.935907 30.871007 4.569878
F 36.326403 30.871007 26.390474
F 35.716898 30.871007 48.211071
F 35.107394 30.871007 70.031667
F 34.497889 30.871007 91.852264
F 33.888385 30.871007 113.672860
F 36.935907 54.024265 4.569878
F 36.326403 54.024265 26.390474
F 35.716898 54.024265 48.211071
F 35.107394 54.024265 70.031667
F 34.497889 54.024265 91.852264
F 33.888385 54.024265 113.672860
F 10.211227 15.435502 3.823389
F 9.601722 15.435502 25.643985
F 8.992218 15.435502 47.464582
F 8.382713 15.435502 69.285178
F 7.773209 15.435502 91.105774
F 7.163704 15.435502 112.926372
F 10.211227 38.588760 3.823389
F 9.601722 38.588760 25.643985
F 8.992218 38.588760 47.464582
F 8.382713 38.588760 69.285178
F 7.773209 38.588760 91.105774
F 7.163704 38.588760 112.926372
F 10.211227 61.742018 3.823389
F 9.601722 61.742018 25.643985
F 8.992218 61.742018 47.464582
F 8.382713 61.742018 69.285178
F 7.773209 61.742018 91.105774
F 7.163704 61.742018 112.926372
F 36.935907 15.435502 4.569877
F 36.326403 15.435502 26.390473
F 35.716898 15.435502 48.211070
F 35.107394 15.435502 70.031666
F 34.497889 15.435502 91.852262
F 33.888385 15.435502 113.672859
F 36.935907 38.588760 4.569877
F 36.326403 38.588760 26.390473
F 35.716898 38.588760 48.211070
F 35.107394 38.588760 70.031666
F 34.497889 38.588760 91.852262
F 33.888385 38.588760 113.672859
F 36.935907 61.742018 4.569877
F 36.326403 61.742018 26.390473
F 35.716898 61.742018 48.211070
F 35.107394 61.742018 70.031666
F 34.497889 61.742018 91.852262
F 33.888385 61.742018 113.672859
F 10.211227 0.000000 3.823390
F 9.601722 0.000000 25.643986
F 8.992218 0.000000 47.464583
F 8.382713 0.000000 69.285179
F 7.773209 0.000000 91.105775
F 7.163704 0.000000 112.926373
F 10.211227 23.153258 3.823390
F 9.601722 23.153258 25.643986
F 8.992218 23.153258 47.464583
F 8.382713 23.153258 69.285179
F 7.773209 23.153258 91.105775
F 7.163704 23.153258 112.926373
F 10.211227 46.306515 3.823390
F 9.601722 46.306515 25.643986
F 8.992218 46.306515 47.464583
F 8.382713 46.306515 69.285179
F 7.773209 46.306515 91.105775
F 7.163704 46.306515 112.926373
F 36.935907 0.000000 4.569878
F 36.326403 0.000000 26.390474
F 35.716898 0.000000 48.211071
F 35.107394 0.000000 70.031667
F 34.497889 0.000000 91.852263
F 33.888385 0.000000 113.672860
F 36.935907 23.153258 4.569878
F 36.326403 23.153258 26.390474
F 35.716898 23.153258 48.211071
F 35.107394 23.153258 70.031667
F 34.497889 23.153258 91.852263
F 33.888385 23.153258 113.672860
F 36.935907 46.306515 4.569878
F 36.326403 46.306515 26.390474
F 35.716898 46.306515 48.211071
F 35.107394 46.306515 70.031667
F 34.497889 46.306515 91.852263
F 33.888385 46.306515 113.672860
F 19.119454 7.717750 4.072218
F 18.509950 7.717750 25.892815
F 17.900445 7.717750 47.713411
F 17.290941 7.717750 69.534008
F 16.681436 7.717750 91.354605
F 16.071932 7.717750 113.175201
F 19.119454 30.871008 4.072218
F 18.509950 30.871008 25.892815
F 17.900445 30.871008 47.713411
F 17.290941 30.871008 69.534008
F 16.681436 30.871008 91.354605
F 16.071932 30.871008 113.175201
F 19.119454 54.024265 4.072218
F 18.509950 54.024265 25.892815
F 17.900445 54.024265 47.713411
F 17.290941 54.024265 69.534008
F 16.681436 54.024265 91.354605
F 16.071932 54.024265 113.175201
F 45.844134 7.717750 4.818706
F 45.234629 7.717750 26.639303
F 44.625125 7.717750 48.459899
F 44.015620 7.717750 70.280495
F 43.406116 7.717750 92.101093
F 42.796611 7.717750 113.921689
F 45.844134 30.871008 4.818706
F 45.234629 30.871008 26.639303
F 44.625125 30.871008 48.459899
F 44.015620 30.871008 70.280495
F 43.406116 30.871008 92.101093
F 42.796611 30.871008 113.921689
F 45.844134 54.024265 4.818706
F 45.234629 54.024265 26.639303
F 44.625125 54.024265 48.459899
F 44.015620 54.024265 70.280495
F 43.406116 54.024265 92.101093
F 42.796611 54.024265 113.921689
F 19.119454 15.435503 4.072217
F 18.509950 15.435503 25.892813
F 17.900445 15.435503 47.713410
F 17.290941 15.435503 69.534007
F 16.681436 15.435503 91.354604
F 16.071932 15.435503 113.175200
F 19.119454 38.588760 4.072217
F 18.509950 38.588760 25.892813
F 17.900445 38.588760 47.713410
F 17.290941 38.588760 69.534007
F 16.681436 38.588760 91.354604
F 16.071932 38.588760 113.175200
F 19.119454 61.742018 4.072217
F 18.509950 61.742018 25.892813
F 17.900445 61.742018 47.713410
F 17.290941 61.742018 69.534007
F 16.681436 61.742018 91.354604
F 16.071932 61.742018 113.175200
F 45.844134 15.435503 4.818705
F 45.234629 15.435503 26.639301
F 44.625125 15.435503 48.459898
F 44.015620 15.435503 70.280494
F 43.406116 15.435503 92.101092
F 42.796611 15.435503 113.921688
F 45.844134 38.588760 4.818705
F 45.234629 38.588760 26.639301
F 44.625125 38.588760 48.459898
F 44.015620 38.588760 70.280494
F 43.406116 38.588760 92.101092
F 42.796611 38.588760 113.921688
F 45.844134 61.742018 4.818705
F 45.234629 61.742018 26.639301
F 44.625125 61.742018 48.459898
F 44.015620 61.742018 70.280494
F 43.406116 61.742018 92.101092
F 42.796611 61.742018 113.921688
F 19.119454 0.000001 4.072218
F 18.509950 0.000001 25.892814
F 17.900445 0.000001 47.713411
F 17.290941 0.000001 69.534008
F 16.681436 0.000001 91.354605
F 16.071932 0.000001 113.175201
F 19.119454 23.153258 4.072218
F 18.509950 23.153258 25.892814
F 17.900445 23.153258 47.713411
F 17.290941 23.153258 69.534008
F 16.681436 23.153258 91.354605
F 16.071932 23.153258 113.175201
F 19.119454 46.306516 4.072218
F 18.509950 46.306516 25.892814
F 17.900445 46.306516 47.713411
F 17.290941 46.306516 69.534008
F 16.681436 46.306516 91.354605
F 16.071932 46.306516 113.175201
F 45.844134 0.000001 4.818706
F 45.234629 0.000001 26.639302
F 44.625125 0.000001 48.459899
F 44.015620 0.000001 70.280495
F 43.406116 0.000001 92.101093
F 42.796611 0.000001 113.921689
F 45.844134 23.153258 4.818706
F 45.234629 23.153258 26.639302
F 44.625125 23.153258 48.459899
F 44.015620 23.153258 70.280495
F 43.406116 23.153258 92.101093
F 42.796611 23.153258 113.921689
F 45.844134 46.306516 4.818706
F 45.234629 46.306516 26.639302
F 44.625125 46.306516 48.459899
F 44.015620 46.306516 70.280495
F 43.406116 46.306516 92.101093
F 42.796611 46.306516 113.921689
F 28.027684 7.717750 4.321048
F 27.418179 7.717750 26.141645
F 26.808675 7.717750 47.962242
F 26.199170 7.717750 69.782838
F 25.589666 7.717750 91.603434
F 24.980161 7.717750 113.424031
F 28.027684 30.871007 4.321048
F 27.418179 30.871007 26.141645
F 26.808675 30.871007 47.962242
F 26.199170 30.871007 69.782838
F 25.589666 30.871007 91.603434
F 24.980161 30.871007 113.424031
F 28.027684 54.024265 4.321048
F 27.418179 54.024265 26.141645
F 26.808675 54.024265 47.962242
F 26.199170 54.024265 69.782838
F 25.589666 54.024265 91.603434
F 24.980161 54.024265 113.424031
F 51.704842 7.717750 114.170519
F 51.704842 30.871007 114.170519
F 51.704842 54.024265 114.170519
F 28.027684 15.435502 4.321047
F 27.418179 15.435502 26.141644
F 26.808675 15.435502 47.962241
F 26.199170 15.435502 69.782837
F 25.589666 15.435502 91.603433
F 24.980161 15.435502 113.424030
F 28.027684 38.588760 4.321047
F 27.418179 38.588760 26.141644
F 26.808675 38.588760 47.962241
F 26.199170 38.588760 69.782837
F 25.589666 38.588760 91.603433
F 24.980161 38.588760 113.424030
F 28.027684 61.742018 4.321047
F 27.418179 61.742018 26.141644
F 26.808675 61.742018 47.962241
F 26.199170 61.742018 69.782837
F 25.589666 61.742018 91.603433
F 24.980161 61.742018 113.424030
F 51.704842 15.435502 114.170518
F 51.704842 38.588760 114.170518
F 51.704842 61.742018 114.170518
F 28.027684 0.000000 4.321048
F 27.418179 0.000000 26.141645
F 26.808675 0.000000 47.962242
F 26.199170 0.000000 69.782838
F 25.589666 0.000000 91.603434
F 24.980161 0.000000 113.424031
F 28.027684 23.153258 4.321048
F 27.418179 23.153258 26.141645
F 26.808675 23.153258 47.962242
F 26.199170 23.153258 69.782838
F 25.589666 23.153258 91.603434
F 24.980161 23.153258 113.424031
F 28.027684 46.306515 4.321048
F 27.418179 46.306515 26.141645
F 26.808675 46.306515 47.962242
F 26.199170 46.306515 69.782838
F 25.589666 46.306515 91.603434
F 24.980161 46.306515 113.424031
F 51.704842 0.000000 114.170519
F 51.704842 23.153258 114.170519
F 51.704842 46.306515 114.170519
F 10.312796 5.145165 0.186624
F 9.703291 5.145165 22.007220
F 9.093787 5.145165 43.827816
F 8.484282 5.145165 65.648413
F 7.874778 5.145165 87.469009
F 7.265273 5.145165 109.289606
F 10.312796 28.298423 0.186624
F 9.703291 28.298423 22.007220
F 9.093787 28.298423 43.827816
F 8.484282 28.298423 65.648413
F 7.874778 28.298423 87.469009
F 7.265273 28.298423 109.289606
F 10.312796 51.451680 0.186624
F 9.703291 51.451680 22.007220
F 9.093787 51.451680 43.827816
F 8.484282 51.451680 65.648413
F 7.874778 51.451680 87.469009
F 7.265273 51.451680 109.289606
F 37.037475 5.145165 0.933112
F 36.427971 5.145165 22.753708
F 35.818466 5.145165 44.574304
F 35.208962 5.145165 66.394901
F 34.599457 5.145165 88.215497
F 33.989953 5.145165 110.036093
F 37.037475 28.298423 0.933112
F 36.427971 28.298423 22.753708
F 35.818466 28.298423 44.574304
F 35.208962 28.298423 66.394901
F 34.599457 28.298423 88.215497
F 33.989953 28.298423 110.036093
F 37.037475 51.451680 0.933112
F 36.427971 51.451680 22.753708
F 35.818466 51.451680 44.574304
F 35.208962 51.451680 66.394901
F 34.599457 51.451680 88.215497
F 33.989953 51.451680 110.036093
F 10.312796 12.862918 0.186623
F 9.703291 12.862918 22.007219
F 9.093787 12.862918 43.827815
F 8.484282 12.862918 65.648412
F 7.874778 12.862918 87.469008
F 7.265273 12.862918 109.289606
F 10.312796 36.016175 0.186623
F 9.703291 36.016175 22.007219
F 9.093787 36.016175 43.827815
F 8.484282 36.016175 65.648412
F 7.874778 36.016175 87.469008
F 7.265273 36.016175 109.289606
F 10.312796 59.169433 0.186623
F 9.703291 59.169433 22.007219
F 9.093787 59.169433 43.827815
F 8.484282 59.169433 65.648412
F 7.874778 59.169433 87.469008
F 7.265273 59.169433 109.289606
F 37.037475 12.862918 0.933111
F 36.427971 12.862918 22.753707
F 35.818466 12.862918 44.574303
F 35.208962 12.862918 66.394900
F 34.599457 12.862918 88.215496
F 33.989953 12.862918 110.036093
F 37.037475 36.016175 0.933111
F 36.427971 36.016175 22.753707
F 35.818466 36.016175 44.574303
F 35.208962 36.016175 66.394900
F 34.599457 36.016175 88.215496
F 33.989953 36.016175 110.036093
F 37.037475 59.169433 0.933111
F 36.427971 59.169433 22.753707
F 35.818466 59.169433 44.574303
F 35.208962 59.169433 66.394900
F 34.599457 59.169433 88.215496
F 33.989953 59.169433 110.036093
F 10.312796 20.580673 0.186623
F 9.703291 20.580673 22.007220
F 9.093787 20.580673 43.827816
F 8.484282 20.580673 65.648412
F 7.874778 20.580673 87.469009
F 7.265273 20.580673 109.289606
F 10.312796 43.733930 0.186623
F 9.703291 43.733930 22.007220
F 9.093787 43.733930 43.827816
F 8.484282 43.733930 65.648412
F 7.874778 43.733930 87.469009
F 7.265273 43.733930 109.289606
F 10.312796 66.887188 0.186623
F 9.703291 66.887188 22.007220
F 9.093787 66.887188 43.827816
F 8.484282 66.887188 65.648412
F 7.874778 66.887188 87.469009
F 7.265273 66.887188 109.289606
F 37.037475 20.580673 0.933111
F 36.427971 20.580673 22.753708
F 35.818466 20.580673 44.574304
F 35.208962 20.580673 66.394900
F 34.599457 20.580673 88.215497
F 33.989953 20.580673 110.036093
F 37.037475 43.733930 0.933111
F 36.427971 43.733930 22.753708
F 35.818466 43.733930 44.574304
F 35.208962 43.733930 66.394900
F 34.599457 43.733930 88.215497
F 33.989953 43.733930 110.036093
F 37.037475 66.887188 0.933111
F 36.427971 66.887188 22.753708
F 35.818466 66.887188 44.574304
F 35.208962 66.887188 66.394900
F 34.599457 66.887188 88.215497
F 33.989953 66.887188 110.036093
F 19.221024 5.145164 0.435451
F 18.611520 5.145164 22.256048
F 18.002015 5.145164 44.076644
F 17.392511 5.145164 65.897241
F 16.783006 5.145164 87.717838
F 16.173502 5.145164 109.538434
F 19.221024 28.298421 0.435451
F 18.611520 28.298421 22.256048
F 18.002015 28.298421 44.076644
F 17.392511 28.298421 65.897241
F 16.783006 28.298421 87.717838
F 16.173502 28.298421 109.538434
F 19.221024 51.451679 0.435451
F 18.611520 51.451679 22.256048
F 18.002015 51.451679 44.076644
F 17.392511 51.451679 65.897241
F 16.783006 51.451679 87.717838
F 16.173502 51.451679 109.538434
F 45.945704 5.145164 1.181939
F 45.336199 5.145164 23.002536
F 44.726695 5.145164 44.823132
F 44.117190 5.145164 66.643729
F 43.507686 5.145164 88.464326
F 42.898181 5.145164 110.284922
F 45.945704 28.298421 1.181939
F 45.336199 28.298421 23.002536
F 44.726695 28.298421 44.823132
F 44.117190 28.298421 66.643729
F 43.507686 28.298421 88.464326
F 42.898181 28.298421 110.284922
F 45.945704 51.451679 1.181939
F 45.336199 51.451679 23.002536
F 44.726695 51.451679 44.823132
F 44.117190 51.451679 66.643729
F 43.507686 51.451679 88.464326
F 42.898181 51.451679 110.284922
F 19.221024 12.862916 0.435450
F 18.611520 12.862916 22.256047
F 18.002015 12.862916 44.076643
F 17.392511 12.862916 65.897240
F 16.783006 12.862916 87.717837
F 16.173502 12.862916 109.538433
F 19.221024 36.016174 0.435450
F 18.611520 36.016174 22.256047
F 18.002015 36.016174 44.076643
F 17.392511 36.016174 65.897240
F 16.783006 36.016174 87.717837
F 16.173502 36.016174 109.538433
F 19.221024 59.169431 0.435450
F 18.611520 59.169431 22.256047
F 18.002015 59.169431 44.076643
F 17.392511 59.169431 65.897240
F 16.783006 59.169431 87.717837
F 16.173502 59.169431 109.538433
F 45.945704 12.862916 1.181938
F 45.336199 12.862916 23.002535
F 44.726695 12.862916 44.823131
F 44.117190 12.862916 66.643728
F 43.507686 12.862916 88.464325
F 42.898181 12.862916 110.284921
F 45.945704 36.016174 1.181938
F 45.336199 36.016174 23.002535
F 44.726695 36.016174 44.823131
F 44.117190 36.016174 66.643728
F 43.507686 36.016174 88.464325
F 42.898181 36.016174 110.284921
F 45.945704 59.169431 1.181938
F 45.336199 59.169431 23.002535
F 44.726695 59.169431 44.823131
F 44.117190 59.169431 66.643728
F 43.507686 59.169431 88.464325
F 42.898181 59.169431 110.284921
F 19.221024 20.580671 0.435451
F 18.611520 20.580671 22.256047
F 18.002015 20.580671 44.076644
F 17.392511 20.580671 65.897241
F 16.783006 20.580671 87.717837
F 16.173502 20.580671 109.538434
F 19.221024 43.733929 0.435451
F 18.611520 43.733929 22.256047
F 18.002015 43.733929 44.076644
F 17.392511 43.733929 65.897241
F 16.783006 43.733929 87.717837
F 16.173502 43.733929 109.538434
F 19.221024 66.887186 0.435451
F 18.611520 66.887186 22.256047
F 18.002015 66.887186 44.076644
F 17.392511 66.887186 65.897241
F 16.783006 66.887186 87.717837
F 16.173502 66.887186 109.538434
F 45.945704 20.580671 1.181939
F 45.336199 20.580671 23.002535
F 44.726695 20.580671 44.823132
F 44.117190 20.580671 66.643729
F 43.507686 20.580671 88.464325
F 42.898181 20.580671 110.284922
F 45.945704 43.733929 1.181939
F 45.336199 43.733929 23.002535
F 44.726695 43.733929 44.823132
F 44.117190 43.733929 66.643729
F 43.507686 43.733929 88.464325
F 42.898181 43.733929 110.284922
F 45.945704 66.887186 1.181939
F 45.336199 66.887186 23.002535
F 44.726695 66.887186 44.823132
F 44.117190 66.887186 66.643729
F 43.507686 66.887186 88.464325
F 42.898181 66.887186 110.284922
F 28.129255 5.145165 0.684282
F 27.519750 5.145165 22.504879
F 26.910246 5.145165 44.325475
F 26.300741 5.145165 66.146072
F 25.691237 5.145165 87.966668
F 25.081732 5.145165 109.787264
F 28.129255 28.298423 0.684282
F 27.519750 28.298423 22.504879
F 26.910246 28.298423 44.325475
F 26.300741 28.298423 66.146072
F 25.691237 28.298423 87.966668
F 25.081732 28.298423 109.787264
F 28.129255 51.451680 0.684282
F 27.519750 51.451680 22.504879
F 26.910246 51.451680 44.325475
F 26.300741 51.451680 66.146072
F 25.691237 51.451680 87.966668
F 25.081732 51.451680 109.787264
F 51.806412 5.145165 110.533752
F 51.806412 28.298423 110.533752
F 51.806412 51.451680 110.533752
F 28.129255 12.862917 0.684281
F 27.519750 12.862917 22.504878
F 26.910246 12.862917 44.325474
F 26.300741 12.862917 66.146071
F 25.691237 12.862917 87.966667
F 25.081732 12.862917 109.787263
F 28.129255 36.016175 0.684281
F 27.519750 36.016175 22.504878
F 26.910246 36.016175 44.325474
F 26.300741 36.016175 66.146071
F 25.691237 36.016175 87.966667
F 25.081732 36.016175 109.787263
F 28.129255 59.169432 0.684281
F 27.519750 59.169432 22.504878
F 26.910246 59.169432 44.325474
F 26.300741 59.169432 66.146071
F 25.691237 59.169432 87.966667
F 25.081732 59.169432 109.787263
F 51.806412 12.862917 110.533751
F 51.806412 36.016175 110.533751
F 51.806412 59.169432 110.533751
F 28.129255 20.580673 0.684282
F 27.519750 20.580673 22.504879
F 26.910246 20.580673 44.325475
F 26.300741 20.580673 66.146071
F 25.691237 20.580673 87.966668
F 25.081732 20.580673 109.787264
F 28.129255 43.733930 0.684282
F 27.519750 43.733930 22.504879
F 26.910246 43.733930 44.325475
F 26.300741 43.733930 66.146071
F 25.691237 43.733930 87.966668
F 25.081732 43.733930 109.787264
F 28.129255 66.887188 0.684282
F 27.519750 66.887188 22.504879
F 26.910246 66.887188 44.325475
F 26.300741 66.887188 66.146071
F 25.691237 66.887188 87.966668
F 25.081732 66.887188 109.787264
F 51.806412 20.580673 110.533752
F 51.806412 43.733930 110.533752
F 51.806412 66.887188 110.533752
F 10.236621 5.145165 2.914197
F 9.627116 5.145165 24.734793
F 9.017612 5.145165 46.555390
F 8.408107 5.145165 68.375987
F 7.798603 5.145165 90.196583
F 7.189098 5.145165 112.017179
F 10.236621 28.298423 2.914197
F 9.627116 28.298423 24.734793
F 9.017612 28.298423 46.555390
F 8.408107 28.298423 68.375987
F 7.798603 28.298423 90.196583
F 7.189098 28.298423 112.017179
F 10.236621 51.451680 2.914197
F 9.627116 51.451680 24.734793
F 9.017612 51.451680 46.555390
F 8.408107 51.451680 68.375987
F 7.798603 51.451680 90.196583
F 7.189098 51.451680 112.017179
F 36.961300 5.145165 3.660685
F 36.351796 5.145165 25.481281
F 35.742291 5.145165 47.301877
F 35.132787 5.145165 69.122475
F 34.523282 5.145165 90.943071
F 33.913778 5.145165 112.763667
F 36.961300 28.298423 3.660685
F 36.351796 28.298423 25.481281
F 35.742291 28.298423 47.301877
F 35.132787 28.298423 69.122475
F 34.523282 28.298423 90.943071
F 33.913778 28.298423 112.763667
F 36.961300 51.451680 3.660685
F 36.351796 51.451680 25.481281
F 35.742291 51.451680 47.301877
F 35.132787 51.451680 69.122475
F 34.523282 51.451680 90.943071
F 33.913778 51.451680 112.763667
F 10.236621 12.862917 2.914197
F 9.627116 12.862917 24.734794
F 9.017612 12.862917 46.555391
F 8.408107 12.862917 68.375988
F 7.798603 12.862917 90.196584
F 7.189098 12.862917 112.017180
F 10.236621 36.016175 2.914197
F 9.627116 36.016175 24.734794
F 9.017612 36.016175 46.555391
F 8.408107 36.016175 68.375988
F 7.798603 36.016175 90.196584
F 7.189098 36.016175 112.017180
F 10.236621 59.169432 2.914197
F 9.627116 59.169432 24.734794
F 9.017612 59.169432 46.555391
F 8.408107 59.169432 68.375988
F 7.798603 59.169432 90.196584
F 7.189098 59.169432 112.017180
F 36.961300 12.862917 3.660685
F 36.351796 12.862917 25.481282
F 35.742291 12.862917 47.301878
F 35.132787 12.862917 69.122476
F 34.523282 12.862917 90.943072
F 33.913778 12.862917 112.763668
F 36.961300 36.016175 3.660685
F 36.351796 36.016175 25.481282
F 35.742291 36.016175 47.301878
F 35.132787 36.016175 69.122476
F 34.523282 36.016175 90.943072
F 33.913778 36.016175 112.763668
F 36.961300 59.169432 3.660685
F 36.351796 59.169432 25.481282
F 35.742291 59.169432 47.301878
F 35.132787 59.169432 69.122476
F 34.523282 59.169432 90.943072
F 33.913778 59.169432 112.763668
F 10.236621 20.580673 2.914197
F 9.627116 20.580673 24.734793
F 9.017612 20.580673 46.555391
F 8.408107 20.580673 68.375987
F 7.798603 20.580673 90.196583
F 7.189098 20.580673 112.017180
F 10.236621 43.733930 2.914197
F 9.627116 43.733930 24.734793
F 9.017612 43.733930 46.555391
F 8.408107 43.733930 68.375987
F 7.798603 43.733930 90.196583
F 7.189098 43.733930 112.017180
F 10.236621 66.887188 2.914197
F 9.627116 66.887188 24.734793
F 9.017612 66.887188 46.555391
F 8.408107 66.887188 68.375987
F 7.798603 66.887188 90.196583
F 7.189098 66.887188 112.017180
F 36.961300 20.580673 3.660685
F 36.351796 20.580673 25.481281
F 35.742291 20.580673 47.301878
F 35.132787 20.580673 69.122475
F 34.523282 20.580673 90.943071
F 33.913778 20.580673 112.763668
F 36.961300 43.733930 3.660685
F 36.351796 43.733930 25.481281
F 35.742291 43.733930 47.301878
F 35.132787 43.733930 69.122475
F 34.523282 43.733930 90.943071
F 33.913778 43.733930 112.763668
F 36.961300 66.887188 3.660685
F 36.351796 66.887188 25.481281
F 35.742291 66.887188 47.301878
F 35.132787 66.887188 69.122475
F 34.523282 66.887188 90.943071
F 33.913778 66.887188 112.763668
F 19.144848 5.145164 3.163028
F 18.535344 5.145164 24.983624
F 17.925839 5.145164 46.804220
F 17.316335 5.145164 68.624817
F 16.706830 5.145164 90.445413
F 16.097326 5.145164 112.266010
F 19.144848 28.298422 3.163028
F 18.535344 28.298422 24.983624
F 17.925839 28.298422 46.804220
F 17.316335 28.298422 68.624817
F 16.706830 28.298422 90.445413
F 16.097326 28.298422 112.266010
F 19.144848 51.451679 3.163028
F 18.535344 51.451679 24.983624
F 17.925839 51.451679 46.804220
F 17.316335 51.451679 68.624817
F 16.706830 51.451679 90.445413
F 16.097326 51.451679 112.266010
F 45.869528 5.145164 3.909516
F 45.260023 5.145164 25.730112
F 44.650519 5.145164 47.550708
F 44.041014 5.145164 69.371305
F 43.431510 5.145164 91.191901
F 42.822005 5.145164 113.012498
F 45.869528 28.298422 3.909516
F 45.260023 28.298422 25.730112
F 44.650519 28.298422 47.550708
F 44.041014 28.298422 69.371305
F 43.431510 28.298422 91.191901
F 42.822005 28.298422 113.012498
F 45.869528 51.451679 3.909516
F 45.260023 51.451679 25.730112
F 44.650519 51.451679 47.550708
F 44.041014 51.451679 69.371305
F 43.431510 51.451679 91.191901
F 42.822005 51.451679 113.012498
F 19.144848 12.862917 3.163028
F 18.535344 12.862917 24.983625
F 17.925839 12.862917 46.804221
F 17.316335 12.862917 68.624818
F 16.706830 12.862917 90.445414
F 16.097326 12.862917 112.266010
F 19.144848 36.016174 3.163028
F 18.535344 36.016174 24.983625
F 17.925839 36.016174 46.804221
F 17.316335 36.016174 68.624818
F 16.706830 36.016174 90.445414
F 16.097326 36.016174 112.266010
F 19.144848 59.169432 3.163028
F 18.535344 59.169432 24.983625
F 17.925839 59.169432 46.804221
F 17.316335 59.169432 68.624818
F 16.706830 59.169432 90.445414
F 16.097326 59.169432 112.266010
F 45.869528 12.862917 3.909516
F 45.260023 12.862917 25.730113
F 44.650519 12.862917 47.550709
F 44.041014 12.862917 69.371306
F 43.431510 12.862917 91.191902
F 42.822005 12.862917 113.012498
F 45.869528 36.016174 3.909516
F 45.260023 36.016174 25.730113
F 44.650519 36.016174 47.550709
F 44.041014 36.016174 69.371306
F 43.431510 36.016174 91.191902
F 42.822005 36.016174 113.012498
F 45.869528 59.169432 3.909516
F 45.260023 59.169432 25.730113
F 44.650519 59.169432 47.550709
F 44.041014 59.169432 69.371306
F 43.431510 59.169432 91.191902
F 42.822005 59.169432 113.012498
F 19.144848 20.580672 3.163028
F 18.535344 20.580672 24.983624
F 17.925839 20.580672 46.804221
F 17.316335 20.580672 68.624817
F 16.706830 20.580672 90.445413
F 16.097326 20.580672 112.266010
F 19.144848 43.733929 3.163028
F 18.535344 43.733929 24.983624
F 17.925839 43.733929 46.804221
F 17.316335 43.733929 68.624817
F 16.706830 43.733929 90.445413
F 16.097326 43.733929 112.266010
F 19.144848 66.887187 3.163028
F 18.535344 66.887187 24.983624
F 17.925839 66.887187 46.804221
F 17.316335 66.887187 68.624817
F 16.706830 66.887187 90.445413
F 16.097326 66.887187 112.266010
F 45.869528 20.580672 3.909516
F 45.260023 20.580672 25.730112
F 44.650519 20.580672 47.550709
F 44.041014 20.580672 69.371305
F 43.431510 20.580672 91.191901
F 42.822005 20.580672 113.012498
F 45.869528 43.733929 3.909516
F 45.260023 43.733929 25.730112
F 44.650519 43.733929 47.550709
F 44.041014 43.733929 69.371305
F 43.431510 43.733929 91.191901
F 42.822005 43.733929 113.012498
F 45.869528 66.887187 3.909516
F 45.260023 66.887187 25.730112
F 44.650519 66.887187 47.550709
F 44.041014 66.887187 69.371305
F 43.431510 66.887187 91.191901
F 42.822005 66.887187 113.012498
F 28.053078 5.145165 3.411855
F 27.443573 5.145165 25.232452
F 26.834069 5.145165 47.053048
F 26.224564 5.145165 68.873645
F 25.615060 5.145165 90.694242
F 25.005555 5.145165 112.514838
F 28.053078 28.298423 3.411855
F 27.443573 28.298423 25.232452
F 26.834069 28.298423 47.053048
F 26.224564 28.298423 68.873645
F 25.615060 28.298423 90.694242
F 25.005555 28.298423 112.514838
F 28.053078 51.451680 3.411855
F 27.443573 51.451680 25.232452
F 26.834069 51.451680 47.053048
F 26.224564 51.451680 68.873645
F 25.615060 51.451680 90.694242
F 25.005555 51.451680 112.514838
F 51.730236 5.145165 113.261326
F 51.730236 28.298423 113.261326
F 51.730236 51.451680 113.261326
F 28.053078 12.862917 3.411856
F 27.443573 12.862917 25.232453
F 26.834069 12.862917 47.053049
F 26.224564 12.862917 68.873646
F 25.615060 12.862917 90.694243
F 25.005555 12.862917 112.514839
F 28.053078 36.016175 3.411856
F 27.443573 36.016175 25.232453
F 26.834069 36.016175 47.053049
F 26.224564 36.016175 68.873646
F 25.615060 36.016175 90.694243
F 25.005555 36.016175 112.514839
F 28.053078 59.169432 3.411856
F 27.443573 59.169432 25.232453
F 26.834069 59.169432 47.053049
F 26.224564 59.169432 68.873646
F 25.615060 59.169432 90.694243
F 25.005555 59.169432 112.514839
F 51.730236 12.862917 113.261327
F 51.730236 36.016175 113.261327
F 51.730236 59.169432 113.261327
F 28.053078 20.580672 3.411856
F 27.443573 20.580672 25.232452
F 26.834069 20.580672 47.053048
F 26.224564 20.580672 68.873645
F 25.615060 20.580672 90.694242
F 25.005555 20.580672 112.514839
F 28.053078 43.733930 3.411856
F 27.443573 43.733930 25.232452
F 26.834069 43.733930 47.053048
F 26.224564 43.733930 68.873645
F 25.615060 43.733930 90.694242
F 25.005555 43.733930 112.514839
F 28.053078 66.887188 3.411856
F 27.443573 66.887188 25.232452
F 26.834069 66.887188 47.053048
F 26.224564 66.887188 68.873645
F 25.615060 66.887188 90.694242
F 25.005555 66.887188 112.514839
F 51.730236 20.580672 113.261327
F 51.730236 43.733930 113.261327
F 51.730236 66.887188 113.261327
F 10.135026 7.717749 6.550963
F 9.525521 7.717749 28.371560
F 8.916017 7.717749 50.192156
F 8.306512 7.717749 72.012752
F 7.697008 7.717749 93.833349
F 7.087503 7.717749 115.653945
F 10.135026 30.871007 6.550963
F 9.525521 30.871007 28.371560
F 8.916017 30.871007 50.192156
F 8.306512 30.871007 72.012752
F 7.697008 30.871007 93.833349
F 7.087503 30.871007 115.653945
F 10.135026 54.024264 6.550963
F 9.525521 54.024264 28.371560
F 8.916017 54.024264 50.192156
F 8.306512 54.024264 72.012752
F 7.697008 54.024264 93.833349
F 7.087503 54.024264 115.653945
F 36.859706 7.717749 7.297450
F 36.250202 7.717749 29.118048
F 35.640697 7.717749 50.938644
F 35.031193 7.717749 72.759240
F 34.421688 7.717749 94.579837
F 33.812184 7.717749 116.400433
F 36.859706 30.871007 7.297450
F 36.250202 30.871007 29.118048
F 35.640697 30.871007 50.938644
F 35.031193 30.871007 72.759240
F 34.421688 30.871007 94.579837
F 33.812184 30.871007 116.400433
F 36.859706 54.024264 7.297450
F 36.250202 54.024264 29.118048
F 35.640697 54.024264 50.938644
F 35.031193 54.024264 72.759240
F 34.421688 54.024264 94.579837
F 33.812184 54.024264 116.400433
F 10.135026 15.435502 6.550964
F 9.525521 15.435502 28.371561
F 8.916017 15.435502 50.192157
F 8.306512 15.435502 72.012753
F 7.697008 15.435502 93.833350
F 7.087503 15.435502 115.653946
F 10.135026 38.588760 6.550964
F 9.525521 38.588760 28.371561
F 8.916017 38.588760 50.192157
F 8.306512 38.588760 72.012753
F 7.697008 38.588760 93.833350
F 7.087503 38.588760 115.653946
F 10.135026 61.742017 6.550964
F 9.525521 61.742017 28.371561
F 8.916017 61.742017 50.192157
F 8.306512 61.742017 72.012753
F 7.697008 61.742017 93.833350
F 7.087503 61.742017 115.653946
F 36.859706 15.435502 7.297451
F 36.250202 15.435502 29.118049
F 35.640697 15.435502 50.938645
F 35.031193 15.435502 72.759241
F 34.421688 15.435502 94.579838
F 33.812184 15.435502 116.400434
F 36.859706 38.588760 7.297451
F 36.250202 38.588760 29.118049
F 35.640697 38.588760 50.938645
F 35.031193 38.588760 72.759241
F 34.421688 38.588760 94.579838
F 33.812184 38.588760 116.400434
F 36.859706 61.742017 7.297451
F 36.250202 61.742017 29.118049
F 35.640697 61.742017 50.938645
F 35.031193 61.742017 72.759241
F 34.421688 61.742017 94.579838
F 33.812184 61.742017 116.400434
F 10.135026 0.000000 6.550963
F 9.525521 0.000000 28.371560
F 8.916017 0.000000 50.192156
F 8.306512 0.000000 72.012753
F 7.697008 0.000000 93.833349
F 7.087503 0.000000 115.653945
F 10.135026 23.153257 6.550963
F 9.525521 23.153257 28.371560
F 8.916017 23.153257 50.192156
F 8.306512 23.153257 72.012753
F 7.697008 23.153257 93.833349
F 7.087503 23.153257 115.653945
F 10.135026 46.306515 6.550963
F 9.525521 46.306515 28.371560
F 8.916017 46.306515 50.192156
F 8.306512 46.306515 72.012753
F 7.697008 46.306515 93.833349
F 7.087503 46.306515 115.653945
F 36.859706 0.000000 7.297450
F 36.250202 0.000000 29.118048
F 35.640697 0.000000 50.938644
F 35.031193 0.000000 72.759241
F 34.421688 0.000000 94.579837
F 33.812184 0.000000 116.400433
F 36.859706 23.153257 7.297450
F 36.250202 23.153257 29.118048
F 35.640697 23.153257 50.938644
F 35.031193 23.153257 72.759241
F 34.421688 23.153257 94.579837
F 33.812184 23.153257 116.400433
F 36.859706 46.306515 7.297450
F 36.250202 46.306515 29.118048
F 35.640697 46.306515 50.938644
F 35.031193 46.306515 72.759241
F 34.421688 46.306515 94.579837
F 33.812184 46.306515 116.400433
F 19.043253 7.717751 6.799793
F 18.433749 7.717751 28.620390
F 17.824244 7.717751 50.440986
F 17.214740 7.717751 72.261583
F 16.605235 7.717751 94.082179
F 15.995731 7.717751 115.902776
F 19.043253 30.871008 6.799793
F 18.433749 30.871008 28.620390
F 17.824244 30.871008 50.440986
F 17.214740 30.871008 72.261583
F 16.605235 30.871008 94.082179
F 15.995731 30.871008 115.902776
F 19.043253 54.024266 6.799793
F 18.433749 54.024266 28.620390
F 17.824244 54.024266 50.440986
F 17.214740 54.024266 72.261583
F 16.605235 54.024266 94.082179
F 15.995731 54.024266 115.902776
F 45.767932 7.717751 7.546281
F 45.158428 7.717751 29.366878
F 44.548924 7.717751 51.187474
F 43.939419 7.717751 73.008071
F 43.329915 7.717751 94.828667
F 42.720410 7.717751 116.649264
F 45.767932 30.871008 7.546281
F 45.158428 30.871008 29.366878
F 44.548924 30.871008 51.187474
F 43.939419 30.871008 73.008071
F 43.329915 30.871008 94.828667
F 42.720410 30.871008 116.649264
F 45.767932 54.024266 7.546281
F 45.158428 54.024266 29.366878
F 44.548924 54.024266 51.187474
F 43.939419 54.024266 73.008071
F 43.329915 54.024266 94.828667
F 42.720410 54.024266 116.649264
F 19.043253 15.435503 6.799794
F 18.433749 15.435503 28.620391
F 17.824244 15.435503 50.440987
F 17.214740 15.435503 72.261584
F 16.605235 15.435503 94.082180
F 15.995731 15.435503 115.902777
F 19.043253 38.588761 6.799794
F 18.433749 38.588761 28.620391
F 17.824244 38.588761 50.440987
F 17.214740 38.588761 72.261584
F 16.605235 38.588761 94.082180
F 15.995731 38.588761 115.902777
F 19.043253 61.742018 6.799794
F 18.433749 61.742018 28.620391
F 17.824244 61.742018 50.440987
F 17.214740 61.742018 72.261584
F 16.605235 61.742018 94.082180
F 15.995731 61.742018 115.902777
F 45.767932 15.435503 7.546282
F 45.158428 15.435503 29.366879
F 44.548924 15.435503 51.187475
F 43.939419 15.435503 73.008072
F 43.329915 15.435503 94.828668
F 42.720410 15.435503 116.649265
F 45.767932 38.588761 7.546282
F 45.158428 38.588761 29.366879
F 44.548924 38.588761 51.187475
F 43.939419 38.588761 73.008072
F 43.329915 38.588761 94.828668
F 42.720410 38.588761 116.649265
F 45.767932 61.742018 7.546282
F 45.158428 61.742018 29.366879
F 44.548924 61.742018 51.187475
F 43.939419 61.742018 73.008072
F 43.329915 61.742018 94.828668
F 42.720410 61.742018 116.649265
F 19.043253 0.000001 6.799793
F 18.433749 0.000001 28.620390
F 17.824244 0.000001 50.440986
F 17.214740 0.000001 72.261583
F 16.605235 0.000001 94.082179
F 15.995731 0.000001 115.902776
F 19.043253 23.153259 6.799793
F 18.433749 23.153259 28.620390
F 17.824244 23.153259 50.440986
F 17.214740 23.153259 72.261583
F 16.605235 23.153259 94.082179
F 15.995731 23.153259 115.902776
F 19.043253 46.306516 6.799793
F 18.433749 46.306516 28.620390
F 17.824244 46.306516 50.440986
F 17.214740 46.306516 72.261583
F 16.605235 46.306516 94.082179
F 15.995731 46.306516 115.902776
F 45.767932 0.000001 7.546281
F 45.158428 0.000001 29.366878
F 44.548924 0.000001 51.187474
F 43.939419 0.000001 73.008071
F 43.329915 0.000001 94.828667
F 42.720410 0.000001 116.649264
F 45.767932 23.153259 7.546281
F 45.158428 23.153259 29.366878
F 44.548924 23.153259 51.187474
F 43.939419 23.153259 73.008071
F 43.329915 23.153259 94.828667
F 42.720410 23.153259 116.649264
F 45.767932 46.306516 7.546281
F 45.158428 46.306516 29.366878
F 44.548924 46.306516 51.187474
F 43.939419 46.306516 73.008071
F 43.329915 46.306516 94.828667
F 42.720410 46.306516 116.649264
F 27.951485 7.717750 7.048621
F 27.341980 7.717750 28.869218
F 26.732476 7.717750 50.689815
F 26.122971 7.717750 72.510411
F 25.513467 7.717750 94.331008
F 24.903962 7.717750 116.151604
F 27.951485 30.871007 7.048621
F 27.341980 30.871007 28.869218
F 26.732476 30.871007 50.689815
F 26.122971 30.871007 72.510411
F 25.513467 30.871007 94.331008
F 24.903962 30.871007 116.151604
F 27.951485 54.024265 7.048621
F 27.341980 54.024265 28.869218
F 26.732476 54.024265 50.689815
F 26.122971 54.024265 72.510411
F 25.513467 54.024265 94.331008
F 24.903962 54.024265 116.151604
F 51.628642 7.717750 116.898092
F 51.628642 30.871007 116.898092
F 51.628642 54.024265 116.898092
F 27.951485 15.435502 7.048622
F 27.341980 15.435502 28.869219
F 26.732476 15.435502 50.689816
F 26.122971 15.435502 72.510413
F 25.513467 15.435502 94.331009
F 24.903962 15.435502 116.151605
F 27.951485 38.588760 7.048622
F 27.341980 38.588760 28.869219
F 26.732476 38.588760 50.689816
F 26.122971 38.588760 72.510413
F 25.513467 38.588760 94.331009
F 24.903962 38.588760 116.151605
F 27.951485 61.742017 7.048622
F 27.341980 61.742017 28.869219
F 26.732476 61.742017 50.689816
F 26.122971 61.742017 72.510413
F 25.513467 61.742017 94.331009
F 24.903962 61.742017 116.151605
F 51.628642 15.435502 116.898093
F 51.628642 38.588760 116.898093
F 51.628642 61.742017 116.898093
F 27.951485 0.000000 7.048621
F 27.341980 0.000000 28.869218
F 26.732476 0.000000 50.689815
F 26.122971 0.000000 72.510412
F 25.513467 0.000000 94.331008
F 24.903962 0.000000 116.151604
F 27.951485 23.153258 7.048621
F 27.341980 23.153258 28.869218
F 26.732476 23.153258 50.689815
F 26.122971 23.153258 72.510412
F 25.513467 23.153258 94.331008
F 24.903962 23.153258 116.151604
F 27.951485 46.306515 7.048621
F 27.341980 46.306515 28.869218
F 26.732476 46.306515 50.689815
F 26.122971 46.306515 72.510412
F 25.513467 46.306515 94.331008
F 24.903962 46.306515 116.151604
F 51.628642 0.000000 116.898092
F 51.628642 23.153258 116.898092
F 51.628642 46.306515 116.898092
F 3.352288 1.286291 10.001108
F 2.742784 1.286291 31.821704
F 2.133280 1.286291 53.642300
F 1.523775 1.286291 75.462897
F 0.914271 1.286291 97.283493
F 0.304766 1.286291 119.104090
F 3.352288 24.439548 10.001108
F 2.742784 24.439548 31.821704
F 2.133280 24.439548 53.642300
F 1.523775 24.439548 75.462897
F 0.914271 24.439548 97.283493
F 0.304766 24.439548 119.104090
F 3.352288 47.592806 10.001108
F 2.742784 47.592806 31.821704
F 2.133280 47.592806 53.642300
F 1.523775 47.592806 75.462897
F 0.914271 47.592806 97.283493
F 0.304766 47.592806 119.104090
F 30.076968 1.286291 10.747595
F 29.467463 1.286291 32.568192
F 28.857959 1.286291 54.388788
F 28.248454 1.286291 76.209385
F 27.638950 1.286291 98.029981
F 27.029446 1.286291 119.850578
F 30.076968 24.439548 10.747595
F 29.467463 24.439548 32.568192
F 28.857959 24.439548 54.388788
F 28.248454 24.439548 76.209385
F 27.638950 24.439548 98.029981
F 27.029446 24.439548 119.850578
F 30.076968 47.592806 10.747595
F 29.467463 47.592806 32.568192
F 28.857959 47.592806 54.388788
F 28.248454 47.592806 76.209385
F 27.638950 47.592806 98.029981
F 27.029446 47.592806 119.850578
F 3.352288 9.004040 10.001108
F 2.742784 9.004040 31.821704
F 2.133280 9.004040 53.642300
F 1.523775 9.004040 75.462897
F 0.914271 9.004040 97.283493
F 0.304766 9.004040 119.104090
F 3.352288 32.157298 10.001108
F 2.742784 32.157298 31.821704
F 2.133280 32.157298 53.642300
F 1.523775 32.157298 75.462897
F 0.914271 32.157298 97.283493
F 0.304766 32.157298 119.104090
F 3.352288 55.310555 10.001108
F 2.742784 55.310555 31.821704
F 2.133280 55.310555 53.642300
F 1.523775 55.310555 75.462897
F 0.914271 55.310555 97.283493
F 0.304766 55.310555 119.104090
F 30.076968 9.004040 10.747595
F 29.467463 9.004040 32.568192
F 28.857959 9.004040 54.388788
F 28.248454 9.004040 76.209385
F 27.638950 9.004040 98.029981
F 27.029446 9.004040 119.850578
F 30.076968 32.157298 10.747595
F 29.467463 32.157298 32.568192
F 28.857959 32.157298 54.388788
F 28.248454 32.157298 76.209385
F 27.638950 32.157298 98.029981
F 27.029446 32.157298 119.850578
F 30.076968 55.310555 10.747595
F 29.467463 55.310555 32.568192
F 28.857959 55.310555 54.388788
F 28.248454 55.310555 76.209385
F 27.638950 55.310555 98.029981
F 27.029446 55.310555 119.850578
F 3.352288 16.721795 10.001108
F 2.742784 16.721795 31.821705
F 2.133280 16.721795 53.642301
F 1.523775 16.721795 75.462898
F 0.914271 16.721795 97.283494
F 0.304766 16.721795 119.104090
F 3.352288 39.875053 10.001108
F 2.742784 39.875053 31.821705
F 2.133280 39.875053 53.642301
F 1.523775 39.875053 75.462898
F 0.914271 39.875053 97.283494
F 0.304766 39.875053 119.104090
F 3.352288 63.028310 10.001108
F 2.742784 63.028310 31.821705
F 2.133280 63.028310 53.642301
F 1.523775 63.028310 75.462898
F 0.914271 63.028310 97.283494
F 0.304766 63.028310 119.104090
F 30.076968 16.721795 10.747595
F 29.467463 16.721795 32.568193
F 28.857959 16.721795 54.388789
F 28.248454 16.721795 76.209386
F 27.638950 16.721795 98.029982
F 27.029446 16.721795 119.850578
F 30.076968 39.875053 10.747595
F 29.467463 39.875053 32.568193
F 28.857959 39.875053 54.388789
F 28.248454 39.875053 76.209386
F 27.638950 39.875053 98.029982
F 27.029446 39.875053 119.850578
F 30.076968 63.028310 10.747595
F 29.467463 63.028310 32.568193
F 28.857959 63.028310 54.388789
F 28.248454 63.028310 76.209386
F 27.638950 63.028310 98.029982
F 27.029446 63.028310 119.850578
F 12.260511 1.286291 10.249937
F 11.651006 1.286291 32.070533
F 11.041502 1.286291 53.891130
F 10.431998 1.286291 75.711726
F 9.822493 1.286291 97.532322
F 9.212989 1.286291 119.352920
F 12.260511 24.439548 10.249937
F 11.651006 24.439548 32.070533
F 11.041502 24.439548 53.891130
F 10.431998 24.439548 75.711726
F 9.822493 24.439548 97.532322
F 9.212989 24.439548 119.352920
F 12.260511 47.592806 10.249937
F 11.651006 47.592806 32.070533
F 11.041502 47.592806 53.891130
F 10.431998 47.592806 75.711726
F 9.822493 47.592806 97.532322
F 9.212989 47.592806 119.352920
F 38.985190 1.286291 10.996425
F 38.375686 1.286291 32.817021
F 37.766181 1.286291 54.637618
F 37.156677 1.286291 76.458214
F 36.547173 1.286291 98.278810
F 35.937668 1.286291 120.099407
F 38.985190 24.439548 10.996425
F 38.375686 24.439548 32.817021
F 37.766181 24.439548 54.637618
F 37.156677 24.439548 76.458214
F 36.547173 24.439548 98.278810
F 35.937668 24.439548 120.099407
F 38.985190 47.592806 10.996425
F 38.375686 47.592806 32.817021
F 37.766181 47.592806 54.637618
F 37.156677 47.592806 76.458214
F 36.547173 47.592806 98.278810
F 35.937668 47.592806 120.099407
F 12.260511 9.004040 10.249937
F 11.651006 9.004040 32.070533
F 11.041502 9.004040 53.891130
F 10.431998 9.004040 75.711726
F 9.822493 9.004040 97.532322
F 9.212989 9.004040 119.352920
F 12.260511 32.157298 10.249937
F 11.651006 32.157298 32.070533
F 11.041502 32.157298 53.891130
F 10.431998 32.157298 75.711726
F 9.822493 32.157298 97.532322
F 9.212989 32.157298 119.352920
F 12.260511 55.310555 10.249937
F 11.651006 55.310555 32.070533
F 11.041502 55.310555 53.891130
F 10.431998 55.310555 75.711726
F 9.822493 55.310555 97.532322
F 9.212989 55.310555 119.352920
F 38.985190 9.004040 10.996425
F 38.375686 9.004040 32.817021
F 37.766181 9.004040 54.637618
F 37.156677 9.004040 76.458214
F 36.547173 9.004040 98.278810
F 35.937668 9.004040 120.099407
F 38.985190 32.157298 10.996425
F 38.375686 32.157298 32.817021
F 37.766181 32.157298 54.637618
F 37.156677 32.157298 76.458214
F 36.547173 32.157298 98.278810
F 35.937668 32.157298 120.099407
F 38.985190 55.310555 10.996425
F 38.375686 55.310555 32.817021
F 37.766181 55.310555 54.637618
F 37.156677 55.310555 76.458214
F 36.547173 55.310555 98.278810
F 35.937668 55.310555 120.099407
F 12.260511 16.721795 10.249938
F 11.651006 16.721795 32.070534
F 11.041502 16.721795 53.891130
F 10.431998 16.721795 75.711727
F 9.822493 16.721795 97.532323
F 9.212989 16.721795 119.352921
F 12.260511 39.875053 10.249938
F 11.651006 39.875053 32.070534
F 11.041502 39.875053 53.891130
F 10.431998 39.875053 75.711727
F 9.822493 39.875053 97.532323
F 9.212989 39.875053 119.352921
F 12.260511 63.028310 10.249938
F 11.651006 63.028310 32.070534
F 11.041502 63.028310 53.891130
F 10.431998 63.028310 75.711727
F 9.822493 63.028310 97.532323
F 9.212989 63.028310 119.352921
F 38.985190 16.721795 10.996426
F 38.375686 16.721795 32.817022
F 37.766181 16.721795 54.637618
F 37.156677 16.721795 76.458215
F 36.547172 16.721795 98.278811
F 35.937668 16.721795 120.099408
F 38.985190 39.875053 10.996426
F 38.375686 39.875053 32.817022
F 37.766181 39.875053 54.637618
F 37.156677 39.875053 76.458215
F 36.547172 39.875053 98.278811
F 35.937668 39.875053 120.099408
F 38.985190 63.028310 10.996426
F 38.375686 63.028310 32.817022
F 37.766181 63.028310 54.637618
F 37.156677 63.028310 76.458215
F 36.547172 63.028310 98.278811
F 35.937668 63.028310 120.099408
F 21.168739 1.286290 10.498767
F 20.559235 1.286290 32.319363
F 19.949730 1.286290 54.139960
F 19.340226 1.286290 75.960557
F 18.730722 1.286290 97.781153
F 18.121217 1.286290 119.601750
F 21.168739 24.439547 10.498767
F 20.559235 24.439547 32.319363
F 19.949730 24.439547 54.139960
F 19.340226 24.439547 75.960557
F 18.730722 24.439547 97.781153
F 18.121217 24.439547 119.601750
F 21.168739 47.592805 10.498767
F 20.559235 47.592805 32.319363
F 19.949730 47.592805 54.139960
F 19.340226 47.592805 75.960557
F 18.730722 47.592805 97.781153
F 18.121217 47.592805 119.601750
F 47.893420 1.286290 11.245255
F 47.283915 1.286290 33.065851
F 46.674411 1.286290 54.886448
F 46.064906 1.286290 76.707044
F 45.455402 1.286290 98.527641
F 44.845897 1.286290 120.348238
F 47.893420 24.439547 11.245255
F 47.283915 24.439547 33.065851
F 46.674411 24.439547 54.886448
F 46.064906 24.439547 76.707044
F 45.455402 24.439547 98.527641
F 44.845897 24.439547 120.348238
F 47.893420 47.592805 11.245255
F 47.283915 47.592805 33.065851
F 46.674411 47.592805 54.886448
F 46.064906 47.592805 76.707044
F 45.455402 47.592805 98.527641
F 44.845897 47.592805 120.348238
F 21.168739 9.004039 10.498767
F 20.559235 9.004039 32.319363
F 19.949730 9.004039 54.139960
F 19.340226 9.004039 75.960557
F 18.730722 9.004039 97.781153
F 18.121217 9.004039 119.601750
F 21.168739 32.157297 10.498767
F 20.559235 32.157297 32.319363
F 19.949730 32.157297 54.139960
F 19.340226 32.157297 75.960557
F 18.730722 32.157297 97.781153
F 18.121217 32.157297 119.601750
F 21.168739 55.310554 10.498767
F 20.559235 55.310554 32.319363
F 19.949730 55.310554 54.139960
F 19.340226 55.310554 75.960557
F 18.730722 55.310554 97.781153
F 18.121217 55.310554 119.601750
F 47.893420 9.004039 11.245255
F 47.283915 9.004039 33.065851
F 46.674411 9.004039 54.886448
F 46.064906 9.004039 76.707044
F 45.455402 9.004039 98.527641
F 44.845897 9.004039 120.348238
F 47.893420 32.157297 11.245255
F 47.283915 32.157297 33.065851
F 46.674411 32.157297 54.886448
F 46.064906 32.157297 76.707044
F 45.455402 32.157297 98.527641
F 44.845897 32.157297 120.348238
F 47.893420 55.310554 11.245255
F 47.283915 55.310554 33.065851
F 46.674411 55.310554 54.886448
F 46.064906 55.310554 76.707044
F 45.455402 55.310554 98.527641
F 44.845897 55.310554 120.348238
F 21.168739 16.721795 10.498768
F 20.559235 16.721795 32.319364
F 19.949730 16.721795 54.139960
F 19.340226 16.721795 75.960558
F 18.730722 16.721795 97.781154
F 18.121217 16.721795 119.601751
F 21.168739 39.875052 10.498768
F 20.559235 39.875052 32.319364
F 19.949730 39.875052 54.139960
F 19.340226 39.875052 75.960558
F 18.730722 39.875052 97.781154
F 18.121217 39.875052 119.601751
F 21.168739 63.028310 10.498768
F 20.559235 63.028310 32.319364
F 19.949730 63.028310 54.139960
F 19.340226 63.028310 75.960558
F 18.730722 63.028310 97.781154
F 18.121217 63.028310 119.601751
F 47.893420 16.721795 11.245256
F 47.283915 16.721795 33.065852
F 46.674411 16.721795 54.886448
F 46.064906 16.721795 76.707045
F 45.455402 16.721795 98.527642
F 44.845897 16.721795 120.348239
F 47.893420 39.875052 11.245256
F 47.283915 39.875052 33.065852
F 46.674411 39.875052 54.886448
F 46.064906 39.875052 76.707045
F 45.455402 39.875052 98.527642
F 44.845897 39.875052 120.348239
F 47.893420 63.028310 11.245256
F 47.283915 63.028310 33.065852
F 46.674411 63.028310 54.886448
F 46.064906 63.028310 76.707045
F 45.455402 63.028310 98.527642
F 44.845897 63.028310 120.348239
F 3.250690 3.858875 13.637872
F 2.641186 3.858875 35.458469
F 2.031682 3.858875 57.279065
F 1.422177 3.858875 79.099662
F 0.812673 3.858875 100.920258
F 0.203168 3.858875 122.740854
F 3.250690 27.012132 13.637872
F 2.641186 27.012132 35.458469
F 2.031682 27.012132 57.279065
F 1.422177 27.012132 79.099662
F 0.812673 27.012132 100.920258
F 0.203168 27.012132 122.740854
F 3.250690 50.165390 13.637872
F 2.641186 50.165390 35.458469
F 2.031682 50.165390 57.279065
F 1.422177 50.165390 79.099662
F 0.812673 50.165390 100.920258
F 0.203168 50.165390 122.740854
F 29.975370 3.858875 14.384360
F 29.365865 3.858875 36.204957
F 28.756361 3.858875 58.025553
F 28.146856 3.858875 79.846150
F 27.537352 3.858875 101.666746
F 26.927848 3.858875 123.487342
F 29.975370 27.012132 14.384360
F 29.365865 27.012132 36.204957
F 28.756361 27.012132 58.025553
F 28.146856 27.012132 79.846150
F 27.537352 27.012132 101.666746
F 26.927848 27.012132 123.487342
F 29.975370 50.165390 14.384360
F 29.365865 50.165390 36.204957
F 28.756361 50.165390 58.025553
F 28.146856 50.165390 79.846150
F 27.537352 50.165390 101.666746
F 26.927848 50.165390 123.487342
F 3.250690 11.576625 13.637873
F 2.641186 11.576625 35.458469
F 2.031682 11.576625 57.279065
F 1.422177 11.576625 79.099662
F 0.812673 11.576625 100.920258
F 0.203168 11.576625 122.740855
F 3.250690 34.729882 13.637873
F 2.641186 34.729882 35.458469
F 2.031682 34.729882 57.279065
F 1.422177 34.729882 79.099662
F 0.812673 34.729882 100.920258
F 0.203168 34.729882 122.740855
F 3.250690 57.883140 13.637873
F 2.641186 57.883140 35.458469
F 2.031682 57.883140 57.279065
F 1.422177 57.883140 79.099662
F 0.812673 57.883140 100.920258
F 0.203168 57.883140 122.740855
F 29.975370 11.576625 14.384361
F 29.365865 11.576625 36.204957
F 28.756361 11.576625 58.025553
F 28.146856 11.576625 79.846150
F 27.537352 11.576625 101.666746
F 26.927848 11.576625 123.487343
F 29.975370 34.729882 14.384361
F 29.365865 34.729882 36.204957
F 28.756361 34.729882 58.025553
F 28.146856 34.729882 79.846150
F 27.537352 34.729882 101.666746
F 26.927848 34.729882 123.487343
F 29.975370 57.883140 14.384361
F 29.365865 57.883140 36.204957
F 28.756361 57.883140 58.025553
F 28.146856 57.883140 79.846150
F 27.537352 57.883140 101.666746
F 26.927848 57.883140 123.487343
F 3.250690 19.294380 13.637873
F 2.641186 19.294380 35.458470
F 2.031681 19.294380 57.279066
F 1.422177 19.294380 79.099662
F 0.812673 19.294380 100.920259
F 0.203168 19.294380 122.740855
F 3.250690 42.447638 13.637873
F 2.641186 42.447638 35.458470
F 2.031681 42.447638 57.279066
F 1.422177 42.447638 79.099662
F 0.812673 42.447638 100.920259
F 0.203168 42.447638 122.740855
F 3.250690 65.600895 13.637873
F 2.641186 65.600895 35.458470
F 2.031681 65.600895 57.279066
F 1.422177 65.600895 79.099662
F 0.812673 65.600895 100.920259
F 0.203168 65.600895 122.740855
F 29.975370 19.294380 14.384361
F 29.365865 19.294380 36.204958
F 28.756361 19.294380 58.025554
F 28.146856 19.294380 79.846150
F 27.537352 19.294380 101.666747
F 26.927848 19.294380 123.487343
F 29.975370 42.447638 14.384361
F 29.365865 42.447638 36.204958
F 28.756361 42.447638 58.025554
F 28.146856 42.447638 79.846150
F 27.537352 42.447638 101.666747
F 26.927848 42.447638 123.487343
F 29.975370 65.600895 14.384361
F 29.365865 65.600895 36.204958
F 28.756361 65.600895 58.025554
F 28.146856 65.600895 79.846150
F 27.537352 65.600895 101.666747
F 26.927848 65.600895 123.487343
F 12.158911 3.858875 13.886702
F 11.549406 3.858875 35.707298
F 10.939902 3.858875 57.527895
F 10.330398 3.858875 79.348491
F 9.720893 3.858875 101.169087
F 9.111389 3.858875 122.989685
F 12.158911 27.012133 13.886702
F 11.549406 27.012133 35.707298
F 10.939902 27.012133 57.527895
F 10.330398 27.012133 79.348491
F 9.720893 27.012133 101.169087
F 9.111389 27.012133 122.989685
F 12.158911 50.165390 13.886702
F 11.549406 50.165390 35.707298
F 10.939902 50.165390 57.527895
F 10.330398 50.165390 79.348491
F 9.720893 50.165390 101.169087
F 9.111389 50.165390 122.989685
F 38.883591 3.858875 14.633190
F 38.274087 3.858875 36.453786
F 37.664582 3.858875 58.274383
F 37.055078 3.858875 80.094979
F 36.445573 3.858875 101.915575
F 35.836069 3.858875 123.736173
F 38.883591 27.012133 14.633190
F 38.274087 27.012133 36.453786
F 37.664582 27.012133 58.274383
F 37.055078 27.012133 80.094979
F 36.445573 27.012133 101.915575
F 35.836069 27.012133 123.736173
F 38.883591 50.165390 14.633190
F 38.274087 50.165390 36.453786
F 37.664582 50.165390 58.274383
F 37.055078 50.165390 80.094979
F 36.445573 50.165390 101.915575
F 35.836069 50.165390 123.736173
F 12.158911 11.576625 13.886702
F 11.549406 11.576625 35.707298
F 10.939902 11.576625 57.527895
F 10.330398 11.576625 79.348491
F 9.720893 11.576625 101.169088
F 9.111389 11.576625 122.989685
F 12.158911 34.729883 13.886702
F 11.549406 34.729883 35.707298
F 10.939902 34.729883 57.527895
F 10.330398 34.729883 79.348491
F 9.720893 34.729883 101.169088
F 9.111389 34.729883 122.989685
F 12.158911 57.883140 13.886702
F 11.549406 57.883140 35.707298
F 10.939902 57.883140 57.527895
F 10.330398 57.883140 79.348491
F 9.720893 57.883140 101.169088
F 9.111389 57.883140 122.989685
F 38.883591 11.576625 14.633190
F 38.274087 11.576625 36.453786
F 37.664582 11.576625 58.274383
F 37.055078 11.576625 80.094979
F 36.445573 11.576625 101.915576
F 35.836069 11.576625 123.736173
F 38.883591 34.729883 14.633190
F 38.274087 34.729883 36.453786
F 37.664582 34.729883 58.274383
F 37.055078 34.729883 80.094979
F 36.445573 34.729883 101.915576
F 35.836069 34.729883 123.736173
F 38.883591 57.883140 14.633190
F 38.274087 57.883140 36.453786
F 37.664582 57.883140 58.274383
F 37.055078 57.883140 80.094979
F 36.445573 57.883140 101.915576
F 35.836069 57.883140 123.736173
F 12.158911 19.294380 13.886702
F 11.549406 19.294380 35.707299
F 10.939902 19.294380 57.527895
F 10.330397 19.294380 79.348492
F 9.720893 19.294380 101.169088
F 9.111389 19.294380 122.989685
F 12.158911 42.447638 13.886702
F 11.549406 42.447638 35.707299
F 10.939902 42.447638 57.527895
F 10.330397 42.447638 79.348492
F 9.720893 42.447638 101.169088
F 9.111389 42.447638 122.989685
F 12.158911 65.600896 13.886702
F 11.549406 65.600896 35.707299
F 10.939902 65.600896 57.527895
F 10.330397 65.600896 79.348492
F 9.720893 65.600896 101.169088
F 9.111389 65.600896 122.989685
F 38.883591 19.294380 14.633190
F 38.274087 19.294380 36.453787
F 37.664582 19.294380 58.274383
F 37.055078 19.294380 80.094980
F 36.445573 19.294380 101.915576
F 35.836069 19.294380 123.736173
F 38.883591 42.447638 14.633190
F 38.274087 42.447638 36.453787
F 37.664582 42.447638 58.274383
F 37.055078 42.447638 80.094980
F 36.445573 42.447638 101.915576
F 35.836069 42.447638 123.736173
F 38.883591 65.600896 14.633190
F 38.274087 65.600896 36.453787
F 37.664582 65.600896 58.274383
F 37.055078 65.600896 80.094980
F 36.445573 65.600896 101.915576
F 35.836069 65.600896 123.736173
F 21.067142 3.858876 14.135532
F 20.457638 3.858876 35.956128
F 19.848133 3.858876 57.776726
F 19.238629 3.858876 79.597322
F 18.629124 3.858876 101.417919
F 18.019620 3.858876 123.238515
F 21.067142 27.012134 14.135532
F 20.457638 27.012134 35.956128
F 19.848133 27.012134 57.776726
F 19.238629 27.012134 79.597322
F 18.629124 27.012134 101.417919
F 18.019620 27.012134 123.238515
F 21.067142 50.165391 14.135532
F 20.457638 50.165391 35.956128
F 19.848133 50.165391 57.776726
F 19.238629 50.165391 79.597322
F 18.629124 50.165391 101.417919
F 18.019620 50.165391 123.238515
F 47.791822 3.858876 14.882020
F 47.182317 3.858876 36.702616
F 46.572813 3.858876 58.523213
F 45.963308 3.858876 80.343810
F 45.353804 3.858876 102.164407
F 44.744299 3.858876 123.985003
F 47.791822 27.012134 14.882020
F 47.182317 27.012134 36.702616
F 46.572813 27.012134 58.523213
F 45.963308 27.012134 80.343810
F 45.353804 27.012134 102.164407
F 44.744299 27.012134 123.985003
F 47.791822 50.165391 14.882020
F 47.182317 50.165391 36.702616
F 46.572813 50.165391 58.523213
F 45.963308 50.165391 80.343810
F 45.353804 50.165391 102.164407
F 44.744299 50.165391 123.985003
F 21.067142 11.576626 14.135532
F 20.457638 11.576626 35.956129
F 19.848133 11.576626 57.776726
F 19.238629 11.576626 79.597322
F 18.629124 11.576626 101.417919
F 18.019620 11.576626 123.238515
F 21.067142 34.729884 14.135532
F 20.457638 34.729884 35.956129
F 19.848133 34.729884 57.776726
F 19.238629 34.729884 79.597322
F 18.629124 34.729884 101.417919
F 18.019620 34.729884 123.238515
F 21.067142 57.883141 14.135532
F 20.457638 57.883141 35.956129
F 19.848133 57.883141 57.776726
F 19.238629 57.883141 79.597322
F 18.629124 57.883141 101.417919
F 18.019620 57.883141 123.238515
F 47.791822 11.576626 14.882020
F 47.182317 11.576626 36.702617
F 46.572813 11.576626 58.523213
F 45.963308 11.576626 80.343810
F 45.353804 11.576626 102.164407
F 44.744299 11.576626 123.985003
F 47.791822 34.729884 14.882020
F 47.182317 34.729884 36.702617
F 46.572813 34.729884 58.523213
F 45.963308 34.729884 80.343810
F 45.353804 34.729884 102.164407
F 44.744299 34.729884 123.985003
F 47.791822 57.883141 14.882020
F 47.182317 57.883141 36.702617
F 46.572813 57.883141 58.523213
F 45.963308 57.883141 80.343810
F 45.353804 57.883141 102.164407
F 44.744299 57.883141 123.985003
F 21.067142 19.294382 14.135533
F 20.457638 19.294382 35.956129
F 19.848133 19.294382 57.776726
F 19.238629 19.294382 79.597323
F 18.629124 19.294382 101.417919
F 18.019620 19.294382 123.238516
F 21.067142 42.447639 14.135533
F 20.457638 42.447639 35.956129
F 19.848133 42.447639 57.776726
F 19.238629 42.447639 79.597323
F 18.629124 42.447639 101.417919
F 18.019620 42.447639 123.238516
F 21.067142 65.600897 14.135533
F 20.457638 65.600897 35.956129
F 19.848133 65.600897 57.776726
F 19.238629 65.600897 79.597323
F 18.629124 65.600897 101.417919
F 18.019620 65.600897 123.238516
F 47.791822 19.294382 14.882021
F 47.182317 19.294382 36.702617
F 46.572813 19.294382 58.523213
F 45.963308 19.294382 80.343811
F 45.353804 19.294382 102.164407
F 44.744299 19.294382 123.985004
F 47.791822 42.447639 14.882021
F 47.182317 42.447639 36.702617
F 46.572813 42.447639 58.523213
F 45.963308 42.447639 80.343811
F 45.353804 42.447639 102.164407
F 44.744299 42.447639 123.985004
F 47.791822 65.600897 14.882021
F 47.182317 65.600897 36.702617
F 46.572813 65.600897 58.523213
F 45.963308 65.600897 80.343811
F 45.353804 65.600897 102.164407
F 44.744299 65.600897 123.985004
F 3.326890 3.858875 10.910299
F 2.717386 3.858875 32.730896
F 2.107882 3.858875 54.551492
F 1.498377 3.858875 76.372088
F 0.888873 3.858875 98.192685
F 0.279368 3.858875 120.013282
F 3.326890 27.012133 10.910299
F 2.717386 27.012133 32.730896
F 2.107882 27.012133 54.551492
F 1.498377 27.012133 76.372088
F 0.888873 27.012133 98.192685
F 0.279368 27.012133 120.013282
F 3.326890 50.165390 10.910299
F 2.717386 50.165390 32.730896
F 2.107882 50.165390 54.551492
F 1.498377 50.165390 76.372088
F 0.888873 50.165390 98.192685
F 0.279368 50.165390 120.013282
F 30.051570 3.858875 11.656787
F 29.442065 3.858875 33.477384
F 28.832561 3.858875 55.297980
F 28.223056 3.858875 77.118576
F 27.613552 3.858875 98.939173
F 27.004048 3.858875 120.759770
F 30.051570 27.012133 11.656787
F 29.442065 27.012133 33.477384
F 28.832561 27.012133 55.297980
F 28.223056 27.012133 77.118576
F 27.613552 27.012133 98.939173
F 27.004048 27.012133 120.759770
F 30.051570 50.165390 11.656787
F 29.442065 50.165390 33.477384
F 28.832561 50.165390 55.297980
F 28.223056 50.165390 77.118576
F 27.613552 50.165390 98.939173
F 27.004048 50.165390 120.759770
F 3.326890 11.576625 10.910299
F 2.717386 11.576625 32.730895
F 2.107882 11.576625 54.551492
F 1.498377 11.576625 76.372088
F 0.888873 11.576625 98.192685
F 0.279368 11.576625 120.013282
F 3.326890 34.729883 10.910299
F 2.717386 34.729883 32.730895
F 2.107882 34.729883 54.551492
F 1.498377 34.729883 76.372088
F 0.888873 34.729883 98.192685
F 0.279368 34.729883 120.013282
F 3.326890 57.883140 10.910299
F 2.717386 57.883140 32.730895
F 2.107882 57.883140 54.551492
F 1.498377 57.883140 76.372088
F 0.888873 57.883140 98.192685
F 0.279368 57.883140 120.013282
F 30.051570 11.576625 11.656787
F 29.442065 11.576625 33.477383
F 28.832561 11.576625 55.297980
F 28.223056 11.576625 77.118576
F 27.613552 11.576625 98.939173
F 27.004048 11.576625 120.759770
F 30.051570 34.729883 11.656787
F 29.442065 34.729883 33.477383
F 28.832561 34.729883 55.297980
F 28.223056 34.729883 77.118576
F 27.613552 34.729883 98.939173
F 27.004048 34.729883 120.759770
F 30.051570 57.883140 11.656787
F 29.442065 57.883140 33.477383
F 28.832561 57.883140 55.297980
F 28.223056 57.883140 77.118576
F 27.613552 57.883140 98.939173
F 27.004048 57.883140 120.759770
F 3.326890 19.294381 10.910298
F 2.717386 19.294381 32.730895
F 2.107882 19.294381 54.551491
F 1.498377 19.294381 76.372088
F 0.888873 19.294381 98.192684
F 0.279368 19.294381 120.013281
F 3.326890 42.447638 10.910298
F 2.717386 42.447638 32.730895
F 2.107882 42.447638 54.551491
F 1.498377 42.447638 76.372088
F 0.888873 42.447638 98.192684
F 0.279368 42.447638 120.013281
F 3.326890 65.600896 10.910298
F 2.717386 65.600896 32.730895
F 2.107882 65.600896 54.551491
F 1.498377 65.600896 76.372088
F 0.888873 65.600896 98.192684
F 0.279368 65.600896 120.013281
F 30.051570 19.294381 11.656786
F 29.442065 19.294381 33.477383
F 28.832561 19.294381 55.297979
F 28.223056 19.294381 77.118576
F 27.613552 19.294381 98.939172
F 27.004048 19.294381 120.759769
F 30.051570 42.447638 11.656786
F 29.442065 42.447638 33.477383
F 28.832561 42.447638 55.297979
F 28.223056 42.447638 77.118576
F 27.613552 42.447638 98.939172
F 27.004048 42.447638 120.759769
F 30.051570 65.600896 11.656786
F 29.442065 65.600896 33.477383
F 28.832561 65.600896 55.297979
F 28.223056 65.600896 77.118576
F 27.613552 65.600896 98.939172
F 27.004048 65.600896 120.759769
F 12.235112 3.858875 11.159128
F 11.625607 3.858875 32.979724
F 11.016103 3.858875 54.800321
F 10.406599 3.858875 76.620917
F 9.797094 3.858875 98.441515
F 9.187590 3.858875 120.262111
F 12.235112 27.012133 11.159128
F 11.625607 27.012133 32.979724
F 11.016103 27.012133 54.800321
F 10.406599 27.012133 76.620917
F 9.797094 27.012133 98.441515
F 9.187590 27.012133 120.262111
F 12.235112 50.165390 11.159128
F 11.625607 50.165390 32.979724
F 11.016103 50.165390 54.800321
F 10.406599 50.165390 76.620917
F 9.797094 50.165390 98.441515
F 9.187590 50.165390 120.262111
F 38.959792 3.858875 11.905616
F 38.350288 3.858875 33.726212
F 37.740783 3.858875 55.546809
F 37.131279 3.858875 77.367405
F 36.521774 3.858875 99.188003
F 35.912270 3.858875 121.008599
F 38.959792 27.012133 11.905616
F 38.350288 27.012133 33.726212
F 37.740783 27.012133 55.546809
F 37.131279 27.012133 77.367405
F 36.521774 27.012133 99.188003
F 35.912270 27.012133 121.008599
F 38.959792 50.165390 11.905616
F 38.350288 50.165390 33.726212
F 37.740783 50.165390 55.546809
F 37.131279 50.165390 77.367405
F 36.521774 50.165390 99.188003
F 35.912270 50.165390 121.008599
F 12.235112 11.576625 11.159128
F 11.625607 11.576625 32.979724
F 11.016103 11.576625 54.800321
F 10.406599 11.576625 76.620917
F 9.797094 11.576625 98.441514
F 9.187590 11.576625 120.262111
F 12.235112 34.729883 11.159128
F 11.625607 34.729883 32.979724
F 11.016103 34.729883 54.800321
F 10.406599 34.729883 76.620917
F 9.797094 34.729883 98.441514
F 9.187590 34.729883 120.262111
F 12.235112 57.883140 11.159128
F 11.625607 57.883140 32.979724
F 11.016103 57.883140 54.800321
F 10.406599 57.883140 76.620917
F 9.797094 57.883140 98.441514
F 9.187590 57.883140 120.262111
F 38.959792 11.576625 11.905616
F 38.350288 11.576625 33.726212
F 37.740783 11.576625 55.546809
F 37.131279 11.576625 77.367405
F 36.521775 11.576625 99.188002
F 35.912270 11.576625 121.008599
F 38.959792 34.729883 11.905616
F 38.350288 34.729883 33.726212
F 37.740783 34.729883 55.546809
F 37.131279 34.729883 77.367405
F 36.521775 34.729883 99.188002
F 35.912270 34.729883 121.008599
F 38.959792 57.883140 11.905616
F 38.350288 57.883140 33.726212
F 37.740783 57.883140 55.546809
F 37.131279 57.883140 77.367405
F 36.521775 57.883140 99.188002
F 35.912270 57.883140 121.008599
F 12.235112 19.294381 11.159127
F 11.625607 19.294381 32.979724
F 11.016103 19.294381 54.800320
F 10.406599 19.294381 76.620917
F 9.797094 19.294381 98.441514
F 9.187590 19.294381 120.262110
F 12.235112 42.447638 11.159127
F 11.625607 42.447638 32.979724
F 11.016103 42.447638 54.800320
F 10.406599 42.447638 76.620917
F 9.797094 42.447638 98.441514
F 9.187590 42.447638 120.262110
F 12.235112 65.600896 11.159127
F 11.625607 65.600896 32.979724
F 11.016103 65.600896 54.800320
F 10.406599 65.600896 76.620917
F 9.797094 65.600896 98.441514
F 9.187590 65.600896 120.262110
F 38.959792 19.294381 11.905615
F 38.350288 19.294381 33.726212
F 37.740783 19.294381 55.546808
F 37.131279 19.294381 77.367405
F 36.521775 19.294381 99.188002
F 35.912270 19.294381 121.008598
F 38.959792 42.447638 11.905615
F 38.350288 42.447638 33.726212
F 37.740783 42.447638 55.546808
F 37.131279 42.447638 77.367405
F 36.521775 42.447638 99.188002
F 35.912270 42.447638 121.008598
F 38.959792 65.600896 11.905615
F 38.350288 65.600896 33.726212
F 37.740783 65.600896 55.546808
F 37.131279 65.600896 77.367405
F 36.521775 65.600896 99.188002
F 35.912270 65.600896 121.008598
F 21.143342 3.858876 11.407956
F 20.533838 3.858876 33.228553
F 19.924333 3.858876 55.049150
F 19.314829 3.858876 76.869746
F 18.705325 3.858876 98.690343
F 18.095820 3.858876 120.510939
F 21.143342 27.012133 11.407956
F 20.533838 27.012133 33.228553
F 19.924333 27.012133 55.049150
F 19.314829 27.012133 76.869746
F 18.705325 27.012133 98.690343
F 18.095820 27.012133 120.510939
F 21.143342 50.165391 11.407956
F 20.533838 50.165391 33.228553
F 19.924333 50.165391 55.049150
F 19.314829 50.165391 76.869746
F 18.705325 50.165391 98.690343
F 18.095820 50.165391 120.510939
F 47.868022 3.858876 12.154444
F 47.258517 3.858876 33.975040
F 46.649013 3.858876 55.795638
F 46.039508 3.858876 77.616234
F 45.430004 3.858876 99.436831
F 44.820500 3.858876 121.257427
F 47.868022 27.012133 12.154444
F 47.258517 27.012133 33.975040
F 46.649013 27.012133 55.795638
F 46.039508 27.012133 77.616234
F 45.430004 27.012133 99.436831
F 44.820500 27.012133 121.257427
F 47.868022 50.165391 12.154444
F 47.258517 50.165391 33.975040
F 46.649013 50.165391 55.795638
F 46.039508 50.165391 77.616234
F 45.430004 50.165391 99.436831
F 44.820500 50.165391 121.257427
F 21.143342 11.576626 11.407956
F 20.533838 11.576626 33.228553
F 19.924333 11.576626 55.049150
F 19.314829 11.576626 76.869746
F 18.705325 11.576626 98.690342
F 18.095820 11.576626 120.510939
F 21.143342 34.729883 11.407956
F 20.533838 34.729883 33.228553
F 19.924333 34.729883 55.049150
F 19.314829 34.729883 76.869746
F 18.705325 34.729883 98.690342
F 18.095820 34.729883 120.510939
F 21.143342 57.883141 11.407956
F 20.533838 57.883141 33.228553
F 19.924333 57.883141 55.049150
F 19.314829 57.883141 76.869746
F 18.705325 57.883141 98.690342
F 18.095820 57.883141 120.510939
F 47.868022 11.576626 12.154444
F 47.258517 11.576626 33.975040
F 46.649013 11.576626 55.795638
F 46.039508 11.576626 77.616234
F 45.430004 11.576626 99.436830
F 44.820500 11.576626 121.257427
F 47.868022 34.729883 12.154444
F 47.258517 34.729883 33.975040
F 46.649013 34.729883 55.795638
F 46.039508 34.729883 77.616234
F 45.430004 34.729883 99.436830
F 44.820500 34.729883 121.257427
F 47.868022 57.883141 12.154444
F 47.258517 57.883141 33.975040
F 46.649013 57.883141 55.795638
F 46.039508 57.883141 77.616234
F 45.430004 57.883141 99.436830
F 44.820500 57.883141 121.257427
F 21.143342 19.294381 11.407955
F 20.533838 19.294381 33.228553
F 19.924334 19.294381 55.049149
F 19.314829 19.294381 76.869746
F 18.705325 19.294381 98.690342
F 18.095820 19.294381 120.510938
F 21.143342 42.447639 11.407955
F 20.533838 42.447639 33.228553
F 19.924334 42.447639 55.049149
F 19.314829 42.447639 76.869746
F 18.705325 42.447639 98.690342
F 18.095820 42.447639 120.510938
F 21.143342 65.600896 11.407955
F 20.533838 65.600896 33.228553
F 19.924334 65.600896 55.049149
F 19.314829 65.600896 76.869746
F 18.705325 65.600896 98.690342
F 18.095820 65.600896 120.510938
F 47.868022 19.294381 12.154443
F 47.258517 19.294381 33.975040
F 46.649013 19.294381 55.795637
F 46.039508 19.294381 77.616234
F 45.430004 19.294381 99.436830
F 44.820500 19.294381 121.257426
F 47.868022 42.447639 12.154443
F 47.258517 42.447639 33.975040
F 46.649013 42.447639 55.795637
F 46.039508 42.447639 77.616234
F 45.430004 42.447639 99.436830
F 44.820500 42.447639 121.257426
F 47.868022 65.600896 12.154443
F 47.258517 65.600896 33.975040
F 46.649013 65.600896 55.795637
F 46.039508 65.600896 77.616234
F 45.430004 65.600896 99.436830
F 44.820500 65.600896 121.257426
F 3.428465 1.286291 7.273533
F 2.818960 1.286291 29.094129
F 2.209456 1.286291 50.914726
F 1.599951 1.286291 72.735323
F 0.990447 1.286291 94.555920
F 0.380942 1.286291 116.376516
F 3.428465 24.439549 7.273533
F 2.818960 24.439549 29.094129
F 2.209456 24.439549 50.914726
F 1.599951 24.439549 72.735323
F 0.990447 24.439549 94.555920
F 0.380942 24.439549 116.376516
F 3.428465 47.592806 7.273533
F 2.818960 47.592806 29.094129
F 2.209456 47.592806 50.914726
F 1.599951 47.592806 72.735323
F 0.990447 47.592806 94.555920
F 0.380942 47.592806 116.376516
F 30.153144 1.286291 8.020021
F 29.543639 1.286291 29.840617
F 28.934135 1.286291 51.661214
F 28.324631 1.286291 73.481810
F 27.715126 1.286291 95.302408
F 27.105622 1.286291 117.123004
F 30.153144 24.439549 8.020021
F 29.543639 24.439549 29.840617
F 28.934135 24.439549 51.661214
F 28.324631 24.439549 73.481810
F 27.715126 24.439549 95.302408
F 27.105622 24.439549 117.123004
F 30.153144 47.592806 8.020021
F 29.543639 47.592806 29.840617
F 28.934135 47.592806 51.661214
F 28.324631 47.592806 73.481810
F 27.715126 47.592806 95.302408
F 27.105622 47.592806 117.123004
F 3.428465 9.004040 7.273533
F 2.818960 9.004040 29.094130
F 2.209456 9.004040 50.914726
F 1.599951 9.004040 72.735323
F 0.990447 9.004040 94.555920
F 0.380942 9.004040 116.376516
F 3.428465 32.157298 7.273533
F 2.818960 32.157298 29.094130
F 2.209456 32.157298 50.914726
F 1.599951 32.157298 72.735323
F 0.990447 32.157298 94.555920
F 0.380942 32.157298 116.376516
F 3.428465 55.310555 7.273533
F 2.818960 55.310555 29.094130
F 2.209456 55.310555 50.914726
F 1.599951 55.310555 72.735323
F 0.990447 55.310555 94.555920
F 0.380942 55.310555 116.376516
F 30.153144 9.004040 8.020021
F 29.543639 9.004040 29.840618
F 28.934135 9.004040 51.661214
F 28.324631 9.004040 73.481810
F 27.715126 9.004040 95.302408
F 27.105622 9.004040 117.123004
F 30.153144 32.157298 8.020021
F 29.543639 32.157298 29.840618
F 28.934135 32.157298 51.661214
F 28.324631 32.157298 73.481810
F 27.715126 32.157298 95.302408
F 27.105622 32.157298 117.123004
F 30.153144 55.310555 8.020021
F 29.543639 55.310555 29.840618
F 28.934135 55.310555 51.661214
F 28.324631 55.310555 73.481810
F 27.715126 55.310555 95.302408
F 27.105622 55.310555 117.123004
F 3.428465 16.721796 7.273532
F 2.818960 16.721796 29.094129
F 2.209456 16.721796 50.914725
F 1.599951 16.721796 72.735322
F 0.990447 16.721796 94.555919
F 0.380942 16.721796 116.376515
F 3.428465 39.875053 7.273532
F 2.818960 39.875053 29.094129
F 2.209456 39.875053 50.914725
F 1.599951 39.875053 72.735322
F 0.990447 39.875053 94.555919
F 0.380942 39.875053 116.376515
F 3.428465 63.028311 7.273532
F 2.818960 63.028311 29.094129
F 2.209456 63.028311 50.914725
F 1.599951 63.028311 72.735322
F 0.990447 63.028311 94.555919
F 0.380942 63.028311 116.376515
F 30.153144 16.721796 8.020020
F 29.543639 16.721796 29.840617
F 28.934135 16.721796 51.661213
F 28.324631 16.721796 73.481809
F 27.715126 16.721796 95.302407
F 27.105622 16.721796 117.123003
F 30.153144 39.875053 8.020020
F 29.543639 39.875053 29.840617
F 28.934135 39.875053 51.661213
F 28.324631 39.875053 73.481809
F 27.715126 39.875053 95.302407
F 27.105622 39.875053 117.123003
F 30.153144 63.028311 8.020020
F 29.543639 63.028311 29.840617
F 28.934135 63.028311 51.661213
F 28.324631 63.028311 73.481809
F 27.715126 63.028311 95.302407
F 27.105622 63.028311 117.123003
F 12.336686 1.286291 7.522362
F 11.727182 1.286291 29.342958
F 11.117677 1.286291 51.163556
F 10.508173 1.286291 72.984152
F 9.898668 1.286291 94.804749
F 9.289164 1.286291 116.625345
F 12.336686 24.439548 7.522362
F 11.727182 24.439548 29.342958
F 11.117677 24.439548 51.163556
F 10.508173 24.439548 72.984152
F 9.898668 24.439548 94.804749
F 9.289164 24.439548 116.625345
F 12.336686 47.592806 7.522362
F 11.727182 47.592806 29.342958
F 11.117677 47.592806 51.163556
F 10.508173 47.592806 72.984152
F 9.898668 47.592806 94.804749
F 9.289164 47.592806 116.625345
F 39.061365 1.286291 8.268850
F 38.451861 1.286291 30.089446
F 37.842356 1.286291 51.910043
F 37.232852 1.286291 73.730640
F 36.623348 1.286291 95.551237
F 36.013843 1.286291 117.371833
F 39.061365 24.439548 8.268850
F 38.451861 24.439548 30.089446
F 37.842356 24.439548 51.910043
F 37.232852 24.439548 73.730640
F 36.623348 24.439548 95.551237
F 36.013843 24.439548 117.371833
F 39.061365 47.592806 8.268850
F 38.451861 47.592806 30.089446
F 37.842356 47.592806 51.910043
F 37.232852 47.592806 73.730640
F 36.623348 47.592806 95.551237
F 36.013843 47.592806 117.371833
F 12.336686 9.004040 7.522362
F 11.727182 9.004040 29.342958
F 11.117677 9.004040 51.163556
F 10.508173 9.004040 72.984152
F 9.898668 9.004040 94.804749
F 9.289164 9.004040 116.625345
F 12.336686 32.157298 7.522362
F 11.727182 32.157298 29.342958
F 11.117677 32.157298 51.163556
F 10.508173 32.157298 72.984152
F 9.898668 32.157298 94.804749
F 9.289164 32.157298 116.625345
F 12.336686 55.310555 7.522362
F 11.727182 55.310555 29.342958
F 11.117677 55.310555 51.163556
F 10.508173 55.310555 72.984152
F 9.898668 55.310555 94.804749
F 9.289164 55.310555 116.625345
F 39.061365 9.004040 8.268850
F 38.451861 9.004040 30.089446
F 37.842356 9.004040 51.910043
F 37.232852 9.004040 73.730640
F 36.623348 9.004040 95.551237
F 36.013843 9.004040 117.371833
F 39.061365 32.157298 8.268850
F 38.451861 32.157298 30.089446
F 37.842356 32.157298 51.910043
F 37.232852 32.157298 73.730640
F 36.623348 32.157298 95.551237
F 36.013843 32.157298 117.371833
F 39.061365 55.310555 8.268850
F 38.451861 55.310555 30.089446
F 37.842356 55.310555 51.910043
F 37.232852 55.310555 73.730640
F 36.623348 55.310555 95.551237
F 36.013843 55.310555 117.371833
F 12.336686 16.721795 7.522361
F 11.727182 16.721795 29.342958
F 11.117677 16.721795 51.163555
F 10.508173 16.721795 72.984151
F 9.898668 16.721795 94.804748
F 9.289164 16.721795 116.625344
F 12.336686 39.875053 7.522361
F 11.727182 39.875053 29.342958
F 11.117677 39.875053 51.163555
F 10.508173 39.875053 72.984151
F 9.898668 39.875053 94.804748
F 9.289164 39.875053 116.625344
F 12.336686 63.028310 7.522361
F 11.727182 63.028310 29.342958
F 11.117677 63.028310 51.163555
F 10.508173 63.028310 72.984151
F 9.898668 63.028310 94.804748
F 9.289164 63.028310 116.625344
F 39.061365 16.721795 8.268849
F 38.451861 16.721795 30.089446
F 37.842356 16.721795 51.910042
F 37.232852 16.721795 73.730639
F 36.623348 16.721795 95.551236
F 36.013843 16.721795 117.371832
F 39.061365 39.875053 8.268849
F 38.451861 39.875053 30.089446
F 37.842356 39.875053 51.910042
F 37.232852 39.875053 73.730639
F 36.623348 39.875053 95.551236
F 36.013843 39.875053 117.371832
F 39.061365 63.028310 8.268849
F 38.451861 63.028310 30.089446
F 37.842356 63.028310 51.910042
F 37.232852 63.028310 73.730639
F 36.623348 63.028310 95.551236
F 36.013843 63.028310 117.371832
F 21.244915 1.286290 7.771191
F 20.635411 1.286290 29.591787
F 20.025907 1.286290 51.412384
F 19.416402 1.286290 73.232980
F 18.806898 1.286290 95.053576
F 18.197393 1.286290 116.874173
F 21.244915 24.439547 7.771191
F 20.635411 24.439547 29.591787
F 20.025907 24.439547 51.412384
F 19.416402 24.439547 73.232980
F 18.806898 24.439547 95.053576
F 18.197393 24.439547 116.874173
F 21.244915 47.592805 7.771191
F 20.635411 47.592805 29.591787
F 20.025907 47.592805 51.412384
F 19.416402 47.592805 73.232980
F 18.806898 47.592805 95.053576
F 18.197393 47.592805 116.874173
F 47.969596 1.286290 8.517679
F 47.360091 1.286290 30.338275
F 46.750587 1.286290 52.158872
F 46.141082 1.286290 73.979468
F 45.531578 1.286290 95.800064
F 44.922074 1.286290 117.620661
F 47.969596 24.439547 8.517679
F 47.360091 24.439547 30.338275
F 46.750587 24.439547 52.158872
F 46.141082 24.439547 73.979468
F 45.531578 24.439547 95.800064
F 44.922074 24.439547 117.620661
F 47.969596 47.592805 8.517679
F 47.360091 47.592805 30.338275
F 46.750587 47.592805 52.158872
F 46.141082 47.592805 73.979468
F 45.531578 47.592805 95.800064
F 44.922074 47.592805 117.620661
F 21.244915 9.004039 7.771191
F 20.635411 9.004039 29.591787
F 20.025907 9.004039 51.412384
F 19.416402 9.004039 73.232980
F 18.806898 9.004039 95.053576
F 18.197393 9.004039 116.874173
F 21.244915 32.157296 7.771191
F 20.635411 32.157296 29.591787
F 20.025907 32.157296 51.412384
F 19.416402 32.157296 73.232980
F 18.806898 32.157296 95.053576
F 18.197393 32.157296 116.874173
F 21.244915 55.310554 7.771191
F 20.635411 55.310554 29.591787
F 20.025907 55.310554 51.412384
F 19.416402 55.310554 73.232980
F 18.806898 55.310554 95.053576
F 18.197393 55.310554 116.874173
F 47.969596 9.004039 8.517679
F 47.360091 9.004039 30.338275
F 46.750587 9.004039 52.158872
F 46.141082 9.004039 73.979468
F 45.531578 9.004039 95.800064
F 44.922074 9.004039 117.620661
F 47.969596 32.157296 8.517679
F 47.360091 32.157296 30.338275
F 46.750587 32.157296 52.158872
F 46.141082 32.157296 73.979468
F 45.531578 32.157296 95.800064
F 44.922074 32.157296 117.620661
F 47.969596 55.310554 8.517679
F 47.360091 55.310554 30.338275
F 46.750587 55.310554 52.158872
F 46.141082 55.310554 73.979468
F 45.531578 55.310554 95.800064
F 44.922074 55.310554 117.620661
F 21.244915 16.721794 7.771190
F 20.635411 16.721794 29.591786
F 20.025907 16.721794 51.412383
F 19.416402 16.721794 73.232979
F 18.806898 16.721794 95.053576
F 18.197393 16.721794 116.874172
F 21.244915 39.875052 7.771190
F 20.635411 39.875052 29.591786
F 20.025907 39.875052 51.412383
F 19.416402 39.875052 73.232979
F 18.806898 39.875052 95.053576
F 18.197393 39.875052 116.874172
F 21.244915 63.028309 7.771190
F 20.635411 63.028309 29.591786
F 20.025907 63.028309 51.412383
F 19.416402 63.028309 73.232979
F 18.806898 63.028309 95.053576
F 18.197393 63.028309 116.874172
F 47.969596 16.721794 8.517678
F 47.360091 16.721794 30.338274
F 46.750587 16.721794 52.158871
F 46.141083 16.721794 73.979467
F 45.531578 16.721794 95.800064
F 44.922074 16.721794 117.620660
F 47.969596 39.875052 8.517678
F 47.360091 39.875052 30.338274
F 46.750587 39.875052 52.158871
F 46.141083 39.875052 73.979467
F 45.531578 39.875052 95.800064
F 44.922074 39.875052 117.620660
F 47.969596 63.028309 8.517678
F 47.360091 63.028309 30.338274
F 46.750587 63.028309 52.158871
F 46.141083 63.028309 73.979467
F 45.531578 63.028309 95.800064
F 44.922074 63.028309 117.620660
F 5.553948 7.717750 10.972506
F 4.944443 7.717750 32.793103
F 4.334939 7.717750 54.613700
F 3.725434 7.717750 76.434296
F 3.115930 7.717750 98.254893
F 2.506426 7.717750 120.075489
F 5.553948 30.871007 10.972506
F 4.944443 30.871007 32.793103
F 4.334939 30.871007 54.613700
F 3.725434 30.871007 76.434296
F 3.115930 30.871007 98.254893
F 2.506426 30.871007 120.075489
F 5.553948 54.024265 10.972506
F 4.944443 54.024265 32.793103
F 4.334939 54.024265 54.613700
F 3.725434 54.024265 76.434296
F 3.115930 54.024265 98.254893
F 2.506426 54.024265 120.075489
F 32.278627 7.717750 11.718994
F 31.669123 7.717750 33.539591
F 31.059618 7.717750 55.360187
F 30.450114 7.717750 77.180784
F 29.840609 7.717750 99.001381
F 29.231105 7.717750 120.821977
F 32.278627 30.871007 11.718994
F 31.669123 30.871007 33.539591
F 31.059618 30.871007 55.360187
F 30.450114 30.871007 77.180784
F 29.840609 30.871007 99.001381
F 29.231105 30.871007 120.821977
F 32.278627 54.024265 11.718994
F 31.669123 54.024265 33.539591
F 31.059618 54.024265 55.360187
F 30.450114 54.024265 77.180784
F 29.840609 54.024265 99.001381
F 29.231105 54.024265 120.821977
F 5.553948 15.435503 10.972505
F 4.944443 15.435503 32.793102
F 4.334939 15.435503 54.613699
F 3.725434 15.435503 76.434295
F 3.115930 15.435503 98.254892
F 2.506426 15.435503 120.075488
F 5.553948 38.588760 10.972505
F 4.944443 38.588760 32.793102
F 4.334939 38.588760 54.613699
F 3.725434 38.588760 76.434295
F 3.115930 38.588760 98.254892
F 2.506426 38.588760 120.075488
F 5.553948 61.742018 10.972505
F 4.944443 61.742018 32.793102
F 4.334939 61.742018 54.613699
F 3.725434 61.742018 76.434295
F 3.115930 61.742018 98.254892
F 2.506426 61.742018 120.075488
F 32.278627 15.435503 11.718993
F 31.669123 15.435503 33.539590
F 31.059618 15.435503 55.360186
F 30.450114 15.435503 77.180783
F 29.840609 15.435503 99.001380
F 29.231105 15.435503 120.821976
F 32.278627 38.588760 11.718993
F 31.669123 38.588760 33.539590
F 31.059618 38.588760 55.360186
F 30.450114 38.588760 77.180783
F 29.840609 38.588760 99.001380
F 29.231105 38.588760 120.821976
F 32.278627 61.742018 11.718993
F 31.669123 61.742018 33.539590
F 31.059618 61.742018 55.360186
F 30.450114 61.742018 77.180783
F 29.840609 61.742018 99.001380
F 29.231105 61.742018 120.821976
F 5.553948 0.000000 10.972506
F 4.944443 0.000000 32.793102
F 4.334939 0.000000 54.613700
F 3.725434 0.000000 76.434296
F 3.115930 0.000000 98.254893
F 2.506426 0.000000 120.075489
F 5.553948 23.153258 10.972506
F 4.944443 23.153258 32.793102
F 4.334939 23.153258 54.613700
F 3.725434 23.153258 76.434296
F 3.115930 23.153258 98.254893
F 2.506426 23.153258 120.075489
F 5.553948 46.306515 10.972506
F 4.944443 46.306515 32.793102
F 4.334939 46.306515 54.613700
F 3.725434 46.306515 76.434296
F 3.115930 46.306515 98.254893
F 2.506426 46.306515 120.075489
F 32.278627 0.000000 11.718994
F 31.669123 0.000000 33.539590
F 31.059618 0.000000 55.360187
F 30.450114 0.000000 77.180784
F 29.840609 0.000000 99.001381
F 29.231105 0.000000 120.821977
F 32.278627 23.153258 11.718994
F 31.669123 23.153258 33.539590
F 31.059618 23.153258 55.360187
F 30.450114 23.153258 77.180784
F 29.840609 23.153258 99.001381
F 29.231105 23.153258 120.821977
F 32.278627 46.306515 11.718994
F 31.669123 46.306515 33.539590
F 31.059618 46.306515 55.360187
F 30.450114 46.306515 77.180784
F 29.840609 46.306515 99.001381
F 29.231105 46.306515 120.821977
F 14.462171 7.717750 11.221335
F 13.852667 7.717750 33.041932
F 13.243162 7.717750 54.862529
F 12.633658 7.717750 76.683125
F 12.024153 7.717750 98.503722
F 11.414649 7.717750 120.324318
F 14.462171 30.871007 11.221335
F 13.852667 30.871007 33.041932
F 13.243162 30.871007 54.862529
F 12.633658 30.871007 76.683125
F 12.024153 30.871007 98.503722
F 11.414649 30.871007 120.324318
F 14.462171 54.024265 11.221335
F 13.852667 54.024265 33.041932
F 13.243162 54.024265 54.862529
F 12.633658 54.024265 76.683125
F 12.024153 54.024265 98.503722
F 11.414649 54.024265 120.324318
F 41.186851 7.717750 11.967823
F 40.577346 7.717750 33.788419
F 39.967842 7.717750 55.609017
F 39.358337 7.717750 77.429613
F 38.748833 7.717750 99.250210
F 38.139328 7.717750 121.070806
F 41.186851 30.871007 11.967823
F 40.577346 30.871007 33.788419
F 39.967842 30.871007 55.609017
F 39.358337 30.871007 77.429613
F 38.748833 30.871007 99.250210
F 38.139328 30.871007 121.070806
F 41.186851 54.024265 11.967823
F 40.577346 54.024265 33.788419
F 39.967842 54.024265 55.609017
F 39.358337 54.024265 77.429613
F 38.748833 54.024265 99.250210
F 38.139328 54.024265 121.070806
F 14.462171 15.435502 11.221334
F 13.852667 15.435502 33.041931
F 13.243162 15.435502 54.862528
F 12.633658 15.435502 76.683124
F 12.024153 15.435502 98.503721
F 11.414649 15.435502 120.324317
F 14.462171 38.588760 11.221334
F 13.852667 38.588760 33.041931
F 13.243162 38.588760 54.862528
F 12.633658 38.588760 76.683124
F 12.024153 38.588760 98.503721
F 11.414649 38.588760 120.324317
F 14.462171 61.742017 11.221334
F 13.852667 61.742017 33.041931
F 13.243162 61.742017 54.862528
F 12.633658 61.742017 76.683124
F 12.024153 61.742017 98.503721
F 11.414649 61.742017 120.324317
F 41.186851 15.435502 11.967822
F 40.577346 15.435502 33.788418
F 39.967842 15.435502 55.609016
F 39.358337 15.435502 77.429612
F 38.748833 15.435502 99.250209
F 38.139328 15.435502 121.070805
F 41.186851 38.588760 11.967822
F 40.577346 38.588760 33.788418
F 39.967842 38.588760 55.609016
F 39.358337 38.588760 77.429612
F 38.748833 38.588760 99.250209
F 38.139328 38.588760 121.070805
F 41.186851 61.742017 11.967822
F 40.577346 61.742017 33.788418
F 39.967842 61.742017 55.609016
F 39.358337 61.742017 77.429612
F 38.748833 61.742017 99.250209
F 38.139328 61.742017 121.070805
F 14.462171 0.000000 11.221335
F 13.852667 0.000000 33.041932
F 13.243162 0.000000 54.862529
F 12.633658 0.000000 76.683125
F 12.024153 0.000000 98.503722
F 11.414649 0.000000 120.324318
F 14.462171 23.153258 11.221335
F 13.852667 23.153258 33.041932
F 13.243162 23.153258 54.862529
F 12.633658 23.153258 76.683125
F 12.024153 23.153258 98.503722
F 11.414649 23.153258 120.324318
F 14.462171 46.306515 11.221335
F 13.852667 46.306515 33.041932
F 13.243162 46.306515 54.862529
F 12.633658 46.306515 76.683125
F 12.024153 46.306515 98.503722
F 11.414649 46.306515 120.324318
F 41.186851 0.000000 11.967823
F 40.577346 0.000000 33.788419
F 39.967842 0.000000 55.609017
F 39.358337 0.000000 77.429613
F 38.748833 0.000000 99.250210
F 38.139328 0.000000 121.070806
F 41.186851 23.153258 11.967823
F 40.577346 23.153258 33.788419
F 39.967842 23.153258 55.609017
F 39.358337 23.153258 77.429613
F 38.748833 23.153258 99.250210
F 38.139328 23.153258 121.070806
F 41.186851 46.306515 11.967823
F 40.577346 46.306515 33.788419
F 39.967842 46.306515 55.609017
F 39.358337 46.306515 77.429613
F 38.748833 46.306515 99.250210
F 38.139328 46.306515 121.070806
F 23.370402 7.717750 11.470164
F 22.760897 7.717750 33.290761
F 22.151393 7.717750 55.111357
F 21.541888 7.717750 76.931954
F 20.932384 7.717750 98.752550
F 20.322880 7.717750 120.573147
F 23.370402 30.871008 11.470164
F 22.760897 30.871008 33.290761
F 22.151393 30.871008 55.111357
F 21.541888 30.871008 76.931954
F 20.932384 30.871008 98.752550
F 20.322880 30.871008 120.573147
F 23.370402 54.024265 11.470164
F 22.760897 54.024265 33.290761
F 22.151393 54.024265 55.111357
F 21.541888 54.024265 76.931954
F 20.932384 54.024265 98.752550
F 20.322880 54.024265 120.573147
F 50.095081 7.717750 12.216652
F 49.485577 7.717750 34.037249
F 48.876072 7.717750 55.857845
F 48.266568 7.717750 77.678442
F 47.657063 7.717750 99.499038
F 47.047559 7.717750 121.319635
F 50.095081 30.871008 12.216652
F 49.485577 30.871008 34.037249
F 48.876072 30.871008 55.857845
F 48.266568 30.871008 77.678442
F 47.657063 30.871008 99.499038
F 47.047559 30.871008 121.319635
F 50.095081 54.024265 12.216652
F 49.485577 54.024265 34.037249
F 48.876072 54.024265 55.857845
F 48.266568 54.024265 77.678442
F 47.657063 54.024265 99.499038
F 47.047559 54.024265 121.319635
F 23.370402 15.435503 11.470163
F 22.760897 15.435503 33.290760
F 22.151393 15.435503 55.111356
F 21.541888 15.435503 76.931952
F 20.932384 15.435503 98.752549
F 20.322880 15.435503 120.573146
F 23.370402 38.588760 11.470163
F 22.760897 38.588760 33.290760
F 22.151393 38.588760 55.111356
F 21.541888 38.588760 76.931952
F 20.932384 38.588760 98.752549
F 20.322880 38.588760 120.573146
F 23.370402 61.742018 11.470163
F 22.760897 61.742018 33.290760
F 22.151393 61.742018 55.111356
F 21.541888 61.742018 76.931952
F 20.932384 61.742018 98.752549
F 20.322880 61.742018 120.573146
F 50.095081 15.435503 12.216651
F 49.485577 15.435503 34.037248
F 48.876072 15.435503 55.857844
F 48.266568 15.435503 77.678440
F 47.657063 15.435503 99.499037
F 47.047559 15.435503 121.319634
F 50.095081 38.588760 12.216651
F 49.485577 38.588760 34.037248
F 48.876072 38.588760 55.857844
F 48.266568 38.588760 77.678440
F 47.657063 38.588760 99.499037
F 47.047559 38.588760 121.319634
F 50.095081 61.742018 12.216651
F 49.485577 61.742018 34.037248
F 48.876072 61.742018 55.857844
F 48.266568 61.742018 77.678440
F 47.657063 61.742018 99.499037
F 47.047559 61.742018 121.319634
F 23.370402 0.000001 11.470164
F 22.760897 0.000001 33.290761
F 22.151393 0.000001 55.111357
F 21.541888 0.000001 76.931953
F 20.932384 0.000001 98.752550
F 20.322880 0.000001 120.573147
F 23.370402 23.153258 11.470164
F 22.760897 23.153258 33.290761
F 22.151393 23.153258 55.111357
F 21.541888 23.153258 76.931953
F 20.932384 23.153258 98.752550
F 20.322880 23.153258 120.573147
F 23.370402 46.306516 11.470164
F 22.760897 46.306516 33.290761
F 22.151393 46.306516 55.111357
F 21.541888 46.306516 76.931953
F 20.932384 46.306516 98.752550
F 20.322880 46.306516 120.573147
F 50.095081 0.000001 12.216652
F 49.485577 0.000001 34.037249
F 48.876072 0.000001 55.857845
F 48.266568 0.000001 77.678441
F 47.657063 0.000001 99.499038
F 47.047559 0.000001 121.319635
F 50.095081 23.153258 12.216652
F 49.485577 23.153258 34.037249
F 48.876072 23.153258 55.857845
F 48.266568 23.153258 77.678441
F 47.657063 23.153258 99.499038
F 47.047559 23.153258 121.319635
F 50.095081 46.306516 12.216652
F 49.485577 46.306516 34.037249
F 48.876072 46.306516 55.857845
F 48.266568 46.306516 77.678441
F 47.657063 46.306516 99.499038
F 47.047559 46.306516 121.319635
F 5.655518 5.145166 7.335740
F 5.046013 5.145166 29.156337
F 4.436509 5.145166 50.976934
F 3.827004 5.145166 72.797531
F 3.217500 5.145166 94.618127
F 2.607996 5.145166 116.438723
F 5.655518 28.298423 7.335740
F 5.046013 28.298423 29.156337
F 4.436509 28.298423 50.976934
F 3.827004 28.298423 72.797531
F 3.217500 28.298423 94.618127
F 2.607996 28.298423 116.438723
F 5.655518 51.451681 7.335740
F 5.046013 51.451681 29.156337
F 4.436509 51.451681 50.976934
F 3.827004 51.451681 72.797531
F 3.217500 51.451681 94.618127
F 2.607996 51.451681 116.438723
F 32.380197 5.145166 8.082228
F 31.770693 5.145166 29.902825
F 31.161188 5.145166 51.723421
F 30.551684 5.145166 73.544019
F 29.942179 5.145166 95.364615
F 29.332675 5.145166 117.185211
F 32.380197 28.298423 8.082228
F 31.770693 28.298423 29.902825
F 31.161188 28.298423 51.723421
F 30.551684 28.298423 73.544019
F 29.942179 28.298423 95.364615
F 29.332675 28.298423 117.185211
F 32.380197 51.451681 8.082228
F 31.770693 51.451681 29.902825
F 31.161188 51.451681 51.723421
F 30.551684 51.451681 73.544019
F 29.942179 51.451681 95.364615
F 29.332675 51.451681 117.185211
F 5.655518 12.862918 7.335739
F 5.046013 12.862918 29.156336
F 4.436509 12.862918 50.976933
F 3.827005 12.862918 72.797530
F 3.217500 12.862918 94.618126
F 2.607996 12.862918 116.438722
F 5.655518 36.016175 7.335739
F 5.046013 36.016175 29.156336
F 4.436509 36.016175 50.976933
F 3.827005 36.016175 72.797530
F 3.217500 36.016175 94.618126
F 2.607996 36.016175 116.438722
F 5.655518 59.169433 7.335739
F 5.046013 59.169433 29.156336
F 4.436509 59.169433 50.976933
F 3.827005 59.169433 72.797530
F 3.217500 59.169433 94.618126
F 2.607996 59.169433 116.438722
F 32.380197 12.862918 8.082227
F 31.770693 12.862918 29.902824
F 31.161188 12.862918 51.723420
F 30.551684 12.862918 73.544018
F 29.942179 12.862918 95.364614
F 29.332675 12.862918 117.185210
F 32.380197 36.016175 8.082227
F 31.770693 36.016175 29.902824
F 31.161188 36.016175 51.723420
F 30.551684 36.016175 73.544018
F 29.942179 36.016175 95.364614
F 29.332675 36.016175 117.185210
F 32.380197 59.169433 8.082227
F 31.770693 59.169433 29.902824
F 31.161188 59.169433 51.723420
F 30.551684 59.169433 73.544018
F 29.942179 59.169433 95.364614
F 29.332675 59.169433 117.185210
F 5.655518 20.580673 7.335740
F 5.046013 20.580673 29.156336
F 4.436509 20.580673 50.976934
F 3.827005 20.580673 72.797530
F 3.217500 20.580673 94.618127
F 2.607996 20.580673 116.438723
F 5.655518 43.733931 7.335740
F 5.046013 43.733931 29.156336
F 4.436509 43.733931 50.976934
F 3.827005 43.733931 72.797530
F 3.217500 43.733931 94.618127
F 2.607996 43.733931 116.438723
F 5.655518 66.887188 7.335740
F 5.046013 66.887188 29.156336
F 4.436509 66.887188 50.976934
F 3.827005 66.887188 72.797530
F 3.217500 66.887188 94.618127
F 2.607996 66.887188 116.438723
F 32.380197 20.580673 8.082228
F 31.770693 20.580673 29.902824
F 31.161188 20.580673 51.723421
F 30.551684 20.580673 73.544018
F 29.942179 20.580673 95.364615
F 29.332675 20.580673 117.185211
F 32.380197 43.733931 8.082228
F 31.770693 43.733931 29.902824
F 31.161188 43.733931 51.723421
F 30.551684 43.733931 73.544018
F 29.942179 43.733931 95.364615
F 29.332675 43.733931 117.185211
F 32.380197 66.887188 8.082228
F 31.770693 66.887188 29.902824
F 31.161188 66.887188 51.723421
F 30.551684 66.887188 73.544018
F 29.942179 66.887188 95.364615
F 29.332675 66.887188 117.185211
F 14.563740 5.145165 7.584569
F 13.954236 5.145165 29.405166
F 13.344731 5.145165 51.225763
F 12.735227 5.145165 73.046359
F 12.125723 5.145165 94.866955
F 11.516218 5.145165 116.687552
F 14.563740 28.298422 7.584569
F 13.954236 28.298422 29.405166
F 13.344731 28.298422 51.225763
F 12.735227 28.298422 73.046359
F 12.125723 28.298422 94.866955
F 11.516218 28.298422 116.687552
F 14.563740 51.451680 7.584569
F 13.954236 51.451680 29.405166
F 13.344731 51.451680 51.225763
F 12.735227 51.451680 73.046359
F 12.125723 51.451680 94.866955
F 11.516218 51.451680 116.687552
F 41.288420 5.145165 8.331057
F 40.678915 5.145165 30.151654
F 40.069411 5.145165 51.972251
F 39.459906 5.145165 73.792847
F 38.850402 5.145165 95.613443
F 38.240897 5.145165 117.434040
F 41.288420 28.298422 8.331057
F 40.678915 28.298422 30.151654
F 40.069411 28.298422 51.972251
F 39.459906 28.298422 73.792847
F 38.850402 28.298422 95.613443
F 38.240897 28.298422 117.434040
F 41.288420 51.451680 8.331057
F 40.678915 51.451680 30.151654
F 40.069411 51.451680 51.972251
F 39.459906 51.451680 73.792847
F 38.850402 51.451680 95.613443
F 38.240897 51.451680 117.434040
F 14.563740 12.862917 7.584568
F 13.954236 12.862917 29.405165
F 13.344731 12.862917 51.225762
F 12.735227 12.862917 73.046358
F 12.125723 12.862917 94.866954
F 11.516218 12.862917 116.687551
F 14.563740 36.016174 7.584568
F 13.954236 36.016174 29.405165
F 13.344731 36.016174 51.225762
F 12.735227 36.016174 73.046358
F 12.125723 36.016174 94.866954
F 11.516218 36.016174 116.687551
F 14.563740 59.169432 7.584568
F 13.954236 59.169432 29.405165
F 13.344731 59.169432 51.225762
F 12.735227 59.169432 73.046358
F 12.125723 59.169432 94.866954
F 11.516218 59.169432 116.687551
F 41.288420 12.862917 8.331056
F 40.678915 12.862917 30.151653
F 40.069411 12.862917 51.972250
F 39.459906 12.862917 73.792846
F 38.850402 12.862917 95.613442
F 38.240897 12.862917 117.434039
F 41.288420 36.016174 8.331056
F 40.678915 36.016174 30.151653
F 40.069411 36.016174 51.972250
F 39.459906 36.016174 73.792846
F 38.850402 36.016174 95.613442
F 38.240897 36.016174 117.434039
F 41.288420 59.169432 8.331056
F 40.678915 59.169432 30.151653
F 40.069411 59.169432 51.972250
F 39.459906 59.169432 73.792846
F 38.850402 59.169432 95.613442
F 38.240897 59.169432 117.434039
F 14.563740 20.580672 7.584569
F 13.954236 20.580672 29.405166
F 13.344731 20.580672 51.225762
F 12.735227 20.580672 73.046359
F 12.125723 20.580672 94.866955
F 11.516218 20.580672 116.687552
F 14.563740 43.733930 7.584569
F 13.954236 43.733930 29.405166
F 13.344731 43.733930 51.225762
F 12.735227 43.733930 73.046359
F 12.125723 43.733930 94.866955
F 11.516218 43.733930 116.687552
F 14.563740 66.887187 7.584569
F 13.954236 66.887187 29.405166
F 13.344731 66.887187 51.225762
F 12.735227 66.887187 73.046359
F 12.125723 66.887187 94.866955
F 11.516218 66.887187 116.687552
F 41.288420 20.580672 8.331057
F 40.678915 20.580672 30.151654
F 40.069411 20.580672 51.972250
F 39.459906 20.580672 73.792847
F 38.850402 20.580672 95.613443
F 38.240897 20.580672 117.434040
F 41.288420 43.733930 8.331057
F 40.678915 43.733930 30.151654
F 40.069411 43.733930 51.972250
F 39.459906 43.733930 73.792847
F 38.850402 43.733930 95.613443
F 38.240897 43.733930 117.434040
F 41.288420 66.887187 8.331057
F 40.678915 66.887187 30.151654
F 40.069411 66.887187 51.972250
F 39.459906 66.887187 73.792847
F 38.850402 66.887187 95.613443
F 38.240897 66.887187 117.434040
F 23.471973 5.145164 7.833398
F 22.862468 5.145164 29.653995
F 22.252964 5.145164 51.474591
F 21.643459 5.145164 73.295187
F 21.033955 5.145164 95.115785
F 20.424451 5.145164 116.936381
F 23.471973 28.298422 7.833398
F 22.862468 28.298422 29.653995
F 22.252964 28.298422 51.474591
F 21.643459 28.298422 73.295187
F 21.033955 28.298422 95.115785
F 20.424451 28.298422 116.936381
F 23.471973 51.451679 7.833398
F 22.862468 51.451679 29.653995
F 22.252964 51.451679 51.474591
F 21.643459 51.451679 73.295187
F 21.033955 51.451679 95.115785
F 20.424451 51.451679 116.936381
F 50.196652 5.145164 8.579886
F 49.587148 5.145164 30.400483
F 48.977643 5.145164 52.221079
F 48.368139 5.145164 74.041675
F 47.758634 5.145164 95.862272
F 47.149130 5.145164 117.682869
F 50.196652 28.298422 8.579886
F 49.587148 28.298422 30.400483
F 48.977643 28.298422 52.221079
F 48.368139 28.298422 74.041675
F 47.758634 28.298422 95.862272
F 47.149130 28.298422 117.682869
F 50.196652 51.451679 8.579886
F 49.587148 51.451679 30.400483
F 48.977643 51.451679 52.221079
F 48.368139 51.451679 74.041675
F 47.758634 51.451679 95.862272
F 47.149130 51.451679 117.682869
F 23.471973 12.862916 7.833397
F 22.862468 12.862916 29.653994
F 22.252964 12.862916 51.474590
F 21.643459 12.862916 73.295187
F 21.033955 12.862916 95.115784
F 20.424451 12.862916 116.936380
F 23.471973 36.016174 7.833397
F 22.862468 36.016174 29.653994
F 22.252964 36.016174 51.474590
F 21.643459 36.016174 73.295187
F 21.033955 36.016174 95.115784
F 20.424451 36.016174 116.936380
F 23.471973 59.169431 7.833397
F 22.862468 59.169431 29.653994
F 22.252964 59.169431 51.474590
F 21.643459 59.169431 73.295187
F 21.033955 59.169431 95.115784
F 20.424451 59.169431 116.936380
F 50.196652 12.862916 8.579885
F 49.587148 12.862916 30.400482
F 48.977643 12.862916 52.221078
F 48.368139 12.862916 74.041675
F 47.758634 12.862916 95.862271
F 47.149130 12.862916 117.682868
F 50.196652 36.016174 8.579885
F 49.587148 36.016174 30.400482
F 48.977643 36.016174 52.221078
F 48.368139 36.016174 74.041675
F 47.758634 36.016174 95.862271
F 47.149130 36.016174 117.682868
F 50.196652 59.169431 8.579885
F 49.587148 59.169431 30.400482
F 48.977643 59.169431 52.221078
F 48.368139 59.169431 74.041675
F 47.758634 59.169431 95.862271
F 47.149130 59.169431 117.682868
F 23.471973 20.580672 7.833398
F 22.862468 20.580672 29.653994
F 22.252964 20.580672 51.474591
F 21.643459 20.580672 73.295187
F 21.033955 20.580672 95.115785
F 20.424451 20.580672 116.936381
F 23.471973 43.733929 7.833398
F 22.862468 43.733929 29.653994
F 22.252964 43.733929 51.474591
F 21.643459 43.733929 73.295187
F 21.033955 43.733929 95.115785
F 20.424451 43.733929 116.936381
F 23.471973 66.887187 7.833398
F 22.862468 66.887187 29.653994
F 22.252964 66.887187 51.474591
F 21.643459 66.887187 73.295187
F 21.033955 66.887187 95.115785
F 20.424451 66.887187 116.936381
F 50.196652 20.580672 8.579886
F 49.587148 20.580672 30.400482
F 48.977643 20.580672 52.221079
F 48.368139 20.580672 74.041675
F 47.758634 20.580672 95.862272
F 47.149130 20.580672 117.682869
F 50.196652 43.733929 8.579886
F 49.587148 43.733929 30.400482
F 48.977643 43.733929 52.221079
F 48.368139 43.733929 74.041675
F 47.758634 43.733929 95.862272
F 47.149130 43.733929 117.682869
F 50.196652 66.887187 8.579886
F 49.587148 66.887187 30.400482
F 48.977643 66.887187 52.221079
F 48.368139 66.887187 74.041675
F 47.758634 66.887187 95.862272
F 47.149130 66.887187 117.682869
F 5.579342 5.145165 10.063314
F 4.969837 5.145165 31.883911
F 4.360333 5.145165 53.704507
F 3.750828 5.145165 75.525104
F 3.141324 5.145165 97.345700
F 2.531820 5.145165 119.166297
F 5.579342 28.298423 10.063314
F 4.969837 28.298423 31.883911
F 4.360333 28.298423 53.704507
F 3.750828 28.298423 75.525104
F 3.141324 28.298423 97.345700
F 2.531820 28.298423 119.166297
F 5.579342 51.451680 10.063314
F 4.969837 51.451680 31.883911
F 4.360333 51.451680 53.704507
F 3.750828 51.451680 75.525104
F 3.141324 51.451680 97.345700
F 2.531820 51.451680 119.166297
F 32.304021 5.145165 10.809802
F 31.694517 5.145165 32.630399
F 31.085012 5.145165 54.450995
F 30.475508 5.145165 76.271592
F 29.866003 5.145165 98.092188
F 29.256499 5.145165 119.912784
F 32.304021 28.298423 10.809802
F 31.694517 28.298423 32.630399
F 31.085012 28.298423 54.450995
F 30.475508 28.298423 76.271592
F 29.866003 28.298423 98.092188
F 29.256499 28.298423 119.912784
F 32.304021 51.451680 10.809802
F 31.694517 51.451680 32.630399
F 31.085012 51.451680 54.450995
F 30.475508 51.451680 76.271592
F 29.866003 51.451680 98.092188
F 29.256499 51.451680 119.912784
F 5.579342 12.862917 10.063315
F 4.969837 12.862917 31.883912
F 4.360333 12.862917 53.704508
F 3.750828 12.862917 75.525105
F 3.141324 12.862917 97.345701
F 2.531820 12.862917 119.166298
F 5.579342 36.016175 10.063315
F 4.969837 36.016175 31.883912
F 4.360333 36.016175 53.704508
F 3.750828 36.016175 75.525105
F 3.141324 36.016175 97.345701
F 2.531820 36.016175 119.166298
F 5.579342 59.169432 10.063315
F 4.969837 59.169432 31.883912
F 4.360333 59.169432 53.704508
F 3.750828 59.169432 75.525105
F 3.141324 59.169432 97.345701
F 2.531820 59.169432 119.166298
F 32.304021 12.862917 10.809803
F 31.694517 12.862917 32.630400
F 31.085012 12.862917 54.450996
F 30.475508 12.862917 76.271593
F 29.866003 12.862917 98.092189
F 29.256499 12.862917 119.912785
F 32.304021 36.016175 10.809803
F 31.694517 36.016175 32.630400
F 31.085012 36.016175 54.450996
F 30.475508 36.016175 76.271593
F 29.866003 36.016175 98.092189
F 29.256499 36.016175 119.912785
F 32.304021 59.169432 10.809803
F 31.694517 59.169432 32.630400
F 31.085012 59.169432 54.450996
F 30.475508 59.169432 76.271593
F 29.866003 59.169432 98.092189
F 29.256499 59.169432 119.912785
F 5.579342 20.580673 10.063315
F 4.969837 20.580673 31.883911
F 4.360333 20.580673 53.704507
F 3.750828 20.580673 75.525104
F 3.141324 20.580673 97.345700
F 2.531820 20.580673 119.166298
F 5.579342 43.733930 10.063315
F 4.969837 43.733930 31.883911
F 4.360333 43.733930 53.704507
F 3.750828 43.733930 75.525104
F 3.141324 43.733930 97.345700
F 2.531820 43.733930 119.166298
F 5.579342 66.887188 10.063315
F 4.969837 66.887188 31.883911
F 4.360333 66.887188 53.704507
F 3.750828 66.887188 75.525104
F 3.141324 66.887188 97.345700
F 2.531820 66.887188 119.166298
F 32.304021 20.580673 10.809803
F 31.694517 20.580673 32.630399
F 31.085012 20.580673 54.450995
F 30.475508 20.580673 76.271592
F 29.866003 20.580673 98.092188
F 29.256499 20.580673 119.912785
F 32.304021 43.733930 10.809803
F 31.694517 43.733930 32.630399
F 31.085012 43.733930 54.450995
F 30.475508 43.733930 76.271592
F 29.866003 43.733930 98.092188
F 29.256499 43.733930 119.912785
F 32.304021 66.887188 10.809803
F 31.694517 66.887188 32.630399
F 31.085012 66.887188 54.450995
F 30.475508 66.887188 76.271592
F 29.866003 66.887188 98.092188
F 29.256499 66.887188 119.912785
F 14.487565 5.145165 10.312144
F 13.878061 5.145165 32.132740
F 13.268556 5.145165 53.953337
F 12.659052 5.145165 75.773933
F 12.049547 5.145165 97.594530
F 11.440043 5.145165 119.415127
F 14.487565 28.298422 10.312144
F 13.878061 28.298422 32.132740
F 13.268556 28.298422 53.953337
F 12.659052 28.298422 75.773933
F 12.049547 28.298422 97.594530
F 11.440043 28.298422 119.415127
F 14.487565 51.451680 10.312144
F 13.878061 51.451680 32.132740
F 13.268556 51.451680 53.953337
F 12.659052 51.451680 75.773933
F 12.049547 51.451680 97.594530
F 11.440043 51.451680 119.415127
F 41.212245 5.145165 11.058632
F 40.602740 5.145165 32.879228
F 39.993236 5.145165 54.699825
F 39.383731 5.145165 76.520421
F 38.774227 5.145165 98.341018
F 38.164722 5.145165 120.161615
F 41.212245 28.298422 11.058632
F 40.602740 28.298422 32.879228
F 39.993236 28.298422 54.699825
F 39.383731 28.298422 76.520421
F 38.774227 28.298422 98.341018
F 38.164722 28.298422 120.161615
F 41.212245 51.451680 11.058632
F 40.602740 51.451680 32.879228
F 39.993236 51.451680 54.699825
F 39.383731 51.451680 76.520421
F 38.774227 51.451680 98.341018
F 38.164722 51.451680 120.161615
F 14.487565 12.862917 10.312145
F 13.878061 12.862917 32.132741
F 13.268556 12.862917 53.953338
F 12.659052 12.862917 75.773934
F 12.049547 12.862917 97.594531
F 11.440043 12.862917 119.415128
F 14.487565 36.016175 10.312145
F 13.878061 36.016175 32.132741
F 13.268556 36.016175 53.953338
F 12.659052 36.016175 75.773934
F 12.049547 36.016175 97.594531
F 11.440043 36.016175 119.415128
F 14.487565 59.169432 10.312145
F 13.878061 59.169432 32.132741
F 13.268556 59.169432 53.953338
F 12.659052 59.169432 75.773934
F 12.049547 59.169432 97.594531
F 11.440043 59.169432 119.415128
F 41.212245 12.862917 11.058633
F 40.602740 12.862917 32.879229
F 39.993236 12.862917 54.699826
F 39.383731 12.862917 76.520422
F 38.774227 12.862917 98.341019
F 38.164722 12.862917 120.161616
F 41.212245 36.016175 11.058633
F 40.602740 36.016175 32.879229
F 39.993236 36.016175 54.699826
F 39.383731 36.016175 76.520422
F 38.774227 36.016175 98.341019
F 38.164722 36.016175 120.161616
F 41.212245 59.169432 11.058633
F 40.602740 59.169432 32.879229
F 39.993236 59.169432 54.699826
F 39.383731 59.169432 76.520422
F 38.774227 59.169432 98.341019
F 38.164722 59.169432 120.161616
F 14.487565 20.580672 10.312144
F 13.878061 20.580672 32.132741
F 13.268556 20.580672 53.953337
F 12.659052 20.580672 75.773933
F 12.049547 20.580672 97.594531
F 11.440043 20.580672 119.415127
F 14.487565 43.733930 10.312144
F 13.878061 43.733930 32.132741
F 13.268556 43.733930 53.953337
F 12.659052 43.733930 75.773933
F 12.049547 43.733930 97.594531
F 11.440043 43.733930 119.415127
F 14.487565 66.887187 10.312144
F 13.878061 66.887187 32.132741
F 13.268556 66.887187 53.953337
F 12.659052 66.887187 75.773933
F 12.049547 66.887187 97.594531
F 11.440043 66.887187 119.415127
F 41.212245 20.580672 11.058632
F 40.602740 20.580672 32.879229
F 39.993236 20.580672 54.699825
F 39.383731 20.580672 76.520421
F 38.774227 20.580672 98.341019
F 38.164722 20.580672 120.161615
F 41.212245 43.733930 11.058632
F 40.602740 43.733930 32.879229
F 39.993236 43.733930 54.699825
F 39.383731 43.733930 76.520421
F 38.774227 43.733930 98.341019
F 38.164722 43.733930 120.161615
F 41.212245 66.887187 11.058632
F 40.602740 66.887187 32.879229
F 39.993236 66.887187 54.699825
F 39.383731 66.887187 76.520421
F 38.774227 66.887187 98.341019
F 38.164722 66.887187 120.161615
F 23.395796 5.145164 10.560973
F 22.786291 5.145164 32.381571
F 22.176787 5.145164 54.202167
F 21.567282 5.145164 76.022764
F 20.957778 5.145164 97.843360
F 20.348273 5.145164 119.663956
F 23.395796 28.298422 10.560973
F 22.786291 28.298422 32.381571
F 22.176787 28.298422 54.202167
F 21.567282 28.298422 76.022764
F 20.957778 28.298422 97.843360
F 20.348273 28.298422 119.663956
F 23.395796 51.451679 10.560973
F 22.786291 51.451679 32.381571
F 22.176787 51.451679 54.202167
F 21.567282 51.451679 76.022764
F 20.957778 51.451679 97.843360
F 20.348273 51.451679 119.663956
F 50.120476 5.145164 11.307461
F 49.510972 5.145164 33.128058
F 48.901467 5.145164 54.948655
F 48.291963 5.145164 76.769252
F 47.682458 5.145164 98.589848
F 47.072954 5.145164 120.410444
F 50.120476 28.298422 11.307461
F 49.510972 28.298422 33.128058
F 48.901467 28.298422 54.948655
F 48.291963 28.298422 76.769252
F 47.682458 28.298422 98.589848
F 47.072954 28.298422 120.410444
F 50.120476 51.451679 11.307461
F 49.510972 51.451679 33.128058
F 48.901467 51.451679 54.948655
F 48.291963 51.451679 76.769252
F 47.682458 51.451679 98.589848
F 47.072954 51.451679 120.410444
F 23.395796 12.862917 10.560974
F 22.786291 12.862917 32.381572
F 22.176787 12.862917 54.202168
F 21.567282 12.862917 76.022764
F 20.957778 12.862917 97.843361
F 20.348273 12.862917 119.663957
F 23.395796 36.016174 10.560974
F 22.786291 36.016174 32.381572
F 22.176787 36.016174 54.202168
F 21.567282 36.016174 76.022764
F 20.957778 36.016174 97.843361
F 20.348273 36.016174 119.663957
F 23.395796 59.169432 10.560974
F 22.786291 59.169432 32.381572
F 22.176787 59.169432 54.202168
F 21.567282 59.169432 76.022764
F 20.957778 59.169432 97.843361
F 20.348273 59.169432 119.663957
F 50.120476 12.862917 11.307462
F 49.510972 12.862917 33.128059
F 48.901467 12.862917 54.948656
F 48.291963 12.862917 76.769252
F 47.682458 12.862917 98.589849
F 47.072954 12.862917 120.410445
F 50.120476 36.016174 11.307462
F 49.510972 36.016174 33.128059
F 48.901467 36.016174 54.948656
F 48.291963 36.016174 76.769252
F 47.682458 36.016174 98.589849
F 47.072954 36.016174 120.410445
F 50.120476 59.169432 11.307462
F 49.510972 59.169432 33.128059
F 48.901467 59.169432 54.948656
F 48.291963 59.169432 76.769252
F 47.682458 59.169432 98.589849
F 47.072954 59.169432 120.410445
F 23.395796 20.580672 10.560974
F 22.786291 20.580672 32.381571
F 22.176787 20.580672 54.202167
F 21.567282 20.580672 76.022764
F 20.957778 20.580672 97.843360
F 20.348273 20.580672 119.663957
F 23.395796 43.733929 10.560974
F 22.786291 43.733929 32.381571
F 22.176787 43.733929 54.202167
F 21.567282 43.733929 76.022764
F 20.957778 43.733929 97.843360
F 20.348273 43.733929 119.663957
F 23.395796 66.887187 10.560974
F 22.786291 66.887187 32.381571
F 22.176787 66.887187 54.202167
F 21.567282 66.887187 76.022764
F 20.957778 66.887187 97.843360
F 20.348273 66.887187 119.663957
F 50.120476 20.580672 11.307462
F 49.510972 20.580672 33.128058
F 48.901467 20.580672 54.948655
F 48.291963 20.580672 76.769252
F 47.682458 20.580672 98.589848
F 47.072954 20.580672 120.410445
F 50.120476 43.733929 11.307462
F 49.510972 43.733929 33.128058
F 48.901467 43.733929 54.948655
F 48.291963 43.733929 76.769252
F 47.682458 43.733929 98.589848
F 47.072954 43.733929 120.410445
F 50.120476 66.887187 11.307462
F 49.510972 66.887187 33.128058
F 48.901467 66.887187 54.948655
F 48.291963 66.887187 76.769252
F 47.682458 66.887187 98.589848
F 47.072954 66.887187 120.410445
F 5.477748 7.717749 13.700079
F 4.868243 7.717749 35.520676
F 4.258739 7.717749 57.341272
F 3.649234 7.717749 79.161869
F 3.039730 7.717749 100.982466
F 2.430226 7.717749 122.803062
F 5.477748 30.871007 13.700079
F 4.868243 30.871007 35.520676
F 4.258739 30.871007 57.341272
F 3.649234 30.871007 79.161869
F 3.039730 30.871007 100.982466
F 2.430226 30.871007 122.803062
F 5.477748 54.024264 13.700079
F 4.868243 54.024264 35.520676
F 4.258739 54.024264 57.341272
F 3.649234 54.024264 79.161869
F 3.039730 54.024264 100.982466
F 2.430226 54.024264 122.803062
F 32.202427 7.717749 14.446567
F 31.592923 7.717749 36.267164
F 30.983418 7.717749 58.087760
F 30.373914 7.717749 79.908357
F 29.764409 7.717749 101.728954
F 29.154905 7.717749 123.549550
F 32.202427 30.871007 14.446567
F 31.592923 30.871007 36.267164
F 30.983418 30.871007 58.087760
F 30.373914 30.871007 79.908357
F 29.764409 30.871007 101.728954
F 29.154905 30.871007 123.549550
F 32.202427 54.024264 14.446567
F 31.592923 54.024264 36.267164
F 30.983418 54.024264 58.087760
F 30.373914 54.024264 79.908357
F 29.764409 54.024264 101.728954
F 29.154905 54.024264 123.549550
F 5.477748 15.435502 13.700080
F 4.868243 15.435502 35.520677
F 4.258739 15.435502 57.341273
F 3.649234 15.435502 79.161870
F 3.039730 15.435502 100.982467
F 2.430226 15.435502 122.803063
F 5.477748 38.588760 13.700080
F 4.868243 38.588760 35.520677
F 4.258739 38.588760 57.341273
F 3.649234 38.588760 79.161870
F 3.039730 38.588760 100.982467
F 2.430226 38.588760 122.803063
F 5.477748 61.742017 13.700080
F 4.868243 61.742017 35.520677
F 4.258739 61.742017 57.341273
F 3.649234 61.742017 79.161870
F 3.039730 61.742017 100.982467
F 2.430226 61.742017 122.803063
F 32.202427 15.435502 14.446568
F 31.592923 15.435502 36.267165
F 30.983418 15.435502 58.087761
F 30.373914 15.435502 79.908358
F 29.764409 15.435502 101.728955
F 29.154905 15.435502 123.549551
F 32.202427 38.588760 14.446568
F 31.592923 38.588760 36.267165
F 30.983418 38.588760 58.087761
F 30.373914 38.588760 79.908358
F 29.764409 38.588760 101.728955
F 29.154905 38.588760 123.549551
F 32.202427 61.742017 14.446568
F 31.592923 61.742017 36.267165
F 30.983418 61.742017 58.087761
F 30.373914 61.742017 79.908358
F 29.764409 61.742017 101.728955
F 29.154905 61.742017 123.549551
F 5.477748 0.000000 13.700080
F 4.868243 0.000000 35.520676
F 4.258739 0.000000 57.341272
F 3.649234 0.000000 79.161869
F 3.039730 0.000000 100.982466
F 2.430226 0.000000 122.803062
F 5.477748 23.153257 13.700080
F 4.868243 23.153257 35.520676
F 4.258739 23.153257 57.341272
F 3.649234 23.153257 79.161869
F 3.039730 23.153257 100.982466
F 2.430226 23.153257 122.803062
F 5.477748 46.306515 13.700080
F 4.868243 46.306515 35.520676
F 4.258739 46.306515 57.341272
F 3.649234 46.306515 79.161869
F 3.039730 46.306515 100.982466
F 2.430226 46.306515 122.803062
F 32.202427 0.000000 14.446568
F 31.592923 0.000000 36.267164
F 30.983418 0.000000 58.087760
F 30.373914 0.000000 79.908357
F 29.764409 0.000000 101.728954
F 29.154905 0.000000 123.549550
F 32.202427 23.153257 14.446568
F 31.592923 23.153257 36.267164
F 30.983418 23.153257 58.087760
F 30.373914 23.153257 79.908357
F 29.764409 23.153257 101.728954
F 29.154905 23.153257 123.549550
F 32.202427 46.306515 14.446568
F 31.592923 46.306515 36.267164
F 30.983418 46.306515 58.087760
F 30.373914 46.306515 79.908357
F 29.764409 46.306515 101.728954
F 29.154905 46.306515 123.549550
F 14.385970 7.717750 13.948909
F 13.776466 7.717750 35.769505
F 13.166961 7.717750 57.590103
F 12.557457 7.717750 79.410699
F 11.947952 7.717750 101.231295
F 11.338448 7.717750 123.051892
F 14.385970 30.871007 13.948909
F 13.776466 30.871007 35.769505
F 13.166961 30.871007 57.590103
F 12.557457 30.871007 79.410699
F 11.947952 30.871007 101.231295
F 11.338448 30.871007 123.051892
F 14.385970 54.024265 13.948909
F 13.776466 54.024265 35.769505
F 13.166961 54.024265 57.590103
F 12.557457 54.024265 79.410699
F 11.947952 54.024265 101.231295
F 11.338448 54.024265 123.051892
F 41.110650 7.717750 14.695397
F 40.501145 7.717750 36.515993
F 39.891641 7.717750 58.336590
F 39.282136 7.717750 80.157187
F 38.672632 7.717750 101.977783
F 38.063127 7.717750 123.798380
F 41.110650 30.871007 14.695397
F 40.501145 30.871007 36.515993
F 39.891641 30.871007 58.336590
F 39.282136 30.871007 80.157187
F 38.672632 30.871007 101.977783
F 38.063127 30.871007 123.798380
F 41.110650 54.024265 14.695397
F 40.501145 54.024265 36.515993
F 39.891641 54.024265 58.336590
F 39.282136 54.024265 80.157187
F 38.672632 54.024265 101.977783
F 38.063127 54.024265 123.798380
F 14.385970 15.435503 13.948910
F 13.776466 15.435503 35.769506
F 13.166961 15.435503 57.590104
F 12.557457 15.435503 79.410700
F 11.947952 15.435503 101.231296
F 11.338448 15.435503 123.051893
F 14.385970 38.588760 13.948910
F 13.776466 38.588760 35.769506
F 13.166961 38.588760 57.590104
F 12.557457 38.588760 79.410700
F 11.947952 38.588760 101.231296
F 11.338448 38.588760 123.051893
F 14.385970 61.742018 13.948910
F 13.776466 61.742018 35.769506
F 13.166961 61.742018 57.590104
F 12.557457 61.742018 79.410700
F 11.947952 61.742018 101.231296
F 11.338448 61.742018 123.051893
F 41.110650 15.435503 14.695398
F 40.501145 15.435503 36.515994
F 39.891641 15.435503 58.336591
F 39.282136 15.435503 80.157188
F 38.672632 15.435503 101.977784
F 38.063127 15.435503 123.798381
F 41.110650 38.588760 14.695398
F 40.501145 38.588760 36.515994
F 39.891641 38.588760 58.336591
F 39.282136 38.588760 80.157188
F 38.672632 38.588760 101.977784
F 38.063127 38.588760 123.798381
F 41.110650 61.742018 14.695398
F 40.501145 61.742018 36.515994
F 39.891641 61.742018 58.336591
F 39.282136 61.742018 80.157188
F 38.672632 61.742018 101.977784
F 38.063127 61.742018 123.798381
F 14.385970 0.000000 13.948909
F 13.776466 0.000000 35.769505
F 13.166961 0.000000 57.590103
F 12.557457 0.000000 79.410699
F 11.947952 0.000000 101.231296
F 11.338448 0.000000 123.051892
F 14.385970 23.153258 13.948909
F 13.776466 23.153258 35.769505
F 13.166961 23.153258 57.590103
F 12.557457 23.153258 79.410699
F 11.947952 23.153258 101.231296
F 11.338448 23.153258 123.051892
F 14.385970 46.306515 13.948909
F 13.776466 46.306515 35.769505
F 13.166961 46.306515 57.590103
F 12.557457 46.306515 79.410699
F 11.947952 46.306515 101.231296
F 11.338448 46.306515 123.051892
F 41.110650 0.000000 14.695397
F 40.501145 0.000000 36.515993
F 39.891641 0.000000 58.336590
F 39.282136 0.000000 80.157187
F 38.672632 0.000000 101.977784
F 38.063127 0.000000 123.798380
F 41.110650 23.153258 14.695397
F 40.501145 23.153258 36.515993
F 39.891641 23.153258 58.336590
F 39.282136 23.153258 80.157187
F 38.672632 23.153258 101.977784
F 38.063127 23.153258 123.798380
F 41.110650 46.306515 14.695397
F 40.501145 46.306515 36.515993
F 39.891641 46.306515 58.336590
F 39.282136 46.306515 80.157187
F 38.672632 46.306515 101.977784
F 38.063127 46.306515 123.798380
F 23.294202 7.717751 14.197740
F 22.684697 7.717751 36.018336
F 22.075193 7.717751 57.838932
F 21.465688 7.717751 79.659529
F 20.856184 7.717751 101.480125
F 20.246679 7.717751 123.300722
F 23.294202 30.871008 14.197740
F 22.684697 30.871008 36.018336
F 22.075193 30.871008 57.838932
F 21.465688 30.871008 79.659529
F 20.856184 30.871008 101.480125
F 20.246679 30.871008 123.300722
F 23.294202 54.024266 14.197740
F 22.684697 54.024266 36.018336
F 22.075193 54.024266 57.838932
F 21.465688 54.024266 79.659529
F 20.856184 54.024266 101.480125
F 20.246679 54.024266 123.300722
F 50.018881 7.717751 14.944228
F 49.409377 7.717751 36.764824
F 48.799872 7.717751 58.585420
F 48.190368 7.717751 80.406017
F 47.580863 7.717751 102.226613
F 46.971359 7.717751 124.047210
F 50.018881 30.871008 14.944228
F 49.409377 30.871008 36.764824
F 48.799872 30.871008 58.585420
F 48.190368 30.871008 80.406017
F 47.580863 30.871008 102.226613
F 46.971359 30.871008 124.047210
F 50.018881 54.024266 14.944228
F 49.409377 54.024266 36.764824
F 48.799872 54.024266 58.585420
F 48.190368 54.024266 80.406017
F 47.580863 54.024266 102.226613
F 46.971359 54.024266 124.047210
F 23.294202 15.435503 14.197741
F 22.684697 15.435503 36.018337
F 22.075193 15.435503 57.838933
F 21.465688 15.435503 79.659530
F 20.856184 15.435503 101.480126
F 20.246679 15.435503 123.300723
F 23.294202 38.588761 14.197741
F 22.684697 38.588761 36.018337
F 22.075193 38.588761 57.838933
F 21.465688 38.588761 79.659530
F 20.856184 38.588761 101.480126
F 20.246679 38.588761 123.300723
F 23.294202 61.742018 14.197741
F 22.684697 61.742018 36.018337
F 22.075193 61.742018 57.838933
F 21.465688 61.742018 79.659530
F 20.856184 61.742018 101.480126
F 20.246679 61.742018 123.300723
F 50.018881 15.435503 14.944229
F 49.409377 15.435503 36.764825
F 48.799872 15.435503 58.585421
F 48.190368 15.435503 80.406018
F 47.580863 15.435503 102.226614
F 46.971359 15.435503 124.047211
F 50.018881 38.588761 14.944229
F 49.409377 38.588761 36.764825
F 48.799872 38.588761 58.585421
F 48.190368 38.588761 80.406018
F 47.580863 38.588761 102.226614
F 46.971359 38.588761 124.047211
F 50.018881 61.742018 14.944229
F 49.409377 61.742018 36.764825
F 48.799872 61.742018 58.585421
F 48.190368 61.742018 80.406018
F 47.580863 61.742018 102.226614
F 46.971359 61.742018 124.047211
F 23.294202 0.000001 14.197740
F 22.684697 0.000001 36.018336
F 22.075193 0.000001 57.838933
F 21.465688 0.000001 79.659529
F 20.856184 0.000001 101.480125
F 20.246679 0.000001 123.300722
F 23.294202 23.153259 14.197740
F 22.684697 23.153259 36.018336
F 22.075193 23.153259 57.838933
F 21.465688 23.153259 79.659529
F 20.856184 23.153259 101.480125
F 20.246679 23.153259 123.300722
F 23.294202 46.306516 14.197740
F 22.684697 46.306516 36.018336
F 22.075193 46.306516 57.838933
F 21.465688 46.306516 79.659529
F 20.856184 46.306516 101.480125
F 20.246679 46.306516 123.300722
F 50.018881 0.000001 14.944228
F 49.409377 0.000001 36.764824
F 48.799872 0.000001 58.585421
F 48.190368 0.000001 80.406017
F 47.580863 0.000001 102.226613
F 46.971359 0.000001 124.047210
F 50.018881 23.153259 14.944228
F 49.409377 23.153259 36.764824
F 48.799872 23.153259 58.585421
F 48.190368 23.153259 80.406017
F 47.580863 23.153259 102.226613
F 46.971359 23.153259 124.047210
F 50.018881 46.306516 14.944228
F 49.409377 46.306516 36.764824
F 48.799872 46.306516 58.585421
F 48.190368 46.306516 80.406017
F 47.580863 46.306516 102.226613
F 46.971359 46.306516 124.047210
F 7.806399 1.286291 10.125522
F 7.196895 1.286291 31.946118
F 6.587390 1.286291 53.766715
F 5.977886 1.286291 75.587312
F 5.368381 1.286291 97.407908
F 4.758877 1.286291 119.228505
F 7.806399 24.439548 10.125522
F 7.196895 24.439548 31.946118
F 6.587390 24.439548 53.766715
F 5.977886 24.439548 75.587312
F 5.368381 24.439548 97.407908
F 4.758877 24.439548 119.228505
F 7.806399 47.592806 10.125522
F 7.196895 47.592806 31.946118
F 6.587390 47.592806 53.766715
F 5.977886 47.592806 75.587312
F 5.368381 47.592806 97.407908
F 4.758877 47.592806 119.228505
F 34.531080 1.286291 10.872010
F 33.921575 1.286291 32.692606
F 33.312071 1.286291 54.513203
F 32.702566 1.286291 76.333800
F 32.093062 1.286291 98.154396
F 31.483557 1.286291 119.974993
F 34.531080 24.439548 10.872010
F 33.921575 24.439548 32.692606
F 33.312071 24.439548 54.513203
F 32.702566 24.439548 76.333800
F 32.093062 24.439548 98.154396
F 31.483557 24.439548 119.974993
F 34.531080 47.592806 10.872010
F 33.921575 47.592806 32.692606
F 33.312071 47.592806 54.513203
F 32.702566 47.592806 76.333800
F 32.093062 47.592806 98.154396
F 31.483557 47.592806 119.974993
F 7.806399 9.004040 10.125522
F 7.196895 9.004040 31.946118
F 6.587390 9.004040 53.766715
F 5.977886 9.004040 75.587312
F 5.368381 9.004040 97.407908
F 4.758877 9.004040 119.228505
F 7.806399 32.157298 10.125522
F 7.196895 32.157298 31.946118
F 6.587390 32.157298 53.766715
F 5.977886 32.157298 75.587312
F 5.368381 32.157298 97.407908
F 4.758877 32.157298 119.228505
F 7.806399 55.310555 10.125522
F 7.196895 55.310555 31.946118
F 6.587390 55.310555 53.766715
F 5.977886 55.310555 75.587312
F 5.368381 55.310555 97.407908
F 4.758877 55.310555 119.228505
F 34.531080 9.004040 10.872010
F 33.921575 9.004040 32.692606
F 33.312071 9.004040 54.513203
F 32.702566 9.004040 76.333800
F 32.093062 9.004040 98.154396
F 31.483557 9.004040 119.974993
F 34.531080 32.157298 10.872010
F 33.921575 32.157298 32.692606
F 33.312071 32.157298 54.513203
F 32.702566 32.157298 76.333800
F 32.093062 32.157298 98.154396
F 31.483557 32.157298 119.974993
F 34.531080 55.310555 10.872010
F 33.921575 55.310555 32.692606
F 33.312071 55.310555 54.513203
F 32.702566 55.310555 76.333800
F 32.093062 55.310555 98.154396
F 31.483557 55.310555 119.974993
F 7.806399 16.721795 10.125523
F 7.196895 16.721795 31.946119
F 6.587390 16.721795 53.766715
F 5.977886 16.721795 75.587313
F 5.368381 16.721795 97.407909
F 4.758877 16.721795 119.228506
F 7.806399 39.875053 10.125523
F 7.196895 39.875053 31.946119
F 6.587390 39.875053 53.766715
F 5.977886 39.875053 75.587313
F 5.368381 39.875053 97.407909
F 4.758877 39.875053 119.228506
F 7.806399 63.028310 10.125523
F 7.196895 63.028310 31.946119
F 6.587390 63.028310 53.766715
F 5.977886 63.028310 75.587313
F 5.368381 63.028310 97.407909
F 4.758877 63.028310 119.228506
F 34.531080 16.721795 10.872011
F 33.921575 16.721795 32.692607
F 33.312071 16.721795 54.513203
F 32.702566 16.721795 76.333801
F 32.093062 16.721795 98.154397
F 31.483557 16.721795 119.974994
F 34.531080 39.875053 10.872011
F 33.921575 39.875053 32.692607
F 33.312071 39.875053 54.513203
F 32.702566 39.875053 76.333801
F 32.093062 39.875053 98.154397
F 31.483557 39.875053 119.974994
F 34.531080 63.028310 10.872011
F 33.921575 63.028310 32.692607
F 33.312071 63.028310 54.513203
F 32.702566 63.028310 76.333801
F 32.093062 63.028310 98.154397
F 31.483557 63.028310 119.974994
F 16.714625 1.286290 10.374351
F 16.105120 1.286290 32.194949
F 15.495616 1.286290 54.015545
F 14.886111 1.286290 75.836141
F 14.276607 1.286290 97.656738
F 13.667102 1.286290 119.477334
F 16.714625 24.439548 10.374351
F 16.105120 24.439548 32.194949
F 15.495616 24.439548 54.015545
F 14.886111 24.439548 75.836141
F 14.276607 24.439548 97.656738
F 13.667102 24.439548 119.477334
F 16.714625 47.592806 10.374351
F 16.105120 47.592806 32.194949
F 15.495616 47.592806 54.015545
F 14.886111 47.592806 75.836141
F 14.276607 47.592806 97.656738
F 13.667102 47.592806 119.477334
F 43.439304 1.286290 11.120839
F 42.829800 1.286290 32.941436
F 42.220295 1.286290 54.762033
F 41.610791 1.286290 76.582629
F 41.001286 1.286290 98.403226
F 40.391782 1.286290 120.223822
F 43.439304 24.439548 11.120839
F 42.829800 24.439548 32.941436
F 42.220295 24.439548 54.762033
F 41.610791 24.439548 76.582629
F 41.001286 24.439548 98.403226
F 40.391782 24.439548 120.223822
F 43.439304 47.592806 11.120839
F 42.829800 47.592806 32.941436
F 42.220295 47.592806 54.762033
F 41.610791 47.592806 76.582629
F 41.001286 47.592806 98.403226
F 40.391782 47.592806 120.223822
F 16.714625 9.004040 10.374351
F 16.105120 9.004040 32.194949
F 15.495616 9.004040 54.015545
F 14.886111 9.004040 75.836141
F 14.276607 9.004040 97.656738
F 13.667102 9.004040 119.477334
F 16.714625 32.157297 10.374351
F 16.105120 32.157297 32.194949
F 15.495616 32.157297 54.015545
F 14.886111 32.157297 75.836141
F 14.276607 32.157297 97.656738
F 13.667102 32.157297 119.477334
F 16.714625 55.310555 10.374351
F 16.105120 55.310555 32.194949
F 15.495616 55.310555 54.015545
F 14.886111 55.310555 75.836141
F 14.276607 55.310555 97.656738
F 13.667102 55.310555 119.477334
F 43.439304 9.004040 11.120839
F 42.829800 9.004040 32.941436
F 42.220295 9.004040 54.762033
F 41.610791 9.004040 76.582629
F 41.001286 9.004040 98.403226
F 40.391782 9.004040 120.223822
F 43.439304 32.157297 11.120839
F 42.829800 32.157297 32.941436
F 42.220295 32.157297 54.762033
F 41.610791 32.157297 76.582629
F 41.001286 32.157297 98.403226
F 40.391782 32.157297 120.223822
F 43.439304 55.310555 11.120839
F 42.829800 55.310555 32.941436
F 42.220295 55.310555 54.762033
F 41.610791 55.310555 76.582629
F 41.001286 55.310555 98.403226
F 40.391782 55.310555 120.223822
F 16.714625 16.721795 10.374352
F 16.105120 16.721795 32.194949
F 15.495616 16.721795 54.015546
F 14.886111 16.721795 75.836142
F 14.276607 16.721795 97.656739
F 13.667102 16.721795 119.477335
F 16.714625 39.875053 10.374352
F 16.105120 39.875053 32.194949
F 15.495616 39.875053 54.015546
F 14.886111 39.875053 75.836142
F 14.276607 39.875053 97.656739
F 13.667102 39.875053 119.477335
F 16.714625 63.028310 10.374352
F 16.105120 63.028310 32.194949
F 15.495616 63.028310 54.015546
F 14.886111 63.028310 75.836142
F 14.276607 63.028310 97.656739
F 13.667102 63.028310 119.477335
F 43.439304 16.721795 11.120840
F 42.829800 16.721795 32.941436
F 42.220295 16.721795 54.762034
F 41.610791 16.721795 76.582630
F 41.001286 16.721795 98.403227
F 40.391782 16.721795 120.223823
F 43.439304 39.875053 11.120840
F 42.829800 39.875053 32.941436
F 42.220295 39.875053 54.762034
F 41.610791 39.875053 76.582630
F 41.001286 39.875053 98.403227
F 40.391782 39.875053 120.223823
F 43.439304 63.028310 11.120840
F 42.829800 63.028310 32.941436
F 42.220295 63.028310 54.762034
F 41.610791 63.028310 76.582630
F 41.001286 63.028310 98.403227
F 40.391782 63.028310 120.223823
F 25.622855 1.286290 10.623181
F 25.013351 1.286290 32.443778
F 24.403846 1.286290 54.264374
F 23.794342 1.286290 76.084970
F 23.184837 1.286290 97.905567
F 22.575333 1.286290 119.726164
F 25.622855 24.439548 10.623181
F 25.013351 24.439548 32.443778
F 24.403846 24.439548 54.264374
F 23.794342 24.439548 76.084970
F 23.184837 24.439548 97.905567
F 22.575333 24.439548 119.726164
F 25.622855 47.592805 10.623181
F 25.013351 47.592805 32.443778
F 24.403846 47.592805 54.264374
F 23.794342 47.592805 76.084970
F 23.184837 47.592805 97.905567
F 22.575333 47.592805 119.726164
F 51.128526 1.286290 55.010862
F 50.519021 1.286290 76.831458
F 49.909517 1.286290 98.652055
F 49.300012 1.286290 120.472651
F 51.128526 24.439548 55.010862
F 50.519021 24.439548 76.831458
F 49.909517 24.439548 98.652055
F 49.300012 24.439548 120.472651
F 51.128526 47.592805 55.010862
F 50.519021 47.592805 76.831458
F 49.909517 47.592805 98.652055
F 49.300012 47.592805 120.472651
F 25.622855 9.004040 10.623181
F 25.013351 9.004040 32.443778
F 24.403846 9.004040 54.264374
F 23.794342 9.004040 76.084970
F 23.184837 9.004040 97.905567
F 22.575333 9.004040 119.726164
F 25.622855 32.157297 10.623181
F 25.013351 32.157297 32.443778
F 24.403846 32.157297 54.264374
F 23.794342 32.157297 76.084970
F 23.184837 32.157297 97.905567
F 22.575333 32.157297 119.726164
F 25.622855 55.310555 10.623181
F 25.013351 55.310555 32.443778
F 24.403846 55.310555 54.264374
F 23.794342 55.310555 76.084970
F 23.184837 55.310555 97.905567
F 22.575333 55.310555 119.726164
F 51.128526 9.004040 55.010862
F 50.519021 9.004040 76.831458
F 49.909517 9.004040 98.652055
F 49.300012 9.004040 120.472651
F 51.128526 32.157297 55.010862
F 50.519021 32.157297 76.831458
F 49.909517 32.157297 98.652055
F 49.300012 32.157297 120.472651
F 51.128526 55.310555 55.010862
F 50.519021 55.310555 76.831458
F 49.909517 55.310555 98.652055
F 49.300012 55.310555 120.472651
F 25.622855 16.721795 10.623182
F 25.013351 16.721795 32.443778
F 24.403846 16.721795 54.264375
F 23.794342 16.721795 76.084971
F 23.184837 16.721795 97.905568
F 22.575333 16.721795 119.726165
F 25.622855 39.875052 10.623182
F 25.013351 39.875052 32.443778
F 24.403846 39.875052 54.264375
F 23.794342 39.875052 76.084971
F 23.184837 39.875052 97.905568
F 22.575333 39.875052 119.726165
F 25.622855 63.028310 10.623182
F 25.013351 63.028310 32.443778
F 24.403846 63.028310 54.264375
F 23.794342 63.028310 76.084971
F 23.184837 63.028310 97.905568
F 22.575333 63.028310 119.726165
F 51.128526 16.721795 55.010863
F 50.519021 16.721795 76.831459
F 49.909517 16.721795 98.652056
F 49.300012 16.721795 120.472652
F 51.128526 39.875052 55.010863
F 50.519021 39.875052 76.831459
F 49.909517 39.875052 98.652056
F 49.300012 39.875052 120.472652
F 51.128526 63.028310 55.010863
F 50.519021 63.028310 76.831459
F 49.909517 63.028310 98.652056
F 49.300012 63.028310 120.472652
F 7.704800 3.858875 13.762287
F 7.095296 3.858875 35.582883
F 6.485791 3.858875 57.403480
F 5.876287 3.858875 79.224077
F 5.266782 3.858875 101.044673
F 4.657278 3.858875 122.865269
F 7.704800 27.012132 13.762287
F 7.095296 27.012132 35.582883
F 6.485791 27.012132 57.403480
F 5.876287 27.012132 79.224077
F 5.266782 27.012132 101.044673
F 4.657278 27.012132 122.865269
F 7.704800 50.165390 13.762287
F 7.095296 50.165390 35.582883
F 6.485791 50.165390 57.403480
F 5.876287 50.165390 79.224077
F 5.266782 50.165390 101.044673
F 4.657278 50.165390 122.865269
F 34.429481 3.858875 14.508775
F 33.819976 3.858875 36.329371
F 33.210472 3.858875 58.149967
F 32.600967 3.858875 79.970565
F 31.991463 3.858875 101.791161
F 31.381958 3.858875 123.611757
F 34.429481 27.012132 14.508775
F 33.819976 27.012132 36.329371
F 33.210472 27.012132 58.149967
F 32.600967 27.012132 79.970565
F 31.991463 27.012132 101.791161
F 31.381958 27.012132 123.611757
F 34.429481 50.165390 14.508775
F 33.819976 50.165390 36.329371
F 33.210472 50.165390 58.149967
F 32.600967 50.165390 79.970565
F 31.991463 50.165390 101.791161
F 31.381958 50.165390 123.611757
F 7.704800 11.576625 13.762287
F 7.095296 11.576625 35.582883
F 6.485791 11.576625 57.403480
F 5.876287 11.576625 79.224077
F 5.266782 11.576625 101.044673
F 4.657278 11.576625 122.865270
F 7.704800 34.729882 13.762287
F 7.095296 34.729882 35.582883
F 6.485791 34.729882 57.403480
F 5.876287 34.729882 79.224077
F 5.266782 34.729882 101.044673
F 4.657278 34.729882 122.865270
F 7.704800 57.883140 13.762287
F 7.095296 57.883140 35.582883
F 6.485791 57.883140 57.403480
F 5.876287 57.883140 79.224077
F 5.266782 57.883140 101.044673
F 4.657278 57.883140 122.865270
F 34.429481 11.576625 14.508775
F 33.819976 11.576625 36.329371
F 33.210472 11.576625 58.149967
F 32.600967 11.576625 79.970565
F 31.991463 11.576625 101.791161
F 31.381958 11.576625 123.611758
F 34.429481 34.729882 14.508775
F 33.819976 34.729882 36.329371
F 33.210472 34.729882 58.149967
F 32.600967 34.729882 79.970565
F 31.991463 34.729882 101.791161
F 31.381958 34.729882 123.611758
F 34.429481 57.883140 14.508775
F 33.819976 57.883140 36.329371
F 33.210472 57.883140 58.149967
F 32.600967 57.883140 79.970565
F 31.991463 57.883140 101.791161
F 31.381958 57.883140 123.611758
F 7.704800 19.294380 13.762287
F 7.095296 19.294380 35.582884
F 6.485791 19.294380 57.403481
F 5.876287 19.294380 79.224077
F 5.266782 19.294380 101.044674
F 4.657278 19.294380 122.865270
F 7.704800 42.447638 13.762287
F 7.095296 42.447638 35.582884
F 6.485791 42.447638 57.403481
F 5.876287 42.447638 79.224077
F 5.266782 42.447638 101.044674
F 4.657278 42.447638 122.865270
F 7.704800 65.600895 13.762287
F 7.095296 65.600895 35.582884
F 6.485791 65.600895 57.403481
F 5.876287 65.600895 79.224077
F 5.266782 65.600895 101.044674
F 4.657278 65.600895 122.865270
F 34.429481 19.294380 14.508775
F 33.819976 19.294380 36.329372
F 33.210472 19.294380 58.149968
F 32.600967 19.294380 79.970565
F 31.991463 19.294380 101.791162
F 31.381958 19.294380 123.611758
F 34.429481 42.447638 14.508775
F 33.819976 42.447638 36.329372
F 33.210472 42.447638 58.149968
F 32.600967 42.447638 79.970565
F 31.991463 42.447638 101.791162
F 31.381958 42.447638 123.611758
F 34.429481 65.600895 14.508775
F 33.819976 65.600895 36.329372
F 33.210472 65.600895 58.149968
F 32.600967 65.600895 79.970565
F 31.991463 65.600895 101.791162
F 31.381958 65.600895 123.611758
F 16.613026 3.858876 14.011117
F 16.003521 3.858876 35.831714
F 15.394017 3.858876 57.652310
F 14.784512 3.858876 79.472907
F 14.175008 3.858876 101.293503
F 13.565503 3.858876 123.114099
F 16.613026 27.012134 14.011117
F 16.003521 27.012134 35.831714
F 15.394017 27.012134 57.652310
F 14.784512 27.012134 79.472907
F 14.175008 27.012134 101.293503
F 13.565503 27.012134 123.114099
F 16.613026 50.165391 14.011117
F 16.003521 50.165391 35.831714
F 15.394017 50.165391 57.652310
F 14.784512 50.165391 79.472907
F 14.175008 50.165391 101.293503
F 13.565503 50.165391 123.114099
F 43.337705 3.858876 14.757605
F 42.728201 3.858876 36.578202
F 42.118696 3.858876 58.398798
F 41.509192 3.858876 80.219395
F 40.899687 3.858876 102.039991
F 40.290183 3.858876 123.860587
F 43.337705 27.012134 14.757605
F 42.728201 27.012134 36.578202
F 42.118696 27.012134 58.398798
F 41.509192 27.012134 80.219395
F 40.899687 27.012134 102.039991
F 40.290183 27.012134 123.860587
F 43.337705 50.165391 14.757605
F 42.728201 50.165391 36.578202
F 42.118696 50.165391 58.398798
F 41.509192 50.165391 80.219395
F 40.899687 50.165391 102.039991
F 40.290183 50.165391 123.860587
F 16.613026 11.576626 14.011117
F 16.003521 11.576626 35.831714
F 15.394017 11.576626 57.652310
F 14.784512 11.576626 79.472907
F 14.175008 11.576626 101.293503
F 13.565503 11.576626 123.114100
F 16.613026 34.729884 14.011117
F 16.003521 34.729884 35.831714
F 15.394017 34.729884 57.652310
F 14.784512 34.729884 79.472907
F 14.175008 34.729884 101.293503
F 13.565503 34.729884 123.114100
F 16.613026 57.883141 14.011117
F 16.003521 57.883141 35.831714
F 15.394017 57.883141 57.652310
F 14.784512 57.883141 79.472907
F 14.175008 57.883141 101.293503
F 13.565503 57.883141 123.114100
F 43.337705 11.576626 14.757605
F 42.728201 11.576626 36.578202
F 42.118696 11.576626 58.398798
F 41.509192 11.576626 80.219395
F 40.899687 11.576626 102.039991
F 40.290183 11.576626 123.860588
F 43.337705 34.729884 14.757605
F 42.728201 34.729884 36.578202
F 42.118696 34.729884 58.398798
F 41.509192 34.729884 80.219395
F 40.899687 34.729884 102.039991
F 40.290183 34.729884 123.860588
F 43.337705 57.883141 14.757605
F 42.728201 57.883141 36.578202
F 42.118696 57.883141 58.398798
F 41.509192 57.883141 80.219395
F 40.899687 57.883141 102.039991
F 40.290183 57.883141 123.860588
F 16.613026 19.294382 14.011117
F 16.003521 19.294382 35.831715
F 15.394017 19.294382 57.652311
F 14.784512 19.294382 79.472907
F 14.175008 19.294382 101.293504
F 13.565503 19.294382 123.114100
F 16.613026 42.447639 14.011117
F 16.003521 42.447639 35.831715
F 15.394017 42.447639 57.652311
F 14.784512 42.447639 79.472907
F 14.175008 42.447639 101.293504
F 13.565503 42.447639 123.114100
F 16.613026 65.600897 14.011117
F 16.003521 65.600897 35.831715
F 15.394017 65.600897 57.652311
F 14.784512 65.600897 79.472907
F 14.175008 65.600897 101.293504
F 13.565503 65.600897 123.114100
F 43.337705 19.294382 14.757605
F 42.728200 19.294382 36.578203
F 42.118696 19.294382 58.398799
F 41.509192 19.294382 80.219395
F 40.899687 19.294382 102.039992
F 40.290183 19.294382 123.860588
F 43.337705 42.447639 14.757605
F 42.728200 42.447639 36.578203
F 42.118696 42.447639 58.398799
F 41.509192 42.447639 80.219395
F 40.899687 42.447639 102.039992
F 40.290183 42.447639 123.860588
F 43.337705 65.600897 14.757605
F 42.728200 65.600897 36.578203
F 42.118696 65.600897 58.398799
F 41.509192 65.600897 80.219395
F 40.899687 65.600897 102.039992
F 40.290183 65.600897 123.860588
F 25.521258 3.858875 14.259946
F 24.911754 3.858875 36.080542
F 24.302249 3.858875 57.901139
F 23.692745 3.858875 79.721735
F 23.083240 3.858875 101.542333
F 22.473736 3.858875 123.362929
F 25.521258 27.012133 14.259946
F 24.911754 27.012133 36.080542
F 24.302249 27.012133 57.901139
F 23.692745 27.012133 79.721735
F 23.083240 27.012133 101.542333
F 22.473736 27.012133 123.362929
F 25.521258 50.165390 14.259946
F 24.911754 50.165390 36.080542
F 24.302249 50.165390 57.901139
F 23.692745 50.165390 79.721735
F 23.083240 50.165390 101.542333
F 22.473736 50.165390 123.362929
F 51.026929 3.858875 58.647627
F 50.417424 3.858875 80.468223
F 49.807920 3.858875 102.288820
F 49.198415 3.858875 124.109417
F 51.026929 27.012133 58.647627
F 50.417424 27.012133 80.468223
F 49.807920 27.012133 102.288820
F 49.198415 27.012133 124.109417
F 51.026929 50.165390 58.647627
F 50.417424 50.165390 80.468223
F 49.807920 50.165390 102.288820
F 49.198415 50.165390 124.109417
F 25.521258 11.576625 14.259946
F 24.911754 11.576625 36.080543
F 24.302249 11.576625 57.901139
F 23.692745 11.576625 79.721735
F 23.083240 11.576625 101.542333
F 22.473736 11.576625 123.362929
F 25.521258 34.729883 14.259946
F 24.911754 34.729883 36.080543
F 24.302249 34.729883 57.901139
F 23.692745 34.729883 79.721735
F 23.083240 34.729883 101.542333
F 22.473736 34.729883 123.362929
F 25.521258 57.883140 14.259946
F 24.911754 57.883140 36.080543
F 24.302249 57.883140 57.901139
F 23.692745 57.883140 79.721735
F 23.083240 57.883140 101.542333
F 22.473736 57.883140 123.362929
F 51.026929 11.576625 58.647627
F 50.417424 11.576625 80.468223
F 49.807920 11.576625 102.288820
F 49.198415 11.576625 124.109417
F 51.026929 34.729883 58.647627
F 50.417424 34.729883 80.468223
F 49.807920 34.729883 102.288820
F 49.198415 34.729883 124.109417
F 51.026929 57.883140 58.647627
F 50.417424 57.883140 80.468223
F 49.807920 57.883140 102.288820
F 49.198415 57.883140 124.109417
F 25.521258 19.294381 14.259947
F 24.911754 19.294381 36.080543
F 24.302249 19.294381 57.901140
F 23.692745 19.294381 79.721736
F 23.083240 19.294381 101.542333
F 22.473736 19.294381 123.362930
F 25.521258 42.447638 14.259947
F 24.911754 42.447638 36.080543
F 24.302249 42.447638 57.901140
F 23.692745 42.447638 79.721736
F 23.083240 42.447638 101.542333
F 22.473736 42.447638 123.362930
F 25.521258 65.600896 14.259947
F 24.911754 65.600896 36.080543
F 24.302249 65.600896 57.901140
F 23.692745 65.600896 79.721736
F 23.083240 65.600896 101.542333
F 22.473736 65.600896 123.362930
F 51.026929 19.294381 58.647628
F 50.417424 19.294381 80.468224
F 49.807920 19.294381 102.288820
F 49.198415 19.294381 124.109418
F 51.026929 42.447638 58.647628
F 50.417424 42.447638 80.468224
F 49.807920 42.447638 102.288820
F 49.198415 42.447638 124.109418
F 51.026929 65.600896 58.647628
F 50.417424 65.600896 80.468224
F 49.807920 65.600896 102.288820
F 49.198415 65.600896 124.109418
F 7.781001 3.858875 11.034713
F 7.171497 3.858875 32.855310
F 6.561992 3.858875 54.675907
F 5.952488 3.858875 76.496503
F 5.342983 3.858875 98.317100
F 4.733479 3.858875 120.137696
F 7.781001 27.012133 11.034713
F 7.171497 27.012133 32.855310
F 6.561992 27.012133 54.675907
F 5.952488 27.012133 76.496503
F 5.342983 27.012133 98.317100
F 4.733479 27.012133 120.137696
F 7.781001 50.165390 11.034713
F 7.171497 50.165390 32.855310
F 6.561992 50.165390 54.675907
F 5.952488 50.165390 76.496503
F 5.342983 50.165390 98.317100
F 4.733479 50.165390 120.137696
F 34.505681 3.858875 11.781201
F 33.896176 3.858875 33.601797
F 33.286672 3.858875 55.422395
F 32.677167 3.858875 77.242991
F 32.067663 3.858875 99.063588
F 31.458158 3.858875 120.884184
F 34.505681 27.012133 11.781201
F 33.896176 27.012133 33.601797
F 33.286672 27.012133 55.422395
F 32.677167 27.012133 77.242991
F 32.067663 27.012133 99.063588
F 31.458158 27.012133 120.884184
F 34.505681 50.165390 11.781201
F 33.896176 50.165390 33.601797
F 33.286672 50.165390 55.422395
F 32.677167 50.165390 77.242991
F 32.067663 50.165390 99.063588
F 31.458158 50.165390 120.884184
F 7.781001 11.576625 11.034713
F 7.171497 11.576625 32.855310
F 6.561992 11.576625 54.675907
F 5.952488 11.576625 76.496503
F 5.342983 11.576625 98.317100
F 4.733479 11.576625 120.137696
F 7.781001 34.729883 11.034713
F 7.171497 34.729883 32.855310
F 6.561992 34.729883 54.675907
F 5.952488 34.729883 76.496503
F 5.342983 34.729883 98.317100
F 4.733479 34.729883 120.137696
F 7.781001 57.883140 11.034713
F 7.171497 57.883140 32.855310
F 6.561992 57.883140 54.675907
F 5.952488 57.883140 76.496503
F 5.342983 57.883140 98.317100
F 4.733479 57.883140 120.137696
F 34.505681 11.576625 11.781201
F 33.896176 11.576625 33.601797
F 33.286672 11.576625 55.422395
F 32.677167 11.576625 77.242991
F 32.067663 11.576625 99.063588
F 31.458158 11.576625 120.884184
F 34.505681 34.729883 11.781201
F 33.896176 34.729883 33.601797
F 33.286672 34.729883 55.422395
F 32.677167 34.729883 77.242991
F 32.067663 34.729883 99.063588
F 31.458158 34.729883 120.884184
F 34.505681 57.883140 11.781201
F 33.896176 57.883140 33.601797
F 33.286672 57.883140 55.422395
F 32.677167 57.883140 77.242991
F 32.067663 57.883140 99.063588
F 31.458158 57.883140 120.884184
F 7.781001 19.294381 11.034712
F 7.171497 19.294381 32.855310
F 6.561992 19.294381 54.675906
F 5.952488 19.294381 76.496503
F 5.342983 19.294381 98.317099
F 4.733479 19.294381 120.137695
F 7.781001 42.447638 11.034712
F 7.171497 42.447638 32.855310
F 6.561992 42.447638 54.675906
F 5.952488 42.447638 76.496503
F 5.342983 42.447638 98.317099
F 4.733479 42.447638 120.137695
F 7.781001 65.600896 11.034712
F 7.171497 65.600896 32.855310
F 6.561992 65.600896 54.675906
F 5.952488 65.600896 76.496503
F 5.342983 65.600896 98.317099
F 4.733479 65.600896 120.137695
F 34.505681 19.294381 11.781200
F 33.896176 19.294381 33.601797
F 33.286672 19.294381 55.422394
F 32.677167 19.294381 77.242991
F 32.067663 19.294381 99.063587
F 31.458158 19.294381 120.884183
F 34.505681 42.447638 11.781200
F 33.896176 42.447638 33.601797
F 33.286672 42.447638 55.422394
F 32.677167 42.447638 77.242991
F 32.067663 42.447638 99.063587
F 31.458158 42.447638 120.884183
F 34.505681 65.600896 11.781200
F 33.896176 65.600896 33.601797
F 33.286672 65.600896 55.422394
F 32.677167 65.600896 77.242991
F 32.067663 65.600896 99.063587
F 31.458158 65.600896 120.884183
F 16.689227 3.858876 11.283542
F 16.079722 3.858876 33.104139
F 15.470218 3.858876 54.924735
F 14.860713 3.858876 76.745332
F 14.251209 3.858876 98.565928
F 13.641704 3.858876 120.386525
F 16.689227 27.012133 11.283542
F 16.079722 27.012133 33.104139
F 15.470218 27.012133 54.924735
F 14.860713 27.012133 76.745332
F 14.251209 27.012133 98.565928
F 13.641704 27.012133 120.386525
F 16.689227 50.165391 11.283542
F 16.079722 50.165391 33.104139
F 15.470218 50.165391 54.924735
F 14.860713 50.165391 76.745332
F 14.251209 50.165391 98.565928
F 13.641704 50.165391 120.386525
F 43.413906 3.858876 12.030030
F 42.804402 3.858876 33.850627
F 42.194897 3.858876 55.671223
F 41.585393 3.858876 77.491820
F 40.975888 3.858876 99.312416
F 40.366384 3.858876 121.133012
F 43.413906 27.012133 12.030030
F 42.804402 27.012133 33.850627
F 42.194897 27.012133 55.671223
F 41.585393 27.012133 77.491820
F 40.975888 27.012133 99.312416
F 40.366384 27.012133 121.133012
F 43.413906 50.165391 12.030030
F 42.804402 50.165391 33.850627
F 42.194897 50.165391 55.671223
F 41.585393 50.165391 77.491820
F 40.975888 50.165391 99.312416
F 40.366384 50.165391 121.133012
F 16.689227 11.576626 11.283542
F 16.079722 11.576626 33.104139
F 15.470218 11.576626 54.924735
F 14.860713 11.576626 76.745331
F 14.251209 11.576626 98.565928
F 13.641704 11.576626 120.386525
F 16.689227 34.729883 11.283542
F 16.079722 34.729883 33.104139
F 15.470218 34.729883 54.924735
F 14.860713 34.729883 76.745331
F 14.251209 34.729883 98.565928
F 13.641704 34.729883 120.386525
F 16.689227 57.883141 11.283542
F 16.079722 57.883141 33.104139
F 15.470218 57.883141 54.924735
F 14.860713 57.883141 76.745331
F 14.251209 57.883141 98.565928
F 13.641704 57.883141 120.386525
F 43.413906 11.576626 12.030030
F 42.804402 11.576626 33.850627
F 42.194897 11.576626 55.671223
F 41.585393 11.576626 77.491819
F 40.975888 11.576626 99.312416
F 40.366384 11.576626 121.133012
F 43.413906 34.729883 12.030030
F 42.804402 34.729883 33.850627
F 42.194897 34.729883 55.671223
F 41.585393 34.729883 77.491819
F 40.975888 34.729883 99.312416
F 40.366384 34.729883 121.133012
F 43.413906 57.883141 12.030030
F 42.804402 57.883141 33.850627
F 42.194897 57.883141 55.671223
F 41.585393 57.883141 77.491819
F 40.975888 57.883141 99.312416
F 40.366384 57.883141 121.133012
F 16.689227 19.294381 11.283542
F 16.079722 19.294381 33.104138
F 15.470218 19.294381 54.924735
F 14.860713 19.294381 76.745331
F 14.251209 19.294381 98.565927
F 13.641704 19.294381 120.386525
F 16.689227 42.447639 11.283542
F 16.079722 42.447639 33.104138
F 15.470218 42.447639 54.924735
F 14.860713 42.447639 76.745331
F 14.251209 42.447639 98.565927
F 13.641704 42.447639 120.386525
F 16.689227 65.600896 11.283542
F 16.079722 65.600896 33.104138
F 15.470218 65.600896 54.924735
F 14.860713 65.600896 76.745331
F 14.251209 65.600896 98.565927
F 13.641704 65.600896 120.386525
F 43.413906 19.294381 12.030030
F 42.804402 19.294381 33.850626
F 42.194897 19.294381 55.671223
F 41.585393 19.294381 77.491819
F 40.975888 19.294381 99.312415
F 40.366384 19.294381 121.133012
F 43.413906 42.447639 12.030030
F 42.804402 42.447639 33.850626
F 42.194897 42.447639 55.671223
F 41.585393 42.447639 77.491819
F 40.975888 42.447639 99.312415
F 40.366384 42.447639 121.133012
F 43.413906 65.600896 12.030030
F 42.804402 65.600896 33.850626
F 42.194897 65.600896 55.671223
F 41.585393 65.600896 77.491819
F 40.975888 65.600896 99.312415
F 40.366384 65.600896 121.133012
F 25.597457 3.858875 11.532372
F 24.987953 3.858875 33.352968
F 24.378448 3.858875 55.173565
F 23.768944 3.858875 76.994162
F 23.159439 3.858875 98.814758
F 22.549935 3.858875 120.635355
F 25.597457 27.012133 11.532372
F 24.987953 27.012133 33.352968
F 24.378448 27.012133 55.173565
F 23.768944 27.012133 76.994162
F 23.159439 27.012133 98.814758
F 22.549935 27.012133 120.635355
F 25.597457 50.165390 11.532372
F 24.987953 50.165390 33.352968
F 24.378448 50.165390 55.173565
F 23.768944 50.165390 76.994162
F 23.159439 50.165390 98.814758
F 22.549935 50.165390 120.635355
F 51.103128 3.858875 55.920053
F 50.493623 3.858875 77.740649
F 49.884119 3.858875 99.561246
F 49.274614 3.858875 121.381843
F 51.103128 27.012133 55.920053
F 50.493623 27.012133 77.740649
F 49.884119 27.012133 99.561246
F 49.274614 27.012133 121.381843
F 51.103128 50.165390 55.920053
F 50.493623 50.165390 77.740649
F 49.884119 50.165390 99.561246
F 49.274614 50.165390 121.381843
F 25.597457 11.576625 11.532372
F 24.987953 11.576625 33.352968
F 24.378448 11.576625 55.173564
F 23.768944 11.576625 76.994162
F 23.159439 11.576625 98.814758
F 22.549935 11.576625 120.635355
F 25.597457 34.729883 11.532372
F 24.987953 34.729883 33.352968
F 24.378448 34.729883 55.173564
F 23.768944 34.729883 76.994162
F 23.159439 34.729883 98.814758
F 22.549935 34.729883 120.635355
F 25.597457 57.883140 11.532372
F 24.987953 57.883140 33.352968
F 24.378448 57.883140 55.173564
F 23.768944 57.883140 76.994162
F 23.159439 57.883140 98.814758
F 22.549935 57.883140 120.635355
F 51.103128 11.576625 55.920052
F 50.493623 11.576625 77.740649
F 49.884119 11.576625 99.561246
F 49.274614 11.576625 121.381843
F 51.103128 34.729883 55.920052
F 50.493623 34.729883 77.740649
F 49.884119 34.729883 99.561246
F 49.274614 34.729883 121.381843
F 51.103128 57.883140 55.920052
F 50.493623 57.883140 77.740649
F 49.884119 57.883140 99.561246
F 49.274614 57.883140 121.381843
F 25.597457 19.294381 11.532371
F 24.987953 19.294381 33.352968
F 24.378448 19.294381 55.173564
F 23.768944 19.294381 76.994161
F 23.159439 19.294381 98.814758
F 22.549935 19.294381 120.635354
F 25.597457 42.447638 11.532371
F 24.987953 42.447638 33.352968
F 24.378448 42.447638 55.173564
F 23.768944 42.447638 76.994161
F 23.159439 42.447638 98.814758
F 22.549935 42.447638 120.635354
F 25.597457 65.600896 11.532371
F 24.987953 65.600896 33.352968
F 24.378448 65.600896 55.173564
F 23.768944 65.600896 76.994161
F 23.159439 65.600896 98.814758
F 22.549935 65.600896 120.635354
F 51.103128 19.294381 55.920052
F 50.493623 19.294381 77.740648
F 49.884119 19.294381 99.561246
F 49.274614 19.294381 121.381842
F 51.103128 42.447638 55.920052
F 50.493623 42.447638 77.740648
F 49.884119 42.447638 99.561246
F 49.274614 42.447638 121.381842
F 51.103128 65.600896 55.920052
F 50.493623 65.600896 77.740648
F 49.884119 65.600896 99.561246
F 49.274614 65.600896 121.381842
F 7.882574 1.286291 7.397948
F 7.273070 1.286291 29.218544
F 6.663565 1.286291 51.039141
F 6.054061 1.286291 72.859737
F 5.444556 1.286291 94.680334
F 4.835052 1.286291 116.500930
F 7.882574 24.439549 7.397948
F 7.273070 24.439549 29.218544
F 6.663565 24.439549 51.039141
F 6.054061 24.439549 72.859737
F 5.444556 24.439549 94.680334
F 4.835052 24.439549 116.500930
F 7.882574 47.592806 7.397948
F 7.273070 47.592806 29.218544
F 6.663565 47.592806 51.039141
F 6.054061 47.592806 72.859737
F 5.444556 47.592806 94.680334
F 4.835052 47.592806 116.500930
F 34.607255 1.286291 8.144436
F 33.997750 1.286291 29.965032
F 33.388246 1.286291 51.785629
F 32.778741 1.286291 73.606225
F 32.169237 1.286291 95.426822
F 31.559732 1.286291 117.247418
F 34.607255 24.439549 8.144436
F 33.997750 24.439549 29.965032
F 33.388246 24.439549 51.785629
F 32.778741 24.439549 73.606225
F 32.169237 24.439549 95.426822
F 31.559732 24.439549 117.247418
F 34.607255 47.592806 8.144436
F 33.997750 47.592806 29.965032
F 33.388246 47.592806 51.785629
F 32.778741 47.592806 73.606225
F 32.169237 47.592806 95.426822
F 31.559732 47.592806 117.247418
F 7.882574 9.004041 7.397948
F 7.273070 9.004041 29.218544
F 6.663565 9.004041 51.039141
F 6.054061 9.004041 72.859737
F 5.444556 9.004041 94.680334
F 4.835052 9.004041 116.500930
F 7.882574 32.157298 7.397948
F 7.273070 32.157298 29.218544
F 6.663565 32.157298 51.039141
F 6.054061 32.157298 72.859737
F 5.444556 32.157298 94.680334
F 4.835052 32.157298 116.500930
F 7.882574 55.310556 7.397948
F 7.273070 55.310556 29.218544
F 6.663565 55.310556 51.039141
F 6.054061 55.310556 72.859737
F 5.444556 55.310556 94.680334
F 4.835052 55.310556 116.500930
F 34.607255 9.004041 8.144436
F 33.997750 9.004041 29.965032
F 33.388246 9.004041 51.785629
F 32.778741 9.004041 73.606225
F 32.169237 9.004041 95.426822
F 31.559732 9.004041 117.247418
F 34.607255 32.157298 8.144436
F 33.997750 32.157298 29.965032
F 33.388246 32.157298 51.785629
F 32.778741 32.157298 73.606225
F 32.169237 32.157298 95.426822
F 31.559732 32.157298 117.247418
F 34.607255 55.310556 8.144436
F 33.997750 55.310556 29.965032
F 33.388246 55.310556 51.785629
F 32.778741 55.310556 73.606225
F 32.169237 55.310556 95.426822
F 31.559732 55.310556 117.247418
F 7.882574 16.721796 7.397947
F 7.273070 16.721796 29.218544
F 6.663565 16.721796 51.039140
F 6.054061 16.721796 72.859736
F 5.444556 16.721796 94.680333
F 4.835052 16.721796 116.500929
F 7.882574 39.875053 7.397947
F 7.273070 39.875053 29.218544
F 6.663565 39.875053 51.039140
F 6.054061 39.875053 72.859736
F 5.444556 39.875053 94.680333
F 4.835052 39.875053 116.500929
F 7.882574 63.028311 7.397947
F 7.273070 63.028311 29.218544
F 6.663565 63.028311 51.039140
F 6.054061 63.028311 72.859736
F 5.444556 63.028311 94.680333
F 4.835052 63.028311 116.500929
F 34.607255 16.721796 8.144435
F 33.997750 16.721796 29.965032
F 33.388246 16.721796 51.785628
F 32.778741 16.721796 73.606224
F 32.169237 16.721796 95.426821
F 31.559732 16.721796 117.247417
F 34.607255 39.875053 8.144435
F 33.997750 39.875053 29.965032
F 33.388246 39.875053 51.785628
F 32.778741 39.875053 73.606224
F 32.169237 39.875053 95.426821
F 31.559732 39.875053 117.247417
F 34.607255 63.028311 8.144435
F 33.997750 63.028311 29.965032
F 33.388246 63.028311 51.785628
F 32.778741 63.028311 73.606224
F 32.169237 63.028311 95.426821
F 31.559732 63.028311 117.247417
F 16.790800 1.286290 7.646776
F 16.181295 1.286290 29.467373
F 15.571791 1.286290 51.287969
F 14.962286 1.286290 73.108566
F 14.352782 1.286290 94.929163
F 13.743277 1.286290 116.749759
F 16.790800 24.439547 7.646776
F 16.181295 24.439547 29.467373
F 15.571791 24.439547 51.287969
F 14.962286 24.439547 73.108566
F 14.352782 24.439547 94.929163
F 13.743277 24.439547 116.749759
F 16.790800 47.592805 7.646776
F 16.181295 47.592805 29.467373
F 15.571791 47.592805 51.287969
F 14.962286 47.592805 73.108566
F 14.352782 47.592805 94.929163
F 13.743277 47.592805 116.749759
F 43.515479 1.286290 8.393264
F 42.905975 1.286290 30.213861
F 42.296470 1.286290 52.034457
F 41.686966 1.286290 73.855054
F 41.077461 1.286290 95.675650
F 40.467957 1.286290 117.496247
F 43.515479 24.439547 8.393264
F 42.905975 24.439547 30.213861
F 42.296470 24.439547 52.034457
F 41.686966 24.439547 73.855054
F 41.077461 24.439547 95.675650
F 40.467957 24.439547 117.496247
F 43.515479 47.592805 8.393264
F 42.905975 47.592805 30.213861
F 42.296470 47.592805 52.034457
F 41.686966 47.592805 73.855054
F 41.077461 47.592805 95.675650
F 40.467957 47.592805 117.496247
F 16.790800 9.004039 7.646776
F 16.181295 9.004039 29.467373
F 15.571791 9.004039 51.287969
F 14.962286 9.004039 73.108566
F 14.352782 9.004039 94.929163
F 13.743277 9.004039 116.749759
F 16.790800 32.157297 7.646776
F 16.181295 32.157297 29.467373
F 15.571791 32.157297 51.287969
F 14.962286 32.157297 73.108566
F 14.352782 32.157297 94.929163
F 13.743277 32.157297 116.749759
F 16.790800 55.310554 7.646776
F 16.181295 55.310554 29.467373
F 15.571791 55.310554 51.287969
F 14.962286 55.310554 73.108566
F 14.352782 55.310554 94.929163
F 13.743277 55.310554 116.749759
F 43.515479 9.004039 8.393264
F 42.905975 9.004039 30.213861
F 42.296470 9.004039 52.034457
F 41.686966 9.004039 73.855054
F 41.077461 9.004039 95.675650
F 40.467957 9.004039 117.496247
F 43.515479 32.157297 8.393264
F 42.905975 32.157297 30.213861
F 42.296470 32.157297 52.034457
F 41.686966 32.157297 73.855054
F 41.077461 32.157297 95.675650
F 40.467957 32.157297 117.496247
F 43.515479 55.310554 8.393264
F 42.905975 55.310554 30.213861
F 42.296470 55.310554 52.034457
F 41.686966 55.310554 73.855054
F 41.077461 55.310554 95.675650
F 40.467957 55.310554 117.496247
F 16.790800 16.721795 7.646776
F 16.181295 16.721795 29.467372
F 15.571791 16.721795 51.287968
F 14.962286 16.721795 73.108565
F 14.352782 16.721795 94.929162
F 13.743277 16.721795 116.749759
F 16.790800 39.875052 7.646776
F 16.181295 39.875052 29.467372
F 15.571791 39.875052 51.287968
F 14.962286 39.875052 73.108565
F 14.352782 39.875052 94.929162
F 13.743277 39.875052 116.749759
F 16.790800 63.028310 7.646776
F 16.181295 63.028310 29.467372
F 15.571791 63.028310 51.287968
F 14.962286 63.028310 73.108565
F 14.352782 63.028310 94.929162
F 13.743277 63.028310 116.749759
F 43.515479 16.721795 8.393264
F 42.905975 16.721795 30.213860
F 42.296470 16.721795 52.034456
F 41.686966 16.721795 73.855053
F 41.077461 16.721795 95.675649
F 40.467957 16.721795 117.496247
F 43.515479 39.875052 8.393264
F 42.905975 39.875052 30.213860
F 42.296470 39.875052 52.034456
F 41.686966 39.875052 73.855053
F 41.077461 39.875052 95.675649
F 40.467957 39.875052 117.496247
F 43.515479 63.028310 8.393264
F 42.905975 63.028310 30.213860
F 42.296470 63.028310 52.034456
F 41.686966 63.028310 73.855053
F 41.077461 63.028310 95.675649
F 40.467957 63.028310 117.496247
F 25.699031 1.286290 7.895606
F 25.089527 1.286290 29.716202
F 24.480022 1.286290 51.536799
F 23.870518 1.286290 73.357396
F 23.261013 1.286290 95.177992
F 22.651509 1.286290 116.998588
F 25.699031 24.439548 7.895606
F 25.089527 24.439548 29.716202
F 24.480022 24.439548 51.536799
F 23.870518 24.439548 73.357396
F 23.261013 24.439548 95.177992
F 22.651509 24.439548 116.998588
F 25.699031 47.592805 7.895606
F 25.089527 47.592805 29.716202
F 24.480022 47.592805 51.536799
F 23.870518 47.592805 73.357396
F 23.261013 47.592805 95.177992
F 22.651509 47.592805 116.998588
F 51.204703 1.286290 52.283287
F 50.595198 1.286290 74.103884
F 49.985694 1.286290 95.924480
F 49.376189 1.286290 117.745076
F 51.204703 24.439548 52.283287
F 50.595198 24.439548 74.103884
F 49.985694 24.439548 95.924480
F 49.376189 24.439548 117.745076
F 51.204703 47.592805 52.283287
F 50.595198 47.592805 74.103884
F 49.985694 47.592805 95.924480
F 49.376189 47.592805 117.745076
F 25.699031 9.004039 7.895606
F 25.089527 9.004039 29.716202
F 24.480022 9.004039 51.536799
F 23.870518 9.004039 73.357396
F 23.261013 9.004039 95.177992
F 22.651509 9.004039 116.998589
F 25.699031 32.157297 7.895606
F 25.089527 32.157297 29.716202
F 24.480022 32.157297 51.536799
F 23.870518 32.157297 73.357396
F 23.261013 32.157297 95.177992
F 22.651509 32.157297 116.998589
F 25.699031 55.310555 7.895606
F 25.089527 55.310555 29.716202
F 24.480022 55.310555 51.536799
F 23.870518 55.310555 73.357396
F 23.261013 55.310555 95.177992
F 22.651509 55.310555 116.998589
F 51.204703 9.004039 52.283287
F 50.595198 9.004039 74.103884
F 49.985694 9.004039 95.924480
F 49.376189 9.004039 117.745077
F 51.204703 32.157297 52.283287
F 50.595198 32.157297 74.103884
F 49.985694 32.157297 95.924480
F 49.376189 32.157297 117.745077
F 51.204703 55.310555 52.283287
F 50.595198 55.310555 74.103884
F 49.985694 55.310555 95.924480
F 49.376189 55.310555 117.745077
F 25.699031 16.721795 7.895605
F 25.089527 16.721795 29.716201
F 24.480022 16.721795 51.536799
F 23.870518 16.721795 73.357395
F 23.261013 16.721795 95.177991
F 22.651509 16.721795 116.998588
F 25.699031 39.875052 7.895605
F 25.089527 39.875052 29.716201
F 24.480022 39.875052 51.536799
F 23.870518 39.875052 73.357395
F 23.261013 39.875052 95.177991
F 22.651509 39.875052 116.998588
F 25.699031 63.028310 7.895605
F 25.089527 63.028310 29.716201
F 24.480022 63.028310 51.536799
F 23.870518 63.028310 73.357395
F 23.261013 63.028310 95.177991
F 22.651509 63.028310 116.998588
F 51.204703 16.721795 52.283287
F 50.595198 16.721795 74.103883
F 49.985694 16.721795 95.924479
F 49.376189 16.721795 117.745076
F 51.204703 39.875052 52.283287
F 50.595198 39.875052 74.103883
F 49.985694 39.875052 95.924479
F 49.376189 39.875052 117.745076
F 51.204703 63.028310 52.283287
F 50.595198 63.028310 74.103883
F 49.985694 63.028310 95.924479
F 49.376189 63.028310 117.745076
F 10.008059 7.717750 11.096921
F 9.398554 7.717750 32.917518
F 8.789050 7.717750 54.738114
F 8.179545 7.717750 76.558710
F 7.570041 7.717750 98.379307
F 6.960536 7.717750 120.199904
F 10.008059 30.871007 11.096921
F 9.398554 30.871007 32.917518
F 8.789050 30.871007 54.738114
F 8.179545 30.871007 76.558710
F 7.570041 30.871007 98.379307
F 6.960536 30.871007 120.199904
F 10.008059 54.024265 11.096921
F 9.398554 54.024265 32.917518
F 8.789050 54.024265 54.738114
F 8.179545 54.024265 76.558710
F 7.570041 54.024265 98.379307
F 6.960536 54.024265 120.199904
F 36.732739 7.717750 11.843409
F 36.123234 7.717750 33.664006
F 35.513730 7.717750 55.484602
F 34.904226 7.717750 77.305198
F 34.294721 7.717750 99.125795
F 33.685217 7.717750 120.946391
F 36.732739 30.871007 11.843409
F 36.123234 30.871007 33.664006
F 35.513730 30.871007 55.484602
F 34.904226 30.871007 77.305198
F 34.294721 30.871007 99.125795
F 33.685217 30.871007 120.946391
F 36.732739 54.024265 11.843409
F 36.123234 54.024265 33.664006
F 35.513730 54.024265 55.484602
F 34.904226 54.024265 77.305198
F 34.294721 54.024265 99.125795
F 33.685217 54.024265 120.946391
F 10.008059 15.435502 11.096920
F 9.398554 15.435502 32.917517
F 8.789050 15.435502 54.738113
F 8.179545 15.435502 76.558709
F 7.570041 15.435502 98.379306
F 6.960536 15.435502 120.199903
F 10.008059 38.588760 11.096920
F 9.398554 38.588760 32.917517
F 8.789050 38.588760 54.738113
F 8.179545 38.588760 76.558709
F 7.570041 38.588760 98.379306
F 6.960536 38.588760 120.199903
F 10.008059 61.742018 11.096920
F 9.398554 61.742018 32.917517
F 8.789050 61.742018 54.738113
F 8.179545 61.742018 76.558709
F 7.570041 61.742018 98.379306
F 6.960536 61.742018 120.199903
F 36.732739 15.435502 11.843408
F 36.123234 15.435502 33.664005
F 35.513730 15.435502 55.484601
F 34.904226 15.435502 77.305197
F 34.294721 15.435502 99.125794
F 33.685217 15.435502 120.946390
F 36.732739 38.588760 11.843408
F 36.123234 38.588760 33.664005
F 35.513730 38.588760 55.484601
F 34.904226 38.588760 77.305197
F 34.294721 38.588760 99.125794
F 33.685217 38.588760 120.946390
F 36.732739 61.742018 11.843408
F 36.123234 61.742018 33.664005
F 35.513730 61.742018 55.484601
F 34.904226 61.742018 77.305197
F 34.294721 61.742018 99.125794
F 33.685217 61.742018 120.946390
F 10.008059 0.000000 11.096921
F 9.398554 0.000000 32.917517
F 8.789050 0.000000 54.738114
F 8.179545 0.000000 76.558710
F 7.570041 0.000000 98.379307
F 6.960536 0.000000 120.199904
F 10.008059 23.153258 11.096921
F 9.398554 23.153258 32.917517
F 8.789050 23.153258 54.738114
F 8.179545 23.153258 76.558710
F 7.570041 23.153258 98.379307
F 6.960536 23.153258 120.199904
F 10.008059 46.306515 11.096921
F 9.398554 46.306515 32.917517
F 8.789050 46.306515 54.738114
F 8.179545 46.306515 76.558710
F 7.570041 46.306515 98.379307
F 6.960536 46.306515 120.199904
F 36.732739 0.000000 11.843409
F 36.123234 0.000000 33.664005
F 35.513730 0.000000 55.484602
F 34.904226 0.000000 77.305198
F 34.294721 0.000000 99.125795
F 33.685217 0.000000 120.946391
F 36.732739 23.153258 11.843409
F 36.123234 23.153258 33.664005
F 35.513730 23.153258 55.484602
F 34.904226 23.153258 77.305198
F 34.294721 23.153258 99.125795
F 33.685217 23.153258 120.946391
F 36.732739 46.306515 11.843409
F 36.123234 46.306515 33.664005
F 35.513730 46.306515 55.484602
F 34.904226 46.306515 77.305198
F 34.294721 46.306515 99.125795
F 33.685217 46.306515 120.946391
F 18.916286 7.717750 11.345749
F 18.306782 7.717750 33.166346
F 17.697277 7.717750 54.986942
F 17.087773 7.717750 76.807540
F 16.478268 7.717750 98.628136
F 15.868764 7.717750 120.448732
F 18.916286 30.871008 11.345749
F 18.306782 30.871008 33.166346
F 17.697277 30.871008 54.986942
F 17.087773 30.871008 76.807540
F 16.478268 30.871008 98.628136
F 15.868764 30.871008 120.448732
F 18.916286 54.024265 11.345749
F 18.306782 54.024265 33.166346
F 17.697277 54.024265 54.986942
F 17.087773 54.024265 76.807540
F 16.478268 54.024265 98.628136
F 15.868764 54.024265 120.448732
F 45.640965 7.717750 12.092237
F 45.031461 7.717750 33.912834
F 44.421957 7.717750 55.733430
F 43.812452 7.717750 77.554027
F 43.202948 7.717750 99.374624
F 42.593443 7.717750 121.195220
F 45.640965 30.871008 12.092237
F 45.031461 30.871008 33.912834
F 44.421957 30.871008 55.733430
F 43.812452 30.871008 77.554027
F 43.202948 30.871008 99.374624
F 42.593443 30.871008 121.195220
F 45.640965 54.024265 12.092237
F 45.031461 54.024265 33.912834
F 44.421957 54.024265 55.733430
F 43.812452 54.024265 77.554027
F 43.202948 54.024265 99.374624
F 42.593443 54.024265 121.195220
F 18.916286 15.435503 11.345748
F 18.306782 15.435503 33.166345
F 17.697277 15.435503 54.986941
F 17.087773 15.435503 76.807539
F 16.478268 15.435503 98.628135
F 15.868764 15.435503 120.448731
F 18.916286 38.588760 11.345748
F 18.306782 38.588760 33.166345
F 17.697277 38.588760 54.986941
F 17.087773 38.588760 76.807539
F 16.478268 38.588760 98.628135
F 15.868764 38.588760 120.448731
F 18.916286 61.742018 11.345748
F 18.306782 61.742018 33.166345
F 17.697277 61.742018 54.986941
F 17.087773 61.742018 76.807539
F 16.478268 61.742018 98.628135
F 15.868764 61.742018 120.448731
F 45.640965 15.435503 12.092236
F 45.031461 15.435503 33.912833
F 44.421957 15.435503 55.733429
F 43.812452 15.435503 77.554026
F 43.202948 15.435503 99.374623
F 42.593443 15.435503 121.195219
F 45.640965 38.588760 12.092236
F 45.031461 38.588760 33.912833
F 44.421957 38.588760 55.733429
F 43.812452 38.588760 77.554026
F 43.202948 38.588760 99.374623
F 42.593443 38.588760 121.195219
F 45.640965 61.742018 12.092236
F 45.031461 61.742018 33.912833
F 44.421957 61.742018 55.733429
F 43.812452 61.742018 77.554026
F 43.202948 61.742018 99.374623
F 42.593443 61.742018 121.195219
F 18.916286 0.000001 11.345749
F 18.306782 0.000001 33.166346
F 17.697277 0.000001 54.986942
F 17.087773 0.000001 76.807539
F 16.478268 0.000001 98.628136
F 15.868764 0.000001 120.448732
F 18.916286 23.153258 11.345749
F 18.306782 23.153258 33.166346
F 17.697277 23.153258 54.986942
F 17.087773 23.153258 76.807539
F 16.478268 23.153258 98.628136
F 15.868764 23.153258 120.448732
F 18.916286 46.306516 11.345749
F 18.306782 46.306516 33.166346
F 17.697277 46.306516 54.986942
F 17.087773 46.306516 76.807539
F 16.478268 46.306516 98.628136
F 15.868764 46.306516 120.448732
F 45.640965 0.000001 12.092237
F 45.031461 0.000001 33.912834
F 44.421957 0.000001 55.733430
F 43.812452 0.000001 77.554026
F 43.202948 0.000001 99.374624
F 42.593443 0.000001 121.195220
F 45.640965 23.153258 12.092237
F 45.031461 23.153258 33.912834
F 44.421957 23.153258 55.733430
F 43.812452 23.153258 77.554026
F 43.202948 23.153258 99.374624
F 42.593443 23.153258 121.195220
F 45.640965 46.306516 12.092237
F 45.031461 46.306516 33.912834
F 44.421957 46.306516 55.733430
F 43.812452 46.306516 77.554026
F 43.202948 46.306516 99.374624
F 42.593443 46.306516 121.195220
F 27.824515 7.717750 11.594579
F 27.215011 7.717750 33.415177
F 26.605507 7.717750 55.235773
F 25.996002 7.717750 77.056369
F 25.386498 7.717750 98.876966
F 24.776993 7.717750 120.697562
F 27.824515 30.871007 11.594579
F 27.215011 30.871007 33.415177
F 26.605507 30.871007 55.235773
F 25.996002 30.871007 77.056369
F 25.386498 30.871007 98.876966
F 24.776993 30.871007 120.697562
F 27.824515 54.024265 11.594579
F 27.215011 54.024265 33.415177
F 26.605507 54.024265 55.235773
F 25.996002 54.024265 77.056369
F 25.386498 54.024265 98.876966
F 24.776993 54.024265 120.697562
F 51.501674 7.717750 121.444050
F 51.501674 30.871007 121.444050
F 51.501674 54.024265 121.444050
F 27.824515 15.435502 11.594578
F 27.215011 15.435502 33.415175
F 26.605507 15.435502 55.235772
F 25.996002 15.435502 77.056368
F 25.386498 15.435502 98.876965
F 24.776993 15.435502 120.697561
F 27.824515 38.588760 11.594578
F 27.215011 38.588760 33.415175
F 26.605507 38.588760 55.235772
F 25.996002 38.588760 77.056368
F 25.386498 38.588760 98.876965
F 24.776993 38.588760 120.697561
F 27.824515 61.742018 11.594578
F 27.215011 61.742018 33.415175
F 26.605507 61.742018 55.235772
F 25.996002 61.742018 77.056368
F 25.386498 61.742018 98.876965
F 24.776993 61.742018 120.697561
F 51.501674 15.435502 121.444049
F 51.501674 38.588760 121.444049
F 51.501674 61.742018 121.444049
F 27.824515 0.000000 11.594579
F 27.215011 0.000000 33.415176
F 26.605507 0.000000 55.235773
F 25.996002 0.000000 77.056369
F 25.386498 0.000000 98.876966
F 24.776993 0.000000 120.697562
F 27.824515 23.153258 11.594579
F 27.215011 23.153258 33.415176
F 26.605507 23.153258 55.235773
F 25.996002 23.153258 77.056369
F 25.386498 23.153258 98.876966
F 24.776993 23.153258 120.697562
F 27.824515 46.306515 11.594579
F 27.215011 46.306515 33.415176
F 26.605507 46.306515 55.235773
F 25.996002 46.306515 77.056369
F 25.386498 46.306515 98.876966
F 24.776993 46.306515 120.697562
F 51.501674 0.000000 121.444050
F 51.501674 23.153258 121.444050
F 51.501674 46.306515 121.444050
F 10.109628 5.145165 7.460155
F 9.500123 5.145165 29.280752
F 8.890619 5.145165 51.101348
F 8.281114 5.145165 72.921945
F 7.671610 5.145165 94.742541
F 7.062105 5.145165 116.563138
F 10.109628 28.298423 7.460155
F 9.500123 28.298423 29.280752
F 8.890619 28.298423 51.101348
F 8.281114 28.298423 72.921945
F 7.671610 28.298423 94.742541
F 7.062105 28.298423 116.563138
F 10.109628 51.451680 7.460155
F 9.500123 51.451680 29.280752
F 8.890619 51.451680 51.101348
F 8.281114 51.451680 72.921945
F 7.671610 51.451680 94.742541
F 7.062105 51.451680 116.563138
F 36.834307 5.145165 8.206643
F 36.224803 5.145165 30.027240
F 35.615298 5.145165 51.847836
F 35.005794 5.145165 73.668433
F 34.396289 5.145165 95.489029
F 33.786785 5.145165 117.309626
F 36.834307 28.298423 8.206643
F 36.224803 28.298423 30.027240
F 35.615298 28.298423 51.847836
F 35.005794 28.298423 73.668433
F 34.396289 28.298423 95.489029
F 33.786785 28.298423 117.309626
F 36.834307 51.451680 8.206643
F 36.224803 51.451680 30.027240
F 35.615298 51.451680 51.847836
F 35.005794 51.451680 73.668433
F 34.396289 51.451680 95.489029
F 33.786785 51.451680 117.309626
F 10.109628 12.862918 7.460154
F 9.500123 12.862918 29.280751
F 8.890619 12.862918 51.101347
F 8.281114 12.862918 72.921944
F 7.671610 12.862918 94.742540
F 7.062105 12.862918 116.563137
F 10.109628 36.016175 7.460154
F 9.500123 36.016175 29.280751
F 8.890619 36.016175 51.101347
F 8.281114 36.016175 72.921944
F 7.671610 36.016175 94.742540
F 7.062105 36.016175 116.563137
F 10.109628 59.169433 7.460154
F 9.500123 59.169433 29.280751
F 8.890619 59.169433 51.101347
F 8.281114 59.169433 72.921944
F 7.671610 59.169433 94.742540
F 7.062105 59.169433 116.563137
F 36.834307 12.862918 8.206642
F 36.224803 12.862918 30.027239
F 35.615298 12.862918 51.847835
F 35.005794 12.862918 73.668432
F 34.396289 12.862918 95.489028
F 33.786785 12.862918 117.309625
F 36.834307 36.016175 8.206642
F 36.224803 36.016175 30.027239
F 35.615298 36.016175 51.847835
F 35.005794 36.016175 73.668432
F 34.396289 36.016175 95.489028
F 33.786785 36.016175 117.309625
F 36.834307 59.169433 8.206642
F 36.224803 59.169433 30.027239
F 35.615298 59.169433 51.847835
F 35.005794 59.169433 73.668432
F 34.396289 59.169433 95.489028
F 33.786785 59.169433 117.309625
F 10.109628 20.580673 7.460155
F 9.500123 20.580673 29.280751
F 8.890619 20.580673 51.101348
F 8.281114 20.580673 72.921944
F 7.671610 20.580673 94.742541
F 7.062105 20.580673 116.563138
F 10.109628 43.733930 7.460155
F 9.500123 43.733930 29.280751
F 8.890619 43.733930 51.101348
F 8.281114 43.733930 72.921944
F 7.671610 43.733930 94.742541
F 7.062105 43.733930 116.563138
F 10.109628 66.887188 7.460155
F 9.500123 66.887188 29.280751
F 8.890619 66.887188 51.101348
F 8.281114 66.887188 72.921944
F 7.671610 66.887188 94.742541
F 7.062105 66.887188 116.563138
F 36.834307 20.580673 8.206643
F 36.224803 20.580673 30.027239
F 35.615298 20.580673 51.847836
F 35.005794 20.580673 73.668432
F 34.396289 20.580673 95.489029
F 33.786785 20.580673 117.309626
F 36.834307 43.733930 8.206643
F 36.224803 43.733930 30.027239
F 35.615298 43.733930 51.847836
F 35.005794 43.733930 73.668432
F 34.396289 43.733930 95.489029
F 33.786785 43.733930 117.309626
F 36.834307 66.887188 8.206643
F 36.224803 66.887188 30.027239
F 35.615298 66.887188 51.847836
F 35.005794 66.887188 73.668432
F 34.396289 66.887188 95.489029
F 33.786785 66.887188 117.309626
F 19.017856 5.145164 7.708983
F 18.408352 5.145164 29.529579
F 17.798847 5.145164 51.350177
F 17.189343 5.145164 73.170773
F 16.579838 5.145164 94.991370
F 15.970334 5.145164 116.811966
F 19.017856 28.298421 7.708983
F 18.408352 28.298421 29.529579
F 17.798847 28.298421 51.350177
F 17.189343 28.298421 73.170773
F 16.579838 28.298421 94.991370
F 15.970334 28.298421 116.811966
F 19.017856 51.451679 7.708983
F 18.408352 51.451679 29.529579
F 17.798847 51.451679 51.350177
F 17.189343 51.451679 73.170773
F 16.579838 51.451679 94.991370
F 15.970334 51.451679 116.811966
F 45.742535 5.145164 8.455471
F 45.133031 5.145164 30.276067
F 44.523527 5.145164 52.096664
F 43.914022 5.145164 73.917261
F 43.304518 5.145164 95.737858
F 42.695013 5.145164 117.558454
F 45.742535 28.298421 8.455471
F 45.133031 28.298421 30.276067
F 44.523527 28.298421 52.096664
F 43.914022 28.298421 73.917261
F 43.304518 28.298421 95.737858
F 42.695013 28.298421 117.558454
F 45.742535 51.451679 8.455471
F 45.133031 51.451679 30.276067
F 44.523527 51.451679 52.096664
F 43.914022 51.451679 73.917261
F 43.304518 51.451679 95.737858
F 42.695013 51.451679 117.558454
F 19.017856 12.862916 7.708982
F 18.408352 12.862916 29.529578
F 17.798847 12.862916 51.350176
F 17.189343 12.862916 73.170772
F 16.579838 12.862916 94.991369
F 15.970334 12.862916 116.811965
F 19.017856 36.016174 7.708982
F 18.408352 36.016174 29.529578
F 17.798847 36.016174 51.350176
F 17.189343 36.016174 73.170772
F 16.579838 36.016174 94.991369
F 15.970334 36.016174 116.811965
F 19.017856 59.169431 7.708982
F 18.408352 59.169431 29.529578
F 17.798847 59.169431 51.350176
F 17.189343 59.169431 73.170772
F 16.579838 59.169431 94.991369
F 15.970334 59.169431 116.811965
F 45.742536 12.862916 8.455470
F 45.133031 12.862916 30.276066
F 44.523527 12.862916 52.096663
F 43.914022 12.862916 73.917260
F 43.304518 12.862916 95.737857
F 42.695013 12.862916 117.558453
F 45.742536 36.016174 8.455470
F 45.133031 36.016174 30.276066
F 44.523527 36.016174 52.096663
F 43.914022 36.016174 73.917260
F 43.304518 36.016174 95.737857
F 42.695013 36.016174 117.558453
F 45.742536 59.169431 8.455470
F 45.133031 59.169431 30.276066
F 44.523527 59.169431 52.096663
F 43.914022 59.169431 73.917260
F 43.304518 59.169431 95.737857
F 42.695013 59.169431 117.558453
F 19.017856 20.580671 7.708983
F 18.408352 20.580671 29.529579
F 17.798847 20.580671 51.350177
F 17.189343 20.580671 73.170773
F 16.579838 20.580671 94.991369
F 15.970334 20.580671 116.811966
F 19.017856 43.733929 7.708983
F 18.408352 43.733929 29.529579
F 17.798847 43.733929 51.350177
F 17.189343 43.733929 73.170773
F 16.579838 43.733929 94.991369
F 15.970334 43.733929 116.811966
F 19.017856 66.887186 7.708983
F 18.408352 66.887186 29.529579
F 17.798847 66.887186 51.350177
F 17.189343 66.887186 73.170773
F 16.579838 66.887186 94.991369
F 15.970334 66.887186 116.811966
F 45.742535 20.580671 8.455471
F 45.133031 20.580671 30.276067
F 44.523527 20.580671 52.096664
F 43.914022 20.580671 73.917261
F 43.304518 20.580671 95.737857
F 42.695013 20.580671 117.558454
F 45.742535 43.733929 8.455471
F 45.133031 43.733929 30.276067
F 44.523527 43.733929 52.096664
F 43.914022 43.733929 73.917261
F 43.304518 43.733929 95.737857
F 42.695013 43.733929 117.558454
F 45.742535 66.887186 8.455471
F 45.133031 66.887186 30.276067
F 44.523527 66.887186 52.096664
F 43.914022 66.887186 73.917261
F 43.304518 66.887186 95.737857
F 42.695013 66.887186 117.558454
F 27.926087 5.145165 7.957814
F 27.316582 5.145165 29.778411
F 26.707078 5.145165 51.599007
F 26.097573 5.145165 73.419603
F 25.488069 5.145165 95.240200
F 24.878564 5.145165 117.060796
F 27.926087 28.298423 7.957814
F 27.316582 28.298423 29.778411
F 26.707078 28.298423 51.599007
F 26.097573 28.298423 73.419603
F 25.488069 28.298423 95.240200
F 24.878564 28.298423 117.060796
F 27.926087 51.451680 7.957814
F 27.316582 51.451680 29.778411
F 26.707078 51.451680 51.599007
F 26.097573 51.451680 73.419603
F 25.488069 51.451680 95.240200
F 24.878564 51.451680 117.060796
F 51.603244 5.145165 117.807284
F 51.603244 28.298423 117.807284
F 51.603244 51.451680 117.807284
F 27.926087 12.862917 7.957813
F 27.316582 12.862917 29.778410
F 26.707078 12.862917 51.599006
F 26.097573 12.862917 73.419602
F 25.488069 12.862917 95.240199
F 24.878564 12.862917 117.060795
F 27.926087 36.016175 7.957813
F 27.316582 36.016175 29.778410
F 26.707078 36.016175 51.599006
F 26.097573 36.016175 73.419602
F 25.488069 36.016175 95.240199
F 24.878564 36.016175 117.060795
F 27.926087 59.169432 7.957813
F 27.316582 59.169432 29.778410
F 26.707078 59.169432 51.599006
F 26.097573 59.169432 73.419602
F 25.488069 59.169432 95.240199
F 24.878564 59.169432 117.060795
F 51.603244 12.862917 117.807283
F 51.603244 36.016175 117.807283
F 51.603244 59.169432 117.807283
F 27.926087 20.580673 7.957814
F 27.316582 20.580673 29.778410
F 26.707078 20.580673 51.599007
F 26.097573 20.580673 73.419603
F 25.488069 20.580673 95.240200
F 24.878564 20.580673 117.060796
F 27.926087 43.733930 7.957814
F 27.316582 43.733930 29.778410
F 26.707078 43.733930 51.599007
F 26.097573 43.733930 73.419603
F 25.488069 43.733930 95.240200
F 24.878564 43.733930 117.060796
F 27.926087 66.887188 7.957814
F 27.316582 66.887188 29.778410
F 26.707078 66.887188 51.599007
F 26.097573 66.887188 73.419603
F 25.488069 66.887188 95.240200
F 24.878564 66.887188 117.060796
F 51.603244 20.580673 117.807284
F 51.603244 43.733930 117.807284
F 51.603244 66.887188 117.807284
F 10.033453 5.145165 10.187729
F 9.423948 5.145165 32.008326
F 8.814444 5.145165 53.828922
F 8.204939 5.145165 75.649519
F 7.595435 5.145165 97.470115
F 6.985930 5.145165 119.290711
F 10.033453 28.298423 10.187729
F 9.423948 28.298423 32.008326
F 8.814444 28.298423 53.828922
F 8.204939 28.298423 75.649519
F 7.595435 28.298423 97.470115
F 6.985930 28.298423 119.290711
F 10.033453 51.451680 10.187729
F 9.423948 51.451680 32.008326
F 8.814444 51.451680 53.828922
F 8.204939 51.451680 75.649519
F 7.595435 51.451680 97.470115
F 6.985930 51.451680 119.290711
F 36.758132 5.145165 10.934217
F 36.148627 5.145165 32.754813
F 35.539123 5.145165 54.575410
F 34.929619 5.145165 76.396007
F 34.320114 5.145165 98.216603
F 33.710610 5.145165 120.037199
F 36.758132 28.298423 10.934217
F 36.148627 28.298423 32.754813
F 35.539123 28.298423 54.575410
F 34.929619 28.298423 76.396007
F 34.320114 28.298423 98.216603
F 33.710610 28.298423 120.037199
F 36.758132 51.451680 10.934217
F 36.148627 51.451680 32.754813
F 35.539123 51.451680 54.575410
F 34.929619 51.451680 76.396007
F 34.320114 51.451680 98.216603
F 33.710610 51.451680 120.037199
F 10.033453 12.862917 10.187729
F 9.423948 12.862917 32.008327
F 8.814444 12.862917 53.828923
F 8.204939 12.862917 75.649520
F 7.595435 12.862917 97.470116
F 6.985930 12.862917 119.290712
F 10.033453 36.016175 10.187729
F 9.423948 36.016175 32.008327
F 8.814444 36.016175 53.828923
F 8.204939 36.016175 75.649520
F 7.595435 36.016175 97.470116
F 6.985930 36.016175 119.290712
F 10.033453 59.169432 10.187729
F 9.423948 59.169432 32.008327
F 8.814444 59.169432 53.828923
F 8.204939 59.169432 75.649520
F 7.595435 59.169432 97.470116
F 6.985930 59.169432 119.290712
F 36.758132 12.862917 10.934217
F 36.148627 12.862917 32.754814
F 35.539123 12.862917 54.575411
F 34.929619 12.862917 76.396008
F 34.320114 12.862917 98.216604
F 33.710610 12.862917 120.037200
F 36.758132 36.016175 10.934217
F 36.148627 36.016175 32.754814
F 35.539123 36.016175 54.575411
F 34.929619 36.016175 76.396008
F 34.320114 36.016175 98.216604
F 33.710610 36.016175 120.037200
F 36.758132 59.169432 10.934217
F 36.148627 59.169432 32.754814
F 35.539123 59.169432 54.575411
F 34.929619 59.169432 76.396008
F 34.320114 59.169432 98.216604
F 33.710610 59.169432 120.037200
F 10.033453 20.580673 10.187729
F 9.423948 20.580673 32.008326
F 8.814444 20.580673 53.828923
F 8.204939 20.580673 75.649519
F 7.595435 20.580673 97.470115
F 6.985930 20.580673 119.290712
F 10.033453 43.733930 10.187729
F 9.423948 43.733930 32.008326
F 8.814444 43.733930 53.828923
F 8.204939 43.733930 75.649519
F 7.595435 43.733930 97.470115
F 6.985930 43.733930 119.290712
F 10.033453 66.887188 10.187729
F 9.423948 66.887188 32.008326
F 8.814444 66.887188 53.828923
F 8.204939 66.887188 75.649519
F 7.595435 66.887188 97.470115
F 6.985930 66.887188 119.290712
F 36.758132 20.580673 10.934217
F 36.148627 20.580673 32.754813
F 35.539123 20.580673 54.575411
F 34.929619 20.580673 76.396007
F 34.320114 20.580673 98.216603
F 33.710610 20.580673 120.037200
F 36.758132 43.733930 10.934217
F 36.148627 43.733930 32.754813
F 35.539123 43.733930 54.575411
F 34.929619 43.733930 76.396007
F 34.320114 43.733930 98.216603
F 33.710610 43.733930 120.037200
F 36.758132 66.887188 10.934217
F 36.148627 66.887188 32.754813
F 35.539123 66.887188 54.575411
F 34.929619 66.887188 76.396007
F 34.320114 66.887188 98.216603
F 33.710610 66.887188 120.037200
F 18.941680 5.145164 10.436560
F 18.332176 5.145164 32.257156
F 17.722671 5.145164 54.077752
F 17.113167 5.145164 75.898349
F 16.503662 5.145164 97.718945
F 15.894158 5.145164 119.539542
F 18.941680 28.298422 10.436560
F 18.332176 28.298422 32.257156
F 17.722671 28.298422 54.077752
F 17.113167 28.298422 75.898349
F 16.503662 28.298422 97.718945
F 15.894158 28.298422 119.539542
F 18.941680 51.451679 10.436560
F 18.332176 51.451679 32.257156
F 17.722671 51.451679 54.077752
F 17.113167 51.451679 75.898349
F 16.503662 51.451679 97.718945
F 15.894158 51.451679 119.539542
F 45.666359 5.145164 11.183048
F 45.056855 5.145164 33.003644
F 44.447350 5.145164 54.824240
F 43.837846 5.145164 76.644837
F 43.228342 5.145164 98.465433
F 42.618837 5.145164 120.286030
F 45.666359 28.298422 11.183048
F 45.056855 28.298422 33.003644
F 44.447350 28.298422 54.824240
F 43.837846 28.298422 76.644837
F 43.228342 28.298422 98.465433
F 42.618837 28.298422 120.286030
F 45.666359 51.451679 11.183048
F 45.056855 51.451679 33.003644
F 44.447350 51.451679 54.824240
F 43.837846 51.451679 76.644837
F 43.228342 51.451679 98.465433
F 42.618837 51.451679 120.286030
F 18.941680 12.862917 10.436560
F 18.332176 12.862917 32.257157
F 17.722671 12.862917 54.077753
F 17.113167 12.862917 75.898350
F 16.503662 12.862917 97.718946
F 15.894158 12.862917 119.539542
F 18.941680 36.016174 10.436560
F 18.332176 36.016174 32.257157
F 17.722671 36.016174 54.077753
F 17.113167 36.016174 75.898350
F 16.503662 36.016174 97.718946
F 15.894158 36.016174 119.539542
F 18.941680 59.169432 10.436560
F 18.332176 59.169432 32.257157
F 17.722671 59.169432 54.077753
F 17.113167 59.169432 75.898350
F 16.503662 59.169432 97.718946
F 15.894158 59.169432 119.539542
F 45.666359 12.862917 11.183048
F 45.056855 12.862917 33.003645
F 44.447350 12.862917 54.824241
F 43.837846 12.862917 76.644838
F 43.228342 12.862917 98.465434
F 42.618837 12.862917 120.286030
F 45.666359 36.016174 11.183048
F 45.056855 36.016174 33.003645
F 44.447350 36.016174 54.824241
F 43.837846 36.016174 76.644838
F 43.228342 36.016174 98.465434
F 42.618837 36.016174 120.286030
F 45.666359 59.169432 11.183048
F 45.056855 59.169432 33.003645
F 44.447350 59.169432 54.824241
F 43.837846 59.169432 76.644838
F 43.228342 59.169432 98.465434
F 42.618837 59.169432 120.286030
F 18.941680 20.580672 10.436560
F 18.332176 20.580672 32.257156
F 17.722671 20.580672 54.077753
F 17.113167 20.580672 75.898349
F 16.503662 20.580672 97.718945
F 15.894158 20.580672 119.539542
F 18.941680 43.733929 10.436560
F 18.332176 43.733929 32.257156
F 17.722671 43.733929 54.077753
F 17.113167 43.733929 75.898349
F 16.503662 43.733929 97.718945
F 15.894158 43.733929 119.539542
F 18.941680 66.887187 10.436560
F 18.332176 66.887187 32.257156
F 17.722671 66.887187 54.077753
F 17.113167 66.887187 75.898349
F 16.503662 66.887187 97.718945
F 15.894158 66.887187 119.539542
F 45.666359 20.580672 11.183048
F 45.056855 20.580672 33.003644
F 44.447350 20.580672 54.824241
F 43.837846 20.580672 76.644837
F 43.228342 20.580672 98.465433
F 42.618837 20.580672 120.286030
F 45.666359 43.733929 11.183048
F 45.056855 43.733929 33.003644
F 44.447350 43.733929 54.824241
F 43.837846 43.733929 76.644837
F 43.228342 43.733929 98.465433
F 42.618837 43.733929 120.286030
F 45.666359 66.887187 11.183048
F 45.056855 66.887187 33.003644
F 44.447350 66.887187 54.824241
F 43.837846 66.887187 76.644837
F 43.228342 66.887187 98.465433
F 42.618837 66.887187 120.286030
F 27.849910 5.145165 10.685387
F 27.240405 5.145165 32.505984
F 26.630901 5.145165 54.326580
F 26.021396 5.145165 76.147178
F 25.411892 5.145165 97.967774
F 24.802387 5.145165 119.788370
F 27.849910 28.298423 10.685387
F 27.240405 28.298423 32.505984
F 26.630901 28.298423 54.326580
F 26.021396 28.298423 76.147178
F 25.411892 28.298423 97.967774
F 24.802387 28.298423 119.788370
F 27.849910 51.451680 10.685387
F 27.240405 51.451680 32.505984
F 26.630901 51.451680 54.326580
F 26.021396 51.451680 76.147178
F 25.411892 51.451680 97.967774
F 24.802387 51.451680 119.788370
F 51.527068 5.145165 120.534858
F 51.527068 28.298423 120.534858
F 51.527068 51.451680 120.534858
F 27.849909 12.862917 10.685388
F 27.240405 12.862917 32.505985
F 26.630901 12.862917 54.326581
F 26.021396 12.862917 76.147179
F 25.411892 12.862917 97.967775
F 24.802387 12.862917 119.788371
F 27.849909 36.016175 10.685388
F 27.240405 36.016175 32.505985
F 26.630901 36.016175 54.326581
F 26.021396 36.016175 76.147179
F 25.411892 36.016175 97.967775
F 24.802387 36.016175 119.788371
F 27.849909 59.169432 10.685388
F 27.240405 59.169432 32.505985
F 26.630901 59.169432 54.326581
F 26.021396 59.169432 76.147179
F 25.411892 59.169432 97.967775
F 24.802387 59.169432 119.788371
F 51.527068 12.862917 120.534859
F 51.527068 36.016175 120.534859
F 51.527068 59.169432 120.534859
F 27.849909 20.580672 10.685388
F 27.240405 20.580672 32.505984
F 26.630901 20.580672 54.326580
F 26.021396 20.580672 76.147178
F 25.411892 20.580672 97.967774
F 24.802387 20.580672 119.788371
F 27.849909 43.733930 10.685388
F 27.240405 43.733930 32.505984
F 26.630901 43.733930 54.326580
F 26.021396 43.733930 76.147178
F 25.411892 43.733930 97.967774
F 24.802387 43.733930 119.788371
F 27.849909 66.887188 10.685388
F 27.240405 66.887188 32.505984
F 26.630901 66.887188 54.326580
F 26.021396 66.887188 76.147178
F 25.411892 66.887188 97.967774
F 24.802387 66.887188 119.788371
F 51.527068 20.580672 120.534859
F 51.527068 43.733930 120.534859
F 51.527068 66.887188 120.534859
F 9.931857 7.717749 13.824495
F 9.322353 7.717749 35.645091
F 8.712849 7.717749 57.465687
F 8.103344 7.717749 79.286284
F 7.493840 7.717749 101.106880
F 6.884335 7.717749 122.927477
F 9.931857 30.871007 13.824495
F 9.322353 30.871007 35.645091
F 8.712849 30.871007 57.465687
F 8.103344 30.871007 79.286284
F 7.493840 30.871007 101.106880
F 6.884335 30.871007 122.927477
F 9.931857 54.024264 13.824495
F 9.322353 54.024264 35.645091
F 8.712849 54.024264 57.465687
F 8.103344 54.024264 79.286284
F 7.493840 54.024264 101.106880
F 6.884335 54.024264 122.927477
F 36.656538 7.717749 14.570982
F 36.047033 7.717749 36.391579
F 35.437529 7.717749 58.212175
F 34.828025 7.717749 80.032772
F 34.218520 7.717749 101.853368
F 33.609016 7.717749 123.673965
F 36.656538 30.871007 14.570982
F 36.047033 30.871007 36.391579
F 35.437529 30.871007 58.212175
F 34.828025 30.871007 80.032772
F 34.218520 30.871007 101.853368
F 33.609016 30.871007 123.673965
F 36.656538 54.024264 14.570982
F 36.047033 54.024264 36.391579
F 35.437529 54.024264 58.212175
F 34.828025 54.024264 80.032772
F 34.218520 54.024264 101.853368
F 33.609016 54.024264 123.673965
F 9.931857 15.435502 13.824496
F 9.322353 15.435502 35.645092
F 8.712849 15.435502 57.465688
F 8.103344 15.435502 79.286285
F 7.493840 15.435502 101.106881
F 6.884335 15.435502 122.927478
F 9.931857 38.588760 13.824496
F 9.322353 38.588760 35.645092
F 8.712849 38.588760 57.465688
F 8.103344 38.588760 79.286285
F 7.493840 38.588760 101.106881
F 6.884335 38.588760 122.927478
F 9.931857 61.742017 13.824496
F 9.322353 61.742017 35.645092
F 8.712849 61.742017 57.465688
F 8.103344 61.742017 79.286285
F 7.493840 61.742017 101.106881
F 6.884335 61.742017 122.927478
F 36.656538 15.435502 14.570983
F 36.047033 15.435502 36.391580
F 35.437529 15.435502 58.212176
F 34.828025 15.435502 80.032773
F 34.218520 15.435502 101.853369
F 33.609016 15.435502 123.673966
F 36.656538 38.588760 14.570983
F 36.047033 38.588760 36.391580
F 35.437529 38.588760 58.212176
F 34.828025 38.588760 80.032773
F 34.218520 38.588760 101.853369
F 33.609016 38.588760 123.673966
F 36.656538 61.742017 14.570983
F 36.047033 61.742017 36.391580
F 35.437529 61.742017 58.212176
F 34.828025 61.742017 80.032773
F 34.218520 61.742017 101.853369
F 33.609016 61.742017 123.673966
F 9.931857 0.000000 13.824495
F 9.322353 0.000000 35.645091
F 8.712849 0.000000 57.465687
F 8.103344 0.000000 79.286284
F 7.493840 0.000000 101.106880
F 6.884335 0.000000 122.927477
F 9.931857 23.153257 13.824495
F 9.322353 23.153257 35.645091
F 8.712849 23.153257 57.465687
F 8.103344 23.153257 79.286284
F 7.493840 23.153257 101.106880
F 6.884335 23.153257 122.927477
F 9.931857 46.306515 13.824495
F 9.322353 46.306515 35.645091
F 8.712849 46.306515 57.465687
F 8.103344 46.306515 79.286284
F 7.493840 46.306515 101.106880
F 6.884335 46.306515 122.927477
F 36.656538 0.000000 14.570982
F 36.047033 0.000000 36.391579
F 35.437529 0.000000 58.212175
F 34.828025 0.000000 80.032772
F 34.218520 0.000000 101.853368
F 33.609016 0.000000 123.673965
F 36.656538 23.153257 14.570982
F 36.047033 23.153257 36.391579
F 35.437529 23.153257 58.212175
F 34.828025 23.153257 80.032772
F 34.218520 23.153257 101.853368
F 33.609016 23.153257 123.673965
F 36.656538 46.306515 14.570982
F 36.047033 46.306515 36.391579
F 35.437529 46.306515 58.212175
F 34.828025 46.306515 80.032772
F 34.218520 46.306515 101.853368
F 33.609016 46.306515 123.673965
F 18.840085 7.717751 14.073325
F 18.230580 7.717751 35.893921
F 17.621076 7.717751 57.714517
F 17.011572 7.717751 79.535114
F 16.402067 7.717751 101.355711
F 15.792563 7.717751 123.176308
F 18.840085 30.871008 14.073325
F 18.230580 30.871008 35.893921
F 17.621076 30.871008 57.714517
F 17.011572 30.871008 79.535114
F 16.402067 30.871008 101.355711
F 15.792563 30.871008 123.176308
F 18.840085 54.024266 14.073325
F 18.230580 54.024266 35.893921
F 17.621076 54.024266 57.714517
F 17.011572 54.024266 79.535114
F 16.402067 54.024266 101.355711
F 15.792563 54.024266 123.176308
F 45.564764 7.717751 14.819813
F 44.955260 7.717751 36.640409
F 44.345755 7.717751 58.461005
F 43.736251 7.717751 80.281602
F 43.126747 7.717751 102.102198
F 42.517242 7.717751 123.922796
F 45.564764 30.871008 14.819813
F 44.955260 30.871008 36.640409
F 44.345755 30.871008 58.461005
F 43.736251 30.871008 80.281602
F 43.126747 30.871008 102.102198
F 42.517242 30.871008 123.922796
F 45.564764 54.024266 14.819813
F 44.955260 54.024266 36.640409
F 44.345755 54.024266 58.461005
F 43.736251 54.024266 80.281602
F 43.126747 54.024266 102.102198
F 42.517242 54.024266 123.922796
F 18.840085 15.435503 14.073326
F 18.230580 15.435503 35.893922
F 17.621076 15.435503 57.714518
F 17.011572 15.435503 79.535115
F 16.402067 15.435503 101.355712
F 15.792563 15.435503 123.176309
F 18.840085 38.588761 14.073326
F 18.230580 38.588761 35.893922
F 17.621076 38.588761 57.714518
F 17.011572 38.588761 79.535115
F 16.402067 38.588761 101.355712
F 15.792563 38.588761 123.176309
F 18.840085 61.742018 14.073326
F 18.230580 61.742018 35.893922
F 17.621076 61.742018 57.714518
F 17.011572 61.742018 79.535115
F 16.402067 61.742018 101.355712
F 15.792563 61.742018 123.176309
F 45.564764 15.435503 14.819814
F 44.955260 15.435503 36.640410
F 44.345755 15.435503 58.461006
F 43.736251 15.435503 80.281603
F 43.126747 15.435503 102.102199
F 42.517242 15.435503 123.922797
F 45.564764 38.588761 14.819814
F 44.955260 38.588761 36.640410
F 44.345755 38.588761 58.461006
F 43.736251 38.588761 80.281603
F 43.126747 38.588761 102.102199
F 42.517242 38.588761 123.922797
F 45.564764 61.742018 14.819814
F 44.955260 61.742018 36.640410
F 44.345755 61.742018 58.461006
F 43.736251 61.742018 80.281603
F 43.126747 61.742018 102.102199
F 42.517242 61.742018 123.922797
F 18.840085 0.000001 14.073325
F 18.230580 0.000001 35.893921
F 17.621076 0.000001 57.714517
F 17.011572 0.000001 79.535114
F 16.402067 0.000001 101.355711
F 15.792563 0.000001 123.176308
F 18.840085 23.153259 14.073325
F 18.230580 23.153259 35.893921
F 17.621076 23.153259 57.714517
F 17.011572 23.153259 79.535114
F 16.402067 23.153259 101.355711
F 15.792563 23.153259 123.176308
F 18.840085 46.306516 14.073325
F 18.230580 46.306516 35.893921
F 17.621076 46.306516 57.714517
F 17.011572 46.306516 79.535114
F 16.402067 46.306516 101.355711
F 15.792563 46.306516 123.176308
F 45.564764 0.000001 14.819813
F 44.955260 0.000001 36.640409
F 44.345755 0.000001 58.461005
F 43.736251 0.000001 80.281602
F 43.126747 0.000001 102.102198
F 42.517242 0.000001 123.922796
F 45.564764 23.153259 14.819813
F 44.955260 23.153259 36.640409
F 44.345755 23.153259 58.461005
F 43.736251 23.153259 80.281602
F 43.126747 23.153259 102.102198
F 42.517242 23.153259 123.922796
F 45.564764 46.306516 14.819813
F 44.955260 46.306516 36.640409
F 44.345755 46.306516 58.461005
F 43.736251 46.306516 80.281602
F 43.126747 46.306516 102.102198
F 42.517242 46.306516 123.922796
F 27.748316 7.717750 14.322153
F 27.138812 7.717750 36.142749
F 26.529308 7.717750 57.963346
F 25.919803 7.717750 79.783943
F 25.310299 7.717750 101.604539
F 24.700794 7.717750 123.425136
F 27.748316 30.871007 14.322153
F 27.138812 30.871007 36.142749
F 26.529308 30.871007 57.963346
F 25.919803 30.871007 79.783943
F 25.310299 30.871007 101.604539
F 24.700794 30.871007 123.425136
F 27.748316 54.024265 14.322153
F 27.138812 54.024265 36.142749
F 26.529308 54.024265 57.963346
F 25.919803 54.024265 79.783943
F 25.310299 54.024265 101.604539
F 24.700794 54.024265 123.425136
F 51.425474 7.717750 124.171624
F 51.425474 30.871007 124.171624
F 51.425474 54.024265 124.171624
F 27.748316 15.435502 14.322154
F 27.138812 15.435502 36.142750
F 26.529308 15.435502 57.963347
F 25.919803 15.435502 79.783944
F 25.310299 15.435502 101.604540
F 24.700794 15.435502 123.425137
F 27.748316 38.588760 14.322154
F 27.138812 38.588760 36.142750
F 26.529308 38.588760 57.963347
F 25.919803 38.588760 79.783944
F 25.310299 38.588760 101.604540
F 24.700794 38.588760 123.425137
F 27.748316 61.742017 14.322154
F 27.138812 61.742017 36.142750
F 26.529308 61.742017 57.963347
F 25.919803 61.742017 79.783944
F 25.310299 61.742017 101.604540
F 24.700794 61.742017 123.425137
F 51.425474 15.435502 124.171625
F 51.425474 38.588760 124.171625
F 51.425474 61.742017 124.171625
F 27.748316 0.000000 14.322153
F 27.138812 0.000000 36.142749
F 26.529308 0.000000 57.963346
F 25.919803 0.000000 79.783943
F 25.310299 0.000000 101.604539
F 24.700794 0.000000 123.425136
F 27.748316 23.153258 14.322153
F 27.138812 23.153258 36.142749
F 26.529308 23.153258 57.963346
F 25.919803 23.153258 79.783943
F 25.310299 23.153258 101.604539
F 24.700794 23.153258 123.425136
F 27.748316 46.306515 14.322153
F 27.138812 46.306515 36.142749
F 26.529308 46.306515 57.963346
F 25.919803 46.306515 79.783943
F 25.310299 46.306515 101.604539
F 24.700794 46.306515 123.425136
F 51.425474 0.000000 124.171624
F 51.425474 23.153258 124.171624
F 51.425474 46.306515 124.171624
F 3.149120 1.286291 17.274639
F 2.539616 1.286291 39.095236
F 1.930111 1.286291 60.915832
F 1.320607 1.286291 82.736428
F 0.711103 1.286291 104.557025
F 0.101598 1.286291 126.377621
F 3.149120 24.439548 17.274639
F 2.539616 24.439548 39.095236
F 1.930111 24.439548 60.915832
F 1.320607 24.439548 82.736428
F 0.711103 24.439548 104.557025
F 0.101598 24.439548 126.377621
F 3.149120 47.592806 17.274639
F 2.539616 47.592806 39.095236
F 1.930111 47.592806 60.915832
F 1.320607 47.592806 82.736428
F 0.711103 47.592806 104.557025
F 0.101598 47.592806 126.377621
F 29.873800 1.286291 18.021126
F 29.264295 1.286291 39.841724
F 28.654791 1.286291 61.662320
F 28.045286 1.286291 83.482916
F 27.435782 1.286291 105.303513
F 26.826277 1.286291 127.124109
F 29.873800 24.439548 18.021126
F 29.264295 24.439548 39.841724
F 28.654791 24.439548 61.662320
F 28.045286 24.439548 83.482916
F 27.435782 24.439548 105.303513
F 26.826277 24.439548 127.124109
F 29.873800 47.592806 18.021126
F 29.264295 47.592806 39.841724
F 28.654791 47.592806 61.662320
F 28.045286 47.592806 83.482916
F 27.435782 47.592806 105.303513
F 26.826277 47.592806 127.124109
F 3.149120 9.004040 17.274639
F 2.539616 9.004040 39.095235
F 1.930111 9.004040 60.915832
F 1.320607 9.004040 82.736428
F 0.711103 9.004040 104.557025
F 0.101598 9.004040 126.377621
F 3.149120 32.157298 17.274639
F 2.539616 32.157298 39.095235
F 1.930111 32.157298 60.915832
F 1.320607 32.157298 82.736428
F 0.711103 32.157298 104.557025
F 0.101598 32.157298 126.377621
F 3.149120 55.310555 17.274639
F 2.539616 55.310555 39.095235
F 1.930111 55.310555 60.915832
F 1.320607 55.310555 82.736428
F 0.711103 55.310555 104.557025
F 0.101598 55.310555 126.377621
F 29.873800 9.004040 18.021126
F 29.264295 9.004040 39.841723
F 28.654791 9.004040 61.662320
F 28.045286 9.004040 83.482916
F 27.435782 9.004040 105.303513
F 26.826277 9.004040 127.124109
F 29.873800 32.157298 18.021126
F 29.264295 32.157298 39.841723
F 28.654791 32.157298 61.662320
F 28.045286 32.157298 83.482916
F 27.435782 32.157298 105.303513
F 26.826277 32.157298 127.124109
F 29.873800 55.310555 18.021126
F 29.264295 55.310555 39.841723
F 28.654791 55.310555 61.662320
F 28.045286 55.310555 83.482916
F 27.435782 55.310555 105.303513
F 26.826277 55.310555 127.124109
F 3.149120 16.721795 17.274640
F 2.539616 16.721795 39.095236
F 1.930111 16.721795 60.915833
F 1.320607 16.721795 82.736429
F 0.711103 16.721795 104.557025
F 0.101598 16.721795 126.377622
F 3.149120 39.875053 17.274640
F 2.539616 39.875053 39.095236
F 1.930111 39.875053 60.915833
F 1.320607 39.875053 82.736429
F 0.711103 39.875053 104.557025
F 0.101598 39.875053 126.377622
F 3.149120 63.028310 17.274640
F 2.539616 63.028310 39.095236
F 1.930111 63.028310 60.915833
F 1.320607 63.028310 82.736429
F 0.711103 63.028310 104.557025
F 0.101598 63.028310 126.377622
F 29.873800 16.721795 18.021127
F 29.264295 16.721795 39.841724
F 28.654791 16.721795 61.662321
F 28.045286 16.721795 83.482917
F 27.435782 16.721795 105.303513
F 26.826277 16.721795 127.124110
F 29.873800 39.875053 18.021127
F 29.264295 39.875053 39.841724
F 28.654791 39.875053 61.662321
F 28.045286 39.875053 83.482917
F 27.435782 39.875053 105.303513
F 26.826277 39.875053 127.124110
F 29.873800 63.028310 18.021127
F 29.264295 63.028310 39.841724
F 28.654791 63.028310 61.662321
F 28.045286 63.028310 83.482917
F 27.435782 63.028310 105.303513
F 26.826277 63.028310 127.124110
F 12.057343 1.286291 17.523468
F 11.447838 1.286291 39.344065
F 10.838334 1.286291 61.164661
F 10.228829 1.286291 82.985257
F 9.619325 1.286291 104.805854
F 9.009821 1.286291 126.626451
F 12.057343 24.439548 17.523468
F 11.447838 24.439548 39.344065
F 10.838334 24.439548 61.164661
F 10.228829 24.439548 82.985257
F 9.619325 24.439548 104.805854
F 9.009821 24.439548 126.626451
F 12.057343 47.592806 17.523468
F 11.447838 47.592806 39.344065
F 10.838334 47.592806 61.164661
F 10.228829 47.592806 82.985257
F 9.619325 47.592806 104.805854
F 9.009821 47.592806 126.626451
F 38.782022 1.286291 18.269956
F 38.172518 1.286291 40.090553
F 37.563013 1.286291 61.911149
F 36.953509 1.286291 83.731745
F 36.344004 1.286291 105.552342
F 35.734500 1.286291 127.372938
F 38.782022 24.439548 18.269956
F 38.172518 24.439548 40.090553
F 37.563013 24.439548 61.911149
F 36.953509 24.439548 83.731745
F 36.344004 24.439548 105.552342
F 35.734500 24.439548 127.372938
F 38.782022 47.592806 18.269956
F 38.172518 47.592806 40.090553
F 37.563013 47.592806 61.911149
F 36.953509 47.592806 83.731745
F 36.344004 47.592806 105.552342
F 35.734500 47.592806 127.372938
F 12.057343 9.004040 17.523468
F 11.447838 9.004040 39.344065
F 10.838334 9.004040 61.164661
F 10.228829 9.004040 82.985257
F 9.619325 9.004040 104.805854
F 9.009821 9.004040 126.626451
F 12.057343 32.157298 17.523468
F 11.447838 32.157298 39.344065
F 10.838334 32.157298 61.164661
F 10.228829 32.157298 82.985257
F 9.619325 32.157298 104.805854
F 9.009821 32.157298 126.626451
F 12.057343 55.310555 17.523468
F 11.447838 55.310555 39.344065
F 10.838334 55.310555 61.164661
F 10.228829 55.310555 82.985257
F 9.619325 55.310555 104.805854
F 9.009821 55.310555 126.626451
F 38.782022 9.004040 18.269956
F 38.172518 9.004040 40.090553
F 37.563013 9.004040 61.911149
F 36.953509 9.004040 83.731745
F 36.344004 9.004040 105.552342
F 35.734500 9.004040 127.372938
F 38.782022 32.157298 18.269956
F 38.172518 32.157298 40.090553
F 37.563013 32.157298 61.911149
F 36.953509 32.157298 83.731745
F 36.344004 32.157298 105.552342
F 35.734500 32.157298 127.372938
F 38.782022 55.310555 18.269956
F 38.172518 55.310555 40.090553
F 37.563013 55.310555 61.911149
F 36.953509 55.310555 83.731745
F 36.344004 55.310555 105.552342
F 35.734500 55.310555 127.372938
F 12.057343 16.721795 17.523469
F 11.447838 16.721795 39.344065
F 10.838334 16.721795 61.164662
F 10.228829 16.721795 82.985258
F 9.619325 16.721795 104.805855
F 9.009821 16.721795 126.626452
F 12.057343 39.875053 17.523469
F 11.447838 39.875053 39.344065
F 10.838334 39.875053 61.164662
F 10.228829 39.875053 82.985258
F 9.619325 39.875053 104.805855
F 9.009821 39.875053 126.626452
F 12.057343 63.028310 17.523469
F 11.447838 63.028310 39.344065
F 10.838334 63.028310 61.164662
F 10.228829 63.028310 82.985258
F 9.619325 63.028310 104.805855
F 9.009821 63.028310 126.626452
F 38.782022 16.721795 18.269957
F 38.172518 16.721795 40.090553
F 37.563013 16.721795 61.911150
F 36.953509 16.721795 83.731746
F 36.344004 16.721795 105.552343
F 35.734500 16.721795 127.372939
F 38.782022 39.875053 18.269957
F 38.172518 39.875053 40.090553
F 37.563013 39.875053 61.911150
F 36.953509 39.875053 83.731746
F 36.344004 39.875053 105.552343
F 35.734500 39.875053 127.372939
F 38.782022 63.028310 18.269957
F 38.172518 63.028310 40.090553
F 37.563013 63.028310 61.911150
F 36.953509 63.028310 83.731746
F 36.344004 63.028310 105.552343
F 35.734500 63.028310 127.372939
F 20.965571 1.286290 17.772298
F 20.356067 1.286290 39.592895
F 19.746562 1.286290 61.413491
F 19.137058 1.286290 83.234088
F 18.527553 1.286290 105.054685
F 17.918049 1.286290 126.875281
F 20.965571 24.439547 17.772298
F 20.356067 24.439547 39.592895
F 19.746562 24.439547 61.413491
F 19.137058 24.439547 83.234088
F 18.527553 24.439547 105.054685
F 17.918049 24.439547 126.875281
F 20.965571 47.592805 17.772298
F 20.356067 47.592805 39.592895
F 19.746562 47.592805 61.413491
F 19.137058 47.592805 83.234088
F 18.527553 47.592805 105.054685
F 17.918049 47.592805 126.875281
F 47.690252 1.286290 18.518786
F 47.080747 1.286290 40.339383
F 46.471243 1.286290 62.159979
F 45.861738 1.286290 83.980576
F 45.252234 1.286290 105.801173
F 44.642729 1.286290 127.621769
F 47.690252 24.439547 18.518786
F 47.080747 24.439547 40.339383
F 46.471243 24.439547 62.159979
F 45.861738 24.439547 83.980576
F 45.252234 24.439547 105.801173
F 44.642729 24.439547 127.621769
F 47.690252 47.592805 18.518786
F 47.080747 47.592805 40.339383
F 46.471243 47.592805 62.159979
F 45.861738 47.592805 83.980576
F 45.252234 47.592805 105.801173
F 44.642729 47.592805 127.621769
F 20.965571 9.004039 17.772298
F 20.356067 9.004039 39.592895
F 19.746562 9.004039 61.413491
F 19.137058 9.004039 83.234088
F 18.527553 9.004039 105.054685
F 17.918049 9.004039 126.875281
F 20.965571 32.157297 17.772298
F 20.356067 32.157297 39.592895
F 19.746562 32.157297 61.413491
F 19.137058 32.157297 83.234088
F 18.527553 32.157297 105.054685
F 17.918049 32.157297 126.875281
F 20.965571 55.310554 17.772298
F 20.356067 55.310554 39.592895
F 19.746562 55.310554 61.413491
F 19.137058 55.310554 83.234088
F 18.527553 55.310554 105.054685
F 17.918049 55.310554 126.875281
F 47.690252 9.004039 18.518786
F 47.080747 9.004039 40.339383
F 46.471243 9.004039 62.159979
F 45.861738 9.004039 83.980576
F 45.252234 9.004039 105.801173
F 44.642729 9.004039 127.621769
F 47.690252 32.157297 18.518786
F 47.080747 32.157297 40.339383
F 46.471243 32.157297 62.159979
F 45.861738 32.157297 83.980576
F 45.252234 32.157297 105.801173
F 44.642729 32.157297 127.621769
F 47.690252 55.310554 18.518786
F 47.080747 55.310554 40.339383
F 46.471243 55.310554 62.159979
F 45.861738 55.310554 83.980576
F 45.252234 55.310554 105.801173
F 44.642729 55.310554 127.621769
F 20.965571 16.721795 17.772299
F 20.356067 16.721795 39.592895
F 19.746562 16.721795 61.413492
F 19.137058 16.721795 83.234089
F 18.527553 16.721795 105.054686
F 17.918049 16.721795 126.875282
F 20.965571 39.875052 17.772299
F 20.356067 39.875052 39.592895
F 19.746562 39.875052 61.413492
F 19.137058 39.875052 83.234089
F 18.527553 39.875052 105.054686
F 17.918049 39.875052 126.875282
F 20.965571 63.028310 17.772299
F 20.356067 63.028310 39.592895
F 19.746562 63.028310 61.413492
F 19.137058 63.028310 83.234089
F 18.527553 63.028310 105.054686
F 17.918049 63.028310 126.875282
F 47.690252 16.721795 18.518787
F 47.080747 16.721795 40.339383
F 46.471243 16.721795 62.159980
F 45.861738 16.721795 83.980577
F 45.252234 16.721795 105.801174
F 44.642729 16.721795 127.621770
F 47.690252 39.875052 18.518787
F 47.080747 39.875052 40.339383
F 46.471243 39.875052 62.159980
F 45.861738 39.875052 83.980577
F 45.252234 39.875052 105.801174
F 44.642729 39.875052 127.621770
F 47.690252 63.028310 18.518787
F 47.080747 63.028310 40.339383
F 46.471243 63.028310 62.159980
F 45.861738 63.028310 83.980577
F 45.252234 63.028310 105.801174
F 44.642729 63.028310 127.621770
F 3.047522 3.858875 20.911405
F 2.438018 3.858875 42.732001
F 1.828513 3.858875 64.552598
F 1.219009 3.858875 86.373194
F 0.609504 3.858875 108.193790
F 0.000000 3.858875 130.014388
F 3.047522 27.012132 20.911405
F 2.438018 27.012132 42.732001
F 1.828513 27.012132 64.552598
F 1.219009 27.012132 86.373194
F 0.609504 27.012132 108.193790
F 0.000000 27.012132 130.014388
F 3.047522 50.165390 20.911405
F 2.438018 50.165390 42.732001
F 1.828513 50.165390 64.552598
F 1.219009 50.165390 86.373194
F 0.609504 50.165390 108.193790
F 0.000000 50.165390 130.014388
F 29.772202 3.858875 21.657893
F 29.162697 3.858875 43.478489
F 28.553193 3.858875 65.299086
F 27.943688 3.858875 87.119682
F 27.334184 3.858875 108.940278
F 26.724679 3.858875 130.760875
F 29.772202 27.012132 21.657893
F 29.162697 27.012132 43.478489
F 28.553193 27.012132 65.299086
F 27.943688 27.012132 87.119682
F 27.334184 27.012132 108.940278
F 26.724679 27.012132 130.760875
F 29.772202 50.165390 21.657893
F 29.162697 50.165390 43.478489
F 28.553193 50.165390 65.299086
F 27.943688 50.165390 87.119682
F 27.334184 50.165390 108.940278
F 26.724679 50.165390 130.760875
F 3.047522 11.576625 20.911405
F 2.438018 11.576625 42.732001
F 1.828513 11.576625 64.552598
F 1.219009 11.576625 86.373194
F 0.609504 11.576625 108.193790
F 0.000000 11.576625 130.014388
F 3.047522 34.729882 20.911405
F 2.438018 34.729882 42.732001
F 1.828513 34.729882 64.552598
F 1.219009 34.729882 86.373194
F 0.609504 34.729882 108.193790
F 0.000000 34.729882 130.014388
F 3.047522 57.883140 20.911405
F 2.438018 57.883140 42.732001
F 1.828513 57.883140 64.552598
F 1.219009 57.883140 86.373194
F 0.609504 57.883140 108.193790
F 0.000000 57.883140 130.014388
F 29.772202 11.576625 21.657893
F 29.162697 11.576625 43.478489
F 28.553193 11.576625 65.299086
F 27.943688 11.576625 87.119682
F 27.334184 11.576625 108.940278
F 26.724679 11.576625 130.760875
F 29.772202 34.729882 21.657893
F 29.162697 34.729882 43.478489
F 28.553193 34.729882 65.299086
F 27.943688 34.729882 87.119682
F 27.334184 34.729882 108.940278
F 26.724679 34.729882 130.760875
F 29.772202 57.883140 21.657893
F 29.162697 57.883140 43.478489
F 28.553193 57.883140 65.299086
F 27.943688 57.883140 87.119682
F 27.334184 57.883140 108.940278
F 26.724679 57.883140 130.760875
F 3.047522 19.294380 20.911405
F 2.438018 19.294380 42.732002
F 1.828513 19.294380 64.552598
F 1.219009 19.294380 86.373195
F 0.609504 19.294380 108.193791
F 0.000000 19.294380 130.014388
F 3.047522 42.447638 20.911405
F 2.438018 42.447638 42.732002
F 1.828513 42.447638 64.552598
F 1.219009 42.447638 86.373195
F 0.609504 42.447638 108.193791
F 0.000000 42.447638 130.014388
F 3.047522 65.600895 20.911405
F 2.438018 65.600895 42.732002
F 1.828513 65.600895 64.552598
F 1.219009 65.600895 86.373195
F 0.609504 65.600895 108.193791
F 0.000000 65.600895 130.014388
F 29.772202 19.294380 21.657893
F 29.162697 19.294380 43.478490
F 28.553193 19.294380 65.299086
F 27.943688 19.294380 87.119683
F 27.334184 19.294380 108.940279
F 26.724679 19.294380 130.760875
F 29.772202 42.447638 21.657893
F 29.162697 42.447638 43.478490
F 28.553193 42.447638 65.299086
F 27.943688 42.447638 87.119683
F 27.334184 42.447638 108.940279
F 26.724679 42.447638 130.760875
F 29.772202 65.600895 21.657893
F 29.162697 65.600895 43.478490
F 28.553193 65.600895 65.299086
F 27.943688 65.600895 87.119683
F 27.334184 65.600895 108.940279
F 26.724679 65.600895 130.760875
F 11.955743 3.858875 21.160234
F 11.346238 3.858875 42.980831
F 10.736734 3.858875 64.801427
F 10.127229 3.858875 86.622023
F 9.517725 3.858875 108.442620
F 8.908220 3.858875 130.263217
F 11.955743 27.012133 21.160234
F 11.346238 27.012133 42.980831
F 10.736734 27.012133 64.801427
F 10.127229 27.012133 86.622023
F 9.517725 27.012133 108.442620
F 8.908220 27.012133 130.263217
F 11.955743 50.165390 21.160234
F 11.346238 50.165390 42.980831
F 10.736734 50.165390 64.801427
F 10.127229 50.165390 86.622023
F 9.517725 50.165390 108.442620
F 8.908220 50.165390 130.263217
F 38.680423 3.858875 21.906722
F 38.070919 3.858875 43.727319
F 37.461414 3.858875 65.547915
F 36.851910 3.858875 87.368511
F 36.242405 3.858875 109.189108
F 35.632901 3.858875 131.009705
F 38.680423 27.012133 21.906722
F 38.070919 27.012133 43.727319
F 37.461414 27.012133 65.547915
F 36.851910 27.012133 87.368511
F 36.242405 27.012133 109.189108
F 35.632901 27.012133 131.009705
F 38.680423 50.165390 21.906722
F 38.070919 50.165390 43.727319
F 37.461414 50.165390 65.547915
F 36.851910 50.165390 87.368511
F 36.242405 50.165390 109.189108
F 35.632901 50.165390 131.009705
F 11.955743 11.576625 21.160234
F 11.346238 11.576625 42.980831
F 10.736734 11.576625 64.801427
F 10.127229 11.576625 86.622023
F 9.517725 11.576625 108.442620
F 8.908220 11.576625 130.263217
F 11.955743 34.729883 21.160234
F 11.346238 34.729883 42.980831
F 10.736734 34.729883 64.801427
F 10.127229 34.729883 86.622023
F 9.517725 34.729883 108.442620
F 8.908220 34.729883 130.263217
F 11.955743 57.883140 21.160234
F 11.346238 57.883140 42.980831
F 10.736734 57.883140 64.801427
F 10.127229 57.883140 86.622023
F 9.517725 57.883140 108.442620
F 8.908220 57.883140 130.263217
F 38.680423 11.576625 21.906722
F 38.070919 11.576625 43.727319
F 37.461414 11.576625 65.547915
F 36.851910 11.576625 87.368511
F 36.242405 11.576625 109.189108
F 35.632901 11.576625 131.009705
F 38.680423 34.729883 21.906722
F 38.070919 34.729883 43.727319
F 37.461414 34.729883 65.547915
F 36.851910 34.729883 87.368511
F 36.242405 34.729883 109.189108
F 35.632901 34.729883 131.009705
F 38.680423 57.883140 21.906722
F 38.070919 57.883140 43.727319
F 37.461414 57.883140 65.547915
F 36.851910 57.883140 87.368511
F 36.242405 57.883140 109.189108
F 35.632901 57.883140 131.009705
F 11.955743 19.294380 21.160235
F 11.346238 19.294380 42.980831
F 10.736734 19.294380 64.801428
F 10.127229 19.294380 86.622024
F 9.517725 19.294380 108.442620
F 8.908220 19.294380 130.263218
F 11.955743 42.447638 21.160235
F 11.346238 42.447638 42.980831
F 10.736734 42.447638 64.801428
F 10.127229 42.447638 86.622024
F 9.517725 42.447638 108.442620
F 8.908220 42.447638 130.263218
F 11.955743 65.600896 21.160235
F 11.346238 65.600896 42.980831
F 10.736734 65.600896 64.801428
F 10.127229 65.600896 86.622024
F 9.517725 65.600896 108.442620
F 8.908220 65.600896 130.263218
F 38.680423 19.294380 21.906723
F 38.070919 19.294380 43.727319
F 37.461414 19.294380 65.547916
F 36.851910 19.294380 87.368512
F 36.242405 19.294380 109.189108
F 35.632901 19.294380 131.009706
F 38.680423 42.447638 21.906723
F 38.070919 42.447638 43.727319
F 37.461414 42.447638 65.547916
F 36.851910 42.447638 87.368512
F 36.242405 42.447638 109.189108
F 35.632901 42.447638 131.009706
F 38.680423 65.600896 21.906723
F 38.070919 65.600896 43.727319
F 37.461414 65.600896 65.547916
F 36.851910 65.600896 87.368512
F 36.242405 65.600896 109.189108
F 35.632901 65.600896 131.009706
F 20.863974 3.858876 21.409064
F 20.254470 3.858876 43.229661
F 19.644965 3.858876 65.050258
F 19.035461 3.858876 86.870854
F 18.425956 3.858876 108.691451
F 17.816452 3.858876 130.512047
F 20.863974 27.012134 21.409064
F 20.254470 27.012134 43.229661
F 19.644965 27.012134 65.050258
F 19.035461 27.012134 86.870854
F 18.425956 27.012134 108.691451
F 17.816452 27.012134 130.512047
F 20.863974 50.165391 21.409064
F 20.254470 50.165391 43.229661
F 19.644965 50.165391 65.050258
F 19.035461 50.165391 86.870854
F 18.425956 50.165391 108.691451
F 17.816452 50.165391 130.512047
F 47.588654 3.858876 22.155552
F 46.979149 3.858876 43.976149
F 46.369645 3.858876 65.796745
F 45.760140 3.858876 87.617342
F 45.150636 3.858876 109.437939
F 44.541131 3.858876 131.258535
F 47.588654 27.012134 22.155552
F 46.979149 27.012134 43.976149
F 46.369645 27.012134 65.796745
F 45.760140 27.012134 87.617342
F 45.150636 27.012134 109.437939
F 44.541131 27.012134 131.258535
F 47.588654 50.165391 22.155552
F 46.979149 50.165391 43.976149
F 46.369645 50.165391 65.796745
F 45.760140 50.165391 87.617342
F 45.150636 50.165391 109.437939
F 44.541131 50.165391 131.258535
F 20.863974 11.576626 21.409064
F 20.254470 11.576626 43.229661
F 19.644965 11.576626 65.050258
F 19.035461 11.576626 86.870855
F 18.425956 11.576626 108.691451
F 17.816452 11.576626 130.512047
F 20.863974 34.729884 21.409064
F 20.254470 34.729884 43.229661
F 19.644965 34.729884 65.050258
F 19.035461 34.729884 86.870855
F 18.425956 34.729884 108.691451
F 17.816452 34.729884 130.512047
F 20.863974 57.883141 21.409064
F 20.254470 57.883141 43.229661
F 19.644965 57.883141 65.050258
F 19.035461 57.883141 86.870855
F 18.425956 57.883141 108.691451
F 17.816452 57.883141 130.512047
F 47.588654 11.576626 22.155552
F 46.979149 11.576626 43.976149
F 46.369645 11.576626 65.796745
F 45.760140 11.576626 87.617343
F 45.150636 11.576626 109.437939
F 44.541131 11.576626 131.258535
F 47.588654 34.729884 22.155552
F 46.979149 34.729884 43.976149
F 46.369645 34.729884 65.796745
F 45.760140 34.729884 87.617343
F 45.150636 34.729884 109.437939
F 44.541131 34.729884 131.258535
F 47.588654 57.883141 22.155552
F 46.979149 57.883141 43.976149
F 46.369645 57.883141 65.796745
F 45.760140 57.883141 87.617343
F 45.150636 57.883141 109.437939
F 44.541131 57.883141 131.258535
F 20.863974 19.294382 21.409065
F 20.254470 19.294382 43.229661
F 19.644965 19.294382 65.050259
F 19.035461 19.294382 86.870855
F 18.425956 19.294382 108.691451
F 17.816452 19.294382 130.512048
F 20.863974 42.447639 21.409065
F 20.254470 42.447639 43.229661
F 19.644965 42.447639 65.050259
F 19.035461 42.447639 86.870855
F 18.425956 42.447639 108.691451
F 17.816452 42.447639 130.512048
F 20.863974 65.600897 21.409065
F 20.254470 65.600897 43.229661
F 19.644965 65.600897 65.050259
F 19.035461 65.600897 86.870855
F 18.425956 65.600897 108.691451
F 17.816452 65.600897 130.512048
F 47.588654 19.294382 22.155553
F 46.979149 19.294382 43.976149
F 46.369645 19.294382 65.796746
F 45.760140 19.294382 87.617343
F 45.150636 19.294382 109.437939
F 44.541131 19.294382 131.258536
F 47.588654 42.447639 22.155553
F 46.979149 42.447639 43.976149
F 46.369645 42.447639 65.796746
F 45.760140 42.447639 87.617343
F 45.150636 42.447639 109.437939
F 44.541131 42.447639 131.258536
F 47.588654 65.600897 22.155553
F 46.979149 65.600897 43.976149
F 46.369645 65.600897 65.796746
F 45.760140 65.600897 87.617343
F 45.150636 65.600897 109.437939
F 44.541131 65.600897 131.258536
F 3.123722 3.858875 18.183832
F 2.514218 3.858875 40.004428
F 1.904713 3.858875 61.825024
F 1.295209 3.858875 83.645621
F 0.685704 3.858875 105.466218
F 0.076200 3.858875 127.286815
F 3.123722 27.012133 18.183832
F 2.514218 27.012133 40.004428
F 1.904713 27.012133 61.825024
F 1.295209 27.012133 83.645621
F 0.685704 27.012133 105.466218
F 0.076200 27.012133 127.286815
F 3.123722 50.165390 18.183832
F 2.514218 50.165390 40.004428
F 1.904713 50.165390 61.825024
F 1.295209 50.165390 83.645621
F 0.685704 50.165390 105.466218
F 0.076200 50.165390 127.286815
F 29.848402 3.858875 18.930320
F 29.238897 3.858875 40.750916
F 28.629393 3.858875 62.571512
F 28.019888 3.858875 84.392109
F 27.410384 3.858875 106.212705
F 26.800879 3.858875 128.033303
F 29.848402 27.012133 18.930320
F 29.238897 27.012133 40.750916
F 28.629393 27.012133 62.571512
F 28.019888 27.012133 84.392109
F 27.410384 27.012133 106.212705
F 26.800879 27.012133 128.033303
F 29.848402 50.165390 18.930320
F 29.238897 50.165390 40.750916
F 28.629393 50.165390 62.571512
F 28.019888 50.165390 84.392109
F 27.410384 50.165390 106.212705
F 26.800879 50.165390 128.033303
F 3.123722 11.576625 18.183831
F 2.514218 11.576625 40.004428
F 1.904713 11.576625 61.825024
F 1.295209 11.576625 83.645621
F 0.685704 11.576625 105.466218
F 0.076200 11.576625 127.286814
F 3.123722 34.729883 18.183831
F 2.514218 34.729883 40.004428
F 1.904713 34.729883 61.825024
F 1.295209 34.729883 83.645621
F 0.685704 34.729883 105.466218
F 0.076200 34.729883 127.286814
F 3.123722 57.883140 18.183831
F 2.514218 57.883140 40.004428
F 1.904713 57.883140 61.825024
F 1.295209 57.883140 83.645621
F 0.685704 57.883140 105.466218
F 0.076200 57.883140 127.286814
F 29.848402 11.576625 18.930319
F 29.238897 11.576625 40.750916
F 28.629393 11.576625 62.571512
F 28.019888 11.576625 84.392109
F 27.410384 11.576625 106.212705
F 26.800879 11.576625 128.033302
F 29.848402 34.729883 18.930319
F 29.238897 34.729883 40.750916
F 28.629393 34.729883 62.571512
F 28.019888 34.729883 84.392109
F 27.410384 34.729883 106.212705
F 26.800879 34.729883 128.033302
F 29.848402 57.883140 18.930319
F 29.238897 57.883140 40.750916
F 28.629393 57.883140 62.571512
F 28.019888 57.883140 84.392109
F 27.410384 57.883140 106.212705
F 26.800879 57.883140 128.033302
F 3.123722 19.294381 18.183831
F 2.514218 19.294381 40.004427
F 1.904713 19.294381 61.825024
F 1.295209 19.294381 83.645620
F 0.685705 19.294381 105.466217
F 0.076200 19.294381 127.286814
F 3.123722 42.447638 18.183831
F 2.514218 42.447638 40.004427
F 1.904713 42.447638 61.825024
F 1.295209 42.447638 83.645620
F 0.685705 42.447638 105.466217
F 0.076200 42.447638 127.286814
F 3.123722 65.600896 18.183831
F 2.514218 65.600896 40.004427
F 1.904713 65.600896 61.825024
F 1.295209 65.600896 83.645620
F 0.685705 65.600896 105.466217
F 0.076200 65.600896 127.286814
F 29.848402 19.294381 18.930319
F 29.238897 19.294381 40.750915
F 28.629393 19.294381 62.571512
F 28.019888 19.294381 84.392108
F 27.410384 19.294381 106.212704
F 26.800879 19.294381 128.033302
F 29.848402 42.447638 18.930319
F 29.238897 42.447638 40.750915
F 28.629393 42.447638 62.571512
F 28.019888 42.447638 84.392108
F 27.410384 42.447638 106.212704
F 26.800879 42.447638 128.033302
F 29.848402 65.600896 18.930319
F 29.238897 65.600896 40.750915
F 28.629393 65.600896 62.571512
F 28.019888 65.600896 84.392108
F 27.410384 65.600896 106.212704
F 26.800879 65.600896 128.033302
F 12.031944 3.858875 18.432660
F 11.422439 3.858875 40.253257
F 10.812935 3.858875 62.073853
F 10.203430 3.858875 83.894451
F 9.593926 3.858875 105.715047
F 8.984422 3.858875 127.535643
F 12.031944 27.012133 18.432660
F 11.422439 27.012133 40.253257
F 10.812935 27.012133 62.073853
F 10.203430 27.012133 83.894451
F 9.593926 27.012133 105.715047
F 8.984422 27.012133 127.535643
F 12.031944 50.165390 18.432660
F 11.422439 50.165390 40.253257
F 10.812935 50.165390 62.073853
F 10.203430 50.165390 83.894451
F 9.593926 50.165390 105.715047
F 8.984422 50.165390 127.535643
F 38.756624 3.858875 19.179148
F 38.147120 3.858875 40.999745
F 37.537615 3.858875 62.820341
F 36.928111 3.858875 84.640938
F 36.318606 3.858875 106.461535
F 35.709102 3.858875 128.282131
F 38.756624 27.012133 19.179148
F 38.147120 27.012133 40.999745
F 37.537615 27.012133 62.820341
F 36.928111 27.012133 84.640938
F 36.318606 27.012133 106.461535
F 35.709102 27.012133 128.282131
F 38.756624 50.165390 19.179148
F 38.147120 50.165390 40.999745
F 37.537615 50.165390 62.820341
F 36.928111 50.165390 84.640938
F 36.318606 50.165390 106.461535
F 35.709102 50.165390 128.282131
F 12.031944 11.576625 18.432660
F 11.422439 11.576625 40.253257
F 10.812935 11.576625 62.073853
F 10.203430 11.576625 83.894450
F 9.593926 11.576625 105.715047
F 8.984422 11.576625 127.535643
F 12.031944 34.729883 18.432660
F 11.422439 34.729883 40.253257
F 10.812935 34.729883 62.073853
F 10.203430 34.729883 83.894450
F 9.593926 34.729883 105.715047
F 8.984422 34.729883 127.535643
F 12.031944 57.883140 18.432660
F 11.422439 57.883140 40.253257
F 10.812935 57.883140 62.073853
F 10.203430 57.883140 83.894450
F 9.593926 57.883140 105.715047
F 8.984422 57.883140 127.535643
F 38.756624 11.576625 19.179148
F 38.147120 11.576625 40.999745
F 37.537615 11.576625 62.820341
F 36.928111 11.576625 84.640937
F 36.318606 11.576625 106.461535
F 35.709102 11.576625 128.282131
F 38.756624 34.729883 19.179148
F 38.147120 34.729883 40.999745
F 37.537615 34.729883 62.820341
F 36.928111 34.729883 84.640937
F 36.318606 34.729883 106.461535
F 35.709102 34.729883 128.282131
F 38.756624 57.883140 19.179148
F 38.147120 57.883140 40.999745
F 37.537615 57.883140 62.820341
F 36.928111 57.883140 84.640937
F 36.318606 57.883140 106.461535
F 35.709102 57.883140 128.282131
F 12.031944 19.294381 18.432660
F 11.422439 19.294381 40.253256
F 10.812935 19.294381 62.073853
F 10.203430 19.294381 83.894450
F 9.593926 19.294381 105.715046
F 8.984422 19.294381 127.535643
F 12.031944 42.447638 18.432660
F 11.422439 42.447638 40.253256
F 10.812935 42.447638 62.073853
F 10.203430 42.447638 83.894450
F 9.593926 42.447638 105.715046
F 8.984422 42.447638 127.535643
F 12.031944 65.600896 18.432660
F 11.422439 65.600896 40.253256
F 10.812935 65.600896 62.073853
F 10.203430 65.600896 83.894450
F 9.593926 65.600896 105.715046
F 8.984422 65.600896 127.535643
F 38.756624 19.294381 19.179148
F 38.147120 19.294381 40.999744
F 37.537615 19.294381 62.820341
F 36.928111 19.294381 84.640937
F 36.318606 19.294381 106.461534
F 35.709102 19.294381 128.282131
F 38.756624 42.447638 19.179148
F 38.147120 42.447638 40.999744
F 37.537615 42.447638 62.820341
F 36.928111 42.447638 84.640937
F 36.318606 42.447638 106.461534
F 35.709102 42.447638 128.282131
F 38.756624 65.600896 19.179148
F 38.147120 65.600896 40.999744
F 37.537615 65.600896 62.820341
F 36.928111 65.600896 84.640937
F 36.318606 65.600896 106.461534
F 35.709102 65.600896 128.282131
F 20.940174 3.858876 18.681488
F 20.330670 3.858876 40.502086
F 19.721165 3.858876 62.322682
F 19.111661 3.858876 84.143279
F 18.502156 3.858876 105.963875
F 17.892652 3.858876 127.784471
F 20.940174 27.012133 18.681488
F 20.330670 27.012133 40.502086
F 19.721165 27.012133 62.322682
F 19.111661 27.012133 84.143279
F 18.502156 27.012133 105.963875
F 17.892652 27.012133 127.784471
F 20.940174 50.165391 18.681488
F 20.330670 50.165391 40.502086
F 19.721165 50.165391 62.322682
F 19.111661 50.165391 84.143279
F 18.502156 50.165391 105.963875
F 17.892652 50.165391 127.784471
F 47.664854 3.858876 19.427976
F 47.055349 3.858876 41.248574
F 46.445845 3.858876 63.069170
F 45.836340 3.858876 84.889767
F 45.226836 3.858876 106.710363
F 44.617331 3.858876 128.530959
F 47.664854 27.012133 19.427976
F 47.055349 27.012133 41.248574
F 46.445845 27.012133 63.069170
F 45.836340 27.012133 84.889767
F 45.226836 27.012133 106.710363
F 44.617331 27.012133 128.530959
F 47.664854 50.165391 19.427976
F 47.055349 50.165391 41.248574
F 46.445845 50.165391 63.069170
F 45.836340 50.165391 84.889767
F 45.226836 50.165391 106.710363
F 44.617331 50.165391 128.530959
F 20.940174 11.576626 18.681488
F 20.330670 11.576626 40.502086
F 19.721165 11.576626 62.322682
F 19.111661 11.576626 84.143278
F 18.502156 11.576626 105.963875
F 17.892652 11.576626 127.784471
F 20.940174 34.729883 18.681488
F 20.330670 34.729883 40.502086
F 19.721165 34.729883 62.322682
F 19.111661 34.729883 84.143278
F 18.502156 34.729883 105.963875
F 17.892652 34.729883 127.784471
F 20.940174 57.883141 18.681488
F 20.330670 57.883141 40.502086
F 19.721165 57.883141 62.322682
F 19.111661 57.883141 84.143278
F 18.502156 57.883141 105.963875
F 17.892652 57.883141 127.784471
F 47.664854 11.576626 19.427976
F 47.055349 11.576626 41.248574
F 46.445845 11.576626 63.069170
F 45.836340 11.576626 84.889766
F 45.226836 11.576626 106.710363
F 44.617331 11.576626 128.530959
F 47.664854 34.729883 19.427976
F 47.055349 34.729883 41.248574
F 46.445845 34.729883 63.069170
F 45.836340 34.729883 84.889766
F 45.226836 34.729883 106.710363
F 44.617331 34.729883 128.530959
F 47.664854 57.883141 19.427976
F 47.055349 57.883141 41.248574
F 46.445845 57.883141 63.069170
F 45.836340 57.883141 84.889766
F 45.226836 57.883141 106.710363
F 44.617331 57.883141 128.530959
F 20.940174 19.294381 18.681488
F 20.330670 19.294381 40.502085
F 19.721165 19.294381 62.322682
F 19.111661 19.294381 84.143278
F 18.502156 19.294381 105.963874
F 17.892652 19.294381 127.784471
F 20.940174 42.447639 18.681488
F 20.330670 42.447639 40.502085
F 19.721165 42.447639 62.322682
F 19.111661 42.447639 84.143278
F 18.502156 42.447639 105.963874
F 17.892652 42.447639 127.784471
F 20.940174 65.600896 18.681488
F 20.330670 65.600896 40.502085
F 19.721165 65.600896 62.322682
F 19.111661 65.600896 84.143278
F 18.502156 65.600896 105.963874
F 17.892652 65.600896 127.784471
F 47.664854 19.294381 19.427976
F 47.055349 19.294381 41.248573
F 46.445845 19.294381 63.069170
F 45.836340 19.294381 84.889766
F 45.226836 19.294381 106.710362
F 44.617331 19.294381 128.530959
F 47.664854 42.447639 19.427976
F 47.055349 42.447639 41.248573
F 46.445845 42.447639 63.069170
F 45.836340 42.447639 84.889766
F 45.226836 42.447639 106.710362
F 44.617331 42.447639 128.530959
F 47.664854 65.600896 19.427976
F 47.055349 65.600896 41.248573
F 46.445845 65.600896 63.069170
F 45.836340 65.600896 84.889766
F 45.226836 65.600896 106.710362
F 44.617331 65.600896 128.530959
F 3.225296 1.286291 14.547065
F 2.615792 1.286291 36.367661
F 2.006287 1.286291 58.188257
F 1.396783 1.286291 80.008855
F 0.787279 1.286291 101.829451
F 0.177774 1.286291 123.650048
F 3.225296 24.439549 14.547065
F 2.615792 24.439549 36.367661
F 2.006287 24.439549 58.188257
F 1.396783 24.439549 80.008855
F 0.787279 24.439549 101.829451
F 0.177774 24.439549 123.650048
F 3.225296 47.592806 14.547065
F 2.615792 47.592806 36.367661
F 2.006287 47.592806 58.188257
F 1.396783 47.592806 80.008855
F 0.787279 47.592806 101.829451
F 0.177774 47.592806 123.650048
F 29.949976 1.286291 15.293553
F 29.340471 1.286291 37.114149
F 28.730967 1.286291 58.934745
F 28.121462 1.286291 80.755342
F 27.511958 1.286291 102.575939
F 26.902453 1.286291 124.396536
F 29.949976 24.439549 15.293553
F 29.340471 24.439549 37.114149
F 28.730967 24.439549 58.934745
F 28.121462 24.439549 80.755342
F 27.511958 24.439549 102.575939
F 26.902453 24.439549 124.396536
F 29.949976 47.592806 15.293553
F 29.340471 47.592806 37.114149
F 28.730967 47.592806 58.934745
F 28.121462 47.592806 80.755342
F 27.511958 47.592806 102.575939
F 26.902453 47.592806 124.396536
F 3.225296 9.004040 14.547065
F 2.615792 9.004040 36.367661
F 2.006287 9.004040 58.188257
F 1.396783 9.004040 80.008855
F 0.787279 9.004040 101.829451
F 0.177774 9.004040 123.650048
F 3.225296 32.157298 14.547065
F 2.615792 32.157298 36.367661
F 2.006287 32.157298 58.188257
F 1.396783 32.157298 80.008855
F 0.787279 32.157298 101.829451
F 0.177774 32.157298 123.650048
F 3.225296 55.310555 14.547065
F 2.615792 55.310555 36.367661
F 2.006287 55.310555 58.188257
F 1.396783 55.310555 80.008855
F 0.787279 55.310555 101.829451
F 0.177774 55.310555 123.650048
F 29.949976 9.004040 15.293553
F 29.340471 9.004040 37.114149
F 28.730967 9.004040 58.934745
F 28.121462 9.004040 80.755342
F 27.511958 9.004040 102.575939
F 26.902453 9.004040 124.396536
F 29.949976 32.157298 15.293553
F 29.340471 32.157298 37.114149
F 28.730967 32.157298 58.934745
F 28.121462 32.157298 80.755342
F 27.511958 32.157298 102.575939
F 26.902453 32.157298 124.396536
F 29.949976 55.310555 15.293553
F 29.340471 55.310555 37.114149
F 28.730967 55.310555 58.934745
F 28.121462 55.310555 80.755342
F 27.511958 55.310555 102.575939
F 26.902453 55.310555 124.396536
F 3.225296 16.721796 14.547064
F 2.615792 16.721796 36.367660
F 2.006287 16.721796 58.188257
F 1.396783 16.721796 80.008854
F 0.787279 16.721796 101.829450
F 0.177774 16.721796 123.650047
F 3.225296 39.875053 14.547064
F 2.615792 39.875053 36.367660
F 2.006287 39.875053 58.188257
F 1.396783 39.875053 80.008854
F 0.787279 39.875053 101.829450
F 0.177774 39.875053 123.650047
F 3.225296 63.028311 14.547064
F 2.615792 63.028311 36.367660
F 2.006287 63.028311 58.188257
F 1.396783 63.028311 80.008854
F 0.787279 63.028311 101.829450
F 0.177774 63.028311 123.650047
F 29.949976 16.721796 15.293552
F 29.340471 16.721796 37.114148
F 28.730967 16.721796 58.934745
F 28.121462 16.721796 80.755341
F 27.511958 16.721796 102.575938
F 26.902454 16.721796 124.396535
F 29.949976 39.875053 15.293552
F 29.340471 39.875053 37.114148
F 28.730967 39.875053 58.934745
F 28.121462 39.875053 80.755341
F 27.511958 39.875053 102.575938
F 26.902454 39.875053 124.396535
F 29.949976 63.028311 15.293552
F 29.340471 63.028311 37.114148
F 28.730967 63.028311 58.934745
F 28.121462 63.028311 80.755341
F 27.511958 63.028311 102.575938
F 26.902454 63.028311 124.396535
F 12.133518 1.286291 14.795894
F 11.524013 1.286291 36.616490
F 10.914509 1.286291 58.437087
F 10.305004 1.286291 80.257684
F 9.695500 1.286291 102.078280
F 9.085996 1.286291 123.898876
F 12.133518 24.439548 14.795894
F 11.524013 24.439548 36.616490
F 10.914509 24.439548 58.437087
F 10.305004 24.439548 80.257684
F 9.695500 24.439548 102.078280
F 9.085996 24.439548 123.898876
F 12.133518 47.592806 14.795894
F 11.524013 47.592806 36.616490
F 10.914509 47.592806 58.437087
F 10.305004 47.592806 80.257684
F 9.695500 47.592806 102.078280
F 9.085996 47.592806 123.898876
F 38.858197 1.286291 15.542382
F 38.248693 1.286291 37.362978
F 37.639188 1.286291 59.183574
F 37.029684 1.286291 81.004172
F 36.420179 1.286291 102.824768
F 35.810675 1.286291 124.645364
F 38.858197 24.439548 15.542382
F 38.248693 24.439548 37.362978
F 37.639188 24.439548 59.183574
F 37.029684 24.439548 81.004172
F 36.420179 24.439548 102.824768
F 35.810675 24.439548 124.645364
F 38.858197 47.592806 15.542382
F 38.248693 47.592806 37.362978
F 37.639188 47.592806 59.183574
F 37.029684 47.592806 81.004172
F 36.420179 47.592806 102.824768
F 35.810675 47.592806 124.645364
F 12.133518 9.004040 14.795894
F 11.524013 9.004040 36.616490
F 10.914509 9.004040 58.437087
F 10.305004 9.004040 80.257684
F 9.695500 9.004040 102.078280
F 9.085996 9.004040 123.898877
F 12.133518 32.157298 14.795894
F 11.524013 32.157298 36.616490
F 10.914509 32.157298 58.437087
F 10.305004 32.157298 80.257684
F 9.695500 32.157298 102.078280
F 9.085996 32.157298 123.898877
F 12.133518 55.310555 14.795894
F 11.524013 55.310555 36.616490
F 10.914509 55.310555 58.437087
F 10.305004 55.310555 80.257684
F 9.695500 55.310555 102.078280
F 9.085996 55.310555 123.898877
F 38.858197 9.004040 15.542382
F 38.248693 9.004040 37.362978
F 37.639188 9.004040 59.183574
F 37.029684 9.004040 81.004172
F 36.420179 9.004040 102.824768
F 35.810675 9.004040 124.645365
F 38.858197 32.157298 15.542382
F 38.248693 32.157298 37.362978
F 37.639188 32.157298 59.183574
F 37.029684 32.157298 81.004172
F 36.420179 32.157298 102.824768
F 35.810675 32.157298 124.645365
F 38.858197 55.310555 15.542382
F 38.248693 55.310555 37.362978
F 37.639188 55.310555 59.183574
F 37.029684 55.310555 81.004172
F 36.420179 55.310555 102.824768
F 35.810675 55.310555 124.645365
F 12.133518 16.721795 14.795893
F 11.524013 16.721795 36.616489
F 10.914509 16.721795 58.437087
F 10.305005 16.721795 80.257683
F 9.695500 16.721795 102.078279
F 9.085996 16.721795 123.898876
F 12.133518 39.875053 14.795893
F 11.524013 39.875053 36.616489
F 10.914509 39.875053 58.437087
F 10.305005 39.875053 80.257683
F 9.695500 39.875053 102.078279
F 9.085996 39.875053 123.898876
F 12.133518 63.028310 14.795893
F 11.524013 63.028310 36.616489
F 10.914509 63.028310 58.437087
F 10.305005 63.028310 80.257683
F 9.695500 63.028310 102.078279
F 9.085996 63.028310 123.898876
F 38.858197 16.721795 15.542381
F 38.248693 16.721795 37.362977
F 37.639188 16.721795 59.183574
F 37.029684 16.721795 81.004171
F 36.420179 16.721795 102.824767
F 35.810675 16.721795 124.645364
F 38.858197 39.875053 15.542381
F 38.248693 39.875053 37.362977
F 37.639188 39.875053 59.183574
F 37.029684 39.875053 81.004171
F 36.420179 39.875053 102.824767
F 35.810675 39.875053 124.645364
F 38.858197 63.028310 15.542381
F 38.248693 63.028310 37.362977
F 37.639188 63.028310 59.183574
F 37.029684 63.028310 81.004171
F 36.420179 63.028310 102.824767
F 35.810675 63.028310 124.645364
F 21.041747 1.286290 15.044722
F 20.432243 1.286290 36.865319
F 19.822738 1.286290 58.685915
F 19.213234 1.286290 80.506511
F 18.603730 1.286290 102.327108
F 17.994225 1.286290 124.147704
F 21.041747 24.439547 15.044722
F 20.432243 24.439547 36.865319
F 19.822738 24.439547 58.685915
F 19.213234 24.439547 80.506511
F 18.603730 24.439547 102.327108
F 17.994225 24.439547 124.147704
F 21.041747 47.592805 15.044722
F 20.432243 47.592805 36.865319
F 19.822738 47.592805 58.685915
F 19.213234 47.592805 80.506511
F 18.603730 47.592805 102.327108
F 17.994225 47.592805 124.147704
F 47.766428 1.286290 15.791210
F 47.156923 1.286290 37.611807
F 46.547419 1.286290 59.432403
F 45.937914 1.286290 81.252999
F 45.328410 1.286290 103.073596
F 44.718905 1.286290 124.894192
F 47.766428 24.439547 15.791210
F 47.156923 24.439547 37.611807
F 46.547419 24.439547 59.432403
F 45.937914 24.439547 81.252999
F 45.328410 24.439547 103.073596
F 44.718905 24.439547 124.894192
F 47.766428 47.592805 15.791210
F 47.156923 47.592805 37.611807
F 46.547419 47.592805 59.432403
F 45.937914 47.592805 81.252999
F 45.328410 47.592805 103.073596
F 44.718905 47.592805 124.894192
F 21.041747 9.004039 15.044722
F 20.432243 9.004039 36.865319
F 19.822738 9.004039 58.685915
F 19.213234 9.004039 80.506512
F 18.603730 9.004039 102.327108
F 17.994225 9.004039 124.147704
F 21.041747 32.157296 15.044722
F 20.432243 32.157296 36.865319
F 19.822738 32.157296 58.685915
F 19.213234 32.157296 80.506512
F 18.603730 32.157296 102.327108
F 17.994225 32.157296 124.147704
F 21.041747 55.310554 15.044722
F 20.432243 55.310554 36.865319
F 19.822738 55.310554 58.685915
F 19.213234 55.310554 80.506512
F 18.603730 55.310554 102.327108
F 17.994225 55.310554 124.147704
F 47.766428 9.004039 15.791210
F 47.156923 9.004039 37.611807
F 46.547419 9.004039 59.432403
F 45.937914 9.004039 81.253000
F 45.328410 9.004039 103.073596
F 44.718905 9.004039 124.894192
F 47.766428 32.157296 15.791210
F 47.156923 32.157296 37.611807
F 46.547419 32.157296 59.432403
F 45.937914 32.157296 81.253000
F 45.328410 32.157296 103.073596
F 44.718905 32.157296 124.894192
F 47.766428 55.310554 15.791210
F 47.156923 55.310554 37.611807
F 46.547419 55.310554 59.432403
F 45.937914 55.310554 81.253000
F 45.328410 55.310554 103.073596
F 44.718905 55.310554 124.894192
F 21.041747 16.721794 15.044722
F 20.432243 16.721794 36.865318
F 19.822738 16.721794 58.685914
F 19.213234 16.721794 80.506511
F 18.603730 16.721794 102.327107
F 17.994225 16.721794 124.147703
F 21.041747 39.875052 15.044722
F 20.432243 39.875052 36.865318
F 19.822738 39.875052 58.685914
F 19.213234 39.875052 80.506511
F 18.603730 39.875052 102.327107
F 17.994225 39.875052 124.147703
F 21.041747 63.028309 15.044722
F 20.432243 63.028309 36.865318
F 19.822738 63.028309 58.685914
F 19.213234 63.028309 80.506511
F 18.603730 63.028309 102.327107
F 17.994225 63.028309 124.147703
F 47.766428 16.721794 15.791210
F 47.156923 16.721794 37.611806
F 46.547419 16.721794 59.432402
F 45.937914 16.721794 81.252999
F 45.328410 16.721794 103.073595
F 44.718905 16.721794 124.894191
F 47.766428 39.875052 15.791210
F 47.156923 39.875052 37.611806
F 46.547419 39.875052 59.432402
F 45.937914 39.875052 81.252999
F 45.328410 39.875052 103.073595
F 44.718905 39.875052 124.894191
F 47.766428 63.028309 15.791210
F 47.156923 63.028309 37.611806
F 46.547419 63.028309 59.432402
F 45.937914 63.028309 81.252999
F 45.328410 63.028309 103.073595
F 44.718905 63.028309 124.894191
F 5.350780 7.717750 18.246039
F 4.741275 7.717750 40.066635
F 4.131771 7.717750 61.887232
F 3.522266 7.717750 83.707829
F 2.912762 7.717750 105.528425
F 2.303257 7.717750 127.349022
F 5.350780 30.871007 18.246039
F 4.741275 30.871007 40.066635
F 4.131771 30.871007 61.887232
F 3.522266 30.871007 83.707829
F 2.912762 30.871007 105.528425
F 2.303257 30.871007 127.349022
F 5.350780 54.024265 18.246039
F 4.741275 54.024265 40.066635
F 4.131771 54.024265 61.887232
F 3.522266 54.024265 83.707829
F 2.912762 54.024265 105.528425
F 2.303257 54.024265 127.349022
F 32.075459 7.717750 18.992527
F 31.465955 7.717750 40.813123
F 30.856450 7.717750 62.633719
F 30.246946 7.717750 84.454317
F 29.637441 7.717750 106.274913
F 29.027937 7.717750 128.095510
F 32.075459 30.871007 18.992527
F 31.465955 30.871007 40.813123
F 30.856450 30.871007 62.633719
F 30.246946 30.871007 84.454317
F 29.637441 30.871007 106.274913
F 29.027937 30.871007 128.095510
F 32.075459 54.024265 18.992527
F 31.465955 54.024265 40.813123
F 30.856450 54.024265 62.633719
F 30.246946 54.024265 84.454317
F 29.637441 54.024265 106.274913
F 29.027937 54.024265 128.095510
F 5.350780 15.435503 18.246038
F 4.741275 15.435503 40.066634
F 4.131771 15.435503 61.887231
F 3.522266 15.435503 83.707828
F 2.912762 15.435503 105.528424
F 2.303257 15.435503 127.349021
F 5.350780 38.588760 18.246038
F 4.741275 38.588760 40.066634
F 4.131771 38.588760 61.887231
F 3.522266 38.588760 83.707828
F 2.912762 38.588760 105.528424
F 2.303257 38.588760 127.349021
F 5.350780 61.742018 18.246038
F 4.741275 61.742018 40.066634
F 4.131771 61.742018 61.887231
F 3.522266 61.742018 83.707828
F 2.912762 61.742018 105.528424
F 2.303257 61.742018 127.349021
F 32.075459 15.435503 18.992526
F 31.465955 15.435503 40.813122
F 30.856450 15.435503 62.633718
F 30.246946 15.435503 84.454316
F 29.637441 15.435503 106.274912
F 29.027937 15.435503 128.095509
F 32.075459 38.588760 18.992526
F 31.465955 38.588760 40.813122
F 30.856450 38.588760 62.633718
F 30.246946 38.588760 84.454316
F 29.637441 38.588760 106.274912
F 29.027937 38.588760 128.095509
F 32.075459 61.742018 18.992526
F 31.465955 61.742018 40.813122
F 30.856450 61.742018 62.633718
F 30.246946 61.742018 84.454316
F 29.637441 61.742018 106.274912
F 29.027937 61.742018 128.095509
F 5.350780 0.000000 18.246038
F 4.741275 0.000000 40.066635
F 4.131771 0.000000 61.887232
F 3.522266 0.000000 83.707829
F 2.912762 0.000000 105.528425
F 2.303257 0.000000 127.349021
F 5.350780 23.153258 18.246038
F 4.741275 23.153258 40.066635
F 4.131771 23.153258 61.887232
F 3.522266 23.153258 83.707829
F 2.912762 23.153258 105.528425
F 2.303257 23.153258 127.349021
F 5.350780 46.306515 18.246038
F 4.741275 46.306515 40.066635
F 4.131771 46.306515 61.887232
F 3.522266 46.306515 83.707829
F 2.912762 46.306515 105.528425
F 2.303257 46.306515 127.349021
F 32.075459 0.000000 18.992526
F 31.465955 0.000000 40.813123
F 30.856450 0.000000 62.633719
F 30.246946 0.000000 84.454317
F 29.637441 0.000000 106.274913
F 29.027937 0.000000 128.095509
F 32.075459 23.153258 18.992526
F 31.465955 23.153258 40.813123
F 30.856450 23.153258 62.633719
F 30.246946 23.153258 84.454317
F 29.637441 23.153258 106.274913
F 29.027937 23.153258 128.095509
F 32.075459 46.306515 18.992526
F 31.465955 46.306515 40.813123
F 30.856450 46.306515 62.633719
F 30.246946 46.306515 84.454317
F 29.637441 46.306515 106.274913
F 29.027937 46.306515 128.095509
F 14.259003 7.717750 18.494868
F 13.649499 7.717750 40.315465
F 13.039994 7.717750 62.136061
F 12.430490 7.717750 83.956658
F 11.820985 7.717750 105.777254
F 11.211481 7.717750 127.597850
F 14.259003 30.871007 18.494868
F 13.649499 30.871007 40.315465
F 13.039994 30.871007 62.136061
F 12.430490 30.871007 83.956658
F 11.820985 30.871007 105.777254
F 11.211481 30.871007 127.597850
F 14.259003 54.024265 18.494868
F 13.649499 54.024265 40.315465
F 13.039994 54.024265 62.136061
F 12.430490 54.024265 83.956658
F 11.820985 54.024265 105.777254
F 11.211481 54.024265 127.597850
F 40.983682 7.717750 19.241356
F 40.374178 7.717750 41.061953
F 39.764674 7.717750 62.882549
F 39.155169 7.717750 84.703146
F 38.545665 7.717750 106.523742
F 37.936160 7.717750 128.344338
F 40.983682 30.871007 19.241356
F 40.374178 30.871007 41.061953
F 39.764674 30.871007 62.882549
F 39.155169 30.871007 84.703146
F 38.545665 30.871007 106.523742
F 37.936160 30.871007 128.344338
F 40.983682 54.024265 19.241356
F 40.374178 54.024265 41.061953
F 39.764674 54.024265 62.882549
F 39.155169 54.024265 84.703146
F 38.545665 54.024265 106.523742
F 37.936160 54.024265 128.344338
F 14.259003 15.435502 18.494866
F 13.649499 15.435502 40.315464
F 13.039994 15.435502 62.136060
F 12.430490 15.435502 83.956657
F 11.820985 15.435502 105.777253
F 11.211481 15.435502 127.597849
F 14.259003 38.588760 18.494866
F 13.649499 38.588760 40.315464
F 13.039994 38.588760 62.136060
F 12.430490 38.588760 83.956657
F 11.820985 38.588760 105.777253
F 11.211481 38.588760 127.597849
F 14.259003 61.742017 18.494866
F 13.649499 61.742017 40.315464
F 13.039994 61.742017 62.136060
F 12.430490 61.742017 83.956657
F 11.820985 61.742017 105.777253
F 11.211481 61.742017 127.597849
F 40.983683 15.435502 19.241354
F 40.374178 15.435502 41.061952
F 39.764674 15.435502 62.882548
F 39.155169 15.435502 84.703145
F 38.545665 15.435502 106.523741
F 37.936160 15.435502 128.344337
F 40.983683 38.588760 19.241354
F 40.374178 38.588760 41.061952
F 39.764674 38.588760 62.882548
F 39.155169 38.588760 84.703145
F 38.545665 38.588760 106.523741
F 37.936160 38.588760 128.344337
F 40.983683 61.742017 19.241354
F 40.374178 61.742017 41.061952
F 39.764674 61.742017 62.882548
F 39.155169 61.742017 84.703145
F 38.545665 61.742017 106.523741
F 37.936160 61.742017 128.344337
F 14.259003 0.000000 18.494867
F 13.649499 0.000000 40.315465
F 13.039994 0.000000 62.136061
F 12.430490 0.000000 83.956658
F 11.820985 0.000000 105.777254
F 11.211481 0.000000 127.597850
F 14.259003 23.153258 18.494867
F 13.649499 23.153258 40.315465
F 13.039994 23.153258 62.136061
F 12.430490 23.153258 83.956658
F 11.820985 23.153258 105.777254
F 11.211481 23.153258 127.597850
F 14.259003 46.306515 18.494867
F 13.649499 46.306515 40.315465
F 13.039994 46.306515 62.136061
F 12.430490 46.306515 83.956658
F 11.820985 46.306515 105.777254
F 11.211481 46.306515 127.597850
F 40.983683 0.000000 19.241355
F 40.374178 0.000000 41.061953
F 39.764674 0.000000 62.882549
F 39.155169 0.000000 84.703146
F 38.545665 0.000000 106.523742
F 37.936160 0.000000 128.344338
F 40.983683 23.153258 19.241355
F 40.374178 23.153258 41.061953
F 39.764674 23.153258 62.882549
F 39.155169 23.153258 84.703146
F 38.545665 23.153258 106.523742
F 37.936160 23.153258 128.344338
F 40.983683 46.306515 19.241355
F 40.374178 46.306515 41.061953
F 39.764674 46.306515 62.882549
F 39.155169 46.306515 84.703146
F 38.545665 46.306515 106.523742
F 37.936160 46.306515 128.344338
F 23.167234 7.717750 18.743697
F 22.557729 7.717750 40.564293
F 21.948225 7.717750 62.384890
F 21.338720 7.717750 84.205486
F 20.729216 7.717750 106.026083
F 20.119711 7.717750 127.846680
F 23.167234 30.871008 18.743697
F 22.557729 30.871008 40.564293
F 21.948225 30.871008 62.384890
F 21.338720 30.871008 84.205486
F 20.729216 30.871008 106.026083
F 20.119711 30.871008 127.846680
F 23.167234 54.024265 18.743697
F 22.557729 54.024265 40.564293
F 21.948225 54.024265 62.384890
F 21.338720 54.024265 84.205486
F 20.729216 54.024265 106.026083
F 20.119711 54.024265 127.846680
F 49.891913 7.717750 19.490185
F 49.282409 7.717750 41.310781
F 48.672904 7.717750 63.131378
F 48.063400 7.717750 84.951974
F 47.453895 7.717750 106.772570
F 46.844391 7.717750 128.593168
F 49.891913 30.871008 19.490185
F 49.282409 30.871008 41.310781
F 48.672904 30.871008 63.131378
F 48.063400 30.871008 84.951974
F 47.453895 30.871008 106.772570
F 46.844391 30.871008 128.593168
F 49.891913 54.024265 19.490185
F 49.282409 54.024265 41.310781
F 48.672904 54.024265 63.131378
F 48.063400 54.024265 84.951974
F 47.453895 54.024265 106.772570
F 46.844391 54.024265 128.593168
F 23.167234 15.435503 18.743696
F 22.557729 15.435503 40.564292
F 21.948225 15.435503 62.384889
F 21.338720 15.435503 84.205485
F 20.729216 15.435503 106.026082
F 20.119711 15.435503 127.846679
F 23.167234 38.588760 18.743696
F 22.557729 38.588760 40.564292
F 21.948225 38.588760 62.384889
F 21.338720 38.588760 84.205485
F 20.729216 38.588760 106.026082
F 20.119711 38.588760 127.846679
F 23.167234 61.742018 18.743696
F 22.557729 61.742018 40.564292
F 21.948225 61.742018 62.384889
F 21.338720 61.742018 84.205485
F 20.729216 61.742018 106.026082
F 20.119711 61.742018 127.846679
F 49.891913 15.435503 19.490184
F 49.282409 15.435503 41.310780
F 48.672904 15.435503 63.131377
F 48.063400 15.435503 84.951973
F 47.453895 15.435503 106.772569
F 46.844391 15.435503 128.593167
F 49.891913 38.588760 19.490184
F 49.282409 38.588760 41.310780
F 48.672904 38.588760 63.131377
F 48.063400 38.588760 84.951973
F 47.453895 38.588760 106.772569
F 46.844391 38.588760 128.593167
F 49.891913 61.742018 19.490184
F 49.282409 61.742018 41.310780
F 48.672904 61.742018 63.131377
F 48.063400 61.742018 84.951973
F 47.453895 61.742018 106.772569
F 46.844391 61.742018 128.593167
F 23.167234 0.000001 18.743697
F 22.557729 0.000001 40.564293
F 21.948225 0.000001 62.384889
F 21.338720 0.000001 84.205486
F 20.729216 0.000001 106.026083
F 20.119711 0.000001 127.846680
F 23.167234 23.153258 18.743697
F 22.557729 23.153258 40.564293
F 21.948225 23.153258 62.384889
F 21.338720 23.153258 84.205486
F 20.729216 23.153258 106.026083
F 20.119711 23.153258 127.846680
F 23.167234 46.306516 18.743697
F 22.557729 46.306516 40.564293
F 21.948225 46.306516 62.384889
F 21.338720 46.306516 84.205486
F 20.729216 46.306516 106.026083
F 20.119711 46.306516 127.846680
F 49.891913 0.000001 19.490185
F 49.282409 0.000001 41.310781
F 48.672904 0.000001 63.131377
F 48.063400 0.000001 84.951974
F 47.453895 0.000001 106.772570
F 46.844391 0.000001 128.593168
F 49.891913 23.153258 19.490185
F 49.282409 23.153258 41.310781
F 48.672904 23.153258 63.131377
F 48.063400 23.153258 84.951974
F 47.453895 23.153258 106.772570
F 46.844391 23.153258 128.593168
F 49.891913 46.306516 19.490185
F 49.282409 46.306516 41.310781
F 48.672904 46.306516 63.131377
F 48.063400 46.306516 84.951974
F 47.453895 46.306516 106.772570
F 46.844391 46.306516 128.593168
F 5.452350 5.145166 14.609272
F 4.842845 5.145166 36.429868
F 4.233341 5.145166 58.250466
F 3.623836 5.145166 80.071062
F 3.014332 5.145166 101.891658
F 2.404827 5.145166 123.712255
F 5.452350 28.298423 14.609272
F 4.842845 28.298423 36.429868
F 4.233341 28.298423 58.250466
F 3.623836 28.298423 80.071062
F 3.014332 28.298423 101.891658
F 2.404827 28.298423 123.712255
F 5.452350 51.451681 14.609272
F 4.842845 51.451681 36.429868
F 4.233341 51.451681 58.250466
F 3.623836 51.451681 80.071062
F 3.014332 51.451681 101.891658
F 2.404827 51.451681 123.712255
F 32.177029 5.145166 15.355760
F 31.567525 5.145166 37.176356
F 30.958020 5.145166 58.996954
F 30.348516 5.145166 80.817550
F 29.739011 5.145166 102.638146
F 29.129507 5.145166 124.458743
F 32.177029 28.298423 15.355760
F 31.567525 28.298423 37.176356
F 30.958020 28.298423 58.996954
F 30.348516 28.298423 80.817550
F 29.739011 28.298423 102.638146
F 29.129507 28.298423 124.458743
F 32.177029 51.451681 15.355760
F 31.567525 51.451681 37.176356
F 30.958020 51.451681 58.996954
F 30.348516 51.451681 80.817550
F 29.739011 51.451681 102.638146
F 29.129507 51.451681 124.458743
F 5.452350 12.862918 14.609271
F 4.842845 12.862918 36.429867
F 4.233341 12.862918 58.250465
F 3.623836 12.862918 80.071061
F 3.014332 12.862918 101.891658
F 2.404827 12.862918 123.712254
F 5.452350 36.016175 14.609271
F 4.842845 36.016175 36.429867
F 4.233341 36.016175 58.250465
F 3.623836 36.016175 80.071061
F 3.014332 36.016175 101.891658
F 2.404827 36.016175 123.712254
F 5.452350 59.169433 14.609271
F 4.842845 59.169433 36.429867
F 4.233341 59.169433 58.250465
F 3.623836 59.169433 80.071061
F 3.014332 59.169433 101.891658
F 2.404827 59.169433 123.712254
F 32.177029 12.862918 15.355759
F 31.567525 12.862918 37.176355
F 30.958020 12.862918 58.996953
F 30.348516 12.862918 80.817549
F 29.739011 12.862918 102.638146
F 29.129507 12.862918 124.458742
F 32.177029 36.016175 15.355759
F 31.567525 36.016175 37.176355
F 30.958020 36.016175 58.996953
F 30.348516 36.016175 80.817549
F 29.739011 36.016175 102.638146
F 29.129507 36.016175 124.458742
F 32.177029 59.169433 15.355759
F 31.567525 59.169433 37.176355
F 30.958020 59.169433 58.996953
F 30.348516 59.169433 80.817549
F 29.739011 59.169433 102.638146
F 29.129507 59.169433 124.458742
F 5.452350 20.580673 14.609272
F 4.842845 20.580673 36.429868
F 4.233341 20.580673 58.250465
F 3.623836 20.580673 80.071062
F 3.014332 20.580673 101.891658
F 2.404827 20.580673 123.712255
F 5.452350 43.733931 14.609272
F 4.842845 43.733931 36.429868
F 4.233341 43.733931 58.250465
F 3.623836 43.733931 80.071062
F 3.014332 43.733931 101.891658
F 2.404827 43.733931 123.712255
F 5.452350 66.887188 14.609272
F 4.842845 66.887188 36.429868
F 4.233341 66.887188 58.250465
F 3.623836 66.887188 80.071062
F 3.014332 66.887188 101.891658
F 2.404827 66.887188 123.712255
F 32.177029 20.580673 15.355760
F 31.567525 20.580673 37.176356
F 30.958020 20.580673 58.996953
F 30.348516 20.580673 80.817550
F 29.739011 20.580673 102.638146
F 29.129507 20.580673 124.458743
F 32.177029 43.733931 15.355760
F 31.567525 43.733931 37.176356
F 30.958020 43.733931 58.996953
F 30.348516 43.733931 80.817550
F 29.739011 43.733931 102.638146
F 29.129507 43.733931 124.458743
F 32.177029 66.887188 15.355760
F 31.567525 66.887188 37.176356
F 30.958020 66.887188 58.996953
F 30.348516 66.887188 80.817550
F 29.739011 66.887188 102.638146
F 29.129507 66.887188 124.458743
F 14.360572 5.145165 14.858101
F 13.751068 5.145165 36.678698
F 13.141563 5.145165 58.499294
F 12.532059 5.145165 80.319891
F 11.922554 5.145165 102.140487
F 11.313050 5.145165 123.961083
F 14.360572 28.298422 14.858101
F 13.751068 28.298422 36.678698
F 13.141563 28.298422 58.499294
F 12.532059 28.298422 80.319891
F 11.922554 28.298422 102.140487
F 11.313050 28.298422 123.961083
F 14.360572 51.451680 14.858101
F 13.751068 51.451680 36.678698
F 13.141563 51.451680 58.499294
F 12.532059 51.451680 80.319891
F 11.922554 51.451680 102.140487
F 11.313050 51.451680 123.961083
F 41.085252 5.145165 15.604588
F 40.475747 5.145165 37.425186
F 39.866243 5.145165 59.245782
F 39.256738 5.145165 81.066379
F 38.647234 5.145165 102.886975
F 38.037729 5.145165 124.707571
F 41.085252 28.298422 15.604588
F 40.475747 28.298422 37.425186
F 39.866243 28.298422 59.245782
F 39.256738 28.298422 81.066379
F 38.647234 28.298422 102.886975
F 38.037729 28.298422 124.707571
F 41.085252 51.451680 15.604588
F 40.475747 51.451680 37.425186
F 39.866243 51.451680 59.245782
F 39.256738 51.451680 81.066379
F 38.647234 51.451680 102.886975
F 38.037729 51.451680 124.707571
F 14.360572 12.862917 14.858100
F 13.751068 12.862917 36.678697
F 13.141563 12.862917 58.499293
F 12.532059 12.862917 80.319890
F 11.922554 12.862917 102.140486
F 11.313050 12.862917 123.961082
F 14.360572 36.016174 14.858100
F 13.751068 36.016174 36.678697
F 13.141563 36.016174 58.499293
F 12.532059 36.016174 80.319890
F 11.922554 36.016174 102.140486
F 11.313050 36.016174 123.961082
F 14.360572 59.169432 14.858100
F 13.751068 59.169432 36.678697
F 13.141563 59.169432 58.499293
F 12.532059 59.169432 80.319890
F 11.922554 59.169432 102.140486
F 11.313050 59.169432 123.961082
F 41.085252 12.862917 15.604587
F 40.475747 12.862917 37.425185
F 39.866243 12.862917 59.245781
F 39.256738 12.862917 81.066378
F 38.647234 12.862917 102.886974
F 38.037729 12.862917 124.707570
F 41.085252 36.016174 15.604587
F 40.475747 36.016174 37.425185
F 39.866243 36.016174 59.245781
F 39.256738 36.016174 81.066378
F 38.647234 36.016174 102.886974
F 38.037729 36.016174 124.707570
F 41.085252 59.169432 15.604587
F 40.475747 59.169432 37.425185
F 39.866243 59.169432 59.245781
F 39.256738 59.169432 81.066378
F 38.647234 59.169432 102.886974
F 38.037729 59.169432 124.707570
F 14.360572 20.580672 14.858101
F 13.751068 20.580672 36.678698
F 13.141563 20.580672 58.499294
F 12.532059 20.580672 80.319890
F 11.922554 20.580672 102.140487
F 11.313050 20.580672 123.961083
F 14.360572 43.733930 14.858101
F 13.751068 43.733930 36.678698
F 13.141563 43.733930 58.499294
F 12.532059 43.733930 80.319890
F 11.922554 43.733930 102.140487
F 11.313050 43.733930 123.961083
F 14.360572 66.887187 14.858101
F 13.751068 66.887187 36.678698
F 13.141563 66.887187 58.499294
F 12.532059 66.887187 80.319890
F 11.922554 66.887187 102.140487
F 11.313050 66.887187 123.961083
F 41.085252 20.580672 15.604588
F 40.475747 20.580672 37.425186
F 39.866243 20.580672 59.245782
F 39.256738 20.580672 81.066378
F 38.647234 20.580672 102.886975
F 38.037729 20.580672 124.707571
F 41.085252 43.733930 15.604588
F 40.475747 43.733930 37.425186
F 39.866243 43.733930 59.245782
F 39.256738 43.733930 81.066378
F 38.647234 43.733930 102.886975
F 38.037729 43.733930 124.707571
F 41.085252 66.887187 15.604588
F 40.475747 66.887187 37.425186
F 39.866243 66.887187 59.245782
F 39.256738 66.887187 81.066378
F 38.647234 66.887187 102.886975
F 38.037729 66.887187 124.707571
F 23.268805 5.145164 15.106930
F 22.659300 5.145164 36.927526
F 22.049796 5.145164 58.748123
F 21.440291 5.145164 80.568719
F 20.830787 5.145164 102.389316
F 20.221282 5.145164 124.209913
F 23.268805 28.298422 15.106930
F 22.659300 28.298422 36.927526
F 22.049796 28.298422 58.748123
F 21.440291 28.298422 80.568719
F 20.830787 28.298422 102.389316
F 20.221282 28.298422 124.209913
F 23.268805 51.451679 15.106930
F 22.659300 51.451679 36.927526
F 22.049796 51.451679 58.748123
F 21.440291 51.451679 80.568719
F 20.830787 51.451679 102.389316
F 20.221282 51.451679 124.209913
F 49.993484 5.145164 15.853418
F 49.383980 5.145164 37.674014
F 48.774475 5.145164 59.494611
F 48.164971 5.145164 81.315207
F 47.555466 5.145164 103.135804
F 46.945962 5.145164 124.956401
F 49.993484 28.298422 15.853418
F 49.383980 28.298422 37.674014
F 48.774475 28.298422 59.494611
F 48.164971 28.298422 81.315207
F 47.555466 28.298422 103.135804
F 46.945962 28.298422 124.956401
F 49.993484 51.451679 15.853418
F 49.383980 51.451679 37.674014
F 48.774475 51.451679 59.494611
F 48.164971 51.451679 81.315207
F 47.555466 51.451679 103.135804
F 46.945962 51.451679 124.956401
F 23.268805 12.862916 15.106929
F 22.659300 12.862916 36.927525
F 22.049796 12.862916 58.748122
F 21.440291 12.862916 80.568718
F 20.830787 12.862916 102.389315
F 20.221282 12.862916 124.209912
F 23.268805 36.016174 15.106929
F 22.659300 36.016174 36.927525
F 22.049796 36.016174 58.748122
F 21.440291 36.016174 80.568718
F 20.830787 36.016174 102.389315
F 20.221282 36.016174 124.209912
F 23.268805 59.169431 15.106929
F 22.659300 59.169431 36.927525
F 22.049796 59.169431 58.748122
F 21.440291 59.169431 80.568718
F 20.830787 59.169431 102.389315
F 20.221282 59.169431 124.209912
F 49.993484 12.862916 15.853417
F 49.383980 12.862916 37.674013
F 48.774475 12.862916 59.494610
F 48.164971 12.862916 81.315206
F 47.555466 12.862916 103.135803
F 46.945962 12.862916 124.956400
F 49.993484 36.016174 15.853417
F 49.383980 36.016174 37.674013
F 48.774475 36.016174 59.494610
F 48.164971 36.016174 81.315206
F 47.555466 36.016174 103.135803
F 46.945962 36.016174 124.956400
F 49.993484 59.169431 15.853417
F 49.383980 59.169431 37.674013
F 48.774475 59.169431 59.494610
F 48.164971 59.169431 81.315206
F 47.555466 59.169431 103.135803
F 46.945962 59.169431 124.956400
F 23.268805 20.580672 15.106930
F 22.659300 20.580672 36.927526
F 22.049796 20.580672 58.748122
F 21.440291 20.580672 80.568719
F 20.830787 20.580672 102.389316
F 20.221282 20.580672 124.209913
F 23.268805 43.733929 15.106930
F 22.659300 43.733929 36.927526
F 22.049796 43.733929 58.748122
F 21.440291 43.733929 80.568719
F 20.830787 43.733929 102.389316
F 20.221282 43.733929 124.209913
F 23.268805 66.887187 15.106930
F 22.659300 66.887187 36.927526
F 22.049796 66.887187 58.748122
F 21.440291 66.887187 80.568719
F 20.830787 66.887187 102.389316
F 20.221282 66.887187 124.209913
F 49.993484 20.580672 15.853418
F 49.383980 20.580672 37.674014
F 48.774475 20.580672 59.494610
F 48.164971 20.580672 81.315207
F 47.555466 20.580672 103.135804
F 46.945962 20.580672 124.956401
F 49.993484 43.733929 15.853418
F 49.383980 43.733929 37.674014
F 48.774475 43.733929 59.494610
F 48.164971 43.733929 81.315207
F 47.555466 43.733929 103.135804
F 46.945962 43.733929 124.956401
F 49.993484 66.887187 15.853418
F 49.383980 66.887187 37.674014
F 48.774475 66.887187 59.494610
F 48.164971 66.887187 81.315207
F 47.555466 66.887187 103.135804
F 46.945962 66.887187 124.956401
F 5.376174 5.145165 17.336846
F 4.766669 5.145165 39.157442
F 4.157165 5.145165 60.978039
F 3.547660 5.145165 82.798635
F 2.938156 5.145165 104.619231
F 2.328651 5.145165 126.439829
F 5.376174 28.298423 17.336846
F 4.766669 28.298423 39.157442
F 4.157165 28.298423 60.978039
F 3.547660 28.298423 82.798635
F 2.938156 28.298423 104.619231
F 2.328651 28.298423 126.439829
F 5.376174 51.451680 17.336846
F 4.766669 51.451680 39.157442
F 4.157165 51.451680 60.978039
F 3.547660 51.451680 82.798635
F 2.938156 51.451680 104.619231
F 2.328651 51.451680 126.439829
F 32.100853 5.145165 18.083334
F 31.491349 5.145165 39.903930
F 30.881844 5.145165 61.724527
F 30.272340 5.145165 83.545123
F 29.662835 5.145165 105.365719
F 29.053331 5.145165 127.186317
F 32.100853 28.298423 18.083334
F 31.491349 28.298423 39.903930
F 30.881844 28.298423 61.724527
F 30.272340 28.298423 83.545123
F 29.662835 28.298423 105.365719
F 29.053331 28.298423 127.186317
F 32.100853 51.451680 18.083334
F 31.491349 51.451680 39.903930
F 30.881844 51.451680 61.724527
F 30.272340 51.451680 83.545123
F 29.662835 51.451680 105.365719
F 29.053331 51.451680 127.186317
F 5.376174 12.862917 17.336847
F 4.766669 12.862917 39.157443
F 4.157165 12.862917 60.978040
F 3.547660 12.862917 82.798636
F 2.938156 12.862917 104.619232
F 2.328651 12.862917 126.439830
F 5.376174 36.016175 17.336847
F 4.766669 36.016175 39.157443
F 4.157165 36.016175 60.978040
F 3.547660 36.016175 82.798636
F 2.938156 36.016175 104.619232
F 2.328651 36.016175 126.439830
F 5.376174 59.169432 17.336847
F 4.766669 59.169432 39.157443
F 4.157165 59.169432 60.978040
F 3.547660 59.169432 82.798636
F 2.938156 59.169432 104.619232
F 2.328651 59.169432 126.439830
F 32.100853 12.862917 18.083335
F 31.491349 12.862917 39.903931
F 30.881844 12.862917 61.724528
F 30.272340 12.862917 83.545124
F 29.662835 12.862917 105.365720
F 29.053331 12.862917 127.186318
F 32.100853 36.016175 18.083335
F 31.491349 36.016175 39.903931
F 30.881844 36.016175 61.724528
F 30.272340 36.016175 83.545124
F 29.662835 36.016175 105.365720
F 29.053331 36.016175 127.186318
F 32.100853 59.169432 18.083335
F 31.491349 59.169432 39.903931
F 30.881844 59.169432 61.724528
F 30.272340 59.169432 83.545124
F 29.662835 59.169432 105.365720
F 29.053331 59.169432 127.186318
F 5.376174 20.580673 17.336846
F 4.766669 20.580673 39.157443
F 4.157165 20.580673 60.978039
F 3.547660 20.580673 82.798635
F 2.938156 20.580673 104.619232
F 2.328651 20.580673 126.439829
F 5.376174 43.733930 17.336846
F 4.766669 43.733930 39.157443
F 4.157165 43.733930 60.978039
F 3.547660 43.733930 82.798635
F 2.938156 43.733930 104.619232
F 2.328651 43.733930 126.439829
F 5.376174 66.887188 17.336846
F 4.766669 66.887188 39.157443
F 4.157165 66.887188 60.978039
F 3.547660 66.887188 82.798635
F 2.938156 66.887188 104.619232
F 2.328651 66.887188 126.439829
F 32.100853 20.580673 18.083334
F 31.491349 20.580673 39.903931
F 30.881844 20.580673 61.724527
F 30.272340 20.580673 83.545123
F 29.662835 20.580673 105.365720
F 29.053331 20.580673 127.186317
F 32.100853 43.733930 18.083334
F 31.491349 43.733930 39.903931
F 30.881844 43.733930 61.724527
F 30.272340 43.733930 83.545123
F 29.662835 43.733930 105.365720
F 29.053331 43.733930 127.186317
F 32.100853 66.887188 18.083334
F 31.491349 66.887188 39.903931
F 30.881844 66.887188 61.724527
F 30.272340 66.887188 83.545123
F 29.662835 66.887188 105.365720
F 29.053331 66.887188 127.186317
F 14.284397 5.145165 17.585675
F 13.674893 5.145165 39.406272
F 13.065388 5.145165 61.226868
F 12.455884 5.145165 83.047465
F 11.846379 5.145165 104.868062
F 11.236875 5.145165 126.688658
F 14.284397 28.298422 17.585675
F 13.674893 28.298422 39.406272
F 13.065388 28.298422 61.226868
F 12.455884 28.298422 83.047465
F 11.846379 28.298422 104.868062
F 11.236875 28.298422 126.688658
F 14.284397 51.451680 17.585675
F 13.674893 51.451680 39.406272
F 13.065388 51.451680 61.226868
F 12.455884 51.451680 83.047465
F 11.846379 51.451680 104.868062
F 11.236875 51.451680 126.688658
F 41.009077 5.145165 18.332163
F 40.399572 5.145165 40.152760
F 39.790068 5.145165 61.973356
F 39.180563 5.145165 83.793952
F 38.571059 5.145165 105.614550
F 37.961554 5.145165 127.435146
F 41.009077 28.298422 18.332163
F 40.399572 28.298422 40.152760
F 39.790068 28.298422 61.973356
F 39.180563 28.298422 83.793952
F 38.571059 28.298422 105.614550
F 37.961554 28.298422 127.435146
F 41.009077 51.451680 18.332163
F 40.399572 51.451680 40.152760
F 39.790068 51.451680 61.973356
F 39.180563 51.451680 83.793952
F 38.571059 51.451680 105.614550
F 37.961554 51.451680 127.435146
F 14.284397 12.862917 17.585676
F 13.674893 12.862917 39.406273
F 13.065388 12.862917 61.226869
F 12.455884 12.862917 83.047466
F 11.846379 12.862917 104.868063
F 11.236875 12.862917 126.688659
F 14.284397 36.016175 17.585676
F 13.674893 36.016175 39.406273
F 13.065388 36.016175 61.226869
F 12.455884 36.016175 83.047466
F 11.846379 36.016175 104.868063
F 11.236875 36.016175 126.688659
F 14.284397 59.169432 17.585676
F 13.674893 59.169432 39.406273
F 13.065388 59.169432 61.226869
F 12.455884 59.169432 83.047466
F 11.846379 59.169432 104.868063
F 11.236875 59.169432 126.688659
F 41.009077 12.862917 18.332164
F 40.399572 12.862917 40.152761
F 39.790068 12.862917 61.973357
F 39.180563 12.862917 83.793953
F 38.571059 12.862917 105.614551
F 37.961554 12.862917 127.435147
F 41.009077 36.016175 18.332164
F 40.399572 36.016175 40.152761
F 39.790068 36.016175 61.973357
F 39.180563 36.016175 83.793953
F 38.571059 36.016175 105.614551
F 37.961554 36.016175 127.435147
F 41.009077 59.169432 18.332164
F 40.399572 59.169432 40.152761
F 39.790068 59.169432 61.973357
F 39.180563 59.169432 83.793953
F 38.571059 59.169432 105.614551
F 37.961554 59.169432 127.435147
F 14.284397 20.580672 17.585676
F 13.674893 20.580672 39.406272
F 13.065388 20.580672 61.226868
F 12.455884 20.580672 83.047466
F 11.846379 20.580672 104.868062
F 11.236875 20.580672 126.688659
F 14.284397 43.733930 17.585676
F 13.674893 43.733930 39.406272
F 13.065388 43.733930 61.226868
F 12.455884 43.733930 83.047466
F 11.846379 43.733930 104.868062
F 11.236875 43.733930 126.688659
F 14.284397 66.887187 17.585676
F 13.674893 66.887187 39.406272
F 13.065388 66.887187 61.226868
F 12.455884 66.887187 83.047466
F 11.846379 66.887187 104.868062
F 11.236875 66.887187 126.688659
F 41.009077 20.580672 18.332164
F 40.399572 20.580672 40.152760
F 39.790068 20.580672 61.973356
F 39.180563 20.580672 83.793953
F 38.571059 20.580672 105.614550
F 37.961554 20.580672 127.435147
F 41.009077 43.733930 18.332164
F 40.399572 43.733930 40.152760
F 39.790068 43.733930 61.973356
F 39.180563 43.733930 83.793953
F 38.571059 43.733930 105.614550
F 37.961554 43.733930 127.435147
F 41.009077 66.887187 18.332164
F 40.399572 66.887187 40.152760
F 39.790068 66.887187 61.973356
F 39.180563 66.887187 83.793953
F 38.571059 66.887187 105.614550
F 37.961554 66.887187 127.435147
F 23.192628 5.145164 17.834505
F 22.583123 5.145164 39.655102
F 21.973619 5.145164 61.475699
F 21.364114 5.145164 83.296295
F 20.754610 5.145164 105.116891
F 20.145105 5.145164 126.937488
F 23.192628 28.298422 17.834505
F 22.583123 28.298422 39.655102
F 21.973619 28.298422 61.475699
F 21.364114 28.298422 83.296295
F 20.754610 28.298422 105.116891
F 20.145105 28.298422 126.937488
F 23.192628 51.451679 17.834505
F 22.583123 51.451679 39.655102
F 21.973619 51.451679 61.475699
F 21.364114 51.451679 83.296295
F 20.754610 51.451679 105.116891
F 20.145105 51.451679 126.937488
F 49.917308 5.145164 18.580993
F 49.307804 5.145164 40.401590
F 48.698299 5.145164 62.222187
F 48.088795 5.145164 84.042783
F 47.479290 5.145164 105.863379
F 46.869786 5.145164 127.683976
F 49.917308 28.298422 18.580993
F 49.307804 28.298422 40.401590
F 48.698299 28.298422 62.222187
F 48.088795 28.298422 84.042783
F 47.479290 28.298422 105.863379
F 46.869786 28.298422 127.683976
F 49.917308 51.451679 18.580993
F 49.307804 51.451679 40.401590
F 48.698299 51.451679 62.222187
F 48.088795 51.451679 84.042783
F 47.479290 51.451679 105.863379
F 46.869786 51.451679 127.683976
F 23.192628 12.862917 17.834506
F 22.583123 12.862917 39.655103
F 21.973619 12.862917 61.475699
F 21.364114 12.862917 83.296296
F 20.754610 12.862917 105.116892
F 20.145105 12.862917 126.937489
F 23.192628 36.016174 17.834506
F 22.583123 36.016174 39.655103
F 21.973619 36.016174 61.475699
F 21.364114 36.016174 83.296296
F 20.754610 36.016174 105.116892
F 20.145105 36.016174 126.937489
F 23.192628 59.169432 17.834506
F 22.583123 59.169432 39.655103
F 21.973619 59.169432 61.475699
F 21.364114 59.169432 83.296296
F 20.754610 59.169432 105.116892
F 20.145105 59.169432 126.937489
F 49.917308 12.862917 18.580994
F 49.307804 12.862917 40.401591
F 48.698299 12.862917 62.222187
F 48.088795 12.862917 84.042784
F 47.479290 12.862917 105.863380
F 46.869786 12.862917 127.683977
F 49.917308 36.016174 18.580994
F 49.307804 36.016174 40.401591
F 48.698299 36.016174 62.222187
F 48.088795 36.016174 84.042784
F 47.479290 36.016174 105.863380
F 46.869786 36.016174 127.683977
F 49.917308 59.169432 18.580994
F 49.307804 59.169432 40.401591
F 48.698299 59.169432 62.222187
F 48.088795 59.169432 84.042784
F 47.479290 59.169432 105.863380
F 46.869786 59.169432 127.683977
F 23.192628 20.580672 17.834505
F 22.583123 20.580672 39.655102
F 21.973619 20.580672 61.475699
F 21.364114 20.580672 83.296295
F 20.754610 20.580672 105.116892
F 20.145105 20.580672 126.937488
F 23.192628 43.733929 17.834505
F 22.583123 43.733929 39.655102
F 21.973619 43.733929 61.475699
F 21.364114 43.733929 83.296295
F 20.754610 43.733929 105.116892
F 20.145105 43.733929 126.937488
F 23.192628 66.887187 17.834505
F 22.583123 66.887187 39.655102
F 21.973619 66.887187 61.475699
F 21.364114 66.887187 83.296295
F 20.754610 66.887187 105.116892
F 20.145105 66.887187 126.937488
F 49.917308 20.580672 18.580993
F 49.307804 20.580672 40.401590
F 48.698299 20.580672 62.222187
F 48.088795 20.580672 84.042783
F 47.479290 20.580672 105.863380
F 46.869786 20.580672 127.683976
F 49.917308 43.733929 18.580993
F 49.307804 43.733929 40.401590
F 48.698299 43.733929 62.222187
F 48.088795 43.733929 84.042783
F 47.479290 43.733929 105.863380
F 46.869786 43.733929 127.683976
F 49.917308 66.887187 18.580993
F 49.307804 66.887187 40.401590
F 48.698299 66.887187 62.222187
F 48.088795 66.887187 84.042783
F 47.479290 66.887187 105.863380
F 46.869786 66.887187 127.683976
F 5.274580 7.717749 20.973612
F 4.665075 7.717749 42.794208
F 4.055571 7.717749 64.614804
F 3.446066 7.717749 86.435402
F 2.836562 7.717749 108.255998
F 2.227057 7.717749 130.076595
F 5.274580 30.871007 20.973612
F 4.665075 30.871007 42.794208
F 4.055571 30.871007 64.614804
F 3.446066 30.871007 86.435402
F 2.836562 30.871007 108.255998
F 2.227057 30.871007 130.076595
F 5.274580 54.024264 20.973612
F 4.665075 54.024264 42.794208
F 4.055571 54.024264 64.614804
F 3.446066 54.024264 86.435402
F 2.836562 54.024264 108.255998
F 2.227057 54.024264 130.076595
F 31.999259 7.717749 21.720100
F 31.389755 7.717749 43.540696
F 30.780250 7.717749 65.361292
F 30.170746 7.717749 87.181889
F 29.561241 7.717749 109.002486
F 28.951737 7.717749 130.823083
F 31.999259 30.871007 21.720100
F 31.389755 30.871007 43.540696
F 30.780250 30.871007 65.361292
F 30.170746 30.871007 87.181889
F 29.561241 30.871007 109.002486
F 28.951737 30.871007 130.823083
F 31.999259 54.024264 21.720100
F 31.389755 54.024264 43.540696
F 30.780250 54.024264 65.361292
F 30.170746 54.024264 87.181889
F 29.561241 54.024264 109.002486
F 28.951737 54.024264 130.823083
F 5.274580 15.435502 20.973613
F 4.665075 15.435502 42.794209
F 4.055571 15.435502 64.614806
F 3.446066 15.435502 86.435403
F 2.836562 15.435502 108.255999
F 2.227057 15.435502 130.076596
F 5.274580 38.588760 20.973613
F 4.665075 38.588760 42.794209
F 4.055571 38.588760 64.614806
F 3.446066 38.588760 86.435403
F 2.836562 38.588760 108.255999
F 2.227057 38.588760 130.076596
F 5.274580 61.742017 20.973613
F 4.665075 61.742017 42.794209
F 4.055571 61.742017 64.614806
F 3.446066 61.742017 86.435403
F 2.836562 61.742017 108.255999
F 2.227057 61.742017 130.076596
F 31.999259 15.435502 21.720101
F 31.389755 15.435502 43.540697
F 30.780250 15.435502 65.361294
F 30.170746 15.435502 87.181890
F 29.561241 15.435502 109.002487
F 28.951737 15.435502 130.823084
F 31.999259 38.588760 21.720101
F 31.389755 38.588760 43.540697
F 30.780250 38.588760 65.361294
F 30.170746 38.588760 87.181890
F 29.561241 38.588760 109.002487
F 28.951737 38.588760 130.823084
F 31.999259 61.742017 21.720101
F 31.389755 61.742017 43.540697
F 30.780250 61.742017 65.361294
F 30.170746 61.742017 87.181890
F 29.561241 61.742017 109.002487
F 28.951737 61.742017 130.823084
F 5.274580 0.000000 20.973612
F 4.665075 0.000000 42.794208
F 4.055571 0.000000 64.614805
F 3.446066 0.000000 86.435402
F 2.836562 0.000000 108.255998
F 2.227057 0.000000 130.076595
F 5.274580 23.153257 20.973612
F 4.665075 23.153257 42.794208
F 4.055571 23.153257 64.614805
F 3.446066 23.153257 86.435402
F 2.836562 23.153257 108.255998
F 2.227057 23.153257 130.076595
F 5.274580 46.306515 20.973612
F 4.665075 46.306515 42.794208
F 4.055571 46.306515 64.614805
F 3.446066 46.306515 86.435402
F 2.836562 46.306515 108.255998
F 2.227057 46.306515 130.076595
F 31.999259 0.000000 21.720100
F 31.389755 0.000000 43.540696
F 30.780250 0.000000 65.361293
F 30.170746 0.000000 87.181889
F 29.561241 0.000000 109.002486
F 28.951737 0.000000 130.823083
F 31.999259 23.153257 21.720100
F 31.389755 23.153257 43.540696
F 30.780250 23.153257 65.361293
F 30.170746 23.153257 87.181889
F 29.561241 23.153257 109.002486
F 28.951737 23.153257 130.823083
F 31.999259 46.306515 21.720100
F 31.389755 46.306515 43.540696
F 30.780250 46.306515 65.361293
F 30.170746 46.306515 87.181889
F 29.561241 46.306515 109.002486
F 28.951737 46.306515 130.823083
F 14.182802 7.717750 21.222441
F 13.573298 7.717750 43.043038
F 12.963793 7.717750 64.863635
F 12.354289 7.717750 86.684231
F 11.744784 7.717750 108.504828
F 11.135280 7.717750 130.325424
F 14.182802 30.871007 21.222441
F 13.573298 30.871007 43.043038
F 12.963793 30.871007 64.863635
F 12.354289 30.871007 86.684231
F 11.744784 30.871007 108.504828
F 11.135280 30.871007 130.325424
F 14.182802 54.024265 21.222441
F 13.573298 54.024265 43.043038
F 12.963793 54.024265 64.863635
F 12.354289 54.024265 86.684231
F 11.744784 54.024265 108.504828
F 11.135280 54.024265 130.325424
F 40.907481 7.717750 21.968929
F 40.297977 7.717750 43.789526
F 39.688473 7.717750 65.610122
F 39.078968 7.717750 87.430719
F 38.469464 7.717750 109.251316
F 37.859959 7.717750 131.071912
F 40.907481 30.871007 21.968929
F 40.297977 30.871007 43.789526
F 39.688473 30.871007 65.610122
F 39.078968 30.871007 87.430719
F 38.469464 30.871007 109.251316
F 37.859959 30.871007 131.071912
F 40.907481 54.024265 21.968929
F 40.297977 54.024265 43.789526
F 39.688473 54.024265 65.610122
F 39.078968 54.024265 87.430719
F 38.469464 54.024265 109.251316
F 37.859959 54.024265 131.071912
F 14.182802 15.435503 21.222442
F 13.573298 15.435503 43.043039
F 12.963793 15.435503 64.863636
F 12.354289 15.435503 86.684232
F 11.744784 15.435503 108.504829
F 11.135280 15.435503 130.325425
F 14.182802 38.588760 21.222442
F 13.573298 38.588760 43.043039
F 12.963793 38.588760 64.863636
F 12.354289 38.588760 86.684232
F 11.744784 38.588760 108.504829
F 11.135280 38.588760 130.325425
F 14.182802 61.742018 21.222442
F 13.573298 61.742018 43.043039
F 12.963793 61.742018 64.863636
F 12.354289 61.742018 86.684232
F 11.744784 61.742018 108.504829
F 11.135280 61.742018 130.325425
F 40.907481 15.435503 21.968930
F 40.297977 15.435503 43.789527
F 39.688473 15.435503 65.610123
F 39.078968 15.435503 87.430720
F 38.469464 15.435503 109.251317
F 37.859959 15.435503 131.071913
F 40.907481 38.588760 21.968930
F 40.297977 38.588760 43.789527
F 39.688473 38.588760 65.610123
F 39.078968 38.588760 87.430720
F 38.469464 38.588760 109.251317
F 37.859959 38.588760 131.071913
F 40.907481 61.742018 21.968930
F 40.297977 61.742018 43.789527
F 39.688473 61.742018 65.610123
F 39.078968 61.742018 87.430720
F 38.469464 61.742018 109.251317
F 37.859959 61.742018 131.071913
F 14.182802 0.000000 21.222441
F 13.573298 0.000000 43.043038
F 12.963793 0.000000 64.863635
F 12.354289 0.000000 86.684231
F 11.744784 0.000000 108.504828
F 11.135280 0.000000 130.325424
F 14.182802 23.153258 21.222441
F 13.573298 23.153258 43.043038
F 12.963793 23.153258 64.863635
F 12.354289 23.153258 86.684231
F 11.744784 23.153258 108.504828
F 11.135280 23.153258 130.325424
F 14.182802 46.306515 21.222441
F 13.573298 46.306515 43.043038
F 12.963793 46.306515 64.863635
F 12.354289 46.306515 86.684231
F 11.744784 46.306515 108.504828
F 11.135280 46.306515 130.325424
F 40.907481 0.000000 21.968929
F 40.297977 0.000000 43.789526
F 39.688473 0.000000 65.610122
F 39.078968 0.000000 87.430719
F 38.469464 0.000000 109.251316
F 37.859959 0.000000 131.071912
F 40.907481 23.153258 21.968929
F 40.297977 23.153258 43.789526
F 39.688473 23.153258 65.610122
F 39.078968 23.153258 87.430719
F 38.469464 23.153258 109.251316
F 37.859959 23.153258 131.071912
F 40.907481 46.306515 21.968929
F 40.297977 46.306515 43.789526
F 39.688473 46.306515 65.610122
F 39.078968 46.306515 87.430719
F 38.469464 46.306515 109.251316
F 37.859959 46.306515 131.071912
F 23.091034 7.717751 21.471272
F 22.481529 7.717751 43.291868
F 21.872025 7.717751 65.112465
F 21.262520 7.717751 86.933061
F 20.653016 7.717751 108.753657
F 20.043511 7.717751 130.574254
F 23.091034 30.871008 21.471272
F 22.481529 30.871008 43.291868
F 21.872025 30.871008 65.112465
F 21.262520 30.871008 86.933061
F 20.653016 30.871008 108.753657
F 20.043511 30.871008 130.574254
F 23.091034 54.024266 21.471272
F 22.481529 54.024266 43.291868
F 21.872025 54.024266 65.112465
F 21.262520 54.024266 86.933061
F 20.653016 54.024266 108.753657
F 20.043511 54.024266 130.574254
F 49.815713 7.717751 22.217760
F 49.206208 7.717751 44.038356
F 48.596704 7.717751 65.858953
F 47.987200 7.717751 87.679549
F 47.377695 7.717751 109.500145
F 46.768191 7.717751 131.320742
F 49.815713 30.871008 22.217760
F 49.206208 30.871008 44.038356
F 48.596704 30.871008 65.858953
F 47.987200 30.871008 87.679549
F 47.377695 30.871008 109.500145
F 46.768191 30.871008 131.320742
F 49.815713 54.024266 22.217760
F 49.206208 54.024266 44.038356
F 48.596704 54.024266 65.858953
F 47.987200 54.024266 87.679549
F 47.377695 54.024266 109.500145
F 46.768191 54.024266 131.320742
F 23.091033 15.435503 21.471273
F 22.481529 15.435503 43.291869
F 21.872025 15.435503 65.112466
F 21.262520 15.435503 86.933062
F 20.653016 15.435503 108.753659
F 20.043511 15.435503 130.574255
F 23.091033 38.588761 21.471273
F 22.481529 38.588761 43.291869
F 21.872025 38.588761 65.112466
F 21.262520 38.588761 86.933062
F 20.653016 38.588761 108.753659
F 20.043511 38.588761 130.574255
F 23.091033 61.742018 21.471273
F 22.481529 61.742018 43.291869
F 21.872025 61.742018 65.112466
F 21.262520 61.742018 86.933062
F 20.653016 61.742018 108.753659
F 20.043511 61.742018 130.574255
F 49.815713 15.435503 22.217761
F 49.206208 15.435503 44.038357
F 48.596704 15.435503 65.858954
F 47.987200 15.435503 87.679550
F 47.377695 15.435503 109.500147
F 46.768191 15.435503 131.320743
F 49.815713 38.588761 22.217761
F 49.206208 38.588761 44.038357
F 48.596704 38.588761 65.858954
F 47.987200 38.588761 87.679550
F 47.377695 38.588761 109.500147
F 46.768191 38.588761 131.320743
F 49.815713 61.742018 22.217761
F 49.206208 61.742018 44.038357
F 48.596704 61.742018 65.858954
F 47.987200 61.742018 87.679550
F 47.377695 61.742018 109.500147
F 46.768191 61.742018 131.320743
F 23.091034 0.000001 21.471272
F 22.481529 0.000001 43.291868
F 21.872025 0.000001 65.112465
F 21.262520 0.000001 86.933061
F 20.653016 0.000001 108.753658
F 20.043511 0.000001 130.574254
F 23.091034 23.153259 21.471272
F 22.481529 23.153259 43.291868
F 21.872025 23.153259 65.112465
F 21.262520 23.153259 86.933061
F 20.653016 23.153259 108.753658
F 20.043511 23.153259 130.574254
F 23.091034 46.306516 21.471272
F 22.481529 46.306516 43.291868
F 21.872025 46.306516 65.112465
F 21.262520 46.306516 86.933061
F 20.653016 46.306516 108.753658
F 20.043511 46.306516 130.574254
F 49.815713 0.000001 22.217760
F 49.206208 0.000001 44.038356
F 48.596704 0.000001 65.858953
F 47.987200 0.000001 87.679549
F 47.377695 0.000001 109.500146
F 46.768191 0.000001 131.320742
F 49.815713 23.153259 22.217760
F 49.206208 23.153259 44.038356
F 48.596704 23.153259 65.858953
F 47.987200 23.153259 87.679549
F 47.377695 23.153259 109.500146
F 46.768191 23.153259 131.320742
F 49.815713 46.306516 22.217760
F 49.206208 46.306516 44.038356
F 48.596704 46.306516 65.858953
F 47.987200 46.306516 87.679549
F 47.377695 46.306516 109.500146
F 46.768191 46.306516 131.320742
F 7.603231 1.286291 17.399053
F 6.993727 1.286291 39.219650
F 6.384222 1.286291 61.040246
F 5.774718 1.286291 82.860843
F 5.165213 1.286291 104.681440
F 4.555709 1.286291 126.502036
F 7.603231 24.439548 17.399053
F 6.993727 24.439548 39.219650
F 6.384222 24.439548 61.040246
F 5.774718 24.439548 82.860843
F 5.165213 24.439548 104.681440
F 4.555709 24.439548 126.502036
F 7.603231 47.592806 17.399053
F 6.993727 47.592806 39.219650
F 6.384222 47.592806 61.040246
F 5.774718 47.592806 82.860843
F 5.165213 47.592806 104.681440
F 4.555709 47.592806 126.502036
F 34.327911 1.286291 18.145541
F 33.718407 1.286291 39.966138
F 33.108903 1.286291 61.786734
F 32.499398 1.286291 83.607331
F 31.889894 1.286291 105.427928
F 31.280389 1.286291 127.248524
F 34.327911 24.439548 18.145541
F 33.718407 24.439548 39.966138
F 33.108903 24.439548 61.786734
F 32.499398 24.439548 83.607331
F 31.889894 24.439548 105.427928
F 31.280389 24.439548 127.248524
F 34.327911 47.592806 18.145541
F 33.718407 47.592806 39.966138
F 33.108903 47.592806 61.786734
F 32.499398 47.592806 83.607331
F 31.889894 47.592806 105.427928
F 31.280389 47.592806 127.248524
F 7.603231 9.004040 17.399053
F 6.993727 9.004040 39.219650
F 6.384222 9.004040 61.040246
F 5.774718 9.004040 82.860843
F 5.165213 9.004040 104.681440
F 4.555709 9.004040 126.502036
F 7.603231 32.157298 17.399053
F 6.993727 32.157298 39.219650
F 6.384222 32.157298 61.040246
F 5.774718 32.157298 82.860843
F 5.165213 32.157298 104.681440
F 4.555709 32.157298 126.502036
F 7.603231 55.310555 17.399053
F 6.993727 55.310555 39.219650
F 6.384222 55.310555 61.040246
F 5.774718 55.310555 82.860843
F 5.165213 55.310555 104.681440
F 4.555709 55.310555 126.502036
F 34.327911 9.004040 18.145541
F 33.718407 9.004040 39.966138
F 33.108903 9.004040 61.786734
F 32.499398 9.004040 83.607331
F 31.889894 9.004040 105.427928
F 31.280389 9.004040 127.248524
F 34.327911 32.157298 18.145541
F 33.718407 32.157298 39.966138
F 33.108903 32.157298 61.786734
F 32.499398 32.157298 83.607331
F 31.889894 32.157298 105.427928
F 31.280389 32.157298 127.248524
F 34.327911 55.310555 18.145541
F 33.718407 55.310555 39.966138
F 33.108903 55.310555 61.786734
F 32.499398 55.310555 83.607331
F 31.889894 55.310555 105.427928
F 31.280389 55.310555 127.248524
F 7.603231 16.721795 17.399054
F 6.993727 16.721795 39.219650
F 6.384222 16.721795 61.040247
F 5.774718 16.721795 82.860844
F 5.165213 16.721795 104.681441
F 4.555709 16.721795 126.502037
F 7.603231 39.875053 17.399054
F 6.993727 39.875053 39.219650
F 6.384222 39.875053 61.040247
F 5.774718 39.875053 82.860844
F 5.165213 39.875053 104.681441
F 4.555709 39.875053 126.502037
F 7.603231 63.028310 17.399054
F 6.993727 63.028310 39.219650
F 6.384222 63.028310 61.040247
F 5.774718 63.028310 82.860844
F 5.165213 63.028310 104.681441
F 4.555709 63.028310 126.502037
F 34.327911 16.721795 18.145542
F 33.718407 16.721795 39.966138
F 33.108903 16.721795 61.786735
F 32.499398 16.721795 83.607332
F 31.889894 16.721795 105.427929
F 31.280389 16.721795 127.248525
F 34.327911 39.875053 18.145542
F 33.718407 39.875053 39.966138
F 33.108903 39.875053 61.786735
F 32.499398 39.875053 83.607332
F 31.889894 39.875053 105.427929
F 31.280389 39.875053 127.248525
F 34.327911 63.028310 18.145542
F 33.718407 63.028310 39.966138
F 33.108903 63.028310 61.786735
F 32.499398 63.028310 83.607332
F 31.889894 63.028310 105.427929
F 31.280389 63.028310 127.248525
F 16.511457 1.286290 17.647883
F 15.901952 1.286290 39.468480
F 15.292448 1.286290 61.289076
F 14.682943 1.286290 83.109673
F 14.073439 1.286290 104.930269
F 13.463934 1.286290 126.750866
F 16.511457 24.439548 17.647883
F 15.901952 24.439548 39.468480
F 15.292448 24.439548 61.289076
F 14.682943 24.439548 83.109673
F 14.073439 24.439548 104.930269
F 13.463934 24.439548 126.750866
F 16.511457 47.592806 17.647883
F 15.901952 47.592806 39.468480
F 15.292448 47.592806 61.289076
F 14.682943 47.592806 83.109673
F 14.073439 47.592806 104.930269
F 13.463934 47.592806 126.750866
F 43.236136 1.286290 18.394371
F 42.626631 1.286290 40.214967
F 42.017127 1.286290 62.035564
F 41.407623 1.286290 83.856161
F 40.798118 1.286290 105.676757
F 40.188614 1.286290 127.497354
F 43.236136 24.439548 18.394371
F 42.626631 24.439548 40.214967
F 42.017127 24.439548 62.035564
F 41.407623 24.439548 83.856161
F 40.798118 24.439548 105.676757
F 40.188614 24.439548 127.497354
F 43.236136 47.592806 18.394371
F 42.626631 47.592806 40.214967
F 42.017127 47.592806 62.035564
F 41.407623 47.592806 83.856161
F 40.798118 47.592806 105.676757
F 40.188614 47.592806 127.497354
F 16.511457 9.004040 17.647883
F 15.901952 9.004040 39.468480
F 15.292448 9.004040 61.289076
F 14.682943 9.004040 83.109673
F 14.073439 9.004040 104.930269
F 13.463934 9.004040 126.750866
F 16.511457 32.157297 17.647883
[truncated: 570,003 more chars]
