# Supplementary material for: Molecular-resolution imaging of ice crystallized from liquid water by cryogenic liquid-cell TEM
Source: Nat Commun. 2025 Sep 25;16:8342. doi: 10.1038/s41467-025-62451-0 (PMC12462463; doi:10.1038/s41467-025-62451-0)
Supplement: Supplementary file 9 — Supplementary Data 1 [file 41467_2025_62451_MOESM9_ESM.zip › supercell_4_3_6/1.6/minimized.xyz]

30330
F30330
F 3.586387 1.305570 2.750058
F 3.586387 9.026551 2.750058
F 3.586388 16.747538 2.750058
F 12.485392 1.290878 3.011242
F 12.485392 9.011859 3.011242
F 12.485392 16.732846 3.011242
F 21.397388 1.290872 3.260181
F 21.397388 9.011854 3.260181
F 21.397389 16.732841 3.260181
F 3.467983 3.847920 6.357064
F 3.467983 11.568902 6.357064
F 12.367203 3.860559 6.619967
F 12.367203 11.581542 6.619967
F 21.279203 3.860564 6.868904
F 21.279203 11.581546 6.868905
F 3.541189 3.858494 3.653742
F 3.541190 11.579476 3.653742
F 12.450088 3.863963 3.901486
F 12.450088 11.584945 3.901485
F 21.362093 3.863966 4.150416
F 21.362093 11.584949 4.150415
F 4.016360 1.275531 0.071461
F 9.910363 5.147265 14.739818
F 4.016360 8.996513 0.071461
F 9.910363 12.868249 14.739818
F 4.016360 16.717500 0.071460
F 18.720953 15.441967 18.627079
F 12.930253 1.290602 0.302326
F 12.930253 9.011584 0.302326
F 12.930253 16.732570 0.302326
F 21.842210 1.290593 0.551259
F 21.842210 9.011574 0.551260
F 21.842210 16.732561 0.551259
F 5.759147 7.721453 3.716978
F 5.759147 15.442438 3.716978
F 5.759147 0.000471 3.716978
F 14.678121 7.724458 3.963715
F 14.678121 15.445443 3.963715
F 14.678121 0.003476 3.963715
F 23.590084 7.724457 4.212649
F 23.590084 15.445442 4.212649
F 23.590084 0.003475 4.212649
F 6.263623 5.170032 0.131358
F 6.263623 12.891016 0.131358
F 15.158242 5.151085 0.364560
F 15.158242 12.872069 0.364560
F 24.070198 5.151084 0.613493
F 24.070198 12.872067 0.613493
F 5.793204 5.154798 2.822996
F 5.793204 12.875782 2.822996
F 14.713413 5.151363 3.073481
F 14.713413 12.872346 3.073481
F 23.625378 5.151363 3.322413
F 23.625378 12.872347 3.322414
F 5.675377 7.717528 6.430851
F 5.675377 15.438513 6.430851
F 18.644723 15.441967 21.355796
F 14.595230 7.721055 6.682205
F 14.595230 15.442040 6.682205
F 14.595230 0.000073 6.682205
F 23.507194 7.721055 6.931138
F 23.507194 15.442039 6.931138
F 23.507194 0.000073 6.931138
F 8.026799 1.289383 2.888212
F 8.026799 9.010365 2.888212
F 8.026800 16.731351 2.888212
F 16.941408 1.290872 3.135713
F 16.941408 9.011855 3.135713
F 16.941408 16.732841 3.135714
F 25.853369 1.290872 3.384647
F 25.853369 9.011855 3.384647
F 25.853369 16.732841 3.384647
F 7.908350 3.862178 6.496540
F 7.908350 11.583161 6.496540
F 16.823221 3.860564 6.744437
F 16.823221 11.581546 6.744437
F 25.735183 3.860563 6.993371
F 25.735183 11.581546 6.993371
F 7.991048 3.865576 3.775853
F 7.991048 11.586558 3.775853
F 16.906112 3.863966 4.025949
F 16.906112 11.584949 4.025949
F 25.818073 3.863966 4.274883
F 25.818073 11.584948 4.274882
F 8.473672 1.291033 0.178218
F 8.473672 9.012015 0.178218
F 8.473672 16.733001 0.178218
F 17.386229 1.290593 0.426792
F 17.386229 9.011575 0.426792
F 17.386229 16.732561 0.426792
F 26.298189 1.290593 0.675726
F 26.298189 9.011575 0.675726
F 26.298189 16.732561 0.675726
F 10.221930 7.724505 3.839223
F 10.221930 15.445490 3.839222
F 10.221930 0.003523 3.839223
F 19.134104 7.724457 4.088182
F 19.134104 15.445442 4.088182
F 19.134104 0.003475 4.088182
F 10.702406 5.151247 0.240189
F 10.702406 12.872231 0.240189
F 19.614218 5.151083 0.489026
F 19.614218 12.872067 0.489025
F 10.257146 5.151307 2.949088
F 10.257146 12.872291 2.949088
F 19.169397 5.151363 3.197947
F 19.169397 12.872347 3.197947
F 10.139007 7.721109 6.557763
F 10.139007 15.442094 6.557764
F 10.139007 0.000127 6.557764
F 19.051213 7.721055 6.806671
F 19.051213 15.442039 6.806671
F 19.051213 0.000072 6.806671
F 3.367133 1.300035 9.993744
F 3.367133 9.021017 9.993744
F 3.367134 16.742004 9.993744
F 12.265603 1.286833 10.254261
F 12.265603 9.007815 10.254261
F 12.265603 16.728801 10.254261
F 21.177602 1.286829 10.503198
F 21.177602 9.007811 10.503198
F 21.177602 16.728797 10.503199
F 3.265507 3.847288 13.632024
F 3.265507 11.568270 13.632024
F 12.163965 3.860487 13.892513
F 12.163965 11.581469 13.892514
F 21.075966 3.860491 14.141451
F 21.075966 11.581474 14.141451
F 3.341071 3.847288 10.927162
F 3.341071 11.568269 10.927162
F 12.240196 3.860487 11.163804
F 12.240196 11.581469 11.163804
F 21.152195 3.860491 11.412736
F 21.152195 11.581474 11.412735
F 3.442595 1.300111 7.288905
F 3.442594 9.021093 7.288905
F 3.442595 16.742080 7.288905
F 12.341815 1.286841 7.525874
F 12.341815 9.007823 7.525874
F 12.341815 16.728810 7.525874
F 21.253814 1.286837 7.774806
F 21.253814 9.007819 7.774806
F 21.253815 16.728805 7.774805
F 5.548174 7.717430 10.979125
F 5.548174 15.438415 10.979125
F 18.644723 7.720982 21.355796
F 14.468223 7.720983 11.226035
F 14.468223 15.441968 11.226034
F 14.468223 0.000000 11.226035
F 23.380187 7.720982 11.474969
F 23.380187 15.441967 11.474969
F 9.732516 0.000054 21.106887
F 5.649692 5.150817 7.341082
F 5.649692 12.871801 7.341081
F 14.569839 5.147327 7.588105
F 14.569839 12.868311 7.588105
F 23.481804 5.147328 7.837039
F 23.481804 12.868311 7.837039
F 5.573696 5.150867 10.065083
F 5.573696 12.871851 10.065083
F 14.493627 5.147319 10.316498
F 14.493627 12.868302 10.316499
F 23.405591 5.147319 10.565431
F 23.405591 12.868304 10.565431
F 5.472070 7.717430 13.703344
F 5.472070 15.438415 13.703344
F 9.732516 15.442021 21.106887
F 14.391993 7.720983 13.954751
F 14.391993 15.441968 13.954752
F 14.391993 0.000000 13.954751
F 23.303957 7.720982 14.203685
F 23.303957 15.441967 14.203685
F 9.732516 7.721036 21.106887
F 7.806744 1.285207 10.130846
F 7.806745 9.006189 10.130846
F 7.806745 16.727176 10.130846
F 16.721622 1.286829 10.378731
F 16.721622 9.007811 10.378731
F 16.721622 16.728797 10.378731
F 25.633582 1.286829 10.627665
F 25.633582 9.007811 10.627665
F 25.633582 16.728797 10.627665
F 7.705107 3.862112 13.769098
F 7.705107 11.583095 13.769098
F 16.619984 3.860491 14.016984
F 16.619984 11.581474 14.016984
F 25.531946 3.860491 14.265918
F 25.531946 11.581473 14.265918
F 7.781400 3.862113 11.038126
F 7.781400 11.583095 11.038126
F 16.696214 3.860491 11.288269
F 16.696214 11.581474 11.288269
F 25.608175 3.860491 11.537203
F 25.608175 11.581473 11.537202
F 7.883020 1.285216 7.400205
F 7.883020 9.006198 7.400205
F 7.883020 16.727184 7.400205
F 16.797834 1.286837 7.650339
F 16.797834 9.007819 7.650339
F 16.797834 16.728806 7.650339
F 25.709795 1.286837 7.899273
F 25.709795 9.007819 7.899273
F 25.709795 16.728805 7.899272
F 10.012002 7.721036 11.101531
F 10.012002 15.442021 11.101531
F 10.012002 0.000054 11.101531
F 18.924206 7.720982 11.350502
F 18.924206 15.441967 11.350502
F 18.746358 12.868304 17.717507
F 10.113617 5.147274 7.463600
F 10.113617 12.868258 7.463599
F 19.025823 5.147328 7.712572
F 19.025823 12.868311 7.712572
F 10.037404 5.147266 10.192055
F 10.037404 12.868249 10.192055
F 18.949610 5.147319 10.440965
F 18.949610 12.868304 10.440965
F 9.935769 7.721036 13.830309
F 9.935769 15.442021 13.830309
F 9.935769 0.000054 13.830309
F 18.847976 7.720982 14.079218
F 18.847976 15.441967 14.079218
F 18.746358 5.147319 17.717507
F 3.163893 1.300033 17.270313
F 3.163893 9.021014 17.270313
F 3.163893 16.742001 17.270313
F 12.062351 1.286833 17.530803
F 12.062351 9.007815 17.530803
F 12.062351 16.728802 17.530803
F 20.974350 1.286829 17.779740
F 20.974350 9.007810 17.779740
F 20.974350 16.728797 17.779741
F 3.062254 3.847288 20.908602
F 3.062254 11.568270 20.908602
F 11.960712 3.860487 21.169091
F 11.960712 11.581469 21.169092
F 20.872712 3.860491 21.418029
F 20.872712 11.581474 21.418029
F 3.137818 3.847287 18.203740
F 3.137818 11.568269 18.203739
F 12.036942 3.860487 18.440381
F 12.036942 11.581469 18.440381
F 20.948942 3.860491 18.689312
F 20.948942 11.581474 18.689312
F 3.239436 1.300033 14.565450
F 3.239436 9.021014 14.565449
F 3.239436 16.742001 14.565449
F 12.138561 1.286833 14.802091
F 12.138560 9.007815 14.802091
F 12.138560 16.728801 14.802091
F 21.050560 1.286829 15.051023
F 21.050560 9.007811 15.051023
F 21.050560 16.728797 15.051023
F 5.344921 7.717430 18.255703
F 5.344921 15.438415 18.255703
F 9.834151 12.868249 17.468598
F 14.264970 7.720983 18.502611
F 14.264970 15.441968 18.502611
F 14.264970 0.000000 18.502611
F 23.176933 7.720982 18.751546
F 23.176934 15.441967 18.751546
F 9.834151 5.147266 17.468598
F 5.446536 5.150872 14.617414
F 5.446536 12.871856 14.617413
F 14.366585 5.147319 14.864322
F 14.366585 12.868303 14.864322
F 23.278550 5.147319 15.113256
F 23.278550 12.868303 15.113256
F 5.370452 5.150872 17.341634
F 5.370452 12.871856 17.341634
F 14.290375 5.147319 17.593040
F 14.290375 12.868302 17.593041
F 23.202339 5.147319 17.841974
F 23.202339 12.868304 17.841974
F 5.268817 7.717430 20.979923
F 5.268817 15.438415 20.979923
F 18.822568 12.868303 14.988789
F 14.188740 7.720983 21.231330
F 14.188740 15.441968 21.231329
F 14.188740 0.000000 21.231329
F 23.100704 7.720982 21.480263
F 23.100704 15.441967 21.480263
F 18.822568 5.147319 14.988790
F 7.603492 1.285208 17.407388
F 7.603492 9.006189 17.407388
F 7.603492 16.727176 17.407388
F 16.518369 1.286829 17.655274
F 16.518370 9.007811 17.655274
F 16.518369 16.728797 17.655273
F 25.430330 1.286829 17.904207
F 25.430330 9.007811 17.904207
F 25.430330 16.728797 17.904207
F 7.501854 3.862112 21.045676
F 7.501854 11.583095 21.045676
F 16.416731 3.860491 21.293563
F 16.416731 11.581474 21.293563
F 25.328693 3.860491 21.542496
F 25.328693 11.581473 21.542496
F 7.578147 3.862113 18.314703
F 7.578147 11.583095 18.314703
F 16.492961 3.860491 18.564846
F 16.492961 11.581474 18.564846
F 25.404922 3.860491 18.813779
F 25.404922 11.581473 18.813779
F 7.679765 1.285208 14.676414
F 7.679765 9.006190 14.676414
F 7.679765 16.727176 14.676414
F 16.594579 1.286829 14.926556
F 16.594579 9.007811 14.926556
F 16.594579 16.728797 14.926556
F 25.506541 1.286829 15.175490
F 25.506541 9.007811 15.175490
F 25.506541 16.728797 15.175489
F 9.808748 7.721036 18.378108
F 9.808748 15.442021 18.378108
F 9.808748 0.000054 18.378108
F 18.720953 7.720982 18.627079
F 2.960639 1.300033 24.546892
F 2.960639 9.021015 24.546892
F 2.960640 16.742002 24.546892
F 11.859098 1.286833 24.807381
F 11.859098 9.007815 24.807381
F 11.859098 16.728801 24.807382
F 20.771096 1.286829 25.056319
F 20.771096 9.007811 25.056319
F 20.771096 16.728797 25.056319
F 2.859000 3.847288 28.185181
F 2.859001 11.568270 28.185181
F 11.757459 3.860487 28.445670
F 11.757459 11.581469 28.445670
F 20.669459 3.860491 28.694608
F 20.669459 11.581474 28.694608
F 2.934565 3.847288 25.480318
F 2.934565 11.568269 25.480318
F 11.833689 3.860487 25.716959
F 11.833689 11.581469 25.716959
F 20.745689 3.860491 25.965891
F 20.745689 11.581474 25.965891
F 2.426423 1.300033 43.671762
F 2.426423 9.021014 43.671762
F 2.426424 16.742001 43.671762
F 11.935307 1.286833 22.078670
F 11.935307 9.007815 22.078670
F 11.935307 16.728801 22.078670
F 20.847307 1.286829 22.327601
F 20.847307 9.007811 22.327601
F 20.847307 16.728797 22.327601
F 5.141668 7.717430 25.532282
F 5.141668 15.438415 25.532281
F 18.034963 15.441967 43.185530
F 14.061717 7.720983 25.779190
F 14.061717 15.441968 25.779190
F 14.061717 0.000000 25.779190
F 22.973680 7.720982 26.028124
F 22.973680 15.441967 26.028124
F 18.034963 7.720982 43.185530
F 5.243283 5.150872 21.893992
F 5.243283 12.871856 21.893992
F 14.163331 5.147319 22.140901
F 14.163331 12.868303 22.140900
F 23.075296 5.147319 22.389835
F 23.075296 12.868303 22.389835
F 5.167199 5.150872 24.618212
F 5.167198 12.871856 24.618213
F 14.087122 5.147319 24.869619
F 14.087122 12.868302 24.869619
F 22.999085 5.147319 25.118552
F 22.999085 12.868304 25.118553
F 5.065564 7.717430 28.256501
F 5.065564 15.438415 28.256501
F 9.122756 0.000054 42.936621
F 13.985487 7.720983 28.507908
F 13.985487 15.441968 28.507908
F 13.985487 0.000000 28.507908
F 22.897451 7.720982 28.756841
F 22.897451 15.441967 28.756842
F 9.122757 15.442021 42.936621
F 7.400239 1.285208 24.683967
F 7.400239 9.006190 24.683967
F 7.400239 16.727176 24.683967
F 16.315116 1.286829 24.931852
F 16.315116 9.007811 24.931852
F 16.315116 16.728797 24.931852
F 25.227077 1.286829 25.180786
F 25.227077 9.007811 25.180786
F 25.227077 16.728797 25.180786
F 7.298601 3.862113 28.322255
F 7.298601 11.583095 28.322255
F 16.213478 3.860491 28.570141
F 16.213478 11.581474 28.570141
F 25.125440 3.860491 28.819074
F 25.125440 11.581473 28.819075
F 7.374894 3.862112 25.591282
F 7.374894 11.583095 25.591282
F 16.289708 3.860491 25.841425
F 16.289708 11.581474 25.841424
F 25.201669 3.860491 26.090358
F 25.201668 11.581473 26.090358
F 7.476512 1.285208 21.952993
F 7.476512 9.006190 21.952992
F 7.476512 16.727176 21.952992
F 16.391326 1.286829 22.203135
F 16.391326 9.007811 22.203135
F 16.391326 16.728797 22.203134
F 25.303288 1.286829 22.452068
F 25.303287 9.007811 22.452069
F 25.303287 16.728797 22.452068
F 9.605495 7.721036 25.654686
F 9.605495 15.442021 25.654686
F 9.605495 0.000054 25.654686
F 18.517699 7.720982 25.903658
F 18.517699 15.441967 25.903657
F 9.122756 7.721036 42.936621
F 9.707110 5.147265 22.016397
F 9.707110 12.868249 22.016396
F 18.619315 5.147319 22.265368
F 18.619315 12.868303 22.265368
F 9.630898 5.147265 24.745176
F 9.630898 12.868249 24.745176
F 18.543105 5.147319 24.994086
F 18.543105 12.868303 24.994086
F 9.529263 7.721036 28.383465
F 9.529263 15.442021 28.383466
F 9.529263 0.000054 28.383465
F 18.441470 7.720982 28.632375
F 18.441470 15.441967 28.632375
F 18.136598 12.868303 39.547241
F 2.757386 1.300033 31.823469
F 2.757386 9.021014 31.823470
F 2.757387 16.742001 31.823470
F 11.655844 1.286833 32.083959
F 11.655844 9.007815 32.083959
F 11.655844 16.728801 32.083960
F 20.567843 1.286829 32.332897
F 20.567843 9.007811 32.332897
F 20.567843 16.728797 32.332897
F 2.655747 3.847288 35.461758
F 2.655748 11.568270 35.461758
F 11.554206 3.860487 35.722247
F 11.554206 11.581469 35.722247
F 20.466206 3.860491 35.971185
F 20.466206 11.581474 35.971186
F 2.731311 3.847287 32.756895
F 2.731312 11.568269 32.756895
F 11.630436 3.860487 32.993537
F 11.630436 11.581469 32.993537
F 20.542435 3.860491 33.242468
F 20.542435 11.581474 33.242468
F 2.832929 1.300032 29.118606
F 2.832929 9.021014 29.118606
F 2.832930 16.742001 29.118606
F 11.732054 1.286833 29.355248
F 11.732054 9.007815 29.355248
F 11.732054 16.728801 29.355248
F 20.644053 1.286829 29.604179
F 20.644054 9.007811 29.604179
F 20.644054 16.728797 29.604179
F 4.938415 7.717430 32.808859
F 4.938415 15.438415 32.808859
F 18.136598 5.147319 39.547241
F 13.858463 7.720983 33.055768
F 13.858464 15.441968 33.055767
F 13.858463 0.000000 33.055768
F 22.770427 7.720982 33.304702
F 22.770427 15.441967 33.304702
F 9.224392 12.868249 39.298332
F 5.040030 5.150872 29.170570
F 5.040030 12.871856 29.170570
F 13.960078 5.147319 29.417479
F 13.960078 12.868303 29.417478
F 22.872043 5.147319 29.666413
F 22.872043 12.868303 29.666413
F 4.963945 5.150872 31.894790
F 4.963945 12.871856 31.894790
F 13.883868 5.147319 32.146197
F 13.883868 12.868302 32.146197
F 22.795832 5.147319 32.395130
F 22.795832 12.868304 32.395131
F 4.862311 7.717430 35.533078
F 4.862311 15.438415 35.533079
F 9.224392 5.147265 39.298332
F 13.782233 7.720983 35.784485
F 13.782233 15.441968 35.784486
F 13.782233 0.000000 35.784486
F 22.694197 7.720982 36.033419
F 22.694198 15.441967 36.033419
F 18.212809 12.868303 36.818523
F 7.196986 1.285208 31.960544
F 7.196986 9.006189 31.960544
F 7.196986 16.727176 31.960545
F 16.111863 1.286829 32.208430
F 16.111863 9.007811 32.208430
F 16.111863 16.728797 32.208430
F 25.023823 1.286829 32.457363
F 25.023823 9.007811 32.457364
F 25.023823 16.728797 32.457364
F 7.095347 3.862112 35.598832
F 7.095348 11.583095 35.598832
F 16.010225 3.860491 35.846719
F 16.010224 11.581474 35.846719
F 24.922187 3.860491 36.095652
F 24.922187 11.581473 36.095652
F 7.171640 3.862112 32.867859
F 7.171640 11.583095 32.867859
F 16.086455 3.860491 33.118002
F 16.086455 11.581474 33.118002
F 24.998416 3.860491 33.366935
F 24.998415 11.581473 33.366935
F 7.273259 1.285208 29.229570
F 7.273259 9.006190 29.229570
F 7.273259 16.727176 29.229570
F 16.188073 1.286829 29.479713
F 16.188073 9.007811 29.479713
F 16.188073 16.728797 29.479713
F 25.100034 1.286829 29.728646
F 25.100034 9.007811 29.728647
F 25.100034 16.728797 29.728646
F 9.402242 7.721036 32.931264
F 9.402242 15.442021 32.931264
F 9.402242 0.000054 32.931263
F 18.314446 7.720982 33.180235
F 18.314446 15.441967 33.180235
F 18.212809 5.147319 36.818523
F 9.503856 5.147265 29.292975
F 9.503856 12.868249 29.292975
F 18.416062 5.147319 29.541946
F 18.416062 12.868303 29.541946
F 9.427645 5.147266 32.021754
F 9.427645 12.868249 32.021754
F 18.339852 5.147319 32.270663
F 18.339852 12.868303 32.270664
F 9.326010 7.721036 35.660043
F 9.326010 15.442021 35.660043
F 9.326010 0.000054 35.660043
F 18.238216 7.720982 35.908952
F 18.238216 15.441967 35.908952
F 9.300603 12.868249 36.569552
F 2.554133 1.300033 39.100047
F 2.554133 9.021015 39.100047
F 2.554134 16.742002 39.100047
F 11.452591 1.286833 39.360537
F 11.452591 9.007815 39.360537
F 11.452591 16.728801 39.360537
F 20.364590 1.286829 39.609475
F 20.364590 9.007811 39.609475
F 20.364590 16.728797 39.609475
F 2.452494 3.847288 42.738336
F 2.452495 11.568270 42.738336
F 11.350953 3.860487 42.998826
F 11.350953 11.581469 42.998826
F 20.262953 3.860491 43.247764
F 20.262953 11.581474 43.247764
F 2.528059 3.847288 40.033473
F 2.528059 11.568269 40.033473
F 11.427183 3.860487 40.270115
F 11.427183 11.581469 40.270115
F 20.339182 3.860491 40.519047
F 20.339182 11.581474 40.519047
F 2.629676 1.300032 36.395184
F 2.629676 9.021014 36.395183
F 2.629677 16.742001 36.395183
F 11.528801 1.286833 36.631826
F 11.528801 9.007815 36.631826
F 11.528801 16.728801 36.631825
F 20.440800 1.286829 36.880757
F 20.440800 9.007811 36.880757
F 20.440800 16.728797 36.880757
F 4.735162 7.717430 40.085437
F 4.735162 15.438415 40.085437
F 9.300603 5.147265 36.569552
F 13.655210 7.720983 40.332346
F 13.655210 15.441968 40.332346
F 13.655210 0.000000 40.332346
F 22.567174 7.720982 40.581280
F 22.567174 15.441967 40.581280
F 18.111193 15.441967 40.456813
F 4.836777 5.150872 36.447147
F 4.836777 12.871856 36.447147
F 13.756825 5.147319 36.694056
F 13.756825 12.868303 36.694056
F 22.668790 5.147319 36.942990
F 22.668790 12.868303 36.942990
F 4.760692 5.150872 39.171368
F 4.760692 12.871856 39.171368
F 13.680615 5.147319 39.422775
F 13.680615 12.868302 39.422775
F 22.592579 5.147319 39.671708
F 22.592579 12.868304 39.671708
F 4.659057 7.717430 42.809657
F 4.659057 15.438415 42.809657
F 18.111193 7.720982 40.456813
F 13.578980 7.720983 43.061064
F 13.578980 15.441968 43.061064
F 13.578980 0.000000 43.061064
F 22.490944 7.720982 43.309997
F 22.490944 15.441967 43.309997
F 9.198989 0.000054 40.207842
F 6.993733 1.285208 39.237122
F 6.993733 9.006190 39.237122
F 6.993733 16.727176 39.237122
F 15.908609 1.286829 39.485008
F 15.908610 9.007811 39.485008
F 15.908609 16.728797 39.485008
F 24.820570 1.286829 39.733941
F 24.820570 9.007811 39.733941
F 24.820570 16.728797 39.733942
F 6.892094 3.862112 42.875411
F 6.892094 11.583095 42.875411
F 15.806971 3.860491 43.123297
F 15.806971 11.581474 43.123297
F 24.718933 3.860491 43.372230
F 24.718933 11.581473 43.372230
F 6.968387 3.862113 40.144437
F 6.968387 11.583095 40.144437
F 15.883201 3.860491 40.394580
F 15.883201 11.581474 40.394580
F 24.795162 3.860491 40.643514
F 24.795162 11.581473 40.643513
F 7.070006 1.285208 36.506148
F 7.070006 9.006190 36.506148
F 7.070006 16.727176 36.506148
F 15.984819 1.286829 36.756290
F 15.984819 9.007811 36.756290
F 15.984819 16.728797 36.756290
F 24.896781 1.286829 37.005224
F 24.896781 9.007811 37.005224
F 24.896781 16.728797 37.005224
F 9.198989 7.721036 40.207842
F 9.198989 15.442021 40.207841
F 3.036183 1.300032 21.842028
F 3.036183 9.021014 21.842028
F 3.036183 16.742001 21.842028
F 2.350880 1.300033 46.376625
F 2.350880 9.021015 46.376625
F 2.350881 16.742002 46.376626
F 11.249338 1.286833 46.637116
F 11.249338 9.007815 46.637116
F 11.249338 16.728801 46.637116
F 20.161337 1.286829 46.886053
F 20.161337 9.007811 46.886053
F 20.161337 16.728797 46.886053
F 2.249241 3.847288 50.014915
F 2.249241 11.568270 50.014915
F 11.147699 3.860487 50.275404
F 11.147699 11.581469 50.275404
F 20.059700 3.860491 50.524342
F 20.059700 11.581474 50.524342
F 2.324805 3.847287 47.310052
F 2.324806 11.568269 47.310052
F 11.223929 3.860487 47.546694
F 11.223929 11.581469 47.546694
F 20.135929 3.860491 47.795625
F 20.135929 11.581474 47.795625
F 1.816663 1.300032 65.501496
F 1.816663 9.021014 65.501496
F 1.816664 16.742001 65.501496
F 11.325548 1.286833 43.908404
F 11.325547 9.007815 43.908404
F 11.325548 16.728801 43.908404
F 20.237547 1.286829 44.157336
F 20.237547 9.007811 44.157336
F 20.237547 16.728797 44.157335
F 4.531908 7.717430 47.362016
F 4.531908 15.438415 47.362015
F 26.337164 15.441966 65.264198
F 13.451957 7.720983 47.608924
F 13.451957 15.441968 47.608924
F 13.451957 0.000000 47.608924
F 22.363920 7.720982 47.857859
F 22.363920 15.441967 47.857858
F 26.337164 7.720982 65.264198
F 4.633524 5.150872 43.723726
F 4.633523 12.871856 43.723726
F 13.553572 5.147319 43.970635
F 13.553572 12.868303 43.970635
F 22.465537 5.147320 44.219569
F 22.465537 12.868303 44.219569
F 4.557439 5.150872 46.447946
F 4.557439 12.871856 46.447947
F 13.477362 5.147319 46.699354
F 13.477362 12.868302 46.699354
F 22.389326 5.147319 46.948286
F 22.389326 12.868304 46.948287
F 4.455804 7.717430 50.086235
F 4.455804 15.438415 50.086235
F 17.425203 15.441967 65.015265
F 13.375727 7.720983 50.337642
F 13.375727 15.441968 50.337643
F 13.375727 0.000001 50.337642
F 22.287691 7.720982 50.586576
F 22.287691 15.441967 50.586576
F 17.425203 7.720982 65.015264
F 6.790479 1.285208 46.513701
F 6.790479 9.006189 46.513701
F 6.790479 16.727176 46.513701
F 15.705356 1.286829 46.761586
F 15.705356 9.007811 46.761587
F 15.705356 16.728797 46.761587
F 24.617317 1.286829 47.010520
F 24.617317 9.007811 47.010520
F 24.617317 16.728797 47.010520
F 6.688841 3.862112 50.151989
F 6.688841 11.583095 50.151989
F 15.603718 3.860491 50.399875
F 15.603718 11.581474 50.399876
F 24.515680 3.860491 50.648809
F 24.515680 11.581473 50.648809
F 6.765134 3.862113 47.421016
F 6.765134 11.583095 47.421016
F 15.679948 3.860491 47.671159
F 15.679948 11.581474 47.671158
F 24.591909 3.860491 47.920092
F 24.591909 11.581473 47.920092
F 6.866752 1.285208 43.782727
F 6.866752 9.006190 43.782726
F 6.866752 16.727176 43.782726
F 15.781566 1.286829 44.032869
F 15.781566 9.007811 44.032869
F 15.781566 16.728797 44.032869
F 24.693528 1.286829 44.281803
F 24.693528 9.007811 44.281803
F 24.693528 16.728797 44.281803
F 8.995735 7.721036 47.484420
F 8.995735 15.442021 47.484420
F 8.995735 0.000054 47.484420
F 17.907940 7.720982 47.733392
F 17.907940 15.441967 47.733392
F 8.512997 0.000054 64.766355
F 9.097350 5.147265 43.846131
F 9.097350 12.868249 43.846131
F 18.009555 5.147319 44.095102
F 18.009555 12.868303 44.095102
F 9.021138 5.147265 46.574911
F 9.021138 12.868249 46.574911
F 17.933345 5.147319 46.823820
F 17.933345 12.868303 46.823820
F 8.919503 7.721036 50.213200
F 8.919503 15.442021 50.213200
F 8.919503 0.000054 50.213200
F 17.831710 7.720982 50.462109
F 17.831710 15.441967 50.462109
F 8.512997 15.442021 64.766355
F 26.743671 7.720982 50.711042
F 26.743670 15.441966 50.711043
F 8.512997 7.721036 64.766355
F 2.147627 1.300033 53.653203
F 2.147627 9.021015 53.653203
F 2.147627 16.742001 53.653204
F 11.046085 1.286833 53.913694
F 11.046085 9.007815 53.913694
F 11.046085 16.728801 53.913694
F 19.958083 1.286829 54.162631
F 19.958083 9.007811 54.162631
F 19.958083 16.728797 54.162631
F 2.045988 3.847288 57.291492
F 2.045988 11.568270 57.291492
F 10.944446 3.860487 57.551982
F 10.944446 11.581469 57.551982
F 19.856446 3.860491 57.800920
F 19.856446 11.581474 57.800920
F 2.121552 3.847287 54.586629
F 2.121553 11.568269 54.586629
F 11.020676 3.860487 54.823271
F 11.020676 11.581469 54.823271
F 19.932676 3.860491 55.072203
F 19.932676 11.581474 55.072203
F 2.223170 1.300032 50.948340
F 2.223170 9.021014 50.948340
F 2.223170 16.742001 50.948340
F 11.122294 1.286833 51.184983
F 11.122294 9.007815 51.184983
F 11.122294 16.728801 51.184982
F 20.034294 1.286829 51.433914
F 20.034294 9.007811 51.433914
F 20.034294 16.728797 51.433913
F 4.328655 7.717430 54.638593
F 4.328655 15.438415 54.638593
F 26.438798 12.868304 61.625909
F 13.248704 7.720983 54.885502
F 13.248704 15.441968 54.885502
F 13.248704 0.000000 54.885502
F 22.160667 7.720982 55.134436
F 22.160667 15.441967 55.134436
F 26.438798 5.147320 61.625909
F 4.430270 5.150872 51.000304
F 4.430270 12.871856 51.000304
F 13.350318 5.147319 51.247213
F 13.350318 12.868303 51.247213
F 22.262284 5.147319 51.496147
F 22.262284 12.868303 51.496147
F 4.354186 5.150872 53.724524
F 4.354186 12.871856 53.724525
F 13.274109 5.147319 53.975932
F 13.274109 12.868303 53.975932
F 22.186073 5.147319 54.224864
F 22.186072 12.868304 54.224865
F 4.252551 7.717430 57.362813
F 4.252551 15.438415 57.362813
F 17.526839 12.868304 61.376976
F 13.172474 7.720983 57.614220
F 13.172474 15.441968 57.614220
F 13.172474 0.000001 57.614220
F 22.084438 7.720982 57.863153
F 22.084438 15.441967 57.863153
F 17.526839 5.147319 61.376975
F 6.587226 1.285208 53.790278
F 6.587226 9.006190 53.790278
F 6.587226 16.727176 53.790278
F 15.502103 1.286829 54.038164
F 15.502103 9.007811 54.038164
F 15.502103 16.728797 54.038164
F 24.414064 1.286829 54.287098
F 24.414064 9.007811 54.287098
F 24.414064 16.728797 54.287098
F 6.485588 3.862113 57.428567
F 6.485588 11.583095 57.428567
F 15.400465 3.860491 57.676453
F 15.400465 11.581474 57.676453
F 24.312427 3.860491 57.925386
F 24.312427 11.581473 57.925386
F 6.561881 3.862113 54.697594
F 6.561881 11.583095 54.697593
F 15.476695 3.860491 54.947736
F 15.476695 11.581474 54.947736
F 24.388656 3.860491 55.196670
F 24.388656 11.581473 55.196669
F 6.663499 1.285208 51.059305
F 6.663499 9.006190 51.059305
F 6.663499 16.727176 51.059304
F 15.578313 1.286829 51.309447
F 15.578313 9.007811 51.309447
F 15.578313 16.728797 51.309447
F 24.490274 1.286829 51.558381
F 24.490274 9.007811 51.558381
F 24.490274 16.728797 51.558381
F 8.792482 7.721036 54.760998
F 8.792482 15.442021 54.760997
F 8.792482 0.000054 54.760998
F 17.704686 7.720982 55.009969
F 17.704687 15.441967 55.009969
F 8.614632 12.868249 61.128066
F 26.616646 7.720982 55.258903
F 26.616647 15.441966 55.258903
F 8.614632 5.147265 61.128066
F 8.894097 5.147265 51.122709
F 8.894097 12.868249 51.122709
F 17.806302 5.147319 51.371680
F 17.806302 12.868303 51.371680
F 26.718262 5.147320 51.620614
F 26.718262 12.868304 51.620614
F 8.817885 5.147265 53.851488
F 8.817885 12.868249 53.851488
F 17.730092 5.147319 54.100397
F 17.730092 12.868303 54.100398
F 26.642052 5.147320 54.349331
F 26.642052 12.868304 54.349331
F 8.716250 7.721036 57.489777
F 8.716250 15.442021 57.489777
F 8.716250 0.000054 57.489777
F 17.628457 7.720982 57.738686
F 17.628457 15.441967 57.738686
F 26.515009 12.868304 58.897192
F 26.540417 7.720982 57.987619
F 26.540417 15.441966 57.987620
F 26.515009 5.147320 58.897192
F 1.944373 1.300033 60.929781
F 1.944373 9.021015 60.929781
F 1.944374 16.742001 60.929781
F 10.842832 1.286833 61.190271
F 10.842832 9.007815 61.190271
F 10.842832 16.728802 61.190272
F 19.754830 1.286829 61.439209
F 19.754830 9.007811 61.439209
F 19.754830 16.728797 61.439209
F 1.842734 3.847288 64.568070
F 1.842735 11.568270 64.568070
F 10.741193 3.860487 64.828560
F 10.741193 11.581469 64.828560
F 19.653193 3.860491 65.077498
F 19.653193 11.581474 65.077498
F 1.918299 3.847287 61.863207
F 1.918299 11.568269 61.863207
F 10.817423 3.860487 62.099849
F 10.817423 11.581469 62.099849
F 19.729422 3.860491 62.348781
F 19.729422 11.581474 62.348781
F 2.019916 1.300032 58.224917
F 2.019916 9.021014 58.224917
F 2.019917 16.742001 58.224918
F 10.919041 1.286833 58.461560
F 10.919041 9.007815 58.461560
F 10.919041 16.728801 58.461560
F 19.831040 1.286829 58.710491
F 19.831040 9.007810 58.710491
F 19.831041 16.728797 58.710491
F 4.125402 7.717430 61.915171
F 4.125402 15.438415 61.915171
F 17.603049 12.868303 58.648258
F 13.045451 7.720983 62.162080
F 13.045451 15.441968 62.162080
F 13.045451 0.000000 62.162080
F 21.957414 7.720982 62.411014
F 21.957414 15.441967 62.411014
F 17.603049 5.147320 58.648258
F 4.227017 5.150872 58.276882
F 4.227017 12.871856 58.276882
F 13.147065 5.147319 58.523790
F 13.147065 12.868302 58.523790
F 22.059030 5.147320 58.772725
F 22.059030 12.868303 58.772724
F 4.150933 5.150872 61.001102
F 4.150932 12.871856 61.001103
F 13.070856 5.147319 61.252509
F 13.070855 12.868302 61.252509
F 21.982819 5.147319 61.501442
F 21.982819 12.868304 61.501442
F 4.049298 7.717430 64.639391
F 4.049298 15.438415 64.639391
F 8.690844 12.868249 58.399286
F 12.969220 7.720983 64.890798
F 12.969220 15.441968 64.890799
F 12.969220 0.000000 64.890798
F 21.881185 7.720982 65.139731
F 21.881185 15.441967 65.139732
F 8.690844 5.147265 58.399287
F 6.383973 1.285208 61.066856
F 6.383973 9.006190 61.066856
F 6.383973 16.727176 61.066856
F 15.298850 1.286829 61.314742
F 15.298850 9.007811 61.314742
F 15.298850 16.728797 61.314742
F 24.210811 1.286829 61.563675
F 24.210810 9.007811 61.563675
F 24.210811 16.728797 61.563676
F 6.282334 3.862112 64.705145
F 6.282334 11.583095 64.705145
F 15.197212 3.860491 64.953031
F 15.197212 11.581474 64.953031
F 24.109174 3.860491 65.201964
F 24.109174 11.581473 65.201964
F 6.358628 3.862112 61.974172
F 6.358628 11.583095 61.974172
F 15.273442 3.860491 62.224314
F 15.273442 11.581474 62.224314
F 24.185402 3.860491 62.473248
F 24.185402 11.581473 62.473247
F 6.460246 1.285208 58.335882
F 6.460246 9.006190 58.335882
F 6.460246 16.727176 58.335882
F 15.375060 1.286829 58.586024
F 15.375060 9.007811 58.586024
F 15.375060 16.728797 58.586024
F 24.287021 1.286829 58.834958
F 24.287021 9.007811 58.834958
F 24.287021 16.728797 58.834958
F 8.589229 7.721036 62.037576
F 8.589229 15.442021 62.037576
F 8.589229 0.000054 62.037576
F 17.501433 7.720982 62.286548
F 17.501433 15.441967 62.286547
F 26.413393 15.441966 62.535481
F 26.413393 7.720982 62.535481
F 1.741120 1.300033 68.206360
F 1.741120 9.021015 68.206360
F 1.741121 16.742001 68.206360
F 10.639578 1.286833 68.466850
F 10.639578 9.007815 68.466850
F 10.639578 16.728801 68.466850
F 19.551577 1.286829 68.715787
F 19.551577 9.007811 68.715787
F 19.551577 16.728797 68.715788
F 1.639481 3.847288 71.844649
F 1.639482 11.568270 71.844649
F 10.537940 3.860487 72.105138
F 10.537940 11.581469 72.105139
F 19.449940 3.860491 72.354076
F 19.449940 11.581474 72.354077
F 1.715045 3.847287 69.139786
F 1.715046 11.568269 69.139786
F 10.614170 3.860487 69.376428
F 10.614170 11.581469 69.376428
F 19.526169 3.860491 69.625360
F 19.526169 11.581474 69.625359
F 1.206904 1.300033 87.331231
F 1.206904 9.021014 87.331231
F 1.206904 16.742001 87.331231
F 10.715788 1.286833 65.738138
F 10.715788 9.007815 65.738138
F 10.715788 16.728801 65.738139
F 19.627787 1.286829 65.987070
F 19.627787 9.007811 65.987070
F 19.627787 16.728797 65.987069
F 3.922149 7.717430 69.191750
F 3.922149 15.438415 69.191750
F 25.727404 15.441966 87.093932
F 12.842197 7.720983 69.438659
F 12.842197 15.441967 69.438659
F 12.842197 0.000000 69.438659
F 21.754161 7.720982 69.687593
F 21.754161 15.441967 69.687593
F 25.727404 7.720982 87.093932
F 4.023764 5.150872 65.553461
F 4.023764 12.871856 65.553461
F 12.943812 5.147319 65.800369
F 12.943812 12.868303 65.800369
F 21.855777 5.147319 66.049304
F 21.855777 12.868303 66.049303
F 3.947679 5.150872 68.277681
F 3.947679 12.871856 68.277681
F 12.867602 5.147319 68.529088
F 12.867602 12.868303 68.529088
F 21.779566 5.147319 68.778021
F 21.779566 12.868304 68.778021
F 3.846045 7.717430 71.915969
F 3.846044 15.438415 71.915970
F 16.815444 15.441967 86.844999
F 12.765967 7.720983 72.167377
F 12.765967 15.441968 72.167377
F 12.765967 0.000000 72.167377
F 21.677931 7.720982 72.416310
F 21.677931 15.441967 72.416310
F 16.815444 7.720982 86.844999
F 6.180720 1.285208 68.343435
F 6.180720 9.006190 68.343435
F 6.180720 16.727176 68.343435
F 15.095596 1.286829 68.591321
F 15.095597 9.007811 68.591321
F 15.095597 16.728797 68.591321
F 24.007557 1.286829 68.840254
F 24.007557 9.007811 68.840254
F 24.007557 16.728797 68.840254
F 6.079081 3.862113 71.981724
F 6.079081 11.583095 71.981724
F 14.993958 3.860491 72.229609
F 14.993958 11.581474 72.229610
F 23.905920 3.860491 72.478543
F 23.905920 11.581473 72.478543
F 6.155374 3.862112 69.250750
F 6.155374 11.583095 69.250750
F 15.070188 3.860491 69.500892
F 15.070188 11.581474 69.500893
F 23.982149 3.860491 69.749827
F 23.982149 11.581473 69.749826
F 6.256993 1.285208 65.612461
F 6.256993 9.006190 65.612461
F 6.256993 16.727176 65.612461
F 15.171806 1.286829 65.862603
F 15.171806 9.007811 65.862603
F 15.171807 16.728797 65.862603
F 24.083768 1.286829 66.111537
F 24.083768 9.007811 66.111537
F 24.083768 16.728797 66.111537
F 8.385976 7.721036 69.314154
F 8.385976 15.442021 69.314154
F 8.385976 0.000054 69.314154
F 17.298180 7.720982 69.563126
F 17.298180 15.441967 69.563126
F 7.903237 0.000054 86.596089
F 26.210140 7.720982 69.812060
F 26.210140 15.441966 69.812060
F 7.903237 15.442021 86.596089
F 8.487590 5.147265 65.675865
F 8.487590 12.868249 65.675865
F 17.399796 5.147320 65.924837
F 17.399796 12.868303 65.924836
F 26.311756 5.147320 66.173771
F 26.311756 12.868304 66.173770
F 8.411379 5.147265 68.404645
F 8.411379 12.868249 68.404645
F 17.323585 5.147319 68.653554
F 17.323585 12.868304 68.653554
F 26.235545 5.147320 68.902487
F 26.235545 12.868304 68.902488
F 8.309744 7.721036 72.042933
F 8.309744 15.442021 72.042934
F 8.309744 0.000054 72.042934
F 17.221950 7.720982 72.291843
F 17.221950 15.441967 72.291843
F 7.903237 7.721036 86.596089
F 26.133911 7.720982 72.540776
F 26.133911 15.441966 72.540777
F 25.829039 12.868304 83.455643
F 1.537867 1.300033 75.482938
F 1.537867 9.021014 75.482938
F 1.537867 16.742001 75.482938
F 10.436325 1.286833 75.743428
F 10.436325 9.007815 75.743427
F 10.436325 16.728802 75.743428
F 19.348324 1.286829 75.992365
F 19.348324 9.007811 75.992366
F 19.348324 16.728797 75.992366
F 1.436228 3.847288 79.121226
F 1.436228 11.568270 79.121226
F 10.334687 3.860487 79.381716
F 10.334687 11.581469 79.381716
F 19.246687 3.860491 79.630654
F 19.246687 11.581474 79.630654
F 1.511792 3.847288 76.416363
F 1.511792 11.568269 76.416363
F 10.410917 3.860487 76.653005
F 10.410917 11.581469 76.653005
F 19.322916 3.860491 76.901937
F 19.322916 11.581474 76.901937
F 1.613410 1.300032 72.778074
F 1.613410 9.021014 72.778074
F 1.613411 16.742001 72.778074
F 10.512535 1.286833 73.014716
F 10.512535 9.007815 73.014716
F 10.512535 16.728801 73.014716
F 19.424534 1.286829 73.263648
F 19.424534 9.007811 73.263648
F 19.424534 16.728797 73.263648
F 3.718895 7.717430 76.468328
F 3.718895 15.438415 76.468327
F 25.829039 5.147320 83.455643
F 12.638944 7.720983 76.715236
F 12.638944 15.441967 76.715236
F 12.638944 0.000000 76.715236
F 21.550908 7.720982 76.964170
F 21.550907 15.441967 76.964170
F 16.917079 12.868304 83.206710
F 3.820510 5.150872 72.830039
F 3.820510 12.871856 72.830039
F 12.740559 5.147319 73.076947
F 12.740559 12.868303 73.076947
F 21.652524 5.147319 73.325881
F 21.652524 12.868303 73.325881
F 3.744426 5.150872 75.554259
F 3.744426 12.871856 75.554259
F 12.664349 5.147319 75.805665
F 12.664349 12.868303 75.805666
F 21.576313 5.147319 76.054599
F 21.576313 12.868304 76.054599
F 3.642791 7.717430 79.192547
F 3.642791 15.438415 79.192547
F 16.917079 5.147319 83.206709
F 12.562714 7.720983 79.443954
F 12.562714 15.441968 79.443954
F 12.562714 0.000000 79.443954
F 21.474678 7.720982 79.692887
F 21.474678 15.441967 79.692887
F 8.004872 12.868249 82.957800
F 5.977466 1.285208 75.620013
F 5.977466 9.006190 75.620013
F 5.977466 16.727176 75.620013
F 14.892343 1.286829 75.867898
F 14.892344 9.007811 75.867899
F 14.892343 16.728797 75.867899
F 23.804304 1.286829 76.116832
F 23.804304 9.007811 76.116832
F 23.804304 16.728797 76.116832
F 5.875828 3.862112 79.258301
F 5.875828 11.583095 79.258301
F 14.790705 3.860491 79.506187
F 14.790705 11.581474 79.506187
F 23.702667 3.860491 79.755120
F 23.702667 11.581473 79.755120
F 5.952121 3.862113 76.527328
F 5.952121 11.583095 76.527328
F 14.866935 3.860491 76.777470
F 14.866935 11.581474 76.777470
F 23.778896 3.860491 77.026404
F 23.778896 11.581473 77.026404
F 6.053739 1.285208 72.889039
F 6.053739 9.006190 72.889039
F 6.053739 16.727176 72.889039
F 14.968553 1.286829 73.139181
F 14.968553 9.007811 73.139181
F 14.968553 16.728797 73.139181
F 23.880515 1.286829 73.388115
F 23.880515 9.007811 73.388115
F 23.880515 16.728797 73.388115
F 8.182722 7.721036 76.590732
F 8.182722 15.442021 76.590732
F 8.182722 0.000054 76.590732
F 17.094927 7.720982 76.839704
F 17.094927 15.441967 76.839704
F 8.004872 5.147265 82.957800
F 26.006887 7.720982 77.088637
F 26.006887 15.441966 77.088637
F 25.905249 12.868304 80.726926
F 8.284337 5.147265 72.952443
F 8.284337 12.868249 72.952443
F 17.196542 5.147319 73.201415
F 17.196542 12.868303 73.201414
F 26.108503 5.147320 73.450348
F 26.108503 12.868304 73.450348
F 8.208126 5.147265 75.681223
F 8.208126 12.868249 75.681223
F 17.120332 5.147319 75.930132
F 17.120332 12.868304 75.930132
F 26.032292 5.147320 76.179065
F 26.032292 12.868304 76.179065
F 8.106490 7.721036 79.319511
F 8.106490 15.442021 79.319511
F 8.106490 0.000054 79.319511
F 17.018697 7.720982 79.568421
F 17.018697 15.441967 79.568421
F 25.905249 5.147320 80.726926
F 25.930658 7.720982 79.817354
F 25.930657 15.441966 79.817354
F 16.993289 12.868303 80.477992
F 1.334614 1.300033 82.759515
F 1.334614 9.021015 82.759515
F 1.334614 16.742002 82.759516
F 10.233072 1.286833 83.020005
F 10.233072 9.007815 83.020005
F 10.233072 16.728801 83.020006
F 19.145071 1.286829 83.268943
F 19.145071 9.007811 83.268943
F 19.145071 16.728797 83.268943
F 1.232975 3.847288 86.397804
F 1.232975 11.568270 86.397805
F 10.131433 3.860487 86.658294
F 10.131433 11.581469 86.658294
F 19.043433 3.860491 86.907232
F 19.043433 11.581474 86.907232
F 1.308539 3.847287 83.692942
F 1.308539 11.568269 83.692942
F 10.207663 3.860487 83.929584
F 10.207663 11.581469 83.929583
F 19.119663 3.860491 84.178515
F 19.119663 11.581474 84.178515
F 1.410157 1.300033 80.054652
F 1.410157 9.021014 80.054652
F 1.410157 16.742001 80.054652
F 10.309281 1.286833 80.291294
F 10.309281 9.007815 80.291294
F 10.309281 16.728801 80.291294
F 19.221281 1.286829 80.540225
F 19.221281 9.007811 80.540226
F 19.221281 16.728797 80.540225
F 3.515642 7.717430 83.744906
F 3.515642 15.438415 83.744906
F 16.993289 5.147319 80.477992
F 12.435691 7.720983 83.991814
F 12.435691 15.441968 83.991814
F 12.435691 0.000001 83.991814
F 21.347654 7.720982 84.240748
F 21.347654 15.441967 84.240748
F 8.081084 12.868249 80.229020
F 3.617257 5.150872 80.106616
F 3.617257 12.871856 80.106616
F 12.537306 5.147319 80.353525
F 12.537306 12.868303 80.353524
F 21.449271 5.147319 80.602459
F 21.449271 12.868303 80.602459
F 3.541173 5.150872 82.830836
F 3.541173 12.871856 82.830837
F 12.461096 5.147319 83.082243
F 12.461096 12.868302 83.082244
F 21.373060 5.147319 83.331176
F 21.373060 12.868304 83.331176
F 3.439538 7.717430 86.469126
F 3.439538 15.438415 86.469126
F 8.081084 5.147265 80.229020
F 12.359461 7.720983 86.720532
F 12.359461 15.441968 86.720533
F 12.359461 0.000000 86.720533
F 21.271425 7.720982 86.969465
F 21.271425 15.441967 86.969466
F 25.803634 15.441966 84.365215
F 5.774213 1.285208 82.896590
F 5.774213 9.006190 82.896590
F 5.774213 16.727176 82.896591
F 14.689090 1.286829 83.144476
F 14.689090 9.007811 83.144476
F 14.689090 16.728797 83.144476
F 23.601051 1.286829 83.393410
F 23.601051 9.007811 83.393410
F 23.601051 16.728797 83.393410
F 5.672575 3.862112 86.534879
F 5.672575 11.583095 86.534879
F 14.587452 3.860491 86.782765
F 14.587452 11.581474 86.782765
F 23.499414 3.860491 87.031699
F 23.499414 11.581473 87.031699
F 5.748868 3.862113 83.803906
F 5.748868 11.583095 83.803906
F 14.663682 3.860491 84.054048
F 14.663682 11.581474 84.054048
F 23.575643 3.860491 84.302982
F 23.575643 11.581473 84.302982
F 5.850486 1.285208 80.165616
F 5.850486 9.006190 80.165616
F 5.850486 16.727176 80.165616
F 14.765300 1.286829 80.415759
F 14.765300 9.007811 80.415759
F 14.765300 16.728797 80.415758
F 23.677262 1.286829 80.664692
F 23.677262 9.007811 80.664692
F 23.677262 16.728797 80.664692
F 7.979469 7.721036 83.867310
F 7.979469 15.442021 83.867310
F 7.979469 0.000054 83.867310
F 16.891674 7.720982 84.116282
F 16.891674 15.441967 84.116281
F 25.803634 7.720982 84.365216
F 1.131361 1.300034 90.036093
F 1.131361 9.021015 90.036093
F 1.131362 16.742002 90.036093
F 10.029819 1.286833 90.296584
F 10.029819 9.007815 90.296584
F 10.029819 16.728802 90.296584
F 18.941817 1.286829 90.545521
F 18.941817 9.007811 90.545522
F 18.941817 16.728797 90.545522
F 1.029701 3.847081 93.674393
F 1.029701 11.568063 93.674393
F 9.928180 3.860487 93.934873
F 9.928180 11.581469 93.934873
F 18.840180 3.860491 94.183810
F 18.840180 11.581474 94.183811
F 1.105289 3.847281 90.969552
F 1.105290 11.568263 90.969552
F 10.004410 3.860487 91.206162
F 10.004410 11.581469 91.206162
F 18.916409 3.860491 91.455094
F 18.916409 11.581474 91.455093
F 0.465400 1.243662 109.183950
F 0.465401 8.964644 109.183950
F 0.465401 16.685631 109.183950
F 10.106028 1.286833 87.567873
F 10.106028 9.007815 87.567872
F 10.106028 16.728801 87.567872
F 19.018028 1.286829 87.816804
F 19.018028 9.007811 87.816804
F 19.018028 16.728797 87.816804
F 3.312377 7.717430 91.021534
F 3.312377 15.438415 91.021534
F 25.117644 15.441966 108.923666
F 12.232438 7.720983 91.268393
F 12.232438 15.441968 91.268392
F 12.232438 0.000001 91.268393
F 21.144401 7.720982 91.517327
F 21.144401 15.441967 91.517327
F 25.117645 7.720982 108.923666
F 3.414004 5.150872 87.383195
F 3.414004 12.871856 87.383195
F 12.334052 5.147319 87.630103
F 12.334052 12.868303 87.630103
F 21.246017 5.147319 87.879038
F 21.246017 12.868303 87.879037
F 3.337918 5.150873 90.107420
F 3.337918 12.871857 90.107420
F 12.257843 5.147319 90.358822
F 12.257843 12.868302 90.358822
F 21.169806 5.147319 90.607755
F 21.169806 12.868304 90.607755
F 3.235959 7.717508 93.745948
F 3.235959 15.438493 93.745948
F 16.205684 15.441967 108.674733
F 12.156207 7.720983 93.997111
F 12.156208 15.441968 93.997111
F 12.156207 0.000001 93.997111
F 21.068172 7.720982 94.246044
F 21.068172 15.441967 94.246044
F 16.205684 7.720982 108.674733
F 5.570958 1.285207 90.173173
F 5.570958 9.006189 90.173173
F 5.570958 16.727175 90.173173
F 14.485837 1.286829 90.421055
F 14.485837 9.007811 90.421055
F 14.485837 16.728797 90.421055
F 23.397798 1.286829 90.669988
F 23.397797 9.007811 90.669988
F 23.397798 16.728797 90.669989
F 5.469275 3.862139 93.811555
F 5.469275 11.583121 93.811555
F 14.384199 3.860491 94.059344
F 14.384199 11.581474 94.059344
F 23.296161 3.860491 94.308277
F 23.296161 11.581473 94.308278
F 5.545611 3.862115 91.080493
F 5.545611 11.583097 91.080493
F 14.460429 3.860491 91.330627
F 14.460429 11.581474 91.330627
F 23.372389 3.860491 91.579561
F 23.372389 11.581473 91.579561
F 5.647233 1.285208 87.442195
F 5.647233 9.006190 87.442195
F 5.647233 16.727176 87.442195
F 14.562047 1.286829 87.692337
F 14.562047 9.007811 87.692337
F 14.562047 16.728797 87.692337
F 23.474008 1.286829 87.941271
F 23.474008 9.007811 87.941271
F 23.474008 16.728797 87.941271
F 7.776216 7.721036 91.143889
F 7.776216 15.442021 91.143888
F 7.776216 0.000054 91.143889
F 16.688420 7.720982 91.392860
F 16.688420 15.441967 91.392860
F 7.292625 0.000217 108.425919
F 25.600380 7.720982 91.641794
F 25.600380 15.441966 91.641794
F 7.292625 15.442184 108.425919
F 7.877831 5.147265 87.505599
F 7.877831 12.868249 87.505599
F 16.790036 5.147319 87.754571
F 16.790036 12.868303 87.754570
F 25.701996 5.147320 88.003505
F 25.701996 12.868304 88.003505
F 7.801619 5.147265 90.234379
F 7.801619 12.868249 90.234379
F 16.713826 5.147319 90.483288
F 16.713826 12.868304 90.483288
F 25.625785 5.147320 90.732222
F 25.625785 12.868303 90.732222
F 7.699976 7.721038 93.872669
F 7.699976 15.442023 93.872669
F 7.699976 0.000056 93.872669
F 16.612190 7.720982 94.121577
F 16.612190 15.441967 94.121578
F 7.292625 7.721199 108.425919
F 25.524151 7.720982 94.370510
F 25.524151 15.441966 94.370511
F 25.219279 12.868304 105.285377
F 0.927118 1.309877 97.317015
F 0.927118 9.030858 97.317015
F 0.927118 16.751845 97.317015
F 9.826565 1.286833 97.573163
F 9.826565 9.007814 97.573163
F 9.826565 16.728801 97.573163
F 18.738564 1.286829 97.822099
F 18.738564 9.007811 97.822099
F 18.738564 16.728797 97.822100
F 0.828024 3.816265 100.974003
F 0.828024 11.537247 100.974002
F 9.724927 3.860489 101.211452
F 9.724927 11.581471 101.211452
F 18.636927 3.860491 101.460388
F 18.636927 11.581474 101.460388
F 0.778957 3.895426 98.256452
F 0.778960 11.616407 98.256451
F 9.801144 3.860489 98.482738
F 9.801144 11.581471 98.482738
F 18.713156 3.860491 98.731671
F 18.713156 11.581474 98.731671
F 1.002745 1.299837 94.608755
F 1.002745 9.020818 94.608755
F 1.002746 16.741805 94.608755
F 9.902775 1.286833 94.844451
F 9.902774 9.007815 94.844450
F 9.902774 16.728801 94.844450
F 18.814774 1.286829 95.093382
F 18.814774 9.007811 95.093382
F 18.814775 16.728797 95.093382
F 3.107864 7.719031 98.301241
F 3.107864 15.440016 98.301240
F 25.219279 5.147320 105.285377
F 12.029184 7.720983 98.544970
F 12.029184 15.441968 98.544970
F 12.029184 0.000000 98.544971
F 20.941148 7.720982 98.793904
F 20.941148 15.441967 98.793904
F 16.307319 12.868304 105.036444
F 3.210393 5.150724 94.660986
F 3.210393 12.871708 94.660986
F 12.130799 5.147319 94.906681
F 12.130799 12.868303 94.906681
F 21.042764 5.147319 95.155616
F 21.042764 12.868303 95.155616
F 3.120206 5.146305 97.390405
F 3.120206 12.867289 97.390405
F 12.054588 5.147319 97.635399
F 12.054588 12.868303 97.635400
F 20.966553 5.147319 97.884333
F 20.966553 12.868304 97.884333
F 2.995864 7.728056 101.036552
F 2.995865 15.449041 101.036553
F 2.995864 0.007074 101.036553
F 11.952952 7.720983 101.273688
F 11.952952 15.441967 101.273688
F 11.952952 0.000000 101.273688
F 20.864918 7.720982 101.522621
F 20.864919 15.441967 101.522621
F 16.307319 5.147319 105.036444
F 5.367649 1.285082 97.449959
F 5.367649 9.006064 97.449959
F 5.367649 16.727051 97.449959
F 14.282584 1.286829 97.697633
F 14.282584 9.007811 97.697633
F 14.282584 16.728797 97.697633
F 23.194544 1.286829 97.946566
F 23.194544 9.007811 97.946566
F 23.194544 16.728797 97.946566
F 5.266213 3.862321 101.088299
F 5.266213 11.583304 101.088299
F 14.180945 3.860491 101.335921
F 14.180945 11.581474 101.335921
F 23.092907 3.860491 101.584855
F 23.092907 11.581473 101.584855
F 5.340620 3.862035 98.357183
F 5.340620 11.583017 98.357183
F 14.257175 3.860491 98.607204
F 14.257176 11.581474 98.607204
F 23.169136 3.860491 98.856138
F 23.169136 11.581473 98.856138
F 5.443927 1.285198 94.718795
F 5.443927 9.006180 94.718795
F 5.443927 16.727167 94.718795
F 14.358793 1.286829 94.968916
F 14.358794 9.007811 94.968916
F 14.358794 16.728798 94.968915
F 23.270755 1.286829 95.217849
F 23.270755 9.007810 95.217849
F 23.270755 16.728797 95.217849
F 7.572956 7.721037 98.420476
F 7.572956 15.442021 98.420475
F 7.572956 0.000054 98.420476
F 16.485167 7.720982 98.669438
F 16.485167 15.441967 98.669438
F 7.394215 12.868080 104.787633
F 25.397127 7.720982 98.918372
F 25.397127 15.441966 98.918371
F 7.394215 5.147096 104.787633
F 7.674575 5.147265 94.782180
F 7.674575 12.868249 94.782179
F 16.586783 5.147319 95.031149
F 16.586783 12.868303 95.031149
F 25.498743 5.147320 95.280083
F 25.498743 12.868304 95.280083
F 7.598136 5.147225 97.510980
F 7.598136 12.868209 97.510980
F 16.510573 5.147319 97.759866
F 16.510573 12.868304 97.759866
F 25.422532 5.147320 98.008799
F 25.422532 12.868304 98.008800
F 7.496085 7.721154 101.149313
F 7.496085 15.442139 101.149313
F 7.496086 0.000172 101.149313
F 16.408937 7.720982 101.398155
F 16.408937 15.441967 101.398155
F 25.295490 12.868304 102.556660
F 25.320898 7.720982 101.647088
F 25.320898 15.441966 101.647088
F 25.295490 5.147320 102.556660
F 0.735164 1.337586 104.630250
F 0.735164 9.058567 104.630250
F 0.735164 16.779554 104.630250
F 9.623314 1.286831 104.849741
F 9.623314 9.007813 104.849741
F 9.623314 16.728799 104.849741
F 18.535311 1.286829 105.098677
F 18.535311 9.007811 105.098677
F 18.535311 16.728797 105.098677
F 0.637874 3.816356 108.268660
F 0.637875 11.537338 108.268660
F 9.521678 3.860489 108.488029
F 9.521677 11.581471 108.488029
F 18.433674 3.860491 108.736966
F 18.433674 11.581474 108.736966
F 0.529668 3.915579 105.544050
F 0.529668 11.636561 105.544050
F 9.597847 3.860494 105.759311
F 9.597847 11.581476 105.759311
F 18.509903 3.860491 106.008249
F 18.509903 11.581474 106.008249
F 0.615304 1.228808 101.900682
F 0.615304 8.949790 101.900682
F 0.615302 16.670776 101.900682
F 9.699484 1.286829 102.121024
F 9.699484 9.007810 102.121024
F 9.699484 16.728797 102.121024
F 18.611521 1.286829 102.369960
F 18.611521 9.007811 102.369960
F 18.611521 16.728797 102.369959
F 2.907306 7.719951 105.580022
F 2.907306 15.440936 105.580022
F 16.383529 12.868303 102.307726
F 11.825931 7.720983 105.821549
F 11.825931 15.441968 105.821548
F 11.825931 0.000001 105.821548
F 20.737895 7.720982 106.070483
F 20.737895 15.441967 106.070483
F 16.383529 5.147320 102.307726
F 3.006699 5.147471 101.941246
F 3.006699 12.868455 101.941246
F 11.927546 5.147319 102.183259
F 11.927546 12.868303 102.183259
F 20.839511 5.147320 102.432193
F 20.839511 12.868303 102.432193
F 2.892229 5.140265 104.675815
F 2.892229 12.861249 104.675815
F 11.851333 5.147319 104.911977
F 11.851333 12.868303 104.911977
F 20.763300 5.147319 105.160910
F 20.763300 12.868304 105.160911
F 2.799765 7.724619 108.311554
F 2.799765 15.445604 108.311555
F 2.799765 0.003637 108.311555
F 11.749697 7.720983 108.550266
F 11.749698 15.441967 108.550267
F 11.749697 0.000000 108.550266
F 20.661665 7.720982 108.799199
F 20.661665 15.441967 108.799200
F 7.471331 12.868250 102.058770
F 5.164885 1.285041 104.726585
F 5.164885 9.006023 104.726585
F 5.164885 16.727010 104.726585
F 14.079330 1.286829 104.974210
F 14.079331 9.007811 104.974210
F 14.079330 16.728797 104.974211
F 22.991291 1.286829 105.223144
F 22.991291 9.007811 105.223144
F 22.991291 16.728797 105.223144
F 5.063464 3.862150 108.364816
F 5.063464 11.583132 108.364816
F 13.977692 3.860491 108.612499
F 13.977692 11.581474 108.612500
F 22.889654 3.860491 108.861433
F 22.889654 11.581473 108.861433
F 5.133064 3.862506 105.633502
F 5.133064 11.583489 105.633502
F 14.053922 3.860491 105.883782
F 14.053922 11.581474 105.883782
F 22.965883 3.860491 106.132716
F 22.965883 11.581473 106.132716
F 5.235876 1.285254 101.995495
F 5.235877 9.006236 101.995495
F 5.235877 16.727222 101.995495
F 14.155540 1.286829 102.245493
F 14.155540 9.007811 102.245493
F 14.155540 16.728797 102.245493
F 23.067502 1.286829 102.494427
F 23.067502 9.007810 102.494427
F 23.067502 16.728797 102.494426
F 7.369745 7.721038 105.697054
F 7.369745 15.442023 105.697054
F 7.369745 0.000056 105.697054
F 16.281914 7.720982 105.946016
F 16.281914 15.441967 105.946016
F 7.471331 5.147266 102.058770
F 25.193874 7.720982 106.194949
F 25.193874 15.441966 106.194949
F 0.538252 1.325844 111.905373
F 0.538252 9.046826 111.905373
F 0.538253 16.767813 111.905373
F 9.420065 1.286833 112.126318
F 9.420065 9.007815 112.126318
F 9.420065 16.728801 112.126318
F 18.332058 1.286829 112.375256
F 18.332058 9.007811 112.375256
F 18.332058 16.728797 112.375256
F 0.438287 3.824965 115.543592
F 0.438288 11.545947 115.543592
F 9.318428 3.860486 115.764607
F 9.318427 11.581469 115.764607
F 18.230420 3.860491 116.013545
F 18.230420 11.581474 116.013545
F 0.392301 3.893548 112.822836
F 0.392301 11.614530 112.822836
F 9.394607 3.860492 113.035892
F 9.394607 11.581474 113.035892
F 18.306650 3.860491 113.284828
F 18.306650 11.581474 113.284828
F 9.496210 1.286826 109.397600
F 9.496210 9.007808 109.397600
F 9.496210 16.728794 109.397600
F 18.408268 1.286829 109.646538
F 18.408268 9.007811 109.646538
F 18.408268 16.728797 109.646538
F 2.708090 7.717264 112.857108
F 2.708090 15.438249 112.857108
F 24.122742 15.438203 130.700008
F 11.622678 7.720983 113.098127
F 11.622678 15.441968 113.098127
F 11.622678 0.000001 113.098127
F 20.534641 7.720982 113.347061
F 20.534641 15.441967 113.347061
F 24.122742 7.717218 130.700008
F 2.807904 5.150069 109.218370
F 2.807904 12.871053 109.218370
F 11.724293 5.147319 109.459838
F 11.724293 12.868302 109.459837
F 20.636258 5.147320 109.708772
F 20.636258 12.868303 109.708772
F 2.705460 5.146077 111.947833
F 2.705460 12.867061 111.947833
F 11.648080 5.147319 112.188556
F 11.648080 12.868303 112.188556
F 20.560047 5.147319 112.437489
F 20.560047 12.868304 112.437490
F 2.609457 7.720301 115.584551
F 2.609457 15.441286 115.584552
F 15.210781 15.438204 130.451075
F 11.546446 7.720983 115.826845
F 11.546446 15.441968 115.826845
F 11.546446 0.000000 115.826845
F 20.458412 7.720982 116.075778
F 20.458412 15.441967 116.075778
F 15.210781 7.717219 130.451075
F 4.961929 1.285311 112.003067
F 4.961929 9.006293 112.003067
F 4.961930 16.727280 112.003067
F 13.876077 1.286829 112.250789
F 13.876077 9.007811 112.250789
F 13.876077 16.728797 112.250789
F 22.788038 1.286829 112.499723
F 22.788038 9.007811 112.499723
F 22.788038 16.728797 112.499723
F 4.860319 3.861958 115.641302
F 4.860319 11.582941 115.641302
F 13.774439 3.860491 115.889078
F 13.774439 11.581474 115.889078
F 22.686401 3.860491 116.138012
F 22.686401 11.581473 116.138012
F 4.932035 3.862583 112.910067
F 4.932035 11.583566 112.910067
F 13.850669 3.860491 113.160361
F 13.850669 11.581474 113.160361
F 22.762630 3.860491 113.409295
F 22.762630 11.581473 113.409295
F 5.032146 1.284561 109.271630
F 5.032146 9.005543 109.271630
F 5.032146 16.726530 109.271630
F 13.952287 1.286829 109.522071
F 13.952287 9.007811 109.522072
F 13.952287 16.728797 109.522071
F 22.864249 1.286829 109.771006
F 22.864249 9.007811 109.771005
F 22.864249 16.728797 109.771005
F 7.166543 7.721046 112.973614
F 7.166543 15.442031 112.973614
F 7.166543 0.000064 112.973614
F 16.078661 7.720982 113.222595
F 16.078661 15.441967 113.222594
F 6.295541 15.441688 130.204665
F 24.990620 7.720982 113.471528
F 24.990621 15.441966 113.471528
F 6.295541 7.720703 130.204665
F 7.268136 5.147260 109.335333
F 7.268136 12.868244 109.335333
F 16.180276 5.147319 109.584305
F 16.180276 12.868303 109.584304
F 25.092237 5.147320 109.833239
F 25.092237 12.868304 109.833238
F 7.191274 5.147155 112.064179
F 7.191275 12.868139 112.064179
F 16.104066 5.147319 112.313022
F 16.104066 12.868304 112.313022
F 25.016025 5.147320 112.561955
F 25.016026 12.868304 112.561956
F 7.089837 7.721105 115.702443
F 7.089837 15.442090 115.702443
F 7.089837 0.000123 115.702443
F 16.002431 7.720982 115.951311
F 16.002431 15.441967 115.951312
F 24.602875 12.864828 127.100853
F 24.914391 7.720982 116.200244
F 24.914391 15.441966 116.200245
F 24.602875 5.143845 127.100853
F 0.338148 1.319307 119.181692
F 0.338148 9.040289 119.181693
F 0.338148 16.761276 119.181692
F 9.216814 1.286834 119.402894
F 9.216814 9.007816 119.402894
F 9.216814 16.728803 119.402894
F 18.128805 1.286829 119.651832
F 18.128805 9.007811 119.651832
F 18.128805 16.728797 119.651833
F 0.241493 3.831308 122.820120
F 0.241493 11.552290 122.820121
F 9.115189 3.860471 123.040812
F 9.115189 11.581453 123.040813
F 18.027166 3.860483 123.289762
F 18.027166 11.581466 123.289762
F 0.245678 3.871476 120.102474
F 0.245679 11.592458 120.102474
F 9.191380 3.860487 120.312437
F 9.191380 11.581469 120.312437
F 18.103398 3.860491 120.561370
F 18.103397 11.581474 120.561370
F 0.318528 1.264396 116.461721
F 0.318528 8.985378 116.461721
F 0.318528 16.706364 116.461721
F 9.292989 1.286832 116.674183
F 9.292989 9.007814 116.674183
F 9.292989 16.728800 116.674183
F 18.205015 1.286829 116.923116
F 18.205015 9.007811 116.923116
F 18.205015 16.728797 116.923116
F 2.506055 7.716252 120.133337
F 2.506055 15.437237 120.133337
F 15.690915 12.864829 126.851920
F 11.419426 7.720983 120.374669
F 11.419426 15.441968 120.374669
F 11.419426 0.000000 120.374669
F 20.331389 7.720982 120.623603
F 20.331389 15.441967 120.623603
F 15.690915 5.143844 126.851919
F 2.607172 5.151546 116.495473
F 2.607172 12.872530 116.495473
F 11.521040 5.147319 116.736416
F 11.521040 12.868303 116.736415
F 20.433005 5.147320 116.985350
F 20.433005 12.868303 116.985349
F 2.513009 5.149791 119.221353
F 2.513009 12.870775 119.221354
F 11.444828 5.147319 119.465133
F 11.444828 12.868302 119.465133
F 20.356794 5.147319 119.714065
F 20.356793 12.868304 119.714066
F 2.418932 7.716304 122.857054
F 2.418931 15.437289 122.857054
F 6.780646 12.865432 126.599638
F 11.343193 7.720975 123.103062
F 11.343193 15.441960 123.103062
F 6.780646 5.144449 126.599637
F 20.255157 7.720974 123.351995
F 20.255157 15.441958 123.351996
F 24.685746 12.868231 124.382363
F 4.758701 1.285390 119.279529
F 4.758701 9.006372 119.279529
F 4.758701 16.727359 119.279529
F 13.672824 1.286829 119.527365
F 13.672824 9.007811 119.527365
F 13.672824 16.728797 119.527366
F 22.584785 1.286829 119.776299
F 22.584785 9.007811 119.776299
F 22.584785 16.728797 119.776299
F 4.657412 3.861773 122.917302
F 4.657412 11.582755 122.917303
F 13.571184 3.860483 123.165295
F 13.571184 11.581465 123.165295
F 22.483146 3.860483 123.414229
F 22.483146 11.581465 123.414229
F 4.730675 3.862475 120.186688
F 4.730675 11.583458 120.186688
F 13.647417 3.860491 120.436903
F 13.647417 11.581474 120.436903
F 22.559378 3.860491 120.685837
F 22.559377 11.581473 120.685837
F 4.831472 1.284835 116.548429
F 4.831472 9.005817 116.548429
F 4.831472 16.726803 116.548429
F 13.749034 1.286829 116.798649
F 13.749034 9.007811 116.798649
F 13.749034 16.728798 116.798650
F 22.660995 1.286829 117.047583
F 22.660995 9.007811 117.047583
F 22.660995 16.728797 117.047583
F 6.963306 7.721049 120.250156
F 6.963306 15.442034 120.250156
F 6.963306 0.000067 120.250156
F 15.875408 7.720982 120.499137
F 15.875409 15.441967 120.499136
F 24.685746 5.147247 124.382364
F 24.787368 7.720982 120.748070
F 24.787368 15.441966 120.748070
F 15.773786 12.868230 124.133430
F 7.064914 5.147253 116.611903
F 7.064914 12.868237 116.611903
F 15.977023 5.147319 116.860883
F 15.977023 12.868303 116.860882
F 24.888983 5.147320 117.109817
F 24.888983 12.868304 117.109816
F 6.988340 5.147222 119.340714
F 6.988340 12.868205 119.340714
F 15.900813 5.147319 119.589599
F 15.900813 12.868304 119.589599
F 24.812772 5.147320 119.838532
F 24.812772 12.868303 119.838532
F 6.886990 7.721009 122.978588
F 6.886990 15.441994 122.978589
F 6.886990 0.000027 122.978588
F 15.799176 7.720974 123.227529
F 15.799176 15.441958 123.227529
F 15.773786 5.147247 124.133430
F 24.711137 7.720973 123.476462
F 24.711137 15.441958 123.476462
F 6.862006 12.868307 123.883973
F 0.143110 1.316349 126.454632
F 0.143110 9.037330 126.454632
F 0.143111 16.758317 126.454632
F 9.006931 1.283355 126.665190
F 9.006931 9.004337 126.665191
F 9.006931 16.725323 126.665191
F 17.918907 1.283354 126.914153
F 17.918907 9.004335 126.914153
F 17.918907 16.725322 126.914153
F 0.017839 3.851157 130.182077
F 26.350730 3.856727 130.762242
F 0.017840 11.572138 130.182076
F 26.350730 11.577710 130.762242
F 8.527010 3.860116 130.266569
F 8.527010 11.581098 130.266569
F 17.438770 3.856728 130.513308
F 17.438770 11.577710 130.513308
F 0.121457 3.845871 127.428576
F 0.121457 11.566854 127.428575
F 8.971277 3.856524 127.555685
F 8.971277 11.577506 127.555685
F 17.883611 3.856447 127.804388
F 17.883611 11.577430 127.804388
F 0.173796 1.287391 123.750488
F 0.173797 9.008373 123.750488
F 0.173796 16.729360 123.750488
F 9.089784 1.286764 123.946716
F 9.089784 9.007746 123.946716
F 9.089784 16.728732 123.946716
F 18.001778 1.286756 124.195663
F 18.001778 9.007738 124.195663
F 18.001778 16.728724 124.195663
F 2.301447 7.698050 127.356257
F 2.301447 15.419035 127.356257
F 6.862006 5.147323 123.883973
F 11.199624 7.716942 127.617691
F 11.199624 15.437926 127.617691
F 24.567582 15.437922 127.991089
F 20.111603 7.716938 127.866622
F 20.111603 15.437923 127.866622
F 24.567582 7.716938 127.991089
F 2.406308 5.153121 123.765925
F 2.406308 12.874105 123.765925
F 11.317805 5.147247 124.008957
F 11.317805 12.868231 124.008957
F 20.229767 5.147247 124.257897
F 20.229767 12.868231 124.257897
F 2.320526 5.149050 126.471255
F 2.320526 12.870034 126.471255
F 11.234933 5.143846 126.727441
F 11.234933 12.864829 126.727441
F 20.146896 5.143844 126.976386
F 20.146896 12.864829 126.976386
F 2.012369 7.550633 130.027582
F 2.012369 15.271618 130.027582
F 15.655622 15.437923 127.742155
F 10.754719 7.717307 130.326639
F 10.754719 15.438292 130.326639
F 15.655622 7.716938 127.742155
F 19.666762 7.717218 130.575541
F 19.666762 15.438203 130.575542
F 6.743016 15.437978 127.493252
F 4.549510 1.278827 126.536225
F 4.549510 8.999809 126.536225
F 4.549510 16.720795 126.536226
F 13.462926 1.283354 126.789686
F 13.462927 9.004336 126.789686
F 13.462926 16.725322 126.789686
F 22.374887 1.283354 127.038620
F 22.374887 9.004336 127.038620
F 22.374887 16.725322 127.038620
F 4.230743 3.764269 130.067386
F 4.230744 11.485251 130.067386
F 12.982760 3.856738 130.388849
F 12.982760 11.577721 130.388850
F 21.894751 3.856727 130.637775
F 21.894751 11.577710 130.637775
F 4.520248 3.855984 127.385073
F 4.520248 11.576966 127.385073
F 13.427625 3.856449 127.679923
F 13.427626 11.577431 127.679923
F 22.339591 3.856447 127.928856
F 22.339591 11.577430 127.928856
F 4.630660 1.284626 123.820348
F 4.630660 9.005608 123.820348
F 4.630660 16.726594 123.820348
F 13.545797 1.286756 124.071197
F 13.545797 9.007738 124.071197
F 13.545797 16.728725 124.071196
F 22.457758 1.286756 124.320130
F 22.457758 9.007738 124.320130
F 22.457758 16.728725 124.320130
F 6.743016 7.716994 127.493252
F 3.586387 24.468523 2.750058
F 3.586387 32.189505 2.750058
F 12.485392 24.453831 3.011242
F 12.485392 32.174813 3.011242
F 21.397389 24.453825 3.260181
F 21.397388 32.174808 3.260181
F 3.467983 27.010873 6.357064
F 3.467983 34.731855 6.357064
F 3.467983 19.289889 6.357064
F 12.367202 27.023513 6.619967
F 18.644723 23.162953 21.355796
F 12.367202 19.302528 6.619967
F 21.279203 27.023517 6.868904
F 18.644723 30.883935 21.355796
F 21.279203 19.302533 6.868905
F 3.541189 27.021448 3.653742
F 3.541190 34.742430 3.653742
F 3.541190 19.300463 3.653742
F 12.450088 27.026916 3.901486
F 9.732516 23.163007 21.106887
F 12.450088 19.305932 3.901485
F 21.362093 27.026919 4.150416
F 9.732516 30.883990 21.106887
F 21.362093 19.305936 4.150415
F 4.016360 24.438484 0.071461
F 9.808748 23.163008 18.378108
F 4.016360 32.159466 0.071461
F 9.808748 30.883990 18.378108
F 12.930253 24.453555 0.302326
F 12.930253 32.174537 0.302326
F 21.842210 24.453546 0.551259
F 21.842210 32.174528 0.551259
F 5.759147 30.884407 3.716978
F 5.759147 23.163425 3.716978
F 14.678121 30.887411 3.963715
F 14.678121 23.166429 3.963715
F 23.590084 30.887410 4.212649
F 23.590084 23.166428 4.212649
F 6.263623 28.332985 0.131358
F 6.263623 20.612003 0.131358
F 15.158242 28.314038 0.364560
F 15.158241 20.593056 0.364560
F 24.070198 28.314037 0.613493
F 24.070198 20.593055 0.613492
F 5.793204 28.317752 2.822996
F 5.793204 20.596769 2.822996
F 14.713413 28.314315 3.073481
F 14.713413 20.593333 3.073481
F 23.625378 28.314317 3.322413
F 23.625378 20.593334 3.322414
F 5.675377 30.880481 6.430851
F 5.675377 23.159499 6.430851
F 14.595230 30.884009 6.682205
F 14.595230 23.163027 6.682205
F 23.507194 30.884008 6.931138
F 23.507194 23.163026 6.931138
F 8.026799 24.452336 2.888212
F 8.026799 32.173318 2.888212
F 16.941408 24.453826 3.135713
F 16.941408 32.174808 3.135713
F 25.853369 24.453826 3.384647
F 25.853369 32.174808 3.384647
F 7.908350 27.025132 6.496539
F 18.746358 20.589290 17.717507
F 7.908350 19.304148 6.496540
F 16.823221 27.023517 6.744437
F 18.746358 28.310273 17.717507
F 16.823221 19.302533 6.744438
F 25.735183 27.023517 6.993371
F 9.834151 20.589236 17.468598
F 25.735183 19.302533 6.993371
F 7.991048 27.028529 3.775853
F 9.834151 28.310219 17.468598
F 7.991048 19.307546 3.775853
F 16.906112 27.026919 4.025949
F 18.822568 20.589290 14.988789
F 16.906112 19.305936 4.025949
F 25.818073 27.026919 4.274883
F 18.822568 28.310273 14.988790
F 25.818073 19.305935 4.274882
F 8.473671 24.453987 0.178218
F 8.473672 32.174968 0.178218
F 17.386229 24.453546 0.426792
F 17.386229 32.174528 0.426792
F 26.298189 24.453546 0.675726
F 26.298189 32.174528 0.675726
F 10.221930 30.887458 3.839223
F 10.221930 23.166476 3.839223
F 19.134104 30.887410 4.088182
F 19.134104 23.166428 4.088182
F 10.702406 28.314200 0.240189
F 10.702406 20.593218 0.240189
F 19.614218 28.314036 0.489026
F 19.614218 20.593054 0.489026
F 10.257146 28.314261 2.949088
F 10.257146 20.593278 2.949088
F 19.169397 28.314316 3.197947
F 19.169397 20.593334 3.197947
F 10.139007 30.884062 6.557763
F 10.139007 23.163080 6.557763
F 19.051213 30.884008 6.806671
F 19.051213 23.163026 6.806671
F 3.367133 24.462989 9.993744
F 3.367133 32.183971 9.993744
F 12.265603 24.449787 10.254261
F 12.265603 32.170769 10.254261
F 21.177602 24.449782 10.503198
F 21.177602 32.170764 10.503198
F 3.265507 27.010241 13.632024
F 3.265507 34.731223 13.632024
F 3.265507 19.289257 13.632024
F 12.163965 27.023440 13.892513
F 12.163965 34.744423 13.892514
F 12.163965 19.302456 13.892513
F 21.075966 27.023445 14.141451
F 21.075966 34.744427 14.141451
F 21.075966 19.302461 14.141451
F 3.341070 27.010241 10.927162
F 3.341071 34.731223 10.927162
F 3.341071 19.289257 10.927162
F 12.240195 27.023440 11.163804
F 12.240196 34.744423 11.163804
F 12.240195 19.302456 11.163804
F 21.152195 27.023444 11.412736
F 21.152195 34.744427 11.412735
F 21.152195 19.302461 11.412735
F 3.442595 24.463065 7.288905
F 3.442594 32.184046 7.288905
F 12.341815 24.449795 7.525874
F 12.341815 32.170777 7.525874
F 21.253814 24.449790 7.774806
F 21.253814 32.170772 7.774806
F 5.548174 30.880383 10.979125
F 5.548174 23.159401 10.979125
F 14.468223 30.883936 11.226035
F 14.468223 23.162954 11.226035
F 23.380187 30.883935 11.474969
F 23.380187 23.162953 11.474969
F 5.649692 28.313770 7.341082
F 5.649692 20.592788 7.341082
F 14.569839 28.310280 7.588105
F 14.569839 20.589298 7.588105
F 23.481804 28.310281 7.837039
F 23.481804 20.589299 7.837039
F 5.573696 28.313820 10.065083
F 5.573696 20.592838 10.065083
F 14.493627 28.310272 10.316498
F 14.493627 20.589289 10.316499
F 23.405591 28.310273 10.565431
F 23.405591 20.589290 10.565432
F 5.472070 30.880383 13.703344
F 5.472070 23.159401 13.703345
F 14.391993 30.883936 13.954751
F 14.391993 23.162954 13.954751
F 23.303957 30.883935 14.203685
F 23.303957 23.162954 14.203685
F 7.806744 24.448161 10.130846
F 7.806745 32.169143 10.130846
F 16.721622 24.449782 10.378731
F 16.721622 32.170764 10.378731
F 25.633582 24.449782 10.627665
F 25.633582 32.170764 10.627665
F 7.705107 27.025066 13.769098
F 9.910363 20.589236 14.739818
F 7.705107 19.304082 13.769098
F 16.619984 27.023444 14.016984
F 16.619984 34.744427 14.016984
F 16.619984 19.302461 14.016984
F 25.531946 27.023444 14.265918
F 25.531946 34.744427 14.265918
F 25.531946 19.302461 14.265918
F 7.781400 27.025066 11.038126
F 9.910363 28.310219 14.739818
F 7.781400 19.304082 11.038126
F 16.696214 27.023444 11.288269
F 16.696214 34.744427 11.288269
F 16.696214 19.302461 11.288269
F 25.608175 27.023444 11.537203
F 25.608175 34.744427 11.537202
F 25.608175 19.302460 11.537203
F 7.883020 24.448169 7.400205
F 7.883020 32.169151 7.400205
F 16.797834 24.449790 7.650339
F 16.797834 32.170772 7.650339
F 25.709795 24.449790 7.899273
F 25.709795 32.170772 7.899273
F 10.012002 30.883990 11.101531
F 10.012002 23.163008 11.101531
F 18.924206 30.883935 11.350502
F 18.924206 23.162953 11.350502
F 10.113617 28.310227 7.463600
F 10.113617 20.589244 7.463600
F 19.025823 28.310281 7.712572
F 19.025823 20.589298 7.712572
F 10.037404 28.310219 10.192055
F 10.037404 20.589237 10.192055
F 18.949610 28.310273 10.440965
F 18.949610 20.589290 10.440965
F 9.935769 30.883990 13.830309
F 9.935769 23.163007 13.830309
F 18.847976 30.883935 14.079218
F 18.847976 23.162953 14.079218
F 3.163893 24.462986 17.270313
F 3.163893 32.183968 17.270313
F 12.062351 24.449786 17.530803
F 12.062351 32.170769 17.530803
F 20.974350 24.449782 17.779740
F 20.974350 32.170764 17.779740
F 3.062254 27.010241 20.908602
F 3.062254 34.731223 20.908602
F 3.062254 19.289257 20.908602
F 11.960712 27.023440 21.169091
F 11.960712 34.744423 21.169092
F 11.960712 19.302456 21.169092
F 20.872712 27.023445 21.418029
F 20.872712 34.744427 21.418029
F 20.872712 19.302461 21.418030
F 3.137818 27.010241 18.203739
F 3.137818 34.731223 18.203739
F 3.137818 19.289257 18.203739
F 12.036942 27.023440 18.440381
F 12.036942 34.744423 18.440381
F 12.036942 19.302456 18.440381
F 20.948942 27.023444 18.689312
F 20.948942 34.744427 18.689312
F 20.948942 19.302461 18.689312
F 3.239436 24.462986 14.565450
F 3.239436 32.183967 14.565450
F 12.138560 24.449786 14.802091
F 12.138560 32.170769 14.802091
F 21.050560 24.449782 15.051023
F 21.050560 32.170764 15.051023
F 5.344921 30.880383 18.255703
F 5.344921 23.159401 18.255703
F 14.264970 30.883936 18.502611
F 14.264970 23.162954 18.502611
F 23.176933 30.883935 18.751546
F 23.176934 23.162953 18.751546
F 5.446536 28.313825 14.617413
F 5.446536 20.592842 14.617413
F 14.366585 28.310272 14.864322
F 14.366584 20.589289 14.864322
F 23.278550 28.310273 15.113256
F 23.278550 20.589290 15.113256
F 5.370452 28.313825 17.341634
F 5.370452 20.592843 17.341634
F 14.290375 28.310272 17.593041
F 14.290375 20.589289 17.593041
F 23.202339 28.310273 17.841974
F 23.202339 20.589290 17.841974
F 5.268817 30.880383 20.979923
F 5.268817 23.159401 20.979923
F 14.188740 30.883936 21.231330
F 14.188740 23.162954 21.231329
F 23.100704 30.883935 21.480263
F 23.100704 23.162954 21.480263
F 7.603492 24.448161 17.407388
F 7.603492 32.169143 17.407388
F 16.518370 24.449782 17.655273
F 16.518369 32.170764 17.655274
F 25.430330 24.449782 17.904207
F 25.430330 32.170764 17.904207
F 7.501854 27.025066 21.045676
F 18.720953 23.162953 18.627079
F 7.501854 19.304082 21.045676
F 16.416731 27.023444 21.293563
F 16.416731 34.744427 21.293563
F 16.416731 19.302461 21.293563
F 25.328693 27.023444 21.542496
F 25.328693 34.744427 21.542496
F 25.328693 19.302461 21.542496
F 7.578147 27.025066 18.314703
F 18.720953 30.883935 18.627079
F 7.578147 19.304082 18.314703
F 16.492961 27.023444 18.564846
F 16.492961 34.744427 18.564846
F 16.492961 19.302460 18.564845
F 25.404922 27.023444 18.813779
F 25.404922 34.744427 18.813779
F 25.404922 19.302460 18.813779
F 7.679765 24.448161 14.676414
F 7.679765 32.169143 14.676414
F 16.594579 24.449782 14.926556
F 16.594579 32.170764 14.926556
F 25.506541 24.449782 15.175490
F 25.506541 32.170764 15.175490
F 2.960639 24.462986 24.546892
F 2.960639 32.183968 24.546892
F 11.859098 24.449787 24.807381
F 11.859098 32.170769 24.807381
F 20.771096 24.449782 25.056319
F 20.771096 32.170764 25.056319
F 2.859000 27.010241 28.185180
F 2.859001 34.731223 28.185181
F 2.859001 19.289257 28.185181
F 11.757459 27.023440 28.445670
F 11.757459 34.744423 28.445670
F 11.757459 19.302456 28.445671
F 20.669459 27.023445 28.694608
F 20.669459 34.744427 28.694608
F 20.669459 19.302461 28.694608
F 2.934565 27.010241 25.480318
F 2.934565 34.731223 25.480318
F 2.934565 19.289257 25.480318
F 11.833689 27.023440 25.716959
F 11.833689 34.744423 25.716959
F 11.833689 19.302456 25.716959
F 20.745689 27.023444 25.965891
F 20.745689 34.744427 25.965891
F 20.745689 19.302461 25.965891
F 2.426423 24.462986 43.671762
F 2.426423 32.183967 43.671762
F 11.935307 24.449786 22.078670
F 11.935307 32.170769 22.078670
F 20.847307 24.449782 22.327601
F 20.847307 32.170764 22.327601
F 5.141668 30.880383 25.532282
F 5.141668 23.159401 25.532281
F 14.061717 30.883936 25.779190
F 14.061717 23.162954 25.779190
F 22.973680 30.883935 26.028124
F 22.973680 23.162953 26.028124
F 5.243283 28.313825 21.893992
F 5.243283 20.592842 21.893992
F 14.163331 28.310272 22.140901
F 14.163331 20.589289 22.140901
F 23.075296 28.310273 22.389835
F 23.075296 20.589290 22.389835
F 5.167199 28.313825 24.618212
F 5.167199 20.592843 24.618212
F 14.087122 28.310272 24.869619
F 14.087122 20.589289 24.869620
F 22.999085 28.310273 25.118552
F 22.999085 20.589290 25.118552
F 5.065564 30.880383 28.256501
F 5.065564 23.159401 28.256501
F 13.985487 30.883936 28.507908
F 13.985487 23.162954 28.507908
F 22.897451 30.883935 28.756841
F 22.897451 23.162954 28.756841
F 7.400239 24.448161 24.683967
F 7.400239 32.169143 24.683967
F 16.315116 24.449782 24.931852
F 16.315116 32.170764 24.931852
F 25.227077 24.449782 25.180786
F 25.227077 32.170764 25.180786
F 7.298601 27.025066 28.322255
F 18.034963 23.162953 43.185530
F 7.298601 19.304082 28.322255
F 16.213478 27.023444 28.570141
F 16.213478 34.744427 28.570141
F 16.213478 19.302461 28.570141
F 25.125440 27.023444 28.819074
F 25.125440 34.744427 28.819075
F 25.125440 19.302461 28.819075
F 7.374894 27.025066 25.591282
F 18.034963 30.883935 43.185530
F 7.374894 19.304082 25.591282
F 16.289708 27.023444 25.841425
F 16.289708 34.744427 25.841424
F 16.289708 19.302460 25.841424
F 25.201669 27.023444 26.090358
F 25.201669 34.744427 26.090358
F 25.201668 19.302460 26.090358
F 7.476512 24.448161 21.952993
F 7.476512 32.169143 21.952993
F 16.391326 24.449782 22.203135
F 16.391326 32.170764 22.203135
F 25.303288 24.449782 22.452069
F 25.303288 32.170764 22.452069
F 9.605495 30.883990 25.654686
F 9.605495 23.163008 25.654686
F 18.517700 30.883935 25.903658
F 18.517699 23.162953 25.903657
F 9.707110 28.310219 22.016397
F 9.707110 20.589236 22.016396
F 18.619315 28.310272 22.265368
F 18.619315 20.589290 22.265368
F 9.630898 28.310219 24.745176
F 9.630898 20.589236 24.745176
F 18.543105 28.310273 24.994086
F 18.543105 20.589290 24.994086
F 9.529263 30.883990 28.383465
F 9.529263 23.163007 28.383465
F 18.441469 30.883935 28.632375
F 18.441470 23.162953 28.632374
F 2.757386 24.462986 31.823469
F 2.757386 32.183968 31.823470
F 11.655844 24.449787 32.083959
F 11.655844 32.170769 32.083959
F 20.567843 24.449782 32.332897
F 20.567843 32.170764 32.332897
F 2.655747 27.010241 35.461758
F 2.655748 34.731223 35.461758
F 2.655748 19.289257 35.461758
F 11.554206 27.023440 35.722247
F 11.554206 34.744423 35.722247
F 11.554206 19.302456 35.722248
F 20.466206 27.023444 35.971185
F 20.466206 34.744427 35.971186
F 20.466206 19.302461 35.971186
F 2.731311 27.010241 32.756895
F 2.731312 34.731223 32.756895
F 2.731312 19.289257 32.756895
F 11.630436 27.023440 32.993537
F 11.630436 34.744423 32.993537
F 11.630436 19.302456 32.993537
F 20.542435 27.023444 33.242468
F 20.542435 34.744427 33.242469
F 20.542435 19.302461 33.242468
F 2.832929 24.462986 29.118606
F 2.832929 32.183967 29.118606
F 11.732054 24.449786 29.355248
F 11.732054 32.170769 29.355248
F 20.644053 24.449782 29.604179
F 20.644053 32.170764 29.604179
F 4.938415 30.880383 32.808859
F 4.938415 23.159401 32.808859
F 13.858463 30.883936 33.055768
F 13.858463 23.162954 33.055768
F 22.770427 30.883935 33.304702
F 22.770427 23.162953 33.304702
F 5.040030 28.313825 29.170570
F 5.040030 20.592842 29.170570
F 13.960078 28.310272 29.417479
F 13.960078 20.589289 29.417479
F 22.872043 28.310273 29.666413
F 22.872043 20.589291 29.666413
F 4.963945 28.313825 31.894790
F 4.963945 20.592843 31.894790
F 13.883868 28.310272 32.146197
F 13.883868 20.589289 32.146198
F 22.795832 28.310273 32.395130
F 22.795832 20.589290 32.395130
F 4.862311 30.880383 35.533078
F 4.862311 23.159401 35.533078
F 13.782233 30.883936 35.784485
F 13.782233 23.162954 35.784486
F 22.694198 30.883935 36.033419
F 22.694198 23.162954 36.033419
F 7.196986 24.448161 31.960544
F 7.196986 32.169143 31.960544
F 16.111863 24.449782 32.208430
F 16.111863 32.170764 32.208430
F 25.023823 24.449782 32.457364
F 25.023824 32.170764 32.457364
F 7.095348 27.025066 35.598832
F 9.122756 23.163007 42.936621
F 7.095348 19.304082 35.598833
F 16.010225 27.023445 35.846719
F 16.010225 34.744427 35.846719
F 16.010225 19.302461 35.846719
F 24.922187 27.023444 36.095652
F 24.922187 34.744427 36.095652
F 24.922187 19.302460 36.095652
F 7.171640 27.025066 32.867859
F 9.122757 30.883990 42.936621
F 7.171641 19.304082 32.867859
F 16.086455 27.023444 33.118002
F 16.086455 34.744427 33.118002
F 16.086455 19.302461 33.118002
F 24.998415 27.023444 33.366935
F 24.998415 34.744427 33.366935
F 24.998415 19.302460 33.366935
F 7.273259 24.448161 29.229570
F 7.273259 32.169143 29.229570
F 16.188073 24.449782 29.479713
F 16.188073 32.170764 29.479713
F 25.100034 24.449782 29.728646
F 25.100034 32.170764 29.728646
F 9.402242 30.883990 32.931264
F 9.402242 23.163008 32.931263
F 18.314446 30.883935 33.180235
F 18.314446 23.162953 33.180235
F 9.503856 28.310219 29.292975
F 9.503856 20.589236 29.292974
F 18.416062 28.310273 29.541946
F 18.416062 20.589290 29.541946
F 9.427645 28.310219 32.021754
F 9.427645 20.589236 32.021754
F 18.339852 28.310273 32.270663
F 18.339852 20.589290 32.270663
F 9.326010 30.883990 35.660043
F 9.326010 23.163007 35.660043
F 18.238216 30.883935 35.908952
F 18.238216 23.162953 35.908952
F 2.554133 24.462986 39.100047
F 2.554133 32.183968 39.100047
F 11.452591 24.449787 39.360537
F 11.452591 32.170769 39.360537
F 20.364590 24.449782 39.609475
F 20.364590 32.170764 39.609475
F 2.452494 27.010241 42.738336
F 2.452495 34.731223 42.738336
F 2.452495 19.289257 42.738336
F 11.350952 27.023440 42.998826
F 11.350953 34.744423 42.998826
F 11.350952 19.302456 42.998826
F 20.262953 27.023445 43.247764
F 20.262953 34.744427 43.247764
F 20.262953 19.302461 43.247764
F 2.528059 27.010241 40.033473
F 2.528059 34.731223 40.033473
F 2.528059 19.289257 40.033473
F 11.427182 27.023440 40.270115
F 11.427183 34.744423 40.270115
F 11.427183 19.302456 40.270115
F 20.339182 27.023444 40.519047
F 20.339182 34.744427 40.519047
F 20.339182 19.302461 40.519046
F 2.629676 24.462986 36.395184
F 2.629676 32.183967 36.395183
F 11.528801 24.449786 36.631826
F 11.528801 32.170769 36.631826
F 20.440800 24.449782 36.880757
F 20.440800 32.170764 36.880757
F 4.735162 30.880383 40.085437
F 4.735162 23.159401 40.085437
F 13.655210 30.883936 40.332346
F 13.655210 23.162954 40.332346
F 22.567174 30.883935 40.581280
F 22.567174 23.162953 40.581280
F 4.836777 28.313825 36.447147
F 4.836777 20.592843 36.447148
F 13.756825 28.310272 36.694056
F 13.756825 20.589289 36.694056
F 22.668790 28.310273 36.942990
F 22.668790 20.589290 36.942990
F 4.760692 28.313825 39.171367
F 4.760692 20.592843 39.171368
F 13.680615 28.310272 39.422775
F 13.680615 20.589289 39.422775
F 22.592579 28.310273 39.671708
F 22.592579 20.589290 39.671708
F 4.659057 30.880383 42.809657
F 4.659057 23.159401 42.809657
F 13.578980 30.883936 43.061064
F 13.578980 23.162954 43.061064
F 22.490944 30.883935 43.309997
F 22.490944 23.162953 43.309997
F 6.993733 24.448161 39.237122
F 6.993733 32.169143 39.237122
F 15.908610 24.449782 39.485008
F 15.908609 32.170764 39.485008
F 24.820570 24.449782 39.733941
F 24.820570 32.170764 39.733941
F 6.892094 27.025066 42.875411
F 18.136598 20.589290 39.547241
F 6.892094 19.304082 42.875411
F 15.806971 27.023444 43.123297
F 15.806971 34.744427 43.123297
F 15.806971 19.302461 43.123297
F 24.718933 27.023444 43.372230
F 24.718933 34.744427 43.372230
F 24.718933 19.302460 43.372230
F 6.968387 27.025066 40.144437
F 18.136598 28.310273 39.547241
F 6.968387 19.304082 40.144437
F 15.883201 27.023444 40.394580
F 15.883201 34.744427 40.394580
F 15.883201 19.302461 40.394580
F 24.795162 27.023444 40.643514
F 24.795162 34.744427 40.643513
F 24.795162 19.302460 40.643513
F 7.070006 24.448161 36.506148
F 7.070006 32.169143 36.506148
F 15.984819 24.449782 36.756290
F 15.984819 32.170764 36.756290
F 24.896781 24.449782 37.005224
F 24.896781 32.170764 37.005224
F 9.198989 30.883990 40.207842
F 9.198989 23.163008 40.207842
F 18.111193 30.883935 40.456813
F 18.111193 23.162953 40.456813
F 9.300603 28.310219 36.569552
F 9.300603 20.589236 36.569552
F 18.212809 28.310272 36.818524
F 18.212809 20.589290 36.818524
F 9.224392 28.310219 39.298332
F 9.224392 20.589236 39.298332
F 3.036183 24.462986 21.842028
F 3.036183 32.183967 21.842028
F 2.350880 24.462986 46.376625
F 2.350880 32.183968 46.376626
F 11.249338 24.449787 46.637116
F 11.249338 32.170769 46.637116
F 20.161337 24.449782 46.886053
F 20.161337 32.170764 46.886053
F 2.249241 27.010241 50.014915
F 2.249241 34.731223 50.014915
F 2.249241 19.289257 50.014915
F 11.147699 27.023440 50.275404
F 11.147699 34.744423 50.275404
F 11.147699 19.302456 50.275404
F 20.059700 27.023445 50.524342
F 20.059700 34.744427 50.524342
F 20.059700 19.302461 50.524342
F 2.324805 27.010241 47.310052
F 2.324806 34.731223 47.310052
F 2.324806 19.289257 47.310052
F 11.223929 27.023440 47.546694
F 11.223929 34.744423 47.546693
F 11.223929 19.302456 47.546693
F 20.135929 27.023444 47.795625
F 20.135929 34.744427 47.795625
F 20.135929 19.302461 47.795625
F 1.816663 24.462986 65.501496
F 1.816663 32.183967 65.501496
F 11.325547 24.449786 43.908404
F 11.325548 32.170769 43.908404
F 20.237547 24.449782 44.157336
F 20.237547 32.170764 44.157336
F 4.531908 30.880383 47.362016
F 4.531908 23.159401 47.362016
F 13.451957 30.883936 47.608924
F 13.451957 23.162954 47.608924
F 22.363920 30.883935 47.857859
F 22.363921 23.162953 47.857859
F 4.633524 28.313825 43.723726
F 4.633524 20.592842 43.723726
F 13.553572 28.310272 43.970635
F 13.553572 20.589289 43.970635
F 22.465537 28.310273 44.219569
F 22.465537 20.589291 44.219569
F 4.557439 28.313825 46.447946
F 4.557439 20.592843 46.447947
F 13.477362 28.310272 46.699354
F 13.477362 20.589289 46.699354
F 22.389326 28.310273 46.948286
F 22.389326 20.589290 46.948287
F 4.455804 30.880383 50.086235
F 4.455804 23.159401 50.086235
F 13.375727 30.883936 50.337642
F 13.375727 23.162954 50.337642
F 22.287691 30.883935 50.586576
F 22.287691 23.162954 50.586576
F 6.790479 24.448161 46.513701
F 6.790479 32.169143 46.513701
F 15.705356 24.449782 46.761586
F 15.705356 32.170764 46.761586
F 24.617317 24.449782 47.010520
F 24.617317 32.170764 47.010520
F 6.688841 27.025066 50.151989
F 26.337164 23.162953 65.264198
F 6.688841 19.304082 50.151989
F 15.603718 27.023445 50.399875
F 15.603718 34.744427 50.399876
F 15.603718 19.302461 50.399876
F 24.515680 27.023444 50.648809
F 24.515680 34.744427 50.648809
F 24.515680 19.302460 50.648809
F 6.765134 27.025066 47.421016
F 26.337164 30.883935 65.264198
F 6.765134 19.304082 47.421016
F 15.679948 27.023444 47.671159
F 15.679948 34.744427 47.671158
F 15.679948 19.302461 47.671159
F 24.591909 27.023444 47.920092
F 24.591909 34.744427 47.920092
F 24.591909 19.302460 47.920092
F 6.866752 24.448161 43.782727
F 6.866752 32.169143 43.782727
F 15.781566 24.449782 44.032869
F 15.781566 32.170764 44.032869
F 24.693528 24.449782 44.281803
F 24.693528 32.170764 44.281803
F 8.995735 30.883990 47.484420
F 8.995735 23.163008 47.484420
F 17.907940 30.883935 47.733392
F 17.907940 23.162953 47.733392
F 9.097350 28.310219 43.846131
F 9.097350 20.589236 43.846131
F 18.009555 28.310273 44.095102
F 18.009555 20.589290 44.095102
F 9.021138 28.310219 46.574910
F 9.021138 20.589236 46.574911
F 17.933345 28.310273 46.823820
F 17.933345 20.589290 46.823820
F 8.919503 30.883990 50.213199
F 8.919503 23.163007 50.213200
F 17.831710 30.883935 50.462109
F 17.831710 23.162953 50.462109
F 26.743671 30.883935 50.711042
F 26.743671 23.162953 50.711042
F 2.147627 24.462986 53.653203
F 2.147627 32.183968 53.653203
F 11.046085 24.449787 53.913694
F 11.046085 32.170769 53.913694
F 19.958083 24.449782 54.162631
F 19.958083 32.170764 54.162631
F 2.045988 27.010241 57.291492
F 2.045988 34.731223 57.291492
F 2.045988 19.289257 57.291492
F 10.944446 27.023440 57.551982
F 10.944446 34.744423 57.551982
F 10.944446 19.302456 57.551982
F 19.856446 27.023445 57.800920
F 19.856446 34.744427 57.800920
F 19.856446 19.302461 57.800920
F 2.121552 27.010241 54.586629
F 2.121553 34.731223 54.586629
F 2.121553 19.289257 54.586629
F 11.020676 27.023440 54.823271
F 11.020676 34.744423 54.823271
F 11.020676 19.302456 54.823271
F 19.932676 27.023444 55.072203
F 19.932676 34.744427 55.072203
F 19.932676 19.302461 55.072203
F 2.223170 24.462986 50.948340
F 2.223170 32.183967 50.948340
F 11.122294 24.449787 51.184983
F 11.122294 32.170769 51.184983
F 20.034294 24.449782 51.433914
F 20.034294 32.170764 51.433914
F 4.328655 30.880383 54.638593
F 4.328655 23.159401 54.638593
F 13.248704 30.883936 54.885502
F 13.248704 23.162954 54.885502
F 22.160667 30.883935 55.134436
F 22.160667 23.162953 55.134436
F 4.430270 28.313825 51.000304
F 4.430270 20.592843 51.000304
F 13.350318 28.310272 51.247213
F 13.350318 20.589289 51.247213
F 22.262284 28.310273 51.496147
F 22.262284 20.589291 51.496147
F 4.354186 28.313825 53.724524
F 4.354186 20.592843 53.724524
F 13.274109 28.310272 53.975932
F 13.274109 20.589289 53.975931
F 22.186072 28.310273 54.224864
F 22.186073 20.589290 54.224864
F 4.252551 30.880383 57.362813
F 4.252551 23.159401 57.362813
F 13.172474 30.883936 57.614220
F 13.172473 23.162954 57.614220
F 22.084438 30.883935 57.863153
F 22.084438 23.162954 57.863153
F 6.587226 24.448161 53.790278
F 6.587226 32.169143 53.790279
F 15.502103 24.449782 54.038164
F 15.502103 32.170764 54.038164
F 24.414064 24.449782 54.287098
F 24.414064 32.170764 54.287098
F 6.485588 27.025066 57.428567
F 17.425203 23.162953 65.015264
F 6.485588 19.304082 57.428567
F 15.400465 27.023444 57.676453
F 15.400465 34.744427 57.676453
F 15.400465 19.302461 57.676453
F 24.312427 27.023444 57.925386
F 24.312427 34.744427 57.925386
F 24.312427 19.302460 57.925386
F 6.561881 27.025066 54.697594
F 17.425203 30.883935 65.015265
F 6.561881 19.304082 54.697593
F 15.476695 27.023444 54.947736
F 15.476695 34.744427 54.947736
F 15.476695 19.302461 54.947736
F 24.388656 27.023444 55.196670
F 24.388656 34.744427 55.196669
F 24.388656 19.302460 55.196669
F 6.663499 24.448161 51.059305
F 6.663499 32.169143 51.059305
F 15.578313 24.449782 51.309447
F 15.578313 32.170764 51.309447
F 24.490274 24.449782 51.558381
F 24.490274 32.170764 51.558381
F 8.792482 30.883990 54.760998
F 8.792482 23.163008 54.760998
F 17.704687 30.883935 55.009969
F 17.704686 23.162953 55.009969
F 26.616647 30.883935 55.258903
F 26.616646 23.162953 55.258903
F 8.894097 28.310219 51.122709
F 8.894097 20.589236 51.122709
F 17.806302 28.310272 51.371680
F 17.806302 20.589290 51.371680
F 26.718262 28.310273 51.620614
F 26.718262 20.589291 51.620614
F 8.817885 28.310219 53.851488
F 8.817885 20.589236 53.851489
F 17.730092 28.310273 54.100398
F 17.730092 20.589290 54.100398
F 26.642052 28.310273 54.349331
F 26.642052 20.589291 54.349331
F 8.716250 30.883990 57.489777
F 8.716250 23.163007 57.489777
F 17.628457 30.883935 57.738686
F 17.628457 23.162953 57.738686
F 26.540417 30.883935 57.987619
F 26.540417 23.162953 57.987619
F 1.944373 24.462986 60.929781
F 1.944373 32.183968 60.929781
F 10.842832 24.449786 61.190271
F 10.842832 32.170769 61.190271
F 19.754830 24.449782 61.439209
F 19.754830 32.170764 61.439209
F 1.842734 27.010241 64.568070
F 1.842735 34.731223 64.568070
F 1.842735 19.289257 64.568070
F 10.741193 27.023440 64.828560
F 10.741193 34.744423 64.828560
F 10.741193 19.302456 64.828560
F 19.653193 27.023445 65.077498
F 19.653193 34.744427 65.077498
F 19.653193 19.302461 65.077498
F 1.918298 27.010241 61.863207
F 1.918299 34.731223 61.863207
F 1.918299 19.289257 61.863207
F 10.817423 27.023440 62.099849
F 10.817423 34.744423 62.099849
F 10.817423 19.302456 62.099849
F 19.729422 27.023444 62.348781
F 19.729422 34.744427 62.348781
F 19.729422 19.302461 62.348781
F 2.019916 24.462986 58.224918
F 2.019916 32.183967 58.224917
F 10.919041 24.449787 58.461560
F 10.919041 32.170769 58.461560
F 19.831040 24.449782 58.710491
F 19.831040 32.170764 58.710491
F 4.125402 30.880383 61.915171
F 4.125402 23.159401 61.915171
F 13.045451 30.883936 62.162080
F 13.045451 23.162954 62.162080
F 21.957414 30.883935 62.411014
F 21.957414 23.162953 62.411014
F 4.227017 28.313825 58.276882
F 4.227017 20.592842 58.276882
F 13.147065 28.310272 58.523790
F 13.147065 20.589289 58.523790
F 22.059030 28.310273 58.772725
F 22.059030 20.589290 58.772724
F 4.150933 28.313825 61.001102
F 4.150933 20.592843 61.001102
F 13.070856 28.310272 61.252509
F 13.070856 20.589289 61.252509
F 21.982819 28.310273 61.501442
F 21.982819 20.589290 61.501442
F 4.049298 30.880383 64.639391
F 4.049298 23.159401 64.639391
F 12.969220 30.883936 64.890798
F 12.969220 23.162954 64.890798
F 21.881185 30.883935 65.139731
F 21.881185 23.162954 65.139731
F 6.383973 24.448161 61.066856
F 6.383973 32.169143 61.066856
F 15.298850 24.449782 61.314742
F 15.298850 32.170764 61.314742
F 24.210811 24.449782 61.563675
F 24.210811 32.170764 61.563675
F 6.282334 27.025066 64.705145
F 8.512997 23.163007 64.766355
F 6.282334 19.304082 64.705145
F 15.197212 27.023444 64.953031
F 15.197212 34.744427 64.953031
F 15.197212 19.302461 64.953031
F 24.109174 27.023444 65.201964
F 24.109174 34.744427 65.201964
F 24.109174 19.302460 65.201964
F 6.358628 27.025066 61.974172
F 8.512997 30.883990 64.766355
F 6.358628 19.304082 61.974171
F 15.273442 27.023444 62.224314
F 15.273442 34.744427 62.224314
F 15.273442 19.302461 62.224314
F 24.185402 27.023444 62.473248
F 24.185402 34.744427 62.473247
F 24.185402 19.302460 62.473247
F 6.460246 24.448161 58.335882
F 6.460246 32.169143 58.335882
F 15.375060 24.449782 58.586024
F 15.375060 32.170764 58.586024
F 24.287021 24.449782 58.834958
F 24.287021 32.170764 58.834958
F 8.589229 30.883990 62.037576
F 8.589229 23.163008 62.037576
F 17.501433 30.883935 62.286548
F 17.501433 23.162953 62.286547
F 26.413393 30.883935 62.535481
F 26.413393 23.162953 62.535481
F 8.690844 28.310219 58.399287
F 8.690844 20.589236 58.399286
F 17.603049 28.310273 58.648258
F 17.603049 20.589290 58.648258
F 26.515009 28.310273 58.897192
F 26.515009 20.589291 58.897191
F 8.614632 28.310219 61.128066
F 8.614632 20.589236 61.128066
F 17.526839 28.310273 61.376975
F 17.526839 20.589290 61.376975
F 26.438798 28.310273 61.625909
F 26.438798 20.589291 61.625909
F 1.741120 24.462986 68.206360
F 1.741120 32.183968 68.206360
F 10.639578 24.449786 68.466850
F 10.639578 32.170769 68.466850
F 19.551577 24.449782 68.715787
F 19.551577 32.170764 68.715787
F 1.639481 27.010241 71.844649
F 1.639482 34.731223 71.844649
F 1.639482 19.289257 71.844649
F 10.537939 27.023440 72.105138
F 10.537940 34.744423 72.105138
F 10.537940 19.302456 72.105138
F 19.449940 27.023445 72.354076
F 19.449940 34.744427 72.354077
F 19.449940 19.302461 72.354077
F 1.715045 27.010241 69.139786
F 1.715046 34.731223 69.139786
F 1.715046 19.289257 69.139786
F 10.614170 27.023440 69.376428
F 10.614170 34.744423 69.376428
F 10.614170 19.302456 69.376427
F 19.526169 27.023444 69.625360
F 19.526169 34.744427 69.625359
F 19.526169 19.302461 69.625359
F 1.206904 24.462986 87.331231
F 1.206904 32.183968 87.331231
F 10.715788 24.449786 65.738138
F 10.715788 32.170769 65.738138
F 19.627787 24.449782 65.987070
F 19.627787 32.170764 65.987070
F 3.922149 30.880383 69.191750
F 3.922149 23.159401 69.191750
F 12.842197 30.883936 69.438659
F 12.842197 23.162954 69.438659
F 21.754161 30.883935 69.687593
F 21.754161 23.162953 69.687593
F 4.023764 28.313825 65.553461
F 4.023764 20.592842 65.553460
F 12.943812 28.310272 65.800369
F 12.943812 20.589289 65.800369
F 21.855777 28.310273 66.049304
F 21.855777 20.589291 66.049303
F 3.947679 28.313825 68.277681
F 3.947679 20.592843 68.277681
F 12.867602 28.310272 68.529088
F 12.867602 20.589289 68.529088
F 21.779566 28.310273 68.778021
F 21.779566 20.589290 68.778021
F 3.846044 30.880383 71.915969
F 3.846044 23.159401 71.915969
F 12.765967 30.883936 72.167377
F 12.765967 23.162954 72.167377
F 21.677931 30.883935 72.416310
F 21.677931 23.162954 72.416310
F 6.180720 24.448161 68.343435
F 6.180720 32.169143 68.343435
F 15.095597 24.449782 68.591321
F 15.095596 32.170764 68.591321
F 24.007557 24.449782 68.840254
F 24.007557 32.170764 68.840254
F 6.079081 27.025066 71.981723
F 25.727404 23.162953 87.093932
F 6.079081 19.304082 71.981724
F 14.993958 27.023444 72.229609
F 14.993958 34.744427 72.229610
F 14.993958 19.302461 72.229610
F 23.905920 27.023444 72.478543
F 23.905920 34.744427 72.478543
F 23.905920 19.302460 72.478543
F 6.155374 27.025066 69.250750
F 25.727404 30.883935 87.093932
F 6.155374 19.304082 69.250750
F 15.070188 27.023444 69.500893
F 15.070188 34.744427 69.500893
F 15.070188 19.302461 69.500893
F 23.982149 27.023444 69.749827
F 23.982149 34.744427 69.749826
F 23.982149 19.302460 69.749826
F 6.256993 24.448161 65.612461
F 6.256992 32.169143 65.612461
F 15.171806 24.449782 65.862603
F 15.171806 32.170764 65.862603
F 24.083768 24.449782 66.111537
F 24.083768 32.170764 66.111537
F 8.385976 30.883990 69.314154
F 8.385976 23.163008 69.314155
F 17.298180 30.883935 69.563126
F 17.298180 23.162953 69.563126
F 26.210140 30.883935 69.812060
F 26.210140 23.162953 69.812060
F 8.487590 28.310219 65.675865
F 8.487590 20.589236 65.675865
F 17.399796 28.310273 65.924837
F 17.399796 20.589290 65.924836
F 26.311756 28.310273 66.173771
F 26.311756 20.589291 66.173770
F 8.411379 28.310219 68.404645
F 8.411379 20.589236 68.404645
F 17.323586 28.310273 68.653554
F 17.323585 20.589290 68.653554
F 26.235545 28.310273 68.902487
F 26.235545 20.589291 68.902487
F 8.309744 30.883990 72.042933
F 8.309744 23.163007 72.042934
F 17.221950 30.883935 72.291843
F 17.221950 23.162953 72.291843
F 26.133911 30.883935 72.540776
F 26.133911 23.162953 72.540776
F 1.537867 24.462986 75.482938
F 1.537867 32.183968 75.482938
F 10.436325 24.449786 75.743427
F 10.436325 32.170769 75.743428
F 19.348324 24.449782 75.992365
F 19.348324 32.170764 75.992365
F 1.436228 27.010241 79.121226
F 1.436228 34.731223 79.121226
F 1.436228 19.289257 79.121226
F 10.334686 27.023440 79.381716
F 10.334686 34.744423 79.381716
F 10.334686 19.302456 79.381716
F 19.246687 27.023445 79.630654
F 19.246687 34.744427 79.630654
F 19.246687 19.302461 79.630654
F 1.511792 27.010241 76.416363
F 1.511792 34.731223 76.416363
F 1.511792 19.289257 76.416363
F 10.410917 27.023440 76.653005
F 10.410917 34.744423 76.653005
F 10.410916 19.302456 76.653005
F 19.322916 27.023444 76.901937
F 19.322916 34.744427 76.901937
F 19.322916 19.302461 76.901937
F 1.613410 24.462986 72.778074
F 1.613410 32.183967 72.778074
F 10.512535 24.449787 73.014716
F 10.512535 32.170769 73.014716
F 19.424534 24.449782 73.263648
F 19.424534 32.170764 73.263648
F 3.718895 30.880383 76.468328
F 3.718895 23.159401 76.468327
F 12.638944 30.883936 76.715236
F 12.638944 23.162954 76.715236
F 21.550908 30.883935 76.964170
F 21.550908 23.162953 76.964170
F 3.820510 28.313825 72.830039
F 3.820511 20.592842 72.830038
F 12.740559 28.310272 73.076947
F 12.740559 20.589289 73.076947
F 21.652524 28.310273 73.325881
F 21.652524 20.589291 73.325881
F 3.744426 28.313825 75.554259
F 3.744426 20.592843 75.554259
F 12.664349 28.310272 75.805665
F 12.664349 20.589289 75.805666
F 21.576313 28.310273 76.054599
F 21.576313 20.589290 76.054599
F 3.642791 30.880383 79.192547
F 3.642791 23.159401 79.192547
F 12.562714 30.883936 79.443954
F 12.562714 23.162954 79.443954
F 21.474678 30.883935 79.692887
F 21.474678 23.162954 79.692887
F 5.977466 24.448161 75.620013
F 5.977466 32.169143 75.620013
F 14.892343 24.449782 75.867898
F 14.892343 32.170764 75.867898
F 23.804304 24.449782 76.116832
F 23.804304 32.170764 76.116832
F 5.875828 27.025066 79.258301
F 16.815444 23.162953 86.844999
F 5.875828 19.304082 79.258301
F 14.790705 27.023445 79.506187
F 14.790705 34.744427 79.506187
F 14.790705 19.302461 79.506187
F 23.702667 27.023444 79.755120
F 23.702667 34.744427 79.755120
F 23.702667 19.302460 79.755121
F 5.952121 27.025066 76.527328
F 16.815444 30.883935 86.844999
F 5.952121 19.304082 76.527327
F 14.866935 27.023444 76.777470
F 14.866935 34.744427 76.777470
F 14.866935 19.302461 76.777470
F 23.778896 27.023444 77.026404
F 23.778896 34.744427 77.026404
F 23.778896 19.302460 77.026404
F 6.053739 24.448161 72.889039
F 6.053739 32.169143 72.889039
F 14.968553 24.449782 73.139181
F 14.968553 32.170764 73.139181
F 23.880515 24.449782 73.388115
F 23.880515 32.170764 73.388115
F 8.182722 30.883990 76.590732
F 8.182722 23.163008 76.590732
F 17.094927 30.883935 76.839704
F 17.094927 23.162953 76.839703
F 26.006887 30.883935 77.088637
F 26.006887 23.162953 77.088637
F 8.284337 28.310219 72.952443
F 8.284337 20.589236 72.952443
F 17.196542 28.310272 73.201415
F 17.196542 20.589290 73.201414
F 26.108503 28.310273 73.450348
F 26.108503 20.589291 73.450348
F 8.208126 28.310219 75.681223
F 8.208126 20.589236 75.681223
F 17.120332 28.310273 75.930132
F 17.120332 20.589290 75.930132
F 26.032292 28.310273 76.179065
F 26.032292 20.589291 76.179065
F 8.106490 30.883990 79.319511
F 8.106490 23.163007 79.319511
F 17.018697 30.883935 79.568421
F 17.018697 23.162953 79.568420
F 25.930657 30.883935 79.817354
F 25.930657 23.162953 79.817354
F 1.334614 24.462986 82.759515
F 1.334614 32.183968 82.759515
F 10.233072 24.449787 83.020005
F 10.233072 32.170769 83.020005
F 19.145071 24.449782 83.268943
F 19.145071 32.170764 83.268943
F 1.232975 27.010241 86.397804
F 1.232975 34.731223 86.397804
F 1.232975 19.289257 86.397804
F 10.131433 27.023440 86.658294
F 10.131433 34.744423 86.658294
F 10.131433 19.302456 86.658294
F 19.043433 27.023445 86.907232
F 19.043433 34.744427 86.907233
F 19.043434 19.302461 86.907232
F 1.308539 27.010241 83.692942
F 1.308539 34.731223 83.692942
F 1.308539 19.289257 83.692941
F 10.207663 27.023440 83.929584
F 10.207663 34.744423 83.929583
F 10.207663 19.302456 83.929583
F 19.119663 27.023444 84.178515
F 19.119663 34.744427 84.178515
F 19.119663 19.302461 84.178515
F 1.410157 24.462986 80.054652
F 1.410157 32.183967 80.054652
F 10.309281 24.449787 80.291294
F 10.309281 32.170769 80.291294
F 19.221281 24.449782 80.540225
F 19.221281 32.170764 80.540226
F 3.515642 30.880383 83.744906
F 3.515642 23.159401 83.744906
F 12.435691 30.883936 83.991814
F 12.435691 23.162954 83.991814
F 21.347654 30.883935 84.240748
F 21.347654 23.162953 84.240748
F 3.617257 28.313825 80.106616
F 3.617257 20.592842 80.106616
F 12.537306 28.310272 80.353525
F 12.537305 20.589289 80.353525
F 21.449271 28.310273 80.602459
F 21.449271 20.589291 80.602459
F 3.541173 28.313825 82.830836
F 3.541173 20.592843 82.830836
F 12.461096 28.310272 83.082243
F 12.461096 20.589289 83.082244
F 21.373060 28.310273 83.331176
F 21.373060 20.589290 83.331176
F 3.439538 30.880383 86.469126
F 3.439538 23.159401 86.469126
F 12.359461 30.883936 86.720532
F 12.359461 23.162954 86.720532
F 21.271425 30.883935 86.969465
F 21.271425 23.162953 86.969465
F 5.774213 24.448161 82.896590
F 5.774213 32.169143 82.896590
F 14.689090 24.449782 83.144476
F 14.689090 32.170764 83.144476
F 23.601051 24.449782 83.393410
F 23.601051 32.170764 83.393410
F 5.672575 27.025066 86.534879
F 7.903237 23.163007 86.596089
F 5.672575 19.304082 86.534879
F 14.587452 27.023444 86.782765
F 14.587452 34.744427 86.782765
F 14.587452 19.302461 86.782765
F 23.499414 27.023444 87.031699
F 23.499414 34.744427 87.031699
F 23.499414 19.302461 87.031699
F 5.748868 27.025066 83.803906
F 7.903237 30.883990 86.596089
F 5.748868 19.304082 83.803906
F 14.663682 27.023444 84.054048
F 14.663682 34.744427 84.054048
F 14.663682 19.302461 84.054048
F 23.575643 27.023444 84.302982
F 23.575643 34.744427 84.302982
F 23.575643 19.302460 84.302982
F 5.850486 24.448161 80.165616
F 5.850486 32.169143 80.165616
F 14.765300 24.449782 80.415759
F 14.765300 32.170764 80.415759
F 23.677262 24.449782 80.664692
F 23.677262 32.170764 80.664692
F 7.979469 30.883990 83.867310
F 7.979469 23.163008 83.867310
F 16.891674 30.883935 84.116282
F 16.891674 23.162953 84.116282
F 25.803634 30.883935 84.365216
F 25.803634 23.162953 84.365215
F 8.081084 28.310219 80.229020
F 8.081084 20.589236 80.229020
F 16.993289 28.310273 80.477992
F 16.993289 20.589290 80.477992
F 25.905249 28.310273 80.726926
F 25.905249 20.589291 80.726926
F 8.004872 28.310219 82.957800
F 8.004872 20.589236 82.957800
F 16.917079 28.310273 83.206710
F 16.917079 20.589290 83.206709
F 25.829039 28.310273 83.455643
F 25.829039 20.589291 83.455643
F 1.131361 24.462987 90.036093
F 1.131361 32.183969 90.036093
F 10.029819 24.449787 90.296584
F 10.029819 32.170769 90.296584
F 18.941817 24.449782 90.545521
F 18.941817 32.170764 90.545522
F 1.029701 27.010035 93.674392
F 1.029701 34.731017 93.674393
F 1.029701 19.289050 93.674393
F 9.928180 27.023440 93.934873
F 9.928180 34.744423 93.934873
F 9.928180 19.302456 93.934873
F 18.840180 27.023445 94.183810
F 18.840180 34.744427 94.183811
F 18.840180 19.302461 94.183811
F 1.105289 27.010235 90.969552
F 1.105290 34.731217 90.969552
F 1.105290 19.289251 90.969552
F 10.004410 27.023440 91.206162
F 10.004410 34.744423 91.206162
F 10.004410 19.302456 91.206162
F 18.916409 27.023444 91.455094
F 18.916409 34.744427 91.455093
F 18.916409 19.302461 91.455094
F 0.465401 24.406616 109.183950
F 0.465401 32.127597 109.183950
F 10.106028 24.449786 87.567873
F 10.106028 32.170769 87.567873
F 19.018028 24.449782 87.816804
F 19.018028 32.170764 87.816804
F 3.312377 30.880384 91.021534
F 3.312377 23.159402 91.021534
F 12.232438 30.883936 91.268393
F 12.232438 23.162954 91.268393
F 21.144401 30.883935 91.517327
F 21.144401 23.162953 91.517327
F 3.414004 28.313825 87.383195
F 3.414004 20.592843 87.383195
F 12.334052 28.310272 87.630103
F 12.334052 20.589289 87.630103
F 21.246017 28.310273 87.879038
F 21.246017 20.589291 87.879037
F 3.337918 28.313826 90.107420
F 3.337918 20.592844 90.107420
F 12.257843 28.310272 90.358822
F 12.257843 20.589289 90.358822
F 21.169806 28.310273 90.607755
F 21.169806 20.589290 90.607755
F 3.235959 30.880461 93.745948
F 3.235959 23.159479 93.745948
F 12.156207 30.883936 93.997111
F 12.156207 23.162954 93.997111
F 21.068172 30.883935 94.246044
F 21.068172 23.162953 94.246044
F 5.570958 24.448160 90.173173
F 5.570958 32.169142 90.173173
F 14.485837 24.449782 90.421055
F 14.485837 32.170764 90.421055
F 23.397797 24.449782 90.669988
F 23.397798 32.170764 90.669988
F 5.469275 27.025092 93.811555
F 25.117645 23.162953 108.923666
F 5.469275 19.304108 93.811555
F 14.384199 27.023444 94.059344
F 14.384199 34.744427 94.059344
F 14.384199 19.302461 94.059344
F 23.296161 27.023444 94.308277
F 23.296161 34.744427 94.308278
F 23.296161 19.302461 94.308278
F 5.545611 27.025068 91.080493
F 25.117645 30.883935 108.923666
F 5.545611 19.304084 91.080493
F 14.460429 27.023444 91.330627
F 14.460429 34.744427 91.330627
F 14.460429 19.302460 91.330626
F 23.372389 27.023444 91.579561
F 23.372389 34.744427 91.579561
F 23.372389 19.302460 91.579560
F 5.647233 24.448161 87.442195
F 5.647233 32.169143 87.442195
F 14.562047 24.449782 87.692337
F 14.562047 32.170764 87.692337
F 23.474008 24.449782 87.941271
F 23.474008 32.170764 87.941271
F 7.776216 30.883990 91.143889
F 7.776216 23.163008 91.143889
F 16.688420 30.883935 91.392860
F 16.688420 23.162953 91.392860
F 25.600380 30.883935 91.641794
F 25.600380 23.162953 91.641794
F 7.877831 28.310219 87.505599
F 7.877831 20.589236 87.505599
F 16.790036 28.310273 87.754571
F 16.790036 20.589290 87.754570
F 25.701996 28.310273 88.003505
F 25.701996 20.589291 88.003505
F 7.801619 28.310219 90.234379
F 7.801619 20.589236 90.234379
F 16.713826 28.310273 90.483288
F 16.713826 20.589290 90.483288
F 25.625785 28.310273 90.732222
F 25.625785 20.589291 90.732222
F 7.699976 30.883991 93.872669
F 7.699976 23.163009 93.872669
F 16.612190 30.883935 94.121577
F 16.612190 23.162953 94.121577
F 25.524151 30.883935 94.370510
F 25.524151 23.162953 94.370510
F 0.927118 24.472830 97.317015
F 0.927118 32.193812 97.317015
F 9.826565 24.449786 97.573163
F 9.826565 32.170768 97.573163
F 18.738564 24.449782 97.822099
F 18.738564 32.170764 97.822099
F 0.828024 26.979218 100.974002
F 0.828024 34.700200 100.974002
F 0.828024 19.258234 100.974002
F 9.724926 27.023442 101.211452
F 9.724926 34.744425 101.211452
F 9.724926 19.302458 101.211452
F 18.636927 27.023445 101.460388
F 18.636927 34.744427 101.460388
F 18.636927 19.302461 101.460388
F 0.778957 27.058380 98.256452
F 16.205684 23.162953 108.674733
F 0.778959 19.337395 98.256451
F 9.801144 27.023442 98.482738
F 9.801144 34.744425 98.482738
F 9.801144 19.302458 98.482738
F 18.713156 27.023444 98.731671
F 18.713156 34.744427 98.731671
F 18.713156 19.302461 98.731671
F 1.002745 24.462790 94.608755
F 1.002745 32.183772 94.608755
F 9.902774 24.449786 94.844451
F 9.902775 32.170769 94.844450
F 18.814774 24.449782 95.093382
F 18.814774 32.170764 95.093382
F 3.107864 30.881984 98.301241
F 3.107864 23.161002 98.301241
F 12.029184 30.883936 98.544970
F 12.029184 23.162954 98.544971
F 20.941148 30.883935 98.793904
F 20.941148 23.162953 98.793904
F 3.210393 28.313678 94.660986
F 3.210393 20.592695 94.660986
F 12.130799 28.310272 94.906681
F 12.130799 20.589289 94.906681
F 21.042764 28.310273 95.155616
F 21.042764 20.589291 95.155616
F 3.120206 28.309258 97.390405
F 3.120206 20.588276 97.390405
F 12.054588 28.310272 97.635399
F 12.054588 20.589290 97.635400
F 20.966553 28.310273 97.884333
F 20.966553 20.589290 97.884333
F 2.995864 30.891009 101.036553
F 2.995864 23.170027 101.036553
F 11.952952 30.883936 101.273688
F 11.952952 23.162954 101.273688
F 20.864919 30.883935 101.522621
F 20.864919 23.162953 101.522621
F 5.367649 24.448036 97.449959
F 5.367649 32.169018 97.449959
F 14.282584 24.449782 97.697633
F 14.282584 32.170764 97.697633
F 23.194544 24.449782 97.946566
F 23.194544 32.170764 97.946566
F 5.266213 27.025275 101.088299
F 16.205684 30.883935 108.674733
F 5.266213 19.304291 101.088299
F 14.180945 27.023445 101.335921
F 14.180945 34.744427 101.335921
F 14.180945 19.302461 101.335921
F 23.092907 27.023444 101.584855
F 23.092907 34.744427 101.584855
F 23.092907 19.302461 101.584855
F 5.340620 27.024988 98.357183
F 7.292625 23.163170 108.425919
F 5.340620 19.304004 98.357183
F 14.257176 27.023444 98.607204
F 14.257175 34.744427 98.607204
F 14.257176 19.302461 98.607204
F 23.169136 27.023444 98.856138
F 23.169136 34.744427 98.856138
F 23.169136 19.302460 98.856138
F 5.443927 24.448152 94.718795
F 5.443927 32.169134 94.718795
F 14.358794 24.449782 94.968916
F 14.358794 32.170764 94.968916
F 23.270755 24.449782 95.217849
F 23.270755 32.170764 95.217849
F 7.572956 30.883990 98.420476
F 7.572956 23.163008 98.420476
F 16.485167 30.883935 98.669438
F 16.485167 23.162953 98.669438
F 25.397127 30.883935 98.918372
F 25.397127 23.162953 98.918371
F 7.674575 28.310218 94.782180
F 7.674575 20.589236 94.782180
F 16.586783 28.310272 95.031149
F 16.586783 20.589290 95.031148
F 25.498743 28.310273 95.280083
F 25.498743 20.589291 95.280083
F 7.598136 28.310178 97.510979
F 7.598136 20.589196 97.510980
F 16.510573 28.310273 97.759866
F 16.510573 20.589290 97.759866
F 25.422532 28.310273 98.008799
F 25.422532 20.589291 98.008800
F 7.496086 30.884108 101.149313
F 7.496085 23.163125 101.149313
F 16.408937 30.883935 101.398155
F 16.408937 23.162953 101.398155
F 25.320898 30.883935 101.647088
F 25.320898 23.162953 101.647088
F 0.735164 24.500539 104.630250
F 0.735164 32.221521 104.630250
F 9.623314 24.449784 104.849741
F 9.623314 32.170766 104.849741
F 18.535311 24.449782 105.098677
F 18.535311 32.170764 105.098677
F 0.637874 26.979310 108.268660
F 0.637875 34.700292 108.268660
F 0.637875 19.258325 108.268660
F 9.521677 27.023442 108.488029
F 9.521677 34.744425 108.488029
F 9.521677 19.302458 108.488029
F 18.433674 27.023445 108.736966
F 18.433674 34.744427 108.736967
F 18.433674 19.302461 108.736966
F 0.529668 27.078532 105.544050
F 7.292625 30.884152 108.425919
F 0.529668 19.357548 105.544050
F 9.597847 27.023447 105.759311
F 9.597847 34.744430 105.759311
F 9.597847 19.302463 105.759311
F 18.509903 27.023444 106.008249
F 18.509903 34.744427 106.008249
F 18.509903 19.302461 106.008249
F 0.615304 24.391761 101.900682
F 0.615304 32.112743 101.900682
F 9.699484 24.449782 102.121024
F 9.699484 32.170764 102.121024
F 18.611521 24.449782 102.369960
F 18.611521 32.170764 102.369960
F 2.907306 30.882904 105.580022
F 2.907306 23.161923 105.580022
F 11.825931 30.883936 105.821549
F 11.825931 23.162954 105.821548
F 20.737895 30.883935 106.070483
F 20.737895 23.162953 106.070483
F 3.006699 28.310424 101.941246
F 3.006699 20.589442 101.941246
F 11.927546 28.310272 102.183259
F 11.927546 20.589289 102.183259
F 20.839511 28.310273 102.432193
F 20.839511 20.589291 102.432193
F 2.892229 28.303218 104.675814
F 2.892229 20.582236 104.675815
F 11.851333 28.310272 104.911977
F 11.851333 20.589290 104.911977
F 20.763300 28.310273 105.160910
F 20.763300 20.589290 105.160911
F 2.799765 30.887572 108.311554
F 2.799765 23.166590 108.311555
F 11.749697 30.883936 108.550266
F 11.749697 23.162954 108.550266
F 20.661665 30.883935 108.799199
F 20.661665 23.162954 108.799200
F 5.164885 24.447995 104.726585
F 5.164885 32.168977 104.726585
F 14.079331 24.449782 104.974210
F 14.079330 32.170764 104.974210
F 22.991291 24.449782 105.223144
F 22.991291 32.170764 105.223144
F 5.063464 27.025103 108.364815
F 25.219279 20.589291 105.285377
F 5.063464 19.304119 108.364816
F 13.977692 27.023445 108.612499
F 13.977692 34.744427 108.612499
F 13.977692 19.302461 108.612500
F 22.889654 27.023444 108.861433
F 22.889654 34.744427 108.861433
F 22.889654 19.302460 108.861433
F 5.133064 27.025460 105.633502
F 25.219279 28.310273 105.285377
F 5.133064 19.304476 105.633501
F 14.053922 27.023444 105.883782
F 14.053922 34.744427 105.883782
F 14.053922 19.302461 105.883782
F 22.965883 27.023444 106.132716
F 22.965883 34.744427 106.132716
F 22.965883 19.302460 106.132716
F 5.235876 24.448207 101.995495
F 5.235876 32.169189 101.995495
F 14.155540 24.449782 102.245493
F 14.155540 32.170764 102.245493
F 23.067502 24.449782 102.494427
F 23.067502 32.170764 102.494426
F 7.369745 30.883991 105.697054
F 7.369745 23.163010 105.697054
F 16.281914 30.883935 105.946016
F 16.281914 23.162953 105.946016
F 25.193874 30.883935 106.194949
F 25.193874 23.162953 106.194950
F 7.471331 28.310219 102.058770
F 7.471331 20.589236 102.058770
F 16.383529 28.310273 102.307726
F 16.383529 20.589290 102.307726
F 25.295490 28.310273 102.556660
F 25.295490 20.589291 102.556660
F 7.394215 28.310050 104.787633
F 7.394215 20.589067 104.787633
F 16.307319 28.310273 105.036444
F 16.307319 20.589290 105.036444
F 0.538252 24.488798 111.905373
F 0.538252 32.209780 111.905373
F 9.420065 24.449786 112.126318
F 9.420065 32.170768 112.126318
F 18.332058 24.449782 112.375256
F 18.332058 32.170764 112.375256
F 0.438287 26.987918 115.543591
F 0.438288 34.708900 115.543592
F 0.438288 19.266934 115.543592
F 9.318427 27.023439 115.764607
F 9.318427 34.744422 115.764607
F 9.318427 19.302455 115.764607
F 18.230421 27.023445 116.013545
F 18.230420 34.744427 116.013545
F 18.230421 19.302461 116.013545
F 0.392301 27.056501 112.822836
F 24.122742 23.159190 130.700008
F 0.392301 19.335517 112.822836
F 9.394607 27.023445 113.035892
F 9.394607 34.744427 113.035892
F 9.394607 19.302461 113.035892
F 18.306650 27.023444 113.284828
F 18.306650 34.744427 113.284828
F 18.306650 19.302461 113.284828
F 9.496210 24.449779 109.397600
F 9.496210 32.170761 109.397600
F 18.408268 24.449782 109.646538
F 18.408268 32.170764 109.646538
F 2.708090 30.880217 112.857108
F 2.708090 23.159235 112.857108
F 11.622678 30.883936 113.098127
F 11.622678 23.162954 113.098127
F 20.534641 30.883935 113.347061
F 20.534642 23.162953 113.347061
F 2.807904 28.313022 109.218370
F 2.807904 20.592040 109.218370
F 11.724293 28.310272 109.459838
F 11.724293 20.589289 109.459837
F 20.636258 28.310273 109.708772
F 20.636258 20.589290 109.708772
F 2.705460 28.309030 111.947833
F 2.705460 20.588048 111.947833
F 11.648080 28.310272 112.188556
F 11.648080 20.589290 112.188556
F 20.560047 28.310273 112.437489
F 20.560047 20.589290 112.437489
F 2.609457 30.883254 115.584551
F 2.609457 23.162272 115.584552
F 11.546446 30.883936 115.826845
F 11.546446 23.162954 115.826845
F 20.458412 30.883935 116.075778
F 20.458412 23.162953 116.075778
F 4.961929 24.448265 112.003067
F 4.961929 32.169247 112.003067
F 13.876077 24.449782 112.250789
F 13.876077 32.170764 112.250789
F 22.788038 24.449782 112.499723
F 22.788038 32.170764 112.499723
F 4.860319 27.024912 115.641302
F 24.122742 30.880171 130.700008
F 4.860319 19.303928 115.641302
F 13.774439 27.023444 115.889078
F 13.774439 34.744427 115.889078
F 13.774439 19.302461 115.889078
F 22.686401 27.023444 116.138011
F 22.686401 34.744427 116.138012
F 22.686401 19.302460 116.138012
F 4.932035 27.025537 112.910067
F 15.210780 23.159190 130.451075
F 4.932035 19.304553 112.910067
F 13.850669 27.023444 113.160361
F 13.850669 34.744427 113.160361
F 13.850669 19.302461 113.160361
F 22.762630 27.023444 113.409295
F 22.762630 34.744427 113.409295
F 22.762630 19.302460 113.409295
F 5.032146 24.447515 109.271630
F 5.032146 32.168496 109.271630
F 13.952287 24.449782 109.522071
F 13.952287 32.170764 109.522072
F 22.864249 24.449782 109.771006
F 22.864249 32.170764 109.771005
F 7.166543 30.883999 112.973614
F 7.166543 23.163017 112.973614
F 16.078661 30.883935 113.222595
F 16.078661 23.162953 113.222595
F 24.990621 30.883935 113.471528
F 24.990621 23.162953 113.471528
F 7.268136 28.310214 109.335333
F 7.268136 20.589231 109.335333
F 16.180276 28.310273 109.584305
F 16.180276 20.589290 109.584305
F 25.092237 28.310273 109.833239
F 25.092237 20.589291 109.833239
F 7.191274 28.310108 112.064179
F 7.191274 20.589126 112.064179
F 16.104066 28.310273 112.313022
F 16.104066 20.589290 112.313022
F 25.016026 28.310273 112.561955
F 25.016026 20.589291 112.561956
F 7.089837 30.884058 115.702443
F 7.089837 23.163076 115.702443
F 16.002431 30.883935 115.951311
F 16.002431 23.162953 115.951312
F 24.914391 30.883935 116.200245
F 24.914391 23.162953 116.200245
F 0.338148 24.482260 119.181693
F 0.338148 32.203242 119.181693
F 9.216814 24.449788 119.402894
F 9.216814 32.170770 119.402894
F 18.128805 24.449782 119.651832
F 18.128805 32.170764 119.651832
F 0.241493 26.994261 122.820120
F 0.241493 34.715243 122.820121
F 0.241493 19.273277 122.820120
F 9.115189 27.023424 123.040812
F 9.115189 34.744407 123.040813
F 9.115189 19.302440 123.040812
F 18.027166 27.023436 123.289762
F 18.027166 34.744419 123.289762
F 18.027166 19.302453 123.289762
F 0.245678 27.034429 120.102474
F 15.210781 30.880172 130.451075
F 0.245679 19.313445 120.102474
F 9.191380 27.023440 120.312437
F 9.191380 34.744423 120.312437
F 9.191380 19.302456 120.312437
F 18.103398 27.023444 120.561370
F 18.103397 34.744427 120.561370
F 18.103397 19.302461 120.561370
F 0.318528 24.427349 116.461721
F 0.318528 32.148331 116.461721
F 9.292989 24.449785 116.674183
F 9.292989 32.170767 116.674183
F 18.205015 24.449782 116.923116
F 18.205015 32.170764 116.923116
F 2.506055 30.879206 120.133337
F 2.506055 23.158224 120.133337
F 11.419426 30.883936 120.374669
F 11.419426 23.162954 120.374669
F 20.331389 30.883935 120.623603
F 20.331389 23.162953 120.623603
F 2.607172 28.314499 116.495473
F 2.607172 20.593517 116.495473
F 11.521040 28.310272 116.736416
F 11.521039 20.589289 116.736415
F 20.433004 28.310273 116.985350
F 20.433004 20.589291 116.985350
F 2.513009 28.312744 119.221353
F 2.513009 20.591762 119.221354
F 11.444828 28.310272 119.465133
F 11.444829 20.589289 119.465133
F 20.356793 28.310273 119.714065
F 20.356793 20.589290 119.714066
F 2.418931 30.879258 122.857054
F 2.418931 23.158276 122.857054
F 11.343193 30.883928 123.103062
F 11.343193 23.162946 123.103062
F 20.255157 30.883927 123.351995
F 20.255157 23.162945 123.351995
F 4.758701 24.448344 119.279529
F 4.758701 32.169326 119.279529
F 13.672824 24.449782 119.527365
F 13.672824 32.170764 119.527365
F 22.584785 24.449782 119.776299
F 22.584785 32.170764 119.776299
F 4.657412 27.024726 122.917302
F 6.295541 23.162675 130.204665
F 4.657412 19.303742 122.917302
F 13.571184 27.023436 123.165295
F 13.571185 34.744419 123.165295
F 13.571184 19.302453 123.165295
F 22.483146 27.023436 123.414229
F 22.483146 34.744418 123.414229
F 22.483146 19.302452 123.414229
F 4.730675 27.025429 120.186688
F 6.295541 30.883657 130.204665
F 4.730675 19.304445 120.186688
F 13.647417 27.023444 120.436903
F 13.647417 34.744427 120.436903
F 13.647417 19.302460 120.436903
F 22.559378 27.023444 120.685837
F 22.559378 34.744427 120.685837
F 22.559377 19.302460 120.685837
F 4.831472 24.447788 116.548429
F 4.831472 32.168770 116.548429
F 13.749034 24.449782 116.798649
F 13.749034 32.170764 116.798649
F 22.660995 24.449782 117.047583
F 22.660995 32.170764 117.047583
F 6.963306 30.884002 120.250156
F 6.963306 23.163020 120.250156
F 15.875408 30.883935 120.499137
F 15.875408 23.162953 120.499137
F 24.787368 30.883935 120.748070
F 24.787368 23.162953 120.748070
F 7.064914 28.310206 116.611903
F 7.064914 20.589224 116.611903
F 15.977023 28.310272 116.860883
F 15.977023 20.589290 116.860883
F 24.888984 28.310273 117.109817
F 24.888983 20.589291 117.109817
F 6.988340 28.310175 119.340714
F 6.988340 20.589193 119.340714
F 15.900813 28.310273 119.589599
F 15.900813 20.589290 119.589599
F 24.812772 28.310273 119.838532
F 24.812772 20.589291 119.838532
F 6.886990 30.883963 122.978588
F 6.886990 23.162981 122.978588
F 15.799176 30.883927 123.227529
F 15.799176 23.162945 123.227529
F 24.711137 30.883927 123.476462
F 24.711137 23.162945 123.476462
F 0.143110 24.479302 126.454632
F 0.143110 32.200284 126.454632
F 9.006931 24.446308 126.665190
F 9.006931 32.167290 126.665191
F 17.918907 24.446307 126.914153
F 17.918907 32.167289 126.914153
F 0.017840 27.014109 130.182076
F 26.350730 27.019681 130.762242
F 0.017841 34.735091 130.182075
F 26.350730 34.740663 130.762242
F 0.017842 19.293124 130.182074
F 26.350730 19.298697 130.762242
F 8.527010 27.023069 130.266569
F 8.527010 34.744052 130.266569
F 8.527010 19.302085 130.266569
F 17.438770 27.019681 130.513308
F 17.438770 34.740663 130.513308
F 17.438770 19.298697 130.513308
F 0.121457 27.008825 127.428575
F 0.121457 34.729807 127.428575
F 0.121457 19.287841 127.428574
F 8.971277 27.019477 127.555685
F 8.971277 34.740460 127.555685
F 8.971277 19.298493 127.555685
F 17.883611 27.019400 127.804388
F 17.883611 34.740383 127.804388
F 17.883611 19.298417 127.804388
F 0.173797 24.450345 123.750488
F 0.173797 32.171326 123.750488
F 9.089784 24.449717 123.946716
F 9.089784 32.170700 123.946716
F 18.001778 24.449709 124.195663
F 18.001778 32.170691 124.195663
F 2.301447 30.861003 127.356257
F 2.301447 23.140021 127.356257
F 11.199624 30.879894 127.617691
F 11.199624 23.158913 127.617691
F 20.111603 30.879891 127.866622
F 20.111603 23.158909 127.866622
F 2.406308 28.316074 123.765925
F 2.406308 20.595092 123.765925
F 11.317805 28.310200 124.008957
F 11.317805 20.589218 124.008957
F 20.229767 28.310200 124.257897
F 20.229767 20.589218 124.257897
F 2.320526 28.312004 126.471255
F 2.320526 20.591021 126.471255
F 11.234933 28.306799 126.727441
F 11.234933 20.585816 126.727442
F 20.146896 28.306798 126.976386
F 20.146896 20.585815 126.976386
F 2.012369 30.713586 130.027582
F 2.012369 22.992604 130.027582
F 10.754719 30.880261 130.326639
F 10.754719 23.159279 130.326639
F 19.666762 30.880171 130.575541
F 19.666762 23.159190 130.575541
F 4.549510 24.441780 126.536225
F 4.549510 32.162762 126.536225
F 13.462927 24.446307 126.789686
F 13.462926 32.167289 126.789686
F 22.374887 24.446307 127.038620
F 22.374887 32.167289 127.038620
F 4.230744 26.927222 130.067386
F 4.230744 34.648204 130.067386
F 4.230744 19.206238 130.067386
F 12.982760 27.019691 130.388849
F 12.982760 34.740674 130.388850
F 12.982760 19.298707 130.388849
F 21.894751 27.019681 130.637775
F 21.894751 34.740663 130.637775
F 21.894751 19.298697 130.637775
F 4.520248 27.018937 127.385073
F 4.520248 34.739920 127.385073
F 4.520249 19.297954 127.385072
F 13.427626 27.019402 127.679923
F 13.427625 34.740384 127.679923
F 13.427626 19.298418 127.679923
F 22.339591 27.019401 127.928856
F 22.339591 34.740383 127.928856
F 22.339591 19.298416 127.928856
F 4.630660 24.447579 123.820348
F 4.630660 32.168561 123.820348
F 13.545797 24.449710 124.071197
F 13.545797 32.170692 124.071197
F 22.457758 24.449710 124.320130
F 22.457758 32.170691 124.320130
F 6.743016 30.879947 127.493252
F 6.743016 23.158965 127.493252
F 15.655622 30.879891 127.742155
F 15.655622 23.158909 127.742155
F 24.567582 30.879891 127.991089
F 24.567582 23.158909 127.991089
F 6.862006 28.310276 123.883973
F 6.862006 20.589294 123.883973
F 15.773786 28.310200 124.133430
F 15.773786 20.589218 124.133430
F 24.685746 28.310201 124.382364
F 24.685746 20.589218 124.382364
F 6.780646 28.307402 126.599637
F 6.780646 20.586420 126.599638
F 15.690915 28.306798 126.851919
F 15.690915 20.585815 126.851919
F 24.602875 28.306798 127.100853
F 24.602875 20.585815 127.100853
F 3.586387 47.631476 2.750058
F 3.586388 39.910492 2.750057
F 12.485392 47.616784 3.011242
F 12.485392 39.895799 3.011242
F 21.397388 47.616779 3.260181
F 21.397388 39.895794 3.260181
F 3.467983 50.173826 6.357064
F 3.467983 42.452842 6.357064
F 12.367203 50.186466 6.619967
F 12.367203 42.465482 6.619967
F 21.279203 50.186470 6.868904
F 21.279203 42.465487 6.868904
F 3.541189 50.184401 3.653742
F 3.541190 42.463417 3.653742
F 12.450088 50.189869 3.901486
F 12.450088 42.468885 3.901485
F 21.362093 50.189873 4.150416
F 21.362093 42.468889 4.150415
F 4.016360 47.601438 0.071461
F 7.578147 34.746048 18.314703
F 4.016360 39.880453 0.071460
F 7.501854 34.746048 21.045676
F 12.930253 47.616508 0.302326
F 12.930253 39.895523 0.302326
F 21.842210 47.616499 0.551259
F 21.842210 39.895514 0.551259
F 5.759147 38.605392 3.716978
F 5.759147 46.326378 3.716978
F 14.678121 38.608396 3.963715
F 14.678121 46.329382 3.963715
F 23.590084 38.608395 4.212649
F 23.590084 46.329381 4.212649
F 6.263623 51.495938 0.131358
F 6.263623 36.053969 0.131358
F 6.263623 43.774956 0.131358
F 15.158242 51.476992 0.364560
F 15.158242 36.035022 0.364560
F 15.158242 43.756009 0.364560
F 24.070198 51.476990 0.613493
F 24.070198 36.035021 0.613492
F 24.070198 43.756008 0.613493
F 5.793204 51.480705 2.822996
F 5.793204 36.038736 2.822996
F 5.793204 43.759722 2.822996
F 14.713413 51.477269 3.073481
F 14.713413 36.035300 3.073481
F 14.713413 43.756286 3.073481
F 23.625378 51.477270 3.322413
F 23.625378 36.035300 3.322414
F 23.625378 43.756287 3.322414
F 5.675377 38.601466 6.430851
F 5.675377 46.322452 6.430851
F 14.595230 38.604994 6.682205
F 14.595230 46.325980 6.682205
F 23.507194 38.604993 6.931138
F 23.507194 46.325979 6.931138
F 8.026799 47.615289 2.888212
F 8.026799 39.894304 2.888212
F 16.941408 47.616779 3.135713
F 16.941408 39.895794 3.135714
F 25.853369 47.616779 3.384647
F 25.853369 39.895794 3.384647
F 7.908350 50.188085 6.496540
F 7.908350 42.467101 6.496540
F 16.823221 50.186470 6.744437
F 16.823221 42.465487 6.744438
F 25.735183 50.186470 6.993371
F 25.735183 42.465486 6.993371
F 7.991048 50.191483 3.775853
F 7.991048 42.470499 3.775853
F 16.906112 50.189873 4.025949
F 16.906112 42.468889 4.025949
F 25.818073 50.189872 4.274883
F 25.818073 42.468888 4.274882
F 8.473672 47.616939 0.178218
F 8.473672 39.895954 0.178218
F 17.386229 47.616499 0.426792
F 17.386229 39.895514 0.426792
F 26.298189 47.616499 0.675726
F 26.298189 39.895515 0.675726
F 10.221930 38.608443 3.839222
F 10.221930 46.329429 3.839223
F 19.134104 38.608395 4.088182
F 19.134104 46.329381 4.088182
F 10.702406 51.477153 0.240189
F 10.702406 36.035184 0.240189
F 10.702406 43.756171 0.240189
F 19.614218 51.476990 0.489026
F 19.614218 36.035021 0.489025
F 19.614218 43.756007 0.489026
F 10.257146 51.477214 2.949088
F 10.257146 36.035245 2.949088
F 10.257146 43.756231 2.949088
F 19.169397 51.477269 3.197947
F 19.169397 36.035300 3.197947
F 19.169397 43.756287 3.197947
F 10.139007 38.605047 6.557764
F 10.139007 46.326034 6.557763
F 19.051213 38.604993 6.806671
F 19.051213 46.325979 6.806671
F 3.367133 47.625942 9.993744
F 3.367134 39.904957 9.993744
F 12.265603 47.612740 10.254261
F 12.265603 39.891755 10.254261
F 21.177602 47.612735 10.503198
F 21.177602 39.891750 10.503199
F 3.265507 50.173194 13.632024
F 3.265507 42.452210 13.632024
F 12.163965 50.186393 13.892513
F 12.163965 42.465409 13.892513
F 21.075966 50.186398 14.141451
F 21.075966 42.465414 14.141451
F 3.341071 50.173194 10.927162
F 3.341071 42.452210 10.927162
F 12.240196 50.186393 11.163804
F 12.240196 42.465409 11.163804
F 21.152195 50.186398 11.412736
F 21.152195 42.465414 11.412735
F 3.442594 47.626018 7.288905
F 3.442595 39.905033 7.288905
F 12.341815 47.612748 7.525874
F 12.341815 39.891763 7.525874
F 21.253814 47.612743 7.774806
F 21.253814 39.891759 7.774806
F 5.548174 38.601368 10.979125
F 5.548174 46.322354 10.979125
F 14.468223 38.604921 11.226035
F 14.468223 46.325907 11.226035
F 23.380186 38.604920 11.474969
F 23.380187 46.325906 11.474969
F 5.649692 51.476723 7.341082
F 5.649692 36.034754 7.341081
F 5.649692 43.755741 7.341082
F 14.569839 51.473233 7.588105
F 14.569839 36.031264 7.588105
F 14.569839 43.752251 7.588105
F 23.481804 51.473234 7.837039
F 23.481804 36.031265 7.837039
F 23.481804 43.752252 7.837039
F 5.573696 51.476773 10.065083
F 5.573696 36.034804 10.065083
F 5.573696 43.755791 10.065083
F 14.493627 51.473225 10.316498
F 14.493627 36.031256 10.316499
F 14.493627 43.752243 10.316498
F 23.405591 51.473226 10.565431
F 23.405591 36.031257 10.565431
F 23.405591 43.752244 10.565432
F 5.472070 38.601368 13.703344
F 5.472070 46.322355 13.703345
F 14.391993 38.604921 13.954752
F 14.391993 46.325907 13.954751
F 23.303957 38.604920 14.203685
F 23.303957 46.325906 14.203685
F 7.806745 47.611114 10.130846
F 7.806745 39.890129 10.130846
F 16.721622 47.612736 10.378731
F 16.721622 39.891751 10.378732
F 25.633582 47.612735 10.627665
F 25.633582 39.891750 10.627665
F 7.705107 50.188019 13.769098
F 7.705107 42.467035 13.769098
F 16.619984 50.186398 14.016984
F 16.619984 42.465414 14.016984
F 25.531946 50.186397 14.265918
F 25.531946 42.465413 14.265918
F 7.781400 50.188019 11.038126
F 7.781400 42.467035 11.038126
F 16.696214 50.186398 11.288269
F 16.696214 42.465414 11.288269
F 25.608175 50.186397 11.537203
F 25.608175 42.465413 11.537202
F 7.883020 47.611123 7.400205
F 7.883020 39.890138 7.400205
F 16.797834 47.612744 7.650339
F 16.797834 39.891759 7.650339
F 25.709795 47.612743 7.899273
F 25.709795 39.891758 7.899272
F 10.012002 38.604974 11.101531
F 10.012002 46.325961 11.101531
F 18.924206 38.604920 11.350502
F 18.924206 46.325907 11.350502
F 10.113617 51.473180 7.463600
F 10.113617 36.031211 7.463599
F 10.113617 43.752198 7.463600
F 19.025823 51.473234 7.712572
F 19.025823 36.031265 7.712572
F 19.025823 43.752252 7.712572
F 10.037404 51.473172 10.192055
F 10.037404 36.031203 10.192055
F 10.037404 43.752190 10.192055
F 18.949610 51.473226 10.440965
F 18.949610 36.031257 10.440965
F 18.949610 43.752244 10.440965
F 9.935769 38.604974 13.830309
F 9.935769 46.325961 13.830309
F 18.847976 38.604920 14.079218
F 18.847976 46.325906 14.079218
F 3.163893 47.625939 17.270313
F 3.163893 39.904955 17.270313
F 12.062351 47.612740 17.530803
F 12.062351 39.891755 17.530803
F 20.974350 47.612735 17.779740
F 20.974350 39.891750 17.779741
F 3.062254 50.173194 20.908602
F 3.062254 42.452210 20.908602
F 11.960712 50.186393 21.169091
F 11.960712 42.465409 21.169092
F 20.872712 50.186398 21.418029
F 20.872712 42.465414 21.418030
F 3.137818 50.173194 18.203740
F 3.137818 42.452210 18.203739
F 12.036942 50.186393 18.440381
F 12.036942 42.465409 18.440381
F 20.948942 50.186398 18.689312
F 20.948942 42.465414 18.689312
F 3.239436 47.625939 14.565450
F 3.239436 39.904954 14.565449
F 12.138560 47.612740 14.802091
F 12.138560 39.891755 14.802091
F 21.050560 47.612735 15.051023
F 21.050560 39.891750 15.051023
F 5.344921 38.601368 18.255703
F 5.344921 46.322354 18.255703
F 14.264970 38.604921 18.502611
F 14.264970 46.325907 18.502611
F 23.176933 38.604920 18.751546
F 23.176933 46.325906 18.751546
F 5.446536 51.476778 14.617414
F 5.446536 36.034809 14.617413
F 5.446536 43.755796 14.617413
F 14.366585 51.473225 14.864322
F 14.366585 36.031256 14.864322
F 14.366585 43.752243 14.864322
F 23.278550 51.473226 15.113256
F 23.278550 36.031257 15.113256
F 23.278550 43.752243 15.113256
F 5.370452 51.476778 17.341634
F 5.370452 36.034809 17.341634
F 5.370452 43.755796 17.341634
F 14.290375 51.473225 17.593040
F 14.290375 36.031256 17.593041
F 14.290375 43.752243 17.593041
F 23.202339 51.473226 17.841974
F 23.202339 36.031257 17.841974
F 23.202339 43.752243 17.841974
F 5.268817 38.601368 20.979923
F 5.268817 46.322355 20.979923
F 14.188740 38.604921 21.231330
F 14.188740 46.325907 21.231329
F 23.100704 38.604920 21.480263
F 23.100704 46.325906 21.480263
F 7.603492 47.611114 17.407388
F 7.603492 39.890129 17.407388
F 16.518369 47.612736 17.655273
F 16.518370 39.891751 17.655273
F 25.430330 47.612735 17.904207
F 25.430330 39.891750 17.904207
F 7.501854 50.188019 21.045676
F 7.501854 42.467035 21.045676
F 16.416731 50.186398 21.293563
F 16.416731 42.465414 21.293563
F 25.328693 50.186397 21.542496
F 25.328693 42.465413 21.542496
F 7.578147 50.188019 18.314703
F 7.578147 42.467035 18.314703
F 16.492961 50.186398 18.564846
F 16.492961 42.465414 18.564845
F 25.404922 50.186397 18.813779
F 25.404922 42.465413 18.813779
F 7.679765 47.611114 14.676414
F 7.679765 39.890129 14.676414
F 16.594579 47.612735 14.926556
F 16.594579 39.891750 14.926556
F 25.506541 47.612735 15.175490
F 25.506541 39.891750 15.175489
F 9.808748 38.604975 18.378108
F 9.808748 46.325961 18.378108
F 18.720953 38.604920 18.627079
F 18.720953 46.325906 18.627079
F 9.910363 51.473172 14.739818
F 9.910363 36.031203 14.739818
F 9.910363 43.752189 14.739818
F 18.822568 51.473226 14.988790
F 18.822568 36.031257 14.988789
F 18.822568 43.752243 14.988789
F 9.834151 51.473172 17.468598
F 9.834151 36.031203 17.468598
F 9.834151 43.752189 17.468598
F 18.746358 51.473226 17.717507
F 18.746358 36.031256 17.717507
F 18.746358 43.752244 17.717507
F 9.732516 38.604974 21.106887
F 9.732516 46.325961 21.106887
F 18.644723 38.604920 21.355796
F 18.644723 46.325907 21.355796
F 12.367203 34.744495 6.619967
F 21.279203 34.744500 6.868905
F 12.450088 34.747899 3.901485
F 21.362093 34.747902 4.150416
F 7.908350 34.746114 6.496540
F 16.823221 34.744500 6.744437
F 25.735183 34.744499 6.993371
F 7.991048 34.749512 3.775853
F 16.906112 34.747902 4.025949
F 25.818073 34.747902 4.274882
F 7.705107 34.746048 13.769098
F 7.781400 34.746049 11.038126
F 2.960639 47.625939 24.546892
F 2.960640 39.904955 24.546892
F 11.859098 47.612740 24.807381
F 11.859098 39.891755 24.807382
F 20.771096 47.612735 25.056319
F 20.771096 39.891750 25.056320
F 2.859000 50.173195 28.185181
F 2.859001 42.452210 28.185181
F 11.757459 50.186393 28.445670
F 11.757459 42.465409 28.445671
F 20.669459 50.186398 28.694608
F 20.669459 42.465414 28.694608
F 2.934565 50.173194 25.480318
F 2.934565 42.452210 25.480318
F 11.833689 50.186393 25.716959
F 11.833689 42.465409 25.716960
F 20.745689 50.186398 25.965891
F 20.745688 42.465414 25.965891
F 2.426423 47.625939 43.671762
F 2.426424 39.904954 43.671762
F 11.935307 47.612740 22.078670
F 11.935307 39.891755 22.078670
F 20.847307 47.612735 22.327601
F 20.847307 39.891750 22.327601
F 5.141668 38.601368 25.532281
F 5.141668 46.322354 25.532281
F 14.061717 38.604921 25.779190
F 14.061717 46.325907 25.779190
F 22.973680 38.604920 26.028124
F 22.973680 46.325906 26.028124
F 5.243283 51.476778 21.893992
F 5.243283 36.034809 21.893992
F 5.243283 43.755796 21.893992
F 14.163331 51.473225 22.140901
F 14.163331 36.031256 22.140900
F 14.163331 43.752243 22.140901
F 23.075296 51.473226 22.389835
F 23.075296 36.031257 22.389835
F 23.075296 43.752243 22.389835
F 5.167199 51.476778 24.618212
F 5.167199 36.034809 24.618213
F 5.167199 43.755796 24.618212
F 14.087122 51.473225 24.869619
F 14.087122 36.031256 24.869619
F 14.087122 43.752243 24.869620
F 22.999085 51.473226 25.118552
F 22.999085 36.031257 25.118553
F 22.999085 43.752243 25.118553
F 5.065564 38.601368 28.256501
F 5.065564 46.322355 28.256501
F 13.985487 38.604921 28.507908
F 13.985487 46.325907 28.507908
F 22.897451 38.604920 28.756842
F 22.897451 46.325906 28.756841
F 7.400239 47.611114 24.683967
F 7.400239 39.890129 24.683967
F 16.315116 47.612736 24.931852
F 16.315116 39.891751 24.931852
F 25.227077 47.612735 25.180786
F 25.227077 39.891750 25.180786
F 7.298601 50.188019 28.322255
F 7.298601 42.467035 28.322255
F 16.213478 50.186398 28.570141
F 16.213478 42.465414 28.570141
F 25.125440 50.186397 28.819074
F 25.125440 42.465413 28.819075
F 7.374894 50.188019 25.591282
F 7.374894 42.467035 25.591282
F 16.289708 50.186398 25.841425
F 16.289708 42.465414 25.841424
F 25.201669 50.186397 26.090358
F 25.201669 42.465413 26.090358
F 7.476512 47.611114 21.952993
F 7.476512 39.890129 21.952992
F 16.391326 47.612735 22.203135
F 16.391326 39.891750 22.203134
F 25.303288 47.612735 22.452068
F 25.303287 39.891750 22.452068
F 9.605495 38.604975 25.654686
F 9.605495 46.325961 25.654686
F 18.517699 38.604920 25.903657
F 18.517699 46.325906 25.903657
F 9.707110 51.473172 22.016397
F 9.707109 36.031203 22.016396
F 9.707109 43.752189 22.016396
F 18.619315 51.473226 22.265368
F 18.619315 36.031257 22.265368
F 18.619315 43.752243 22.265368
F 9.630898 51.473172 24.745176
F 9.630898 36.031203 24.745176
F 9.630898 43.752189 24.745176
F 18.543105 51.473226 24.994086
F 18.543105 36.031256 24.994086
F 18.543105 43.752243 24.994086
F 9.529263 38.604974 28.383466
F 9.529263 46.325961 28.383465
F 18.441470 38.604920 28.632375
F 18.441470 46.325907 28.632374
F 2.757386 47.625939 31.823469
F 2.757387 39.904955 31.823470
F 11.655844 47.612740 32.083959
F 11.655844 39.891755 32.083959
F 20.567843 47.612735 32.332897
F 20.567843 39.891750 32.332897
F 2.655747 50.173194 35.461758
F 2.655748 42.452210 35.461758
F 11.554206 50.186393 35.722247
F 11.554206 42.465409 35.722248
F 20.466206 50.186398 35.971185
F 20.466206 42.465414 35.971186
F 2.731311 50.173194 32.756895
F 2.731312 42.452210 32.756895
F 11.630436 50.186393 32.993537
F 11.630436 42.465409 32.993537
F 20.542435 50.186398 33.242468
F 20.542435 42.465414 33.242468
F 2.832929 47.625939 29.118606
F 2.832930 39.904954 29.118606
F 11.732054 47.612740 29.355248
F 11.732054 39.891755 29.355248
F 20.644053 47.612735 29.604179
F 20.644053 39.891750 29.604179
F 4.938415 38.601368 32.808859
F 4.938415 46.322354 32.808859
F 13.858464 38.604921 33.055767
F 13.858463 46.325907 33.055768
F 22.770427 38.604920 33.304702
F 22.770427 46.325906 33.304702
F 5.040030 51.476778 29.170570
F 5.040030 36.034809 29.170570
F 5.040030 43.755796 29.170570
F 13.960078 51.473225 29.417479
F 13.960078 36.031256 29.417479
F 13.960078 43.752243 29.417479
F 22.872043 51.473226 29.666413
F 22.872043 36.031257 29.666413
F 22.872043 43.752243 29.666413
F 4.963945 51.476778 31.894790
F 4.963945 36.034809 31.894790
F 4.963945 43.755796 31.894790
F 13.883868 51.473225 32.146197
F 13.883868 36.031256 32.146197
F 13.883868 43.752243 32.146198
F 22.795832 51.473226 32.395130
F 22.795832 36.031257 32.395131
F 22.795832 43.752243 32.395130
F 4.862310 38.601368 35.533079
F 4.862310 46.322355 35.533078
F 13.782233 38.604921 35.784486
F 13.782233 46.325907 35.784486
F 22.694198 38.604920 36.033419
F 22.694197 46.325906 36.033419
F 7.196986 47.611114 31.960544
F 7.196986 39.890129 31.960545
F 16.111863 47.612736 32.208430
F 16.111863 39.891751 32.208430
F 25.023823 47.612735 32.457363
F 25.023823 39.891750 32.457364
F 7.095347 50.188019 35.598832
F 7.095347 42.467035 35.598833
F 16.010225 50.186398 35.846719
F 16.010225 42.465414 35.846719
F 24.922187 50.186397 36.095652
F 24.922187 42.465413 36.095652
F 7.171640 50.188019 32.867859
F 7.171640 42.467035 32.867859
F 16.086455 50.186398 33.118002
F 16.086455 42.465414 33.118002
F 24.998416 50.186397 33.366935
F 24.998415 42.465413 33.366935
F 7.273259 47.611114 29.229570
F 7.273259 39.890129 29.229570
F 16.188073 47.612735 29.479713
F 16.188073 39.891750 29.479713
F 25.100034 47.612735 29.728646
F 25.100034 39.891750 29.728646
F 9.402242 38.604975 32.931264
F 9.402242 46.325961 32.931263
F 18.314446 38.604920 33.180235
F 18.314446 46.325906 33.180235
F 9.503856 51.473172 29.292975
F 9.503856 36.031203 29.292975
F 9.503856 43.752189 29.292974
F 18.416062 51.473226 29.541946
F 18.416062 36.031257 29.541946
F 18.416062 43.752243 29.541946
F 9.427645 51.473172 32.021754
F 9.427645 36.031203 32.021754
F 9.427645 43.752189 32.021754
F 18.339852 51.473226 32.270663
F 18.339852 36.031256 32.270664
F 18.339852 43.752243 32.270663
F 9.326010 38.604974 35.660043
F 9.326010 46.325961 35.660043
F 18.238216 38.604920 35.908952
F 18.238216 46.325906 35.908952
F 2.554133 47.625939 39.100047
F 2.554134 39.904955 39.100047
F 11.452591 47.612740 39.360537
F 11.452591 39.891755 39.360537
F 20.364590 47.612735 39.609475
F 20.364590 39.891750 39.609475
F 2.452494 50.173194 42.738336
F 2.452495 42.452210 42.738336
F 11.350953 50.186393 42.998826
F 11.350953 42.465409 42.998826
F 20.262953 50.186398 43.247764
F 20.262953 42.465414 43.247764
F 2.528059 50.173194 40.033473
F 2.528059 42.452210 40.033473
F 11.427183 50.186393 40.270115
F 11.427183 42.465409 40.270115
F 20.339182 50.186398 40.519047
F 20.339182 42.465414 40.519046
F 2.629676 47.625939 36.395184
F 2.629677 39.904954 36.395183
F 11.528801 47.612740 36.631826
F 11.528801 39.891755 36.631825
F 20.440800 47.612735 36.880757
F 20.440800 39.891750 36.880757
F 4.735162 38.601368 40.085437
F 4.735162 46.322354 40.085437
F 13.655210 38.604921 40.332346
F 13.655210 46.325907 40.332346
F 22.567173 38.604920 40.581280
F 22.567174 46.325906 40.581280
F 4.836777 51.476778 36.447147
F 4.836777 36.034809 36.447147
F 4.836777 43.755796 36.447148
F 13.756825 51.473225 36.694056
F 13.756825 36.031256 36.694056
F 13.756825 43.752243 36.694056
F 22.668790 51.473226 36.942990
F 22.668790 36.031257 36.942990
F 22.668790 43.752243 36.942990
F 4.760692 51.476778 39.171368
F 4.760692 36.034809 39.171368
F 4.760692 43.755796 39.171368
F 13.680615 51.473225 39.422775
F 13.680615 36.031256 39.422775
F 13.680615 43.752243 39.422775
F 22.592579 51.473226 39.671708
F 22.592579 36.031256 39.671708
F 22.592579 43.752243 39.671708
F 4.659057 38.601368 42.809657
F 4.659057 46.322354 42.809657
F 13.578980 38.604921 43.061064
F 13.578980 46.325907 43.061064
F 22.490944 38.604920 43.309997
F 22.490944 46.325906 43.309997
F 6.993733 47.611114 39.237122
F 6.993733 39.890129 39.237122
F 15.908609 47.612736 39.485008
F 15.908610 39.891751 39.485008
F 24.820570 47.612735 39.733941
F 24.820570 39.891750 39.733942
F 6.892094 50.188019 42.875411
F 6.892094 42.467035 42.875411
F 15.806971 50.186398 43.123297
F 15.806971 42.465414 43.123297
F 24.718933 50.186397 43.372230
F 24.718933 42.465413 43.372230
F 6.968387 50.188019 40.144437
F 6.968387 42.467035 40.144437
F 15.883201 50.186398 40.394580
F 15.883201 42.465414 40.394580
F 24.795162 50.186397 40.643514
F 24.795162 42.465413 40.643513
F 7.070006 47.611114 36.506148
F 7.070006 39.890129 36.506148
F 15.984819 47.612735 36.756290
F 15.984819 39.891750 36.756290
F 24.896781 47.612735 37.005224
F 24.896781 39.891750 37.005224
F 9.198989 38.604975 40.207841
F 9.198989 46.325961 40.207842
F 18.111193 38.604920 40.456813
F 18.111193 46.325907 40.456813
F 9.300603 51.473172 36.569552
F 9.300603 36.031203 36.569552
F 9.300603 43.752189 36.569552
F 18.212809 51.473226 36.818523
F 18.212809 36.031257 36.818523
F 18.212809 43.752243 36.818524
F 9.224392 51.473172 39.298332
F 9.224392 36.031203 39.298332
F 9.224392 43.752189 39.298332
F 18.136598 51.473226 39.547241
F 18.136598 36.031256 39.547241
F 18.136598 43.752243 39.547241
F 9.122757 38.604974 42.936621
F 9.122756 46.325961 42.936621
F 18.034963 38.604920 43.185530
F 18.034963 46.325907 43.185530
F 7.298601 34.746048 28.322255
F 7.374894 34.746048 25.591282
F 7.095348 34.746048 35.598832
F 7.171641 34.746048 32.867859
F 6.892094 34.746048 42.875411
F 6.968387 34.746048 40.144437
F 3.036183 47.625939 21.842028
F 3.036183 39.904954 21.842028
F 2.350880 47.625939 46.376625
F 2.350881 39.904955 46.376626
F 11.249338 47.612740 46.637116
F 11.249338 39.891755 46.637116
F 20.161337 47.612735 46.886053
F 20.161337 39.891750 46.886053
F 2.249241 50.173194 50.014915
F 2.249241 42.452210 50.014915
F 11.147699 50.186393 50.275404
F 11.147699 42.465409 50.275404
F 20.059700 50.186398 50.524342
F 20.059700 42.465414 50.524342
F 2.324805 50.173194 47.310052
F 2.324806 42.452210 47.310052
F 11.223929 50.186393 47.546694
F 11.223929 42.465409 47.546693
F 20.135929 50.186398 47.795625
F 20.135929 42.465414 47.795625
F 1.816663 47.625939 65.501496
F 1.816664 39.904954 65.501496
F 11.325548 47.612740 43.908404
F 11.325548 39.891755 43.908404
F 20.237547 47.612735 44.157336
F 20.237547 39.891750 44.157335
F 4.531908 38.601368 47.362015
F 4.531908 46.322354 47.362016
F 13.451957 38.604921 47.608924
F 13.451957 46.325907 47.608924
F 22.363920 38.604920 47.857858
F 22.363920 46.325906 47.857859
F 4.633524 51.476778 43.723726
F 4.633523 36.034809 43.723726
F 4.633524 43.755796 43.723726
F 13.553572 51.473225 43.970635
F 13.553572 36.031256 43.970635
F 13.553572 43.752243 43.970635
F 22.465537 51.473226 44.219569
F 22.465537 36.031257 44.219569
F 22.465537 43.752243 44.219569
F 4.557439 51.476778 46.447946
F 4.557439 36.034809 46.447946
F 4.557439 43.755796 46.447947
F 13.477362 51.473225 46.699354
F 13.477362 36.031256 46.699354
F 13.477362 43.752243 46.699354
F 22.389326 51.473226 46.948286
F 22.389326 36.031257 46.948287
F 22.389326 43.752244 46.948287
F 4.455804 38.601368 50.086235
F 4.455804 46.322355 50.086235
F 13.375727 38.604921 50.337643
F 13.375727 46.325907 50.337642
F 22.287691 38.604920 50.586576
F 22.287691 46.325906 50.586576
F 6.790479 47.611114 46.513701
F 6.790479 39.890129 46.513701
F 15.705356 47.612736 46.761586
F 15.705356 39.891751 46.761587
F 24.617317 47.612735 47.010520
F 24.617317 39.891750 47.010520
F 6.688841 50.188019 50.151989
F 6.688841 42.467035 50.151989
F 15.603718 50.186398 50.399875
F 15.603718 42.465414 50.399876
F 24.515680 50.186397 50.648809
F 24.515680 42.465413 50.648809
F 6.765134 50.188019 47.421016
F 6.765134 42.467035 47.421016
F 15.679948 50.186398 47.671159
F 15.679948 42.465414 47.671159
F 24.591909 50.186397 47.920092
F 24.591909 42.465413 47.920092
F 6.866752 47.611114 43.782727
F 6.866752 39.890129 43.782726
F 15.781566 47.612735 44.032869
F 15.781566 39.891750 44.032869
F 24.693528 47.612735 44.281803
F 24.693528 39.891750 44.281803
F 8.995735 38.604975 47.484420
F 8.995735 46.325961 47.484420
F 17.907940 38.604920 47.733391
F 17.907940 46.325907 47.733392
F 9.097350 51.473172 43.846131
F 9.097350 36.031203 43.846131
F 9.097350 43.752189 43.846131
F 18.009555 51.473226 44.095102
F 18.009555 36.031257 44.095102
F 18.009555 43.752243 44.095102
F 9.021138 51.473172 46.574911
F 9.021138 36.031203 46.574911
F 9.021138 43.752189 46.574911
F 17.933345 51.473226 46.823820
F 17.933345 36.031256 46.823820
F 17.933345 43.752244 46.823820
F 8.919503 38.604974 50.213200
F 8.919503 46.325961 50.213200
F 17.831710 38.604920 50.462109
F 17.831710 46.325906 50.462109
F 26.743670 38.604920 50.711042
F 26.743671 46.325906 50.711042
F 2.147627 47.625939 53.653203
F 2.147627 39.904955 53.653203
F 11.046085 47.612740 53.913694
F 11.046085 39.891755 53.913694
F 19.958083 47.612735 54.162631
F 19.958083 39.891750 54.162631
F 2.045988 50.173194 57.291492
F 2.045988 42.452210 57.291492
F 10.944446 50.186393 57.551982
F 10.944446 42.465409 57.551982
F 19.856446 50.186398 57.800920
F 19.856446 42.465414 57.800920
F 2.121552 50.173194 54.586629
F 2.121553 42.452210 54.586629
F 11.020676 50.186393 54.823271
F 11.020676 42.465409 54.823271
F 19.932676 50.186398 55.072203
F 19.932676 42.465414 55.072203
F 2.223170 47.625939 50.948340
F 2.223170 39.904954 50.948340
F 11.122294 47.612740 51.184983
F 11.122294 39.891755 51.184982
F 20.034294 47.612735 51.433914
F 20.034294 39.891750 51.433913
F 4.328655 38.601368 54.638593
F 4.328655 46.322354 54.638593
F 13.248704 38.604921 54.885502
F 13.248704 46.325907 54.885502
F 22.160667 38.604920 55.134436
F 22.160667 46.325906 55.134436
F 4.430270 51.476778 51.000304
F 4.430270 36.034809 51.000304
F 4.430270 43.755796 51.000304
F 13.350318 51.473225 51.247213
F 13.350318 36.031256 51.247213
F 13.350318 43.752243 51.247213
F 22.262284 51.473226 51.496147
F 22.262284 36.031257 51.496147
F 22.262284 43.752243 51.496147
F 4.354186 51.476778 53.724524
F 4.354186 36.034809 53.724524
F 4.354186 43.755796 53.724524
F 13.274109 51.473225 53.975932
F 13.274109 36.031256 53.975932
F 13.274109 43.752243 53.975931
F 22.186073 51.473226 54.224864
F 22.186072 36.031256 54.224865
F 22.186073 43.752244 54.224864
F 4.252551 38.601368 57.362813
F 4.252551 46.322355 57.362813
F 13.172473 38.604921 57.614220
F 13.172474 46.325907 57.614220
F 22.084438 38.604920 57.863153
F 22.084438 46.325906 57.863153
F 6.587226 47.611114 53.790278
F 6.587226 39.890129 53.790278
F 15.502103 47.612736 54.038164
F 15.502103 39.891751 54.038165
F 24.414064 47.612735 54.287098
F 24.414064 39.891750 54.287098
F 6.485588 50.188019 57.428567
F 6.485588 42.467035 57.428567
F 15.400465 50.186398 57.676453
F 15.400465 42.465414 57.676453
F 24.312427 50.186397 57.925386
F 24.312427 42.465413 57.925386
F 6.561881 50.188019 54.697594
F 6.561881 42.467035 54.697593
F 15.476695 50.186398 54.947736
F 15.476695 42.465414 54.947736
F 24.388656 50.186397 55.196670
F 24.388656 42.465413 55.196669
F 6.663499 47.611114 51.059305
F 6.663499 39.890129 51.059304
F 15.578313 47.612735 51.309447
F 15.578313 39.891750 51.309447
F 24.490274 47.612735 51.558381
F 24.490274 39.891750 51.558381
F 8.792482 38.604975 54.760997
F 8.792482 46.325961 54.760998
F 17.704687 38.604920 55.009969
F 17.704686 46.325906 55.009969
F 26.616647 38.604920 55.258903
F 26.616647 46.325906 55.258903
F 8.894097 51.473172 51.122709
F 8.894097 36.031203 51.122708
F 8.894097 43.752189 51.122709
F 17.806302 51.473226 51.371680
F 17.806302 36.031257 51.371680
F 17.806302 43.752243 51.371680
F 26.718262 51.473226 51.620614
F 26.718262 36.031257 51.620614
F 26.718262 43.752244 51.620614
F 8.817885 51.473172 53.851488
F 8.817885 36.031203 53.851488
F 8.817885 43.752189 53.851489
F 17.730092 51.473226 54.100397
F 17.730092 36.031256 54.100398
F 17.730092 43.752243 54.100398
F 26.642052 51.473226 54.349331
F 26.642052 36.031257 54.349331
F 26.642052 43.752244 54.349331
F 8.716250 38.604975 57.489777
F 8.716250 46.325961 57.489777
F 17.628457 38.604920 57.738686
F 17.628457 46.325906 57.738686
F 26.540417 38.604920 57.987620
F 26.540417 46.325906 57.987619
F 1.944373 47.625939 60.929781
F 1.944374 39.904955 60.929781
F 10.842832 47.612740 61.190271
F 10.842832 39.891755 61.190272
F 19.754830 47.612735 61.439209
F 19.754830 39.891750 61.439209
F 1.842734 50.173194 64.568070
F 1.842735 42.452210 64.568070
F 10.741193 50.186393 64.828560
F 10.741193 42.465409 64.828560
F 19.653193 50.186398 65.077498
F 19.653193 42.465414 65.077498
F 1.918299 50.173194 61.863207
F 1.918299 42.452210 61.863207
F 10.817423 50.186393 62.099849
F 10.817423 42.465409 62.099849
F 19.729422 50.186398 62.348781
F 19.729422 42.465414 62.348781
F 2.019916 47.625939 58.224917
F 2.019917 39.904954 58.224918
F 10.919041 47.612740 58.461560
F 10.919041 39.891755 58.461560
F 19.831040 47.612735 58.710491
F 19.831040 39.891750 58.710491
F 4.125402 38.601368 61.915171
F 4.125402 46.322354 61.915171
F 13.045451 38.604921 62.162080
F 13.045451 46.325907 62.162080
F 21.957414 38.604920 62.411014
F 21.957414 46.325906 62.411014
F 4.227017 51.476778 58.276882
F 4.227017 36.034809 58.276882
F 4.227017 43.755796 58.276882
F 13.147065 51.473225 58.523790
F 13.147065 36.031256 58.523790
F 13.147065 43.752243 58.523790
F 22.059030 51.473226 58.772725
F 22.059030 36.031257 58.772724
F 22.059030 43.752243 58.772724
F 4.150933 51.476778 61.001102
F 4.150932 36.034809 61.001102
F 4.150933 43.755796 61.001102
F 13.070856 51.473225 61.252509
F 13.070856 36.031256 61.252509
F 13.070855 43.752243 61.252509
F 21.982819 51.473226 61.501442
F 21.982819 36.031257 61.501442
F 21.982819 43.752243 61.501442
F 4.049298 38.601368 64.639391
F 4.049298 46.322355 64.639391
F 12.969220 38.604921 64.890799
F 12.969220 46.325907 64.890798
F 21.881185 38.604920 65.139732
F 21.881185 46.325906 65.139731
F 6.383973 47.611114 61.066856
F 6.383973 39.890129 61.066856
F 15.298850 47.612736 61.314742
F 15.298850 39.891751 61.314742
F 24.210811 47.612735 61.563675
F 24.210810 39.891750 61.563676
F 6.282334 50.188019 64.705145
F 6.282334 42.467035 64.705145
F 15.197212 50.186398 64.953031
F 15.197212 42.465414 64.953031
F 24.109174 50.186397 65.201964
F 24.109174 42.465413 65.201964
F 6.358628 50.188019 61.974172
F 6.358628 42.467035 61.974171
F 15.273442 50.186398 62.224314
F 15.273442 42.465414 62.224314
F 24.185402 50.186397 62.473248
F 24.185402 42.465413 62.473247
F 6.460246 47.611114 58.335882
F 6.460246 39.890129 58.335882
F 15.375060 47.612735 58.586025
F 15.375060 39.891750 58.586024
F 24.287021 47.612735 58.834958
F 24.287021 39.891750 58.834958
F 8.589229 38.604975 62.037576
F 8.589229 46.325961 62.037576
F 17.501433 38.604920 62.286547
F 17.501433 46.325906 62.286547
F 26.413393 38.604920 62.535481
F 26.413393 46.325906 62.535481
F 8.690844 51.473172 58.399287
F 8.690843 36.031203 58.399286
F 8.690844 43.752189 58.399286
F 17.603049 51.473226 58.648258
F 17.603049 36.031257 58.648258
F 17.603049 43.752243 58.648258
F 26.515009 51.473226 58.897192
F 26.515009 36.031257 58.897192
F 26.515009 43.752244 58.897191
F 8.614632 51.473172 61.128066
F 8.614632 36.031203 61.128066
F 8.614632 43.752189 61.128066
F 17.526839 51.473226 61.376975
F 17.526839 36.031257 61.376976
F 17.526839 43.752243 61.376975
F 26.438798 51.473226 61.625909
F 26.438798 36.031257 61.625909
F 26.438798 43.752244 61.625909
F 8.512997 38.604975 64.766355
F 8.512997 46.325961 64.766355
F 17.425203 38.604920 65.015265
F 17.425203 46.325907 65.015264
F 26.337164 38.604920 65.264198
F 26.337164 46.325906 65.264198
F 6.688841 34.746048 50.151989
F 6.765134 34.746048 47.421016
F 6.485588 34.746048 57.428567
F 6.561881 34.746048 54.697593
F 6.282334 34.746048 64.705145
F 6.358628 34.746048 61.974172
F 1.741120 47.625939 68.206360
F 1.741121 39.904955 68.206360
F 10.639578 47.612740 68.466850
F 10.639578 39.891755 68.466850
F 19.551577 47.612735 68.715787
F 19.551577 39.891750 68.715788
F 1.639481 50.173194 71.844649
F 1.639482 42.452210 71.844649
F 10.537940 50.186393 72.105138
F 10.537940 42.465409 72.105138
F 19.449940 50.186398 72.354076
F 19.449940 42.465414 72.354077
F 1.715045 50.173194 69.139786
F 1.715046 42.452210 69.139786
F 10.614170 50.186393 69.376428
F 10.614170 42.465409 69.376427
F 19.526169 50.186398 69.625360
F 19.526169 42.465414 69.625359
F 1.206904 47.625939 87.331231
F 1.206904 39.904955 87.331231
F 10.715788 47.612740 65.738138
F 10.715788 39.891755 65.738138
F 19.627787 47.612735 65.987070
F 19.627787 39.891750 65.987070
F 3.922149 38.601368 69.191750
F 3.922149 46.322354 69.191750
F 12.842197 38.604921 69.438659
F 12.842197 46.325907 69.438659
F 21.754161 38.604920 69.687593
F 21.754161 46.325906 69.687593
F 4.023764 51.476778 65.553461
F 4.023764 36.034809 65.553461
F 4.023764 43.755796 65.553460
F 12.943812 51.473225 65.800369
F 12.943812 36.031256 65.800369
F 12.943812 43.752243 65.800369
F 21.855777 51.473226 66.049304
F 21.855777 36.031257 66.049303
F 21.855777 43.752243 66.049303
F 3.947679 51.476778 68.277681
F 3.947679 36.034809 68.277681
F 3.947679 43.755796 68.277681
F 12.867602 51.473225 68.529088
F 12.867602 36.031256 68.529088
F 12.867602 43.752243 68.529088
F 21.779566 51.473226 68.778021
F 21.779566 36.031256 68.778021
F 21.779566 43.752243 68.778021
F 3.846044 38.601368 71.915970
F 3.846044 46.322355 71.915969
F 12.765967 38.604921 72.167377
F 12.765967 46.325907 72.167377
F 21.677931 38.604920 72.416310
F 21.677931 46.325906 72.416310
F 6.180720 47.611114 68.343435
F 6.180720 39.890129 68.343435
F 15.095597 47.612736 68.591321
F 15.095597 39.891751 68.591321
F 24.007557 47.612735 68.840254
F 24.007557 39.891750 68.840254
F 6.079081 50.188019 71.981724
F 6.079081 42.467035 71.981724
F 14.993958 50.186398 72.229609
F 14.993958 42.465414 72.229610
F 23.905920 50.186397 72.478543
F 23.905920 42.465413 72.478543
F 6.155374 50.188019 69.250750
F 6.155374 42.467035 69.250750
F 15.070188 50.186398 69.500893
F 15.070188 42.465414 69.500893
F 23.982149 50.186397 69.749827
F 23.982149 42.465413 69.749826
F 6.256993 47.611114 65.612461
F 6.256993 39.890129 65.612461
F 15.171806 47.612735 65.862603
F 15.171807 39.891751 65.862603
F 24.083768 47.612735 66.111537
F 24.083768 39.891750 66.111537
F 8.385976 38.604975 69.314154
F 8.385976 46.325961 69.314154
F 17.298180 38.604920 69.563126
F 17.298180 46.325907 69.563126
F 26.210140 38.604920 69.812060
F 26.210140 46.325906 69.812060
F 8.487590 51.473172 65.675865
F 8.487590 36.031203 65.675865
F 8.487590 43.752189 65.675865
F 17.399796 51.473226 65.924837
F 17.399796 36.031257 65.924836
F 17.399796 43.752244 65.924836
F 26.311756 51.473226 66.173771
F 26.311756 36.031257 66.173770
F 26.311756 43.752244 66.173770
F 8.411379 51.473172 68.404645
F 8.411379 36.031203 68.404645
F 8.411379 43.752189 68.404645
F 17.323585 51.473226 68.653554
F 17.323585 36.031256 68.653554
F 17.323585 43.752244 68.653554
F 26.235545 51.473226 68.902487
F 26.235545 36.031257 68.902488
F 26.235545 43.752244 68.902487
F 8.309744 38.604974 72.042934
F 8.309744 46.325961 72.042934
F 17.221950 38.604920 72.291843
F 17.221950 46.325906 72.291843
F 26.133911 38.604920 72.540777
F 26.133911 46.325906 72.540776
F 1.537867 47.625939 75.482938
F 1.537867 39.904955 75.482938
F 10.436325 47.612740 75.743427
F 10.436325 39.891755 75.743428
F 19.348324 47.612735 75.992365
F 19.348324 39.891750 75.992366
F 1.436228 50.173194 79.121226
F 1.436228 42.452210 79.121226
F 10.334687 50.186393 79.381716
F 10.334686 42.465409 79.381716
F 19.246687 50.186398 79.630654
F 19.246687 42.465414 79.630654
F 1.511792 50.173194 76.416363
F 1.511792 42.452210 76.416363
F 10.410917 50.186393 76.653005
F 10.410917 42.465409 76.653005
F 19.322916 50.186398 76.901937
F 19.322916 42.465414 76.901937
F 1.613410 47.625939 72.778074
F 1.613410 39.904954 72.778074
F 10.512535 47.612740 73.014716
F 10.512535 39.891755 73.014716
F 19.424534 47.612735 73.263648
F 19.424534 39.891750 73.263648
F 3.718895 38.601368 76.468327
F 3.718895 46.322354 76.468327
F 12.638944 38.604921 76.715236
F 12.638944 46.325907 76.715236
F 21.550907 38.604920 76.964170
F 21.550907 46.325906 76.964170
F 3.820510 51.476778 72.830039
F 3.820511 36.034809 72.830039
F 3.820511 43.755796 72.830038
F 12.740559 51.473225 73.076947
F 12.740559 36.031256 73.076947
F 12.740559 43.752243 73.076947
F 21.652524 51.473226 73.325881
F 21.652524 36.031257 73.325881
F 21.652524 43.752243 73.325881
F 3.744426 51.476778 75.554259
F 3.744426 36.034809 75.554259
F 3.744426 43.755796 75.554259
F 12.664349 51.473225 75.805665
F 12.664349 36.031256 75.805666
F 12.664349 43.752243 75.805666
F 21.576313 51.473226 76.054599
F 21.576313 36.031256 76.054599
F 21.576313 43.752243 76.054599
F 3.642791 38.601368 79.192547
F 3.642791 46.322355 79.192547
F 12.562714 38.604921 79.443954
F 12.562714 46.325907 79.443954
F 21.474678 38.604920 79.692887
F 21.474678 46.325906 79.692887
F 5.977466 47.611114 75.620013
F 5.977466 39.890129 75.620013
F 14.892343 47.612736 75.867898
F 14.892344 39.891751 75.867899
F 23.804304 47.612735 76.116832
F 23.804304 39.891750 76.116832
F 5.875828 50.188019 79.258301
F 5.875828 42.467035 79.258301
F 14.790705 50.186398 79.506187
F 14.790705 42.465414 79.506187
F 23.702667 50.186397 79.755120
F 23.702667 42.465413 79.755120
F 5.952121 50.188019 76.527328
F 5.952121 42.467035 76.527328
F 14.866935 50.186398 76.777470
F 14.866935 42.465414 76.777470
F 23.778896 50.186397 77.026404
F 23.778896 42.465413 77.026404
F 6.053739 47.611114 72.889039
F 6.053739 39.890129 72.889039
F 14.968553 47.612735 73.139181
F 14.968553 39.891751 73.139181
F 23.880515 47.612735 73.388115
F 23.880515 39.891750 73.388115
F 8.182722 38.604975 76.590732
F 8.182722 46.325961 76.590732
F 17.094927 38.604920 76.839704
F 17.094927 46.325907 76.839703
F 26.006887 38.604920 77.088637
F 26.006887 46.325906 77.088637
F 8.284337 51.473172 72.952443
F 8.284337 36.031203 72.952443
F 8.284337 43.752189 72.952443
F 17.196542 51.473226 73.201415
F 17.196542 36.031257 73.201414
F 17.196542 43.752243 73.201414
F 26.108503 51.473226 73.450348
F 26.108503 36.031257 73.450348
F 26.108503 43.752244 73.450348
F 8.208126 51.473172 75.681223
F 8.208126 36.031203 75.681223
F 8.208126 43.752189 75.681223
F 17.120332 51.473226 75.930132
F 17.120332 36.031257 75.930132
F 17.120332 43.752243 75.930132
F 26.032292 51.473226 76.179065
F 26.032292 36.031257 76.179065
F 26.032292 43.752244 76.179065
F 8.106491 38.604975 79.319511
F 8.106490 46.325961 79.319511
F 17.018697 38.604920 79.568421
F 17.018697 46.325907 79.568420
F 25.930658 38.604920 79.817354
F 25.930658 46.325906 79.817354
F 1.334614 47.625939 82.759515
F 1.334614 39.904955 82.759516
F 10.233072 47.612740 83.020005
F 10.233072 39.891755 83.020005
F 19.145071 47.612735 83.268943
F 19.145071 39.891750 83.268943
F 1.232975 50.173194 86.397804
F 1.232975 42.452210 86.397805
F 10.131433 50.186393 86.658294
F 10.131433 42.465409 86.658294
F 19.043433 50.186398 86.907232
F 19.043433 42.465414 86.907232
F 1.308539 50.173194 83.692942
F 1.308539 42.452210 83.692942
F 10.207663 50.186393 83.929584
F 10.207663 42.465409 83.929583
F 19.119663 50.186398 84.178515
F 19.119663 42.465414 84.178515
F 1.410157 47.625939 80.054652
F 1.410157 39.904954 80.054652
F 10.309281 47.612740 80.291294
F 10.309282 39.891755 80.291294
F 19.221281 47.612735 80.540225
F 19.221281 39.891750 80.540225
F 3.515642 38.601368 83.744906
F 3.515642 46.322354 83.744906
F 12.435691 38.604921 83.991814
F 12.435691 46.325907 83.991814
F 21.347654 38.604920 84.240748
F 21.347654 46.325906 84.240748
F 3.617257 51.476778 80.106616
F 3.617257 36.034809 80.106616
F 3.617257 43.755796 80.106616
F 12.537306 51.473225 80.353525
F 12.537306 36.031256 80.353525
F 12.537305 43.752243 80.353525
F 21.449271 51.473226 80.602459
F 21.449271 36.031257 80.602458
F 21.449271 43.752243 80.602459
F 3.541173 51.476778 82.830836
F 3.541173 36.034809 82.830836
F 3.541173 43.755796 82.830836
F 12.461096 51.473225 83.082243
F 12.461096 36.031256 83.082244
F 12.461096 43.752243 83.082244
F 21.373060 51.473226 83.331176
F 21.373060 36.031256 83.331176
F 21.373060 43.752243 83.331176
F 3.439538 38.601368 86.469126
F 3.439538 46.322355 86.469126
F 12.359461 38.604921 86.720533
F 12.359461 46.325907 86.720532
F 21.271425 38.604920 86.969466
F 21.271425 46.325906 86.969465
F 5.774213 47.611114 82.896590
F 5.774213 39.890129 82.896591
F 14.689090 47.612736 83.144476
F 14.689090 39.891751 83.144476
F 23.601051 47.612735 83.393410
F 23.601051 39.891750 83.393410
F 5.672575 50.188019 86.534879
F 5.672575 42.467035 86.534879
F 14.587452 50.186398 86.782765
F 14.587452 42.465414 86.782765
F 23.499414 50.186397 87.031699
F 23.499414 42.465413 87.031699
F 5.748868 50.188019 83.803906
F 5.748868 42.467035 83.803906
F 14.663682 50.186398 84.054048
F 14.663682 42.465414 84.054048
F 23.575643 50.186397 84.302982
F 23.575643 42.465413 84.302982
F 5.850486 47.611114 80.165616
F 5.850486 39.890129 80.165616
F 14.765300 47.612735 80.415759
F 14.765300 39.891751 80.415758
F 23.677262 47.612735 80.664692
F 23.677262 39.891750 80.664692
F 7.979469 38.604974 83.867310
F 7.979469 46.325961 83.867310
F 16.891674 38.604920 84.116281
F 16.891674 46.325906 84.116281
F 25.803634 38.604920 84.365215
F 25.803634 46.325906 84.365216
F 8.081084 51.473172 80.229020
F 8.081084 36.031203 80.229020
F 8.081084 43.752189 80.229020
F 16.993289 51.473226 80.477992
F 16.993289 36.031257 80.477992
F 16.993289 43.752243 80.477992
F 25.905249 51.473226 80.726926
F 25.905249 36.031257 80.726926
F 25.905249 43.752244 80.726926
F 8.004872 51.473172 82.957800
F 8.004872 36.031203 82.957800
F 8.004872 43.752189 82.957800
F 16.917079 51.473226 83.206709
F 16.917079 36.031256 83.206710
F 16.917079 43.752244 83.206709
F 25.829039 51.473226 83.455643
F 25.829039 36.031257 83.455643
F 25.829039 43.752244 83.455643
F 7.903237 38.604974 86.596089
F 7.903237 46.325961 86.596089
F 16.815444 38.604920 86.844999
F 16.815444 46.325907 86.844999
F 25.727404 38.604920 87.093932
F 25.727404 46.325906 87.093932
F 6.079081 34.746048 71.981724
F 6.155374 34.746048 69.250750
F 5.875828 34.746048 79.258301
F 5.952121 34.746048 76.527328
F 5.672575 34.746048 86.534879
F 5.748868 34.746048 83.803906
F 1.131361 47.625940 90.036093
F 1.131362 39.904956 90.036093
F 10.029819 47.612740 90.296584
F 10.029819 39.891755 90.296584
F 18.941817 47.612735 90.545521
F 18.941817 39.891750 90.545522
F 1.029701 50.172988 93.674393
F 1.029701 42.452004 93.674393
F 9.928180 50.186393 93.934873
F 9.928180 42.465409 93.934873
F 18.840180 50.186398 94.183810
F 18.840180 42.465414 94.183811
F 1.105289 50.173188 90.969552
F 1.105290 42.452204 90.969552
F 10.004410 50.186393 91.206162
F 10.004410 42.465409 91.206162
F 18.916409 50.186398 91.455094
F 18.916409 42.465414 91.455094
F 0.465400 47.569569 109.183950
F 0.465401 39.848584 109.183950
F 10.106028 47.612740 87.567873
F 10.106028 39.891755 87.567872
F 19.018028 47.612735 87.816804
F 19.018028 39.891750 87.816804
F 3.312377 38.601369 91.021534
F 3.312377 46.322355 91.021534
F 12.232438 38.604921 91.268392
F 12.232438 46.325907 91.268393
F 21.144401 38.604920 91.517327
F 21.144401 46.325906 91.517327
F 3.414004 51.476778 87.383195
F 3.414004 36.034809 87.383195
F 3.414004 43.755796 87.383195
F 12.334052 51.473225 87.630103
F 12.334052 36.031256 87.630103
F 12.334052 43.752243 87.630103
F 21.246017 51.473226 87.879038
F 21.246017 36.031257 87.879037
F 21.246017 43.752243 87.879037
F 3.337918 51.476779 90.107420
F 3.337918 36.034810 90.107420
F 3.337918 43.755797 90.107420
F 12.257843 51.473225 90.358822
F 12.257843 36.031256 90.358822
F 12.257842 43.752243 90.358822
F 21.169806 51.473226 90.607755
F 21.169806 36.031257 90.607755
F 21.169806 43.752243 90.607755
F 3.235959 38.601446 93.745948
F 3.235959 46.322433 93.745948
F 12.156208 38.604921 93.997111
F 12.156208 46.325907 93.997111
F 21.068172 38.604920 94.246044
F 21.068172 46.325906 94.246044
F 5.570958 47.611113 90.173173
F 5.570958 39.890128 90.173173
F 14.485837 47.612736 90.421055
F 14.485837 39.891751 90.421055
F 23.397798 47.612735 90.669988
F 23.397797 39.891750 90.669988
F 5.469275 50.188045 93.811555
F 5.469275 42.467061 93.811555
F 14.384199 50.186398 94.059344
F 14.384199 42.465414 94.059344
F 23.296161 50.186397 94.308277
F 23.296161 42.465413 94.308277
F 5.545611 50.188021 91.080493
F 5.545611 42.467038 91.080493
F 14.460429 50.186398 91.330627
F 14.460429 42.465414 91.330627
F 23.372389 50.186397 91.579561
F 23.372389 42.465413 91.579560
F 5.647233 47.611114 87.442195
F 5.647233 39.890129 87.442195
F 14.562047 47.612735 87.692337
F 14.562047 39.891751 87.692337
F 23.474008 47.612735 87.941271
F 23.474008 39.891750 87.941271
F 7.776216 38.604975 91.143888
F 7.776216 46.325961 91.143889
F 16.688420 38.604920 91.392860
F 16.688420 46.325906 91.392860
F 25.600380 38.604920 91.641794
F 25.600380 46.325906 91.641794
F 7.877831 51.473172 87.505599
F 7.877831 36.031203 87.505599
F 7.877831 43.752189 87.505599
F 16.790036 51.473226 87.754571
F 16.790036 36.031257 87.754570
F 16.790036 43.752243 87.754570
F 25.701996 51.473226 88.003505
F 25.701996 36.031257 88.003504
F 25.701996 43.752244 88.003505
F 7.801619 51.473172 90.234379
F 7.801619 36.031203 90.234379
F 7.801619 43.752189 90.234379
F 16.713826 51.473226 90.483288
F 16.713826 36.031257 90.483288
F 16.713826 43.752244 90.483288
F 25.625785 51.473226 90.732222
F 25.625785 36.031257 90.732222
F 25.625785 43.752244 90.732222
F 7.699976 38.604976 93.872669
F 7.699976 46.325962 93.872669
F 16.612190 38.604920 94.121578
F 16.612190 46.325907 94.121577
F 25.524151 38.604920 94.370511
F 25.524151 46.325906 94.370510
F 0.927118 47.635783 97.317015
F 0.927118 39.914798 97.317015
F 9.826565 47.612739 97.573163
F 9.826565 39.891754 97.573163
F 18.738564 47.612735 97.822099
F 18.738564 39.891750 97.822100
F 0.828024 50.142171 100.974003
F 0.828024 42.421187 100.974002
F 9.724927 50.186395 101.211452
F 9.724927 42.465411 101.211452
F 18.636927 50.186398 101.460388
F 18.636927 42.465414 101.460388
F 0.778957 50.221333 98.256452
F 0.778960 42.500348 98.256451
F 9.801144 50.186395 98.482738
F 9.801144 42.465411 98.482738
F 18.713156 50.186398 98.731671
F 18.713156 42.465414 98.731671
F 1.002745 47.625743 94.608755
F 1.002746 39.904758 94.608755
F 9.902775 47.612740 94.844451
F 9.902775 39.891755 94.844450
F 18.814774 47.612735 95.093382
F 18.814774 39.891750 95.093382
F 3.107864 38.602969 98.301240
F 3.107864 46.323955 98.301241
F 12.029184 38.604921 98.544970
F 12.029184 46.325907 98.544971
F 20.941148 38.604920 98.793904
F 20.941148 46.325906 98.793904
F 3.210393 51.476631 94.660986
F 3.210393 36.034661 94.660986
F 3.210393 43.755648 94.660986
F 12.130799 51.473225 94.906681
F 12.130799 36.031256 94.906681
F 12.130799 43.752243 94.906681
F 21.042764 51.473226 95.155616
F 21.042764 36.031257 95.155616
F 21.042764 43.752243 95.155616
F 3.120206 51.472211 97.390405
F 3.120206 36.030242 97.390405
F 3.120206 43.751229 97.390405
F 12.054588 51.473225 97.635399
F 12.054589 36.031256 97.635400
F 12.054588 43.752243 97.635400
F 20.966553 51.473226 97.884333
F 20.966553 36.031257 97.884333
F 20.966553 43.752243 97.884333
F 2.995865 38.611994 101.036553
F 2.995864 46.332981 101.036553
F 11.952952 38.604921 101.273688
F 11.952952 46.325907 101.273688
F 20.864918 38.604920 101.522621
F 20.864918 46.325906 101.522621
F 5.367649 47.610989 97.449959
F 5.367649 39.890004 97.449959
F 14.282584 47.612736 97.697633
F 14.282584 39.891751 97.697633
F 23.194544 47.612735 97.946566
F 23.194544 39.891750 97.946566
F 5.266213 50.188228 101.088299
F 5.266213 42.467244 101.088299
F 14.180945 50.186398 101.335921
F 14.180945 42.465414 101.335921
F 23.092907 50.186397 101.584855
F 23.092907 42.465413 101.584855
F 5.340620 50.187941 98.357183
F 5.340620 42.466957 98.357183
F 14.257175 50.186398 98.607204
F 14.257176 42.465414 98.607204
F 23.169136 50.186397 98.856138
F 23.169136 42.465413 98.856138
F 5.443927 47.611105 94.718795
F 5.443927 39.890120 94.718795
F 14.358794 47.612735 94.968916
F 14.358794 39.891751 94.968915
F 23.270755 47.612735 95.217849
F 23.270755 39.891750 95.217849
F 7.572956 38.604975 98.420476
F 7.572956 46.325961 98.420476
F 16.485167 38.604920 98.669438
F 16.485167 46.325906 98.669438
F 25.397127 38.604920 98.918371
F 25.397127 46.325906 98.918372
F 7.674575 51.473171 94.782180
F 7.674575 36.031202 94.782179
F 7.674575 43.752189 94.782180
F 16.586783 51.473226 95.031149
F 16.586783 36.031257 95.031149
F 16.586783 43.752243 95.031148
F 25.498743 51.473226 95.280083
F 25.498743 36.031257 95.280083
F 25.498743 43.752244 95.280083
F 7.598136 51.473131 97.510980
F 7.598136 36.031162 97.510980
F 7.598136 43.752149 97.510980
F 16.510573 51.473226 97.759866
F 16.510573 36.031257 97.759866
F 16.510573 43.752244 97.759866
F 25.422532 51.473226 98.008799
F 25.422532 36.031257 98.008800
F 25.422532 43.752244 98.008800
F 7.496086 38.605092 101.149313
F 7.496086 46.326079 101.149313
F 16.408937 38.604920 101.398155
F 16.408937 46.325907 101.398155
F 25.320898 38.604920 101.647088
F 25.320898 46.325906 101.647088
F 0.735164 47.663492 104.630250
F 0.735164 39.942507 104.630250
F 9.623314 47.612737 104.849741
F 9.623314 39.891752 104.849741
F 18.535311 47.612735 105.098677
F 18.535311 39.891750 105.098678
F 0.637874 50.142263 108.268660
F 0.637875 42.421279 108.268660
F 9.521678 50.186395 108.488029
F 9.521678 42.465411 108.488029
F 18.433674 50.186398 108.736966
F 18.433674 42.465414 108.736966
F 0.529668 50.241486 105.544050
F 0.529668 42.520502 105.544050
F 9.597847 50.186400 105.759311
F 9.597847 42.465416 105.759311
F 18.509903 50.186398 106.008249
F 18.509903 42.465414 106.008249
F 0.615304 47.554715 101.900682
F 0.615303 39.833729 101.900682
F 9.699484 47.612735 102.121024
F 9.699484 39.891750 102.121023
F 18.611521 47.612735 102.369960
F 18.611521 39.891750 102.369959
F 2.907306 38.603889 105.580022
F 2.907306 46.324876 105.580022
F 11.825931 38.604921 105.821548
F 11.825931 46.325907 105.821548
F 20.737895 38.604920 106.070483
F 20.737895 46.325906 106.070483
F 3.006699 51.473378 101.941246
F 3.006699 36.031408 101.941246
F 3.006699 43.752395 101.941246
F 11.927546 51.473225 102.183259
F 11.927546 36.031256 102.183259
F 11.927546 43.752243 102.183259
F 20.839511 51.473226 102.432193
F 20.839511 36.031257 102.432193
F 20.839511 43.752243 102.432193
F 2.892229 51.466172 104.675815
F 2.892229 36.024202 104.675815
F 2.892229 43.745189 104.675815
F 11.851333 51.473226 104.911977
F 11.851333 36.031256 104.911977
F 11.851333 43.752243 104.911977
F 20.763300 51.473226 105.160910
F 20.763300 36.031257 105.160911
F 20.763300 43.752243 105.160911
F 2.799765 38.608557 108.311555
F 2.799765 46.329543 108.311555
F 11.749697 38.604921 108.550267
F 11.749697 46.325907 108.550266
F 20.661665 38.604920 108.799200
F 20.661665 46.325906 108.799200
F 5.164885 47.610948 104.726585
F 5.164885 39.889963 104.726585
F 14.079331 47.612736 104.974210
F 14.079331 39.891751 104.974211
F 22.991291 47.612735 105.223144
F 22.991291 39.891750 105.223144
F 5.063464 50.188056 108.364816
F 5.063464 42.467072 108.364816
F 13.977692 50.186398 108.612499
F 13.977692 42.465414 108.612500
F 22.889654 50.186397 108.861433
F 22.889654 42.465413 108.861433
F 5.133064 50.188413 105.633502
F 5.133064 42.467429 105.633501
F 14.053922 50.186398 105.883782
F 14.053922 42.465414 105.883782
F 22.965883 50.186397 106.132716
F 22.965883 42.465413 106.132716
F 5.235877 47.611160 101.995495
F 5.235877 39.890175 101.995495
F 14.155540 47.612735 102.245493
F 14.155540 39.891751 102.245493
F 23.067502 47.612735 102.494427
F 23.067502 39.891750 102.494426
F 7.369745 38.604976 105.697054
F 7.369745 46.325963 105.697054
F 16.281914 38.604920 105.946016
F 16.281914 46.325906 105.946016
F 25.193874 38.604920 106.194949
F 25.193874 46.325906 106.194950
F 7.471331 51.473172 102.058770
F 7.471331 36.031203 102.058770
F 7.471331 43.752190 102.058770
F 16.383529 51.473226 102.307726
F 16.383529 36.031257 102.307726
F 16.383529 43.752243 102.307726
F 25.295490 51.473226 102.556660
F 25.295490 36.031257 102.556660
F 25.295490 43.752244 102.556660
F 7.394215 51.473003 104.787633
F 7.394215 36.031033 104.787633
F 7.394215 43.752020 104.787633
F 16.307319 51.473226 105.036444
F 16.307319 36.031256 105.036444
F 16.307319 43.752244 105.036444
F 25.219279 51.473226 105.285377
F 25.219279 36.031257 105.285377
F 25.219279 43.752244 105.285377
F 7.292625 38.605137 108.425919
F 7.292625 46.326123 108.425919
F 16.205684 38.604920 108.674733
F 16.205684 46.325906 108.674733
F 25.117645 38.604920 108.923666
F 25.117645 46.325906 108.923666
F 5.469275 34.746074 93.811555
F 5.545611 34.746051 91.080493
F 0.778960 34.779361 98.256451
F 5.266213 34.746257 101.088299
F 5.340620 34.745971 98.357183
F 0.529667 34.799515 105.544050
F 5.063464 34.746085 108.364816
F 5.133064 34.746442 105.633502
F 0.538252 47.651751 111.905373
F 0.538253 39.930766 111.905373
F 9.420065 47.612739 112.126318
F 9.420065 39.891754 112.126318
F 18.332058 47.612735 112.375256
F 18.332058 39.891750 112.375256
F 0.438287 50.150871 115.543592
F 0.438288 42.429887 115.543592
F 9.318427 50.186393 115.764607
F 9.318427 42.465409 115.764607
F 18.230420 50.186398 116.013545
F 18.230420 42.465414 116.013545
F 0.392301 50.219454 112.822836
F 0.392301 42.498470 112.822836
F 9.394607 50.186398 113.035892
F 9.394607 42.465414 113.035892
F 18.306650 50.186398 113.284828
F 18.306650 42.465414 113.284828
F 9.496210 47.612733 109.397600
F 9.496210 39.891748 109.397600
F 18.408268 47.612735 109.646538
F 18.408268 39.891750 109.646538
F 2.708090 38.601202 112.857108
F 2.708090 46.322188 112.857108
F 11.622678 38.604921 113.098127
F 11.622678 46.325907 113.098127
F 20.534641 38.604920 113.347061
F 20.534641 46.325906 113.347061
F 2.807904 51.475976 109.218370
F 2.807904 36.034006 109.218370
F 2.807904 43.754993 109.218370
F 11.724293 51.473225 109.459838
F 11.724293 36.031256 109.459837
F 11.724293 43.752243 109.459837
F 20.636258 51.473226 109.708772
F 20.636258 36.031257 109.708772
F 20.636258 43.752243 109.708772
F 2.705460 51.471983 111.947833
F 2.705460 36.030014 111.947833
F 2.705460 43.751001 111.947833
F 11.648080 51.473225 112.188556
F 11.648080 36.031256 112.188556
F 11.648080 43.752243 112.188556
F 20.560047 51.473226 112.437489
F 20.560047 36.031257 112.437490
F 20.560047 43.752243 112.437489
F 2.609457 38.604239 115.584552
F 2.609457 46.325226 115.584551
F 11.546446 38.604921 115.826845
F 11.546446 46.325907 115.826845
F 20.458412 38.604920 116.075778
F 20.458412 46.325906 116.075778
F 4.961929 47.611218 112.003067
F 4.961929 39.890233 112.003067
F 13.876077 47.612736 112.250789
F 13.876077 39.891751 112.250789
F 22.788038 47.612735 112.499723
F 22.788038 39.891750 112.499723
F 4.860319 50.187865 115.641302
F 4.860319 42.466881 115.641302
F 13.774439 50.186398 115.889078
F 13.774439 42.465414 115.889078
F 22.686401 50.186397 116.138012
F 22.686401 42.465413 116.138012
F 4.932035 50.188490 112.910067
F 4.932035 42.467506 112.910067
F 13.850669 50.186398 113.160361
F 13.850669 42.465414 113.160361
F 22.762630 50.186397 113.409295
F 22.762630 42.465413 113.409295
F 5.032146 47.610468 109.271630
F 5.032146 39.889483 109.271630
F 13.952287 47.612735 109.522071
F 13.952287 39.891750 109.522072
F 22.864249 47.612735 109.771006
F 22.864249 39.891750 109.771005
F 7.166543 38.604984 112.973614
F 7.166543 46.325970 112.973614
F 16.078661 38.604920 113.222594
F 16.078661 46.325906 113.222595
F 24.990621 38.604920 113.471528
F 24.990621 46.325906 113.471528
F 7.268136 51.473167 109.335333
F 7.268136 36.031197 109.335333
F 7.268136 43.752184 109.335333
F 16.180276 51.473226 109.584305
F 16.180276 36.031257 109.584304
F 16.180276 43.752243 109.584305
F 25.092236 51.473226 109.833239
F 25.092237 36.031257 109.833238
F 25.092237 43.752244 109.833239
F 7.191274 51.473061 112.064179
F 7.191275 36.031092 112.064179
F 7.191274 43.752079 112.064179
F 16.104066 51.473226 112.313022
F 16.104066 36.031257 112.313022
F 16.104066 43.752244 112.313022
F 25.016025 51.473226 112.561955
F 25.016026 36.031257 112.561956
F 25.016025 43.752244 112.561956
F 7.089837 38.605043 115.702443
F 7.089837 46.326029 115.702443
F 16.002431 38.604920 115.951312
F 16.002431 46.325906 115.951311
F 24.914391 38.604920 116.200245
F 24.914391 46.325906 116.200245
F 0.338148 47.645213 119.181692
F 0.338148 39.924229 119.181692
F 9.216814 47.612741 119.402894
F 9.216814 39.891756 119.402894
F 18.128805 47.612735 119.651832
F 18.128805 39.891750 119.651833
F 0.241493 50.157215 122.820120
F 0.241493 42.436230 122.820121
F 9.115189 50.186377 123.040812
F 9.115189 42.465393 123.040812
F 18.027166 50.186390 123.289762
F 18.027166 42.465406 123.289762
F 0.245678 50.197382 120.102474
F 0.245679 42.476398 120.102474
F 9.191380 50.186393 120.312437
F 9.191380 42.465410 120.312437
F 18.103398 50.186398 120.561370
F 18.103397 42.465414 120.561370
F 0.318528 47.590303 116.461721
F 0.318528 39.869318 116.461721
F 9.292989 47.612738 116.674183
F 9.292989 39.891753 116.674183
F 18.205015 47.612735 116.923116
F 18.205015 39.891750 116.923116
F 2.506055 38.600191 120.133337
F 2.506055 46.321177 120.133337
F 11.419426 38.604921 120.374669
F 11.419426 46.325907 120.374669
F 20.331389 38.604920 120.623603
F 20.331389 46.325906 120.623603
F 2.607172 51.477453 116.495473
F 2.607172 36.035483 116.495472
F 2.607172 43.756470 116.495473
F 11.521040 51.473225 116.736416
F 11.521040 36.031256 116.736415
F 11.521040 43.752243 116.736415
F 20.433005 51.473226 116.985350
F 20.433004 36.031257 116.985349
F 20.433005 43.752243 116.985350
F 2.513009 51.475697 119.221353
F 2.513009 36.033728 119.221354
F 2.513009 43.754715 119.221354
F 11.444828 51.473225 119.465133
F 11.444829 36.031256 119.465133
F 11.444828 43.752243 119.465133
F 20.356794 51.473226 119.714065
F 20.356793 36.031257 119.714066
F 20.356793 43.752243 119.714066
F 2.418931 38.600243 122.857054
F 2.418931 46.321229 122.857054
F 11.343193 38.604913 123.103062
F 11.343193 46.325899 123.103062
F 20.255157 38.604912 123.351995
F 20.255157 46.325898 123.351995
F 4.758701 47.611297 119.279529
F 4.758701 39.890312 119.279529
F 13.672824 47.612736 119.527365
F 13.672824 39.891751 119.527366
F 22.584785 47.612735 119.776299
F 22.584785 39.891750 119.776299
F 4.657412 50.187679 122.917302
F 4.657412 42.466695 122.917302
F 13.571184 50.186389 123.165295
F 13.571184 42.465406 123.165295
F 22.483146 50.186389 123.414229
F 22.483146 42.465405 123.414229
F 4.730675 50.188382 120.186688
F 4.730675 42.467398 120.186688
F 13.647417 50.186398 120.436903
F 13.647417 42.465414 120.436903
F 22.559378 50.186397 120.685837
F 22.559378 42.465413 120.685837
F 4.831472 47.610741 116.548429
F 4.831472 39.889756 116.548429
F 13.749034 47.612735 116.798649
F 13.749034 39.891751 116.798650
F 22.660995 47.612735 117.047583
F 22.660995 39.891750 117.047583
F 6.963306 38.604987 120.250156
F 6.963306 46.325973 120.250156
F 15.875408 38.604920 120.499136
F 15.875408 46.325906 120.499137
F 24.787368 38.604920 120.748070
F 24.787368 46.325906 120.748070
F 7.064914 51.473159 116.611903
F 7.064914 36.031190 116.611903
F 7.064914 43.752177 116.611903
F 15.977023 51.473226 116.860883
F 15.977023 36.031257 116.860882
F 15.977023 43.752243 116.860883
F 24.888983 51.473226 117.109817
F 24.888983 36.031257 117.109816
F 24.888983 43.752244 117.109817
F 6.988340 51.473128 119.340714
F 6.988340 36.031159 119.340714
F 6.988340 43.752146 119.340714
F 15.900813 51.473226 119.589599
F 15.900813 36.031256 119.589599
F 15.900813 43.752244 119.589599
F 24.812772 51.473226 119.838532
F 24.812772 36.031257 119.838532
F 24.812772 43.752244 119.838532
F 6.886990 38.604948 122.978589
F 6.886990 46.325934 122.978588
F 15.799176 38.604912 123.227529
F 15.799176 46.325898 123.227529
F 24.711137 38.604912 123.476462
F 24.711137 46.325898 123.476462
F 0.143110 47.642255 126.454632
F 0.143111 39.921270 126.454632
F 9.006931 47.609261 126.665190
F 9.006931 39.888276 126.665191
F 17.918907 47.609260 126.914153
F 17.918907 39.888275 126.914153
F 0.017839 50.177063 130.182077
F 26.350730 50.182634 130.762242
F 0.017841 42.456078 130.182075
F 26.350730 42.461650 130.762242
F 8.527010 50.186022 130.266569
F 8.527010 42.465038 130.266570
F 17.438770 50.182634 130.513308
F 17.438770 42.461650 130.513308
F 0.121457 50.171778 127.428576
F 0.121457 42.450794 127.428574
F 8.971277 50.182430 127.555685
F 8.971277 42.461446 127.555685
F 17.883611 50.182354 127.804388
F 17.883611 42.461370 127.804388
F 0.173796 47.613298 123.750488
F 0.173797 39.892313 123.750488
F 9.089784 47.612671 123.946716
F 9.089784 39.891686 123.946716
F 18.001778 47.612663 124.195663
F 18.001778 39.891678 124.195663
F 2.301447 38.581988 127.356257
F 2.301447 46.302974 127.356256
F 11.199624 38.600880 127.617691
F 11.199624 46.321866 127.617691
F 20.111603 38.600876 127.866622
F 20.111603 46.321862 127.866622
F 2.406308 51.479028 123.765925
F 2.406308 36.037058 123.765925
F 2.406308 43.758045 123.765925
F 11.317805 51.473154 124.008957
F 11.317805 36.031184 124.008957
F 11.317805 43.752171 124.008957
F 20.229767 51.473153 124.257897
F 20.229767 36.031184 124.257897
F 20.229767 43.752171 124.257897
F 2.320526 51.474957 126.471255
F 2.320526 36.032988 126.471255
F 2.320526 43.753974 126.471255
F 11.234933 51.469752 126.727441
F 11.234933 36.027783 126.727442
F 11.234933 43.748769 126.727442
F 20.146896 51.469751 126.976386
F 20.146896 36.027782 126.976386
F 20.146896 43.748768 126.976386
F 2.012369 38.434571 130.027582
F 2.012369 46.155558 130.027582
F 10.754719 38.601245 130.326639
F 10.754719 46.322232 130.326639
F 19.666762 38.601157 130.575541
F 19.666762 46.322143 130.575541
F 4.549510 47.604733 126.536225
F 4.549510 39.883748 126.536225
F 13.462926 47.609260 126.789686
F 13.462927 39.888275 126.789686
F 22.374887 47.609260 127.038620
F 22.374887 39.888275 127.038620
F 4.230743 50.090175 130.067386
F 4.230744 42.369191 130.067386
F 12.982760 50.182644 130.388849
F 12.982760 42.461660 130.388849
F 21.894751 50.182634 130.637775
F 21.894751 42.461650 130.637775
F 4.520248 50.181891 127.385073
F 4.520249 42.460907 127.385073
F 13.427625 50.182355 127.679923
F 13.427626 42.461371 127.679923
F 22.339591 50.182353 127.928856
F 22.339591 42.461369 127.928856
F 4.630660 47.610532 123.820348
F 4.630660 39.889547 123.820348
F 13.545797 47.612663 124.071197
F 13.545797 39.891678 124.071196
F 22.457758 47.612662 124.320130
F 22.457758 39.891678 124.320130
F 6.743016 38.600932 127.493252
F 6.743016 46.321918 127.493252
F 15.655622 38.600876 127.742155
F 15.655622 46.321863 127.742155
F 24.567582 38.600876 127.991089
F 24.567582 46.321862 127.991089
F 6.862006 51.473229 123.883973
F 6.862006 36.031260 123.883973
F 6.862006 43.752247 123.883973
F 15.773786 51.473153 124.133430
F 15.773786 36.031184 124.133430
F 15.773786 43.752171 124.133430
F 24.685746 51.473154 124.382364
F 24.685746 36.031184 124.382363
F 24.685746 43.752171 124.382364
F 6.780646 51.470355 126.599637
F 6.780646 36.028386 126.599638
F 6.780646 43.749373 126.599638
F 15.690915 51.469751 126.851919
F 15.690915 36.027781 126.851920
F 15.690915 43.748769 126.851919
F 24.602875 51.469751 127.100853
F 24.602875 36.027782 127.100853
F 24.602875 43.748769 127.100853
F 6.295541 38.604641 130.204665
F 6.295541 46.325628 130.204665
F 15.210781 38.601157 130.451075
F 15.210781 46.322143 130.451075
F 24.122742 38.601156 130.700008
F 24.122742 46.322143 130.700008
F 0.392301 34.777484 112.822836
F 4.860319 34.745894 115.641302
F 4.932035 34.746519 112.910067
F 0.245679 34.755411 120.102474
F 4.657412 34.745708 122.917303
F 4.730675 34.746411 120.186688
F 3.586387 55.352458 2.750058
F 3.586388 63.073445 2.750058
F 12.485392 55.337766 3.011242
F 12.485392 63.058752 3.011242
F 21.397389 55.337761 3.260181
F 21.397389 63.058747 3.260181
F 3.467983 57.894808 6.357064
F 3.467983 65.615795 6.357064
F 12.367203 57.907448 6.619967
F 12.367202 65.628435 6.619967
F 21.279203 57.907453 6.868905
F 21.279203 65.628440 6.868905
F 3.541190 57.905383 3.653742
F 3.541190 65.626370 3.653742
F 12.450088 57.910852 3.901485
F 12.450088 65.631839 3.901485
F 21.362093 57.910855 4.150415
F 21.362093 65.631842 4.150415
F 4.016360 55.322419 0.071461
F 18.720953 69.488860 18.627079
F 4.016360 63.043406 0.071460
F 23.100704 69.488860 21.480263
F 12.930253 55.337490 0.302326
F 12.930253 63.058477 0.302326
F 21.842210 55.337481 0.551260
F 21.842210 63.058467 0.551259
F 5.759147 54.047360 3.716978
F 5.759147 61.768345 3.716978
F 14.678121 54.050365 3.963715
F 14.678121 61.771349 3.963715
F 23.590084 54.050363 4.212649
F 23.590084 61.771348 4.212649
F 6.263623 59.216922 0.131358
F 6.263623 66.937909 0.131358
F 15.158242 59.197975 0.364560
F 15.158241 66.918962 0.364560
F 24.070198 59.197974 0.613493
F 24.070198 66.918961 0.613493
F 5.793204 59.201689 2.822996
F 5.793204 66.922676 2.822996
F 14.713413 59.198253 3.073481
F 14.713413 66.919240 3.073481
F 23.625378 59.198254 3.322414
F 23.625378 66.919241 3.322414
F 5.675377 54.043434 6.430851
F 5.675377 61.764419 6.430851
F 14.595230 54.046962 6.682205
F 14.595230 61.767947 6.682205
F 23.507194 54.046961 6.931138
F 23.507194 61.767946 6.931138
F 8.026799 55.336271 2.888212
F 8.026799 63.057258 2.888212
F 16.941408 55.337761 3.135713
F 16.941408 63.058747 3.135714
F 25.853369 55.337761 3.384647
F 25.853369 63.058748 3.384647
F 7.908350 57.909067 6.496540
F 7.908350 65.630054 6.496540
F 16.823221 57.907453 6.744437
F 16.823221 65.628440 6.744438
F 25.735183 57.907452 6.993371
F 25.735183 65.628440 6.993371
F 7.991048 57.912465 3.775853
F 7.991048 65.633452 3.775853
F 16.906112 57.910855 4.025949
F 16.906112 65.631842 4.025949
F 25.818073 57.910855 4.274882
F 25.818073 65.631842 4.274882
F 8.473672 55.337922 0.178218
F 8.473672 63.058908 0.178218
F 17.386229 55.337481 0.426792
F 17.386229 63.058468 0.426792
F 26.298189 55.337482 0.675726
F 26.298189 63.058468 0.675726
F 10.221930 54.050411 3.839223
F 10.221930 61.771396 3.839222
F 19.134104 54.050363 4.088182
F 19.134104 61.771348 4.088182
F 10.702406 59.198137 0.240189
F 10.702406 66.919124 0.240189
F 19.614218 59.197974 0.489025
F 19.614218 66.918961 0.489026
F 10.257146 59.198198 2.949088
F 10.257146 66.919185 2.949088
F 19.169397 59.198254 3.197947
F 19.169397 66.919241 3.197947
F 10.139007 54.047015 6.557763
F 10.139007 61.768001 6.557764
F 19.051213 54.046961 6.806671
F 19.051213 61.767946 6.806671
F 3.367133 55.346923 9.993744
F 3.367134 63.067910 9.993744
F 12.265603 55.333722 10.254261
F 12.265603 63.054708 10.254261
F 21.177602 55.333717 10.503198
F 21.177602 63.054704 10.503199
F 3.265507 57.894176 13.632024
F 3.265507 65.615163 13.632024
F 12.163965 57.907376 13.892514
F 12.163965 65.628363 13.892513
F 21.075966 57.907380 14.141451
F 21.075966 65.628367 14.141451
F 3.341071 57.894176 10.927162
F 3.341071 65.615163 10.927161
F 12.240195 57.907376 11.163804
F 12.240196 65.628363 11.163804
F 21.152195 57.907380 11.412735
F 21.152195 65.628367 11.412735
F 3.442594 55.346999 7.288905
F 3.442595 63.067986 7.288905
F 12.341815 55.333730 7.525874
F 12.341815 63.054716 7.525874
F 21.253815 55.333725 7.774806
F 21.253815 63.054712 7.774805
F 5.548174 54.043336 10.979125
F 5.548174 61.764321 10.979125
F 14.468223 54.046889 11.226035
F 14.468223 61.767874 11.226034
F 23.380187 54.046888 11.474969
F 23.380187 61.767873 11.474969
F 5.649692 59.197707 7.341081
F 5.649692 66.918694 7.341082
F 14.569839 59.194217 7.588104
F 14.569839 66.915204 7.588105
F 23.481804 59.194218 7.837039
F 23.481804 66.915205 7.837039
F 5.573696 59.197757 10.065083
F 5.573696 66.918744 10.065083
F 14.493627 59.194209 10.316499
F 14.493627 66.915196 10.316499
F 23.405591 59.194210 10.565431
F 23.405591 66.915197 10.565432
F 5.472070 54.043336 13.703344
F 5.472070 61.764321 13.703344
F 14.391993 54.046889 13.954751
F 14.391993 61.767874 13.954752
F 23.303957 54.046888 14.203685
F 23.303957 61.767873 14.203685
F 7.806745 55.332096 10.130846
F 7.806745 63.053082 10.130846
F 16.721622 55.333718 10.378731
F 16.721622 63.054704 10.378732
F 25.633582 55.333717 10.627665
F 25.633582 63.054704 10.627665
F 7.705107 57.909001 13.769098
F 7.705107 65.629988 13.769098
F 16.619984 57.907380 14.016984
F 16.619984 65.628367 14.016984
F 25.531946 57.907380 14.265918
F 25.531946 65.628367 14.265918
F 7.781400 57.909002 11.038126
F 7.781400 65.629989 11.038126
F 16.696214 57.907380 11.288269
F 16.696214 65.628367 11.288269
F 25.608175 57.907380 11.537202
F 25.608175 65.628367 11.537202
F 7.883020 55.332105 7.400205
F 7.883020 63.053091 7.400205
F 16.797834 55.333726 7.650339
F 16.797834 63.054712 7.650339
F 25.709795 55.333726 7.899273
F 25.709795 63.054712 7.899272
F 10.012002 54.046943 11.101531
F 10.012002 61.767928 11.101531
F 18.924206 54.046888 11.350502
F 18.924206 61.767873 11.350502
F 10.113617 59.194164 7.463599
F 10.113617 66.915151 7.463600
F 19.025823 59.194218 7.712572
F 19.025823 66.915205 7.712572
F 10.037404 59.194156 10.192055
F 10.037404 66.915143 10.192055
F 18.949610 59.194210 10.440965
F 18.949610 66.915197 10.440965
F 9.935769 54.046943 13.830309
F 9.935769 61.767928 13.830309
F 18.847976 54.046888 14.079218
F 18.847976 61.767873 14.079218
F 3.163893 55.346921 17.270313
F 3.163893 63.067908 17.270313
F 12.062351 55.333722 17.530803
F 12.062351 63.054708 17.530803
F 20.974350 55.333717 17.779740
F 20.974350 63.054704 17.779741
F 3.062254 57.894176 20.908602
F 3.062254 65.615163 20.908602
F 11.960712 57.907376 21.169092
F 11.960712 65.628363 21.169092
F 20.872712 57.907380 21.418029
F 20.872712 65.628367 21.418030
F 3.137818 57.894176 18.203739
F 3.137819 65.615163 18.203739
F 12.036942 57.907376 18.440381
F 12.036942 65.628363 18.440381
F 20.948942 57.907380 18.689312
F 20.948942 65.628367 18.689312
F 3.239436 55.346920 14.565449
F 3.239436 63.067908 14.565449
F 12.138560 55.333722 14.802091
F 12.138560 63.054708 14.802091
F 21.050560 55.333717 15.051023
F 21.050560 63.054703 15.051023
F 5.344921 54.043336 18.255703
F 5.344921 61.764321 18.255703
F 14.264970 54.046889 18.502611
F 14.264970 61.767874 18.502611
F 23.176933 54.046888 18.751546
F 23.176933 61.767873 18.751546
F 5.446536 59.197762 14.617413
F 5.446536 66.918749 14.617413
F 14.366585 59.194209 14.864322
F 14.366585 66.915196 14.864322
F 23.278550 59.194210 15.113256
F 23.278550 66.915197 15.113256
F 5.370452 59.197762 17.341634
F 5.370452 66.918749 17.341634
F 14.290375 59.194209 17.593041
F 14.290375 66.915196 17.593041
F 23.202339 59.194210 17.841974
F 23.202339 66.915197 17.841974
F 5.268817 54.043336 20.979923
F 5.268817 61.764321 20.979923
F 14.188740 54.046889 21.231330
F 14.188740 61.767874 21.231330
F 23.100704 54.046888 21.480263
F 23.100704 61.767873 21.480263
F 7.603492 55.332096 17.407388
F 7.603492 63.053082 17.407388
F 16.518370 55.333718 17.655274
F 16.518369 63.054704 17.655273
F 25.430330 55.333717 17.904207
F 25.430330 63.054704 17.904207
F 7.501854 57.909001 21.045676
F 7.501854 65.629988 21.045676
F 16.416731 57.907380 21.293563
F 16.416731 65.628367 21.293563
F 25.328693 57.907380 21.542496
F 25.328693 65.628367 21.542496
F 7.578147 57.909001 18.314703
F 7.578147 65.629988 18.314703
F 16.492961 57.907380 18.564846
F 16.492961 65.628367 18.564845
F 25.404922 57.907380 18.813779
F 25.404922 65.628367 18.813779
F 7.679765 55.332096 14.676414
F 7.679765 63.053083 14.676414
F 16.594579 55.333717 14.926556
F 16.594579 63.054704 14.926556
F 25.506541 55.333717 15.175490
F 25.506541 63.054704 15.175489
F 9.808748 54.046943 18.378108
F 9.808748 61.767928 18.378108
F 18.720953 54.046888 18.627079
F 18.720953 61.767873 18.627079
F 9.910363 59.194156 14.739818
F 9.910363 66.915143 14.739818
F 18.822568 59.194210 14.988789
F 18.822568 66.915197 14.988789
F 9.834151 59.194156 17.468598
F 9.834151 66.915143 17.468598
F 18.746358 59.194210 17.717507
F 18.746358 66.915197 17.717507
F 9.732516 54.046943 21.106887
F 9.732516 61.767928 21.106887
F 18.644723 54.046888 21.355796
F 18.644723 61.767873 21.355796
F 5.675377 69.485406 6.430851
F 18.644723 69.488860 21.355796
F 5.548174 69.485308 10.979125
F 23.380187 69.488860 11.474969
F 5.472070 69.485308 13.703345
F 23.303957 69.488860 14.203685
F 18.924206 69.488860 11.350502
F 18.847976 69.488860 14.079218
F 5.344921 69.485308 18.255703
F 23.176933 69.488860 18.751546
F 5.268817 69.485308 20.979923
F 2.960639 55.346921 24.546892
F 2.960640 63.067908 24.546892
F 11.859098 55.333722 24.807381
F 11.859098 63.054708 24.807382
F 20.771096 55.333717 25.056319
F 20.771096 63.054704 25.056319
F 2.859001 57.894176 28.185181
F 2.859001 65.615163 28.185181
F 11.757459 57.907376 28.445670
F 11.757459 65.628363 28.445671
F 20.669459 57.907380 28.694608
F 20.669459 65.628367 28.694608
F 2.934565 57.894176 25.480318
F 2.934565 65.615163 25.480318
F 11.833689 57.907376 25.716959
F 11.833689 65.628363 25.716959
F 20.745689 57.907380 25.965891
F 20.745689 65.628367 25.965891
F 2.426423 55.346921 43.671762
F 2.426424 63.067908 43.671762
F 11.935307 55.333722 22.078670
F 11.935307 63.054708 22.078670
F 20.847307 55.333717 22.327601
F 20.847307 63.054703 22.327601
F 5.141668 54.043336 25.532282
F 5.141668 61.764321 25.532281
F 14.061717 54.046889 25.779190
F 14.061717 61.767874 25.779190
F 22.973680 54.046888 26.028124
F 22.973680 61.767873 26.028124
F 5.243283 59.197762 21.893992
F 5.243283 66.918749 21.893992
F 14.163331 59.194209 22.140900
F 14.163331 66.915196 22.140901
F 23.075296 59.194210 22.389835
F 23.075296 66.915197 22.389835
F 5.167198 59.197762 24.618213
F 5.167199 66.918749 24.618212
F 14.087122 59.194209 24.869619
F 14.087122 66.915196 24.869620
F 22.999085 59.194210 25.118553
F 22.999085 66.915197 25.118553
F 5.065564 54.043336 28.256501
F 5.065564 61.764321 28.256501
F 13.985487 54.046889 28.507908
F 13.985487 61.767874 28.507908
F 22.897451 54.046888 28.756841
F 22.897451 61.767873 28.756842
F 7.400239 55.332096 24.683967
F 7.400239 63.053083 24.683967
F 16.315116 55.333717 24.931852
F 16.315116 63.054704 24.931852
F 25.227077 55.333717 25.180786
F 25.227077 63.054704 25.180786
F 7.298601 57.909002 28.322255
F 7.298601 65.629988 28.322255
F 16.213478 57.907380 28.570141
F 16.213478 65.628367 28.570141
F 25.125440 57.907380 28.819075
F 25.125440 65.628367 28.819075
F 7.374894 57.909001 25.591282
F 7.374894 65.629989 25.591282
F 16.289708 57.907380 25.841424
F 16.289708 65.628367 25.841424
F 25.201668 57.907380 26.090358
F 25.201669 65.628367 26.090357
F 7.476512 55.332096 21.952992
F 7.476512 63.053083 21.952992
F 16.391326 55.333717 22.203135
F 16.391326 63.054704 22.203134
F 25.303287 55.333717 22.452069
F 25.303287 63.054704 22.452068
F 9.605495 54.046943 25.654686
F 9.605495 61.767928 25.654686
F 18.517699 54.046888 25.903658
F 18.517699 61.767873 25.903657
F 9.707110 59.194156 22.016396
F 9.707109 66.915143 22.016396
F 18.619315 59.194210 22.265368
F 18.619315 66.915197 22.265368
F 9.630898 59.194156 24.745177
F 9.630898 66.915143 24.745176
F 18.543105 59.194210 24.994086
F 18.543105 66.915197 24.994086
F 9.529263 54.046942 28.383465
F 9.529263 61.767928 28.383466
F 18.441470 54.046889 28.632375
F 18.441470 61.767873 28.632375
F 2.757386 55.346921 31.823470
F 2.757387 63.067908 31.823470
F 11.655844 55.333722 32.083959
F 11.655844 63.054708 32.083960
F 20.567843 55.333717 32.332897
F 20.567843 63.054704 32.332897
F 2.655748 57.894176 35.461758
F 2.655748 65.615164 35.461758
F 11.554206 57.907376 35.722247
F 11.554206 65.628363 35.722248
F 20.466206 57.907380 35.971186
F 20.466206 65.628367 35.971186
F 2.731312 57.894176 32.756895
F 2.731312 65.615163 32.756895
F 11.630436 57.907376 32.993537
F 11.630436 65.628363 32.993537
F 20.542435 57.907380 33.242468
F 20.542435 65.628367 33.242468
F 2.832929 55.346921 29.118606
F 2.832930 63.067908 29.118606
F 11.732054 55.333722 29.355248
F 11.732054 63.054708 29.355248
F 20.644054 55.333717 29.604179
F 20.644054 63.054703 29.604179
F 4.938415 54.043336 32.808859
F 4.938415 61.764321 32.808859
F 13.858463 54.046889 33.055768
F 13.858464 61.767874 33.055767
F 22.770427 54.046888 33.304702
F 22.770427 61.767874 33.304702
F 5.040030 59.197762 29.170570
F 5.040030 66.918749 29.170570
F 13.960078 59.194209 29.417478
F 13.960078 66.915196 29.417479
F 22.872043 59.194210 29.666413
F 22.872043 66.915197 29.666413
F 4.963945 59.197762 31.894790
F 4.963945 66.918749 31.894790
F 13.883868 59.194209 32.146197
F 13.883868 66.915196 32.146198
F 22.795832 59.194210 32.395131
F 22.795832 66.915197 32.395130
F 4.862311 54.043336 35.533078
F 4.862311 61.764321 35.533079
F 13.782233 54.046889 35.784485
F 13.782233 61.767874 35.784486
F 22.694198 54.046889 36.033419
F 22.694198 61.767873 36.033419
F 7.196986 55.332096 31.960544
F 7.196986 63.053082 31.960545
F 16.111863 55.333718 32.208430
F 16.111863 63.054704 32.208430
F 25.023823 55.333717 32.457364
F 25.023823 63.054704 32.457364
F 7.095348 57.909001 35.598832
F 7.095348 65.629988 35.598833
F 16.010224 57.907380 35.846719
F 16.010225 65.628367 35.846719
F 24.922187 57.907380 36.095652
F 24.922187 65.628367 36.095652
F 7.171641 57.909001 32.867859
F 7.171641 65.629989 32.867859
F 16.086455 57.907380 33.118002
F 16.086455 65.628367 33.118002
F 24.998415 57.907380 33.366935
F 24.998415 65.628367 33.366935
F 7.273259 55.332096 29.229570
F 7.273259 63.053083 29.229570
F 16.188073 55.333717 29.479713
F 16.188073 63.054704 29.479713
F 25.100034 55.333717 29.728647
F 25.100034 63.054704 29.728646
F 9.402242 54.046943 32.931264
F 9.402242 61.767928 32.931264
F 18.314446 54.046888 33.180235
F 18.314446 61.767873 33.180235
F 9.503856 59.194156 29.292975
F 9.503856 66.915143 29.292974
F 18.416062 59.194210 29.541946
F 18.416062 66.915197 29.541946
F 9.427645 59.194156 32.021755
F 9.427645 66.915143 32.021754
F 18.339852 59.194210 32.270664
F 18.339852 66.915197 32.270664
F 9.326010 54.046943 35.660043
F 9.326010 61.767928 35.660043
F 18.238216 54.046889 35.908952
F 18.238216 61.767873 35.908952
F 2.554133 55.346921 39.100047
F 2.554134 63.067908 39.100047
F 11.452591 55.333722 39.360537
F 11.452591 63.054708 39.360537
F 20.364590 55.333717 39.609475
F 20.364590 63.054704 39.609475
F 2.452495 57.894176 42.738336
F 2.452495 65.615163 42.738336
F 11.350953 57.907376 42.998826
F 11.350952 65.628363 42.998826
F 20.262953 57.907380 43.247764
F 20.262953 65.628367 43.247764
F 2.528059 57.894176 40.033473
F 2.528059 65.615163 40.033473
F 11.427183 57.907376 40.270115
F 11.427183 65.628363 40.270115
F 20.339182 57.907380 40.519047
F 20.339182 65.628367 40.519046
F 2.629676 55.346921 36.395183
F 2.629677 63.067908 36.395183
F 11.528801 55.333722 36.631826
F 11.528801 63.054708 36.631825
F 20.440800 55.333717 36.880757
F 20.440800 63.054703 36.880757
F 4.735162 54.043336 40.085437
F 4.735162 61.764321 40.085437
F 13.655210 54.046889 40.332346
F 13.655210 61.767874 40.332346
F 22.567174 54.046888 40.581280
F 22.567174 61.767873 40.581280
F 4.836777 59.197762 36.447147
F 4.836777 66.918749 36.447147
F 13.756825 59.194209 36.694056
F 13.756825 66.915196 36.694056
F 22.668790 59.194210 36.942990
F 22.668790 66.915197 36.942990
F 4.760692 59.197762 39.171368
F 4.760692 66.918749 39.171368
F 13.680615 59.194209 39.422775
F 13.680615 66.915196 39.422775
F 22.592579 59.194210 39.671708
F 22.592579 66.915197 39.671708
F 4.659057 54.043336 42.809657
F 4.659057 61.764321 42.809657
F 13.578980 54.046889 43.061064
F 13.578980 61.767874 43.061064
F 22.490944 54.046889 43.309997
F 22.490944 61.767873 43.309997
F 6.993733 55.332096 39.237122
F 6.993733 63.053082 39.237122
F 15.908610 55.333718 39.485008
F 15.908609 63.054704 39.485008
F 24.820570 55.333717 39.733941
F 24.820570 63.054704 39.733942
F 6.892094 57.909002 42.875411
F 6.892094 65.629988 42.875411
F 15.806971 57.907380 43.123297
F 15.806971 65.628367 43.123297
F 24.718933 57.907380 43.372230
F 24.718933 65.628367 43.372230
F 6.968387 57.909001 40.144437
F 6.968387 65.629988 40.144437
F 15.883201 57.907380 40.394580
F 15.883201 65.628367 40.394580
F 24.795162 57.907380 40.643513
F 24.795162 65.628367 40.643513
F 7.070006 55.332096 36.506148
F 7.070006 63.053083 36.506148
F 15.984819 55.333717 36.756290
F 15.984819 63.054704 36.756290
F 24.896781 55.333717 37.005224
F 24.896781 63.054704 37.005224
F 9.198989 54.046943 40.207842
F 9.198989 61.767928 40.207841
F 18.111193 54.046888 40.456813
F 18.111193 61.767873 40.456813
F 9.300603 59.194156 36.569552
F 9.300603 66.915143 36.569552
F 18.212809 59.194210 36.818523
F 18.212809 66.915197 36.818524
F 9.224392 59.194156 39.298332
F 9.224392 66.915143 39.298332
F 18.136598 59.194210 39.547241
F 18.136598 66.915197 39.547241
F 9.122756 54.046943 42.936621
F 9.122757 61.767928 42.936621
F 18.034963 54.046889 43.185530
F 18.034963 61.767873 43.185530
F 5.141668 69.485308 25.532281
F 18.034963 69.488860 43.185530
F 22.973680 69.488860 26.028124
F 5.065564 69.485308 28.256501
F 22.897451 69.488860 28.756841
F 18.517700 69.488860 25.903657
F 18.441470 69.488860 28.632375
F 4.938415 69.485308 32.808859
F 22.770427 69.488860 33.304702
F 4.862310 69.485308 35.533078
F 22.694197 69.488860 36.033419
F 18.314447 69.488860 33.180235
F 18.238216 69.488860 35.908952
F 4.735162 69.485308 40.085437
F 22.567174 69.488860 40.581280
F 18.111193 69.488860 40.456813
F 4.659057 69.485308 42.809657
F 22.490944 69.488860 43.309997
F 3.036183 55.346921 21.842028
F 3.036183 63.067908 21.842028
F 2.350880 55.346921 46.376625
F 2.350881 63.067908 46.376626
F 11.249338 55.333722 46.637116
F 11.249338 63.054708 46.637116
F 20.161337 55.333717 46.886053
F 20.161337 63.054704 46.886053
F 2.249241 57.894176 50.014915
F 2.249241 65.615163 50.014915
F 11.147699 57.907376 50.275404
F 11.147699 65.628363 50.275404
F 20.059700 57.907380 50.524342
F 20.059700 65.628367 50.524342
F 2.324806 57.894176 47.310052
F 2.324806 65.615163 47.310052
F 11.223929 57.907376 47.546694
F 11.223929 65.628363 47.546693
F 20.135929 57.907380 47.795625
F 20.135929 65.628367 47.795625
F 1.816663 55.346921 65.501496
F 1.816664 63.067908 65.501496
F 11.325547 55.333722 43.908404
F 11.325548 63.054708 43.908404
F 20.237547 55.333717 44.157336
F 20.237547 63.054703 44.157335
F 4.531908 54.043336 47.362016
F 4.531908 61.764321 47.362015
F 13.451957 54.046889 47.608924
F 13.451957 61.767874 47.608924
F 22.363920 54.046888 47.857859
F 22.363920 61.767873 47.857858
F 4.633523 59.197762 43.723726
F 4.633524 66.918749 43.723726
F 13.553572 59.194209 43.970635
F 13.553572 66.915196 43.970635
F 22.465537 59.194210 44.219569
F 22.465537 66.915197 44.219569
F 4.557439 59.197762 46.447947
F 4.557439 66.918749 46.447947
F 13.477362 59.194209 46.699354
F 13.477362 66.915196 46.699354
F 22.389326 59.194210 46.948287
F 22.389326 66.915197 46.948287
F 4.455804 54.043336 50.086235
F 4.455804 61.764321 50.086235
F 13.375727 54.046889 50.337642
F 13.375727 61.767874 50.337643
F 22.287691 54.046888 50.586576
F 22.287691 61.767873 50.586576
F 6.790479 55.332096 46.513701
F 6.790479 63.053082 46.513701
F 15.705356 55.333718 46.761587
F 15.705356 63.054704 46.761587
F 24.617317 55.333717 47.010520
F 24.617317 63.054704 47.010520
F 6.688841 57.909002 50.151989
F 6.688841 65.629988 50.151989
F 15.603718 57.907380 50.399876
F 15.603718 65.628367 50.399876
F 24.515680 57.907380 50.648809
F 24.515680 65.628367 50.648809
F 6.765134 57.909001 47.421016
F 6.765134 65.629988 47.421016
F 15.679948 57.907380 47.671158
F 15.679948 65.628367 47.671158
F 24.591909 57.907380 47.920092
F 24.591909 65.628367 47.920092
F 6.866752 55.332096 43.782726
F 6.866752 63.053083 43.782726
F 15.781566 55.333717 44.032869
F 15.781566 63.054704 44.032869
F 24.693528 55.333717 44.281803
F 24.693528 63.054704 44.281803
F 8.995735 54.046943 47.484420
F 8.995735 61.767928 47.484420
F 17.907940 54.046888 47.733392
F 17.907940 61.767873 47.733392
F 9.097350 59.194156 43.846131
F 9.097350 66.915143 43.846131
F 18.009555 59.194210 44.095102
F 18.009555 66.915197 44.095102
F 9.021138 59.194156 46.574911
F 9.021138 66.915143 46.574911
F 17.933345 59.194210 46.823820
F 17.933345 66.915197 46.823820
F 8.919503 54.046943 50.213200
F 8.919503 61.767928 50.213200
F 17.831710 54.046888 50.462109
F 17.831710 61.767873 50.462109
F 26.743670 54.046888 50.711042
F 26.743670 61.767873 50.711043
F 2.147627 55.346921 53.653203
F 2.147627 63.067908 53.653204
F 11.046085 55.333722 53.913694
F 11.046085 63.054708 53.913694
F 19.958083 55.333717 54.162631
F 19.958083 63.054704 54.162631
F 2.045988 57.894176 57.291492
F 2.045988 65.615163 57.291492
F 10.944446 57.907376 57.551982
F 10.944446 65.628363 57.551982
F 19.856446 57.907380 57.800920
F 19.856446 65.628367 57.800920
F 2.121553 57.894176 54.586629
F 2.121553 65.615163 54.586629
F 11.020676 57.907376 54.823271
F 11.020676 65.628363 54.823271
F 19.932676 57.907380 55.072203
F 19.932676 65.628367 55.072203
F 2.223170 55.346921 50.948340
F 2.223170 63.067908 50.948340
F 11.122294 55.333722 51.184983
F 11.122294 63.054708 51.184982
F 20.034294 55.333717 51.433914
F 20.034294 63.054703 51.433913
F 4.328655 54.043336 54.638593
F 4.328655 61.764321 54.638593
F 13.248704 54.046889 54.885502
F 13.248704 61.767874 54.885502
F 22.160667 54.046888 55.134436
F 22.160667 61.767873 55.134436
F 4.430270 59.197762 51.000304
F 4.430270 66.918749 51.000304
F 13.350318 59.194209 51.247213
F 13.350318 66.915196 51.247213
F 22.262284 59.194210 51.496147
F 22.262284 66.915197 51.496147
F 4.354186 59.197762 53.724525
F 4.354186 66.918749 53.724524
F 13.274109 59.194209 53.975932
F 13.274109 66.915196 53.975932
F 22.186072 59.194210 54.224865
F 22.186073 66.915197 54.224865
F 4.252551 54.043336 57.362813
F 4.252551 61.764321 57.362813
F 13.172474 54.046889 57.614220
F 13.172474 61.767874 57.614220
F 22.084438 54.046888 57.863153
F 22.084438 61.767873 57.863153
F 6.587226 55.332096 53.790278
F 6.587226 63.053082 53.790278
F 15.502103 55.333717 54.038164
F 15.502103 63.054704 54.038164
F 24.414064 55.333717 54.287098
F 24.414064 63.054704 54.287098
F 6.485588 57.909002 57.428567
F 6.485588 65.629988 57.428567
F 15.400465 57.907380 57.676453
F 15.400465 65.628367 57.676453
F 24.312427 57.907380 57.925386
F 24.312427 65.628367 57.925386
F 6.561881 57.909001 54.697593
F 6.561881 65.629988 54.697593
F 15.476695 57.907380 54.947736
F 15.476695 65.628367 54.947736
F 24.388656 57.907380 55.196669
F 24.388656 65.628367 55.196669
F 6.663499 55.332096 51.059305
F 6.663499 63.053083 51.059304
F 15.578313 55.333717 51.309447
F 15.578313 63.054704 51.309447
F 24.490274 55.333717 51.558381
F 24.490274 63.054704 51.558381
F 8.792482 54.046943 54.760998
F 8.792482 61.767928 54.760997
F 17.704686 54.046888 55.009969
F 17.704687 61.767873 55.009969
F 26.616646 54.046888 55.258903
F 26.616647 61.767873 55.258903
F 8.894097 59.194156 51.122709
F 8.894097 66.915143 51.122709
F 17.806302 59.194210 51.371680
F 17.806302 66.915197 51.371680
F 26.718262 59.194210 51.620614
F 26.718262 66.915197 51.620614
F 8.817885 59.194156 53.851489
F 8.817885 66.915143 53.851489
F 17.730092 59.194210 54.100398
F 17.730092 66.915197 54.100398
F 26.642052 59.194210 54.349331
F 26.642052 66.915197 54.349331
F 8.716250 54.046942 57.489777
F 8.716250 61.767928 57.489777
F 17.628457 54.046888 57.738686
F 17.628457 61.767873 57.738686
F 26.540417 54.046888 57.987619
F 26.540417 61.767873 57.987620
F 1.944373 55.346921 60.929781
F 1.944374 63.067908 60.929781
F 10.842832 55.333722 61.190271
F 10.842832 63.054708 61.190272
F 19.754830 55.333717 61.439209
F 19.754830 63.054704 61.439209
F 1.842735 57.894176 64.568070
F 1.842735 65.615163 64.568070
F 10.741193 57.907376 64.828560
F 10.741193 65.628363 64.828560
F 19.653193 57.907380 65.077498
F 19.653193 65.628367 65.077499
F 1.918299 57.894176 61.863207
F 1.918299 65.615163 61.863207
F 10.817423 57.907376 62.099849
F 10.817423 65.628363 62.099849
F 19.729422 57.907380 62.348781
F 19.729422 65.628367 62.348781
F 2.019916 55.346921 58.224917
F 2.019917 63.067908 58.224918
F 10.919041 55.333722 58.461560
F 10.919041 63.054708 58.461560
F 19.831041 55.333717 58.710491
F 19.831041 63.054703 58.710491
F 4.125402 54.043336 61.915171
F 4.125402 61.764321 61.915171
F 13.045451 54.046889 62.162080
F 13.045451 61.767874 62.162080
F 21.957414 54.046888 62.411014
F 21.957414 61.767873 62.411014
F 4.227017 59.197762 58.276882
F 4.227017 66.918749 58.276882
F 13.147065 59.194209 58.523790
F 13.147065 66.915196 58.523790
F 22.059030 59.194210 58.772724
F 22.059030 66.915197 58.772724
F 4.150932 59.197762 61.001103
F 4.150933 66.918749 61.001102
F 13.070855 59.194209 61.252509
F 13.070856 66.915196 61.252509
F 21.982819 59.194210 61.501442
F 21.982819 66.915197 61.501442
F 4.049298 54.043336 64.639391
F 4.049298 61.764321 64.639391
F 12.969220 54.046889 64.890798
F 12.969220 61.767874 64.890799
F 21.881185 54.046888 65.139731
F 21.881185 61.767873 65.139732
F 6.383973 55.332096 61.066856
F 6.383973 63.053082 61.066856
F 15.298850 55.333717 61.314742
F 15.298850 63.054704 61.314742
F 24.210810 55.333717 61.563675
F 24.210810 63.054704 61.563676
F 6.282334 57.909002 64.705145
F 6.282334 65.629988 64.705145
F 15.197212 57.907380 64.953031
F 15.197212 65.628367 64.953031
F 24.109174 57.907380 65.201964
F 24.109174 65.628367 65.201964
F 6.358628 57.909001 61.974172
F 6.358628 65.629989 61.974171
F 15.273442 57.907380 62.224314
F 15.273442 65.628367 62.224314
F 24.185402 57.907380 62.473247
F 24.185402 65.628367 62.473247
F 6.460246 55.332096 58.335882
F 6.460246 63.053082 58.335882
F 15.375060 55.333717 58.586024
F 15.375060 63.054704 58.586024
F 24.287021 55.333717 58.834958
F 24.287021 63.054704 58.834958
F 8.589229 54.046943 62.037576
F 8.589229 61.767928 62.037576
F 17.501433 54.046888 62.286548
F 17.501433 61.767873 62.286547
F 26.413393 54.046888 62.535481
F 26.413393 61.767873 62.535481
F 8.690844 59.194156 58.399286
F 8.690844 66.915143 58.399286
F 17.603049 59.194210 58.648258
F 17.603049 66.915197 58.648258
F 26.515009 59.194210 58.897192
F 26.515009 66.915197 58.897191
F 8.614632 59.194156 61.128066
F 8.614632 66.915143 61.128066
F 17.526839 59.194210 61.376976
F 17.526839 66.915197 61.376976
F 26.438798 59.194210 61.625909
F 26.438798 66.915197 61.625909
F 8.512997 54.046943 64.766355
F 8.512997 61.767928 64.766355
F 17.425203 54.046889 65.015264
F 17.425203 61.767873 65.015265
F 26.337164 54.046888 65.264198
F 26.337164 61.767873 65.264198
F 4.531908 69.485308 47.362016
F 26.337164 69.488860 65.264198
F 22.363920 69.488860 47.857859
F 4.455804 69.485308 50.086235
F 17.425203 69.488860 65.015264
F 22.287691 69.488860 50.586576
F 17.907940 69.488860 47.733392
F 17.831710 69.488860 50.462109
F 26.743671 69.488860 50.711042
F 4.328655 69.485308 54.638593
F 22.160667 69.488860 55.134436
F 4.252551 69.485308 57.362813
F 22.084438 69.488860 57.863153
F 17.704687 69.488860 55.009969
F 26.616647 69.488860 55.258903
F 17.628457 69.488860 57.738686
F 26.540417 69.488860 57.987619
F 4.125402 69.485308 61.915171
F 21.957414 69.488860 62.411014
F 4.049298 69.485308 64.639391
F 21.881185 69.488860 65.139731
F 17.501433 69.488860 62.286547
F 26.413393 69.488860 62.535481
F 1.741120 55.346921 68.206360
F 1.741121 63.067908 68.206360
F 10.639578 55.333722 68.466850
F 10.639579 63.054708 68.466850
F 19.551577 55.333717 68.715787
F 19.551577 63.054704 68.715788
F 1.639482 57.894176 71.844649
F 1.639482 65.615163 71.844649
F 10.537940 57.907376 72.105139
F 10.537940 65.628363 72.105138
F 19.449940 57.907380 72.354077
F 19.449940 65.628367 72.354077
F 1.715046 57.894176 69.139786
F 1.715046 65.615163 69.139786
F 10.614170 57.907376 69.376428
F 10.614170 65.628363 69.376427
F 19.526169 57.907380 69.625359
F 19.526169 65.628367 69.625359
F 1.206904 55.346921 87.331231
F 1.206904 63.067908 87.331231
F 10.715788 55.333722 65.738138
F 10.715788 63.054708 65.738138
F 19.627787 55.333717 65.987070
F 19.627787 63.054703 65.987069
F 3.922149 54.043336 69.191750
F 3.922149 61.764321 69.191750
F 12.842197 54.046889 69.438659
F 12.842197 61.767874 69.438659
F 21.754161 54.046888 69.687593
F 21.754161 61.767873 69.687593
F 4.023764 59.197762 65.553461
F 4.023764 66.918749 65.553460
F 12.943812 59.194209 65.800369
F 12.943812 66.915196 65.800369
F 21.855777 59.194210 66.049303
F 21.855777 66.915197 66.049303
F 3.947679 59.197762 68.277681
F 3.947679 66.918749 68.277681
F 12.867602 59.194209 68.529088
F 12.867602 66.915196 68.529088
F 21.779566 59.194210 68.778021
F 21.779566 66.915197 68.778021
F 3.846045 54.043336 71.915969
F 3.846044 61.764321 71.915970
F 12.765967 54.046889 72.167377
F 12.765967 61.767874 72.167377
F 21.677931 54.046889 72.416310
F 21.677931 61.767873 72.416310
F 6.180720 55.332096 68.343435
F 6.180720 63.053083 68.343435
F 15.095597 55.333717 68.591321
F 15.095597 63.054704 68.591321
F 24.007557 55.333717 68.840254
F 24.007557 63.054704 68.840254
F 6.079081 57.909002 71.981724
F 6.079081 65.629988 71.981724
F 14.993958 57.907380 72.229610
F 14.993958 65.628367 72.229610
F 23.905920 57.907380 72.478543
F 23.905920 65.628367 72.478543
F 6.155374 57.909001 69.250750
F 6.155374 65.629989 69.250750
F 15.070188 57.907380 69.500893
F 15.070188 65.628367 69.500893
F 23.982149 57.907380 69.749826
F 23.982149 65.628367 69.749826
F 6.256993 55.332096 65.612461
F 6.256993 63.053083 65.612461
F 15.171806 55.333717 65.862603
F 15.171807 63.054704 65.862603
F 24.083768 55.333717 66.111537
F 24.083768 63.054704 66.111537
F 8.385976 54.046943 69.314154
F 8.385976 61.767928 69.314154
F 17.298180 54.046888 69.563126
F 17.298180 61.767873 69.563126
F 26.210140 54.046888 69.812060
F 26.210140 61.767873 69.812060
F 8.487590 59.194156 65.675865
F 8.487590 66.915143 65.675865
F 17.399796 59.194210 65.924836
F 17.399796 66.915197 65.924836
F 26.311756 59.194210 66.173770
F 26.311756 66.915197 66.173770
F 8.411379 59.194156 68.404645
F 8.411379 66.915143 68.404645
F 17.323585 59.194210 68.653554
F 17.323585 66.915197 68.653554
F 26.235545 59.194210 68.902488
F 26.235545 66.915197 68.902487
F 8.309744 54.046943 72.042933
F 8.309744 61.767928 72.042934
F 17.221950 54.046888 72.291843
F 17.221950 61.767873 72.291843
F 26.133911 54.046888 72.540776
F 26.133911 61.767873 72.540777
F 1.537867 55.346921 75.482938
F 1.537867 63.067908 75.482938
F 10.436325 55.333722 75.743427
F 10.436325 63.054708 75.743428
F 19.348324 55.333717 75.992366
F 19.348324 63.054704 75.992366
F 1.436228 57.894176 79.121226
F 1.436228 65.615163 79.121226
F 10.334687 57.907376 79.381716
F 10.334686 65.628363 79.381716
F 19.246687 57.907380 79.630654
F 19.246687 65.628367 79.630654
F 1.511792 57.894176 76.416363
F 1.511792 65.615163 76.416363
F 10.410917 57.907376 76.653005
F 10.410917 65.628363 76.653005
F 19.322916 57.907380 76.901937
F 19.322916 65.628367 76.901937
F 1.613410 55.346921 72.778074
F 1.613411 63.067908 72.778074
F 10.512535 55.333722 73.014716
F 10.512535 63.054708 73.014716
F 19.424534 55.333717 73.263648
F 19.424534 63.054703 73.263648
F 3.718895 54.043336 76.468328
F 3.718895 61.764321 76.468327
F 12.638944 54.046889 76.715236
F 12.638944 61.767874 76.715236
F 21.550908 54.046888 76.964170
F 21.550907 61.767873 76.964170
F 3.820510 59.197762 72.830039
F 3.820511 66.918749 72.830038
F 12.740559 59.194209 73.076947
F 12.740559 66.915196 73.076947
F 21.652524 59.194210 73.325881
F 21.652524 66.915197 73.325881
F 3.744426 59.197762 75.554259
F 3.744426 66.918749 75.554259
F 12.664349 59.194209 75.805666
F 12.664349 66.915196 75.805666
F 21.576313 59.194210 76.054599
F 21.576313 66.915197 76.054599
F 3.642791 54.043336 79.192547
F 3.642791 61.764321 79.192547
F 12.562714 54.046889 79.443954
F 12.562714 61.767874 79.443954
F 21.474678 54.046889 79.692887
F 21.474678 61.767873 79.692887
F 5.977466 55.332096 75.620013
F 5.977466 63.053082 75.620013
F 14.892344 55.333717 75.867899
F 14.892343 63.054704 75.867899
F 23.804304 55.333717 76.116832
F 23.804304 63.054704 76.116832
F 5.875828 57.909002 79.258301
F 5.875828 65.629988 79.258301
F 14.790705 57.907380 79.506187
F 14.790705 65.628367 79.506187
F 23.702667 57.907380 79.755120
F 23.702667 65.628367 79.755121
F 5.952121 57.909001 76.527328
F 5.952121 65.629989 76.527327
F 14.866935 57.907380 76.777470
F 14.866935 65.628367 76.777470
F 23.778896 57.907380 77.026404
F 23.778896 65.628367 77.026404
F 6.053739 55.332096 72.889039
F 6.053739 63.053083 72.889039
F 14.968553 55.333717 73.139181
F 14.968553 63.054704 73.139181
F 23.880515 55.333717 73.388115
F 23.880515 63.054704 73.388115
F 8.182722 54.046943 76.590732
F 8.182722 61.767928 76.590732
F 17.094927 54.046888 76.839704
F 17.094927 61.767873 76.839704
F 26.006887 54.046888 77.088637
F 26.006887 61.767873 77.088637
F 8.284337 59.194156 72.952443
F 8.284337 66.915143 72.952443
F 17.196542 59.194210 73.201414
F 17.196542 66.915197 73.201414
F 26.108503 59.194210 73.450348
F 26.108503 66.915197 73.450348
F 8.208126 59.194156 75.681223
F 8.208126 66.915143 75.681223
F 17.120332 59.194210 75.930132
F 17.120332 66.915197 75.930132
F 26.032292 59.194210 76.179066
F 26.032292 66.915197 76.179065
F 8.106490 54.046943 79.319511
F 8.106490 61.767928 79.319511
F 17.018697 54.046888 79.568421
F 17.018697 61.767873 79.568421
F 25.930657 54.046888 79.817354
F 25.930657 61.767873 79.817354
F 1.334614 55.346921 82.759515
F 1.334614 63.067908 82.759516
F 10.233072 55.333722 83.020005
F 10.233072 63.054708 83.020005
F 19.145071 55.333717 83.268943
F 19.145071 63.054704 83.268943
F 1.232975 57.894176 86.397805
F 1.232975 65.615163 86.397804
F 10.131433 57.907376 86.658294
F 10.131433 65.628363 86.658294
F 19.043433 57.907380 86.907232
F 19.043434 65.628367 86.907232
F 1.308539 57.894176 83.692942
F 1.308540 65.615163 83.692941
F 10.207663 57.907376 83.929583
F 10.207663 65.628363 83.929583
F 19.119663 57.907380 84.178515
F 19.119663 65.628367 84.178515
F 1.410157 55.346921 80.054652
F 1.410157 63.067908 80.054652
F 10.309281 55.333722 80.291294
F 10.309281 63.054708 80.291294
F 19.221281 55.333717 80.540226
F 19.221281 63.054703 80.540225
F 3.515642 54.043336 83.744906
F 3.515642 61.764321 83.744906
F 12.435691 54.046889 83.991814
F 12.435691 61.767874 83.991814
F 21.347654 54.046888 84.240748
F 21.347654 61.767873 84.240748
F 3.617257 59.197762 80.106616
F 3.617257 66.918749 80.106616
F 12.537306 59.194209 80.353524
F 12.537305 66.915196 80.353525
F 21.449271 59.194210 80.602459
F 21.449271 66.915197 80.602459
F 3.541173 59.197762 82.830837
F 3.541173 66.918749 82.830836
F 12.461096 59.194209 83.082244
F 12.461096 66.915196 83.082244
F 21.373060 59.194210 83.331176
F 21.373060 66.915197 83.331176
F 3.439538 54.043336 86.469126
F 3.439538 61.764321 86.469126
F 12.359461 54.046889 86.720532
F 12.359461 61.767874 86.720533
F 21.271425 54.046888 86.969465
F 21.271425 61.767873 86.969466
F 5.774213 55.332096 82.896590
F 5.774213 63.053082 82.896591
F 14.689090 55.333717 83.144476
F 14.689090 63.054704 83.144476
F 23.601051 55.333717 83.393410
F 23.601051 63.054704 83.393410
F 5.672575 57.909002 86.534879
F 5.672575 65.629988 86.534879
F 14.587452 57.907380 86.782765
F 14.587452 65.628367 86.782765
F 23.499414 57.907380 87.031699
F 23.499414 65.628367 87.031699
F 5.748868 57.909001 83.803906
F 5.748868 65.629989 83.803906
F 14.663682 57.907380 84.054048
F 14.663682 65.628367 84.054048
F 23.575643 57.907380 84.302982
F 23.575643 65.628367 84.302982
F 5.850486 55.332096 80.165616
F 5.850486 63.053082 80.165616
F 14.765300 55.333717 80.415759
F 14.765300 63.054704 80.415758
F 23.677262 55.333717 80.664692
F 23.677262 63.054704 80.664692
F 7.979469 54.046943 83.867310
F 7.979469 61.767928 83.867310
F 16.891674 54.046888 84.116282
F 16.891674 61.767873 84.116281
F 25.803633 54.046888 84.365216
F 25.803634 61.767873 84.365215
F 8.081084 59.194156 80.229020
F 8.081084 66.915143 80.229020
F 16.993289 59.194210 80.477992
F 16.993289 66.915197 80.477992
F 25.905249 59.194210 80.726926
F 25.905250 66.915197 80.726926
F 8.004872 59.194156 82.957800
F 8.004872 66.915143 82.957800
F 16.917079 59.194210 83.206710
F 16.917079 66.915197 83.206709
F 25.829039 59.194210 83.455643
F 25.829039 66.915197 83.455643
F 7.903237 54.046943 86.596089
F 7.903237 61.767928 86.596089
F 16.815444 54.046888 86.844999
F 16.815444 61.767873 86.844999
F 25.727404 54.046888 87.093932
F 25.727404 61.767873 87.093932
F 3.922149 69.485308 69.191750
F 25.727405 69.488860 87.093932
F 21.754161 69.488860 69.687593
F 3.846044 69.485308 71.915969
F 16.815444 69.488860 86.844999
F 21.677931 69.488860 72.416310
F 17.298180 69.488860 69.563126
F 26.210140 69.488860 69.812060
F 17.221950 69.488860 72.291843
F 26.133911 69.488860 72.540776
F 3.718895 69.485308 76.468327
F 21.550907 69.488860 76.964170
F 3.642791 69.485308 79.192547
F 21.474678 69.488860 79.692887
F 17.094927 69.488860 76.839703
F 26.006887 69.488860 77.088637
F 17.018697 69.488860 79.568420
F 25.930658 69.488860 79.817354
F 3.515642 69.485308 83.744906
F 21.347654 69.488860 84.240748
F 3.439538 69.485308 86.469126
F 21.271425 69.488860 86.969465
F 25.803634 69.488860 84.365216
F 16.891674 69.488860 84.116282
F 1.131361 55.346922 90.036093
F 1.131361 63.067909 90.036093
F 10.029819 55.333722 90.296584
F 10.029819 63.054708 90.296584
F 18.941817 55.333717 90.545522
F 18.941817 63.054704 90.545522
F 1.029701 57.893970 93.674393
F 1.029701 65.614957 93.674393
F 9.928180 57.907376 93.934873
F 9.928180 65.628363 93.934873
F 18.840180 57.907380 94.183811
F 18.840180 65.628367 94.183811
F 1.105290 57.894170 90.969552
F 1.105290 65.615157 90.969552
F 10.004410 57.907376 91.206162
F 10.004410 65.628363 91.206162
F 18.916409 57.907380 91.455093
F 18.916409 65.628367 91.455094
F 0.465401 55.290551 109.183950
F 0.465401 63.011537 109.183950
F 10.106028 55.333722 87.567872
F 10.106028 63.054708 87.567872
F 19.018028 55.333717 87.816804
F 19.018028 63.054703 87.816804
F 3.312377 54.043337 91.021534
F 3.312377 61.764322 91.021534
F 12.232438 54.046889 91.268393
F 12.232438 61.767874 91.268392
F 21.144401 54.046888 91.517327
F 21.144401 61.767873 91.517327
F 3.414004 59.197762 87.383195
F 3.414004 66.918749 87.383195
F 12.334052 59.194209 87.630103
F 12.334052 66.915196 87.630103
F 21.246017 59.194210 87.879037
F 21.246017 66.915197 87.879037
F 3.337918 59.197763 90.107420
F 3.337918 66.918751 90.107420
F 12.257843 59.194209 90.358822
F 12.257843 66.915196 90.358822
F 21.169806 59.194210 90.607755
F 21.169806 66.915197 90.607755
F 3.235959 54.043415 93.745948
F 3.235959 61.764400 93.745948
F 12.156207 54.046889 93.997111
F 12.156208 61.767874 93.997111
F 21.068172 54.046888 94.246044
F 21.068172 61.767873 94.246044
F 5.570958 55.332095 90.173173
F 5.570958 63.053082 90.173173
F 14.485837 55.333718 90.421055
F 14.485837 63.054704 90.421055
F 23.397797 55.333717 90.669988
F 23.397797 63.054704 90.669988
F 5.469275 57.909028 93.811555
F 5.469275 65.630015 93.811555
F 14.384199 57.907380 94.059344
F 14.384199 65.628367 94.059344
F 23.296161 57.907380 94.308278
F 23.296161 65.628367 94.308278
F 5.545611 57.909004 91.080493
F 5.545611 65.629991 91.080493
F 14.460429 57.907380 91.330627
F 14.460429 65.628367 91.330626
F 23.372389 57.907380 91.579561
F 23.372389 65.628367 91.579560
F 5.647233 55.332096 87.442195
F 5.647233 63.053082 87.442195
F 14.562047 55.333717 87.692337
F 14.562047 63.054704 87.692337
F 23.474008 55.333717 87.941271
F 23.474008 63.054704 87.941271
F 7.776216 54.046943 91.143889
F 7.776216 61.767928 91.143888
F 16.688420 54.046888 91.392860
F 16.688420 61.767873 91.392860
F 25.600380 54.046888 91.641794
F 25.600380 61.767873 91.641794
F 7.877831 59.194156 87.505599
F 7.877831 66.915143 87.505599
F 16.790036 59.194210 87.754570
F 16.790036 66.915197 87.754570
F 25.701996 59.194210 88.003505
F 25.701996 66.915197 88.003505
F 7.801619 59.194156 90.234379
F 7.801619 66.915143 90.234379
F 16.713826 59.194210 90.483288
F 16.713826 66.915197 90.483288
F 25.625785 59.194210 90.732222
F 25.625785 66.915197 90.732222
F 7.699976 54.046944 93.872669
F 7.699976 61.767929 93.872669
F 16.612190 54.046888 94.121577
F 16.612190 61.767873 94.121578
F 25.524151 54.046888 94.370510
F 25.524151 61.767873 94.370511
F 0.927118 55.356764 97.317015
F 0.927118 63.077751 97.317015
F 9.826565 55.333721 97.573163
F 9.826565 63.054707 97.573163
F 18.738564 55.333717 97.822099
F 18.738564 63.054704 97.822100
F 0.828024 57.863153 100.974002
F 0.828024 65.584141 100.974002
F 9.724927 57.907378 101.211452
F 9.724926 65.628365 101.211452
F 18.636927 57.907380 101.460388
F 18.636927 65.628367 101.460388
F 0.778960 57.942314 98.256451
F 0.778960 65.663301 98.256451
F 9.801144 57.907377 98.482738
F 9.801144 65.628365 98.482738
F 18.713156 57.907380 98.731671
F 18.713156 65.628367 98.731671
F 1.002745 55.346725 94.608755
F 1.002746 63.067712 94.608755
F 9.902774 55.333721 94.844450
F 9.902775 63.054708 94.844450
F 18.814774 55.333717 95.093382
F 18.814775 63.054703 95.093382
F 3.107864 54.044937 98.301241
F 3.107864 61.765922 98.301240
F 12.029184 54.046889 98.544970
F 12.029184 61.767874 98.544970
F 20.941148 54.046888 98.793904
F 20.941148 61.767873 98.793904
F 3.210393 59.197615 94.660986
F 3.210393 66.918602 94.660986
F 12.130799 59.194209 94.906681
F 12.130799 66.915196 94.906681
F 21.042764 59.194210 95.155616
F 21.042764 66.915197 95.155616
F 3.120206 59.193195 97.390405
F 3.120206 66.914183 97.390405
F 12.054588 59.194209 97.635400
F 12.054588 66.915196 97.635400
F 20.966553 59.194210 97.884333
F 20.966553 66.915197 97.884333
F 2.995864 54.053963 101.036552
F 2.995865 61.774947 101.036553
F 11.952952 54.046889 101.273688
F 11.952952 61.767874 101.273688
F 20.864919 54.046888 101.522621
F 20.864919 61.767873 101.522621
F 5.367649 55.331971 97.449959
F 5.367649 63.052957 97.449959
F 14.282584 55.333717 97.697633
F 14.282584 63.054704 97.697633
F 23.194544 55.333717 97.946566
F 23.194544 63.054704 97.946566
F 5.266213 57.909210 101.088299
F 5.266213 65.630197 101.088299
F 14.180945 57.907380 101.335921
F 14.180945 65.628367 101.335921
F 23.092907 57.907380 101.584855
F 23.092907 65.628367 101.584855
F 5.340620 57.908924 98.357183
F 5.340620 65.629911 98.357183
F 14.257176 57.907380 98.607204
F 14.257176 65.628367 98.607204
F 23.169136 57.907380 98.856138
F 23.169136 65.628367 98.856138
F 5.443927 55.332087 94.718795
F 5.443927 63.053073 94.718795
F 14.358794 55.333717 94.968916
F 14.358794 63.054704 94.968915
F 23.270755 55.333717 95.217849
F 23.270755 63.054704 95.217849
F 7.572956 54.046943 98.420476
F 7.572956 61.767928 98.420475
F 16.485167 54.046888 98.669438
F 16.485167 61.767873 98.669438
F 25.397127 54.046888 98.918372
F 25.397127 61.767873 98.918371
F 7.674575 59.194156 94.782180
F 7.674575 66.915143 94.782180
F 16.586783 59.194210 95.031149
F 16.586783 66.915197 95.031148
F 25.498743 59.194210 95.280083
F 25.498743 66.915197 95.280083
F 7.598136 59.194115 97.510980
F 7.598136 66.915102 97.510980
F 16.510573 59.194210 97.759866
F 16.510573 66.915197 97.759866
F 25.422532 59.194210 98.008800
F 25.422532 66.915197 98.008800
F 7.496085 54.047061 101.149313
F 7.496086 61.768046 101.149313
F 16.408937 54.046889 101.398155
F 16.408937 61.767873 101.398155
F 25.320898 54.046888 101.647088
F 25.320898 61.767873 101.647088
F 0.735164 55.384474 104.630250
F 0.735164 63.105461 104.630250
F 9.623314 55.333719 104.849741
F 9.623314 63.054706 104.849741
F 18.535311 55.333717 105.098677
F 18.535311 63.054704 105.098677
F 0.637875 57.863245 108.268660
F 0.637875 65.584232 108.268660
F 9.521677 57.907378 108.488029
F 9.521677 65.628365 108.488029
F 18.433674 57.907380 108.736966
F 18.433674 65.628367 108.736966
F 0.529667 57.962468 105.544050
F 0.529668 65.683455 105.544050
F 9.597847 57.907382 105.759311
F 9.597847 65.628370 105.759311
F 18.509903 57.907380 106.008249
F 18.509903 65.628367 106.008249
F 0.615304 55.275696 101.900682
F 0.615302 62.996682 101.900682
F 9.699484 55.333717 102.121024
F 9.699484 63.054703 102.121023
F 18.611521 55.333717 102.369960
F 18.611521 63.054703 102.369959
F 2.907306 54.045857 105.580022
F 2.907306 61.766842 105.580022
F 11.825931 54.046889 105.821549
F 11.825931 61.767874 105.821548
F 20.737895 54.046888 106.070483
F 20.737895 61.767873 106.070483
F 3.006699 59.194361 101.941246
F 3.006699 66.915349 101.941246
F 11.927546 59.194209 102.183259
F 11.927546 66.915196 102.183259
F 20.839511 59.194210 102.432193
F 20.839511 66.915197 102.432193
F 2.892229 59.187155 104.675815
F 2.892229 66.908143 104.675815
F 11.851333 59.194209 104.911977
F 11.851333 66.915196 104.911977
F 20.763300 59.194210 105.160911
F 20.763300 66.915197 105.160911
F 2.799765 54.050525 108.311554
F 2.799765 61.771510 108.311555
F 11.749697 54.046889 108.550266
F 11.749697 61.767874 108.550267
F 20.661665 54.046889 108.799200
F 20.661665 61.767873 108.799200
F 5.164885 55.331930 104.726585
F 5.164885 63.052916 104.726585
F 14.079331 55.333717 104.974210
F 14.079330 63.054704 104.974211
F 22.991291 55.333717 105.223144
F 22.991291 63.054704 105.223144
F 5.063464 57.909039 108.364816
F 5.063464 65.630025 108.364816
F 13.977692 57.907380 108.612500
F 13.977692 65.628367 108.612500
F 22.889654 57.907380 108.861433
F 22.889654 65.628367 108.861433
F 5.133064 57.909395 105.633502
F 5.133064 65.630382 105.633501
F 14.053922 57.907380 105.883782
F 14.053922 65.628367 105.883782
F 22.965883 57.907380 106.132716
F 22.965883 65.628367 106.132716
F 5.235877 55.332142 101.995495
F 5.235877 63.053129 101.995495
F 14.155540 55.333717 102.245493
F 14.155540 63.054704 102.245493
F 23.067502 55.333717 102.494427
F 23.067502 63.054704 102.494426
F 7.369745 54.046945 105.697054
F 7.369745 61.767929 105.697054
F 16.281914 54.046888 105.946016
F 16.281914 61.767873 105.946016
F 25.193874 54.046888 106.194949
F 25.193874 61.767873 106.194949
F 7.471331 59.194156 102.058770
F 7.471331 66.915143 102.058770
F 16.383529 59.194210 102.307726
F 16.383529 66.915197 102.307726
F 25.295490 59.194210 102.556660
F 25.295490 66.915197 102.556660
F 7.394215 59.193987 104.787633
F 7.394215 66.914974 104.787633
F 16.307319 59.194210 105.036444
F 16.307319 66.915197 105.036444
F 25.219279 59.194210 105.285377
F 25.219279 66.915197 105.285377
F 7.292625 54.047105 108.425919
F 7.292625 61.768090 108.425919
F 16.205684 54.046888 108.674733
F 16.205684 61.767873 108.674733
F 25.117644 54.046888 108.923666
F 25.117644 61.767873 108.923666
F 3.312377 69.485308 91.021534
F 25.117645 69.488860 108.923666
F 21.144401 69.488860 91.517327
F 3.235959 69.485386 93.745948
F 16.205684 69.488860 108.674733
F 21.068172 69.488860 94.246044
F 16.688420 69.488860 91.392860
F 25.600380 69.488860 91.641794
F 16.612190 69.488860 94.121577
F 25.524151 69.488860 94.370510
F 3.107864 69.486909 98.301241
F 20.941148 69.488860 98.793904
F 20.864918 69.488860 101.522621
F 16.485167 69.488860 98.669438
F 25.397127 69.488860 98.918372
F 16.408937 69.488860 101.398155
F 25.320898 69.488860 101.647088
F 2.907306 69.487829 105.580022
F 20.737895 69.488860 106.070483
F 20.661665 69.488860 108.799200
F 16.281914 69.488860 105.946016
F 25.193874 69.488860 106.194950
F 0.538252 55.372733 111.905373
F 0.538253 63.093720 111.905373
F 9.420065 55.333721 112.126318
F 9.420065 63.054707 112.126318
F 18.332058 55.333717 112.375256
F 18.332058 63.054704 112.375256
F 0.438288 57.871853 115.543592
F 0.438288 65.592841 115.543592
F 9.318427 57.907375 115.764607
F 9.318427 65.628362 115.764607
F 18.230420 57.907380 116.013545
F 18.230421 65.628367 116.013545
F 0.392301 57.940436 112.822836
F 0.392301 65.661424 112.822836
F 9.394607 57.907380 113.035892
F 9.394607 65.628367 113.035892
F 18.306650 57.907380 113.284828
F 18.306650 65.628367 113.284828
F 9.496210 55.333714 109.397600
F 9.496210 63.054701 109.397600
F 18.408268 55.333717 109.646538
F 18.408268 63.054703 109.646538
F 2.708090 54.043170 112.857108
F 2.708090 61.764155 112.857108
F 11.622678 54.046889 113.098127
F 11.622678 61.767874 113.098127
F 20.534641 54.046888 113.347061
F 20.534641 61.767873 113.347061
F 2.807904 59.196960 109.218370
F 2.807904 66.917947 109.218370
F 11.724293 59.194209 109.459837
F 11.724293 66.915196 109.459837
F 20.636258 59.194210 109.708772
F 20.636258 66.915197 109.708772
F 2.705460 59.192967 111.947833
F 2.705460 66.913954 111.947833
F 11.648080 59.194209 112.188556
F 11.648080 66.915196 112.188556
F 20.560047 59.194210 112.437490
F 20.560047 66.915197 112.437490
F 2.609457 54.046208 115.584551
F 2.609457 61.767193 115.584552
F 11.546446 54.046889 115.826845
F 11.546446 61.767874 115.826845
F 20.458412 54.046889 116.075778
F 20.458412 61.767873 116.075778
F 4.961929 55.332200 112.003067
F 4.961929 63.053186 112.003067
F 13.876077 55.333717 112.250789
F 13.876077 63.054704 112.250789
F 22.788038 55.333717 112.499723
F 22.788038 63.054704 112.499723
F 4.860319 57.908847 115.641302
F 4.860319 65.629834 115.641302
F 13.774439 57.907380 115.889078
F 13.774439 65.628367 115.889078
F 22.686401 57.907380 116.138011
F 22.686401 65.628367 116.138012
F 4.932035 57.909472 112.910067
F 4.932035 65.630459 112.910067
F 13.850669 57.907380 113.160361
F 13.850669 65.628367 113.160361
F 22.762630 57.907380 113.409295
F 22.762630 65.628367 113.409295
F 5.032146 55.331450 109.271630
F 5.032146 63.052436 109.271630
F 13.952287 55.333717 109.522072
F 13.952287 63.054704 109.522071
F 22.864249 55.333717 109.771005
F 22.864249 63.054704 109.771005
F 7.166543 54.046952 112.973614
F 7.166543 61.767937 112.973614
F 16.078661 54.046888 113.222595
F 16.078661 61.767873 113.222594
F 24.990620 54.046888 113.471528
F 24.990621 61.767873 113.471528
F 7.268136 59.194151 109.335333
F 7.268136 66.915138 109.335333
F 16.180276 59.194210 109.584304
F 16.180276 66.915197 109.584305
F 25.092237 59.194210 109.833238
F 25.092237 66.915197 109.833239
F 7.191275 59.194045 112.064179
F 7.191274 66.915032 112.064179
F 16.104066 59.194210 112.313022
F 16.104066 66.915197 112.313023
F 25.016026 59.194210 112.561956
F 25.016026 66.915197 112.561956
F 7.089837 54.047011 115.702443
F 7.089837 61.767996 115.702443
F 16.002431 54.046889 115.951311
F 16.002431 61.767873 115.951312
F 24.914391 54.046888 116.200245
F 24.914391 61.767873 116.200245
F 0.338148 55.366195 119.181693
F 0.338148 63.087182 119.181692
F 9.216814 55.333723 119.402894
F 9.216814 63.054709 119.402894
F 18.128805 55.333717 119.651832
F 18.128805 63.054704 119.651833
F 0.241493 57.878197 122.820121
F 0.241493 65.599184 122.820120
F 9.115189 57.907360 123.040813
F 9.115189 65.628347 123.040812
F 18.027166 57.907372 123.289762
F 18.027166 65.628359 123.289762
F 0.245679 57.918364 120.102474
F 0.245679 65.639352 120.102474
F 9.191380 57.907376 120.312437
F 9.191380 65.628363 120.312437
F 18.103397 57.907380 120.561370
F 18.103397 65.628367 120.561370
F 0.318528 55.311284 116.461721
F 0.318528 63.032271 116.461721
F 9.292989 55.333720 116.674183
F 9.292989 63.054707 116.674183
F 18.205015 55.333717 116.923116
F 18.205015 63.054703 116.923116
F 2.506055 54.042159 120.133337
F 2.506055 61.763144 120.133337
F 11.419426 54.046889 120.374669
F 11.419426 61.767874 120.374669
F 20.331389 54.046888 120.623603
F 20.331389 61.767873 120.623603
F 2.607172 59.198437 116.495473
F 2.607172 66.919424 116.495473
F 11.521040 59.194209 116.736415
F 11.521040 66.915196 116.736415
F 20.433005 59.194210 116.985349
F 20.433004 66.915197 116.985350
F 2.513009 59.196681 119.221354
F 2.513009 66.917668 119.221354
F 11.444828 59.194209 119.465133
F 11.444829 66.915196 119.465133
F 20.356793 59.194210 119.714066
F 20.356793 66.915197 119.714066
F 2.418932 54.042211 122.857054
F 2.418931 61.763196 122.857054
F 11.343193 54.046881 123.103062
F 11.343193 61.767866 123.103062
F 20.255157 54.046880 123.351995
F 20.255157 61.767865 123.351996
F 4.758701 55.332279 119.279529
F 4.758701 63.053265 119.279529
F 13.672824 55.333718 119.527365
F 13.672824 63.054704 119.527366
F 22.584785 55.333717 119.776299
F 22.584785 63.054704 119.776299
F 4.657412 57.908662 122.917303
F 4.657412 65.629649 122.917302
F 13.571184 57.907372 123.165295
F 13.571184 65.628359 123.165295
F 22.483146 57.907372 123.414229
F 22.483146 65.628359 123.414229
F 4.730675 57.909364 120.186688
F 4.730675 65.630351 120.186688
F 13.647417 57.907380 120.436903
F 13.647417 65.628367 120.436903
F 22.559377 57.907380 120.685837
F 22.559377 65.628367 120.685837
F 4.831472 55.331723 116.548429
F 4.831472 63.052709 116.548429
F 13.749034 55.333717 116.798649
F 13.749034 63.054704 116.798650
F 22.660995 55.333717 117.047583
F 22.660995 63.054704 117.047583
F 6.963306 54.046955 120.250156
F 6.963306 61.767940 120.250156
F 15.875408 54.046888 120.499137
F 15.875409 61.767873 120.499136
F 24.787368 54.046888 120.748070
F 24.787368 61.767873 120.748070
F 7.064914 59.194143 116.611903
F 7.064914 66.915130 116.611903
F 15.977023 59.194210 116.860882
F 15.977023 66.915197 116.860883
F 24.888983 59.194210 117.109816
F 24.888983 66.915197 117.109817
F 6.988340 59.194112 119.340714
F 6.988340 66.915099 119.340714
F 15.900813 59.194210 119.589599
F 15.900813 66.915197 119.589599
F 24.812772 59.194210 119.838532
F 24.812772 66.915197 119.838532
F 6.886990 54.046916 122.978588
F 6.886990 61.767901 122.978589
F 15.799176 54.046880 123.227529
F 15.799176 61.767865 123.227529
F 24.711137 54.046880 123.476462
F 24.711137 61.767865 123.476462
F 0.143110 55.363237 126.454632
F 0.143111 63.084224 126.454632
F 9.006931 55.330243 126.665191
F 9.006931 63.051230 126.665191
F 17.918907 55.330242 126.914153
F 17.918907 63.051229 126.914153
F 0.017840 57.898045 130.182076
F 26.350730 57.903616 130.762242
F 0.017842 65.619031 130.182074
F 26.350730 65.624603 130.762242
F 8.527010 57.907005 130.266569
F 8.527010 65.627992 130.266570
F 17.438770 57.903616 130.513308
F 17.438770 65.624604 130.513308
F 0.121457 57.892760 127.428575
F 0.121457 65.613747 127.428574
F 8.971277 57.903413 127.555685
F 8.971277 65.624400 127.555685
F 17.883611 57.903336 127.804388
F 17.883611 65.624323 127.804388
F 0.173797 55.334280 123.750488
F 0.173796 63.055266 123.750488
F 9.089784 55.333653 123.946716
F 9.089784 63.054639 123.946716
F 18.001778 55.333644 124.195663
F 18.001778 63.054631 124.195663
F 2.301447 54.023956 127.356257
F 2.301447 61.744941 127.356257
F 11.199624 54.042848 127.617691
F 11.199624 61.763833 127.617691
F 20.111603 54.042844 127.866622
F 20.111603 61.763830 127.866622
F 2.406308 59.200012 123.765925
F 2.406308 66.920998 123.765925
F 11.317805 59.194138 124.008957
F 11.317805 66.915124 124.008957
F 20.229767 59.194137 124.257897
F 20.229767 66.915124 124.257897
F 2.320526 59.195941 126.471255
F 2.320526 66.916928 126.471255
F 11.234933 59.190736 126.727441
F 11.234933 66.911723 126.727442
F 20.146896 59.190735 126.976386
F 20.146896 66.911722 126.976386
F 2.012369 53.876539 130.027582
F 2.012369 61.597524 130.027582
F 10.754719 54.043214 130.326639
F 10.754719 61.764199 130.326639
F 19.666762 54.043125 130.575541
F 19.666762 61.764110 130.575542
F 4.549510 55.325715 126.536225
F 4.549510 63.046702 126.536225
F 13.462927 55.330242 126.789686
F 13.462926 63.051228 126.789686
F 22.374887 55.330242 127.038620
F 22.374887 63.051229 127.038620
F 4.230744 57.811157 130.067386
F 4.230744 65.532144 130.067386
F 12.982760 57.903627 130.388850
F 12.982760 65.624614 130.388849
F 21.894751 57.903616 130.637775
F 21.894751 65.624603 130.637775
F 4.520249 57.902873 127.385073
F 4.520248 65.623860 127.385072
F 13.427626 57.903338 127.679923
F 13.427626 65.624324 127.679923
F 22.339591 57.903336 127.928856
F 22.339591 65.624323 127.928856
F 4.630660 55.331514 123.820348
F 4.630660 63.052501 123.820348
F 13.545797 55.333645 124.071197
F 13.545797 63.054631 124.071196
F 22.457758 55.333645 124.320130
F 22.457758 63.054631 124.320130
F 6.743016 54.042900 127.493252
F 6.743016 61.763885 127.493252
F 15.655622 54.042844 127.742155
F 15.655622 61.763830 127.742155
F 24.567582 54.042844 127.991089
F 24.567582 61.763829 127.991089
F 6.862006 59.194214 123.883973
F 6.862006 66.915201 123.883973
F 15.773786 59.194137 124.133430
F 15.773786 66.915124 124.133430
F 24.685746 59.194137 124.382364
F 24.685746 66.915125 124.382364
F 6.780646 59.191339 126.599638
F 6.780646 66.912326 126.599638
F 15.690915 59.190735 126.851920
F 15.690915 66.911722 126.851919
F 24.602875 59.190735 127.100853
F 24.602875 66.911722 127.100853
F 6.295541 54.046610 130.204665
F 6.295541 61.767595 130.204665
F 15.210781 54.043126 130.451075
F 15.210781 61.764110 130.451075
F 24.122742 54.043125 130.700008
F 24.122742 61.764109 130.700008
F 2.708090 69.485142 112.857108
F 24.122742 69.485096 130.700008
F 20.534641 69.488860 113.347061
F 2.609457 69.488179 115.584552
F 15.210781 69.485097 130.451075
F 20.458412 69.488860 116.075778
F 16.078661 69.488860 113.222595
F 6.295541 69.488581 130.204665
F 24.990621 69.488860 113.471528
F 16.002431 69.488860 115.951312
F 24.914392 69.488860 116.200245
F 2.506055 69.484130 120.133337
F 20.331389 69.488860 120.623603
F 2.418931 69.484182 122.857054
F 11.343193 69.488852 123.103062
F 20.255157 69.488852 123.351995
F 15.875408 69.488860 120.499137
F 24.787368 69.488860 120.748070
F 15.799176 69.488852 123.227529
F 24.711137 69.488851 123.476462
F 2.301447 69.465928 127.356256
F 11.199624 69.484819 127.617691
F 24.567582 69.484816 127.991089
F 20.111603 69.484816 127.866622
F 2.012369 69.318512 130.027582
F 15.655622 69.484816 127.742155
F 10.754719 69.485185 130.326639
F 19.666762 69.485096 130.575541
F 6.743016 69.484872 127.493252
F 30.309347 1.290873 3.509113
F 30.309347 9.011855 3.509113
F 30.309347 16.732841 3.509113
F 39.221305 1.290872 3.758047
F 39.221305 9.011854 3.758047
F 39.221305 16.732840 3.758047
F 48.150720 1.290440 4.009272
F 48.150720 9.011422 4.009272
F 48.150720 16.732408 4.009272
F 30.191161 3.860563 7.117837
F 30.191161 11.581546 7.117838
F 39.103116 3.860565 7.366772
F 39.103116 11.581547 7.366772
F 48.023090 3.857086 7.613487
F 48.023090 11.578068 7.613487
F 30.274051 3.863966 4.399349
F 30.274051 11.584948 4.399349
F 39.186007 3.863967 4.648283
F 39.186007 11.584949 4.648282
F 48.106548 3.862193 4.897829
F 48.106548 11.583175 4.897829
F 30.754166 1.290593 0.800193
F 30.754166 9.011575 0.800193
F 30.754166 16.732562 0.800192
F 39.666144 1.290591 1.049125
F 39.666144 9.011573 1.049125
F 39.666144 16.732559 1.049125
F 48.624627 1.289025 1.301921
F 48.624627 9.010006 1.301921
F 48.624627 16.730993 1.301920
F 32.502041 7.724457 4.461583
F 32.502041 15.445442 4.461582
F 32.502041 0.003475 4.461583
F 41.414047 7.724453 4.710514
F 41.414047 15.445437 4.710514
F 41.414047 0.003470 4.710514
F 50.412463 7.755240 4.949328
F 50.412460 15.476224 4.949329
F 50.412463 0.034258 4.949328
F 32.982152 5.151084 0.862426
F 32.982152 12.872068 0.862426
F 41.894151 5.151065 1.111359
F 41.894151 12.872049 1.111358
F 50.885446 5.175745 1.362107
F 50.885446 12.896728 1.362107
F 32.537333 5.151364 3.571347
F 32.537333 12.872348 3.571347
F 41.449330 5.151368 3.820277
F 41.449330 12.872351 3.820277
F 50.362754 5.168331 4.058851
F 50.362752 12.889317 4.058851
F 32.419151 7.721054 7.180071
F 32.419151 15.442039 7.180071
F 32.419151 0.000072 7.180071
F 41.331143 7.721050 7.429003
F 41.331143 15.442035 7.429003
F 41.331143 0.000068 7.429003
F 50.231020 7.707970 7.661506
F 50.231019 15.428955 7.661506
F 53.485306 16.742001 15.982517
F 34.765324 1.290873 3.633580
F 34.765324 9.011855 3.633580
F 34.765324 16.732841 3.633580
F 43.677775 1.290756 3.882525
F 43.677775 9.011738 3.882525
F 43.677775 16.732724 3.882525
F 34.647137 3.860563 7.242304
F 34.647137 11.581546 7.242304
F 43.559339 3.860619 7.491278
F 43.559339 11.581602 7.491279
F 34.730027 3.863966 4.523816
F 34.730027 11.584948 4.523816
F 43.642253 3.864037 4.772720
F 43.642253 11.585020 4.772719
F 35.210143 1.290593 0.924659
F 35.210143 9.011575 0.924659
F 35.210142 16.732561 0.924659
F 44.124006 1.290027 1.173341
F 44.124006 9.011009 1.173341
F 44.124006 16.731995 1.173341
F 36.958017 7.724457 4.586050
F 36.958017 15.445441 4.586049
F 36.958017 0.003474 4.586050
F 45.873989 7.725684 4.834091
F 45.873989 15.446669 4.834091
F 45.873989 0.004702 4.834091
F 28.046064 7.724457 4.337116
F 28.046064 15.445441 4.337115
F 28.046064 0.003475 4.337116
F 37.438129 5.151084 0.986893
F 37.438129 12.872068 0.986892
F 46.353361 5.150697 1.235846
F 46.353360 12.871680 1.235846
F 28.526176 5.151084 0.737959
F 28.526176 12.872067 0.737959
F 36.993310 5.151364 3.695813
F 36.993310 12.872347 3.695813
F 45.908176 5.149796 3.946145
F 45.908176 12.870780 3.946145
F 28.081356 5.151363 3.446880
F 28.081356 12.872347 3.446880
F 36.875127 7.721054 7.304538
F 36.875127 15.442039 7.304538
F 36.875127 0.000072 7.304538
F 45.789898 7.722640 7.554719
F 45.789898 15.443625 7.554719
F 45.789898 0.001658 7.554719
F 27.963174 7.721054 7.055604
F 27.963174 15.442039 7.055604
F 27.963174 0.000072 7.055604
F 30.089560 1.286829 10.752131
F 30.089560 9.007811 10.752131
F 30.089560 16.728798 10.752131
F 39.001517 1.286828 11.001066
F 39.001517 9.007810 11.001066
F 39.001517 16.728796 11.001066
F 47.921593 1.290369 11.247875
F 47.921593 9.011351 11.247875
F 47.921593 16.732337 11.247875
F 29.987924 3.860491 14.390384
F 29.987924 11.581473 14.390385
F 38.899879 3.860492 14.639319
F 38.899879 11.581474 14.639319
F 47.819934 3.856940 14.886227
F 47.819934 11.577922 14.886227
F 30.064153 3.860491 11.661670
F 30.064153 11.581473 11.661670
F 38.976109 3.860492 11.910602
F 38.976109 11.581474 11.910602
F 47.896040 3.856939 12.162003
F 47.896040 11.577921 12.162003
F 30.165773 1.286838 8.023740
F 30.165773 9.007819 8.023740
F 30.165773 16.728806 8.023739
F 39.077729 1.286836 8.272672
F 39.077729 9.007818 8.272672
F 39.077729 16.728805 8.272672
F 47.997893 1.290248 8.523401
F 47.997893 9.011230 8.523401
F 47.997893 16.732217 8.523401
F 32.292143 7.720982 11.723903
F 32.292143 15.441967 11.723902
F 53.485305 9.021014 15.982517
F 41.204137 7.720978 11.972840
F 41.204137 15.441962 11.972840
F 53.485305 1.300032 15.982517
F 50.102603 7.707778 12.233327
F 50.102602 15.428763 12.233327
F 53.485314 11.568269 19.622225
F 32.393760 5.147329 8.085973
F 32.393760 12.868312 8.085973
F 41.305753 5.147332 8.334910
F 41.305753 12.868316 8.334910
F 50.204301 5.160669 8.594776
F 50.204300 12.881653 8.594776
F 32.317547 5.147320 10.814364
F 32.317547 12.868304 10.814365
F 41.229541 5.147324 11.063297
F 41.229541 12.868308 11.063297
F 50.128689 5.160538 11.299850
F 50.128688 12.881522 11.299850
F 32.215913 7.720981 14.452617
F 32.215913 15.441967 14.452618
F 53.485314 3.847287 19.622226
F 41.127907 7.720978 14.701549
F 41.127907 15.441963 14.701550
F 53.302087 11.655903 0.564350
F 50.027038 7.707778 14.938191
F 50.027038 15.428763 14.938192
F 53.302087 3.934921 0.564350
F 34.545537 1.286829 10.876598
F 34.545537 9.007811 10.876598
F 34.545537 16.728798 10.876598
F 43.457739 1.286774 11.125570
F 43.457739 9.007757 11.125570
F 43.457739 16.728743 11.125570
F 34.443900 3.860491 14.514851
F 34.443900 11.581473 14.514851
F 43.356102 3.860546 14.763823
F 43.356102 11.581528 14.763823
F 34.520129 3.860491 11.786136
F 34.520129 11.581473 11.786136
F 43.432334 3.860546 12.035045
F 43.432334 11.581528 12.035045
F 34.621749 1.286838 8.148206
F 34.621749 9.007820 8.148206
F 34.621749 16.728806 8.148206
F 43.533954 1.286783 8.397110
F 43.533954 9.007765 8.397110
F 43.533954 16.728752 8.397110
F 36.748120 7.720981 11.848370
F 36.748120 15.441966 11.848369
F 53.485316 16.742001 18.688435
F 45.663000 7.722605 12.096252
F 45.663000 15.443590 12.096252
F 45.663000 0.001623 12.096252
F 27.836166 7.720982 11.599436
F 27.836166 15.441966 11.599436
F 53.485316 9.021014 18.688435
F 36.849736 5.147328 8.210440
F 36.849736 12.868312 8.210439
F 45.764612 5.145704 8.458328
F 45.764612 12.866688 8.458328
F 27.937783 5.147328 7.961506
F 27.937783 12.868312 7.961506
F 36.773524 5.147320 10.938831
F 36.773524 12.868304 10.938831
F 45.688340 5.145697 11.188974
F 45.688340 12.866681 11.188974
F 27.861570 5.147320 10.689898
F 27.861570 12.868304 10.689898
F 36.671889 7.720981 14.577085
F 36.671890 15.441966 14.577085
F 53.485316 1.300033 18.688435
F 45.586705 7.722604 14.827228
F 45.586705 15.443589 14.827228
F 45.586705 0.001622 14.827228
F 27.759937 7.720982 14.328151
F 27.759937 15.441966 14.328151
F 53.485325 16.742117 8.702979
F 29.886308 1.286829 18.028674
F 29.886308 9.007811 18.028674
F 29.886308 16.728798 18.028674
F 38.798265 1.286828 18.277608
F 38.798264 9.007810 18.277608
F 38.798265 16.728796 18.277608
F 47.718318 1.290380 18.524517
F 47.718318 9.011362 18.524517
F 47.718318 16.732349 18.524518
F 29.784670 3.860491 21.666963
F 29.784671 11.581473 21.666963
F 53.410398 9.013927 1.404845
F 53.410398 1.292945 1.404845
F 44.175272 3.856829 0.230690
F 44.175272 11.577811 0.230690
F 29.860900 3.860491 18.938247
F 29.860900 11.581473 18.938246
F 38.772856 3.860492 19.187179
F 38.772856 11.581474 19.187179
F 47.692785 3.856940 19.438585
F 47.692785 11.577922 19.438585
F 29.962518 1.286829 15.299957
F 29.962519 9.007811 15.299957
F 29.962518 16.728798 15.299957
F 38.874474 1.286828 15.548890
F 38.874474 9.007810 15.548890
F 38.874474 16.728796 15.548889
F 47.794403 1.290380 15.800296
F 47.794403 9.011362 15.800296
F 47.794403 16.732349 15.800296
F 32.088890 7.720982 19.000480
F 32.088890 15.441967 19.000480
F 53.485324 9.021130 8.702979
F 41.000883 7.720978 19.249417
F 41.000884 15.441962 19.249416
F 53.485324 1.300149 8.702979
F 49.899349 7.707778 19.509907
F 49.899349 15.428763 19.509907
F 53.485314 11.568270 12.342808
F 32.190505 5.147320 15.362190
F 32.190505 12.868304 15.362190
F 41.102498 5.147324 15.611127
F 41.102498 12.868308 15.611127
F 50.000965 5.160523 15.871617
F 50.000964 12.881507 15.871617
F 32.114295 5.147320 18.090907
F 32.114295 12.868304 18.090907
F 41.026289 5.147324 18.339838
F 41.026289 12.868308 18.339839
F 49.925422 5.160522 18.576481
F 49.925421 12.881507 18.576481
F 32.012660 7.720982 21.729196
F 32.012660 15.441967 21.729196
F 53.485314 3.847288 12.342808
F 37.490674 7.717218 0.043916
F 37.490674 15.438203 0.043917
F 53.485304 11.568270 15.048727
F 46.416487 7.720917 0.296100
F 46.416487 15.441902 0.296100
F 53.485304 3.847288 15.048727
F 34.342285 1.286829 18.153140
F 34.342285 9.007811 18.153140
F 34.342285 16.728798 18.153141
F 43.254487 1.286774 18.402112
F 43.254487 9.007756 18.402113
F 43.254487 16.728743 18.402112
F 34.240646 3.860491 21.791429
F 34.240646 11.581473 21.791429
F 39.718664 3.856727 0.106150
F 39.718664 11.577710 0.106150
F 48.657440 3.873886 0.362084
F 48.657439 11.594869 0.362085
F 34.316876 3.860491 19.062713
F 34.316876 11.581473 19.062713
F 43.229081 3.860546 19.311622
F 43.229081 11.581528 19.311622
F 34.418495 1.286829 15.424424
F 34.418495 9.007811 15.424424
F 34.418495 16.728798 15.424423
F 43.330699 1.286774 15.673332
F 43.330699 9.007756 15.673332
F 43.330699 16.728743 15.673332
F 36.544866 7.720981 19.124947
F 36.544867 15.441966 19.124946
F 53.485316 16.742013 11.408994
F 45.459745 7.722604 19.372832
F 45.459745 15.443589 19.372832
F 45.459745 0.001622 19.372832
F 27.632913 7.720982 18.876013
F 27.632913 15.441966 18.876013
F 53.485316 9.021026 11.408994
F 36.646481 5.147320 15.486657
F 36.646481 12.868304 15.486657
F 45.561360 5.145698 15.734542
F 45.561360 12.866681 15.734542
F 27.734528 5.147320 15.237724
F 27.734528 12.868304 15.237723
F 36.570271 5.147320 18.215374
F 36.570271 12.868304 18.215374
F 45.485087 5.145698 18.465517
F 45.485087 12.866682 18.465517
F 27.658318 5.147320 17.966440
F 27.658318 12.868304 17.966441
F 41.946868 7.717230 0.168404
F 41.946868 15.438215 0.168404
F 53.485316 1.300044 11.408994
F 27.556684 7.720982 21.604730
F 51.052451 7.818667 0.518625
F 27.556683 15.441966 21.604730
F 51.052451 15.539652 0.518625
F 53.410398 16.734913 1.404845
F 51.052451 0.097685 0.518625
F 53.395060 1.263945 4.153289
F 53.395060 8.984927 4.153289
F 53.395063 16.705915 4.153288
F 53.485190 3.847476 7.767448
F 53.485191 11.568458 7.767449
F 53.466847 3.851000 5.056127
F 53.466850 11.571981 5.056128
F 29.683055 1.286829 25.305253
F 29.683055 9.007811 25.305253
F 29.683055 16.728798 25.305253
F 38.595011 1.286828 25.554187
F 38.595011 9.007810 25.554187
F 38.595011 16.728797 25.554187
F 47.515065 1.290380 25.801096
F 47.515065 9.011362 25.801096
F 47.515065 16.732349 25.801096
F 29.581417 3.860491 28.943541
F 29.581417 11.581473 28.943541
F 38.493373 3.860492 29.192475
F 38.493373 11.581474 29.192475
F 47.413427 3.856940 29.439384
F 47.413427 11.577922 29.439384
F 29.657646 3.860491 26.214825
F 29.657647 11.581473 26.214825
F 38.569603 3.860492 26.463758
F 38.569603 11.581474 26.463757
F 47.489531 3.856940 26.715164
F 47.489531 11.577922 26.715164
F 29.759265 1.286829 22.576536
F 29.759265 9.007811 22.576536
F 29.759265 16.728798 22.576535
F 38.671221 1.286828 22.825468
F 38.671221 9.007810 22.825468
F 38.671221 16.728796 22.825468
F 47.591150 1.290380 23.076875
F 47.591150 9.011362 23.076875
F 47.591150 16.732349 23.076875
F 31.885637 7.720982 26.277058
F 31.885637 15.441967 26.277058
F 53.485305 16.742001 37.820765
F 40.797630 7.720978 26.525995
F 40.797630 15.441962 26.525995
F 53.485305 9.021014 37.820765
F 49.696096 7.707779 26.786485
F 49.696096 15.428763 26.786485
F 53.485305 1.300032 37.820765
F 31.987252 5.147320 22.638769
F 31.987252 12.868304 22.638769
F 40.899245 5.147324 22.887706
F 40.899245 12.868308 22.887705
F 49.797711 5.160523 23.148196
F 49.797711 12.881507 23.148196
F 31.911041 5.147320 25.367486
F 31.911041 12.868304 25.367486
F 40.823035 5.147324 25.616417
F 40.823035 12.868308 25.616417
F 49.722168 5.160522 25.853060
F 49.722168 12.881507 25.853060
F 31.809407 7.720982 29.005774
F 31.809407 15.441967 29.005775
F 53.485300 11.568265 41.460495
F 40.721400 7.720978 29.254706
F 40.721400 15.441963 29.254706
F 53.485300 3.847283 41.460495
F 49.620532 7.707778 29.491349
F 49.620532 15.428763 29.491349
F 53.485304 11.568270 22.328143
F 34.139032 1.286829 25.429719
F 34.139032 9.007811 25.429719
F 34.139032 16.728798 25.429719
F 43.051234 1.286774 25.678691
F 43.051234 9.007756 25.678691
F 43.051234 16.728743 25.678691
F 34.037393 3.860491 29.068007
F 34.037393 11.581473 29.068008
F 42.949596 3.860546 29.316980
F 42.949596 11.581528 29.316980
F 34.113623 3.860491 26.339291
F 34.113623 11.581473 26.339291
F 43.025827 3.860546 26.588200
F 43.025827 11.581528 26.588200
F 34.215241 1.286829 22.701002
F 34.215241 9.007812 22.701002
F 34.215241 16.728798 22.701002
F 43.127445 1.286774 22.949911
F 43.127445 9.007756 22.949911
F 43.127445 16.728743 22.949910
F 36.341613 7.720981 26.401525
F 36.341613 15.441966 26.401525
F 53.485304 3.847288 22.328144
F 45.256492 7.722604 26.649410
F 45.256492 15.443589 26.649410
F 45.256492 0.001622 26.649410
F 27.429659 7.720982 26.152591
F 27.429659 15.441966 26.152591
F 53.485316 16.742002 40.526683
F 36.443228 5.147320 22.763236
F 36.443228 12.868304 22.763235
F 45.358107 5.145698 23.011121
F 45.358107 12.866681 23.011120
F 27.531275 5.147320 22.514302
F 27.531275 12.868304 22.514302
F 36.367018 5.147320 25.491952
F 36.367018 12.868304 25.491953
F 45.281834 5.145698 25.742095
F 45.281834 12.866682 25.742096
F 27.455064 5.147320 25.243019
F 27.455064 12.868304 25.243019
F 36.265383 7.720981 29.130241
F 36.265383 15.441966 29.130242
F 53.485316 9.021015 40.526683
F 45.180199 7.722604 29.380385
F 45.180199 15.443589 29.380385
F 45.180199 0.001622 29.380384
F 27.353430 7.720982 28.881308
F 27.353430 15.441966 28.881308
F 53.485316 1.300033 40.526683
F 29.479801 1.286829 32.581830
F 29.479801 9.007811 32.581830
F 29.479801 16.728798 32.581831
F 38.391758 1.286828 32.830764
F 38.391758 9.007810 32.830764
F 38.391758 16.728796 32.830765
F 47.311812 1.290380 33.077674
F 47.311812 9.011362 33.077674
F 47.311812 16.732349 33.077674
F 29.378164 3.860491 36.220119
F 29.378164 11.581473 36.220118
F 38.290120 3.860492 36.469053
F 38.290119 11.581474 36.469053
F 47.210174 3.856940 36.715962
F 47.210174 11.577922 36.715962
F 29.454393 3.860491 33.491403
F 29.454393 11.581473 33.491402
F 38.366350 3.860492 33.740335
F 38.366350 11.581474 33.740335
F 47.286278 3.856940 33.991741
F 47.286278 11.577922 33.991741
F 29.556012 1.286829 29.853113
F 29.556012 9.007811 29.853114
F 29.556012 16.728798 29.853113
F 38.467968 1.286828 30.102046
F 38.467968 9.007810 30.102046
F 38.467968 16.728796 30.102046
F 47.387896 1.290380 30.353453
F 47.387896 9.011362 30.353453
F 47.387896 16.732349 30.353452
F 31.682383 7.720982 33.553636
F 31.682383 15.441967 33.553636
F 53.485306 16.742001 30.541350
F 40.594377 7.720978 33.802573
F 40.594377 15.441962 33.802572
F 53.485305 9.021014 30.541350
F 49.492843 7.707779 34.063063
F 49.492843 15.428764 34.063063
F 53.485305 1.300032 30.541350
F 31.783999 5.147320 29.915347
F 31.783999 12.868304 29.915347
F 40.695992 5.147324 30.164284
F 40.695992 12.868308 30.164284
F 49.594458 5.160523 30.424774
F 49.594458 12.881507 30.424774
F 31.707788 5.147320 32.644063
F 31.707788 12.868304 32.644064
F 40.619782 5.147324 32.892995
F 40.619782 12.868308 32.892995
F 49.518915 5.160522 33.129638
F 49.518915 12.881507 33.129638
F 31.606154 7.720982 36.282352
F 31.606154 15.441967 36.282352
F 53.485314 11.568269 34.181057
F 40.518147 7.720978 36.531283
F 40.518147 15.441963 36.531284
F 53.485314 3.847287 34.181058
F 49.417279 7.707778 36.767926
F 49.417278 15.428763 36.767926
F 53.485304 11.568270 36.886975
F 33.935778 1.286829 32.706297
F 33.935778 9.007811 32.706297
F 33.935778 16.728798 32.706297
F 42.847981 1.286774 32.955269
F 42.847981 9.007756 32.955269
F 42.847981 16.728743 32.955269
F 33.834140 3.860491 36.344585
F 33.834140 11.581473 36.344585
F 42.746342 3.860546 36.593558
F 42.746342 11.581528 36.593558
F 33.910370 3.860491 33.615869
F 33.910370 11.581473 33.615869
F 42.822574 3.860546 33.864778
F 42.822574 11.581528 33.864778
F 34.011988 1.286829 29.977580
F 34.011988 9.007811 29.977580
F 34.011988 16.728798 29.977580
F 42.924192 1.286774 30.226489
F 42.924192 9.007756 30.226489
F 42.924192 16.728743 30.226488
F 36.138360 7.720982 33.678103
F 36.138360 15.441966 33.678102
F 53.485304 3.847288 36.886976
F 45.053239 7.722604 33.925988
F 45.053238 15.443589 33.925988
F 45.053239 0.001622 33.925988
F 27.226406 7.720982 33.429169
F 27.226406 15.441966 33.429169
F 53.485316 16.742001 33.247268
F 36.239975 5.147320 30.039814
F 36.239975 12.868304 30.039813
F 45.154854 5.145698 30.287699
F 45.154854 12.866681 30.287698
F 27.328022 5.147320 29.790880
F 27.328022 12.868304 29.790880
F 36.163765 5.147320 32.768530
F 36.163765 12.868304 32.768530
F 45.078581 5.145698 33.018673
F 45.078581 12.866682 33.018673
F 27.251811 5.147320 32.519597
F 27.251811 12.868304 32.519597
F 36.062130 7.720981 36.406819
F 36.062130 15.441966 36.406819
F 53.485316 9.021014 33.247268
F 44.976946 7.722604 36.656962
F 44.976945 15.443589 36.656962
F 44.976946 0.001622 36.656962
F 27.150177 7.720982 36.157885
F 27.150177 15.441966 36.157885
F 53.485316 1.300033 33.247268
F 29.276548 1.286829 39.858408
F 29.276548 9.007811 39.858408
F 29.276548 16.728798 39.858408
F 38.188505 1.286828 40.107342
F 38.188505 9.007810 40.107342
F 38.188505 16.728796 40.107342
F 47.108559 1.290380 40.354251
F 47.108559 9.011362 40.354252
F 47.108559 16.732349 40.354251
F 29.174911 3.860491 43.496697
F 29.174911 11.581473 43.496697
F 38.696626 3.860492 21.915897
F 38.696626 11.581474 21.915897
F 47.616681 3.856940 22.162806
F 47.616681 11.577922 22.162806
F 29.251140 3.860491 40.767980
F 29.251140 11.581473 40.767980
F 38.163096 3.860492 41.016913
F 38.163096 11.581474 41.016913
F 47.083025 3.856940 41.268317
F 47.083025 11.577922 41.268317
F 29.352759 1.286829 37.129691
F 29.352759 9.007811 37.129691
F 29.352759 16.728798 37.129691
F 38.264715 1.286828 37.378624
F 38.264715 9.007810 37.378624
F 38.264715 16.728796 37.378623
F 47.184643 1.290380 37.630030
F 47.184643 9.011362 37.630030
F 47.184643 16.732349 37.630030
F 31.479130 7.720982 40.830214
F 31.479130 15.441967 40.830213
F 53.485306 16.742001 23.261934
F 40.391124 7.720978 41.079151
F 40.391124 15.441962 41.079151
F 53.485305 9.021014 23.261934
F 49.289590 7.707779 41.339643
F 49.289590 15.428764 41.339643
F 53.485305 1.300032 23.261934
F 31.580745 5.147320 37.191924
F 31.580745 12.868304 37.191924
F 40.492738 5.147324 37.440862
F 40.492738 12.868308 37.440861
F 49.391205 5.160523 37.701351
F 49.391205 12.881507 37.701351
F 31.504535 5.147320 39.920641
F 31.504535 12.868304 39.920641
F 40.416529 5.147324 40.169573
F 40.416529 12.868308 40.169573
F 49.315662 5.160522 40.406215
F 49.315661 12.881507 40.406215
F 31.402901 7.720982 43.558930
F 31.402901 15.441967 43.558930
F 53.485314 11.568269 26.901642
F 40.924653 7.720978 21.978128
F 40.924653 15.441963 21.978128
F 53.485314 3.847287 26.901642
F 49.823785 7.707778 22.214770
F 49.823785 15.428763 22.214770
F 53.485304 11.568270 29.607560
F 33.732525 1.286829 39.982875
F 33.732525 9.007811 39.982875
F 33.732525 16.728798 39.982875
F 42.644727 1.286774 40.231846
F 42.644727 9.007756 40.231846
F 42.644727 16.728743 40.231847
F 33.630886 3.860491 43.621163
F 33.630887 11.581473 43.621163
F 43.152849 3.860546 22.040402
F 43.152849 11.581528 22.040402
F 33.707116 3.860491 40.892447
F 33.707116 11.581473 40.892447
F 42.619321 3.860546 41.141356
F 42.619321 11.581528 41.141356
F 33.808735 1.286829 37.254158
F 33.808735 9.007812 37.254158
F 33.808735 16.728798 37.254157
F 42.720939 1.286774 37.503066
F 42.720939 9.007756 37.503066
F 42.720939 16.728743 37.503066
F 35.935107 7.720981 40.954681
F 35.935107 15.441966 40.954680
F 53.485304 3.847288 29.607560
F 44.849985 7.722604 41.202564
F 44.849985 15.443589 41.202564
F 44.849985 0.001622 41.202564
F 27.023153 7.720982 40.705747
F 27.023153 15.441966 40.705747
F 53.485316 16.742001 25.967852
F 36.036721 5.147320 37.316391
F 36.036721 12.868304 37.316391
F 44.951601 5.145698 37.564276
F 44.951601 12.866681 37.564276
F 27.124769 5.147320 37.067458
F 27.124769 12.868304 37.067457
F 35.960511 5.147320 40.045108
F 35.960511 12.868304 40.045108
F 44.875327 5.145698 40.295251
F 44.875327 12.866682 40.295251
F 27.048558 5.147320 39.796174
F 27.048558 12.868304 39.796175
F 36.468636 7.720981 21.853663
F 36.468636 15.441966 21.853663
F 53.485316 9.021014 25.967852
F 45.383452 7.722604 22.103806
F 45.383452 15.443589 22.103806
F 45.383452 0.001622 22.103806
F 26.946924 7.720982 43.434464
F 26.946924 15.441966 43.434464
F 53.485316 1.300033 25.967852
F 29.073295 1.286829 47.134986
F 29.073295 9.007811 47.134986
F 29.073295 16.728798 47.134987
F 37.985252 1.286828 47.383921
F 37.985252 9.007810 47.383921
F 37.985251 16.728796 47.383921
F 46.902869 1.291601 47.629056
F 46.902869 9.012583 47.629056
F 46.902869 16.733569 47.629055
F 28.971657 3.860491 50.773275
F 28.971658 11.581473 50.773275
F 37.883609 3.860491 51.022209
F 37.883609 11.581473 51.022209
F 46.777642 3.856436 51.270371
F 46.777642 11.577419 51.270372
F 29.047887 3.860491 48.044559
F 29.047887 11.581473 48.044559
F 37.959843 3.860492 48.293492
F 37.959843 11.581474 48.293492
F 46.879430 3.857136 48.546870
F 46.879430 11.578118 48.546870
F 29.149506 1.286829 44.406270
F 29.149506 9.007811 44.406269
F 29.149506 16.728798 44.406269
F 38.061461 1.286828 44.655202
F 38.061461 9.007810 44.655202
F 38.061461 16.728796 44.655202
F 46.981283 1.290461 44.906367
F 46.981283 9.011443 44.906367
F 46.981283 16.732430 44.906366
F 31.275877 7.720982 48.106792
F 31.275877 15.441967 48.106792
F 53.485191 1.299505 45.099460
F 40.187867 7.720978 48.355730
F 40.187867 15.441963 48.355730
F 53.485191 9.020487 45.099460
F 49.074659 7.700095 48.599047
F 49.074659 15.421080 48.599046
F 53.485192 16.741474 45.099460
F 31.377492 5.147320 44.468503
F 31.377492 12.868304 44.468503
F 40.289485 5.147324 44.717441
F 40.289485 12.868308 44.717440
F 49.187935 5.160382 44.977600
F 49.187935 12.881366 44.977600
F 31.301282 5.147320 47.197220
F 31.301282 12.868304 47.197220
F 40.213275 5.147324 47.446151
F 40.213276 12.868308 47.446151
F 49.112209 5.157362 47.680990
F 49.112209 12.878347 47.680991
F 31.199647 7.720982 50.835508
F 31.199647 15.441967 50.835509
F 53.485344 3.847234 44.166520
F 40.111585 7.720985 51.084445
F 40.111585 15.441970 51.084445
F 40.111585 0.000002 51.084445
F 48.942639 7.686947 51.284856
F 48.942639 15.407932 51.284856
F 53.485344 11.568216 44.166520
F 33.529272 1.286829 47.259453
F 33.529272 9.007811 47.259453
F 33.529272 16.728798 47.259453
F 42.441414 1.286791 47.508382
F 42.441415 9.007773 47.508382
F 42.441414 16.728760 47.508383
F 33.427633 3.860491 50.897742
F 33.427633 11.581473 50.897742
F 42.339162 3.860343 51.146564
F 42.339162 11.581325 51.146564
F 50.975609 3.836619 51.356565
F 50.975609 11.557601 51.356565
F 33.503863 3.860491 48.169026
F 33.503863 11.581473 48.169025
F 42.416073 3.860552 48.417930
F 42.416073 11.581534 48.417930
F 33.605482 1.286829 44.530737
F 33.605482 9.007811 44.530736
F 33.605482 16.728798 44.530736
F 42.517684 1.286775 44.779642
F 42.517684 9.007757 44.779642
F 42.517684 16.728743 44.779642
F 35.731854 7.720981 48.231259
F 35.731854 15.441966 48.231259
F 53.485611 16.737419 47.804273
F 44.646321 7.722538 48.478815
F 44.646321 15.443523 48.478815
F 44.646321 0.001556 48.478815
F 26.819900 7.720982 47.982326
F 26.819900 15.441966 47.982326
F 53.485610 9.016432 47.804272
F 35.833468 5.147320 44.592970
F 35.833468 12.868304 44.592969
F 44.748361 5.145690 44.840835
F 44.748361 12.866674 44.840835
F 26.921516 5.147320 44.344036
F 26.921516 12.868304 44.344036
F 35.757258 5.147320 47.321686
F 35.757258 12.868304 47.321686
F 44.672130 5.145682 47.571693
F 44.672130 12.866666 47.571693
F 26.845305 5.147320 47.072753
F 26.845305 12.868304 47.072753
F 35.655623 7.720981 50.959975
F 35.655623 15.441966 50.959975
F 53.485610 1.295450 47.804272
F 44.564265 7.720690 51.208274
F 44.564265 15.441675 51.208274
F 44.773686 0.001619 43.933525
F 28.870042 1.286829 54.411564
F 28.870042 9.007811 54.411564
F 28.870042 16.728798 54.411565
F 37.781995 1.286829 54.660498
F 37.781995 9.007811 54.660498
F 37.781995 16.728797 54.660498
F 46.681386 1.288873 54.907899
F 46.681386 9.009855 54.907899
F 46.681386 16.730842 54.907899
F 28.768404 3.860491 58.049853
F 28.768404 11.581473 58.049853
F 37.680356 3.860491 58.298786
F 37.680356 11.581473 58.298786
F 46.583840 3.859562 58.547293
F 46.583840 11.580545 58.547293
F 28.844634 3.860491 55.321137
F 28.844634 11.581473 55.321136
F 37.756586 3.860491 55.570070
F 37.756586 11.581473 55.570070
F 46.656222 3.857931 55.820365
F 46.656223 11.578913 55.820365
F 28.946252 1.286829 51.682848
F 28.946252 9.007811 51.682848
F 28.946252 16.728798 51.682847
F 37.858204 1.286829 51.931781
F 37.858204 9.007811 51.931781
F 37.858204 16.728797 51.931781
F 46.755556 1.289592 52.180857
F 46.755556 9.010574 52.180857
F 46.755557 16.731560 52.180856
F 31.072624 7.720982 55.383370
F 31.072624 15.441967 55.383369
F 44.773686 15.443586 43.933525
F 39.984565 7.720985 55.632301
F 39.984565 15.441969 55.632301
F 39.984565 0.000002 55.632301
F 48.819098 7.683498 55.910811
F 48.819099 15.404483 55.910810
F 44.773686 7.722601 43.933524
F 31.174239 5.147320 51.745081
F 31.174239 12.868304 51.745081
F 40.086171 5.147317 51.994011
F 40.086171 12.868300 51.994010
F 48.902579 5.194607 52.268076
F 48.902579 12.915591 52.268076
F 31.098028 5.147320 54.473797
F 31.098028 12.868304 54.473798
F 40.009971 5.147317 54.722733
F 40.009971 12.868301 54.722733
F 48.848931 5.183647 54.950116
F 48.848931 12.904632 54.950116
F 30.996394 7.720981 58.112086
F 30.996394 15.441966 58.112086
F 35.249117 15.441966 65.513132
F 39.908341 7.720984 58.361021
F 39.908341 15.441969 58.361021
F 39.908341 0.000002 58.361021
F 48.763667 7.689542 58.594107
F 48.763668 15.410526 58.594107
F 35.858877 15.441966 43.683397
F 33.326019 1.286829 54.536031
F 33.326019 9.007811 54.536031
F 33.326019 16.728798 54.536031
F 42.237704 1.286930 54.784887
F 42.237704 9.007912 54.784887
F 42.237704 16.728898 54.784888
F 50.926944 1.300410 55.022447
F 50.926944 9.021392 55.022447
F 50.926944 16.742379 55.022447
F 33.224380 3.860491 58.174319
F 33.224380 11.581473 58.174319
F 42.136167 3.860420 58.423201
F 42.136167 11.581402 58.423202
F 50.874970 3.850435 58.664331
F 50.874970 11.571416 58.664330
F 33.300610 3.860491 55.445603
F 33.300610 11.581473 55.445603
F 42.212316 3.860397 55.694600
F 42.212317 11.581380 55.694600
F 50.916855 3.850499 55.950024
F 50.916855 11.571482 55.950023
F 33.402228 1.286829 51.807315
F 33.402229 9.007812 51.807314
F 33.402229 16.728798 51.807314
F 42.313865 1.286945 52.056289
F 42.313865 9.007927 52.056289
F 42.313865 16.728913 52.056289
F 50.970409 1.297775 52.312418
F 50.970409 9.018756 52.312418
F 50.970409 16.739744 52.312418
F 35.528600 7.720981 55.507837
F 35.528600 15.441966 55.507836
F 35.249117 7.720981 65.513131
F 44.437607 7.720736 55.756879
F 44.437607 15.441721 55.756879
F 35.858877 7.720981 43.683397
F 35.630215 5.147320 51.869548
F 35.630215 12.868304 51.869548
F 44.538013 5.147789 52.118563
F 44.538013 12.868773 52.118563
F 35.554005 5.147320 54.598264
F 35.554005 12.868304 54.598265
F 44.463260 5.147520 54.846980
F 44.463260 12.868504 54.846980
F 35.452370 7.720981 58.236553
F 35.452370 15.441966 58.236553
F 44.261649 12.868287 62.123766
F 44.362533 7.720911 58.485398
F 44.362533 15.441895 58.485398
F 44.261649 5.147303 62.123766
F 28.666789 1.286829 61.688142
F 28.666788 9.007811 61.688142
F 28.666788 16.728798 61.688142
F 37.578742 1.286829 61.937075
F 37.578742 9.007811 61.937075
F 37.578742 16.728798 61.937076
F 46.486007 1.286759 62.186243
F 46.486007 9.007740 62.186243
F 46.486007 16.728727 62.186243
F 28.565151 3.860491 65.326431
F 28.565151 11.581473 65.326431
F 38.086866 3.860492 43.745631
F 38.086866 11.581474 43.745631
F 47.006913 3.856944 43.992506
F 47.006913 11.577926 43.992506
F 28.641380 3.860491 62.597715
F 28.641380 11.581473 62.597714
F 37.553334 3.860491 62.846648
F 37.553334 11.581473 62.846648
F 46.461183 3.860290 63.095620
F 46.461183 11.581272 63.095620
F 28.742999 1.286829 58.959425
F 28.742999 9.007811 58.959425
F 28.742999 16.728798 58.959425
F 37.654951 1.286829 59.208358
F 37.654951 9.007811 59.208358
F 37.654951 16.728797 59.208358
F 46.558930 1.288110 59.457979
F 46.558930 9.009092 59.457979
F 46.558930 16.730079 59.457978
F 30.869370 7.720982 62.659947
F 30.869370 15.441967 62.659948
F 35.350752 12.868304 61.874842
F 39.781321 7.720984 62.908880
F 39.781321 15.441968 62.908880
F 39.781321 0.000001 62.908880
F 48.648565 7.692920 63.180007
F 48.648566 15.413905 63.180006
F 35.350752 5.147320 61.874842
F 30.970986 5.147320 59.021659
F 30.970986 12.868304 59.021659
F 39.882932 5.147318 59.270590
F 39.882932 12.868301 59.270590
F 48.734172 5.180261 59.545624
F 48.734172 12.901244 59.545624
F 30.894775 5.147320 61.750375
F 30.894775 12.868304 61.750376
F 39.806727 5.147318 61.999310
F 39.806727 12.868302 61.999310
F 48.678035 5.173689 62.234993
F 48.678035 12.894673 62.234993
F 30.793141 7.720981 65.388664
F 30.793141 15.441966 65.388664
F 44.336893 12.868412 59.395109
F 40.314894 7.720978 43.807862
F 40.314894 15.441963 43.807862
F 44.336893 5.147428 59.395109
F 49.214019 7.707777 44.044530
F 49.214018 15.428761 44.044530
F 35.426961 12.868304 59.146125
F 33.122766 1.286829 61.812608
F 33.122766 9.007811 61.812608
F 33.122766 16.728798 61.812609
F 42.034626 1.286879 62.061507
F 42.034626 9.007862 62.061507
F 42.034626 16.728848 62.061507
F 50.821252 1.292494 62.306002
F 50.821252 9.013477 62.306002
F 50.821252 16.734463 62.306002
F 33.021127 3.860491 65.450898
F 33.021127 11.581473 65.450898
F 42.543089 3.860546 43.870135
F 42.543089 11.581528 43.870135
F 33.097357 3.860491 62.722182
F 33.097357 11.581473 62.722181
F 42.009230 3.860445 62.971148
F 42.009230 11.581427 62.971147
F 50.809808 3.858224 63.223135
F 50.809808 11.579206 63.223135
F 33.198975 1.286829 59.083892
F 33.198975 9.007812 59.083892
F 33.198975 16.728798 59.083892
F 42.110778 1.286895 59.332871
F 42.110778 9.007877 59.332871
F 42.110778 16.728863 59.332870
F 50.864450 1.293318 59.587107
F 50.864450 9.014300 59.587107
F 50.864450 16.735287 59.587107
F 35.325347 7.720982 62.784415
F 35.325347 15.441966 62.784415
F 35.426961 5.147320 59.146126
F 44.236056 7.720974 63.033346
F 44.236056 15.441959 63.033346
F 28.463535 1.286829 68.964721
F 28.463535 9.007811 68.964721
F 28.463535 16.728798 68.964721
F 37.375489 1.286829 69.213654
F 37.375489 9.007811 69.213654
F 37.375489 16.728797 69.213655
F 46.288484 1.285559 69.463606
F 46.288484 9.006541 69.463606
F 46.288484 16.727527 69.463606
F 28.361898 3.860491 72.603009
F 28.361898 11.581473 72.603010
F 37.273850 3.860491 72.851943
F 37.273850 11.581473 72.851943
F 46.188683 3.862000 73.102056
F 46.188683 11.582982 73.102057
F 28.438127 3.860491 69.874293
F 28.438127 11.581473 69.874293
F 37.350080 3.860491 70.123227
F 37.350080 11.581473 70.123227
F 46.263566 3.861580 70.371460
F 46.263567 11.582562 70.371459
F 28.539746 1.286829 66.236004
F 28.539746 9.007811 66.236004
F 28.539746 16.728798 66.236004
F 37.451699 1.286829 66.484937
F 37.451698 9.007811 66.484937
F 37.451699 16.728797 66.484937
F 46.362735 1.286244 66.733452
F 46.362735 9.007226 66.733452
F 46.362735 16.728212 66.733452
F 30.666117 7.720982 69.936527
F 30.666117 15.441967 69.936526
F 53.459408 16.714960 74.197727
F 39.578072 7.720983 70.185459
F 39.578072 15.441968 70.185459
F 39.578072 0.000001 70.185459
F 48.476223 7.704882 70.447392
F 48.476223 15.425867 70.447392
F 53.459408 8.993973 74.197727
F 30.767732 5.147320 66.298238
F 30.767732 12.868304 66.298237
F 39.679685 5.147318 66.547169
F 39.679685 12.868302 66.547169
F 48.562722 5.169652 66.813832
F 48.562722 12.890636 66.813831
F 30.691522 5.147320 69.026954
F 30.691522 12.868304 69.026955
F 39.603478 5.147319 69.275888
F 39.603478 12.868302 69.275889
F 48.505478 5.161632 69.518129
F 48.505478 12.882617 69.518129
F 30.589888 7.720981 72.665243
F 30.589888 15.441966 72.665243
F 53.459408 1.272992 74.197727
F 39.501843 7.720983 72.914177
F 39.501843 15.441968 72.914178
F 39.501843 0.000000 72.914178
F 48.416524 7.712343 73.159605
F 48.416524 15.433327 73.159606
F 53.423008 11.599648 77.833372
F 32.919512 1.286829 69.089187
F 32.919512 9.007811 69.089187
F 32.919512 16.728798 69.089188
F 41.831460 1.286854 69.338104
F 41.831460 9.007837 69.338104
F 41.831460 16.728823 69.338104
F 50.705196 1.280988 69.590781
F 50.705196 9.001970 69.590781
F 50.705195 16.722957 69.590782
F 32.817874 3.860491 72.727476
F 32.817874 11.581473 72.727477
F 41.729844 3.860472 72.976397
F 41.729844 11.581455 72.976398
F 50.643482 3.872219 73.233416
F 50.643482 11.593201 73.233416
F 32.894103 3.860491 69.998760
F 32.894103 11.581473 69.998760
F 41.806058 3.860467 70.247711
F 41.806058 11.581450 70.247711
F 50.692336 3.869190 70.493188
F 50.692336 11.590172 70.493188
F 32.995722 1.286829 66.360470
F 32.995722 9.007811 66.360470
F 32.995722 16.728798 66.360470
F 41.907643 1.286862 66.609428
F 41.907643 9.007844 66.609428
F 41.907644 16.728830 66.609428
F 50.752303 1.283886 66.858351
F 50.752303 9.004868 66.858351
F 50.752303 16.725855 66.858351
F 35.122094 7.720982 70.060993
F 35.122094 15.441966 70.060993
F 53.423007 3.878666 77.833372
F 44.033880 7.721092 70.309863
F 44.033880 15.442077 70.309863
F 44.033880 0.000110 70.309863
F 35.223708 5.147320 66.422704
F 35.223708 12.868304 66.422704
F 44.135036 5.147257 66.671599
F 44.135036 12.868241 66.671598
F 35.147498 5.147320 69.151421
F 35.147498 12.868304 69.151421
F 44.059388 5.147198 69.400438
F 44.059388 12.868182 69.400438
F 35.045864 7.720981 72.789709
F 35.045864 15.441966 72.789710
F 53.399469 11.601772 80.586082
F 43.958038 7.721131 73.038751
F 43.958038 15.442116 73.038752
F 43.958038 0.000149 73.038752
F 28.260282 1.286829 76.241298
F 28.260282 9.007811 76.241298
F 28.260282 16.728798 76.241299
F 37.172236 1.286829 76.490232
F 37.172236 9.007811 76.490232
F 37.172236 16.728798 76.490232
F 46.088308 1.285220 76.740449
F 46.088308 9.006202 76.740450
F 46.088308 16.727189 76.740450
F 28.158644 3.860491 79.879587
F 28.158645 11.581473 79.879587
F 37.070597 3.860491 80.128520
F 37.070597 11.581473 80.128520
F 45.987592 3.862214 80.378854
F 45.987592 11.583196 80.378855
F 28.234874 3.860491 77.150871
F 28.234874 11.581473 77.150871
F 37.146827 3.860491 77.399804
F 37.146827 11.581473 77.399804
F 46.063173 3.861983 77.647845
F 46.063173 11.582966 77.647845
F 28.336493 1.286829 73.512582
F 28.336493 9.007811 73.512582
F 28.336493 16.728798 73.512582
F 37.248445 1.286829 73.761515
F 37.248445 9.007811 73.761515
F 37.248445 16.728797 73.761515
F 46.163672 1.285462 74.009607
F 46.163672 9.006444 74.009607
F 46.163672 16.727431 74.009606
F 30.462864 7.720982 77.213104
F 30.462864 15.441967 77.213104
F 53.399468 3.880791 80.586082
F 39.374821 7.720983 77.462037
F 39.374821 15.441967 77.462037
F 39.374821 0.000000 77.462037
F 48.296662 7.715663 77.716416
F 48.296662 15.436648 77.716416
F 53.432110 16.711816 76.945009
F 30.564479 5.147320 73.574816
F 30.564479 12.868304 73.574815
F 39.476435 5.147319 73.823748
F 39.476435 12.868303 73.823747
F 48.387863 5.157511 74.081273
F 48.387863 12.878494 74.081273
F 30.488269 5.147320 76.303532
F 30.488269 12.868304 76.303532
F 39.400226 5.147319 76.552466
F 39.400226 12.868303 76.552466
F 48.324419 5.151510 76.800444
F 48.324419 12.872495 76.800445
F 30.386634 7.720982 79.941820
F 30.386634 15.441967 79.941820
F 53.432110 8.990829 76.945009
F 39.298592 7.720983 80.190755
F 39.298592 15.441967 80.190755
F 39.298592 0.000000 80.190755
F 48.230585 7.720396 80.441234
F 48.230585 15.441380 80.441234
F 53.432110 1.269847 76.945009
F 32.716259 1.286829 76.365765
F 32.716259 9.007811 76.365765
F 32.716259 16.728798 76.365766
F 41.628243 1.286844 76.614690
F 41.628243 9.007826 76.614690
F 41.628243 16.728812 76.614690
F 50.579025 1.270226 76.875459
F 50.579025 8.991208 76.875459
F 50.579025 16.712195 76.875459
F 32.614620 3.860491 80.004054
F 32.614621 11.581473 80.004054
F 41.526618 3.860480 80.252981
F 41.526618 11.581463 80.252981
F 50.510047 3.880439 80.516754
F 50.510047 11.601421 80.516754
F 32.690850 3.860491 77.275338
F 32.690850 11.581473 77.275338
F 41.602837 3.860477 77.524283
F 41.602837 11.581460 77.524282
F 50.565032 3.878936 77.764306
F 50.565032 11.599918 77.764306
F 32.792469 1.286829 73.637049
F 32.792469 9.007811 73.637049
F 32.792469 16.728798 73.637048
F 41.704443 1.286847 73.885996
F 41.704443 9.007829 73.885996
F 41.704443 16.728815 73.885996
F 50.630254 1.272712 74.128310
F 50.630254 8.993694 74.128310
F 50.630254 16.714681 74.128310
F 34.918841 7.720982 77.337571
F 34.918841 15.441966 77.337571
F 53.365888 1.262903 84.227803
F 43.831150 7.721142 77.586414
F 43.831150 15.442127 77.586414
F 43.831150 0.000160 77.586414
F 35.020455 5.147320 73.699282
F 35.020455 12.868304 73.699282
F 43.932561 5.147178 73.948135
F 43.932561 12.868162 73.948134
F 34.944245 5.147320 76.427999
F 34.944245 12.868304 76.427999
F 43.856597 5.147154 76.677056
F 43.856597 12.868139 76.677056
F 34.842610 7.720981 80.066287
F 34.842610 15.441966 80.066287
F 53.365888 8.983885 84.227803
F 43.755169 7.721172 80.315370
F 43.755169 15.442157 80.315371
F 43.755169 0.000190 80.315370
F 28.057029 1.286829 83.517876
F 28.057029 9.007811 83.517876
F 28.057029 16.728798 83.517876
F 36.968983 1.286829 83.766810
F 36.968983 9.007811 83.766810
F 36.968983 16.728797 83.766810
F 45.887727 1.284766 84.017299
F 45.887727 9.005748 84.017300
F 45.887727 16.726735 84.017300
F 27.955391 3.860491 87.156165
F 27.955391 11.581473 87.156165
F 37.477103 3.860491 65.575364
F 37.477103 11.581473 65.575365
F 46.387576 3.861299 65.825010
F 46.387576 11.582281 65.825010
F 28.031621 3.860491 84.427449
F 28.031621 11.581473 84.427449
F 36.943574 3.860491 84.676382
F 36.943574 11.581473 84.676382
F 45.862752 3.862410 84.924260
F 45.862752 11.583392 84.924260
F 28.133239 1.286829 80.789159
F 28.133239 9.007811 80.789159
F 28.133239 16.728798 80.789159
F 37.045192 1.286829 81.038093
F 37.045192 9.007811 81.038093
F 37.045192 16.728797 81.038093
F 45.962656 1.285220 81.286041
F 45.962656 9.006202 81.286041
F 45.962656 16.727188 81.286041
F 30.259611 7.720982 84.489682
F 30.259611 15.441967 84.489682
F 53.365888 16.704872 84.227803
F 39.171570 7.720982 84.738615
F 39.171569 15.441967 84.738615
F 39.171569 0.000000 84.738615
F 48.111386 7.723232 84.987786
F 48.111386 15.444217 84.987786
F 48.111386 0.002250 84.987786
F 30.361226 5.147320 80.851393
F 30.361226 12.868304 80.851393
F 39.273183 5.147319 81.100326
F 39.273183 12.868303 81.100325
F 48.202806 5.149125 81.352907
F 48.202806 12.870109 81.352907
F 30.285016 5.147320 83.580109
F 30.285016 12.868304 83.580110
F 39.196975 5.147319 83.829043
F 39.196975 12.868303 83.829044
F 48.140230 5.143355 84.083604
F 48.140230 12.864339 84.083604
F 30.183381 7.720982 87.218399
F 30.183381 15.441967 87.218399
F 53.354921 3.886162 85.105612
F 39.705094 7.720983 65.637599
F 39.705094 15.441968 65.637599
F 39.705094 0.000001 65.637599
F 48.592212 7.700472 65.876415
F 48.592213 15.421457 65.876416
F 53.354922 11.607144 85.105612
F 32.513006 1.286829 83.642343
F 32.513006 9.007811 83.642343
F 32.513006 16.728798 83.642343
F 41.425025 1.286834 83.891275
F 41.425025 9.007816 83.891275
F 41.425025 16.728802 83.891275
F 50.442046 1.263227 84.158646
F 50.442046 8.984209 84.158646
F 50.442046 16.705196 84.158646
F 32.411367 3.860491 87.280632
F 32.411367 11.581473 87.280632
F 41.933040 3.860456 65.699807
F 41.933040 11.581438 65.699807
F 50.764615 3.860243 65.948148
F 50.764615 11.581225 65.948148
F 32.487597 3.860491 84.551916
F 32.487597 11.581473 84.551916
F 41.399621 3.860488 84.800854
F 41.399621 11.581470 84.800854
F 50.429866 3.886403 85.037054
F 50.429865 11.607385 85.037054
F 32.589216 1.286829 80.913626
F 32.589216 9.007811 80.913626
F 32.589216 16.728798 80.913626
F 41.501220 1.286838 81.162568
F 41.501220 9.007820 81.162568
F 41.501220 16.728807 81.162568
F 50.495991 1.264949 81.401499
F 50.495991 8.985931 81.401499
F 50.495991 16.706918 81.401499
F 34.715587 7.720982 84.614149
F 34.715587 15.441966 84.614149
F 53.469213 11.593625 73.303515
F 43.628364 7.721191 84.862967
F 43.628364 15.442176 84.862967
F 43.628364 0.000209 84.862967
F 34.817202 5.147320 80.975860
F 34.817202 12.868304 80.975859
F 43.729669 5.147143 81.224695
F 43.729669 12.868126 81.224695
F 34.740992 5.147320 83.704576
F 34.740992 12.868304 83.704576
F 43.653832 5.147104 83.953679
F 43.653832 12.868088 83.953679
F 34.639357 7.720981 87.342865
F 34.639357 15.441966 87.342865
F 53.469213 3.872643 73.303514
F 44.160587 7.721061 65.762111
F 44.160587 15.442046 65.762111
F 44.160588 0.000079 65.762111
F 53.390374 16.707158 81.470368
F 53.390374 8.986171 81.470368
F 53.390374 1.265189 81.470368
F 27.853776 1.286829 90.794455
F 27.853776 9.007811 90.794455
F 27.853776 16.728798 90.794455
F 36.765729 1.286829 91.043388
F 36.765729 9.007811 91.043388
F 36.765729 16.728798 91.043389
F 45.683100 1.285389 91.293445
F 45.683100 9.006371 91.293445
F 45.683100 16.727358 91.293446
F 27.752138 3.860491 94.432743
F 27.752138 11.581473 94.432744
F 36.664091 3.860491 94.681677
F 36.664091 11.581473 94.681677
F 45.578855 3.861990 94.931803
F 45.578855 11.582972 94.931803
F 27.828367 3.860491 91.704027
F 27.828367 11.581473 91.704027
F 36.740321 3.860491 91.952961
F 36.740321 11.581473 91.952961
F 45.657527 3.862004 92.201019
F 45.657527 11.582986 92.201019
F 27.929986 1.286829 88.065738
F 27.929986 9.007811 88.065738
F 27.929986 16.728798 88.065738
F 36.841939 1.286829 88.314671
F 36.841939 9.007811 88.314671
F 36.841939 16.728797 88.314671
F 45.761359 1.285093 88.562695
F 45.761359 9.006075 88.562695
F 45.761359 16.727062 88.562695
F 30.056358 7.720982 91.766261
F 30.056358 15.441967 91.766260
F 53.485355 1.299342 103.333845
F 38.968315 7.720983 92.015194
F 38.968315 15.441967 92.015193
F 38.968315 0.000000 92.015194
F 47.909382 7.725899 92.260434
F 47.909382 15.446884 92.260434
F 47.909381 0.004917 92.260434
F 30.157973 5.147320 88.127971
F 30.157973 12.868304 88.127971
F 39.069931 5.147319 88.376904
F 39.069931 12.868303 88.376904
F 48.020712 5.139437 88.621463
F 48.020712 12.860421 88.621463
F 30.081762 5.147320 90.856688
F 30.081762 12.868304 90.856688
F 38.993720 5.147319 91.105622
F 38.993720 12.868303 91.105622
F 47.933986 5.142296 91.357656
F 47.933986 12.863280 91.357656
F 29.980128 7.720982 94.494977
F 29.980128 15.441967 94.494977
F 53.485355 9.020324 103.333845
F 38.892084 7.720983 94.743911
F 38.892084 15.441968 94.743912
F 38.892084 0.000000 94.743911
F 47.811984 7.717492 94.990087
F 47.811985 15.438477 94.990088
F 53.485356 16.741311 103.333845
F 32.309753 1.286829 90.918922
F 32.309753 9.007811 90.918922
F 32.309753 16.728798 90.918922
F 41.221758 1.286833 91.167854
F 41.221758 9.007815 91.167854
F 41.221758 16.728801 91.167854
F 50.300606 1.268914 91.435707
F 50.300606 8.989897 91.435707
F 50.300606 16.710883 91.435707
F 32.208114 3.860491 94.557210
F 32.208114 11.581473 94.557210
F 41.120106 3.860486 94.806142
F 41.120106 11.581469 94.806142
F 50.016935 3.849002 95.052415
F 50.016935 11.569984 95.052415
F 32.284344 3.860491 91.828494
F 32.284344 11.581473 91.828494
F 41.196350 3.860488 92.077431
F 41.196350 11.581471 92.077431
F 50.278638 3.880912 92.330891
F 50.278637 11.601895 92.330891
F 32.385962 1.286829 88.190205
F 32.385962 9.007811 88.190205
F 32.385962 16.728798 88.190205
F 41.297984 1.286831 88.439142
F 41.297984 9.007813 88.439142
F 41.297984 16.728799 88.439141
F 50.365049 1.256526 88.675942
F 50.365049 8.977508 88.675942
F 50.365049 16.698495 88.675942
F 34.512334 7.720982 91.890728
F 34.512334 15.441966 91.890727
F 53.328579 11.609883 87.869611
F 43.424865 7.721113 92.139577
F 43.424865 15.442098 92.139577
F 43.424865 0.000131 92.139577
F 34.613949 5.147320 88.252438
F 34.613949 12.868304 88.252438
F 43.526764 5.147123 88.501255
F 43.526764 12.868107 88.501255
F 34.537739 5.147320 90.981155
F 34.537739 12.868304 90.981155
F 43.450239 5.147199 91.230168
F 43.450239 12.868183 91.230169
F 34.436104 7.720981 94.619444
F 34.436104 15.441966 94.619444
F 53.328578 3.888901 87.869611
F 43.348311 7.721044 94.868415
F 43.348311 15.442028 94.868415
F 43.348311 0.000061 94.868415
F 27.650522 1.286829 98.071033
F 27.650522 9.007811 98.071033
F 27.650522 16.728798 98.071033
F 36.562476 1.286829 98.319966
F 36.562476 9.007811 98.319966
F 36.562476 16.728797 98.319967
F 45.477211 1.285220 98.570110
F 45.477211 9.006202 98.570110
F 45.477211 16.727188 98.570111
F 27.548885 3.860491 101.709321
F 27.548885 11.581473 101.709321
F 36.460837 3.860491 101.958254
F 36.460837 11.581473 101.958255
F 45.375653 3.862111 102.208389
F 45.375653 11.583093 102.208389
F 27.625114 3.860491 98.980605
F 27.625114 11.581473 98.980605
F 36.537068 3.860491 99.229538
F 36.537068 11.581473 99.229538
F 45.451929 3.862097 99.477437
F 45.451929 11.583079 99.477436
F 27.726733 1.286829 95.342316
F 27.726733 9.007811 95.342316
F 27.726733 16.728798 95.342316
F 36.638686 1.286829 95.591249
F 36.638686 9.007811 95.591249
F 36.638686 16.728797 95.591249
F 45.553534 1.285272 95.839126
F 45.553535 9.006254 95.839126
F 45.553535 16.727240 95.839126
F 29.853104 7.720982 99.042839
F 29.853104 15.441967 99.042838
F 53.485407 16.733546 106.036546
F 38.765062 7.720983 99.291771
F 38.765061 15.441968 99.291771
F 38.765061 0.000001 99.291771
F 47.684395 7.717187 99.543405
F 47.684395 15.438172 99.543404
F 53.485407 9.012559 106.036546
F 29.954719 5.147320 95.404550
F 29.954719 12.868304 95.404549
F 38.866676 5.147319 95.653482
F 38.866676 12.868303 95.653482
F 47.785725 5.151179 95.904267
F 47.785725 12.872163 95.904267
F 29.878509 5.147320 98.133266
F 29.878509 12.868304 98.133266
F 38.790466 5.147319 98.382200
F 38.790466 12.868303 98.382201
F 47.710354 5.150937 98.629121
F 47.710354 12.871922 98.629121
F 29.776875 7.720982 101.771555
F 29.776875 15.441966 101.771555
F 53.485407 1.291578 106.036546
F 38.688831 7.720983 102.020489
F 38.688831 15.441968 102.020489
F 38.688831 0.000000 102.020489
F 47.608859 7.717421 102.267446
F 47.608859 15.438406 102.267447
F 53.483143 16.737739 96.055305
F 32.106499 1.286829 98.195500
F 32.106499 9.007811 98.195500
F 32.106499 16.728798 98.195500
F 41.018493 1.286833 98.444431
F 41.018494 9.007815 98.444431
F 41.018493 16.728801 98.444431
F 49.915736 1.300370 98.681634
F 49.915736 9.021352 98.681634
F 49.915735 16.742339 98.681634
F 32.004861 3.860491 101.833788
F 32.004861 11.581473 101.833788
F 40.916856 3.860487 102.082720
F 40.916856 11.581470 102.082720
F 49.815989 3.847305 102.319405
F 49.815989 11.568287 102.319405
F 32.081091 3.860491 99.105072
F 32.081091 11.581473 99.105072
F 40.993086 3.860487 99.354009
F 40.993086 11.581470 99.354009
F 49.891497 3.847571 99.614542
F 49.891497 11.568553 99.614542
F 32.182709 1.286829 95.466783
F 32.182709 9.007811 95.466783
F 32.182709 16.728798 95.466783
F 41.094702 1.286833 95.715720
F 41.094702 9.007815 95.715720
F 41.094702 16.728802 95.715719
F 49.995397 1.295673 95.975512
F 49.995397 9.016655 95.975512
F 49.995396 16.737642 95.975512
F 34.309081 7.720982 99.167305
F 34.309081 15.441966 99.167305
F 53.483143 9.016752 96.055305
F 43.221274 7.721036 99.416214
F 43.221274 15.442021 99.416214
F 43.221274 0.000054 99.416214
F 34.410695 5.147320 95.529016
F 34.410695 12.868304 95.529016
F 43.322902 5.147255 95.777910
F 43.322902 12.868239 95.777909
F 34.334485 5.147320 98.257733
F 34.334486 12.868304 98.257733
F 43.246690 5.147264 98.506704
F 43.246690 12.868248 98.506704
F 34.232851 7.720981 101.896021
F 34.232851 15.441966 101.896021
F 53.483143 1.295770 96.055305
F 43.145055 7.721037 102.144993
F 43.145055 15.442022 102.144993
F 43.145055 0.000054 102.144993
F 27.447269 1.286829 105.347611
F 27.447269 9.007811 105.347611
F 27.447269 16.728798 105.347610
F 36.359223 1.286829 105.596544
F 36.359223 9.007811 105.596544
F 36.359223 16.728797 105.596544
F 45.273998 1.285232 105.846484
F 45.273998 9.006214 105.846484
F 45.273998 16.727200 105.846484
F 27.345632 3.860491 108.985899
F 27.345632 11.581473 108.985899
F 36.867344 3.860491 87.405098
F 36.867344 11.581473 87.405098
F 45.786606 3.862300 87.655386
F 45.786606 11.583282 87.655386
F 27.421861 3.860491 106.257183
F 27.421861 11.581473 106.257183
F 36.333814 3.860491 106.506117
F 36.333814 11.581473 106.506116
F 45.248316 3.862035 106.753633
F 45.248316 11.583018 106.753632
F 27.523480 1.286829 102.618894
F 27.523480 9.007811 102.618894
F 27.523480 16.728798 102.618893
F 36.435432 1.286829 102.867827
F 36.435432 9.007811 102.867827
F 36.435432 16.728797 102.867827
F 45.350318 1.285203 103.115691
F 45.350319 9.006185 103.115691
F 45.350319 16.727172 103.115691
F 29.649851 7.720982 106.319416
F 29.649851 15.441967 106.319416
F 53.485364 11.568547 99.695836
F 38.561808 7.720983 106.568349
F 38.561808 15.441968 106.568349
F 38.561808 0.000000 106.568349
F 47.480754 7.717272 106.820723
F 47.480754 15.438257 106.820723
F 53.485363 3.847565 99.695836
F 29.751466 5.147320 102.681127
F 29.751466 12.868304 102.681127
F 38.663423 5.147319 102.930060
F 38.663423 12.868303 102.930059
F 47.583354 5.150876 103.181375
F 47.583354 12.871860 103.181374
F 29.675256 5.147320 105.409843
F 29.675256 12.868304 105.409844
F 38.587213 5.147319 105.658778
F 38.587213 12.868303 105.658778
F 47.505817 5.151469 105.905078
F 47.505817 12.872453 105.905078
F 29.573621 7.720982 109.048133
F 29.573621 15.441966 109.048133
F 53.485331 11.568280 102.401774
F 39.095339 7.720982 87.467333
F 39.095339 15.441967 87.467333
F 39.095339 0.000000 87.467333
F 48.048531 7.730164 87.724127
F 48.048531 15.451149 87.724128
F 48.048531 0.009182 87.724127
F 31.903246 1.286829 105.472077
F 31.903246 9.007811 105.472077
F 31.903246 16.728798 105.472077
F 40.815240 1.286833 105.721008
F 40.815241 9.007815 105.721008
F 40.815240 16.728802 105.721008
F 49.714128 1.298691 105.957838
F 49.714127 9.019673 105.957838
F 49.714127 16.740660 105.957838
F 31.801608 3.860491 109.110366
F 31.801608 11.581473 109.110366
F 41.323388 3.860488 87.529565
F 41.323388 11.581470 87.529565
F 50.377703 3.888681 87.800805
F 50.377702 11.609663 87.800805
F 31.877837 3.860491 106.381650
F 31.877837 11.581473 106.381650
F 40.789829 3.860487 106.630587
F 40.789830 11.581470 106.630587
F 49.677599 3.842318 106.894435
F 49.677598 11.563300 106.894435
F 31.979456 1.286829 102.743360
F 31.979456 9.007811 102.743360
F 31.979456 16.728798 102.743360
F 40.891451 1.286833 102.992297
F 40.891451 9.007815 102.992297
F 40.891451 16.728802 102.992297
F 49.789904 1.300040 103.252814
F 49.789904 9.021022 103.252814
F 49.789904 16.742009 103.252814
F 34.105828 7.720981 106.443883
F 34.105828 15.441966 106.443883
F 53.485331 3.847298 102.401773
F 43.018036 7.721046 106.692791
F 43.018037 15.442031 106.692791
F 43.018036 0.000064 106.692791
F 34.207442 5.147320 102.805594
F 34.207442 12.868304 102.805593
F 43.119648 5.147266 103.054500
F 43.119648 12.868249 103.054499
F 34.131232 5.147320 105.534310
F 34.131232 12.868304 105.534310
F 43.043384 5.147282 105.783245
F 43.043384 12.868266 105.783245
F 34.029597 7.720981 109.172599
F 34.029597 15.441966 109.172599
F 53.487134 16.742347 98.762550
F 43.552177 7.721174 87.591941
F 43.552177 15.442159 87.591942
F 43.552177 0.000192 87.591941
F 53.304225 1.268933 91.504507
F 53.304225 8.989914 91.504507
F 53.304225 16.710901 91.504507
F 53.486919 3.848954 95.130750
F 53.486919 11.569936 95.130751
F 53.302135 3.880660 92.401595
F 53.302135 11.601642 92.401595
F 53.317997 1.256802 88.744860
F 53.317997 8.977784 88.744860
F 53.317997 16.698771 88.744860
F 53.487134 1.300379 98.762550
F 53.487134 9.021360 98.762550
F 27.244016 1.286829 112.624189
F 27.244016 9.007811 112.624189
F 27.244016 16.728798 112.624189
F 36.155970 1.286829 112.873123
F 36.155970 9.007811 112.873123
F 36.155970 16.728797 112.873123
F 45.065819 1.287415 113.121605
F 45.065819 9.008397 113.121605
F 45.065819 16.729383 113.121605
F 27.142378 3.860491 116.262477
F 27.142379 11.581473 116.262478
F 36.054331 3.860491 116.511411
F 36.054331 11.581473 116.511412
F 44.964690 3.860054 116.760032
F 44.964690 11.581036 116.760032
F 27.218608 3.860491 113.533761
F 27.218608 11.581473 113.533761
F 36.130561 3.860491 113.782695
F 36.130561 11.581473 113.782695
F 45.040387 3.859922 114.031981
F 45.040387 11.580905 114.031981
F 27.320227 1.286829 109.895472
F 27.320227 9.007811 109.895472
F 27.320226 16.728798 109.895472
F 36.232179 1.286829 110.144406
F 36.232179 9.007811 110.144406
F 36.232179 16.728797 110.144405
F 45.141454 1.287586 110.393620
F 45.141454 9.008568 110.393620
F 45.141454 16.729554 110.393619
F 29.446598 7.720982 113.595995
F 29.446598 15.441967 113.595995
F 53.491395 3.857899 128.838270
F 38.358551 7.720982 113.844929
F 38.358551 15.441967 113.844928
F 53.491395 11.578881 128.838270
F 47.258865 7.718439 114.095221
F 47.258865 15.439424 114.095221
F 51.656210 15.384705 109.567773
F 29.548213 5.147320 109.957705
F 29.548213 12.868304 109.957705
F 38.460166 5.147320 110.206639
F 38.460166 12.868304 110.206639
F 47.359033 5.149904 110.456943
F 47.359033 12.870888 110.456943
F 29.472003 5.147320 112.686422
F 29.472003 12.868304 112.686422
F 38.383956 5.147320 112.935356
F 38.383956 12.868304 112.935356
F 47.284241 5.149768 113.182345
F 47.284241 12.870752 113.182346
F 29.370368 7.720982 116.324711
F 29.370368 15.441966 116.324711
F 51.656210 7.663720 109.567772
F 38.282321 7.720982 116.573645
F 38.282321 15.441967 116.573645
F 42.941295 15.441932 109.421510
F 47.185160 7.719091 116.821160
F 47.185160 15.440076 116.821160
F 42.941295 7.720947 109.421510
F 31.699993 1.286829 112.748656
F 31.699993 9.007811 112.748656
F 31.699993 16.728798 112.748656
F 40.611933 1.286829 112.997589
F 40.611933 9.007812 112.997589
F 40.611933 16.728798 112.997589
F 49.472838 1.301987 113.232426
F 49.472838 9.022969 113.232426
F 49.472838 16.743955 113.232427
F 31.598354 3.860491 116.386944
F 31.598354 11.581473 116.386944
F 40.510299 3.860491 116.635878
F 40.510298 11.581473 116.635878
F 49.381342 3.848489 116.877800
F 49.381342 11.569472 116.877800
F 31.674584 3.860491 113.658228
F 31.674584 11.581473 113.658228
F 40.586525 3.860491 113.907161
F 40.586525 11.581473 113.907161
F 49.443877 3.842652 114.168244
F 49.443877 11.563635 114.168243
F 31.776203 1.286829 110.019939
F 31.776203 9.007811 110.019939
F 31.776203 16.728798 110.019939
F 40.688137 1.286830 110.268871
F 40.688137 9.007812 110.268872
F 40.688137 16.728799 110.268871
F 49.542922 1.305064 110.518622
F 49.542922 9.026046 110.518621
F 49.542922 16.747033 110.518621
F 33.902574 7.720981 113.720462
F 33.902574 15.441966 113.720461
F 33.034696 15.438203 130.948942
F 42.814338 7.720959 113.969405
F 42.814338 15.441944 113.969405
F 33.034696 7.717218 130.948942
F 51.559339 7.678087 114.256967
F 51.559339 15.399071 114.256966
F 51.315221 12.879383 127.866089
F 34.004189 5.147320 110.082172
F 34.004189 12.868304 110.082172
F 42.915955 5.147334 110.331083
F 42.915955 12.868317 110.331083
F 51.632311 5.212994 110.616148
F 51.632311 12.933978 110.616148
F 33.927979 5.147320 112.810889
F 33.927979 12.868304 112.810889
F 42.839749 5.147341 113.059801
F 42.839749 12.868326 113.059802
F 51.586935 5.193713 113.284879
F 51.586935 12.914696 113.284879
F 33.826344 7.720981 116.449178
F 33.826344 15.441966 116.449178
F 51.315221 5.158399 127.866089
F 42.738163 7.720967 116.698099
F 42.738162 15.441951 116.698099
F 42.426764 12.864830 127.598718
F 51.519105 7.686270 116.933046
F 51.519105 15.407255 116.933047
F 42.426764 5.143846 127.598718
F 27.040763 1.286829 119.900766
F 27.040763 9.007811 119.900766
F 27.040763 16.728798 119.900766
F 35.952716 1.286829 120.149699
F 35.952716 9.007811 120.149699
F 35.952716 16.728798 120.149699
F 44.863557 1.287130 120.398424
F 44.863557 9.008111 120.398424
F 44.863557 16.729098 120.398424
F 26.939124 3.860483 123.538695
F 26.939124 11.581465 123.538695
F 35.851076 3.860483 123.787629
F 35.851076 11.581465 123.787629
F 44.762359 3.860305 124.036444
F 44.762359 11.581287 124.036444
F 27.015355 3.860491 120.810304
F 27.015356 11.581473 120.810304
F 35.927309 3.860491 121.059237
F 35.927309 11.581473 121.059237
F 44.838147 3.860197 121.308367
F 44.838147 11.581180 121.308367
F 27.116973 1.286829 117.172050
F 27.116973 9.007811 117.172050
F 27.116973 16.728798 117.172050
F 36.028926 1.286829 117.420984
F 36.028926 9.007811 117.420984
F 36.028926 16.728797 117.420983
F 44.939268 1.287256 117.670194
F 44.939268 9.008238 117.670194
F 44.939268 16.729225 117.670194
F 29.243346 7.720981 120.872537
F 29.243345 15.441966 120.872537
F 33.514829 12.864829 127.349787
F 38.155299 7.720982 121.121470
F 38.155299 15.441967 121.121470
F 33.514828 5.143845 127.349786
F 47.060421 7.719433 121.371410
F 47.060421 15.440418 121.371409
F 51.360119 12.883710 125.150766
F 29.344960 5.147320 117.234283
F 29.344960 12.868304 117.234283
F 38.256913 5.147320 117.483217
F 38.256913 12.868304 117.483217
F 47.159487 5.149440 117.733455
F 47.159487 12.870423 117.733455
F 29.268749 5.147320 119.962998
F 29.268749 12.868304 119.962999
F 38.180703 5.147320 120.211933
F 38.180703 12.868304 120.211933
F 47.086094 5.148646 120.459935
F 47.086093 12.869630 120.459935
F 29.167113 7.720973 123.600928
F 29.167114 15.441958 123.600928
F 51.360119 5.162726 125.150766
F 38.079067 7.720974 123.849862
F 38.079067 15.441959 123.849862
F 42.509597 12.868236 124.880233
F 46.987085 7.720261 124.098412
F 46.987085 15.441246 124.098412
F 42.509597 5.147252 124.880233
F 31.496740 1.286829 120.025232
F 31.496740 9.007811 120.025232
F 31.496740 16.728798 120.025233
F 40.408687 1.286829 120.274165
F 40.408687 9.007811 120.274166
F 40.408687 16.728798 120.274166
F 49.290780 1.295260 120.518591
F 49.290780 9.016243 120.518591
F 49.290780 16.737229 120.518591
F 31.395100 3.860482 123.663161
F 31.395100 11.581465 123.663162
F 40.307051 3.860483 123.912095
F 40.307051 11.581465 123.912095
F 49.200217 3.855409 124.159130
F 49.200217 11.576391 124.159131
F 31.471332 3.860491 120.934770
F 31.471332 11.581473 120.934770
F 40.383280 3.860491 121.183703
F 40.383281 11.581474 121.183703
F 49.263954 3.850559 121.440158
F 49.263954 11.571542 121.440158
F 31.572949 1.286829 117.296517
F 31.572950 9.007811 117.296517
F 31.572949 16.728798 117.296517
F 40.484894 1.286829 117.545450
F 40.484894 9.007811 117.545450
F 40.484894 16.728798 117.545450
F 49.353787 1.300570 117.804399
F 49.353787 9.021552 117.804400
F 49.353787 16.742538 117.804399
F 33.699322 7.720981 120.997004
F 33.699322 15.441966 120.997003
F 33.597699 12.868231 124.631297
F 42.611180 7.720972 121.245942
F 42.611180 15.441957 121.245942
F 33.597698 5.147247 124.631298
F 51.426639 7.697559 121.518376
F 51.426639 15.418544 121.518376
F 51.281694 15.440584 128.800878
F 33.800936 5.147320 117.358750
F 33.800936 12.868304 117.358750
F 42.712749 5.147335 117.607691
F 42.712749 12.868319 117.607690
F 51.493138 5.179998 117.887524
F 51.493138 12.900982 117.887524
F 33.724726 5.147320 120.087465
F 33.724726 12.868304 120.087466
F 42.636590 5.147329 120.336391
F 42.636590 12.868313 120.336391
F 51.451724 5.172489 120.577098
F 51.451724 12.893473 120.577099
F 33.623090 7.720973 123.725395
F 33.623090 15.441958 123.725395
F 51.281694 7.719599 128.800879
F 42.534993 7.720969 123.974325
F 42.534993 15.441953 123.974325
F 42.391467 15.437921 128.488949
F 51.383960 7.704495 124.220279
F 51.383960 15.425479 124.220279
F 42.391467 7.716935 128.488950
F 26.830865 1.283354 127.163086
F 26.830865 9.004336 127.163086
F 26.830865 16.725323 127.163087
F 35.742819 1.283354 127.412019
F 35.742819 9.004336 127.412020
F 35.742819 16.725323 127.412020
F 44.654545 1.283430 127.660941
F 44.654545 9.004412 127.660941
F 44.654545 16.725399 127.660941
F 36.257584 3.860491 109.234833
F 36.257584 11.581473 109.234833
F 45.167322 3.859851 109.482881
F 45.167323 11.580833 109.482881
F 26.795569 3.856447 128.053323
F 26.795569 11.577429 128.053323
F 35.707523 3.856447 128.302256
F 35.707523 11.577429 128.302256
F 44.619190 3.856379 128.551228
F 44.619190 11.577361 128.551227
F 26.913736 1.286757 124.444597
F 26.913736 9.007739 124.444597
F 26.913736 16.728725 124.444597
F 35.825689 1.286757 124.693530
F 35.825689 9.007738 124.693531
F 35.825689 16.728725 124.693530
F 44.736982 1.286932 124.942597
F 44.736982 9.007913 124.942597
F 44.736982 16.728900 124.942597
F 29.023559 7.716938 128.115557
F 29.023559 15.437923 128.115556
F 33.479536 15.437922 128.240023
F 37.935513 7.716938 128.364489
F 37.935513 15.437923 128.364489
F 33.479536 7.716938 128.240023
F 46.845613 7.716517 128.613961
F 46.845613 15.437503 128.613960
F 49.174504 16.734602 125.074237
F 29.141723 5.147248 124.506831
F 29.141723 12.868232 124.506831
F 38.053676 5.147247 124.755764
F 38.053676 12.868231 124.755763
F 46.961273 5.148246 125.005386
F 46.961273 12.869230 125.005386
F 29.058852 5.143845 127.225320
F 29.058852 12.864829 127.225320
F 37.970806 5.143845 127.474253
F 37.970806 12.864829 127.474253
F 46.880917 5.144117 127.723002
F 46.880917 12.865101 127.723003
F 28.578720 7.717218 130.824475
F 28.578720 15.438203 130.824475
F 49.174504 9.013615 125.074238
F 38.485574 7.720982 109.297067
F 38.485574 15.441967 109.297067
F 49.174504 1.292633 125.074238
F 47.383000 7.717483 109.544172
F 47.383000 15.438467 109.544173
F 40.281663 16.728725 124.817997
F 31.286842 1.283354 127.287553
F 31.286842 9.004336 127.287553
F 31.286842 16.725323 127.287553
F 40.198796 1.283354 127.536487
F 40.198796 9.004336 127.536487
F 40.198796 16.725322 127.536487
F 49.108712 1.281313 127.792818
F 49.108712 9.002295 127.792818
F 49.108712 16.723281 127.792818
F 30.806707 3.856727 130.886708
F 30.806707 11.577709 130.886708
F 40.713546 3.860490 109.359299
F 40.713546 11.581473 109.359299
F 49.569030 3.845175 109.596081
F 49.569030 11.566158 109.596082
F 31.251546 3.856447 128.177789
F 31.251546 11.577429 128.177789
F 40.163500 3.856447 128.426722
F 40.163500 11.577430 128.426722
F 49.066449 3.853912 128.678341
F 49.066449 11.574895 128.678341
F 31.369712 1.286757 124.569064
F 31.369712 9.007739 124.569064
F 31.369712 16.728725 124.569064
F 40.281663 1.286756 124.817997
F 40.281663 9.007738 124.817997
F 35.262683 3.856727 131.011175
F 35.262683 11.577710 131.011175
F 30.309347 24.453826 3.509113
F 30.309347 32.174808 3.509113
F 39.221305 24.453825 3.758047
F 39.221305 32.174807 3.758047
F 48.150720 24.453393 4.009271
F 48.150720 32.174375 4.009271
F 30.191161 27.023517 7.117837
F 53.485305 32.183967 15.982517
F 30.191161 19.302533 7.117838
F 39.103116 27.023518 7.366772
F 53.485305 24.462986 15.982517
F 39.103116 19.302534 7.366772
F 48.023090 27.020039 7.613487
F 48.023090 34.741021 7.613487
F 48.023090 19.299055 7.613487
F 30.274051 27.026919 4.399349
F 53.485314 19.289257 19.622225
F 30.274051 19.305935 4.399349
F 39.186007 27.026920 4.648283
F 53.485314 34.731223 19.622225
F 39.186007 19.305936 4.648282
F 48.106548 27.025146 4.897829
F 53.485314 27.010241 19.622225
F 48.106548 19.304162 4.897829
F 30.754166 24.453547 0.800193
F 30.754166 32.174529 0.800193
F 39.666144 24.453544 1.049125
F 39.666144 32.174526 1.049125
F 48.624627 24.451978 1.301921
F 48.624627 32.172960 1.301921
F 32.502041 30.887410 4.461583
F 32.502041 23.166428 4.461583
F 41.414047 30.887406 4.710514
F 41.414047 23.166424 4.710514
F 50.412463 30.918193 4.949328
F 50.412463 23.197212 4.949328
F 32.982152 28.314037 0.862426
F 32.982152 20.593055 0.862426
F 41.894151 28.314018 1.111359
F 41.894151 20.593036 1.111358
F 50.885446 28.338698 1.362107
F 50.885446 20.617716 1.362107
F 32.537333 28.314317 3.571346
F 32.537333 20.593335 3.571347
F 41.449330 28.314321 3.820277
F 41.449331 20.593338 3.820277
F 50.362754 28.331285 4.058851
F 50.362753 20.610303 4.058851
F 32.419151 30.884007 7.180071
F 32.419151 23.163025 7.180071
F 41.331143 30.884003 7.429003
F 41.331143 23.163021 7.429003
F 50.231020 30.870923 7.661506
F 50.231020 23.149942 7.661506
F 34.765324 24.453826 3.633580
F 34.765324 32.174808 3.633580
F 43.677775 24.453709 3.882525
F 43.677775 32.174691 3.882525
F 34.647137 27.023516 7.242304
F 53.302087 19.376891 0.564349
F 34.647137 19.302533 7.242304
F 43.559339 27.023573 7.491278
F 53.302087 27.097874 0.564350
F 43.559339 19.302589 7.491279
F 34.730027 27.026919 4.523816
F 53.485316 32.183968 18.688435
F 34.730027 19.305935 4.523816
F 43.642253 27.026990 4.772720
F 53.485316 24.462986 18.688435
F 43.642253 19.306006 4.772720
F 35.210142 24.453547 0.924659
F 35.210143 32.174528 0.924659
F 44.124006 24.452980 1.173341
F 44.124006 32.173962 1.173341
F 36.958017 30.887410 4.586050
F 36.958017 23.166428 4.586050
F 45.873989 30.888637 4.834091
F 45.873989 23.167655 4.834091
F 28.046064 30.887410 4.337116
F 28.046064 23.166428 4.337116
F 37.438129 28.314037 0.986893
F 37.438129 20.593055 0.986892
F 46.353361 28.313650 1.235846
F 46.353361 20.592667 1.235846
F 28.526176 28.314037 0.737959
F 28.526176 20.593055 0.737959
F 36.993310 28.314317 3.695813
F 36.993310 20.593335 3.695813
F 45.908176 28.312749 3.946145
F 45.908176 20.591767 3.946145
F 28.081356 28.314317 3.446880
F 28.081356 20.593334 3.446880
F 36.875127 30.884007 7.304538
F 36.875127 23.163025 7.304538
F 45.789898 30.885593 7.554719
F 45.789898 23.164612 7.554719
F 27.963174 30.884008 7.055604
F 27.963174 23.163026 7.055604
F 30.089560 24.449783 10.752131
F 30.089560 32.170765 10.752131
F 39.001517 24.449782 11.001066
F 39.001517 32.170764 11.001066
F 47.921593 24.453322 11.247875
F 47.921593 32.174304 11.247875
F 29.987924 27.023444 14.390384
F 29.987924 34.744426 14.390385
F 29.987924 19.302460 14.390384
F 38.899879 27.023445 14.639319
F 38.899879 34.744428 14.639319
F 38.899879 19.302461 14.639319
F 47.819934 27.019893 14.886227
F 47.819934 34.740875 14.886228
F 47.819934 19.298909 14.886228
F 30.064153 27.023444 11.661670
F 30.064153 34.744427 11.661670
F 30.064153 19.302460 11.661669
F 38.976109 27.023445 11.910602
F 38.976109 34.744428 11.910602
F 38.976109 19.302461 11.910602
F 47.896040 27.019892 12.162003
F 47.896040 34.740874 12.162003
F 47.896040 19.298908 12.162003
F 30.165773 24.449791 8.023740
F 30.165773 32.170773 8.023740
F 39.077729 24.449790 8.272672
F 39.077729 32.170772 8.272672
F 47.997893 24.453202 8.523401
F 47.997893 32.174183 8.523401
F 32.292143 30.883935 11.723903
F 32.292143 23.162953 11.723903
F 41.204137 30.883931 11.972840
F 41.204137 23.162949 11.972840
F 50.102603 30.870732 12.233327
F 50.102603 23.149750 12.233327
F 32.393760 28.310282 8.085973
F 32.393760 20.589299 8.085973
F 41.305753 28.310285 8.334910
F 41.305753 20.589303 8.334910
F 50.204301 28.323622 8.594776
F 50.204300 20.602640 8.594776
F 32.317547 28.310274 10.814364
F 32.317547 20.589291 10.814365
F 41.229541 28.310277 11.063297
F 41.229541 20.589295 11.063297
F 50.128689 28.323491 11.299850
F 50.128689 20.602509 11.299850
F 32.215913 30.883935 14.452617
F 32.215913 23.162953 14.452618
F 41.127907 30.883931 14.701549
F 41.127907 23.162949 14.701550
F 50.027038 30.870732 14.938191
F 50.027038 23.149750 14.938192
F 34.545537 24.449783 10.876598
F 34.545537 32.170765 10.876598
F 43.457739 24.449728 11.125570
F 43.457739 32.170710 11.125570
F 34.443900 27.023444 14.514851
F 34.443900 34.744426 14.514851
F 34.443900 19.302460 14.514851
F 43.356102 27.023499 14.763823
F 53.485324 32.184084 8.702979
F 43.356102 19.302515 14.763823
F 34.520129 27.023444 11.786136
F 34.520129 34.744427 11.786136
F 34.520129 19.302460 11.786136
F 43.432334 27.023499 12.035045
F 53.485324 24.463102 8.702979
F 43.432334 19.302515 12.035045
F 34.621749 24.449791 8.148206
F 34.621749 32.170773 8.148206
F 43.533954 24.449737 8.397110
F 43.533954 32.170719 8.397110
F 36.748120 30.883935 11.848370
F 36.748120 23.162953 11.848370
F 45.663000 30.885558 12.096252
F 45.663000 23.164576 12.096252
F 27.836166 30.883935 11.599436
F 27.836166 23.162953 11.599436
F 36.849736 28.310282 8.210440
F 36.849736 20.589299 8.210440
F 45.764612 28.308657 8.458328
F 45.764612 20.587675 8.458328
F 27.937783 28.310282 7.961506
F 27.937783 20.589299 7.961506
F 36.773524 28.310274 10.938831
F 36.773524 20.589291 10.938831
F 45.688340 28.308651 11.188974
F 45.688340 20.587668 11.188975
F 27.861570 28.310273 10.689898
F 27.861570 20.589291 10.689898
F 36.671890 30.883935 14.577085
F 36.671889 23.162953 14.577085
F 45.586705 30.885557 14.827228
F 45.586705 23.164575 14.827228
F 27.759937 30.883935 14.328151
F 27.759937 23.162953 14.328151
F 29.886308 24.449783 18.028674
F 29.886308 32.170765 18.028674
F 38.798265 24.449781 18.277608
F 38.798264 32.170764 18.277608
F 47.718318 24.453333 18.524517
F 47.718318 32.174315 18.524517
F 29.784670 27.023444 21.666963
F 29.784670 34.744426 21.666963
F 29.784670 19.302460 21.666963
F 53.485314 27.010241 12.342808
F 53.485304 19.289257 15.048727
F 53.485304 34.731223 15.048727
F 44.175272 27.019782 0.230689
F 44.175272 34.740764 0.230690
F 44.175272 19.298798 0.230690
F 29.860900 27.023444 18.938247
F 29.860900 34.744427 18.938246
F 29.860900 19.302460 18.938246
F 38.772856 27.023445 19.187179
F 38.772856 34.744428 19.187179
F 38.772856 19.302461 19.187179
F 47.692785 27.019893 19.438585
F 47.692785 34.740875 19.438585
F 47.692785 19.298909 19.438585
F 29.962518 24.449783 15.299957
F 29.962518 32.170764 15.299957
F 38.874474 24.449781 15.548890
F 38.874474 32.170764 15.548890
F 47.794403 24.453334 15.800296
F 47.794403 32.174315 15.800296
F 32.088890 30.883935 19.000480
F 32.088890 23.162953 19.000480
F 41.000883 30.883931 19.249417
F 41.000884 23.162949 19.249417
F 49.899350 30.870732 19.509907
F 49.899349 23.149750 19.509907
F 32.190505 28.310273 15.362190
F 32.190505 20.589291 15.362190
F 41.102498 28.310277 15.611127
F 41.102498 20.589295 15.611127
F 50.000965 28.323476 15.871617
F 50.000964 20.602494 15.871617
F 32.114295 28.310274 18.090907
F 32.114295 20.589291 18.090907
F 41.026289 28.310277 18.339838
F 41.026289 20.589295 18.339839
F 49.925421 28.323476 18.576481
F 49.925421 20.602494 18.576481
F 32.012660 30.883935 21.729196
F 32.012660 23.162953 21.729196
F 37.490674 30.880171 0.043916
F 37.490674 23.159189 0.043916
F 46.416487 30.883870 0.296100
F 46.416487 23.162888 0.296100
F 34.342285 24.449783 18.153140
F 34.342285 32.170765 18.153141
F 43.254487 24.449728 18.402112
F 43.254487 32.170709 18.402113
F 34.240646 27.023444 21.791429
F 34.240646 34.744426 21.791429
F 34.240646 19.302460 21.791429
F 39.718664 27.019681 0.106150
F 39.718664 34.740663 0.106150
F 39.718664 19.298697 0.106150
F 48.657440 27.036840 0.362084
F 53.485314 19.289257 12.342808
F 48.657439 19.315856 0.362085
F 34.316876 27.023444 19.062713
F 34.316876 34.744427 19.062713
F 34.316876 19.302460 19.062712
F 43.229081 27.023499 19.311622
F 53.485314 34.731223 12.342808
F 43.229081 19.302515 19.311621
F 34.418495 24.449783 15.424424
F 34.418495 32.170764 15.424424
F 43.330699 24.449727 15.673332
F 43.330699 32.170710 15.673332
F 36.544866 30.883935 19.124947
F 36.544866 23.162953 19.124947
F 45.459745 30.885557 19.372832
F 45.459745 23.164575 19.372832
F 27.632913 30.883935 18.876013
F 27.632913 23.162953 18.876013
F 36.646481 28.310274 15.486657
F 36.646481 20.589291 15.486657
F 45.561360 28.308651 15.734542
F 45.561360 20.587668 15.734542
F 27.734529 28.310273 15.237724
F 27.734529 20.589291 15.237723
F 36.570271 28.310273 18.215374
F 36.570271 20.589291 18.215374
F 45.485087 28.308651 18.465517
F 45.485087 20.587668 18.465517
F 27.658318 28.310273 17.966440
F 27.658318 20.589291 17.966441
F 41.946868 30.880183 0.168404
F 41.946868 23.159201 0.168404
F 27.556684 30.883935 21.604730
F 51.052451 30.981620 0.518625
F 27.556683 23.162953 21.604729
F 51.052451 23.260638 0.518625
F 53.395060 24.426898 4.153289
F 53.395060 32.147880 4.153289
F 53.485190 27.010429 7.767448
F 53.485191 34.731411 7.767448
F 53.485191 19.289445 7.767448
F 53.466847 27.013953 5.056127
F 53.466849 34.734935 5.056128
F 53.466849 19.292969 5.056127
F 53.410398 24.455898 1.404845
F 53.410398 32.176880 1.404845
F 53.485316 24.462997 11.408994
F 53.485316 32.183979 11.408994
F 53.485304 27.010241 15.048726
F 29.683055 24.449783 25.305253
F 29.683055 32.170765 25.305253
F 38.595011 24.449782 25.554187
F 38.595011 32.170764 25.554187
F 47.515065 24.453333 25.801096
F 47.515065 32.174315 25.801096
F 29.581417 27.023444 28.943541
F 29.581417 34.744426 28.943541
F 29.581417 19.302460 28.943541
F 38.493373 27.023445 29.192475
F 38.493373 34.744428 29.192475
F 38.493373 19.302461 29.192476
F 47.413427 27.019893 29.439384
F 47.413427 34.740875 29.439385
F 47.413427 19.298909 29.439385
F 29.657646 27.023444 26.214825
F 29.657647 34.744427 26.214825
F 29.657647 19.302460 26.214825
F 38.569603 27.023445 26.463758
F 38.569603 34.744428 26.463757
F 38.569603 19.302461 26.463758
F 47.489531 27.019893 26.715164
F 47.489531 34.740875 26.715164
F 47.489531 19.298909 26.715164
F 29.759265 24.449783 22.576536
F 29.759265 32.170765 22.576536
F 38.671221 24.449781 22.825468
F 38.671221 32.170764 22.825468
F 47.591150 24.453334 23.076875
F 47.591150 32.174315 23.076875
F 31.885637 30.883935 26.277058
F 31.885637 23.162953 26.277058
F 40.797630 30.883931 26.525995
F 40.797630 23.162949 26.525995
F 49.696096 30.870732 26.786485
F 49.696096 23.149750 26.786485
F 31.987252 28.310273 22.638769
F 31.987252 20.589291 22.638769
F 40.899245 28.310277 22.887706
F 40.899245 20.589295 22.887706
F 49.797711 28.323476 23.148196
F 49.797711 20.602494 23.148196
F 31.911041 28.310274 25.367486
F 31.911041 20.589291 25.367486
F 40.823035 28.310277 25.616417
F 40.823035 20.589295 25.616418
F 49.722168 28.323476 25.853060
F 49.722168 20.602494 25.853060
F 31.809407 30.883935 29.005774
F 31.809407 23.162953 29.005774
F 40.721400 30.883931 29.254706
F 40.721400 23.162949 29.254706
F 49.620532 30.870732 29.491349
F 49.620532 23.149750 29.491349
F 34.139032 24.449783 25.429719
F 34.139032 32.170765 25.429719
F 43.051234 24.449728 25.678691
F 43.051234 32.170709 25.678691
F 34.037393 27.023444 29.068007
F 34.037393 34.744426 29.068008
F 34.037393 19.302460 29.068008
F 42.949596 27.023499 29.316980
F 53.485305 32.183967 37.820765
F 42.949596 19.302516 29.316980
F 34.113623 27.023444 26.339291
F 34.113623 34.744427 26.339291
F 34.113623 19.302460 26.339291
F 43.025827 27.023499 26.588200
F 53.485305 24.462986 37.820766
F 43.025827 19.302515 26.588200
F 34.215241 24.449783 22.701002
F 34.215241 32.170765 22.701002
F 43.127445 24.449727 22.949911
F 43.127445 32.170709 22.949911
F 36.341613 30.883935 26.401525
F 36.341613 23.162953 26.401525
F 45.256492 30.885557 26.649411
F 45.256492 23.164575 26.649410
F 27.429659 30.883935 26.152592
F 27.429659 23.162953 26.152591
F 36.443228 28.310273 22.763236
F 36.443228 20.589291 22.763235
F 45.358107 28.308651 23.011121
F 45.358107 20.587668 23.011120
F 27.531275 28.310273 22.514302
F 27.531275 20.589291 22.514302
F 36.367018 28.310273 25.491952
F 36.367018 20.589291 25.491953
F 45.281834 28.308651 25.742096
F 45.281834 20.587668 25.742095
F 27.455064 28.310273 25.243019
F 27.455064 20.589291 25.243019
F 36.265383 30.883935 29.130241
F 36.265383 23.162953 29.130241
F 45.180198 30.885557 29.380385
F 45.180199 23.164575 29.380384
F 27.353430 30.883935 28.881308
F 27.353430 23.162953 28.881308
F 29.479801 24.449783 32.581830
F 29.479801 32.170765 32.581830
F 38.391758 24.449782 32.830764
F 38.391758 32.170764 32.830764
F 47.311812 24.453333 33.077674
F 47.311812 32.174315 33.077674
F 29.378164 27.023444 36.220119
F 29.378164 34.744426 36.220118
F 29.378164 19.302460 36.220119
F 38.290119 27.023445 36.469053
F 38.290119 34.744428 36.469053
F 38.290119 19.302461 36.469053
F 47.210174 27.019893 36.715962
F 47.210174 34.740875 36.715962
F 47.210174 19.298909 36.715962
F 29.454393 27.023444 33.491403
F 29.454393 34.744427 33.491402
F 29.454393 19.302460 33.491402
F 38.366350 27.023445 33.740335
F 38.366350 34.744428 33.740335
F 38.366349 19.302461 33.740335
F 47.286278 27.019893 33.991741
F 47.286278 34.740875 33.991741
F 47.286278 19.298909 33.991741
F 29.556012 24.449783 29.853113
F 29.556012 32.170764 29.853114
F 38.467968 24.449781 30.102046
F 38.467968 32.170764 30.102046
F 47.387896 24.453334 30.353453
F 47.387896 32.174315 30.353453
F 31.682383 30.883935 33.553636
F 31.682383 23.162953 33.553635
F 40.594377 30.883931 33.802573
F 40.594377 23.162949 33.802573
F 49.492843 30.870732 34.063063
F 49.492843 23.149750 34.063063
F 31.783999 28.310273 29.915347
F 31.783999 20.589291 29.915346
F 40.695992 28.310277 30.164284
F 40.695992 20.589295 30.164284
F 49.594458 28.323476 30.424774
F 49.594458 20.602494 30.424773
F 31.707788 28.310274 32.644063
F 31.707788 20.589291 32.644063
F 40.619782 28.310277 32.892995
F 40.619782 20.589294 32.892996
F 49.518915 28.323476 33.129638
F 49.518915 20.602494 33.129637
F 31.606154 30.883935 36.282352
F 31.606154 23.162953 36.282352
F 40.518147 30.883931 36.531283
F 40.518147 23.162949 36.531283
F 49.417279 30.870732 36.767926
F 49.417279 23.149750 36.767926
F 33.935778 24.449783 32.706296
F 33.935778 32.170765 32.706297
F 42.847981 24.449728 32.955269
F 42.847981 32.170709 32.955269
F 33.834140 27.023444 36.344585
F 33.834140 34.744426 36.344585
F 33.834140 19.302460 36.344585
F 42.746342 27.023499 36.593558
F 53.485300 19.289252 41.460495
F 42.746342 19.302516 36.593558
F 33.910370 27.023444 33.615869
F 33.910370 34.744427 33.615869
F 33.910370 19.302460 33.615869
F 42.822574 27.023499 33.864778
F 53.485300 34.731219 41.460495
F 42.822574 19.302515 33.864778
F 34.011988 24.449783 29.977580
F 34.011988 32.170765 29.977580
F 42.924192 24.449727 30.226489
F 42.924192 32.170710 30.226489
F 36.138360 30.883935 33.678103
F 36.138360 23.162953 33.678102
F 45.053239 30.885557 33.925988
F 45.053238 23.164575 33.925988
F 27.226406 30.883935 33.429169
F 27.226406 23.162953 33.429169
F 36.239975 28.310273 30.039814
F 36.239975 20.589291 30.039813
F 45.154854 28.308651 30.287699
F 45.154854 20.587668 30.287698
F 27.328022 28.310273 29.790880
F 27.328022 20.589291 29.790880
F 36.163765 28.310274 32.768530
F 36.163765 20.589291 32.768530
F 45.078581 28.308651 33.018673
F 45.078581 20.587668 33.018673
F 27.251811 28.310273 32.519597
F 27.251811 20.589291 32.519597
F 36.062130 30.883935 36.406819
F 36.062130 23.162953 36.406819
F 44.976945 30.885557 36.656962
F 44.976946 23.164575 36.656962
F 27.150177 30.883935 36.157885
F 27.150177 23.162953 36.157885
F 29.276548 24.449783 39.858408
F 29.276548 32.170765 39.858408
F 38.188505 24.449782 40.107342
F 38.188505 32.170764 40.107342
F 47.108559 24.453333 40.354251
F 47.108559 32.174315 40.354251
F 29.174911 27.023444 43.496696
F 29.174911 34.744426 43.496697
F 29.174911 19.302460 43.496697
F 38.696626 27.023445 21.915897
F 38.696626 34.744428 21.915897
F 38.696626 19.302461 21.915897
F 47.616681 27.019893 22.162806
F 47.616681 34.740875 22.162806
F 47.616681 19.298909 22.162806
F 29.251140 27.023444 40.767980
F 29.251140 34.744427 40.767980
F 29.251140 19.302460 40.767980
F 38.163096 27.023445 41.016913
F 38.163096 34.744428 41.016913
F 38.163096 19.302461 41.016913
F 47.083025 27.019893 41.268317
F 47.083025 34.740876 41.268317
F 47.083025 19.298909 41.268317
F 29.352759 24.449783 37.129691
F 29.352759 32.170765 37.129691
F 38.264715 24.449781 37.378624
F 38.264715 32.170764 37.378624
F 47.184643 24.453334 37.630030
F 47.184643 32.174315 37.630030
F 31.479130 30.883935 40.830214
F 31.479130 23.162953 40.830214
F 40.391124 30.883931 41.079151
F 40.391124 23.162949 41.079151
F 49.289590 30.870732 41.339643
F 49.289590 23.149750 41.339643
F 31.580745 28.310273 37.191924
F 31.580745 20.589291 37.191924
F 40.492738 28.310277 37.440862
F 40.492738 20.589295 37.440862
F 49.391205 28.323476 37.701351
F 49.391204 20.602494 37.701351
F 31.504535 28.310273 39.920641
F 31.504535 20.589291 39.920641
F 40.416529 28.310277 40.169573
F 40.416529 20.589295 40.169573
F 49.315662 28.323476 40.406215
F 49.315661 20.602494 40.406215
F 31.402901 30.883935 43.558930
F 31.402901 23.162953 43.558930
F 40.924653 30.883931 21.978128
F 40.924653 23.162949 21.978128
F 49.823785 30.870732 22.214770
F 49.823785 23.149750 22.214770
F 33.732525 24.449783 39.982875
F 33.732525 32.170765 39.982875
F 42.644727 24.449727 40.231846
F 42.644727 32.170709 40.231846
F 33.630887 27.023444 43.621163
F 33.630887 34.744426 43.621163
F 33.630887 19.302460 43.621163
F 43.152849 27.023499 22.040402
F 53.485300 27.010237 41.460495
F 43.152849 19.302516 22.040401
F 33.707116 27.023444 40.892447
F 33.707116 34.744427 40.892447
F 33.707116 19.302460 40.892447
F 42.619321 27.023499 41.141356
F 53.485304 19.289257 22.328143
F 42.619321 19.302515 41.141356
F 33.808735 24.449783 37.254158
F 33.808735 32.170765 37.254158
F 42.720939 24.449727 37.503066
F 42.720939 32.170709 37.503066
F 35.935107 30.883935 40.954681
F 35.935107 23.162953 40.954681
F 44.849985 30.885557 41.202564
F 44.849985 23.164575 41.202564
F 27.023153 30.883935 40.705747
F 27.023153 23.162953 40.705747
F 36.036721 28.310273 37.316391
F 36.036721 20.589291 37.316391
F 44.951601 28.308651 37.564276
F 44.951601 20.587668 37.564276
F 27.124769 28.310273 37.067458
F 27.124769 20.589291 37.067458
F 35.960511 28.310273 40.045108
F 35.960511 20.589291 40.045108
F 44.875327 28.308651 40.295251
F 44.875327 20.587668 40.295251
F 27.048558 28.310273 39.796174
F 27.048558 20.589291 39.796175
F 36.468636 30.883935 21.853663
F 36.468636 23.162953 21.853663
F 45.383452 30.885557 22.103806
F 45.383452 23.164575 22.103806
F 26.946924 30.883935 43.434464
F 26.946924 23.162953 43.434464
F 53.485316 24.462986 25.967852
F 53.485316 32.183968 25.967852
F 53.485304 27.010241 29.607560
F 53.485304 34.731223 29.607560
F 53.485304 19.289257 29.607560
F 53.485314 27.010241 26.901642
F 53.485314 34.731223 26.901642
F 53.485314 19.289257 26.901642
F 53.485305 24.462986 23.261934
F 53.485305 32.183967 23.261934
F 53.485316 24.462986 33.247268
F 53.485316 32.183968 33.247268
F 53.485304 27.010241 36.886976
F 53.485304 34.731223 36.886975
F 53.485304 19.289257 36.886976
F 53.485314 27.010241 34.181058
F 53.485314 34.731223 34.181057
F 53.485314 19.289257 34.181057
F 53.485305 24.462986 30.541350
F 53.485305 32.183967 30.541350
F 53.485315 24.462986 40.526683
F 53.485316 32.183968 40.526683
F 53.485304 27.010241 22.328143
F 53.485304 34.731223 22.328143
F 29.073295 24.449783 47.134986
F 29.073295 32.170765 47.134986
F 37.985252 24.449781 47.383921
F 37.985252 32.170764 47.383921
F 46.902869 24.454554 47.629056
F 46.902869 32.175536 47.629056
F 28.971657 27.023444 50.773275
F 28.971657 34.744426 50.773275
F 28.971657 19.302460 50.773275
F 37.883609 27.023444 51.022209
F 37.883609 34.744427 51.022209
F 37.883609 19.302460 51.022209
F 46.777642 27.019389 51.270371
F 46.777642 34.740372 51.270372
F 46.777642 19.298406 51.270372
F 29.047887 27.023444 48.044559
F 29.047887 34.744427 48.044559
F 29.047887 19.302460 48.044559
F 37.959843 27.023445 48.293492
F 37.959843 34.744428 48.293492
F 37.959843 19.302461 48.293492
F 46.879430 27.020089 48.546870
F 46.879430 34.741071 48.546870
F 46.879430 19.299105 48.546870
F 29.149506 24.449783 44.406270
F 29.149506 32.170765 44.406270
F 38.061461 24.449781 44.655202
F 38.061461 32.170764 44.655202
F 46.981283 24.453415 44.906367
F 46.981283 32.174397 44.906367
F 31.275877 30.883935 48.106792
F 31.275877 23.162953 48.106792
F 40.187867 30.883931 48.355730
F 40.187867 23.162949 48.355730
F 49.074659 30.863049 48.599046
F 49.074659 23.142067 48.599047
F 31.377492 28.310273 44.468503
F 31.377492 20.589291 44.468503
F 40.289485 28.310277 44.717441
F 40.289485 20.589295 44.717440
F 49.187935 28.323336 44.977600
F 49.187935 20.602354 44.977600
F 31.301282 28.310273 47.197219
F 31.301282 20.589291 47.197220
F 40.213275 28.310277 47.446151
F 40.213276 20.589295 47.446151
F 49.112209 28.320316 47.680991
F 49.112209 20.599333 47.680990
F 31.199647 30.883935 50.835508
F 31.199647 23.162953 50.835509
F 40.111585 30.883938 51.084445
F 40.111585 23.162956 51.084445
F 48.942639 30.849901 51.284856
F 48.942639 23.128919 51.284856
F 33.529272 24.449783 47.259453
F 33.529272 32.170765 47.259453
F 42.441415 24.449745 47.508382
F 42.441414 32.170726 47.508382
F 33.427633 27.023444 50.897742
F 33.427633 34.744426 50.897742
F 33.427633 19.302460 50.897742
F 42.339162 27.023296 51.146564
F 42.339162 34.744279 51.146564
F 42.339162 19.302313 51.146564
F 50.975609 26.999573 51.356565
F 50.975609 34.720555 51.356565
F 50.975609 19.278589 51.356565
F 33.503863 27.023444 48.169026
F 33.503863 34.744427 48.169025
F 33.503863 19.302460 48.169025
F 42.416073 27.023505 48.417930
F 53.485192 24.462458 45.099460
F 42.416073 19.302521 48.417930
F 33.605482 24.449783 44.530737
F 33.605482 32.170765 44.530737
F 42.517684 24.449728 44.779642
F 42.517684 32.170710 44.779642
F 35.731854 30.883935 48.231259
F 35.731854 23.162953 48.231259
F 44.646321 30.885491 48.478815
F 44.646321 23.164509 48.478815
F 26.819900 30.883935 47.982326
F 26.819900 23.162953 47.982326
F 35.833468 28.310273 44.592969
F 35.833468 20.589291 44.592970
F 44.748361 28.308643 44.840835
F 44.748362 20.587661 44.840835
F 26.921516 28.310273 44.344036
F 26.921516 20.589291 44.344036
F 35.757258 28.310273 47.321686
F 35.757258 20.589291 47.321687
F 44.672130 28.308635 47.571693
F 44.672130 20.587652 47.571693
F 26.845305 28.310273 47.072753
F 26.845305 20.589291 47.072753
F 35.655623 30.883935 50.959975
F 35.655623 23.162953 50.959976
F 44.564265 30.883643 51.208274
F 44.564265 23.162661 51.208274
F 28.870042 24.449783 54.411564
F 28.870042 32.170765 54.411564
F 37.781995 24.449783 54.660498
F 37.781995 32.170765 54.660498
F 46.681386 24.451826 54.907899
F 46.681386 32.172808 54.907899
F 28.768404 27.023444 58.049852
F 28.768404 34.744427 58.049853
F 28.768404 19.302460 58.049853
F 37.680356 27.023444 58.298786
F 37.680356 34.744427 58.298786
F 37.680356 19.302460 58.298786
F 46.583841 27.022515 58.547293
F 46.583840 34.743498 58.547293
F 46.583841 19.301531 58.547293
F 28.844634 27.023444 55.321136
F 28.844634 34.744427 55.321136
F 28.844634 19.302460 55.321136
F 37.756586 27.023444 55.570070
F 37.756586 34.744427 55.570070
F 37.756586 19.302460 55.570069
F 46.656222 27.020884 55.820365
F 46.656223 34.741867 55.820365
F 46.656223 19.299900 55.820365
F 28.946252 24.449783 51.682848
F 28.946252 32.170765 51.682848
F 37.858204 24.449783 51.931781
F 37.858204 32.170765 51.931781
F 46.755556 24.452545 52.180857
F 46.755556 32.173527 52.180857
F 31.072624 30.883935 55.383370
F 31.072624 23.162953 55.383370
F 39.984565 30.883938 55.632301
F 39.984565 23.162956 55.632301
F 48.819098 30.846451 55.910811
F 48.819099 23.125469 55.910811
F 31.174239 28.310273 51.745081
F 31.174239 20.589291 51.745081
F 40.086171 28.310270 51.994011
F 40.086171 20.589287 51.994010
F 48.902579 28.357560 52.268076
F 48.902579 20.636578 52.268076
F 31.098028 28.310273 54.473797
F 31.098028 20.589291 54.473797
F 40.009971 28.310270 54.722733
F 40.009971 20.589288 54.722733
F 48.848931 28.346601 54.950116
F 48.848931 20.625618 54.950116
F 30.996394 30.883935 58.112086
F 30.996394 23.162953 58.112086
F 39.908341 30.883937 58.361021
F 39.908341 23.162955 58.361021
F 48.763667 30.852495 58.594107
F 48.763668 23.131513 58.594107
F 33.326019 24.449783 54.536031
F 33.326019 32.170765 54.536031
F 42.237704 24.449883 54.784887
F 42.237704 32.170865 54.784887
F 50.926944 24.463364 55.022447
F 50.926944 32.184345 55.022447
F 33.224380 27.023444 58.174319
F 33.224380 34.744426 58.174319
F 33.224380 19.302460 58.174319
F 42.136167 27.023373 58.423201
F 42.136167 34.744355 58.423202
F 42.136167 19.302389 58.423202
F 50.874970 27.013388 58.664331
F 50.874970 34.734370 58.664330
F 50.874970 19.292404 58.664331
F 33.300610 27.023444 55.445603
F 33.300610 34.744427 55.445603
F 33.300610 19.302460 55.445603
F 42.212317 27.023351 55.694600
F 42.212316 34.744333 55.694600
F 42.212316 19.302367 55.694600
F 50.916855 27.013453 55.950024
F 50.916855 34.734435 55.950023
F 50.916855 19.292469 55.950024
F 33.402228 24.449783 51.807315
F 33.402228 32.170765 51.807315
F 42.313865 24.449898 52.056289
F 42.313865 32.170880 52.056289
F 50.970409 24.460729 52.312418
F 50.970409 32.181710 52.312418
F 35.528600 30.883935 55.507837
F 35.528600 23.162953 55.507837
F 44.437607 30.883690 55.756879
F 44.437607 23.162708 55.756879
F 35.630215 28.310273 51.869548
F 35.630215 20.589291 51.869548
F 44.538013 28.310743 52.118563
F 44.538013 20.589760 52.118563
F 35.554005 28.310273 54.598264
F 35.554005 20.589291 54.598265
F 44.463260 28.310474 54.846980
F 44.463260 20.589491 54.846980
F 35.452370 30.883935 58.236553
F 35.452370 23.162953 58.236553
F 44.362533 30.883864 58.485398
F 44.362533 23.162882 58.485398
F 28.666788 24.449783 61.688142
F 28.666788 32.170765 61.688142
F 37.578742 24.449782 61.937075
F 37.578742 32.170765 61.937075
F 46.486007 24.449712 62.186243
F 46.486007 32.170694 62.186243
F 28.565151 27.023444 65.326431
F 28.565151 34.744426 65.326431
F 28.565151 19.302460 65.326431
F 38.086866 27.023445 43.745631
F 38.086866 34.744428 43.745631
F 38.086866 19.302461 43.745631
F 47.006913 27.019897 43.992506
F 47.006913 34.740879 43.992506
F 47.006913 19.298913 43.992506
F 28.641380 27.023444 62.597715
F 28.641380 34.744427 62.597714
F 28.641380 19.302460 62.597714
F 37.553333 27.023444 62.846648
F 37.553334 34.744427 62.846648
F 37.553333 19.302460 62.846648
F 46.461183 27.023243 63.095620
F 46.461183 34.744225 63.095620
F 46.461183 19.302259 63.095620
F 28.742999 24.449783 58.959425
F 28.742999 32.170765 58.959425
F 37.654951 24.449782 59.208358
F 37.654951 32.170765 59.208358
F 46.558930 24.451064 59.457979
F 46.558930 32.172045 59.457979
F 30.869370 30.883935 62.659947
F 30.869370 23.162953 62.659948
F 39.781321 30.883937 62.908880
F 39.781321 23.162955 62.908880
F 48.648565 30.855873 63.180007
F 48.648566 23.134891 63.180006
F 30.970986 28.310273 59.021659
F 30.970986 20.589291 59.021658
F 39.882932 28.310271 59.270590
F 39.882932 20.589288 59.270590
F 48.734172 28.343214 59.545625
F 48.734172 20.622232 59.545624
F 30.894775 28.310273 61.750375
F 30.894775 20.589291 61.750375
F 39.806727 28.310271 61.999310
F 39.806727 20.589289 61.999310
F 48.678035 28.336643 62.234993
F 48.678035 20.615660 62.234993
F 30.793141 30.883935 65.388664
F 30.793141 23.162953 65.388664
F 40.314894 30.883931 43.807862
F 40.314894 23.162949 43.807862
F 49.214019 30.870730 44.044530
F 49.214019 23.149748 44.044530
F 33.122766 24.449783 61.812608
F 33.122766 32.170765 61.812609
F 42.034626 24.449833 62.061507
F 42.034626 32.170814 62.061507
F 50.821252 24.455448 62.306002
F 50.821252 32.176430 62.306002
F 33.021127 27.023444 65.450898
F 33.021127 34.744426 65.450898
F 33.021127 19.302460 65.450898
F 42.543089 27.023499 43.870135
F 53.485191 32.183440 45.099460
F 42.543089 19.302516 43.870136
F 33.097357 27.023444 62.722182
F 33.097357 34.744427 62.722181
F 33.097357 19.302460 62.722181
F 42.009230 27.023398 62.971148
F 42.009230 34.744380 62.971147
F 42.009230 19.302414 62.971147
F 50.809808 27.021177 63.223135
F 50.809808 34.742159 63.223135
F 50.809808 19.300193 63.223135
F 33.198975 24.449783 59.083892
F 33.198975 32.170765 59.083892
F 42.110778 24.449848 59.332871
F 42.110778 32.170830 59.332871
F 50.864450 24.456272 59.587107
F 50.864450 32.177254 59.587107
F 35.325347 30.883935 62.784415
F 35.325347 23.162953 62.784415
F 44.236056 30.883927 63.033346
F 44.236056 23.162945 63.033346
F 35.426961 28.310273 59.146126
F 35.426962 20.589291 59.146125
F 44.336893 28.310381 59.395109
F 44.336893 20.589399 59.395109
F 35.350752 28.310273 61.874842
F 35.350752 20.589291 61.874842
F 44.261649 28.310256 62.123766
F 44.261649 20.589273 62.123766
F 35.858877 30.883935 43.683397
F 35.249117 30.883935 65.513131
F 35.858877 23.162953 43.683397
F 35.249117 23.162953 65.513131
F 44.773686 30.885554 43.933524
F 44.773686 23.164572 43.933525
F 53.485610 24.458403 47.804272
F 53.485610 32.179385 47.804272
F 53.485344 19.289203 44.166520
F 53.485344 34.731169 44.166520
F 53.485344 27.010187 44.166520
F 28.463535 24.449783 68.964721
F 28.463535 32.170765 68.964721
F 37.375489 24.449783 69.213654
F 37.375489 32.170765 69.213654
F 46.288484 24.448512 69.463606
F 46.288484 32.169494 69.463606
F 28.361898 27.023444 72.603009
F 28.361898 34.744426 72.603010
F 28.361898 19.302460 72.603009
F 37.273850 27.023444 72.851943
F 37.273850 34.744427 72.851943
F 37.273850 19.302460 72.851943
F 46.188683 27.024953 73.102056
F 53.459408 32.156926 74.197727
F 46.188683 19.303969 73.102057
F 28.438127 27.023444 69.874293
F 28.438127 34.744427 69.874293
F 28.438127 19.302460 69.874293
F 37.350080 27.023444 70.123227
F 37.350080 34.744427 70.123226
F 37.350080 19.302460 70.123226
F 46.263566 27.024533 70.371460
F 53.459408 24.435945 74.197727
F 46.263567 19.303549 70.371459
F 28.539746 24.449783 66.236004
F 28.539746 32.170764 66.236004
F 37.451698 24.449782 66.484937
F 37.451699 32.170765 66.484937
F 46.362735 24.449197 66.733452
F 46.362735 32.170179 66.733452
F 30.666117 30.883935 69.936527
F 30.666117 23.162953 69.936527
F 39.578072 30.883936 70.185459
F 39.578072 23.162954 70.185459
F 48.476223 30.867836 70.447392
F 48.476223 23.146854 70.447392
F 30.767732 28.310274 66.298237
F 30.767732 20.589291 66.298237
F 39.679685 28.310271 66.547169
F 39.679685 20.589289 66.547169
F 48.562721 28.332605 66.813832
F 48.562722 20.611623 66.813831
F 30.691522 28.310274 69.026954
F 30.691522 20.589291 69.026954
F 39.603478 28.310272 69.275888
F 39.603478 20.589289 69.275889
F 48.505478 28.324586 69.518129
F 48.505478 20.603603 69.518129
F 30.589888 30.883935 72.665243
F 30.589888 23.162953 72.665243
F 39.501843 30.883936 72.914177
F 39.501843 23.162954 72.914177
F 48.416524 30.875296 73.159605
F 48.416524 23.154314 73.159605
F 32.919512 24.449783 69.089187
F 32.919512 32.170765 69.089187
F 41.831460 24.449808 69.338104
F 41.831460 32.170790 69.338104
F 50.705196 24.443942 69.590781
F 50.705196 32.164924 69.590781
F 32.817874 27.023444 72.727476
F 32.817874 34.744426 72.727477
F 32.817874 19.302460 72.727476
F 41.729844 27.023425 72.976397
F 41.729844 34.744408 72.976398
F 41.729844 19.302442 72.976398
F 50.643482 27.035173 73.233416
F 53.423008 19.320635 77.833372
F 50.643482 19.314189 73.233416
F 32.894103 27.023444 69.998760
F 32.894103 34.744427 69.998760
F 32.894103 19.302460 69.998760
F 41.806058 27.023421 70.247711
F 41.806058 34.744403 70.247711
F 41.806058 19.302437 70.247711
F 50.692336 27.032143 70.493188
F 53.423007 27.041620 77.833372
F 50.692336 19.311159 70.493188
F 32.995722 24.449783 66.360470
F 32.995722 32.170764 66.360470
F 41.907643 24.449815 66.609428
F 41.907643 32.170797 66.609428
F 50.752303 24.446840 66.858351
F 50.752303 32.167822 66.858351
F 35.122094 30.883935 70.060993
F 35.122094 23.162953 70.060993
F 44.033880 30.884045 70.309863
F 44.033880 23.163063 70.309863
F 35.223708 28.310273 66.422704
F 35.223708 20.589291 66.422704
F 44.135036 28.310210 66.671599
F 44.135036 20.589228 66.671598
F 35.147498 28.310273 69.151421
F 35.147498 20.589291 69.151421
F 44.059388 28.310151 69.400438
F 44.059388 20.589169 69.400438
F 35.045864 30.883935 72.789709
F 35.045864 23.162953 72.789710
F 43.958038 30.884084 73.038751
F 43.958038 23.163102 73.038751
F 28.260282 24.449783 76.241298
F 28.260282 32.170765 76.241298
F 37.172236 24.449783 76.490232
F 37.172236 32.170765 76.490232
F 46.088308 24.448173 76.740449
F 46.088308 32.169155 76.740450
F 28.158644 27.023444 79.879587
F 28.158644 34.744426 79.879587
F 28.158644 19.302460 79.879587
F 37.070597 27.023444 80.128520
F 37.070597 34.744427 80.128520
F 37.070597 19.302460 80.128521
F 45.987592 27.025167 80.378854
F 53.399469 19.322760 80.586082
F 45.987592 19.304183 80.378855
F 28.234874 27.023444 77.150871
F 28.234874 34.744427 77.150871
F 28.234874 19.302460 77.150870
F 37.146827 27.023444 77.399804
F 37.146827 34.744427 77.399804
F 37.146827 19.302460 77.399804
F 46.063173 27.024936 77.647845
F 53.399468 27.043744 80.586082
F 46.063173 19.303952 77.647845
F 28.336493 24.449783 73.512582
F 28.336493 32.170764 73.512582
F 37.248445 24.449783 73.761515
F 37.248445 32.170765 73.761515
F 46.163672 24.448416 74.009607
F 46.163672 32.169397 74.009607
F 30.462864 30.883935 77.213104
F 30.462864 23.162953 77.213104
F 39.374821 30.883936 77.462037
F 39.374821 23.162954 77.462037
F 48.296662 30.878617 77.716416
F 48.296663 23.157634 77.716416
F 30.564479 28.310273 73.574816
F 30.564479 20.589291 73.574815
F 39.476435 28.310272 73.823748
F 39.476435 20.589289 73.823748
F 48.387863 28.320464 74.081274
F 48.387863 20.599482 74.081273
F 30.488269 28.310274 76.303532
F 30.488269 20.589291 76.303532
F 39.400226 28.310272 76.552466
F 39.400226 20.589290 76.552466
F 48.324419 28.314464 76.800444
F 48.324419 20.593481 76.800445
F 30.386634 30.883935 79.941820
F 30.386634 23.162953 79.941820
F 39.298592 30.883936 80.190755
F 39.298592 23.162954 80.190755
F 48.230585 30.883349 80.441234
F 48.230585 23.162367 80.441234
F 32.716259 24.449783 76.365765
F 32.716259 32.170765 76.365765
F 41.628243 24.449797 76.614690
F 41.628243 32.170779 76.614690
F 50.579025 24.433179 76.875459
F 50.579025 32.154161 76.875459
F 32.614620 27.023444 80.004054
F 32.614621 34.744426 80.004054
F 32.614620 19.302460 80.004054
F 41.526618 27.023433 80.252981
F 41.526618 34.744416 80.252981
F 41.526618 19.302450 80.252981
F 50.510047 27.043393 80.516754
F 53.432110 32.153783 76.945009
F 50.510047 19.322409 80.516754
F 32.690850 27.023444 77.275338
F 32.690850 34.744427 77.275338
F 32.690850 19.302460 77.275337
F 41.602837 27.023430 77.524283
F 41.602837 34.744413 77.524282
F 41.602837 19.302446 77.524282
F 50.565032 27.041890 77.764306
F 53.432110 24.432801 76.945009
F 50.565032 19.320906 77.764306
F 32.792469 24.449783 73.637049
F 32.792469 32.170764 73.637049
F 41.704443 24.449800 73.885996
F 41.704443 32.170782 73.885996
F 50.630254 24.435666 74.128310
F 50.630254 32.156647 74.128310
F 34.918841 30.883935 77.337571
F 34.918841 23.162953 77.337571
F 43.831150 30.884095 77.586414
F 43.831150 23.163113 77.586414
F 35.020455 28.310273 73.699282
F 35.020455 20.589291 73.699282
F 43.932561 28.310131 73.948135
F 43.932561 20.589149 73.948135
F 34.944245 28.310273 76.427999
F 34.944245 20.589291 76.427999
F 43.856597 28.310108 76.677056
F 43.856597 20.589125 76.677056
F 34.842611 30.883935 80.066287
F 34.842610 23.162953 80.066287
F 43.755169 30.884125 80.315370
F 43.755169 23.163143 80.315370
F 28.057029 24.449783 83.517876
F 28.057029 32.170765 83.517876
F 36.968983 24.449782 83.766810
F 36.968983 32.170765 83.766810
F 45.887727 24.447719 84.017299
F 45.887727 32.168702 84.017300
F 27.955391 27.023444 87.156165
F 27.955391 34.744426 87.156165
F 27.955391 19.302460 87.156165
F 37.477103 27.023444 65.575364
F 37.477103 34.744427 65.575365
F 37.477103 19.302460 65.575365
F 46.387576 27.024252 65.825010
F 53.365888 24.425856 84.227803
F 46.387576 19.303268 65.825011
F 28.031621 27.023444 84.427449
F 28.031621 34.744427 84.427449
F 28.031621 19.302460 84.427449
F 36.943574 27.023444 84.676382
F 36.943574 34.744427 84.676382
F 36.943574 19.302460 84.676382
F 45.862752 27.025363 84.924260
F 53.365888 32.146838 84.227803
F 45.862752 19.304379 84.924260
F 28.133239 24.449783 80.789159
F 28.133239 32.170765 80.789159
F 37.045192 24.449783 81.038093
F 37.045192 32.170765 81.038093
F 45.962656 24.448173 81.286041
F 45.962656 32.169155 81.286041
F 30.259611 30.883935 84.489682
F 30.259611 23.162953 84.489682
F 39.171569 30.883935 84.738615
F 39.171569 23.162954 84.738615
F 48.111386 30.886185 84.987786
F 48.111386 23.165203 84.987786
F 30.361226 28.310273 80.851393
F 30.361226 20.589291 80.851393
F 39.273183 28.310272 81.100326
F 39.273183 20.589290 81.100325
F 48.202806 28.312078 81.352907
F 48.202806 20.591096 81.352907
F 30.285016 28.310274 83.580109
F 30.285016 20.589291 83.580110
F 39.196975 28.310272 83.829044
F 39.196975 20.589290 83.829044
F 48.140230 28.306309 84.083604
F 48.140230 20.585326 84.083604
F 30.183381 30.883935 87.218399
F 30.183381 23.162953 87.218399
F 39.705094 30.883936 65.637599
F 39.705094 23.162954 65.637599
F 48.592213 30.863425 65.876415
F 48.592213 23.142443 65.876415
F 32.513006 24.449783 83.642343
F 32.513006 32.170765 83.642343
F 41.425025 24.449787 83.891275
F 41.425025 32.170769 83.891275
F 50.442046 24.426181 84.158646
F 50.442046 32.147163 84.158646
F 32.411367 27.023444 87.280632
F 32.411367 34.744426 87.280632
F 32.411367 19.302460 87.280632
F 41.933040 27.023409 65.699807
F 41.933040 34.744391 65.699807
F 41.933040 19.302425 65.699807
F 50.764616 27.023197 65.948147
F 50.764615 34.744179 65.948148
F 50.764615 19.302213 65.948148
F 32.487597 27.023444 84.551916
F 32.487597 34.744427 84.551916
F 32.487597 19.302460 84.551915
F 41.399621 27.023441 84.800854
F 41.399621 34.744423 84.800854
F 41.399621 19.302457 84.800854
F 50.429866 27.049357 85.037054
F 53.354921 27.049115 85.105612
F 50.429865 19.328372 85.037054
F 32.589216 24.449783 80.913626
F 32.589216 32.170764 80.913626
F 41.501220 24.449791 81.162568
F 41.501220 32.170773 81.162568
F 50.495991 24.427903 81.401499
F 50.495991 32.148885 81.401499
F 34.715587 30.883935 84.614149
F 34.715587 23.162953 84.614149
F 43.628364 30.884144 84.862967
F 43.628364 23.163162 84.862967
F 34.817202 28.310273 80.975859
F 34.817202 20.589291 80.975859
F 43.729669 28.310096 81.224695
F 43.729669 20.589113 81.224694
F 34.740992 28.310273 83.704576
F 34.740992 20.589291 83.704576
F 43.653832 28.310058 83.953679
F 43.653832 20.589075 83.953679
F 34.639357 30.883935 87.342865
F 34.639357 23.162953 87.342865
F 44.160587 30.884014 65.762111
F 44.160588 23.163032 65.762111
F 53.390374 32.149124 81.470368
F 53.390374 24.428142 81.470368
F 53.469213 27.035596 73.303514
F 53.354922 19.328131 85.105611
F 53.469213 19.314612 73.303514
F 27.853776 24.449783 90.794455
F 27.853776 32.170765 90.794455
F 36.765729 24.449783 91.043388
F 36.765729 32.170765 91.043388
F 45.683100 24.448342 91.293445
F 45.683100 32.169325 91.293445
F 27.752138 27.023444 94.432743
F 27.752138 34.744426 94.432744
F 27.752138 19.302460 94.432744
F 36.664091 27.023444 94.681677
F 36.664091 34.744427 94.681677
F 36.664091 19.302460 94.681678
F 45.578855 27.024943 94.931803
F 53.485355 24.462296 103.333845
F 45.578855 19.303959 94.931804
F 27.828367 27.023444 91.704027
F 27.828367 34.744427 91.704027
F 27.828367 19.302460 91.704027
F 36.740321 27.023444 91.952961
F 36.740321 34.744427 91.952961
F 36.740321 19.302460 91.952961
F 45.657527 27.024957 92.201019
F 53.485355 32.183277 103.333845
F 45.657527 19.303973 92.201019
F 27.929986 24.449783 88.065738
F 27.929986 32.170765 88.065738
F 36.841939 24.449783 88.314671
F 36.841939 32.170765 88.314671
F 45.761359 24.448047 88.562695
F 45.761359 32.169028 88.562695
F 30.056358 30.883935 91.766261
F 30.056358 23.162953 91.766261
F 38.968315 30.883936 92.015194
F 38.968315 23.162954 92.015194
F 47.909382 30.888852 92.260434
F 47.909382 23.167870 92.260434
F 30.157973 28.310273 88.127971
F 30.157973 20.589291 88.127971
F 39.069931 28.310272 88.376904
F 39.069931 20.589290 88.376904
F 48.020711 28.302390 88.621463
F 48.020711 20.581408 88.621463
F 30.081762 28.310274 90.856688
F 30.081762 20.589291 90.856688
F 38.993720 28.310272 91.105622
F 38.993720 20.589290 91.105622
F 47.933986 28.305249 91.357656
F 47.933986 20.584267 91.357656
F 29.980128 30.883935 94.494977
F 29.980128 23.162953 94.494977
F 38.892084 30.883936 94.743911
F 38.892084 23.162954 94.743911
F 47.811985 30.880445 94.990087
F 47.811985 23.159464 94.990087
F 32.309753 24.449783 90.918922
F 32.309753 32.170765 90.918922
F 41.221758 24.449786 91.167854
F 41.221758 32.170768 91.167854
F 50.300606 24.431868 91.435707
F 50.300606 32.152850 91.435707
F 32.208114 27.023444 94.557210
F 32.208114 34.744426 94.557210
F 32.208114 19.302460 94.557210
F 41.120106 27.023439 94.806142
F 41.120106 34.744422 94.806142
F 41.120106 19.302456 94.806142
F 50.016935 27.011955 95.052415
F 50.016935 34.732937 95.052415
F 50.016935 19.290971 95.052415
F 32.284344 27.023444 91.828494
F 32.284344 34.744427 91.828494
F 32.284344 19.302460 91.828494
F 41.196350 27.023442 92.077431
F 41.196350 34.744424 92.077431
F 41.196350 19.302458 92.077430
F 50.278638 27.043866 92.330891
F 53.328579 19.330870 87.869611
F 50.278637 19.322882 92.330891
F 32.385962 24.449783 88.190205
F 32.385962 32.170765 88.190205
F 41.297984 24.449784 88.439142
F 41.297984 32.170766 88.439142
F 50.365049 24.419480 88.675942
F 50.365049 32.140462 88.675942
F 34.512334 30.883935 91.890728
F 34.512334 23.162953 91.890727
F 43.424865 30.884066 92.139577
F 43.424865 23.163084 92.139577
F 34.613949 28.310273 88.252438
F 34.613949 20.589291 88.252438
F 43.526764 28.310077 88.501255
F 43.526764 20.589094 88.501255
F 34.537739 28.310273 90.981155
F 34.537739 20.589291 90.981155
F 43.450239 28.310152 91.230168
F 43.450239 20.589170 91.230168
F 34.436104 30.883935 94.619444
F 34.436104 23.162953 94.619444
F 43.348310 30.883997 94.868415
F 43.348311 23.163015 94.868415
F 27.650522 24.449783 98.071033
F 27.650522 32.170765 98.071033
F 36.562476 24.449783 98.319966
F 36.562476 32.170765 98.319966
F 45.477211 24.448173 98.570110
F 45.477211 32.169155 98.570110
F 27.548885 27.023444 101.709321
F 27.548885 34.744426 101.709321
F 27.548885 19.302460 101.709321
F 36.460837 27.023444 101.958254
F 36.460837 34.744427 101.958255
F 36.460837 19.302460 101.958255
F 45.375653 27.025064 102.208389
F 53.328578 27.051854 87.869611
F 45.375653 19.304080 102.208389
F 27.625114 27.023444 98.980605
F 27.625114 34.744427 98.980605
F 27.625114 19.302460 98.980605
F 36.537067 27.023444 99.229538
F 36.537068 34.744427 99.229538
F 36.537068 19.302460 99.229538
F 45.451929 27.025050 99.477437
F 53.485407 32.175513 106.036546
F 45.451929 19.304066 99.477436
F 27.726733 24.449783 95.342316
F 27.726733 32.170765 95.342316
F 36.638686 24.449782 95.591249
F 36.638686 32.170765 95.591249
F 45.553535 24.448225 95.839126
F 45.553534 32.169207 95.839126
F 29.853104 30.883935 99.042839
F 29.853104 23.162953 99.042839
F 38.765061 30.883936 99.291771
F 38.765062 23.162954 99.291771
F 47.684395 30.880140 99.543405
F 47.684395 23.159158 99.543405
F 29.954719 28.310273 95.404549
F 29.954719 20.589291 95.404549
F 38.866676 28.310272 95.653482
F 38.866676 20.589290 95.653482
F 47.785725 28.314133 95.904267
F 47.785725 20.593150 95.904267
F 29.878509 28.310274 98.133266
F 29.878509 20.589291 98.133266
F 38.790466 28.310272 98.382200
F 38.790466 20.589290 98.382201
F 47.710354 28.313891 98.629121
F 47.710354 20.592908 98.629121
F 29.776875 30.883935 101.771555
F 29.776875 23.162953 101.771555
F 38.688831 30.883936 102.020489
F 38.688831 23.162954 102.020489
F 47.608859 30.880375 102.267446
F 47.608859 23.159393 102.267446
F 32.106499 24.449783 98.195500
F 32.106499 32.170765 98.195500
F 41.018494 24.449786 98.444431
F 41.018494 32.170768 98.444431
F 49.915736 24.463324 98.681634
F 49.915736 32.184306 98.681634
F 32.004861 27.023444 101.833788
F 32.004861 34.744426 101.833788
F 32.004861 19.302460 101.833788
F 40.916856 27.023440 102.082720
F 40.916856 34.744423 102.082720
F 40.916856 19.302457 102.082720
F 49.815989 27.010258 102.319405
F 49.815989 34.731240 102.319405
F 49.815989 19.289274 102.319405
F 32.081091 27.023444 99.105072
F 32.081091 34.744427 99.105072
F 32.081091 19.302460 99.105071
F 40.993086 27.023440 99.354009
F 40.993086 34.744423 99.354009
F 40.993086 19.302456 99.354009
F 49.891497 27.010525 99.614542
F 49.891497 34.731506 99.614542
F 49.891497 19.289540 99.614542
F 32.182709 24.449783 95.466783
F 32.182709 32.170764 95.466783
F 41.094702 24.449786 95.715720
F 41.094702 32.170769 95.715720
F 49.995397 24.458627 95.975512
F 49.995397 32.179608 95.975512
F 34.309081 30.883935 99.167305
F 34.309081 23.162953 99.167305
F 43.221274 30.883989 99.416214
F 43.221274 23.163007 99.416214
F 34.410695 28.310273 95.529016
F 34.410695 20.589291 95.529016
F 43.322902 28.310208 95.777910
F 43.322902 20.589226 95.777909
F 34.334485 28.310273 98.257733
F 34.334486 20.589291 98.257733
F 43.246690 28.310217 98.506704
F 43.246690 20.589235 98.506704
F 34.232851 30.883935 101.896021
F 34.232851 23.162953 101.896021
F 43.145055 30.883990 102.144993
F 43.145055 23.163008 102.144993
F 27.447269 24.449782 105.347611
F 27.447269 32.170765 105.347611
F 36.359223 24.449783 105.596544
F 36.359223 32.170765 105.596544
F 45.273998 24.448185 105.846484
F 45.273998 32.169167 105.846484
F 27.345632 27.023444 108.985899
F 27.345632 34.744426 108.985899
F 27.345632 19.302460 108.985899
F 36.867344 27.023444 87.405098
F 36.867344 34.744427 87.405098
F 36.867344 19.302460 87.405099
F 45.786606 27.025253 87.655386
F 53.485407 24.454531 106.036546
F 45.786606 19.304269 87.655386
F 27.421861 27.023444 106.257183
F 27.421861 34.744427 106.257183
F 27.421861 19.302460 106.257182
F 36.333814 27.023444 106.506117
F 36.333814 34.744427 106.506116
F 36.333814 19.302460 106.506116
F 45.248316 27.024988 106.753633
F 53.483143 32.179705 96.055305
F 45.248316 19.304005 106.753632
F 27.523480 24.449783 102.618894
F 27.523480 32.170765 102.618894
F 36.435432 24.449783 102.867827
F 36.435432 32.170765 102.867827
F 45.350319 24.448157 103.115691
F 45.350318 32.169138 103.115691
F 29.649851 30.883935 106.319416
F 29.649851 23.162953 106.319416
F 38.561808 30.883936 106.568349
F 38.561808 23.162954 106.568349
F 47.480754 30.880225 106.820723
F 47.480754 23.159243 106.820723
F 29.751466 28.310273 102.681127
F 29.751466 20.589291 102.681127
F 38.663423 28.310272 102.930060
F 38.663423 20.589289 102.930060
F 47.583354 28.313830 103.181375
F 47.583354 20.592847 103.181375
F 29.675256 28.310274 105.409843
F 29.675256 20.589291 105.409844
F 38.587213 28.310272 105.658778
F 38.587213 20.589289 105.658778
F 47.505817 28.314422 105.905078
F 47.505817 20.593440 105.905079
F 29.573621 30.883935 109.048133
F 29.573621 23.162953 109.048133
F 39.095339 30.883935 87.467333
F 39.095339 23.162954 87.467333
F 48.048531 30.893118 87.724127
F 48.048531 23.172136 87.724127
F 31.903246 24.449783 105.472077
F 31.903246 32.170765 105.472077
F 40.815241 24.449786 105.721008
F 40.815240 32.170768 105.721008
F 49.714127 24.461644 105.957838
F 49.714128 32.182626 105.957838
F 31.801608 27.023444 109.110366
F 31.801608 34.744426 109.110366
F 31.801608 19.302460 109.110366
F 41.323388 27.023441 87.529565
F 41.323388 34.744424 87.529565
F 41.323388 19.302458 87.529565
F 50.377703 27.051634 87.800805
F 53.483143 24.458724 96.055305
F 50.377702 19.330650 87.800805
F 31.877837 27.023444 106.381650
F 31.877837 34.744427 106.381650
F 31.877837 19.302460 106.381649
F 40.789829 27.023440 106.630587
F 40.789829 34.744423 106.630587
F 40.789829 19.302456 106.630587
F 49.677599 27.005271 106.894435
F 49.677598 34.726253 106.894435
F 49.677598 19.284287 106.894435
F 31.979456 24.449783 102.743360
F 31.979456 32.170765 102.743360
F 40.891451 24.449786 102.992297
F 40.891451 32.170768 102.992297
F 49.789904 24.462994 103.252814
F 49.789904 32.183976 103.252814
F 34.105828 30.883935 106.443883
F 34.105828 23.162953 106.443883
F 43.018037 30.884000 106.692791
F 43.018036 23.163018 106.692791
F 34.207442 28.310274 102.805594
F 34.207442 20.589291 102.805593
F 43.119648 28.310219 103.054500
F 43.119648 20.589236 103.054499
F 34.131232 28.310273 105.534310
F 34.131232 20.589291 105.534310
F 43.043384 28.310236 105.783245
F 43.043384 20.589253 105.783245
F 34.029598 30.883935 109.172599
F 34.029598 23.162953 109.172599
F 43.552177 30.884127 87.591941
F 43.552177 23.163145 87.591941
F 53.304225 24.431886 91.504507
F 53.304225 32.152868 91.504507
F 53.486919 27.011907 95.130750
F 53.486919 34.732889 95.130750
F 53.486919 19.290923 95.130750
F 53.302135 27.043614 92.401595
F 53.485364 19.289534 99.695835
F 53.302135 19.322630 92.401595
F 53.317997 24.419756 88.744860
F 53.317997 32.140737 88.744860
F 53.487133 24.463332 98.762550
F 53.487134 32.184314 98.762550
F 53.485331 27.010251 102.401773
F 53.485331 34.731233 102.401773
F 53.485331 19.289267 102.401773
F 53.485363 27.010519 99.695835
F 53.485364 34.731501 99.695835
F 27.244016 24.449783 112.624189
F 27.244016 32.170765 112.624189
F 36.155970 24.449783 112.873123
F 36.155970 32.170765 112.873123
F 45.065819 24.450368 113.121605
F 45.065819 32.171350 113.121605
F 27.142378 27.023444 116.262477
F 27.142378 34.744426 116.262478
F 27.142378 19.302460 116.262478
F 36.054331 27.023444 116.511411
F 36.054331 34.744427 116.511412
F 36.054331 19.302460 116.511411
F 44.964690 27.023007 116.760032
F 44.964690 34.743989 116.760032
F 44.964690 19.302023 116.760032
F 27.218608 27.023444 113.533761
F 27.218608 34.744427 113.533761
F 27.218608 19.302460 113.533761
F 36.130561 27.023444 113.782695
F 36.130561 34.744427 113.782695
F 36.130561 19.302460 113.782695
F 45.040387 27.022875 114.031981
F 45.040387 34.743858 114.031981
F 45.040387 19.301892 114.031981
F 27.320227 24.449783 109.895472
F 27.320226 32.170765 109.895472
F 36.232179 24.449782 110.144406
F 36.232179 32.170765 110.144406
F 45.141454 24.450539 110.393620
F 45.141454 32.171521 110.393620
F 29.446598 30.883935 113.595995
F 29.446598 23.162953 113.595995
F 38.358551 30.883935 113.844929
F 38.358551 23.162953 113.844929
F 47.258865 30.881392 114.095221
F 47.258865 23.160410 114.095221
F 29.548213 28.310273 109.957705
F 29.548213 20.589291 109.957705
F 38.460166 28.310273 110.206639
F 38.460166 20.589290 110.206639
F 47.359032 28.312858 110.456943
F 47.359033 20.591875 110.456943
F 29.472003 28.310274 112.686422
F 29.472003 20.589291 112.686422
F 38.383956 28.310273 112.935356
F 38.383956 20.589291 112.935356
F 47.284241 28.312721 113.182345
F 47.284241 20.591739 113.182346
F 29.370368 30.883935 116.324711
F 29.370368 23.162953 116.324711
F 38.282321 30.883935 116.573645
F 38.282321 23.162953 116.573645
F 47.185160 30.882044 116.821160
F 47.185160 23.161062 116.821160
F 31.699993 24.449783 112.748656
F 31.699993 32.170765 112.748656
F 40.611933 24.449783 112.997589
F 40.611933 32.170765 112.997589
F 49.472838 24.464940 113.232426
F 49.472838 32.185922 113.232426
F 31.598354 27.023444 116.386944
F 31.598354 34.744426 116.386944
F 31.598354 19.302460 116.386945
F 40.510299 27.023444 116.635878
F 40.510299 34.744427 116.635878
F 40.510299 19.302460 116.635878
F 49.381342 27.011443 116.877800
F 49.381342 34.732425 116.877800
F 49.381342 19.290459 116.877800
F 31.674584 27.023444 113.658228
F 31.674584 34.744427 113.658228
F 31.674584 19.302460 113.658228
F 40.586525 27.023444 113.907162
F 40.586525 34.744426 113.907161
F 40.586525 19.302460 113.907161
F 49.443877 27.005606 114.168244
F 49.443878 34.726588 114.168243
F 49.443877 19.284622 114.168243
F 31.776203 24.449783 110.019939
F 31.776203 32.170764 110.019939
F 40.688137 24.449783 110.268871
F 40.688137 32.170765 110.268872
F 49.542922 24.468018 110.518622
F 49.542922 32.189000 110.518621
F 33.902574 30.883935 113.720462
F 33.902574 23.162953 113.720462
F 42.814338 30.883912 113.969406
F 42.814338 23.162930 113.969405
F 51.559339 30.841040 114.256967
F 51.559339 23.120058 114.256967
F 34.004189 28.310274 110.082172
F 34.004189 20.589291 110.082172
F 42.915955 28.310287 110.331083
F 42.915955 20.589304 110.331083
F 51.632311 28.375948 110.616148
F 51.632311 20.654965 110.616148
F 33.927979 28.310273 112.810889
F 33.927979 20.589291 112.810889
F 42.839749 28.310295 113.059802
F 42.839749 20.589312 113.059802
F 51.586935 28.356666 113.284878
F 51.586935 20.635683 113.284879
F 33.826344 30.883935 116.449178
F 33.826344 23.162953 116.449178
F 42.738162 30.883920 116.698099
F 42.738163 23.162938 116.698099
F 51.519105 30.849223 116.933046
F 51.519105 23.128242 116.933046
F 27.040763 24.449783 119.900766
F 27.040763 32.170765 119.900766
F 35.952716 24.449783 120.149699
F 35.952716 32.170765 120.149699
F 44.863557 24.450083 120.398424
F 44.863557 32.171065 120.398424
F 26.939124 27.023436 123.538695
F 26.939124 34.744418 123.538695
F 26.939124 19.302452 123.538695
F 35.851076 27.023436 123.787629
F 35.851076 34.744418 123.787629
F 35.851076 19.302452 123.787629
F 44.762359 27.023258 124.036444
F 44.762359 34.744240 124.036444
F 44.762359 19.302274 124.036445
F 27.015355 27.023444 120.810303
F 27.015355 34.744427 120.810304
F 27.015356 19.302460 120.810303
F 35.927309 27.023444 121.059237
F 35.927309 34.744427 121.059237
F 35.927309 19.302460 121.059237
F 44.838147 27.023150 121.308367
F 44.838147 34.744133 121.308367
F 44.838147 19.302167 121.308367
F 27.116973 24.449783 117.172050
F 27.116973 32.170765 117.172050
F 36.028926 24.449782 117.420984
F 36.028926 32.170765 117.420984
F 44.939268 24.450210 117.670194
F 44.939268 32.171192 117.670194
F 29.243346 30.883935 120.872537
F 29.243346 23.162953 120.872537
F 38.155299 30.883935 121.121470
F 38.155299 23.162953 121.121470
F 47.060421 30.882386 121.371410
F 47.060421 23.161404 121.371410
F 29.344960 28.310273 117.234283
F 29.344960 20.589291 117.234283
F 38.256913 28.310273 117.483217
F 38.256913 20.589290 117.483217
F 47.159487 28.312393 117.733455
F 47.159487 20.591411 117.733455
F 29.268749 28.310274 119.962998
F 29.268749 20.589291 119.962999
F 38.180703 28.310273 120.211933
F 38.180703 20.589291 120.211933
F 47.086093 28.311600 120.459935
F 47.086093 20.590617 120.459935
F 29.167113 30.883926 123.600928
F 29.167113 23.162944 123.600928
F 38.079067 30.883927 123.849862
F 38.079067 23.162945 123.849862
F 46.987085 30.883215 124.098412
F 46.987085 23.162233 124.098412
F 31.496740 24.449783 120.025232
F 31.496740 32.170765 120.025232
F 40.408687 24.449782 120.274165
F 40.408687 32.170764 120.274165
F 49.290780 24.458214 120.518591
F 49.290780 32.179196 120.518591
F 31.395100 27.023436 123.663161
F 31.395100 34.744418 123.663162
F 31.395100 19.302452 123.663162
F 40.307051 27.023436 123.912095
F 40.307051 34.744419 123.912095
F 40.307051 19.302452 123.912095
F 49.200217 27.018363 124.159130
F 49.200217 34.739345 124.159131
F 49.200217 19.297379 124.159131
F 31.471332 27.023444 120.934770
F 31.471332 34.744427 120.934770
F 31.471332 19.302460 120.934770
F 40.383281 27.023444 121.183703
F 40.383281 34.744427 121.183703
F 40.383280 19.302460 121.183703
F 49.263954 27.013513 121.440158
F 49.263954 34.734495 121.440158
F 49.263954 19.292529 121.440158
F 31.572949 24.449783 117.296517
F 31.572949 32.170765 117.296517
F 40.484894 24.449783 117.545450
F 40.484894 32.170765 117.545450
F 49.353787 24.463524 117.804399
F 49.353787 32.184505 117.804400
F 33.699322 30.883935 120.997004
F 33.699322 23.162953 120.997004
F 42.611180 30.883925 121.245942
F 42.611180 23.162943 121.245942
F 51.426639 30.860512 121.518376
F 51.426639 23.139530 121.518376
F 33.800936 28.310273 117.358750
F 33.800936 20.589291 117.358750
F 42.712749 28.310288 117.607691
F 42.712750 20.589306 117.607691
F 51.493138 28.342952 117.887524
F 51.493138 20.621969 117.887524
F 33.724726 28.310273 120.087465
F 33.724726 20.589291 120.087466
F 42.636590 28.310283 120.336391
F 42.636590 20.589300 120.336391
F 51.451724 28.335442 120.577098
F 51.451724 20.614460 120.577099
F 33.623090 30.883927 123.725395
F 33.623090 23.162944 123.725395
F 42.534993 30.883922 123.974325
F 42.534993 23.162940 123.974325
F 51.383960 30.867448 124.220279
F 51.383960 23.146466 124.220279
F 26.830865 24.446308 127.163086
F 26.830865 32.167290 127.163086
F 35.742819 24.446308 127.412019
F 35.742819 32.167290 127.412020
F 44.654545 24.446383 127.660941
F 44.654545 32.167365 127.660941
F 36.257584 27.023444 109.234833
F 36.257584 34.744427 109.234833
F 36.257584 19.302460 109.234833
F 45.167323 27.022804 109.482881
F 45.167323 34.743786 109.482881
F 45.167323 19.301820 109.482881
F 26.795569 27.019400 128.053323
F 26.795569 34.740383 128.053323
F 26.795569 19.298416 128.053323
F 35.707523 27.019400 128.302256
F 35.707523 34.740383 128.302256
F 35.707523 19.298416 128.302256
F 44.619190 27.019332 128.551227
F 44.619190 34.740314 128.551227
F 44.619190 19.298348 128.551227
F 26.913736 24.449710 124.444597
F 26.913736 32.170692 124.444597
F 35.825689 24.449710 124.693530
F 35.825689 32.170692 124.693531
F 44.736982 24.449885 124.942597
F 44.736982 32.170867 124.942597
F 29.023559 30.879891 128.115556
F 29.023559 23.158909 128.115556
F 37.935513 30.879891 128.364489
F 37.935513 23.158909 128.364489
F 46.845612 30.879471 128.613961
F 46.845613 23.158489 128.613961
F 29.141723 28.310201 124.506831
F 29.141723 20.589218 124.506831
F 38.053676 28.310200 124.755764
F 38.053676 20.589218 124.755764
F 46.961273 28.311200 125.005386
F 46.961273 20.590217 125.005386
F 29.058852 28.306799 127.225320
F 29.058852 20.585816 127.225320
F 37.970806 28.306798 127.474253
F 37.970806 20.585815 127.474253
F 46.880917 28.307070 127.723003
F 46.880917 20.586087 127.723003
F 28.578720 30.880171 130.824475
F 28.578720 23.159189 130.824475
F 38.485574 30.883935 109.297067
F 38.485574 23.162953 109.297066
F 47.383000 30.880436 109.544172
F 47.383000 23.159454 109.544172
F 31.286842 24.446308 127.287553
F 31.286842 32.167290 127.287553
F 40.198796 24.446307 127.536487
F 40.198796 32.167289 127.536487
F 49.108712 24.444266 127.792818
F 49.108712 32.165248 127.792818
F 30.806706 27.019680 130.886708
F 30.806706 34.740663 130.886708
F 30.806706 19.298697 130.886708
F 40.713546 27.023444 109.359299
F 40.713546 34.744426 109.359299
F 40.713546 19.302460 109.359300
F 49.569030 27.008129 109.596081
F 49.569030 34.729111 109.596082
F 49.569030 19.287145 109.596082
F 31.251546 27.019400 128.177789
F 31.251546 34.740383 128.177789
F 31.251546 19.298416 128.177789
F 40.163500 27.019401 128.426722
F 40.163500 34.740383 128.426722
F 40.163500 19.298417 128.426722
F 49.066449 27.016866 128.678341
F 49.066449 34.737848 128.678341
F 49.066449 19.295882 128.678341
F 31.369712 24.449710 124.569064
F 31.369712 32.170692 124.569064
F 40.281663 24.449710 124.817997
F 40.281663 32.170692 124.817997
F 49.174504 24.455587 125.074238
F 49.174504 32.176569 125.074238
F 33.479536 30.879891 128.240023
F 33.479536 23.158909 128.240023
F 42.391467 30.879889 128.488950
F 42.391467 23.158907 128.488950
F 51.281694 30.882552 128.800879
F 51.281694 23.161570 128.800879
F 33.597698 28.310201 124.631297
F 33.597699 20.589218 124.631297
F 42.509597 28.310205 124.880233
F 42.509597 20.589223 124.880233
F 51.360119 28.325679 125.150766
F 51.360119 20.604697 125.150766
F 33.514828 28.306798 127.349786
F 33.514829 20.585816 127.349787
F 42.426764 28.306799 127.598718
F 42.426764 20.585817 127.598718
F 51.315221 28.321353 127.866089
F 51.315221 20.600370 127.866089
F 33.034696 30.880171 130.948942
F 33.034696 23.159189 130.948941
F 42.941295 30.883900 109.421510
F 42.941295 23.162918 109.421511
F 51.656210 30.826674 109.567772
F 51.656210 23.105692 109.567773
F 53.491395 19.299868 128.838270
F 53.491395 34.741835 128.838270
F 53.491395 27.020852 128.838270
F 35.262683 27.019681 131.011175
F 35.262683 34.740663 131.011175
F 35.262683 19.298696 131.011175
F 30.309347 47.616779 3.509113
F 30.309347 39.895795 3.509113
F 39.221305 47.616778 3.758047
F 39.221305 39.895793 3.758047
F 48.150720 47.616346 4.009272
F 48.150719 39.895361 4.009272
F 30.191161 50.186470 7.117837
F 30.191161 42.465486 7.117838
F 39.103116 50.186471 7.366772
F 39.103116 42.465487 7.366772
F 48.023090 50.182992 7.613487
F 48.023090 42.462008 7.613487
F 30.274051 50.189872 4.399349
F 30.274051 42.468888 4.399349
F 39.186007 50.189874 4.648283
F 39.186007 42.468890 4.648282
F 48.106548 50.188100 4.897829
F 48.106548 42.467116 4.897829
F 30.754166 47.616500 0.800193
F 30.754166 39.895515 0.800192
F 39.666144 47.616497 1.049125
F 39.666144 39.895512 1.049125
F 48.624627 47.614931 1.301921
F 48.624627 39.893946 1.301921
F 32.502041 38.608395 4.461582
F 32.502041 46.329381 4.461583
F 41.414047 38.608391 4.710514
F 41.414047 46.329377 4.710514
F 50.412459 38.639176 4.949329
F 50.412463 46.360165 4.949328
F 32.982152 51.476991 0.862426
F 32.982152 36.035021 0.862426
F 32.982152 43.756008 0.862426
F 41.894151 51.476971 1.111359
F 41.894151 36.035002 1.111358
F 41.894151 43.755989 1.111358
F 50.885446 51.501651 1.362107
F 50.885446 36.059682 1.362107
F 50.885446 43.780669 1.362107
F 32.537333 51.477270 3.571347
F 32.537333 36.035301 3.571347
F 32.537333 43.756288 3.571347
F 41.449330 51.477274 3.820277
F 41.449331 36.035305 3.820277
F 41.449330 43.756291 3.820277
F 50.362754 51.494238 4.058851
F 50.362752 36.052269 4.058851
F 50.362753 43.773256 4.058851
F 32.419151 38.604992 7.180071
F 32.419151 46.325979 7.180071
F 41.331143 38.604988 7.429003
F 41.331143 46.325975 7.429003
F 50.231020 38.591908 7.661506
F 50.231020 46.312895 7.661506
F 34.765324 47.616779 3.633580
F 34.765324 39.895794 3.633580
F 43.677775 47.616663 3.882525
F 43.677775 39.895678 3.882525
F 34.647137 50.186470 7.242304
F 34.647137 42.465486 7.242304
F 43.559339 50.186526 7.491279
F 43.559339 42.465542 7.491279
F 34.730027 50.189872 4.523816
F 34.730027 42.468888 4.523816
F 43.642253 50.189944 4.772720
F 43.642253 42.468960 4.772720
F 35.210143 47.616499 0.924659
F 35.210143 39.895514 0.924659
F 44.124006 47.615933 1.173341
F 44.124006 39.894948 1.173341
F 36.958017 38.608395 4.586049
F 36.958017 46.329381 4.586050
F 45.873989 38.609622 4.834091
F 45.873989 46.330608 4.834091
F 28.046064 38.608395 4.337115
F 28.046064 46.329381 4.337116
F 37.438129 51.476990 0.986893
F 37.438129 36.035021 0.986892
F 37.438129 43.756008 0.986892
F 46.353361 51.476603 1.235846
F 46.353361 36.034634 1.235846
F 46.353360 43.755621 1.235846
F 28.526176 51.476990 0.737959
F 28.526176 36.035021 0.737959
F 28.526176 43.756008 0.737959
F 36.993310 51.477270 3.695813
F 36.993310 36.035301 3.695813
F 36.993310 43.756288 3.695813
F 45.908176 51.475702 3.946145
F 45.908176 36.033733 3.946145
F 45.908176 43.754720 3.946145
F 28.081356 51.477270 3.446880
F 28.081356 36.035301 3.446880
F 28.081356 43.756287 3.446880
F 36.875127 38.604992 7.304538
F 36.875127 46.325979 7.304538
F 45.789898 38.606579 7.554719
F 45.789898 46.327565 7.554719
F 27.963174 38.604992 7.055604
F 27.963174 46.325979 7.055604
F 30.089560 47.612736 10.752131
F 30.089560 39.891751 10.752131
F 39.001517 47.612735 11.001066
F 39.001517 39.891750 11.001066
F 47.921593 47.616275 11.247875
F 47.921593 39.895290 11.247875
F 29.987924 50.186397 14.390384
F 29.987924 42.465413 14.390385
F 38.899879 50.186398 14.639319
F 38.899879 42.465415 14.639319
F 47.819934 50.182846 14.886227
F 47.819934 42.461862 14.886228
F 30.064153 50.186397 11.661670
F 30.064153 42.465413 11.661669
F 38.976109 50.186398 11.910602
F 38.976109 42.465415 11.910602
F 47.896040 50.182845 12.162003
F 47.896040 42.461861 12.162003
F 30.165773 47.612744 8.023740
F 30.165773 39.891759 8.023739
F 39.077729 47.612743 8.272672
F 39.077729 39.891758 8.272672
F 47.997893 47.616155 8.523401
F 47.997893 39.895170 8.523401
F 32.292143 38.604920 11.723902
F 32.292143 46.325906 11.723903
F 41.204137 38.604916 11.972840
F 41.204137 46.325902 11.972840
F 50.102602 38.591716 12.233327
F 50.102603 46.312703 12.233327
F 32.393760 51.473235 8.085973
F 32.393760 36.031266 8.085973
F 32.393760 43.752253 8.085973
F 41.305753 51.473239 8.334910
F 41.305753 36.031269 8.334910
F 41.305753 43.752256 8.334910
F 50.204301 51.486575 8.594776
F 50.204300 36.044606 8.594776
F 50.204300 43.765593 8.594776
F 32.317547 51.473227 10.814364
F 32.317547 36.031257 10.814365
F 32.317547 43.752244 10.814365
F 41.229541 51.473231 11.063297
F 41.229541 36.031261 11.063297
F 41.229541 43.752248 11.063297
F 50.128689 51.486444 11.299850
F 50.128689 36.044475 11.299850
F 50.128689 43.765462 11.299850
F 32.215913 38.604920 14.452618
F 32.215913 46.325906 14.452618
F 41.127907 38.604916 14.701550
F 41.127907 46.325902 14.701550
F 50.027038 38.591716 14.938192
F 50.027038 46.312703 14.938191
F 34.545537 47.612736 10.876598
F 34.545537 39.891751 10.876598
F 43.457739 47.612681 11.125570
F 43.457739 39.891696 11.125570
F 34.443900 50.186397 14.514851
F 34.443900 42.465413 14.514851
F 43.356102 50.186452 14.763823
F 43.356102 42.465469 14.763823
F 34.520129 50.186397 11.786136
F 34.520129 42.465413 11.786136
F 43.432334 50.186452 12.035045
F 43.432334 42.465469 12.035045
F 34.621749 47.612744 8.148206
F 34.621749 39.891759 8.148206
F 43.533954 47.612690 8.397110
F 43.533954 39.891705 8.397110
F 36.748120 38.604920 11.848370
F 36.748120 46.325906 11.848370
F 45.663000 38.606543 12.096252
F 45.663000 46.327529 12.096252
F 27.836166 38.604920 11.599436
F 27.836166 46.325906 11.599436
F 36.849736 51.473235 8.210440
F 36.849735 36.031266 8.210439
F 36.849736 43.752252 8.210440
F 45.764612 51.471611 8.458328
F 45.764612 36.029641 8.458328
F 45.764612 43.750628 8.458328
F 27.937783 51.473235 7.961506
F 27.937783 36.031265 7.961506
F 27.937783 43.752252 7.961506
F 36.773524 51.473227 10.938831
F 36.773524 36.031257 10.938831
F 36.773524 43.752244 10.938831
F 45.688340 51.471604 11.188974
F 45.688340 36.029634 11.188974
F 45.688340 43.750621 11.188975
F 27.861570 51.473226 10.689898
F 27.861570 36.031257 10.689898
F 27.861570 43.752244 10.689898
F 36.671890 38.604920 14.577085
F 36.671890 46.325906 14.577085
F 45.586705 38.606542 14.827228
F 45.586705 46.327529 14.827228
F 27.759937 38.604920 14.328151
F 27.759937 46.325906 14.328151
F 29.886308 47.612736 18.028674
F 29.886308 39.891751 18.028674
F 38.798265 47.612735 18.277608
F 38.798265 39.891750 18.277608
F 47.718318 47.616287 18.524517
F 47.718318 39.895302 18.524518
F 29.784670 50.186397 21.666963
F 29.784671 42.465413 21.666963
F 43.229081 34.744481 19.311622
F 48.657439 34.757822 0.362085
F 44.175272 50.182735 0.230689
F 44.175272 42.461751 0.230690
F 29.860900 50.186397 18.938247
F 29.860900 42.465413 18.938246
F 38.772856 50.186398 19.187179
F 38.772856 42.465415 19.187179
F 47.692785 50.182846 19.438585
F 47.692785 42.461862 19.438585
F 29.962518 47.612736 15.299957
F 29.962519 39.891751 15.299957
F 38.874474 47.612735 15.548890
F 38.874474 39.891750 15.548889
F 47.794403 47.616287 15.800296
F 47.794403 39.895302 15.800296
F 32.088890 38.604920 19.000480
F 32.088890 46.325906 19.000479
F 41.000884 38.604916 19.249416
F 41.000884 46.325902 19.249417
F 49.899349 38.591716 19.509907
F 49.899349 46.312703 19.509907
F 32.190505 51.473227 15.362190
F 32.190505 36.031257 15.362190
F 32.190505 43.752244 15.362190
F 41.102498 51.473230 15.611127
F 41.102498 36.031261 15.611127
F 41.102498 43.752248 15.611127
F 50.000965 51.486429 15.871617
F 50.000964 36.044460 15.871617
F 50.000964 43.765447 15.871617
F 32.114295 51.473227 18.090907
F 32.114295 36.031258 18.090907
F 32.114295 43.752244 18.090907
F 41.026289 51.473231 18.339838
F 41.026289 36.031261 18.339839
F 41.026289 43.752248 18.339839
F 49.925422 51.486429 18.576481
F 49.925421 36.044460 18.576481
F 49.925421 43.765447 18.576481
F 32.012660 38.604920 21.729196
F 32.012660 46.325906 21.729196
F 37.490674 38.601156 0.043917
F 37.490674 46.322142 0.043916
F 46.416487 38.604855 0.296100
F 46.416487 46.325842 0.296100
F 34.342285 47.612736 18.153140
F 34.342285 39.891751 18.153141
F 43.254487 47.612681 18.402112
F 43.254487 39.891696 18.402112
F 34.240646 50.186397 21.791429
F 34.240646 42.465413 21.791429
F 39.718664 50.182634 0.106150
F 39.718664 42.461650 0.106150
F 48.657440 50.199793 0.362084
F 48.657439 42.478809 0.362085
F 34.316876 50.186397 19.062713
F 34.316876 42.465413 19.062713
F 43.229081 50.186453 19.311622
F 43.229081 42.465469 19.311621
F 34.418495 47.612736 15.424424
F 34.418495 39.891751 15.424423
F 43.330699 47.612681 15.673332
F 43.330699 39.891696 15.673332
F 36.544867 38.604920 19.124947
F 36.544866 46.325906 19.124947
F 45.459745 38.606542 19.372832
F 45.459745 46.327528 19.372832
F 27.632913 38.604920 18.876013
F 27.632913 46.325906 18.876013
F 36.646481 51.473226 15.486657
F 36.646481 36.031257 15.486657
F 36.646481 43.752244 15.486657
F 45.561360 51.471604 15.734542
F 45.561360 36.029635 15.734542
F 45.561360 43.750622 15.734542
F 27.734528 51.473226 15.237724
F 27.734528 36.031257 15.237723
F 27.734528 43.752244 15.237723
F 36.570271 51.473227 18.215374
F 36.570271 36.031257 18.215374
F 36.570271 43.752244 18.215374
F 45.485087 51.471604 18.465517
F 45.485087 36.029635 18.465517
F 45.485087 43.750622 18.465517
F 27.658318 51.473226 17.966440
F 27.658318 36.031257 17.966441
F 27.658318 43.752244 17.966441
F 41.946868 38.601168 0.168404
F 41.946868 46.322155 0.168404
F 27.556684 38.604920 21.604730
F 51.052451 38.702605 0.518625
F 27.556684 46.325906 21.604729
F 51.052451 46.423591 0.518625
F 53.395060 47.589852 4.153289
F 53.395065 39.868869 4.153288
F 53.485190 50.173383 7.767448
F 53.485191 42.452398 7.767449
F 53.466847 50.176906 5.056127
F 53.466848 42.455922 5.056128
F 53.410398 47.618851 1.404845
F 53.410398 39.897866 1.404845
F 53.485316 47.625950 11.408994
F 53.485316 39.904966 11.408994
F 53.485304 50.173194 15.048727
F 53.485304 42.452210 15.048727
F 53.485314 50.173194 12.342808
F 53.485314 42.452210 12.342808
F 53.485324 47.626055 8.702979
F 53.485325 39.905071 8.702979
F 53.485316 47.625939 18.688435
F 53.485316 39.904955 18.688435
F 53.302087 50.260828 0.564350
F 53.302087 42.539844 0.564350
F 53.485314 50.173194 19.622226
F 53.485314 42.452210 19.622225
F 53.485305 47.625939 15.982517
F 53.485306 39.904954 15.982517
F 30.191161 34.744499 7.117838
F 39.103116 34.744500 7.366772
F 30.274051 34.747902 4.399349
F 39.186007 34.747903 4.648282
F 48.106548 34.746129 4.897829
F 34.647137 34.744499 7.242304
F 43.559339 34.744555 7.491279
F 53.302087 34.818857 0.564350
F 34.730027 34.747902 4.523816
F 43.642253 34.747973 4.772719
F 43.356102 34.744482 14.763823
F 43.432334 34.744481 12.035045
F 29.683055 47.612736 25.305253
F 29.683055 39.891751 25.305253
F 38.595011 47.612735 25.554187
F 38.595011 39.891750 25.554187
F 47.515065 47.616287 25.801096
F 47.515065 39.895302 25.801096
F 29.581417 50.186397 28.943541
F 29.581417 42.465413 28.943541
F 38.493373 50.186398 29.192475
F 38.493373 42.465414 29.192476
F 47.413427 50.182846 29.439384
F 47.413427 42.461862 29.439385
F 29.657646 50.186397 26.214825
F 29.657647 42.465413 26.214825
F 38.569603 50.186398 26.463758
F 38.569603 42.465415 26.463758
F 47.489531 50.182846 26.715164
F 47.489531 42.461862 26.715164
F 29.759265 47.612736 22.576536
F 29.759265 39.891751 22.576535
F 38.671221 47.612735 22.825468
F 38.671221 39.891750 22.825468
F 47.591150 47.616287 23.076875
F 47.591150 39.895302 23.076875
F 31.885637 38.604920 26.277058
F 31.885637 46.325906 26.277058
F 40.797630 38.604916 26.525995
F 40.797630 46.325902 26.525995
F 49.696096 38.591716 26.786485
F 49.696096 46.312703 26.786485
F 31.987252 51.473227 22.638769
F 31.987252 36.031257 22.638769
F 31.987252 43.752244 22.638769
F 40.899245 51.473230 22.887706
F 40.899245 36.031261 22.887705
F 40.899245 43.752248 22.887706
F 49.797711 51.486429 23.148196
F 49.797711 36.044460 23.148196
F 49.797711 43.765447 23.148196
F 31.911041 51.473227 25.367486
F 31.911041 36.031257 25.367486
F 31.911041 43.752244 25.367486
F 40.823035 51.473230 25.616417
F 40.823035 36.031261 25.616417
F 40.823035 43.752248 25.616418
F 49.722168 51.486429 25.853060
F 49.722168 36.044460 25.853060
F 49.722168 43.765447 25.853060
F 31.809407 38.604920 29.005775
F 31.809407 46.325906 29.005774
F 40.721400 38.604916 29.254706
F 40.721400 46.325902 29.254706
F 49.620532 38.591716 29.491349
F 49.620532 46.312703 29.491348
F 34.139032 47.612736 25.429719
F 34.139032 39.891751 25.429719
F 43.051234 47.612681 25.678691
F 43.051234 39.891696 25.678691
F 34.037393 50.186397 29.068007
F 34.037393 42.465413 29.068008
F 42.949596 50.186452 29.316980
F 42.949596 42.465469 29.316980
F 34.113623 50.186397 26.339291
F 34.113623 42.465413 26.339291
F 43.025827 50.186453 26.588201
F 43.025827 42.465469 26.588200
F 34.215241 47.612736 22.701002
F 34.215241 39.891751 22.701002
F 43.127445 47.612681 22.949911
F 43.127445 39.891696 22.949910
F 36.341613 38.604920 26.401525
F 36.341613 46.325906 26.401525
F 45.256491 38.606542 26.649410
F 45.256492 46.327528 26.649410
F 27.429659 38.604920 26.152591
F 27.429659 46.325906 26.152591
F 36.443228 51.473226 22.763236
F 36.443228 36.031257 22.763235
F 36.443228 43.752244 22.763235
F 45.358107 51.471604 23.011121
F 45.358107 36.029635 23.011120
F 45.358107 43.750622 23.011120
F 27.531275 51.473226 22.514302
F 27.531275 36.031257 22.514302
F 27.531275 43.752244 22.514302
F 36.367018 51.473227 25.491952
F 36.367018 36.031257 25.491952
F 36.367018 43.752244 25.491953
F 45.281834 51.471604 25.742095
F 45.281834 36.029635 25.742096
F 45.281834 43.750622 25.742095
F 27.455064 51.473226 25.243019
F 27.455064 36.031257 25.243019
F 27.455064 43.752244 25.243019
F 36.265383 38.604920 29.130242
F 36.265383 46.325906 29.130241
F 45.180199 38.606542 29.380384
F 45.180199 46.327528 29.380384
F 27.353430 38.604920 28.881308
F 27.353430 46.325906 28.881308
F 29.479801 47.612736 32.581830
F 29.479801 39.891751 32.581831
F 38.391758 47.612735 32.830764
F 38.391758 39.891750 32.830765
F 47.311812 47.616287 33.077674
F 47.311812 39.895302 33.077674
F 29.378164 50.186397 36.220119
F 29.378164 42.465413 36.220119
F 38.290120 50.186398 36.469053
F 38.290119 42.465415 36.469053
F 47.210174 50.182846 36.715962
F 47.210174 42.461862 36.715962
F 29.454393 50.186397 33.491403
F 29.454393 42.465413 33.491402
F 38.366350 50.186398 33.740335
F 38.366350 42.465415 33.740335
F 47.286278 50.182846 33.991741
F 47.286278 42.461862 33.991741
F 29.556012 47.612736 29.853113
F 29.556012 39.891751 29.853113
F 38.467968 47.612735 30.102046
F 38.467968 39.891750 30.102046
F 47.387896 47.616287 30.353453
F 47.387896 39.895302 30.353452
F 31.682383 38.604920 33.553636
F 31.682383 46.325906 33.553635
F 40.594377 38.604916 33.802572
F 40.594377 46.325902 33.802573
F 49.492843 38.591716 34.063063
F 49.492843 46.312703 34.063063
F 31.783999 51.473227 29.915347
F 31.783999 36.031257 29.915347
F 31.783999 43.752244 29.915346
F 40.695992 51.473230 30.164284
F 40.695992 36.031261 30.164284
F 40.695992 43.752248 30.164284
F 49.594458 51.486429 30.424774
F 49.594458 36.044460 30.424774
F 49.594458 43.765447 30.424773
F 31.707788 51.473227 32.644063
F 31.707788 36.031257 32.644064
F 31.707788 43.752244 32.644063
F 40.619782 51.473230 32.892995
F 40.619782 36.031261 32.892995
F 40.619782 43.752248 32.892996
F 49.518915 51.486429 33.129638
F 49.518915 36.044460 33.129638
F 49.518915 43.765447 33.129637
F 31.606154 38.604920 36.282352
F 31.606154 46.325906 36.282352
F 40.518147 38.604916 36.531284
F 40.518147 46.325902 36.531283
F 49.417279 38.591716 36.767926
F 49.417279 46.312703 36.767926
F 33.935778 47.612736 32.706297
F 33.935778 39.891751 32.706297
F 42.847981 47.612681 32.955269
F 42.847981 39.891696 32.955269
F 33.834140 50.186397 36.344585
F 33.834140 42.465413 36.344585
F 42.746342 50.186453 36.593558
F 42.746342 42.465469 36.593558
F 33.910370 50.186397 33.615869
F 33.910370 42.465413 33.615869
F 42.822574 50.186453 33.864778
F 42.822574 42.465469 33.864778
F 34.011988 47.612736 29.977580
F 34.011988 39.891751 29.977580
F 42.924192 47.612681 30.226489
F 42.924192 39.891696 30.226488
F 36.138360 38.604920 33.678102
F 36.138360 46.325906 33.678102
F 45.053238 38.606542 33.925987
F 45.053238 46.327528 33.925988
F 27.226406 38.604920 33.429169
F 27.226406 46.325906 33.429169
F 36.239975 51.473226 30.039814
F 36.239975 36.031257 30.039813
F 36.239975 43.752244 30.039813
F 45.154854 51.471604 30.287699
F 45.154854 36.029635 30.287698
F 45.154854 43.750622 30.287698
F 27.328022 51.473227 29.790880
F 27.328022 36.031257 29.790880
F 27.328022 43.752244 29.790880
F 36.163765 51.473227 32.768530
F 36.163765 36.031257 32.768530
F 36.163765 43.752244 32.768530
F 45.078581 51.471604 33.018673
F 45.078581 36.029635 33.018673
F 45.078581 43.750622 33.018673
F 27.251811 51.473226 32.519597
F 27.251811 36.031257 32.519597
F 27.251811 43.752244 32.519597
F 36.062130 38.604920 36.406819
F 36.062130 46.325906 36.406819
F 44.976945 38.606542 36.656962
F 44.976946 46.327528 36.656962
F 27.150177 38.604920 36.157885
F 27.150177 46.325906 36.157885
F 29.276548 47.612736 39.858408
F 29.276548 39.891751 39.858408
F 38.188505 47.612735 40.107342
F 38.188505 39.891750 40.107342
F 47.108559 47.616287 40.354251
F 47.108559 39.895302 40.354251
F 29.174911 50.186397 43.496697
F 29.174911 42.465413 43.496697
F 38.696626 50.186398 21.915897
F 38.696626 42.465414 21.915897
F 47.616681 50.182846 22.162806
F 47.616681 42.461862 22.162806
F 29.251140 50.186397 40.767980
F 29.251140 42.465413 40.767980
F 38.163096 50.186398 41.016913
F 38.163096 42.465415 41.016913
F 47.083025 50.182846 41.268317
F 47.083025 42.461862 41.268317
F 29.352759 47.612736 37.129691
F 29.352759 39.891751 37.129691
F 38.264715 47.612735 37.378624
F 38.264715 39.891750 37.378623
F 47.184643 47.616287 37.630030
F 47.184643 39.895302 37.630030
F 31.479130 38.604920 40.830213
F 31.479130 46.325906 40.830214
F 40.391124 38.604916 41.079151
F 40.391124 46.325902 41.079151
F 49.289590 38.591717 41.339643
F 49.289590 46.312704 41.339643
F 31.580745 51.473227 37.191924
F 31.580745 36.031257 37.191924
F 31.580745 43.752244 37.191924
F 40.492738 51.473230 37.440862
F 40.492738 36.031261 37.440862
F 40.492738 43.752248 37.440862
F 49.391205 51.486429 37.701351
F 49.391204 36.044460 37.701351
F 49.391205 43.765447 37.701351
F 31.504535 51.473227 39.920641
F 31.504535 36.031257 39.920641
F 31.504535 43.752244 39.920641
F 40.416529 51.473231 40.169573
F 40.416529 36.031261 40.169573
F 40.416529 43.752248 40.169573
F 49.315662 51.486429 40.406215
F 49.315661 36.044460 40.406215
F 49.315662 43.765447 40.406215
F 31.402901 38.604920 43.558930
F 31.402901 46.325906 43.558930
F 40.924653 38.604916 21.978128
F 40.924653 46.325902 21.978128
F 49.823785 38.591716 22.214770
F 49.823785 46.312703 22.214770
F 33.732525 47.612736 39.982875
F 33.732525 39.891751 39.982875
F 42.644727 47.612681 40.231846
F 42.644727 39.891696 40.231847
F 33.630887 50.186397 43.621163
F 33.630887 42.465413 43.621164
F 43.152849 50.186452 22.040402
F 43.152849 42.465469 22.040401
F 33.707116 50.186397 40.892447
F 33.707116 42.465413 40.892447
F 42.619321 50.186452 41.141356
F 42.619321 42.465469 41.141356
F 33.808735 47.612736 37.254158
F 33.808735 39.891751 37.254157
F 42.720939 47.612681 37.503066
F 42.720939 39.891696 37.503066
F 35.935107 38.604920 40.954680
F 35.935107 46.325906 40.954681
F 44.849985 38.606542 41.202564
F 44.849985 46.327528 41.202564
F 27.023153 38.604920 40.705747
F 27.023153 46.325906 40.705747
F 36.036721 51.473226 37.316391
F 36.036721 36.031257 37.316391
F 36.036721 43.752244 37.316391
F 44.951601 51.471604 37.564276
F 44.951601 36.029635 37.564276
F 44.951601 43.750622 37.564276
F 27.124769 51.473226 37.067458
F 27.124769 36.031257 37.067457
F 27.124769 43.752244 37.067458
F 35.960511 51.473226 40.045108
F 35.960511 36.031257 40.045108
F 35.960511 43.752244 40.045108
F 44.875327 51.471604 40.295251
F 44.875327 36.029635 40.295251
F 44.875327 43.750622 40.295251
F 27.048558 51.473226 39.796174
F 27.048558 36.031257 39.796174
F 27.048558 43.752244 39.796175
F 36.468636 38.604920 21.853663
F 36.468636 46.325906 21.853663
F 45.383452 38.606542 22.103806
F 45.383452 46.327528 22.103806
F 26.946924 38.604920 43.434464
F 26.946924 46.325906 43.434464
F 53.485316 47.625939 25.967852
F 53.485316 39.904955 25.967852
F 53.485304 50.173194 29.607560
F 53.485304 42.452210 29.607560
F 53.485314 50.173194 26.901642
F 53.485314 42.452210 26.901642
F 53.485305 47.625939 23.261934
F 53.485306 39.904954 23.261934
F 53.485316 47.625939 33.247268
F 53.485316 39.904955 33.247268
F 53.485304 50.173194 36.886976
F 53.485304 42.452210 36.886976
F 53.485314 50.173194 34.181058
F 53.485314 42.452210 34.181058
F 53.485305 47.625939 30.541350
F 53.485305 39.904954 30.541350
F 53.485316 47.625940 40.526683
F 53.485316 39.904955 40.526683
F 53.485304 50.173194 22.328144
F 53.485304 42.452210 22.328143
F 53.485300 50.173190 41.460495
F 53.485300 42.452205 41.460495
F 53.485305 47.625939 37.820765
F 53.485305 39.904954 37.820765
F 42.949596 34.744482 29.316980
F 43.025827 34.744481 26.588200
F 42.746342 34.744482 36.593558
F 42.822574 34.744481 33.864778
F 43.152849 34.744482 22.040402
F 42.619321 34.744481 41.141356
F 29.073295 47.612736 47.134986
F 29.073295 39.891751 47.134987
F 37.985252 47.612735 47.383921
F 37.985252 39.891750 47.383921
F 46.902869 47.617507 47.629056
F 46.902869 39.896522 47.629056
F 28.971657 50.186397 50.773275
F 28.971658 42.465413 50.773275
F 37.883609 50.186397 51.022209
F 37.883609 42.465414 51.022209
F 46.777642 50.182343 51.270371
F 46.777642 42.461359 51.270372
F 29.047887 50.186397 48.044559
F 29.047887 42.465413 48.044559
F 37.959843 50.186398 48.293492
F 37.959843 42.465414 48.293492
F 46.879430 50.183042 48.546870
F 46.879430 42.462058 48.546870
F 29.149506 47.612736 44.406270
F 29.149506 39.891751 44.406269
F 38.061461 47.612735 44.655203
F 38.061461 39.891750 44.655202
F 46.981283 47.616368 44.906367
F 46.981283 39.895383 44.906366
F 31.275877 38.604920 48.106792
F 31.275877 46.325906 48.106792
F 40.187867 38.604916 48.355730
F 40.187867 46.325902 48.355730
F 49.074659 38.584033 48.599046
F 49.074659 46.305020 48.599046
F 31.377492 51.473227 44.468503
F 31.377492 36.031257 44.468502
F 31.377492 43.752244 44.468503
F 40.289485 51.473230 44.717441
F 40.289485 36.031261 44.717440
F 40.289485 43.752248 44.717440
F 49.187935 51.486289 44.977600
F 49.187935 36.044320 44.977600
F 49.187935 43.765307 44.977600
F 31.301282 51.473227 47.197220
F 31.301282 36.031257 47.197220
F 31.301282 43.752244 47.197220
F 40.213275 51.473231 47.446151
F 40.213276 36.031261 47.446151
F 40.213276 43.752248 47.446151
F 49.112209 51.483269 47.680990
F 49.112209 36.041300 47.680991
F 49.112209 43.762287 47.680991
F 31.199647 38.604920 50.835509
F 31.199647 46.325906 50.835508
F 40.111585 38.604923 51.084445
F 40.111585 46.325909 51.084445
F 48.942639 38.570886 51.284856
F 48.942639 46.291872 51.284856
F 33.529272 47.612736 47.259453
F 33.529272 39.891751 47.259453
F 42.441414 47.612698 47.508382
F 42.441415 39.891713 47.508383
F 33.427633 50.186397 50.897742
F 33.427633 42.465413 50.897742
F 42.339162 50.186250 51.146564
F 42.339162 42.465266 51.146564
F 50.975609 50.162526 51.356565
F 50.975609 42.441541 51.356565
F 33.503863 50.186397 48.169026
F 33.503863 42.465413 48.169026
F 42.416073 50.186459 48.417930
F 42.416073 42.465475 48.417930
F 33.605482 47.612736 44.530737
F 33.605482 39.891751 44.530736
F 42.517684 47.612681 44.779642
F 42.517684 39.891696 44.779642
F 35.731854 38.604920 48.231259
F 35.731854 46.325906 48.231259
F 44.646321 38.606476 48.478815
F 44.646321 46.327462 48.478815
F 26.819900 38.604920 47.982326
F 26.819900 46.325906 47.982326
F 35.833468 51.473226 44.592970
F 35.833468 36.031257 44.592969
F 35.833468 43.752244 44.592970
F 44.748361 51.471596 44.840835
F 44.748362 36.029627 44.840835
F 44.748362 43.750614 44.840835
F 26.921516 51.473226 44.344036
F 26.921516 36.031257 44.344036
F 26.921515 43.752244 44.344036
F 35.757258 51.473227 47.321686
F 35.757258 36.031257 47.321686
F 35.757258 43.752244 47.321687
F 44.672130 51.471588 47.571693
F 44.672130 36.029619 47.571693
F 44.672130 43.750606 47.571693
F 26.845305 51.473226 47.072753
F 26.845305 36.031257 47.072753
F 26.845305 43.752244 47.072753
F 35.655623 38.604920 50.959975
F 35.655623 46.325906 50.959976
F 44.564265 38.604628 51.208274
F 44.564265 46.325614 51.208274
F 28.870042 47.612736 54.411564
F 28.870042 39.891751 54.411564
F 37.781995 47.612736 54.660498
F 37.781995 39.891751 54.660498
F 46.681386 47.614780 54.907899
F 46.681386 39.893795 54.907899
F 28.768404 50.186397 58.049853
F 28.768404 42.465413 58.049853
F 37.680356 50.186397 58.298786
F 37.680356 42.465413 58.298786
F 46.583840 50.185469 58.547293
F 46.583840 42.464485 58.547293
F 28.844634 50.186397 55.321137
F 28.844634 42.465413 55.321136
F 37.756586 50.186397 55.570070
F 37.756586 42.465413 55.570070
F 46.656222 50.183837 55.820365
F 46.656223 42.462853 55.820365
F 28.946252 47.612736 51.682848
F 28.946252 39.891751 51.682847
F 37.858204 47.612736 51.931781
F 37.858204 39.891751 51.931780
F 46.755556 47.615498 52.180857
F 46.755557 39.894513 52.180856
F 31.072624 38.604920 55.383369
F 31.072624 46.325906 55.383370
F 39.984565 38.604923 55.632301
F 39.984565 46.325909 55.632301
F 48.819098 38.567436 55.910810
F 48.819098 46.288422 55.910811
F 31.174239 51.473227 51.745081
F 31.174239 36.031257 51.745080
F 31.174239 43.752244 51.745081
F 40.086171 51.473223 51.994011
F 40.086171 36.031253 51.994010
F 40.086171 43.752240 51.994010
F 48.902579 51.520513 52.268076
F 48.902579 36.078544 52.268076
F 48.902579 43.799531 52.268076
F 31.098028 51.473227 54.473797
F 31.098028 36.031257 54.473797
F 31.098028 43.752244 54.473797
F 40.009971 51.473224 54.722733
F 40.009971 36.031254 54.722733
F 40.009971 43.752241 54.722733
F 48.848931 51.509554 54.950116
F 48.848931 36.067585 54.950116
F 48.848931 43.788572 54.950116
F 30.996394 38.604920 58.112086
F 30.996394 46.325906 58.112086
F 39.908341 38.604922 58.361021
F 39.908341 46.325908 58.361021
F 48.763667 38.573480 58.594107
F 48.763667 46.294466 58.594107
F 33.326019 47.612736 54.536031
F 33.326019 39.891751 54.536031
F 42.237704 47.612837 54.784887
F 42.237704 39.891852 54.784888
F 50.926944 47.626316 55.022447
F 50.926944 39.905332 55.022447
F 33.224380 50.186397 58.174319
F 33.224380 42.465413 58.174319
F 42.136167 50.186326 58.423201
F 42.136167 42.465342 58.423202
F 50.874970 50.176341 58.664331
F 50.874970 42.455357 58.664331
F 33.300610 50.186397 55.445603
F 33.300610 42.465413 55.445603
F 42.212316 50.186304 55.694600
F 42.212316 42.465320 55.694600
F 50.916855 50.176406 55.950024
F 50.916855 42.455422 55.950024
F 33.402229 47.612736 51.807315
F 33.402228 39.891751 51.807314
F 42.313865 47.612851 52.056289
F 42.313865 39.891866 52.056289
F 50.970409 47.623681 52.312418
F 50.970409 39.902697 52.312418
F 35.528600 38.604920 55.507836
F 35.528600 46.325906 55.507837
F 44.437607 38.604674 55.756879
F 44.437607 46.325661 55.756879
F 35.630215 51.473226 51.869548
F 35.630215 36.031257 51.869547
F 35.630215 43.752244 51.869548
F 44.538013 51.473696 52.118563
F 44.538013 36.031727 52.118563
F 44.538013 43.752713 52.118563
F 35.554005 51.473226 54.598264
F 35.554005 36.031257 54.598264
F 35.554005 43.752244 54.598265
F 44.463260 51.473427 54.846980
F 44.463260 36.031457 54.846980
F 44.463260 43.752444 54.846980
F 35.452370 38.604920 58.236553
F 35.452370 46.325906 58.236553
F 44.362533 38.604849 58.485398
F 44.362533 46.325835 58.485398
F 28.666789 47.612736 61.688142
F 28.666788 39.891751 61.688142
F 37.578742 47.612736 61.937075
F 37.578742 39.891751 61.937076
F 46.486007 47.612665 62.186243
F 46.486007 39.891680 62.186243
F 28.565151 50.186397 65.326431
F 28.565151 42.465413 65.326431
F 38.086866 50.186398 43.745631
F 38.086866 42.465415 43.745631
F 47.006913 50.182850 43.992506
F 47.006913 42.461866 43.992506
F 28.641380 50.186397 62.597715
F 28.641380 42.465413 62.597714
F 37.553334 50.186397 62.846648
F 37.553334 42.465414 62.846648
F 46.461183 50.186196 63.095620
F 46.461183 42.465212 63.095620
F 28.742999 47.612736 58.959425
F 28.742999 39.891751 58.959425
F 37.654951 47.612736 59.208358
F 37.654951 39.891751 59.208358
F 46.558930 47.614017 59.457979
F 46.558930 39.893032 59.457979
F 30.869370 38.604920 62.659948
F 30.869370 46.325906 62.659948
F 39.781321 38.604922 62.908880
F 39.781321 46.325908 62.908880
F 48.648565 38.576858 63.180006
F 48.648565 46.297844 63.180006
F 30.970986 51.473227 59.021659
F 30.970986 36.031257 59.021658
F 30.970986 43.752244 59.021658
F 39.882932 51.473224 59.270590
F 39.882932 36.031255 59.270590
F 39.882932 43.752241 59.270590
F 48.734172 51.506167 59.545624
F 48.734172 36.064198 59.545624
F 48.734172 43.785184 59.545624
F 30.894775 51.473226 61.750375
F 30.894775 36.031257 61.750376
F 30.894775 43.752244 61.750375
F 39.806727 51.473225 61.999310
F 39.806727 36.031255 61.999310
F 39.806727 43.752242 61.999310
F 48.678035 51.499596 62.234993
F 48.678035 36.057626 62.234993
F 48.678035 43.778613 62.234993
F 30.793141 38.604920 65.388664
F 30.793141 46.325906 65.388664
F 40.314894 38.604916 43.807862
F 40.314894 46.325902 43.807862
F 49.214018 38.591715 44.044530
F 49.214019 46.312701 44.044530
F 33.122766 47.612736 61.812608
F 33.122766 39.891751 61.812609
F 42.034626 47.612786 62.061507
F 42.034626 39.891801 62.061507
F 50.821252 47.618401 62.306002
F 50.821252 39.897416 62.306002
F 33.021127 50.186397 65.450898
F 33.021127 42.465413 65.450898
F 42.543089 50.186452 43.870135
F 42.543089 42.465469 43.870136
F 33.097357 50.186397 62.722182
F 33.097357 42.465413 62.722181
F 42.009230 50.186351 62.971148
F 42.009230 42.465368 62.971147
F 50.809808 50.184130 63.223135
F 50.809808 42.463146 63.223135
F 33.198975 47.612736 59.083892
F 33.198975 39.891751 59.083892
F 42.110778 47.612801 59.332871
F 42.110778 39.891816 59.332871
F 50.864450 47.619225 59.587107
F 50.864450 39.898240 59.587107
F 35.325347 38.604920 62.784415
F 35.325347 46.325906 62.784415
F 44.236056 38.604912 63.033346
F 44.236056 46.325898 63.033346
F 35.426961 51.473226 59.146126
F 35.426961 36.031257 59.146125
F 35.426962 43.752244 59.146125
F 44.336893 51.473335 59.395109
F 44.336893 36.031366 59.395109
F 44.336893 43.752352 59.395109
F 35.350752 51.473226 61.874842
F 35.350752 36.031257 61.874842
F 35.350752 43.752244 61.874842
F 44.261649 51.473209 62.123766
F 44.261649 36.031240 62.123766
F 44.261649 43.752227 62.123766
F 35.858877 38.604920 43.683397
F 35.249117 38.604920 65.513132
F 35.858877 46.325906 43.683397
F 35.249117 46.325906 65.513131
F 44.773686 38.606539 43.933525
F 44.773686 46.327525 43.933524
F 53.485610 47.621357 47.804272
F 53.485611 39.900372 47.804273
F 53.485344 42.452156 44.166520
F 53.485344 50.173141 44.166520
F 53.485192 39.904427 45.099459
F 53.485191 47.625411 45.099460
F 42.416073 34.744487 48.417930
F 42.543089 34.744482 43.870135
F 28.463535 47.612736 68.964721
F 28.463535 39.891751 68.964721
F 37.375489 47.612736 69.213654
F 37.375489 39.891751 69.213655
F 46.288484 47.611465 69.463606
F 46.288484 39.890480 69.463606
F 28.361898 50.186397 72.603009
F 28.361898 42.465413 72.603009
F 37.273850 50.186397 72.851943
F 37.273850 42.465413 72.851943
F 46.188683 50.187906 73.102056
F 46.188683 42.466923 73.102057
F 28.438127 50.186397 69.874293
F 28.438127 42.465413 69.874293
F 37.350080 50.186397 70.123227
F 37.350080 42.465414 70.123226
F 46.263566 50.187486 70.371460
F 46.263567 42.466502 70.371459
F 28.539746 47.612736 66.236004
F 28.539746 39.891751 66.236004
F 37.451699 47.612736 66.484937
F 37.451699 39.891751 66.484937
F 46.362735 47.612150 66.733452
F 46.362735 39.891165 66.733452
F 30.666117 38.604920 69.936526
F 30.666117 46.325906 69.936526
F 39.578072 38.604921 70.185459
F 39.578072 46.325907 70.185459
F 48.476223 38.588820 70.447392
F 48.476223 46.309807 70.447392
F 30.767732 51.473227 66.298238
F 30.767732 36.031257 66.298237
F 30.767732 43.752244 66.298237
F 39.679685 51.473225 66.547169
F 39.679685 36.031255 66.547169
F 39.679685 43.752242 66.547169
F 48.562722 51.495558 66.813832
F 48.562722 36.053589 66.813831
F 48.562722 43.774576 66.813831
F 30.691522 51.473227 69.026954
F 30.691522 36.031257 69.026954
F 30.691522 43.752244 69.026954
F 39.603478 51.473225 69.275888
F 39.603478 36.031256 69.275889
F 39.603478 43.752243 69.275889
F 48.505478 51.487539 69.518129
F 48.505478 36.045570 69.518129
F 48.505478 43.766557 69.518129
F 30.589888 38.604920 72.665243
F 30.589888 46.325906 72.665243
F 39.501843 38.604921 72.914178
F 39.501843 46.325907 72.914177
F 48.416524 38.596281 73.159606
F 48.416524 46.317267 73.159605
F 32.919512 47.612736 69.089187
F 32.919512 39.891751 69.089188
F 41.831460 47.612761 69.338104
F 41.831460 39.891776 69.338104
F 50.705196 47.606895 69.590781
F 50.705196 39.885910 69.590782
F 32.817874 50.186397 72.727476
F 32.817874 42.465413 72.727476
F 41.729844 50.186379 72.976397
F 41.729844 42.465395 72.976398
F 50.643482 50.198126 73.233416
F 50.643482 42.477142 73.233416
F 32.894103 50.186397 69.998760
F 32.894103 42.465413 69.998760
F 41.806058 50.186374 70.247711
F 41.806058 42.465390 70.247711
F 50.692336 50.195096 70.493188
F 50.692336 42.474112 70.493188
F 32.995722 47.612736 66.360470
F 32.995722 39.891751 66.360470
F 41.907643 47.612768 66.609428
F 41.907643 39.891783 66.609428
F 50.752303 47.609793 66.858351
F 50.752303 39.888808 66.858351
F 35.122094 38.604920 70.060993
F 35.122094 46.325906 70.060993
F 44.033880 38.605030 70.309862
F 44.033880 46.326017 70.309863
F 35.223708 51.473226 66.422704
F 35.223708 36.031257 66.422704
F 35.223708 43.752244 66.422704
F 44.135036 51.473164 66.671599
F 44.135036 36.031195 66.671598
F 44.135036 43.752181 66.671598
F 35.147498 51.473226 69.151421
F 35.147498 36.031257 69.151421
F 35.147498 43.752244 69.151421
F 44.059388 51.473105 69.400438
F 44.059388 36.031135 69.400438
F 44.059388 43.752122 69.400438
F 35.045864 38.604920 72.789710
F 35.045864 46.325906 72.789710
F 43.958038 38.605069 73.038752
F 43.958038 46.326055 73.038751
F 28.260282 47.612736 76.241298
F 28.260282 39.891751 76.241299
F 37.172236 47.612736 76.490232
F 37.172236 39.891751 76.490232
F 46.088308 47.611127 76.740449
F 46.088308 39.890142 76.740450
F 28.158644 50.186397 79.879587
F 28.158645 42.465413 79.879587
F 37.070597 50.186397 80.128520
F 37.070597 42.465414 80.128521
F 45.987592 50.188121 80.378854
F 45.987592 42.467137 80.378855
F 28.234874 50.186397 77.150871
F 28.234874 42.465413 77.150870
F 37.146827 50.186397 77.399804
F 37.146827 42.465414 77.399804
F 46.063173 50.187890 77.647845
F 46.063173 42.466906 77.647845
F 28.336493 47.612736 73.512582
F 28.336493 39.891751 73.512582
F 37.248445 47.612736 73.761515
F 37.248445 39.891751 73.761515
F 46.163672 47.611369 74.009607
F 46.163672 39.890384 74.009606
F 30.462864 38.604920 77.213104
F 30.462864 46.325906 77.213104
F 39.374821 38.604921 77.462037
F 39.374821 46.325907 77.462037
F 48.296662 38.599601 77.716416
F 48.296662 46.320588 77.716416
F 30.564479 51.473227 73.574816
F 30.564479 36.031257 73.574815
F 30.564479 43.752244 73.574815
F 39.476435 51.473225 73.823748
F 39.476435 36.031256 73.823748
F 39.476435 43.752243 73.823748
F 48.387863 51.483417 74.081273
F 48.387863 36.041448 74.081273
F 48.387863 43.762435 74.081273
F 30.488269 51.473227 76.303532
F 30.488269 36.031257 76.303532
F 30.488269 43.752244 76.303532
F 39.400226 51.473226 76.552466
F 39.400226 36.031256 76.552466
F 39.400226 43.752243 76.552466
F 48.324419 51.477417 76.800444
F 48.324419 36.035448 76.800445
F 48.324419 43.756435 76.800445
F 30.386634 38.604920 79.941820
F 30.386634 46.325906 79.941820
F 39.298592 38.604921 80.190755
F 39.298592 46.325907 80.190755
F 48.230585 38.604334 80.441234
F 48.230585 46.325320 80.441234
F 32.716259 47.612736 76.365765
F 32.716259 39.891751 76.365766
F 41.628243 47.612751 76.614690
F 41.628243 39.891766 76.614690
F 50.579025 47.596132 76.875459
F 50.579025 39.875147 76.875459
F 32.614620 50.186397 80.004054
F 32.614620 42.465413 80.004054
F 41.526618 50.186387 80.252981
F 41.526618 42.465403 80.252981
F 50.510047 50.206346 80.516754
F 50.510047 42.485362 80.516754
F 32.690850 50.186397 77.275338
F 32.690850 42.465413 77.275337
F 41.602837 50.186384 77.524283
F 41.602837 42.465400 77.524282
F 50.565032 50.204842 77.764306
F 50.565032 42.483858 77.764306
F 32.792469 47.612736 73.637049
F 32.792469 39.891751 73.637048
F 41.704443 47.612753 73.885996
F 41.704443 39.891768 73.885996
F 50.630254 47.598618 74.128310
F 50.630254 39.877634 74.128310
F 34.918841 38.604920 77.337571
F 34.918841 46.325906 77.337571
F 43.831150 38.605080 77.586414
F 43.831150 46.326066 77.586414
F 35.020455 51.473226 73.699282
F 35.020455 36.031257 73.699282
F 35.020455 43.752244 73.699282
F 43.932561 51.473085 73.948135
F 43.932561 36.031116 73.948134
F 43.932561 43.752102 73.948135
F 34.944245 51.473226 76.427999
F 34.944245 36.031257 76.427999
F 34.944245 43.752244 76.427999
F 43.856597 51.473061 76.677056
F 43.856597 36.031092 76.677056
F 43.856597 43.752079 76.677056
F 34.842611 38.604920 80.066287
F 34.842611 46.325906 80.066287
F 43.755169 38.605110 80.315371
F 43.755169 46.326097 80.315370
F 28.057029 47.612736 83.517876
F 28.057029 39.891751 83.517876
F 36.968983 47.612736 83.766810
F 36.968983 39.891751 83.766810
F 45.887727 47.610673 84.017299
F 45.887727 39.889688 84.017300
F 27.955391 50.186397 87.156165
F 27.955391 42.465413 87.156165
F 37.477103 50.186397 65.575364
F 37.477103 42.465413 65.575365
F 46.387576 50.187205 65.825010
F 46.387576 42.466221 65.825011
F 28.031621 50.186397 84.427449
F 28.031621 42.465413 84.427449
F 36.943574 50.186397 84.676382
F 36.943574 42.465414 84.676382
F 45.862752 50.188316 84.924260
F 45.862752 42.467332 84.924260
F 28.133239 47.612736 80.789159
F 28.133239 39.891751 80.789159
F 37.045192 47.612736 81.038093
F 37.045192 39.891751 81.038093
F 45.962656 47.611126 81.286041
F 45.962656 39.890141 81.286041
F 30.259611 38.604920 84.489682
F 30.259611 46.325906 84.489682
F 39.171570 38.604921 84.738615
F 39.171570 46.325907 84.738615
[truncated: 570,028 more chars]
