# Supplementary material for: Molecular-resolution imaging of ice crystallized from liquid water by cryogenic liquid-cell TEM
Source: Nat Commun. 2025 Sep 25;16:8342. doi: 10.1038/s41467-025-62451-0 (PMC12462463; doi:10.1038/s41467-025-62451-0)
Supplement: Supplementary file 9 — Supplementary Data 1 [file 41467_2025_62451_MOESM9_ESM.zip › supercell_4_3_6/1.8/93K_relaxed.xyz]

30276
F30276
F 3.910961 1.298549 2.732194
F 3.910961 9.018229 2.732194
F 3.910961 16.737879 2.732194
F 12.809801 1.287809 3.019204
F 12.809801 9.007479 3.019204
F 12.809801 16.727179 3.019204
F 21.952301 1.214269 3.188494
F 21.850901 9.104389 3.460744
F 25.785901 11.673179 14.498364
F 3.789221 3.851899 6.357044
F 3.789221 11.571579 6.357044
F 12.692301 3.859839 6.645374
F 12.692301 11.579479 6.645374
F 21.830501 3.922029 7.141644
F 21.768401 11.573879 7.017414
F 3.874501 3.853059 3.645704
F 3.874501 11.572779 3.645704
F 12.778601 3.860099 3.918444
F 12.778601 11.579779 3.918444
F 21.808101 3.724989 4.331254
F 21.946201 11.539279 4.395494
F 4.124131 1.297239 0.044207
F 3.302931 1.294589 21.832364
F 4.124131 9.016919 0.044207
F 3.302931 9.014269 21.832364
F 4.124131 16.736579 0.044206
F 3.302931 16.733979 21.832364
F 13.042901 1.295809 0.314305
F 13.042901 9.015489 0.314305
F 13.042901 16.735179 0.314304
F 19.565101 12.820779 0.731149
F 17.397201 16.723179 0.277095
F 25.840401 16.923579 18.064264
F 6.092171 7.717209 3.710134
F 6.092171 15.436879 3.710134
F 19.122801 15.574879 18.823764
F 15.021301 7.727609 4.008634
F 15.012801 15.409479 3.959204
F 19.115101 7.704209 18.682564
F 24.160501 7.644109 4.325374
F 23.843101 15.459379 4.324274
F 16.779301 8.981849 15.063964
F 6.359421 5.161429 0.108718
F 6.359421 12.881079 0.108717
F 21.893201 9.087289 0.590143
F 26.251501 3.854279 7.093634
F 26.386201 1.197059 0.908379
F 21.969501 16.702579 0.714007
F 6.122841 5.150269 2.807804
F 6.122841 12.869979 2.807804
F 15.115801 5.057759 3.215034
F 15.126601 12.839679 3.130824
F 24.119301 4.855339 3.482244
F 24.035101 12.775479 3.503564
F 6.005481 7.717079 6.433514
F 6.005481 15.436779 6.433514
F 16.866601 3.862939 21.340964
F 14.919701 7.719679 6.715374
F 14.919701 15.439379 6.715374
F 14.919701 0.000002 6.715374
F 23.987101 7.920409 7.132054
F 24.073101 15.428079 7.113904
F 16.872601 1.270649 14.984764
F 8.354221 1.287279 2.879584
F 8.354221 9.006959 2.879584
F 8.354221 16.726679 2.879584
F 17.234701 1.136669 3.425624
F 17.277401 8.909069 3.230314
F 25.836601 9.072199 18.006964
F 24.232001 5.094459 0.752069
F 18.991501 7.609709 21.525964
F 7.865211 11.580079 18.326064
F 8.236681 3.860369 6.505734
F 8.236681 11.580079 6.505734
F 17.333501 3.936069 6.950704
F 17.059701 11.526579 6.772124
F 26.090301 3.851459 14.332064
F 25.792801 1.546779 18.134864
F 8.323001 3.860629 3.778044
F 8.323001 11.580279 3.778044
F 17.428901 3.810789 4.153754
F 17.329701 11.396479 4.020664
F 26.014901 1.136969 10.901864
F 23.361401 7.655289 21.608764
F 8.588021 1.295869 0.174354
F 8.588021 9.015549 0.174354
F 8.588021 16.735179 0.174354
F 25.806901 3.969589 19.148864
F 25.924301 1.409789 15.452864
F 17.479801 16.659379 3.053864
F 26.206501 16.815279 8.254984
F 15.282001 5.091019 0.542317
F 26.315401 3.680609 4.476844
F 10.551201 7.719939 3.848444
F 10.551201 15.439579 3.848444
F 10.551201 0.000256 3.848444
F 19.609801 7.785749 4.099574
F 19.532901 15.469479 4.135384
F 10.207701 5.146449 14.759164
F 10.815501 5.155679 0.244323
F 10.815501 12.875379 0.244323
F 16.796301 11.671179 18.499964
F 16.885901 3.815539 18.546764
F 10.582401 5.147639 2.949204
F 10.582401 12.867279 2.949204
F 19.634201 5.179319 3.275764
F 19.658701 12.690479 3.616364
F 10.464901 7.719679 6.575374
F 10.464901 15.439379 6.575384
F 10.464901 0.000002 6.575374
F 19.532001 7.632559 6.775604
F 19.368801 15.674979 7.012574
F 10.093401 15.439379 18.396464
F 3.674961 1.294589 9.994344
F 3.674961 9.014269 9.994344
F 3.674961 16.733979 9.994344
F 12.578001 1.286609 10.282564
F 12.578001 9.006289 10.282564
F 12.578001 16.725979 10.282564
F 21.361101 1.107999 10.748064
F 21.488601 9.036599 10.633364
F 26.186801 9.009199 8.174864
F 3.560641 3.851859 13.631664
F 3.560641 11.571579 13.631664
F 12.463701 3.859839 13.919864
F 12.463701 11.579479 13.919864
F 21.623701 3.953999 14.325464
F 21.334101 11.751379 14.220564
F 3.645861 3.851859 10.920464
F 3.645861 11.571579 10.920464
F 12.549401 3.859839 11.191864
F 12.549401 11.579479 11.191864
F 21.733101 3.774359 11.656464
F 21.582201 11.733079 11.528664
F 3.760151 1.294589 7.283204
F 3.760151 9.014269 7.283204
F 3.760151 16.733979 7.283204
F 12.663701 1.286609 7.554594
F 12.663701 9.006289 7.554594
F 12.663701 16.725979 7.554594
F 26.206001 1.029089 3.632434
F 21.669701 9.061169 7.958614
F 21.735601 16.854079 7.811754
F 5.862491 7.717079 10.983464
F 5.862491 15.436779 10.983464
F 17.109801 16.803179 7.708424
F 14.776801 7.719679 11.261864
F 14.776801 15.439379 11.261864
F 10.007701 15.439379 21.124464
F 23.637001 7.762439 11.551564
F 23.744101 15.482779 11.701764
F 7.979511 16.725479 14.688764
F 5.976791 5.149049 7.346174
F 5.976791 12.868779 7.346174
F 14.891101 5.146449 7.624594
F 14.891101 12.866179 7.624594
F 23.977601 5.242039 7.971154
F 23.964201 12.822679 8.183364
F 5.891181 5.149049 10.070664
F 5.891181 12.868779 10.070664
F 14.805401 5.146449 10.352564
F 14.805401 12.866179 10.352564
F 23.910601 5.193129 10.668364
F 23.964901 12.824379 10.847664
F 5.776861 7.717079 13.707964
F 5.776861 15.436779 13.707964
F 10.007701 7.719679 21.124464
F 14.691101 7.719679 13.989864
F 14.691101 15.439379 13.989864
F 19.047201 12.970279 17.861064
F 23.755301 7.717379 14.289864
F 23.589301 15.522579 14.325264
F 10.093401 7.719679 18.396464
F 8.122381 1.286089 10.142964
F 8.122381 9.005759 10.142964
F 8.122381 16.725479 10.142964
F 17.088201 1.240079 10.394364
F 17.046701 9.057839 10.464764
F 17.614301 1.238609 0.683196
F 25.977201 8.971179 15.256264
F 23.476801 -0.074348 21.697364
F 17.601201 8.929059 0.482975
F 8.008061 3.860369 13.780164
F 8.008061 11.580079 13.780164
F 17.013701 3.919339 14.084264
F 16.977701 11.611479 14.162264
F 16.920601 11.668179 21.280964
F 26.022501 3.622799 11.595164
F 8.093831 3.860369 11.051464
F 8.093831 11.580079 11.051464
F 17.042501 3.955659 11.193964
F 16.945501 11.587979 11.523664
F 26.279101 11.669479 4.388134
F 21.701701 16.833479 10.569264
F 8.208121 1.286089 7.414194
F 8.208121 9.005759 7.414194
F 8.208121 16.725479 7.414194
F 17.133601 1.304299 7.636034
F 17.125401 8.929509 7.699524
F 26.266801 16.728579 3.701934
F 21.492801 16.784879 15.025064
F 26.240501 8.968099 0.775948
F 26.302901 8.991649 3.535164
F 10.322001 7.719679 11.121864
F 10.322001 15.439379 11.121864
F 19.174001 5.191779 17.679564
F 19.156001 7.763469 11.417264
F 19.402601 15.539579 11.115964
F 21.610801 1.359229 8.068634
F 10.436301 5.146449 7.484594
F 10.436301 12.866179 7.484594
F 19.611501 5.209789 8.078604
F 19.443501 12.765179 7.694204
F 10.350601 5.146449 10.212564
F 10.350601 12.866179 10.212564
F 19.429301 5.175819 10.766664
F 19.251701 12.840579 10.512364
F 10.236301 7.719679 13.849864
F 10.236301 15.439379 13.849864
F 10.122001 12.866179 17.487164
F 19.295201 7.728439 14.275064
F 19.299301 15.522479 13.962164
F 19.098201 0.095472 14.266964
F 3.446351 1.294589 17.268964
F 3.446351 9.014269 17.268964
F 3.446351 16.733979 17.268964
F 12.349401 1.286609 17.557164
F 12.349401 9.006289 17.557164
F 12.349401 16.725979 17.557164
F 21.219801 1.304149 17.990564
F 21.291401 9.086189 17.756064
F 19.607101 5.215449 0.570161
F 3.332031 3.851859 20.906264
F 3.332031 11.571579 20.906264
F 12.235101 3.859839 21.194464
F 12.235101 11.579479 21.194464
F 17.103901 16.868979 10.412264
F 26.230001 1.260029 8.078734
F 3.417241 3.851859 18.195064
F 3.417241 11.571579 18.195064
F 12.320801 3.859839 18.466464
F 12.320801 11.579479 18.466464
F 21.387501 3.964599 18.900364
F 21.132001 11.568279 18.767064
F 3.531541 1.294589 14.557764
F 3.531541 9.014269 14.557764
F 3.531541 16.733979 14.557764
F 12.435101 1.286609 14.829164
F 12.435101 9.006289 14.829164
F 12.435101 16.725979 14.829164
F 21.380701 1.337509 15.124464
F 21.484301 9.236729 15.012864
F 21.331701 16.762779 17.740764
F 5.633881 7.717079 18.258064
F 5.633881 15.436779 18.258064
F 10.122001 5.146449 17.487164
F 14.548201 7.719679 18.536464
F 14.548201 15.439379 18.536464
F 19.175801 13.096579 15.073064
F 23.575601 7.850309 18.893364
F 23.620201 15.534779 18.866164
F 25.967601 11.397479 11.855264
F 5.748171 5.149049 14.620764
F 5.748171 12.868779 14.620764
F 14.662501 5.146449 14.899164
F 14.662501 12.866179 14.899164
F 23.808701 5.251919 15.342164
F 23.511701 12.967579 15.235564
F 5.662561 5.149049 17.345264
F 5.662561 12.868779 17.345264
F 14.576801 5.146449 17.627164
F 14.576801 12.866179 17.627164
F 23.676801 5.236739 18.150264
F 23.343201 13.051479 17.989864
F 5.548251 7.717079 20.982564
F 5.548251 15.436779 20.982564
F 19.240901 5.154009 14.951664
F 14.462401 7.719679 21.264464
F 14.462401 15.439379 21.264464
F 10.207701 12.866179 14.759164
F 7.979511 1.286089 14.688764
F 25.475901 11.721279 18.848264
F 7.979511 9.005759 14.688764
F 7.893771 1.286089 17.417464
F 7.893771 9.005759 17.417464
F 7.893771 16.725479 17.417464
F 16.933801 1.196279 17.737864
F 16.870401 8.969649 17.718364
F 25.903601 9.074069 10.799964
F 22.114501 1.432629 0.629498
F 26.043801 16.655479 10.906064
F 16.764901 16.718079 17.541664
F 7.779451 3.860369 21.054764
F 7.779451 11.580079 21.054764
F 24.219001 12.917279 0.722591
F 21.751701 16.836279 3.412824
F 17.069401 16.757179 14.879264
F 25.859601 16.903479 15.298264
F 7.865211 3.860369 18.326064
F 15.391501 12.836979 0.381672
F 19.114001 15.471879 21.443164
F 26.243301 11.724279 7.152634
F 26.494501 16.817679 0.977828
F 19.082701 -0.106361 18.866664
F 21.375001 3.790349 21.571164
F 21.273901 11.575979 21.547964
F 25.758601 3.900089 21.922664
F 23.688601 0.048452 14.495764
F 23.753201 -0.047681 11.684564
F 24.057501 7.621069 -0.221566
F 3.217741 1.294589 24.543564
F 3.217741 9.014269 24.543564
F 3.217741 16.733979 24.543564
F 12.120801 1.286609 24.831764
F 12.120801 9.006289 24.831764
F 12.120801 16.725979 24.831764
F 20.992601 1.143279 25.188664
F 21.112501 9.124959 25.246664
F 19.032101 12.940279 22.378664
F 3.103421 3.851859 28.180864
F 3.103421 11.571579 28.180864
F 12.006401 3.859839 28.469064
F 12.006401 11.579479 28.469064
F 21.069801 3.971749 28.771664
F 20.814301 11.682079 28.908664
F 3.188631 3.851859 25.469664
F 3.188631 11.571579 25.469664
F 12.092201 3.859839 25.741064
F 12.092201 11.579479 25.741064
F 20.975501 3.788289 26.090564
F 21.006201 11.807679 26.161864
F 2.617091 1.294589 43.656164
F 2.617091 9.014269 43.656164
F 2.617091 16.733979 43.656164
F 12.206501 1.286609 22.103764
F 12.206501 9.006289 22.103764
F 12.206501 16.725979 22.103764
F 20.904401 16.912479 29.731064
F 20.672701 11.586979 43.365264
F 16.805901 16.900279 22.123464
F 5.405271 7.717079 25.532664
F 5.405271 15.436779 25.532664
F 18.154401 7.707889 43.277264
F 14.319601 7.719679 25.811064
F 14.319601 15.439379 25.811064
F 16.616401 16.759479 24.915464
F 23.343901 7.696399 26.054264
F 23.363201 15.526679 26.234464
F 18.335301 7.890839 40.631464
F 5.519561 5.149049 21.895364
F 5.519561 12.868779 21.895364
F 14.433901 5.146449 22.173764
F 14.433901 12.866179 22.173764
F 25.130901 16.691079 39.906564
F 16.097301 3.876959 40.324864
F 5.433951 5.149049 24.619864
F 5.433951 12.868779 24.619864
F 14.348201 5.146449 24.901764
F 14.348201 12.866179 24.901764
F 23.352501 5.127419 25.259164
F 23.419601 12.877079 25.292364
F 5.319631 7.717079 28.257164
F 5.319631 15.436779 28.257164
F 9.321821 15.439379 42.948264
F 14.233801 7.719679 28.539064
F 14.233801 15.439379 28.539064
F 9.321821 7.719679 42.948264
F 23.076001 7.705309 28.844064
F 23.148801 15.474279 28.915064
F 16.277401 1.264819 36.812864
F 7.665151 1.286089 24.692064
F 7.665151 9.005759 24.692064
F 7.665151 16.725479 24.692064
F 16.600601 1.299939 24.948464
F 16.569801 9.098509 25.013264
F 19.112101 5.125119 22.510164
F 25.503201 1.255769 25.267864
F 25.647401 9.227279 25.104564
F 25.517901 16.829579 32.512364
F 7.550831 3.860369 28.329364
F 7.550831 11.580079 28.329364
F 16.731201 3.765379 28.703564
F 16.584901 11.502279 28.659564
F 25.459101 3.869729 29.015364
F 25.467901 11.588479 28.980964
F 7.636601 3.860369 25.600664
F 7.636601 11.580079 25.600664
F 16.523901 3.769419 25.860164
F 16.568501 11.613879 26.003064
F 25.596501 3.946239 26.256564
F 25.704201 11.610779 26.266264
F 7.750901 1.286089 21.963364
F 7.750901 9.005759 21.963364
F 7.750901 16.725479 21.963364
F 25.557501 16.602479 29.837564
F 23.455601 5.228809 22.652764
F 7.293671 1.286089 36.512564
F 18.256401 15.456979 43.143364
F 20.568501 16.884379 39.909164
F 7.179371 11.580079 40.149864
F 9.864791 7.719679 25.671064
F 9.864791 15.439379 25.671064
F 9.864791 0.000000 25.671064
F 18.801401 7.866759 26.000064
F 18.748601 15.346179 26.032164
F 7.293671 9.005759 36.512564
F 9.979101 5.146449 22.033764
F 9.979101 12.866179 22.033764
F 16.051101 11.660979 40.447264
F 21.109501 16.827779 25.183564
F 9.893361 5.146449 24.761764
F 9.893361 12.866179 24.761764
F 18.891801 5.312679 25.224964
F 18.762301 12.811379 25.057564
F 9.779041 7.719679 28.399064
F 9.779041 15.439379 28.399064
F 18.279101 12.850779 39.620964
F 18.826001 7.676299 28.652164
F 18.723201 15.638679 28.840164
F 9.407561 15.439379 40.220264
F 2.989121 1.294589 31.818164
F 2.989121 9.014269 31.818164
F 2.989121 16.733979 31.818164
F 11.892201 1.286609 32.106364
F 11.892201 9.006289 32.106364
F 11.892201 16.725979 32.106364
F 20.873801 1.222249 32.431864
F 20.996701 8.935849 32.435664
F 15.856901 3.755159 43.079464
F 2.874801 3.851859 35.455464
F 2.874801 11.571579 35.455464
F 11.777801 3.859839 35.743664
F 11.777801 11.579479 35.743664
F 20.957201 4.109509 36.161164
F 20.764801 11.586679 35.944564
F 2.960021 3.851859 32.744264
F 2.960021 11.571579 32.744264
F 11.863601 3.859839 33.015664
F 11.863601 11.579479 33.015664
F 20.896301 3.876139 33.277864
F 20.891801 11.492779 33.328564
F 3.074311 1.294589 29.106964
F 3.074311 9.014269 29.106964
F 3.074311 16.733979 29.106964
F 11.977901 1.286609 29.378364
F 11.977901 9.006289 29.378364
F 11.977901 16.725979 29.378364
F 20.849401 1.331909 29.745864
F 20.887401 8.997809 29.752464
F 25.681101 1.184049 22.531564
F 5.176651 7.717079 32.807264
F 5.176651 15.436779 32.807264
F 18.286001 5.274029 39.696064
F 14.091001 7.719679 33.085664
F 14.091001 15.439379 33.085664
F 9.436131 12.866179 39.310964
F 23.152301 7.783069 33.503764
F 23.166101 15.675579 33.429764
F 9.407561 7.719679 40.220264
F 5.290951 5.149049 29.169964
F 5.290951 12.868779 29.169964
F 14.205301 5.146449 29.448364
F 14.205301 12.866179 29.448364
F 23.295501 5.126229 29.727564
F 23.167701 12.747779 29.813464
F 5.205341 5.149049 31.894464
F 5.205341 12.868779 31.894464
F 14.119501 5.146449 32.176364
F 14.119501 12.866179 32.176364
F 23.125601 5.245319 32.407264
F 23.103701 12.995879 32.644464
F 5.091021 7.717079 35.531764
F 5.091021 15.436779 35.531764
F 9.436131 5.146449 39.310964
F 14.005201 7.719679 35.813664
F 14.005201 15.439379 35.813664
F 18.532701 13.065879 36.770864
F 23.088201 7.926989 36.250164
F 22.902801 15.567879 36.200864
F 25.533301 1.245159 37.004264
F 7.436541 1.286089 31.966664
F 7.436541 9.005759 31.966664
F 7.436541 16.725479 31.966664
F 16.281801 1.457359 32.330164
F 16.468001 9.097799 32.353664
F 20.723901 16.850979 37.144864
F 25.445801 1.470209 32.445364
F 25.335001 8.892849 32.482264
F 21.011301 16.927979 32.370064
F 7.322221 3.860369 35.603964
F 7.322221 11.580079 35.603964
F 16.244601 3.915299 36.072264
F 16.373001 11.677479 35.839964
F 25.439701 3.832499 36.195764
F 25.484501 11.507579 36.067164
F 7.407991 3.860369 32.875264
F 7.407991 11.580079 32.875264
F 16.224501 3.910949 33.395964
F 16.365501 11.825679 33.068564
F 25.466801 4.114119 33.297764
F 25.517001 11.650979 33.336864
F 7.522281 1.286089 29.237964
F 7.522281 9.005759 29.237964
F 7.522281 16.725479 29.237964
F 16.324701 1.262449 29.642564
F 16.553701 9.012219 29.611464
F 23.470601 12.878479 22.629764
F 25.364601 1.290449 29.752964
F 25.377901 8.971799 29.747864
F 21.201801 1.150599 22.459264
F 9.636171 7.719679 32.945664
F 9.636171 15.439379 32.945664
F 18.408901 5.257229 36.951264
F 18.701101 7.753899 33.403964
F 18.790601 15.718179 33.226364
F 25.344001 9.021759 37.191164
F 9.750461 5.146449 29.308364
F 9.750461 12.866179 29.308364
F 18.764301 5.257239 29.805164
F 18.491401 13.022379 29.639964
F 9.664751 5.146449 32.036364
F 9.664751 12.866179 32.036364
F 18.580901 5.088169 32.485764
F 18.713301 13.062379 32.362264
F 9.550431 7.719679 35.673664
F 9.550431 15.439379 35.673664
F 9.550431 0.000000 35.673664
F 18.496901 7.903209 36.056264
F 18.603701 15.495679 35.877864
F 7.293671 16.725479 36.512564
F 2.760511 1.294589 39.092764
F 2.760511 9.014269 39.092764
F 2.760511 16.733979 39.092764
F 11.663501 1.286609 39.380964
F 11.663501 9.006289 39.380964
F 11.663501 16.725979 39.380964
F 20.621801 1.385019 39.697864
F 20.603401 8.974489 39.641464
F 21.169401 8.967829 22.374064
F 2.646191 3.851859 42.730064
F 2.646191 11.571579 42.730064
F 11.549201 3.859839 43.018264
F 11.549201 11.579479 43.018264
F 25.007401 3.877389 40.667564
F 25.173601 16.777179 37.212464
F 2.731401 3.851859 40.018864
F 2.731401 11.571579 40.018864
F 11.635001 3.859839 40.290264
F 11.635001 11.579479 40.290264
F 20.524201 3.891779 40.646164
F 20.501101 11.560879 40.608664
F 2.845701 1.294589 36.381564
F 2.845701 9.014269 36.381564
F 2.845701 16.733979 36.381564
F 11.749301 1.286609 36.652964
F 11.749301 9.006289 36.652964
F 11.749301 16.725979 36.652964
F 21.041401 1.379239 36.930264
F 20.750301 9.106539 36.885164
F 16.180501 16.857979 39.430164
F 4.948041 7.717079 40.081864
F 4.948041 15.436779 40.081864
F 9.521851 12.866179 36.582964
F 13.862401 7.719679 40.360264
F 13.862301 15.439379 40.360264
F 9.521851 5.146449 36.582964
F 22.863701 7.884349 40.771064
F 22.795601 15.346479 40.601164
F 25.678601 16.726379 25.345864
F 5.062331 5.149049 36.444564
F 5.062331 12.868779 36.444564
F 13.976601 5.146449 36.722964
F 13.976601 12.866179 36.722964
F 23.178401 5.417369 37.123764
F 23.148901 12.894979 36.798664
F 4.976721 5.149049 39.169064
F 4.976721 12.868779 39.169064
F 13.890901 5.146449 39.450964
F 13.890901 12.866179 39.450964
F 22.820201 5.258249 39.826064
F 22.817401 12.809579 39.563864
F 4.862411 7.717079 42.806364
F 4.862411 15.436779 42.806364
F 25.640401 8.916399 22.461064
F 13.776601 7.719679 43.088264
F 13.776601 15.439379 43.088264
F 18.266701 15.505179 40.485464
F 16.543601 16.795879 32.279764
F 16.348901 16.851479 29.540464
F 16.213101 9.062919 36.661664
F 7.207931 1.286089 39.241264
F 7.207931 9.005759 39.241264
F 7.207931 16.725479 39.241264
F 16.246901 1.262019 39.482764
F 16.111901 9.029749 39.544364
F 15.917001 11.626279 43.197164
F 25.231301 1.114609 39.762864
F 25.192601 8.926799 39.906764
F 18.706801 -0.009103 26.143664
F 7.093611 3.860369 42.878564
F 7.093611 11.580079 42.878564
F 16.232801 16.712179 36.560964
F 25.610101 16.678379 22.596764
F 16.714701 1.315119 22.300264
F 24.978801 11.607879 40.700264
F 7.179371 3.860369 40.149864
F 21.197701 16.805879 22.505364
F 16.624301 9.119999 22.175964
F 22.767901 7.752669 43.500964
F 20.575201 3.546119 43.415964
F 22.739301 15.360979 43.418264
F 24.987601 3.708159 43.554064
F 18.516801 0.203549 33.329664
F 18.755601 0.210000 36.136764
F 18.479101 -0.006811 40.500564
F 25.711101 11.535379 21.558964
F 25.111701 11.537279 43.261564
F 23.215001 0.022127 36.142464
F 23.323701 15.396579 21.691064
F 2.531901 1.294589 46.367364
F 2.531901 9.014269 46.367364
F 2.531901 16.733979 46.367364
F 11.434901 1.286609 46.655564
F 11.434901 9.006289 46.655564
F 11.434901 16.725979 46.655564
F 20.408301 1.328909 47.068364
F 20.341901 8.985239 46.996164
F 15.466701 16.557479 61.387864
F 2.417581 3.851859 50.004664
F 2.417581 11.571579 50.004664
F 11.320601 3.859839 50.292864
F 11.320601 11.579479 50.292864
F 20.368401 3.979639 50.610764
F 20.366701 11.468879 50.627564
F 2.502791 3.851859 47.293464
F 2.502791 11.571579 47.293464
F 11.406301 3.859839 47.564864
F 11.406301 11.579479 47.564864
F 20.419701 3.834689 47.892564
F 20.412301 11.525279 47.895364
F 1.931251 1.294589 65.479964
F 1.931251 9.014269 65.479964
F 1.931251 16.733979 65.479964
F 11.520601 1.286609 43.927564
F 11.520601 9.006289 43.927564
F 11.520601 16.725979 43.927564
F 24.983001 16.657779 51.866464
F 6.607831 16.725479 58.336364
F 6.607831 9.005759 58.336364
F 4.719421 7.717079 47.356464
F 4.719421 15.436779 47.356464
F 18.235601 12.904779 44.038264
F 13.633701 7.719679 47.634864
F 13.633701 15.439379 47.634864
F 25.023001 1.188489 44.420264
F 22.711601 7.662329 47.762564
F 22.802001 15.594179 48.167064
F 22.843701 5.237889 44.237664
F 4.833721 5.149049 43.719164
F 4.833721 12.868779 43.719164
F 13.748001 5.146449 43.997564
F 13.748001 12.866179 43.997564
F 18.176801 4.927629 43.971864
F 6.607831 1.286089 58.336364
F 4.748111 5.149049 46.443664
F 4.748111 12.868779 46.443664
F 13.662301 5.146449 46.725564
F 13.662301 12.866179 46.725564
F 22.675501 5.000319 47.045964
F 22.784601 12.932179 47.258764
F 4.633791 7.717079 50.080964
F 4.633791 15.436779 50.080964
F 15.648501 9.041769 58.637264
F 13.548001 7.719679 50.362864
F 13.548001 15.439379 50.362864
F 24.536701 3.834009 65.244264
F 22.811701 7.813629 50.457864
F 22.691901 15.611179 50.896564
F 24.541701 8.861319 58.950764
F 6.979311 1.286089 46.515864
F 6.979311 9.005759 46.515864
F 6.979311 16.725479 46.515864
F 15.948101 1.217369 46.792764
F 15.945401 9.062279 46.857864
F 22.754101 12.845579 44.438264
F 24.911101 1.179919 47.205564
F 25.028601 9.059289 47.202164
F 24.837001 9.052779 44.464664
F 6.864991 3.860369 50.153164
F 6.864991 11.580079 50.153164
F 15.989601 4.011699 50.336264
F 15.729101 11.563979 50.420264
F 24.940201 3.874479 50.772664
F 25.125401 11.670679 51.101864
F 6.950761 3.860369 47.424464
F 6.950761 11.580079 47.424464
F 15.914501 3.858939 47.715964
F 15.863601 11.695879 47.701064
F 24.939901 3.887889 47.947364
F 25.008101 11.530679 48.317364
F 7.065061 1.286089 43.787164
F 7.065061 9.005759 43.787164
F 7.065061 16.725479 43.787164
F 20.462601 16.591479 46.940564
F 22.189901 -0.089395 62.315664
F 15.460601 16.729679 58.734964
F 15.902001 9.022479 44.070064
F 24.674201 11.381979 62.497264
F 15.325401 11.529279 62.224164
F 9.178951 7.719679 47.494864
F 9.178951 15.439379 47.494864
F 9.178951 0.000001 47.494864
F 18.135601 7.649769 47.664064
F 18.134801 15.508979 47.893564
F 8.721721 15.439379 62.044064
F 9.293241 5.146449 43.857564
F 9.293241 12.866179 43.857564
F 20.473101 16.680279 44.286764
F 20.396501 8.904309 44.218564
F 9.207521 5.146449 46.585564
F 9.207521 12.866179 46.585564
F 18.101101 5.061169 46.738264
F 18.260101 12.925679 46.818864
F 9.093201 7.719679 50.222864
F 9.093201 15.439379 50.222864
F 8.635981 0.000000 64.772064
F 18.068601 7.866829 50.320664
F 18.124901 15.225179 50.530864
F 17.771601 15.557379 62.270964
F 2.303281 1.294589 53.641964
F 2.303281 9.014269 53.641964
F 2.303281 16.733979 53.641964
F 11.206301 1.286609 53.930164
F 11.206301 9.006289 53.930164
F 11.206301 16.725979 53.930164
F 20.199001 1.214899 54.045364
F 20.334001 9.003859 54.239364
F 15.566101 1.427289 58.547064
F 2.188961 3.851859 57.279264
F 2.188961 11.571579 57.279264
F 11.092001 3.859839 57.567464
F 11.092001 11.579479 57.567464
F 20.265101 3.951419 57.539164
F 20.246801 11.722479 58.013564
F 2.274181 3.851859 54.568064
F 2.274181 11.571579 54.568064
F 11.177701 3.859839 54.839464
F 11.177701 11.579479 54.839464
F 20.218301 3.762909 54.762964
F 20.416901 11.642479 55.288964
F 2.388471 1.294589 50.930764
F 2.388471 9.014269 50.930764
F 2.388471 16.733979 50.930764
F 11.292001 1.286609 51.202164
F 11.292001 9.006289 51.202164
F 11.292001 16.725979 51.202164
F 20.176501 1.363469 51.281964
F 20.463601 9.007089 51.507864
F 15.829101 16.723379 46.809164
F 4.490811 7.717079 54.631064
F 4.490811 15.436779 54.631064
F 8.635981 15.439379 64.772064
F 13.405101 7.719679 54.909464
F 13.405101 15.439379 54.909464
F 8.635981 7.719679 64.772064
F 22.558501 7.704409 55.111264
F 22.622701 15.643779 55.241664
F 17.633901 7.735669 62.334564
F 4.605111 5.149049 50.993764
F 4.605111 12.868779 50.993764
F 13.519401 5.146449 51.272164
F 13.519401 12.866179 51.272164
F 22.682201 5.270849 51.460864
F 22.631501 12.974879 51.416164
F 4.519501 5.149049 53.718264
F 4.519501 12.868779 53.718264
F 13.433701 5.146449 54.000164
F 13.433701 12.866179 54.000164
F 22.620201 5.116789 54.194264
F 22.601701 12.991879 54.226464
F 4.405181 7.717079 57.355564
F 4.405181 15.436779 57.355564
F 15.870101 16.618479 51.382964
F 13.319401 7.719679 57.637464
F 13.319401 15.439379 57.637464
F 8.721721 7.719679 62.044064
F 22.377801 7.627929 57.850564
F 22.526101 15.381279 57.825564
F 25.105501 16.638979 54.495764
F 6.750701 1.286089 53.790464
F 6.750701 9.005759 53.790464
F 6.750701 16.725479 53.790464
F 15.614501 1.323979 53.903364
F 15.604501 9.026669 54.051364
F 20.159501 16.525579 61.349964
F 24.760301 1.125609 54.356964
F 24.789401 9.039149 54.389564
F 24.808101 16.604479 59.043764
F 6.636381 3.860369 57.427764
F 6.636381 11.580079 57.427764
F 15.662701 4.076939 57.580564
F 15.564501 11.651779 57.927364
F 24.945801 3.787809 57.973964
F 24.619801 11.408779 58.148764
F 6.722151 3.860369 54.699064
F 6.722151 11.580079 54.699064
F 15.632701 3.872649 54.821164
F 15.620601 11.629479 55.086564
F 24.814601 3.749999 55.163264
F 24.767901 11.662479 55.353264
F 6.836441 1.286089 51.061764
F 6.836441 9.005759 51.061764
F 6.836441 16.725479 51.061764
F 15.852901 1.492479 51.186464
F 15.758401 8.826349 51.285064
F 15.260501 11.601579 64.949364
F 24.690701 1.233539 51.660164
F 24.982601 9.126079 51.731064
F 20.320401 16.621979 54.229364
F 8.950331 7.719679 54.769464
F 8.950331 15.439379 54.769464
F 17.666901 12.876979 61.433764
F 18.012501 7.686369 55.043364
F 18.013501 15.207679 54.928764
F 24.677701 1.180119 58.959164
F 9.064621 5.146449 51.132164
F 9.064621 12.866179 51.132164
F 18.074801 5.339609 51.316864
F 18.032701 12.624479 51.364764
F 8.978911 5.146449 53.860164
F 8.978911 12.866179 53.860164
F 17.937001 5.111229 53.988864
F 17.996701 12.635379 54.177164
F 8.864591 7.719679 57.497464
F 8.864591 15.439379 57.497464
F 17.747701 5.075799 61.379664
F 17.858001 7.816339 57.720564
F 17.649901 15.659079 57.643164
F 8.836011 5.146449 58.406764
F 2.074671 1.294589 60.916564
F 2.074671 9.014269 60.916564
F 2.074671 16.733979 60.916564
F 10.977701 1.286609 61.204764
F 10.977701 9.006289 61.204764
F 10.977701 16.725979 61.204764
F 24.901901 16.453779 46.779264
F 19.952501 9.033009 61.379364
F 16.101601 16.691179 44.112864
F 1.960351 3.851859 64.553864
F 1.960351 11.571579 64.553864
F 10.863401 3.859839 64.842064
F 10.863401 11.579479 64.842064
F 19.922401 3.873819 64.907164
F 15.683501 16.661979 54.122164
F 2.045561 3.851859 61.842664
F 2.045561 11.571579 61.842664
F 10.949101 3.859839 62.114064
F 10.949101 11.579479 62.114064
F 19.887401 3.946209 62.258164
F 19.951001 11.500379 62.428164
F 2.159861 1.294589 58.205364
F 2.159861 9.014269 58.205364
F 2.159861 16.733979 58.205364
F 11.063401 1.286609 58.476764
F 11.063401 9.006289 58.476764
F 11.063401 16.725979 58.476764
F 20.104601 1.344909 58.494564
F 20.103701 9.097079 58.717964
F 24.995101 16.702979 44.090064
F 4.262201 7.717079 61.905664
F 4.262201 15.436779 61.905664
F 8.750291 12.866179 61.134764
F 13.176501 7.719679 62.184064
F 13.176501 15.439379 62.184064
F 8.750291 5.146449 61.134764
F 22.279101 7.799659 62.267664
F 22.339201 15.280279 62.258464
F 20.133001 16.760979 51.540364
F 4.376491 5.149049 58.268364
F 4.376491 12.868779 58.268364
F 13.290801 5.146449 58.546764
F 13.290801 12.866179 58.546764
F 22.596201 4.952359 58.667464
F 22.446101 12.943979 58.896064
F 4.290881 5.149049 60.992864
F 4.290881 12.868779 60.992864
F 13.205101 5.146449 61.274764
F 13.205101 12.866179 61.274764
F 22.381001 5.074479 61.398864
F 22.371301 12.675979 61.640964
F 4.176571 7.717079 64.630164
F 4.176571 15.436779 64.630164
F 17.640301 13.057179 58.713864
F 13.090801 7.719679 64.912064
F 13.090801 15.439379 64.912064
F 17.973001 5.305089 58.641964
F 17.710801 7.753439 65.118564
F 24.711301 3.842259 62.504364
F 8.836011 12.866179 58.406764
F 6.522091 1.286089 61.065064
F 6.522091 9.005759 61.065064
F 6.522091 16.725479 61.065064
F 15.426201 1.281659 61.268064
F 15.361301 8.902929 61.390764
F 24.864801 16.604279 61.677764
F 24.653401 1.364619 61.591664
F 24.685601 8.901719 61.650664
F 15.419301 3.966779 64.971064
F 6.407771 3.860369 64.702364
F 6.407771 11.580079 64.702364
F 21.994501 7.859689 65.159364
F 20.092801 16.461679 58.695864
F 19.840201 11.584579 65.182364
F 20.551801 1.074449 44.353864
F 6.493531 3.860369 61.973664
F 6.493531 11.580079 61.973664
F 15.380201 3.881219 62.252064
F 19.935501 1.395759 61.342864
F 17.671501 15.409679 65.208864
F 16.076501 1.218089 44.041064
F 22.197101 15.391179 65.107264
F 24.516401 11.723679 65.143864
F 17.914501 0.058887 54.868964
F 22.321501 -0.002813 55.086264
F 22.479101 0.047988 50.642064
F 1.846061 1.294589 68.191164
F 1.846061 9.014269 68.191164
F 1.846061 16.733979 68.191164
F 10.749101 1.286609 68.479364
F 10.749101 9.006289 68.479364
F 10.749101 16.725979 68.479364
F 19.706301 1.139529 68.422964
F 19.806701 9.239079 68.845364
F 15.143101 16.796479 66.071864
F 1.731741 3.851859 71.828364
F 1.731741 11.571579 71.828364
F 10.634801 3.859839 72.116664
F 10.634801 11.579479 72.116664
F 19.597601 4.073599 72.301164
F 19.634701 11.765679 72.430764
F 1.816951 3.851859 69.117264
F 1.816951 11.571579 69.117264
F 10.720501 3.859839 69.388664
F 10.720501 11.579479 69.388664
F 19.742701 3.816849 69.529664
F 19.772201 11.813079 69.821264
F 1.245411 1.294589 87.303764
F 1.245411 9.014269 87.303764
F 1.245411 16.733979 87.303764
F 10.834801 1.286609 65.751364
F 10.834801 9.006289 65.751364
F 10.834801 16.725979 65.751364
F 26.433701 15.420979 79.547964
F 15.390801 8.996089 65.834464
F 15.212501 16.728279 68.902164
F 4.033581 7.717079 69.180264
F 4.033581 15.436779 69.180264
F 25.965401 7.617219 86.963864
F 12.947901 7.719679 69.458664
F 12.947901 15.439379 69.458664
F 19.734901 16.675779 73.278964
F 22.064501 7.676749 69.540564
F 22.257101 15.625779 69.771064
F 8.035881 7.719679 83.867864
F 4.147881 5.149049 65.542964
F 4.147881 12.868779 65.542964
F 13.062201 5.146449 65.821364
F 13.062201 12.866179 65.821364
F 16.902101 15.356979 86.938664
F 25.935601 12.957479 83.237464
F 4.062271 5.149049 68.267464
F 4.062271 12.868779 68.267464
F 12.976501 5.146449 68.549364
F 12.976501 12.866179 68.549364
F 22.147001 5.024359 68.596264
F 22.126701 12.974979 68.853964
F 3.947951 7.717079 71.904764
F 3.947951 15.436779 71.904764
F 26.000001 15.583779 84.008464
F 12.862201 7.719679 72.186664
F 12.862201 15.439379 72.186664
F 26.192601 12.943979 80.503164
F 21.841601 7.789499 72.231664
F 21.964201 15.297879 72.450464
F 21.246101 15.455579 86.776264
F 6.293471 1.286089 68.339664
F 6.293471 9.005759 68.339664
F 6.293471 16.725479 68.339664
F 15.280201 1.450439 68.532064
F 15.335601 9.246199 68.498364
F 26.650301 15.300279 72.416664
F 24.285501 1.175779 68.826564
F 24.411001 9.058809 68.819064
F 5.921991 9.005759 80.160164
F 6.179151 3.860369 71.976964
F 6.179151 11.580079 71.976964
F 15.086201 3.814919 72.289164
F 15.157601 11.793579 72.219364
F 24.140601 3.834119 72.352964
F 24.405501 11.522079 72.182464
F 6.264921 3.860369 69.248264
F 6.264921 11.580079 69.248264
F 15.253401 3.943789 69.616964
F 15.365501 11.752179 69.519764
F 24.306301 3.866659 69.684664
F 24.333701 11.712379 69.528964
F 6.379221 1.286089 65.610964
F 6.379221 9.005759 65.610964
F 6.379221 16.725479 65.610964
F 24.457301 9.091059 65.973964
F 22.106901 12.740779 66.062564
F 15.050201 16.651779 73.175864
F 22.244901 5.124179 65.899964
F 24.527201 16.696379 68.788364
F 26.404801 7.863089 79.880064
F 8.493111 7.719679 69.318664
F 8.493111 15.439379 69.318664
F 17.425801 12.739279 66.034764
F 17.409401 7.946359 69.403964
F 17.510001 15.448979 69.825564
F 19.930401 1.289679 65.777664
F 23.733101 1.362329 83.006664
F 26.038501 5.106219 83.241064
F 7.950141 0.000000 86.595864
F 8.607401 5.146449 65.681364
F 8.607401 12.866179 65.681364
F 19.044201 11.240079 86.644864
F 14.832301 1.286609 80.440564
F 24.130401 16.494879 75.855064
F 26.693701 12.838779 76.142764
F 8.521681 5.146449 68.409364
F 8.521681 12.866179 68.409364
F 17.515001 5.344419 68.636864
F 17.544101 12.896579 68.724564
F 23.588001 16.587379 83.163264
F 14.832301 9.006289 80.440564
F 8.407361 7.719679 72.046664
F 8.407361 15.439379 72.046664
F 7.950141 15.439379 86.595864
F 17.358001 7.917229 72.258164
F 17.509201 15.372879 72.519564
F 16.907901 15.216079 84.141664
F 17.591601 5.060139 65.880664
F 19.839601 9.023749 66.167764
F 7.950141 7.719679 86.595864
F 1.617441 1.294589 75.465664
F 1.617441 9.014269 75.465664
F 1.617441 16.733979 75.465664
F 10.520501 1.286609 75.753964
F 10.520501 9.006289 75.753964
F 10.520501 16.725979 75.753964
F 19.456801 1.145059 75.748764
F 19.680001 9.031219 75.948864
F 26.126401 7.609399 77.110864
F 1.503121 3.851859 79.102964
F 1.503121 11.571579 79.102964
F 10.406201 3.859839 79.391264
F 10.406201 11.579479 79.391264
F 19.389701 3.863769 79.538064
F 19.534901 11.461379 79.742164
F 1.588341 3.851859 76.391864
F 1.588341 11.571579 76.391864
F 10.491901 3.859839 76.663264
F 10.491901 11.579479 76.663264
F 19.324801 3.778709 76.734464
F 19.612101 11.673479 76.952564
F 1.702631 1.294589 72.754564
F 1.702631 9.014269 72.754564
F 1.702631 16.733979 72.754564
F 10.606201 1.286609 73.025964
F 10.606201 9.006289 73.025964
F 10.606201 16.725979 73.025964
F 19.616501 1.471029 73.021064
F 19.654401 9.024669 73.277464
F 23.675201 11.578079 86.859564
F 3.804971 7.717079 76.454864
F 3.804971 15.436779 76.454864
F 26.535101 15.415079 76.921264
F 12.719301 7.719679 76.733264
F 12.719301 15.439379 76.733264
F 26.419201 5.341449 80.628664
F 21.750201 7.726849 77.107164
F 21.807601 15.481279 76.829964
F 23.981101 8.848309 80.565064
F 3.919271 5.149049 72.817564
F 3.919271 12.868779 72.817564
F 12.833601 5.146449 73.095964
F 12.833601 12.866179 73.095964
F 21.885601 5.180889 73.421464
F 22.052201 12.662579 73.280964
F 3.833661 5.149049 75.542064
F 3.833661 12.868779 75.542064
F 12.747901 5.146449 75.823964
F 12.747901 12.866179 75.823964
F 21.594401 5.161149 76.128364
F 21.949701 12.848679 75.975964
F 3.719341 7.717079 79.179364
F 3.719341 15.436779 79.179364
F 16.841201 12.765879 83.044064
F 12.633501 7.719679 79.461264
F 12.633501 15.439379 79.461264
F 16.931201 5.110899 83.362264
F 21.710001 7.826419 79.766764
F 21.939101 15.572079 79.522664
F 19.521701 16.656279 76.012164
F 6.064861 1.286089 75.614264
F 6.064861 9.005759 75.614264
F 6.064861 16.725479 75.614264
F 14.975201 1.286609 75.893964
F 14.975201 9.006289 75.893964
F 14.975201 16.725979 75.893964
F 24.060601 1.397459 76.084064
F 24.007901 8.902259 76.055264
F 25.751701 15.597479 86.627564
F 5.950541 3.860369 79.251564
F 5.950541 11.580079 79.251564
F 14.860901 3.859839 79.531264
F 14.860901 11.579479 79.531264
F 24.133501 3.980629 79.636664
F 23.950101 11.494279 79.553064
F 6.036311 3.860369 76.522864
F 6.036311 11.580079 76.522864
F 14.946701 3.859839 76.803264
F 14.946701 11.579479 76.803264
F 24.051901 3.954459 76.909364
F 24.347601 11.543879 76.855764
F 6.150601 1.286089 72.885564
F 6.150601 9.005759 72.885564
F 6.150601 16.725479 72.885564
F 15.118101 1.255079 73.177764
F 15.017001 9.131649 73.113464
F 18.989201 3.825319 86.700764
F 24.117501 1.327289 73.338664
F 23.980401 8.964639 73.356064
F 5.921991 1.286089 80.160164
F 8.264491 7.719679 76.593264
F 8.264491 15.439379 76.593264
F 8.264491 0.000000 76.593264
F 17.302501 7.696689 76.702664
F 17.123101 15.532879 77.020164
F 16.944301 7.867599 84.074264
F 23.662201 11.281779 84.130664
F 26.532001 -0.000302 69.642764
F 8.064451 12.866179 82.958564
F 8.378781 5.146449 72.955964
F 8.378781 12.866179 72.955964
F 17.211001 5.199299 73.307164
F 17.411201 12.875279 73.426464
F 19.177901 16.649079 83.242064
F 14.718101 11.579479 84.077864
F 8.293071 5.146449 75.683964
F 8.293071 12.866179 75.683964
F 17.201601 5.098389 75.996264
F 17.300601 12.852579 76.157964
F 19.972301 16.659479 66.047964
F 14.718101 3.859839 84.077864
F 8.178751 7.719679 79.321264
F 8.178751 15.439379 79.321264
F 8.064451 5.146449 82.958564
F 17.045801 7.497519 79.472264
F 17.194401 15.419479 79.667164
F 8.150171 5.146449 80.230564
F 15.288001 1.405279 65.940464
F 23.596201 3.959209 86.763164
F 19.793701 16.780179 68.822664
F 1.388831 1.294589 82.740264
F 1.388831 9.014269 82.740264
F 1.388831 16.733979 82.740264
F 10.291901 1.286609 83.028564
F 10.291901 9.006289 83.028564
F 10.291901 16.725979 83.028564
F 19.162401 1.346979 83.056664
F 19.287301 8.998819 83.185664
F 24.616301 1.137439 66.122664
F 1.274511 3.851859 86.377564
F 1.274511 11.571579 86.377564
F 10.177501 3.859839 86.665864
F 10.177501 11.579479 86.665864
F 24.315201 16.451279 73.193364
F 5.921991 16.725479 80.160164
F 1.359721 3.851859 83.666464
F 1.359721 11.571579 83.666464
F 10.263301 3.859839 83.937864
F 10.263301 11.579479 83.937864
F 19.217801 3.842089 84.027664
F 19.139901 11.531279 84.043764
F 1.474021 1.294589 80.029164
F 1.474021 9.014269 80.029164
F 1.474021 16.733979 80.029164
F 10.377601 1.286609 80.300564
F 10.377601 9.006289 80.300564
F 10.377601 16.725979 80.300564
F 19.428901 1.258889 80.247364
F 19.338501 8.695959 80.569664
F 26.673701 12.540779 73.416164
F 3.576361 7.717079 83.729464
F 3.576361 15.436779 83.729464
F 24.272801 16.652979 80.451564
F 12.490701 7.719679 84.007864
F 12.490701 15.439379 84.007864
F 17.185901 12.714979 80.334764
F 21.379201 7.516019 83.885664
F 21.406401 15.301479 84.045164
F 16.906201 7.626199 86.813664
F 3.690651 5.149049 80.092164
F 3.690651 12.868779 80.092164
F 12.605001 5.146449 80.370564
F 12.605001 12.866179 80.370564
F 21.678601 5.087629 80.393864
F 21.684401 12.826079 80.444564
F 3.605041 5.149049 82.816664
F 3.605041 12.868779 82.816664
F 12.519201 5.146449 83.098564
F 12.519201 12.866179 83.098564
F 21.544501 4.971319 83.018864
F 21.410701 12.689679 83.280964
F 3.490731 7.717079 86.453964
F 3.490731 15.436779 86.453964
F 17.071301 4.954049 80.645664
F 12.404901 7.719679 86.735864
F 12.404901 15.439379 86.735864
F 8.150171 12.866179 80.230564
F 5.807691 11.580079 83.797464
F 14.832301 16.725979 80.440564
F 8.035881 15.439379 83.867864
F 5.836251 1.286089 82.888864
F 5.836251 9.005759 82.888864
F 5.836251 16.725479 82.888864
F 14.746601 1.286609 83.168564
F 14.746601 9.006289 83.168564
F 14.746601 16.725979 83.168564
F 26.222901 7.626909 84.274664
F 23.955701 8.701789 83.189464
F 19.451801 16.686579 80.359964
F 5.721931 3.860369 86.526164
F 5.721931 11.580079 86.526164
F 14.632301 3.859839 86.805864
F 14.632301 11.579479 86.805864
F 24.053101 1.391659 80.433964
F 23.830201 3.783769 84.071664
F 5.807691 3.860369 83.797464
F 21.447801 7.774299 86.708664
F 24.348301 16.546379 66.097164
F 26.703501 12.779079 69.087764
F 26.396801 5.225789 76.044464
F 21.520501 0.049480 83.993664
F 26.388701 4.998689 73.348864
F 21.901901 -0.054828 72.331864
F 21.698401 0.088153 79.522364
F 26.865001 15.426379 69.622064
F 26.430801 7.682849 72.755664
F 1.160221 1.294589 90.014864
F 1.160221 9.014269 90.014864
F 1.160221 16.733979 90.014864
F 10.063201 1.286609 90.303164
F 10.063201 9.006289 90.303164
F 10.063201 16.725979 90.303164
F 18.907301 1.170069 90.490364
F 19.063001 9.033409 90.442764
F 23.346201 16.650079 95.171464
F 1.045901 3.851859 93.652164
F 1.045901 11.571579 93.652164
F 9.948901 3.859839 93.940464
F 9.948901 11.579479 93.940464
F 18.828901 3.809819 94.198564
F 18.790201 11.583179 94.182764
F 1.131111 3.851859 90.941064
F 1.131111 11.571579 90.941064
F 10.034701 3.859839 91.212464
F 10.034701 11.579479 91.212464
F 18.742801 3.728299 91.470064
F 18.963001 11.507679 91.337364
F 0.443821 1.247529 109.144364
F 0.443821 8.967209 109.144364
F 0.443821 16.686879 109.144364
F 10.149001 1.286609 87.575164
F 10.149001 9.006289 87.575164
F 10.149001 16.725979 87.575164
F 22.794401 16.589779 102.448364
F 20.615701 7.714089 108.973364
F 5.236091 16.725479 101.984364
F 3.347751 7.717079 91.004064
F 3.347751 15.436779 91.004064
F 18.537501 11.495279 108.917364
F 12.262101 7.719679 91.282464
F 12.262101 15.439379 91.282464
F 19.021201 16.799579 87.745464
F 21.199201 7.591769 91.429664
F 21.029501 15.211579 91.435564
F 22.993101 8.868639 102.370364
F 3.462041 5.149049 87.366764
F 3.462041 12.868779 87.366764
F 12.376301 5.146449 87.645164
F 12.376301 12.866179 87.645164
F 18.380001 3.918219 108.730364
F 16.070501 7.651289 108.669364
F 3.376431 5.149049 90.091264
F 3.376431 12.868779 90.091264
F 12.290601 5.146449 90.373164
F 12.290601 12.866179 90.373164
F 21.081901 4.798169 90.469864
F 21.110001 12.858179 90.100364
F 3.262111 7.717079 93.728564
F 3.262111 15.436779 93.728564
F 7.464331 5.146449 102.054364
F 12.176301 7.719679 94.010464
F 12.176301 15.439379 94.010464
F 23.098701 16.711779 97.851364
F 21.026501 7.721079 94.159264
F 21.052701 15.365279 94.141464
F 24.912001 15.256379 106.093364
F 5.607631 1.286089 90.163464
F 5.607631 9.005759 90.163464
F 5.607631 16.725479 90.163464
F 14.518001 1.286609 90.443164
F 14.518001 9.006289 90.443164
F 14.518001 16.725979 90.443164
F 23.291901 1.332309 90.451864
F 23.483001 8.872729 90.309264
F 23.351601 1.375779 87.576164
F 5.493311 3.860369 93.800764
F 5.493311 11.580079 93.800764
F 14.403701 3.859839 94.080464
F 14.403701 11.579479 94.080464
F 23.223201 3.834919 94.162364
F 23.292801 11.584679 94.011664
F 5.579081 3.860369 91.072064
F 5.579081 11.580079 91.072064
F 14.489401 3.859839 91.352464
F 14.489401 11.579479 91.352464
F 23.297501 3.714009 91.509564
F 23.417101 11.461879 91.241264
F 5.693381 1.286089 87.434764
F 5.693381 9.005759 87.434764
F 5.693381 16.725479 87.434764
F 14.603701 1.286609 87.715164
F 14.603701 9.006289 87.715164
F 14.603701 16.725979 87.715164
F 25.079601 7.633919 108.852364
F 23.713501 8.969859 87.718464
F 23.377501 16.773279 87.737964
F 7.807261 7.719679 91.142464
F 7.807261 15.439379 91.142464
F 24.899601 15.495579 108.816364
F 16.800101 7.850919 91.415164
F 16.562801 15.384379 91.439264
F 25.114801 7.445129 106.160364
F 25.497201 7.548649 91.338264
F 25.534401 15.384879 91.459864
F 7.264241 0.000010 108.419364
F 7.921561 5.146449 87.505164
F 7.921561 12.866179 87.505164
F 17.002501 12.703079 87.800164
F 16.946501 4.950589 87.834464
F 18.860101 16.597879 90.639964
F 19.181301 8.837879 87.757064
F 7.835841 5.146449 90.233164
F 7.835841 12.866179 90.233164
F 16.678901 5.259979 90.715564
F 16.683101 12.850479 90.528664
F 25.553801 4.938469 90.541464
F 25.557401 12.902779 90.364564
F 7.721521 7.719679 93.870464
F 7.721521 15.439379 93.870464
F 7.264241 15.439379 108.419364
F 16.659101 7.771589 94.290064
F 16.584501 15.469179 94.067664
F 16.352701 15.340979 105.848364
F 25.496801 7.628369 94.020664
F 25.565201 15.392079 94.241564
F 7.264241 7.719689 108.419364
F 0.931601 1.294589 97.289464
F 0.931601 9.014269 97.289464
F 0.931601 16.733979 97.289464
F 9.834631 1.286609 97.577764
F 9.834631 9.006289 97.577764
F 9.834631 16.725979 97.577764
F 18.703901 1.358519 97.733264
F 18.687601 9.016169 97.738664
F 5.236091 9.005789 101.984364
F 0.817246 3.851469 100.927364
F 0.817247 11.571179 100.927364
F 9.720311 3.859839 101.215364
F 9.720311 11.579479 101.215364
F 18.410301 3.813289 101.356364
F 18.465001 11.596379 101.321364
F 0.902497 3.851859 98.215764
F 0.902497 11.571579 98.215764
F 9.806061 3.859839 98.487064
F 9.806051 11.579479 98.487064
F 18.665301 3.983899 98.615464
F 18.878401 11.647779 98.572164
F 1.016791 1.294589 94.578364
F 1.016791 9.014269 94.578364
F 1.016791 16.733979 94.578364
F 9.920401 1.286609 94.849764
F 9.920401 9.006289 94.849764
F 9.920401 16.725979 94.849764
F 18.835301 1.277959 94.991964
F 18.844701 8.978849 95.038564
F 21.165201 12.741579 87.416264
F 3.119121 7.717079 98.278664
F 3.119121 15.436779 98.278664
F 25.029801 12.930379 105.007364
F 12.033401 7.719679 98.557064
F 12.033401 15.439379 98.557064
F 25.201601 4.989449 105.113364
F 20.855501 7.856729 98.716464
F 21.032701 15.420079 98.901264
F 16.126701 7.660139 105.950364
F 3.233431 5.149049 94.641364
F 3.233421 12.868779 94.641364
F 12.147701 5.146449 94.919764
F 12.147701 12.866179 94.919764
F 21.144401 5.200459 95.247564
F 21.026301 12.816279 94.916164
F 3.147811 5.149049 97.365864
F 3.147811 12.868779 97.365864
F 12.062001 5.146449 97.647664
F 12.062001 12.866179 97.647664
F 20.935401 5.339369 98.016964
F 21.164701 12.917679 97.755664
F 3.032691 7.717239 101.003364
F 3.032691 15.436879 101.003364
F 16.411801 12.728479 105.130364
F 11.947701 7.719679 101.285364
F 11.947701 15.439379 101.285364
F 16.463401 5.073429 105.071364
F 20.771201 7.643419 101.419364
F 20.611401 15.358979 101.679364
F 7.350041 0.000001 105.691364
F 5.379021 1.286089 97.438064
F 5.379021 9.005759 97.438064
F 5.379021 16.725479 97.438064
F 14.289401 1.286609 97.717664
F 14.289401 9.006289 97.717664
F 14.289401 16.725979 97.717664
F 23.208701 1.442179 97.865764
F 23.141701 9.102399 97.919064
F 23.259801 16.640279 90.585364
F 5.264701 3.860369 101.075364
F 5.264701 11.580079 101.075364
F 14.175101 3.859839 101.355364
F 14.175101 11.579479 101.355364
F 22.970301 3.805759 101.376364
F 22.996301 11.389779 101.565364
F 5.350471 3.860369 98.346664
F 5.350471 11.580079 98.346664
F 14.260801 3.859839 98.627064
F 14.260801 11.579479 98.627064
F 23.103501 4.005509 98.695064
F 23.184501 11.574879 98.900564
F 5.464761 1.286089 94.709364
F 5.464761 9.005759 94.709364
F 5.464761 16.725479 94.709364
F 14.375101 1.286609 94.989764
F 14.375101 9.006289 94.989764
F 14.375101 16.725979 94.989764
F 23.214801 1.499749 95.236364
F 23.356501 8.986799 95.038764
F 18.826601 16.599579 95.197864
F 7.578651 7.719679 98.417064
F 7.578651 15.439379 98.417064
F 7.378581 12.866079 104.782364
F 16.439901 7.761729 98.607064
F 16.531701 15.313979 98.719864
F 23.189701 1.171639 102.266364
F 25.381801 7.803189 98.797664
F 25.353501 15.517179 98.759864
F 7.378581 5.146449 104.782364
F 7.692941 5.146449 94.779764
F 7.692941 12.866179 94.779764
F 16.680701 5.126139 95.036264
F 16.662301 12.948579 94.954364
F 25.433201 4.996389 95.106864
F 25.380101 12.907679 95.236564
F 7.607231 5.146449 97.507764
F 7.607231 12.866179 97.507764
F 16.544201 5.260749 97.762864
F 16.640301 12.806079 97.731764
F 25.485601 5.203839 97.825764
F 25.385001 12.905879 97.843664
F 7.492911 7.719679 101.145364
F 7.492911 15.439379 101.145364
F 7.492911 0.000001 101.145364
F 16.478101 7.722069 101.440364
F 16.246301 15.272779 101.375364
F 7.350041 15.439379 105.691364
F 25.141901 7.489039 101.529364
F 25.077001 15.473879 101.419364
F 25.148901 12.809979 102.134364
F 0.703749 1.298979 104.568364
F 0.703749 9.018649 104.568364
F 0.703749 16.738379 104.568364
F 9.606021 1.286609 104.852364
F 9.606021 9.006289 104.852364
F 9.606021 16.725979 104.852364
F 18.676101 1.281789 104.924364
F 18.406301 8.856639 105.164364
F 14.146501 1.286609 102.264364
F 0.592658 3.842319 108.217364
F 0.592659 11.561979 108.217364
F 9.491701 3.859839 108.489364
F 9.491701 11.579479 108.489364
F 25.662501 13.087679 87.751264
F 18.806801 16.616279 97.999664
F 0.592374 3.884109 105.501364
F 0.592375 11.603779 105.501364
F 9.577441 3.859839 105.761364
F 9.577441 11.579479 105.761364
F 18.626501 3.803709 106.048364
F 18.438201 11.293979 106.167364
F 0.778097 1.290889 101.853364
F 0.778097 9.010559 101.853364
F 0.778098 16.730279 101.853364
F 9.691741 1.286609 102.124364
F 9.691741 9.006289 102.124364
F 9.691741 16.725979 102.124364
F 18.531601 1.303219 102.217364
F 18.689501 9.056879 102.307364
F 18.478401 16.633879 104.970364
F 2.890581 7.717679 105.554364
F 2.890581 15.437379 105.554364
F 25.077401 5.081139 102.420364
F 11.804801 7.719679 105.831364
F 11.804801 15.439379 105.831364
F 16.396101 12.799279 102.281364
F 20.681101 7.671839 106.266364
F 20.653501 15.401079 106.077364
F 7.350041 7.719679 105.691364
F 3.004731 5.148909 101.916364
F 3.004731 12.868579 101.916364
F 11.919101 5.146449 102.194364
F 11.919101 12.866179 102.194364
F 20.699101 5.104499 102.320364
F 20.755801 12.719379 102.443364
F 2.913381 5.147729 104.643364
F 2.913381 12.867379 104.643364
F 11.833401 5.146449 104.922364
F 11.833401 12.866179 104.922364
F 20.928601 5.162709 105.077364
F 20.556101 12.581379 105.269364
F 2.794911 7.719099 108.282364
F 2.794911 15.438779 108.282364
F 16.243201 5.201539 102.429364
F 11.719101 7.719679 108.559364
F 11.719101 15.439379 108.559364
F 7.464331 12.866179 102.054364
F 14.146501 16.725979 102.264364
F 18.365401 16.539079 102.280364
F 18.983301 1.324329 87.826964
F 5.150421 1.286079 104.712364
F 5.150421 9.005759 104.712364
F 5.150421 16.725479 104.712364
F 14.060801 1.286609 104.992364
F 14.060801 9.006289 104.992364
F 14.060801 16.725979 104.992364
F 23.088601 1.317169 105.083364
F 23.002501 8.893929 105.148364
F 22.893001 16.619979 105.280364
F 5.036141 3.860379 108.350364
F 5.036141 11.580079 108.350364
F 13.946501 3.859839 108.629364
F 13.946501 11.579479 108.629364
F 22.810701 11.625979 108.669364
F 14.146501 9.006289 102.264364
F 5.121391 3.860259 105.621364
F 5.121391 11.579979 105.621364
F 14.032201 3.859839 105.901364
F 14.032201 11.579479 105.901364
F 22.930901 3.830199 106.255364
F 23.005401 11.493979 105.946364
F 5.236091 1.286109 101.984364
F 16.261101 15.380979 108.651364
F 25.726301 5.133709 87.935764
F 21.376601 5.059289 87.761064
F 20.415601 15.373879 108.792364
F 22.858501 3.888579 108.946364
F 25.336701 -0.079841 94.293564
F 25.252301 0.165786 106.246364
F 16.307501 -0.003709 101.295364
F 20.766401 0.015656 108.578364
F 16.650101 0.141582 94.114164
F 21.070801 -0.144708 91.537964
F 16.479901 0.083914 98.563864
F 0.481778 1.305969 111.863364
F 0.481777 9.025649 111.863364
F 0.481778 16.745379 111.863364
F 9.377411 1.286609 112.127364
F 9.377411 9.006289 112.127364
F 9.377411 16.725979 112.127364
F 18.328301 1.141439 112.340364
F 18.196901 8.923899 112.356364
F 15.716501 -0.024042 120.475364
F 0.369464 3.842239 115.502364
F 0.369464 11.561879 115.502364
F 9.263091 3.859839 115.764364
F 9.263091 11.579479 115.764364
F 18.179501 3.858279 115.899364
F 18.189601 11.646779 115.848364
F 0.356806 3.888329 112.777364
F 0.356806 11.607979 112.777364
F 9.348831 3.859839 113.036364
F 9.348831 11.579479 113.036364
F 18.271401 3.789159 113.153364
F 18.291101 11.576079 113.153364
F 9.463121 1.286609 109.399364
F 9.463121 9.006289 109.399364
F 9.463121 16.725979 109.399364
F 22.657001 16.827279 112.486364
F 22.425701 8.949329 124.269364
F 19.768301 15.347379 130.633364
F 2.663261 7.717629 112.829364
F 2.663261 15.437279 112.829364
F 15.430001 7.508139 130.455364
F 11.576201 7.719679 113.106364
F 11.576201 15.439379 113.106364
F 20.727901 12.855679 109.877364
F 20.436001 7.753489 113.256364
F 20.461801 15.540979 113.284364
F 18.277401 16.926779 109.656364
F 2.776861 5.148249 109.191364
F 2.776861 12.867979 109.191364
F 11.690501 5.146449 109.469364
F 11.690501 12.866179 109.469364
F 16.130901 5.130579 109.598364
F 20.622701 5.085249 109.722364
F 2.680691 5.147489 111.920364
F 2.680691 12.867179 111.920364
F 11.604801 5.146449 112.197364
F 11.604801 12.866179 112.197364
F 20.581301 4.985029 112.436364
F 20.528001 12.888479 112.584364
F 2.569611 7.717259 115.556364
F 2.569611 15.436979 115.556364
F 4.550361 9.005769 123.807364
F 11.490501 7.719679 115.834364
F 11.490501 15.439379 115.834364
F 6.426811 15.431279 130.209364
F 20.335801 7.822889 115.966364
F 20.193601 15.438279 116.003364
F 4.550361 1.286089 123.807364
F 4.921871 1.286089 111.987364
F 4.921871 9.005769 111.987364
F 4.921871 16.725479 111.987364
F 13.832201 1.286609 112.267364
F 13.832201 9.006289 112.267364
F 13.832201 16.725979 112.267364
F 22.803901 1.331649 112.557364
F 22.840301 8.870439 112.357364
F 18.285801 8.817999 109.684364
F 4.807561 3.860349 115.624364
F 4.807561 11.580079 115.624364
F 13.717901 3.859839 115.904364
F 13.717901 11.579479 115.904364
F 22.422701 3.880329 116.371364
F 22.618101 11.440579 116.018364
F 4.892311 3.860269 112.896364
F 4.892311 11.579979 112.896364
F 13.803601 3.859839 113.176364
F 13.803601 11.579479 113.176364
F 22.679601 3.899949 113.683364
F 22.650401 11.454679 113.399364
F 5.006681 1.286229 109.258364
F 5.006681 9.005909 109.258364
F 5.006681 16.725579 109.258364
F 13.917901 1.286609 109.539364
F 13.917901 9.006289 109.539364
F 13.917901 16.725979 109.539364
F 22.673601 1.271859 109.772364
F 17.599901 11.425379 130.592364
F 22.826501 9.126009 109.684364
F 7.121431 7.719679 112.966364
F 7.121431 15.439379 112.966364
F 7.121431 0.000003 112.966364
F 15.945901 7.689069 113.350364
F 16.218601 15.487979 113.185364
F 13.460701 1.286609 124.088364
F 24.946801 7.727119 113.458364
F 24.700701 15.387379 113.465364
F 6.426811 7.711599 130.209364
F 7.235721 5.146449 109.329364
F 7.235721 12.866179 109.329364
F 22.251201 1.120239 124.565364
F 22.129301 16.835079 126.983364
F 22.746601 16.622579 109.600364
F 18.493901 1.230549 109.529364
F 7.149931 5.146439 112.057364
F 7.149931 12.866079 112.057364
F 16.032601 5.089869 112.307364
F 16.091501 12.705879 112.325364
F 24.978601 5.020699 112.763364
F 24.645001 12.919179 112.413364
F 7.035641 7.719689 115.694364
F 7.035641 15.439379 115.694364
F 7.035641 0.000009 115.694364
F 15.955101 7.727759 116.040364
F 15.919201 15.368179 115.820364
F 16.211001 12.730679 109.387364
F 25.083801 7.763099 116.181364
F 24.661601 15.503079 116.088364
F 24.413201 12.982379 127.298364
F 0.264175 1.305369 119.144364
F 0.264175 9.025049 119.144364
F 0.264175 16.744779 119.144364
F 9.148791 1.286609 119.401364
F 9.148791 9.006289 119.401364
F 9.148791 16.725979 119.401364
F 17.997501 1.164499 119.653364
F 18.281201 9.253669 119.651364
F 26.347601 8.902039 127.175364
F 0.153218 3.842919 122.788364
F 0.153218 11.562579 122.788364
F 9.034471 3.859839 123.038364
F 9.034471 11.579479 123.038364
F 17.903401 3.893389 123.416364
F 17.725401 11.577479 123.338364
F 0.190635 3.863719 120.053364
F 0.190635 11.583379 120.053364
F 9.120211 3.859839 120.310364
F 9.120211 11.579479 120.310364
F 17.816701 3.706189 120.692364
F 18.115801 11.653479 120.652364
F 0.271264 1.269469 116.413364
F 0.271264 8.989139 116.413364
F 0.271264 16.708779 116.413364
F 9.234511 1.286609 116.673364
F 9.234511 9.006289 116.673364
F 9.234511 16.725979 116.673364
F 18.148101 1.280639 116.991364
F 18.130701 9.097749 116.845364
F 4.550361 16.725479 123.807364
F 2.436641 7.716129 120.104364
F 2.436641 15.435779 120.104364
F 24.413301 5.140349 127.146364
F 11.347601 7.719679 120.380364
F 11.347601 15.439379 120.380364
F 15.583701 12.815679 126.880364
F 20.312101 7.876239 120.594364
F 20.119201 15.537879 120.860364
F 22.471601 1.346289 119.858364
F 2.549461 5.148979 116.466364
F 2.549461 12.868679 116.466364
F 11.461901 5.146449 116.743364
F 11.461901 12.866179 116.743364
F 20.079401 5.117639 117.049364
F 20.509801 12.850779 116.872364
F 2.459251 5.150379 119.192364
F 2.459251 12.870079 119.192364
F 11.376201 5.146449 119.471364
F 11.376201 12.866179 119.471364
F 20.061501 5.269819 119.763364
F 20.227501 13.036979 119.619364
F 2.349001 7.714739 122.828364
F 2.349001 15.434379 122.828364
F 15.695201 5.057399 126.750364
F 11.261901 7.719679 123.108364
F 11.261901 15.439379 123.108364
F 6.691821 12.865679 126.604364
F 20.263101 7.631499 123.304364
F 19.925201 15.393179 123.430364
F 17.864401 16.655479 119.743364
F 4.693341 1.286109 119.262364
F 4.693341 9.005779 119.262364
F 4.693341 16.725479 119.262364
F 13.603601 1.286609 119.541364
F 13.603601 9.006289 119.541364
F 13.603601 16.725979 119.541364
F 17.982301 16.728779 117.013364
F 22.566301 9.195349 119.807364
F 17.805501 16.718879 127.088364
F 4.579071 3.860319 122.899364
F 4.579071 11.579979 122.899364
F 13.489201 3.859839 123.178364
F 13.489201 11.579479 123.178364
F 21.987401 3.645539 123.544364
F 22.232801 11.662379 123.352364
F 4.664351 3.860409 120.170364
F 4.664351 11.580079 120.170364
F 13.575001 3.859839 120.450364
F 13.575001 11.579479 120.450364
F 22.379701 3.971049 120.691364
F 22.317001 11.640479 120.708364
F 4.778251 1.286099 116.533364
F 4.778251 9.005779 116.533364
F 4.778251 16.725479 116.533364
F 13.689301 1.286609 116.813364
F 13.689301 9.006289 116.813364
F 13.689301 16.725979 116.813364
F 22.563601 1.330759 117.092364
F 22.727101 8.975689 117.080364
F 13.460701 16.725979 124.088364
F 6.892821 7.719679 120.240364
F 6.892821 15.439379 120.240364
F 6.892821 0.000004 120.240364
F 15.874901 7.821109 120.498364
F 15.690701 15.369579 120.501364
F 17.386101 3.833979 130.583364
F 24.625501 7.678639 120.607364
F 24.596601 15.535379 120.749364
F 6.691821 5.146029 126.604364
F 7.007111 5.146449 116.603364
F 7.007111 12.866179 116.603364
F 15.999401 5.181929 116.886364
F 16.064001 12.821879 116.805364
F 24.609601 5.274369 117.324364
F 24.594001 12.919879 117.137364
F 6.921371 5.146449 119.331364
F 6.921371 12.866079 119.331364
F 15.747501 5.281309 119.597364
F 15.875201 12.790479 119.554364
F 24.644001 5.168569 119.961364
F 24.477301 12.973779 119.857364
F 6.807081 7.719679 122.968364
F 6.807081 15.439379 122.968364
F 6.807081 0.000004 122.968364
F 15.688401 7.789169 123.085364
F 15.595501 15.516779 123.263364
F 24.414201 12.860679 124.610364
F 24.573201 7.597669 123.257364
F 24.643501 15.406879 123.528364
F 24.266901 5.014889 124.326364
F 0.019078 1.288069 126.416364
F 0.019077 9.007749 126.416364
F 0.019078 16.727479 126.416364
F 8.919591 1.286359 126.675364
F 8.919591 9.006029 126.675364
F 8.919591 16.725679 126.675364
F 17.721101 1.304639 127.164364
F 17.783801 8.682279 126.776364
F 22.351801 16.756579 117.129364
F 15.546401 13.064079 124.182364
F 13.460701 9.006289 124.088364
F 6.660921 7.718539 127.504364
F 25.144901 5.101849 109.929364
F 8.655171 3.851249 130.279364
F 8.655171 11.570879 130.279364
F 26.799801 1.168629 127.376364
F 24.919201 12.825879 109.656364
F 0.010697 3.841779 127.269364
F 0.010697 11.561479 127.269364
F 8.888371 3.858659 127.574364
F 8.888371 11.578379 127.574364
F 17.791701 3.838709 127.932364
F 17.871701 11.447579 127.811364
F 0.105874 1.294589 123.674364
F 0.105874 9.014269 123.674364
F 0.105874 16.733979 123.674364
F 9.005901 1.286609 123.948364
F 9.005901 9.006289 123.948364
F 9.005901 16.725979 123.948364
F 17.891601 1.312299 124.475364
F 18.012201 8.855379 124.102364
F 22.328301 16.805779 119.862364
F 2.200081 7.710009 127.364364
F 2.200081 15.429679 127.364364
F 15.660201 5.346009 124.059364
F 11.115801 7.718489 127.644364
F 11.115801 15.438179 127.644364
F 6.778511 12.866079 123.878364
F 19.975201 7.528459 127.805364
F 20.042301 15.487479 127.944364
F 6.778511 5.146449 123.878364
F 2.323431 5.150979 123.741364
F 2.323431 12.870679 123.741364
F 11.233301 5.146449 124.018364
F 11.233301 12.866179 124.018364
F 20.056501 5.252969 124.228364
F 19.930801 12.841679 124.386364
F 2.239411 5.151929 126.461364
F 2.239411 12.871579 126.461364
F 11.147001 5.146189 126.745364
F 11.147001 12.865879 126.745364
F 20.088001 4.890679 126.927364
F 19.980801 13.013279 127.055364
F 2.033511 7.664399 130.053364
F 2.033511 15.384079 130.053364
F 24.318201 15.610579 128.080364
F 10.882701 7.710479 130.349364
F 10.882701 15.430179 130.349364
F 24.201401 7.643699 128.041364
F 18.331201 16.807379 112.281364
F 17.769501 16.870379 124.166364
F 15.616501 15.371779 127.770364
F 4.462911 1.285689 126.535364
F 4.462911 9.005359 126.535364
F 4.462911 16.725079 126.535364
F 13.374401 1.286359 126.815364
F 13.374401 9.006029 126.815364
F 13.374401 16.725679 126.815364
F 22.273801 1.190219 127.301364
F 22.169901 9.089979 126.948364
F 15.107301 15.410779 130.513364
F 4.261011 3.816889 130.114364
F 4.261011 11.536579 130.114364
F 13.110101 3.850639 130.419364
F 13.110101 11.570279 130.419364
F 15.418601 7.577399 127.793364
F 6.660921 15.438179 127.504364
F 4.430001 3.861019 127.428364
F 4.430001 11.580679 127.428364
F 13.343201 3.858649 127.714364
F 13.343201 11.578279 127.714364
F 22.249001 3.779599 128.000364
F 22.163301 11.710979 128.130364
F 22.222001 16.544179 124.278364
F 19.867301 7.645519 130.520364
F 21.932001 11.652579 130.913364
F 26.476201 3.813819 130.933364
F 21.936401 3.948469 130.649364
F 24.557201 0.192798 123.516364
F 15.833701 -0.068796 115.964364
F 26.538901 11.621679 131.154364
F 24.259501 -0.210282 130.985364
F 26.821001 16.744779 124.617364
F 26.590301 3.824079 128.077364
F 24.296901 15.576479 130.955364
F 24.598001 -0.141955 120.800364
F 16.005801 -0.020789 113.034364
F 15.496901 0.020525 127.989364
F 24.777601 -0.035333 116.201364
F 24.519101 -0.117736 128.294364
F 3.910961 24.457579 2.732194
F 3.910961 32.177279 2.732194
F 12.809801 24.446879 3.019204
F 12.809801 32.166479 3.019204
F 21.929201 24.532979 3.558224
F 21.878201 32.173679 3.563644
F 3.789221 27.010979 6.357044
F 3.789221 34.730579 6.357044
F 3.789221 19.291279 6.357044
F 12.692301 27.018879 6.645374
F 12.692301 34.738579 6.645374
F 12.692301 19.299179 6.645374
F 21.629801 26.996679 6.984774
F 26.001401 32.102979 15.303564
F 21.771901 19.578579 7.144894
F 3.874501 27.012079 3.645704
F 3.874501 34.731779 3.645704
F 3.874501 19.292379 3.645704
F 12.778601 27.019179 3.918444
F 19.838701 28.089579 0.597434
F 12.778601 19.299479 3.918444
F 21.837601 27.075379 4.337484
F 25.958201 34.804379 14.508164
F 21.810901 19.501079 4.384564
F 4.124131 24.456279 0.044207
F 3.302931 24.453679 21.832364
F 4.124131 32.175979 0.044207
F 3.302931 32.173279 21.832364
F 13.042901 24.454879 0.314305
F 13.042901 32.174579 0.314305
F 26.129801 24.477079 8.137804
F 25.889701 34.910979 19.034364
F 6.092171 30.876279 3.710134
F 6.092171 23.156579 3.710134
F 14.930801 30.793679 3.973334
F 14.975801 23.134479 3.936244
F 24.087001 30.769879 4.316544
F 24.217301 23.026179 4.401844
F 6.359421 28.320479 0.108717
F 6.359421 20.600779 0.108717
F 26.289301 19.357479 11.455864
F 26.067201 24.356479 15.295164
F 26.499701 24.237679 3.649164
F 24.224701 20.536979 0.741405
F 6.122841 28.309279 2.807804
F 6.122841 20.589679 2.807804
F 15.114601 28.302479 3.240794
F 15.056401 20.306879 3.232094
F 24.116901 28.189779 3.350074
F 24.043801 20.602279 3.412834
F 6.005481 30.876079 6.433514
F 6.005481 23.156479 6.433514
F 14.919701 30.878679 6.715374
F 14.919701 23.159079 6.715374
F 23.858001 31.030879 7.132324
F 24.167201 23.278679 7.029004
F 8.354221 24.446279 2.879584
F 8.354221 32.165979 2.879584
F 17.275001 24.259379 3.215154
F 17.314101 32.129079 3.289874
F 21.749001 32.144979 0.793113
F 26.493901 24.244079 0.892377
F 8.236681 27.019379 6.505734
F 10.007701 23.159079 21.124464
F 8.236681 19.299779 6.505734
F 17.198401 26.949279 6.983364
F 10.207701 20.585779 14.759164
F 17.303401 19.350079 6.569374
F 7.865211 27.019379 18.326064
F 18.914701 30.929279 21.363564
F 26.076401 24.440679 17.953364
F 8.323001 27.019679 3.778044
F 10.007701 30.878679 21.124464
F 8.323001 19.299979 3.778044
F 17.306301 26.891279 4.061334
F 19.087101 20.689379 17.771264
F 17.406001 19.307979 3.664334
F 26.168901 24.701579 10.990164
F 19.267601 28.334279 17.980464
F 17.488401 24.224979 0.561056
F 8.588021 24.454879 0.174354
F 8.588021 32.174579 0.174354
F 26.336701 32.130279 0.933375
F 26.189401 19.380579 4.469204
F 19.249901 28.368379 15.151464
F 15.378901 20.421079 0.412918
F 10.551201 30.878979 3.848444
F 10.551201 23.159279 3.848444
F 19.533901 30.985579 4.356484
F 19.566801 23.214279 4.271914
F 10.815501 28.314679 0.244323
F 10.815501 20.595079 0.244323
F 15.189501 28.278079 0.487809
F 26.172301 32.056479 10.798064
F 10.582401 28.306679 2.949204
F 10.582401 20.586979 2.949204
F 19.631301 28.354479 3.285424
F 19.635101 20.673279 3.095284
F 10.464901 30.878679 6.575374
F 10.464901 23.159079 6.575374
F 19.255201 30.886379 7.064254
F 19.433801 23.182579 6.971864
F 3.674961 24.453679 9.994344
F 3.674961 32.173279 9.994344
F 12.578001 24.445679 10.282564
F 12.578001 32.165379 10.282564
F 21.713501 24.498979 10.741364
F 21.547701 32.061579 10.505564
F 3.560641 27.010879 13.631664
F 3.560641 34.730579 13.631664
F 3.560641 19.291179 13.631664
F 12.463701 27.018879 13.919864
F 12.463701 34.738579 13.919864
F 12.463701 19.299179 13.919864
F 21.515701 27.196879 14.447564
F 10.207701 28.305479 14.759164
F 21.336501 19.365079 14.193364
F 3.645861 27.010879 10.920464
F 3.645861 34.730579 10.920464
F 3.645861 19.291179 10.920464
F 12.549401 27.018879 11.191864
F 12.549401 34.738579 11.191864
F 12.549401 19.299179 11.191864
F 21.566301 27.010779 11.717864
F 7.979511 32.164779 14.688764
F 21.625101 19.342679 11.525664
F 3.760151 24.453679 7.283204
F 3.760151 32.173279 7.283204
F 12.663701 24.445679 7.554594
F 12.663701 32.165379 7.554594
F 21.729301 24.396779 7.833854
F 21.572401 32.159579 7.778374
F 5.862491 30.876079 10.983464
F 5.862491 23.156479 10.983464
F 14.776801 30.878679 11.261864
F 14.776801 23.159079 11.261864
F 23.752301 30.867779 11.632864
F 23.874801 23.191779 11.689864
F 5.976791 28.308079 7.346174
F 5.976791 20.588379 7.346174
F 14.891101 28.305479 7.624594
F 14.891101 20.585779 7.624594
F 23.819501 28.397079 7.867424
F 24.090101 20.684279 8.045514
F 5.891181 28.308079 10.070664
F 5.891181 20.588379 10.070664
F 14.805401 28.305479 10.352564
F 14.805401 20.585779 10.352564
F 23.782901 28.345679 10.678164
F 24.070201 20.709379 10.827364
F 5.776861 30.876079 13.707964
F 5.776861 23.156479 13.707964
F 14.691101 30.878679 13.989864
F 14.691101 23.159079 13.989864
F 23.789201 30.758979 14.263164
F 23.791901 23.299279 14.447764
F 8.122381 24.445079 10.142964
F 8.122381 32.164779 10.142964
F 17.102901 24.409279 10.661664
F 17.110501 32.094079 10.504964
F 19.110201 23.378879 21.474464
F 25.976701 27.103479 14.531664
F 8.008061 27.019379 13.780164
F 10.122001 20.585779 17.487164
F 8.008061 19.299779 13.780164
F 16.997101 27.090979 14.332664
F 19.064901 23.136179 18.844464
F 16.963201 19.341979 13.998564
F 17.324101 32.062479 0.625862
F 19.297601 30.975579 18.773964
F 26.010801 27.182479 11.778264
F 8.093831 27.019379 11.051464
F 10.122001 28.305479 17.487164
F 8.093831 19.299779 11.051464
F 16.870401 26.947879 11.573264
F 10.093401 23.159079 18.396464
F 17.079701 19.465979 11.269364
F 16.811101 19.342579 18.425064
F 10.093401 30.878679 18.396464
F 19.896201 20.548179 0.461431
F 8.208121 24.445079 7.414194
F 8.208121 32.164779 7.414194
F 17.061501 24.421279 7.789204
F 16.977601 32.217379 7.689224
F 26.092801 32.393079 17.876564
F 21.265701 26.990379 21.604464
F 10.322001 30.878679 11.121864
F 10.322001 23.159079 11.121864
F 19.335001 30.678579 11.400064
F 19.379901 23.134179 11.445564
F 10.436301 28.305479 7.484594
F 10.436301 20.585779 7.484594
F 19.252501 28.197879 7.958164
F 19.333001 20.589279 7.699114
F 10.350601 28.305479 10.212564
F 10.350601 20.585779 10.212564
F 19.148601 28.073179 10.760964
F 19.507401 20.657279 10.446464
F 10.236301 30.878679 13.849864
F 10.236301 23.159079 13.849864
F 19.218801 30.900079 14.102264
F 19.292801 23.260379 14.146564
F 3.446351 24.453679 17.268964
F 3.446351 32.173279 17.268964
F 12.349401 24.445679 17.557164
F 12.349401 32.165379 17.557164
F 21.273201 24.457079 17.861964
F 21.499201 32.146679 17.755164
F 3.332031 27.010879 20.906264
F 3.332031 34.730579 20.906264
F 3.332031 19.291179 20.906264
F 12.235101 27.018879 21.194464
F 12.235101 34.738579 21.194464
F 12.235101 19.299179 21.194464
F 25.890201 26.976779 19.011464
F 25.884101 19.478179 18.876664
F 24.210301 28.267779 0.738159
F 3.417241 27.010879 18.195064
F 3.417241 34.730579 18.195064
F 3.417241 19.291179 18.195064
F 12.320801 27.018879 18.466464
F 12.320801 34.738579 18.466464
F 12.320801 19.299179 18.466464
F 21.460101 27.057479 18.985764
F 7.979511 24.445079 14.688764
F 21.317901 19.389779 18.570864
F 3.531541 24.453679 14.557764
F 3.531541 32.173279 14.557764
F 12.435101 24.445679 14.829164
F 12.435101 32.165379 14.829164
F 21.474301 24.474179 15.125364
F 21.503601 32.136979 15.096164
F 5.633881 30.876079 18.258064
F 5.633881 23.156479 18.258064
F 14.548201 30.878679 18.536464
F 14.548201 23.159079 18.536464
F 23.871301 31.079479 18.798764
F 23.558001 23.299079 18.721564
F 5.748171 28.308079 14.620764
F 5.748171 20.588379 14.620764
F 14.662501 28.305479 14.899164
F 14.662501 20.585779 14.899164
F 23.772601 28.310379 15.572264
F 23.612901 20.747279 15.181364
F 5.662561 28.308079 17.345264
F 5.662561 20.588379 17.345264
F 14.576801 28.305479 17.627164
F 14.576801 20.585779 17.627164
F 23.701101 28.496879 18.194564
F 23.714401 20.663179 17.863864
F 5.548251 30.876079 20.982564
F 5.548251 23.156479 20.982564
F 14.462401 30.878679 21.264464
F 14.462401 23.159079 21.264464
F 16.931201 32.079779 14.971664
F 16.875101 24.458479 14.893364
F 7.893771 24.445079 17.417464
F 7.893771 32.164779 17.417464
F 16.957401 24.430979 17.579364
F 16.906501 32.064579 17.719964
F 16.824301 27.036179 18.585264
F 26.144901 32.231679 3.601974
F 7.779451 27.019379 21.054764
F 19.089601 20.561379 15.045464
F 7.779451 19.299779 21.054764
F 21.966101 24.317979 0.743863
F 25.989601 19.442779 14.353464
F 7.865211 19.299779 18.326064
F 16.862801 19.501279 21.262564
F 16.752501 27.038779 21.317064
F 26.160401 32.170179 8.200434
F 26.151501 19.298579 7.150174
F 23.595501 23.196379 21.553164
F 26.170901 27.070579 7.234354
F 26.287501 26.932879 4.533554
F 21.470801 19.260479 21.331964
F 21.377701 34.766779 11.373364
F 23.727001 30.806679 21.646964
F 21.412201 34.568779 18.983964
F 16.874301 34.694079 18.603664
F 17.185201 34.752879 4.148624
F 16.641901 34.671279 21.323164
F 21.098801 34.764479 21.608464
F 25.736201 34.645079 21.779964
F 25.639501 19.369779 21.767664
F 26.595101 26.755279 -0.091666
F 3.217741 24.453679 24.543564
F 3.217741 32.173279 24.543564
F 12.120801 24.445679 24.831764
F 12.120801 32.165379 24.831764
F 21.188001 24.443879 25.146564
F 21.148501 32.176079 25.166164
F 3.103421 27.010879 28.180864
F 3.103421 34.730579 28.180864
F 3.103421 19.291179 28.180864
F 12.006401 27.018879 28.469064
F 12.006401 34.738579 28.469064
F 12.006401 19.299179 28.469064
F 20.971101 26.956079 28.827364
F 21.301801 32.228579 22.404064
F 21.038901 19.470579 28.779964
F 3.188631 27.010879 25.469664
F 3.188631 34.730579 25.469664
F 3.188631 19.291179 25.469664
F 12.092201 27.018879 25.741064
F 12.092201 34.738579 25.741064
F 12.092201 19.299179 25.741064
F 21.229201 27.151579 26.094064
F 9.436131 20.585779 39.310964
F 21.029601 19.354179 26.011264
F 2.617091 24.453679 43.656164
F 2.617091 32.173279 43.656164
F 12.206501 24.445679 22.103764
F 12.206501 32.165379 22.103764
F 16.718201 32.165679 22.292564
F 19.119601 20.680079 22.126164
F 5.405271 30.876079 25.532664
F 5.405271 23.156479 25.532664
F 14.319601 30.878679 25.811064
F 14.319601 23.159079 25.811064
F 23.443801 30.786779 26.123464
F 23.362501 23.283579 26.304764
F 5.519561 28.308079 21.895364
F 5.519561 20.588379 21.895364
F 14.433901 28.305479 22.173764
F 14.433901 20.585779 22.173764
F 23.582301 28.207679 22.419064
F 16.684001 24.535279 22.148964
F 5.433951 28.308079 24.619864
F 5.433951 20.588379 24.619864
F 14.348201 28.305479 24.901764
F 14.348201 20.585779 24.901764
F 23.398201 28.345179 25.172364
F 23.388701 20.638079 25.439164
F 5.319631 30.876079 28.257164
F 5.319631 23.156479 28.257164
F 14.233801 30.878679 28.539064
F 14.233801 23.159079 28.539064
F 23.144101 30.943679 28.730364
F 23.328001 23.293879 29.043564
F 7.665151 24.445079 24.692064
F 7.665151 32.164779 24.692064
F 16.616601 24.448979 24.972464
F 16.633801 32.218879 24.954564
F 25.682301 24.382779 25.446064
F 25.594101 32.167279 25.359764
F 7.550831 27.019379 28.329364
F 23.447301 20.588979 22.633564
F 7.550831 19.299779 28.329364
F 16.528201 26.968579 28.627264
F 25.877001 32.181479 22.592064
F 16.480301 19.394779 28.431264
F 25.543001 27.154379 28.958064
F 9.436131 28.305479 39.310964
F 25.589901 19.242279 28.997664
F 7.636601 27.019379 25.600664
F 16.160001 19.400979 40.436664
F 7.636601 19.299779 25.600664
F 16.582101 26.899779 25.896364
F 9.407561 30.878679 40.220264
F 16.663001 19.330379 25.809864
F 25.599401 27.084779 26.148964
F 25.178401 32.147579 37.038964
F 25.679801 19.447079 26.318164
F 7.750901 24.445079 21.963364
F 7.750901 32.164779 21.963364
F 15.946401 26.919579 43.194064
F 16.206301 32.237679 36.690264
F 18.241001 30.820379 43.263164
F 25.694801 24.515579 22.700864
F 9.864791 30.878679 25.671064
F 9.864791 23.159079 25.671064
F 18.858001 30.853179 25.814564
F 18.825801 23.144679 25.862964
F 9.979101 28.305479 22.033764
F 9.979101 20.585779 22.033764
F 15.871401 19.270579 43.101864
F 21.349301 24.484379 22.501464
F 9.893361 28.305479 24.761764
F 9.893361 20.585779 24.761764
F 19.033501 28.097579 24.979464
F 18.844401 20.609179 25.058664
F 9.779041 30.878679 28.399064
F 9.779041 23.159079 28.399064
F 18.927301 30.826079 28.494364
F 18.881501 23.097779 28.723264
F 2.989121 24.453679 31.818164
F 2.989121 32.173279 31.818164
F 11.892201 24.445679 32.106364
F 11.892201 32.165379 32.106364
F 20.717201 24.422879 32.409764
F 20.788001 32.044479 32.359464
F 2.874801 27.010879 35.455464
F 2.874801 34.730579 35.455464
F 2.874801 19.291179 35.455464
F 11.777801 27.018879 35.743664
F 11.777801 34.738579 35.743664
F 11.777801 19.299179 35.743664
F 20.787001 27.054579 36.104964
F 25.405801 24.367479 37.165264
F 20.821801 19.344579 36.052764
F 2.960021 27.010879 32.744264
F 2.960021 34.730579 32.744264
F 2.960021 19.291179 32.744264
F 11.863601 27.018879 33.015664
F 11.863601 34.738579 33.015664
F 11.863601 19.299179 33.015664
F 20.754901 27.101279 33.448164
F 20.397001 27.108279 43.425864
F 20.931401 19.523879 33.274964
F 3.074311 24.453679 29.106964
F 3.074311 32.173279 29.106964
F 11.977901 24.445679 29.378364
F 11.977901 32.165379 29.378364
F 21.094301 24.513879 29.790464
F 21.027701 32.193279 29.635464
F 5.176651 30.876079 32.807264
F 5.176651 23.156479 32.807264
F 14.091001 30.878679 33.085664
F 14.091001 23.159079 33.085664
F 22.984101 30.806779 33.280464
F 23.095601 23.214179 33.538064
F 5.290951 28.308079 29.169964
F 5.290951 20.588379 29.169964
F 14.205301 28.305479 29.448364
F 14.205301 20.585779 29.448364
F 23.123501 28.308279 29.774964
F 23.194601 20.562479 29.886064
F 5.205341 28.308079 31.894464
F 5.205341 20.588379 31.894464
F 14.119501 28.305479 32.176364
F 14.119501 20.585779 32.176364
F 23.053701 28.249679 32.570264
F 23.269501 20.658679 32.726964
F 5.091021 30.876079 35.531764
F 5.091021 23.156479 35.531764
F 14.005201 30.878679 35.813664
F 14.005201 23.159079 35.813664
F 22.891001 30.802879 36.202164
F 23.064501 23.189379 36.270764
F 7.436541 24.445079 31.966664
F 7.436541 32.164779 31.966664
F 16.269301 24.515579 32.259564
F 16.316701 32.316379 32.177564
F 25.441901 24.385579 32.671864
F 25.328201 32.046179 32.595764
F 7.322221 27.019379 35.603964
F 9.321821 23.159079 42.948264
F 7.322221 19.299779 35.603964
F 16.200701 27.056879 35.840064
F 18.490601 20.637479 36.835764
F 16.332101 19.443679 35.865164
F 25.305601 26.987679 36.353864
F 18.476801 28.455379 37.070164
F 25.381801 19.375579 36.281564
F 7.407991 27.019379 32.875264
F 9.321821 30.878679 42.948264
F 7.407991 19.299779 32.875264
F 16.186001 27.030979 33.295964
F 9.521851 20.585779 36.582964
F 16.472101 19.375879 33.201064
F 25.309901 27.024579 33.659864
F 16.069001 24.416679 36.726664
F 25.587101 19.298779 33.504064
F 7.522281 24.445079 29.237964
F 7.522281 32.164779 29.237964
F 16.461901 24.286579 29.504464
F 16.462301 32.141479 29.492164
F 25.507701 24.572979 29.907464
F 25.394101 32.139279 29.788464
F 9.636171 30.878679 32.945664
F 9.636171 23.159079 32.945664
F 18.395301 30.878079 33.129464
F 18.391601 23.192479 33.212164
F 9.750461 28.305479 29.308364
F 9.750461 20.585779 29.308364
F 18.677901 28.322079 29.562864
F 18.743101 20.480779 29.490764
F 9.664751 28.305479 32.036364
F 9.664751 20.585779 32.036364
F 18.501101 28.254979 32.240364
F 18.667101 20.590879 32.154364
F 9.550431 30.878679 35.673664
F 9.550431 23.159079 35.673664
F 18.482601 31.019179 35.783264
F 18.450401 23.338879 35.908564
F 2.760511 24.453679 39.092764
F 2.760511 32.173279 39.092764
F 11.663501 24.445679 39.380964
F 11.663501 32.165379 39.380964
F 20.494101 24.479479 39.756764
F 20.395501 32.174279 39.863564
F 2.646191 27.010879 42.730064
F 2.646191 34.730579 42.730064
F 2.646191 19.291179 42.730064
F 11.549201 27.018879 43.018264
F 11.549201 34.738579 43.018264
F 11.549201 19.299179 43.018264
F 16.047401 34.864379 40.447664
F 9.521851 28.305479 36.582964
F 7.179371 19.299779 40.149864
F 2.731401 27.010879 40.018864
F 2.731401 34.730579 40.018864
F 2.731401 19.291179 40.018864
F 11.635001 27.018879 40.290264
F 11.635001 34.738579 40.290264
F 11.635001 19.299179 40.290264
F 20.626901 27.061479 40.670564
F 18.205301 23.341479 40.667064
F 20.516901 19.480679 40.725964
F 2.845701 24.453679 36.381564
F 2.845701 32.173279 36.381564
F 11.749301 24.445679 36.652964
F 11.749301 32.165379 36.652964
F 20.672101 24.419979 37.054964
F 20.675701 32.254879 37.124264
F 4.948041 30.876079 40.081864
F 4.948041 23.156479 40.081864
F 13.862301 30.878679 40.360264
F 13.862401 23.159079 40.360264
F 22.766801 31.082079 40.758564
F 22.874401 23.295379 40.718964
F 5.062331 28.308079 36.444564
F 5.062331 20.588379 36.444564
F 13.976601 28.305479 36.722964
F 13.976601 20.585779 36.722964
F 23.018101 28.268679 37.165064
F 23.045901 20.613879 37.235064
F 4.976721 28.308079 39.169064
F 4.976721 20.588379 39.169064
F 13.890901 28.305479 39.450964
F 13.890901 20.585779 39.450964
F 22.944101 28.321979 39.875164
F 23.005301 20.737679 39.930764
F 4.862411 30.876079 42.806364
F 4.862411 23.156479 42.806364
F 13.776601 30.878679 43.088264
F 13.776601 23.159079 43.088264
F 25.266601 19.366979 40.814264
F 9.407561 23.159079 40.220264
F 7.207931 24.445079 39.241264
F 7.207931 32.164779 39.241264
F 16.088801 24.625179 39.549564
F 16.050801 32.233279 39.497864
F 25.207301 24.373379 39.914864
F 25.294401 32.054679 39.801164
F 7.093611 27.019379 42.878564
F 18.429601 20.747879 39.615364
F 7.093611 19.299779 42.878564
F 25.057301 27.003079 40.730264
F 18.164601 30.881779 40.637664
F 16.050101 27.199279 40.520564
F 7.293671 24.445079 36.512564
F 7.293671 32.164779 36.512564
F 18.893701 28.331379 22.254264
F 7.179371 27.019379 40.149864
F 18.232701 28.299279 39.690464
F 20.405201 19.220379 43.395664
F 18.347601 23.060479 43.351864
F 22.882001 30.921479 43.594764
F 22.761001 23.068679 43.370564
F 16.679101 34.709079 25.979464
F 21.344801 34.708479 26.227964
F 24.843701 19.295479 43.402064
F 25.328101 34.640579 40.851064
F 26.007101 26.988479 21.841864
F 20.863701 34.827979 36.209164
F 25.226501 34.733979 36.345764
F 20.684201 35.060879 40.489764
F 2.531901 24.453679 46.367364
F 2.531901 32.173279 46.367364
F 11.434901 24.445679 46.655564
F 11.434901 32.165379 46.655564
F 20.387301 24.290379 47.220264
F 20.345001 32.015079 47.079764
F 2.417581 27.010879 50.004664
F 2.417581 34.730579 50.004664
F 2.417581 19.291179 50.004664
F 11.320601 27.018879 50.292864
F 11.320601 34.738579 50.292864
F 11.320601 19.299179 50.292864
F 20.232101 26.948779 50.811364
F 16.018301 24.320679 44.131164
F 20.523001 19.360179 50.617864
F 2.502791 27.010879 47.293464
F 2.502791 34.730579 47.293464
F 2.502791 19.291179 47.293464
F 11.406301 27.018879 47.564864
F 11.406301 34.738579 47.564864
F 11.406301 19.299179 47.564864
F 20.389801 26.934679 48.004364
F 18.056001 20.578879 44.167964
F 20.554001 19.165679 47.964564
F 1.931251 24.453679 65.479964
F 1.931251 32.173279 65.479964
F 11.520601 24.445679 43.927564
F 11.520601 32.165379 43.927564
F 22.693501 28.273679 44.327764
F 17.703001 31.070279 64.897164
F 4.719421 30.876079 47.356464
F 4.719421 23.156479 47.356464
F 13.633701 30.878679 47.634864
F 13.633701 23.159079 47.634864
F 22.419901 30.569379 48.048064
F 22.837101 23.006679 47.899764
F 4.833721 28.308079 43.719164
F 4.833721 20.588379 43.719164
F 13.748001 28.305479 43.997564
F 13.748001 20.585779 43.997564
F 18.061601 28.245379 44.164064
F 17.582101 23.163279 64.867664
F 4.748111 28.308079 46.443664
F 4.748111 20.588379 46.443664
F 13.662301 28.305479 46.725564
F 13.662301 20.585779 46.725564
F 22.909601 27.820179 47.042064
F 22.679101 20.511779 47.008264
F 4.633791 30.876079 50.080964
F 4.633791 23.156479 50.080964
F 13.548001 30.878679 50.362864
F 13.548001 23.159079 50.362864
F 22.657601 30.539179 50.722164
F 22.666801 23.259979 50.727364
F 6.979311 24.445079 46.515864
F 6.979311 32.164779 46.515864
F 16.086001 24.405379 46.877164
F 15.833301 32.217879 46.927264
F 25.138601 24.251479 47.081564
F 24.603201 32.142179 47.291064
F 6.864991 27.019379 50.153164
F 24.538601 26.913879 62.458464
F 6.864991 19.299779 50.153164
F 15.842501 26.942779 50.255464
F 18.017101 20.486479 58.742464
F 15.856301 19.341479 50.640464
F 24.881101 26.988979 50.577164
F 19.763701 19.074579 65.032664
F 24.996101 19.130079 50.602564
F 6.950761 27.019379 47.424464
F 8.750291 20.585779 61.134764
F 6.950761 19.299779 47.424464
F 15.959701 27.010879 47.608464
F 22.099501 31.005879 65.273464
F 15.843301 19.272079 47.874564
F 25.214401 26.981879 47.833964
F 15.576001 24.512579 58.508064
F 24.884301 19.016279 47.836364
F 7.065061 24.445079 43.787164
F 7.065061 32.164779 43.787164
F 15.961901 32.102579 44.276964
F 15.412201 19.136679 62.346364
F 24.684001 31.934379 58.657564
F 24.453101 19.215679 65.251164
F 9.178951 30.878679 47.494864
F 9.178951 23.159079 47.494864
F 17.862701 30.817979 47.889064
F 18.207901 22.911279 47.821864
F 9.293241 28.305479 43.857564
F 9.293241 20.585779 43.857564
F 22.035401 23.035479 65.111564
F 15.390401 26.997079 62.281364
F 9.207521 28.305479 46.585564
F 9.207521 20.585779 46.585564
F 18.385601 28.291379 46.836564
F 18.278301 20.323079 46.806764
F 9.093201 30.878679 50.222864
F 9.093201 23.159079 50.222864
F 18.018701 30.987879 50.587464
F 18.054501 23.023179 50.429864
F 2.303281 24.453679 53.641964
F 2.303281 32.173279 53.641964
F 11.206301 24.445679 53.930164
F 11.206301 32.165379 53.930164
F 20.199401 24.480079 54.205464
F 20.284601 31.984279 54.303664
F 2.188961 27.010879 57.279264
F 2.188961 34.730579 57.279264
F 2.188961 19.291179 57.279264
F 11.092001 27.018879 57.567464
F 11.092001 34.738579 57.567464
F 11.092001 19.299179 57.567464
F 20.212701 27.234179 57.579864
F 25.034701 24.473979 44.286764
F 20.279801 19.114079 57.882964
F 2.274181 27.010879 54.568064
F 2.274181 34.730579 54.568064
F 2.274181 19.291179 54.568064
F 11.177701 27.018879 54.839464
F 11.177701 34.738579 54.839464
F 11.177701 19.299179 54.839464
F 20.270001 27.012079 54.890064
F 8.836011 20.585779 58.406764
F 20.137301 19.163779 55.114664
F 2.388471 24.453679 50.930764
F 2.388471 32.173279 50.930764
F 11.292001 24.445679 51.202164
F 11.292001 32.165379 51.202164
F 20.149001 24.256779 51.531364
F 20.413301 31.945579 51.489764
F 4.490811 30.876079 54.631064
F 4.490811 23.156479 54.631064
F 13.405101 30.878679 54.909464
F 13.405101 23.159079 54.909464
F 22.656101 30.923179 55.145164
F 22.506901 23.008379 54.971264
F 4.605111 28.308079 50.993764
F 4.605111 20.588379 50.993764
F 13.519401 28.305479 51.272164
F 13.519401 20.585779 51.272164
F 22.566801 27.934479 51.573464
F 22.709101 20.473579 51.652564
F 4.519501 28.308079 53.718264
F 4.519501 20.588379 53.718264
F 13.433701 28.305479 54.000164
F 13.433701 20.585779 54.000164
F 22.680401 28.351779 54.306664
F 22.416001 20.453679 54.366064
F 4.405181 30.876079 57.355564
F 4.405181 23.156479 57.355564
F 13.319401 30.878679 57.637464
F 13.319401 23.159079 57.637464
F 22.319201 30.736079 57.888664
F 22.308801 23.294479 57.894164
F 6.750701 24.445079 53.790464
F 6.750701 32.164779 53.790464
F 15.775101 24.434979 54.041064
F 15.741001 32.332979 54.092764
F 24.788801 24.392979 54.152764
F 24.886601 32.186779 54.391764
F 6.636381 27.019379 57.427764
F 6.607831 24.445079 58.336364
F 6.636381 19.299779 57.427764
F 15.392101 26.988379 57.530064
F 8.836011 28.305479 58.406764
F 15.631901 19.392179 57.814964
F 24.731701 26.913379 57.945364
F 8.750291 28.305479 61.134764
F 24.590501 19.272279 58.039464
F 6.722151 27.019379 54.699064
F 22.681801 20.504479 44.326164
F 6.722151 19.299779 54.699064
F 15.675301 27.073479 54.917364
F 17.691801 23.133179 62.051164
F 15.805001 19.233279 55.034164
F 24.936701 26.944079 55.221964
F 8.721721 23.159079 62.044064
F 24.767801 19.367779 55.163564
F 6.836441 24.445079 51.061764
F 6.836441 32.164779 51.061764
F 15.807601 24.380279 51.321064
F 15.807201 32.185179 51.368164
F 25.021001 24.295179 51.475164
F 24.763401 31.971079 51.688964
F 8.950331 30.878679 54.769464
F 8.950331 23.159079 54.769464
F 17.829701 30.897279 55.133364
F 17.893001 23.134679 54.951264
F 9.064621 28.305479 51.132164
F 9.064621 20.585779 51.132164
F 17.956101 28.299579 51.368964
F 18.139301 20.480279 51.460064
F 8.978911 28.305479 53.860164
F 8.978911 20.585779 53.860164
F 17.939701 28.277479 54.126364
F 17.904501 20.567079 54.060964
F 8.864591 30.878679 57.497464
F 8.864591 23.159079 57.497464
F 17.790901 30.773079 57.786064
F 17.787501 23.210279 57.678164
F 2.074671 24.453679 60.916564
F 2.074671 32.173279 60.916564
F 10.977701 24.445679 61.204764
F 10.977701 32.165379 61.204764
F 20.087501 24.536379 61.279864
F 19.931301 32.247179 61.598964
F 1.960351 27.010879 64.553864
F 1.960351 34.730579 64.553864
F 1.960351 19.291179 64.553864
F 10.863401 27.018879 64.842064
F 10.863401 34.738579 64.842064
F 10.863401 19.299179 64.842064
F 6.607831 32.164779 58.336364
F 17.655601 30.944279 62.255964
F 25.172601 32.008979 44.535964
F 2.045561 27.010879 61.842664
F 2.045561 34.730579 61.842664
F 2.045561 19.291179 61.842664
F 10.949101 27.018879 62.114064
F 10.949101 34.738579 62.114064
F 10.949101 19.299179 62.114064
F 19.931001 27.061479 62.211564
F 17.804401 28.030479 58.468864
F 20.038901 19.117279 62.365564
F 2.159861 24.453679 58.205364
F 2.159861 32.173279 58.205364
F 11.063401 24.445679 58.476764
F 11.063401 32.165379 58.476764
F 19.918001 24.690479 58.627664
F 20.118301 32.029679 58.796764
F 4.262201 30.876079 61.905664
F 4.262201 23.156479 61.905664
F 13.176501 30.878679 62.184064
F 13.176501 23.159079 62.184064
F 22.266601 30.878979 62.231664
F 22.353401 22.966779 62.312564
F 4.376491 28.308079 58.268364
F 4.376491 20.588379 58.268364
F 13.290801 28.305479 58.546764
F 13.290801 20.585779 58.546764
F 22.470301 28.229979 58.862864
F 22.384501 20.665479 58.886064
F 4.290881 28.308079 60.992864
F 4.290881 20.588379 60.992864
F 13.205101 28.305479 61.274764
F 13.205101 20.585779 61.274764
F 22.309801 28.200379 61.529764
F 22.294501 20.270879 61.557664
F 4.176571 30.876079 64.630164
F 4.176571 23.156479 64.630164
F 13.090801 30.878679 64.912064
F 13.090801 23.159079 64.912064
F 24.647601 19.131379 62.493364
F 20.537901 32.183879 44.478964
F 6.522091 24.445079 61.065064
F 6.522091 32.164779 61.065064
F 15.430601 24.485279 61.228564
F 15.483901 32.229279 61.400964
F 24.659901 24.277879 61.620164
F 24.601401 32.292679 61.587964
F 6.407771 27.019379 64.702364
F 8.635981 23.159079 64.772064
F 6.407771 19.299779 64.702364
F 17.720701 28.335579 61.309464
F 8.721721 30.878679 62.044064
F 15.378501 26.954879 65.008564
F 24.672301 24.431479 58.874564
F 17.693701 20.351879 61.536464
F 15.509701 32.173079 58.668964
F 6.493531 27.019379 61.973664
F 8.635981 30.878679 64.772064
F 6.493531 19.299779 61.973664
F 20.522901 24.500279 44.366864
F 15.413401 19.283779 65.115664
F 19.698501 26.905679 65.026764
F 24.590501 27.086679 65.325864
F 15.650701 34.771979 57.812864
F 24.799201 34.619379 50.954964
F 15.897601 34.719879 47.884864
F 25.067501 34.761079 48.053764
F 15.312401 34.874679 64.821864
F 15.451101 34.795479 62.122264
F 25.135101 27.187879 43.424364
F 1.846061 24.453679 68.191164
F 1.846061 32.173279 68.191164
F 10.749101 24.445679 68.479364
F 10.749101 32.165379 68.479364
F 19.768101 24.235179 68.787064
F 19.738401 31.991879 68.651064
F 1.731741 27.010879 71.828364
F 1.731741 34.730579 71.828364
F 1.731741 19.291179 71.828364
F 10.634801 27.018879 72.116664
F 10.634801 34.738579 72.116664
F 10.634801 19.299179 72.116664
F 19.676101 26.928779 72.225764
F 15.419401 32.378579 65.890164
F 19.651701 19.198079 72.289564
F 1.816951 27.010879 69.117264
F 1.816951 34.730579 69.117264
F 1.816951 19.291179 69.117264
F 10.720501 27.018879 69.388664
F 10.720501 34.738579 69.388664
F 10.720501 19.299179 69.388664
F 19.711601 26.981779 69.460764
F 26.017101 23.155879 79.745264
F 19.769101 19.453779 69.384664
F 1.245411 24.453679 87.303764
F 1.245411 32.173279 87.303764
F 10.834801 24.445679 65.751364
F 10.834801 32.165379 65.751364
F 25.804001 30.972979 87.084264
F 25.951401 30.927279 84.351964
F 4.033581 30.876079 69.180264
F 4.033581 23.156479 69.180264
F 12.947901 30.878679 69.458664
F 12.947901 23.159079 69.458664
F 22.053101 30.976779 69.679364
F 22.192201 23.217679 69.708764
F 4.147881 28.308079 65.542964
F 4.147881 20.588379 65.542964
F 13.062201 28.305479 65.821364
F 13.062201 20.585779 65.821364
F 23.440701 19.286079 84.145464
F 19.708501 24.394279 66.116364
F 4.062271 28.308079 68.267464
F 4.062271 20.588379 68.267464
F 12.976501 28.305479 68.549364
F 12.976501 20.585779 68.549364
F 21.949901 28.417479 68.703364
F 22.020601 20.523279 68.755264
F 3.947951 30.876079 71.904764
F 3.947951 23.156479 71.904764
F 12.862201 30.878679 72.186664
F 12.862201 23.159079 72.186664
F 21.964801 31.047079 72.407464
F 21.830601 23.038179 72.476864
F 6.293471 24.445079 68.339664
F 6.293471 32.164779 68.339664
F 15.173301 24.199379 68.550164
F 15.193001 32.210279 68.611064
F 24.398301 24.594779 68.849064
F 24.339301 32.215379 68.925364
F 6.179151 27.019379 71.976964
F 23.573801 26.883579 86.628764
F 6.179151 19.299779 71.976964
F 15.184801 26.978479 72.206764
F 8.150171 28.305479 80.230564
F 15.059601 19.265879 72.278564
F 24.319201 27.141979 72.321664
F 26.391301 20.531779 75.936264
F 24.091401 19.099079 72.322764
F 6.264921 27.019379 69.248264
F 16.920401 30.817779 84.195464
F 6.264921 19.299779 69.248264
F 15.240201 26.820179 69.455364
F 26.425001 23.142579 76.931864
F 15.279201 19.474379 69.613564
F 24.239201 27.205379 69.519464
F 17.210101 20.591979 80.478764
F 24.349801 19.279379 69.639864
F 6.379221 24.445079 65.610964
F 6.379221 32.164779 65.610964
F 24.522301 32.062379 66.084264
F 18.949501 27.225379 86.863464
F 22.095101 20.434079 66.007864
F 14.832301 32.165379 80.440564
F 8.493111 30.878679 69.318664
F 8.493111 23.159079 69.318664
F 17.323301 30.725279 69.335564
F 17.468501 23.134379 69.513264
F 8.035881 23.159079 83.867864
F 8.064451 20.585779 82.958564
F 8.607401 28.305479 65.681364
F 8.607401 20.585779 65.681364
F 19.132601 19.432379 86.598264
F 26.349501 30.806479 76.975564
F 22.150401 28.244179 65.918364
F 23.873601 24.522879 80.494064
F 8.521681 28.305479 68.409364
F 8.521681 20.585779 68.409364
F 17.522301 28.246479 68.563664
F 17.577501 20.688279 68.441564
F 25.842601 23.283979 86.890264
F 16.857901 30.995379 86.856964
F 8.407361 30.878679 72.046664
F 8.407361 23.159079 72.046664
F 17.316101 30.823579 72.225464
F 17.208101 23.112379 72.259864
F 8.035881 30.878679 83.867864
F 25.737401 28.378779 83.084564
F 1.617441 24.453679 75.465664
F 1.617441 32.173279 75.465664
F 10.520501 24.445679 75.753964
F 10.520501 32.165379 75.753964
F 19.585101 24.479479 75.950164
F 19.516601 32.141679 76.049064
F 1.503121 27.010879 79.102964
F 1.503121 34.730579 79.102964
F 1.503121 19.291179 79.102964
F 10.406201 27.018879 79.391264
F 10.406201 34.738579 79.391264
F 10.406201 19.299179 79.391264
F 19.373201 27.094179 79.592564
F 8.064451 28.305479 82.958564
F 19.452101 19.332379 79.574864
F 1.588341 27.010879 76.391864
F 1.588341 34.730579 76.391864
F 1.588341 19.291179 76.391864
F 10.491901 27.018879 76.663264
F 10.491901 34.738579 76.663264
F 10.491901 19.299179 76.663264
F 19.523201 27.060579 76.784164
F 17.090101 28.287479 80.457364
F 19.644001 19.144479 76.774864
F 1.702631 24.453679 72.754564
F 1.702631 32.173279 72.754564
F 10.606201 24.445679 73.025964
F 10.606201 32.165379 73.025964
F 19.478701 24.338979 73.253764
F 19.602701 32.093579 73.212264
F 3.804971 30.876079 76.454864
F 3.804971 23.156479 76.454864
F 12.719301 30.878679 76.733264
F 12.719301 23.159079 76.733264
F 21.878201 30.947079 76.847264
F 21.960301 23.269679 76.812264
F 3.919271 28.308079 72.817564
F 3.919271 20.588379 72.817564
F 12.833601 28.305479 73.095964
F 12.833601 20.585779 73.095964
F 21.926801 28.284779 73.090864
F 21.902301 20.391879 73.237264
F 3.833661 28.308079 75.542064
F 3.833661 20.588379 75.542064
F 12.747901 28.305479 75.823964
F 12.747901 20.585779 75.823964
F 21.907001 28.289679 75.881864
F 21.806601 20.617979 75.980364
F 3.719341 30.876079 79.179364
F 3.719341 23.156479 79.179364
F 12.633501 30.878679 79.461264
F 12.633501 23.159079 79.461264
F 21.508901 31.033179 79.542264
F 21.870601 23.150579 79.537664
F 6.064861 24.445079 75.614264
F 6.064861 32.164779 75.614264
F 14.975201 24.445679 75.893964
F 14.975201 32.165379 75.893964
F 24.246901 24.426179 75.949464
F 24.101301 32.280879 76.233364
F 5.950541 27.019379 79.251564
F 5.921991 24.445079 80.160164
F 5.950541 19.299779 79.251564
F 14.860901 27.018879 79.531264
F 14.860901 34.738579 79.531264
F 14.860901 19.299179 79.531264
F 23.889601 27.041879 79.457164
F 21.410801 30.921279 86.963464
F 24.032401 19.224379 79.682364
F 6.036311 27.019379 76.522864
F 19.429401 34.756679 79.693664
F 6.036311 19.299779 76.522864
F 14.946701 27.018879 76.803264
F 14.946701 34.738579 76.803264
F 14.946701 19.299179 76.803264
F 24.098901 27.059279 76.683664
F 17.520301 28.349679 65.720464
F 24.101301 19.213979 76.932764
F 6.150601 24.445079 72.885564
F 6.150601 32.164779 72.885564
F 14.970401 24.399379 73.227664
F 15.075401 32.016979 73.135864
F 24.149101 24.393979 73.040464
F 24.267501 32.134279 73.551464
F 8.264491 30.878679 76.593264
F 8.264491 23.159079 76.593264
F 17.151401 30.874179 76.749564
F 17.216601 23.085879 76.875964
F 21.293001 23.128579 86.772364
F 26.151501 28.363079 80.419264
F 8.378781 28.305479 72.955964
F 8.378781 20.585779 72.955964
F 17.318201 28.400779 73.230764
F 17.358101 20.504779 73.167464
F 26.481801 23.198779 72.367764
F 19.941201 32.261379 65.926764
F 8.293071 28.305479 75.683964
F 8.293071 20.585779 75.683964
F 17.261001 28.317179 75.979764
F 17.259801 20.411679 75.985364
F 17.567201 20.637179 65.801964
F 25.869401 20.511079 83.417564
F 8.178751 30.878679 79.321264
F 8.178751 23.159079 79.321264
F 17.026701 30.821679 79.498964
F 17.054601 23.146779 79.545264
F 25.925101 23.412579 84.125664
F 5.921991 32.164779 80.160164
F 1.388831 24.453679 82.740264
F 1.388831 32.173279 82.740264
F 10.291901 24.445679 83.028564
F 10.291901 32.165379 83.028564
F 19.337901 24.505279 83.033864
F 19.018001 32.107379 83.081964
F 1.274511 27.010879 86.377564
F 1.274511 34.730579 86.377564
F 1.274511 19.291179 86.377564
F 10.177501 27.018879 86.665864
F 10.177501 34.738579 86.665864
F 10.177501 19.299179 86.665864
F 23.887901 32.136679 80.448564
F 16.927901 20.765179 83.088664
F 26.281401 30.901379 79.700764
F 1.359721 27.010879 83.666464
F 1.359721 34.730579 83.666464
F 1.359721 19.291179 83.666464
F 10.263301 27.018879 83.937864
F 10.263301 34.738579 83.937864
F 10.263301 19.299179 83.937864
F 19.133001 27.038779 84.050964
F 8.150171 20.585779 80.230564
F 19.119101 19.274079 83.923564
F 1.474021 24.453679 80.029164
F 1.474021 32.173279 80.029164
F 10.377601 24.445679 80.300564
F 10.377601 32.165379 80.300564
F 19.465201 24.365379 80.227164
F 19.213301 32.180479 80.352864
F 3.576361 30.876079 83.729464
F 3.576361 23.156479 83.729464
F 12.490701 30.878679 84.007864
F 12.490701 23.159079 84.007864
F 21.434701 30.995279 84.218664
F 21.463101 23.230479 84.161364
F 3.690651 28.308079 80.092164
F 3.690651 20.588379 80.092164
F 12.605001 28.305479 80.370564
F 12.605001 20.585779 80.370564
F 21.545201 28.395079 80.578264
F 21.673001 20.654079 80.468164
F 3.605041 28.308079 82.816664
F 3.605041 20.588379 82.816664
F 12.519201 28.305479 83.098564
F 12.519201 20.585779 83.098564
F 21.407601 28.395179 83.211364
F 21.450101 20.606879 83.206964
F 3.490731 30.876079 86.453964
F 3.490731 23.156479 86.453964
F 12.404901 30.878679 86.735864
F 12.404901 23.159079 86.735864
F 15.417501 24.400679 65.866764
F 14.832301 24.445679 80.440564
F 5.836251 24.445079 82.888864
F 5.836251 32.164779 82.888864
F 14.746601 24.445679 83.168564
F 14.746601 32.165379 83.168564
F 23.606001 24.471279 83.125464
F 23.705001 32.174879 83.255664
F 5.721931 27.019379 86.526164
F 7.950141 23.159079 86.595864
F 5.721931 19.299779 86.526164
F 14.632301 27.018879 86.805864
F 14.632301 34.738579 86.805864
F 14.632301 19.299179 86.805864
F 24.466001 24.345979 66.030864
F 17.001101 28.356579 83.131564
F 17.149101 23.322179 84.086264
F 5.807691 27.019379 83.797464
F 7.950141 30.878679 86.595864
F 5.807691 19.299779 83.797464
F 14.718101 27.018879 84.077864
F 14.718101 34.738579 84.077864
F 14.718101 19.299179 84.077864
F 23.604901 27.017579 83.923864
F 17.059701 23.250779 87.052664
F 26.211901 20.631179 80.636564
F 26.672501 31.090979 72.645464
F 23.647601 19.236979 86.899764
F 26.519301 28.371179 75.913764
F 26.391801 20.561679 73.179664
F 26.594201 28.443679 73.328264
F 26.667201 23.180379 69.732564
F 19.053401 34.732279 84.029264
F 19.713401 34.612579 69.547664
F 26.798401 31.039079 69.937264
F 23.788401 34.651679 79.573864
F 18.964501 34.831679 86.830664
F 15.089201 34.656379 72.195764
F 19.590401 34.592979 72.140064
F 23.692801 34.704379 84.301864
F 19.449301 34.765179 76.891164
F 24.102001 34.904279 76.936964
F 1.160221 24.453679 90.014864
F 1.160221 32.173279 90.014864
F 10.063201 24.445679 90.303164
F 10.063201 32.165379 90.303164
F 18.873601 24.558179 90.587364
F 19.101201 32.191279 90.434264
F 1.045901 27.010879 93.652164
F 1.045901 34.730579 93.652164
F 1.045901 19.291179 93.652164
F 9.948901 27.018879 93.940464
F 9.948901 34.738579 93.940464
F 9.948901 19.299179 93.940464
F 18.799601 26.987179 94.103064
F 25.251901 28.462379 105.283364
F 18.692101 19.237679 94.309864
F 1.131111 27.010879 90.941064
F 1.131111 34.730579 90.941064
F 1.131111 19.291179 90.941064
F 10.034701 27.018879 91.212464
F 10.034701 34.738579 91.212464
F 10.034701 19.299179 91.212464
F 18.887501 27.038479 91.326864
F 16.814801 20.619979 87.629564
F 18.878201 19.318879 91.462964
F 0.443821 24.406579 109.144364
F 0.443821 32.126279 109.144364
F 10.149001 24.445679 87.575164
F 10.149001 32.165379 87.575164
F 21.346301 28.262479 87.750464
F 22.907101 19.173879 108.915364
F 3.347751 30.876079 91.004064
F 3.347751 23.156479 91.004064
F 12.262101 30.878679 91.282464
F 12.262101 23.159079 91.282464
F 21.208701 30.833479 91.420564
F 21.089701 23.219279 91.431464
F 3.462041 28.308079 87.366764
F 3.462041 20.588379 87.366764
F 12.376301 28.305479 87.645164
F 12.376301 20.585779 87.645164
F 23.479401 32.236279 87.976964
F 16.266001 30.935079 108.738364
F 3.376431 28.308079 90.091264
F 3.376431 20.588379 90.091264
F 12.290601 28.305479 90.373164
F 12.290601 20.585779 90.373164
F 21.158301 28.359679 90.642364
F 21.080801 20.472179 90.546664
F 3.262111 30.876079 93.728564
F 3.262111 23.156479 93.728564
F 12.176301 30.878679 94.010464
F 12.176301 23.159079 94.010464
F 21.078601 30.910979 94.301964
F 21.025501 23.162379 94.160664
F 5.607631 24.445079 90.163464
F 5.607631 32.164779 90.163464
F 14.518001 24.445679 90.443164
F 14.518001 32.165379 90.443164
F 23.469001 24.378079 90.600364
F 23.272901 32.206579 90.610564
F 5.493311 27.019379 93.800764
F 7.464331 20.585779 102.054364
F 5.493311 19.299779 93.800764
F 14.403701 27.018879 94.080464
F 14.403701 34.738579 94.080464
F 14.403701 19.299179 94.080464
F 23.246901 26.871079 94.380464
F 16.366301 20.569479 104.866364
F 23.192901 19.180279 94.218364
F 5.579081 27.019379 91.072064
F 25.116001 23.224679 108.895364
F 5.579081 19.299779 91.072064
F 14.489401 27.018879 91.352464
F 14.489401 34.738579 91.352464
F 14.489401 19.299179 91.352464
F 23.422501 26.973279 91.475664
F 16.365201 28.232579 105.034364
F 23.262901 19.233179 91.461764
F 5.693381 24.445079 87.434764
F 5.693381 32.164779 87.434764
F 14.603701 24.445679 87.715164
F 14.603701 32.165379 87.715164
F 25.537601 28.436379 90.605264
F 19.259401 24.706179 87.860764
F 7.807261 30.878679 91.142464
F 7.807261 23.159079 91.142464
F 16.949901 31.003879 91.344564
F 16.655801 23.142379 91.502564
F 25.642701 30.951679 91.503364
F 25.689801 23.060879 91.538064
F 7.921561 28.305479 87.505164
F 7.921561 20.585779 87.505164
F 23.529901 24.490679 87.805264
F 18.307501 19.368179 108.649364
F 16.237201 23.129679 108.762364
F 23.094101 31.978979 102.450364
F 7.835841 28.305479 90.233164
F 7.835841 20.585779 90.233164
F 16.568601 28.438779 90.438764
F 16.804101 20.473179 90.334864
F 19.143101 32.226779 87.788764
F 25.599801 20.534779 90.650564
F 7.721521 30.878679 93.870464
F 7.721521 23.159079 93.870464
F 16.698801 30.689179 94.104864
F 16.764401 23.198279 94.114864
F 25.683001 30.848079 94.276164
F 25.404101 23.382879 94.285264
F 0.931601 24.453679 97.289464
F 0.931601 32.173279 97.289464
F 9.834631 24.445679 97.577764
F 9.834631 32.165379 97.577764
F 18.893501 24.316279 97.701564
F 18.671101 32.177379 97.892364
F 0.817246 27.010479 100.927364
F 0.817247 34.730179 100.927364
F 0.817247 19.290879 100.927364
F 9.720311 27.018879 101.215364
F 9.720311 34.738579 101.215364
F 9.720311 19.299179 101.215364
F 18.694101 27.015179 101.600364
F 7.378581 20.585779 104.782364
F 18.550101 19.168079 101.333364
F 0.902497 27.010879 98.215764
F 0.902497 34.730579 98.215764
F 0.902497 19.291179 98.215764
F 9.806061 27.018879 98.487064
F 9.806051 34.738579 98.487064
F 9.806051 19.299179 98.487064
F 18.732201 26.837779 98.882664
F 7.378581 28.305479 104.782364
F 18.678701 19.287679 98.537764
F 1.016791 24.453679 94.578364
F 1.016791 32.173279 94.578364
F 9.920401 24.445679 94.849764
F 9.920401 32.165379 94.849764
F 18.825301 24.463279 95.090464
F 18.804301 32.005679 95.100864
F 3.119121 30.876079 98.278664
F 3.119121 23.156479 98.278664
F 12.033401 30.878679 98.557064
F 12.033401 23.159079 98.557064
F 20.891701 31.019379 98.752764
F 20.887201 23.021379 98.764864
F 3.233431 28.308079 94.641364
F 3.233431 20.588379 94.641364
F 12.147701 28.305479 94.919764
F 12.147701 20.585779 94.919764
F 21.008701 28.357379 95.257364
F 20.919101 20.511779 95.165864
F 3.147811 28.308079 97.365864
F 3.147811 20.588379 97.365864
F 12.062001 28.305479 97.647664
F 12.062001 20.585779 97.647764
F 20.752201 28.281379 98.056964
F 20.847401 20.440179 97.812664
F 3.032691 30.876279 101.003364
F 3.032691 23.156579 101.003364
F 11.947701 30.878679 101.285364
F 11.947701 23.159079 101.285364
F 20.793901 30.901679 101.546364
F 20.702901 22.869079 101.526364
F 5.379021 24.445079 97.438064
F 5.379021 32.164779 97.438064
F 14.289401 24.445679 97.717664
F 14.289401 32.165379 97.717664
F 23.089501 24.280079 98.000464
F 23.386901 32.128879 97.759964
F 5.264701 27.019379 101.075364
F 16.353401 23.154479 105.904364
F 5.264701 19.299779 101.075364
F 14.175101 27.018879 101.355364
F 14.175101 34.738579 101.355364
F 14.175101 19.299179 101.355364
F 22.927501 26.922679 101.579364
F 7.464331 28.305479 102.054364
F 23.049501 19.131079 101.600364
F 5.350471 27.019379 98.346664
F 16.236401 30.893879 105.887364
F 5.350471 19.299779 98.346664
F 14.260801 27.018879 98.627064
F 14.260801 34.738579 98.627064
F 14.260801 19.299179 98.627064
F 23.095701 26.885379 98.783564
F 25.104701 20.744079 102.713364
F 23.061301 19.302079 98.944764
F 5.464761 24.445079 94.709364
F 5.464761 32.164779 94.709364
F 14.375101 24.445679 94.989764
F 14.375101 32.165379 94.989764
F 23.054501 24.420479 95.275264
F 23.379201 32.097579 95.074064
F 7.578651 30.878679 98.417064
F 7.578651 23.159079 98.417064
F 16.483301 30.773379 98.520664
F 16.530401 23.236279 98.464364
F 25.527201 30.811679 98.707064
F 25.357601 23.336279 99.123364
F 7.692941 28.305479 94.779764
F 7.692941 20.585779 94.779764
F 16.550301 28.215079 95.199464
F 16.542701 20.634079 95.109664
F 25.460601 28.293879 95.134264
F 25.374001 20.851079 95.265964
F 7.607231 28.305479 97.507764
F 7.607231 20.585779 97.507764
F 16.631501 28.147579 97.943664
F 16.467501 20.615779 97.822364
F 25.360501 28.251879 97.966164
F 25.333601 20.791079 97.970764
F 7.492911 30.878679 101.145364
F 7.492911 23.159079 101.145364
F 16.438401 30.796579 101.333364
F 16.481601 23.294179 101.277364
F 25.362501 30.748779 101.566364
F 25.284401 23.351479 101.877364
F 0.703749 24.457979 104.568364
F 0.703749 32.177679 104.568364
F 9.606021 24.445679 104.852364
F 9.606021 32.165379 104.852364
F 18.652401 24.342079 105.041364
F 18.391001 32.202579 105.098364
F 0.592658 27.001379 108.217364
F 0.592659 34.721079 108.217364
F 0.592659 19.281679 108.217364
F 9.491701 27.018879 108.489364
F 9.491701 34.738579 108.489364
F 9.491701 19.299179 108.489364
F 18.399501 27.069879 108.670364
F 25.092501 28.172879 102.610364
F 21.361301 20.455379 87.796164
F 0.592374 27.043179 105.501364
F 7.264241 23.159079 108.419364
F 0.592375 19.323479 105.501364
F 9.577441 27.018879 105.761364
F 9.577441 34.738579 105.761364
F 9.577441 19.299179 105.761364
F 18.501801 26.884179 105.988364
F 16.432601 20.661979 102.070364
F 18.310401 19.149379 105.995364
F 0.778097 24.449979 101.853364
F 0.778097 32.169579 101.853364
F 9.691741 24.445679 102.124364
F 9.691741 32.165379 102.124364
F 18.774601 24.380979 102.392364
F 18.527101 32.234279 102.438364
F 2.890581 30.876679 105.554364
F 2.890581 23.157079 105.554364
F 11.804801 30.878679 105.831364
F 11.804801 23.159079 105.831364
F 20.456501 30.865779 106.159364
F 20.787301 22.890879 106.268364
F 3.004731 28.307979 101.916364
F 3.004731 20.588279 101.916364
F 11.919101 28.305479 102.194364
F 11.919101 20.585779 102.194364
F 20.730801 28.286679 102.520364
F 20.727501 20.345979 102.489364
F 2.913381 28.306779 104.643364
F 2.913381 20.587079 104.643364
F 11.833401 28.305479 104.922364
F 11.833401 20.585779 104.922364
F 20.723901 28.160079 105.213364
F 20.682001 20.328379 105.231364
F 2.794911 30.878179 108.282364
F 2.794911 23.158479 108.282364
F 11.719101 30.878679 108.559364
F 11.719101 23.159079 108.559364
F 25.211201 31.081079 106.371364
F 7.350041 23.159079 105.691364
F 5.150421 24.445079 104.712364
F 5.150421 32.164779 104.712364
F 14.060801 24.445679 104.992364
F 14.060801 32.165379 104.992364
F 22.803201 24.478979 105.277364
F 22.818101 32.131779 105.190364
F 5.036141 27.019379 108.350364
F 7.264241 30.878779 108.419364
F 5.036141 19.299779 108.350364
F 13.946501 27.018879 108.629364
F 13.946501 34.738579 108.629364
F 13.946501 19.299179 108.629364
F 16.726401 28.491079 87.759364
F 16.477901 28.370979 102.215364
F 7.350041 30.878679 105.691364
F 5.121391 27.019279 105.621364
F 25.096001 20.572579 105.351364
F 5.121391 19.299579 105.621364
F 14.032201 27.018879 105.901364
F 14.032201 34.738579 105.901364
F 14.032201 19.299179 105.901364
F 23.187801 26.974779 106.212364
F 24.966501 23.276079 106.163364
F 22.930601 19.127079 106.120364
F 5.236091 24.445179 101.984364
F 5.236091 32.164779 101.984364
F 14.146501 24.445679 102.264364
F 14.146501 32.165379 102.264364
F 22.876401 24.422079 102.532364
F 25.677601 28.332779 87.922364
F 25.844401 20.709579 87.918764
F 20.365801 31.033279 109.012364
F 22.898301 27.205579 108.966364
F 22.660101 34.661579 106.055364
F 20.811501 23.131079 109.037364
F 25.004501 30.942679 109.059364
F 18.497101 34.727379 101.333364
F 18.402801 34.664979 106.108364
F 18.817601 34.521979 94.121764
F 23.173801 34.567579 98.974564
F 0.481777 24.464979 111.863364
F 0.481778 32.184679 111.863364
F 9.377411 24.445679 112.127364
F 9.377411 32.165379 112.127364
F 18.270301 24.423779 112.375364
F 18.169401 32.232779 112.471364
F 0.369464 27.001279 115.502364
F 0.369464 34.720979 115.502364
F 0.369464 19.281579 115.502364
F 9.263091 27.018879 115.764364
F 9.263091 34.738579 115.764364
F 9.263091 19.299179 115.764364
F 18.087501 27.082579 116.040364
F 18.250701 32.413779 109.805364
F 18.082601 19.246779 116.145364
F 0.356806 27.047379 112.777364
F 26.500901 19.349779 128.215364
F 0.356806 19.327679 112.777364
F 9.348831 27.018879 113.036364
F 9.348831 34.738579 113.036364
F 9.348831 19.299179 113.036364
F 18.191601 27.033079 113.296364
F 24.345501 31.081179 128.323364
F 18.199801 19.317079 113.324364
F 9.463121 24.445679 109.399364
F 9.463121 32.165379 109.399364
F 24.838501 20.792479 110.143364
F 22.721201 34.691379 113.612364
F 2.663261 30.876679 112.829364
F 2.663261 23.156979 112.829364
F 11.576201 30.878679 113.106364
F 11.576201 23.159079 113.106364
F 20.458701 30.930679 113.440364
F 20.344401 23.171979 113.443364
F 2.776861 28.307279 109.191364
F 2.776861 20.587579 109.191364
F 11.690501 28.305479 109.469364
F 11.690501 20.585779 109.469364
F 15.394801 23.053979 130.491364
F 22.744301 32.234579 109.782364
F 2.680691 28.306579 111.920364
F 2.680691 20.586879 111.920364
F 11.604801 28.305479 112.197364
F 11.604801 20.585779 112.197364
F 20.518901 28.360979 112.461364
F 20.594301 20.605779 112.496364
F 2.569611 30.876279 115.556364
F 2.569611 23.156579 115.556364
F 11.490501 30.878679 115.834364
F 11.490501 23.159079 115.834364
F 20.237501 30.984779 116.094364
F 20.290801 23.267479 116.179364
F 4.921871 24.445179 111.987364
F 4.921871 32.164779 111.987364
F 13.832201 24.445679 112.267364
F 13.832201 32.165379 112.267364
F 22.781901 24.429079 112.745364
F 22.798601 32.140779 112.506364
F 4.807561 27.019379 115.624364
F 6.426811 23.150979 130.209364
F 4.807561 19.299679 115.624364
F 13.717901 27.018879 115.904364
F 13.717901 34.738579 115.904364
F 13.717901 19.299179 115.904364
F 22.495101 27.038279 116.307364
F 22.950901 24.407479 109.920364
F 22.460401 19.464079 116.298364
F 4.892311 27.019279 112.896364
F 6.426811 30.870679 130.209364
F 4.892311 19.299679 112.896364
F 13.803601 27.018879 113.176364
F 13.803601 34.738579 113.176364
F 13.803601 19.299179 113.176364
F 22.685201 26.891179 113.598364
F 15.503001 23.008579 127.844364
F 22.666501 19.322479 113.393364
F 5.006681 24.445279 109.258364
F 5.006681 32.164979 109.258364
F 13.917901 24.445679 109.539364
F 13.917901 32.165379 109.539364
F 20.523601 28.330179 109.743364
F 15.151101 30.682279 130.501364
F 7.121431 30.878679 112.966364
F 7.121431 23.159079 112.966364
F 16.017301 30.896179 113.132364
F 16.054601 23.133479 113.233364
F 24.857901 30.921679 113.534364
F 24.973901 23.121779 113.790364
F 7.235721 28.305479 109.329364
F 7.235721 20.585779 109.329364
F 22.110901 32.057179 124.512364
F 17.586201 19.327479 130.530364
F 16.102801 28.199379 109.762364
F 17.549201 26.972879 130.710364
F 7.149931 28.305479 112.057364
F 7.149931 20.585779 112.057364
F 15.974301 28.224179 112.465364
F 16.067901 20.518479 112.353364
F 24.919201 28.257379 112.735364
F 24.898501 20.677079 112.789364
F 7.035641 30.878779 115.694364
F 7.035641 23.159079 115.694364
F 15.911001 30.875979 115.932364
F 16.023901 23.154679 115.861364
F 24.746001 31.073779 116.235364
F 24.700501 23.211379 116.411364
F 0.264175 24.464379 119.144364
F 0.264175 32.184079 119.144364
F 9.148791 24.445679 119.401364
F 9.148791 32.165379 119.401364
F 18.005101 24.409579 119.562364
F 17.925901 32.207479 119.684364
F 0.153218 27.001979 122.788364
F 0.153218 34.721679 122.788364
F 0.153218 19.282279 122.788364
F 9.034471 27.018879 123.038364
F 9.034471 34.738579 123.038364
F 9.034471 19.299179 123.038364
F 17.709401 27.070879 123.395364
F 22.148801 26.852279 130.771364
F 17.883301 19.411679 123.278364
F 0.190635 27.022779 120.053364
F 24.368801 20.554679 127.299364
F 0.190635 19.303079 120.053364
F 9.120211 27.018879 120.310364
F 9.120211 34.738579 120.310364
F 9.120221 19.299179 120.310364
F 17.924901 26.909179 120.496364
F 15.522901 30.840979 127.811364
F 17.840401 19.220079 120.520364
F 0.271264 24.428479 116.413364
F 0.271264 32.148179 116.413364
F 9.234511 24.445679 116.673364
F 9.234511 32.165379 116.673364
F 17.948401 24.612979 116.902364
F 17.902501 32.175979 117.138364
F 2.436641 30.875179 120.104364
F 2.436641 23.155479 120.104364
F 11.347601 30.878679 120.380364
F 11.347601 23.159079 120.380364
F 20.052301 30.797179 120.740364
F 20.266001 23.352479 120.482364
F 2.549461 28.307979 116.466364
F 2.549461 20.588379 116.466364
F 11.461901 28.305479 116.743364
F 11.461901 20.585779 116.743364
F 20.209301 28.321479 117.198364
F 20.159401 20.594779 116.931364
F 2.459251 28.309379 119.192364
F 2.459251 20.589779 119.192364
F 11.376201 28.305479 119.471364
F 11.376201 20.585779 119.471364
F 20.306401 28.301479 119.892364
F 19.987901 20.710579 119.595364
F 2.349001 30.873779 122.828364
F 2.349001 23.154079 122.828364
F 11.261901 30.878679 123.108364
F 11.261901 23.159079 123.108364
F 20.051401 30.809879 123.425364
F 20.135201 23.333579 123.347364
F 4.693341 24.445179 119.262364
F 4.693341 32.164779 119.262364
F 13.603601 24.445679 119.541364
F 13.603601 32.165379 119.541364
F 22.586101 24.569479 119.915364
F 22.352401 32.351679 119.961364
F 4.579071 27.019379 122.899364
F 24.350801 28.431579 127.270364
F 4.579071 19.299679 122.899364
F 13.489201 27.018879 123.178364
F 13.489201 34.738579 123.178364
F 13.489201 19.299179 123.178364
F 22.151801 27.075879 123.477364
F 22.409001 24.539879 124.376364
F 22.239101 19.326479 123.548364
F 4.664351 27.019479 120.170364
F 15.604601 20.496079 126.840364
F 4.664351 19.299779 120.170364
F 13.575001 27.018879 120.450364
F 13.575001 34.738579 120.450364
F 13.575001 19.299179 120.450364
F 22.523201 27.186379 120.851364
F 18.467901 24.433779 109.633364
F 22.096901 19.332979 120.723364
F 4.778251 24.445179 116.533364
F 4.778251 32.164779 116.533364
F 13.689301 24.445679 116.813364
F 13.689301 32.165379 116.813364
F 22.452701 24.398579 117.301364
F 22.381801 32.214079 117.139364
F 6.892821 30.878679 120.240364
F 6.892821 23.159079 120.240364
F 15.764701 30.981379 120.537364
F 15.765201 23.209279 120.505364
F 24.539201 30.860279 120.828364
F 24.607001 23.019679 120.828364
F 7.007111 28.305479 116.603364
F 7.007111 20.585779 116.603364
F 15.899001 28.389779 116.798364
F 15.836201 20.640179 116.863364
F 24.670501 28.450779 117.112364
F 24.740001 20.553579 117.237364
F 6.921371 28.305479 119.331364
F 6.921371 20.585779 119.331364
F 15.759301 28.355879 119.585364
F 15.744901 20.670079 119.562364
F 24.872501 28.312679 119.848364
F 24.438101 20.412979 119.971364
F 6.807081 30.878679 122.968364
F 6.807081 23.159079 122.968364
F 15.577901 30.785279 123.183364
F 15.685201 23.226979 123.212364
F 24.293801 30.780079 123.458364
F 24.644301 23.194479 123.602364
F 0.019077 24.447079 126.416364
F 0.019078 32.166779 126.416364
F 8.919591 24.445379 126.675364
F 8.919591 32.165079 126.675364
F 17.562301 24.474979 127.069364
F 17.788401 32.204579 127.064364
F 6.660921 23.157879 127.504364
F 13.460701 24.445679 124.088364
F 25.005701 28.389579 110.049364
F 24.553701 20.571279 124.466364
F 26.524401 27.096079 128.270364
F 15.684401 20.756279 124.063364
F 8.655171 27.010279 130.279364
F 8.655171 34.729979 130.279364
F 8.655171 19.290579 130.279364
F 6.660921 30.877579 127.504364
F 24.186301 30.814379 131.020364
F 13.460701 32.165379 124.088364
F 0.010697 27.000779 127.269364
F 0.010696 34.720479 127.269364
F 0.010697 19.281179 127.269364
F 8.888371 27.017679 127.574364
F 8.888371 34.737379 127.574364
F 8.888371 19.297979 127.574364
F 17.726701 27.024779 128.025364
F 6.691821 28.305079 126.604364
F 17.811501 19.232479 127.871364
F 0.105875 24.453679 123.674364
F 0.105874 32.173279 123.674364
F 9.005901 24.445679 123.948364
F 9.005901 32.165379 123.948364
F 17.891501 24.465379 124.412364
F 17.781501 32.047579 124.460364
F 2.200081 30.869079 127.364364
F 2.200081 23.149379 127.364364
F 11.115801 30.877579 127.644364
F 11.115801 23.157879 127.644364
F 19.956301 30.860779 127.997364
F 19.866401 23.184579 127.861364
F 2.323431 28.309979 123.741364
F 2.323431 20.590379 123.741364
F 11.233301 28.305479 124.018364
F 11.233301 20.585779 124.018364
F 19.922401 28.323479 124.433364
F 19.970001 20.765479 124.295364
F 2.239411 28.310979 126.461364
F 2.239411 20.591279 126.461364
F 11.147001 28.305279 126.745364
F 11.147001 20.585579 126.745364
F 20.053301 28.338479 127.122364
F 19.990101 20.630079 126.961364
F 2.033511 30.823479 130.053364
F 2.033511 23.103779 130.053364
F 10.882701 30.869479 130.349364
F 10.882701 23.149879 130.349364
F 15.519101 28.446579 124.291364
F 24.393901 23.109179 128.040364
F 4.462911 24.444679 126.535364
F 4.462911 32.164379 126.535364
F 13.374401 24.445379 126.815364
F 13.374401 32.165079 126.815364
F 22.150201 24.301679 127.231364
F 22.216301 32.087479 127.197364
F 4.261011 26.975979 130.114364
F 4.261011 34.695579 130.114364
F 4.261011 19.256279 130.114364
F 13.110101 27.009679 130.419364
F 13.110101 34.729379 130.419364
F 13.110101 19.289979 130.419364
F 6.778511 20.585779 123.878364
F 24.566701 28.191579 124.569364
F 6.778511 28.305479 123.878364
F 4.430001 27.020079 127.428364
F 15.449401 28.344179 126.992364
F 4.430001 19.300379 127.428364
F 13.343201 27.017679 127.714364
F 13.343201 34.737379 127.714364
F 13.343201 19.297979 127.714364
F 22.205601 26.883979 128.008364
F 6.691821 20.585379 126.604364
F 21.920301 19.283979 128.062364
F 4.550361 24.445179 123.807364
F 4.550361 32.164779 123.807364
F 19.629401 30.684279 130.689364
F 20.521801 20.550679 109.714364
F 16.098301 20.610479 109.620364
F 19.794401 23.165879 130.747364
F 18.229001 34.614279 116.162364
F 22.146301 19.277679 130.750364
F 26.570001 32.105579 127.184364
F 18.066201 34.742979 113.382364
F 24.388901 23.098779 130.682364
F 26.501501 19.445179 130.940364
F 26.866701 26.883279 123.554364
F 17.667501 34.740279 128.035364
F 21.891801 34.707779 130.912364
F 17.888901 34.755579 123.566364
F 17.611301 34.651679 130.606364
F 26.431101 32.033179 124.415364
F 22.606301 34.748279 116.254364
F 18.035001 34.707779 120.789364
F 3.910961 47.616679 2.732194
F 3.910961 39.896979 2.732194
F 12.809801 47.605879 3.019204
F 12.809801 39.886179 3.019204
F 21.725401 47.528879 3.498954
F 21.837801 39.841479 3.373624
F 3.789221 50.169979 6.357044
F 3.789221 42.450279 6.357044
F 12.692301 50.177879 6.645374
F 12.692301 42.458279 6.645374
F 21.463001 50.092479 6.892044
F 21.620201 42.361679 7.148294
F 3.874501 50.171179 3.645704
F 3.874501 42.451479 3.645704
F 12.778601 50.178179 3.918444
F 12.778601 42.458479 3.918444
F 21.707901 50.093579 4.327064
F 21.601601 42.404479 4.332174
F 4.124131 47.615279 0.044207
F 3.302931 47.612679 21.832364
F 4.124131 39.895679 0.044206
F 3.302931 39.892979 21.832364
F 13.042901 47.613879 0.314305
F 13.042901 39.894179 0.314304
F 19.635201 36.139979 0.541064
F 26.290601 39.822679 3.437554
F 6.092171 38.595979 3.710134
F 6.092171 46.315579 3.710134
F 15.007501 38.606679 3.995104
F 15.060001 46.364779 4.042364
F 24.088901 38.590779 4.443934
F 23.884501 46.123879 4.316294
F 6.359421 51.479479 0.108718
F 6.359421 36.040179 0.108717
F 6.359421 43.759879 0.108717
F 26.121701 42.696779 7.250054
F 19.706601 51.589179 0.627809
F 26.190601 47.604579 3.636694
F 26.430101 39.832979 0.774551
F 26.012701 42.302079 18.711364
F 26.265401 47.576179 8.020034
F 6.122841 51.468379 2.807804
F 6.122841 36.028979 2.807804
F 6.122841 43.748679 2.807804
F 25.975301 50.284179 14.457864
F 15.007301 35.937479 3.000204
F 15.029501 43.816679 3.120524
F 24.102101 36.074879 0.813031
F 24.122901 36.076279 3.658944
F 23.979001 43.550479 3.487014
F 6.005481 38.595779 6.433514
F 6.005481 46.315479 6.433514
F 14.919701 38.598379 6.715374
F 14.919701 46.318079 6.715374
F 23.906001 38.612479 7.119424
F 23.830601 46.374079 7.146724
F 8.354221 47.605379 2.879584
F 8.354221 39.885679 2.879584
F 17.219101 47.612079 3.254604
F 17.279201 39.760479 3.187204
F 15.284501 35.938479 0.434104
F 26.073701 50.236779 4.452664
F 8.236681 50.178479 6.505734
F 8.236681 42.458779 6.505734
F 17.122101 50.180279 6.991884
F 17.061101 42.390079 6.851764
F 26.037601 40.130479 8.232394
F 26.083001 39.878479 15.410664
F 8.323001 50.178679 3.778044
F 8.323001 42.459079 3.778044
F 17.221601 50.181279 4.227144
F 17.085801 42.202279 4.138234
F 21.691601 47.580979 0.715813
F 7.779451 34.739079 21.054764
F 8.588021 47.613979 0.174354
F 8.588021 39.894279 0.174354
F 25.952001 39.653279 18.161464
F 26.081801 42.434479 14.530664
F 26.272201 47.610379 1.067034
F 26.040301 47.662079 15.420064
F 10.551201 38.598679 3.848444
F 10.551201 46.318379 3.848444
F 19.662701 38.648979 4.259954
F 19.496601 46.320179 4.291804
F 10.815501 51.473779 0.244323
F 10.815501 36.034379 0.244323
F 10.815501 43.754079 0.244323
F 25.923901 39.914579 10.951064
F 17.515701 39.923779 0.533879
F 26.383401 42.433379 -0.127105
F 10.582401 51.465779 2.949204
F 10.582401 36.026379 2.949204
F 10.582401 43.746079 2.949204
F 25.545201 50.178879 21.851364
F 19.496801 35.981779 3.345544
F 19.246501 43.800279 3.437024
F 10.464901 38.598379 6.575384
F 10.464901 46.318079 6.575374
F 19.380501 38.474879 7.068394
F 19.349001 46.396479 6.926344
F 3.674961 47.612679 9.994344
F 3.674961 39.892979 9.994344
F 12.578001 47.604679 10.282564
F 12.578001 39.884979 10.282564
F 21.373401 47.770179 10.819264
F 21.308801 39.847379 10.690064
F 3.560641 50.169979 13.631664
F 3.560641 42.450279 13.631664
F 12.463701 50.177879 13.919864
F 12.463701 42.458279 13.919864
F 21.434101 50.162779 14.491664
F 21.428201 42.461979 14.276464
F 3.645861 50.169979 10.920464
F 3.645861 42.450279 10.920464
F 12.549401 50.177879 11.191864
F 12.549401 42.458279 11.191864
F 21.437401 50.412679 11.666964
F 21.281301 42.464879 11.565064
F 3.760151 47.612679 7.283204
F 3.760151 39.892979 7.283204
F 12.663701 47.604679 7.554594
F 12.663701 39.884979 7.554594
F 21.568501 47.530679 7.945324
F 21.475101 39.833979 8.059964
F 5.862491 38.595779 10.983464
F 5.862491 46.315479 10.983464
F 14.776801 38.598379 11.261864
F 14.776801 46.318079 11.261864
F 23.607201 38.489179 11.660664
F 23.643701 46.355279 11.507364
F 5.976791 51.467179 7.346174
F 5.976791 36.027779 7.346174
F 5.976791 43.747479 7.346174
F 14.891101 51.464579 7.624594
F 14.891101 36.025179 7.624594
F 14.891101 43.744879 7.624594
F 19.813901 51.671579 3.291204
F 23.810401 35.944979 7.952324
F 23.809101 43.867079 8.019354
F 5.891181 51.467179 10.070664
F 5.891181 36.027779 10.070664
F 5.891181 43.747479 10.070664
F 14.805401 51.464579 10.352564
F 14.805401 36.025179 10.352564
F 14.805401 43.744879 10.352564
F 23.639301 51.516079 15.297964
F 23.805901 36.033279 10.587464
F 23.681401 43.739879 10.755164
F 5.776861 38.595779 13.707964
F 5.776861 46.315479 13.707964
F 14.691101 38.598379 13.989864
F 14.691101 46.318079 13.989864
F 23.766301 38.612079 14.332564
F 23.771101 46.429379 14.287964
F 8.122381 47.604179 10.142964
F 8.122381 39.884479 10.142964
F 17.061901 47.511179 10.449064
F 17.010901 39.905379 10.425764
F 19.068501 38.531779 21.516764
F 21.830001 39.782079 0.694608
F 8.008061 50.178479 13.780164
F 8.008061 42.458779 13.780164
F 17.042301 50.150079 13.966264
F 16.908301 42.517279 14.049364
F 15.073401 51.413279 3.134944
F 7.865211 34.739079 18.326064
F 8.093831 50.178479 11.051464
F 8.093831 42.458779 11.051464
F 17.022201 50.098679 11.306564
F 16.897301 42.478679 11.294364
F 8.236681 34.739079 6.505734
F 23.680901 51.373979 7.929764
F 8.208121 47.604179 7.414194
F 8.208121 39.884479 7.414194
F 16.953801 47.602779 7.867684
F 17.023101 39.866179 7.688244
F 17.501501 47.694679 0.557632
F 25.754001 50.168679 19.118464
F 10.322001 38.598379 11.121864
F 10.322001 46.318079 11.121864
F 19.051701 38.478479 11.517764
F 19.245501 46.227579 11.451664
F 10.436301 51.464579 7.484594
F 10.436301 36.025179 7.484594
F 10.436301 43.744879 7.484594
F 19.013901 51.625579 15.264964
F 19.371501 35.945879 7.885244
F 19.329901 43.780379 7.707754
F 10.350601 51.464579 10.212564
F 10.350601 36.025179 10.212564
F 10.350601 43.744879 10.212564
F 25.810101 47.662179 18.163464
F 19.160501 35.984279 10.580664
F 19.189101 43.662979 10.495064
F 10.236301 38.598379 13.849864
F 10.236301 46.318079 13.849864
F 19.218301 38.512679 14.507964
F 19.200501 46.342779 14.158164
F 3.446351 47.612679 17.268964
F 3.446351 39.892979 17.268964
F 12.349401 47.604679 17.557164
F 12.349401 39.884979 17.557164
F 21.286801 47.424779 17.866764
F 21.323401 39.808979 18.088564
F 3.332031 50.169979 20.906264
F 3.332031 42.450279 20.906264
F 12.235101 50.177879 21.194464
F 12.235101 42.458279 21.194464
F 26.210801 50.300179 7.268684
F 19.364801 51.303979 7.680704
F 3.417241 50.169979 18.195064
F 3.417241 42.450279 18.195064
F 12.320801 50.177879 18.466464
F 12.320801 42.458279 18.466464
F 21.146401 49.980479 18.786864
F 21.267401 42.452079 18.813864
F 3.531541 47.612679 14.557764
F 3.531541 39.892979 14.557764
F 12.435101 47.604679 14.829164
F 12.435101 39.884979 14.829164
F 21.369401 47.556679 15.168064
F 21.470701 39.838379 15.300964
F 5.633881 38.595779 18.258064
F 5.633881 46.315479 18.258064
F 14.548201 38.598379 18.536464
F 14.548201 46.318079 18.536464
F 23.550301 38.584579 19.037764
F 23.496601 46.363279 18.848464
F 5.748171 51.467179 14.620764
F 5.748171 36.027779 14.620764
F 5.748171 43.747479 14.620764
F 14.662501 51.464579 14.899164
F 14.662501 36.025179 14.899164
F 14.662501 43.744879 14.899164
F 19.722201 43.806779 0.758929
F 23.559701 36.051979 15.285364
F 23.870701 43.729679 15.215364
F 5.662561 51.467179 17.345264
F 5.662561 36.027779 17.345264
F 5.662561 43.747479 17.345264
F 14.576801 51.464579 17.627164
F 14.576801 36.025179 17.627164
F 14.576801 43.744879 17.627164
F 8.323001 34.739379 3.778044
F 23.517201 36.069379 18.134464
F 23.729301 43.692879 18.069464
F 5.548251 38.595779 20.982564
F 5.548251 46.315479 20.982564
F 14.462401 38.598379 21.264464
F 14.462401 46.318079 21.264464
F 15.368701 51.508379 0.448996
F 8.093831 34.739079 11.051464
F 7.893771 47.604179 17.417464
F 7.893771 39.884479 17.417464
F 16.720501 47.680479 17.574364
F 16.900701 39.798279 17.750764
F 21.786501 34.853379 4.196594
F 16.748101 42.427879 21.278564
F 7.779451 50.178479 21.054764
F 7.779451 42.458779 21.054764
F 24.077501 43.707479 0.877740
F 8.008061 34.739079 13.780164
F 25.884801 42.591879 11.734864
F 23.551201 51.354579 17.990264
F 7.865211 50.178479 18.326064
F 7.865211 42.458779 18.326064
F 16.689301 50.323479 18.670564
F 16.682201 42.292179 18.621464
F 24.225501 51.513979 1.003774
F 15.384601 43.715479 0.483787
F 7.979511 47.604179 14.688764
F 7.979511 39.884479 14.688764
F 16.854201 47.524879 15.036964
F 16.917601 39.899379 15.039564
F 16.551601 50.192379 21.301864
F 23.724401 51.497079 10.759364
F 10.093401 38.598379 18.396464
F 10.093401 46.318079 18.396464
F 19.089801 38.592879 18.858664
F 18.841801 46.294979 18.642864
F 10.207701 51.464579 14.759164
F 10.207701 36.025179 14.759164
F 10.207701 43.744879 14.759164
F 19.261001 51.426979 10.447664
F 19.182401 35.852579 15.350064
F 19.146601 43.740879 15.114364
F 10.122001 51.464579 17.487164
F 10.122001 36.025179 17.487164
F 10.122001 43.744879 17.487164
F 20.978501 50.136379 21.593964
F 19.087401 36.015279 18.047864
F 18.929101 43.600279 17.848064
F 10.007701 38.598379 21.124464
F 10.007701 46.318079 21.124464
F 26.010401 47.632979 10.796664
F 26.034001 50.338679 11.561064
F 12.778601 34.738779 3.918444
F 23.858201 51.473379 3.760874
F 19.081501 51.668279 18.046964
F 26.254901 42.326779 4.474954
F 19.068001 46.273279 21.376364
F 23.464501 38.480379 21.741864
F 21.255901 42.191079 21.614864
F 16.816001 34.556179 14.107064
F 21.428901 34.723479 14.112664
F 16.998801 34.734079 11.384564
F 26.300401 34.650779 4.467704
F 21.558301 34.716579 7.013104
F 17.151701 34.765379 6.833124
F 26.068201 34.731479 11.759764
F 26.210301 34.782879 7.146924
F 23.433901 46.284079 21.713364
F 3.217741 47.612679 24.543564
F 3.217741 39.892979 24.543564
F 12.120801 47.604679 24.831764
F 12.120801 39.884979 24.831764
F 20.988601 47.461779 25.154564
F 21.241601 39.806879 25.499764
F 3.103421 50.169979 28.180864
F 3.103421 42.450279 28.180864
F 12.006401 50.177879 28.469064
F 12.006401 42.458279 28.469064
F 20.970401 50.288379 28.695164
F 21.040201 42.638479 28.788464
F 3.188631 50.169979 25.469664
F 3.188631 42.450279 25.469664
F 12.092201 50.177879 25.741064
F 12.092201 42.458279 25.741064
F 20.939301 50.130079 25.908164
F 21.091901 42.387379 26.106164
F 2.617091 47.612679 43.656164
F 2.617091 39.892979 43.656164
F 12.206501 47.604679 22.103764
F 12.206501 39.884979 22.103764
F 23.164001 51.295579 32.299764
F 21.231701 47.672579 22.478764
F 5.405271 38.595779 25.532664
F 5.405271 46.315479 25.532664
F 14.319601 38.598379 25.811064
F 14.319601 46.318079 25.811064
F 23.420001 38.626279 26.251764
F 23.319001 46.253579 25.950464
F 5.519561 51.467179 21.895364
F 5.519561 36.027779 21.895364
F 5.519561 43.747479 21.895364
F 14.433901 51.464579 22.173764
F 14.433901 36.025179 22.173764
F 14.433901 43.744879 22.173764
F 23.432501 35.890679 22.631564
F 20.468801 42.351179 43.403564
F 25.279201 50.268279 43.601864
F 5.433951 51.467179 24.619864
F 5.433951 36.027779 24.619864
F 5.433951 43.747479 24.619864
F 14.348201 51.464579 24.901764
F 14.348201 36.025179 24.901764
F 14.348201 43.744879 24.901764
F 18.774301 51.414479 22.412664
F 23.454301 36.024379 25.329964
F 23.328801 43.630879 25.234264
F 5.319631 38.595779 28.257164
F 5.319631 46.315479 28.257164
F 14.233801 38.598379 28.539064
F 14.233801 46.318079 28.539064
F 23.255901 38.800679 28.858164
F 23.175901 46.403979 28.650264
F 7.665151 47.604179 24.692064
F 7.665151 39.884479 24.692064
F 16.581301 47.613079 25.106464
F 16.564001 39.814979 25.124364
F 25.564401 47.648079 25.331364
F 25.581801 39.865579 25.405764
F 7.550831 50.178479 28.329364
F 7.550831 42.458779 28.329364
F 16.431801 50.083479 28.765464
F 16.514301 42.545279 28.588564
F 25.472101 50.155479 29.036364
F 25.642501 42.326979 28.880564
F 7.636601 50.178479 25.600664
F 7.636601 42.458779 25.600664
F 16.462001 50.218679 25.978164
F 16.641301 42.452679 25.866964
F 25.386701 50.238179 26.423364
F 23.131401 51.236179 22.736964
F 7.750901 47.604179 21.963364
F 7.750901 39.884479 21.963364
F 25.680001 42.463779 26.197064
F 20.689301 50.111779 43.353664
F 16.785201 47.411179 22.344864
F 18.724401 51.430979 29.701164
F 9.864791 38.598379 25.671064
F 9.864791 46.318079 25.671064
F 18.800601 38.468379 26.073164
F 18.769501 46.210879 26.126964
F 9.979101 51.464579 22.033764
F 9.979101 36.025179 22.033764
F 9.979101 43.744879 22.033764
F 18.855501 36.108379 22.469464
F 16.061901 42.456279 43.211664
F 18.479501 51.333879 32.573764
F 9.893361 51.464579 24.761764
F 9.893361 36.025179 24.761764
F 9.893361 43.744879 24.761764
F 25.659101 47.717079 22.561664
F 19.157001 35.874979 25.152564
F 18.969801 43.759779 25.116864
F 9.779041 38.598379 28.399064
F 9.779041 46.318079 28.399064
F 18.574701 38.553379 28.742964
F 18.774501 46.479079 28.898364
F 2.989121 47.612679 31.818164
F 2.989121 39.892979 31.818164
F 11.892201 47.604679 32.106364
F 11.892201 39.884979 32.106364
F 20.916801 47.680179 32.495064
F 20.937801 40.012679 32.311564
F 2.874801 50.169979 35.455464
F 2.874801 42.450279 35.455464
F 11.777801 50.177879 35.743664
F 11.777801 42.458279 35.743664
F 20.848601 50.144379 36.034964
F 20.777901 42.327079 36.341464
F 2.960021 50.169979 32.744264
F 2.960021 42.450279 32.744264
F 11.863601 50.177879 33.015664
F 11.863601 42.458279 33.015664
F 20.793401 50.162079 33.243264
F 21.098501 42.317679 33.511764
F 3.074311 47.612679 29.106964
F 3.074311 39.892979 29.106964
F 11.977901 47.604679 29.378364
F 11.977901 39.884979 29.378364
F 21.047901 47.751479 29.687764
F 20.861201 39.941779 29.620364
F 5.176651 38.595779 32.807264
F 5.176651 46.315479 32.807264
F 14.091001 38.598379 33.085664
F 14.091001 46.318079 33.085664
F 23.344601 38.560779 33.268864
F 23.073701 46.245179 33.448264
F 5.290951 51.467179 29.169964
F 5.290951 36.027779 29.169964
F 5.290951 43.747479 29.169964
F 14.205301 51.464579 29.448364
F 14.205301 36.025179 29.448364
F 14.205301 43.744879 29.448364
F 23.487401 43.518179 22.474064
F 23.342501 36.108479 29.848764
F 23.471401 43.844979 29.650564
F 5.205341 51.467179 31.894464
F 5.205341 36.027779 31.894464
F 5.205341 43.747479 31.894464
F 14.119501 51.464579 32.176364
F 14.119501 36.025179 32.176364
F 14.119501 43.744879 32.176364
F 16.048001 50.021779 43.155764
F 23.231001 36.065479 32.497964
F 23.263401 43.749279 32.294964
F 5.091021 38.595779 35.531764
F 5.091021 46.315479 35.531764
F 14.005201 38.598379 35.813664
F 14.005201 46.318079 35.813664
F 23.128201 38.748379 35.993064
F 23.045301 46.503379 36.255264
F 7.436541 47.604179 31.966664
F 7.436541 39.884479 31.966664
F 16.515201 47.487779 32.684164
F 16.540901 39.762479 32.365564
F 25.337501 47.544879 32.506364
F 25.594501 39.910279 32.566264
F 7.322221 50.178479 35.603964
F 7.322221 42.458779 35.603964
F 16.237501 50.328779 36.077064
F 16.307001 42.447279 35.898964
F 25.461101 50.286679 36.233564
F 25.191501 42.671479 36.251964
F 7.407991 50.178479 32.875264
F 7.407991 42.458779 32.875264
F 16.346101 50.108379 33.357764
F 16.376101 42.359379 33.153864
F 25.288401 50.008779 33.439664
F 25.432401 42.630579 33.435864
F 7.522281 47.604179 29.237964
F 7.522281 39.884479 29.237964
F 16.487601 47.440179 29.709264
F 16.369201 39.987079 29.667264
F 25.344301 47.652079 29.837864
F 25.838001 39.789479 29.905064
F 9.636171 38.598379 32.945664
F 9.636171 46.318079 32.945664
F 18.759801 38.612079 33.216664
F 18.779501 46.176279 33.221464
F 9.750461 51.464579 29.308364
F 9.750461 36.025179 29.308364
F 9.750461 43.744879 29.308364
F 16.752401 39.865579 22.432564
F 18.785301 36.016779 29.761964
F 18.730101 43.795579 29.575464
F 9.664751 51.464579 32.036364
F 9.664751 36.025179 32.036364
F 9.664751 43.744879 32.036364
F 7.407991 34.739079 32.875264
F 18.649401 35.970879 32.417664
F 18.812301 43.603679 32.399964
F 9.550431 38.598379 35.673664
F 9.550431 46.318079 35.673664
F 18.677201 38.570179 36.106064
F 18.441001 46.136179 36.044664
F 2.760511 47.612679 39.092764
F 2.760511 39.892979 39.092764
F 11.663501 47.604679 39.380964
F 11.663501 39.884979 39.380964
F 20.660601 47.545479 39.743864
F 20.808501 40.031279 39.905864
F 2.646191 50.169979 42.730064
F 2.646191 42.450279 42.730064
F 11.549201 50.177879 43.018264
F 11.549201 42.458279 43.018264
F 7.093611 34.739079 42.878564
F 21.214301 39.742679 22.638064
F 2.731401 50.169979 40.018864
F 2.731401 42.450279 40.018864
F 11.635001 50.177879 40.290264
F 11.635001 42.458279 40.290264
F 20.630001 50.152879 40.680364
F 20.809701 42.613279 40.713164
F 2.845701 47.612679 36.381564
F 2.845701 39.892979 36.381564
F 11.749301 47.604679 36.652964
F 11.749301 39.884979 36.652964
F 20.656501 47.643479 37.054464
F 20.914201 39.772679 37.126164
F 4.948041 38.595779 40.081864
F 4.948041 46.315479 40.081864
F 13.862301 38.598379 40.360264
F 13.862401 46.318079 40.360264
F 23.086801 38.731179 40.665764
F 22.984801 46.390179 40.651564
F 5.062331 51.467179 36.444564
F 5.062331 36.027779 36.444564
F 5.062331 43.747479 36.444564
F 13.976601 51.464579 36.722964
F 13.976601 36.025179 36.722964
F 13.976601 43.744879 36.722964
F 23.318701 51.557679 25.406264
F 23.166401 36.194179 37.059264
F 22.947501 43.705279 37.087964
F 4.976721 51.467179 39.169064
F 4.976721 36.027779 39.169064
F 4.976721 43.747479 39.169064
F 13.890901 51.464579 39.450964
F 13.890901 36.025179 39.450964
F 13.890901 43.744879 39.450964
F 18.701301 51.522079 25.344364
F 23.111201 36.065779 39.826764
F 23.105401 43.808979 39.854664
F 4.862411 38.595779 42.806364
F 4.862411 46.315479 42.806364
F 13.776601 38.598379 43.088264
F 13.776601 46.318079 43.088264
F 23.007501 51.366479 36.986864
F 25.685301 39.704279 22.450564
F 7.207931 47.604179 39.241264
F 7.207931 39.884479 39.241264
F 16.179601 47.633879 39.389164
F 16.233301 40.072779 39.575464
F 25.176301 47.731779 39.852864
F 25.329001 39.786879 39.805264
F 7.093611 50.178479 42.878564
F 7.093611 42.458779 42.878564
F 20.614901 34.611279 43.262964
F 23.179101 51.535379 29.552164
F 22.812101 51.435479 39.722364
F 7.179371 34.739079 40.149864
F 7.179371 50.178479 40.149864
F 7.179371 42.458779 40.149864
F 16.190701 50.007079 40.389664
F 16.196901 42.662379 40.426764
F 25.159401 50.362179 40.830264
F 25.266201 42.385579 40.764364
F 7.293671 47.604179 36.512564
F 7.293671 39.884479 36.512564
F 16.264201 47.581079 36.776964
F 16.304601 39.920179 36.867964
F 25.351301 47.722279 37.056864
F 25.447101 40.130079 37.059264
F 9.407561 38.598379 40.220264
F 9.407561 46.318079 40.220264
F 18.285401 38.770579 40.627464
F 18.294401 46.395679 40.345764
F 9.521851 51.464579 36.582964
F 9.521851 36.025179 36.582964
F 9.521851 43.744879 36.582964
F 7.636601 34.739079 25.600664
F 18.648101 36.152979 36.940064
F 18.604101 43.550379 37.053964
F 9.436131 51.464579 39.310964
F 9.436131 36.025179 39.310964
F 9.436131 43.744879 39.310964
F 18.371401 46.309079 43.125264
F 18.303201 36.239779 39.732264
F 18.545201 43.758079 39.657164
F 9.321821 38.598379 42.948264
F 9.321821 46.318079 42.948264
F 7.322221 34.739079 35.603964
F 18.442401 51.402979 39.813564
F 7.550831 34.739079 28.329364
F 18.521101 51.537579 36.930064
F 18.933401 43.804679 22.420664
F 18.188101 38.397879 43.365964
F 25.362501 34.592179 43.554064
F 16.075301 34.730579 43.198464
F 22.679801 46.130479 43.357364
F 22.816501 38.547779 43.571364
F 25.147001 42.528279 43.633064
F 16.558001 34.867079 28.743164
F 20.823801 34.712479 33.440064
F 25.247001 34.697479 33.578264
F 21.090001 34.767779 28.917164
F 25.321401 34.678579 28.927964
F 25.484701 34.762179 26.247764
F 16.485701 34.873379 35.936764
F 16.361801 35.002279 33.335964
F 25.818201 42.170379 21.498464
F 2.531901 47.612679 46.367364
F 2.531901 39.892979 46.367364
F 11.434901 47.604679 46.655564
F 11.434901 39.884979 46.655564
F 20.344201 47.446579 46.885464
F 20.462001 39.759179 46.908264
F 2.417581 50.169979 50.004664
F 2.417581 42.450279 50.004664
F 11.320601 50.177879 50.292864
F 11.320601 42.458279 50.292864
F 20.472501 50.094479 50.600264
F 20.540101 42.449979 50.641064
F 2.502791 50.169979 47.293464
F 2.502791 42.450279 47.293464
F 11.406301 50.177879 47.564864
F 11.406301 42.458279 47.564864
F 20.455801 50.221779 47.738564
F 20.404501 42.299579 47.937264
F 1.931251 47.612679 65.479964
F 1.931251 39.892979 65.479964
F 11.520601 47.604679 43.927564
F 11.520601 39.884979 43.927564
F 20.620501 47.619579 44.183864
F 18.238601 43.700379 44.175064
F 4.719421 38.595779 47.356464
F 4.719421 46.315479 47.356464
F 13.633701 38.598379 47.634864
F 13.633701 46.318079 47.634864
F 22.761701 38.636479 47.919564
F 22.708101 46.332479 47.986364
F 4.833721 51.467179 43.719164
F 4.833721 36.027779 43.719164
F 4.833721 43.747479 43.719164
F 13.748001 51.464579 43.997564
F 13.748001 36.025179 43.997564
F 13.748001 43.744879 43.997564
F 6.864991 34.739079 50.153164
F 18.297601 51.367179 44.016264
F 22.718701 51.398079 51.591864
F 4.748111 51.467179 46.443664
F 4.748111 36.027779 46.443664
F 4.748111 43.747479 46.443664
F 13.662301 51.464579 46.725564
F 13.662301 36.025179 46.725564
F 13.662301 43.744879 46.725564
F 17.743401 51.329179 58.675464
F 22.882601 36.097679 47.044664
F 22.701001 43.796879 47.231364
F 4.633791 38.595779 50.080964
F 4.633791 46.315479 50.080964
F 13.548001 38.598379 50.362864
F 13.548001 46.318079 50.362864
F 22.592201 38.674679 50.728164
F 22.738101 46.381879 50.724564
F 6.979311 47.604179 46.515864
F 6.979311 39.884479 46.515864
F 15.935301 47.635279 46.877964
F 15.938201 39.916779 47.050264
F 25.071701 47.431479 47.126664
F 25.153301 40.019379 47.230064
F 6.864991 50.178479 50.153164
F 6.864991 42.458779 50.153164
F 15.844401 50.055979 50.274464
F 15.825501 42.538379 50.362864
F 24.983701 50.232379 50.837264
F 24.875001 42.540679 50.667464
F 6.950761 50.178479 47.424464
F 6.950761 42.458779 47.424464
F 16.018801 50.341279 47.586964
F 15.821501 42.578679 47.611164
F 24.994501 50.084679 48.138964
F 25.042001 42.597879 48.005964
F 7.065061 47.604179 43.787164
F 7.065061 39.884479 43.787164
F 15.361001 42.427179 64.947964
F 18.337201 51.433279 46.723664
F 24.988101 47.633679 44.286164
F 22.126801 38.486779 65.118364
F 9.178951 38.598379 47.494864
F 9.178951 46.318079 47.494864
F 18.174101 38.477879 47.717664
F 17.975701 46.247979 47.815664
F 9.293241 51.464579 43.857564
F 9.293241 36.025179 43.857564
F 9.293241 43.744879 43.857564
F 18.084701 51.367279 51.426764
F 22.911801 35.813979 44.255164
F 22.480201 51.479179 58.711964
F 9.207521 51.464579 46.585564
F 9.207521 36.025179 46.585564
F 9.207521 43.744879 46.585564
F 20.573101 34.618179 47.907164
F 18.282701 35.828779 47.016464
F 18.323101 43.590579 46.898764
F 9.093201 38.598379 50.222864
F 9.093201 46.318079 50.222864
F 18.149601 38.674679 50.583664
F 18.106301 46.407879 50.476764
F 2.303281 47.612679 53.641964
F 2.303281 39.892979 53.641964
F 11.206301 47.604679 53.930164
F 11.206301 39.884979 53.930164
F 20.341001 47.539079 54.291164
F 20.340001 39.868079 54.240264
F 2.188961 50.169979 57.279264
F 2.188961 42.450279 57.279264
F 11.092001 50.177879 57.567464
F 11.092001 42.458279 57.567464
F 20.242401 50.203879 57.722364
F 20.264201 42.442979 57.752664
F 2.274181 50.169979 54.568064
F 2.274181 42.450279 54.568064
F 11.177701 50.177879 54.839464
F 11.177701 42.458279 54.839464
F 20.352201 50.184479 55.094364
F 20.340701 42.490179 54.874564
F 2.388471 47.612679 50.930764
F 2.388471 39.892979 50.930764
F 11.292001 47.604679 51.202164
F 11.292001 39.884979 51.202164
F 20.230801 47.466879 51.669664
F 20.299701 39.812179 51.485164
F 4.490811 38.595779 54.631064
F 4.490811 46.315479 54.631064
F 13.405101 38.598379 54.909464
F 13.405101 46.318079 54.909464
F 22.665001 38.692979 55.149464
F 22.625901 46.314179 55.000564
F 4.605111 51.467179 50.993764
F 4.605111 36.027779 50.993764
F 4.605111 43.747479 50.993764
F 13.519401 51.464579 51.272164
F 13.519401 36.025179 51.272164
F 13.519401 43.744879 51.272164
F 20.426401 39.747079 44.198964
F 22.626701 36.138479 51.708764
F 22.624001 43.805779 51.525264
F 4.519501 51.467179 53.718264
F 4.519501 36.027779 53.718264
F 4.519501 43.747479 53.718264
F 13.433701 51.464579 54.000164
F 13.433701 36.025179 54.000164
F 13.433701 43.744879 54.000164
F 24.570501 34.909279 62.500364
F 22.538701 36.067779 54.503964
F 22.644401 43.738779 54.160064
F 4.405181 38.595779 57.355564
F 4.405181 46.315479 57.355564
F 13.319401 38.598379 57.637464
F 13.319401 46.318079 57.637464
F 22.570801 38.412479 57.922464
F 22.597701 46.325979 57.698564
F 6.750701 47.604179 53.790464
F 6.750701 39.884479 53.790464
F 15.766401 47.742579 54.080064
F 15.671901 39.679479 53.976664
F 24.977801 47.558179 54.371964
F 25.003901 39.831579 54.348164
F 6.636381 50.178479 57.427764
F 6.636381 42.458779 57.427764
F 15.561101 50.227879 57.548464
F 15.672901 42.615779 57.634664
F 24.769401 50.246279 57.856564
F 24.883101 42.617179 57.869664
F 6.722151 50.178479 54.699064
F 6.722151 42.458779 54.699064
F 15.683101 50.310679 54.787364
F 15.753401 42.371779 54.827164
F 24.884901 50.115079 55.083364
F 24.815201 42.380079 55.184564
F 6.836441 47.604179 51.061764
F 6.836441 39.884479 51.061764
F 15.911201 47.574379 51.395464
F 15.707501 39.871379 51.367064
F 24.928701 47.612779 51.705564
F 24.875201 39.973279 51.711664
F 8.950331 38.598379 54.769464
F 8.950331 46.318079 54.769464
F 18.133301 38.619779 54.915464
F 17.952401 46.307279 54.849164
F 9.064621 51.464579 51.132164
F 9.064621 36.025179 51.132164
F 9.064621 43.744879 51.132164
F 22.667001 43.575079 44.517264
F 18.245601 35.915179 51.403364
F 18.076001 43.796279 51.359964
F 8.978911 51.464579 53.860164
F 8.978911 36.025179 53.860164
F 8.978911 43.744879 53.860164
F 16.039801 47.558679 44.125464
F 18.344401 35.878779 54.175564
F 18.074901 43.787679 53.970564
F 8.864591 38.598379 57.497464
F 8.864591 46.318079 57.497464
F 18.102701 38.744879 57.754264
F 18.010901 46.325679 57.686864
F 2.074671 47.612679 60.916564
F 2.074671 39.892979 60.916564
F 10.977701 47.604679 61.204764
F 10.977701 39.884979 61.204764
F 20.060001 47.587579 61.297764
F 20.253401 39.999979 61.291264
F 1.960351 50.169979 64.553864
F 1.960351 42.450279 64.553864
F 10.863401 50.177879 64.842064
F 10.863401 42.458279 64.842064
F 6.722151 34.739079 54.699064
F 15.889901 39.941079 44.240664
F 2.045561 50.169979 61.842664
F 2.045561 42.450279 61.842664
F 10.949101 50.177879 62.114064
F 10.949101 42.458279 62.114064
F 20.177001 50.152979 62.145864
F 20.274301 42.551179 62.417064
F 2.159861 47.612679 58.205364
F 2.159861 39.892979 58.205364
F 11.063401 47.604679 58.476764
F 11.063401 39.884979 58.476764
F 20.240701 47.633379 58.615764
F 20.436301 39.862479 58.690364
F 4.262201 38.595779 61.905664
F 4.262201 46.315479 61.905664
F 13.176501 38.598379 62.184064
F 13.176501 46.318079 62.184064
F 22.434301 38.644979 62.355064
F 22.367001 46.317679 62.307064
F 4.376491 51.467179 58.268364
F 4.376491 36.027779 58.268364
F 4.376491 43.747479 58.268364
F 13.290801 51.464579 58.546764
F 13.290801 36.025179 58.546764
F 13.290801 43.744879 58.546764
F 6.407771 34.739079 64.702364
F 22.476601 35.933579 58.936664
F 22.538201 43.716279 58.769764
F 4.290881 51.467179 60.992864
F 4.290881 36.027779 60.992864
F 4.290881 43.747479 60.992864
F 13.205101 51.464579 61.274764
F 13.205101 36.025179 61.274764
F 13.205101 43.744879 61.274764
F 18.315501 35.888379 44.306864
F 22.268601 35.946879 61.573364
F 22.526801 43.673479 61.409964
F 4.176571 38.595779 64.630164
F 4.176571 46.315479 64.630164
F 13.090801 38.598379 64.912064
F 13.090801 46.318079 64.912064
F 24.513901 50.000179 65.175264
F 15.263001 50.183679 65.079264
F 6.522091 47.604179 61.065064
F 6.522091 39.884479 61.065064
F 15.501001 47.660679 61.216464
F 15.609701 39.775779 61.292064
F 24.659101 47.462879 61.518064
F 24.764801 39.826179 61.723664
F 6.407771 50.178479 64.702364
F 6.407771 42.458779 64.702364
F 6.493531 34.739079 61.973664
F 17.419901 46.140679 65.091564
F 22.839901 51.329279 47.073764
F 22.888301 51.184779 44.274664
F 6.493531 50.178479 61.973664
F 6.493531 42.458779 61.973664
F 15.300501 50.126779 62.305264
F 15.531701 42.388379 62.338864
F 24.710001 49.974179 62.452564
F 24.911501 42.530579 62.259864
F 6.607831 47.604179 58.336364
F 6.607831 39.884479 58.336364
F 15.560801 47.602179 58.405064
F 15.675201 39.956079 58.404664
F 24.793101 47.799479 58.760364
F 24.761201 40.070979 58.948264
F 8.721721 38.598379 62.044064
F 8.721721 46.318079 62.044064
F 18.028001 38.663379 62.396564
F 17.758201 46.437279 62.537664
F 6.636381 34.739079 57.427764
F 25.201001 39.839179 44.457664
F 8.836011 51.464579 58.406764
F 8.836011 36.025179 58.406764
F 8.836011 43.744879 58.406764
F 22.379401 51.595079 61.534164
F 17.952801 36.055079 58.565464
F 18.013501 43.715879 58.762564
F 8.750291 51.464579 61.134764
F 8.750291 36.025179 61.134764
F 8.750291 43.744879 61.134764
F 18.176201 51.446979 54.062464
F 17.770101 35.965979 61.423864
F 18.001501 43.771179 61.556764
F 22.590701 51.529779 54.383864
F 17.673601 38.406479 65.216564
F 17.760401 51.355979 61.299064
F 8.635981 38.598379 64.772064
F 8.635981 46.318079 64.772064
F 6.950761 34.739079 47.424464
F 20.051101 42.332279 65.238564
F 19.998701 50.225179 64.889764
F 22.312901 46.279379 65.114764
F 24.680401 42.248479 65.042764
F 20.227201 34.560379 58.010064
F 20.444401 34.681479 55.306564
F 24.751901 34.633079 65.188764
F 20.626101 34.585779 50.611664
F 19.991401 34.770579 62.396764
F 24.953201 34.730179 55.288964
F 24.774301 34.683979 57.971664
F 20.059001 34.813779 65.065564
F 15.819201 34.864879 55.038764
F 15.887201 34.850379 50.572764
F 1.846061 47.612679 68.191164
F 1.846061 39.892979 68.191164
F 10.749101 47.604679 68.479364
F 10.749101 39.884979 68.479364
F 19.721001 47.735779 68.551264
F 19.808601 39.887479 68.752464
F 1.731741 50.169979 71.828364
F 1.731741 42.450279 71.828364
F 10.634801 50.177879 72.116664
F 10.634801 42.458279 72.116664
F 19.440301 50.174279 72.293464
F 19.764701 42.447679 72.401264
F 1.816951 50.169979 69.117264
F 1.816951 42.450279 69.117264
F 10.720501 50.177879 69.388664
F 10.720501 42.458279 69.388664
F 19.702601 50.222179 69.473764
F 19.658301 42.609779 69.634564
F 1.245411 47.612679 87.303764
F 1.245411 39.892979 87.303764
F 10.834801 47.604679 65.751364
F 10.834801 39.884979 65.751364
F 21.274401 38.790479 86.858864
F 26.235001 51.408679 80.598664
F 4.033581 38.595779 69.180264
F 4.033581 46.315479 69.180264
F 12.947901 38.598379 69.458664
F 12.947901 46.318079 69.458664
F 21.998201 38.474979 69.748064
F 21.983501 46.267079 69.477064
F 4.147881 51.467179 65.542964
F 4.147881 36.027779 65.542964
F 4.147881 43.747479 65.542964
F 13.062201 51.464579 65.821364
F 13.062201 36.025179 65.821364
F 13.062201 43.744879 65.821364
F 6.179151 34.739079 71.976964
F 25.908001 46.229879 87.101064
F 16.800401 46.287879 86.771464
F 4.062271 51.467179 68.267464
F 4.062271 36.027779 68.267464
F 4.062271 43.747479 68.267464
F 12.976501 51.464579 68.549364
F 12.976501 36.025179 68.549364
F 12.976501 43.744879 68.549364
F 19.793401 47.510779 65.760864
F 22.109101 35.937979 68.759564
F 22.116101 43.719679 68.637964
F 3.947951 38.595779 71.904764
F 3.947951 46.315479 71.904764
F 12.862201 38.598379 72.186664
F 12.862201 46.318079 72.186664
F 22.057301 38.617579 72.380764
F 21.920601 46.279079 72.245364
F 6.293471 47.604179 68.339664
F 6.293471 39.884479 68.339664
F 15.074801 47.711779 68.682864
F 15.146601 39.925479 68.684664
F 24.429301 47.675379 68.749964
F 24.500801 39.632279 68.728064
F 6.179151 50.178479 71.976964
F 6.179151 42.458779 71.976964
F 15.261301 50.145279 72.337464
F 15.166101 42.323279 72.322364
F 24.244401 50.339279 72.392364
F 24.293701 42.407579 72.445364
F 6.264921 50.178479 69.248264
F 6.264921 42.458779 69.248264
F 15.155401 50.265379 69.666664
F 15.169301 42.550079 69.531164
F 24.272001 50.347279 69.651264
F 24.371701 42.515879 69.730864
F 6.379221 47.604179 65.610964
F 6.379221 39.884479 65.610964
F 26.339501 46.495579 79.859564
F 5.807691 34.739079 83.797464
F 21.452801 46.684079 86.949764
F 26.451401 36.076579 76.213564
F 8.493111 38.598379 69.318664
F 8.493111 46.318079 69.318664
F 17.492301 38.608179 69.448864
F 17.528301 46.596779 69.616064
F 5.950541 34.739079 79.251564
F 15.308201 39.842679 65.960464
F 8.607401 51.464579 65.681364
F 8.607401 36.025179 65.681364
F 8.607401 43.744879 65.681364
F 26.783501 35.777879 69.021764
F 19.844801 39.691779 66.002264
F 22.443901 35.847579 65.964964
F 22.589501 43.609479 66.038364
F 23.660301 50.286479 86.869864
F 25.933701 38.596879 84.218064
F 8.521681 51.464579 68.409364
F 8.521681 36.025179 68.409364
F 8.521681 43.744879 68.409364
F 25.977301 36.015579 80.472064
F 17.743801 36.140079 68.588864
F 17.420201 43.869379 68.926464
F 24.560601 47.436579 66.134664
F 15.233901 47.578979 65.924864
F 25.980501 43.693879 83.518864
F 8.407361 38.598379 72.046664
F 8.407361 46.318079 72.046664
F 17.617101 38.375479 72.224764
F 17.289801 46.338579 72.242964
F 24.577201 39.612779 66.088864
F 25.958701 46.419779 84.384764
F 1.617441 47.612679 75.465664
F 1.617441 39.892979 75.465664
F 10.520501 47.604679 75.753964
F 10.520501 39.884979 75.753964
F 19.389201 47.705179 76.012164
F 19.451501 39.903379 75.970964
F 1.503121 50.169979 79.102964
F 1.503121 42.450279 79.102964
F 10.406201 50.177879 79.391264
F 10.406201 42.458279 79.391264
F 19.462301 50.144879 79.614564
F 19.343301 42.704679 79.544764
F 1.588341 50.169979 76.391864
F 1.588341 42.450279 76.391864
F 10.491901 50.177879 76.663264
F 10.491901 42.458279 76.663264
F 19.368501 50.226679 77.035264
F 19.438801 42.397079 76.961664
F 1.702631 47.612679 72.754564
F 1.702631 39.892979 72.754564
F 10.606201 47.604679 73.025964
F 10.606201 39.884979 73.025964
F 19.571201 47.515379 73.181764
F 19.794701 39.860379 73.305964
F 3.804971 38.595779 76.454864
F 3.804971 46.315479 76.454864
F 12.719301 38.598379 76.733264
F 12.719301 46.318079 76.733264
F 21.764401 38.627679 76.932664
F 21.587801 46.343379 76.808364
F 3.919271 51.467179 72.817564
F 3.919271 36.027779 72.817564
F 3.919271 43.747479 72.817564
F 12.833601 51.464579 73.095964
F 12.833601 36.025179 73.095964
F 12.833601 43.744879 73.095964
F 26.261601 43.869079 80.769764
F 21.671101 36.025779 73.295264
F 21.975301 43.802379 73.256464
F 3.833661 51.467179 75.542064
F 3.833661 36.027779 75.542064
F 3.833661 43.747479 75.542064
F 12.747901 51.464579 75.823964
F 12.747901 36.025179 75.823964
F 12.747901 43.744879 75.823964
F 23.584101 42.688579 86.885064
F 21.630701 36.069079 76.115164
F 21.631701 43.715679 75.955864
F 3.719341 38.595779 79.179364
F 3.719341 46.315479 79.179364
F 12.633501 38.598379 79.461264
F 12.633501 46.318079 79.461264
F 21.671201 38.727979 79.657964
F 21.695501 46.291279 79.643664
F 6.064861 47.604179 75.614264
F 6.064861 39.884479 75.614264
F 14.975201 47.604679 75.893964
F 14.975201 39.884979 75.893964
F 23.849901 47.620879 76.130264
F 24.115501 39.971179 76.132364
F 5.950541 50.178479 79.251564
F 5.950541 42.458779 79.251564
F 14.860901 50.177879 79.531264
F 14.860901 42.458279 79.531264
F 23.956401 50.184679 79.667964
F 23.977201 42.817579 79.875264
F 6.036311 50.178479 76.522864
F 6.036311 42.458779 76.522864
F 14.946701 50.177879 76.803264
F 14.946701 42.458279 76.803264
F 23.912801 50.235079 76.977064
F 23.950701 42.686079 77.185664
F 6.150601 47.604179 72.885564
F 6.150601 39.884479 72.885564
F 15.053101 47.562679 73.175264
F 15.278301 39.642279 73.138064
F 24.106301 47.632479 73.479664
F 24.142801 39.855479 73.386464
F 8.264491 38.598379 76.593264
F 8.264491 46.318079 76.593264
F 17.221801 38.608979 76.712864
F 17.302401 46.187779 76.691664
F 26.039501 38.742079 79.896564
F 26.398501 36.103979 73.467064
F 8.378781 51.464579 72.955964
F 8.378781 36.025179 72.955964
F 8.378781 43.744879 72.955964
F 19.089601 50.264379 86.838464
F 17.359401 35.733679 73.212464
F 17.471601 43.687879 73.115964
F 6.264921 34.739079 69.248264
F 21.666401 51.372779 76.179264
F 5.721931 34.739079 86.526164
F 8.293071 51.464579 75.683964
F 8.293071 36.025179 75.683964
F 8.293071 43.744879 75.683964
F 26.326901 51.585479 73.339764
F 17.203001 35.940679 75.910064
F 17.277701 43.603679 75.859264
F 26.434901 38.736279 72.680164
F 7.950141 46.318079 86.595864
F 7.950141 38.598379 86.595864
F 8.178751 38.598379 79.321264
F 8.178751 46.318079 79.321264
F 17.218901 38.461879 79.535964
F 17.017201 46.550879 79.362164
F 16.756701 51.660879 83.294564
F 21.651101 51.343679 80.622864
F 1.388831 47.612679 82.740264
F 1.388831 39.892979 82.740264
F 10.291901 47.604679 83.028564
F 10.291901 39.884979 83.028564
F 19.205101 47.875679 83.116764
F 19.280101 39.976279 83.208564
F 1.274511 50.169979 86.377564
F 1.274511 42.450279 86.377564
F 10.177501 50.177879 86.665864
F 10.177501 42.458279 86.665864
F 17.597901 35.817779 65.892864
F 21.522901 51.340179 83.317764
F 1.359721 50.169979 83.666464
F 1.359721 42.450279 83.666464
F 10.263301 50.177879 83.937864
F 10.263301 42.458279 83.937864
F 19.152801 50.506379 84.173264
F 19.163301 42.594679 83.960864
F 1.474021 47.612679 80.029164
F 1.474021 39.892979 80.029164
F 10.377601 47.604679 80.300564
F 10.377601 39.884979 80.300564
F 19.297801 47.560979 80.395064
F 19.411901 40.189379 80.563964
F 3.576361 38.595779 83.729464
F 3.576361 46.315479 83.729464
F 12.490701 38.598379 84.007864
F 12.490701 46.318079 84.007864
F 21.455301 38.695779 84.174564
F 21.328301 46.501679 84.091964
F 3.690651 51.467179 80.092164
F 3.690651 36.027779 80.092164
F 3.690651 43.747479 80.092164
F 12.605001 51.464579 80.370564
F 12.605001 36.025179 80.370564
F 12.605001 43.744879 80.370564
F 17.423801 51.523179 68.708464
F 21.576801 36.075479 80.572864
F 21.571601 43.714579 80.749464
F 3.605041 51.467179 82.816664
F 3.605041 36.027779 82.816664
F 3.605041 43.747479 82.816664
F 12.519201 51.464579 83.098564
F 12.519201 36.025179 83.098564
F 12.519201 43.744879 83.098564
F 19.223401 42.592479 86.772164
F 21.401401 36.071679 83.448864
F 21.480901 43.911379 83.429064
F 3.490731 38.595779 86.453964
F 3.490731 46.315479 86.453964
F 12.404901 38.598379 86.735864
F 12.404901 46.318079 86.735864
F 26.722601 43.740479 68.866564
F 6.036311 34.739079 76.522864
F 5.836251 47.604179 82.888864
F 5.836251 39.884479 82.888864
F 14.746601 47.604679 83.168564
F 14.746601 39.884979 83.168564
F 23.567801 47.683179 83.465564
F 23.723801 40.089679 83.347064
F 5.721931 50.178479 86.526164
F 5.721931 42.458779 86.526164
F 14.632301 50.177879 86.805864
F 14.632301 42.458279 86.805864
F 21.713201 51.720279 73.280564
F 26.127001 46.542879 77.130664
F 5.807691 50.178479 83.797464
F 5.807691 42.458779 83.797464
F 14.718101 50.177879 84.077864
F 14.718101 42.458279 84.077864
F 23.772801 50.270179 84.160064
F 23.626301 42.568379 84.234864
F 5.921991 47.604179 80.160164
F 5.921991 39.884479 80.160164
F 14.832301 47.604679 80.440564
F 14.832301 39.884979 80.440564
F 23.876801 47.518579 80.634464
F 23.772601 40.164979 80.560664
F 8.035881 38.598379 83.867864
F 8.035881 46.318079 83.867864
F 17.037401 38.802979 84.056164
F 17.055801 46.327079 84.062264
F 26.239601 51.515679 76.012064
F 25.772701 38.678979 87.150064
F 8.150171 51.464579 80.230564
F 8.150171 36.025179 80.230564
F 8.150171 43.744879 80.230564
F 17.592501 51.256579 65.889664
F 17.129301 36.026379 80.468464
F 16.936001 43.951279 80.249364
F 17.118401 51.466479 80.568064
F 17.334601 51.618179 73.139364
F 26.129201 51.314479 83.295564
F 8.064451 51.464579 82.958564
F 8.064451 36.025179 82.958564
F 8.064451 43.744879 82.958564
F 22.178601 51.264579 65.847964
F 16.882801 36.127179 83.420364
F 16.940901 43.881779 83.115964
F 22.176301 51.503979 68.571064
F 17.300101 51.495979 75.895964
F 25.802601 36.155679 83.253164
F 16.971301 38.898179 86.852064
F 26.443901 38.634479 77.176864
F 17.454301 43.640279 66.116464
F 26.393801 43.852579 73.279764
F 26.520901 46.416879 72.634064
F 26.242101 43.938079 76.079464
F 26.512901 51.494579 69.053564
F 26.765201 36.022679 66.229164
F 26.721401 38.299979 69.967364
F 15.347801 34.803179 69.313264
F 24.250001 34.755179 69.895664
F 23.412401 34.775579 87.000964
F 24.121901 34.762379 72.566064
F 1.160221 47.612679 90.014864
F 1.160221 39.892979 90.014864
F 10.063201 47.604679 90.303164
F 10.063201 39.884979 90.303164
F 18.830701 47.532479 90.562364
F 18.938301 39.971079 90.483564
F 1.045901 50.169979 93.652164
F 1.045901 42.450279 93.652164
F 9.948901 50.177879 93.940464
F 9.948901 42.458279 93.940464
F 18.964701 50.059179 94.157764
F 18.650401 42.215579 94.236264
F 1.131111 50.169979 90.941064
F 1.131111 42.450279 90.941064
F 10.034701 50.177879 91.212464
F 10.034701 42.458279 91.212464
F 18.926701 50.109479 91.466064
F 18.860901 42.413479 91.575264
F 0.443821 47.565579 109.144364
F 0.443821 39.845979 109.144364
F 10.149001 47.604679 87.575164
F 10.149001 39.884979 87.575164
F 16.457801 51.414779 97.752564
F 23.189601 42.515879 109.032364
F 3.347751 38.595779 91.004064
F 3.347751 46.315479 91.004064
F 12.262101 38.598379 91.282464
F 12.262101 46.318079 91.282464
F 21.122401 38.635679 91.388564
F 21.066101 46.301779 91.612864
F 3.462041 51.467179 87.366764
F 3.462041 36.027779 87.366764
F 3.462041 43.747479 87.366764
F 12.376301 51.464579 87.645164
F 12.376301 36.025179 87.645164
F 12.376301 43.744879 87.645164
F 16.765601 51.453679 90.439064
F 0.592375 34.762779 105.501364
F 19.223301 40.079179 87.878164
F 3.376431 51.467179 90.091264
F 3.376431 36.027779 90.091264
F 3.376431 43.747479 90.091264
F 12.290601 51.464579 90.373164
F 12.290601 36.025179 90.373164
F 12.290601 43.744879 90.373164
F 5.036141 34.739079 108.350364
F 20.894301 36.084979 90.632764
F 20.982301 43.762879 90.611264
F 3.262111 38.595779 93.728564
F 3.262111 46.315479 93.728564
F 12.176301 38.598379 94.010464
F 12.176301 46.318079 94.010464
F 20.982001 38.583879 94.155364
F 21.017201 46.355679 94.443164
F 5.607631 47.604179 90.163464
F 5.607631 39.884479 90.163464
F 14.518001 47.604679 90.443164
F 14.518001 39.884979 90.443164
F 23.376601 47.638879 90.637264
F 23.397401 39.904279 90.719364
F 5.493311 50.178479 93.800764
F 5.493311 42.458779 93.800764
F 14.403701 50.177879 94.080464
F 14.403701 42.458279 94.080464
F 23.476801 50.095079 94.545464
F 23.070301 42.481779 94.364964
F 5.579081 50.178479 91.072064
F 5.579081 42.458779 91.072064
F 14.489401 50.177879 91.352464
F 14.489401 42.458279 91.352464
F 23.374001 50.220979 91.755664
F 23.268701 42.494979 91.672764
F 5.693381 47.604179 87.434764
F 5.693381 39.884479 87.434764
F 14.603701 47.604679 87.715164
F 14.603701 39.884979 87.715164
F 20.445001 51.653379 105.152364
F 20.721801 51.612579 102.459364
F 7.807261 38.598379 91.142464
F 7.807261 46.318079 91.142464
F 16.790601 38.785979 91.475264
F 16.499301 46.182779 91.353964
F 25.586101 38.609879 91.579164
F 25.640801 46.120879 91.543864
F 7.921561 51.464579 87.505164
F 7.921561 36.025179 87.505164
F 7.921561 43.744879 87.505164
F 20.789001 51.449779 98.068164
F 16.127001 38.636979 108.610364
F 16.819501 36.230979 87.556264
F 16.379901 51.519879 102.085364
F 21.278301 51.433979 87.867764
F 23.468501 40.176979 87.968364
F 7.835841 51.464579 90.233164
F 7.835841 36.025179 90.233164
F 7.835841 43.744879 90.233164
F 25.651001 51.293479 90.535964
F 16.583201 36.239079 90.377164
F 16.696101 43.666279 90.468364
F 21.117501 51.456379 90.675864
F 25.431901 36.043579 90.695464
F 25.474101 43.657279 90.670064
F 7.721521 38.598379 93.870464
F 7.721521 46.318079 93.870464
F 16.604001 38.569179 94.206164
F 16.783001 46.304679 94.050664
F 25.482701 38.645379 94.310464
F 25.406801 46.082779 94.271864
F 0.931601 47.612679 97.289464
F 0.931601 39.892979 97.289464
F 9.834631 47.604679 97.577764
F 9.834631 39.884979 97.577764
F 18.793001 47.581879 97.988664
F 18.695201 39.842979 97.842664
F 0.817246 50.169579 100.927364
F 0.817247 42.449879 100.927364
F 9.720311 50.177879 101.215364
F 9.720311 42.458279 101.215364
F 18.536401 50.165079 101.599364
F 18.513301 42.648179 101.481364
F 0.902497 50.169979 98.215764
F 0.902497 42.450279 98.215764
F 9.806061 50.177879 98.487064
F 9.806051 42.458279 98.487064
F 18.533501 50.185179 98.884464
F 18.715201 42.424179 98.733164
F 1.016791 47.612679 94.578364
F 1.016791 39.892979 94.578364
F 9.920401 47.604679 94.849764
F 9.920401 39.884979 94.849764
F 18.845401 47.610179 95.375464
F 18.847501 39.767779 95.138764
F 3.119121 38.595779 98.278664
F 3.119121 46.315479 98.278664
F 12.033401 38.598379 98.557064
F 12.033401 46.318079 98.557064
F 20.927701 38.440879 98.671264
F 20.928201 46.090679 98.810864
F 3.233431 51.467179 94.641364
F 3.233421 36.027779 94.641364
F 3.233431 43.747479 94.641364
F 12.147701 51.464579 94.919764
F 12.147701 36.025179 94.919764
F 12.147701 43.744879 94.919764
F 21.152501 36.006979 87.887364
F 21.096301 36.040779 95.250664
F 20.819201 43.667779 95.199064
F 3.147811 51.467179 97.365864
F 3.147811 36.027779 97.365864
F 3.147811 43.747479 97.365864
F 12.062001 51.464579 97.647664
F 12.062001 36.025179 97.647664
F 12.062001 43.744879 97.647764
F 5.121391 34.738979 105.621364
F 21.088401 35.923979 97.945164
F 20.903101 43.538279 97.863564
F 3.032691 38.595979 101.003364
F 3.032691 46.315679 101.003364
F 11.947701 38.598379 101.285364
F 11.947701 46.318079 101.285364
F 20.786401 38.443379 101.447364
F 20.672301 46.326379 101.642364
F 5.379021 47.604179 97.438064
F 5.379021 39.884479 97.438064
F 14.289401 47.604679 97.717664
F 14.289401 39.884979 97.717664
F 23.176101 47.576979 98.046264
F 23.005401 39.823079 97.826664
F 5.264701 50.178479 101.075364
F 5.264701 42.458779 101.075364
F 14.175101 50.177879 101.355364
F 14.175101 42.458279 101.355364
F 23.047701 50.221179 101.560364
F 22.935601 42.459579 101.488364
F 5.350471 50.178479 98.346664
F 5.350471 42.458779 98.346664
F 14.260801 50.177879 98.627064
F 14.260801 42.458279 98.627064
F 22.894601 50.073679 98.805364
F 23.170101 42.411979 98.721664
F 5.464761 47.604179 94.709364
F 5.464761 39.884479 94.709364
F 14.375101 47.604679 94.989764
F 14.375101 39.884979 94.989764
F 23.264501 47.387579 95.354164
F 23.207601 39.926879 95.201464
F 7.578651 38.598379 98.417064
F 7.578651 46.318079 98.417064
F 16.486801 38.453479 98.678064
F 16.460101 46.153679 98.631064
F 25.179201 38.590179 98.802664
F 25.291301 46.298079 99.096364
F 7.692941 51.464579 94.779764
F 7.692941 36.025179 94.779764
F 7.692941 43.744879 94.779764
F 5.264701 34.739079 101.075364
F 16.579501 35.854079 94.869564
F 16.560101 43.718179 94.972064
F 16.177401 51.556579 104.854364
F 25.522801 36.037479 95.232564
F 25.325601 43.647679 95.394264
F 7.607231 51.464579 97.507764
F 7.607231 36.025179 97.507764
F 7.607231 43.744879 97.507764
F 25.404601 51.414579 102.611364
F 16.494401 35.910079 97.643464
F 16.506201 43.674779 97.635864
F 25.806001 51.569679 87.845464
F 25.224501 36.087379 97.989964
F 25.410101 43.788279 98.052464
F 7.492911 38.598379 101.145364
F 7.492911 46.318079 101.145364
F 16.378201 38.626279 101.393364
F 16.427401 46.267779 101.237364
F 25.222001 38.706179 101.506364
F 24.945001 46.524879 101.685364
F 0.703749 47.617079 104.568364
F 0.703749 39.897379 104.568364
F 9.606021 47.604679 104.852364
F 9.606021 39.884979 104.852364
F 18.428801 47.592079 105.173364
F 18.598101 39.933579 105.092364
F 0.592658 50.160379 108.217364
F 0.592659 42.440679 108.217364
F 9.491701 50.177879 108.489364
F 9.491701 42.458279 108.489364
F 18.913801 47.779079 87.816964
F 22.773301 50.163879 108.886364
F 0.592374 50.202179 105.501364
F 0.592375 42.482479 105.501364
F 9.577441 50.177879 105.761364
F 9.577441 42.458279 105.761364
F 18.371601 50.229179 106.088364
F 18.362401 42.457879 106.111364
F 0.778097 47.608979 101.853364
F 0.778097 39.889279 101.853364
F 9.691741 47.604679 102.124364
F 9.691741 39.884979 102.124364
F 18.291101 47.678179 102.501364
F 18.566701 40.051679 102.391364
F 2.890581 38.596379 105.554364
F 2.890581 46.316079 105.554364
F 11.804801 38.598379 105.831364
F 11.804801 46.318079 105.831364
F 20.740501 38.767079 106.055364
F 20.608501 46.498479 106.052364
F 3.004731 51.466979 101.916364
F 3.004731 36.027679 101.916364
F 3.004731 43.747279 101.916364
F 11.919101 51.464579 102.194364
F 11.919101 36.025179 102.194364
F 11.919101 43.744879 102.194364
F 5.579081 34.739079 91.072064
F 20.712901 35.920279 102.479364
F 20.753001 43.784879 102.716364
F 2.913381 51.465779 104.643364
F 2.913381 36.026479 104.643364
F 2.913381 43.746179 104.643364
F 11.833401 51.464579 104.922364
F 11.833401 36.025179 104.922364
F 11.833401 43.744879 104.922364
F 25.844301 43.724679 88.000964
F 20.650101 36.097279 105.122364
F 20.657601 43.704479 105.324364
F 2.794911 38.597779 108.282364
F 2.794911 46.317479 108.282364
F 11.719101 38.598379 108.559364
F 11.719101 46.318079 108.559364
F 18.464001 42.326579 108.956364
F 21.134101 44.018879 87.892064
F 5.150421 47.604179 104.712364
F 5.150421 39.884479 104.712364
F 14.060801 47.604679 104.992364
F 14.060801 39.884979 104.992364
F 22.944801 47.838879 105.218364
F 22.986801 39.978479 105.187364
F 5.036141 50.178479 108.350364
F 5.036141 42.458779 108.350364
F 13.946501 50.177879 108.629364
F 13.946501 42.458279 108.629364
F 20.864301 51.471379 95.259364
F 22.975701 34.649979 101.756364
F 5.121391 50.178379 105.621364
F 5.121391 42.458679 105.621364
F 14.032201 50.177879 105.901364
F 14.032201 42.458279 105.901364
F 22.709101 50.395279 106.029364
F 23.043601 42.575579 106.259364
F 5.236091 47.604179 101.984364
F 5.236091 39.884479 101.984364
F 14.146501 47.604679 102.264364
F 14.146501 39.884979 102.264364
F 22.704201 47.673279 102.528364
F 22.949601 39.784379 102.522364
F 7.350041 38.598379 105.691364
F 7.350041 46.318079 105.691364
F 16.263501 38.474179 105.960364
F 16.191101 46.306679 106.019364
F 24.966901 38.620879 106.429364
F 24.926601 46.300279 106.305364
F 7.464331 51.464579 102.054364
F 7.464331 36.025179 102.054364
F 7.464331 43.744879 102.054364
F 25.596501 51.495879 95.310564
F 16.331001 36.047579 102.270364
F 16.346101 43.811779 102.249364
F 16.603701 51.503879 95.134264
F 25.034401 36.167979 102.765364
F 24.991501 43.891679 102.495364
F 7.378581 51.464579 104.782364
F 7.378581 36.025179 104.782364
F 7.378581 43.744879 104.782364
F 17.004601 43.747379 87.758864
F 16.226001 35.870079 105.009364
F 16.211401 43.659979 105.012364
F 23.595701 47.881179 87.944164
F 25.052301 35.979479 105.528364
F 25.107201 43.766779 105.304364
F 7.264241 38.598379 108.419364
F 7.264241 46.318079 108.419364
F 25.701301 35.891179 88.006764
F 5.350471 34.739079 98.346664
F 16.847201 51.585179 87.643464
F 24.983601 51.639179 105.207364
F 5.493311 34.739079 93.800764
F 18.341301 50.216479 108.840364
F 25.040901 51.575379 98.059164
F 16.166501 46.441979 108.713364
F 20.791501 38.754779 108.866364
F 25.132701 46.336679 109.065364
F 25.007701 38.683979 109.101364
F 18.638101 34.739479 91.519564
F 18.818101 34.844879 98.699564
F 22.601701 34.684579 108.777364
F 23.444701 34.688879 94.336464
F 23.246501 34.839179 91.604364
F 18.348401 34.887079 108.853364
F 20.604501 46.190179 108.889364
F 0.481778 47.624079 111.863364
F 0.481778 39.904379 111.863364
F 9.377411 47.604679 112.127364
F 9.377411 39.884979 112.127364
F 18.358301 47.671779 112.505364
F 18.413801 39.878179 112.506364
F 0.369464 50.160279 115.502364
F 0.369464 42.440679 115.502364
F 9.263091 50.177879 115.764364
F 9.263091 42.458279 115.764364
F 18.048901 50.353679 115.831364
F 18.184301 42.621379 116.340364
F 0.356806 50.206379 112.777364
F 0.356806 42.486779 112.777364
F 9.348831 50.177879 113.036364
F 9.348831 42.458279 113.036364
F 18.131601 50.286779 113.170364
F 18.291901 42.446379 113.561364
F 9.463121 47.604679 109.399364
F 9.463121 39.884979 109.399364
F 25.105001 43.952779 110.266364
F 21.914201 50.274079 130.950364
F 2.663261 38.596379 112.829364
F 2.663261 46.316079 112.829364
F 11.576201 38.598379 113.106364
F 11.576201 46.318079 113.106364
F 20.578101 38.609579 113.502364
F 20.522701 46.154579 113.289364
F 2.776861 51.466379 109.191364
F 2.776861 36.026979 109.191364
F 2.776861 43.746679 109.191364
F 11.690501 51.464579 109.469364
F 11.690501 36.025179 109.469364
F 11.690501 43.744879 109.469364
F 22.254301 34.684179 123.518364
F 18.433401 39.751179 109.864364
F 20.105501 51.357879 127.024364
F 2.680691 51.465579 111.920364
F 2.680691 36.026179 111.920364
F 2.680691 43.745879 111.920364
F 11.604801 51.464579 112.197364
F 11.604801 36.025179 112.197364
F 11.604801 43.744879 112.197364
F 15.585501 51.425579 127.007364
F 24.871201 36.034079 109.917364
F 20.551401 43.433279 112.465364
F 2.569611 38.595979 115.556364
F 2.569611 46.315679 115.556364
F 11.490501 38.598379 115.834364
F 11.490501 46.318079 115.834364
F 20.328901 38.558479 116.200364
F 20.362901 46.231779 116.082364
F 4.921871 47.604179 111.987364
F 4.921871 39.884479 111.987364
F 13.832201 47.604679 112.267364
F 13.832201 39.884979 112.267364
F 22.694601 47.688479 112.656364
F 22.879301 39.780979 112.763364
F 4.807561 50.178479 115.624364
F 4.807561 42.458779 115.624364
F 13.717901 50.177879 115.904364
F 13.717901 42.458279 115.904364
F 22.580801 50.073479 116.147364
F 22.637501 42.299879 116.317364
F 4.892311 50.178379 112.896364
F 4.892311 42.458679 112.896364
F 13.803601 50.177879 113.176364
F 13.803601 42.458279 113.176364
F 22.588701 50.275479 113.455364
F 22.686201 42.364479 113.472364
F 5.006681 47.604279 109.258364
F 5.006681 39.884679 109.258364
F 13.917901 47.604679 109.539364
F 13.917901 39.884979 109.539364
F 19.674101 38.639279 130.614364
F 24.884101 51.739679 112.569364
F 7.121431 38.598379 112.966364
F 7.121431 46.318079 112.966364
F 16.174101 38.745379 113.218364
F 15.954101 46.389779 113.335364
F 25.020301 38.523679 113.694364
F 24.862001 46.452979 113.525364
F 7.235721 51.464579 109.329364
F 7.235721 36.025179 109.329364
F 7.235721 43.744879 109.329364
F 24.520701 51.574079 117.282364
F 17.602101 42.455779 130.640364
F 24.966301 51.464579 109.736364
F 15.311101 46.313279 130.491364
F 20.277401 51.529979 119.624364
F 17.583101 50.284079 130.678364
F 7.149931 51.464479 112.057364
F 7.149931 36.025179 112.057364
F 7.149931 43.744879 112.057364
F 22.846401 40.016979 109.969364
F 15.987701 36.167779 112.284364
F 16.137901 43.814079 112.460364
F 16.127501 36.104679 109.484364
F 24.921501 35.991379 112.577364
F 24.932701 43.830079 112.873364
F 7.035641 38.598379 115.694364
F 7.035641 46.318079 115.694364
F 15.934101 38.733679 115.891364
F 15.892401 46.221779 115.999364
F 24.717101 38.584979 116.276364
F 24.773501 46.500779 116.068364
F 0.264175 47.623479 119.144364
F 0.264175 39.903779 119.144364
F 9.148791 47.604679 119.401364
F 9.148791 39.884979 119.401364
F 17.916001 47.705979 119.625364
F 17.979301 39.768279 119.766364
F 0.153218 50.160979 122.788364
F 0.153218 42.441279 122.788364
F 9.034471 50.177879 123.038364
F 9.034471 42.458279 123.038364
F 18.085801 50.123679 123.346364
F 17.708601 42.457279 123.218364
F 0.190635 50.181779 120.053364
F 0.190635 42.462079 120.053364
F 9.120211 50.177879 120.310364
F 9.120221 42.458279 120.310364
F 18.036501 50.255979 120.554364
F 17.975501 42.543179 120.595364
F 0.271264 47.587579 116.413364
F 0.271264 39.867879 116.413364
F 9.234511 47.604679 116.673364
F 9.234511 39.884979 116.673364
F 18.110701 47.772779 116.786364
F 18.103301 39.964279 117.141364
F 2.436641 38.594879 120.104364
F 2.436641 46.314579 120.104364
F 11.347601 38.598379 120.380364
F 11.347601 46.318079 120.380364
F 20.291201 38.525679 120.753364
F 20.152001 46.362279 120.646364
F 2.549461 51.467079 116.466364
F 2.549461 36.027679 116.466364
F 2.549461 43.747379 116.466364
F 11.461901 51.464579 116.743364
F 11.461901 36.025179 116.743364
F 11.461901 43.744879 116.743364
F 24.814801 51.419579 119.998364
F 20.323901 36.014879 117.087364
F 20.448201 43.844579 117.114364
F 2.459251 51.468479 119.192364
F 2.459251 36.029079 119.192364
F 2.459251 43.748779 119.192364
F 11.376201 51.464579 119.471364
F 11.376201 36.025179 119.471364
F 11.376201 43.744879 119.471364
F 22.745801 47.565179 109.870364
F 20.254101 36.036679 119.892364
F 20.286801 43.679979 119.932364
F 2.349001 38.593479 122.828364
F 2.349001 46.313179 122.828364
F 11.261901 38.598379 123.108364
F 11.261901 46.318079 123.108364
F 19.967201 38.620079 123.532364
F 20.133501 46.301679 123.369364
F 4.693341 47.604179 119.262364
F 4.693341 39.884479 119.262364
F 13.603601 47.604679 119.541364
F 13.603601 39.884979 119.541364
F 22.488101 47.675479 119.803364
F 22.495801 40.026879 119.965364
F 4.579071 50.178379 122.899364
F 4.579071 42.458679 122.899364
F 13.489201 50.177879 123.178364
F 13.489201 42.458279 123.178364
F 22.333901 50.057679 123.726364
F 22.195501 42.530679 123.513364
F 4.664351 50.178479 120.170364
F 4.664351 42.458779 120.170364
F 13.575001 50.177879 120.450364
F 13.575001 42.458279 120.450364
F 22.495501 50.231279 120.841364
F 22.573701 42.528379 120.884364
F 4.778251 47.604179 116.533364
F 4.778251 39.884479 116.533364
F 13.689301 47.604679 116.813364
F 13.689301 39.884979 116.813364
F 22.502301 47.584979 117.063364
F 22.554601 39.831279 117.190364
F 6.892821 38.598379 120.240364
F 6.892821 46.318079 120.240364
F 15.680901 38.516779 120.486364
F 15.752201 46.345479 120.541364
F 24.546101 38.706779 120.897364
F 24.693801 46.383679 120.789364
F 7.007111 51.464579 116.603364
F 7.007111 36.025179 116.603364
F 7.007111 43.744879 116.603364
F 16.111301 51.723679 109.607364
F 15.914701 36.121979 116.875364
F 15.846101 43.779579 117.026364
F 18.329501 47.600779 109.744364
F 24.790201 36.053079 117.319364
F 24.747401 43.811779 117.085364
F 6.921371 51.464579 119.331364
F 6.921371 36.025179 119.331364
F 6.921371 43.744879 119.331364
F 24.532201 51.247679 127.233364
F 15.783601 35.950979 119.590364
F 15.823601 43.841679 119.588364
F 20.168601 51.400879 124.461364
F 24.770401 36.149979 120.135364
F 24.743001 43.940379 119.889364
F 6.807081 38.598379 122.968364
F 6.807081 46.318079 122.968364
F 15.560401 38.399179 123.145364
F 15.712801 46.307079 123.227364
F 24.447501 38.713279 123.710364
F 24.521501 46.247879 123.611364
F 0.019078 47.606179 126.416364
F 0.019078 39.886479 126.416364
F 8.919591 47.604479 126.675364
F 8.919591 39.884779 126.675364
F 17.807301 47.532379 126.974364
F 17.522001 39.749579 127.000364
F 16.300401 43.686079 109.671364
F 26.355901 34.622379 131.023364
F 20.426301 51.436979 112.323364
F 15.817101 51.438979 124.331364
F 8.655171 50.169379 130.279364
F 8.655171 42.449679 130.279364
F 15.320501 38.653679 130.527364
F 24.468001 51.320079 124.527364
F 0.010697 50.159879 127.269364
F 0.010697 42.440179 127.269364
F 8.888371 50.176779 127.574364
F 8.888371 42.457079 127.574364
F 17.828701 50.115179 127.970364
F 17.618601 42.356079 127.941364
F 0.105874 47.612679 123.674364
F 0.105874 39.892979 123.674364
F 9.005901 47.604679 123.948364
F 9.005901 39.884979 123.948364
F 17.911401 47.503179 124.196364
F 17.729801 39.848979 124.193364
F 2.200081 38.588779 127.364364
F 2.200081 46.308379 127.364364
F 11.115801 38.597179 127.644364
F 11.115801 46.316879 127.644364
F 19.803701 38.580679 128.015364
F 19.847801 46.202879 128.119364
F 2.323431 51.469079 123.741364
F 2.323431 36.029679 123.741364
F 2.323431 43.749379 123.741364
F 11.233301 51.464579 124.018364
F 11.233301 36.025179 124.018364
F 11.233301 43.744879 124.018364
F 4.892311 34.738979 112.896364
F 20.102001 36.115679 124.470364
F 19.970701 43.749279 124.194364
F 2.239411 51.469979 126.461364
F 2.239411 36.030679 126.461364
F 2.239411 43.750379 126.461364
F 11.147001 51.464279 126.745364
F 11.147001 36.024879 126.745364
F 11.147001 43.744579 126.745364
F 20.478001 36.136179 109.757364
F 19.966701 36.110679 127.176364
F 19.883601 43.740279 126.879364
F 2.033511 38.543079 130.053364
F 2.033511 46.262779 130.053364
F 10.882701 38.589179 130.349364
F 10.882701 46.308879 130.349364
F 4.664351 34.739079 120.170364
F 4.579071 34.739079 122.899364
F 4.462911 47.603779 126.535364
F 4.462911 39.884079 126.535364
F 13.374401 47.604479 126.815364
F 13.374401 39.884779 126.815364
F 21.889201 47.341179 127.207364
F 22.033301 39.807879 127.270364
F 4.261011 50.134979 130.114364
F 4.261011 42.415279 130.114364
F 13.110101 50.168679 130.419364
F 13.110101 42.449079 130.419364
F 20.763701 43.563079 109.712364
F 4.430001 34.739779 127.428364
F 4.430001 50.179079 127.428364
F 4.430001 42.459379 127.428364
F 13.343201 50.176779 127.714364
F 13.343201 42.457079 127.714364
F 22.189601 49.970979 128.197364
F 22.012501 42.326879 128.066364
F 4.550361 47.604179 123.807364
F 4.550361 39.884479 123.807364
F 13.460701 47.604679 124.088364
F 13.460701 39.884979 124.088364
F 22.262001 47.261479 124.510364
F 22.211001 40.032579 124.419364
F 6.660921 38.597279 127.504364
F 6.660921 46.316979 127.504364
F 15.404501 38.313279 127.867364
F 15.585501 46.387579 127.802364
F 24.237901 38.532079 128.204364
F 24.284401 46.284179 128.299364
F 6.778511 51.464579 123.878364
F 6.778511 36.025179 123.878364
F 6.778511 43.744879 123.878364
F 20.409101 35.983379 112.579364
F 15.610401 36.004079 124.178364
F 15.618401 43.779079 124.073364
F 20.378501 51.536679 116.826364
F 24.368801 36.040179 124.418364
F 24.458701 43.725079 124.546364
F 6.691821 51.464079 126.604364
F 6.691821 36.024779 126.604364
F 6.691821 43.744479 126.604364
F 0.190635 34.742479 120.053364
F 15.604801 35.846679 126.807364
F 15.579901 43.675679 126.736364
F 15.914101 51.560279 112.240364
F 24.273401 35.986879 127.096364
F 24.317201 43.733879 127.345364
F 6.426811 38.590279 130.209364
F 6.426811 46.309979 130.209364
F 15.923201 51.504479 116.904364
F 15.909701 51.428979 119.505364
F 0.356806 34.767079 112.777364
F 4.807561 34.739079 115.624364
F 20.552101 51.563179 109.535364
F 24.141601 46.315279 130.940364
F 26.466301 42.264579 128.159364
F 21.850301 42.295779 130.813364
F 19.608701 46.221279 130.748364
F 26.429501 39.672679 127.298364
F 26.359201 50.252579 131.086364
F 26.411101 34.531379 128.089364
F 26.819201 50.024279 123.800364
F 26.646801 50.072579 128.367364
F 22.522001 34.825479 120.824364
F 24.184201 38.582679 130.787364
F 22.095001 34.675479 128.043364
F 26.566701 47.543679 127.527364
F 26.653201 39.925979 124.650364
F 3.910961 55.336279 2.732194
F 3.910961 63.055979 2.732194
F 12.809801 55.325579 3.019204
F 12.809801 63.045279 3.019204
F 21.773201 55.329479 3.415914
F 21.749501 63.090279 3.255034
F 3.789221 57.889679 6.357044
F 3.789221 65.609379 6.357044
F 12.692301 57.897579 6.645374
F 12.692301 65.617279 6.645374
F 21.819201 57.764579 7.073754
F 21.716001 65.520279 7.134264
F 3.874501 57.890779 3.645704
F 3.874501 65.610479 3.645704
F 12.778601 57.897879 3.918444
F 12.778601 65.617579 3.918444
F 21.848801 57.962579 4.334714
F 21.885101 65.501079 4.373534
F 4.124131 55.334979 0.044207
F 3.302931 55.332379 21.832364
F 4.124131 63.054679 0.044206
F 3.302931 63.052079 21.832364
F 13.042901 55.333579 0.314305
F 13.042901 63.053279 0.314304
F 25.953101 65.528179 14.588264
F 24.261001 66.613179 0.760150
F 6.092171 54.035279 3.710134
F 6.092171 61.754979 3.710134
F 15.009001 54.025079 3.994164
F 15.225101 61.885279 3.967024
F 23.958201 54.041179 4.583404
F 24.000401 62.019279 4.453814
F 6.359421 59.199179 0.108717
F 6.359421 66.918879 0.108717
F 26.347201 62.965079 3.487984
F 26.031701 63.160679 11.039964
F 26.050401 55.408979 10.830764
F 25.738701 55.252379 18.140564
F 6.122841 59.188079 2.807804
F 6.122841 66.907679 2.807804
F 15.013801 59.285779 3.214654
F 14.991201 66.833479 3.091334
F 24.013301 59.315979 3.695144
F 24.176101 66.737779 3.499284
F 6.005481 54.035179 6.433514
F 6.005481 61.754879 6.433514
F 14.919701 54.037779 6.715374
F 14.919701 61.757479 6.715374
F 23.730301 54.051979 7.335464
F 23.918601 62.022279 7.259974
F 8.354221 55.325079 2.879584
F 8.354221 63.044679 2.879584
F 17.383101 55.413379 3.189534
F 17.547801 63.098979 3.251684
F 26.359301 63.104579 8.259644
F 16.589501 57.835379 21.362464
F 8.236681 57.898179 6.505734
F 8.236681 65.617779 6.505734
F 17.117201 57.845879 6.852874
F 17.304901 65.611779 6.890644
F 19.815401 66.880179 0.619988
F 22.113801 55.262279 0.583760
F 8.323001 57.898379 3.778044
F 8.323001 65.618079 3.778044
F 17.106301 58.028479 4.133964
F 17.322301 65.762479 4.178864
F 5.548251 69.474579 20.982564
F 19.853501 59.316879 0.612546
F 8.588021 55.333679 0.174354
F 8.588021 63.053279 0.174354
F 26.181701 58.048379 7.135314
F 26.148401 55.469679 8.009964
F 15.279101 66.818779 0.380565
F 25.785901 57.958879 11.862264
F 10.551201 54.037979 3.848444
F 10.551201 61.757679 3.848444
F 19.499601 54.115779 4.379784
F 19.610801 61.781479 4.271534
F 10.815501 59.193479 0.244323
F 10.815501 66.913079 0.244323
F 23.570301 62.070079 21.887464
F 26.245801 57.901179 4.404454
F 10.582401 59.185379 2.949204
F 10.582401 66.905079 2.949204
F 19.581301 59.128479 3.474984
F 19.745001 66.876479 3.323044
F 10.464901 54.037779 6.575374
F 10.464901 61.757479 6.575384
F 19.315901 54.017679 7.014614
F 19.375901 61.593279 7.021024
F 3.674961 55.332379 9.994344
F 3.674961 63.052079 9.994344
F 12.578001 55.324379 10.282564
F 12.578001 63.044079 10.282564
F 21.429701 55.260179 10.875064
F 21.440701 63.193479 10.799664
F 3.560641 57.889579 13.631664
F 3.560641 65.609279 13.631664
F 12.463701 57.897579 13.919864
F 12.463701 65.617279 13.919864
F 21.390901 57.936679 14.385064
F 21.383501 65.654279 14.345464
F 3.645861 57.889579 10.920464
F 3.645861 65.609279 10.920464
F 12.549401 57.897579 11.191864
F 12.549401 65.617279 11.191864
F 21.389401 57.776779 11.722064
F 21.565501 65.720379 11.697164
F 3.760151 55.332379 7.283204
F 3.760151 63.052079 7.283204
F 12.663701 55.324379 7.554594
F 12.663701 63.044079 7.554594
F 21.513601 55.319279 8.235184
F 21.564601 62.994279 8.144514
F 5.862491 54.035179 10.983464
F 5.862491 61.754879 10.983464
F 14.776801 54.037779 11.261864
F 14.776801 61.757479 11.261864
F 23.828901 54.009279 11.626364
F 23.624101 61.741879 11.690964
F 5.976791 59.186779 7.346174
F 5.976791 66.906479 7.346174
F 14.891101 59.184179 7.624594
F 14.891101 66.903879 7.624594
F 23.901601 59.373579 7.975934
F 23.973701 66.959879 8.100474
F 5.891181 59.186779 10.070664
F 5.891181 66.906479 10.070664
F 14.805401 59.184179 10.352564
F 14.805401 66.903879 10.352564
F 23.550501 59.152279 10.713164
F 23.852901 66.884379 10.966764
F 5.776861 54.035179 13.707964
F 5.776861 61.754879 13.707964
F 14.691101 54.037779 13.989864
F 14.691101 61.757479 13.989864
F 23.827401 54.127579 14.454564
F 23.424101 61.860879 14.400764
F 8.122381 55.323879 10.142964
F 8.122381 63.043579 10.142964
F 17.077501 55.216379 10.622764
F 17.088101 63.042579 10.514664
F 25.901001 55.456679 15.385064
F 23.375301 53.948679 21.883464
F 8.008061 57.898179 13.780164
F 8.008061 65.617779 13.780164
F 16.971701 57.733279 14.211864
F 17.059801 65.855979 14.109164
F 5.633881 69.474579 18.258064
F 26.307301 65.484479 4.573884
F 8.093831 57.898179 11.051464
F 8.093831 65.617779 11.051464
F 17.081101 57.902179 11.431464
F 16.968001 65.691079 11.375164
F 25.763801 57.940579 19.148864
F 25.783901 58.045679 14.607464
F 8.208121 55.323879 7.414194
F 8.208121 63.043579 7.414194
F 17.084301 55.299379 7.797094
F 17.131201 63.006379 7.645744
F 22.000901 63.133879 0.471050
F 25.760401 63.090479 15.619564
F 10.322001 54.037779 11.121864
F 10.322001 61.757479 11.121864
F 19.216901 53.963579 11.645164
F 19.231401 61.814879 11.623364
F 10.436301 59.184179 7.484594
F 10.436301 66.903879 7.484594
F 19.558001 59.033479 7.937334
F 19.365701 66.867879 7.846264
F 10.350601 59.184179 10.212564
F 10.350601 66.903879 10.212564
F 19.455501 59.152679 10.760764
F 19.400201 66.925479 10.612564
F 10.236301 54.037779 13.849864
F 10.236301 61.757479 13.849864
F 19.236001 54.147679 14.273264
F 18.990501 61.930679 14.284464
F 3.446351 55.332379 17.268964
F 3.446351 63.052079 17.268964
F 12.349401 55.324379 17.557164
F 12.349401 63.044079 17.557164
F 21.513701 55.300579 18.059064
F 21.371601 63.094679 18.109864
F 3.332031 57.889579 20.906264
F 3.332031 65.609279 20.906264
F 12.235101 57.897579 21.194464
F 12.235101 65.617279 21.194464
F 23.872501 69.594679 7.152204
F 10.093401 69.477179 18.396464
F 3.417241 57.889579 18.195064
F 3.417241 65.609279 18.195064
F 12.320801 57.897579 18.466464
F 12.320801 65.617279 18.466464
F 21.436701 58.192979 18.907564
F 21.386101 65.742279 18.811164
F 3.531541 55.332379 14.557764
F 3.531541 63.052079 14.557764
F 12.435101 55.324379 14.829164
F 12.435101 63.044079 14.829164
F 21.516601 55.407979 15.421364
F 21.183501 63.132179 15.207064
F 5.633881 54.035179 18.258064
F 5.633881 61.754879 18.258064
F 14.548201 54.037779 18.536464
F 14.548201 61.757479 18.536464
F 23.574401 53.967579 19.081364
F 23.671301 62.043479 19.142864
F 5.748171 59.186779 14.620764
F 5.748171 66.906479 14.620764
F 14.662501 59.184179 14.899164
F 14.662501 66.903879 14.899164
F 23.615401 59.183779 15.511164
F 23.824401 66.789679 15.318264
F 5.662561 59.186779 17.345264
F 5.662561 66.906479 17.345264
F 14.576801 59.184179 17.627164
F 14.576801 66.903879 17.627164
F 23.649001 59.430379 18.167964
F 23.800201 66.883279 18.053864
F 5.548251 54.035179 20.982564
F 5.548251 61.754879 20.982564
F 14.462401 54.037779 21.264464
F 14.462401 61.757479 21.264464
F 15.273801 59.128679 0.556717
F 10.236301 69.477179 13.849864
F 7.893771 55.323879 17.417464
F 7.893771 63.043579 17.417464
F 16.819001 55.317779 17.854664
F 16.825401 63.141079 17.931064
F 24.363101 59.246479 0.755460
F 10.322001 69.477179 11.121864
F 7.779451 57.898179 21.054764
F 7.779451 65.617779 21.054764
F 14.548201 69.477179 18.536464
F 25.844101 65.615879 19.188164
F 14.462401 69.477179 21.264464
F 14.982601 69.393579 3.973454
F 7.865211 57.898179 18.326064
F 7.865211 65.617779 18.326064
F 16.902001 57.887479 18.659964
F 16.903201 65.683179 18.683564
F 26.021401 63.105379 18.172664
F 26.170301 55.236079 3.622714
F 7.979511 55.323879 14.688764
F 7.979511 63.043579 14.688764
F 16.887301 55.180579 15.190564
F 16.761001 63.317179 15.205764
F 17.615801 63.178079 0.473618
F 26.171901 65.681779 11.941064
F 10.093401 54.037779 18.396464
F 10.093401 61.757479 18.396464
F 19.112701 54.240279 18.948964
F 19.116901 61.797679 18.888064
F 10.207701 59.184179 14.759164
F 10.207701 66.903879 14.759164
F 19.076601 59.255479 15.116564
F 19.244301 67.104379 14.989164
F 10.122001 59.184179 17.487164
F 10.122001 66.903879 17.487164
F 19.243201 59.229079 17.847264
F 19.259101 66.946479 17.691764
F 10.007701 54.037779 21.124464
F 10.007701 61.757479 21.124464
F 18.894001 54.093079 21.622864
F 16.824301 65.653479 21.531464
F 6.092171 69.474679 3.710134
F 6.005481 69.474579 6.433514
F 5.862491 69.474579 10.983464
F 14.776801 69.477179 11.261864
F 10.007701 69.477179 21.124464
F 5.776861 69.474579 13.707964
F 14.691101 69.477179 13.989864
F 26.221001 65.644679 7.248624
F 17.489901 55.479479 0.540353
F 19.136601 61.652579 21.564164
F 26.344801 55.261479 0.935838
F 26.576501 62.905379 0.811795
F 19.677001 69.467379 4.325244
F 21.305301 57.975479 21.610064
F 19.022901 69.463679 21.711364
F 23.584101 69.561779 18.877564
F 19.514901 69.443579 7.046814
F 25.700701 57.909479 21.941264
F 19.081401 69.506179 11.537764
F 23.993201 69.350879 4.470434
F 25.654801 65.792979 21.901064
F 3.217741 55.332379 24.543564
F 3.217741 63.052079 24.543564
F 12.120801 55.324379 24.831764
F 12.120801 63.044079 24.831764
F 20.992001 55.396479 25.382764
F 21.048001 63.203979 25.161464
F 3.103421 57.889579 28.180864
F 3.103421 65.609279 28.180864
F 12.006401 57.897579 28.469064
F 12.006401 65.617279 28.469064
F 21.117601 58.071679 29.038164
F 20.944001 65.521579 28.966864
F 3.188631 57.889579 25.469664
F 3.188631 65.609279 25.469664
F 12.092201 57.897579 25.741064
F 12.092201 65.617279 25.741064
F 21.015601 58.192979 26.295864
F 20.999501 65.800879 26.289264
F 2.617091 55.332379 43.656164
F 2.617091 63.052079 43.656164
F 12.206501 55.324379 22.103764
F 12.206501 63.044079 22.103764
F 16.634501 55.313979 22.376464
F 23.226601 69.567179 26.306464
F 5.405271 54.035179 25.532664
F 5.405271 61.754879 25.532664
F 14.319601 54.037779 25.811064
F 14.319601 61.757479 25.811064
F 23.185601 54.242979 26.329464
F 23.321601 62.000379 26.195664
F 5.519561 59.186779 21.895364
F 5.519561 66.906479 21.895364
F 14.433901 59.184179 22.173764
F 14.433901 66.903879 22.173764
F 18.417701 53.920379 43.222364
F 18.941801 59.159179 22.352564
F 5.433951 59.186779 24.619864
F 5.433951 66.906479 24.619864
F 14.348201 59.184179 24.901764
F 14.348201 66.903879 24.901764
F 23.364701 59.158379 25.537764
F 23.261801 67.011379 25.499064
F 5.319631 54.035179 28.257164
F 5.319631 61.754879 28.257164
F 14.233801 54.037779 28.539064
F 14.233801 61.757479 28.539064
F 23.246601 54.227179 28.893064
F 23.454101 61.825179 28.904764
F 7.665151 55.323879 24.692064
F 7.665151 63.043579 24.692064
F 16.542401 55.223379 25.174964
F 16.652901 63.047679 25.129764
F 25.497601 55.284079 25.519064
F 25.606301 63.268879 25.587864
F 7.550831 57.898179 28.329364
F 7.550831 65.617779 28.329364
F 16.408201 57.913379 28.505564
F 16.639401 65.706479 28.705464
F 25.593901 58.045379 29.145964
F 25.423201 65.822179 29.274964
F 7.636601 57.898179 25.600664
F 7.636601 65.617779 25.600664
F 16.600501 57.885779 25.821464
F 16.465001 65.657279 26.076264
F 25.626601 57.943679 26.335564
F 25.556801 65.795179 26.451564
F 7.750901 55.323879 21.963364
F 7.750901 63.043579 21.963364
F 21.186501 55.498179 22.637964
F 15.973701 65.587179 43.137564
F 19.086601 66.899979 22.603264
F 23.498301 59.319779 22.871864
F 9.864791 54.037779 25.671064
F 9.864791 61.757479 25.671064
F 18.860001 54.120979 26.254764
F 18.801101 61.862179 25.928664
F 9.979101 59.184179 22.033764
F 9.979101 66.903879 22.033764
F 23.417101 66.904279 22.826764
F 15.972201 57.780579 43.266464
F 9.893361 59.184179 24.761764
F 9.893361 66.903879 24.761764
F 18.833001 59.106079 25.001164
F 18.729001 66.902679 25.282164
F 9.779041 54.037779 28.399064
F 9.779041 61.757479 28.399064
F 18.592801 54.192979 28.982064
F 18.868101 61.731079 28.843264
F 2.989121 55.332379 31.818164
F 2.989121 63.052079 31.818164
F 11.892201 55.324379 32.106364
F 11.892201 63.044079 32.106364
F 20.971901 55.385879 32.494064
F 20.783401 63.117179 32.459164
F 2.874801 57.889579 35.455464
F 2.874801 65.609279 35.455464
F 11.777801 57.897579 35.743664
F 11.777801 65.617279 35.743664
F 20.806701 58.054979 36.228064
F 20.790201 65.515979 36.030464
F 2.960021 57.889579 32.744264
F 2.960021 65.609279 32.744264
F 11.863601 57.897579 33.015664
F 11.863601 65.617279 33.015664
F 20.729101 57.978979 33.327164
F 20.839901 65.648579 33.294664
F 3.074311 55.332379 29.106964
F 3.074311 63.052079 29.106964
F 11.977901 55.324379 29.378364
F 11.977901 63.044079 29.378364
F 20.962401 55.351179 29.721964
F 21.057201 63.029779 29.724564
F 5.176651 54.035179 32.807264
F 5.176651 61.754879 32.807264
F 14.091001 54.037779 33.085664
F 14.091001 61.757479 33.085664
F 23.208601 53.752779 33.301564
F 22.938801 61.803279 33.299664
F 5.290951 59.186779 29.169964
F 5.290951 66.906479 29.169964
F 14.205301 59.184179 29.448364
F 14.205301 66.903879 29.448364
F 23.380001 59.316079 29.931964
F 22.980001 66.936679 29.967264
F 5.205341 59.186779 31.894464
F 5.205341 66.906479 31.894464
F 14.119501 59.184179 32.176364
F 14.119501 66.903879 32.176364
F 23.132001 59.149179 32.654264
F 23.154001 66.818779 32.695464
F 5.091021 54.035179 35.531764
F 5.091021 61.754879 35.531764
F 14.005201 54.037779 35.813664
F 14.005201 61.757479 35.813664
F 22.939001 53.932879 36.072364
F 23.064001 61.825879 36.112464
F 7.436541 55.323879 31.966664
F 7.436541 63.043579 31.966664
F 16.291701 55.342879 32.478264
F 16.490401 63.072679 32.483164
F 25.444501 55.488479 32.646764
F 25.438001 62.931079 32.618964
F 7.322221 57.898179 35.603964
F 7.322221 65.617779 35.603964
F 16.295701 57.976679 35.815464
F 16.324601 65.765579 35.835464
F 25.306701 57.938579 36.389564
F 25.313601 65.785179 36.301364
F 7.407991 57.898179 32.875264
F 7.407991 65.617779 32.875264
F 16.328301 57.945679 33.049564
F 16.376901 65.628879 33.181664
F 25.267201 58.001279 33.655464
F 25.488801 65.552879 33.529364
F 7.522281 55.323879 29.237964
F 7.522281 63.043579 29.237964
F 16.225801 55.432679 29.574764
F 16.527101 62.981779 29.668964
F 25.508601 55.280379 29.979964
F 25.550201 63.147979 29.844464
F 9.636171 54.037779 32.945664
F 9.636171 61.757479 32.945664
F 18.750601 54.011679 33.206964
F 18.646101 61.638279 33.420664
F 9.750461 59.184179 29.308364
F 9.750461 66.903879 29.308364
F 18.759701 59.177379 29.432664
F 18.758501 66.912679 29.607964
F 9.664751 59.184179 32.036364
F 9.664751 66.903879 32.036364
F 18.591001 59.189279 32.085764
F 18.550501 67.007479 32.384064
F 9.550431 54.037779 35.673664
F 9.550431 61.757479 35.673664
F 18.434801 54.089079 35.884964
F 18.595601 61.556579 36.046664
F 2.760511 55.332379 39.092764
F 2.760511 63.052079 39.092764
F 11.663501 55.324379 39.380964
F 11.663501 63.044079 39.380964
F 20.817101 55.183479 39.781564
F 20.756301 63.123579 39.804464
F 2.646191 57.889579 42.730064
F 2.646191 65.609279 42.730064
F 11.549201 57.897579 43.018264
F 11.549201 65.617279 43.018264
F 4.948041 69.474579 40.081864
F 25.867001 63.423279 22.913464
F 2.731401 57.889579 40.018864
F 2.731401 65.609279 40.018864
F 11.635001 57.897579 40.290264
F 11.635001 65.617279 40.290264
F 20.417301 57.729579 40.784764
F 20.637001 65.727879 40.561764
F 2.845701 55.332379 36.381564
F 2.845701 63.052079 36.381564
F 11.749301 55.324379 36.652964
F 11.749301 63.044079 36.652964
F 20.833901 55.324179 36.870764
F 20.733401 62.983079 37.089764
F 4.948041 54.035179 40.081864
F 4.948041 61.754879 40.081864
F 13.862401 54.037779 40.360264
F 13.862301 61.757479 40.360264
F 22.962401 53.934879 40.794664
F 22.841201 61.687679 40.788764
F 5.062331 59.186779 36.444564
F 5.062331 66.906479 36.444564
F 13.976601 59.184179 36.722964
F 13.976601 66.903879 36.722964
F 22.959401 59.230979 37.197264
F 22.921101 66.904579 37.012564
F 4.976721 59.186779 39.169064
F 4.976721 66.906479 39.169064
F 13.890901 59.184179 39.450964
F 13.890901 66.903879 39.450964
F 22.972701 59.129979 39.925364
F 22.932101 66.758779 39.771764
F 4.862411 54.035179 42.806364
F 4.862411 61.754879 42.806364
F 13.776601 54.037779 43.088264
F 13.776601 61.757479 43.088264
F 13.862301 69.477179 40.360264
F 21.122601 63.075379 22.504464
F 7.207931 55.323879 39.241264
F 7.207931 63.043579 39.241264
F 16.038401 55.433279 39.272264
F 16.019601 63.215579 39.448064
F 25.084601 55.397979 39.785364
F 25.123701 63.064379 39.762664
F 7.093611 57.898179 42.878564
F 7.093611 65.617779 42.878564
F 25.585101 55.325679 22.830464
F 4.862411 69.474579 42.806364
F 16.795301 63.024379 22.270464
F 14.005201 69.477179 35.813664
F 7.179371 57.898179 40.149864
F 7.179371 65.617779 40.149864
F 16.080801 57.877679 40.439864
F 16.032501 65.829579 40.480164
F 25.197901 57.901179 40.853764
F 25.178401 65.526579 40.890064
F 7.293671 55.323879 36.512564
F 7.293671 63.043579 36.512564
F 16.232401 55.384179 36.514164
F 16.356901 63.145079 36.683864
F 25.143601 55.405579 37.130664
F 25.249201 63.091279 37.090964
F 9.407561 54.037779 40.220264
F 9.407561 61.757479 40.220264
F 18.330001 53.977979 40.569264
F 18.435101 61.851079 40.510464
F 9.521851 59.184179 36.582964
F 9.521851 66.903879 36.582964
F 18.395501 59.070479 37.068264
F 18.592501 66.875979 36.796464
F 9.436131 59.184179 39.310964
F 9.436131 66.903879 39.310964
F 18.377001 59.181279 39.822264
F 18.352901 66.851679 39.612564
F 9.321821 54.037779 42.948264
F 9.321821 61.757479 42.948264
F 9.636171 69.477179 32.945664
F 13.776601 69.477179 43.088264
F 5.405271 69.474579 25.532664
F 9.407561 69.477179 40.220264
F 14.319601 69.477179 25.811064
F 5.319631 69.474579 28.257164
F 9.321821 69.477179 42.948264
F 14.233801 69.477179 28.539064
F 9.779041 69.477179 28.399064
F 5.176651 69.474579 32.807264
F 14.091001 69.477179 33.085664
F 5.091021 69.474579 35.531764
F 18.298101 61.607479 43.324664
F 20.700201 57.618979 43.480964
F 20.283401 65.388979 43.370564
F 22.991301 53.871379 43.480364
F 22.962501 69.393379 43.356364
F 23.181701 69.428079 28.995364
F 23.143501 69.456179 33.326064
F 18.286201 69.410179 43.320064
F 18.745401 69.589279 28.849764
F 22.938501 69.418679 40.644264
F 25.207401 57.761479 43.484164
F 21.386901 65.603079 21.516864
F 2.531901 55.332379 46.367364
F 2.531901 63.052079 46.367364
F 11.434901 55.324379 46.655564
F 11.434901 63.044079 46.655564
F 20.472001 55.148779 46.957264
F 20.363301 63.099479 46.937264
F 2.417581 57.889579 50.004664
F 2.417581 65.609279 50.004664
F 11.320601 57.897579 50.292864
F 11.320601 65.617279 50.292864
F 20.356901 57.527179 50.669964
F 20.141101 65.533779 50.593864
F 2.502791 57.889579 47.293464
F 2.502791 65.609279 47.293464
F 11.406301 57.897579 47.564864
F 11.406301 65.617279 47.564864
F 20.506401 57.677279 47.900964
F 20.509601 65.648879 47.923064
F 1.931251 55.332379 65.479964
F 1.931251 63.052079 65.479964
F 11.520601 55.324379 43.927564
F 11.520601 63.044079 43.927564
F 20.553201 54.995079 44.190564
F 15.990201 63.074579 43.936064
F 4.719421 54.035179 47.356464
F 4.719421 61.754879 47.356464
F 13.633701 54.037779 47.634864
F 13.633701 61.757479 47.634864
F 22.846601 53.840379 47.900364
F 22.766001 61.672479 47.964264
F 4.833721 59.186779 43.719164
F 4.833721 66.906479 43.719164
F 13.748001 59.184179 43.997564
F 13.748001 66.903879 43.997564
F 8.864591 69.477179 57.497464
F 18.352601 58.957379 44.398464
F 4.748111 59.186779 46.443664
F 4.748111 66.906479 46.443664
F 13.662301 59.184179 46.725564
F 13.662301 66.903879 46.725564
F 22.788801 59.070579 47.136964
F 22.759801 66.788279 47.063164
F 4.633791 54.035179 50.080964
F 4.633791 61.754879 50.080964
F 13.548001 54.037779 50.362864
F 13.548001 61.757479 50.362864
F 22.644301 53.923479 50.663564
F 22.664901 61.455079 50.599364
F 6.979311 55.323879 46.515864
F 6.979311 63.043579 46.515864
F 15.941201 55.240279 46.828464
F 16.095401 62.938479 46.743264
F 24.997601 55.173779 46.956564
F 24.910401 62.952079 47.091264
F 6.864991 57.898179 50.153164
F 6.864991 65.617779 50.153164
F 15.906401 57.831079 50.658964
F 15.750501 65.567579 50.415464
F 24.970201 57.832679 50.690164
F 24.870701 65.550879 50.680164
F 6.950761 57.898179 47.424464
F 6.950761 65.617779 47.424464
F 15.853501 57.960879 47.951564
F 15.919201 65.466179 47.660064
F 25.030601 57.774179 47.856664
F 25.020701 65.605479 47.961564
F 7.065061 55.323879 43.787164
F 7.065061 63.043579 43.787164
F 19.955501 65.730679 65.156264
F 17.816301 61.678079 65.070664
F 20.444101 62.843579 44.277364
F 25.224701 55.231279 44.254164
F 9.178951 54.037779 47.494864
F 9.178951 61.757479 47.494864
F 18.090801 53.906979 47.889264
F 18.296301 61.694579 47.785964
F 9.293241 59.184179 43.857564
F 9.293241 66.903879 43.857564
F 17.494901 53.944379 65.085764
F 22.888601 58.936879 44.425764
F 9.207521 59.184179 46.585564
F 9.207521 66.903879 46.585564
F 18.287901 58.949579 47.135364
F 18.222401 66.895479 46.896964
F 9.093201 54.037779 50.222864
F 9.093201 61.757479 50.222864
F 18.118001 53.837779 50.603864
F 18.209801 61.691079 50.436564
F 2.303281 55.332379 53.641964
F 2.303281 63.052079 53.641964
F 11.206301 55.324379 53.930164
F 11.206301 63.044079 53.930164
F 20.338901 55.414179 54.267164
F 20.359101 63.033079 54.107264
F 2.188961 57.889579 57.279264
F 2.188961 65.609279 57.279264
F 11.092001 57.897579 57.567464
F 11.092001 65.617279 57.567464
F 20.194701 57.765179 57.962864
F 20.131201 65.546379 57.961964
F 2.274181 57.889579 54.568064
F 2.274181 65.609279 54.568064
F 11.177701 57.897579 54.839464
F 11.177701 65.617279 54.839464
F 20.330701 57.894179 55.227964
F 20.131401 65.622079 55.126564
F 2.388471 55.332379 50.930764
F 2.388471 63.052079 50.930764
F 11.292001 55.324379 51.202164
F 11.292001 63.044079 51.202164
F 20.473801 54.975179 51.586264
F 20.398801 62.806179 51.500264
F 4.490811 54.035179 54.631064
F 4.490811 61.754879 54.631064
F 13.405101 54.037779 54.909464
F 13.405101 61.757479 54.909464
F 22.767501 54.280179 55.073764
F 22.466401 61.678179 55.190464
F 4.605111 59.186779 50.993764
F 4.605111 66.906479 50.993764
F 13.519401 59.184179 51.272164
F 13.519401 66.903879 51.272164
F 22.631901 58.775079 51.512064
F 22.565301 66.841779 51.392764
F 4.519501 59.186779 53.718264
F 4.519501 66.906479 53.718264
F 13.433701 59.184179 54.000164
F 13.433701 66.903879 54.000164
F 22.597001 59.143979 54.181764
F 22.470501 66.847679 54.173864
F 4.405181 54.035179 57.355564
F 4.405181 61.754879 57.355564
F 13.319401 54.037779 57.637464
F 13.319401 61.757479 57.637464
F 22.494601 54.078479 57.859664
F 22.667201 61.884079 57.900464
F 6.750701 55.323879 53.790464
F 6.750701 63.043579 53.790464
F 15.649601 55.325879 54.062164
F 15.873901 63.047079 54.128864
F 25.088001 55.395379 54.323664
F 24.842701 63.061879 54.323064
F 6.636381 57.898179 57.427764
F 6.636381 65.617779 57.427764
F 15.631901 57.997179 57.776764
F 15.553201 65.601379 57.861164
F 24.642701 57.840879 58.128264
F 24.594701 65.623979 58.126964
F 6.722151 57.898179 54.699064
F 6.722151 65.617779 54.699064
F 15.727301 57.914079 55.072264
F 15.626801 65.579579 54.934464
F 24.820901 58.028679 55.298864
F 24.675201 65.744879 55.272864
F 6.836441 55.323879 51.061764
F 6.836441 63.043579 51.061764
F 15.850901 55.155979 51.305664
F 15.870201 62.982979 51.325564
F 25.009801 55.212279 51.442964
F 24.782701 63.106579 51.573164
F 8.950331 54.037779 54.769464
F 8.950331 61.757479 54.769464
F 18.091901 54.178979 55.161564
F 18.181301 61.878579 55.154364
F 9.064621 59.184179 51.132164
F 9.064621 66.903879 51.132164
F 18.141101 59.202279 51.492764
F 17.953101 66.761679 51.484364
F 8.978911 59.184179 53.860164
F 8.978911 66.903879 53.860164
F 18.118701 59.188579 54.250664
F 17.848601 66.845079 54.141964
F 8.864591 54.037779 57.497464
F 8.864591 61.757479 57.497464
F 18.002101 53.779279 57.941964
F 17.905201 61.751479 57.940764
F 2.074671 55.332379 60.916564
F 2.074671 63.052079 60.916564
F 10.977701 55.324379 61.204764
F 10.977701 63.044079 61.204764
F 19.849701 55.127179 61.585164
F 20.160301 63.002479 61.436364
F 1.960351 57.889579 64.553864
F 1.960351 65.609279 64.553864
F 10.863401 57.897579 64.842064
F 10.863401 65.617279 64.842064
F 22.324301 61.686779 65.188964
F 24.999201 63.023579 44.257664
F 2.045561 57.889579 61.842664
F 2.045561 65.609279 61.842664
F 10.949101 57.897579 62.114064
F 10.949101 65.617279 62.114064
F 20.142201 57.776579 62.236764
F 20.045801 65.677779 62.363664
F 2.159861 55.332379 58.205364
F 2.159861 63.052079 58.205364
F 11.063401 55.324379 58.476764
F 11.063401 63.044079 58.476764
F 20.174601 55.117679 58.813364
F 20.250401 62.890679 58.771064
F 4.262201 54.035179 61.905664
F 4.262201 61.754879 61.905664
F 13.176501 54.037779 62.184064
F 13.176501 61.757479 62.184064
F 22.301301 54.200479 62.466264
F 22.474501 61.797579 62.347864
F 4.376491 59.186779 58.268364
F 4.376491 66.906479 58.268364
F 13.290801 59.184179 58.546764
F 13.290801 66.903879 58.546764
F 22.558101 59.195279 58.925964
F 22.204301 66.938679 58.764764
F 4.290881 59.186779 60.992864
F 4.290881 66.906479 60.992864
F 13.205101 59.184179 61.274764
F 13.205101 66.903879 61.274764
F 22.406701 59.145179 61.583164
F 22.176601 66.866979 61.507964
F 4.176571 54.035179 64.630164
F 4.176571 61.754879 64.630164
F 13.090801 54.037779 64.912064
F 13.090801 61.757479 64.912064
F 18.103701 66.872579 44.130864
F 15.385601 58.026679 64.935564
F 6.522091 55.323879 61.065064
F 6.522091 63.043579 61.065064
F 15.506601 55.319679 61.303664
F 15.453501 63.049179 61.317064
F 24.589901 55.335779 61.401664
F 24.708201 63.147879 61.790064
F 6.407771 57.898179 64.702364
F 6.407771 65.617779 64.702364
F 4.490811 69.474579 54.631064
F 4.405181 69.474579 57.355564
F 9.093201 69.477179 50.222864
F 8.721721 69.477179 62.044064
F 6.493531 57.898179 61.973664
F 6.493531 65.617779 61.973664
F 15.418901 57.870679 62.192664
F 15.601501 65.723379 62.067264
F 24.579501 57.852079 62.535264
F 24.462701 65.772179 62.544864
F 6.607831 55.323879 58.336364
F 6.607831 63.043579 58.336364
F 15.548701 55.311379 58.545964
F 15.594901 62.949179 58.527664
F 25.010301 55.059879 58.842064
F 24.731201 63.212979 58.977264
F 8.721721 54.037779 62.044064
F 8.721721 61.757479 62.044064
F 17.576501 53.926079 62.353864
F 17.776901 61.839679 62.340664
F 13.090801 69.477179 64.912064
F 20.006001 57.826679 64.929464
F 8.836011 59.184179 58.406764
F 8.836011 66.903879 58.406764
F 17.962501 59.134079 58.653064
F 17.836901 66.920379 58.660164
F 8.750291 59.184179 61.134764
F 8.750291 66.903879 61.134764
F 17.707101 59.072679 61.490764
F 17.701001 66.982179 61.424864
F 13.176501 69.477179 62.184064
F 22.487701 66.858179 44.318464
F 8.635981 54.037779 64.772064
F 8.635981 61.757479 64.772064
F 13.319401 69.477179 57.637464
F 4.262201 69.474579 61.905664
F 15.426101 65.539479 64.960964
F 13.405101 69.477179 54.909464
F 4.719421 69.474579 47.356464
F 4.176571 69.474579 64.630164
F 13.633701 69.477179 47.634864
F 4.633791 69.474579 50.080964
F 8.950331 69.477179 54.769464
F 13.548001 69.477179 50.362864
F 24.359901 57.791079 65.332164
F 16.174801 55.211179 44.065564
F 24.505101 65.623079 65.305364
F 22.188601 54.070579 65.205464
F 17.602201 69.568179 62.439564
F 22.378901 69.438379 57.862764
F 17.852201 69.498879 57.661264
F 22.279501 69.434379 65.032464
F 22.775501 69.420279 47.949264
F 17.542101 69.571179 65.067864
F 18.205001 69.329579 47.792664
F 17.966601 69.469779 50.458464
F 22.674501 61.486579 43.513564
F 24.852501 65.689379 43.552464
F 1.846061 55.332379 68.191164
F 1.846061 63.052079 68.191164
F 10.749101 55.324379 68.479364
F 10.749101 63.044079 68.479364
F 19.854001 55.366579 68.660064
F 19.754401 63.012379 68.544264
F 1.731741 57.889579 71.828364
F 1.731741 65.609279 71.828364
F 10.634801 57.897579 72.116664
F 10.634801 65.617279 72.116664
F 19.540901 57.985379 72.399064
F 19.839401 65.347379 72.242064
F 1.816951 57.889579 69.117264
F 1.816951 65.609279 69.117264
F 10.720501 57.897579 69.388664
F 10.720501 65.617279 69.388664
F 19.651701 57.796879 69.759664
F 19.833501 65.490879 69.469364
F 1.245411 55.332379 87.303764
F 1.245411 63.052079 87.303764
F 10.834801 55.324379 65.751364
F 10.834801 63.044079 65.751364
F 15.359301 62.926579 65.809264
F 19.029001 65.651679 86.825264
F 4.033581 54.035179 69.180264
F 4.033581 61.754879 69.180264
F 12.947901 54.037779 69.458664
F 12.947901 61.757479 69.458664
F 22.052701 54.091979 69.617764
F 21.956601 61.755679 69.568864
F 4.147881 59.186779 65.542964
F 4.147881 66.906479 65.542964
F 13.062201 59.184179 65.821364
F 13.062201 66.903879 65.821364
F 19.966001 55.278579 65.908864
F 26.212401 61.858879 77.028364
F 4.062271 59.186779 68.267464
F 4.062271 66.906479 68.267464
F 12.976501 59.184179 68.549364
F 12.976501 66.903879 68.549364
F 22.048001 59.143179 68.613264
F 22.110701 66.737979 68.768464
F 3.947951 54.035179 71.904764
F 3.947951 61.754879 71.904764
F 12.862201 54.037779 72.186664
F 12.862201 61.757479 72.186664
F 21.975301 54.255779 72.330764
F 21.920701 61.677479 72.377264
F 6.293471 55.323879 68.339664
F 6.293471 63.043579 68.339664
F 15.131701 55.318479 68.459264
F 15.402401 63.038079 68.606764
F 24.327001 55.289279 68.645264
F 24.387401 62.893579 68.862564
F 6.179151 57.898179 71.976964
F 6.179151 65.617779 71.976964
F 15.216001 57.998679 72.254764
F 15.153901 65.657279 72.191264
F 24.092701 57.952079 72.414164
F 24.321901 65.602079 72.489264
F 6.264921 57.898179 69.248264
F 6.264921 65.617779 69.248264
F 15.157201 57.848179 69.608164
F 15.154101 65.665579 69.557064
F 24.302001 57.936779 69.714664
F 24.429101 65.534379 69.678364
F 6.379221 55.323879 65.610964
F 6.379221 63.043579 65.610964
F 26.362401 54.147679 72.402964
F 21.196001 69.483279 86.791864
F 26.502201 67.107079 76.300964
F 19.070401 57.820079 86.798764
F 8.493111 54.037779 69.318664
F 8.493111 61.757479 69.318664
F 17.383301 54.051079 69.514164
F 17.554801 61.519479 69.379064
F 23.461401 65.604779 87.003964
F 12.490701 69.477179 84.007864
F 8.607401 59.184179 65.681364
F 8.607401 66.903879 65.681364
F 25.952901 54.011379 84.064764
F 23.532701 57.910379 86.873064
F 26.675001 61.808079 69.743864
F 3.576361 69.474579 83.729464
F 8.521681 59.184179 68.409364
F 8.521681 66.903879 68.409364
F 17.539801 58.932179 68.656664
F 17.477901 66.952379 68.627764
F 16.861101 61.648079 86.615064
F 3.719341 69.474579 79.179364
F 8.407361 54.037779 72.046664
F 8.407361 61.757479 72.046664
F 17.214901 54.060679 72.189864
F 17.159601 61.750479 72.128364
F 15.270301 55.463679 65.804064
F 20.063801 63.062879 65.854864
F 1.617441 55.332379 75.465664
F 1.617441 63.052079 75.465664
F 10.520501 55.324379 75.753964
F 10.520501 63.044079 75.753964
F 19.543901 55.296279 75.954464
F 19.519001 62.873379 75.883064
F 1.503121 57.889579 79.102964
F 1.503121 65.609279 79.102964
F 10.406201 57.897579 79.391264
F 10.406201 65.617279 79.391264
F 19.775701 57.922479 79.469364
F 19.312201 65.632279 79.396664
F 1.588341 57.889579 76.391864
F 1.588341 65.609279 76.391864
F 10.491901 57.897579 76.663264
F 10.491901 65.617279 76.663264
F 19.672201 57.924779 76.703564
F 19.423401 65.490979 76.681164
F 1.702631 55.332379 72.754564
F 1.702631 63.052079 72.754564
F 10.606201 55.324379 73.025964
F 10.606201 63.044079 73.025964
F 19.545101 55.323879 73.245664
F 19.554101 62.764279 73.157964
F 3.804971 54.035179 76.454864
F 3.804971 61.754879 76.454864
F 12.719301 54.037779 76.733264
F 12.719301 61.757479 76.733264
F 21.901001 53.940479 76.800264
F 21.740001 61.553879 76.927564
F 3.919271 59.186779 72.817564
F 3.919271 66.906479 72.817564
F 12.833601 59.184179 73.095964
F 12.833601 66.903879 73.095964
F 21.823701 59.160979 73.291964
F 21.925801 66.744579 73.147164
F 3.833661 59.186779 75.542064
F 3.833661 66.906479 75.542064
F 12.747901 59.184179 75.823964
F 12.747901 66.903879 75.823964
F 22.026401 58.942579 75.990864
F 21.803101 66.778579 75.933064
F 3.719341 54.035179 79.179364
F 3.719341 61.754879 79.179364
F 12.633501 54.037779 79.461264
F 12.633501 61.757479 79.461264
F 21.652801 53.939879 79.573064
F 21.469801 61.774979 79.769764
F 6.064861 55.323879 75.614264
F 6.064861 63.043579 75.614264
F 14.975201 55.324379 75.893964
F 14.975201 63.044079 75.893964
F 24.152101 55.360779 76.053864
F 23.965301 63.135279 76.051964
F 5.950541 57.898179 79.251564
F 5.950541 65.617779 79.251564
F 14.860901 57.897579 79.531264
F 14.860901 65.617279 79.531264
F 23.955601 57.830679 79.769264
F 23.805301 65.626179 79.734264
F 6.036311 57.898179 76.522864
F 6.036311 65.617779 76.522864
F 14.946701 57.897579 76.803264
F 14.946701 65.617279 76.803264
F 24.312001 57.863479 76.988764
F 24.077301 65.691779 77.037564
F 6.150601 55.323879 72.885564
F 6.150601 63.043579 72.885564
F 14.988001 55.362379 73.187664
F 15.040201 63.156879 73.177264
F 24.109801 55.429479 73.292064
F 24.002201 63.037779 73.370864
F 8.264491 54.037779 76.593264
F 8.264491 61.757479 76.593264
F 17.243801 54.046579 76.738864
F 17.033401 61.608779 76.780464
F 8.493111 69.477179 69.318664
F 21.339601 61.901179 86.965764
F 8.378781 59.184179 72.955964
F 8.378781 66.903879 72.955964
F 17.241701 59.325179 73.284364
F 17.477901 66.689279 72.991864
F 26.008601 61.720679 79.598264
F 25.947001 66.963179 83.290964
F 8.293071 59.184179 75.683964
F 8.293071 66.903879 75.683964
F 17.351701 59.055179 76.015764
F 17.173801 66.807379 75.679464
F 25.811801 61.808979 86.837164
F 17.751601 59.063179 65.963064
F 8.178751 54.037779 79.321264
F 8.178751 61.757479 79.321264
F 17.137301 54.048679 79.430864
F 17.110101 61.858179 79.372664
F 16.918301 69.246379 87.029564
F 26.209401 59.261479 80.611364
F 1.388831 55.332379 82.740264
F 1.388831 63.052079 82.740264
F 10.291901 55.324379 83.028564
F 10.291901 63.044079 83.028564
F 19.373801 55.392779 83.087664
F 19.145101 63.206979 83.174964
F 1.274511 57.889579 86.377564
F 1.274511 65.609279 86.377564
F 10.177501 57.897579 86.665864
F 10.177501 65.617279 86.665864
F 21.297201 53.933479 86.825364
F 8.035881 69.477179 83.867864
F 1.359721 57.889579 83.666464
F 1.359721 65.609279 83.666464
F 10.263301 57.897579 83.937864
F 10.263301 65.617279 83.937864
F 19.324401 57.900979 83.964364
F 19.120201 65.777979 84.035164
F 1.474021 55.332379 80.029164
F 1.474021 63.052079 80.029164
F 10.377601 55.324379 80.300564
F 10.377601 63.044079 80.300564
F 19.542701 55.304679 80.371564
F 19.290401 63.135379 80.512764
F 3.576361 54.035179 83.729464
F 3.576361 61.754879 83.729464
F 12.490701 54.037779 84.007864
F 12.490701 61.757479 84.007864
F 21.493501 53.990879 84.029864
F 21.328501 61.730479 84.202664
F 3.690651 59.186779 80.092164
F 3.690651 66.906479 80.092164
F 12.605001 59.184179 80.370564
F 12.605001 66.903879 80.370564
F 21.656601 59.206679 80.502764
F 21.474001 66.931779 80.298864
F 3.605041 59.186779 82.816664
F 3.605041 66.906479 82.816664
F 12.519201 59.184179 83.098564
F 12.519201 66.903879 83.098564
F 21.451101 59.177379 83.232864
F 21.433701 66.951579 83.179264
F 3.490731 54.035179 86.453964
F 3.490731 61.754879 86.453964
F 12.404901 54.037779 86.735864
F 12.404901 61.757479 86.735864
F 26.086401 67.003379 80.576964
F 8.178751 69.477179 79.321264
F 5.836251 55.323879 82.888864
F 5.836251 63.043579 82.888864
F 14.746601 55.324379 83.168564
F 14.746601 63.044079 83.168564
F 23.834701 55.424479 83.255164
F 23.639801 62.912779 83.282564
F 5.721931 57.898179 86.526164
F 5.721931 65.617779 86.526164
F 14.632301 57.897579 86.805864
F 14.632301 65.617279 86.805864
F 17.665101 67.003679 65.906664
F 22.018801 59.049479 65.908964
F 5.807691 57.898179 83.797464
F 5.807691 65.617779 83.797464
F 14.718101 57.897579 84.077864
F 14.718101 65.617279 84.077864
F 23.800701 58.113279 84.049664
F 23.657001 65.630979 84.163264
F 5.921991 55.323879 80.160164
F 5.921991 63.043579 80.160164
F 14.832301 55.324379 80.440564
F 14.832301 63.044079 80.440564
F 23.869001 55.297579 80.493564
F 23.743301 63.052879 80.615964
F 8.035881 54.037779 83.867864
F 8.035881 61.757479 83.867864
F 17.098401 54.232779 84.086864
F 17.059501 61.673979 83.830164
F 24.501601 55.225579 65.976064
F 22.340201 66.853779 66.076064
F 8.150171 59.184179 80.230564
F 8.150171 66.903879 80.230564
F 17.251101 59.021579 80.199064
F 17.202301 67.007379 80.326064
F 25.877001 61.767579 84.168764
F 24.450301 62.972079 66.245564
F 8.064451 59.184179 82.958564
F 8.064451 66.903879 82.958564
F 16.911901 58.995879 82.979864
F 16.793501 66.965479 83.072964
F 26.135701 59.217579 83.281464
F 8.407361 69.477179 72.046664
F 7.950141 54.037779 86.595864
F 7.950141 61.757479 86.595864
F 3.804971 69.474579 76.454864
F 12.633501 69.477179 79.461264
F 12.404901 69.477179 86.735864
F 12.719301 69.477179 76.733264
F 4.033581 69.474579 69.180264
F 3.490731 69.474579 86.453964
F 12.947901 69.477179 69.458664
F 3.947951 69.474579 71.904764
F 12.862201 69.477179 72.186664
F 16.937501 54.102079 86.812964
F 26.214701 54.142879 79.747964
F 26.258801 54.005079 77.066464
F 26.322001 59.322479 75.968664
F 25.869301 54.104379 86.725764
F 26.494301 67.054879 73.570864
F 17.525701 69.446779 69.423064
F 26.394301 69.687479 79.848964
F 17.447101 69.423479 72.193164
F 26.311801 69.551379 77.170464
F 21.856101 69.257979 69.573264
F 25.840701 69.566879 84.154564
F 21.799601 69.446079 76.750864
F 26.391901 69.616779 72.574864
F 25.708301 69.650679 86.924164
F 17.115801 69.477079 79.532464
F 17.145101 69.294179 76.754164
F 16.935201 69.480379 84.072964
F 1.160221 55.332379 90.014864
F 1.160221 63.052079 90.014864
F 10.063201 55.324379 90.303164
F 10.063201 63.044079 90.303164
F 18.963101 55.115779 90.636564
F 19.010701 62.874779 90.610164
F 1.045901 57.889579 93.652164
F 1.045901 65.609279 93.652164
F 9.948901 57.897579 93.940464
F 9.948901 65.617279 93.940464
F 18.890901 57.977379 94.096264
F 18.751501 65.619179 94.285264
F 1.131111 57.889579 90.941064
F 1.131111 65.609279 90.941064
F 10.034701 57.897579 91.212464
F 10.034701 65.617279 91.212464
F 18.901901 57.896479 91.459864
F 18.981701 65.408479 91.610664
F 0.443821 55.285279 109.144364
F 0.443821 63.004979 109.144364
F 10.149001 55.324379 87.575164
F 10.149001 63.044079 87.575164
F 20.537401 54.243279 108.746364
F 16.870401 59.145379 87.611864
F 3.347751 54.035179 91.004064
F 3.347751 61.754879 91.004064
F 12.262101 54.037779 91.282464
F 12.262101 61.757479 91.282464
F 21.220901 53.920979 91.618964
F 21.337501 61.657679 91.371064
F 3.462041 59.186779 87.366764
F 3.462041 66.906479 87.366764
F 12.376301 59.184179 87.645164
F 12.376301 66.903879 87.645164
F 25.627901 67.154779 87.584164
F 2.794911 69.476579 108.282364
F 3.376431 59.186779 90.091264
F 3.376431 66.906479 90.091264
F 12.290601 59.184179 90.373164
F 12.290601 66.903879 90.373164
F 21.263501 58.947279 90.409664
F 21.037601 66.873079 90.498164
F 3.262111 54.035179 93.728564
F 3.262111 61.754879 93.728564
F 12.176301 54.037779 94.010464
F 12.176301 61.757479 94.010464
F 21.009501 54.146479 94.410764
F 21.248201 61.827979 94.100364
F 5.607631 55.323879 90.163464
F 5.607631 63.043579 90.163464
F 14.518001 55.324379 90.443164
F 14.518001 63.044079 90.443164
F 23.366201 55.091979 90.336264
F 23.469901 62.873979 90.623464
F 5.493311 57.898179 93.800764
F 5.493311 65.617779 93.800764
F 14.403701 57.897579 94.080464
F 14.403701 65.617279 94.080464
F 23.397201 57.877279 94.172464
F 23.238101 65.881179 94.090264
F 5.579081 57.898179 91.072064
F 5.579081 65.617779 91.072064
F 14.489401 57.897579 91.352464
F 14.489401 65.617279 91.352464
F 23.288501 57.765279 91.512164
F 23.301501 65.452079 91.457864
F 5.693381 55.323879 87.434764
F 5.693381 63.043579 87.434764
F 14.603701 55.324379 87.715164
F 14.603701 63.044079 87.715164
F 21.175201 59.199879 87.629564
F 7.578651 69.477179 98.417064
F 7.807261 54.037779 91.142464
F 7.807261 61.757479 91.142464
F 16.698801 54.008579 91.320964
F 16.624401 61.570579 91.262864
F 25.617601 53.921479 91.617564
F 25.703201 61.644379 91.511264
F 7.921561 59.184179 87.505164
F 7.921561 66.903879 87.505164
F 25.574501 61.897279 94.173764
F 21.186701 67.010779 87.677864
F 3.032691 69.474679 101.003364
F 19.026601 63.070079 87.818464
F 7.835841 59.184179 90.233164
F 7.835841 66.903879 90.233164
F 16.577501 59.062079 90.262464
F 16.868601 66.727379 90.561664
F 25.619301 59.088079 90.590664
F 25.353901 67.096479 90.253964
F 7.721521 54.037779 93.870464
F 7.721521 61.757479 93.870464
F 16.762001 53.924079 94.274264
F 16.581801 61.693679 94.061664
F 25.353901 54.056679 94.485064
F 23.582901 55.183479 87.765664
F 0.931601 55.332379 97.289464
F 0.931601 63.052079 97.289464
F 9.834631 55.324379 97.577764
F 9.834631 63.044079 97.577764
F 18.795101 55.375079 97.803364
F 18.680201 63.135379 97.701664
F 0.817247 57.889279 100.927364
F 0.817247 65.608879 100.927364
F 9.720311 57.897579 101.215364
F 9.720311 65.617279 101.215364
F 18.639601 58.004479 101.366364
F 18.604401 65.774379 101.246364
F 0.902497 57.889579 98.215764
F 0.902497 65.609279 98.215764
F 9.806051 57.897579 98.487064
F 9.806051 65.617279 98.487064
F 18.668601 58.076979 98.650164
F 18.653001 65.843679 98.400464
F 1.016791 55.332379 94.578364
F 1.016791 63.052079 94.578364
F 9.920401 55.324379 94.849764
F 9.920401 63.044079 94.849764
F 18.810401 55.447879 95.191164
F 18.799701 62.855979 94.989764
F 3.119121 54.035179 98.278664
F 3.119121 61.754879 98.278664
F 12.033401 54.037779 98.557064
F 12.033401 61.757479 98.557064
F 21.039901 54.099879 98.890964
F 21.004801 61.861579 98.581864
F 3.233421 59.186779 94.641364
F 3.233431 66.906479 94.641364
F 12.147701 59.184179 94.919764
F 12.147701 66.903879 94.919764
F 21.147401 59.168279 94.923264
F 20.919801 67.021879 94.992864
F 3.147811 59.186779 97.365864
F 3.147811 66.906479 97.365864
F 12.062001 59.184179 97.647664
F 12.062001 66.903879 97.647764
F 21.050901 59.243579 97.703564
F 20.892001 67.136779 97.604564
F 3.032691 54.035279 101.003364
F 3.032691 61.754979 101.003364
F 11.947701 54.037779 101.285364
F 11.947701 61.757479 101.285364
F 20.847501 54.147579 101.578364
F 20.798501 61.822079 101.450364
F 5.379021 55.323879 97.438064
F 5.379021 63.043579 97.438064
F 14.289401 55.324379 97.717664
F 14.289401 63.044079 97.717664
F 23.278501 55.229779 97.973964
F 23.263901 63.207179 97.695864
F 5.264701 57.898179 101.075364
F 5.264701 65.617779 101.075364
F 14.175101 57.897579 101.355364
F 14.175101 65.617279 101.355364
F 23.072201 58.024479 101.459364
F 23.088101 65.577879 101.376364
F 5.350471 57.898179 98.346664
F 5.350471 65.617779 98.346664
F 14.260801 57.897579 98.627064
F 14.260801 65.617279 98.627064
F 23.078001 57.931679 98.728564
F 23.044101 65.729079 98.569264
F 5.464761 55.323879 94.709364
F 5.464761 63.043579 94.709364
F 14.375101 55.324379 94.989764
F 14.375101 63.044079 94.989764
F 23.120501 55.384279 95.255564
F 23.347901 63.312479 95.018464
F 7.578651 54.037779 98.417064
F 7.578651 61.757479 98.417064
F 16.445101 54.024379 98.662364
F 16.470301 61.750579 98.521264
F 25.523901 54.147779 99.069364
F 25.254201 61.733579 98.844164
F 7.692941 59.184179 94.779764
F 7.692941 66.903879 94.779764
F 16.706601 59.067779 95.049864
F 16.588701 67.086079 94.889164
F 25.469201 59.267979 95.135864
F 25.441501 66.862979 95.247064
F 7.607231 59.184179 97.507764
F 7.607231 66.903879 97.507764
F 16.424101 59.239079 97.776564
F 16.337501 67.116679 97.594964
F 25.332801 59.158079 97.933864
F 25.438501 66.988379 97.875064
F 7.492911 54.037779 101.145364
F 7.492911 61.757479 101.145364
F 16.247201 53.962679 101.318364
F 16.472201 61.919179 101.231364
F 25.094601 53.987379 101.794364
F 24.937201 61.816379 101.537364
F 0.703749 55.336779 104.568364
F 0.703749 63.056379 104.568364
F 9.606021 55.324379 104.852364
F 9.606021 63.044079 104.852364
F 18.447401 55.569779 105.083364
F 18.316401 63.405979 105.083364
F 0.592659 57.880079 108.217364
F 0.592659 65.599779 108.217364
F 9.491701 57.897579 108.489364
F 9.491701 65.617279 108.489364
F 22.944801 65.611179 108.642364
F 18.450501 58.012979 108.640364
F 0.592375 57.921879 105.501364
F 0.592375 65.641579 105.501364
F 9.577441 57.897579 105.761364
F 9.577441 65.617279 105.761364
F 18.528001 58.198079 105.886364
F 18.564701 65.908679 105.926364
F 0.778097 55.328679 101.853364
F 0.778098 63.048379 101.853364
F 9.691741 55.324379 102.124364
F 9.691741 63.044079 102.124364
F 18.385801 55.365979 102.293364
F 18.606001 63.125079 102.352364
F 2.890581 54.035779 105.554364
F 2.890581 61.755479 105.554364
F 11.804801 54.037779 105.831364
F 11.804801 61.757479 105.831364
F 20.420301 54.151679 106.089364
F 20.527001 61.954579 105.964364
F 3.004731 59.186679 101.916364
F 3.004731 66.906379 101.916364
F 11.919101 59.184179 102.194364
F 11.919101 66.903879 102.194364
F 20.823801 59.247179 102.362364
F 20.873901 67.112679 102.113364
F 2.913381 59.185479 104.643364
F 2.913381 66.905179 104.643364
F 11.833401 59.184179 104.922364
F 11.833401 66.903879 104.922364
F 20.808701 59.393479 105.005364
F 20.648201 66.976279 104.807364
F 2.794911 54.037179 108.282364
F 2.794911 61.756879 108.282364
F 11.719101 54.037779 108.559364
F 11.719101 61.757479 108.559364
F 18.521901 65.745679 108.559364
F 2.890581 69.475079 105.554364
F 5.150421 55.323879 104.712364
F 5.150421 63.043479 104.712364
F 14.060801 55.324379 104.992364
F 14.060801 63.044079 104.992364
F 22.810401 55.519479 105.413364
F 22.745401 63.132279 105.194364
F 5.036141 57.898179 108.350364
F 5.036141 65.617779 108.350364
F 13.946501 57.897579 108.629364
F 13.946501 65.617279 108.629364
F 25.023301 54.165579 109.047364
F 19.190301 55.178379 87.853564
F 5.121391 57.897979 105.621364
F 5.121391 65.617679 105.621364
F 14.032201 57.897579 105.901364
F 14.032201 65.617279 105.901364
F 22.897901 58.109079 106.293364
F 22.904901 65.553879 105.953364
F 5.236091 55.323879 101.984364
F 5.236091 63.043579 101.984364
F 14.146501 55.324379 102.264364
F 14.146501 63.044079 102.264364
F 22.847201 55.428979 102.697364
F 22.896701 63.108979 102.504364
F 7.350041 54.037779 105.691364
F 7.350041 61.757479 105.691364
F 16.151601 54.038879 105.927364
F 16.344201 61.797079 105.917364
F 25.003701 54.259679 106.297364
F 25.027301 61.846779 106.093364
F 7.464331 59.184179 102.054364
F 7.464331 66.903879 102.054364
F 16.350101 59.255179 102.191364
F 16.446801 66.951879 102.313364
F 25.191201 59.242379 102.621364
F 25.241901 66.767679 102.488364
F 7.378581 59.184179 104.782364
F 7.378581 66.903879 104.782364
F 16.353001 59.207079 104.982364
F 16.291801 66.989979 104.904364
F 25.149401 59.256079 105.290364
F 25.188201 67.160079 105.166364
F 7.264241 54.037779 108.419364
F 7.264241 61.757479 108.419364
F 16.872301 66.721979 87.894964
F 16.196101 62.042479 108.467364
F 25.702801 59.165779 87.765464
F 12.033401 69.477179 98.557064
F 3.347751 69.474579 91.004064
F 11.804801 69.477179 105.831364
F 12.262101 69.477179 91.282464
F 3.262111 69.474579 93.728564
F 12.176301 69.477179 94.010464
F 7.807261 69.477179 91.142464
F 11.719101 69.477179 108.559364
F 7.721521 69.477179 93.870464
F 11.947701 69.477179 101.285364
F 3.119121 69.474579 98.278664
F 16.183801 54.136779 108.694364
F 20.776501 61.894979 108.671364
F 23.506401 63.083479 87.814564
F 20.856901 69.643879 101.320364
F 22.733201 58.019379 109.066364
F 24.934301 61.791779 108.813364
F 20.883501 69.424279 105.993364
F 16.136001 69.517079 108.487364
F 25.224601 69.540679 98.859364
F 16.411601 69.448679 105.755364
F 21.094901 69.579179 94.276664
F 25.475701 69.375179 101.592364
F 20.911901 69.639479 98.675964
F 16.691001 69.290279 91.490764
F 24.955401 69.579779 108.961364
F 25.364301 69.530579 91.553364
F 0.481777 55.343779 111.863364
F 0.481778 63.063379 111.863364
F 9.377411 55.324379 112.127364
F 9.377411 63.044079 112.127364
F 18.259201 55.367179 112.461364
F 18.143001 63.323279 112.306364
F 0.369464 57.879979 115.502364
F 0.369464 65.599679 115.502364
F 9.263091 57.897579 115.764364
F 9.263091 65.617279 115.764364
F 18.003301 57.752179 116.155364
F 18.248701 65.666979 115.790364
F 0.356806 57.926079 112.777364
F 0.356806 65.645779 112.777364
F 9.348831 57.897579 113.036364
F 9.348831 65.617279 113.036364
F 18.315401 58.084079 113.342364
F 18.244501 65.905579 113.038364
F 9.463121 55.324379 109.399364
F 9.463121 63.044079 109.399364
F 20.770601 66.935879 109.593364
F 22.874701 63.134679 109.708364
F 2.663261 54.035679 112.829364
F 2.663261 61.755379 112.829364
F 11.576201 54.037779 113.106364
F 11.576201 61.757479 113.106364
F 20.460501 53.902579 113.306364
F 20.324701 62.110879 113.399364
F 2.776861 59.185979 109.191364
F 2.776861 66.905679 109.191364
F 11.690501 59.184179 109.469364
F 11.690501 66.903879 109.469364
F 15.725001 69.611579 123.158364
F 20.631801 59.470679 109.919364
F 2.680691 59.185279 111.920364
F 2.680691 66.904979 111.920364
F 11.604801 59.184179 112.197364
F 11.604801 66.903879 112.197364
F 20.511901 59.432879 112.607364
F 20.614701 66.946179 112.307364
F 2.569611 54.035379 115.556364
F 2.569611 61.754979 115.556364
F 11.490501 54.037779 115.834364
F 11.490501 61.757479 115.834364
F 20.233901 53.998079 115.959364
F 20.257601 61.805579 116.077364
F 4.921871 55.323879 111.987364
F 4.921871 63.043579 111.987364
F 13.832201 55.324379 112.267364
F 13.832201 63.044079 112.267364
F 22.653301 55.519779 112.553364
F 22.709301 63.020779 112.520364
F 4.807561 57.898079 115.624364
F 4.807561 65.617779 115.624364
F 13.717901 57.897579 115.904364
F 13.717901 65.617279 115.904364
F 22.583101 57.856479 116.153364
F 22.441201 65.490979 116.097364
F 4.892311 57.898079 112.896364
F 4.892311 65.617679 112.896364
F 13.803601 57.897579 113.176364
F 13.803601 65.617279 113.176364
F 22.676101 57.969779 113.423364
F 22.680801 65.544679 113.402364
F 5.006681 55.323979 109.258364
F 5.006681 63.043679 109.258364
F 13.917901 55.324379 109.539364
F 13.917901 63.044079 109.539364
F 16.159101 67.031579 109.396364
F 24.310601 61.969879 130.908364
F 7.121431 54.037779 112.966364
F 7.121431 61.757479 112.966364
F 15.939001 54.074279 113.268364
F 16.077601 61.627079 113.192364
F 24.751101 54.183279 113.560364
F 24.830301 61.731279 113.457364
F 7.235721 59.184179 109.329364
F 7.235721 66.903879 109.329364
F 19.805701 61.826579 130.660364
F 17.594901 65.726279 130.496364
F 15.299601 61.775779 130.510364
F 22.683101 55.384879 109.781364
F 7.149931 59.184179 112.057364
F 7.149931 66.903879 112.057364
F 15.999401 59.137479 112.291364
F 15.990201 66.889979 112.134364
F 24.831001 59.208579 112.640364
F 24.987101 66.794079 112.535364
F 7.035641 54.037779 115.694364
F 7.035641 61.757479 115.694364
F 15.787101 53.920779 115.994364
F 15.867901 61.644379 115.934364
F 24.470401 54.077879 116.274364
F 24.727501 61.697479 116.197364
F 0.264175 55.343179 119.144364
F 0.264175 63.062779 119.144364
F 9.148791 55.324379 119.401364
F 9.148791 63.044079 119.401364
F 18.045701 55.217179 119.588364
F 18.091001 63.133379 119.505364
F 0.153218 57.880679 122.788364
F 0.153218 65.600379 122.788364
F 9.034471 57.897579 123.038364
F 9.034471 65.617279 123.038364
F 18.110101 57.891879 123.539364
F 17.851801 65.427179 123.188364
F 0.190635 57.901479 120.053364
F 0.190635 65.621179 120.053364
F 9.120211 57.897579 120.310364
F 9.120221 65.617279 120.310364
F 18.043301 57.914679 120.717364
F 17.999401 65.605079 120.522364
F 0.271264 55.307279 116.413364
F 0.271264 63.026879 116.413364
F 9.234511 55.324379 116.673364
F 9.234511 63.044079 116.673364
F 18.025101 55.119079 117.058364
F 17.995901 63.120579 116.761364
F 2.436641 54.034179 120.104364
F 2.436641 61.753879 120.104364
F 11.347601 54.037779 120.380364
F 11.347601 61.757479 120.380364
F 20.196401 54.102679 120.750364
F 20.204001 61.892379 120.601364
F 2.549461 59.186779 116.466364
F 2.549461 66.906379 116.466364
F 11.461901 59.184179 116.743364
F 11.461901 66.903879 116.743364
F 20.337101 59.261479 117.042364
F 20.352601 66.854179 117.006364
F 2.459251 59.188179 119.192364
F 2.459251 66.907779 119.192364
F 11.376201 59.184179 119.471364
F 11.376201 66.903879 119.471364
F 20.199601 59.293379 119.789364
F 20.227801 66.968979 119.813364
F 2.349001 54.032779 122.828364
F 2.349001 61.752479 122.828364
F 11.261901 54.037779 123.108364
F 11.261901 61.757479 123.108364
F 20.048701 54.083179 123.626364
F 20.023301 61.803779 123.234364
F 4.693341 55.323879 119.262364
F 4.693341 63.043579 119.262364
F 13.603601 55.324379 119.541364
F 13.603601 63.044079 119.541364
F 22.527301 55.427279 119.860364
F 22.424701 63.222879 119.884364
F 4.579071 57.898079 122.899364
F 4.579071 65.617779 122.899364
F 13.489201 57.897579 123.178364
F 13.489201 65.617279 123.178364
F 22.625901 57.880979 123.570364
F 22.519601 65.787779 123.643364
F 4.664351 57.898179 120.170364
F 4.664351 65.617879 120.170364
F 13.575001 57.897579 120.450364
F 13.575001 65.617279 120.450364
F 22.387301 58.070379 120.717364
F 22.500301 65.757579 120.911364
F 4.778251 55.323879 116.533364
F 4.778251 63.043579 116.533364
F 13.689301 55.324379 116.813364
F 13.689301 63.044079 116.813364
F 22.460001 55.355079 117.181364
F 22.451001 62.963379 117.114364
F 6.892821 54.037779 120.240364
F 6.892821 61.757479 120.240364
F 15.739101 53.896679 120.679364
F 15.861901 61.858979 120.507364
F 24.721901 53.913579 120.983364
F 24.811201 62.026379 120.734364
F 7.007111 59.184179 116.603364
F 7.007111 66.903879 116.603364
F 15.831701 59.225479 117.018364
F 15.825401 66.913379 116.886364
F 24.694201 59.196079 117.336364
F 24.656401 66.864979 117.113364
F 6.921371 59.184179 119.331364
F 6.921371 66.903879 119.331364
F 15.877901 59.225679 119.690364
F 15.727001 66.951079 119.734364
F 24.668701 59.257179 120.014364
F 24.647701 66.797079 119.800364
F 6.807081 54.037779 122.968364
F 6.807081 61.757479 122.968364
F 15.650101 54.076679 123.392364
F 15.581901 61.605479 123.219364
F 24.748001 54.029779 123.712364
F 24.440801 61.800179 123.471364
F 0.019077 55.325879 126.416364
F 0.019078 63.045479 126.416364
F 8.919591 55.324079 126.675364
F 8.919591 63.043779 126.675364
F 17.631901 55.406679 127.217364
F 17.770201 62.999679 126.765364
F 25.140001 66.991379 109.873364
F 10.882701 69.467979 130.349364
F 18.311801 55.485279 109.756364
F 6.660921 69.475979 127.504364
F 8.655171 57.888979 130.279364
F 8.655171 65.608679 130.279364
F 11.261901 69.477179 123.108364
F 11.115801 69.475979 127.644364
F 0.010696 57.879579 127.269364
F 0.010697 65.599279 127.269364
F 8.888371 57.896379 127.574364
F 8.888371 65.616079 127.574364
F 17.872101 58.077379 127.806364
F 17.970901 65.514379 127.775364
F 0.105874 55.332379 123.674364
F 0.105874 63.052079 123.674364
F 9.005901 55.324379 123.948364
F 9.005901 63.044079 123.948364
F 17.767101 55.416579 124.489364
F 17.765601 62.790779 124.037364
F 2.200081 54.028079 127.364364
F 2.200081 61.747779 127.364364
F 11.115801 54.036579 127.644364
F 11.115801 61.756279 127.644364
F 19.888301 53.978679 127.892364
F 19.968201 61.800079 127.994364
F 2.323431 59.188779 123.741364
F 2.323431 66.908379 123.741364
F 11.233301 59.184179 124.018364
F 11.233301 66.903879 124.018364
F 20.297401 59.382679 124.163364
F 20.158701 66.921479 124.215364
F 2.239411 59.189679 126.461364
F 2.239411 66.909379 126.461364
F 11.147001 59.183979 126.745364
F 11.147001 66.903679 126.745364
F 20.052701 59.259579 126.922364
F 19.980201 67.103279 126.934364
F 2.033511 53.982479 130.053364
F 2.033511 61.702179 130.053364
F 10.882701 54.028579 130.349364
F 10.882701 61.748279 130.349364
F 17.617501 58.196879 130.557364
F 2.200081 69.467479 127.364364
F 4.462911 55.323479 126.535364
F 4.462911 63.043179 126.535364
F 13.374401 55.324079 126.815364
F 13.374401 63.043779 126.815364
F 22.295301 55.172379 127.235364
F 22.109501 63.125279 127.178364
F 4.261011 57.854679 130.114364
F 4.261011 65.574379 130.114364
F 13.110101 57.888379 130.419364
F 13.110101 65.608079 130.419364
F 26.683901 65.473379 128.359364
F 24.956901 59.384979 109.912364
F 4.430001 57.898779 127.428364
F 4.430001 65.618479 127.428364
F 13.343201 57.896379 127.714364
F 13.343201 65.616079 127.714364
F 22.161701 57.754079 128.045364
F 22.163501 65.822979 127.889364
F 4.550361 55.323879 123.807364
F 4.550361 63.043579 123.807364
F 13.460701 55.324379 124.088364
F 13.460701 63.044079 124.088364
F 22.418301 55.221779 124.556364
F 22.244501 63.263379 124.504364
F 6.660921 54.036579 127.504364
F 6.660921 61.756279 127.504364
F 15.376401 54.119279 127.940364
F 15.496601 61.772979 127.775364
F 24.347801 53.806779 128.153364
F 24.389901 61.762679 128.182364
F 6.778511 59.184179 123.878364
F 6.778511 66.903879 123.878364
F 15.744601 59.087579 124.162364
F 15.720301 67.078379 124.153364
F 24.756801 59.326079 124.655364
F 24.619601 66.986979 124.511364
F 6.691821 59.183779 126.604364
F 6.691821 66.903479 126.604364
F 15.537701 59.280679 126.930364
F 15.618801 66.888179 127.080364
F 24.462801 59.188379 127.378364
F 24.607501 66.782879 127.265364
F 6.426811 54.029679 130.209364
F 6.426811 61.749379 130.209364
F 15.297801 54.038279 130.720364
F 16.209501 59.354779 109.505364
F 2.663261 69.475079 112.829364
F 11.576201 69.477179 113.106364
F 18.462001 63.189979 109.556364
F 2.569611 69.474679 115.556364
F 11.490501 69.477179 115.834364
F 6.426811 69.469079 130.209364
F 2.349001 69.472179 122.828364
F 2.033511 69.421879 130.053364
F 2.436641 69.473579 120.104364
F 11.347601 69.477179 120.380364
F 24.267401 53.983879 130.844364
F 26.590801 65.505179 123.392364
F 26.599301 55.375479 127.355364
F 26.643401 62.947379 127.173364
F 26.538401 57.889879 128.325364
F 27.007101 57.923379 123.645364
F 26.545301 57.860579 131.061364
F 19.989301 69.551679 123.415364
F 22.022301 65.714779 130.654364
F 20.210601 69.506279 120.516364
F 25.051401 69.491479 113.379364
F 20.614101 69.493579 113.378364
F 15.355601 69.389879 130.614364
F 19.933501 69.611779 128.159364
F 20.312101 69.415979 116.100364
F 20.033601 69.568879 130.898364
F 19.827001 54.164479 130.659364
F 22.272601 57.811279 130.811364
F 26.607801 65.601879 130.986364
F 30.766701 1.339739 3.925704
F 30.733201 9.062989 3.932164
F 52.962701 4.009719 19.882764
F 39.721101 1.360979 4.055164
F 39.726501 8.936399 4.020424
F 53.078901 11.405379 7.815244
F 48.774501 1.255569 4.300094
F 48.433601 8.979179 4.058624
F 52.819101 3.954299 12.515564
F 30.626901 3.933649 7.364994
F 30.640201 11.490379 7.616514
F 39.536901 3.833509 7.649264
F 39.581501 11.583779 7.619344
F 48.375401 3.838909 7.795004
F 48.591701 11.540379 7.717694
F 30.680601 3.856739 4.748384
F 30.761301 11.600879 4.830914
F 39.734801 3.924299 4.905354
F 39.573201 11.516579 4.977864
F 48.553501 4.073489 4.989854
F 48.623701 11.579779 4.998214
F 46.453101 15.457479 0.522159
F 42.071601 15.571079 0.384436
F 52.931701 3.520809 7.869844
F 39.600901 1.279989 1.320104
F 39.658401 9.174669 1.271804
F 30.830901 3.870969 0.196440
F 48.710401 1.238289 1.475004
F 48.796201 9.019929 1.280224
F 50.880401 7.504489 0.390249
F 32.885401 7.596139 4.909554
F 32.928501 15.400979 4.677934
F 53.009101 1.166499 8.888884
F 41.827001 7.750309 5.059124
F 41.982401 15.509979 4.926004
F 30.917901 16.752079 8.248924
F 50.712301 7.908059 5.079934
F 50.926801 15.531879 4.969404
F 51.136001 15.516879 0.499882
F 33.132301 5.031379 1.107104
F 33.242701 12.675479 1.160274
F 42.024201 5.300479 1.165174
F 35.354101 3.932369 0.056403
F 50.790701 5.061119 1.542254
F 51.121601 12.847679 1.319034
F 32.895201 5.045449 3.807364
F 32.994401 12.824179 3.911494
F 41.857201 5.190779 3.974444
F 41.966901 12.930379 3.898174
F 50.883701 5.171209 4.200884
F 50.986901 12.811079 4.082454
F 32.914201 7.670259 7.600734
F 32.973801 15.336579 7.377434
F 53.241801 16.817079 4.272004
F 41.848401 7.718239 7.764704
F 41.812101 15.270779 7.633054
F 52.836101 11.705379 19.725964
F 50.555601 7.569429 7.732284
F 50.927601 15.288879 7.760194
F 39.696801 16.684279 8.426844
F 35.148401 1.339199 4.080574
F 35.252401 8.935449 4.098664
F 42.034401 12.908479 1.203194
F 44.145001 1.407529 4.123804
F 44.002101 8.987009 4.083754
F 44.239101 3.882769 0.336634
F 35.105701 3.911469 7.570894
F 35.195801 11.642879 7.748954
F 43.949701 3.899659 7.732004
F 44.070901 11.516579 7.609254
F 35.188701 3.883659 4.845734
F 35.221801 11.679179 4.924754
F 44.223701 4.093279 5.002594
F 44.026601 11.600179 4.916374
F 35.334801 1.313519 1.193774
F 39.879301 16.841979 1.157574
F 35.558801 11.529079 0.169052
F 44.101401 1.397899 1.378304
F 44.248601 9.118569 1.403914
F 33.253401 7.717979 0.437566
F 37.498101 7.523299 4.964824
F 37.592801 15.489379 4.906934
F 53.267801 8.798389 1.490044
F 46.205401 7.868509 4.963914
F 46.376001 15.482579 4.925084
F 28.154101 5.339949 15.588164
F 28.460501 7.718379 4.650404
F 28.547701 15.684579 4.533894
F 53.013001 9.158519 11.502864
F 37.578001 5.064809 1.247374
F 37.561201 12.986979 1.273704
F 46.454701 5.119229 1.536294
F 46.457801 12.816879 1.254234
F 53.058101 9.165019 18.973764
F 28.758101 12.864579 1.068424
F 37.482701 5.082209 3.993384
F 37.478901 12.914179 3.896924
F 46.405801 5.371999 4.098614
F 46.341001 12.961779 4.155534
F 28.472601 5.025339 3.817574
F 28.713201 12.901079 3.714374
F 37.263601 7.574659 7.632904
F 37.534001 15.521579 7.518464
F 48.564501 16.850379 11.459764
F 46.219501 7.811169 7.789664
F 46.508101 15.392879 7.695484
F 27.914101 5.266119 18.212664
F 28.520801 7.793419 7.271364
F 28.533601 15.789679 7.299164
F 37.176701 12.826679 18.602364
F 30.451301 1.097219 11.203364
F 30.461001 9.014419 11.145264
F 35.088001 16.707279 11.107864
F 28.546901 5.166419 1.158864
F 39.456401 9.034109 11.393864
F 39.420001 16.895579 11.207564
F 48.563501 1.383969 11.411664
F 48.572401 9.028789 11.559364
F 37.561001 7.611749 0.345983
F 30.481601 4.051379 14.731564
F 30.403001 11.688379 14.837764
F 39.370301 4.076679 15.103164
F 39.549001 11.829279 14.663664
F 48.497301 3.828769 15.127364
F 48.538401 11.493979 15.210264
F 30.498601 3.759189 12.020464
F 30.604401 11.516379 12.150164
F 39.590001 4.066869 12.469164
F 39.629501 11.664379 12.011864
F 48.504601 3.915559 12.385864
F 48.779101 11.545379 12.545464
F 30.536701 1.329989 8.239064
F 30.721201 9.003239 8.445414
F 28.507801 -0.068395 7.506064
F 39.700501 1.330399 8.563314
F 39.497601 8.897139 8.674074
F 37.186401 0.163202 14.952864
F 48.409201 1.251039 8.739674
F 48.540101 8.926369 8.837344
F 35.095601 16.635579 8.417244
F 32.587401 7.688069 12.126964
F 32.843401 15.377579 11.740864
F 43.944401 16.597579 18.580464
F 41.819101 7.889749 12.385064
F 41.667101 15.587479 12.083264
F 53.086201 1.307229 1.610444
F 50.756301 7.820499 12.468464
F 50.701501 15.311179 12.347164
F 46.363201 7.795269 0.434156
F 32.952501 5.085619 8.500914
F 32.925801 12.816179 8.433384
F 41.766001 5.147549 8.561354
F 41.832201 12.688179 8.728654
F 50.709101 4.911879 8.726164
F 51.026301 12.761079 8.802644
F 32.724901 5.132929 11.237264
F 32.849501 12.668079 11.173164
F 41.775701 5.265129 11.428464
F 42.005701 13.008179 11.444364
F 50.636501 5.303189 11.491964
F 51.010301 12.813079 11.433064
F 32.703201 7.776399 15.091164
F 32.633901 15.577679 14.579964
F 52.990401 3.955179 15.337064
F 41.593401 7.977029 15.168564
F 41.791501 15.426079 14.940064
F 46.210901 12.730379 16.072564
F 50.744001 7.624309 15.189464
F 50.647901 15.270179 14.981664
F 37.092801 5.251919 18.599564
F 35.053801 1.380579 11.319264
F 34.960301 8.816149 11.260864
F 30.949801 11.493879 0.176867
F 43.928001 1.290019 11.449464
F 44.103401 9.202639 11.421164
F 33.145701 15.330479 0.165261
F 34.818601 3.776679 15.002864
F 35.059201 11.680179 14.958964
F 43.943801 4.040029 15.048664
F 43.978701 11.585379 15.027764
F 34.898501 3.944849 12.292164
F 35.054201 11.535479 12.113664
F 44.064201 3.864669 12.283464
F 44.430301 11.750179 12.298564
F 35.079001 1.343839 8.497784
F 35.159901 8.819179 8.553944
F 53.326901 11.379779 0.479709
F 44.028201 1.400599 8.599994
F 43.984101 9.031639 8.634434
F 30.465001 16.820179 15.410964
F 37.136601 7.532409 12.263264
F 37.286001 15.572479 12.133364
F 46.140101 12.883979 18.734864
F 46.323001 7.776689 12.202764
F 46.333801 15.434779 12.201464
F 52.926101 11.498179 15.271764
F 28.219101 7.671769 11.758764
F 28.238201 15.388379 11.812164
F 52.958901 1.260449 4.309364
F 37.310701 5.050169 8.573254
F 37.390401 12.976279 8.616024
F 46.146301 5.227119 8.638284
F 46.325901 12.679279 8.577524
F 28.400501 5.191699 8.130244
F 28.229801 13.166379 8.214164
F 37.273601 5.017149 11.264164
F 37.242401 13.054279 11.245764
F 46.408301 5.140149 11.364964
F 46.608001 12.944479 11.318964
F 28.328901 5.044399 10.855764
F 28.306301 12.723179 11.086364
F 37.183001 7.797169 15.061264
F 37.048701 15.560279 14.835364
F 34.837301 16.899779 15.652364
F 46.133201 7.682129 14.995964
F 46.431001 15.374979 14.857764
F 41.663601 0.065301 12.374664
F 28.317901 7.660889 14.520364
F 28.168701 15.456779 14.664764
F 48.676801 3.668449 0.614841
F 30.313001 1.504459 18.361764
F 30.248001 9.208499 18.291764
F 39.415801 1.593439 11.426364
F 39.199501 1.233359 18.622964
F 39.404401 9.194539 18.798064
F 48.475601 16.792679 18.766364
F 48.257901 1.451939 18.740664
F 48.351901 8.987949 18.861064
F 39.308801 16.624479 15.726764
F 27.994001 12.942679 15.526464
F 44.253001 16.949279 4.093274
F 48.707101 16.768379 4.099304
F 52.893801 16.670679 18.745164
F 48.511401 16.656679 16.071064
F 34.828601 16.775879 18.398464
F 30.176401 4.019849 19.202964
F 30.196901 11.759979 18.933664
F 39.294201 3.975109 19.598864
F 39.431701 11.690979 19.647564
F 48.341301 3.849629 19.770864
F 48.379301 11.574379 19.695464
F 30.544901 1.464729 15.521164
F 30.496601 9.062809 15.551364
F 48.732801 16.605879 8.690454
F 39.356301 1.541259 15.869264
F 39.305301 9.371789 15.973564
F 39.211901 16.913379 18.596464
F 48.410001 1.279559 16.045764
F 48.530501 8.926189 16.157964
F 35.302001 16.882479 4.004344
F 32.493701 7.901329 19.247564
F 32.594501 15.636579 19.490864
F 52.947801 9.015399 4.214374
F 41.730101 7.736979 19.519164
F 41.466401 15.603479 19.455364
F 30.717801 1.284169 1.174444
F 50.720401 7.634059 19.804864
F 50.717701 15.447679 19.657464
F 44.071201 16.743279 11.328564
F 32.627001 5.092269 15.780464
F 32.748501 12.984379 15.776664
F 41.720701 5.422709 15.833764
F 41.630001 13.049679 15.908464
F 50.742801 5.028879 16.245264
F 50.712201 12.739279 16.080864
F 32.497701 5.273049 18.444764
F 32.594501 13.035079 18.535864
F 41.672801 5.250819 18.625764
F 41.487601 13.088179 18.679964
F 50.675201 5.002579 18.973364
F 50.580601 12.890679 18.781264
F 46.228201 5.056509 16.028364
F 35.283601 16.775279 1.189924
F 52.704101 8.936449 8.723914
F 44.282401 11.590379 0.376223
F 53.136101 16.687179 8.906374
F 52.868001 1.330019 18.816164
F 30.924901 16.625479 1.076624
F 42.063501 8.000519 0.504982
F 53.047001 3.855389 0.608038
F 34.655601 1.598069 18.518164
F 34.727701 9.141429 18.663764
F 30.875701 16.732179 3.740454
F 43.705401 1.447879 18.475064
F 43.897001 9.243489 18.625464
F 44.197901 16.667479 8.600694
F 35.403901 9.081609 1.273214
F 30.396201 16.814879 18.163664
F 39.846601 11.626579 0.359018
F 48.843201 11.637079 0.429254
F 39.709501 16.682279 3.878864
F 46.237101 5.197679 18.685864
F 34.708901 4.068189 19.412364
F 34.805101 11.827479 19.419164
F 43.833101 3.918279 19.449264
F 43.842801 11.784679 19.628664
F 34.917201 1.247129 15.867264
F 34.997201 9.082919 15.912664
F 30.946901 8.954169 1.277574
F 43.852101 1.404269 15.722764
F 44.014101 9.063299 15.866064
F 27.883501 13.003579 18.254364
F 37.054301 7.941479 19.300764
F 37.121801 15.404879 19.470264
F 48.746701 16.704579 1.358924
F 45.996301 7.819519 19.539464
F 46.227601 15.497679 19.596064
F 44.176601 16.638579 15.721164
F 27.947801 7.789709 19.077164
F 28.067301 15.578079 18.875664
F 30.493401 16.702179 10.914364
F 36.991301 5.317279 15.890064
F 37.279301 13.001479 15.859064
F 44.304301 16.685779 1.396674
F 52.841201 16.532179 16.016464
F 52.928801 1.388689 16.061164
F 53.082001 3.816789 5.172414
F 52.900501 8.941069 16.273864
F 39.817201 3.786259 0.177313
F 52.884601 16.734579 11.648864
F 53.074001 1.279539 11.598564
F 37.467101 15.479779 0.317900
F 37.275901 0.012997 12.284464
F 53.056401 11.643779 12.648364
F 53.109601 16.965579 1.507924
F 28.181601 0.112317 14.679564
F 28.153001 0.284618 19.128164
F 46.182901 0.020909 15.179564
F 41.907001 -0.046234 7.934354
F 32.862901 -0.181642 11.970564
F 32.902301 0.038733 14.701464
F 50.781501 -0.133552 8.030324
F 37.441701 0.076980 4.887574
F 28.155701 -0.110022 11.981164
F 27.982901 7.688719 21.783464
F 28.620401 7.677399 0.248560
F 30.138601 1.321959 25.687964
F 30.083101 9.066899 25.535664
F 52.900101 11.643679 22.474864
F 39.188001 1.244999 25.620764
F 39.028501 9.156569 25.733164
F 52.617201 1.363869 30.683464
F 48.190101 1.360509 26.160164
F 48.269701 9.094399 26.106164
F 45.982901 15.634079 22.208364
F 30.288901 3.628489 29.018864
F 30.078001 11.595579 29.142864
F 39.207701 4.017909 29.291764
F 39.185001 11.642379 29.432064
F 48.277401 4.125339 29.589564
F 48.333601 11.727479 29.525564
F 30.155401 3.883099 26.371664
F 30.062601 11.655379 26.499464
F 39.150701 4.010669 26.516364
F 39.309001 11.747879 26.697664
F 48.250201 3.965389 26.928564
F 48.304801 11.561079 26.880064
F 30.146501 1.515209 22.913264
F 52.681201 1.275219 26.172764
F 43.666401 16.835579 33.104164
F 39.283101 1.221429 22.993664
F 39.383301 9.099689 23.033664
F 52.746901 9.376189 37.724364
F 48.350201 1.254319 23.417164
F 48.287501 9.035939 23.390264
F 48.312501 11.647079 22.460064
F 32.439601 7.849349 26.187564
F 32.247501 15.520779 26.401964
F 29.516701 16.760279 39.958164
F 41.245801 7.554309 26.624464
F 41.441901 15.611079 26.711264
F 27.823401 12.784879 32.582664
F 50.505401 7.757959 26.859364
F 50.683401 15.576479 27.009664
F 27.743801 5.281879 32.599664
F 32.513001 5.250219 22.884364
F 32.475001 12.887979 22.923864
F 41.672901 5.049899 23.043964
F 41.609801 12.982479 23.177264
F 50.477401 5.055679 23.296464
F 50.581301 12.868279 23.332464
F 32.556501 5.093039 25.567664
F 32.415101 12.714579 25.682164
F 41.563701 4.943949 25.714164
F 41.598301 13.016879 25.983764
F 50.428201 5.153839 26.160664
F 50.396301 12.997479 26.048764
F 32.480201 7.661119 29.031464
F 32.345801 15.659379 29.258364
F 43.582101 1.339779 30.584564
F 41.400801 7.939259 29.398964
F 41.341401 15.614679 29.534764
F 27.895801 5.142509 25.472964
F 50.393301 7.935019 29.661564
F 50.408701 15.620179 29.641064
F 30.234701 9.055629 22.786564
F 34.427101 1.198859 25.701064
F 34.874401 9.083659 25.497164
F 52.678901 9.029649 25.937564
F 43.805301 1.352469 25.808564
F 43.639801 8.880269 25.758664
F 27.858201 15.481879 21.654864
F 34.713901 3.940099 29.360664
F 34.398901 11.514479 29.355364
F 43.758501 3.884069 29.431964
F 43.646501 11.937279 29.679664
F 34.674501 3.824569 26.572764
F 34.713201 11.565979 26.539964
F 43.742701 3.897689 26.666464
F 43.626401 11.451779 26.865764
F 34.740201 1.412159 22.959564
F 48.232201 16.764179 23.339164
F 52.341601 1.473079 40.775364
F 43.952301 1.269549 23.129464
F 43.829101 8.923629 23.070564
F 52.725801 16.972679 33.486264
F 36.951101 7.745019 26.558864
F 37.014801 15.536679 26.688164
F 52.638001 1.169909 33.354864
F 45.871101 7.873339 26.866164
F 46.000701 15.542679 26.803264
F 27.856801 12.917779 22.518264
F 27.730301 7.787679 26.244064
F 27.842201 15.403179 26.385564
F 52.591301 11.821379 34.001064
F 39.424401 3.793169 22.302564
F 36.919001 12.881279 23.080964
F 46.287901 5.179799 23.112364
F 46.117001 13.160579 23.347264
F 41.569901 15.423879 22.203364
F 52.682101 4.006619 29.997964
F 36.996501 5.155539 25.677564
F 37.047201 12.911179 25.820664
F 46.003401 5.118639 25.845564
F 46.056901 12.838979 26.000064
F 48.301001 3.693619 22.462864
F 27.875701 12.920779 25.337364
F 36.703201 7.865129 29.273664
F 36.874101 15.550679 29.265164
F 27.650401 5.094159 37.255364
F 45.855601 7.928569 29.626364
F 45.831301 15.405979 29.554464
F 27.660201 7.927069 33.415464
F 27.702201 7.695889 28.887664
F 27.749701 15.415579 29.076664
F 39.437901 16.734879 23.095864
F 30.020301 1.311949 32.696064
F 29.946701 8.815049 32.469064
F 30.348101 11.764979 21.752164
F 39.121901 1.394869 33.211364
F 39.090701 9.063009 33.121164
F 30.116201 16.812479 25.369264
F 48.059401 1.345799 33.189164
F 48.217501 9.307359 33.356564
F 32.510601 7.794739 22.037564
F 29.811201 3.699739 36.197464
F 29.951501 11.470479 36.086164
F 38.928901 3.980129 36.792464
F 38.883301 11.837779 36.475364
F 48.176401 4.195629 36.900964
F 48.073801 11.710179 36.820664
F 29.924601 3.903949 33.505464
F 29.955901 11.387879 33.399364
F 39.209401 3.987709 34.143664
F 38.938701 11.763779 33.834664
F 48.147601 4.029009 34.104264
F 48.162701 12.110279 34.152064
F 30.127801 1.104659 30.012864
F 30.116501 8.962479 29.728364
F 34.520701 16.762879 37.372964
F 38.937701 1.501389 30.242664
F 39.114501 9.086159 30.356564
F 27.519901 15.566379 36.221164
F 48.092401 1.595169 30.572264
F 48.200301 9.179049 30.510264
F 52.389801 4.073139 41.514864
F 32.279501 7.628619 33.656564
F 32.126301 15.497979 33.825764
F 52.583101 1.220959 37.997664
F 41.372101 7.963319 34.187964
F 41.262201 15.728679 33.864064
F 52.657301 3.914319 36.887664
F 50.504801 7.900579 34.197564
F 50.410501 15.743379 34.211464
F 43.580801 16.691479 30.367564
F 32.362901 5.228519 29.980964
F 32.181401 13.061879 30.154864
F 41.555201 5.309019 30.258964
F 41.320101 13.094679 30.462564
F 50.561801 5.336299 30.667564
F 50.472701 13.095179 30.435864
F 32.316001 5.078429 32.680164
F 32.079201 12.914379 32.800864
F 41.302901 5.339069 33.121964
F 41.152501 13.065679 33.177564
F 50.458201 5.357999 33.371864
F 50.539601 13.305079 33.193764
F 32.265301 7.692869 36.381564
F 32.216301 15.558879 36.655764
F 52.606801 9.056779 40.563264
F 41.150501 7.746779 36.879364
F 41.220101 15.487679 36.604664
F 27.488601 7.713609 40.816864
F 50.266601 8.054269 36.946864
F 50.264101 15.694779 36.871564
F 47.983501 16.675179 30.611364
F 34.404001 1.227269 32.969864
F 34.589701 8.990799 32.832464
F 27.347701 15.413079 40.781064
F 43.628001 1.300859 33.306164
F 43.623701 9.195499 33.302264
F 39.023101 16.764179 37.619964
F 34.382801 3.861049 36.481264
F 34.340101 11.643179 36.348664
F 43.560301 3.959969 36.671464
F 43.408001 11.617379 37.025964
F 34.492201 3.864169 33.879964
F 34.442901 11.611279 33.598364
F 43.697501 4.057899 33.990064
F 43.422401 11.802479 34.234064
F 34.644201 1.264469 30.172164
F 34.518801 9.068539 30.120864
F 52.978801 1.314159 23.429664
F 43.892501 3.885039 22.179464
F 43.698401 9.189349 30.497864
F 47.881101 16.807979 40.307264
F 36.773001 7.761219 33.789464
F 36.648801 15.380779 33.898864
F 27.426301 5.161169 40.067064
F 45.924601 7.981429 34.035864
F 45.748301 15.434179 34.132064
F 52.619501 3.902979 27.102864
F 34.645101 16.915979 30.161964
F 29.991801 16.689279 22.627564
F 43.921401 11.613379 22.339764
F 36.935801 5.303489 30.238564
F 36.791801 12.869079 30.082264
F 45.961401 5.361099 30.582464
F 46.029101 12.906679 30.503664
F 27.884401 5.036719 29.824864
F 27.621401 12.836579 29.805564
F 36.813101 5.150579 33.007064
F 36.860501 12.996579 32.747864
F 45.876501 5.320479 33.271864
F 45.722901 12.833879 33.269464
F 43.774801 16.774479 25.844264
F 28.005001 5.200369 22.761364
F 36.688301 7.812769 36.577064
F 36.807101 15.683579 36.573964
F 52.534701 11.671279 41.437964
F 45.635401 7.862179 36.745464
F 45.694301 15.644279 36.756364
F 39.332601 11.803479 22.449364
F 52.814801 16.760579 23.363564
F 52.576301 16.980179 30.670964
F 45.892701 0.112709 26.878664
F 29.622801 1.377829 39.889264
F 29.751401 9.020819 39.794964
F 27.691501 15.367179 33.459664
F 27.612101 7.679589 36.163864
F 39.005301 9.169269 40.204864
F 52.613001 3.833629 34.076664
F 47.941701 1.325519 40.503164
F 47.888301 9.094539 40.604564
F 52.528601 16.934179 37.811664
F 52.814901 11.834979 29.577264
F 34.735101 16.846279 23.010364
F 37.091901 5.183009 23.021864
F 52.451601 16.832879 40.457664
F 50.655201 7.821329 22.524664
F 52.900401 16.833879 26.048764
F 29.697801 3.981869 40.847064
F 29.669801 11.630479 40.715164
F 38.844901 3.952759 41.145864
F 38.717801 11.726079 41.250364
F 47.980201 3.975319 41.445864
F 47.859701 11.581779 41.378564
F 29.891101 1.199499 37.150564
F 29.899101 8.806299 37.012564
F 34.312701 16.683179 40.118964
F 38.853401 1.403429 37.602964
F 39.007201 9.127879 37.594764
F 36.955701 -0.085991 22.204264
F 48.028701 1.547809 37.682464
F 47.730901 9.218899 37.798664
F 39.257101 16.902379 25.773464
F 32.071801 7.777779 40.924864
F 31.724801 15.368879 40.901364
F 38.787901 16.801879 40.322564
F 41.050301 7.682369 41.495464
F 40.986801 15.656879 41.295064
F 27.386601 12.893879 39.793564
F 50.321901 7.942469 41.347464
F 50.108601 15.510579 41.404364
F 29.929301 16.830379 37.187464
F 31.949201 5.053889 37.110964
F 31.988901 12.884479 37.220064
F 41.319901 5.184619 37.635864
F 41.061301 12.977779 37.795364
F 50.459701 5.464329 37.812864
F 50.249501 13.115479 37.816264
F 31.952301 5.125999 39.901064
F 32.000801 12.840879 39.930364
F 41.281501 5.141209 40.390164
F 41.002001 13.088379 40.563364
F 50.092901 5.431259 40.530764
F 50.236301 12.935679 40.594064
F 34.353401 16.564879 32.981664
F 46.117901 7.834309 22.242764
F 34.750501 11.805879 21.990264
F 52.746501 9.184539 30.553964
F 27.563301 12.879579 37.014364
F 39.066601 16.777879 32.935864
F 48.410601 16.725579 26.089064
F 38.965201 1.313399 40.445864
F 50.611901 15.446479 22.359964
F 34.239301 1.279379 40.153664
F 34.393601 9.006329 40.083964
F 52.920101 9.143169 23.233564
F 43.343601 1.409789 40.354164
F 43.396501 8.965859 40.550564
F 47.988301 16.734479 37.650564
F 52.783701 9.188549 33.363864
F 43.706501 16.912379 23.184264
F 32.211701 -0.028101 33.664264
F 34.748601 9.206309 22.609964
F 34.180801 3.874269 40.990364
F 34.229401 11.568479 40.994264
F 43.530201 3.874509 41.354364
F 43.242501 11.620179 41.207164
F 34.264601 1.186249 37.429664
F 34.365301 9.026029 37.395764
F 43.416201 16.803579 37.677864
F 43.426001 1.404299 37.534364
F 43.408301 9.075269 37.751764
F 52.651701 11.534379 26.898964
F 36.632901 7.873119 40.978864
F 36.542901 15.522479 41.248664
F 47.982201 16.749879 33.295164
F 45.636701 7.941949 41.742864
F 45.574601 15.557279 41.287464
F 52.897901 3.926149 22.607164
F 30.022501 16.750679 30.099564
F 43.337101 16.883779 40.374264
F 34.688701 16.591179 25.734564
F 36.609601 5.161079 37.559364
F 36.448401 13.015379 37.316964
F 45.729901 5.342999 37.892464
F 45.775801 12.969779 37.642964
F 29.798001 16.764379 32.820864
F 52.544701 11.793179 36.868564
F 36.541901 5.193709 40.241364
F 36.555601 12.977879 40.095364
F 45.754301 5.401109 40.556964
F 45.680201 12.993279 40.380364
F 39.025901 16.906779 30.234464
F 41.527801 7.611129 22.101564
F 37.095101 7.851489 21.996764
F 36.940301 15.591879 22.240264
F 32.524001 15.505179 22.170564
F 30.317601 4.051949 21.964164
F 45.500101 -0.000192 41.372764
F 34.754101 3.983809 22.098164
F 27.254501 7.878459 43.694164
F 32.146401 -0.110060 36.445964
F 41.102301 0.153006 36.860664
F 31.869001 0.099181 40.847664
F 32.428001 -0.068945 29.240464
F 36.762701 -0.067580 26.489464
F 36.548601 0.210844 41.162264
F 27.786501 -0.070041 28.837964
F 50.255301 0.145032 37.095464
F 50.165101 0.054273 34.252464
F 27.182501 15.329479 43.530964
F 29.556001 11.529279 43.492864
F 31.848201 7.645639 43.600464
F 28.074101 0.067470 21.941564
F 29.470301 1.295239 47.345864
F 29.437301 9.052629 47.105464
F 45.752001 15.430879 43.975164
F 38.784801 1.204929 47.590264
F 38.566001 9.049309 47.565164
F 27.100801 5.109639 54.355764
F 47.707401 1.250249 47.795564
F 47.685101 9.148779 47.701664
F 33.814101 1.297199 61.960364
F 29.546701 3.737169 50.941364
F 29.604001 11.589479 50.757464
F 38.597501 3.938049 51.169764
F 38.749401 11.498079 51.283164
F 47.811801 3.934409 51.382964
F 47.665801 11.790279 51.234964
F 29.400501 3.933789 48.145964
F 29.363301 11.652979 47.974964
F 38.794501 3.835089 48.399664
F 38.584201 11.588079 48.526364
F 47.916501 3.808109 48.529864
F 47.710101 11.702379 48.509164
F 26.914501 7.833769 55.543564
F 27.063801 12.931779 47.140564
F 45.107201 0.180243 63.254764
F 26.916701 5.104929 61.595264
F 38.721601 9.103339 44.821364
F 45.401601 0.093198 58.558864
F 27.274901 5.062029 51.552264
F 47.790301 8.960489 44.979764
F 27.242801 7.615949 47.979064
F 31.687301 7.644619 48.348264
F 31.991401 15.124679 48.261664
F 52.417201 16.851379 47.985064
F 40.863801 7.754779 48.670064
F 41.054901 15.397279 48.490964
F 29.653601 9.017849 44.354864
F 50.011501 7.813619 48.791664
F 50.041101 15.624779 48.558964
F 43.219101 3.887839 44.098964
F 33.971401 11.576879 43.666264
F 40.889101 4.966329 44.999464
F 52.228101 11.714079 44.057464
F 40.973301 12.853479 44.957364
F 50.159401 5.230599 45.002464
F 49.987101 12.928579 44.907964
F 31.713501 5.192999 47.307264
F 31.786201 12.574679 47.349364
F 41.151101 5.262449 47.697964
F 40.831601 12.801579 47.686764
F 50.214601 5.293839 47.771664
F 49.926601 13.042479 47.638164
F 31.883301 7.780179 51.192964
F 31.822801 15.471279 51.081864
F 36.014501 5.331139 61.992364
F 40.877701 7.595299 51.382264
F 40.899901 15.550279 51.269864
F 52.194101 16.790979 59.593564
F 49.839301 7.894849 51.492664
F 50.026201 15.598579 51.473264
F 36.061601 13.061579 62.009464
F 33.976101 1.199009 47.354764
F 34.127201 8.900639 47.422164
F 33.990101 16.753379 51.915364
F 43.182001 1.406259 47.549564
F 43.159001 9.044399 47.699064
F 38.713101 11.721479 43.974064
F 33.958701 3.815749 51.124264
F 33.982801 11.449379 51.184164
F 43.254901 3.671349 51.305164
F 43.217901 11.668579 51.182164
F 33.850801 3.746829 48.338464
F 34.042201 11.431479 48.367864
F 43.414601 3.877319 48.560464
F 43.221501 11.556679 48.587064
F 45.335001 7.848079 44.388664
F 33.981701 9.082669 44.637664
F 27.159601 15.149379 58.098764
F 43.380401 1.346279 44.797864
F 26.926301 7.618039 62.535264
F 47.806401 16.901379 44.949864
F 36.317301 7.446439 48.198564
F 36.388901 15.383679 48.378364
F 45.249501 13.056379 59.565264
F 45.502401 7.801349 48.472364
F 45.379001 15.358379 48.638064
F 47.855401 3.987199 44.292864
F 29.512301 16.531879 51.848764
F 52.194101 9.080359 62.560764
F 26.981501 5.237389 58.835164
F 36.362601 5.106879 44.841464
F 36.174701 12.731579 44.778564
F 45.500901 5.258549 45.000064
F 45.581401 12.823279 44.825764
F 38.410801 16.882179 54.612864
F 27.068901 15.320879 62.752664
F 36.424401 4.830399 47.432164
F 36.259401 12.761779 47.503264
F 45.700801 5.198799 47.828564
F 45.424201 12.799879 47.666164
F 43.174801 16.735279 52.237064
F 50.086801 15.548279 44.229964
F 36.418701 7.752959 51.092964
F 36.442401 15.434779 51.077064
F 45.221501 5.149299 59.540364
F 45.499101 7.700959 51.210164
F 45.451401 15.533979 51.380964
F 40.957601 0.160955 48.543064
F 27.335701 5.053949 44.228864
F 52.372901 3.922839 44.188264
F 52.166301 1.258649 55.105464
F 29.527601 1.295509 54.497164
F 29.458001 8.900199 54.464264
F 42.968401 1.421689 59.391764
F 38.561001 1.295999 54.812964
F 38.609701 9.091059 54.937664
F 33.980901 16.795679 54.517364
F 47.569001 1.538369 55.001764
F 47.595201 9.219689 55.172964
F 43.078301 9.240019 45.151564
F 29.266101 3.950599 58.014364
F 29.365401 11.520079 58.243864
F 38.389201 4.004599 58.638864
F 38.403101 11.645279 58.466664
F 47.598201 3.792659 58.826364
F 47.409601 11.684979 58.746964
F 29.350901 3.966979 55.295264
F 29.478801 11.463279 55.591164
F 38.660401 3.942409 55.804464
F 38.572101 11.773079 55.800964
F 47.547401 4.099009 56.054364
F 47.662601 11.904779 55.886564
F 29.412201 1.090039 51.760664
F 29.422901 9.009179 51.705764
F 27.157701 5.174829 47.076464
F 38.633901 1.213279 52.131464
F 38.618401 8.897329 52.060964
F 33.894001 16.802479 61.851264
F 47.680401 1.369409 52.308764
F 47.555001 9.215919 52.386564
F 29.320801 16.658679 61.981164
F 31.682401 7.590759 55.426064
F 31.724601 15.399479 55.554664
F 52.295601 11.602879 51.381364
F 40.921101 7.644309 55.720164
F 40.535101 15.578479 55.659064
F 34.072101 3.790429 43.743664
F 49.965401 7.891779 55.970564
F 50.001001 15.486379 56.095664
F 52.063901 4.073269 58.806964
F 31.730801 5.166809 51.785964
F 31.737001 12.818879 51.971764
F 40.963601 5.014049 52.150664
F 40.926601 12.941979 52.187064
F 50.045901 5.191069 52.431464
F 50.042301 12.926079 52.327864
F 31.824801 5.064929 54.434964
F 31.594501 12.753079 54.763964
F 40.938201 5.088409 54.931164
F 40.951501 12.936579 54.928064
F 49.836401 5.276669 55.167164
F 50.113401 12.857579 55.097864
F 31.563201 7.580399 58.112464
F 31.585401 15.488279 58.307164
F 36.063801 12.762879 59.331964
F 40.591601 7.803959 58.460864
F 40.755901 15.563279 58.336764
F 36.278401 15.375979 43.898264
F 49.838001 7.829889 58.784164
F 49.892001 15.517479 58.851364
F 36.145801 5.294639 59.254864
F 34.061301 1.339079 54.525664
F 34.121301 8.979459 54.700164
F 38.772501 16.708479 47.570764
F 43.029501 1.274119 54.910264
F 43.114001 9.125109 54.908664
F 50.094301 7.755939 43.999664
F 33.941701 3.800179 58.216064
F 33.876001 11.611479 58.461764
F 43.047201 3.967389 58.456564
F 43.098701 11.613779 58.581464
F 33.930401 3.807979 55.441864
F 33.831901 11.553579 55.607964
F 43.116601 3.944979 55.809764
F 43.113801 11.620179 55.791264
F 33.984901 1.173079 51.858464
F 34.239001 8.847239 52.112164
F 47.872201 11.520079 44.084964
F 43.215801 1.131939 52.243064
F 43.171401 9.014339 52.178364
F 27.006701 12.594179 59.109464
F 36.339801 7.664049 55.648264
F 36.144401 15.338779 55.569264
F 31.717001 12.884479 44.680264
F 45.235001 7.816349 55.799164
F 45.287401 15.526379 55.906764
F 52.465601 1.294599 45.060164
F 29.328101 16.670179 54.657264
F 38.515501 16.726879 44.806364
F 45.124801 15.332179 63.198164
F 36.253601 5.334569 51.954164
F 36.229101 12.803379 51.982164
F 45.570601 5.218779 52.264564
F 45.464501 12.813879 52.225164
F 52.269901 1.403529 62.274864
F 26.868201 7.752679 58.146164
F 36.458101 5.095409 54.585464
F 36.048101 12.744779 54.668064
F 45.364501 5.156179 54.921964
F 45.283601 12.941579 54.851664
F 38.749601 16.822179 51.957964
F 43.245201 16.815979 44.730364
F 36.222801 7.781479 58.511464
F 36.298601 15.332179 58.366064
F 52.436101 4.008829 51.589564
F 45.172701 7.813679 58.543564
F 45.362501 15.725879 58.631464
F 27.238701 15.396179 50.944364
F 45.395901 12.877179 62.157464
F 45.285301 5.032269 62.220364
F 27.125801 0.026044 48.205464
F 29.371401 1.374179 61.873664
F 29.081101 8.905799 61.812164
F 38.809801 1.300009 44.784264
F 38.312801 1.442289 62.125364
F 38.381201 9.240809 62.178264
F 42.984701 16.702779 55.041964
F 47.506001 1.244039 62.538964
F 47.541901 9.040889 62.466664
F 49.783501 7.894299 63.373764
F 52.293601 16.795879 55.216464
F 43.119301 16.715779 62.142964
F 27.204701 12.738979 44.419764
F 52.492401 1.315499 52.501964
F 52.178801 16.985979 62.367264
F 52.222401 3.906819 48.728464
F 29.170601 3.997339 62.510764
F 29.276501 11.423779 62.753364
F 38.422301 4.025249 62.979864
F 38.387001 11.908179 63.009864
F 47.444001 3.901269 63.350564
F 47.675501 11.739679 63.235564
F 29.322501 1.386409 59.030364
F 29.355301 8.914959 58.950464
F 40.544901 0.099055 62.960464
F 38.215401 1.188129 59.315164
F 38.402601 8.916359 59.384364
F 52.281401 9.084139 44.979964
F 47.527201 1.281409 59.798064
F 47.460901 8.992159 59.602464
F 27.252701 15.163079 55.471564
F 31.504801 7.751529 62.598664
F 31.630801 15.333679 62.499764
F 52.308001 9.025299 47.822264
F 40.619501 7.870429 62.984564
F 40.806201 15.400079 62.829964
F 52.372301 1.364329 47.975564
F 43.060301 16.895079 59.337764
F 50.011201 15.238279 63.327964
F 52.181701 9.114899 52.296464
F 31.575501 5.094409 58.891064
F 31.474101 12.826479 59.309864
F 40.807901 5.079079 59.283064
F 40.716001 13.011179 59.302464
F 49.811201 5.235679 59.809864
F 49.727401 12.816079 59.631764
F 31.536201 5.235549 61.619464
F 31.522901 12.716179 62.013764
F 40.710901 5.309279 62.014864
F 40.686601 12.924679 61.930364
F 47.645301 16.876479 52.196864
F 50.084101 12.844279 62.347464
F 29.636801 16.460679 47.365264
F 52.257501 3.811379 55.923764
F 52.333301 16.739379 52.455464
F 40.903301 15.499979 44.095064
F 34.125701 16.670479 44.972064
F 52.107101 11.578279 63.262064
F 52.406201 11.687079 56.045064
F 52.041001 1.328759 59.587364
F 47.716801 16.902679 59.754364
F 29.525901 1.322959 44.655564
F 33.768301 9.010599 61.781864
F 31.718701 15.474479 43.712164
F 42.904801 1.378429 62.136664
F 42.988101 9.120719 62.297564
F 47.680201 16.523779 62.490564
F 47.774501 1.262829 45.072864
F 49.739601 5.286999 62.535764
F 33.975601 1.117289 44.640664
F 40.730401 -0.003652 58.548764
F 43.183601 16.663579 47.401464
F 29.370801 16.740579 44.573264
F 34.124001 16.630479 47.639964
F 33.756701 3.888189 62.724364
F 33.888701 11.548279 62.775064
F 42.949501 3.910469 63.109264
F 42.941801 11.637379 62.980264
F 47.573501 16.708679 47.697464
F 52.040001 4.079049 63.210664
F 33.692401 1.254319 59.169564
F 33.742301 8.906309 59.047164
F 52.286601 16.635579 45.258464
F 33.958001 16.641179 59.200264
F 42.827901 9.090399 59.470864
F 29.233001 16.606479 59.229564
F 36.057501 7.940779 62.797064
F 36.279401 15.707079 62.717464
F 51.953301 11.562479 58.641164
F 45.184401 7.722159 63.180464
F 52.216601 9.169009 55.207964
F 47.715501 16.789979 54.907164
F 27.203701 15.426279 48.134964
F 52.093501 9.019839 59.670564
F 38.644801 16.810179 62.102864
F 31.834901 5.070429 44.519364
F 52.098401 11.659179 48.643564
F 27.280001 7.686469 50.886864
F 38.556601 16.753179 59.059864
F 27.430401 12.821579 51.845664
F 36.314801 0.038473 50.969764
F 27.227001 12.513879 54.524964
F 29.726101 3.870549 43.610864
F 43.172201 11.669479 43.911264
F 41.043501 7.716539 44.312664
F 38.659801 3.811689 43.850464
F 50.047401 0.266632 51.515164
F 36.230701 0.030632 55.703364
F 27.073501 12.675579 61.801864
F 36.511801 7.742409 43.813064
F 45.494901 -0.061220 51.271564
F 49.840001 0.125015 55.957364
F 26.731201 7.769619 65.387864
F 50.164601 0.064522 44.221364
F 26.940901 15.535979 65.531864
F 29.128401 11.721479 65.466064
F 49.856301 0.224379 63.239264
F 31.697401 -0.045488 43.542764
F 49.627701 0.000569 58.691264
F 45.630401 0.045615 44.021264
F 28.967201 3.902839 65.258064
F 31.415001 -0.064276 62.748664
F 27.145001 -0.065493 55.107864
F 27.056101 0.079295 62.645764
F 36.449301 -0.052844 48.204964
F 40.900101 -0.182234 51.314964
F 26.955801 -0.015905 50.974864
F 31.505801 7.586789 65.425464
F 36.063601 7.795969 65.442264
F 28.977901 1.133859 68.759564
F 28.944001 8.783219 68.998664
F 28.739301 16.766679 76.163964
F 38.108601 1.165439 69.418364
F 38.227501 8.858269 69.346564
F 40.607601 5.202119 66.686264
F 26.633501 5.192249 69.022264
F 47.436601 8.998129 66.974764
F 51.847201 1.313109 74.052564
F 28.720901 3.812829 72.404064
F 29.074901 11.400079 72.619964
F 37.835401 3.950829 72.837364
F 38.098101 11.599379 72.766764
F 47.432301 4.025329 73.319564
F 47.447801 11.514479 73.401164
F 29.011301 3.744809 69.684664
F 28.913001 11.547879 69.782064
F 38.076601 3.907989 70.114664
F 38.350201 11.514079 69.945664
F 49.804401 12.875279 66.978264
F 47.667001 8.959369 69.687364
F 35.873201 15.433179 65.388264
F 47.436601 11.594379 66.084664
F 28.880101 1.226889 73.521464
F 36.015601 5.160459 66.289364
F 38.237901 1.390499 66.475264
F 51.887101 9.189689 74.209964
F 50.644101 16.489879 84.187464
F 40.456401 7.822269 65.845264
F 49.017201 7.722139 80.450764
F 31.339601 7.806779 69.780164
F 31.276701 15.571779 69.935064
F 49.897801 7.890969 70.569564
F 40.501501 7.684189 70.268664
F 40.438501 15.666079 70.294264
F 38.475301 11.582479 65.634364
F 42.755101 9.160589 66.607964
F 28.124501 3.988139 86.955464
F 52.261301 9.204929 69.817264
F 28.608501 16.704079 80.510164
F 46.022901 11.713079 84.880664
F 50.741301 11.584279 84.941164
F 40.468401 12.988879 66.600364
F 26.562501 7.781339 69.893164
F 46.602001 1.154329 83.958064
F 31.397901 5.104519 69.052964
F 31.400101 12.963079 69.064364
F 40.293801 5.147589 69.466164
F 40.587701 12.908179 69.390964
F 47.231001 8.985979 76.975864
F 47.422201 11.669679 70.488364
F 31.155301 7.601409 72.448464
F 31.254801 15.286679 72.582364
F 33.679801 11.548079 65.468264
F 40.487201 7.731109 72.960364
F 40.511001 15.324679 73.071664
F 40.053201 0.160179 80.007764
F 37.447701 16.694879 80.889264
F 38.269901 4.016279 65.601664
F 52.656301 15.122379 85.270664
F 52.055201 11.619679 66.068664
F 33.665901 9.145339 69.168764
F 49.079801 12.722279 81.357164
F 42.676501 1.182309 69.413964
F 42.715501 8.964569 69.263464
F 51.850901 4.134649 73.454864
F 52.290801 1.381479 66.892764
F 49.207801 5.205659 81.354664
F 52.115601 16.887379 66.969564
F 33.261601 3.700669 72.581464
F 33.646501 11.505179 72.698964
F 42.601401 3.869019 72.998864
F 42.715201 11.461079 73.013164
F 51.645801 1.494289 81.375464
F 49.536501 15.436679 77.721564
F 33.704001 3.713119 69.588864
F 33.763801 11.668379 69.976664
F 42.566601 3.889869 70.264764
F 42.750401 11.535979 70.089264
F 47.475201 3.901159 66.178064
F 49.396801 5.149879 77.170164
F 46.243601 16.462479 83.925264
F 51.734301 4.009409 77.800464
F 51.420401 8.950839 81.478964
F 42.962001 1.324999 66.607364
F 33.840501 16.778779 66.327964
F 45.185301 7.874419 65.910364
F 52.144401 3.905829 70.734464
F 47.514201 1.423429 66.953464
F 42.975101 16.825479 66.707564
F 35.858301 7.851599 69.934364
F 35.763901 15.377979 70.129964
F 42.881001 3.943489 65.866064
F 45.089501 7.810739 70.308464
F 45.076401 15.520979 70.358964
F 47.331801 1.340719 69.619564
F 29.176901 8.994509 66.131064
F 48.627501 5.105809 83.973864
F 45.083901 5.187309 66.697764
F 45.259701 12.769479 66.876464
F 35.934201 5.220159 69.066264
F 35.980001 12.977079 68.992764
F 44.920601 5.202759 69.694164
F 45.144101 12.908479 69.563264
F 35.754001 7.705859 72.655264
F 35.838401 15.493379 72.759264
F 46.263501 3.635449 84.934664
F 45.230501 7.733709 73.076064
F 45.125601 15.381879 73.105864
F 30.191001 15.514279 86.824264
F 28.537801 1.189809 76.152664
F 28.610101 8.896169 76.310364
F 42.229201 1.348999 80.989164
F 37.716901 1.427629 76.349464
F 37.803401 9.031699 76.355364
F 32.752701 16.883779 83.221364
F 42.857201 11.778779 65.749964
F 49.387401 12.755379 77.104264
F 47.359001 3.976609 70.627764
F 28.748701 3.998839 79.689964
F 28.502601 11.549479 79.942864
F 37.664501 4.021469 79.913264
F 37.723001 11.586379 80.147464
F 37.751801 16.615879 76.452264
F 44.458801 12.898179 80.813164
F 28.533101 3.842589 77.002464
F 28.689701 11.529379 77.255764
F 37.764001 4.071689 77.191164
F 37.819301 11.523979 77.426764
F 47.162401 1.385389 76.912364
F 46.718401 16.676279 81.086664
F 33.675601 1.117589 69.091664
F 28.835201 8.784129 73.516764
F 49.782501 15.636579 70.476864
F 37.957501 1.205399 73.689364
F 38.002601 8.944019 73.709964
F 51.973701 11.792479 70.524864
F 42.794901 16.742779 69.505864
F 49.686101 5.266889 74.439364
F 48.520301 12.696879 84.002064
F 30.986401 7.738729 77.167964
F 30.774301 15.286679 77.051064
F 45.210101 0.151405 65.968364
F 40.119801 7.932949 77.221664
F 40.007501 15.278979 77.327764
F 52.187001 9.020789 67.091264
F 37.987701 16.805179 69.136564
F 41.791601 16.699279 83.624464
F 47.545201 16.726179 67.058164
F 30.891601 4.969479 73.224964
F 31.338901 12.629379 73.577964
F 40.312501 5.140049 73.755764
F 40.365501 12.676679 73.783464
F 51.917801 11.688879 73.409364
F 45.210701 15.469779 65.882464
F 30.796601 5.138439 76.060164
F 30.940801 12.801379 76.223164
F 40.086801 5.240219 76.589364
F 40.046201 12.744079 76.511364
F 51.697801 11.557579 80.702564
F 49.576401 0.095365 73.093064
F 30.994901 7.804229 79.847264
F 30.683701 15.494979 79.705164
F 46.196001 9.201549 83.950564
F 39.936901 7.711189 79.989464
F 39.743101 15.302979 80.024864
F 26.745801 12.856979 66.292964
F 38.163301 16.505379 66.416164
F 47.059701 3.963139 77.629164
F 51.727201 11.547779 77.926964
F 32.977401 1.326609 76.192764
F 33.235701 8.879269 76.228764
F 49.795001 7.829459 66.165164
F 51.756501 4.144349 80.581664
F 42.598801 9.122629 76.532464
F 29.295901 16.901479 66.054364
F 35.220001 13.030679 83.618664
F 43.823101 15.215879 84.724864
F 51.763201 2.095779 84.006764
F 33.111201 3.944549 79.784564
F 33.060801 11.551579 79.699164
F 42.387701 3.951479 80.178064
F 42.121501 11.437779 80.082764
F 37.346301 16.837179 83.506164
F 31.549001 13.070379 66.365564
F 33.041601 3.918769 77.153964
F 33.205001 11.435279 76.916864
F 42.404701 4.017369 77.346764
F 42.321901 11.670679 77.458164
F 49.663201 7.867479 73.228964
F 50.612301 8.938959 84.007464
F 33.260501 1.136629 73.536664
F 33.317501 8.865919 73.457964
F 51.892301 1.422859 76.809964
F 42.540901 1.318529 73.680964
F 42.858401 8.964049 73.817764
F 49.774801 5.410249 69.695264
F 49.751001 0.247385 70.423564
F 42.418301 1.482059 76.472864
F 40.029201 0.180779 77.286464
F 35.414701 7.610729 77.209764
F 35.559401 15.405779 77.387564
F 46.922201 9.052209 81.349464
F 44.855501 7.790269 77.621564
F 44.673601 15.549179 77.360264
F 49.656901 15.556479 73.353064
F 35.352001 5.155219 73.551364
F 35.781901 13.013879 73.547464
F 45.047301 5.045479 73.982364
F 44.965801 12.759179 74.066064
F 35.313801 4.932269 76.257064
F 35.530201 12.827879 76.346164
F 44.873101 5.059269 76.759864
F 44.657601 12.852679 76.887164
F 35.494201 7.791579 80.014364
F 35.222801 15.423279 79.984264
F 42.318001 16.642779 76.420664
F 44.585101 7.851149 80.429664
F 44.378301 15.446279 80.133964
F 47.261601 16.738579 76.677164
F 28.297701 1.396319 83.433364
F 28.454801 9.064559 83.577164
F 42.845101 16.737279 73.662764
F 37.258501 1.424989 83.413264
F 37.439401 9.028059 83.663864
F 34.925401 15.552679 84.318064
F 49.503901 0.165739 80.418364
F 49.143101 15.275379 80.361764
F 52.210801 1.529979 69.566364
F 29.118901 16.789179 68.935364
F 29.082501 16.712679 73.213064
F 44.160101 7.498509 84.728764
F 49.863001 5.143029 66.943364
F 47.421601 9.050919 74.384564
F 41.958501 1.238169 83.555864
F 28.389101 4.022159 84.312564
F 28.259901 11.783979 84.592364
F 37.251701 3.961369 84.399564
F 37.396301 11.580079 84.572564
F 38.167801 9.043909 66.543664
F 51.889201 16.714479 76.886064
F 28.706101 1.557489 80.625364
F 28.718401 8.953359 80.787664
F 51.516701 16.474679 81.465564
F 37.668901 1.345919 80.800664
F 37.696501 9.111279 80.978864
F 35.916601 12.795779 66.365964
F 31.358201 4.999939 66.354664
F 49.886201 15.530479 66.181364
F 33.575101 9.014209 66.376764
F 30.752201 7.891409 84.414864
F 30.462901 15.482279 84.153164
F 32.838001 16.738779 80.590764
F 39.642201 7.773569 84.636264
F 39.534301 15.469279 84.549764
F 52.288201 3.864269 65.994064
F 44.164201 12.917179 83.438064
F 35.143801 7.851689 84.506364
F 38.019501 16.891679 73.645764
F 30.917701 5.209779 80.755864
F 30.878201 12.953879 80.676764
F 39.970501 5.103869 80.862864
F 39.913001 12.693379 80.993764
F 33.757801 1.363239 66.418664
F 42.055501 8.978399 81.122964
F 30.623101 5.314989 83.499464
F 30.595201 12.859879 83.546964
F 39.615201 5.215009 83.487964
F 39.559301 12.844279 83.718564
F 33.092401 16.571279 76.383564
F 44.111001 4.980859 83.878664
F 29.059301 1.346969 66.050264
F 44.683701 5.099829 81.233464
F 46.963601 3.739109 80.328264
F 35.013201 5.196889 83.465064
F 47.322301 1.403459 74.066464
F 48.337001 15.207579 85.003164
F 49.668301 12.859579 74.175464
F 49.289501 7.672089 77.873264
F 48.283401 7.713879 85.021964
F 32.655201 1.340249 83.424064
F 32.988601 9.085859 83.325364
F 51.951301 16.631079 74.181864
F 46.867401 1.081749 81.254864
F 41.937401 8.780989 83.877064
F 33.332901 16.581079 73.662864
F 33.601101 16.786379 69.122064
F 46.879001 11.582979 80.386864
F 40.602401 15.531179 65.767864
F 40.231401 -0.057771 72.809064
F 49.623701 13.032579 69.687364
F 51.695201 8.973929 77.178564
F 35.308901 5.186689 80.627064
F 35.343401 12.894379 80.913464
F 46.997801 11.631579 77.761164
F 32.667901 3.909539 84.390864
F 32.902801 11.675079 84.126864
F 41.762101 3.837299 84.554564
F 41.958701 11.482779 84.394264
F 47.331501 16.818979 74.008464
F 51.011601 4.556189 85.250464
F 33.124501 1.217979 80.785664
F 33.213701 9.019039 80.583464
F 52.194301 7.043189 85.187064
F 42.051501 16.646379 81.010564
F 28.375101 16.783779 83.169264
F 47.397701 16.944879 69.714764
F 52.111001 16.837579 69.719064
F 27.959601 11.708979 87.286164
F 33.741801 3.931799 65.383264
F 40.406601 -0.146281 70.170464
F 30.533201 7.971009 87.092064
F 32.414201 4.035209 87.047064
F 34.644101 15.458079 87.107464
F 36.016501 0.091932 65.550664
F 44.924101 0.267347 73.037764
F 49.813501 0.083668 66.079764
F 44.199401 0.058612 84.692964
F 45.104401 -0.050644 70.249164
F 34.801501 7.848889 87.108564
F 35.841901 -0.059385 69.971764
F 44.531801 0.080503 80.171864
F 26.702901 5.153159 66.331064
F 53.073601 12.703079 84.155864
F 31.312601 0.034610 69.803564
F 40.546301 0.129246 65.605864
F 36.856501 4.007639 87.089164
F 31.089301 -0.006164 72.354864
F 44.699001 0.106545 77.402964
F 39.200601 15.346279 87.286464
F 37.017301 11.747979 87.290164
F 31.389001 -0.063078 65.636064
F 26.909501 -0.045936 65.327564
F 31.503201 15.542379 65.255264
F 27.687201 1.032779 90.632064
F 27.836501 9.029319 90.455064
F 49.626001 1.072669 96.006664
F 36.650701 1.332049 90.798664
F 36.683901 8.975449 90.798864
F 27.404101 3.751769 106.122364
F 47.805601 15.178179 87.703364
F 38.959801 5.157139 88.374764
F 27.265401 8.924139 105.225364
F 30.253101 5.399169 87.981164
F 27.475401 11.554979 98.638364
F 36.536401 3.789639 94.347864
F 36.345801 11.520079 94.285864
F 45.147401 3.750979 94.925964
F 45.074101 11.530779 94.910464
F 27.772901 3.629679 91.638164
F 27.581901 11.455479 91.488364
F 36.484701 3.827089 91.685364
F 36.449001 11.494879 91.582864
F 45.126101 3.730329 92.235864
F 47.902901 12.745879 88.706264
F 51.373701 5.195899 103.296364
F 51.632801 12.948879 96.026464
F 27.728201 8.859099 94.986564
F 36.963701 9.158899 88.182764
F 36.785801 1.553519 88.072664
F 41.309401 16.726079 88.270764
F 27.361001 11.579179 101.413364
F 40.172001 16.446779 105.424364
F 49.426201 9.144519 96.027964
F 29.836901 7.736089 91.690064
F 29.870101 15.486579 91.526064
F 27.647401 9.093449 97.684564
F 38.807701 7.787689 91.785364
F 38.711301 15.263879 91.993664
F 51.569301 15.454479 95.040564
F 47.222201 5.105689 91.659264
F 49.683501 0.944529 98.795964
F 27.519401 1.433049 102.571364
F 49.774801 1.256899 88.775364
F 49.474601 8.925749 98.687264
F 30.354401 12.990279 87.975464
F 34.666601 5.379149 88.151664
F 41.248001 1.522309 88.115664
F 49.958901 9.180499 88.544664
F 29.838001 5.314289 90.690364
F 29.909601 12.791279 90.840564
F 38.844401 5.134509 91.128864
F 38.741401 12.782979 90.624764
F 49.147901 3.699569 95.280064
F 47.838501 5.210729 88.849864
F 29.968601 7.531739 94.359864
F 29.928401 15.434579 94.257864
F 52.323701 12.864379 89.046364
F 38.569401 7.711419 94.678064
F 38.611701 15.370779 94.758064
F 27.575601 3.612289 94.413764
F 47.369001 7.718429 95.131764
F 52.173501 15.309579 87.946564
F 29.906901 -0.164542 106.397364
F 32.159801 1.282199 90.620964
F 31.940001 9.013059 90.735464
F 39.424301 12.725879 88.053264
F 41.025101 1.233719 90.767364
F 41.145301 8.973889 90.866064
F 40.995401 16.623179 91.092364
F 49.333801 3.476209 99.764664
F 45.351601 11.379179 92.337464
F 49.564301 8.990669 91.416064
F 31.906001 3.810559 94.320964
F 31.927301 11.432779 94.304164
F 40.721101 3.826329 94.724664
F 40.681101 11.632179 94.724764
F 41.661201 11.493879 87.225864
F 51.614301 7.580599 92.430664
F 31.949701 3.910919 91.557264
F 32.132601 11.580579 91.626264
F 40.890901 3.705529 91.958964
F 40.810401 11.564879 91.897064
F 49.345101 11.441179 99.899864
F 40.627101 16.625679 102.738364
F 51.514601 7.770229 95.220264
F 36.006201 16.445179 102.816364
F 49.073001 16.608279 106.165364
F 28.058001 1.493189 87.987064
F 28.094201 9.038889 87.744664
F 44.926801 16.616279 98.545464
F 51.473501 12.892279 98.792364
F 47.329501 15.359379 95.001364
F 49.189701 8.934559 103.360364
F 34.536101 7.823949 91.601164
F 34.403801 15.410279 91.518764
F 34.610201 12.952579 87.947064
F 43.191801 7.663949 92.244564
F 43.184801 15.032479 92.200764
F 49.513501 1.201859 91.403964
F 51.886701 12.938379 91.672964
F 45.384601 16.349479 91.304764
F 27.566601 1.145109 97.953464
F 43.549901 12.867979 88.548264
F 34.316101 5.151779 90.786364
F 34.294901 12.876879 90.585964
F 43.071001 5.093539 91.133764
F 43.242801 12.600279 91.241264
F 34.239401 7.680949 94.208064
F 34.416801 15.227679 94.399164
F 51.687201 7.639649 99.551264
F 43.084101 7.726329 94.895164
F 42.897001 15.408279 94.919364
F 31.665501 16.751079 105.472364
F 49.664801 11.508379 92.471164
F 44.819701 16.591479 103.125364
F 27.401801 3.900489 101.590364
F 36.208901 1.374589 98.212464
F 36.211101 9.132179 98.158664
F 51.473901 15.379179 102.411364
F 45.219201 1.154009 98.712664
F 45.030801 8.921049 98.604664
F 49.280301 1.431349 106.047364
F 47.844301 7.603919 87.718564
F 45.620501 11.585479 87.574864
F 36.249201 3.835009 101.815364
F 35.997801 11.483979 101.993364
F 44.919701 3.679009 102.306364
F 44.774801 11.540779 102.235364
F 32.203501 16.555879 95.236964
F 45.683001 0.993106 88.532964
F 36.353801 3.981189 99.155964
F 36.384901 11.451279 99.325864
F 45.096501 3.705279 99.575464
F 44.940201 11.460479 99.447064
F 49.568801 16.798279 91.462264
F 49.879201 3.872379 87.676964
F 33.736601 12.965979 102.693364
F 36.540401 1.244699 95.459864
F 36.314201 9.049189 95.381164
F 34.033901 5.154339 105.340364
F 45.120901 1.214949 96.082964
F 45.263601 9.126209 95.870664
F 32.054101 16.540779 98.083864
F 29.731101 7.587679 98.719964
F 29.709201 15.275979 98.873164
F 51.773001 5.180739 88.910964
F 38.415501 7.790279 99.209164
F 38.210501 15.331879 99.358864
F 49.366601 3.645839 92.632164
F 47.311901 7.556219 99.608364
F 46.932501 15.137279 99.494864
F 27.335701 9.036819 102.368364
F 29.743001 4.998599 95.259364
F 29.708701 12.824979 95.092664
F 38.575701 5.251659 95.698564
F 38.404601 12.744579 95.385064
F 47.077401 5.277019 96.061864
F 47.090701 12.752779 95.971364
F 29.870201 4.986169 98.055864
F 29.889001 12.686479 97.774164
F 38.563401 5.284369 98.291864
F 38.394101 12.946679 98.207364
F 36.597701 16.788479 90.992464
F 47.261501 12.639479 98.625064
F 29.459801 7.758959 101.544364
F 29.462701 15.466779 101.651364
F 27.409601 1.092469 95.157364
F 38.332801 7.578969 101.970364
F 38.288601 15.256379 102.011364
F 27.654901 16.780579 90.517264
F 47.014701 7.629259 102.380364
F 47.165901 15.386779 102.261364
F 27.774901 16.683579 95.274464
F 31.994501 0.987503 98.170264
F 31.878501 8.961589 97.844664
F 27.626301 1.137669 105.238364
F 40.759101 1.235569 98.352964
F 40.783801 9.000839 98.546264
F 45.129401 16.720979 95.767864
F 47.466201 12.518379 91.410064
F 51.271001 15.395179 106.886364
F 51.498901 4.994339 91.632164
F 31.773901 3.979189 101.569364
F 31.786001 11.622479 101.806364
F 40.487001 4.038869 102.003364
F 40.439501 11.498879 101.994364
F 51.419001 4.877699 106.036364
F 51.435301 7.480089 106.840364
F 32.143201 3.653189 98.848764
F 31.918501 11.485179 99.151664
F 40.740901 3.834909 99.323064
F 40.505501 11.503479 99.374064
F 32.612501 9.189179 87.950664
F 49.201301 11.614379 102.614364
F 32.002701 1.246939 95.360264
F 32.106201 8.929749 95.223864
F 32.267101 16.712879 88.052864
F 40.882801 1.257629 95.647964
F 40.764801 9.013929 95.732764
F 31.554801 16.731479 102.693364
F 49.478101 16.720079 96.128464
F 36.269701 16.656779 98.345964
F 42.755001 4.978169 103.160364
F 33.985201 7.678629 98.956464
F 34.197001 15.126679 98.988864
F 32.058801 16.672379 90.792564
F 42.807201 7.525859 99.340064
F 42.704501 15.469279 99.508164
F 42.407601 15.395779 106.665364
F 34.294801 5.190229 95.183564
F 34.252601 12.693279 95.282064
F 42.978101 5.185579 95.757264
F 42.739201 12.971579 95.915464
F 34.211601 5.237389 97.866764
F 34.222501 12.569079 97.962564
F 43.038901 4.981539 98.365764
F 42.869201 12.781679 98.585864
F 33.781001 7.659039 101.660364
F 33.806201 15.490879 101.748364
F 49.314101 8.938879 106.133364
F 42.738701 7.521509 102.077364
F 42.762701 15.149179 102.095364
F 45.661001 16.576079 88.548164
F 47.575101 15.116179 92.245764
F 42.552001 12.646079 103.197364
F 49.378201 11.639379 95.173664
F 36.189601 1.407649 105.437364
F 35.962701 8.915409 105.544364
F 32.439201 1.521839 87.972264
F 45.178501 1.220549 106.003364
F 44.929101 9.156699 105.877364
F 45.236201 1.035439 91.206064
F 49.302301 16.617279 98.813564
F 51.600901 12.867279 103.306364
F 43.954301 7.372799 87.339364
F 42.505301 12.897479 105.851364
F 51.407501 5.047559 96.179464
F 51.307101 7.706399 102.311364
F 51.677801 15.447179 92.387664
F 27.705101 3.706359 98.837264
F 36.241701 3.859049 106.533364
F 35.885201 11.587879 106.419364
F 45.083901 3.784179 106.977364
F 44.775701 11.694779 106.788364
F 45.858701 9.108879 88.503964
F 27.580501 11.351979 94.208164
F 51.713501 15.423079 99.799164
F 36.149901 1.203019 102.683364
F 36.124501 8.926619 102.757364
F 49.921601 16.445879 88.675364
F 44.877301 1.007357 103.299364
F 44.807401 8.994589 103.055364
F 40.612901 16.654379 98.425664
F 29.333701 7.483339 106.236364
F 29.484701 15.348979 106.387364
F 42.817501 5.064079 105.827364
F 38.169501 7.835759 106.773364
F 38.128301 15.198179 106.529364
F 33.681801 12.798779 105.322364
F 47.056801 7.824679 106.812364
F 33.851801 7.738399 106.397364
F 49.323201 1.179879 103.421364
F 29.442701 5.113219 102.515364
F 29.509401 12.843379 102.526364
F 38.292301 5.153039 102.993364
F 38.242701 12.816079 102.776364
F 47.068301 5.072429 103.213364
F 46.870301 12.860979 103.195364
F 29.588901 5.066179 105.195364
F 29.617001 12.787279 105.243364
F 38.408701 5.234289 105.758364
F 38.123001 12.829879 105.449364
F 46.978401 5.162639 105.924364
F 46.845101 15.424779 106.867364
F 43.553201 4.830729 88.364264
F 33.757601 15.247079 106.337364
F 36.921201 16.650079 88.227764
F 41.659701 8.767199 88.199664
F 47.268201 5.010189 98.710364
F 45.406701 8.770929 91.276564
F 49.281501 16.826079 103.314364
F 52.031301 7.728539 87.762864
F 27.257301 11.589779 106.187364
F 31.807001 1.391849 105.351364
F 31.598701 8.784719 105.383364
F 27.590401 16.755779 97.964964
F 40.632701 1.238089 105.626364
F 40.495001 8.862419 105.797364
F 33.943401 5.138819 102.570364
F 47.450801 7.679439 92.498964
F 49.118901 11.592279 106.911364
F 44.761701 16.627679 105.849364
F 35.840101 16.371579 105.434364
F 36.324501 16.714079 95.531764
F 42.864401 7.748879 106.884364
F 49.321901 3.718779 102.494364
F 51.504901 4.959769 98.867564
F 40.705401 16.799379 95.718764
F 31.809001 3.898989 106.354364
F 31.693901 11.390779 106.361364
F 40.493901 3.752859 106.568364
F 40.210801 11.491879 106.390364
F 48.994301 3.840279 107.165364
F 46.913601 12.917679 105.843364
F 31.649001 1.293129 102.639364
F 31.640201 9.001049 102.615364
F 27.136701 16.838579 102.455364
F 40.492101 1.491289 102.851364
F 40.567501 9.000049 103.068364
F 51.380001 12.765879 105.993364
F 27.979101 16.773979 87.826664
F 27.227301 16.699479 105.240364
F 50.395601 11.589979 87.695964
F 45.949601 3.668889 87.646764
F 27.270901 11.517179 108.833364
F 31.455501 3.862699 109.132364
F 42.831201 0.191539 106.846364
F 43.535601 15.397179 87.441264
F 41.243101 4.061069 87.225764
F 29.300501 15.358079 108.965364
F 38.520701 0.098202 101.857364
F 35.928601 11.686379 109.087364
F 29.371001 7.789999 108.970364
F 27.189601 3.941119 108.857364
F 38.506201 -0.022860 99.129064
F 47.164501 -0.098022 102.456364
F 31.709101 11.567779 109.055364
F 39.286301 7.665199 87.478564
F 32.444901 11.668879 86.835364
F 44.956101 3.729379 109.644364
F 26.855901 1.099819 124.623364
F 44.735901 16.919179 113.284364
F 36.008801 1.413269 112.921364
F 36.014501 8.818739 112.959364
F 27.166101 3.677219 113.568364
F 44.684501 1.254249 113.297364
F 44.750001 9.045959 113.531364
F 26.936701 1.297109 119.968364
F 29.342101 -0.162051 113.695364
F 44.574001 11.449179 109.569364
F 35.630201 3.791519 116.567364
F 35.839901 11.423479 116.580364
F 44.700001 3.634529 117.058364
F 44.682601 11.702879 116.765364
F 26.521601 9.032149 124.519364
F 53.123801 1.418269 125.351364
F 36.059001 3.980599 113.850364
F 35.874901 11.522279 113.828364
F 44.634801 3.821059 114.346364
F 44.637001 11.732879 113.960364
F 29.203501 5.341279 110.001364
F 42.459101 15.262579 109.373364
F 47.131401 7.869979 109.459364
F 36.059801 1.210729 110.219364
F 35.897901 9.185089 110.311364
F 29.057401 -0.225637 123.896364
F 44.959501 1.193419 110.565364
F 44.814901 9.082849 110.653364
F 40.363601 4.031629 109.395364
F 29.432101 7.742079 113.631364
F 29.146601 15.417779 113.659364
F 27.232601 1.251959 109.817364
F 38.123601 7.804999 113.985364
F 38.051101 15.409679 113.855364
F 26.656701 16.819679 127.206364
F 46.920801 7.765749 114.221364
F 46.668601 15.378879 114.169364
F 42.619801 7.739339 109.770364
F 49.186501 11.500579 109.635364
F 36.078201 3.748829 109.261364
F 38.189401 5.361039 110.440364
F 38.028201 13.013479 109.910364
F 46.875901 5.229589 110.714364
F 46.928701 12.737479 110.352364
F 29.365601 5.007199 112.807364
F 29.069601 12.868679 112.714364
F 38.329401 5.360159 113.052364
F 37.996201 12.863679 112.779364
F 46.871001 5.214959 113.454364
F 46.870801 12.864979 113.061364
F 29.319801 7.592559 116.364364
F 29.179601 15.206179 116.434364
F 29.400201 12.807679 110.059364
F 37.987501 7.594089 116.778364
F 38.065901 15.252279 116.623364
F 48.927601 16.887979 113.567364
F 46.944801 7.645899 116.843364
F 46.718301 15.322979 117.010364
F 27.044701 16.549579 109.920364
F 31.678401 1.051089 112.934364
F 31.743801 9.081069 112.822364
F 53.421701 8.980759 125.327364
F 40.226001 1.297159 113.228364
F 40.280101 9.056349 113.209364
F 38.119001 7.856479 109.544364
F 49.344601 1.302759 113.559364
F 49.165301 8.917839 113.238364
F 51.516601 7.521009 109.699364
F 31.312001 3.943659 116.478364
F 31.433801 11.435079 116.550364
F 40.246501 3.774759 116.688364
F 40.225201 11.618979 116.669364
F 48.955701 4.126419 117.063364
F 49.174001 11.589279 116.795364
F 31.606901 3.867859 113.819364
F 31.358301 11.683279 113.841364
F 40.300101 3.817469 114.065364
F 40.256201 11.838779 113.896364
F 49.257101 3.995979 114.326364
F 49.066801 11.587979 114.144364
F 35.815001 16.660379 112.819364
F 26.841301 11.615379 116.294364
F 31.044601 16.843579 124.575364
F 40.601101 1.494419 110.514364
F 40.361101 9.004459 110.494364
F 48.924401 16.863179 117.744364
F 49.302001 1.303179 110.781364
F 49.337701 8.938659 110.558364
F 40.084501 16.701279 124.895364
F 33.792501 7.718279 114.036364
F 33.584601 15.481879 113.872364
F 44.457501 16.731479 117.828364
F 42.544701 7.700039 114.163364
F 42.414401 15.562779 114.076364
F 31.597001 8.907819 110.066364
F 51.383101 7.794979 114.316364
F 51.159101 15.606979 114.248364
F 26.498301 11.443479 128.130364
F 31.356801 16.583679 117.268364
F 33.745401 12.893179 110.082364
F 42.631601 5.113239 110.531364
F 42.487501 12.933179 110.526364
F 51.564601 5.226059 110.852364
F 51.264401 12.976279 110.653364
F 33.790401 5.240779 112.763364
F 33.657001 12.808979 112.799364
F 42.518101 5.026879 113.140364
F 42.427501 13.103179 113.196364
F 51.595901 5.222629 113.484364
F 51.337501 12.890279 113.355364
F 33.708501 7.568539 116.771364
F 33.536601 15.346079 116.712364
F 44.586401 16.878279 120.468364
F 42.488801 7.713449 116.952364
F 42.429101 15.496979 116.793364
F 31.330901 16.715179 112.694364
F 51.223901 8.003089 116.987364
F 51.329201 15.427679 117.072364
F 51.003401 12.855079 127.764364
F 39.877901 16.878979 127.688364
F 26.911101 1.228969 117.307364
F 40.220501 16.776079 112.999364
F 35.682101 1.339149 120.314364
F 35.806301 9.065409 120.447364
F 26.764401 3.720539 116.324364
F 44.589601 1.186619 120.471364
F 44.554801 8.805709 120.480364
F 31.131501 1.450569 124.751364
F 40.347001 11.564279 109.288364
F 27.317101 1.194289 112.598364
F 35.337901 3.890519 123.888364
F 35.631201 11.779779 124.093364
F 44.352801 3.853949 124.216364
F 44.388501 11.712779 124.177364
F 48.778301 1.299849 127.824364
F 26.924401 16.686879 112.657364
F 35.757101 3.832989 121.136364
F 35.883701 11.531179 121.408364
F 44.340101 3.770369 121.503364
F 44.590801 11.357179 121.520364
F 40.130001 9.175809 124.975364
F 35.718701 1.191049 117.674364
F 31.303701 16.827679 120.008364
F 48.944101 1.304939 125.182364
F 35.806901 8.949979 117.704364
F 35.965601 16.868479 110.110364
F 44.603501 1.040559 117.739364
F 44.792001 9.000449 117.694364
F 39.894201 1.214239 124.940364
F 28.853301 7.730929 120.911364
F 29.095101 15.409479 120.901364
F 50.881201 5.291299 127.961364
F 38.152101 7.690749 121.174364
F 37.924401 15.540479 121.238364
F 42.181001 13.145879 127.597364
F 46.725601 7.624919 121.434364
F 46.779101 15.402179 121.306364
F 41.995001 5.305129 127.670364
F 28.973201 4.970749 117.251364
F 29.152401 12.780479 117.465364
F 37.832801 4.985059 117.574364
F 37.967901 12.760879 117.559364
F 46.682801 5.186329 117.918364
F 46.955301 12.774479 117.854364
F 28.956501 5.155989 119.989364
F 29.068801 12.784179 120.091364
F 37.863501 5.173509 120.156364
F 38.057601 12.938779 120.294364
F 46.658801 5.036609 120.701364
F 46.920001 12.700779 120.521364
F 28.865701 7.946759 123.775364
F 28.950901 15.416179 123.674364
F 33.177701 12.720779 127.604364
F 37.904401 7.809819 123.870364
F 37.796601 15.635779 124.045364
F 33.337901 5.344189 127.349364
F 46.433901 7.696839 124.161364
F 46.481801 15.770179 124.039364
F 50.983601 12.728079 125.039364
F 31.281601 1.231259 120.286364
F 31.289201 9.016979 120.181364
F 53.451301 16.737679 113.322364
F 40.023801 1.265229 120.348364
F 40.197801 9.048239 120.194364
F 30.720001 11.628579 128.407364
F 49.001101 1.349349 120.723364
F 48.845201 9.064629 120.575364
F 35.424001 16.755479 127.452364
F 31.208601 3.897129 123.603364
F 31.233701 11.564579 123.771364
F 39.955501 3.891929 123.950364
F 39.928101 11.656479 123.893364
F 48.879201 4.075269 124.246364
F 48.682101 11.439079 124.198364
F 31.249101 3.972469 120.902364
F 31.312901 11.564979 121.099364
F 39.980701 3.759029 121.332364
F 40.259401 11.628979 121.125364
F 48.950101 3.918679 121.501364
F 49.103401 11.575079 121.519364
F 31.401601 1.422229 117.484364
F 31.398401 8.816549 117.426364
F 40.446001 16.728279 110.238364
F 40.265701 1.053689 117.626364
F 40.161701 9.033759 117.604364
F 33.669401 5.115649 110.091364
F 48.874401 1.573529 118.077364
F 48.856201 9.038869 117.744364
F 26.777301 11.722479 120.863364
F 33.548201 7.738679 121.152364
F 33.161801 15.510179 121.213364
F 51.128801 5.361329 125.254364
F 42.184401 7.581659 121.279364
F 42.400301 15.432879 121.297364
F 35.452601 16.718479 120.243364
F 51.068701 7.819479 121.485364
F 51.403001 15.473779 121.636364
F 42.048201 12.974879 124.860364
F 33.494601 5.064289 117.636364
F 33.646401 12.831679 117.638364
F 42.535101 5.033519 117.736364
F 42.469301 12.951879 117.686364
F 51.261601 5.359859 117.987364
F 51.347401 12.902179 117.917364
F 33.544301 5.205589 120.331364
F 33.667501 12.870679 120.477364
F 42.185301 5.043629 120.557364
F 42.633701 12.912679 120.408364
F 51.131401 5.420509 120.645364
F 51.307201 12.962779 120.693364
F 33.324701 7.829589 123.813364
F 33.277201 15.572479 123.912364
F 42.155601 5.479069 125.030364
F 42.329401 7.892209 124.157364
F 42.381901 15.493979 124.067364
F 48.893501 16.732179 125.099364
F 51.197401 7.934809 124.081364
F 51.236001 15.388079 124.357364
F 33.361201 12.913779 124.941364
F 48.674901 3.900979 128.767364
F 31.388201 16.628079 109.871364
F 40.054701 16.710779 117.652364
F 35.408801 1.437989 127.523364
F 35.465101 9.053299 127.605364
F 27.272101 9.066169 112.533364
F 44.455001 1.413269 127.846364
F 44.277601 9.072869 127.911364
F 44.563801 16.606679 110.623364
F 51.383701 15.555479 109.579364
F 30.980801 16.660879 127.407364
F 44.385601 16.969079 125.131364
F 39.883501 3.725379 128.473364
F 40.156501 16.708979 120.361364
F 48.666601 11.690179 128.638364
F 35.484601 4.036329 128.399364
F 35.420601 11.766679 128.503364
F 44.196501 4.009909 128.553364
F 44.274401 11.700179 128.635364
F 49.278801 3.881109 109.935364
F 35.481201 16.919079 124.884364
F 44.580601 16.899179 127.916364
F 35.385201 1.390559 124.766364
F 35.670701 8.976259 124.869364
F 39.854001 11.687679 128.485364
F 44.501101 1.334039 125.110364
F 44.425401 9.250569 125.226364
F 46.746901 0.070811 124.270364
F 28.662701 7.819549 128.366364
F 28.678401 15.381979 128.267364
F 33.254901 5.305369 124.693364
F 37.769201 7.838799 128.583364
F 37.617201 15.468479 128.520364
F 50.963701 15.423779 128.759364
F 46.569301 7.743569 128.651364
F 46.615401 15.305179 128.836364
F 51.005001 7.808919 128.778364
F 28.959601 5.158689 124.584364
F 28.817101 12.926079 124.521364
F 37.681701 5.263479 124.702364
F 37.848401 12.945879 124.837364
F 46.572001 5.127269 125.203364
F 46.669301 13.184679 125.093364
F 28.712501 5.211319 127.358364
F 28.749001 12.930579 127.309364
F 37.772501 5.176979 127.532364
F 37.664701 12.963379 127.512364
F 46.458501 5.092479 127.732364
F 46.513901 12.689479 127.806364
F 31.586601 1.380689 110.321364
F 33.335901 7.800409 128.490364
F 42.215501 15.669379 128.656364
F 31.133601 9.008949 124.750364
F 48.844601 8.928669 124.981364
F 42.231901 7.671649 128.789364
F 31.032201 4.019159 128.427364
F 46.839801 15.420579 109.542364
F 33.132401 15.294779 128.398364
F 31.211801 1.584529 127.483364
F 31.071801 8.960379 127.385364
F 48.990601 16.793379 120.548364
F 39.936601 1.177209 127.778364
F 40.089201 9.153399 127.699364
F 49.117101 16.568379 110.797364
F 35.887201 16.720279 117.596364
F 48.831701 9.038839 127.592364
F 48.711201 16.710779 127.711364
F 26.911601 11.538679 113.668364
F 46.846001 -0.145939 117.004364
F 27.113401 9.069839 109.826364
F 26.906401 16.634579 117.190364
F 26.774101 9.099139 119.938364
F 27.155501 8.997799 117.268364
F 42.359101 -0.045191 121.305364
F 26.563301 3.681899 123.851364
F 33.547101 0.054393 116.537364
F 38.387901 15.567379 109.285364
F 51.097301 -0.118934 124.290364
F 53.213901 3.924739 124.297364
F 26.791501 3.845559 121.234364
F 51.416101 -0.113324 109.709364
F 53.268101 11.700079 128.854364
F 26.439201 11.586679 123.555364
F 26.853801 16.525479 119.885364
F 53.091401 3.926659 128.891364
F 29.137501 -0.091163 121.074364
F 28.621501 15.342679 130.940364
F 33.826201 7.737759 109.148364
F 33.842401 15.442379 109.088364
F 29.450401 0.116033 108.965364
F 30.792401 24.606379 3.628604
F 30.747901 32.094279 3.875114
F 39.630101 24.526879 4.137174
F 39.750801 32.173679 3.802374
F 48.725001 24.522779 4.236774
F 48.570301 32.224779 4.330004
F 30.722601 26.763379 7.560334
F 32.957601 20.636279 1.038424
F 30.738301 19.309979 7.415694
F 39.593601 27.231179 7.708964
F 52.927101 32.416179 16.132364
F 39.558701 19.189179 7.309734
F 48.601001 27.062579 7.874704
F 46.547801 30.937279 0.366031
F 48.466801 19.231879 7.812054
F 30.817601 27.060479 4.801864
F 53.278201 19.486779 0.483028
F 30.876601 19.355279 4.750024
F 39.781601 27.127179 4.950804
F 53.139701 24.503079 8.983234
F 39.666501 19.261079 4.620324
F 48.779801 27.047579 5.182114
F 37.515401 23.194779 0.301463
F 48.555701 19.302979 4.989004
F 31.042701 24.436779 0.953342
F 30.708301 32.224979 1.125354
F 39.637401 24.382779 1.381044
F 39.820201 32.194479 1.083074
F 48.755701 24.353979 1.533184
F 48.749701 32.261779 1.555054
F 33.029201 30.912679 4.760464
F 32.857001 23.302579 4.808964
F 41.773801 30.883279 5.019554
F 41.830501 23.300979 4.930274
F 50.798401 31.042379 5.165614
F 50.859101 23.120979 5.046584
F 33.190501 28.249279 1.198884
F 53.113101 26.998379 8.025514
F 42.219401 30.888679 0.552403
F 42.024901 20.736679 1.244654
F 50.903301 28.192779 1.723054
F 50.914801 20.444179 1.446734
F 33.117801 28.257779 3.902654
F 32.971301 20.835679 3.862174
F 42.026301 28.257179 3.999434
F 41.800801 20.688879 3.840904
F 51.052601 28.264879 4.491764
F 50.793701 20.693079 4.250714
F 32.945401 30.926979 7.446784
F 32.882601 23.231179 7.466994
F 42.151001 30.902879 7.783104
F 41.735001 23.197779 7.617894
F 50.927501 30.998179 7.824964
F 51.058901 23.169679 7.875554
F 35.161101 24.467779 4.088164
F 35.234301 32.222679 3.850924
F 44.049501 24.462979 4.127554
F 44.055301 32.051079 4.134664
F 35.061001 27.053079 7.476744
F 39.783501 34.635779 7.634894
F 35.161101 19.231479 7.696154
F 44.133901 26.961179 7.678844
F 50.704601 30.717579 0.836506
F 44.096301 19.305979 7.750124
F 35.387801 27.066879 4.772934
F 39.881001 26.870979 0.261967
F 35.151201 19.442579 4.901374
F 44.255701 26.984679 4.978864
F 53.144701 32.028179 1.621554
F 44.082301 19.491179 5.083264
F 35.376701 24.543779 1.401404
F 35.275001 32.342879 1.081194
F 44.069901 24.356479 1.444444
F 44.419801 32.139079 1.480454
F 37.446501 31.092479 4.703024
F 37.413801 23.190979 5.009844
F 46.260801 30.940779 5.198154
F 46.255501 23.164679 5.042214
F 28.269601 30.882779 4.491634
F 28.737501 23.133779 4.664094
F 53.024001 26.983179 15.237264
F 37.500901 20.605079 1.206254
F 46.393301 28.324979 1.388094
F 46.633301 20.381479 1.554444
F 28.697401 28.190579 1.013181
F 52.886801 19.144479 15.388164
F 37.589001 28.519579 4.040294
F 37.518101 20.719179 3.992994
F 46.504101 28.266479 4.215134
F 46.375101 20.584379 4.326384
F 28.671101 28.303679 3.784454
F 28.538201 20.580279 3.665064
F 37.565001 30.936779 7.460804
F 37.255901 23.189979 7.677224
F 46.592501 30.847279 7.924364
F 46.166601 23.160079 7.793514
F 28.364701 30.826279 7.337044
F 28.396801 23.088579 7.286704
F 30.580201 24.323879 11.190664
F 30.684401 32.088379 11.038264
F 39.674301 24.517479 11.279364
F 39.723601 32.195079 11.251364
F 48.581601 24.468379 11.399864
F 48.480201 32.091079 11.682964
F 30.475601 27.017279 14.622264
F 53.181301 24.515779 4.316774
F 30.556401 19.429379 14.479764
F 39.553501 26.954679 14.899564
F 37.586901 28.376879 1.107634
F 39.525401 19.301979 14.802364
F 48.355001 26.869579 15.200464
F 53.088201 32.307079 8.890034
F 48.402701 19.282079 15.221964
F 30.737901 26.922179 11.802664
F 44.182501 26.969979 0.568929
F 30.485601 19.218279 11.809664
F 39.555901 27.073179 12.173864
F 30.500501 34.702679 14.594164
F 39.453701 19.363979 12.256464
F 48.331301 27.139379 12.428264
F 52.887301 19.396679 5.228124
F 48.451501 19.361379 12.407364
F 30.555701 24.221479 8.373884
F 30.631901 32.089679 8.185984
F 39.486001 24.544179 8.537184
F 39.786101 32.052679 8.521464
F 48.493501 24.365679 8.677324
F 48.599901 32.236679 8.926164
F 33.086201 30.888279 12.200564
F 32.925801 23.074279 11.747364
F 41.838401 30.818079 12.235764
F 41.869801 23.131279 12.182664
F 50.849901 30.665879 12.437764
F 50.800501 23.203579 12.499764
F 32.915301 28.345179 8.348254
F 32.961601 20.711279 8.391114
F 42.051201 28.445879 8.576654
F 41.769701 20.544279 8.479574
F 50.882501 28.281979 8.676784
F 50.670701 20.557179 8.951904
F 33.107101 28.203879 11.122064
F 32.719601 20.565179 11.069864
F 41.700201 28.327679 11.199464
F 41.774801 20.545979 11.270564
F 50.738201 28.178879 11.500864
F 50.799001 20.630779 11.606564
F 32.726301 30.972079 14.857064
F 32.863101 23.243679 14.561264
F 41.841101 30.872479 15.047264
F 41.890401 22.939379 14.866964
F 50.827101 30.842779 15.210164
F 50.866901 22.967079 15.364864
F 35.389801 24.186579 11.027564
F 35.232701 32.195379 11.000264
F 44.070801 24.427379 11.355464
F 44.099701 32.053379 11.349864
F 35.103601 26.837379 14.751964
F 28.529001 30.815179 -0.036187
F 34.950301 19.490479 14.637164
F 43.986701 27.125979 14.995364
F 53.092901 27.047679 0.685861
F 44.092001 19.174879 14.763964
F 35.226901 26.816079 12.065964
F 53.023801 19.225379 8.126424
F 35.000901 19.329779 11.872764
F 43.767001 27.013879 12.083064
F 46.151501 28.188279 18.807164
F 44.096201 19.375179 12.029464
F 35.023801 24.507179 8.273084
F 35.272301 32.188479 8.281604
F 43.899401 24.328479 8.594654
F 44.254901 32.320979 8.717264
F 37.370001 30.938979 12.023964
F 37.573301 23.053079 12.112264
F 46.244501 30.756279 12.556164
F 46.408801 23.229179 12.489164
F 28.285101 30.838479 11.734564
F 28.255601 23.192579 11.799764
F 37.387901 28.263479 8.497144
F 37.343101 20.601079 8.213954
F 46.272601 28.229679 8.738014
F 46.255501 20.660379 8.497024
F 28.525601 28.135679 8.267574
F 28.428501 20.577979 8.021944
F 37.399801 28.235279 11.254964
F 37.311201 20.468279 10.944764
F 46.081701 28.189979 11.325564
F 46.362901 20.657679 11.240664
F 28.473801 28.324479 11.062964
F 28.465801 20.743879 10.694664
F 37.213901 30.766779 14.712464
F 37.478201 23.073679 14.771164
F 46.369101 30.824379 15.173664
F 45.936801 23.125379 15.185064
F 28.308701 30.909579 14.676364
F 28.087901 23.061679 14.521864
F 30.263401 24.447579 18.285364
F 30.270401 32.169979 18.314564
F 39.282101 24.430479 18.479164
F 39.441501 32.054279 18.504464
F 48.346401 24.423379 18.829064
F 48.450101 32.228379 18.736064
F 50.930301 22.938279 0.731198
F 53.082001 32.146879 4.450124
F 52.647101 32.212279 18.897764
F 52.776601 27.244879 19.867664
F 37.252101 28.061979 15.811064
F 37.212601 20.530879 18.476664
F 52.942001 19.303779 12.580864
F 27.989701 31.063779 18.965264
F 28.007901 23.101479 19.100564
F 30.479601 27.146379 19.258164
F 37.066601 28.048779 18.470264
F 30.527301 19.399379 19.202864
F 39.235801 26.830179 19.623964
F 37.253401 20.541379 15.713664
F 39.685701 19.470879 19.391864
F 48.310401 26.837579 19.677964
F 53.009501 24.470579 1.530884
F 48.383801 19.582579 19.745764
F 30.427701 24.170379 15.487064
F 30.520901 32.156179 15.596664
F 39.728301 24.291879 15.708264
F 39.416901 32.134179 15.802364
F 48.349701 24.166979 16.025664
F 48.703701 32.134179 15.889264
F 32.584501 30.966579 18.996964
F 32.440201 23.084079 19.262464
F 41.790301 30.806079 19.511364
F 41.494101 23.147579 19.383264
F 50.543401 30.842479 19.936964
F 50.663501 23.321979 19.810264
F 32.867901 28.331279 15.576664
F 32.667401 20.733679 15.481364
F 41.696001 28.256779 15.797564
F 41.760001 20.436679 15.744464
F 50.576001 28.313779 16.141664
F 50.752101 20.554579 16.284864
F 32.714601 28.287779 18.297264
F 32.594801 20.651079 18.175264
F 41.537601 28.158679 18.600464
F 41.910201 20.564179 18.345364
F 50.484501 28.362279 18.891164
F 50.717201 20.670379 18.945164
F 52.952001 24.701179 18.888264
F 28.162401 20.500379 15.401764
F 41.987201 28.336979 1.275454
F 52.951701 24.368379 11.743264
F 52.754001 19.239479 19.652964
F 28.220201 28.222179 15.408064
F 34.867601 24.308279 18.560764
F 35.051101 31.947879 18.577264
F 43.761701 24.428079 18.445064
F 43.952201 32.196579 18.614964
F 53.262001 26.891579 5.328744
F 53.066401 24.450379 16.265364
F 28.181001 28.404179 18.262764
F 46.028801 20.607779 18.822664
F 46.074401 23.291079 19.521464
F 44.258901 19.301479 0.482968
F 46.132201 20.412079 16.176864
F 46.184901 28.206679 16.055564
F 28.884001 20.480579 0.906218
F 34.739401 26.887579 19.306664
F 28.225601 20.509979 18.140664
F 34.700801 19.325579 19.205164
F 43.748401 26.987279 19.408264
F 37.428301 30.951079 0.186955
F 43.879601 19.103579 19.611364
F 35.111701 24.439479 15.653364
F 35.043201 32.144679 15.812564
F 43.834501 24.477579 15.745864
F 44.242901 32.110979 15.891464
F 37.173501 30.475879 19.558464
F 37.195501 23.089379 19.566964
F 46.191301 30.779779 19.671964
F 41.908801 23.237079 0.495743
F 48.683501 27.078879 0.735935
F 53.086601 32.169979 11.637764
F 46.534501 23.076579 0.676014
F 48.602801 19.207979 0.464505
F 39.798001 19.340979 0.478565
F 52.921401 26.877879 12.539364
F 33.349401 23.199879 0.087454
F 35.326701 19.276579 0.144519
F 30.991801 27.073979 0.184488
F 35.436001 27.029979 0.421540
F 32.982201 31.039979 0.177708
F 44.248801 34.903279 7.720254
F 44.201401 34.699279 4.838114
F 39.893901 34.827079 0.295522
F 27.821801 23.285379 21.858664
F 48.324401 34.855479 19.603764
F 39.609501 34.563279 14.801864
F 53.176201 34.762379 0.951635
F 30.178201 34.819279 19.055164
F 53.011101 34.918479 15.130464
F 39.566301 34.622879 19.568564
F 44.170301 34.671679 15.101864
F 43.834701 34.734979 19.452464
F 48.853101 34.702879 0.515581
F 34.949301 34.729979 19.271264
F 53.148201 34.983979 7.825334
F 48.592901 34.718079 15.042364
F 34.921601 34.608979 14.744564
F 30.689101 34.697079 7.444324
F 35.177401 34.749779 11.880064
F 30.336701 34.662079 11.915964
F 53.172801 34.750379 5.132474
F 48.502101 34.716879 12.277464
F 52.903601 34.682579 19.814764
F 28.846801 23.139679 0.082465
F 30.087401 24.467679 25.374864
F 30.249901 32.195979 25.497464
F 39.227001 24.298379 25.870864
F 39.064801 32.259679 25.947864
F 48.369601 24.379479 26.007064
F 48.098101 32.115279 26.240464
F 29.915701 27.050879 29.005264
F 27.532901 20.521579 39.881264
F 30.039101 19.257379 29.172364
F 39.222401 27.081879 29.283364
F 27.360001 28.353279 37.260564
F 39.123501 19.472379 29.484764
F 48.101501 27.117979 29.681164
F 52.793901 32.278879 30.503364
F 48.120801 19.334579 29.608264
F 30.200201 26.971779 26.241564
F 41.578801 20.700279 22.917764
F 30.099901 19.381679 26.344664
F 39.238801 27.042679 26.531964
F 27.361301 28.206079 40.014364
F 39.254101 19.417379 26.714464
F 48.165901 27.061579 26.917064
F 52.802901 19.426979 29.511864
F 48.050301 19.389179 26.900064
F 52.827201 19.205279 22.500664
F 27.819101 23.012279 29.054064
F 39.198301 24.533079 23.101764
F 39.256201 32.092079 23.199364
F 48.209001 24.487279 23.338664
F 48.119101 32.381979 23.330864
F 32.464801 30.709979 26.306964
F 32.575501 23.283679 26.405464
F 41.293801 31.096579 26.808764
F 41.523101 23.113079 26.601564
F 50.406001 30.948779 26.953964
F 50.561601 23.241679 27.021964
F 41.494601 30.925479 22.221964
F 32.555801 20.567879 22.849464
F 41.387401 28.292079 23.023864
F 52.873201 24.386579 26.007964
F 50.287301 28.233879 23.447064
F 50.634101 20.553579 23.489664
F 32.554001 28.242379 25.667564
F 32.507001 20.617479 25.621464
F 41.520301 28.466279 25.928364
F 41.498301 20.531679 25.593064
F 50.469301 28.285779 26.015864
F 50.509301 20.669579 26.176464
F 32.424201 30.799879 29.133464
F 32.387501 23.322479 29.303464
F 41.304501 30.821479 29.487364
F 41.313901 23.129979 29.327364
F 50.573401 31.108779 29.651964
F 50.288901 23.161979 29.669964
F 34.865801 24.444379 25.650864
F 34.730601 32.172879 25.751664
F 43.756001 24.479779 25.765664
F 43.751001 32.027579 26.054564
F 34.787601 26.967379 29.568864
F 28.044501 28.291779 25.371464
F 34.550501 19.436079 29.129364
F 43.630301 27.140879 29.605564
F 52.561101 19.419179 41.563264
F 43.596401 19.258579 29.352864
F 34.785801 26.911279 26.735464
F 27.661901 23.235279 36.279364
F 34.738601 19.254779 26.360164
F 43.679301 26.928079 26.847264
F 52.551201 32.278679 26.225464
F 43.593401 19.296079 26.700464
F 34.691901 24.210279 22.939364
F 34.864201 32.202479 22.924064
F 43.736201 24.379279 23.163964
F 43.876301 31.930879 23.181864
F 36.922901 30.915079 26.639164
F 36.897601 22.916179 26.641464
F 45.932901 30.679279 26.882764
F 45.821201 23.172779 26.729164
F 27.893901 30.899179 26.377064
F 28.015301 23.141379 26.381764
F 36.765101 28.255679 23.167364
F 37.176701 20.359079 22.910164
F 46.017601 28.184279 23.033364
F 27.364601 23.116779 40.873664
F 52.692801 27.018779 26.951164
F 52.375101 26.914679 41.419564
F 36.918101 28.227979 25.871964
F 37.004601 20.533879 25.592864
F 46.042701 28.215279 25.827164
F 45.873301 20.651679 25.896064
F 50.304401 30.820479 22.585264
F 27.956801 20.637179 25.469664
F 36.981901 30.829979 29.372964
F 37.041001 23.138279 29.223664
F 45.883501 30.901779 29.619764
F 45.928201 23.352879 29.395564
F 27.802701 30.945479 29.010364
F 27.697401 20.695379 37.089164
F 29.876501 24.390779 32.700064
F 30.088601 32.289979 32.702264
F 39.067201 24.755379 32.966364
F 38.868701 32.294179 33.078364
F 48.071501 24.792479 33.320964
F 48.027001 32.309279 33.118664
F 29.769101 27.178779 36.385564
F 46.107701 20.553979 23.127764
F 30.117601 19.327679 36.357764
F 38.965201 27.149779 36.625364
F 52.502501 27.155479 36.927964
F 39.023801 19.356679 36.669864
F 48.021801 27.037279 36.711264
F 30.217501 32.099979 22.676264
F 48.105901 19.363479 36.904564
F 29.936501 26.981079 33.583364
F 45.983901 23.179279 22.319564
F 30.005601 19.242179 33.596664
F 39.092901 27.200279 33.980864
F 52.475501 34.843179 22.490864
F 38.913101 19.447279 33.903364
F 48.115801 27.381579 34.069964
F 50.534101 23.211479 22.462364
F 48.019301 19.456379 34.174364
F 29.929301 24.315679 29.947564
F 30.043701 32.288579 29.972764
F 39.169101 24.458279 30.141364
F 39.061101 32.404279 30.221064
F 48.035001 24.519379 30.559864
F 48.167101 32.359979 30.410964
F 32.109601 30.793279 33.593864
F 32.396201 23.365179 33.533464
F 41.185201 31.030879 34.039864
F 41.254101 23.340079 34.088064
F 50.211201 30.987279 34.261864
F 50.222801 23.319779 33.986764
F 32.379601 28.235579 30.113464
F 32.182701 20.675279 29.931564
F 41.413401 28.302379 30.356664
F 41.385201 20.655379 30.172064
F 50.386301 28.470279 30.625764
F 50.444001 20.571879 30.355464
F 32.255201 28.215179 32.789864
F 32.245101 20.693679 32.725264
F 41.449201 28.464879 33.194864
F 41.289401 20.745479 32.866064
F 50.502201 28.485779 33.284464
F 50.291501 20.791879 33.268764
F 32.230101 31.113579 36.352764
F 32.164501 23.218179 36.235464
F 41.080201 30.777879 36.945064
F 41.440101 23.212979 36.775664
F 50.282701 31.067479 37.021764
F 50.357501 23.296279 36.778864
F 34.842601 24.623179 32.875864
F 34.447201 32.073279 33.002964
F 43.501901 24.462679 32.973364
F 43.585101 32.143279 33.220864
F 34.457801 27.132579 36.735264
F 32.655601 28.431979 22.969064
F 34.583701 19.343379 36.386464
F 43.548601 27.155579 36.897964
F 45.779201 28.442679 40.323464
F 43.704401 19.430179 36.710764
F 34.552801 27.263379 33.937064
F 43.968701 19.412779 22.344264
F 34.466701 19.298779 33.554064
F 43.618101 26.979879 34.101364
F 52.581901 24.368579 30.773064
F 43.518701 19.368879 33.815164
F 34.735001 24.426179 30.221764
F 34.811001 32.231279 30.284364
F 43.559301 24.497479 30.209464
F 43.507401 32.183879 30.475964
F 36.619101 30.942879 33.946564
F 36.846201 23.314179 33.846264
F 45.838001 30.853879 34.031864
F 45.822901 23.322779 33.996364
F 27.554901 30.804379 33.484964
F 52.542801 26.921979 29.747564
F 36.966801 28.287679 30.233064
F 36.759101 20.627379 30.132364
F 45.955501 28.493179 30.546064
F 45.839801 20.666179 30.281164
F 52.660101 19.475879 36.939364
F 27.801401 20.528979 30.050664
F 36.835701 28.413979 33.040864
F 36.679401 20.702079 32.871664
F 45.790801 28.301479 33.136464
F 45.921501 20.815379 33.044364
F 27.614501 28.125679 32.708164
F 27.680501 20.626779 32.675964
F 36.788501 30.863779 36.627364
F 36.821101 23.174779 36.491464
F 45.806501 31.003779 36.819064
F 45.691101 23.326379 36.694264
F 52.593201 27.178079 22.604964
F 41.465901 23.339479 22.084664
F 29.715401 24.332779 39.957664
F 29.940301 32.005079 39.874764
F 38.827301 24.379479 40.322164
F 38.751301 32.305679 40.388264
F 48.126701 24.573679 40.436764
F 47.881901 32.276479 40.400164
F 27.514201 30.887879 36.285564
F 27.691901 30.739179 40.771064
F 52.477901 32.348279 23.500764
F 52.563301 24.292679 40.569064
F 30.242801 19.398779 21.930064
F 48.355701 19.249379 22.461664
F 39.000201 27.111879 22.173964
F 52.577001 32.292379 37.882764
F 28.073501 30.764179 21.769264
F 29.756001 27.112879 40.876964
F 46.101201 30.851479 22.438464
F 29.717401 19.311579 41.019364
F 38.774601 26.977279 41.304364
F 43.559901 26.898079 22.103564
F 38.792101 19.540579 41.146964
F 48.002101 27.206279 41.544864
F 52.756901 24.565479 23.203264
F 48.026201 19.361179 41.220664
F 29.921501 24.567079 37.229064
F 29.965901 32.231879 37.128564
F 38.986201 24.432879 37.524964
F 38.864401 32.249679 37.739164
F 47.845901 24.537079 37.651464
F 47.923301 32.305479 37.711164
F 32.134001 30.775579 41.059664
F 31.995101 23.025979 41.041764
F 40.887701 30.858279 41.247064
F 41.057101 23.088679 41.318164
F 50.124901 30.923479 41.273364
F 50.197201 23.172779 41.395164
F 32.058101 28.352879 37.317064
F 32.346301 20.679079 37.289164
F 41.271701 28.304979 37.683864
F 41.260601 20.584879 37.385064
F 50.195101 28.391679 37.709664
F 50.405901 20.690479 37.790264
F 32.122401 28.264479 39.991364
F 31.976501 20.566079 40.105364
F 41.079201 28.398179 40.278864
F 41.128801 20.682879 40.043064
F 50.261901 28.365979 40.415864
F 50.273401 20.630079 40.582964
F 28.020601 20.686579 22.751764
F 45.873401 20.832179 40.381364
F 28.287901 28.253679 22.632664
F 36.860901 22.972479 22.193564
F 52.618701 24.466679 33.446464
F 48.265401 26.951979 22.375964
F 34.251101 24.219479 40.146064
F 34.312501 32.323579 40.034664
F 43.468601 24.315679 40.313164
F 43.199401 32.303379 40.330764
F 52.643301 19.677879 34.148464
F 36.543501 20.552979 40.145664
F 52.843801 19.370779 26.823364
F 30.199101 24.330779 22.710664
F 52.529901 24.586879 37.642964
F 52.549301 32.090279 40.501364
F 34.188201 26.843779 41.038164
F 37.118101 30.770879 22.186964
F 34.262901 19.212879 41.025064
F 43.585601 27.118079 41.169064
F 52.672301 27.098479 34.205064
F 43.464101 19.477579 41.287364
F 34.373001 24.336579 37.377764
F 34.508901 32.269179 37.273264
F 43.539401 24.572479 37.672964
F 43.337401 32.242879 37.620164
F 36.420401 30.864179 41.106464
F 36.480801 23.123979 41.152864
F 45.487501 31.071479 41.173164
F 45.763401 23.361079 41.224064
F 27.740901 28.356279 29.933064
F 52.534801 32.206779 33.186964
F 36.673801 28.320679 37.735164
F 36.767101 20.508979 37.477864
F 45.892201 28.400779 37.587964
F 45.837701 20.789379 37.653864
F 36.522701 28.095279 40.366164
F 27.713901 23.242879 33.585164
F 32.593301 30.988079 21.869764
F 52.560101 34.807979 29.705164
F 39.458201 19.158779 22.130664
F 34.428301 34.843979 36.591964
F 34.868401 19.231979 21.953364
F 34.747501 26.832679 22.016064
F 39.106101 34.942679 26.750864
F 32.462501 23.096479 22.020064
F 34.739401 34.936979 29.495664
F 30.596201 27.002379 21.874264
F 30.137001 34.906979 33.796164
F 52.537501 35.105179 26.958564
F 29.529101 19.207379 43.629064
F 27.330001 23.037279 43.546564
F 43.486801 34.712979 26.811264
F 47.837501 34.768279 26.855364
F 43.667301 34.590679 22.207964
F 48.009601 34.717279 41.531964
F 47.918801 34.918179 34.101164
F 43.303401 34.823579 41.316864
F 47.958401 34.875979 36.987064
F 47.974301 34.842079 29.514364
F 48.030301 34.824679 22.229964
F 34.775901 34.703679 22.032664
F 34.540601 34.777979 33.831464
F 39.393801 34.638979 22.178064
F 52.430101 34.818179 36.929864
F 43.464601 34.735079 29.504864
F 29.724601 26.880579 43.603864
F 29.619201 24.390879 47.168364
F 29.522301 32.055479 47.149564
F 38.854101 24.476279 47.584764
F 38.735001 31.990879 47.379264
F 47.889101 24.503779 47.782064
F 47.708001 32.371879 47.647464
F 29.514201 26.920879 50.917064
F 27.047601 23.178879 62.393464
F 29.247701 19.176379 50.917364
F 38.701101 27.065579 51.044864
F 26.756901 23.138079 65.182964
F 38.532601 19.462379 51.051064
F 47.809601 27.189679 51.573064
F 27.326001 20.438579 47.187064
F 47.812901 19.615679 51.403364
F 29.577301 27.086379 48.182664
F 26.817301 20.559279 61.518664
F 29.493901 19.155479 48.197064
F 38.545301 27.064479 48.341964
F 41.107201 23.189579 44.014464
F 38.716901 19.325379 48.332564
F 47.761701 27.227479 48.901564
F 27.173601 28.236079 51.606664
F 47.797901 19.329479 48.624364
F 52.361001 32.205679 45.191264
F 52.248301 27.116379 48.649264
F 38.965401 24.236979 44.980364
F 38.769401 32.073779 44.626364
F 48.045501 24.502379 45.019164
F 47.790701 32.201179 44.734464
F 31.772001 30.925579 48.235264
F 31.728801 23.027379 48.198564
F 40.987801 30.684979 48.279864
F 41.071901 23.316079 48.623164
F 50.153001 31.210379 48.764764
F 50.273601 23.270579 48.693364
F 47.806901 19.412079 43.999564
F 26.722201 30.855679 62.509264
F 41.064701 28.313279 45.015964
F 41.049501 20.738779 44.933464
F 50.005901 28.517579 45.260464
F 50.094301 20.474279 45.081264
F 31.826701 28.314579 47.441864
F 31.707801 20.432879 47.470964
F 41.050701 28.148979 47.667464
F 41.082801 20.748279 47.695064
F 49.922101 28.449679 48.013164
F 50.304001 20.749379 47.928664
F 31.621101 31.106479 50.948964
F 31.665001 23.111779 50.943364
F 41.010901 30.987879 51.087864
F 40.894101 23.333579 51.222464
F 50.136301 31.091679 51.657864
F 49.992001 23.161979 51.322564
F 34.077501 24.447079 47.346964
F 34.170501 32.206679 47.405664
F 43.397901 24.561379 47.836464
F 43.301901 32.211579 47.604464
F 34.069401 27.076479 51.115164
F 36.528001 30.616779 43.825764
F 33.881501 19.342179 50.948664
F 43.180201 27.162679 51.278364
F 45.805101 23.453679 43.881564
F 43.152101 19.423279 51.301564
F 34.081501 27.094879 48.323664
F 26.984301 30.868379 50.806764
F 34.141001 19.261879 48.199864
F 43.346801 27.091679 48.506364
F 40.984701 30.882079 43.956764
F 43.326401 19.393479 48.534264
F 50.114301 31.012079 44.017764
F 27.152801 20.701879 54.592564
F 43.486001 24.694479 44.906864
F 43.218901 32.196779 44.872964
F 36.449901 30.914479 48.317964
F 36.428501 23.275379 48.293964
F 45.524101 30.921279 48.550564
F 45.734901 23.227679 48.435964
F 26.897201 28.046779 58.916264
F 34.215001 19.437579 43.751764
F 43.440601 27.219479 43.836464
F 38.822501 26.874179 43.994164
F 45.636901 28.413979 44.854164
F 45.600801 20.832879 44.876464
F 52.509801 24.439679 45.083564
F 27.325601 23.209079 48.014464
F 36.226001 28.299279 47.508364
F 36.395401 20.682779 47.461364
F 45.483201 28.442779 47.647964
F 45.692201 20.726979 47.617664
F 52.469301 27.125979 44.289164
F 31.350701 30.729079 65.493364
F 36.331501 30.976179 51.033664
F 36.270901 23.313579 51.125364
F 45.583401 31.126679 51.368364
F 45.527901 23.371779 51.283264
F 50.259601 23.175879 44.366864
F 27.429101 28.424679 44.273964
F 29.311301 24.361979 54.554664
F 29.555801 31.919079 54.442864
F 38.464901 24.581479 54.724364
F 38.666601 32.319579 54.738964
F 47.734801 24.512179 55.047664
F 47.680101 32.464879 54.939264
F 29.313001 27.167579 58.148064
F 52.030801 19.208479 58.796764
F 29.212201 19.173279 58.179664
F 38.375201 27.002779 58.199364
F 34.280201 24.170379 44.661564
F 38.433301 19.355379 58.551764
F 47.676601 27.025679 58.714164
F 52.211101 27.211579 51.518664
F 47.653001 19.427479 58.731664
F 29.496801 26.964979 55.467064
F 52.217901 27.076479 56.020964
F 29.211901 19.254379 55.393764
F 38.597101 27.158579 55.388364
F 27.233201 20.470279 44.334064
F 38.528101 19.459279 55.705664
F 47.804801 27.037879 56.044264
F 27.393801 28.274379 47.103264
F 47.542901 19.494679 55.922964
F 29.478801 24.424679 51.809864
F 29.233501 32.168279 51.782564
F 38.569501 24.363379 52.098164
F 38.644401 32.299879 52.018964
F 47.837101 24.576579 52.305064
F 47.911901 32.413779 52.253864
F 31.814001 30.818479 55.486464
F 31.666401 23.051979 55.244664
F 40.629801 30.761579 55.638764
F 40.803401 23.328979 55.693364
F 49.902301 31.057979 56.048264
F 49.916101 23.116279 55.865064
F 31.650501 28.250379 51.906664
F 31.432701 20.470379 51.831564
F 40.901401 28.398879 52.038664
F 40.819801 20.577379 52.130364
F 50.009801 28.420679 52.502864
F 50.204301 20.520279 52.407664
F 31.802701 28.151279 54.572264
F 31.479401 20.444879 54.532864
F 41.168301 28.377779 54.699464
F 40.815001 20.780379 54.870364
F 50.093201 28.439379 55.176164
F 49.981601 20.565279 55.115564
F 31.760101 30.848779 58.245264
F 31.537001 23.047679 57.997164
F 40.719001 31.061379 58.498964
F 40.691301 23.426779 58.317364
F 50.009701 31.086679 58.765864
F 49.634801 23.238479 58.940664
F 33.907501 24.355479 54.464764
F 34.070701 32.354779 54.406164
F 43.119001 24.379379 54.851864
F 43.067301 32.179579 54.708264
F 34.036801 26.974879 58.240664
F 52.502201 19.334579 51.613264
F 33.766401 19.306879 58.362464
F 43.222001 27.099479 58.249864
F 45.377101 20.494779 62.387164
F 43.080901 19.507079 58.539964
F 34.173501 26.998379 55.406064
F 45.295501 30.884279 43.835964
F 33.889401 19.537679 55.390564
F 43.260201 27.110579 55.593264
F 29.783601 31.913679 44.472464
F 42.953001 19.409979 55.868664
F 33.906401 24.458379 51.764464
F 34.071101 32.259779 51.690364
F 43.156401 24.616779 52.129964
F 43.264001 32.366379 51.894664
F 36.310001 31.176179 55.372864
F 36.202501 23.269479 55.647164
F 45.306701 31.098079 55.857564
F 45.514701 23.188779 55.724564
F 52.129001 19.463879 56.051964
F 27.040901 23.123879 58.111364
F 36.374301 28.425679 51.880764
F 36.223001 20.554379 51.816864
F 45.489401 28.523279 52.220864
F 45.321501 20.749179 52.058964
F 52.112201 27.225379 58.801864
F 52.402901 19.233379 44.275864
F 36.325701 28.558479 54.592364
F 36.240001 20.627979 54.674064
F 45.605701 28.496779 55.009664
F 45.210901 20.549679 54.801664
F 45.376701 28.459179 62.253464
F 26.985101 20.595979 51.892664
F 36.231301 31.065379 58.213964
F 36.137901 23.001079 58.335364
F 45.343601 30.904079 58.550164
F 45.261601 23.130679 58.472664
F 31.950601 23.023779 43.835164
F 43.273501 19.423979 43.972364
F 29.199801 24.613979 61.671564
F 29.114101 32.066379 61.763864
F 38.443401 24.589879 61.941164
F 38.375501 32.230479 62.238664
F 47.371101 24.508679 62.270264
F 47.685501 32.101079 62.442764
F 51.885801 24.504179 59.698364
F 27.101001 30.804079 57.984864
F 52.593901 24.478479 47.746264
F 31.885901 28.161179 44.689264
F 34.222601 32.105079 44.619964
F 27.198101 30.786779 55.234464
F 31.837201 20.409179 44.756564
F 29.110701 19.335579 65.221364
F 27.330201 23.067479 50.753964
F 29.200301 27.142779 62.564864
F 52.194801 19.464279 63.325864
F 29.071901 19.443179 62.627864
F 38.325901 27.176079 62.833764
F 36.045501 20.440879 62.018164
F 38.342001 19.449379 62.871864
F 47.576401 26.973779 63.116864
F 52.546001 32.451479 47.867464
F 47.647601 19.074179 63.200364
F 29.295901 24.517179 58.860464
F 29.413501 31.927779 59.056164
F 38.363901 24.422279 59.119464
F 38.387201 32.195479 59.414364
F 47.416201 24.561579 59.586664
F 47.699401 32.056479 59.719164
F 31.350201 30.787479 62.806664
F 31.489601 23.264279 62.657164
F 40.698501 30.817079 62.973164
F 40.717101 23.270679 62.958064
F 49.979101 30.867479 63.407564
F 49.606501 23.276979 63.090864
F 31.803301 28.326179 59.117864
F 31.424001 20.581279 59.105164
F 40.873401 28.271779 59.126864
F 40.813501 20.913279 59.296064
F 49.826601 28.504079 59.584264
F 49.805801 20.597179 59.635964
F 31.477201 28.232679 61.781164
F 31.474201 20.591579 61.970964
F 40.800401 28.362879 61.996464
F 40.546201 20.752579 61.993964
F 49.896701 28.308679 62.477264
F 49.885801 20.550379 62.315264
F 52.319401 32.517279 52.553264
F 38.673701 19.373879 43.930364
F 47.928301 27.153579 44.182064
F 52.409101 19.417879 48.932664
F 52.296701 32.067779 62.506164
F 52.174401 32.175379 59.734864
F 33.647501 24.353979 61.597264
F 33.658101 31.970879 62.018164
F 43.011001 24.466979 62.040764
F 43.000801 32.053979 62.166264
F 52.113401 24.292779 62.454364
F 27.307001 28.235179 54.370464
F 29.662901 24.260379 44.422364
F 36.068801 28.127879 61.736264
F 52.215201 32.386379 55.367164
F 52.233001 24.661579 52.314064
F 45.299701 20.495779 59.598464
F 27.014701 30.946479 47.921664
F 33.818501 26.933879 62.634764
F 52.089001 24.525779 55.039664
F 33.806301 19.354779 62.760764
F 43.049701 27.015079 62.920164
F 35.998801 20.505779 59.262564
F 42.775801 19.399179 63.034964
F 52.249501 26.943879 63.222564
F 36.419501 28.012879 44.817664
F 45.329201 28.295979 59.588064
F 33.818701 24.215579 58.923764
F 33.899801 32.170079 59.257964
F 43.059301 24.618979 59.356664
F 42.991301 32.241679 59.436264
F 36.096701 30.667879 62.703164
F 36.011901 23.199779 62.763664
F 45.307201 31.065479 63.262564
F 45.172601 23.151779 63.145464
F 36.188401 28.388979 59.050264
F 36.439501 20.572879 44.689064
F 32.052001 30.682179 43.628564
F 26.933801 23.268179 55.357064
F 26.854801 20.580679 58.827564
F 26.772601 30.865179 65.280064
F 38.665301 34.952379 51.297064
F 33.967201 34.800579 55.594864
F 36.607001 23.075879 43.886864
F 26.857201 28.322479 61.780064
F 34.070401 34.929479 50.889364
F 34.163201 26.732079 43.833564
F 47.707301 34.903379 48.669464
F 42.940201 34.729179 55.801364
F 29.105301 34.799979 65.496764
F 47.789101 34.946379 51.335864
F 38.863101 34.611679 48.502964
F 47.560501 34.643279 58.929864
F 43.221901 34.808679 48.608864
F 38.478701 34.809779 58.417364
F 47.684501 34.864179 56.057464
F 33.716301 34.700879 62.656164
F 43.338301 35.043879 51.278864
F 29.320801 34.789079 50.942764
F 38.238301 27.102379 65.578164
F 38.308601 19.051679 65.591764
F 33.720401 19.374979 65.611664
F 28.970801 26.857979 65.277464
F 33.723201 27.256679 65.430564
F 31.514401 23.198679 65.354764
F 27.519801 30.889379 43.556864
F 28.944201 24.415179 68.614764
F 29.235401 32.029179 68.947164
F 38.149901 24.603779 69.189764
F 38.084801 32.118079 69.174464
F 47.501301 24.556279 66.907864
F 47.439901 32.240679 69.622864
F 28.592301 27.048579 72.312164
F 49.602001 20.819379 69.787364
F 28.777801 19.377579 72.492364
F 37.967901 27.124279 72.902364
F 49.929101 28.395379 69.592364
F 38.063401 19.377479 72.684464
F 47.405901 26.940779 73.264864
F 38.042901 32.023979 66.394364
F 46.913101 34.862979 80.424764
F 28.831301 26.968979 69.613964
F 48.327401 28.258379 84.140864
F 28.935601 19.496379 69.648664
F 38.154601 27.171379 70.100964
F 46.309001 32.040879 83.937564
F 38.110301 19.392779 70.039464
F 47.630801 27.172779 70.652564
F 44.025701 20.467679 83.540764
F 52.458701 22.858279 85.165164
F 51.701101 27.427179 78.027964
F 50.283201 19.018979 85.029564
F 46.829101 24.440479 81.033764
F 46.154601 19.062779 84.599164
F 49.761801 23.503779 70.407964
F 47.508101 32.217079 66.810064
F 31.345601 30.659679 69.699164
F 31.206901 23.291179 69.719464
F 40.445001 31.123979 70.216464
F 40.486601 23.206979 70.045364
F 49.739501 30.928279 70.384264
F 47.303701 19.567179 73.236064
F 46.162301 26.780279 84.914864
F 52.068101 19.440479 66.038964
F 29.079301 24.215779 65.991064
F 33.588701 34.843179 70.069564
F 49.914101 28.357379 66.837664
F 47.225601 19.508579 70.434764
F 31.482101 28.033379 68.902564
F 31.212701 20.816979 68.842964
F 40.517701 28.463179 69.296664
F 40.342201 20.669579 69.110964
F 49.633801 28.428479 74.172764
F 49.625501 20.740779 74.220364
F 31.243601 30.902979 72.415264
F 31.093101 23.250679 72.501464
F 40.460201 30.975379 72.994164
F 40.257001 23.265279 72.912164
F 49.658801 31.025679 73.139264
F 42.988901 27.129679 65.708064
F 33.583701 24.455479 69.075064
F 33.651001 32.080979 69.196664
F 43.024201 24.488879 69.438464
F 42.743601 32.291279 69.579564
F 51.928401 27.163079 73.329664
F 51.885901 19.406779 70.663364
F 33.389701 27.159779 72.635564
F 32.740901 34.891479 84.234364
F 33.341801 19.172179 72.626164
F 42.600701 27.067279 73.159464
F 32.350801 34.615279 87.070064
F 42.712801 19.412179 73.020564
F 40.644001 28.236479 66.584564
F 49.500601 20.712479 76.876964
F 52.129001 24.431479 66.910464
F 33.699901 27.096879 69.918264
F 27.964701 27.130179 86.839464
F 33.387101 19.469279 69.676464
F 42.898901 27.170979 70.364364
F 51.735401 19.269979 77.930164
F 42.845501 19.418379 70.135564
F 33.724301 31.952879 66.376164
F 47.614701 19.349779 66.037964
F 52.167501 32.112579 66.939364
F 31.196601 28.027479 66.051364
F 32.602501 26.919979 84.264164
F 42.821601 24.623479 66.751164
F 28.025601 19.400379 86.941064
F 49.713101 20.739979 67.071364
F 46.849201 27.021579 80.456464
F 36.031901 31.051979 70.306164
F 35.906301 23.254779 69.993764
F 45.069701 31.018779 70.362064
F 45.217701 23.242679 70.417164
F 44.058801 22.988479 84.575364
F 40.440101 30.833479 65.668064
F 45.235501 28.407379 66.758264
F 45.199001 20.421179 66.539764
F 35.972701 28.517279 69.281664
F 35.702801 20.633079 69.279164
F 45.163501 28.352279 69.511164
F 45.050101 20.678179 69.298764
F 35.834601 30.902679 73.017464
F 35.637701 23.154179 72.741264
F 44.884801 30.806679 73.058464
F 44.926901 23.341779 73.299264
F 28.645101 24.451479 75.912064
F 28.564401 32.108779 76.174364
F 37.701701 24.336979 76.592264
F 38.158801 32.323879 76.644964
F 47.114801 24.523879 76.928764
F 47.300801 32.227579 76.745664
F 28.356201 26.920979 79.685564
F 41.522901 34.683379 84.733064
F 28.503801 19.357379 79.807864
F 37.565501 27.183279 80.097564
F 52.848601 27.850579 85.190664
F 37.628301 19.209979 79.935264
F 30.127901 30.873279 87.126764
F 49.175601 28.217979 81.588864
F 50.407001 26.735779 85.069164
F 28.619201 27.111679 76.864664
F 50.395201 24.225179 84.048064
F 28.773201 19.315079 76.954664
F 37.786001 27.004579 77.411564
F 52.105901 24.635779 69.741764
F 37.864601 19.366079 77.238364
F 45.197501 23.282379 65.886864
F 44.531001 20.573479 80.949364
F 38.351701 24.589179 66.488064
F 28.839501 24.500179 73.268264
F 28.935701 32.245379 73.547264
F 37.799001 24.463379 73.813564
F 38.080201 32.234679 73.886064
F 47.333001 24.406679 74.070564
F 47.348901 32.052779 74.073764
F 30.845201 30.798379 77.142064
F 30.837501 23.189979 77.096464
F 40.304101 30.847179 77.534564
F 40.015801 23.177979 77.427164
F 49.290501 23.307479 77.850464
F 51.859701 32.677679 84.190164
F 31.026901 28.408479 73.251264
F 31.069101 20.468779 73.503064
F 40.271401 28.509179 73.933164
F 40.254201 20.494379 73.717964
F 40.469901 20.582079 66.486464
F 52.091201 27.073479 65.959064
F 30.995801 28.309379 76.016864
F 31.087401 20.584279 76.211664
F 40.278701 28.224879 76.668164
F 40.211101 20.627979 76.367864
F 46.971001 27.148179 77.695564
F 35.874101 28.307979 66.444264
F 30.678101 30.867079 79.911964
F 30.656301 23.073479 79.802964
F 39.859001 30.963479 80.262564
F 39.913501 23.340779 80.035364
F 49.388501 30.813579 80.617664
F 51.234301 24.094579 81.412064
F 33.079901 24.433979 76.195264
F 33.269801 32.270679 76.552664
F 42.411101 24.431679 76.696864
F 42.617701 32.207579 76.606964
F 52.089801 27.102279 70.641464
F 49.464401 28.519079 76.978064
F 33.249301 26.801879 79.742464
F 41.700001 26.995079 84.713864
F 33.028101 19.298679 79.706764
F 42.278701 27.121679 80.088864
F 35.179101 20.586779 83.297864
F 42.059501 19.386679 80.094764
F 49.750301 23.300179 65.951864
F 29.086201 32.165079 66.182864
F 47.430901 24.597479 69.664764
F 33.218301 27.053979 77.032264
F 34.950201 28.143679 83.463164
F 33.250301 19.088079 76.998664
F 42.504201 27.159479 77.399364
F 44.428801 23.121279 80.197464
F 42.528801 19.277979 77.398964
F 37.835001 34.998179 77.175864
F 52.036001 32.561779 77.086264
F 31.348001 20.608279 66.179964
F 33.363301 24.497879 73.469564
F 33.399301 32.004379 73.782064
F 42.392501 24.510779 73.880264
F 42.687101 32.135079 73.891464
F 48.967501 22.789579 80.457264
F 49.233401 20.193079 81.182864
F 35.741001 31.042279 77.309464
F 35.361401 23.197679 77.112264
F 44.915501 30.991879 77.412364
F 44.757001 23.251779 77.499464
F 35.649401 28.222979 73.631164
F 35.651501 20.591579 73.398864
F 44.959901 28.339879 73.937064
F 44.927901 20.799579 73.963064
F 35.500101 28.245979 76.295064
F 35.534301 20.521779 76.223064
F 44.820201 28.489279 76.653464
F 44.725701 20.641379 76.628464
F 35.276801 30.767479 79.982664
F 35.333101 23.117079 79.864064
F 48.126801 22.917579 84.686564
F 46.990001 19.432179 77.504864
F 28.278901 24.411179 83.226164
F 28.139101 32.237279 83.428664
F 37.368301 24.522679 83.503164
F 37.277601 32.258079 83.835764
F 51.743701 19.208079 80.544964
F 48.458801 20.457279 83.703264
F 51.855401 32.442879 81.541664
F 44.785901 30.931179 80.293564
F 32.946801 24.258079 80.720164
F 51.805401 19.307279 73.313164
F 35.238701 20.535579 80.622364
F 33.300601 34.835279 77.160864
F 49.514901 33.707579 85.294664
F 51.687601 24.618079 77.082664
F 49.788101 31.050379 66.001164
F 28.149401 27.010079 84.127564
F 35.210201 28.162679 80.832764
F 28.192101 19.306679 84.234064
F 37.226501 27.110179 84.453864
F 41.611701 24.332579 83.665364
F 37.265301 19.310879 84.554064
F 48.556701 30.949679 85.184664
F 51.988201 24.640479 74.443264
F 46.883101 19.361979 80.299164
F 28.217201 24.390179 80.530864
F 28.401101 32.312679 80.699164
F 37.580501 24.549279 80.772864
F 37.537101 32.215579 81.092164
F 44.583301 28.412679 81.242264
F 45.125201 31.059979 65.933064
F 30.332001 31.022779 84.446564
F 30.395401 23.139179 84.178864
F 39.382801 30.740379 84.559464
F 39.315101 22.935579 84.590264
F 46.966501 32.225879 81.303964
F 46.113001 24.491479 83.673064
F 30.846901 28.133479 80.650364
F 30.719801 20.641479 80.587564
F 39.875401 28.250879 80.981464
F 39.754401 20.666479 80.884464
F 42.678801 32.217379 66.787464
F 49.664901 31.391579 77.941664
F 30.358801 28.345879 83.468564
F 30.627801 20.676879 83.261764
F 39.669201 28.128579 83.684364
F 39.548901 20.504779 83.601564
F 51.384901 26.755579 80.694964
F 52.094901 32.365979 69.659564
F 42.340701 32.090479 81.053064
F 43.923701 28.137679 83.844664
F 32.921101 31.947679 80.848364
F 43.984601 30.852779 84.769464
F 42.826101 19.352979 65.662064
F 51.879201 32.399179 74.283664
F 32.888801 24.429879 83.280764
F 32.631501 32.121479 83.594964
F 42.286301 24.478379 81.067964
F 41.793301 32.095679 83.868364
F 33.795601 24.514679 66.417864
F 36.020601 20.604479 66.520364
F 49.754601 23.324379 73.214664
F 41.875001 19.258479 84.631064
F 40.673701 23.162479 65.625364
F 35.150601 23.106879 83.968164
F 34.995001 30.812079 84.673364
F 32.850301 19.511679 84.078064
F 46.020001 34.622479 84.775164
F 51.259901 30.226479 85.320064
F 32.385701 19.053579 86.729964
F 47.629501 27.162679 65.886264
F 42.189901 34.902379 77.383564
F 26.879301 28.283879 66.020164
F 26.740901 20.639379 66.074964
F 52.916101 19.969179 85.343664
F 30.257901 23.181179 86.961664
F 32.408101 26.871479 86.990664
F 53.331501 26.793379 82.552164
F 36.150701 23.246679 65.687264
F 37.202101 34.735479 84.814664
F 26.708801 28.390879 68.804764
F 26.636501 20.657879 68.817364
F 34.758101 30.772479 87.393864
F 53.486801 22.782779 80.750364
F 36.820001 19.161079 87.178864
F 28.332801 34.721479 79.469964
F 38.301301 34.652279 72.869764
F 32.972701 34.739879 79.954164
F 28.089201 34.869379 86.933864
F 47.527001 34.754879 73.256764
F 35.888701 30.763379 65.451964
F 39.125601 22.843779 87.161764
F 27.781401 24.543479 90.600164
F 27.820101 32.522479 90.796964
F 36.553101 24.268479 90.753464
F 36.468301 32.064579 91.385964
F 45.176201 26.947679 92.280464
F 45.259901 32.110879 91.327764
F 27.761201 26.974579 94.228464
F 51.437301 20.552379 103.372364
F 27.553501 27.154179 99.008764
F 36.358801 27.055979 94.453364
F 32.582401 24.199879 87.755664
F 36.380401 19.234479 94.640964
F 47.215201 28.144579 95.962964
F 47.474701 22.948779 92.450364
F 45.113301 19.344179 95.023064
F 27.775601 27.113379 91.452464
F 41.132701 26.634779 87.324464
F 27.706801 19.224279 91.656964
F 36.550701 26.712679 91.557064
F 47.360001 28.137479 91.214664
F 36.569801 19.215079 91.903764
F 45.030701 26.927079 94.972964
F 51.552301 28.062979 91.607764
F 47.294901 20.573279 95.750964
F 36.808701 32.162179 88.457664
F 48.044901 22.870679 87.677464
F 27.738801 32.291579 95.293164
F 45.544301 24.139679 88.512264
F 27.738801 32.050079 97.995564
F 47.451401 28.089279 88.499264
F 29.893701 30.981979 91.720164
F 29.939301 23.042879 91.622264
F 38.780901 30.591679 91.906164
F 38.630101 23.017279 91.897764
F 47.176701 30.699379 95.027464
F 49.787801 26.884379 87.685664
F 27.400901 32.327279 105.548364
F 27.448301 32.276079 102.694364
F 43.363601 30.672579 87.454164
F 51.808101 30.650479 87.921564
F 27.586201 19.231179 94.459964
F 27.312801 24.472779 105.327364
F 29.874301 28.421279 90.590864
F 30.032101 20.510379 90.585664
F 38.774801 28.044379 90.894164
F 38.812401 20.476179 90.987264
F 47.350401 30.727279 92.302464
F 47.252201 23.224179 95.126064
F 29.999201 30.901579 94.453264
F 29.704201 22.987079 94.331964
F 38.489401 30.795779 94.692064
F 38.548301 23.019079 94.555664
F 39.052601 28.104979 88.143464
F 51.481401 28.209079 99.066464
F 32.059001 24.367579 90.433364
F 32.222501 32.138279 90.502964
F 41.053601 24.187379 91.084664
F 40.803201 32.037879 90.812464
F 49.428901 24.288479 91.303264
F 51.662701 20.648179 95.952164
F 31.865201 26.787779 94.432864
F 34.595201 20.342479 87.824564
F 31.999701 19.180279 94.524464
F 40.749901 26.899579 94.553064
F 49.654201 34.425579 88.004864
F 40.763001 19.393679 94.884664
F 39.019001 20.291279 88.029664
F 47.532301 30.663479 87.815364
F 47.276101 23.077079 99.306164
F 32.073801 26.909679 91.572464
F 49.314101 19.333679 102.318364
F 32.173201 19.252279 91.721764
F 40.973401 26.833079 91.928164
F 45.470301 34.583679 87.641464
F 40.866201 19.223779 92.010764
F 51.555501 30.875879 99.794664
F 49.298301 19.223279 99.574964
F 49.484801 19.204579 95.125564
F 27.594801 24.587579 98.101364
F 32.015001 34.640279 91.823664
F 49.343001 26.864179 92.480864
F 27.385401 27.042779 106.170364
F 49.677801 31.863179 88.802564
F 49.414901 34.686679 99.669664
F 34.176501 30.624179 91.643264
F 34.230001 22.893679 91.478164
F 42.945101 30.778579 92.058564
F 43.331001 22.861279 91.810964
F 27.028001 19.221179 106.355364
F 41.207501 24.145679 88.471264
F 43.410001 28.032179 88.388664
F 27.689001 24.365679 95.364564
F 34.286001 28.020679 90.547564
F 34.405601 20.380579 90.622664
F 43.192201 28.163679 91.041064
F 43.257501 20.230879 91.168664
F 34.249101 30.769479 94.327564
F 34.159201 23.124979 94.284864
F 42.800301 30.598279 94.742264
F 42.940901 23.063079 94.565364
F 27.979901 24.418679 87.827464
F 49.427501 19.247679 92.550864
F 36.422801 24.420779 97.985164
F 36.337701 32.251879 98.284964
F 44.937001 24.307179 98.608864
F 44.949401 31.994679 98.678664
F 51.751601 30.811679 102.600364
F 47.824401 20.330979 88.702764
F 27.353801 27.025879 101.793364
F 35.849101 27.019579 101.913364
F 33.758801 22.923679 106.458364
F 36.105101 19.086679 101.964364
F 44.886701 26.941879 102.204364
F 51.484801 23.113179 92.470964
F 44.957701 19.092679 102.186364
F 49.680201 34.569379 92.565064
F 51.572901 20.501579 98.719964
F 30.196701 28.265879 87.906764
F 36.146201 26.855679 99.260964
F 51.490101 28.300179 106.284364
F 35.908101 19.325679 99.211564
F 44.943901 26.862479 99.447164
F 49.216501 19.247279 106.959364
F 45.070801 19.173179 99.533164
F 51.685301 30.613279 92.774464
F 27.359501 19.330279 98.946664
F 36.307401 24.408279 95.212764
F 36.265801 32.153279 95.555764
F 45.065001 24.474579 95.828964
F 44.906901 32.039279 95.910964
F 29.833101 30.783579 99.152564
F 29.697101 23.051579 98.963364
F 38.255901 30.755179 99.404664
F 38.485801 23.123579 99.277264
F 47.203801 30.691879 99.716164
F 49.528801 24.496779 98.658064
F 29.778301 28.369879 95.291664
F 29.816801 20.426679 95.316164
F 38.642301 28.278079 95.517964
F 38.443501 20.529279 95.622164
F 49.413101 26.924179 95.320364
F 51.617101 30.629079 95.529064
F 29.705101 28.356979 97.976664
F 29.560001 20.541079 98.018964
F 38.371301 28.140179 98.336164
F 38.332501 20.464379 98.366164
F 47.249901 28.146379 98.688464
F 47.408501 23.001479 102.108364
F 29.678601 30.808379 101.777364
F 29.706501 23.174279 101.801364
F 38.242501 30.901279 102.113364
F 38.273701 22.986479 102.034364
F 47.112001 30.787579 102.451364
F 49.344201 26.986979 102.389364
F 31.872301 24.380979 97.991464
F 31.867901 32.202879 98.098764
F 40.628601 24.286679 98.301864
F 40.469201 31.969579 98.402564
F 42.636801 20.385879 105.792364
F 49.292801 32.120879 98.814264
F 31.846701 26.893179 102.108364
F 43.404601 20.466579 88.510664
F 31.526901 19.347579 101.652364
F 40.239801 26.843179 102.244364
F 36.896001 24.179779 87.924764
F 40.538501 19.138479 102.035364
F 47.085201 28.240679 103.257364
F 40.382901 24.250479 102.997364
F 51.450601 23.177079 102.320364
F 31.768601 27.149679 99.169264
F 49.381501 24.472779 103.480364
F 31.698401 19.216779 98.905564
F 40.463101 26.808679 99.466964
F 33.878401 31.106479 106.629364
F 40.613101 19.233179 99.386064
F 49.312701 26.975579 99.756564
F 51.733901 28.010779 96.324264
F 49.621601 32.087479 91.515864
F 31.871101 24.148779 95.288364
F 32.093601 32.170679 95.449864
F 40.815301 24.397979 95.547964
F 40.770201 32.128879 95.687464
F 49.465101 24.453779 96.040264
F 49.342501 31.961979 96.067664
F 34.050401 30.942579 99.172764
F 34.056701 23.197179 98.983864
F 42.663001 30.899179 99.440864
F 42.689701 23.089779 99.568264
F 34.061301 28.235379 95.294864
F 34.048201 20.668579 95.370364
F 42.821301 28.124779 95.924064
F 42.869401 20.743379 95.829764
F 34.047601 28.385879 97.942664
F 33.830101 20.744779 97.994864
F 42.649701 28.240879 98.674364
F 42.977501 20.441579 98.456764
F 33.991801 30.917979 101.848364
F 33.991901 23.138979 101.688364
F 42.735701 30.881479 102.127364
F 42.792701 23.037979 102.251364
F 49.406701 32.090379 103.320364
F 51.644801 23.171879 95.198864
F 35.921501 24.475579 105.348364
F 36.131501 32.172079 105.782364
F 44.779401 24.675179 105.667364
F 44.807201 32.181379 105.735364
F 47.405901 20.423679 91.421864
F 41.152301 31.971779 88.066864
F 45.261601 18.921979 92.348264
F 32.284901 32.003779 87.849864
F 45.422001 24.453679 91.183464
F 45.322401 32.129679 88.640664
F 51.539101 22.894479 99.673964
F 42.757701 20.499379 103.116364
F 42.639701 28.302679 103.003364
F 34.587501 28.167079 87.980764
F 47.254901 20.455779 98.528264
F 27.171701 19.412679 101.611364
F 36.088801 27.018679 106.640364
F 33.842401 20.478079 102.711364
F 35.897401 19.053979 106.476364
F 44.691001 27.178379 106.847364
F 42.623001 30.761079 106.611364
F 44.773801 19.129579 106.923364
F 49.871301 24.369579 88.636064
F 40.291401 19.052279 106.465364
F 36.056701 24.550279 102.700364
F 36.105401 32.303079 103.049364
F 45.055401 24.230879 103.070364
F 44.843801 32.186879 103.058364
F 29.551001 30.795679 106.411364
F 29.483901 23.028679 106.242364
F 38.313201 30.785379 106.737364
F 37.941101 23.047579 106.522364
F 46.929601 30.877079 106.835364
F 46.877401 23.212779 106.878364
F 29.620901 28.203379 102.791364
F 29.381401 20.565479 102.634364
F 38.002901 28.325279 103.058364
F 38.235801 20.428179 102.848364
F 51.363401 28.300979 103.473364
F 47.077201 20.492179 103.156364
F 29.615401 28.282779 105.600364
F 29.328701 20.546979 105.327364
F 38.278501 28.298179 105.761364
F 38.063901 20.419079 105.589364
F 47.011601 28.224579 105.970364
F 47.119501 20.610579 105.890364
F 31.742701 34.873379 106.395364
F 33.871501 28.389179 103.021364
F 31.810101 24.288379 102.888364
F 49.267901 27.084579 106.962364
F 51.406501 30.920279 107.189364
F 51.270201 20.515879 105.990364
F 31.679601 24.494979 105.550364
F 31.651201 32.289279 105.547364
F 40.138701 24.268479 105.683364
F 40.448201 32.202579 105.811364
F 49.251801 24.327679 106.031364
F 49.266401 32.151579 106.020364
F 31.808001 32.170279 102.740364
F 51.311801 23.063979 107.092364
F 51.596601 20.590679 91.487464
F 51.685601 28.178179 88.963264
F 33.829401 20.434379 105.554364
F 49.218201 34.529279 102.276364
F 42.569901 23.024879 106.496364
F 34.014001 28.441379 105.748364
F 42.531101 28.247279 105.734364
F 31.909401 27.036979 106.462364
F 40.386601 32.154379 103.131364
F 31.457701 19.282779 106.380364
F 40.413801 26.871879 106.618364
F 51.751401 20.324579 88.911764
F 30.358301 20.593979 87.829264
F 51.907101 22.779279 87.822864
F 27.515201 24.412579 102.610364
F 45.121501 34.516179 92.266264
F 27.963101 32.321479 88.020864
F 27.765401 35.124479 91.586064
F 49.745201 18.928479 87.626264
F 27.228501 34.979879 109.046364
F 27.742901 34.998579 94.270964
F 45.492101 26.596279 87.404764
F 49.492401 34.494279 95.185564
F 45.713801 19.101279 87.525364
F 31.960601 34.819579 94.587164
F 27.009701 19.221279 109.221364
F 40.918401 34.591779 91.835064
F 36.192701 34.702379 106.668364
F 31.275801 19.153779 109.018364
F 36.187801 34.896479 101.988364
F 36.293701 34.754779 94.694264
F 27.432001 34.542179 98.901764
F 44.779401 34.749379 102.055364
F 31.847401 34.663479 99.280964
F 40.424601 34.796379 107.035364
F 27.410101 34.818779 106.299364
F 36.517801 34.627279 92.081264
F 44.897201 34.605479 99.391264
F 27.253901 34.835679 101.798364
F 45.266501 34.508479 94.946464
F 40.987701 34.722179 87.437664
F 40.348601 34.695879 102.243364
F 40.575001 34.701979 94.627764
F 33.558001 30.938079 109.299364
F 27.264101 27.029079 108.991364
F 36.813301 26.924679 87.207864
F 34.899901 22.879179 86.657164
F 36.498401 34.564079 87.410964
F 38.883101 30.730479 87.286664
F 43.494301 22.905579 87.345364
F 41.324101 19.266179 87.266364
F 26.769801 24.422579 124.624364
F 40.079701 34.663179 121.629364
F 35.838301 24.537279 112.960364
F 35.884101 32.167179 113.107364
F 44.591501 24.507379 113.269364
F 44.713901 32.136879 113.152364
F 53.237001 26.925879 121.789364
F 29.073701 20.380879 110.087364
F 26.858001 24.430379 120.093364
F 35.727201 27.224079 116.535364
F 26.755101 32.231079 119.865364
F 35.800501 19.342779 116.591364
F 44.661001 27.313979 117.091364
F 33.453001 20.498979 109.998364
F 44.533201 19.360879 116.964364
F 35.647301 19.373179 109.179364
F 33.636901 23.094379 109.190364
F 26.673401 24.444179 127.526364
F 35.712201 27.077779 113.843364
F 53.159701 32.199479 125.344364
F 35.748601 19.203379 113.799364
F 44.767701 27.151379 114.311364
F 26.881101 32.305479 117.170364
F 44.731101 19.432179 114.136364
F 51.488701 28.339479 110.728364
F 46.829901 20.608979 110.676364
F 35.792201 32.160479 110.295364
F 26.870801 19.196579 116.481364
F 44.567701 24.525579 110.565364
F 44.794901 32.129979 110.356364
F 29.330101 30.635679 113.843364
F 29.324801 22.822279 113.634364
F 38.006201 30.769779 114.118364
F 37.918601 23.215679 113.989364
F 46.882701 30.923379 114.103364
F 46.748601 23.273779 114.231364
F 27.266801 24.247679 112.713364
F 26.702301 19.222679 120.624364
F 38.235601 28.297479 110.160364
F 38.030101 20.611879 110.201364
F 46.828901 28.365679 110.720364
F 46.832501 20.884379 113.428364
F 29.373801 28.308879 112.735364
F 29.339101 20.160879 112.827364
F 38.069201 28.227579 112.990364
F 37.867701 20.606779 112.988364
F 47.015801 28.350379 113.500364
F 49.033401 19.524479 114.344364
F 29.083001 30.793279 116.723364
F 29.132001 22.945179 116.366364
F 37.945201 31.087979 116.828364
F 37.991501 23.179479 116.622364
F 46.762401 30.863679 116.930364
F 46.774901 23.226979 116.960364
F 31.430001 24.338579 112.777364
F 31.445401 32.176879 112.881364
F 40.208001 24.440779 113.089364
F 40.111201 32.057679 113.159364
F 49.113801 24.565079 113.388364
F 49.174801 32.256979 113.239364
F 31.504701 26.920279 116.491364
F 30.994401 27.022479 128.372364
F 31.372001 19.070279 116.454364
F 39.981801 27.155679 116.910364
F 47.034101 30.958879 109.537364
F 40.085201 19.347079 116.508364
F 49.170001 26.948979 116.913364
F 29.402401 31.000779 109.152364
F 49.106701 19.459279 117.062364
F 31.359001 26.934179 113.759364
F 42.490101 30.934979 109.237364
F 31.623601 19.148779 113.828364
F 40.148301 26.964779 114.116364
F 33.807501 28.332479 110.119364
F 40.208101 19.476579 113.864364
F 49.260301 27.001979 114.283364
F 49.019301 19.228279 109.784364
F 51.468801 20.806879 113.355364
F 40.349001 26.718179 109.362364
F 27.233601 32.150779 112.761364
F 40.313801 24.310579 110.314364
F 40.191001 32.046679 110.480364
F 49.170701 24.525679 110.618364
F 49.199801 32.351679 110.453364
F 33.577401 30.907179 113.811364
F 33.704901 23.173579 113.874364
F 42.402601 30.906279 114.106364
F 42.468401 23.139079 114.051364
F 51.449501 31.057879 114.366364
F 51.390501 23.350579 114.295364
F 51.306401 31.004679 109.915364
F 46.766201 23.185079 109.568364
F 42.423701 28.387379 110.533364
F 42.457601 20.608279 110.316364
F 40.402201 19.178979 109.211364
F 44.719501 27.127579 109.666364
F 33.545801 28.253479 112.995364
F 33.524201 20.700779 112.775364
F 42.396101 28.275879 113.307364
F 42.500601 20.618579 112.995364
F 51.360401 28.495079 113.576364
F 53.489101 34.673779 121.797364
F 33.523401 31.064479 116.618364
F 33.597101 23.108879 116.508364
F 42.415301 30.892079 116.778364
F 42.467001 23.634179 116.894364
F 51.224901 30.796179 117.196364
F 51.195301 23.245679 116.990364
F 27.328701 24.335179 110.045364
F 49.197601 27.186879 109.808364
F 35.452101 24.772679 120.277364
F 35.665001 32.162279 120.303364
F 44.483301 24.568279 120.825364
F 44.408701 32.150779 120.696364
F 41.947901 20.753979 127.929364
F 44.559101 19.233179 109.680364
F 42.288601 28.339479 127.819364
F 35.509401 27.248579 124.120364
F 29.258201 28.370579 110.028364
F 35.711301 19.382179 123.741364
F 44.587801 27.100079 124.285364
F 33.079301 20.605379 127.476364
F 44.364101 19.466979 124.216364
F 51.359501 23.139679 109.749364
F 31.517101 24.410179 110.154364
F 50.910401 20.488979 125.022364
F 35.508701 27.112279 121.367364
F 42.559501 23.141079 109.335364
F 35.618601 19.366779 121.041364
F 44.735301 27.111579 121.613364
F 48.672601 31.997379 127.795364
F 44.290801 19.340779 121.507364
F 42.198601 30.836979 128.790364
F 51.336701 20.421179 110.581364
F 35.566001 24.627079 117.596364
F 35.645501 32.372179 117.546364
F 44.540501 24.725479 118.079364
F 44.587301 32.045579 117.934364
F 28.793701 30.832779 120.933364
F 28.912601 23.032079 121.125364
F 37.762401 30.919179 121.572364
F 37.658201 23.107979 121.237364
F 46.554801 30.952279 121.425364
F 46.630801 23.152979 121.581364
F 29.204901 28.164579 117.300364
F 29.142201 20.381279 117.314364
F 37.809701 28.499779 117.699364
F 37.935501 20.655079 117.526364
F 47.120501 28.400979 117.849364
F 46.787601 20.657679 117.950364
F 28.870801 28.229279 119.940364
F 29.058101 20.350779 120.109364
F 37.787401 28.389279 120.480364
F 37.991401 20.630879 120.354364
F 46.913501 28.445279 120.548364
F 46.536001 20.553579 120.570364
F 28.943401 30.978579 123.767364
F 29.068601 23.078179 123.804364
F 37.583801 30.894079 124.312364
F 37.820601 23.381179 123.853364
F 46.500601 30.971979 124.222364
F 46.703101 23.210579 124.290364
F 31.072501 24.408979 120.015364
F 31.014801 32.278979 120.135364
F 39.985001 24.558779 120.541364
F 39.888801 32.103379 120.615364
F 48.914401 24.328779 120.584364
F 48.747201 32.230079 120.431364
F 31.088901 26.933579 123.572364
F 39.837301 19.264479 128.780364
F 31.163301 19.398079 123.775364
F 40.105501 27.122079 124.067364
F 33.063401 28.517679 124.860364
F 39.999201 19.442879 124.137364
F 48.723401 26.850179 124.462364
F 35.770701 24.275579 110.239364
F 48.633101 19.244679 124.140364
F 31.168501 26.944079 120.894364
F 48.783401 24.386379 125.492364
F 31.265401 19.353079 121.041364
F 40.111401 27.160879 121.402364
F 42.226501 20.782679 125.194364
F 40.105601 19.300379 121.343364
F 48.732001 26.912279 121.730364
F 50.926501 23.058679 129.150364
F 48.911801 19.414279 121.505364
F 31.324801 24.275279 117.270364
F 31.326701 32.354679 117.646364
F 39.973301 24.577279 117.714364
F 40.193201 32.148879 117.921364
F 48.997901 24.369679 117.938364
F 48.991601 32.225279 117.592364
F 33.386901 30.977879 121.197364
F 33.270701 23.233179 121.165364
F 42.169001 30.798479 121.616364
F 42.185601 23.301779 121.561364
F 50.987501 31.000679 121.427364
F 51.146501 23.291079 121.764364
F 33.423201 28.447979 117.483364
F 33.490101 20.549879 117.468364
F 42.293501 28.327479 117.765364
F 42.319801 20.796979 117.517364
F 51.245301 28.400779 117.987364
F 51.178401 20.781579 118.161364
F 33.321801 28.529979 120.264364
F 33.487101 20.811679 120.209364
F 42.454001 28.135179 120.509364
F 42.230101 20.796879 120.463364
F 51.082201 28.366179 120.774364
F 51.187801 20.661379 120.889364
F 33.103001 31.025579 123.921364
F 33.261601 23.169479 123.874364
F 42.065701 30.746479 124.264364
F 42.298901 23.267079 124.254364
F 50.992801 30.731879 124.197364
F 51.050601 23.125579 124.467364
F 48.793401 26.881579 129.014364
F 40.054601 26.956079 128.479364
F 35.581701 24.415079 127.553364
F 35.391401 32.183179 127.477364
F 44.212101 24.354579 127.837364
F 44.481601 32.255979 127.818364
F 50.971501 20.485279 127.923364
F 33.154101 28.203579 127.526364
F 50.896801 30.793379 129.079364
F 31.442601 32.351779 110.101364
F 39.873901 32.072879 125.273364
F 31.162801 24.545679 124.743364
F 51.007101 28.221279 128.070364
F 33.284101 30.797679 128.320364
F 33.209601 23.239579 128.454364
F 35.455101 26.849079 128.669364
F 26.667701 19.236879 123.524364
F 35.346101 19.297979 128.448364
F 44.288601 26.951479 128.827364
F 42.193701 28.274679 125.186364
F 44.080001 19.407579 128.826364
F 41.894801 23.297379 128.718364
F 50.861201 28.263479 125.393364
F 35.495401 24.689979 124.871364
F 35.348601 32.286779 124.738364
F 44.452701 24.412779 125.148364
F 44.286201 32.166879 125.086364
F 28.593601 30.815679 128.152364
F 28.913301 23.062279 128.370364
F 37.558501 30.843579 128.508364
F 37.658001 23.085979 128.668364
F 46.514901 30.722779 128.704364
F 46.367501 23.096779 129.040364
F 29.040801 28.401979 124.561364
F 28.768401 20.539379 124.634364
F 37.836901 28.309179 124.924364
F 37.803701 20.792379 124.969364
F 46.712801 28.487479 125.351364
F 46.667201 20.688679 125.393364
F 28.793901 28.245679 127.227364
F 28.667201 20.523379 127.245364
F 37.733901 28.253179 127.807364
F 37.630201 20.592979 127.651364
F 46.572801 28.003979 127.965364
F 46.491901 20.553979 128.118364
F 30.867001 19.271279 128.329364
F 33.469701 20.594879 124.766364
F 48.673801 19.205779 128.688364
F 48.880301 32.245379 124.973364
F 39.946701 24.464879 124.815364
F 31.013401 32.419379 124.814364
F 30.983401 24.457679 127.371364
F 30.903701 32.127279 127.387364
F 39.773201 24.464879 127.460364
F 39.874801 32.084779 128.024364
F 48.632101 24.304279 128.292364
F 26.826801 26.651879 116.162364
F 26.745401 26.905579 120.857364
F 26.990701 19.274579 113.743364
F 36.018801 26.963579 109.389364
F 27.081201 32.287079 109.975364
F 53.195801 24.385179 128.087364
F 26.966801 24.256079 117.415364
F 53.339201 24.446979 120.832364
F 27.148401 26.816479 113.594364
F 53.157601 24.408579 125.432364
F 53.317001 19.439079 128.865364
F 53.478601 32.269679 118.040364
F 53.107601 32.195179 128.120364
F 53.223501 27.028679 124.509364
F 37.954801 30.910579 109.471364
F 48.895901 34.803579 121.612364
F 53.226101 19.299879 124.356364
F 38.133001 23.148879 109.232364
F 53.289901 32.192179 120.697364
F 53.197101 26.901979 129.032364
F 31.374401 34.679379 113.839364
F 27.032901 34.917279 116.621364
F 53.395901 19.379079 121.589364
F 40.333501 34.655879 109.678364
F 49.356001 34.850279 109.581364
F 44.601001 34.554879 116.953364
F 35.464501 34.636679 128.490364
F 53.423801 27.080379 117.205364
F 31.358401 34.748279 116.611364
F 53.227801 34.714279 124.489364
F 31.258501 34.867479 121.304364
F 44.353701 34.618379 124.173364
F 44.645201 34.815479 114.033364
F 39.804501 34.671379 124.349364
F 31.027101 19.034579 131.091364
F 40.110301 34.701979 114.008364
F 44.716101 34.729879 109.583364
F 48.788001 34.579279 128.748364
F 27.080701 34.664779 113.697364
F 48.736001 34.921479 124.507364
F 48.964601 34.852779 116.747364
F 35.811601 34.728079 113.880364
F 35.855901 34.806079 116.533364
F 31.519601 26.906379 109.173364
F 29.517801 23.071979 108.917364
F 35.961701 34.751079 109.393364
F 30.674301 47.531579 3.842554
F 30.774101 39.982179 3.685274
F 39.550201 47.644079 4.106984
F 39.785701 39.819679 4.033234
F 48.608401 47.490679 4.318284
F 48.632801 39.746479 4.124394
F 30.605601 50.271879 7.435684
F 30.725201 42.422879 7.541914
F 39.542901 50.072879 7.681124
F 39.587101 42.393279 7.741254
F 48.701101 50.006979 7.957104
F 48.702001 42.516279 7.757014
F 30.615001 50.157279 4.687364
F 30.742101 42.452679 4.754604
F 39.661701 50.264879 5.040574
F 39.755301 42.353879 4.942294
F 48.622501 50.082079 5.179684
F 48.694201 42.417379 4.877604
F 53.226501 42.347779 0.635254
F 30.764301 39.972779 0.984922
F 39.663701 47.520879 1.475914
F 39.617201 39.760379 1.349584
F 48.646301 47.439879 1.593994
F 48.663601 39.738179 1.438564
F 33.041301 38.721779 4.838004
F 33.004601 46.128979 4.952264
F 41.884801 38.462379 4.916824
F 41.669401 46.318979 4.908914
F 50.913001 38.504479 5.102524
F 50.950801 46.308879 5.125624
F 48.725001 50.080679 0.783901
F 33.111201 35.871479 1.295694
F 33.151501 43.668179 1.246734
F 53.327101 47.524279 1.491164
F 42.094901 35.930179 1.347354
F 42.165101 43.652079 1.302094
F 53.211401 39.841979 1.506744
F 53.127701 50.180779 7.910114
F 51.066001 43.810179 1.335994
F 41.721901 51.490679 11.471864
F 32.914801 36.155779 3.878534
F 33.131301 43.610879 4.008094
F 37.382401 38.595879 0.498402
F 41.838101 35.785479 3.957654
F 41.827501 43.720379 4.109424
F 33.018201 38.407479 0.248164
F 50.808901 35.952979 4.180534
F 50.951501 43.728579 4.084394
F 33.080101 38.822879 7.587984
F 32.835501 46.240779 7.686264
F 42.125501 38.651479 7.722824
F 41.727801 46.338879 7.655254
F 50.751501 38.713779 7.876214
F 50.789001 46.277379 7.781304
F 35.147001 47.714979 3.976434
F 35.322401 39.707479 3.977474
F 43.960901 47.632179 4.407314
F 44.088601 39.873279 4.033424
F 34.994601 50.268079 7.692164
F 35.324001 42.453679 7.409724
F 43.999201 50.141779 7.932824
F 44.002801 42.658679 7.640994
F 35.152501 50.307479 4.835524
F 35.373901 42.276479 4.723414
F 44.224001 50.323779 5.124304
F 44.025701 42.456479 5.088484
F 30.878601 50.306079 0.067469
F 35.046801 39.799679 1.219174
F 44.160901 47.663079 1.569874
F 44.102601 40.057779 1.403164
F 37.508701 38.681879 4.890514
F 37.217501 46.184079 4.876644
F 46.346701 38.501179 4.988734
F 46.390901 46.329379 5.188204
F 28.585801 38.654879 4.495834
F 28.439901 46.389579 4.733024
F 50.943801 38.579479 0.500438
F 37.716001 36.047279 1.195574
F 53.261101 50.285179 0.770234
F 52.924401 50.254479 19.823864
F 46.569701 35.846079 1.394464
F 37.519601 46.296279 0.376043
F 35.112501 34.824579 7.468534
F 28.626001 35.900879 0.831206
F 28.683601 43.695679 0.906694
F 28.168201 46.352379 11.846564
F 37.475501 36.079279 3.919554
F 37.570501 43.688879 3.874454
F 46.287101 51.251279 8.800844
F 46.411901 35.919979 4.141314
F 46.311901 43.760679 4.283684
F 41.912201 38.510379 0.467809
F 28.589401 36.044579 3.702574
F 28.577601 43.730779 3.679144
F 37.277601 38.643879 7.619084
F 37.180601 46.107479 7.627214
F 46.417301 38.615379 7.850374
F 46.308801 46.131579 7.998874
F 28.359901 38.737179 7.334424
F 28.514001 46.286679 7.356254
F 30.630201 47.612579 11.004364
F 30.456001 39.794379 11.027764
F 39.419401 47.481979 11.118264
F 39.486101 39.884379 11.103064
F 48.543301 47.647279 11.573164
F 48.473501 40.078679 11.465864
F 30.477501 50.219779 14.687764
F 30.414001 42.386879 14.584764
F 39.143501 50.291979 14.995364
F 39.453001 42.618379 14.989264
F 48.394001 50.279079 15.246264
F 48.539401 42.698379 15.073964
F 30.642001 50.168979 11.904064
F 30.459801 42.358479 11.948364
F 39.556901 50.052179 12.217064
F 39.374301 42.556479 12.119564
F 48.353401 50.154279 12.409564
F 48.365801 42.620579 12.333264
F 30.581901 47.646079 8.269414
F 30.702501 39.886379 8.333404
F 39.410701 47.457479 8.325764
F 39.770501 39.795979 8.444684
F 48.580801 47.474079 8.942144
F 48.591201 39.966379 8.703264
F 32.647301 38.459779 12.110764
F 32.771801 46.267679 12.005964
F 41.785801 38.708779 12.046064
F 41.724301 46.323479 12.419364
F 50.605801 38.662479 12.328364
F 50.810801 46.415379 12.514564
F 36.981201 51.524779 18.507164
F 32.964901 36.057579 8.133214
F 32.959101 43.650979 8.512104
F 46.618001 43.793679 1.505044
F 42.062301 36.112579 8.544734
F 41.776201 43.649979 8.616844
F 28.695501 38.584779 0.077998
F 50.957601 36.115679 8.911794
F 50.891201 43.741779 8.674094
F 52.926901 42.514079 7.750014
F 32.720901 35.928979 10.891764
F 32.766201 43.643179 11.305964
F 53.110601 42.246379 4.915764
F 41.774101 36.106079 11.209864
F 41.756001 43.876379 11.225464
F 52.861001 39.873979 11.626364
F 50.750601 36.108579 11.466464
F 50.626901 43.937279 11.446164
F 32.823801 38.586979 14.823864
F 32.568801 46.255679 14.823164
F 41.612601 38.670879 14.838764
F 41.589801 46.546079 15.140464
F 50.576001 38.510079 15.108264
F 50.633001 46.474379 15.303464
F 34.889401 47.712079 11.159264
F 35.029201 39.953079 11.296264
F 43.967601 47.517979 11.426664
F 43.982401 40.126579 11.290664
F 34.887001 50.403979 14.629164
F 34.898801 42.444479 14.986064
F 43.904601 50.336979 15.024564
F 44.138801 42.737279 15.063064
F 35.047201 50.253079 11.918364
F 35.029401 42.476879 12.213064
F 43.773101 50.097079 12.360764
F 43.915101 42.643579 12.329264
F 35.002601 47.609679 8.471954
F 35.229501 40.071679 8.658194
F 43.892701 47.504179 8.574524
F 44.208701 40.039279 8.572054
F 37.286701 38.472379 12.150964
F 37.181801 46.441179 11.973364
F 46.263401 38.799479 12.370064
F 46.329801 46.335979 12.347364
F 28.176101 38.603179 11.810864
F 50.507101 51.492479 11.502264
F 37.356201 51.398279 8.360314
F 37.428001 35.950779 8.390854
F 37.406401 43.663179 8.607754
F 35.276801 50.140479 0.487391
F 46.298601 36.093479 8.840794
F 46.380301 43.486879 8.673764
F 52.714901 39.961979 15.992664
F 28.461701 36.084079 8.329454
F 28.412501 43.722979 8.425394
F 39.951401 42.352979 0.463911
F 44.449901 50.201779 0.564800
F 37.202501 43.863479 11.335264
F 32.933101 51.424579 3.865074
F 46.251601 36.185779 11.567564
F 46.111201 43.830279 11.371164
F 48.826101 42.450379 0.442408
F 28.241901 36.041779 11.036664
F 28.298001 43.646879 11.126264
F 37.147401 38.477479 14.957564
F 36.902401 46.444779 14.693964
F 46.141301 38.758279 15.042964
F 46.371701 46.528979 15.071864
F 28.317901 38.634579 14.596664
F 28.209301 46.324079 14.591164
F 30.389801 47.582079 18.267764
F 30.460701 39.768679 18.198264
F 39.197401 47.666279 18.543064
F 39.248401 39.799379 18.520264
F 48.271301 47.769979 18.991164
F 48.202601 40.082979 18.677764
F 37.648201 43.649479 1.271154
F 50.563001 51.466179 16.151164
F 53.060001 47.526179 16.258364
F 37.302701 35.871979 18.451564
F 33.012501 51.433379 1.118734
F 39.995201 50.098979 0.476091
F 30.260101 50.265079 19.170264
F 30.504001 42.312079 19.290864
F 39.197001 50.186179 19.470864
F 39.256801 42.349879 19.310264
F 48.458601 50.392479 19.891764
F 48.140701 42.734879 19.716964
F 30.288501 47.581379 15.618564
F 30.553201 39.840279 15.507464
F 39.144601 47.707279 15.865264
F 39.363901 40.031179 15.738264
F 48.397701 47.811279 16.319364
F 48.452101 40.122679 15.998564
F 32.650601 38.403379 19.043564
F 32.501301 46.176479 19.190664
F 41.536101 38.556579 19.320864
F 41.509001 46.256079 19.320664
F 50.303401 38.671779 19.700164
F 50.540201 46.190679 19.861464
F 28.288801 38.538979 19.033164
F 32.680001 36.035679 15.524964
F 32.642501 43.690079 15.727564
F 41.490301 51.390979 18.589664
F 41.840901 35.913279 15.595764
F 41.746201 43.864479 15.776764
F 35.486101 42.417479 0.346291
F 50.646501 36.032979 16.090164
F 50.734701 43.771979 16.181664
F 46.394401 46.314079 0.610099
F 32.600001 35.806279 18.318564
F 32.617301 43.694779 18.461164
F 53.081001 47.539779 8.962324
F 41.657301 35.992979 18.396964
F 41.583501 43.593579 18.621264
F 32.980501 46.217679 0.454063
F 50.576801 36.090479 18.805464
F 50.584201 43.682279 18.856964
F 52.814801 42.408979 19.808664
F 50.730801 51.523879 18.988164
F 51.070101 46.331479 0.624072
F 37.542201 51.186979 1.355154
F 52.565301 39.960279 18.820464
F 52.930001 42.563679 15.201064
F 34.744601 47.637479 18.405064
F 34.928501 39.721179 18.486364
F 43.861701 47.561579 18.593064
F 43.858701 39.867579 18.426064
F 50.926201 51.536079 8.808844
F 28.397301 51.479579 3.789204
F 52.862701 50.091679 15.334264
F 37.477401 51.476879 3.943974
F 46.495301 51.485479 4.334894
F 28.457901 51.460279 10.985864
F 34.643301 50.164979 19.429064
F 34.728301 42.298879 19.262064
F 43.841501 50.295779 19.586064
F 43.808401 42.417679 19.482564
F 34.671701 47.813979 15.619964
F 35.088501 39.902979 15.900764
F 44.130401 47.767679 15.899364
F 43.849501 40.108779 15.789464
F 37.087201 38.413879 19.376664
F 36.940901 46.271779 19.255064
F 46.051401 38.781579 19.547164
F 46.073801 46.410279 19.802364
F 50.959401 51.450479 4.425594
F 28.058301 46.376479 18.952664
F 32.498901 51.586979 18.415464
F 37.193601 35.879679 15.741964
F 37.115801 43.871579 15.878864
F 53.024001 47.523979 11.633864
F 46.378501 36.035379 16.065164
F 46.348301 43.947779 15.872864
F 52.897201 50.139879 12.420564
F 28.243801 35.929079 15.300864
F 28.273401 43.689779 15.438464
F 45.978501 51.480479 16.164764
F 37.419201 51.368879 11.084264
F 37.025601 43.711779 18.596864
F 41.730601 51.391679 8.797064
F 46.112101 36.068079 18.737964
F 45.972201 43.939379 18.624364
F 41.445601 51.581379 15.788964
F 28.161801 36.130979 17.946064
F 28.227701 43.539279 18.176164
F 44.437501 42.546479 0.373799
F 52.791601 47.577179 19.051064
F 32.614401 51.548979 15.631364
F 41.962601 51.374179 4.131904
F 42.146301 51.342479 1.397914
F 46.588901 51.605379 1.635834
F 36.942601 51.585479 15.744964
F 28.181401 51.449279 15.626564
F 42.007801 46.291479 0.640818
F 46.103601 51.436079 11.614864
F 32.884501 51.506479 11.259864
F 35.257801 47.561879 1.305114
F 37.415501 36.081979 11.118464
F 28.687001 51.520679 1.078764
F 28.287501 51.536779 8.240754
F 32.739701 51.472579 8.459534
F 50.893301 36.052879 1.550914
F 28.076601 51.456879 18.306564
F 30.759701 47.640779 1.108694
F 46.389401 38.569879 0.690100
F 46.144601 51.311379 18.773664
F 50.903601 51.508379 1.773264
F 53.189101 39.698379 4.158724
F 52.896701 42.483979 12.348764
F 53.009501 39.887179 8.874834
F 30.848901 34.651879 4.590024
F 53.120401 47.474579 4.230594
F 30.998201 42.464779 0.230365
F 53.033101 50.048179 5.130324
F 44.384801 34.688779 0.566096
F 48.717501 34.659279 5.260884
F 52.846101 34.772579 12.560164
F 44.103301 34.717379 12.285164
F 35.466401 34.976579 0.195508
F 30.882301 34.659979 0.043283
F 48.491801 34.781379 8.039274
F 35.218001 34.971979 4.714654
F 39.638201 34.675279 4.919884
F 39.600601 34.814679 12.058264
F 29.981401 47.478779 25.565364
F 30.233001 39.793579 25.600264
F 39.151001 47.815679 25.793964
F 39.208701 39.942779 25.913264
F 48.151601 47.782179 26.310864
F 48.047101 40.048279 25.975864
F 29.839601 50.250579 29.119364
F 29.706001 42.458779 29.203064
F 38.973001 50.145479 29.343764
F 39.087301 42.692779 29.416864
F 48.092201 50.233679 29.746664
F 47.891301 42.483979 29.692464
F 29.988701 50.180779 26.320164
F 30.017501 42.365379 26.405164
F 39.359901 50.487279 26.724064
F 39.136201 42.518179 26.733864
F 48.053401 50.347379 27.108964
F 48.002301 42.604979 26.891464
F 52.463501 39.872179 23.262664
F 52.553701 39.888079 40.629264
F 39.332301 47.771979 23.029664
F 39.271601 39.829879 23.181264
F 48.201001 47.745879 23.624464
F 47.922001 40.185079 23.249164
F 32.369601 38.555479 26.705564
F 32.370201 46.402879 26.524864
F 41.467101 38.577379 26.840664
F 41.506601 46.535879 26.822764
F 50.315901 38.748079 26.948264
F 50.347201 46.461379 27.059164
F 45.993801 46.486579 22.596764
F 32.456001 35.990079 22.899664
F 52.516501 47.697479 23.606364
F 27.495301 38.385379 41.087164
F 41.489101 36.005879 23.065464
F 41.422601 38.445779 22.002964
F 39.391501 42.308679 21.960264
F 50.230601 36.142479 23.508064
F 50.317901 43.907479 23.337864
F 32.101501 36.174579 37.597764
F 32.363801 36.139779 25.698764
F 32.363601 43.781779 25.769964
F 27.653201 46.280579 33.594364
F 41.426201 36.127679 25.704964
F 41.283001 43.976479 25.887064
F 52.544501 47.768079 30.630164
F 50.124001 36.220479 26.194964
F 50.356501 43.863379 26.138564
F 32.515101 38.605679 29.411964
F 32.092801 46.223079 29.168664
F 41.365601 38.823479 29.461364
F 41.328501 46.478879 29.504464
F 50.350101 38.746379 29.654264
F 50.211401 46.474279 29.717264
F 34.638001 47.660779 25.769164
F 34.519101 39.832679 25.824864
F 43.779401 47.902479 25.820964
F 43.543901 39.812179 25.788064
F 34.407701 50.086379 29.263864
F 34.393601 42.702379 29.423664
F 43.525301 50.211879 29.732664
F 43.575701 42.438879 29.543564
F 34.712901 50.283679 26.460064
F 34.548101 42.452679 26.758364
F 43.765001 50.345179 26.819464
F 43.436101 42.302479 26.825964
F 34.937801 47.559779 22.949664
F 34.609801 39.885279 23.084664
F 43.575101 47.852879 23.130464
F 43.505501 39.744979 23.071264
F 36.853101 38.643679 26.752264
F 36.995801 46.320279 26.541064
F 45.865301 38.635579 26.957664
F 45.772301 46.409679 26.891564
F 27.838701 38.566879 26.155164
F 27.666901 46.417279 26.522164
F 28.064301 43.520279 22.567364
F 37.092701 35.856879 22.968564
F 37.108601 43.639579 22.761964
F 40.955301 35.923079 40.402664
F 45.710101 36.149179 23.107664
F 45.842201 43.840579 23.186564
F 48.117301 42.698579 22.347264
F 52.707401 50.178279 27.041264
F 27.676901 38.542479 33.666964
F 52.320701 47.391779 33.308364
F 36.889601 36.258679 25.679964
F 36.856901 43.626279 25.668464
F 27.797601 46.349379 21.731764
F 52.573401 42.507479 27.063564
F 45.597901 43.817779 25.837864
F 52.634701 42.503879 41.525964
F 27.716201 35.948479 25.414164
F 28.025101 43.763779 25.343964
F 36.894701 38.812979 29.364764
F 36.616101 46.376579 29.343364
F 45.700901 38.623079 29.797364
F 45.692401 46.352779 29.636964
F 27.925901 38.396079 29.013764
F 52.571201 39.811879 30.551864
F 29.739501 47.932979 32.882664
F 29.963401 39.947079 32.641464
F 38.775701 47.738279 32.981664
F 39.057901 40.021379 32.790664
F 47.895301 47.618479 33.330864
F 48.056301 39.973579 33.404064
F 29.753101 50.294679 36.437964
F 29.731401 42.494179 36.246964
F 39.003401 50.368379 36.750964
F 38.841401 42.639279 36.643064
F 47.842801 50.281279 36.786164
F 48.006001 42.622779 37.059964
F 29.765601 50.501379 33.741164
F 29.926301 42.535279 33.484464
F 38.856601 50.312679 33.960964
F 38.911001 42.525079 33.962364
F 47.926201 50.239979 34.064664
F 48.091801 42.503279 34.288564
F 29.883901 47.701579 30.071664
F 30.020501 39.841479 29.882664
F 38.847001 47.470279 30.274964
F 39.032801 40.148879 30.162864
F 47.982101 47.591279 30.616064
F 48.017001 39.890479 30.610164
F 32.173801 38.831279 33.859064
F 32.107001 46.705379 33.691964
F 41.047801 38.719879 34.100664
F 41.127401 46.502879 34.032064
F 50.358301 38.662079 34.344964
F 50.101701 46.266079 34.252364
F 27.540901 43.768479 37.330664
F 32.229401 35.990679 30.281764
F 32.024301 43.648779 30.261564
F 32.568401 43.679079 22.902364
F 41.435901 36.335379 30.562464
F 41.394301 43.846579 30.453264
F 32.429701 46.236079 21.957864
F 50.205301 36.162379 30.606064
F 50.303101 43.737779 30.617064
F 50.265501 36.040179 33.368364
F 32.472201 36.266179 32.998464
F 32.208601 44.029479 32.926464
F 52.610801 47.486379 40.516164
F 41.283801 36.074179 33.259964
F 41.201301 43.844079 33.023664
F 43.782601 50.395879 22.282864
F 27.410901 51.694279 39.927264
F 50.236101 43.759379 33.254064
F 32.111001 38.573679 36.565964
F 32.036601 46.387879 36.423164
F 41.218301 38.754879 36.805164
F 41.127001 46.531379 36.662164
F 50.108701 38.686779 37.094564
F 50.272401 46.362279 37.009964
F 34.592401 47.803379 32.853064
F 34.549401 39.999579 33.044164
F 43.464301 47.714579 33.238264
F 43.374301 39.917779 33.328664
F 34.434501 50.371079 36.469764
F 34.346701 42.624379 36.537264
F 43.493701 50.216379 36.912064
F 43.520601 42.537979 36.753064
F 34.460201 50.405479 33.669764
F 34.350401 42.635379 33.912764
F 43.678101 50.241579 34.196164
F 43.430501 42.524479 34.004964
F 34.392101 47.529679 30.227364
F 34.780201 40.168579 30.180864
F 43.578801 47.746279 30.503064
F 43.489301 39.831779 30.594964
F 36.750501 38.748279 33.765364
F 36.624301 46.370879 33.771364
F 45.746101 38.604879 33.976164
F 45.701201 46.297779 34.036064
F 41.190601 51.422479 33.177264
F 27.608701 35.864079 40.090064
F 52.583401 50.184579 22.497264
F 36.980901 36.192779 30.305064
F 36.745301 43.781379 30.313764
F 34.729401 42.395979 22.004164
F 45.801401 35.961979 30.302864
F 45.772601 43.796979 30.487264
F 50.178701 38.762779 22.448664
F 27.524801 35.951179 30.060364
F 27.665401 43.965079 29.915264
F 36.965401 38.620779 22.271864
F 36.842201 36.199879 33.024564
F 36.622101 43.727679 32.986464
F 52.639301 39.997079 25.959464
F 45.594601 36.106679 33.097964
F 45.905801 43.676979 33.279764
F 36.877101 51.378679 40.206364
F 27.671501 35.915279 32.892364
F 27.479201 36.027179 37.304864
F 36.685301 38.816179 36.475464
F 36.608701 46.462079 36.628964
F 45.722201 38.586079 36.738564
F 45.534001 46.228679 36.717964
F 32.085901 51.486779 32.799564
F 52.618001 42.502879 22.561364
F 29.698701 47.817679 39.953764
F 29.659201 39.794879 40.094564
F 39.027401 47.543279 40.268264
F 38.703401 40.152179 40.393064
F 48.053201 47.605479 40.225864
F 47.929301 39.914679 40.516064
F 27.260501 46.374079 43.606364
F 52.370801 39.952579 37.988664
F 43.587301 42.315379 22.264564
F 28.029501 35.899779 22.700364
F 27.379801 43.867879 40.019264
F 32.377801 51.510379 22.865964
F 29.682401 50.460979 40.977364
F 29.529001 42.475979 40.963364
F 38.938201 50.105779 41.161164
F 38.954901 42.871579 41.125164
F 47.894601 50.150079 41.192564
F 48.115501 42.476279 41.433664
F 29.796401 47.562979 37.190764
F 29.796701 39.845979 37.238464
F 38.868601 47.792879 37.508864
F 38.877701 40.021779 37.717264
F 47.908701 47.616279 37.448764
F 47.763501 39.960879 37.797864
F 31.971601 38.689979 41.147964
F 32.159401 46.427379 40.903964
F 40.951401 38.625879 41.065664
F 41.174401 46.273979 41.192464
F 50.254601 38.546179 41.321164
F 50.283501 46.208779 41.393664
F 52.499001 50.243179 29.676664
F 52.483701 42.335479 29.727464
F 31.972101 43.799479 37.263264
F 27.651901 46.250379 36.332064
F 41.239301 36.078679 37.681664
F 41.168301 43.922379 37.564764
F 30.261501 39.711079 22.736564
F 50.261601 36.014079 38.031464
F 50.289001 43.838279 37.798664
F 45.755801 51.526279 30.343564
F 31.919101 35.973179 40.415964
F 31.864801 43.709379 39.978964
F 27.452501 46.485579 40.875964
F 30.152601 47.334079 22.802764
F 41.315201 43.722279 40.283864
F 45.735901 36.133979 25.879064
F 50.329801 35.995579 40.747764
F 50.312701 43.641979 40.436064
F 39.074501 50.259879 22.197464
F 52.571401 50.108079 41.317064
F 41.746701 51.687779 25.777964
F 36.696501 51.575579 37.445964
F 52.523801 47.539979 37.864564
F 45.827601 38.835279 22.296264
F 34.370701 47.631779 39.986064
F 34.001301 40.057079 40.068364
F 43.451501 47.578979 40.506964
F 43.525201 39.763779 40.481064
F 27.607101 38.697679 36.361864
F 27.641501 43.798879 32.512564
F 41.329701 51.584279 23.035864
F 48.287701 50.243079 22.592464
F 34.470801 50.240979 41.036064
F 34.129101 42.644779 41.035864
F 43.339401 50.255579 41.315664
F 43.451901 42.341279 41.241164
F 34.504601 47.708679 37.275464
F 34.465101 40.011079 37.386464
F 43.482801 47.665679 37.802164
F 43.524401 39.935579 37.617164
F 36.294301 38.836879 41.133264
F 36.487501 46.512879 41.210164
F 45.688701 38.609679 41.516064
F 45.936901 46.295879 41.296364
F 45.688501 51.581179 33.105364
F 52.751001 47.607079 26.346464
F 50.292001 51.490879 30.509164
F 36.722301 36.189679 37.522064
F 36.540301 43.774179 37.530664
F 32.078701 51.507779 40.039864
F 45.706701 36.138679 37.895864
F 45.655501 43.859779 37.956464
F 27.736001 51.423179 22.840364
F 52.721601 39.831179 33.294964
F 27.582901 46.486279 29.219464
F 27.606301 51.520179 29.904464
F 36.345101 36.150579 40.167864
F 36.534901 43.889579 40.211064
F 46.020501 51.452279 23.426664
F 45.794801 36.069679 40.637664
F 45.793201 43.723979 40.691364
F 30.086601 50.077279 22.061064
F 45.933801 51.737179 26.129064
F 50.455401 51.434979 26.226264
F 36.793701 51.415779 30.008064
F 41.490901 46.270179 22.198664
F 52.569701 42.458579 34.290764
F 45.528701 51.423679 40.387264
F 36.697201 51.609879 32.628964
F 32.152001 51.538679 30.125264
F 50.402501 51.564279 23.505164
F 41.139501 51.468979 30.409164
F 45.683601 51.521679 37.654364
F 27.601401 51.481379 37.206664
F 27.425501 51.542679 32.626164
F 50.160101 51.318379 37.758864
F 50.401001 46.477579 22.590064
F 41.350201 43.759379 23.048164
F 52.521101 49.950679 34.122164
F 50.373101 51.307179 40.431464
F 52.564901 42.599379 37.040064
F 32.053101 51.615179 37.311164
F 36.804901 51.651579 22.992664
F 41.139201 51.683379 40.293464
F 50.253601 51.287979 33.187264
F 41.323201 51.570079 37.525764
F 52.385301 50.182879 36.896164
F 37.067801 51.815379 25.829164
F 32.290501 51.572579 25.662364
F 27.725001 51.419179 25.507764
F 28.105401 38.574179 21.737064
F 34.586001 50.241079 22.203564
F 37.255501 46.395279 22.083864
F 30.397201 42.392079 21.943364
F 32.537501 38.451179 21.824564
F 27.395901 38.498079 43.716864
F 34.262101 34.777279 41.161064
F 52.620701 34.686979 34.138464
F 38.814401 34.834979 36.721364
F 38.477501 34.817779 41.159364
F 43.476501 34.693679 34.063364
F 39.387401 34.878879 29.454164
F 52.495501 34.626779 41.592464
F 29.976001 35.019679 29.160564
F 43.514601 34.894979 36.786564
F 29.740101 34.461379 41.040064
F 29.831101 34.873179 36.478164
F 34.679801 34.870579 26.511564
F 38.932001 34.792479 33.984464
F 30.410401 34.750879 21.795664
F 30.034901 35.030079 26.465564
F 29.621701 42.565279 43.772464
F 29.649401 47.607179 47.316764
F 29.546601 39.522679 47.210964
F 38.709601 47.534379 47.470864
F 38.743501 39.826779 47.622764
F 47.694901 47.534279 47.746464
F 47.885001 40.019579 47.849564
F 29.780301 50.149279 50.935364
F 29.343101 42.286179 50.892564
F 38.795901 50.337579 51.262764
F 38.363201 42.500779 51.141364
F 47.808101 50.363879 51.328864
F 47.563901 42.548979 51.229664
F 29.488301 50.146179 48.212064
F 29.557801 42.259379 48.079864
F 38.561901 50.103679 48.471964
F 38.812601 42.375379 48.397864
F 47.726401 50.250379 48.509964
F 47.610701 42.613779 48.567564
F 26.973501 51.268679 58.962464
F 45.542701 46.272179 43.853964
F 34.143601 39.846979 44.759464
F 27.225101 43.882179 61.452964
F 47.869801 47.650979 44.903264
F 47.858701 39.913279 45.111664
F 31.885601 38.509179 48.243864
F 31.869901 46.427479 48.351364
F 41.046701 38.667079 48.535964
F 40.834701 46.325679 48.563464
F 49.876601 38.532979 48.754164
F 50.033501 46.464279 48.665664
F 26.998401 36.030879 61.667464
F 31.897901 35.886779 44.644364
F 31.869601 43.859579 44.657764
F 50.121301 38.700979 44.043164
F 40.983201 36.089779 44.850564
F 40.834001 43.683879 44.908564
F 40.957601 38.720379 43.849264
F 49.989001 36.162179 45.140964
F 50.191001 43.827679 45.143064
F 27.230901 46.521579 58.113864
F 31.804601 35.894179 47.379064
F 31.851901 43.800179 47.467364
F 27.401701 51.373379 51.514864
F 40.934801 36.176379 47.553764
F 40.933301 43.757079 47.652664
F 36.338501 46.324379 43.871564
F 47.936301 50.245879 44.015964
F 50.090201 43.845479 47.835764
F 31.733701 38.693179 51.010164
F 31.632501 46.245679 51.157664
F 40.919001 38.760679 51.350064
F 40.931201 46.304679 51.192564
F 49.891101 38.894679 51.543664
F 49.950701 46.460579 51.403364
F 34.050601 47.710679 47.547264
F 34.124601 39.820679 47.371564
F 43.089701 47.392979 47.709564
F 43.374501 40.010379 47.607964
F 34.291601 50.347579 51.040164
F 33.960901 42.515179 50.963764
F 43.244001 50.264479 51.326564
F 43.087501 42.455579 51.453564
F 34.123401 50.450079 48.145564
F 34.244901 42.429679 48.205664
F 43.298701 50.102279 48.558564
F 43.218401 42.499679 48.734164
F 31.600901 51.331979 59.133964
F 26.942201 46.283679 65.229064
F 43.212701 47.463379 44.950864
F 43.215001 39.981779 44.845064
F 36.415801 38.693279 48.508864
F 36.353301 46.324279 48.332564
F 45.547101 38.678079 48.509364
F 45.405501 46.245979 48.617564
F 51.998801 50.248779 63.272064
F 36.234301 51.543579 59.272764
F 52.205501 39.922679 52.358764
F 31.912401 51.425179 44.635264
F 36.463901 43.718979 44.743164
F 52.255501 42.594479 58.776864
F 45.539201 36.043279 44.878864
F 45.388701 43.648579 44.845364
F 45.467001 51.552779 59.393564
F 27.294201 46.274479 47.987164
F 27.120301 43.934179 58.801864
F 34.169801 47.622679 44.766164
F 36.630301 36.118379 47.652564
F 36.495701 43.681879 47.495864
F 27.079701 36.002079 51.803464
F 45.436701 36.097579 47.615464
F 45.377701 43.854779 47.540764
F 27.177401 46.191679 55.307064
F 27.299701 36.003179 54.666764
F 26.832501 51.516179 61.724664
F 36.297101 38.731679 51.136264
F 36.338201 46.629579 51.027864
F 45.488101 38.641379 51.169064
F 45.558701 46.410579 51.188564
F 52.338701 47.550079 52.430564
F 27.094001 35.998179 58.768364
F 29.349201 47.616979 54.474564
F 29.758401 39.912479 54.519264
F 38.519501 47.618679 54.792964
F 38.603801 40.043979 54.784964
F 47.708801 47.763379 54.857064
F 47.590601 40.037079 54.879564
F 29.353201 49.982179 58.155564
F 29.325801 42.519579 57.980964
F 38.544201 50.202379 58.466564
F 38.411301 42.517179 58.580964
F 47.526701 50.276879 58.456264
F 47.499301 42.587279 58.525064
F 29.419001 50.061879 55.302764
F 29.368401 42.468579 55.106364
F 38.514901 50.152879 55.706164
F 38.342801 42.534079 55.809464
F 47.799201 50.283279 55.703664
F 47.710201 42.656079 55.852264
F 29.451401 47.566079 51.840464
F 29.388301 39.747979 51.911264
F 38.628701 47.704279 51.941364
F 38.512801 39.966679 52.049864
F 47.744601 47.807479 52.251364
F 47.429701 39.997079 52.238764
F 31.878501 38.515779 55.276464
F 31.744701 46.494279 55.262864
F 40.874901 38.674579 55.743664
F 40.706201 46.275979 55.677164
F 49.990801 38.834979 55.799364
F 49.966801 46.515479 55.932364
F 38.649101 42.475279 43.833064
F 31.776201 35.991579 51.922364
F 31.673401 43.759979 51.803064
F 27.560201 35.786079 44.533464
F 41.101601 36.192979 52.210064
F 40.588601 43.665879 52.190964
F 27.197001 51.381679 54.237164
F 50.094401 36.354979 52.378164
F 49.891001 43.987479 52.151464
F 45.578001 51.370179 44.954264
F 31.687001 35.879979 54.620864
F 31.694901 43.790479 54.494464
F 38.709601 47.570179 44.765464
F 40.839601 36.098179 54.940164
F 40.773501 43.767879 54.842864
F 45.304201 51.570479 62.091164
F 27.075001 38.535379 50.925764
F 49.943401 43.890079 54.996864
F 31.565701 38.495579 57.923164
F 31.738801 46.157679 57.985064
F 40.655101 38.539579 58.620264
F 40.594401 46.332579 58.371764
F 49.834901 38.675479 58.629264
F 49.776401 46.475079 58.659664
F 34.121301 47.611779 54.599564
F 33.986801 40.007779 54.598164
F 43.141201 47.685079 54.992464
F 43.146201 39.894279 55.171364
F 33.917401 50.240979 58.416064
F 33.752901 42.482479 58.338064
F 43.042301 50.380179 58.660264
F 42.961001 42.757679 58.484764
F 34.147001 50.196679 55.491164
F 33.918301 42.621179 55.698864
F 43.130301 50.419379 55.989364
F 43.121301 42.545079 55.783064
F 33.845601 47.703279 51.850964
F 34.039901 40.094479 51.891964
F 43.125001 47.611579 52.104964
F 43.244601 39.863479 52.386664
F 36.274601 38.847779 55.625164
F 36.301901 46.332479 55.616964
F 45.375201 38.611479 55.823364
F 45.453901 46.508979 55.820864
F 52.286001 50.386479 55.953864
F 29.818901 34.463879 43.746464
F 27.305801 43.760579 44.667364
F 36.257701 36.125479 52.031764
F 36.044601 43.908179 51.884964
F 49.873901 51.661079 62.196164
F 45.471501 36.213679 52.248664
F 45.240301 43.751279 52.160664
F 31.811601 46.519279 43.605564
F 45.521601 38.831479 44.189164
F 50.194101 46.394979 44.000464
F 52.440501 35.105179 51.565464
F 27.024701 38.513879 62.621664
F 36.235801 43.727279 54.606464
F 36.113601 36.201879 54.818764
F 45.217301 36.074979 54.956264
F 45.409301 43.851779 54.976564
F 36.514601 38.812479 43.855464
F 52.449101 47.810379 55.215164
F 31.934801 51.430979 52.000664
F 36.104901 38.876679 58.268864
F 36.152301 46.351979 58.330464
F 45.214601 38.749779 58.715364
F 45.120201 46.460079 58.657264
F 34.289101 50.332079 43.644864
F 31.860801 51.316879 54.706564
F 29.279001 47.635579 61.722164
F 29.134801 39.952779 61.786264
F 38.216601 47.676279 61.826364
F 38.163101 39.939879 62.014264
F 47.480701 47.668079 62.146964
F 47.530101 39.814679 62.098064
F 48.010901 42.498279 44.117864
F 52.177601 39.857479 47.946264
F 36.500201 51.489879 47.514364
F 27.153901 46.321879 50.650064
F 43.163001 42.421579 43.959364
F 29.553201 39.893879 44.431564
F 29.028901 50.166579 62.554764
F 29.397801 42.652779 62.669664
F 38.186401 50.156879 62.834364
F 38.341301 42.517579 62.984064
F 47.635301 50.226879 63.007164
F 47.434201 42.413579 63.163064
F 29.616301 47.462079 59.038464
F 29.269801 39.773779 58.999264
F 38.406201 47.547879 59.194264
F 38.416501 39.898779 59.386764
F 47.437901 47.689379 59.395164
F 47.547301 39.938679 59.302164
F 31.227501 38.572779 62.808564
F 31.328201 46.158979 62.701864
F 40.466401 38.714379 62.988464
F 40.372601 46.403879 62.983864
F 49.850301 38.483379 63.044864
F 49.837201 46.507279 63.126464
F 27.035501 38.611479 58.035464
F 31.512001 35.947479 58.853864
F 31.429901 43.608579 58.936064
F 27.421801 35.822779 47.313664
F 40.762001 35.911479 59.284764
F 40.646501 43.805679 59.290464
F 50.135701 51.498679 52.233164
F 49.788601 35.965579 59.547264
F 49.748601 43.802579 59.590664
F 31.634401 51.376779 47.333264
F 31.623401 35.979879 61.815964
F 31.526201 43.733279 61.668264
F 31.435901 38.571879 65.585064
F 40.501501 35.929579 62.121964
F 40.644201 43.776579 62.026064
F 40.838301 51.404879 47.815064
F 49.904201 35.783179 62.178164
F 49.574501 43.761579 62.347564
F 52.271701 47.641079 59.599364
F 52.271701 34.871579 58.749864
F 31.576101 51.387979 61.933464
F 43.163501 50.057479 44.091664
F 40.749001 51.448079 59.547464
F 38.740001 39.964279 44.831164
F 33.617701 47.494479 61.887264
F 33.574801 39.719879 62.060164
F 42.744001 47.703379 62.184264
F 43.028501 39.949379 62.162264
F 49.942401 51.213979 59.458064
F 27.175201 38.497879 48.322864
F 50.021201 35.944679 47.939064
F 40.791101 51.369879 55.018564
F 50.154201 51.565179 44.977564
F 36.466501 35.931679 44.622264
F 33.825101 49.984279 62.977164
F 33.673701 42.282879 62.661964
F 43.120101 50.267979 63.083064
F 42.812601 42.517079 63.023264
F 35.966601 51.470779 62.062364
F 41.067201 51.493079 44.970164
F 33.888401 47.616579 59.210864
F 33.552501 39.809779 59.100264
F 42.815401 47.747479 59.426764
F 42.765801 40.056979 59.451264
F 35.966701 38.720379 62.848964
F 35.948001 46.375679 62.743864
F 45.112701 38.403679 63.018764
F 45.020101 46.468479 63.122464
F 36.554601 51.752479 51.954764
F 36.202501 36.255679 59.207464
F 35.971101 43.803179 59.310064
F 27.475701 51.479779 44.637264
F 45.310101 35.947379 59.532664
F 45.178001 43.838679 59.426764
F 51.601001 42.500679 63.372964
F 52.300901 42.454279 48.760864
F 52.426701 42.632879 44.211764
F 29.579501 47.595979 44.485064
F 35.843901 36.158579 61.980764
F 35.958701 43.676079 62.063164
F 52.010701 39.863379 62.430464
F 45.072101 35.667179 62.278164
F 45.261301 43.719879 62.145864
F 27.329001 43.673879 47.327164
F 31.807201 38.512279 43.796664
F 52.406801 50.189479 44.068564
F 49.795401 36.235779 55.112264
F 27.285201 51.568279 47.353564
F 40.918101 51.481979 52.298564
F 36.360601 51.468279 54.602164
F 52.152501 42.648379 51.600364
F 52.510701 50.245679 48.680864
F 45.471401 51.420479 52.182364
F 52.341301 42.608979 55.972664
F 52.474001 39.977879 45.182264
F 52.305201 50.087679 51.369664
F 52.445301 47.634079 45.011264
F 50.161901 51.346779 47.689564
F 52.205201 47.583679 62.297564
F 52.338801 39.892479 55.114864
F 52.013401 40.011679 59.648164
F 52.343301 47.708379 47.751364
F 52.281301 50.176279 58.551164
F 50.138801 51.547679 54.875364
F 36.555001 51.475079 44.733964
F 45.501301 51.462179 47.636164
F 27.033601 43.636179 54.489564
F 34.228501 42.445479 43.845764
F 38.370701 34.923179 55.719864
F 45.447401 51.683379 54.953364
F 40.666001 51.272979 62.224864
F 27.175001 43.687179 51.727364
F 52.493401 34.979879 48.650264
F 41.064901 46.254579 43.885864
F 27.446701 38.688679 55.389064
F 38.857901 50.397979 43.841464
F 29.213901 34.755179 62.713464
F 28.884101 42.507679 65.370964
F 52.114901 34.744279 63.347464
F 26.946301 46.332379 62.496664
F 47.915001 34.730079 44.117164
F 42.711101 34.597779 63.125464
F 29.029701 50.142479 65.252964
F 38.207401 34.836279 62.908764
F 43.091801 34.764179 58.449964
F 29.587701 34.576379 48.273764
F 52.172801 34.978179 55.934564
F 34.061601 34.838079 48.095164
F 43.269901 34.726279 44.002264
F 34.035101 34.795579 58.406164
F 29.408501 34.652879 58.148064
F 38.806101 34.712479 43.795364
F 52.200901 34.833779 44.242864
F 34.144401 34.663279 43.790964
F 47.567201 34.806279 63.212564
F 29.457301 34.577979 55.401664
F 33.733901 42.397279 65.512064
F 26.919701 38.576279 65.355364
F 35.881701 38.516479 65.614364
F 29.592801 50.222379 43.729764
F 29.017001 47.747079 69.097064
F 28.957301 39.753779 69.072764
F 38.259001 47.546379 69.369664
F 38.085801 39.938679 69.362864
F 47.270201 47.748679 69.565164
F 44.957401 38.801479 70.305264
F 28.637301 50.215779 72.668964
F 28.764401 42.614879 72.680864
F 37.982101 50.303279 72.845464
F 38.099601 42.442679 72.977864
F 47.308101 50.382779 73.180864
F 47.432901 42.573279 73.241764
F 28.711301 50.373279 69.992964
F 29.021501 42.447479 69.897164
F 37.997201 50.316179 69.992964
F 38.235201 42.394679 70.278364
F 47.261501 50.256279 70.384264
F 49.871701 43.886479 69.612964
F 26.732201 46.344779 69.932464
F 40.592101 38.717079 65.713864
F 52.007001 50.343879 65.922164
F 38.144001 39.864079 66.494464
F 47.370901 47.628479 66.758964
F 42.903601 42.531079 65.730164
F 31.144501 38.652979 70.053564
F 31.147301 46.325279 70.058264
F 40.331801 38.757579 70.217164
F 40.633001 46.274079 70.182664
F 34.827001 38.443579 87.247864
F 45.217401 36.156479 69.455864
F 42.327501 34.821679 80.190464
F 51.503801 34.946479 80.484264
F 42.864101 35.058679 70.371964
F 47.200701 34.793979 77.590564
F 40.472301 36.021679 66.627564
F 40.502001 43.890179 66.519964
F 28.978401 47.627979 66.443864
F 52.175001 47.690079 66.719964
F 49.082401 36.106979 81.334464
F 51.790401 42.677579 73.234564
F 31.260901 35.949579 69.082364
F 31.322301 43.789179 68.986064
F 28.019501 34.836579 84.250864
F 40.600001 36.014479 69.328464
F 40.541901 43.794279 69.434364
F 42.917601 34.827679 73.077164
F 49.312801 38.819679 80.818364
F 35.973801 36.142279 69.201264
F 31.263601 38.787879 72.713764
F 30.982301 46.265979 72.762064
F 40.359501 38.642779 73.003764
F 40.528101 46.345579 72.844064
F 49.593401 38.758479 73.385164
F 30.494501 51.710879 83.687864
F 33.528201 47.546879 69.133864
F 33.422901 39.816679 69.113664
F 42.810001 47.746579 69.481064
F 42.563601 40.032779 69.294464
F 51.920901 50.454979 73.264764
F 32.517601 42.615079 87.221364
F 33.359101 50.133779 72.788764
F 33.524101 42.459879 72.993564
F 42.489201 50.191479 73.095564
F 42.866001 42.648079 73.104464
F 52.104501 42.565179 70.472864
F 49.660401 46.764379 73.168964
F 33.500401 50.175079 70.050364
F 33.596001 42.282779 70.207164
F 42.539301 50.260079 70.392764
F 42.912201 42.485979 70.268064
F 49.542001 51.900479 81.271664
F 40.216901 51.530479 76.685064
F 40.442501 46.494879 65.709164
F 39.333801 36.080779 83.699764
F 42.830801 47.654379 66.731264
F 42.813001 39.832679 66.639064
F 49.879901 36.438779 69.607464
F 47.676401 39.977979 66.880364
F 35.794501 38.759979 70.298964
F 35.916701 46.391379 70.188464
F 47.533701 42.750079 70.448464
F 44.924001 46.484979 70.425364
F 49.740601 44.049679 66.874964
F 31.000401 51.462679 73.484364
F 44.827301 51.561679 76.654564
F 33.663001 47.573879 66.349664
F 45.233501 36.065079 66.732564
F 45.067101 43.719179 66.685064
F 45.287501 38.655979 65.811464
F 31.428601 46.209479 65.398964
F 35.912801 43.562379 69.456064
F 49.466801 36.284079 77.001464
F 40.394701 51.490479 66.608264
F 45.218801 43.937779 69.372564
F 35.804301 38.600679 73.037164
F 35.710201 46.410279 72.876564
F 44.946001 38.716679 73.008064
F 44.884101 46.522379 73.252164
F 28.494101 47.726679 76.419664
F 28.679701 39.965279 76.186064
F 37.947301 47.830479 76.330064
F 38.025601 40.089979 76.506264
F 35.675401 51.420979 76.317564
F 47.105501 39.970379 76.912264
F 28.560101 50.340679 79.694064
F 28.467401 42.449279 79.957864
F 37.636901 50.058879 80.250664
F 37.782001 42.625279 80.214064
F 46.890901 47.992479 81.268464
F 44.752201 43.909479 81.261364
F 28.677001 50.487079 77.028364
F 28.499401 42.673479 77.184064
F 37.879301 50.457879 77.466364
F 37.878101 42.686179 77.457964
F 35.948701 35.880879 66.487664
F 47.250601 47.930279 76.787264
F 28.807201 47.612979 73.619064
F 28.760201 39.978479 73.497664
F 38.144101 47.664479 73.681164
F 38.035001 39.889479 73.654364
F 47.212701 47.834579 74.029764
F 47.296401 40.064079 74.108064
F 30.875701 38.661179 77.105564
F 30.897701 46.565679 77.188064
F 40.271101 38.808079 77.305164
F 40.161901 46.479879 77.437664
F 47.269701 50.482979 80.355864
F 35.383301 51.498779 81.034764
F 49.314001 51.651379 76.605664
F 31.074101 36.124179 73.370964
F 31.019501 43.681779 73.744364
F 51.640601 40.304079 81.283364
F 40.521501 36.048279 73.542564
F 40.397301 43.706479 73.938464
F 38.185601 34.749179 70.121764
F 49.632501 36.104279 74.339964
F 49.585101 44.131479 74.084464
F 39.918701 51.530479 80.935264
F 30.953601 36.052479 76.100064
F 30.759501 43.880879 76.453564
F 44.808001 51.558879 69.527564
F 40.190001 36.198979 76.324264
F 40.214901 43.876579 76.648364
F 52.050701 35.037279 73.415664
F 49.704601 46.553779 66.032664
F 49.853001 38.572079 65.854864
F 30.844801 38.641079 79.767364
F 30.728201 46.395679 79.836164
F 39.844601 38.670179 80.048664
F 40.112101 46.638279 80.177164
F 44.945701 51.397679 73.952164
F 51.906401 47.778879 76.835564
F 33.436601 47.479379 76.282164
F 33.316701 39.859979 76.409064
F 42.674501 47.790279 76.803864
F 42.625901 40.152779 76.706364
F 51.842401 50.460179 77.607764
F 47.174201 42.759179 77.712864
F 33.093601 50.264179 79.923764
F 33.062801 42.570379 79.988164
F 42.487301 50.529779 80.245864
F 42.311101 42.817479 80.294564
F 47.523601 42.500079 65.875064
F 51.830801 50.546279 80.377364
F 33.305201 50.102979 77.293564
F 33.284801 42.569379 77.216564
F 42.486601 50.307279 77.532064
F 42.502001 42.789079 77.620764
F 33.653301 39.807879 66.447664
F 36.007501 43.628079 66.733964
F 33.314601 47.447179 73.629164
F 33.463801 39.883779 73.737764
F 42.606601 47.585479 74.048464
F 42.654901 40.090579 73.957764
F 49.380401 44.234079 81.228264
F 49.893401 49.362279 85.091664
F 35.652501 38.565879 77.277764
F 35.682301 46.268079 77.277764
F 44.764201 38.675179 77.634064
F 45.011801 46.687479 77.786664
F 30.728001 51.629479 80.965264
F 35.753201 35.787079 73.565564
F 35.878101 43.796479 73.540064
F 51.577301 40.774379 84.098364
F 44.637601 50.095979 85.111164
F 45.101801 43.912879 74.141064
F 51.972601 40.115179 66.821464
F 35.447401 36.135279 76.313964
F 35.680601 43.818879 76.237264
F 31.463001 36.094379 66.404364
F 44.856601 35.918579 76.574964
F 44.885301 43.993479 76.818464
F 35.476601 38.566379 79.956864
F 35.352401 46.394379 80.068364
F 44.544201 38.793079 80.325664
F 40.091601 51.499079 73.971864
F 28.242801 47.764679 83.385664
F 28.176401 39.864879 83.495764
F 37.184801 47.611579 83.756264
F 37.373001 39.898579 83.631764
F 51.660901 47.984779 81.352564
F 30.438601 35.976979 83.250564
F 45.927701 47.924379 83.928864
F 52.012801 50.107479 70.616564
F 49.593301 38.990979 70.553264
F 52.107201 48.112179 84.079664
F 40.367901 51.503979 69.291864
F 46.844101 40.038279 81.318664
F 28.347201 50.343879 84.255064
F 28.140001 42.460079 84.406264
F 37.437501 50.176979 84.804564
F 37.271801 42.359879 84.534264
F 43.713301 35.908579 83.765964
F 46.484201 39.604079 83.920264
F 28.692001 47.870579 80.778864
F 28.523201 39.870579 80.792364
F 37.604101 47.547279 81.079764
F 37.518501 39.984379 80.955364
F 47.061801 42.607879 80.469264
F 35.210401 51.544179 83.742164
F 30.390001 38.664579 84.266264
F 30.293401 46.512679 84.604564
F 39.563401 38.512079 84.756564
F 39.348601 46.142079 84.795664
F 50.024701 36.125879 66.917664
F 27.889001 50.192979 86.966664
F 51.958201 45.629279 84.990664
F 30.608201 36.058079 80.648564
F 30.813101 43.773779 80.792764
F 44.754401 51.794079 81.325364
F 39.997501 35.999579 80.935864
F 40.016401 43.995979 80.969064
F 47.272701 40.112379 69.665264
F 49.443701 43.976279 76.780464
F 45.071601 36.100979 73.901364
F 35.599101 51.513579 73.445464
F 49.289301 46.820179 80.258264
F 30.496501 44.052979 83.573764
F 38.070101 47.548679 66.567364
F 31.208701 43.582579 66.230764
F 39.528001 43.766179 83.695864
F 49.673901 46.557379 70.400664
F 44.416801 36.182979 81.185764
F 51.785101 40.136379 77.135964
[truncated: 567,746 more chars]
