# Supplementary material for: Molecular-resolution imaging of ice crystallized from liquid water by cryogenic liquid-cell TEM
Source: Nat Commun. 2025 Sep 25;16:8342. doi: 10.1038/s41467-025-62451-0 (PMC12462463; doi:10.1038/s41467-025-62451-0)
Supplement: Supplementary file 9 — Supplementary Data 1 [file 41467_2025_62451_MOESM9_ESM.zip › supercell_4_3_6/1.8/input.xyz]

30276
F30276
F 3.999749 1.286291 2.727293
F 3.314080 1.286291 24.545629
F 2.628411 1.286291 46.363964
F 1.942742 1.286291 68.182301
F 1.257074 1.286291 90.000637
F 0.571405 1.286291 111.818973
F 3.999749 24.439548 2.727293
F 3.314080 24.439548 24.545629
F 2.628411 24.439548 46.363964
F 1.942742 24.439548 68.182301
F 1.257074 24.439548 90.000637
F 0.571405 24.439548 111.818973
F 3.999749 47.592806 2.727293
F 3.314080 47.592806 24.545629
F 2.628411 47.592806 46.363964
F 1.942742 47.592806 68.182301
F 1.257074 47.592806 90.000637
F 0.571405 47.592806 111.818973
F 30.721660 1.286291 3.567063
F 30.035991 1.286291 25.385398
F 29.350322 1.286291 47.203734
F 28.664653 1.286291 69.022071
F 27.978984 1.286291 90.840406
F 27.293316 1.286291 112.658743
F 30.721660 24.439548 3.567063
F 30.035991 24.439548 25.385398
F 29.350322 24.439548 47.203734
F 28.664653 24.439548 69.022071
F 27.978984 24.439548 90.840406
F 27.293316 24.439548 112.658743
F 30.721660 47.592806 3.567063
F 30.035991 47.592806 25.385398
F 29.350322 47.592806 47.203734
F 28.664653 47.592806 69.022071
F 27.978984 47.592806 90.840406
F 27.293316 47.592806 112.658743
F 3.999749 9.004040 2.727293
F 3.314080 9.004040 24.545629
F 2.628411 9.004040 46.363964
F 1.942742 9.004040 68.182301
F 1.257074 9.004040 90.000637
F 0.571405 9.004040 111.818973
F 3.999749 32.157298 2.727293
F 3.314080 32.157298 24.545629
F 2.628411 32.157298 46.363964
F 1.942742 32.157298 68.182301
F 1.257074 32.157298 90.000637
F 0.571405 32.157298 111.818973
F 3.999749 55.310555 2.727293
F 3.314080 55.310555 24.545629
F 2.628411 55.310555 46.363964
F 1.942742 55.310555 68.182301
F 1.257074 55.310555 90.000637
F 0.571405 55.310555 111.818973
F 30.721660 9.004040 3.567063
F 30.035991 9.004040 25.385398
F 29.350322 9.004040 47.203734
F 28.664653 9.004040 69.022071
F 27.978984 9.004040 90.840406
F 27.293316 9.004040 112.658743
F 30.721660 32.157298 3.567063
F 30.035991 32.157298 25.385398
F 29.350322 32.157298 47.203734
F 28.664653 32.157298 69.022071
F 27.978984 32.157298 90.840406
F 27.293316 32.157298 112.658743
F 30.721660 55.310555 3.567063
F 30.035991 55.310555 25.385398
F 29.350322 55.310555 47.203734
F 28.664653 55.310555 69.022071
F 27.978984 55.310555 90.840406
F 27.293316 55.310555 112.658743
F 3.999749 16.721795 2.727293
F 3.314080 16.721795 24.545630
F 2.628411 16.721795 46.363965
F 1.942742 16.721795 68.182302
F 1.257073 16.721795 90.000638
F 0.571405 16.721795 111.818973
F 3.999749 39.875053 2.727293
F 3.314080 39.875053 24.545630
F 2.628411 39.875053 46.363965
F 1.942742 39.875053 68.182302
F 1.257073 39.875053 90.000638
F 0.571405 39.875053 111.818973
F 3.999749 63.028310 2.727293
F 3.314080 63.028310 24.545630
F 2.628411 63.028310 46.363965
F 1.942742 63.028310 68.182302
F 1.257073 63.028310 90.000638
F 0.571405 63.028310 111.818973
F 30.721660 16.721795 3.567063
F 30.035991 16.721795 25.385399
F 29.350322 16.721795 47.203735
F 28.664653 16.721795 69.022072
F 27.978984 16.721795 90.840407
F 27.293316 16.721795 112.658743
F 30.721660 39.875053 3.567063
F 30.035991 39.875053 25.385399
F 29.350322 39.875053 47.203735
F 28.664653 39.875053 69.022072
F 27.978984 39.875053 90.840407
F 27.293316 39.875053 112.658743
F 30.721660 63.028310 3.567063
F 30.035991 63.028310 25.385399
F 29.350322 63.028310 47.203735
F 28.664653 63.028310 69.022072
F 27.978984 63.028310 90.840407
F 27.293316 63.028310 112.658743
F 12.907048 1.286291 3.007216
F 12.221380 1.286291 24.825552
F 11.535711 1.286291 46.643888
F 10.850042 1.286291 68.462224
F 10.164373 1.286291 90.280560
F 9.478704 1.286291 112.098896
F 12.907048 24.439548 3.007216
F 12.221380 24.439548 24.825552
F 11.535711 24.439548 46.643888
F 10.850042 24.439548 68.462224
F 10.164373 24.439548 90.280560
F 9.478704 24.439548 112.098896
F 12.907048 47.592806 3.007216
F 12.221380 47.592806 24.825552
F 11.535711 47.592806 46.643888
F 10.850042 47.592806 68.462224
F 10.164373 47.592806 90.280560
F 9.478704 47.592806 112.098896
F 39.628959 1.286291 3.846986
F 38.943290 1.286291 25.665322
F 38.257622 1.286291 47.483658
F 37.571953 1.286291 69.301994
F 36.886284 1.286291 91.120330
F 36.200615 1.286291 112.938666
F 39.628959 24.439548 3.846986
F 38.943290 24.439548 25.665322
F 38.257622 24.439548 47.483658
F 37.571953 24.439548 69.301994
F 36.886284 24.439548 91.120330
F 36.200615 24.439548 112.938666
F 39.628959 47.592806 3.846986
F 38.943290 47.592806 25.665322
F 38.257622 47.592806 47.483658
F 37.571953 47.592806 69.301994
F 36.886284 47.592806 91.120330
F 36.200615 47.592806 112.938666
F 12.907048 9.004040 3.007216
F 12.221380 9.004040 24.825552
F 11.535711 9.004040 46.643888
F 10.850042 9.004040 68.462224
F 10.164373 9.004040 90.280560
F 9.478704 9.004040 112.098896
F 12.907048 32.157298 3.007216
F 12.221380 32.157298 24.825552
F 11.535711 32.157298 46.643888
F 10.850042 32.157298 68.462224
F 10.164373 32.157298 90.280560
F 9.478704 32.157298 112.098896
F 12.907048 55.310555 3.007216
F 12.221380 55.310555 24.825552
F 11.535711 55.310555 46.643888
F 10.850042 55.310555 68.462224
F 10.164373 55.310555 90.280560
F 9.478704 55.310555 112.098896
F 39.628959 9.004040 3.846986
F 38.943290 9.004040 25.665322
F 38.257622 9.004040 47.483658
F 37.571953 9.004040 69.301994
F 36.886284 9.004040 91.120330
F 36.200615 9.004040 112.938666
F 39.628959 32.157298 3.846986
F 38.943290 32.157298 25.665322
F 38.257622 32.157298 47.483658
F 37.571953 32.157298 69.301994
F 36.886284 32.157298 91.120330
F 36.200615 32.157298 112.938666
F 39.628959 55.310555 3.846986
F 38.943290 55.310555 25.665322
F 38.257622 55.310555 47.483658
F 37.571953 55.310555 69.301994
F 36.886284 55.310555 91.120330
F 36.200615 55.310555 112.938666
F 12.907048 16.721795 3.007217
F 12.221380 16.721795 24.825553
F 11.535711 16.721795 46.643888
F 10.850042 16.721795 68.462225
F 10.164373 16.721795 90.280561
F 9.478704 16.721795 112.098897
F 12.907048 39.875053 3.007217
F 12.221380 39.875053 24.825553
F 11.535711 39.875053 46.643888
F 10.850042 39.875053 68.462225
F 10.164373 39.875053 90.280561
F 9.478704 39.875053 112.098897
F 12.907048 63.028310 3.007217
F 12.221380 63.028310 24.825553
F 11.535711 63.028310 46.643888
F 10.850042 63.028310 68.462225
F 10.164373 63.028310 90.280561
F 9.478704 63.028310 112.098897
F 39.628959 16.721795 3.846987
F 38.943290 16.721795 25.665323
F 38.257622 16.721795 47.483658
F 37.571953 16.721795 69.301995
F 36.886284 16.721795 91.120331
F 36.200615 16.721795 112.938667
F 39.628959 39.875053 3.846987
F 38.943290 39.875053 25.665323
F 38.257622 39.875053 47.483658
F 37.571953 39.875053 69.301995
F 36.886284 39.875053 91.120331
F 36.200615 39.875053 112.938667
F 39.628959 63.028310 3.846987
F 38.943290 63.028310 25.665323
F 38.257622 63.028310 47.483658
F 37.571953 63.028310 69.301995
F 36.886284 63.028310 91.120331
F 36.200615 63.028310 112.938667
F 21.814354 1.286290 3.287140
F 21.128685 1.286290 25.105476
F 20.443016 1.286290 46.923813
F 19.757348 1.286290 68.742148
F 19.071679 1.286290 90.560484
F 18.386010 1.286290 112.378821
F 21.814354 24.439547 3.287140
F 21.128685 24.439547 25.105476
F 20.443016 24.439547 46.923813
F 19.757348 24.439547 68.742148
F 19.071679 24.439547 90.560484
F 18.386010 24.439547 112.378821
F 21.814354 47.592805 3.287140
F 21.128685 47.592805 25.105476
F 20.443016 47.592805 46.923813
F 19.757348 47.592805 68.742148
F 19.071679 47.592805 90.560484
F 18.386010 47.592805 112.378821
F 48.536266 1.286290 4.126910
F 47.850597 1.286290 25.945246
F 47.164928 1.286290 47.763583
F 46.479259 1.286290 69.581918
F 45.793591 1.286290 91.400254
F 45.107922 1.286290 113.218591
F 48.536266 24.439547 4.126910
F 47.850597 24.439547 25.945246
F 47.164928 24.439547 47.763583
F 46.479259 24.439547 69.581918
F 45.793591 24.439547 91.400254
F 45.107922 24.439547 113.218591
F 48.536266 47.592805 4.126910
F 47.850597 47.592805 25.945246
F 47.164928 47.592805 47.763583
F 46.479259 47.592805 69.581918
F 45.793591 47.592805 91.400254
F 45.107922 47.592805 113.218591
F 21.814354 9.004039 3.287140
F 21.128685 9.004039 25.105476
F 20.443016 9.004039 46.923813
F 19.757348 9.004039 68.742148
F 19.071679 9.004039 90.560484
F 18.386010 9.004039 112.378821
F 21.814354 32.157297 3.287140
F 21.128685 32.157297 25.105476
F 20.443016 32.157297 46.923813
F 19.757348 32.157297 68.742148
F 19.071679 32.157297 90.560484
F 18.386010 32.157297 112.378821
F 21.814354 55.310554 3.287140
F 21.128685 55.310554 25.105476
F 20.443016 55.310554 46.923813
F 19.757348 55.310554 68.742148
F 19.071679 55.310554 90.560484
F 18.386010 55.310554 112.378821
F 48.536266 9.004039 4.126910
F 47.850597 9.004039 25.945246
F 47.164928 9.004039 47.763583
F 46.479259 9.004039 69.581918
F 45.793591 9.004039 91.400254
F 45.107922 9.004039 113.218591
F 48.536266 32.157297 4.126910
F 47.850597 32.157297 25.945246
F 47.164928 32.157297 47.763583
F 46.479259 32.157297 69.581918
F 45.793591 32.157297 91.400254
F 45.107922 32.157297 113.218591
F 48.536266 55.310554 4.126910
F 47.850597 55.310554 25.945246
F 47.164928 55.310554 47.763583
F 46.479259 55.310554 69.581918
F 45.793591 55.310554 91.400254
F 45.107922 55.310554 113.218591
F 21.814354 16.721795 3.287141
F 21.128685 16.721795 25.105477
F 20.443016 16.721795 46.923813
F 19.757347 16.721795 68.742149
F 19.071679 16.721795 90.560485
F 18.386010 16.721795 112.378822
F 21.814354 39.875052 3.287141
F 21.128685 39.875052 25.105477
F 20.443016 39.875052 46.923813
F 19.757347 39.875052 68.742149
F 19.071679 39.875052 90.560485
F 18.386010 39.875052 112.378822
F 21.814354 63.028310 3.287141
F 21.128685 63.028310 25.105477
F 20.443016 63.028310 46.923813
F 19.757347 63.028310 68.742149
F 19.071679 63.028310 90.560485
F 18.386010 63.028310 112.378822
F 48.536266 16.721795 4.126911
F 47.850597 16.721795 25.945247
F 47.164928 16.721795 47.763583
F 46.479259 16.721795 69.581919
F 45.793591 16.721795 91.400255
F 45.107922 16.721795 113.218592
F 48.536266 39.875052 4.126911
F 47.850597 39.875052 25.945247
F 47.164928 39.875052 47.763583
F 46.479259 39.875052 69.581919
F 45.793591 39.875052 91.400255
F 45.107922 39.875052 113.218592
F 48.536266 63.028310 4.126911
F 47.850597 63.028310 25.945247
F 47.164928 63.028310 47.763583
F 46.479259 63.028310 69.581919
F 45.793591 63.028310 91.400255
F 45.107922 63.028310 113.218592
F 3.885457 3.858875 6.363681
F 3.199788 3.858875 28.182018
F 2.514119 3.858875 50.000354
F 1.828450 3.858875 71.818689
F 1.142781 3.858875 93.637026
F 0.457113 3.858875 115.455362
F 3.885457 27.012132 6.363681
F 3.199788 27.012132 28.182018
F 2.514119 27.012132 50.000354
F 1.828450 27.012132 71.818689
F 1.142781 27.012132 93.637026
F 0.457113 27.012132 115.455362
F 3.885457 50.165390 6.363681
F 3.199788 50.165390 28.182018
F 2.514119 50.165390 50.000354
F 1.828450 50.165390 71.818689
F 1.142781 50.165390 93.637026
F 0.457113 50.165390 115.455362
F 30.607368 3.858875 7.203451
F 29.921699 3.858875 29.021788
F 29.236030 3.858875 50.840123
F 28.550361 3.858875 72.658459
F 27.864692 3.858875 94.476796
F 27.179023 3.858875 116.295131
F 30.607368 27.012132 7.203451
F 29.921699 27.012132 29.021788
F 29.236030 27.012132 50.840123
F 28.550361 27.012132 72.658459
F 27.864692 27.012132 94.476796
F 27.179023 27.012132 116.295131
F 30.607368 50.165390 7.203451
F 29.921699 50.165390 29.021788
F 29.236030 50.165390 50.840123
F 28.550361 50.165390 72.658459
F 27.864692 50.165390 94.476796
F 27.179023 50.165390 116.295131
F 3.885457 11.576625 6.363681
F 3.199788 11.576625 28.182018
F 2.514119 11.576625 50.000354
F 1.828450 11.576625 71.818690
F 1.142781 11.576625 93.637026
F 0.457113 11.576625 115.455362
F 3.885457 34.729882 6.363681
F 3.199788 34.729882 28.182018
F 2.514119 34.729882 50.000354
F 1.828450 34.729882 71.818690
F 1.142781 34.729882 93.637026
F 0.457113 34.729882 115.455362
F 3.885457 57.883140 6.363681
F 3.199788 57.883140 28.182018
F 2.514119 57.883140 50.000354
F 1.828450 57.883140 71.818690
F 1.142781 57.883140 93.637026
F 0.457113 57.883140 115.455362
F 30.607368 11.576625 7.203451
F 29.921699 11.576625 29.021788
F 29.236030 11.576625 50.840123
F 28.550361 11.576625 72.658460
F 27.864692 11.576625 94.476796
F 27.179023 11.576625 116.295131
F 30.607368 34.729882 7.203451
F 29.921699 34.729882 29.021788
F 29.236030 34.729882 50.840123
F 28.550361 34.729882 72.658460
F 27.864692 34.729882 94.476796
F 27.179023 34.729882 116.295131
F 30.607368 57.883140 7.203451
F 29.921699 57.883140 29.021788
F 29.236030 57.883140 50.840123
F 28.550361 57.883140 72.658460
F 27.864692 57.883140 94.476796
F 27.179023 57.883140 116.295131
F 3.885457 19.294380 6.363682
F 3.199788 19.294380 28.182018
F 2.514119 19.294380 50.000355
F 1.828450 19.294380 71.818690
F 1.142781 19.294380 93.637026
F 0.457113 19.294380 115.455363
F 3.885457 42.447638 6.363682
F 3.199788 42.447638 28.182018
F 2.514119 42.447638 50.000355
F 1.828450 42.447638 71.818690
F 1.142781 42.447638 93.637026
F 0.457113 42.447638 115.455363
F 3.885457 65.600895 6.363682
F 3.199788 65.600895 28.182018
F 2.514119 65.600895 50.000355
F 1.828450 65.600895 71.818690
F 1.142781 65.600895 93.637026
F 0.457113 65.600895 115.455363
F 30.607368 19.294380 7.203452
F 29.921699 19.294380 29.021788
F 29.236030 19.294380 50.840124
F 28.550361 19.294380 72.658460
F 27.864692 19.294380 94.476796
F 27.179023 19.294380 116.295132
F 30.607368 42.447638 7.203452
F 29.921699 42.447638 29.021788
F 29.236030 42.447638 50.840124
F 28.550361 42.447638 72.658460
F 27.864692 42.447638 94.476796
F 27.179023 42.447638 116.295132
F 30.607368 65.600895 7.203452
F 29.921699 65.600895 29.021788
F 29.236030 65.600895 50.840124
F 28.550361 65.600895 72.658460
F 27.864692 65.600895 94.476796
F 27.179023 65.600895 116.295132
F 12.792754 3.858875 6.643605
F 12.107085 3.858875 28.461941
F 11.421417 3.858875 50.280277
F 10.735748 3.858875 72.098613
F 10.050079 3.858875 93.916949
F 9.364410 3.858875 115.735286
F 12.792754 27.012133 6.643605
F 12.107085 27.012133 28.461941
F 11.421417 27.012133 50.280277
F 10.735748 27.012133 72.098613
F 10.050079 27.012133 93.916949
F 9.364410 27.012133 115.735286
F 12.792754 50.165390 6.643605
F 12.107085 50.165390 28.461941
F 11.421417 50.165390 50.280277
F 10.735748 50.165390 72.098613
F 10.050079 50.165390 93.916949
F 9.364410 50.165390 115.735286
F 39.514666 3.858875 7.483375
F 38.828997 3.858875 29.301711
F 38.143328 3.858875 51.120047
F 37.457660 3.858875 72.938383
F 36.771991 3.858875 94.756719
F 36.086322 3.858875 116.575056
F 39.514666 27.012133 7.483375
F 38.828997 27.012133 29.301711
F 38.143328 27.012133 51.120047
F 37.457660 27.012133 72.938383
F 36.771991 27.012133 94.756719
F 36.086322 27.012133 116.575056
F 39.514666 50.165390 7.483375
F 38.828997 50.165390 29.301711
F 38.143328 50.165390 51.120047
F 37.457660 50.165390 72.938383
F 36.771991 50.165390 94.756719
F 36.086322 50.165390 116.575056
F 12.792754 11.576625 6.643605
F 12.107085 11.576625 28.461941
F 11.421417 11.576625 50.280278
F 10.735748 11.576625 72.098613
F 10.050079 11.576625 93.916949
F 9.364410 11.576625 115.735286
F 12.792754 34.729883 6.643605
F 12.107085 34.729883 28.461941
F 11.421417 34.729883 50.280278
F 10.735748 34.729883 72.098613
F 10.050079 34.729883 93.916949
F 9.364410 34.729883 115.735286
F 12.792754 57.883140 6.643605
F 12.107085 57.883140 28.461941
F 11.421417 57.883140 50.280278
F 10.735748 57.883140 72.098613
F 10.050079 57.883140 93.916949
F 9.364410 57.883140 115.735286
F 39.514666 11.576625 7.483375
F 38.828997 11.576625 29.301711
F 38.143328 11.576625 51.120048
F 37.457660 11.576625 72.938383
F 36.771991 11.576625 94.756719
F 36.086322 11.576625 116.575056
F 39.514666 34.729883 7.483375
F 38.828997 34.729883 29.301711
F 38.143328 34.729883 51.120048
F 37.457660 34.729883 72.938383
F 36.771991 34.729883 94.756719
F 36.086322 34.729883 116.575056
F 39.514666 57.883140 7.483375
F 38.828997 57.883140 29.301711
F 38.143328 57.883140 51.120048
F 37.457660 57.883140 72.938383
F 36.771991 57.883140 94.756719
F 36.086322 57.883140 116.575056
F 12.792754 19.294380 6.643605
F 12.107085 19.294380 28.461942
F 11.421417 19.294380 50.280278
F 10.735748 19.294380 72.098613
F 10.050079 19.294380 93.916950
F 9.364410 19.294380 115.735286
F 12.792754 42.447638 6.643605
F 12.107085 42.447638 28.461942
F 11.421417 42.447638 50.280278
F 10.735748 42.447638 72.098613
F 10.050079 42.447638 93.916950
F 9.364410 42.447638 115.735286
F 12.792754 65.600896 6.643605
F 12.107085 65.600896 28.461942
F 11.421417 65.600896 50.280278
F 10.735748 65.600896 72.098613
F 10.050079 65.600896 93.916950
F 9.364410 65.600896 115.735286
F 39.514666 19.294380 7.483375
F 38.828997 19.294380 29.301712
F 38.143328 19.294380 51.120048
F 37.457660 19.294380 72.938383
F 36.771991 19.294380 94.756720
F 36.086322 19.294380 116.575056
F 39.514666 42.447638 7.483375
F 38.828997 42.447638 29.301712
F 38.143328 42.447638 51.120048
F 37.457660 42.447638 72.938383
F 36.771991 42.447638 94.756720
F 36.086322 42.447638 116.575056
F 39.514666 65.600896 7.483375
F 38.828997 65.600896 29.301712
F 38.143328 65.600896 51.120048
F 37.457660 65.600896 72.938383
F 36.771991 65.600896 94.756720
F 36.086322 65.600896 116.575056
F 21.700063 3.858876 6.923530
F 21.014394 3.858876 28.741866
F 20.328725 3.858876 50.560201
F 19.643056 3.858876 72.378538
F 18.957388 3.858876 94.196873
F 18.271719 3.858876 116.015210
F 21.700063 27.012134 6.923530
F 21.014394 27.012134 28.741866
F 20.328725 27.012134 50.560201
F 19.643056 27.012134 72.378538
F 18.957388 27.012134 94.196873
F 18.271719 27.012134 116.015210
F 21.700063 50.165391 6.923530
F 21.014394 50.165391 28.741866
F 20.328725 50.165391 50.560201
F 19.643056 50.165391 72.378538
F 18.957388 50.165391 94.196873
F 18.271719 50.165391 116.015210
F 48.421974 3.858876 7.763300
F 47.736305 3.858876 29.581635
F 47.050636 3.858876 51.399971
F 46.364967 3.858876 73.218308
F 45.679298 3.858876 95.036643
F 44.993630 3.858876 116.854980
F 48.421974 27.012134 7.763300
F 47.736305 27.012134 29.581635
F 47.050636 27.012134 51.399971
F 46.364967 27.012134 73.218308
F 45.679298 27.012134 95.036643
F 44.993630 27.012134 116.854980
F 48.421974 50.165391 7.763300
F 47.736305 50.165391 29.581635
F 47.050636 50.165391 51.399971
F 46.364967 50.165391 73.218308
F 45.679298 50.165391 95.036643
F 44.993630 50.165391 116.854980
F 21.700063 11.576626 6.923530
F 21.014394 11.576626 28.741866
F 20.328725 11.576626 50.560202
F 19.643056 11.576626 72.378538
F 18.957388 11.576626 94.196873
F 18.271719 11.576626 116.015210
F 21.700063 34.729884 6.923530
F 21.014394 34.729884 28.741866
F 20.328725 34.729884 50.560202
F 19.643056 34.729884 72.378538
F 18.957388 34.729884 94.196873
F 18.271719 34.729884 116.015210
F 21.700063 57.883141 6.923530
F 21.014394 57.883141 28.741866
F 20.328725 57.883141 50.560202
F 19.643056 57.883141 72.378538
F 18.957388 57.883141 94.196873
F 18.271719 57.883141 116.015210
F 48.421974 11.576626 7.763300
F 47.736305 11.576626 29.581635
F 47.050636 11.576626 51.399972
F 46.364967 11.576626 73.218308
F 45.679298 11.576626 95.036643
F 44.993630 11.576626 116.854980
F 48.421974 34.729884 7.763300
F 47.736305 34.729884 29.581635
F 47.050636 34.729884 51.399972
F 46.364967 34.729884 73.218308
F 45.679298 34.729884 95.036643
F 44.993630 34.729884 116.854980
F 48.421974 57.883141 7.763300
F 47.736305 57.883141 29.581635
F 47.050636 57.883141 51.399972
F 46.364967 57.883141 73.218308
F 45.679298 57.883141 95.036643
F 44.993630 57.883141 116.854980
F 21.700063 19.294382 6.923530
F 21.014394 19.294382 28.741867
F 20.328725 19.294382 50.560202
F 19.643056 19.294382 72.378539
F 18.957388 19.294382 94.196874
F 18.271719 19.294382 116.015210
F 21.700063 42.447639 6.923530
F 21.014394 42.447639 28.741867
F 20.328725 42.447639 50.560202
F 19.643056 42.447639 72.378539
F 18.957388 42.447639 94.196874
F 18.271719 42.447639 116.015210
F 21.700063 65.600897 6.923530
F 21.014394 65.600897 28.741867
F 20.328725 65.600897 50.560202
F 19.643056 65.600897 72.378539
F 18.957388 65.600897 94.196874
F 18.271719 65.600897 116.015210
F 48.421974 19.294382 7.763300
F 47.736305 19.294382 29.581636
F 47.050636 19.294382 51.399972
F 46.364967 19.294382 73.218309
F 45.679298 19.294382 95.036644
F 44.993630 19.294382 116.854980
F 48.421974 42.447639 7.763300
F 47.736305 42.447639 29.581636
F 47.050636 42.447639 51.399972
F 46.364967 42.447639 73.218309
F 45.679298 42.447639 95.036644
F 44.993630 42.447639 116.854980
F 48.421974 65.600897 7.763300
F 47.736305 65.600897 29.581636
F 47.050636 65.600897 51.399972
F 46.364967 65.600897 73.218309
F 45.679298 65.600897 95.036644
F 44.993630 65.600897 116.854980
F 3.971177 3.858875 3.636391
F 3.285508 3.858875 25.454727
F 2.599840 3.858875 47.273063
F 1.914171 3.858875 69.091399
F 1.228502 3.858875 90.909735
F 0.542833 3.858875 112.728071
F 3.971177 27.012133 3.636391
F 3.285508 27.012133 25.454727
F 2.599840 27.012133 47.273063
F 1.914171 27.012133 69.091399
F 1.228502 27.012133 90.909735
F 0.542833 27.012133 112.728071
F 3.971177 50.165390 3.636391
F 3.285508 50.165390 25.454727
F 2.599840 50.165390 47.273063
F 1.914171 50.165390 69.091399
F 1.228502 50.165390 90.909735
F 0.542833 50.165390 112.728071
F 30.693088 3.858875 4.476161
F 30.007419 3.858875 26.294497
F 29.321750 3.858875 48.112833
F 28.636082 3.858875 69.931169
F 27.950413 3.858875 91.749505
F 27.264744 3.858875 113.567841
F 30.693088 27.012133 4.476161
F 30.007419 27.012133 26.294497
F 29.321750 27.012133 48.112833
F 28.636082 27.012133 69.931169
F 27.950413 27.012133 91.749505
F 27.264744 27.012133 113.567841
F 30.693088 50.165390 4.476161
F 30.007419 50.165390 26.294497
F 29.321750 50.165390 48.112833
F 28.636082 50.165390 69.931169
F 27.950413 50.165390 91.749505
F 27.264744 50.165390 113.567841
F 3.971177 11.576625 3.636391
F 3.285508 11.576625 25.454727
F 2.599840 11.576625 47.273063
F 1.914171 11.576625 69.091399
F 1.228502 11.576625 90.909735
F 0.542833 11.576625 112.728071
F 3.971177 34.729883 3.636391
F 3.285508 34.729883 25.454727
F 2.599840 34.729883 47.273063
F 1.914171 34.729883 69.091399
F 1.228502 34.729883 90.909735
F 0.542833 34.729883 112.728071
F 3.971177 57.883140 3.636391
F 3.285508 57.883140 25.454727
F 2.599840 57.883140 47.273063
F 1.914171 57.883140 69.091399
F 1.228502 57.883140 90.909735
F 0.542833 57.883140 112.728071
F 30.693088 11.576625 4.476161
F 30.007419 11.576625 26.294497
F 29.321750 11.576625 48.112833
F 28.636082 11.576625 69.931169
F 27.950413 11.576625 91.749505
F 27.264744 11.576625 113.567841
F 30.693088 34.729883 4.476161
F 30.007419 34.729883 26.294497
F 29.321750 34.729883 48.112833
F 28.636082 34.729883 69.931169
F 27.950413 34.729883 91.749505
F 27.264744 34.729883 113.567841
F 30.693088 57.883140 4.476161
F 30.007419 57.883140 26.294497
F 29.321750 57.883140 48.112833
F 28.636082 57.883140 69.931169
F 27.950413 57.883140 91.749505
F 27.264744 57.883140 113.567841
F 3.971177 19.294381 3.636390
F 3.285508 19.294381 25.454727
F 2.599840 19.294381 47.273062
F 1.914171 19.294381 69.091398
F 1.228502 19.294381 90.909735
F 0.542833 19.294381 112.728070
F 3.971177 42.447638 3.636390
F 3.285508 42.447638 25.454727
F 2.599840 42.447638 47.273062
F 1.914171 42.447638 69.091398
F 1.228502 42.447638 90.909735
F 0.542833 42.447638 112.728070
F 3.971177 65.600896 3.636390
F 3.285508 65.600896 25.454727
F 2.599840 65.600896 47.273062
F 1.914171 65.600896 69.091398
F 1.228502 65.600896 90.909735
F 0.542833 65.600896 112.728070
F 30.693088 19.294381 4.476160
F 30.007419 19.294381 26.294497
F 29.321750 19.294381 48.112832
F 28.636082 19.294381 69.931168
F 27.950413 19.294381 91.749505
F 27.264744 19.294381 113.567840
F 30.693088 42.447638 4.476160
F 30.007419 42.447638 26.294497
F 29.321750 42.447638 48.112832
F 28.636082 42.447638 69.931168
F 27.950413 42.447638 91.749505
F 27.264744 42.447638 113.567840
F 30.693088 65.600896 4.476160
F 30.007419 65.600896 26.294497
F 29.321750 65.600896 48.112832
F 28.636082 65.600896 69.931168
F 27.950413 65.600896 91.749505
F 27.264744 65.600896 113.567840
F 12.878476 3.858875 3.916314
F 12.192807 3.858875 25.734650
F 11.507138 3.858875 47.552987
F 10.821469 3.858875 69.371322
F 10.135801 3.858875 91.189658
F 9.450132 3.858875 113.007994
F 12.878476 27.012133 3.916314
F 12.192807 27.012133 25.734650
F 11.507138 27.012133 47.552987
F 10.821469 27.012133 69.371322
F 10.135801 27.012133 91.189658
F 9.450132 27.012133 113.007994
F 12.878476 50.165390 3.916314
F 12.192807 50.165390 25.734650
F 11.507138 50.165390 47.552987
F 10.821469 50.165390 69.371322
F 10.135801 50.165390 91.189658
F 9.450132 50.165390 113.007994
F 39.600388 3.858875 4.756084
F 38.914719 3.858875 26.574420
F 38.229050 3.858875 48.392756
F 37.543381 3.858875 70.211092
F 36.857712 3.858875 92.029428
F 36.172044 3.858875 113.847764
F 39.600388 27.012133 4.756084
F 38.914719 27.012133 26.574420
F 38.229050 27.012133 48.392756
F 37.543381 27.012133 70.211092
F 36.857712 27.012133 92.029428
F 36.172044 27.012133 113.847764
F 39.600388 50.165390 4.756084
F 38.914719 50.165390 26.574420
F 38.229050 50.165390 48.392756
F 37.543381 50.165390 70.211092
F 36.857712 50.165390 92.029428
F 36.172044 50.165390 113.847764
F 12.878476 11.576625 3.916314
F 12.192807 11.576625 25.734650
F 11.507138 11.576625 47.552986
F 10.821469 11.576625 69.371322
F 10.135801 11.576625 91.189658
F 9.450132 11.576625 113.007994
F 12.878476 34.729883 3.916314
F 12.192807 34.729883 25.734650
F 11.507138 34.729883 47.552986
F 10.821469 34.729883 69.371322
F 10.135801 34.729883 91.189658
F 9.450132 34.729883 113.007994
F 12.878476 57.883140 3.916314
F 12.192807 57.883140 25.734650
F 11.507138 57.883140 47.552986
F 10.821469 57.883140 69.371322
F 10.135801 57.883140 91.189658
F 9.450132 57.883140 113.007994
F 39.600388 11.576625 4.756084
F 38.914719 11.576625 26.574420
F 38.229050 11.576625 48.392755
F 37.543381 11.576625 70.211092
F 36.857712 11.576625 92.029428
F 36.172044 11.576625 113.847764
F 39.600388 34.729883 4.756084
F 38.914719 34.729883 26.574420
F 38.229050 34.729883 48.392755
F 37.543381 34.729883 70.211092
F 36.857712 34.729883 92.029428
F 36.172044 34.729883 113.847764
F 39.600388 57.883140 4.756084
F 38.914719 57.883140 26.574420
F 38.229050 57.883140 48.392755
F 37.543381 57.883140 70.211092
F 36.857712 57.883140 92.029428
F 36.172044 57.883140 113.847764
F 12.878476 19.294381 3.916313
F 12.192807 19.294381 25.734650
F 11.507138 19.294381 47.552986
F 10.821469 19.294381 69.371321
F 10.135801 19.294381 91.189658
F 9.450132 19.294381 113.007993
F 12.878476 42.447638 3.916313
F 12.192807 42.447638 25.734650
F 11.507138 42.447638 47.552986
F 10.821469 42.447638 69.371321
F 10.135801 42.447638 91.189658
F 9.450132 42.447638 113.007993
F 12.878476 65.600896 3.916313
F 12.192807 65.600896 25.734650
F 11.507138 65.600896 47.552986
F 10.821469 65.600896 69.371321
F 10.135801 65.600896 91.189658
F 9.450132 65.600896 113.007993
F 39.600388 19.294381 4.756083
F 38.914719 19.294381 26.574420
F 38.229050 19.294381 48.392755
F 37.543381 19.294381 70.211091
F 36.857712 19.294381 92.029428
F 36.172044 19.294381 113.847763
F 39.600388 42.447638 4.756083
F 38.914719 42.447638 26.574420
F 38.229050 42.447638 48.392755
F 37.543381 42.447638 70.211091
F 36.857712 42.447638 92.029428
F 36.172044 42.447638 113.847763
F 39.600388 65.600896 4.756083
F 38.914719 65.600896 26.574420
F 38.229050 65.600896 48.392755
F 37.543381 65.600896 70.211091
F 36.857712 65.600896 92.029428
F 36.172044 65.600896 113.847763
F 21.785784 3.858876 4.196237
F 21.100115 3.858876 26.014572
F 20.414446 3.858876 47.832909
F 19.728777 3.858876 69.651245
F 19.043108 3.858876 91.469580
F 18.357439 3.858876 113.287917
F 21.785784 27.012133 4.196237
F 21.100115 27.012133 26.014572
F 20.414446 27.012133 47.832909
F 19.728777 27.012133 69.651245
F 19.043108 27.012133 91.469580
F 18.357439 27.012133 113.287917
F 21.785784 50.165391 4.196237
F 21.100115 50.165391 26.014572
F 20.414446 50.165391 47.832909
F 19.728777 50.165391 69.651245
F 19.043108 50.165391 91.469580
F 18.357439 50.165391 113.287917
F 48.507694 3.858876 5.036007
F 47.822026 3.858876 26.854342
F 47.136357 3.858876 48.672679
F 46.450688 3.858876 70.491014
F 45.765019 3.858876 92.309350
F 45.079350 3.858876 114.127687
F 48.507694 27.012133 5.036007
F 47.822026 27.012133 26.854342
F 47.136357 27.012133 48.672679
F 46.450688 27.012133 70.491014
F 45.765019 27.012133 92.309350
F 45.079350 27.012133 114.127687
F 48.507694 50.165391 5.036007
F 47.822026 50.165391 26.854342
F 47.136357 50.165391 48.672679
F 46.450688 50.165391 70.491014
F 45.765019 50.165391 92.309350
F 45.079350 50.165391 114.127687
F 21.785784 11.576626 4.196237
F 21.100115 11.576626 26.014572
F 20.414446 11.576626 47.832908
F 19.728777 11.576626 69.651245
F 19.043108 11.576626 91.469580
F 18.357439 11.576626 113.287917
F 21.785784 34.729883 4.196237
F 21.100115 34.729883 26.014572
F 20.414446 34.729883 47.832908
F 19.728777 34.729883 69.651245
F 19.043108 34.729883 91.469580
F 18.357439 34.729883 113.287917
F 21.785784 57.883141 4.196237
F 21.100115 57.883141 26.014572
F 20.414446 57.883141 47.832908
F 19.728777 57.883141 69.651245
F 19.043108 57.883141 91.469580
F 18.357439 57.883141 113.287917
F 48.507694 11.576626 5.036007
F 47.822026 11.576626 26.854342
F 47.136357 11.576626 48.672678
F 46.450688 11.576626 70.491014
F 45.765019 11.576626 92.309350
F 45.079350 11.576626 114.127687
F 48.507694 34.729883 5.036007
F 47.822026 34.729883 26.854342
F 47.136357 34.729883 48.672678
F 46.450688 34.729883 70.491014
F 45.765019 34.729883 92.309350
F 45.079350 34.729883 114.127687
F 48.507694 57.883141 5.036007
F 47.822026 57.883141 26.854342
F 47.136357 57.883141 48.672678
F 46.450688 57.883141 70.491014
F 45.765019 57.883141 92.309350
F 45.079350 57.883141 114.127687
F 21.785784 19.294381 4.196236
F 21.100115 19.294381 26.014572
F 20.414446 19.294381 47.832908
F 19.728777 19.294381 69.651244
F 19.043108 19.294381 91.469580
F 18.357439 19.294381 113.287916
F 21.785784 42.447639 4.196236
F 21.100115 42.447639 26.014572
F 20.414446 42.447639 47.832908
F 19.728777 42.447639 69.651244
F 19.043108 42.447639 91.469580
F 18.357439 42.447639 113.287916
F 21.785784 65.600896 4.196236
F 21.100115 65.600896 26.014572
F 20.414446 65.600896 47.832908
F 19.728777 65.600896 69.651244
F 19.043108 65.600896 91.469580
F 18.357439 65.600896 113.287916
F 48.507694 19.294381 5.036006
F 47.822026 19.294381 26.854342
F 47.136357 19.294381 48.672678
F 46.450688 19.294381 70.491013
F 45.765019 19.294381 92.309350
F 45.079350 19.294381 114.127686
F 48.507694 42.447639 5.036006
F 47.822026 42.447639 26.854342
F 47.136357 42.447639 48.672678
F 46.450688 42.447639 70.491013
F 45.765019 42.447639 92.309350
F 45.079350 42.447639 114.127686
F 48.507694 65.600896 5.036006
F 47.822026 65.600896 26.854342
F 47.136357 65.600896 48.672678
F 46.450688 65.600896 70.491013
F 45.765019 65.600896 92.309350
F 45.079350 65.600896 114.127686
F 4.085445 1.286291 0.000001
F 3.399777 1.286291 21.818338
F 2.714108 1.286291 43.636673
F 2.028439 1.286291 65.455009
F 1.342770 1.286291 87.273346
F 0.657101 1.286291 109.091681
F 4.085445 24.439549 0.000001
F 3.399777 24.439549 21.818338
F 2.714108 24.439549 43.636673
F 2.028439 24.439549 65.455009
F 1.342770 24.439549 87.273346
F 0.657101 24.439549 109.091681
F 4.085445 47.592806 0.000001
F 3.399777 47.592806 21.818338
F 2.714108 47.592806 43.636673
F 2.028439 47.592806 65.455009
F 1.342770 47.592806 87.273346
F 0.657101 47.592806 109.091681
F 30.807356 1.286291 0.839771
F 30.121687 1.286291 22.658108
F 29.436019 1.286291 44.476443
F 28.750350 1.286291 66.294779
F 28.064681 1.286291 88.113115
F 27.379012 1.286291 109.931451
F 30.807356 24.439549 0.839771
F 30.121687 24.439549 22.658108
F 29.436019 24.439549 44.476443
F 28.750350 24.439549 66.294779
F 28.064681 24.439549 88.113115
F 27.379012 24.439549 109.931451
F 30.807356 47.592806 0.839771
F 30.121687 47.592806 22.658108
F 29.436019 47.592806 44.476443
F 28.750350 47.592806 66.294779
F 28.064681 47.592806 88.113115
F 27.379012 47.592806 109.931451
F 4.085445 9.004040 0.000001
F 3.399777 9.004040 21.818338
F 2.714108 9.004040 43.636673
F 2.028439 9.004040 65.455009
F 1.342770 9.004040 87.273346
F 0.657101 9.004040 109.091681
F 4.085445 32.157298 0.000001
F 3.399777 32.157298 21.818338
F 2.714108 32.157298 43.636673
F 2.028439 32.157298 65.455009
F 1.342770 32.157298 87.273346
F 0.657101 32.157298 109.091681
F 4.085445 55.310555 0.000001
F 3.399777 55.310555 21.818338
F 2.714108 55.310555 43.636673
F 2.028439 55.310555 65.455009
F 1.342770 55.310555 87.273346
F 0.657101 55.310555 109.091681
F 30.807356 9.004040 0.839771
F 30.121687 9.004040 22.658108
F 29.436019 9.004040 44.476443
F 28.750350 9.004040 66.294779
F 28.064681 9.004040 88.113115
F 27.379012 9.004040 109.931451
F 30.807356 32.157298 0.839771
F 30.121687 32.157298 22.658108
F 29.436019 32.157298 44.476443
F 28.750350 32.157298 66.294779
F 28.064681 32.157298 88.113115
F 27.379012 32.157298 109.931451
F 30.807356 55.310555 0.839771
F 30.121687 55.310555 22.658108
F 29.436019 55.310555 44.476443
F 28.750350 55.310555 66.294779
F 28.064681 55.310555 88.113115
F 27.379012 55.310555 109.931451
F 4.085445 16.721796 0.000000
F 3.399777 16.721796 21.818337
F 2.714108 16.721796 43.636672
F 2.028439 16.721796 65.455009
F 1.342770 16.721796 87.273345
F 0.657101 16.721796 109.091680
F 4.085445 39.875053 0.000000
F 3.399777 39.875053 21.818337
F 2.714108 39.875053 43.636672
F 2.028439 39.875053 65.455009
F 1.342770 39.875053 87.273345
F 0.657101 39.875053 109.091680
F 4.085445 63.028311 0.000000
F 3.399777 63.028311 21.818337
F 2.714108 63.028311 43.636672
F 2.028439 63.028311 65.455009
F 1.342770 63.028311 87.273345
F 0.657101 63.028311 109.091680
F 30.807356 16.721796 0.839770
F 30.121687 16.721796 22.658107
F 29.436019 16.721796 44.476442
F 28.750350 16.721796 66.294779
F 28.064681 16.721796 88.113114
F 27.379012 16.721796 109.931450
F 30.807356 39.875053 0.839770
F 30.121687 39.875053 22.658107
F 29.436019 39.875053 44.476442
F 28.750350 39.875053 66.294779
F 28.064681 39.875053 88.113114
F 27.379012 39.875053 109.931450
F 30.807356 63.028311 0.839770
F 30.121687 63.028311 22.658107
F 29.436019 63.028311 44.476442
F 28.750350 63.028311 66.294779
F 28.064681 63.028311 88.113114
F 27.379012 63.028311 109.931450
F 12.992744 1.286291 0.279924
F 12.307075 1.286291 22.098261
F 11.621406 1.286291 43.916596
F 10.935738 1.286291 65.734932
F 10.250069 1.286291 87.553269
F 9.564400 1.286291 109.371604
F 12.992744 24.439548 0.279924
F 12.307075 24.439548 22.098261
F 11.621406 24.439548 43.916596
F 10.935738 24.439548 65.734932
F 10.250069 24.439548 87.553269
F 9.564400 24.439548 109.371604
F 12.992744 47.592806 0.279924
F 12.307075 47.592806 22.098261
F 11.621406 47.592806 43.916596
F 10.935738 47.592806 65.734932
F 10.250069 47.592806 87.553269
F 9.564400 47.592806 109.371604
F 39.714655 1.286291 1.119694
F 39.028986 1.286291 22.938031
F 38.343317 1.286291 44.756366
F 37.657648 1.286291 66.574702
F 36.971980 1.286291 88.393039
F 36.286311 1.286291 110.211374
F 39.714655 24.439548 1.119694
F 39.028986 24.439548 22.938031
F 38.343317 24.439548 44.756366
F 37.657648 24.439548 66.574702
F 36.971980 24.439548 88.393039
F 36.286311 24.439548 110.211374
F 39.714655 47.592806 1.119694
F 39.028986 47.592806 22.938031
F 38.343317 47.592806 44.756366
F 37.657648 47.592806 66.574702
F 36.971980 47.592806 88.393039
F 36.286311 47.592806 110.211374
F 12.992744 9.004040 0.279924
F 12.307075 9.004040 22.098261
F 11.621406 9.004040 43.916596
F 10.935738 9.004040 65.734932
F 10.250069 9.004040 87.553269
F 9.564400 9.004040 109.371604
F 12.992744 32.157298 0.279924
F 12.307075 32.157298 22.098261
F 11.621406 32.157298 43.916596
F 10.935738 32.157298 65.734932
F 10.250069 32.157298 87.553269
F 9.564400 32.157298 109.371604
F 12.992744 55.310555 0.279924
F 12.307075 55.310555 22.098261
F 11.621406 55.310555 43.916596
F 10.935738 55.310555 65.734932
F 10.250069 55.310555 87.553269
F 9.564400 55.310555 109.371604
F 39.714655 9.004040 1.119694
F 39.028986 9.004040 22.938031
F 38.343317 9.004040 44.756366
F 37.657648 9.004040 66.574702
F 36.971980 9.004040 88.393039
F 36.286311 9.004040 110.211374
F 39.714655 32.157298 1.119694
F 39.028986 32.157298 22.938031
F 38.343317 32.157298 44.756366
F 37.657648 32.157298 66.574702
F 36.971980 32.157298 88.393039
F 36.286311 32.157298 110.211374
F 39.714655 55.310555 1.119694
F 39.028986 55.310555 22.938031
F 38.343317 55.310555 44.756366
F 37.657648 55.310555 66.574702
F 36.971980 55.310555 88.393039
F 36.286311 55.310555 110.211374
F 12.992744 16.721795 0.279923
F 12.307075 16.721795 22.098260
F 11.621406 16.721795 43.916595
F 10.935738 16.721795 65.734932
F 10.250069 16.721795 87.553268
F 9.564400 16.721795 109.371603
F 12.992744 39.875053 0.279923
F 12.307075 39.875053 22.098260
F 11.621406 39.875053 43.916595
F 10.935738 39.875053 65.734932
F 10.250069 39.875053 87.553268
F 9.564400 39.875053 109.371603
F 12.992744 63.028310 0.279923
F 12.307075 63.028310 22.098260
F 11.621406 63.028310 43.916595
F 10.935738 63.028310 65.734932
F 10.250069 63.028310 87.553268
F 9.564400 63.028310 109.371603
F 39.714655 16.721795 1.119693
F 39.028986 16.721795 22.938030
F 38.343317 16.721795 44.756365
F 37.657648 16.721795 66.574702
F 36.971980 16.721795 88.393038
F 36.286311 16.721795 110.211373
F 39.714655 39.875053 1.119693
F 39.028986 39.875053 22.938030
F 38.343317 39.875053 44.756365
F 37.657648 39.875053 66.574702
F 36.971980 39.875053 88.393038
F 36.286311 39.875053 110.211373
F 39.714655 63.028310 1.119693
F 39.028986 63.028310 22.938030
F 38.343317 63.028310 44.756365
F 37.657648 63.028310 66.574702
F 36.971980 63.028310 88.393038
F 36.286311 63.028310 110.211373
F 21.900051 1.286290 0.559847
F 21.214382 1.286290 22.378182
F 20.528713 1.286290 44.196519
F 19.843044 1.286290 66.014854
F 19.157375 1.286290 87.833190
F 18.471707 1.286290 109.651527
F 21.900051 24.439547 0.559847
F 21.214382 24.439547 22.378182
F 20.528713 24.439547 44.196519
F 19.843044 24.439547 66.014854
F 19.157375 24.439547 87.833190
F 18.471707 24.439547 109.651527
F 21.900051 47.592805 0.559847
F 21.214382 47.592805 22.378182
F 20.528713 47.592805 44.196519
F 19.843044 47.592805 66.014854
F 19.157375 47.592805 87.833190
F 18.471707 47.592805 109.651527
F 48.621963 1.286290 1.399616
F 47.936294 1.286290 23.217952
F 47.250625 1.286290 45.036289
F 46.564956 1.286290 66.854624
F 45.879287 1.286290 88.672960
F 45.193618 1.286290 110.491297
F 48.621963 24.439547 1.399616
F 47.936294 24.439547 23.217952
F 47.250625 24.439547 45.036289
F 46.564956 24.439547 66.854624
F 45.879287 24.439547 88.672960
F 45.193618 24.439547 110.491297
F 48.621963 47.592805 1.399616
F 47.936294 47.592805 23.217952
F 47.250625 47.592805 45.036289
F 46.564956 47.592805 66.854624
F 45.879287 47.592805 88.672960
F 45.193618 47.592805 110.491297
F 21.900051 9.004039 0.559847
F 21.214382 9.004039 22.378182
F 20.528713 9.004039 44.196519
F 19.843044 9.004039 66.014854
F 19.157375 9.004039 87.833191
F 18.471707 9.004039 109.651527
F 21.900051 32.157296 0.559847
F 21.214382 32.157296 22.378182
F 20.528713 32.157296 44.196519
F 19.843044 32.157296 66.014854
F 19.157375 32.157296 87.833191
F 18.471707 32.157296 109.651527
F 21.900051 55.310554 0.559847
F 21.214382 55.310554 22.378182
F 20.528713 55.310554 44.196519
F 19.843044 55.310554 66.014854
F 19.157375 55.310554 87.833191
F 18.471707 55.310554 109.651527
F 48.621963 9.004039 1.399616
F 47.936294 9.004039 23.217952
F 47.250625 9.004039 45.036289
F 46.564956 9.004039 66.854624
F 45.879287 9.004039 88.672961
F 45.193618 9.004039 110.491297
F 48.621963 32.157296 1.399616
F 47.936294 32.157296 23.217952
F 47.250625 32.157296 45.036289
F 46.564956 32.157296 66.854624
F 45.879287 32.157296 88.672961
F 45.193618 32.157296 110.491297
F 48.621963 55.310554 1.399616
F 47.936294 55.310554 23.217952
F 47.250625 55.310554 45.036289
F 46.564956 55.310554 66.854624
F 45.879287 55.310554 88.672961
F 45.193618 55.310554 110.491297
F 21.900051 16.721794 0.559846
F 21.214382 16.721794 22.378182
F 20.528713 16.721794 44.196518
F 19.843044 16.721794 66.014853
F 19.157375 16.721794 87.833190
F 18.471707 16.721794 109.651526
F 21.900051 39.875052 0.559846
F 21.214382 39.875052 22.378182
F 20.528713 39.875052 44.196518
F 19.843044 39.875052 66.014853
F 19.157375 39.875052 87.833190
F 18.471707 39.875052 109.651526
F 21.900051 63.028309 0.559846
F 21.214382 63.028309 22.378182
F 20.528713 63.028309 44.196518
F 19.843044 63.028309 66.014853
F 19.157375 63.028309 87.833190
F 18.471707 63.028309 109.651526
F 48.621963 16.721794 1.399615
F 47.936294 16.721794 23.217952
F 47.250625 16.721794 45.036288
F 46.564956 16.721794 66.854623
F 45.879287 16.721794 88.672960
F 45.193618 16.721794 110.491296
F 48.621963 39.875052 1.399615
F 47.936294 39.875052 23.217952
F 47.250625 39.875052 45.036288
F 46.564956 39.875052 66.854623
F 45.879287 39.875052 88.672960
F 45.193618 39.875052 110.491296
F 48.621963 63.028309 1.399615
F 47.936294 63.028309 23.217952
F 47.250625 63.028309 45.036288
F 46.564956 63.028309 66.854623
F 45.879287 63.028309 88.672960
F 45.193618 63.028309 110.491296
F 6.198004 7.717750 3.706372
F 5.512335 7.717750 25.524708
F 4.826666 7.717750 47.343044
F 4.140997 7.717750 69.161380
F 3.455329 7.717750 90.979716
F 2.769660 7.717750 112.798052
F 6.198004 30.871007 3.706372
F 5.512335 30.871007 25.524708
F 4.826666 30.871007 47.343044
F 4.140997 30.871007 69.161380
F 3.455329 30.871007 90.979716
F 2.769660 30.871007 112.798052
F 6.198004 54.024265 3.706372
F 5.512335 54.024265 25.524708
F 4.826666 54.024265 47.343044
F 4.140997 54.024265 69.161380
F 3.455329 54.024265 90.979716
F 2.769660 54.024265 112.798052
F 32.919915 7.717750 4.546142
F 32.234246 7.717750 26.364477
F 31.548577 7.717750 48.182814
F 30.862908 7.717750 70.001150
F 30.177239 7.717750 91.819485
F 29.491571 7.717750 113.637822
F 32.919915 30.871007 4.546142
F 32.234246 30.871007 26.364477
F 31.548577 30.871007 48.182814
F 30.862908 30.871007 70.001150
F 30.177239 30.871007 91.819485
F 29.491571 30.871007 113.637822
F 32.919915 54.024265 4.546142
F 32.234246 54.024265 26.364477
F 31.548577 54.024265 48.182814
F 30.862908 54.024265 70.001150
F 30.177239 54.024265 91.819485
F 29.491571 54.024265 113.637822
F 6.198004 15.435503 3.706371
F 5.512335 15.435503 25.524707
F 4.826666 15.435503 47.343043
F 4.140997 15.435503 69.161379
F 3.455329 15.435503 90.979715
F 2.769660 15.435503 112.798051
F 6.198004 38.588760 3.706371
F 5.512335 38.588760 25.524707
F 4.826666 38.588760 47.343043
F 4.140997 38.588760 69.161379
F 3.455329 38.588760 90.979715
F 2.769660 38.588760 112.798051
F 6.198004 61.742018 3.706371
F 5.512335 61.742018 25.524707
F 4.826666 61.742018 47.343043
F 4.140997 61.742018 69.161379
F 3.455329 61.742018 90.979715
F 2.769660 61.742018 112.798051
F 32.919915 15.435503 4.546141
F 32.234246 15.435503 26.364476
F 31.548577 15.435503 48.182813
F 30.862908 15.435503 70.001149
F 30.177239 15.435503 91.819484
F 29.491571 15.435503 113.637821
F 32.919915 38.588760 4.546141
F 32.234246 38.588760 26.364476
F 31.548577 38.588760 48.182813
F 30.862908 38.588760 70.001149
F 30.177239 38.588760 91.819484
F 29.491571 38.588760 113.637821
F 32.919915 61.742018 4.546141
F 32.234246 61.742018 26.364476
F 31.548577 61.742018 48.182813
F 30.862908 61.742018 70.001149
F 30.177239 61.742018 91.819484
F 29.491571 61.742018 113.637821
F 6.198004 0.000000 3.706372
F 5.512335 0.000000 25.524708
F 4.826666 0.000000 47.343044
F 4.140997 0.000000 69.161380
F 3.455329 0.000000 90.979716
F 2.769660 0.000000 112.798052
F 6.198004 23.153258 3.706372
F 5.512335 23.153258 25.524708
F 4.826666 23.153258 47.343044
F 4.140997 23.153258 69.161380
F 3.455329 23.153258 90.979716
F 2.769660 23.153258 112.798052
F 6.198004 46.306515 3.706372
F 5.512335 46.306515 25.524708
F 4.826666 46.306515 47.343044
F 4.140997 46.306515 69.161380
F 3.455329 46.306515 90.979716
F 2.769660 46.306515 112.798052
F 32.919915 0.000000 4.546142
F 32.234246 0.000000 26.364477
F 31.548577 0.000000 48.182814
F 30.862908 0.000000 70.001150
F 30.177239 0.000000 91.819485
F 29.491571 0.000000 113.637822
F 32.919915 23.153258 4.546142
F 32.234246 23.153258 26.364477
F 31.548577 23.153258 48.182814
F 30.862908 23.153258 70.001150
F 30.177239 23.153258 91.819485
F 29.491571 23.153258 113.637822
F 32.919915 46.306515 4.546142
F 32.234246 46.306515 26.364477
F 31.548577 46.306515 48.182814
F 30.862908 46.306515 70.001150
F 30.177239 46.306515 91.819485
F 29.491571 46.306515 113.637822
F 15.105305 7.717750 3.986295
F 14.419636 7.717750 25.804631
F 13.733967 7.717750 47.622967
F 13.048298 7.717750 69.441303
F 12.362629 7.717750 91.259639
F 11.676960 7.717750 113.077975
F 15.105305 30.871007 3.986295
F 14.419636 30.871007 25.804631
F 13.733967 30.871007 47.622967
F 13.048298 30.871007 69.441303
F 12.362629 30.871007 91.259639
F 11.676960 30.871007 113.077975
F 15.105305 54.024265 3.986295
F 14.419636 54.024265 25.804631
F 13.733967 54.024265 47.622967
F 13.048298 54.024265 69.441303
F 12.362629 54.024265 91.259639
F 11.676960 54.024265 113.077975
F 41.827215 7.717750 4.826065
F 41.141547 7.717750 26.644401
F 40.455878 7.717750 48.462737
F 39.770209 7.717750 70.281073
F 39.084540 7.717750 92.099409
F 38.398871 7.717750 113.917745
F 41.827215 30.871007 4.826065
F 41.141547 30.871007 26.644401
F 40.455878 30.871007 48.462737
F 39.770209 30.871007 70.281073
F 39.084540 30.871007 92.099409
F 38.398871 30.871007 113.917745
F 41.827215 54.024265 4.826065
F 41.141547 54.024265 26.644401
F 40.455878 54.024265 48.462737
F 39.770209 54.024265 70.281073
F 39.084540 54.024265 92.099409
F 38.398871 54.024265 113.917745
F 15.105305 15.435502 3.986294
F 14.419636 15.435502 25.804630
F 13.733967 15.435502 47.622966
F 13.048298 15.435502 69.441302
F 12.362629 15.435502 91.259638
F 11.676960 15.435502 113.077974
F 15.105305 38.588760 3.986294
F 14.419636 38.588760 25.804630
F 13.733967 38.588760 47.622966
F 13.048298 38.588760 69.441302
F 12.362629 38.588760 91.259638
F 11.676960 38.588760 113.077974
F 15.105305 61.742017 3.986294
F 14.419636 61.742017 25.804630
F 13.733967 61.742017 47.622966
F 13.048298 61.742017 69.441302
F 12.362629 61.742017 91.259638
F 11.676960 61.742017 113.077974
F 41.827215 15.435502 4.826064
F 41.141547 15.435502 26.644400
F 40.455878 15.435502 48.462736
F 39.770209 15.435502 70.281072
F 39.084540 15.435502 92.099408
F 38.398871 15.435502 113.917744
F 41.827215 38.588760 4.826064
F 41.141547 38.588760 26.644400
F 40.455878 38.588760 48.462736
F 39.770209 38.588760 70.281072
F 39.084540 38.588760 92.099408
F 38.398871 38.588760 113.917744
F 41.827215 61.742017 4.826064
F 41.141547 61.742017 26.644400
F 40.455878 61.742017 48.462736
F 39.770209 61.742017 70.281072
F 39.084540 61.742017 92.099408
F 38.398871 61.742017 113.917744
F 15.105305 0.000000 3.986295
F 14.419636 0.000000 25.804631
F 13.733967 0.000000 47.622967
F 13.048298 0.000000 69.441303
F 12.362629 0.000000 91.259639
F 11.676960 0.000000 113.077975
F 15.105305 23.153258 3.986295
F 14.419636 23.153258 25.804631
F 13.733967 23.153258 47.622967
F 13.048298 23.153258 69.441303
F 12.362629 23.153258 91.259639
F 11.676960 23.153258 113.077975
F 15.105305 46.306515 3.986295
F 14.419636 46.306515 25.804631
F 13.733967 46.306515 47.622967
F 13.048298 46.306515 69.441303
F 12.362629 46.306515 91.259639
F 11.676960 46.306515 113.077975
F 41.827215 0.000000 4.826065
F 41.141547 0.000000 26.644401
F 40.455878 0.000000 48.462737
F 39.770209 0.000000 70.281073
F 39.084540 0.000000 92.099409
F 38.398871 0.000000 113.917745
F 41.827215 23.153258 4.826065
F 41.141547 23.153258 26.644401
F 40.455878 23.153258 48.462737
F 39.770209 23.153258 70.281073
F 39.084540 23.153258 92.099409
F 38.398871 23.153258 113.917745
F 41.827215 46.306515 4.826065
F 41.141547 46.306515 26.644401
F 40.455878 46.306515 48.462737
F 39.770209 46.306515 70.281073
F 39.084540 46.306515 92.099409
F 38.398871 46.306515 113.917745
F 24.012612 7.717750 4.266218
F 23.326943 7.717750 26.084553
F 22.641275 7.717750 47.902890
F 21.955606 7.717750 69.721226
F 21.269937 7.717750 91.539562
F 20.584268 7.717750 113.357898
F 24.012612 30.871008 4.266218
F 23.326943 30.871008 26.084553
F 22.641275 30.871008 47.902890
F 21.955606 30.871008 69.721226
F 21.269937 30.871008 91.539562
F 20.584268 30.871008 113.357898
F 24.012612 54.024265 4.266218
F 23.326943 54.024265 26.084553
F 22.641275 54.024265 47.902890
F 21.955606 54.024265 69.721226
F 21.269937 54.024265 91.539562
F 20.584268 54.024265 113.357898
F 50.734523 7.717750 5.105987
F 50.048854 7.717750 26.924323
F 49.363185 7.717750 48.742660
F 48.677517 7.717750 70.560995
F 47.991848 7.717750 92.379332
F 47.306179 7.717750 114.197668
F 50.734523 30.871008 5.105987
F 50.048854 30.871008 26.924323
F 49.363185 30.871008 48.742660
F 48.677517 30.871008 70.560995
F 47.991848 30.871008 92.379332
F 47.306179 30.871008 114.197668
F 50.734523 54.024265 5.105987
F 50.048854 54.024265 26.924323
F 49.363185 54.024265 48.742660
F 48.677517 54.024265 70.560995
F 47.991848 54.024265 92.379332
F 47.306179 54.024265 114.197668
F 24.012612 15.435503 4.266217
F 23.326943 15.435503 26.084552
F 22.641275 15.435503 47.902889
F 21.955606 15.435503 69.721225
F 21.269937 15.435503 91.539561
F 20.584268 15.435503 113.357897
F 24.012612 38.588760 4.266217
F 23.326943 38.588760 26.084552
F 22.641275 38.588760 47.902889
F 21.955606 38.588760 69.721225
F 21.269937 38.588760 91.539561
F 20.584268 38.588760 113.357897
F 24.012612 61.742018 4.266217
F 23.326943 61.742018 26.084552
F 22.641275 61.742018 47.902889
F 21.955606 61.742018 69.721225
F 21.269937 61.742018 91.539561
F 20.584268 61.742018 113.357897
F 50.734523 15.435503 5.105986
F 50.048854 15.435503 26.924322
F 49.363185 15.435503 48.742659
F 48.677517 15.435503 70.560994
F 47.991848 15.435503 92.379331
F 47.306179 15.435503 114.197667
F 50.734523 38.588760 5.105986
F 50.048854 38.588760 26.924322
F 49.363185 38.588760 48.742659
F 48.677517 38.588760 70.560994
F 47.991848 38.588760 92.379331
F 47.306179 38.588760 114.197667
F 50.734523 61.742018 5.105986
F 50.048854 61.742018 26.924322
F 49.363185 61.742018 48.742659
F 48.677517 61.742018 70.560994
F 47.991848 61.742018 92.379331
F 47.306179 61.742018 114.197667
F 24.012612 0.000001 4.266218
F 23.326943 0.000001 26.084553
F 22.641275 0.000001 47.902890
F 21.955606 0.000001 69.721226
F 21.269937 0.000001 91.539562
F 20.584268 0.000001 113.357898
F 24.012612 23.153258 4.266218
F 23.326943 23.153258 26.084553
F 22.641275 23.153258 47.902890
F 21.955606 23.153258 69.721226
F 21.269937 23.153258 91.539562
F 20.584268 23.153258 113.357898
F 24.012612 46.306516 4.266218
F 23.326943 46.306516 26.084553
F 22.641275 46.306516 47.902890
F 21.955606 46.306516 69.721226
F 21.269937 46.306516 91.539562
F 20.584268 46.306516 113.357898
F 50.734523 0.000001 5.105987
F 50.048854 0.000001 26.924323
F 49.363185 0.000001 48.742660
F 48.677517 0.000001 70.560995
F 47.991848 0.000001 92.379332
F 47.306179 0.000001 114.197668
F 50.734523 23.153258 5.105987
F 50.048854 23.153258 26.924323
F 49.363185 23.153258 48.742660
F 48.677517 23.153258 70.560995
F 47.991848 23.153258 92.379332
F 47.306179 23.153258 114.197668
F 50.734523 46.306516 5.105987
F 50.048854 46.306516 26.924323
F 49.363185 46.306516 48.742660
F 48.677517 46.306516 70.560995
F 47.991848 46.306516 92.379332
F 47.306179 46.306516 114.197668
F 6.312268 5.145166 0.069983
F 5.626599 5.145166 21.888318
F 4.940930 5.145166 43.706654
F 4.255262 5.145166 65.524991
F 3.569593 5.145166 87.343326
F 2.883924 5.145166 109.161662
F 6.312268 28.298423 0.069983
F 5.626599 28.298423 21.888318
F 4.940930 28.298423 43.706654
F 4.255262 28.298423 65.524991
F 3.569593 28.298423 87.343326
F 2.883924 28.298423 109.161662
F 6.312268 51.451681 0.069983
F 5.626599 51.451681 21.888318
F 4.940930 51.451681 43.706654
F 4.255262 51.451681 65.524991
F 3.569593 51.451681 87.343326
F 2.883924 51.451681 109.161662
F 33.034179 5.145166 0.909753
F 32.348510 5.145166 22.728088
F 31.662841 5.145166 44.546424
F 30.977172 5.145166 66.364761
F 30.291504 5.145166 88.183096
F 29.605835 5.145166 110.001432
F 33.034179 28.298423 0.909753
F 32.348510 28.298423 22.728088
F 31.662841 28.298423 44.546424
F 30.977172 28.298423 66.364761
F 30.291504 28.298423 88.183096
F 29.605835 28.298423 110.001432
F 33.034179 51.451681 0.909753
F 32.348510 51.451681 22.728088
F 31.662841 51.451681 44.546424
F 30.977172 51.451681 66.364761
F 30.291504 51.451681 88.183096
F 29.605835 51.451681 110.001432
F 6.312268 12.862918 0.069982
F 5.626599 12.862918 21.888317
F 4.940930 12.862918 43.706653
F 4.255262 12.862918 65.524990
F 3.569593 12.862918 87.343325
F 2.883924 12.862918 109.161662
F 6.312268 36.016175 0.069982
F 5.626599 36.016175 21.888317
F 4.940930 36.016175 43.706653
F 4.255262 36.016175 65.524990
F 3.569593 36.016175 87.343325
F 2.883924 36.016175 109.161662
F 6.312268 59.169433 0.069982
F 5.626599 59.169433 21.888317
F 4.940930 59.169433 43.706653
F 4.255262 59.169433 65.524990
F 3.569593 59.169433 87.343325
F 2.883924 59.169433 109.161662
F 33.034179 12.862918 0.909752
F 32.348510 12.862918 22.728087
F 31.662841 12.862918 44.546423
F 30.977172 12.862918 66.364760
F 30.291504 12.862918 88.183095
F 29.605835 12.862918 110.001432
F 33.034179 36.016175 0.909752
F 32.348510 36.016175 22.728087
F 31.662841 36.016175 44.546423
F 30.977172 36.016175 66.364760
F 30.291504 36.016175 88.183095
F 29.605835 36.016175 110.001432
F 33.034179 59.169433 0.909752
F 32.348510 59.169433 22.728087
F 31.662841 59.169433 44.546423
F 30.977172 59.169433 66.364760
F 30.291504 59.169433 88.183095
F 29.605835 59.169433 110.001432
F 6.312268 20.580673 0.069982
F 5.626599 20.580673 21.888318
F 4.940930 20.580673 43.706654
F 4.255262 20.580673 65.524990
F 3.569593 20.580673 87.343326
F 2.883924 20.580673 109.161662
F 6.312268 43.733931 0.069982
F 5.626599 43.733931 21.888318
F 4.940930 43.733931 43.706654
F 4.255262 43.733931 65.524990
F 3.569593 43.733931 87.343326
F 2.883924 43.733931 109.161662
F 6.312268 66.887188 0.069982
F 5.626599 66.887188 21.888318
F 4.940930 66.887188 43.706654
F 4.255262 66.887188 65.524990
F 3.569593 66.887188 87.343326
F 2.883924 66.887188 109.161662
F 33.034179 20.580673 0.909752
F 32.348510 20.580673 22.728088
F 31.662841 20.580673 44.546424
F 30.977172 20.580673 66.364760
F 30.291504 20.580673 88.183096
F 29.605835 20.580673 110.001432
F 33.034179 43.733931 0.909752
F 32.348510 43.733931 22.728088
F 31.662841 43.733931 44.546424
F 30.977172 43.733931 66.364760
F 30.291504 43.733931 88.183096
F 29.605835 43.733931 110.001432
F 33.034179 66.887188 0.909752
F 32.348510 66.887188 22.728088
F 31.662841 66.887188 44.546424
F 30.977172 66.887188 66.364760
F 30.291504 66.887188 88.183096
F 29.605835 66.887188 110.001432
F 15.219568 5.145165 0.349905
F 14.533899 5.145165 22.168241
F 13.848230 5.145165 43.986577
F 13.162561 5.145165 65.804913
F 12.476892 5.145165 87.623250
F 11.791224 5.145165 109.441585
F 15.219568 28.298422 0.349905
F 14.533899 28.298422 22.168241
F 13.848230 28.298422 43.986577
F 13.162561 28.298422 65.804913
F 12.476892 28.298422 87.623250
F 11.791224 28.298422 109.441585
F 15.219568 51.451680 0.349905
F 14.533899 51.451680 22.168241
F 13.848230 51.451680 43.986577
F 13.162561 51.451680 65.804913
F 12.476892 51.451680 87.623250
F 11.791224 51.451680 109.441585
F 41.941479 5.145165 1.189675
F 41.255810 5.145165 23.008010
F 40.570141 5.145165 44.826347
F 39.884472 5.145165 66.644683
F 39.198803 5.145165 88.463019
F 38.513134 5.145165 110.281355
F 41.941479 28.298422 1.189675
F 41.255810 28.298422 23.008010
F 40.570141 28.298422 44.826347
F 39.884472 28.298422 66.644683
F 39.198803 28.298422 88.463019
F 38.513134 28.298422 110.281355
F 41.941479 51.451680 1.189675
F 41.255810 51.451680 23.008010
F 40.570141 51.451680 44.826347
F 39.884472 51.451680 66.644683
F 39.198803 51.451680 88.463019
F 38.513134 51.451680 110.281355
F 15.219568 12.862917 0.349904
F 14.533899 12.862917 22.168240
F 13.848230 12.862917 43.986576
F 13.162561 12.862917 65.804912
F 12.476892 12.862917 87.623249
F 11.791224 12.862917 109.441584
F 15.219568 36.016174 0.349904
F 14.533899 36.016174 22.168240
F 13.848230 36.016174 43.986576
F 13.162561 36.016174 65.804912
F 12.476892 36.016174 87.623249
F 11.791224 36.016174 109.441584
F 15.219568 59.169432 0.349904
F 14.533899 59.169432 22.168240
F 13.848230 59.169432 43.986576
F 13.162561 59.169432 65.804912
F 12.476892 59.169432 87.623249
F 11.791224 59.169432 109.441584
F 41.941479 12.862917 1.189674
F 41.255810 12.862917 23.008009
F 40.570141 12.862917 44.826346
F 39.884472 12.862917 66.644682
F 39.198803 12.862917 88.463018
F 38.513134 12.862917 110.281354
F 41.941479 36.016174 1.189674
F 41.255810 36.016174 23.008009
F 40.570141 36.016174 44.826346
F 39.884472 36.016174 66.644682
F 39.198803 36.016174 88.463018
F 38.513134 36.016174 110.281354
F 41.941479 59.169432 1.189674
F 41.255810 59.169432 23.008009
F 40.570141 59.169432 44.826346
F 39.884472 59.169432 66.644682
F 39.198803 59.169432 88.463018
F 38.513134 59.169432 110.281354
F 15.219568 20.580672 0.349905
F 14.533899 20.580672 22.168241
F 13.848230 20.580672 43.986577
F 13.162561 20.580672 65.804913
F 12.476892 20.580672 87.623249
F 11.791224 20.580672 109.441585
F 15.219568 43.733930 0.349905
F 14.533899 43.733930 22.168241
F 13.848230 43.733930 43.986577
F 13.162561 43.733930 65.804913
F 12.476892 43.733930 87.623249
F 11.791224 43.733930 109.441585
F 15.219568 66.887187 0.349905
F 14.533899 66.887187 22.168241
F 13.848230 66.887187 43.986577
F 13.162561 66.887187 65.804913
F 12.476892 66.887187 87.623249
F 11.791224 66.887187 109.441585
F 41.941479 20.580672 1.189675
F 41.255810 20.580672 23.008010
F 40.570141 20.580672 44.826347
F 39.884472 20.580672 66.644683
F 39.198803 20.580672 88.463018
F 38.513134 20.580672 110.281355
F 41.941479 43.733930 1.189675
F 41.255810 43.733930 23.008010
F 40.570141 43.733930 44.826347
F 39.884472 43.733930 66.644683
F 39.198803 43.733930 88.463018
F 38.513134 43.733930 110.281355
F 41.941479 66.887187 1.189675
F 41.255810 66.887187 23.008010
F 40.570141 66.887187 44.826347
F 39.884472 66.887187 66.644683
F 39.198803 66.887187 88.463018
F 38.513134 66.887187 110.281355
F 24.126877 5.145164 0.629827
F 23.441208 5.145164 22.448164
F 22.755540 5.145164 44.266500
F 22.069871 5.145164 66.084836
F 21.384202 5.145164 87.903172
F 20.698533 5.145164 109.721508
F 24.126877 28.298422 0.629827
F 23.441208 28.298422 22.448164
F 22.755540 28.298422 44.266500
F 22.069871 28.298422 66.084836
F 21.384202 28.298422 87.903172
F 20.698533 28.298422 109.721508
F 24.126877 51.451679 0.629827
F 23.441208 51.451679 22.448164
F 22.755540 51.451679 44.266500
F 22.069871 51.451679 66.084836
F 21.384202 51.451679 87.903172
F 20.698533 51.451679 109.721508
F 50.848788 5.145164 1.469597
F 50.163119 5.145164 23.287934
F 49.477451 5.145164 45.106270
F 48.791782 5.145164 66.924606
F 48.106113 5.145164 88.742942
F 47.420444 5.145164 110.561278
F 50.848788 28.298422 1.469597
F 50.163119 28.298422 23.287934
F 49.477451 28.298422 45.106270
F 48.791782 28.298422 66.924606
F 48.106113 28.298422 88.742942
F 47.420444 28.298422 110.561278
F 50.848788 51.451679 1.469597
F 50.163119 51.451679 23.287934
F 49.477451 51.451679 45.106270
F 48.791782 51.451679 66.924606
F 48.106113 51.451679 88.742942
F 47.420444 51.451679 110.561278
F 24.126877 12.862916 0.629827
F 23.441209 12.862916 22.448163
F 22.755540 12.862916 44.266499
F 22.069871 12.862916 66.084835
F 21.384202 12.862916 87.903171
F 20.698533 12.862916 109.721508
F 24.126877 36.016174 0.629827
F 23.441209 36.016174 22.448163
F 22.755540 36.016174 44.266499
F 22.069871 36.016174 66.084835
F 21.384202 36.016174 87.903171
F 20.698533 36.016174 109.721508
F 24.126877 59.169431 0.629827
F 23.441209 59.169431 22.448163
F 22.755540 59.169431 44.266499
F 22.069871 59.169431 66.084835
F 21.384202 59.169431 87.903171
F 20.698533 59.169431 109.721508
F 50.848788 12.862916 1.469597
F 50.163119 12.862916 23.287933
F 49.477451 12.862916 45.106269
F 48.791782 12.862916 66.924605
F 48.106113 12.862916 88.742941
F 47.420444 12.862916 110.561278
F 50.848788 36.016174 1.469597
F 50.163119 36.016174 23.287933
F 49.477451 36.016174 45.106269
F 48.791782 36.016174 66.924605
F 48.106113 36.016174 88.742941
F 47.420444 36.016174 110.561278
F 50.848788 59.169431 1.469597
F 50.163119 59.169431 23.287933
F 49.477451 59.169431 45.106269
F 48.791782 59.169431 66.924605
F 48.106113 59.169431 88.742941
F 47.420444 59.169431 110.561278
F 24.126877 20.580672 0.629827
F 23.441208 20.580672 22.448164
F 22.755540 20.580672 44.266500
F 22.069871 20.580672 66.084835
F 21.384202 20.580672 87.903172
F 20.698533 20.580672 109.721508
F 24.126877 43.733929 0.629827
F 23.441208 43.733929 22.448164
F 22.755540 43.733929 44.266500
F 22.069871 43.733929 66.084835
F 21.384202 43.733929 87.903172
F 20.698533 43.733929 109.721508
F 24.126877 66.887187 0.629827
F 23.441208 66.887187 22.448164
F 22.755540 66.887187 44.266500
F 22.069871 66.887187 66.084835
F 21.384202 66.887187 87.903172
F 20.698533 66.887187 109.721508
F 50.848788 20.580672 1.469597
F 50.163119 20.580672 23.287934
F 49.477451 20.580672 45.106270
F 48.791782 20.580672 66.924605
F 48.106113 20.580672 88.742942
F 47.420444 20.580672 110.561278
F 50.848788 43.733929 1.469597
F 50.163119 43.733929 23.287934
F 49.477451 43.733929 45.106270
F 48.791782 43.733929 66.924605
F 48.106113 43.733929 88.742942
F 47.420444 43.733929 110.561278
F 50.848788 66.887187 1.469597
F 50.163119 66.887187 23.287934
F 49.477451 66.887187 45.106270
F 48.791782 66.887187 66.924605
F 48.106113 66.887187 88.742942
F 47.420444 66.887187 110.561278
F 6.226572 5.145165 2.797273
F 5.540903 5.145165 24.615609
F 4.855234 5.145165 46.433945
F 4.169565 5.145165 68.252282
F 3.483896 5.145165 90.070617
F 2.798227 5.145165 111.888953
F 6.226572 28.298423 2.797273
F 5.540903 28.298423 24.615609
F 4.855234 28.298423 46.433945
F 4.169565 28.298423 68.252282
F 3.483896 28.298423 90.070617
F 2.798227 28.298423 111.888953
F 6.226572 51.451680 2.797273
F 5.540903 51.451680 24.615609
F 4.855234 51.451680 46.433945
F 4.169565 51.451680 68.252282
F 3.483896 51.451680 90.070617
F 2.798227 51.451680 111.888953
F 32.948482 5.145165 3.637043
F 32.262814 5.145165 25.455379
F 31.577145 5.145165 47.273715
F 30.891476 5.145165 69.092052
F 30.205807 5.145165 90.910387
F 29.520138 5.145165 112.728723
F 32.948482 28.298423 3.637043
F 32.262814 28.298423 25.455379
F 31.577145 28.298423 47.273715
F 30.891476 28.298423 69.092052
F 30.205807 28.298423 90.910387
F 29.520138 28.298423 112.728723
F 32.948482 51.451680 3.637043
F 32.262814 51.451680 25.455379
F 31.577145 51.451680 47.273715
F 30.891476 51.451680 69.092052
F 30.205807 51.451680 90.910387
F 29.520138 51.451680 112.728723
F 6.226571 12.862917 2.797274
F 5.540903 12.862917 24.615610
F 4.855234 12.862917 46.433946
F 4.169565 12.862917 68.252283
F 3.483896 12.862917 90.070618
F 2.798227 12.862917 111.888954
F 6.226571 36.016175 2.797274
F 5.540903 36.016175 24.615610
F 4.855234 36.016175 46.433946
F 4.169565 36.016175 68.252283
F 3.483896 36.016175 90.070618
F 2.798227 36.016175 111.888954
F 6.226571 59.169432 2.797274
F 5.540903 59.169432 24.615610
F 4.855234 59.169432 46.433946
F 4.169565 59.169432 68.252283
F 3.483896 59.169432 90.070618
F 2.798227 59.169432 111.888954
F 32.948482 12.862917 3.637044
F 32.262813 12.862917 25.455380
F 31.577145 12.862917 47.273716
F 30.891476 12.862917 69.092053
F 30.205807 12.862917 90.910388
F 29.520138 12.862917 112.728724
F 32.948482 36.016175 3.637044
F 32.262813 36.016175 25.455380
F 31.577145 36.016175 47.273716
F 30.891476 36.016175 69.092053
F 30.205807 36.016175 90.910388
F 29.520138 36.016175 112.728724
F 32.948482 59.169432 3.637044
F 32.262813 59.169432 25.455380
F 31.577145 59.169432 47.273716
F 30.891476 59.169432 69.092053
F 30.205807 59.169432 90.910388
F 29.520138 59.169432 112.728724
F 6.226571 20.580673 2.797274
F 5.540903 20.580673 24.615609
F 4.855234 20.580673 46.433945
F 4.169565 20.580673 68.252282
F 3.483896 20.580673 90.070617
F 2.798227 20.580673 111.888954
F 6.226571 43.733930 2.797274
F 5.540903 43.733930 24.615609
F 4.855234 43.733930 46.433945
F 4.169565 43.733930 68.252282
F 3.483896 43.733930 90.070617
F 2.798227 43.733930 111.888954
F 6.226571 66.887188 2.797274
F 5.540903 66.887188 24.615609
F 4.855234 66.887188 46.433945
F 4.169565 66.887188 68.252282
F 3.483896 66.887188 90.070617
F 2.798227 66.887188 111.888954
F 32.948482 20.580673 3.637044
F 32.262814 20.580673 25.455379
F 31.577145 20.580673 47.273715
F 30.891476 20.580673 69.092052
F 30.205807 20.580673 90.910387
F 29.520138 20.580673 112.728724
F 32.948482 43.733930 3.637044
F 32.262814 43.733930 25.455379
F 31.577145 43.733930 47.273715
F 30.891476 43.733930 69.092052
F 30.205807 43.733930 90.910387
F 29.520138 43.733930 112.728724
F 32.948482 66.887188 3.637044
F 32.262814 66.887188 25.455379
F 31.577145 66.887188 47.273715
F 30.891476 66.887188 69.092052
F 30.205807 66.887188 90.910387
F 29.520138 66.887188 112.728724
F 15.133872 5.145165 3.077197
F 14.448203 5.145165 24.895533
F 13.762534 5.145165 46.713869
F 13.076866 5.145165 68.532205
F 12.391197 5.145165 90.350540
F 11.705528 5.145165 112.168877
F 15.133872 28.298422 3.077197
F 14.448203 28.298422 24.895533
F 13.762534 28.298422 46.713869
F 13.076866 28.298422 68.532205
F 12.391197 28.298422 90.350540
F 11.705528 28.298422 112.168877
F 15.133872 51.451680 3.077197
F 14.448203 51.451680 24.895533
F 13.762534 51.451680 46.713869
F 13.076866 51.451680 68.532205
F 12.391197 51.451680 90.350540
F 11.705528 51.451680 112.168877
F 41.855783 5.145165 3.916967
F 41.170114 5.145165 25.735302
F 40.484445 5.145165 47.553639
F 39.798776 5.145165 69.371975
F 39.113108 5.145165 91.190310
F 38.427439 5.145165 113.008647
F 41.855783 28.298422 3.916967
F 41.170114 28.298422 25.735302
F 40.484445 28.298422 47.553639
F 39.798776 28.298422 69.371975
F 39.113108 28.298422 91.190310
F 38.427439 28.298422 113.008647
F 41.855783 51.451680 3.916967
F 41.170114 51.451680 25.735302
F 40.484445 51.451680 47.553639
F 39.798776 51.451680 69.371975
F 39.113108 51.451680 91.190310
F 38.427439 51.451680 113.008647
F 15.133872 12.862917 3.077198
F 14.448203 12.862917 24.895534
F 13.762534 12.862917 46.713870
F 13.076866 12.862917 68.532206
F 12.391197 12.862917 90.350541
F 11.705528 12.862917 112.168878
F 15.133872 36.016175 3.077198
F 14.448203 36.016175 24.895534
F 13.762534 36.016175 46.713870
F 13.076866 36.016175 68.532206
F 12.391197 36.016175 90.350541
F 11.705528 36.016175 112.168878
F 15.133872 59.169432 3.077198
F 14.448203 59.169432 24.895534
F 13.762534 59.169432 46.713870
F 13.076866 59.169432 68.532206
F 12.391197 59.169432 90.350541
F 11.705528 59.169432 112.168878
F 41.855783 12.862917 3.916968
F 41.170114 12.862917 25.735303
F 40.484445 12.862917 47.553640
F 39.798776 12.862917 69.371976
F 39.113108 12.862917 91.190311
F 38.427439 12.862917 113.008648
F 41.855783 36.016175 3.916968
F 41.170114 36.016175 25.735303
F 40.484445 36.016175 47.553640
F 39.798776 36.016175 69.371976
F 39.113108 36.016175 91.190311
F 38.427439 36.016175 113.008648
F 41.855783 59.169432 3.916968
F 41.170114 59.169432 25.735303
F 40.484445 59.169432 47.553640
F 39.798776 59.169432 69.371976
F 39.113108 59.169432 91.190311
F 38.427439 59.169432 113.008648
F 15.133872 20.580672 3.077197
F 14.448203 20.580672 24.895534
F 13.762534 20.580672 46.713869
F 13.076866 20.580672 68.532205
F 12.391197 20.580672 90.350541
F 11.705528 20.580672 112.168877
F 15.133872 43.733930 3.077197
F 14.448203 43.733930 24.895534
F 13.762534 43.733930 46.713869
F 13.076866 43.733930 68.532205
F 12.391197 43.733930 90.350541
F 11.705528 43.733930 112.168877
F 15.133872 66.887187 3.077197
F 14.448203 66.887187 24.895534
F 13.762534 66.887187 46.713869
F 13.076866 66.887187 68.532205
F 12.391197 66.887187 90.350541
F 11.705528 66.887187 112.168877
F 41.855783 20.580672 3.916967
F 41.170114 20.580672 25.735303
F 40.484445 20.580672 47.553639
F 39.798776 20.580672 69.371975
F 39.113108 20.580672 91.190311
F 38.427439 20.580672 113.008647
F 41.855783 43.733930 3.916967
F 41.170114 43.733930 25.735303
F 40.484445 43.733930 47.553639
F 39.798776 43.733930 69.371975
F 39.113108 43.733930 91.190311
F 38.427439 43.733930 113.008647
F 41.855783 66.887187 3.916967
F 41.170114 66.887187 25.735303
F 40.484445 66.887187 47.553639
F 39.798776 66.887187 69.371975
F 39.113108 66.887187 91.190311
F 38.427439 66.887187 113.008647
F 24.041180 5.145164 3.357120
F 23.355511 5.145164 25.175457
F 22.669842 5.145164 46.993793
F 21.984173 5.145164 68.812129
F 21.298504 5.145164 90.630465
F 20.612836 5.145164 112.448801
F 24.041180 28.298422 3.357120
F 23.355511 28.298422 25.175457
F 22.669842 28.298422 46.993793
F 21.984173 28.298422 68.812129
F 21.298504 28.298422 90.630465
F 20.612836 28.298422 112.448801
F 24.041180 51.451679 3.357120
F 23.355511 51.451679 25.175457
F 22.669842 51.451679 46.993793
F 21.984173 51.451679 68.812129
F 21.298504 51.451679 90.630465
F 20.612836 51.451679 112.448801
F 50.763092 5.145164 4.196890
F 50.077423 5.145164 26.015227
F 49.391754 5.145164 47.833563
F 48.706085 5.145164 69.651899
F 48.020416 5.145164 91.470235
F 47.334747 5.145164 113.288570
F 50.763092 28.298422 4.196890
F 50.077423 28.298422 26.015227
F 49.391754 28.298422 47.833563
F 48.706085 28.298422 69.651899
F 48.020416 28.298422 91.470235
F 47.334747 28.298422 113.288570
F 50.763092 51.451679 4.196890
F 50.077423 51.451679 26.015227
F 49.391754 51.451679 47.833563
F 48.706085 51.451679 69.651899
F 48.020416 51.451679 91.470235
F 47.334747 51.451679 113.288570
F 24.041180 12.862917 3.357121
F 23.355511 12.862917 25.175458
F 22.669842 12.862917 46.993794
F 21.984173 12.862917 68.812129
F 21.298504 12.862917 90.630466
F 20.612836 12.862917 112.448802
F 24.041180 36.016174 3.357121
F 23.355511 36.016174 25.175458
F 22.669842 36.016174 46.993794
F 21.984173 36.016174 68.812129
F 21.298504 36.016174 90.630466
F 20.612836 36.016174 112.448802
F 24.041180 59.169432 3.357121
F 23.355511 59.169432 25.175458
F 22.669842 59.169432 46.993794
F 21.984173 59.169432 68.812129
F 21.298504 59.169432 90.630466
F 20.612836 59.169432 112.448802
F 50.763092 12.862917 4.196891
F 50.077423 12.862917 26.015228
F 49.391754 12.862917 47.833564
F 48.706085 12.862917 69.651899
F 48.020416 12.862917 91.470236
F 47.334747 12.862917 113.288571
F 50.763092 36.016174 4.196891
F 50.077423 36.016174 26.015228
F 49.391754 36.016174 47.833564
F 48.706085 36.016174 69.651899
F 48.020416 36.016174 91.470236
F 47.334747 36.016174 113.288571
F 50.763092 59.169432 4.196891
F 50.077423 59.169432 26.015228
F 49.391754 59.169432 47.833564
F 48.706085 59.169432 69.651899
F 48.020416 59.169432 91.470236
F 47.334747 59.169432 113.288571
F 24.041180 20.580672 3.357121
F 23.355511 20.580672 25.175457
F 22.669842 20.580672 46.993793
F 21.984173 20.580672 68.812129
F 21.298504 20.580672 90.630465
F 20.612836 20.580672 112.448802
F 24.041180 43.733929 3.357121
F 23.355511 43.733929 25.175457
F 22.669842 43.733929 46.993793
F 21.984173 43.733929 68.812129
F 21.298504 43.733929 90.630465
F 20.612836 43.733929 112.448802
F 24.041180 66.887187 3.357121
F 23.355511 66.887187 25.175457
F 22.669842 66.887187 46.993793
F 21.984173 66.887187 68.812129
F 21.298504 66.887187 90.630465
F 20.612836 66.887187 112.448802
F 50.763092 20.580672 4.196891
F 50.077423 20.580672 26.015227
F 49.391754 20.580672 47.833563
F 48.706085 20.580672 69.651899
F 48.020416 20.580672 91.470235
F 47.334747 20.580672 113.288571
F 50.763092 43.733929 4.196891
F 50.077423 43.733929 26.015227
F 49.391754 43.733929 47.833563
F 48.706085 43.733929 69.651899
F 48.020416 43.733929 91.470235
F 47.334747 43.733929 113.288571
F 50.763092 66.887187 4.196891
F 50.077423 66.887187 26.015227
F 49.391754 66.887187 47.833563
F 48.706085 66.887187 69.651899
F 48.020416 66.887187 91.470235
F 47.334747 66.887187 113.288571
F 6.112283 7.717749 6.433662
F 5.426615 7.717749 28.251999
F 4.740946 7.717749 50.070334
F 4.055277 7.717749 71.888670
F 3.369608 7.717749 93.707007
F 2.683939 7.717749 115.525342
F 6.112283 30.871007 6.433662
F 5.426615 30.871007 28.251999
F 4.740946 30.871007 50.070334
F 4.055277 30.871007 71.888670
F 3.369608 30.871007 93.707007
F 2.683939 30.871007 115.525342
F 6.112283 54.024264 6.433662
F 5.426615 54.024264 28.251999
F 4.740946 54.024264 50.070334
F 4.055277 54.024264 71.888670
F 3.369608 54.024264 93.707007
F 2.683939 54.024264 115.525342
F 32.834194 7.717749 7.273432
F 32.148525 7.717749 29.091769
F 31.462857 7.717749 50.910104
F 30.777188 7.717749 72.728440
F 30.091519 7.717749 94.546777
F 29.405850 7.717749 116.365112
F 32.834194 30.871007 7.273432
F 32.148525 30.871007 29.091769
F 31.462857 30.871007 50.910104
F 30.777188 30.871007 72.728440
F 30.091519 30.871007 94.546777
F 29.405850 30.871007 116.365112
F 32.834194 54.024264 7.273432
F 32.148525 54.024264 29.091769
F 31.462857 54.024264 50.910104
F 30.777188 54.024264 72.728440
F 30.091519 54.024264 94.546777
F 29.405850 54.024264 116.365112
F 6.112283 15.435502 6.433663
F 5.426614 15.435502 28.252000
F 4.740946 15.435502 50.070335
F 4.055277 15.435502 71.888671
F 3.369608 15.435502 93.707008
F 2.683939 15.435502 115.525343
F 6.112283 38.588760 6.433663
F 5.426614 38.588760 28.252000
F 4.740946 38.588760 50.070335
F 4.055277 38.588760 71.888671
F 3.369608 38.588760 93.707008
F 2.683939 38.588760 115.525343
F 6.112283 61.742017 6.433663
F 5.426614 61.742017 28.252000
F 4.740946 61.742017 50.070335
F 4.055277 61.742017 71.888671
F 3.369608 61.742017 93.707008
F 2.683939 61.742017 115.525343
F 32.834194 15.435502 7.273433
F 32.148525 15.435502 29.091770
F 31.462857 15.435502 50.910105
F 30.777188 15.435502 72.728441
F 30.091519 15.435502 94.546778
F 29.405850 15.435502 116.365113
F 32.834194 38.588760 7.273433
F 32.148525 38.588760 29.091770
F 31.462857 38.588760 50.910105
F 30.777188 38.588760 72.728441
F 30.091519 38.588760 94.546778
F 29.405850 38.588760 116.365113
F 32.834194 61.742017 7.273433
F 32.148525 61.742017 29.091770
F 31.462857 61.742017 50.910105
F 30.777188 61.742017 72.728441
F 30.091519 61.742017 94.546778
F 29.405850 61.742017 116.365113
F 6.112283 0.000000 6.433662
F 5.426615 0.000000 28.251999
F 4.740946 0.000000 50.070334
F 4.055277 0.000000 71.888670
F 3.369608 0.000000 93.707007
F 2.683939 0.000000 115.525342
F 6.112283 23.153257 6.433662
F 5.426615 23.153257 28.251999
F 4.740946 23.153257 50.070334
F 4.055277 23.153257 71.888670
F 3.369608 23.153257 93.707007
F 2.683939 23.153257 115.525342
F 6.112283 46.306515 6.433662
F 5.426615 46.306515 28.251999
F 4.740946 46.306515 50.070334
F 4.055277 46.306515 71.888670
F 3.369608 46.306515 93.707007
F 2.683939 46.306515 115.525342
F 32.834194 0.000000 7.273432
F 32.148525 0.000000 29.091769
F 31.462857 0.000000 50.910104
F 30.777188 0.000000 72.728440
F 30.091519 0.000000 94.546777
F 29.405850 0.000000 116.365112
F 32.834194 23.153257 7.273432
F 32.148525 23.153257 29.091769
F 31.462857 23.153257 50.910104
F 30.777188 23.153257 72.728440
F 30.091519 23.153257 94.546777
F 29.405850 23.153257 116.365112
F 32.834194 46.306515 7.273432
F 32.148525 46.306515 29.091769
F 31.462857 46.306515 50.910104
F 30.777188 46.306515 72.728440
F 30.091519 46.306515 94.546777
F 29.405850 46.306515 116.365112
F 15.019583 7.717750 6.713586
F 14.333914 7.717750 28.531922
F 13.648245 7.717750 50.350258
F 12.962576 7.717750 72.168594
F 12.276908 7.717750 93.986930
F 11.591239 7.717750 115.805267
F 15.019583 30.871007 6.713586
F 14.333914 30.871007 28.531922
F 13.648245 30.871007 50.350258
F 12.962576 30.871007 72.168594
F 12.276908 30.871007 93.986930
F 11.591239 30.871007 115.805267
F 15.019583 54.024265 6.713586
F 14.333914 54.024265 28.531922
F 13.648245 54.024265 50.350258
F 12.962576 54.024265 72.168594
F 12.276908 54.024265 93.986930
F 11.591239 54.024265 115.805267
F 41.741494 7.717750 7.553356
F 41.055825 7.717750 29.371692
F 40.370156 7.717750 51.190027
F 39.684487 7.717750 73.008364
F 38.998818 7.717750 94.826700
F 38.313150 7.717750 116.645036
F 41.741494 30.871007 7.553356
F 41.055825 30.871007 29.371692
F 40.370156 30.871007 51.190027
F 39.684487 30.871007 73.008364
F 38.998818 30.871007 94.826700
F 38.313150 30.871007 116.645036
F 41.741494 54.024265 7.553356
F 41.055825 54.024265 29.371692
F 40.370156 54.024265 51.190027
F 39.684487 54.024265 73.008364
F 38.998818 54.024265 94.826700
F 38.313150 54.024265 116.645036
F 15.019583 15.435503 6.713587
F 14.333914 15.435503 28.531923
F 13.648245 15.435503 50.350259
F 12.962576 15.435503 72.168595
F 12.276908 15.435503 93.986931
F 11.591239 15.435503 115.805268
F 15.019583 38.588760 6.713587
F 14.333914 38.588760 28.531923
F 13.648245 38.588760 50.350259
F 12.962576 38.588760 72.168595
F 12.276908 38.588760 93.986931
F 11.591239 38.588760 115.805268
F 15.019583 61.742018 6.713587
F 14.333914 61.742018 28.531923
F 13.648245 61.742018 50.350259
F 12.962576 61.742018 72.168595
F 12.276908 61.742018 93.986931
F 11.591239 61.742018 115.805268
F 41.741494 15.435503 7.553357
F 41.055825 15.435503 29.371693
F 40.370156 15.435503 51.190028
F 39.684487 15.435503 73.008365
F 38.998818 15.435503 94.826701
F 38.313150 15.435503 116.645037
F 41.741494 38.588760 7.553357
F 41.055825 38.588760 29.371693
F 40.370156 38.588760 51.190028
F 39.684487 38.588760 73.008365
F 38.998818 38.588760 94.826701
F 38.313150 38.588760 116.645037
F 41.741494 61.742018 7.553357
F 41.055825 61.742018 29.371693
F 40.370156 61.742018 51.190028
F 39.684487 61.742018 73.008365
F 38.998818 61.742018 94.826701
F 38.313150 61.742018 116.645037
F 15.019583 0.000000 6.713586
F 14.333914 0.000000 28.531922
F 13.648245 0.000000 50.350258
F 12.962576 0.000000 72.168594
F 12.276908 0.000000 93.986930
F 11.591239 0.000000 115.805267
F 15.019583 23.153258 6.713586
F 14.333914 23.153258 28.531922
F 13.648245 23.153258 50.350258
F 12.962576 23.153258 72.168594
F 12.276908 23.153258 93.986930
F 11.591239 23.153258 115.805267
F 15.019583 46.306515 6.713586
F 14.333914 46.306515 28.531922
F 13.648245 46.306515 50.350258
F 12.962576 46.306515 72.168594
F 12.276908 46.306515 93.986930
F 11.591239 46.306515 115.805267
F 41.741494 0.000000 7.553356
F 41.055825 0.000000 29.371692
F 40.370156 0.000000 51.190027
F 39.684487 0.000000 73.008364
F 38.998818 0.000000 94.826700
F 38.313150 0.000000 116.645036
F 41.741494 23.153258 7.553356
F 41.055825 23.153258 29.371692
F 40.370156 23.153258 51.190027
F 39.684487 23.153258 73.008364
F 38.998818 23.153258 94.826700
F 38.313150 23.153258 116.645036
F 41.741494 46.306515 7.553356
F 41.055825 46.306515 29.371692
F 40.370156 46.306515 51.190027
F 39.684487 46.306515 73.008364
F 38.998818 46.306515 94.826700
F 38.313150 46.306515 116.645036
F 23.926892 7.717751 6.993510
F 23.241223 7.717751 28.811846
F 22.555554 7.717751 50.630182
F 21.869885 7.717751 72.448519
F 21.184216 7.717751 94.266854
F 20.498547 7.717751 116.085190
F 23.926892 30.871008 6.993510
F 23.241223 30.871008 28.811846
F 22.555554 30.871008 50.630182
F 21.869885 30.871008 72.448519
F 21.184216 30.871008 94.266854
F 20.498547 30.871008 116.085190
F 23.926892 54.024266 6.993510
F 23.241223 54.024266 28.811846
F 22.555554 54.024266 50.630182
F 21.869885 54.024266 72.448519
F 21.184216 54.024266 94.266854
F 20.498547 54.024266 116.085190
F 50.648802 7.717751 7.833280
F 49.963134 7.717751 29.651616
F 49.277465 7.717751 51.469952
F 48.591796 7.717751 73.288289
F 47.906127 7.717751 95.106624
F 47.220458 7.717751 116.924960
F 50.648802 30.871008 7.833280
F 49.963134 30.871008 29.651616
F 49.277465 30.871008 51.469952
F 48.591796 30.871008 73.288289
F 47.906127 30.871008 95.106624
F 47.220458 30.871008 116.924960
F 50.648802 54.024266 7.833280
F 49.963134 54.024266 29.651616
F 49.277465 54.024266 51.469952
F 48.591796 54.024266 73.288289
F 47.906127 54.024266 95.106624
F 47.220458 54.024266 116.924960
F 23.926892 15.435503 6.993511
F 23.241223 15.435503 28.811847
F 22.555554 15.435503 50.630183
F 21.869885 15.435503 72.448520
F 21.184216 15.435503 94.266855
F 20.498547 15.435503 116.085191
F 23.926892 38.588761 6.993511
F 23.241223 38.588761 28.811847
F 22.555554 38.588761 50.630183
F 21.869885 38.588761 72.448520
F 21.184216 38.588761 94.266855
F 20.498547 38.588761 116.085191
F 23.926892 61.742018 6.993511
F 23.241223 61.742018 28.811847
F 22.555554 61.742018 50.630183
F 21.869885 61.742018 72.448520
F 21.184216 61.742018 94.266855
F 20.498547 61.742018 116.085191
F 50.648802 15.435503 7.833281
F 49.963134 15.435503 29.651617
F 49.277465 15.435503 51.469953
F 48.591796 15.435503 73.288290
F 47.906127 15.435503 95.106625
F 47.220458 15.435503 116.924961
F 50.648802 38.588761 7.833281
F 49.963134 38.588761 29.651617
F 49.277465 38.588761 51.469953
F 48.591796 38.588761 73.288290
F 47.906127 38.588761 95.106625
F 47.220458 38.588761 116.924961
F 50.648802 61.742018 7.833281
F 49.963134 61.742018 29.651617
F 49.277465 61.742018 51.469953
F 48.591796 61.742018 73.288290
F 47.906127 61.742018 95.106625
F 47.220458 61.742018 116.924961
F 23.926892 0.000001 6.993510
F 23.241223 0.000001 28.811846
F 22.555554 0.000001 50.630182
F 21.869885 0.000001 72.448519
F 21.184216 0.000001 94.266854
F 20.498547 0.000001 116.085190
F 23.926892 23.153259 6.993510
F 23.241223 23.153259 28.811846
F 22.555554 23.153259 50.630182
F 21.869885 23.153259 72.448519
F 21.184216 23.153259 94.266854
F 20.498547 23.153259 116.085190
F 23.926892 46.306516 6.993510
F 23.241223 46.306516 28.811846
F 22.555554 46.306516 50.630182
F 21.869885 46.306516 72.448519
F 21.184216 46.306516 94.266854
F 20.498547 46.306516 116.085190
F 50.648802 0.000001 7.833280
F 49.963134 0.000001 29.651616
F 49.277465 0.000001 51.469952
F 48.591796 0.000001 73.288289
F 47.906127 0.000001 95.106624
F 47.220458 0.000001 116.924960
F 50.648802 23.153259 7.833280
F 49.963134 23.153259 29.651616
F 49.277465 23.153259 51.469952
F 48.591796 23.153259 73.288289
F 47.906127 23.153259 95.106624
F 47.220458 23.153259 116.924960
F 50.648802 46.306516 7.833280
F 49.963134 46.306516 29.651616
F 49.277465 46.306516 51.469952
F 48.591796 46.306516 73.288289
F 47.906127 46.306516 95.106624
F 47.220458 46.306516 116.924960
F 8.453398 1.286291 2.867255
F 7.767729 1.286291 24.685590
F 7.082060 1.286291 46.503927
F 6.396392 1.286291 68.322262
F 5.710723 1.286291 90.140598
F 5.025054 1.286291 111.958935
F 8.453398 24.439548 2.867255
F 7.767729 24.439548 24.685590
F 7.082060 24.439548 46.503927
F 6.396392 24.439548 68.322262
F 5.710723 24.439548 90.140598
F 5.025054 24.439548 111.958935
F 8.453398 47.592806 2.867255
F 7.767729 47.592806 24.685590
F 7.082060 47.592806 46.503927
F 6.396392 47.592806 68.322262
F 5.710723 47.592806 90.140598
F 5.025054 47.592806 111.958935
F 35.175310 1.286291 3.707024
F 34.489641 1.286291 25.525360
F 33.803972 1.286291 47.343697
F 33.118303 1.286291 69.162032
F 32.432635 1.286291 90.980368
F 31.746966 1.286291 112.798705
F 35.175310 24.439548 3.707024
F 34.489641 24.439548 25.525360
F 33.803972 24.439548 47.343697
F 33.118303 24.439548 69.162032
F 32.432635 24.439548 90.980368
F 31.746966 24.439548 112.798705
F 35.175310 47.592806 3.707024
F 34.489641 47.592806 25.525360
F 33.803972 47.592806 47.343697
F 33.118303 47.592806 69.162032
F 32.432635 47.592806 90.980368
F 31.746966 47.592806 112.798705
F 8.453398 9.004040 2.867255
F 7.767729 9.004040 24.685590
F 7.082060 9.004040 46.503927
F 6.396392 9.004040 68.322262
F 5.710723 9.004040 90.140598
F 5.025054 9.004040 111.958935
F 8.453398 32.157298 2.867255
F 7.767729 32.157298 24.685590
F 7.082060 32.157298 46.503927
F 6.396392 32.157298 68.322262
F 5.710723 32.157298 90.140598
F 5.025054 32.157298 111.958935
F 8.453398 55.310555 2.867255
F 7.767729 55.310555 24.685590
F 7.082060 55.310555 46.503927
F 6.396392 55.310555 68.322262
F 5.710723 55.310555 90.140598
F 5.025054 55.310555 111.958935
F 35.175310 9.004040 3.707024
F 34.489641 9.004040 25.525360
F 33.803972 9.004040 47.343697
F 33.118303 9.004040 69.162032
F 32.432635 9.004040 90.980368
F 31.746966 9.004040 112.798705
F 35.175310 32.157298 3.707024
F 34.489641 32.157298 25.525360
F 33.803972 32.157298 47.343697
F 33.118303 32.157298 69.162032
F 32.432635 32.157298 90.980368
F 31.746966 32.157298 112.798705
F 35.175310 55.310555 3.707024
F 34.489641 55.310555 25.525360
F 33.803972 55.310555 47.343697
F 33.118303 55.310555 69.162032
F 32.432635 55.310555 90.980368
F 31.746966 55.310555 112.798705
F 8.453398 16.721795 2.867256
F 7.767729 16.721795 24.685591
F 7.082060 16.721795 46.503927
F 6.396392 16.721795 68.322263
F 5.710723 16.721795 90.140599
F 5.025054 16.721795 111.958936
F 8.453398 39.875053 2.867256
F 7.767729 39.875053 24.685591
F 7.082060 39.875053 46.503927
F 6.396392 39.875053 68.322263
F 5.710723 39.875053 90.140599
F 5.025054 39.875053 111.958936
F 8.453398 63.028310 2.867256
F 7.767729 63.028310 24.685591
F 7.082060 63.028310 46.503927
F 6.396392 63.028310 68.322263
F 5.710723 63.028310 90.140599
F 5.025054 63.028310 111.958936
F 35.175310 16.721795 3.707025
F 34.489641 16.721795 25.525361
F 33.803972 16.721795 47.343697
F 33.118303 16.721795 69.162033
F 32.432635 16.721795 90.980369
F 31.746966 16.721795 112.798706
F 35.175310 39.875053 3.707025
F 34.489641 39.875053 25.525361
F 33.803972 39.875053 47.343697
F 33.118303 39.875053 69.162033
F 32.432635 39.875053 90.980369
F 31.746966 39.875053 112.798706
F 35.175310 63.028310 3.707025
F 34.489641 63.028310 25.525361
F 33.803972 63.028310 47.343697
F 33.118303 63.028310 69.162033
F 32.432635 63.028310 90.980369
F 31.746966 63.028310 112.798706
F 17.360701 1.286290 3.147178
F 16.675032 1.286290 24.965514
F 15.989363 1.286290 46.783850
F 15.303694 1.286290 68.602186
F 14.618025 1.286290 90.420522
F 13.932357 1.286290 112.238858
F 17.360701 24.439548 3.147178
F 16.675032 24.439548 24.965514
F 15.989363 24.439548 46.783850
F 15.303694 24.439548 68.602186
F 14.618025 24.439548 90.420522
F 13.932357 24.439548 112.238858
F 17.360701 47.592806 3.147178
F 16.675032 47.592806 24.965514
F 15.989363 47.592806 46.783850
F 15.303694 47.592806 68.602186
F 14.618025 47.592806 90.420522
F 13.932357 47.592806 112.238858
F 44.082612 1.286290 3.986948
F 43.396943 1.286290 25.805284
F 42.711274 1.286290 47.623620
F 42.025605 1.286290 69.441956
F 41.339936 1.286290 91.260292
F 40.654267 1.286290 113.078628
F 44.082612 24.439548 3.986948
F 43.396943 24.439548 25.805284
F 42.711274 24.439548 47.623620
F 42.025605 24.439548 69.441956
F 41.339936 24.439548 91.260292
F 40.654267 24.439548 113.078628
F 44.082612 47.592806 3.986948
F 43.396943 47.592806 25.805284
F 42.711274 47.592806 47.623620
F 42.025605 47.592806 69.441956
F 41.339936 47.592806 91.260292
F 40.654267 47.592806 113.078628
F 17.360701 9.004040 3.147178
F 16.675032 9.004040 24.965514
F 15.989363 9.004040 46.783850
F 15.303694 9.004040 68.602186
F 14.618025 9.004040 90.420522
F 13.932357 9.004040 112.238858
F 17.360701 32.157297 3.147178
F 16.675032 32.157297 24.965514
F 15.989363 32.157297 46.783850
F 15.303694 32.157297 68.602186
F 14.618025 32.157297 90.420522
F 13.932357 32.157297 112.238858
F 17.360701 55.310555 3.147178
F 16.675032 55.310555 24.965514
F 15.989363 55.310555 46.783850
F 15.303694 55.310555 68.602186
F 14.618025 55.310555 90.420522
F 13.932357 55.310555 112.238858
F 44.082612 9.004040 3.986948
F 43.396943 9.004040 25.805284
F 42.711274 9.004040 47.623620
F 42.025605 9.004040 69.441956
F 41.339936 9.004040 91.260292
F 40.654267 9.004040 113.078628
F 44.082612 32.157297 3.986948
F 43.396943 32.157297 25.805284
F 42.711274 32.157297 47.623620
F 42.025605 32.157297 69.441956
F 41.339936 32.157297 91.260292
F 40.654267 32.157297 113.078628
F 44.082612 55.310555 3.986948
F 43.396943 55.310555 25.805284
F 42.711274 55.310555 47.623620
F 42.025605 55.310555 69.441956
F 41.339936 55.310555 91.260292
F 40.654267 55.310555 113.078628
F 17.360701 16.721795 3.147179
F 16.675032 16.721795 24.965514
F 15.989363 16.721795 46.783851
F 15.303694 16.721795 68.602187
F 14.618025 16.721795 90.420523
F 13.932357 16.721795 112.238859
F 17.360701 39.875053 3.147179
F 16.675032 39.875053 24.965514
F 15.989363 39.875053 46.783851
F 15.303694 39.875053 68.602187
F 14.618025 39.875053 90.420523
F 13.932357 39.875053 112.238859
F 17.360701 63.028310 3.147179
F 16.675032 63.028310 24.965514
F 15.989363 63.028310 46.783851
F 15.303694 63.028310 68.602187
F 14.618025 63.028310 90.420523
F 13.932357 63.028310 112.238859
F 44.082612 16.721795 3.986949
F 43.396943 16.721795 25.805284
F 42.711274 16.721795 47.623621
F 42.025605 16.721795 69.441957
F 41.339936 16.721795 91.260293
F 40.654267 16.721795 113.078629
F 44.082612 39.875053 3.986949
F 43.396943 39.875053 25.805284
F 42.711274 39.875053 47.623621
F 42.025605 39.875053 69.441957
F 41.339936 39.875053 91.260293
F 40.654267 39.875053 113.078629
F 44.082612 63.028310 3.986949
F 43.396943 63.028310 25.805284
F 42.711274 63.028310 47.623621
F 42.025605 63.028310 69.441957
F 41.339936 63.028310 91.260293
F 40.654267 63.028310 113.078629
F 26.268008 1.286290 3.427101
F 25.582340 1.286290 25.245438
F 24.896671 1.286290 47.063774
F 24.211002 1.286290 68.882109
F 23.525333 1.286290 90.700446
F 22.839664 1.286290 112.518781
F 26.268008 24.439548 3.427101
F 25.582340 24.439548 25.245438
F 24.896671 24.439548 47.063774
F 24.211002 24.439548 68.882109
F 23.525333 24.439548 90.700446
F 22.839664 24.439548 112.518781
F 26.268008 47.592805 3.427101
F 25.582340 47.592805 25.245438
F 24.896671 47.592805 47.063774
F 24.211002 47.592805 68.882109
F 23.525333 47.592805 90.700446
F 22.839664 47.592805 112.518781
F 50.932913 1.286290 69.721879
F 50.247244 1.286290 91.540216
F 49.561575 1.286290 113.358551
F 50.932913 24.439548 69.721879
F 50.247244 24.439548 91.540216
F 49.561575 24.439548 113.358551
F 50.932913 47.592805 69.721879
F 50.247244 47.592805 91.540216
F 49.561575 47.592805 113.358551
F 26.268008 9.004040 3.427101
F 25.582340 9.004040 25.245438
F 24.896671 9.004040 47.063774
F 24.211002 9.004040 68.882109
F 23.525333 9.004040 90.700446
F 22.839664 9.004040 112.518781
F 26.268008 32.157297 3.427101
F 25.582340 32.157297 25.245438
F 24.896671 32.157297 47.063774
F 24.211002 32.157297 68.882109
F 23.525333 32.157297 90.700446
F 22.839664 32.157297 112.518781
F 26.268008 55.310555 3.427101
F 25.582340 55.310555 25.245438
F 24.896671 55.310555 47.063774
F 24.211002 55.310555 68.882109
F 23.525333 55.310555 90.700446
F 22.839664 55.310555 112.518781
F 50.932913 9.004040 69.721879
F 50.247244 9.004040 91.540216
F 49.561575 9.004040 113.358551
F 50.932913 32.157297 69.721879
F 50.247244 32.157297 91.540216
F 49.561575 32.157297 113.358551
F 50.932913 55.310555 69.721879
F 50.247244 55.310555 91.540216
F 49.561575 55.310555 113.358551
F 26.268008 16.721795 3.427102
F 25.582340 16.721795 25.245438
F 24.896671 16.721795 47.063775
F 24.211002 16.721795 68.882110
F 23.525333 16.721795 90.700447
F 22.839664 16.721795 112.518782
F 26.268008 39.875052 3.427102
F 25.582340 39.875052 25.245438
F 24.896671 39.875052 47.063775
F 24.211002 39.875052 68.882110
F 23.525333 39.875052 90.700447
F 22.839664 39.875052 112.518782
F 26.268008 63.028310 3.427102
F 25.582340 63.028310 25.245438
F 24.896671 63.028310 47.063775
F 24.211002 63.028310 68.882110
F 23.525333 63.028310 90.700447
F 22.839664 63.028310 112.518782
F 50.932913 16.721795 69.721880
F 50.247244 16.721795 91.540217
F 49.561575 16.721795 113.358552
F 50.932913 39.875052 69.721880
F 50.247244 39.875052 91.540217
F 49.561575 39.875052 113.358552
F 50.932913 63.028310 69.721880
F 50.247244 63.028310 91.540217
F 49.561575 63.028310 113.358552
F 8.339105 3.858875 6.503643
F 7.653436 3.858875 28.321979
F 6.967767 3.858875 50.140315
F 6.282099 3.858875 71.958651
F 5.596430 3.858875 93.776987
F 4.910761 3.858875 115.595323
F 8.339105 27.012132 6.503643
F 7.653436 27.012132 28.321979
F 6.967767 27.012132 50.140315
F 6.282099 27.012132 71.958651
F 5.596430 27.012132 93.776987
F 4.910761 27.012132 115.595323
F 8.339105 50.165390 6.503643
F 7.653436 50.165390 28.321979
F 6.967767 50.165390 50.140315
F 6.282099 50.165390 71.958651
F 5.596430 50.165390 93.776987
F 4.910761 50.165390 115.595323
F 35.061017 3.858875 7.343413
F 34.375348 3.858875 29.161749
F 33.689679 3.858875 50.980085
F 33.004010 3.858875 72.798421
F 32.318342 3.858875 94.616757
F 31.632673 3.858875 116.435093
F 35.061017 27.012132 7.343413
F 34.375348 27.012132 29.161749
F 33.689679 27.012132 50.980085
F 33.004010 27.012132 72.798421
F 32.318342 27.012132 94.616757
F 31.632673 27.012132 116.435093
F 35.061017 50.165390 7.343413
F 34.375348 50.165390 29.161749
F 33.689679 50.165390 50.980085
F 33.004010 50.165390 72.798421
F 32.318342 50.165390 94.616757
F 31.632673 50.165390 116.435093
F 8.339105 11.576625 6.503643
F 7.653436 11.576625 28.321979
F 6.967767 11.576625 50.140315
F 6.282098 11.576625 71.958652
F 5.596430 11.576625 93.776987
F 4.910761 11.576625 115.595323
F 8.339105 34.729882 6.503643
F 7.653436 34.729882 28.321979
F 6.967767 34.729882 50.140315
F 6.282098 34.729882 71.958652
F 5.596430 34.729882 93.776987
F 4.910761 34.729882 115.595323
F 8.339105 57.883140 6.503643
F 7.653436 57.883140 28.321979
F 6.967767 57.883140 50.140315
F 6.282098 57.883140 71.958652
F 5.596430 57.883140 93.776987
F 4.910761 57.883140 115.595323
F 35.061017 11.576625 7.343413
F 34.375348 11.576625 29.161749
F 33.689679 11.576625 50.980085
F 33.004010 11.576625 72.798422
F 32.318342 11.576625 94.616757
F 31.632673 11.576625 116.435093
F 35.061017 34.729882 7.343413
F 34.375348 34.729882 29.161749
F 33.689679 34.729882 50.980085
F 33.004010 34.729882 72.798422
F 32.318342 34.729882 94.616757
F 31.632673 34.729882 116.435093
F 35.061017 57.883140 7.343413
F 34.375348 57.883140 29.161749
F 33.689679 57.883140 50.980085
F 33.004010 57.883140 72.798422
F 32.318342 57.883140 94.616757
F 31.632673 57.883140 116.435093
F 8.339105 19.294380 6.503644
F 7.653436 19.294380 28.321979
F 6.967767 19.294380 50.140316
F 6.282098 19.294380 71.958652
F 5.596430 19.294380 93.776987
F 4.910761 19.294380 115.595324
F 8.339105 42.447638 6.503644
F 7.653436 42.447638 28.321979
F 6.967767 42.447638 50.140316
F 6.282098 42.447638 71.958652
F 5.596430 42.447638 93.776987
F 4.910761 42.447638 115.595324
F 8.339105 65.600895 6.503644
F 7.653436 65.600895 28.321979
F 6.967767 65.600895 50.140316
F 6.282098 65.600895 71.958652
F 5.596430 65.600895 93.776987
F 4.910761 65.600895 115.595324
F 35.061017 19.294380 7.343414
F 34.375348 19.294380 29.161749
F 33.689679 19.294380 50.980086
F 33.004010 19.294380 72.798422
F 32.318342 19.294380 94.616757
F 31.632673 19.294380 116.435094
F 35.061017 42.447638 7.343414
F 34.375348 42.447638 29.161749
F 33.689679 42.447638 50.980086
F 33.004010 42.447638 72.798422
F 32.318342 42.447638 94.616757
F 31.632673 42.447638 116.435094
F 35.061017 65.600895 7.343414
F 34.375348 65.600895 29.161749
F 33.689679 65.600895 50.980086
F 33.004010 65.600895 72.798422
F 32.318342 65.600895 94.616757
F 31.632673 65.600895 116.435094
F 17.246408 3.858876 6.783567
F 16.560739 3.858876 28.601904
F 15.875070 3.858876 50.420239
F 15.189401 3.858876 72.238575
F 14.503732 3.858876 94.056912
F 13.818063 3.858876 115.875247
F 17.246408 27.012134 6.783567
F 16.560739 27.012134 28.601904
F 15.875070 27.012134 50.420239
F 15.189401 27.012134 72.238575
F 14.503732 27.012134 94.056912
F 13.818063 27.012134 115.875247
F 17.246408 50.165391 6.783567
F 16.560739 50.165391 28.601904
F 15.875070 50.165391 50.420239
F 15.189401 50.165391 72.238575
F 14.503732 50.165391 94.056912
F 13.818063 50.165391 115.875247
F 43.968318 3.858876 7.623337
F 43.282650 3.858876 29.441674
F 42.596981 3.858876 51.260009
F 41.911312 3.858876 73.078345
F 41.225643 3.858876 94.896682
F 40.539974 3.858876 116.715017
F 43.968318 27.012134 7.623337
F 43.282650 27.012134 29.441674
F 42.596981 27.012134 51.260009
F 41.911312 27.012134 73.078345
F 41.225643 27.012134 94.896682
F 40.539974 27.012134 116.715017
F 43.968318 50.165391 7.623337
F 43.282650 50.165391 29.441674
F 42.596981 50.165391 51.260009
F 41.911312 50.165391 73.078345
F 41.225643 50.165391 94.896682
F 40.539974 50.165391 116.715017
F 17.246408 11.576626 6.783567
F 16.560739 11.576626 28.601904
F 15.875070 11.576626 50.420239
F 15.189401 11.576626 72.238576
F 14.503732 11.576626 94.056912
F 13.818063 11.576626 115.875247
F 17.246408 34.729884 6.783567
F 16.560739 34.729884 28.601904
F 15.875070 34.729884 50.420239
F 15.189401 34.729884 72.238576
F 14.503732 34.729884 94.056912
F 13.818063 34.729884 115.875247
F 17.246408 57.883141 6.783567
F 16.560739 57.883141 28.601904
F 15.875070 57.883141 50.420239
F 15.189401 57.883141 72.238576
F 14.503732 57.883141 94.056912
F 13.818063 57.883141 115.875247
F 43.968318 11.576626 7.623337
F 43.282650 11.576626 29.441674
F 42.596981 11.576626 51.260009
F 41.911312 11.576626 73.078346
F 41.225643 11.576626 94.896682
F 40.539974 11.576626 116.715017
F 43.968318 34.729884 7.623337
F 43.282650 34.729884 29.441674
F 42.596981 34.729884 51.260009
F 41.911312 34.729884 73.078346
F 41.225643 34.729884 94.896682
F 40.539974 34.729884 116.715017
F 43.968318 57.883141 7.623337
F 43.282650 57.883141 29.441674
F 42.596981 57.883141 51.260009
F 41.911312 57.883141 73.078346
F 41.225643 57.883141 94.896682
F 40.539974 57.883141 116.715017
F 17.246408 19.294382 6.783568
F 16.560739 19.294382 28.601904
F 15.875070 19.294382 50.420240
F 15.189401 19.294382 72.238576
F 14.503732 19.294382 94.056912
F 13.818063 19.294382 115.875248
F 17.246408 42.447639 6.783568
F 16.560739 42.447639 28.601904
F 15.875070 42.447639 50.420240
F 15.189401 42.447639 72.238576
F 14.503732 42.447639 94.056912
F 13.818063 42.447639 115.875248
F 17.246408 65.600897 6.783568
F 16.560739 65.600897 28.601904
F 15.875070 65.600897 50.420240
F 15.189401 65.600897 72.238576
F 14.503732 65.600897 94.056912
F 13.818063 65.600897 115.875248
F 43.968318 19.294382 7.623338
F 43.282650 19.294382 29.441674
F 42.596981 19.294382 51.260010
F 41.911312 19.294382 73.078346
F 41.225643 19.294382 94.896682
F 40.539974 19.294382 116.715018
F 43.968318 42.447639 7.623338
F 43.282650 42.447639 29.441674
F 42.596981 42.447639 51.260010
F 41.911312 42.447639 73.078346
F 41.225643 42.447639 94.896682
F 40.539974 42.447639 116.715018
F 43.968318 65.600897 7.623338
F 43.282650 65.600897 29.441674
F 42.596981 65.600897 51.260010
F 41.911312 65.600897 73.078346
F 41.225643 65.600897 94.896682
F 40.539974 65.600897 116.715018
F 26.153717 3.858875 7.063491
F 25.468048 3.858875 28.881826
F 24.782380 3.858875 50.700163
F 24.096711 3.858875 72.518499
F 23.411042 3.858875 94.336834
F 22.725373 3.858875 116.155171
F 26.153717 27.012133 7.063491
F 25.468048 27.012133 28.881826
F 24.782380 27.012133 50.700163
F 24.096711 27.012133 72.518499
F 23.411042 27.012133 94.336834
F 22.725373 27.012133 116.155171
F 26.153717 50.165390 7.063491
F 25.468048 50.165390 28.881826
F 24.782380 50.165390 50.700163
F 24.096711 50.165390 72.518499
F 23.411042 50.165390 94.336834
F 22.725373 50.165390 116.155171
F 50.818622 3.858875 73.358268
F 50.132953 3.858875 95.176604
F 49.447284 3.858875 116.994941
F 50.818622 27.012133 73.358268
F 50.132953 27.012133 95.176604
F 49.447284 27.012133 116.994941
F 50.818622 50.165390 73.358268
F 50.132953 50.165390 95.176604
F 49.447284 50.165390 116.994941
F 26.153717 11.576625 7.063491
F 25.468048 11.576625 28.881826
F 24.782380 11.576625 50.700163
F 24.096711 11.576625 72.518499
F 23.411042 11.576625 94.336835
F 22.725373 11.576625 116.155171
F 26.153717 34.729883 7.063491
F 25.468048 34.729883 28.881826
F 24.782380 34.729883 50.700163
F 24.096711 34.729883 72.518499
F 23.411042 34.729883 94.336835
F 22.725373 34.729883 116.155171
F 26.153717 57.883140 7.063491
F 25.468048 57.883140 28.881826
F 24.782380 57.883140 50.700163
F 24.096711 57.883140 72.518499
F 23.411042 57.883140 94.336835
F 22.725373 57.883140 116.155171
F 50.818622 11.576625 73.358268
F 50.132953 11.576625 95.176605
F 49.447284 11.576625 116.994941
F 50.818622 34.729883 73.358268
F 50.132953 34.729883 95.176605
F 49.447284 34.729883 116.994941
F 50.818622 57.883140 73.358268
F 50.132953 57.883140 95.176605
F 49.447284 57.883140 116.994941
F 26.153717 19.294381 7.063491
F 25.468048 19.294381 28.881827
F 24.782380 19.294381 50.700163
F 24.096711 19.294381 72.518500
F 23.411042 19.294381 94.336835
F 22.725373 19.294381 116.155171
F 26.153717 42.447638 7.063491
F 25.468048 42.447638 28.881827
F 24.782380 42.447638 50.700163
F 24.096711 42.447638 72.518500
F 23.411042 42.447638 94.336835
F 22.725373 42.447638 116.155171
F 26.153717 65.600896 7.063491
F 25.468048 65.600896 28.881827
F 24.782380 65.600896 50.700163
F 24.096711 65.600896 72.518500
F 23.411042 65.600896 94.336835
F 22.725373 65.600896 116.155171
F 50.818622 19.294381 73.358269
F 50.132953 19.294381 95.176605
F 49.447284 19.294381 116.994941
F 50.818622 42.447638 73.358269
F 50.132953 42.447638 95.176605
F 49.447284 42.447638 116.994941
F 50.818622 65.600896 73.358269
F 50.132953 65.600896 95.176605
F 49.447284 65.600896 116.994941
F 8.424827 3.858875 3.776353
F 7.739158 3.858875 25.594688
F 7.053489 3.858875 47.413025
F 6.367820 3.858875 69.231361
F 5.682151 3.858875 91.049696
F 4.996482 3.858875 112.868033
F 8.424827 27.012133 3.776353
F 7.739158 27.012133 25.594688
F 7.053489 27.012133 47.413025
F 6.367820 27.012133 69.231361
F 5.682151 27.012133 91.049696
F 4.996482 27.012133 112.868033
F 8.424827 50.165390 3.776353
F 7.739158 50.165390 25.594688
F 7.053489 50.165390 47.413025
F 6.367820 50.165390 69.231361
F 5.682151 50.165390 91.049696
F 4.996482 50.165390 112.868033
F 35.146737 3.858875 4.616123
F 34.461069 3.858875 26.434458
F 33.775400 3.858875 48.252795
F 33.089731 3.858875 70.071130
F 32.404062 3.858875 91.889466
F 31.718393 3.858875 113.707803
F 35.146737 27.012133 4.616123
F 34.461069 27.012133 26.434458
F 33.775400 27.012133 48.252795
F 33.089731 27.012133 70.071130
F 32.404062 27.012133 91.889466
F 31.718393 27.012133 113.707803
F 35.146737 50.165390 4.616123
F 34.461069 50.165390 26.434458
F 33.775400 50.165390 48.252795
F 33.089731 50.165390 70.071130
F 32.404062 50.165390 91.889466
F 31.718393 50.165390 113.707803
F 8.424827 11.576625 3.776353
F 7.739158 11.576625 25.594688
F 7.053489 11.576625 47.413024
F 6.367820 11.576625 69.231361
F 5.682151 11.576625 91.049696
F 4.996482 11.576625 112.868033
F 8.424827 34.729883 3.776353
F 7.739158 34.729883 25.594688
F 7.053489 34.729883 47.413024
F 6.367820 34.729883 69.231361
F 5.682151 34.729883 91.049696
F 4.996482 34.729883 112.868033
F 8.424827 57.883140 3.776353
F 7.739158 57.883140 25.594688
F 7.053489 57.883140 47.413024
F 6.367820 57.883140 69.231361
F 5.682151 57.883140 91.049696
F 4.996482 57.883140 112.868033
F 35.146737 11.576625 4.616123
F 34.461069 11.576625 26.434458
F 33.775400 11.576625 48.252794
F 33.089731 11.576625 70.071130
F 32.404062 11.576625 91.889466
F 31.718393 11.576625 113.707803
F 35.146737 34.729883 4.616123
F 34.461069 34.729883 26.434458
F 33.775400 34.729883 48.252794
F 33.089731 34.729883 70.071130
F 32.404062 34.729883 91.889466
F 31.718393 34.729883 113.707803
F 35.146737 57.883140 4.616123
F 34.461069 57.883140 26.434458
F 33.775400 57.883140 48.252794
F 33.089731 57.883140 70.071130
F 32.404062 57.883140 91.889466
F 31.718393 57.883140 113.707803
F 8.424827 19.294381 3.776352
F 7.739158 19.294381 25.594688
F 7.053489 19.294381 47.413024
F 6.367820 19.294381 69.231360
F 5.682151 19.294381 91.049696
F 4.996482 19.294381 112.868032
F 8.424827 42.447638 3.776352
F 7.739158 42.447638 25.594688
F 7.053489 42.447638 47.413024
F 6.367820 42.447638 69.231360
F 5.682151 42.447638 91.049696
F 4.996482 42.447638 112.868032
F 8.424827 65.600896 3.776352
F 7.739158 65.600896 25.594688
F 7.053489 65.600896 47.413024
F 6.367820 65.600896 69.231360
F 5.682151 65.600896 91.049696
F 4.996482 65.600896 112.868032
F 35.146737 19.294381 4.616122
F 34.461069 19.294381 26.434458
F 33.775400 19.294381 48.252794
F 33.089731 19.294381 70.071129
F 32.404062 19.294381 91.889466
F 31.718393 19.294381 113.707802
F 35.146737 42.447638 4.616122
F 34.461069 42.447638 26.434458
F 33.775400 42.447638 48.252794
F 33.089731 42.447638 70.071129
F 32.404062 42.447638 91.889466
F 31.718393 42.447638 113.707802
F 35.146737 65.600896 4.616122
F 34.461069 65.600896 26.434458
F 33.775400 65.600896 48.252794
F 33.089731 65.600896 70.071129
F 32.404062 65.600896 91.889466
F 31.718393 65.600896 113.707802
F 17.332129 3.858876 4.056275
F 16.646460 3.858876 25.874612
F 15.960792 3.858876 47.692947
F 15.275123 3.858876 69.511283
F 14.589454 3.858876 91.329620
F 13.903785 3.858876 113.147955
F 17.332129 27.012133 4.056275
F 16.646460 27.012133 25.874612
F 15.960792 27.012133 47.692947
F 15.275123 27.012133 69.511283
F 14.589454 27.012133 91.329620
F 13.903785 27.012133 113.147955
F 17.332129 50.165391 4.056275
F 16.646460 50.165391 25.874612
F 15.960792 50.165391 47.692947
F 15.275123 50.165391 69.511283
F 14.589454 50.165391 91.329620
F 13.903785 50.165391 113.147955
F 44.054040 3.858876 4.896045
F 43.368371 3.858876 26.714381
F 42.682702 3.858876 48.532717
F 41.997034 3.858876 70.351053
F 41.311365 3.858876 92.169389
F 40.625696 3.858876 113.987725
F 44.054040 27.012133 4.896045
F 43.368371 27.012133 26.714381
F 42.682702 27.012133 48.532717
F 41.997034 27.012133 70.351053
F 41.311365 27.012133 92.169389
F 40.625696 27.012133 113.987725
F 44.054040 50.165391 4.896045
F 43.368371 50.165391 26.714381
F 42.682702 50.165391 48.532717
F 41.997034 50.165391 70.351053
F 41.311365 50.165391 92.169389
F 40.625696 50.165391 113.987725
F 17.332129 11.576626 4.056275
F 16.646460 11.576626 25.874611
F 15.960792 11.576626 47.692947
F 15.275123 11.576626 69.511283
F 14.589454 11.576626 91.329620
F 13.903785 11.576626 113.147955
F 17.332129 34.729883 4.056275
F 16.646460 34.729883 25.874611
F 15.960792 34.729883 47.692947
F 15.275123 34.729883 69.511283
F 14.589454 34.729883 91.329620
F 13.903785 34.729883 113.147955
F 17.332129 57.883141 4.056275
F 16.646460 57.883141 25.874611
F 15.960792 57.883141 47.692947
F 15.275123 57.883141 69.511283
F 14.589454 57.883141 91.329620
F 13.903785 57.883141 113.147955
F 44.054040 11.576626 4.896045
F 43.368371 11.576626 26.714380
F 42.682702 11.576626 48.532717
F 41.997034 11.576626 70.351053
F 41.311365 11.576626 92.169389
F 40.625696 11.576626 113.987725
F 44.054040 34.729883 4.896045
F 43.368371 34.729883 26.714380
F 42.682702 34.729883 48.532717
F 41.997034 34.729883 70.351053
F 41.311365 34.729883 92.169389
F 40.625696 34.729883 113.987725
F 44.054040 57.883141 4.896045
F 43.368371 57.883141 26.714380
F 42.682702 57.883141 48.532717
F 41.997034 57.883141 70.351053
F 41.311365 57.883141 92.169389
F 40.625696 57.883141 113.987725
F 17.332129 19.294381 4.056275
F 16.646460 19.294381 25.874611
F 15.960792 19.294381 47.692946
F 15.275123 19.294381 69.511283
F 14.589454 19.294381 91.329619
F 13.903785 19.294381 113.147954
F 17.332129 42.447639 4.056275
F 16.646460 42.447639 25.874611
F 15.960792 42.447639 47.692946
F 15.275123 42.447639 69.511283
F 14.589454 42.447639 91.329619
F 13.903785 42.447639 113.147954
F 17.332129 65.600896 4.056275
F 16.646460 65.600896 25.874611
F 15.960792 65.600896 47.692946
F 15.275123 65.600896 69.511283
F 14.589454 65.600896 91.329619
F 13.903785 65.600896 113.147954
F 44.054040 19.294381 4.896045
F 43.368371 19.294381 26.714380
F 42.682702 19.294381 48.532716
F 41.997034 19.294381 70.351053
F 41.311365 19.294381 92.169388
F 40.625696 19.294381 113.987724
F 44.054040 42.447639 4.896045
F 43.368371 42.447639 26.714380
F 42.682702 42.447639 48.532716
F 41.997034 42.447639 70.351053
F 41.311365 42.447639 92.169388
F 40.625696 42.447639 113.987724
F 44.054040 65.600896 4.896045
F 43.368371 65.600896 26.714380
F 42.682702 65.600896 48.532716
F 41.997034 65.600896 70.351053
F 41.311365 65.600896 92.169388
F 40.625696 65.600896 113.987724
F 26.239437 3.858875 4.336199
F 25.553768 3.858875 26.154535
F 24.868099 3.858875 47.972871
F 24.182430 3.858875 69.791207
F 23.496761 3.858875 91.609543
F 22.811093 3.858875 113.427880
F 26.239437 27.012133 4.336199
F 25.553768 27.012133 26.154535
F 24.868099 27.012133 47.972871
F 24.182430 27.012133 69.791207
F 23.496761 27.012133 91.609543
F 22.811093 27.012133 113.427880
F 26.239437 50.165390 4.336199
F 25.553768 50.165390 26.154535
F 24.868099 50.165390 47.972871
F 24.182430 50.165390 69.791207
F 23.496761 50.165390 91.609543
F 22.811093 50.165390 113.427880
F 50.904341 3.858875 70.630977
F 50.218672 3.858875 92.449313
F 49.533003 3.858875 114.267649
F 50.904341 27.012133 70.630977
F 50.218672 27.012133 92.449313
F 49.533003 27.012133 114.267649
F 50.904341 50.165390 70.630977
F 50.218672 50.165390 92.449313
F 49.533003 50.165390 114.267649
F 26.239437 11.576625 4.336198
F 25.553768 11.576625 26.154535
F 24.868099 11.576625 47.972871
F 24.182430 11.576625 69.791207
F 23.496761 11.576625 91.609543
F 22.811093 11.576625 113.427879
F 26.239437 34.729883 4.336198
F 25.553768 34.729883 26.154535
F 24.868099 34.729883 47.972871
F 24.182430 34.729883 69.791207
F 23.496761 34.729883 91.609543
F 22.811093 34.729883 113.427879
F 26.239437 57.883140 4.336198
F 25.553768 57.883140 26.154535
F 24.868099 57.883140 47.972871
F 24.182430 57.883140 69.791207
F 23.496761 57.883140 91.609543
F 22.811093 57.883140 113.427879
F 50.904341 11.576625 70.630977
F 50.218672 11.576625 92.449313
F 49.533004 11.576625 114.267648
F 50.904341 34.729883 70.630977
F 50.218672 34.729883 92.449313
F 49.533004 34.729883 114.267648
F 50.904341 57.883140 70.630977
F 50.218672 57.883140 92.449313
F 49.533004 57.883140 114.267648
F 26.239437 19.294381 4.336198
F 25.553768 19.294381 26.154534
F 24.868099 19.294381 47.972871
F 24.182430 19.294381 69.791206
F 23.496762 19.294381 91.609542
F 22.811093 19.294381 113.427879
F 26.239437 42.447638 4.336198
F 25.553768 42.447638 26.154534
F 24.868099 42.447638 47.972871
F 24.182430 42.447638 69.791206
F 23.496762 42.447638 91.609542
F 22.811093 42.447638 113.427879
F 26.239437 65.600896 4.336198
F 25.553768 65.600896 26.154534
F 24.868099 65.600896 47.972871
F 24.182430 65.600896 69.791206
F 23.496762 65.600896 91.609542
F 22.811093 65.600896 113.427879
F 50.904341 19.294381 70.630976
F 50.218672 19.294381 92.449312
F 49.533004 19.294381 114.267648
F 50.904341 42.447638 70.630976
F 50.218672 42.447638 92.449312
F 49.533004 42.447638 114.267648
F 50.904341 65.600896 70.630976
F 50.218672 65.600896 92.449312
F 49.533004 65.600896 114.267648
F 8.539094 1.286291 0.139963
F 7.853425 1.286291 21.958299
F 7.167756 1.286291 43.776635
F 6.482087 1.286291 65.594970
F 5.796418 1.286291 87.413307
F 5.110750 1.286291 109.231643
F 8.539094 24.439549 0.139963
F 7.853425 24.439549 21.958299
F 7.167756 24.439549 43.776635
F 6.482087 24.439549 65.594970
F 5.796418 24.439549 87.413307
F 5.110750 24.439549 109.231643
F 8.539094 47.592806 0.139963
F 7.853425 47.592806 21.958299
F 7.167756 47.592806 43.776635
F 6.482087 47.592806 65.594970
F 5.796418 47.592806 87.413307
F 5.110750 47.592806 109.231643
F 35.261006 1.286291 0.979732
F 34.575337 1.286291 22.798069
F 33.889668 1.286291 44.616405
F 33.203999 1.286291 66.434740
F 32.518330 1.286291 88.253077
F 31.832661 1.286291 110.071413
F 35.261006 24.439549 0.979732
F 34.575337 24.439549 22.798069
F 33.889668 24.439549 44.616405
F 33.203999 24.439549 66.434740
F 32.518330 24.439549 88.253077
F 31.832661 24.439549 110.071413
F 35.261006 47.592806 0.979732
F 34.575337 47.592806 22.798069
F 33.889668 47.592806 44.616405
F 33.203999 47.592806 66.434740
F 32.518330 47.592806 88.253077
F 31.832661 47.592806 110.071413
F 8.539094 9.004041 0.139963
F 7.853425 9.004041 21.958299
F 7.167756 9.004041 43.776635
F 6.482087 9.004041 65.594970
F 5.796418 9.004041 87.413307
F 5.110750 9.004041 109.231643
F 8.539094 32.157298 0.139963
F 7.853425 32.157298 21.958299
F 7.167756 32.157298 43.776635
F 6.482087 32.157298 65.594970
F 5.796418 32.157298 87.413307
F 5.110750 32.157298 109.231643
F 8.539094 55.310556 0.139963
F 7.853425 55.310556 21.958299
F 7.167756 55.310556 43.776635
F 6.482087 55.310556 65.594970
F 5.796418 55.310556 87.413307
F 5.110750 55.310556 109.231643
F 35.261006 9.004041 0.979732
F 34.575337 9.004041 22.798069
F 33.889668 9.004041 44.616405
F 33.203999 9.004041 66.434740
F 32.518330 9.004041 88.253077
F 31.832661 9.004041 110.071413
F 35.261006 32.157298 0.979732
F 34.575337 32.157298 22.798069
F 33.889668 32.157298 44.616405
F 33.203999 32.157298 66.434740
F 32.518330 32.157298 88.253077
F 31.832661 32.157298 110.071413
F 35.261006 55.310556 0.979732
F 34.575337 55.310556 22.798069
F 33.889668 55.310556 44.616405
F 33.203999 55.310556 66.434740
F 32.518330 55.310556 88.253077
F 31.832661 55.310556 110.071413
F 8.539094 16.721796 0.139962
F 7.853425 16.721796 21.958298
F 7.167756 16.721796 43.776634
F 6.482087 16.721796 65.594970
F 5.796418 16.721796 87.413306
F 5.110750 16.721796 109.231642
F 8.539094 39.875053 0.139962
F 7.853425 39.875053 21.958298
F 7.167756 39.875053 43.776634
F 6.482087 39.875053 65.594970
F 5.796418 39.875053 87.413306
F 5.110750 39.875053 109.231642
F 8.539094 63.028311 0.139962
F 7.853425 63.028311 21.958298
F 7.167756 63.028311 43.776634
F 6.482087 63.028311 65.594970
F 5.796418 63.028311 87.413306
F 5.110750 63.028311 109.231642
F 35.261006 16.721796 0.979731
F 34.575337 16.721796 22.798068
F 33.889668 16.721796 44.616404
F 33.203999 16.721796 66.434740
F 32.518330 16.721796 88.253076
F 31.832661 16.721796 110.071412
F 35.261006 39.875053 0.979731
F 34.575337 39.875053 22.798068
F 33.889668 39.875053 44.616404
F 33.203999 39.875053 66.434740
F 32.518330 39.875053 88.253076
F 31.832661 39.875053 110.071412
F 35.261006 63.028311 0.979731
F 34.575337 63.028311 22.798068
F 33.889668 63.028311 44.616404
F 33.203999 63.028311 66.434740
F 32.518330 63.028311 88.253076
F 31.832661 63.028311 110.071412
F 17.446396 1.286290 0.419886
F 16.760728 1.286290 22.238221
F 16.075059 1.286290 44.056557
F 15.389390 1.286290 65.874894
F 14.703721 1.286290 87.693229
F 14.018052 1.286290 109.511565
F 17.446396 24.439547 0.419886
F 16.760728 24.439547 22.238221
F 16.075059 24.439547 44.056557
F 15.389390 24.439547 65.874894
F 14.703721 24.439547 87.693229
F 14.018052 24.439547 109.511565
F 17.446396 47.592805 0.419886
F 16.760728 47.592805 22.238221
F 16.075059 47.592805 44.056557
F 15.389390 47.592805 65.874894
F 14.703721 47.592805 87.693229
F 14.018052 47.592805 109.511565
F 44.168307 1.286290 1.259656
F 43.482638 1.286290 23.077991
F 42.796970 1.286290 44.896327
F 42.111301 1.286290 66.714664
F 41.425632 1.286290 88.532999
F 40.739963 1.286290 110.351335
F 44.168307 24.439547 1.259656
F 43.482638 24.439547 23.077991
F 42.796970 24.439547 44.896327
F 42.111301 24.439547 66.714664
F 41.425632 24.439547 88.532999
F 40.739963 24.439547 110.351335
F 44.168307 47.592805 1.259656
F 43.482638 47.592805 23.077991
F 42.796970 47.592805 44.896327
F 42.111301 47.592805 66.714664
F 41.425632 47.592805 88.532999
F 40.739963 47.592805 110.351335
F 17.446396 9.004039 0.419886
F 16.760728 9.004039 22.238221
F 16.075059 9.004039 44.056557
F 15.389390 9.004039 65.874894
F 14.703721 9.004039 87.693229
F 14.018052 9.004039 109.511566
F 17.446396 32.157297 0.419886
F 16.760728 32.157297 22.238221
F 16.075059 32.157297 44.056557
F 15.389390 32.157297 65.874894
F 14.703721 32.157297 87.693229
F 14.018052 32.157297 109.511566
F 17.446396 55.310554 0.419886
F 16.760728 55.310554 22.238221
F 16.075059 55.310554 44.056557
F 15.389390 55.310554 65.874894
F 14.703721 55.310554 87.693229
F 14.018052 55.310554 109.511566
F 44.168307 9.004039 1.259656
F 43.482638 9.004039 23.077991
F 42.796970 9.004039 44.896327
F 42.111301 9.004039 66.714664
F 41.425632 9.004039 88.532999
F 40.739963 9.004039 110.351336
F 44.168307 32.157297 1.259656
F 43.482638 32.157297 23.077991
F 42.796970 32.157297 44.896327
F 42.111301 32.157297 66.714664
F 41.425632 32.157297 88.532999
F 40.739963 32.157297 110.351336
F 44.168307 55.310554 1.259656
F 43.482638 55.310554 23.077991
F 42.796970 55.310554 44.896327
F 42.111301 55.310554 66.714664
F 41.425632 55.310554 88.532999
F 40.739963 55.310554 110.351336
F 17.446396 16.721795 0.419885
F 16.760728 16.721795 22.238220
F 16.075059 16.721795 44.056557
F 15.389390 16.721795 65.874893
F 14.703721 16.721795 87.693228
F 14.018052 16.721795 109.511565
F 17.446396 39.875052 0.419885
F 16.760728 39.875052 22.238220
F 16.075059 39.875052 44.056557
F 15.389390 39.875052 65.874893
F 14.703721 39.875052 87.693228
F 14.018052 39.875052 109.511565
F 17.446396 63.028310 0.419885
F 16.760728 63.028310 22.238220
F 16.075059 63.028310 44.056557
F 15.389390 63.028310 65.874893
F 14.703721 63.028310 87.693228
F 14.018052 63.028310 109.511565
F 44.168307 16.721795 1.259655
F 43.482638 16.721795 23.077990
F 42.796970 16.721795 44.896327
F 42.111301 16.721795 66.714663
F 41.425632 16.721795 88.532998
F 40.739963 16.721795 110.351335
F 44.168307 39.875052 1.259655
F 43.482638 39.875052 23.077990
F 42.796970 39.875052 44.896327
F 42.111301 39.875052 66.714663
F 41.425632 39.875052 88.532998
F 40.739963 39.875052 110.351335
F 44.168307 63.028310 1.259655
F 43.482638 63.028310 23.077990
F 42.796970 63.028310 44.896327
F 42.111301 63.028310 66.714663
F 41.425632 63.028310 88.532998
F 40.739963 63.028310 110.351335
F 26.353705 1.286290 0.699809
F 25.668036 1.286290 22.518145
F 24.982367 1.286290 44.336481
F 24.296698 1.286290 66.154817
F 23.611030 1.286290 87.973153
F 22.925361 1.286290 109.791490
F 26.353705 24.439548 0.699809
F 25.668036 24.439548 22.518145
F 24.982367 24.439548 44.336481
F 24.296698 24.439548 66.154817
F 23.611030 24.439548 87.973153
F 22.925361 24.439548 109.791490
F 26.353705 47.592805 0.699809
F 25.668036 47.592805 22.518145
F 24.982367 47.592805 44.336481
F 24.296698 47.592805 66.154817
F 23.611030 47.592805 87.973153
F 22.925361 47.592805 109.791490
F 51.018610 1.286290 66.994587
F 50.332941 1.286290 88.812923
F 49.647273 1.286290 110.631259
F 51.018610 24.439548 66.994587
F 50.332941 24.439548 88.812923
F 49.647273 24.439548 110.631259
F 51.018610 47.592805 66.994587
F 50.332941 47.592805 88.812923
F 49.647273 47.592805 110.631259
F 26.353705 9.004039 0.699809
F 25.668036 9.004039 22.518145
F 24.982367 9.004039 44.336482
F 24.296698 9.004039 66.154817
F 23.611030 9.004039 87.973153
F 22.925361 9.004039 109.791490
F 26.353705 32.157297 0.699809
F 25.668036 32.157297 22.518145
F 24.982367 32.157297 44.336482
F 24.296698 32.157297 66.154817
F 23.611030 32.157297 87.973153
F 22.925361 32.157297 109.791490
F 26.353705 55.310555 0.699809
F 25.668036 55.310555 22.518145
F 24.982367 55.310555 44.336482
F 24.296698 55.310555 66.154817
F 23.611030 55.310555 87.973153
F 22.925361 55.310555 109.791490
F 51.018610 9.004039 66.994587
F 50.332941 9.004039 88.812923
F 49.647273 9.004039 110.631259
F 51.018610 32.157297 66.994587
F 50.332941 32.157297 88.812923
F 49.647273 32.157297 110.631259
F 51.018610 55.310555 66.994587
F 50.332941 55.310555 88.812923
F 49.647273 55.310555 110.631259
F 26.353705 16.721795 0.699808
F 25.668036 16.721795 22.518144
F 24.982367 16.721795 44.336481
F 24.296698 16.721795 66.154816
F 23.611030 16.721795 87.973152
F 22.925361 16.721795 109.791489
F 26.353705 39.875052 0.699808
F 25.668036 39.875052 22.518144
F 24.982367 39.875052 44.336481
F 24.296698 39.875052 66.154816
F 23.611030 39.875052 87.973152
F 22.925361 39.875052 109.791489
F 26.353705 63.028310 0.699808
F 25.668036 63.028310 22.518144
F 24.982367 63.028310 44.336481
F 24.296698 63.028310 66.154816
F 23.611030 63.028310 87.973152
F 22.925361 63.028310 109.791489
F 51.018610 16.721795 66.994586
F 50.332942 16.721795 88.812922
F 49.647273 16.721795 110.631258
F 51.018610 39.875052 66.994586
F 50.332942 39.875052 88.812922
F 49.647273 39.875052 110.631258
F 51.018610 63.028310 66.994586
F 50.332942 63.028310 88.812922
F 49.647273 63.028310 110.631258
F 10.651653 7.717750 3.846334
F 9.965984 7.717750 25.664669
F 9.280316 7.717750 47.483006
F 8.594647 7.717750 69.301341
F 7.908978 7.717750 91.119678
F 7.223309 7.717750 112.938014
F 10.651653 30.871007 3.846334
F 9.965984 30.871007 25.664669
F 9.280316 30.871007 47.483006
F 8.594647 30.871007 69.301341
F 7.908978 30.871007 91.119678
F 7.223309 30.871007 112.938014
F 10.651653 54.024265 3.846334
F 9.965984 54.024265 25.664669
F 9.280316 54.024265 47.483006
F 8.594647 54.024265 69.301341
F 7.908978 54.024265 91.119678
F 7.223309 54.024265 112.938014
F 37.373565 7.717750 4.686103
F 36.687896 7.717750 26.504439
F 36.002227 7.717750 48.322776
F 35.316559 7.717750 70.141111
F 34.630890 7.717750 91.959448
F 33.945221 7.717750 113.777784
F 37.373565 30.871007 4.686103
F 36.687896 30.871007 26.504439
F 36.002227 30.871007 48.322776
F 35.316559 30.871007 70.141111
F 34.630890 30.871007 91.959448
F 33.945221 30.871007 113.777784
F 37.373565 54.024265 4.686103
F 36.687896 54.024265 26.504439
F 36.002227 54.024265 48.322776
F 35.316559 54.024265 70.141111
F 34.630890 54.024265 91.959448
F 33.945221 54.024265 113.777784
F 10.651653 15.435502 3.846333
F 9.965984 15.435502 25.664668
F 9.280316 15.435502 47.483005
F 8.594647 15.435502 69.301340
F 7.908978 15.435502 91.119676
F 7.223309 15.435502 112.938013
F 10.651653 38.588760 3.846333
F 9.965984 38.588760 25.664668
F 9.280316 38.588760 47.483005
F 8.594647 38.588760 69.301340
F 7.908978 38.588760 91.119676
F 7.223309 38.588760 112.938013
F 10.651653 61.742018 3.846333
F 9.965984 61.742018 25.664668
F 9.280316 61.742018 47.483005
F 8.594647 61.742018 69.301340
F 7.908978 61.742018 91.119676
F 7.223309 61.742018 112.938013
F 37.373565 15.435502 4.686102
F 36.687896 15.435502 26.504438
F 36.002227 15.435502 48.322775
F 35.316559 15.435502 70.141110
F 34.630890 15.435502 91.959446
F 33.945221 15.435502 113.777783
F 37.373565 38.588760 4.686102
F 36.687896 38.588760 26.504438
F 36.002227 38.588760 48.322775
F 35.316559 38.588760 70.141110
F 34.630890 38.588760 91.959446
F 33.945221 38.588760 113.777783
F 37.373565 61.742018 4.686102
F 36.687896 61.742018 26.504438
F 36.002227 61.742018 48.322775
F 35.316559 61.742018 70.141110
F 34.630890 61.742018 91.959446
F 33.945221 61.742018 113.777783
F 10.651653 0.000000 3.846334
F 9.965984 0.000000 25.664669
F 9.280316 0.000000 47.483006
F 8.594647 0.000000 69.301341
F 7.908978 0.000000 91.119677
F 7.223309 0.000000 112.938014
F 10.651653 23.153258 3.846334
F 9.965984 23.153258 25.664669
F 9.280316 23.153258 47.483006
F 8.594647 23.153258 69.301341
F 7.908978 23.153258 91.119677
F 7.223309 23.153258 112.938014
F 10.651653 46.306515 3.846334
F 9.965984 46.306515 25.664669
F 9.280316 46.306515 47.483006
F 8.594647 46.306515 69.301341
F 7.908978 46.306515 91.119677
F 7.223309 46.306515 112.938014
F 37.373565 0.000000 4.686103
F 36.687896 0.000000 26.504439
F 36.002227 0.000000 48.322776
F 35.316559 0.000000 70.141111
F 34.630890 0.000000 91.959447
F 33.945221 0.000000 113.777784
F 37.373565 23.153258 4.686103
F 36.687896 23.153258 26.504439
F 36.002227 23.153258 48.322776
F 35.316559 23.153258 70.141111
F 34.630890 23.153258 91.959447
F 33.945221 23.153258 113.777784
F 37.373565 46.306515 4.686103
F 36.687896 46.306515 26.504439
F 36.002227 46.306515 48.322776
F 35.316559 46.306515 70.141111
F 34.630890 46.306515 91.959447
F 33.945221 46.306515 113.777784
F 19.558958 7.717750 4.126256
F 18.873289 7.717750 25.944592
F 18.187620 7.717750 47.762928
F 17.501951 7.717750 69.581264
F 16.816283 7.717750 91.399600
F 16.130614 7.717750 113.217936
F 19.558958 30.871008 4.126256
F 18.873289 30.871008 25.944592
F 18.187620 30.871008 47.762928
F 17.501951 30.871008 69.581264
F 16.816283 30.871008 91.399600
F 16.130614 30.871008 113.217936
F 19.558958 54.024265 4.126256
F 18.873289 54.024265 25.944592
F 18.187620 54.024265 47.762928
F 17.501951 54.024265 69.581264
F 16.816283 54.024265 91.399600
F 16.130614 54.024265 113.217936
F 46.280869 7.717750 4.966026
F 45.595200 7.717750 26.784362
F 44.909531 7.717750 48.602698
F 44.223862 7.717750 70.421034
F 43.538193 7.717750 92.239370
F 42.852525 7.717750 114.057706
F 46.280869 30.871008 4.966026
F 45.595200 30.871008 26.784362
F 44.909531 30.871008 48.602698
F 44.223862 30.871008 70.421034
F 43.538193 30.871008 92.239370
F 42.852525 30.871008 114.057706
F 46.280869 54.024265 4.966026
F 45.595200 54.024265 26.784362
F 44.909531 54.024265 48.602698
F 44.223862 54.024265 70.421034
F 43.538193 54.024265 92.239370
F 42.852525 54.024265 114.057706
F 19.558958 15.435503 4.126255
F 18.873289 15.435503 25.944590
F 18.187620 15.435503 47.762927
F 17.501951 15.435503 69.581263
F 16.816283 15.435503 91.399599
F 16.130614 15.435503 113.217935
F 19.558958 38.588760 4.126255
F 18.873289 38.588760 25.944590
F 18.187620 38.588760 47.762927
F 17.501951 38.588760 69.581263
F 16.816283 38.588760 91.399599
F 16.130614 38.588760 113.217935
F 19.558958 61.742018 4.126255
F 18.873289 61.742018 25.944590
F 18.187620 61.742018 47.762927
F 17.501951 61.742018 69.581263
F 16.816283 61.742018 91.399599
F 16.130614 61.742018 113.217935
F 46.280869 15.435503 4.966025
F 45.595200 15.435503 26.784360
F 44.909531 15.435503 48.602697
F 44.223862 15.435503 70.421033
F 43.538193 15.435503 92.239369
F 42.852525 15.435503 114.057705
F 46.280869 38.588760 4.966025
F 45.595200 38.588760 26.784360
F 44.909531 38.588760 48.602697
F 44.223862 38.588760 70.421033
F 43.538193 38.588760 92.239369
F 42.852525 38.588760 114.057705
F 46.280869 61.742018 4.966025
F 45.595200 61.742018 26.784360
F 44.909531 61.742018 48.602697
F 44.223862 61.742018 70.421033
F 43.538193 61.742018 92.239369
F 42.852525 61.742018 114.057705
F 19.558958 0.000001 4.126256
F 18.873289 0.000001 25.944591
F 18.187620 0.000001 47.762928
F 17.501951 0.000001 69.581264
F 16.816283 0.000001 91.399600
F 16.130614 0.000001 113.217936
F 19.558958 23.153258 4.126256
F 18.873289 23.153258 25.944591
F 18.187620 23.153258 47.762928
F 17.501951 23.153258 69.581264
F 16.816283 23.153258 91.399600
F 16.130614 23.153258 113.217936
F 19.558958 46.306516 4.126256
F 18.873289 46.306516 25.944591
F 18.187620 46.306516 47.762928
F 17.501951 46.306516 69.581264
F 16.816283 46.306516 91.399600
F 16.130614 46.306516 113.217936
F 46.280869 0.000001 4.966026
F 45.595200 0.000001 26.784361
F 44.909531 0.000001 48.602698
F 44.223862 0.000001 70.421034
F 43.538193 0.000001 92.239370
F 42.852525 0.000001 114.057706
F 46.280869 23.153258 4.966026
F 45.595200 23.153258 26.784361
F 44.909531 23.153258 48.602698
F 44.223862 23.153258 70.421034
F 43.538193 23.153258 92.239370
F 42.852525 23.153258 114.057706
F 46.280869 46.306516 4.966026
F 45.595200 46.306516 26.784361
F 44.909531 46.306516 48.602698
F 44.223862 46.306516 70.421034
F 43.538193 46.306516 92.239370
F 42.852525 46.306516 114.057706
F 28.466264 7.717750 4.406180
F 27.780596 7.717750 26.224516
F 27.094927 7.717750 48.042853
F 26.409258 7.717750 69.861188
F 25.723589 7.717750 91.679524
F 25.037920 7.717750 113.497860
F 28.466264 30.871007 4.406180
F 27.780596 30.871007 26.224516
F 27.094927 30.871007 48.042853
F 26.409258 30.871007 69.861188
F 25.723589 30.871007 91.679524
F 25.037920 30.871007 113.497860
F 28.466264 54.024265 4.406180
F 27.780596 54.024265 26.224516
F 27.094927 54.024265 48.042853
F 26.409258 54.024265 69.861188
F 25.723589 54.024265 91.679524
F 25.037920 54.024265 113.497860
F 51.759832 7.717750 114.337630
F 51.759832 30.871007 114.337630
F 51.759832 54.024265 114.337630
F 28.466264 15.435502 4.406179
F 27.780596 15.435502 26.224515
F 27.094927 15.435502 48.042852
F 26.409258 15.435502 69.861187
F 25.723589 15.435502 91.679523
F 25.037920 15.435502 113.497859
F 28.466264 38.588760 4.406179
F 27.780596 38.588760 26.224515
F 27.094927 38.588760 48.042852
F 26.409258 38.588760 69.861187
F 25.723589 38.588760 91.679523
F 25.037920 38.588760 113.497859
F 28.466264 61.742018 4.406179
F 27.780596 61.742018 26.224515
F 27.094927 61.742018 48.042852
F 26.409258 61.742018 69.861187
F 25.723589 61.742018 91.679523
F 25.037920 61.742018 113.497859
F 51.759832 15.435502 114.337629
F 51.759832 38.588760 114.337629
F 51.759832 61.742018 114.337629
F 28.466264 0.000000 4.406180
F 27.780596 0.000000 26.224516
F 27.094927 0.000000 48.042853
F 26.409258 0.000000 69.861188
F 25.723589 0.000000 91.679524
F 25.037920 0.000000 113.497860
F 28.466264 23.153258 4.406180
F 27.780596 23.153258 26.224516
F 27.094927 23.153258 48.042853
F 26.409258 23.153258 69.861188
F 25.723589 23.153258 91.679524
F 25.037920 23.153258 113.497860
F 28.466264 46.306515 4.406180
F 27.780596 46.306515 26.224516
F 27.094927 46.306515 48.042853
F 26.409258 46.306515 69.861188
F 25.723589 46.306515 91.679524
F 25.037920 46.306515 113.497860
F 51.759832 0.000000 114.337630
F 51.759832 23.153258 114.337630
F 51.759832 46.306515 114.337630
F 10.765916 5.145165 0.209944
F 10.080248 5.145165 22.028280
F 9.394579 5.145165 43.846616
F 8.708910 5.145165 65.664952
F 8.023241 5.145165 87.483288
F 7.337572 5.145165 109.301624
F 10.765916 28.298423 0.209944
F 10.080248 28.298423 22.028280
F 9.394579 28.298423 43.846616
F 8.708910 28.298423 65.664952
F 8.023241 28.298423 87.483288
F 7.337572 28.298423 109.301624
F 10.765916 51.451680 0.209944
F 10.080248 51.451680 22.028280
F 9.394579 51.451680 43.846616
F 8.708910 51.451680 65.664952
F 8.023241 51.451680 87.483288
F 7.337572 51.451680 109.301624
F 37.487827 5.145165 1.049714
F 36.802158 5.145165 22.868050
F 36.116490 5.145165 44.686385
F 35.430821 5.145165 66.504722
F 34.745152 5.145165 88.323058
F 34.059483 5.145165 110.141393
F 37.487827 28.298423 1.049714
F 36.802158 28.298423 22.868050
F 36.116490 28.298423 44.686385
F 35.430821 28.298423 66.504722
F 34.745152 28.298423 88.323058
F 34.059483 28.298423 110.141393
F 37.487827 51.451680 1.049714
F 36.802158 51.451680 22.868050
F 36.116490 51.451680 44.686385
F 35.430821 51.451680 66.504722
F 34.745152 51.451680 88.323058
F 34.059483 51.451680 110.141393
F 10.765916 12.862918 0.209943
F 10.080248 12.862918 22.028279
F 9.394579 12.862918 43.846615
F 8.708910 12.862918 65.664951
F 8.023241 12.862918 87.483287
F 7.337572 12.862918 109.301624
F 10.765916 36.016175 0.209943
F 10.080248 36.016175 22.028279
F 9.394579 36.016175 43.846615
F 8.708910 36.016175 65.664951
F 8.023241 36.016175 87.483287
F 7.337572 36.016175 109.301624
F 10.765916 59.169433 0.209943
F 10.080248 59.169433 22.028279
F 9.394579 59.169433 43.846615
F 8.708910 59.169433 65.664951
F 8.023241 59.169433 87.483287
F 7.337572 59.169433 109.301624
F 37.487827 12.862918 1.049713
F 36.802158 12.862918 22.868049
F 36.116490 12.862918 44.686384
F 35.430821 12.862918 66.504721
F 34.745152 12.862918 88.323057
F 34.059483 12.862918 110.141393
F 37.487827 36.016175 1.049713
F 36.802158 36.016175 22.868049
F 36.116490 36.016175 44.686384
F 35.430821 36.016175 66.504721
F 34.745152 36.016175 88.323057
F 34.059483 36.016175 110.141393
F 37.487827 59.169433 1.049713
F 36.802158 59.169433 22.868049
F 36.116490 59.169433 44.686384
F 35.430821 59.169433 66.504721
F 34.745152 59.169433 88.323057
F 34.059483 59.169433 110.141393
F 10.765916 20.580673 0.209943
F 10.080248 20.580673 22.028280
F 9.394579 20.580673 43.846616
F 8.708910 20.580673 65.664951
F 8.023241 20.580673 87.483288
F 7.337572 20.580673 109.301624
F 10.765916 43.733930 0.209943
F 10.080248 43.733930 22.028280
F 9.394579 43.733930 43.846616
F 8.708910 43.733930 65.664951
F 8.023241 43.733930 87.483288
F 7.337572 43.733930 109.301624
F 10.765916 66.887188 0.209943
F 10.080248 66.887188 22.028280
F 9.394579 66.887188 43.846616
F 8.708910 66.887188 65.664951
F 8.023241 66.887188 87.483288
F 7.337572 66.887188 109.301624
F 37.487827 20.580673 1.049713
F 36.802158 20.580673 22.868050
F 36.116490 20.580673 44.686385
F 35.430821 20.580673 66.504721
F 34.745152 20.580673 88.323058
F 34.059483 20.580673 110.141393
F 37.487827 43.733930 1.049713
F 36.802158 43.733930 22.868050
F 36.116490 43.733930 44.686385
F 35.430821 43.733930 66.504721
F 34.745152 43.733930 88.323058
F 34.059483 43.733930 110.141393
F 37.487827 66.887188 1.049713
F 36.802158 66.887188 22.868050
F 36.116490 66.887188 44.686385
F 35.430821 66.887188 66.504721
F 34.745152 66.887188 88.323058
F 34.059483 66.887188 110.141393
F 19.673222 5.145164 0.489866
F 18.987553 5.145164 22.308202
F 18.301884 5.145164 44.126538
F 17.616216 5.145164 65.944874
F 16.930547 5.145164 87.763210
F 16.244878 5.145164 109.581546
F 19.673222 28.298421 0.489866
F 18.987553 28.298421 22.308202
F 18.301884 28.298421 44.126538
F 17.616216 28.298421 65.944874
F 16.930547 28.298421 87.763210
F 16.244878 28.298421 109.581546
F 19.673222 51.451679 0.489866
F 18.987553 51.451679 22.308202
F 18.301884 51.451679 44.126538
F 17.616216 51.451679 65.944874
F 16.930547 51.451679 87.763210
F 16.244878 51.451679 109.581546
F 46.395133 5.145164 1.329635
F 45.709464 5.145164 23.147972
F 45.023795 5.145164 44.966308
F 44.338126 5.145164 66.784643
F 43.652458 5.145164 88.602980
F 42.966789 5.145164 110.421316
F 46.395133 28.298421 1.329635
F 45.709464 28.298421 23.147972
F 45.023795 28.298421 44.966308
F 44.338126 28.298421 66.784643
F 43.652458 28.298421 88.602980
F 42.966789 28.298421 110.421316
F 46.395133 51.451679 1.329635
F 45.709464 51.451679 23.147972
F 45.023795 51.451679 44.966308
F 44.338126 51.451679 66.784643
F 43.652458 51.451679 88.602980
F 42.966789 51.451679 110.421316
F 19.673222 12.862916 0.489865
F 18.987553 12.862916 22.308201
F 18.301884 12.862916 44.126537
F 17.616216 12.862916 65.944873
F 16.930547 12.862916 87.763209
F 16.244878 12.862916 109.581545
F 19.673222 36.016174 0.489865
F 18.987553 36.016174 22.308201
F 18.301884 36.016174 44.126537
F 17.616216 36.016174 65.944873
F 16.930547 36.016174 87.763209
F 16.244878 36.016174 109.581545
F 19.673222 59.169431 0.489865
F 18.987553 59.169431 22.308201
F 18.301884 59.169431 44.126537
F 17.616216 59.169431 65.944873
F 16.930547 59.169431 87.763209
F 16.244878 59.169431 109.581545
F 46.395133 12.862916 1.329634
F 45.709464 12.862916 23.147971
F 45.023795 12.862916 44.966307
F 44.338126 12.862916 66.784642
F 43.652458 12.862916 88.602979
F 42.966789 12.862916 110.421315
F 46.395133 36.016174 1.329634
F 45.709464 36.016174 23.147971
F 45.023795 36.016174 44.966307
F 44.338126 36.016174 66.784642
F 43.652458 36.016174 88.602979
F 42.966789 36.016174 110.421315
F 46.395133 59.169431 1.329634
F 45.709464 59.169431 23.147971
F 45.023795 59.169431 44.966307
F 44.338126 59.169431 66.784642
F 43.652458 59.169431 88.602979
F 42.966789 59.169431 110.421315
F 19.673222 20.580671 0.489866
F 18.987553 20.580671 22.308201
F 18.301884 20.580671 44.126538
F 17.616216 20.580671 65.944874
F 16.930547 20.580671 87.763209
F 16.244878 20.580671 109.581546
F 19.673222 43.733929 0.489866
F 18.987553 43.733929 22.308201
F 18.301884 43.733929 44.126538
F 17.616216 43.733929 65.944874
F 16.930547 43.733929 87.763209
F 16.244878 43.733929 109.581546
F 19.673222 66.887186 0.489866
F 18.987553 66.887186 22.308201
F 18.301884 66.887186 44.126538
F 17.616216 66.887186 65.944874
F 16.930547 66.887186 87.763209
F 16.244878 66.887186 109.581546
F 46.395133 20.580671 1.329635
F 45.709464 20.580671 23.147971
F 45.023795 20.580671 44.966308
F 44.338126 20.580671 66.784643
F 43.652458 20.580671 88.602979
F 42.966789 20.580671 110.421316
F 46.395133 43.733929 1.329635
F 45.709464 43.733929 23.147971
F 45.023795 43.733929 44.966308
F 44.338126 43.733929 66.784643
F 43.652458 43.733929 88.602979
F 42.966789 43.733929 110.421316
F 46.395133 66.887186 1.329635
F 45.709464 66.887186 23.147971
F 45.023795 66.887186 44.966308
F 44.338126 66.887186 66.784643
F 43.652458 66.887186 88.602979
F 42.966789 66.887186 110.421316
F 28.580530 5.145165 0.769790
F 27.894861 5.145165 22.588127
F 27.209192 5.145165 44.406462
F 26.523523 5.145165 66.224799
F 25.837854 5.145165 88.043135
F 25.152185 5.145165 109.861470
F 28.580530 28.298423 0.769790
F 27.894861 28.298423 22.588127
F 27.209192 28.298423 44.406462
F 26.523523 28.298423 66.224799
F 25.837854 28.298423 88.043135
F 25.152185 28.298423 109.861470
F 28.580530 51.451680 0.769790
F 27.894861 51.451680 22.588127
F 27.209192 51.451680 44.406462
F 26.523523 51.451680 66.224799
F 25.837854 51.451680 88.043135
F 25.152185 51.451680 109.861470
F 51.874096 5.145165 110.701240
F 51.874096 28.298423 110.701240
F 51.874096 51.451680 110.701240
F 28.580530 12.862917 0.769789
F 27.894861 12.862917 22.588126
F 27.209192 12.862917 44.406461
F 26.523523 12.862917 66.224798
F 25.837854 12.862917 88.043134
F 25.152185 12.862917 109.861469
F 28.580530 36.016175 0.769789
F 27.894861 36.016175 22.588126
F 27.209192 36.016175 44.406461
F 26.523523 36.016175 66.224798
F 25.837854 36.016175 88.043134
F 25.152185 36.016175 109.861469
F 28.580530 59.169432 0.769789
F 27.894861 59.169432 22.588126
F 27.209192 59.169432 44.406461
F 26.523523 59.169432 66.224798
F 25.837854 59.169432 88.043134
F 25.152185 59.169432 109.861469
F 51.874096 12.862917 110.701239
F 51.874096 36.016175 110.701239
F 51.874096 59.169432 110.701239
F 28.580530 20.580673 0.769790
F 27.894861 20.580673 22.588127
F 27.209192 20.580673 44.406462
F 26.523523 20.580673 66.224798
F 25.837854 20.580673 88.043135
F 25.152185 20.580673 109.861470
F 28.580530 43.733930 0.769790
F 27.894861 43.733930 22.588127
F 27.209192 43.733930 44.406462
F 26.523523 43.733930 66.224798
F 25.837854 43.733930 88.043135
F 25.152185 43.733930 109.861470
F 28.580530 66.887188 0.769790
F 27.894861 66.887188 22.588127
F 27.209192 66.887188 44.406462
F 26.523523 66.887188 66.224798
F 25.837854 66.887188 88.043135
F 25.152185 66.887188 109.861470
F 51.874096 20.580673 110.701240
F 51.874096 43.733930 110.701240
F 51.874096 66.887188 110.701240
F 10.680221 5.145165 2.937235
F 9.994552 5.145165 24.755571
F 9.308883 5.145165 46.573907
F 8.623214 5.145165 68.392243
F 7.937545 5.145165 90.210579
F 7.251877 5.145165 112.028915
F 10.680221 28.298423 2.937235
F 9.994552 28.298423 24.755571
F 9.308883 28.298423 46.573907
F 8.623214 28.298423 68.392243
F 7.937545 28.298423 90.210579
F 7.251877 28.298423 112.028915
F 10.680221 51.451680 2.937235
F 9.994552 51.451680 24.755571
F 9.308883 51.451680 46.573907
F 8.623214 51.451680 68.392243
F 7.937545 51.451680 90.210579
F 7.251877 51.451680 112.028915
F 37.402132 5.145165 3.777005
F 36.716463 5.145165 25.595341
F 36.030794 5.145165 47.413676
F 35.345125 5.145165 69.232013
F 34.659456 5.145165 91.050349
F 33.973787 5.145165 112.868684
F 37.402132 28.298423 3.777005
F 36.716463 28.298423 25.595341
F 36.030794 28.298423 47.413676
F 35.345125 28.298423 69.232013
F 34.659456 28.298423 91.050349
F 33.973787 28.298423 112.868684
F 37.402132 51.451680 3.777005
F 36.716463 51.451680 25.595341
F 36.030794 51.451680 47.413676
F 35.345125 51.451680 69.232013
F 34.659456 51.451680 91.050349
F 33.973787 51.451680 112.868684
F 10.680221 12.862917 2.937235
F 9.994552 12.862917 24.755572
F 9.308883 12.862917 46.573908
F 8.623214 12.862917 68.392244
F 7.937545 12.862917 90.210580
F 7.251877 12.862917 112.028916
F 10.680221 36.016175 2.937235
F 9.994552 36.016175 24.755572
F 9.308883 36.016175 46.573908
F 8.623214 36.016175 68.392244
F 7.937545 36.016175 90.210580
F 7.251877 36.016175 112.028916
F 10.680221 59.169432 2.937235
F 9.994552 59.169432 24.755572
F 9.308883 59.169432 46.573908
F 8.623214 59.169432 68.392244
F 7.937545 59.169432 90.210580
F 7.251877 59.169432 112.028916
F 37.402132 12.862917 3.777005
F 36.716463 12.862917 25.595342
F 36.030794 12.862917 47.413677
F 35.345125 12.862917 69.232014
F 34.659456 12.862917 91.050350
F 33.973787 12.862917 112.868685
F 37.402132 36.016175 3.777005
F 36.716463 36.016175 25.595342
F 36.030794 36.016175 47.413677
F 35.345125 36.016175 69.232014
F 34.659456 36.016175 91.050350
F 33.973787 36.016175 112.868685
F 37.402132 59.169432 3.777005
F 36.716463 59.169432 25.595342
F 36.030794 59.169432 47.413677
F 35.345125 59.169432 69.232014
F 34.659456 59.169432 91.050350
F 33.973787 59.169432 112.868685
F 10.680221 20.580673 2.937235
F 9.994552 20.580673 24.755571
F 9.308883 20.580673 46.573908
F 8.623214 20.580673 68.392243
F 7.937545 20.580673 90.210579
F 7.251877 20.580673 112.028916
F 10.680221 43.733930 2.937235
F 9.994552 43.733930 24.755571
F 9.308883 43.733930 46.573908
F 8.623214 43.733930 68.392243
F 7.937545 43.733930 90.210579
F 7.251877 43.733930 112.028916
F 10.680221 66.887188 2.937235
F 9.994552 66.887188 24.755571
F 9.308883 66.887188 46.573908
F 8.623214 66.887188 68.392243
F 7.937545 66.887188 90.210579
F 7.251877 66.887188 112.028916
F 37.402132 20.580673 3.777005
F 36.716463 20.580673 25.595341
F 36.030794 20.580673 47.413677
F 35.345125 20.580673 69.232013
F 34.659456 20.580673 91.050349
F 33.973787 20.580673 112.868685
F 37.402132 43.733930 3.777005
F 36.716463 43.733930 25.595341
F 36.030794 43.733930 47.413677
F 35.345125 43.733930 69.232013
F 34.659456 43.733930 91.050349
F 33.973787 43.733930 112.868685
F 37.402132 66.887188 3.777005
F 36.716463 66.887188 25.595341
F 36.030794 66.887188 47.413677
F 35.345125 66.887188 69.232013
F 34.659456 66.887188 91.050349
F 33.973787 66.887188 112.868685
F 19.587525 5.145164 3.217160
F 18.901857 5.145164 25.035495
F 18.216188 5.145164 46.853831
F 17.530519 5.145164 68.672168
F 16.844850 5.145164 90.490503
F 16.159181 5.145164 112.308840
F 19.587525 28.298422 3.217160
F 18.901857 28.298422 25.035495
F 18.216188 28.298422 46.853831
F 17.530519 28.298422 68.672168
F 16.844850 28.298422 90.490503
F 16.159181 28.298422 112.308840
F 19.587525 51.451679 3.217160
F 18.901857 51.451679 25.035495
F 18.216188 51.451679 46.853831
F 17.530519 51.451679 68.672168
F 16.844850 51.451679 90.490503
F 16.159181 51.451679 112.308840
F 46.309436 5.145164 4.056929
F 45.623767 5.145164 25.875265
F 44.938099 5.145164 47.693601
F 44.252430 5.145164 69.511937
F 43.566761 5.145164 91.330273
F 42.881092 5.145164 113.148610
F 46.309436 28.298422 4.056929
F 45.623767 28.298422 25.875265
F 44.938099 28.298422 47.693601
F 44.252430 28.298422 69.511937
F 43.566761 28.298422 91.330273
F 42.881092 28.298422 113.148610
F 46.309436 51.451679 4.056929
F 45.623767 51.451679 25.875265
F 44.938099 51.451679 47.693601
F 44.252430 51.451679 69.511937
F 43.566761 51.451679 91.330273
F 42.881092 51.451679 113.148610
F 19.587525 12.862917 3.217160
F 18.901857 12.862917 25.035496
F 18.216188 12.862917 46.853832
F 17.530519 12.862917 68.672169
F 16.844850 12.862917 90.490504
F 16.159181 12.862917 112.308840
F 19.587525 36.016174 3.217160
F 18.901857 36.016174 25.035496
F 18.216188 36.016174 46.853832
F 17.530519 36.016174 68.672169
F 16.844850 36.016174 90.490504
F 16.159181 36.016174 112.308840
F 19.587525 59.169432 3.217160
F 18.901857 59.169432 25.035496
F 18.216188 59.169432 46.853832
F 17.530519 59.169432 68.672169
F 16.844850 59.169432 90.490504
F 16.159181 59.169432 112.308840
F 46.309436 12.862917 4.056929
F 45.623767 12.862917 25.875266
F 44.938099 12.862917 47.693602
F 44.252430 12.862917 69.511938
F 43.566761 12.862917 91.330274
F 42.881092 12.862917 113.148610
F 46.309436 36.016174 4.056929
F 45.623767 36.016174 25.875266
F 44.938099 36.016174 47.693602
F 44.252430 36.016174 69.511938
F 43.566761 36.016174 91.330274
F 42.881092 36.016174 113.148610
F 46.309436 59.169432 4.056929
F 45.623767 59.169432 25.875266
F 44.938099 59.169432 47.693602
F 44.252430 59.169432 69.511938
F 43.566761 59.169432 91.330274
F 42.881092 59.169432 113.148610
F 19.587525 20.580672 3.217160
F 18.901857 20.580672 25.035495
F 18.216188 20.580672 46.853832
F 17.530519 20.580672 68.672168
F 16.844850 20.580672 90.490503
F 16.159181 20.580672 112.308840
F 19.587525 43.733929 3.217160
F 18.901857 43.733929 25.035495
F 18.216188 43.733929 46.853832
F 17.530519 43.733929 68.672168
F 16.844850 43.733929 90.490503
F 16.159181 43.733929 112.308840
F 19.587525 66.887187 3.217160
F 18.901857 66.887187 25.035495
F 18.216188 66.887187 46.853832
F 17.530519 66.887187 68.672168
F 16.844850 66.887187 90.490503
F 16.159181 66.887187 112.308840
F 46.309436 20.580672 4.056929
F 45.623767 20.580672 25.875265
F 44.938099 20.580672 47.693602
F 44.252430 20.580672 69.511937
F 43.566761 20.580672 91.330273
F 42.881092 20.580672 113.148610
F 46.309436 43.733929 4.056929
F 45.623767 43.733929 25.875265
F 44.938099 43.733929 47.693602
F 44.252430 43.733929 69.511937
F 43.566761 43.733929 91.330273
F 42.881092 43.733929 113.148610
F 46.309436 66.887187 4.056929
F 45.623767 66.887187 25.875265
F 44.938099 66.887187 47.693602
F 44.252430 66.887187 69.511937
F 43.566761 66.887187 91.330273
F 42.881092 66.887187 113.148610
F 28.494832 5.145165 3.497081
F 27.809163 5.145165 25.315418
F 27.123494 5.145165 47.133753
F 26.437826 5.145165 68.952090
F 25.752157 5.145165 90.770426
F 25.066488 5.145165 112.588761
F 28.494832 28.298423 3.497081
F 27.809163 28.298423 25.315418
F 27.123494 28.298423 47.133753
F 26.437826 28.298423 68.952090
F 25.752157 28.298423 90.770426
F 25.066488 28.298423 112.588761
F 28.494832 51.451680 3.497081
F 27.809163 51.451680 25.315418
F 27.123494 51.451680 47.133753
F 26.437826 51.451680 68.952090
F 25.752157 51.451680 90.770426
F 25.066488 51.451680 112.588761
F 51.788400 5.145165 113.428531
F 51.788400 28.298423 113.428531
F 51.788400 51.451680 113.428531
F 28.494832 12.862917 3.497082
F 27.809163 12.862917 25.315419
F 27.123494 12.862917 47.133754
F 26.437825 12.862917 68.952091
F 25.752157 12.862917 90.770427
F 25.066488 12.862917 112.588762
F 28.494832 36.016175 3.497082
F 27.809163 36.016175 25.315419
F 27.123494 36.016175 47.133754
F 26.437825 36.016175 68.952091
F 25.752157 36.016175 90.770427
F 25.066488 36.016175 112.588762
F 28.494832 59.169432 3.497082
F 27.809163 59.169432 25.315419
F 27.123494 59.169432 47.133754
F 26.437825 59.169432 68.952091
F 25.752157 59.169432 90.770427
F 25.066488 59.169432 112.588762
F 51.788400 12.862917 113.428532
F 51.788400 36.016175 113.428532
F 51.788400 59.169432 113.428532
F 28.494832 20.580672 3.497082
F 27.809163 20.580672 25.315418
F 27.123494 20.580672 47.133753
F 26.437826 20.580672 68.952090
F 25.752157 20.580672 90.770426
F 25.066488 20.580672 112.588762
F 28.494832 43.733930 3.497082
F 27.809163 43.733930 25.315418
F 27.123494 43.733930 47.133753
F 26.437826 43.733930 68.952090
F 25.752157 43.733930 90.770426
F 25.066488 43.733930 112.588762
F 28.494832 66.887188 3.497082
F 27.809163 66.887188 25.315418
F 27.123494 66.887188 47.133753
F 26.437826 66.887188 68.952090
F 25.752157 66.887188 90.770426
F 25.066488 66.887188 112.588762
F 51.788400 20.580672 113.428532
F 51.788400 43.733930 113.428532
F 51.788400 66.887188 113.428532
F 10.565932 7.717749 6.573624
F 9.880263 7.717749 28.391960
F 9.194594 7.717749 50.210296
F 8.508925 7.717749 72.028632
F 7.823256 7.717749 93.846968
F 7.137588 7.717749 115.665304
F 10.565932 30.871007 6.573624
F 9.880263 30.871007 28.391960
F 9.194594 30.871007 50.210296
F 8.508925 30.871007 72.028632
F 7.823256 30.871007 93.846968
F 7.137588 30.871007 115.665304
F 10.565932 54.024264 6.573624
F 9.880263 54.024264 28.391960
F 9.194594 54.024264 50.210296
F 8.508925 54.024264 72.028632
F 7.823256 54.024264 93.846968
F 7.137588 54.024264 115.665304
F 37.287844 7.717749 7.413394
F 36.602175 7.717749 29.231730
F 35.916506 7.717749 51.050066
F 35.230837 7.717749 72.868402
F 34.545168 7.717749 94.686738
F 33.859499 7.717749 116.505074
F 37.287844 30.871007 7.413394
F 36.602175 30.871007 29.231730
F 35.916506 30.871007 51.050066
F 35.230837 30.871007 72.868402
F 34.545168 30.871007 94.686738
F 33.859499 30.871007 116.505074
F 37.287844 54.024264 7.413394
F 36.602175 54.024264 29.231730
F 35.916506 54.024264 51.050066
F 35.230837 54.024264 72.868402
F 34.545168 54.024264 94.686738
F 33.859499 54.024264 116.505074
F 10.565932 15.435502 6.573625
F 9.880263 15.435502 28.391961
F 9.194594 15.435502 50.210297
F 8.508925 15.435502 72.028633
F 7.823256 15.435502 93.846969
F 7.137587 15.435502 115.665305
F 10.565932 38.588760 6.573625
F 9.880263 38.588760 28.391961
F 9.194594 38.588760 50.210297
F 8.508925 38.588760 72.028633
F 7.823256 38.588760 93.846969
F 7.137587 38.588760 115.665305
F 10.565932 61.742017 6.573625
F 9.880263 61.742017 28.391961
F 9.194594 61.742017 50.210297
F 8.508925 61.742017 72.028633
F 7.823256 61.742017 93.846969
F 7.137587 61.742017 115.665305
F 37.287843 15.435502 7.413395
F 36.602175 15.435502 29.231731
F 35.916506 15.435502 51.050067
F 35.230837 15.435502 72.868403
F 34.545168 15.435502 94.686739
F 33.859499 15.435502 116.505075
F 37.287843 38.588760 7.413395
F 36.602175 38.588760 29.231731
F 35.916506 38.588760 51.050067
F 35.230837 38.588760 72.868403
F 34.545168 38.588760 94.686739
F 33.859499 38.588760 116.505075
F 37.287843 61.742017 7.413395
F 36.602175 61.742017 29.231731
F 35.916506 61.742017 51.050067
F 35.230837 61.742017 72.868403
F 34.545168 61.742017 94.686739
F 33.859499 61.742017 116.505075
F 10.565932 0.000000 6.573624
F 9.880263 0.000000 28.391960
F 9.194594 0.000000 50.210296
F 8.508925 0.000000 72.028633
F 7.823256 0.000000 93.846968
F 7.137588 0.000000 115.665304
F 10.565932 23.153257 6.573624
F 9.880263 23.153257 28.391960
F 9.194594 23.153257 50.210296
F 8.508925 23.153257 72.028633
F 7.823256 23.153257 93.846968
F 7.137588 23.153257 115.665304
F 10.565932 46.306515 6.573624
F 9.880263 46.306515 28.391960
F 9.194594 46.306515 50.210296
F 8.508925 46.306515 72.028633
F 7.823256 46.306515 93.846968
F 7.137588 46.306515 115.665304
F 37.287844 0.000000 7.413394
F 36.602175 0.000000 29.231730
F 35.916506 0.000000 51.050066
F 35.230837 0.000000 72.868403
F 34.545168 0.000000 94.686738
F 33.859499 0.000000 116.505074
F 37.287844 23.153257 7.413394
F 36.602175 23.153257 29.231730
F 35.916506 23.153257 51.050066
F 35.230837 23.153257 72.868403
F 34.545168 23.153257 94.686738
F 33.859499 23.153257 116.505074
F 37.287844 46.306515 7.413394
F 36.602175 46.306515 29.231730
F 35.916506 46.306515 51.050066
F 35.230837 46.306515 72.868403
F 34.545168 46.306515 94.686738
F 33.859499 46.306515 116.505074
F 19.473236 7.717751 6.853548
F 18.787567 7.717751 28.671885
F 18.101899 7.717751 50.490220
F 17.416230 7.717751 72.308557
F 16.730561 7.717751 94.126893
F 16.044892 7.717751 115.945228
F 19.473236 30.871008 6.853548
F 18.787567 30.871008 28.671885
F 18.101899 30.871008 50.490220
F 17.416230 30.871008 72.308557
F 16.730561 30.871008 94.126893
F 16.044892 30.871008 115.945228
F 19.473236 54.024266 6.853548
F 18.787567 54.024266 28.671885
F 18.101899 54.024266 50.490220
F 17.416230 54.024266 72.308557
F 16.730561 54.024266 94.126893
F 16.044892 54.024266 115.945228
F 46.195147 7.717751 7.693318
F 45.509478 7.717751 29.511655
F 44.823809 7.717751 51.329990
F 44.138141 7.717751 73.148327
F 43.452472 7.717751 94.966662
F 42.766803 7.717751 116.784998
F 46.195147 30.871008 7.693318
F 45.509478 30.871008 29.511655
F 44.823809 30.871008 51.329990
F 44.138141 30.871008 73.148327
F 43.452472 30.871008 94.966662
F 42.766803 30.871008 116.784998
F 46.195147 54.024266 7.693318
F 45.509478 54.024266 29.511655
F 44.823809 54.024266 51.329990
F 44.138141 54.024266 73.148327
F 43.452472 54.024266 94.966662
F 42.766803 54.024266 116.784998
F 19.473236 15.435503 6.853549
F 18.787567 15.435503 28.671886
F 18.101899 15.435503 50.490221
F 17.416230 15.435503 72.308558
F 16.730561 15.435503 94.126894
F 16.044892 15.435503 115.945229
F 19.473236 38.588761 6.853549
F 18.787567 38.588761 28.671886
F 18.101899 38.588761 50.490221
F 17.416230 38.588761 72.308558
F 16.730561 38.588761 94.126894
F 16.044892 38.588761 115.945229
F 19.473236 61.742018 6.853549
F 18.787567 61.742018 28.671886
F 18.101899 61.742018 50.490221
F 17.416230 61.742018 72.308558
F 16.730561 61.742018 94.126894
F 16.044892 61.742018 115.945229
F 46.195147 15.435503 7.693319
F 45.509478 15.435503 29.511656
F 44.823809 15.435503 51.329991
F 44.138141 15.435503 73.148328
F 43.452472 15.435503 94.966663
F 42.766803 15.435503 116.784999
F 46.195147 38.588761 7.693319
F 45.509478 38.588761 29.511656
F 44.823809 38.588761 51.329991
F 44.138141 38.588761 73.148328
F 43.452472 38.588761 94.966663
F 42.766803 38.588761 116.784999
F 46.195147 61.742018 7.693319
F 45.509478 61.742018 29.511656
F 44.823809 61.742018 51.329991
F 44.138141 61.742018 73.148328
F 43.452472 61.742018 94.966663
F 42.766803 61.742018 116.784999
F 19.473236 0.000001 6.853548
F 18.787567 0.000001 28.671885
F 18.101899 0.000001 50.490220
F 17.416230 0.000001 72.308557
F 16.730561 0.000001 94.126893
F 16.044892 0.000001 115.945228
F 19.473236 23.153259 6.853548
F 18.787567 23.153259 28.671885
F 18.101899 23.153259 50.490220
F 17.416230 23.153259 72.308557
F 16.730561 23.153259 94.126893
F 16.044892 23.153259 115.945228
F 19.473236 46.306516 6.853548
F 18.787567 46.306516 28.671885
F 18.101899 46.306516 50.490220
F 17.416230 46.306516 72.308557
F 16.730561 46.306516 94.126893
F 16.044892 46.306516 115.945228
F 46.195147 0.000001 7.693318
F 45.509478 0.000001 29.511655
F 44.823809 0.000001 51.329990
F 44.138141 0.000001 73.148327
F 43.452472 0.000001 94.966662
F 42.766803 0.000001 116.784998
F 46.195147 23.153259 7.693318
F 45.509478 23.153259 29.511655
F 44.823809 23.153259 51.329990
F 44.138141 23.153259 73.148327
F 43.452472 23.153259 94.966662
F 42.766803 23.153259 116.784998
F 46.195147 46.306516 7.693318
F 45.509478 46.306516 29.511655
F 44.823809 46.306516 51.329990
F 44.138141 46.306516 73.148327
F 43.452472 46.306516 94.966662
F 42.766803 46.306516 116.784998
F 28.380545 7.717750 7.133470
F 27.694876 7.717750 28.951807
F 27.009207 7.717750 50.770143
F 26.323538 7.717750 72.588478
F 25.637870 7.717750 94.406815
F 24.952201 7.717750 116.225151
F 28.380545 30.871007 7.133470
F 27.694876 30.871007 28.951807
F 27.009207 30.871007 50.770143
F 26.323538 30.871007 72.588478
F 25.637870 30.871007 94.406815
F 24.952201 30.871007 116.225151
F 28.380545 54.024265 7.133470
F 27.694876 54.024265 28.951807
F 27.009207 54.024265 50.770143
F 26.323538 54.024265 72.588478
F 25.637870 54.024265 94.406815
F 24.952201 54.024265 116.225151
F 51.674112 7.717750 117.064921
F 51.674112 30.871007 117.064921
F 51.674112 54.024265 117.064921
F 28.380545 15.435502 7.133471
F 27.694876 15.435502 28.951808
F 27.009207 15.435502 50.770144
F 26.323538 15.435502 72.588480
F 25.637870 15.435502 94.406816
F 24.952201 15.435502 116.225152
F 28.380545 38.588760 7.133471
F 27.694876 38.588760 28.951808
F 27.009207 38.588760 50.770144
F 26.323538 38.588760 72.588480
F 25.637870 38.588760 94.406816
F 24.952201 38.588760 116.225152
F 28.380545 61.742017 7.133471
F 27.694876 61.742017 28.951808
F 27.009207 61.742017 50.770144
F 26.323538 61.742017 72.588480
F 25.637870 61.742017 94.406816
F 24.952201 61.742017 116.225152
F 51.674112 15.435502 117.064922
F 51.674112 38.588760 117.064922
F 51.674112 61.742017 117.064922
F 28.380545 0.000000 7.133470
F 27.694876 0.000000 28.951807
F 27.009207 0.000000 50.770143
F 26.323538 0.000000 72.588479
F 25.637870 0.000000 94.406815
F 24.952201 0.000000 116.225151
F 28.380545 23.153258 7.133470
F 27.694876 23.153258 28.951807
F 27.009207 23.153258 50.770143
F 26.323538 23.153258 72.588479
F 25.637870 23.153258 94.406815
F 24.952201 23.153258 116.225151
F 28.380545 46.306515 7.133470
F 27.694876 46.306515 28.951807
F 27.009207 46.306515 50.770143
F 26.323538 46.306515 72.588479
F 25.637870 46.306515 94.406815
F 24.952201 46.306515 116.225151
F 51.674112 0.000000 117.064921
F 51.674112 23.153258 117.064921
F 51.674112 46.306515 117.064921
F 3.771193 1.286291 10.000072
F 3.085524 1.286291 31.818407
F 2.399855 1.286291 53.636743
F 1.714186 1.286291 75.455079
F 1.028517 1.286291 97.273415
F 0.342848 1.286291 119.091752
F 3.771193 24.439548 10.000072
F 3.085524 24.439548 31.818407
F 2.399855 24.439548 53.636743
F 1.714186 24.439548 75.455079
F 1.028517 24.439548 97.273415
F 0.342848 24.439548 119.091752
F 3.771193 47.592806 10.000072
F 3.085524 47.592806 31.818407
F 2.399855 47.592806 53.636743
F 1.714186 47.592806 75.455079
F 1.028517 47.592806 97.273415
F 0.342848 47.592806 119.091752
F 30.493103 1.286291 10.839841
F 29.807435 1.286291 32.658177
F 29.121766 1.286291 54.476513
F 28.436097 1.286291 76.294849
F 27.750428 1.286291 98.113185
F 27.064759 1.286291 119.931522
F 30.493103 24.439548 10.839841
F 29.807435 24.439548 32.658177
F 29.121766 24.439548 54.476513
F 28.436097 24.439548 76.294849
F 27.750428 24.439548 98.113185
F 27.064759 24.439548 119.931522
F 30.493103 47.592806 10.839841
F 29.807435 47.592806 32.658177
F 29.121766 47.592806 54.476513
F 28.436097 47.592806 76.294849
F 27.750428 47.592806 98.113185
F 27.064759 47.592806 119.931522
F 3.771193 9.004040 10.000072
F 3.085524 9.004040 31.818407
F 2.399855 9.004040 53.636743
F 1.714186 9.004040 75.455079
F 1.028517 9.004040 97.273415
F 0.342848 9.004040 119.091752
F 3.771193 32.157298 10.000072
F 3.085524 32.157298 31.818407
F 2.399855 32.157298 53.636743
F 1.714186 32.157298 75.455079
F 1.028517 32.157298 97.273415
F 0.342848 32.157298 119.091752
F 3.771193 55.310555 10.000072
F 3.085524 55.310555 31.818407
F 2.399855 55.310555 53.636743
F 1.714186 55.310555 75.455079
F 1.028517 55.310555 97.273415
F 0.342848 55.310555 119.091752
F 30.493103 9.004040 10.839841
F 29.807435 9.004040 32.658177
F 29.121766 9.004040 54.476513
F 28.436097 9.004040 76.294849
F 27.750428 9.004040 98.113185
F 27.064759 9.004040 119.931522
F 30.493103 32.157298 10.839841
F 29.807435 32.157298 32.658177
F 29.121766 32.157298 54.476513
F 28.436097 32.157298 76.294849
F 27.750428 32.157298 98.113185
F 27.064759 32.157298 119.931522
F 30.493103 55.310555 10.839841
F 29.807435 55.310555 32.658177
F 29.121766 55.310555 54.476513
F 28.436097 55.310555 76.294849
F 27.750428 55.310555 98.113185
F 27.064759 55.310555 119.931522
F 3.771193 16.721795 10.000072
F 3.085524 16.721795 31.818408
F 2.399855 16.721795 53.636744
F 1.714186 16.721795 75.455080
F 1.028517 16.721795 97.273416
F 0.342848 16.721795 119.091752
F 3.771193 39.875053 10.000072
F 3.085524 39.875053 31.818408
F 2.399855 39.875053 53.636744
F 1.714186 39.875053 75.455080
F 1.028517 39.875053 97.273416
F 0.342848 39.875053 119.091752
F 3.771193 63.028310 10.000072
F 3.085524 63.028310 31.818408
F 2.399855 63.028310 53.636744
F 1.714186 63.028310 75.455080
F 1.028517 63.028310 97.273416
F 0.342848 63.028310 119.091752
F 30.493103 16.721795 10.839841
F 29.807435 16.721795 32.658178
F 29.121766 16.721795 54.476514
F 28.436097 16.721795 76.294850
F 27.750428 16.721795 98.113186
F 27.064759 16.721795 119.931522
F 30.493103 39.875053 10.839841
F 29.807435 39.875053 32.658178
F 29.121766 39.875053 54.476514
F 28.436097 39.875053 76.294850
F 27.750428 39.875053 98.113186
F 27.064759 39.875053 119.931522
F 30.493103 63.028310 10.839841
F 29.807435 63.028310 32.658178
F 29.121766 63.028310 54.476514
F 28.436097 63.028310 76.294850
F 27.750428 63.028310 98.113186
F 27.064759 63.028310 119.931522
F 12.678492 1.286291 10.279995
F 11.992823 1.286291 32.098330
F 11.307154 1.286291 53.916667
F 10.621486 1.286291 75.735003
F 9.935817 1.286291 97.553338
F 9.250148 1.286291 119.371675
F 12.678492 24.439548 10.279995
F 11.992823 24.439548 32.098330
F 11.307154 24.439548 53.916667
F 10.621486 24.439548 75.735003
F 9.935817 24.439548 97.553338
F 9.250148 24.439548 119.371675
F 12.678492 47.592806 10.279995
F 11.992823 47.592806 32.098330
F 11.307154 47.592806 53.916667
F 10.621486 47.592806 75.735003
F 9.935817 47.592806 97.553338
F 9.250148 47.592806 119.371675
F 39.400403 1.286291 11.119765
F 38.714734 1.286291 32.938100
F 38.029065 1.286291 54.756437
F 37.343397 1.286291 76.574773
F 36.657728 1.286291 98.393108
F 35.972059 1.286291 120.211445
F 39.400403 24.439548 11.119765
F 38.714734 24.439548 32.938100
F 38.029065 24.439548 54.756437
F 37.343397 24.439548 76.574773
F 36.657728 24.439548 98.393108
F 35.972059 24.439548 120.211445
F 39.400403 47.592806 11.119765
F 38.714734 47.592806 32.938100
F 38.029065 47.592806 54.756437
F 37.343397 47.592806 76.574773
F 36.657728 47.592806 98.393108
F 35.972059 47.592806 120.211445
F 12.678492 9.004040 10.279995
F 11.992823 9.004040 32.098330
F 11.307154 9.004040 53.916667
F 10.621486 9.004040 75.735003
F 9.935817 9.004040 97.553338
F 9.250148 9.004040 119.371675
F 12.678492 32.157298 10.279995
F 11.992823 32.157298 32.098330
F 11.307154 32.157298 53.916667
F 10.621486 32.157298 75.735003
F 9.935817 32.157298 97.553338
F 9.250148 32.157298 119.371675
F 12.678492 55.310555 10.279995
F 11.992823 55.310555 32.098330
F 11.307154 55.310555 53.916667
F 10.621486 55.310555 75.735003
F 9.935817 55.310555 97.553338
F 9.250148 55.310555 119.371675
F 39.400403 9.004040 11.119765
F 38.714734 9.004040 32.938100
F 38.029065 9.004040 54.756437
F 37.343397 9.004040 76.574773
F 36.657728 9.004040 98.393108
F 35.972059 9.004040 120.211445
F 39.400403 32.157298 11.119765
F 38.714734 32.157298 32.938100
F 38.029065 32.157298 54.756437
F 37.343397 32.157298 76.574773
F 36.657728 32.157298 98.393108
F 35.972059 32.157298 120.211445
F 39.400403 55.310555 11.119765
F 38.714734 55.310555 32.938100
F 38.029065 55.310555 54.756437
F 37.343397 55.310555 76.574773
F 36.657728 55.310555 98.393108
F 35.972059 55.310555 120.211445
F 12.678492 16.721795 10.279996
F 11.992823 16.721795 32.098331
F 11.307154 16.721795 53.916667
F 10.621486 16.721795 75.735004
F 9.935817 16.721795 97.553339
F 9.250148 16.721795 119.371676
F 12.678492 39.875053 10.279996
F 11.992823 39.875053 32.098331
F 11.307154 39.875053 53.916667
F 10.621486 39.875053 75.735004
F 9.935817 39.875053 97.553339
F 9.250148 39.875053 119.371676
F 12.678492 63.028310 10.279996
F 11.992823 63.028310 32.098331
F 11.307154 63.028310 53.916667
F 10.621486 63.028310 75.735004
F 9.935817 63.028310 97.553339
F 9.250148 63.028310 119.371676
F 39.400403 16.721795 11.119766
F 38.714734 16.721795 32.938101
F 38.029065 16.721795 54.756437
F 37.343396 16.721795 76.574774
F 36.657728 16.721795 98.393109
F 35.972059 16.721795 120.211446
F 39.400403 39.875053 11.119766
F 38.714734 39.875053 32.938101
F 38.029065 39.875053 54.756437
F 37.343396 39.875053 76.574774
F 36.657728 39.875053 98.393109
F 35.972059 39.875053 120.211446
F 39.400403 63.028310 11.119766
F 38.714734 63.028310 32.938101
F 38.029065 63.028310 54.756437
F 37.343396 63.028310 76.574774
F 36.657728 63.028310 98.393109
F 35.972059 63.028310 120.211446
F 21.585798 1.286290 10.559919
F 20.900129 1.286290 32.378255
F 20.214460 1.286290 54.196591
F 19.528791 1.286290 76.014927
F 18.843122 1.286290 97.833263
F 18.157454 1.286290 119.651599
F 21.585798 24.439547 10.559919
F 20.900129 24.439547 32.378255
F 20.214460 24.439547 54.196591
F 19.528791 24.439547 76.014927
F 18.843122 24.439547 97.833263
F 18.157454 24.439547 119.651599
F 21.585798 47.592805 10.559919
F 20.900129 47.592805 32.378255
F 20.214460 47.592805 54.196591
F 19.528791 47.592805 76.014927
F 18.843122 47.592805 97.833263
F 18.157454 47.592805 119.651599
F 48.307710 1.286290 11.399689
F 47.622041 1.286290 33.218025
F 46.936372 1.286290 55.036361
F 46.250703 1.286290 76.854697
F 45.565034 1.286290 98.673033
F 44.879365 1.286290 120.491369
F 48.307710 24.439547 11.399689
F 47.622041 24.439547 33.218025
F 46.936372 24.439547 55.036361
F 46.250703 24.439547 76.854697
F 45.565034 24.439547 98.673033
F 44.879365 24.439547 120.491369
F 48.307710 47.592805 11.399689
F 47.622041 47.592805 33.218025
F 46.936372 47.592805 55.036361
F 46.250703 47.592805 76.854697
F 45.565034 47.592805 98.673033
F 44.879365 47.592805 120.491369
F 21.585798 9.004039 10.559919
F 20.900129 9.004039 32.378255
F 20.214460 9.004039 54.196591
F 19.528791 9.004039 76.014927
F 18.843122 9.004039 97.833263
F 18.157454 9.004039 119.651599
F 21.585798 32.157297 10.559919
F 20.900129 32.157297 32.378255
F 20.214460 32.157297 54.196591
F 19.528791 32.157297 76.014927
F 18.843122 32.157297 97.833263
F 18.157454 32.157297 119.651599
F 21.585798 55.310554 10.559919
F 20.900129 55.310554 32.378255
F 20.214460 55.310554 54.196591
F 19.528791 55.310554 76.014927
F 18.843122 55.310554 97.833263
F 18.157454 55.310554 119.651599
F 48.307710 9.004039 11.399689
F 47.622041 9.004039 33.218025
F 46.936372 9.004039 55.036361
F 46.250703 9.004039 76.854697
F 45.565034 9.004039 98.673033
F 44.879365 9.004039 120.491369
F 48.307710 32.157297 11.399689
F 47.622041 32.157297 33.218025
F 46.936372 32.157297 55.036361
F 46.250703 32.157297 76.854697
F 45.565034 32.157297 98.673033
F 44.879365 32.157297 120.491369
F 48.307710 55.310554 11.399689
F 47.622041 55.310554 33.218025
F 46.936372 55.310554 55.036361
F 46.250703 55.310554 76.854697
F 45.565034 55.310554 98.673033
F 44.879365 55.310554 120.491369
F 21.585798 16.721795 10.559920
F 20.900129 16.721795 32.378256
F 20.214460 16.721795 54.196591
F 19.528791 16.721795 76.014928
F 18.843122 16.721795 97.833264
F 18.157454 16.721795 119.651600
F 21.585798 39.875052 10.559920
F 20.900129 39.875052 32.378256
F 20.214460 39.875052 54.196591
F 19.528791 39.875052 76.014928
F 18.843122 39.875052 97.833264
F 18.157454 39.875052 119.651600
F 21.585798 63.028310 10.559920
F 20.900129 63.028310 32.378256
F 20.214460 63.028310 54.196591
F 19.528791 63.028310 76.014928
F 18.843122 63.028310 97.833264
F 18.157454 63.028310 119.651600
F 48.307710 16.721795 11.399690
F 47.622041 16.721795 33.218026
F 46.936372 16.721795 55.036361
F 46.250703 16.721795 76.854698
F 45.565034 16.721795 98.673034
F 44.879365 16.721795 120.491370
F 48.307710 39.875052 11.399690
F 47.622041 39.875052 33.218026
F 46.936372 39.875052 55.036361
F 46.250703 39.875052 76.854698
F 45.565034 39.875052 98.673034
F 44.879365 39.875052 120.491370
F 48.307710 63.028310 11.399690
F 47.622041 63.028310 33.218026
F 46.936372 63.028310 55.036361
F 46.250703 63.028310 76.854698
F 45.565034 63.028310 98.673034
F 44.879365 63.028310 120.491370
F 3.656900 3.858875 13.636459
F 2.971232 3.858875 35.454795
F 2.285563 3.858875 57.273131
F 1.599894 3.858875 79.091468
F 0.914225 3.858875 100.909803
F 0.228556 3.858875 122.728139
F 3.656900 27.012132 13.636459
F 2.971232 27.012132 35.454795
F 2.285563 27.012132 57.273131
F 1.599894 27.012132 79.091468
F 0.914225 27.012132 100.909803
F 0.228556 27.012132 122.728139
F 3.656900 50.165390 13.636459
F 2.971232 50.165390 35.454795
F 2.285563 50.165390 57.273131
F 1.599894 50.165390 79.091468
F 0.914225 50.165390 100.909803
F 0.228556 50.165390 122.728139
F 30.378811 3.858875 14.476229
F 29.693142 3.858875 36.294565
F 29.007474 3.858875 58.112901
F 28.321805 3.858875 79.931238
F 27.636136 3.858875 101.749573
F 26.950467 3.858875 123.567909
F 30.378811 27.012132 14.476229
F 29.693142 27.012132 36.294565
F 29.007474 27.012132 58.112901
F 28.321805 27.012132 79.931238
F 27.636136 27.012132 101.749573
F 26.950467 27.012132 123.567909
F 30.378811 50.165390 14.476229
F 29.693142 50.165390 36.294565
F 29.007474 50.165390 58.112901
F 28.321805 50.165390 79.931238
F 27.636136 50.165390 101.749573
F 26.950467 50.165390 123.567909
F 3.656900 11.576625 13.636460
F 2.971232 11.576625 35.454795
F 2.285563 11.576625 57.273131
F 1.599894 11.576625 79.091468
F 0.914225 11.576625 100.909803
F 0.228556 11.576625 122.728140
F 3.656900 34.729882 13.636460
F 2.971232 34.729882 35.454795
F 2.285563 34.729882 57.273131
F 1.599894 34.729882 79.091468
F 0.914225 34.729882 100.909803
F 0.228556 34.729882 122.728140
F 3.656900 57.883140 13.636460
F 2.971232 57.883140 35.454795
F 2.285563 57.883140 57.273131
F 1.599894 57.883140 79.091468
F 0.914225 57.883140 100.909803
F 0.228556 57.883140 122.728140
F 30.378811 11.576625 14.476230
F 29.693142 11.576625 36.294565
F 29.007474 11.576625 58.112901
F 28.321805 11.576625 79.931238
F 27.636136 11.576625 101.749573
F 26.950467 11.576625 123.567910
F 30.378811 34.729882 14.476230
F 29.693142 34.729882 36.294565
F 29.007474 34.729882 58.112901
F 28.321805 34.729882 79.931238
F 27.636136 34.729882 101.749573
F 26.950467 34.729882 123.567910
F 30.378811 57.883140 14.476230
F 29.693142 57.883140 36.294565
F 29.007474 57.883140 58.112901
F 28.321805 57.883140 79.931238
F 27.636136 57.883140 101.749573
F 26.950467 57.883140 123.567910
F 3.656900 19.294380 13.636460
F 2.971232 19.294380 35.454796
F 2.285563 19.294380 57.273132
F 1.599894 19.294380 79.091468
F 0.914225 19.294380 100.909804
F 0.228556 19.294380 122.728140
F 3.656900 42.447638 13.636460
F 2.971232 42.447638 35.454796
F 2.285563 42.447638 57.273132
F 1.599894 42.447638 79.091468
F 0.914225 42.447638 100.909804
F 0.228556 42.447638 122.728140
F 3.656900 65.600895 13.636460
F 2.971232 65.600895 35.454796
F 2.285563 65.600895 57.273132
F 1.599894 65.600895 79.091468
F 0.914225 65.600895 100.909804
F 0.228556 65.600895 122.728140
F 30.378811 19.294380 14.476230
F 29.693142 19.294380 36.294566
F 29.007474 19.294380 58.112902
F 28.321805 19.294380 79.931238
F 27.636136 19.294380 101.749574
F 26.950467 19.294380 123.567910
F 30.378811 42.447638 14.476230
F 29.693142 42.447638 36.294566
F 29.007474 42.447638 58.112902
F 28.321805 42.447638 79.931238
F 27.636136 42.447638 101.749574
F 26.950467 42.447638 123.567910
F 30.378811 65.600895 14.476230
F 29.693142 65.600895 36.294566
F 29.007474 65.600895 58.112902
F 28.321805 65.600895 79.931238
F 27.636136 65.600895 101.749574
F 26.950467 65.600895 123.567910
F 12.564198 3.858875 13.916383
F 11.878529 3.858875 35.734719
F 11.192860 3.858875 57.553055
F 10.507192 3.858875 79.371391
F 9.821523 3.858875 101.189727
F 9.135854 3.858875 123.008063
F 12.564198 27.012133 13.916383
F 11.878529 27.012133 35.734719
F 11.192860 27.012133 57.553055
F 10.507192 27.012133 79.371391
F 9.821523 27.012133 101.189727
F 9.135854 27.012133 123.008063
F 12.564198 50.165390 13.916383
F 11.878529 50.165390 35.734719
F 11.192860 50.165390 57.553055
F 10.507192 50.165390 79.371391
F 9.821523 50.165390 101.189727
F 9.135854 50.165390 123.008063
F 39.286110 3.858875 14.756153
F 38.600441 3.858875 36.574489
F 37.914772 3.858875 58.392825
F 37.229103 3.858875 80.211161
F 36.543435 3.858875 102.029496
F 35.857766 3.858875 123.847833
F 39.286110 27.012133 14.756153
F 38.600441 27.012133 36.574489
F 37.914772 27.012133 58.392825
F 37.229103 27.012133 80.211161
F 36.543435 27.012133 102.029496
F 35.857766 27.012133 123.847833
F 39.286110 50.165390 14.756153
F 38.600441 50.165390 36.574489
F 37.914772 50.165390 58.392825
F 37.229103 50.165390 80.211161
F 36.543435 50.165390 102.029496
F 35.857766 50.165390 123.847833
F 12.564198 11.576625 13.916383
F 11.878529 11.576625 35.734719
F 11.192860 11.576625 57.553055
F 10.507192 11.576625 79.371391
F 9.821523 11.576625 101.189728
F 9.135854 11.576625 123.008063
F 12.564198 34.729883 13.916383
F 11.878529 34.729883 35.734719
F 11.192860 34.729883 57.553055
F 10.507192 34.729883 79.371391
F 9.821523 34.729883 101.189728
F 9.135854 34.729883 123.008063
F 12.564198 57.883140 13.916383
F 11.878529 57.883140 35.734719
F 11.192860 57.883140 57.553055
F 10.507192 57.883140 79.371391
F 9.821523 57.883140 101.189728
F 9.135854 57.883140 123.008063
F 39.286110 11.576625 14.756153
F 38.600441 11.576625 36.574489
F 37.914772 11.576625 58.392825
F 37.229103 11.576625 80.211161
F 36.543435 11.576625 102.029497
F 35.857766 11.576625 123.847833
F 39.286110 34.729883 14.756153
F 38.600441 34.729883 36.574489
F 37.914772 34.729883 58.392825
F 37.229103 34.729883 80.211161
F 36.543435 34.729883 102.029497
F 35.857766 34.729883 123.847833
F 39.286110 57.883140 14.756153
F 38.600441 57.883140 36.574489
F 37.914772 57.883140 58.392825
F 37.229103 57.883140 80.211161
F 36.543435 57.883140 102.029497
F 35.857766 57.883140 123.847833
F 12.564198 19.294380 13.916383
F 11.878529 19.294380 35.734720
F 11.192860 19.294380 57.553055
F 10.507192 19.294380 79.371392
F 9.821523 19.294380 101.189728
F 9.135854 19.294380 123.008063
F 12.564198 42.447638 13.916383
F 11.878529 42.447638 35.734720
F 11.192860 42.447638 57.553055
F 10.507192 42.447638 79.371392
F 9.821523 42.447638 101.189728
F 9.135854 42.447638 123.008063
F 12.564198 65.600896 13.916383
F 11.878529 65.600896 35.734720
F 11.192860 65.600896 57.553055
F 10.507192 65.600896 79.371392
F 9.821523 65.600896 101.189728
F 9.135854 65.600896 123.008063
F 39.286110 19.294380 14.756153
F 38.600441 19.294380 36.574490
F 37.914772 19.294380 58.392825
F 37.229103 19.294380 80.211162
F 36.543435 19.294380 102.029497
F 35.857766 19.294380 123.847833
F 39.286110 42.447638 14.756153
F 38.600441 42.447638 36.574490
F 37.914772 42.447638 58.392825
F 37.229103 42.447638 80.211162
F 36.543435 42.447638 102.029497
F 35.857766 42.447638 123.847833
F 39.286110 65.600896 14.756153
F 38.600441 65.600896 36.574490
F 37.914772 65.600896 58.392825
F 37.229103 65.600896 80.211162
F 36.543435 65.600896 102.029497
F 35.857766 65.600896 123.847833
F 21.471507 3.858876 14.196307
F 20.785838 3.858876 36.014643
F 20.100169 3.858876 57.832980
F 19.414500 3.858876 79.651315
F 18.728831 3.858876 101.469652
F 18.043162 3.858876 123.287988
F 21.471507 27.012134 14.196307
F 20.785838 27.012134 36.014643
F 20.100169 27.012134 57.832980
F 19.414500 27.012134 79.651315
F 18.728831 27.012134 101.469652
F 18.043162 27.012134 123.287988
F 21.471507 50.165391 14.196307
F 20.785838 50.165391 36.014643
F 20.100169 50.165391 57.832980
F 19.414500 50.165391 79.651315
F 18.728831 50.165391 101.469652
F 18.043162 50.165391 123.287988
F 48.193417 3.858876 15.036077
F 47.507749 3.858876 36.854413
F 46.822080 3.858876 58.672750
F 46.136411 3.858876 80.491085
F 45.450742 3.858876 102.309422
F 44.765073 3.858876 124.127758
F 48.193417 27.012134 15.036077
F 47.507749 27.012134 36.854413
F 46.822080 27.012134 58.672750
F 46.136411 27.012134 80.491085
F 45.450742 27.012134 102.309422
F 44.765073 27.012134 124.127758
F 48.193417 50.165391 15.036077
F 47.507749 50.165391 36.854413
F 46.822080 50.165391 58.672750
F 46.136411 50.165391 80.491085
F 45.450742 50.165391 102.309422
F 44.765073 50.165391 124.127758
F 21.471507 11.576626 14.196307
F 20.785838 11.576626 36.014644
F 20.100169 11.576626 57.832980
F 19.414500 11.576626 79.651315
F 18.728831 11.576626 101.469652
F 18.043162 11.576626 123.287988
F 21.471507 34.729884 14.196307
F 20.785838 34.729884 36.014644
F 20.100169 34.729884 57.832980
F 19.414500 34.729884 79.651315
F 18.728831 34.729884 101.469652
F 18.043162 34.729884 123.287988
F 21.471507 57.883141 14.196307
F 20.785838 57.883141 36.014644
F 20.100169 57.883141 57.832980
F 19.414500 57.883141 79.651315
F 18.728831 57.883141 101.469652
F 18.043162 57.883141 123.287988
F 48.193417 11.576626 15.036077
F 47.507749 11.576626 36.854414
F 46.822080 11.576626 58.672750
F 46.136411 11.576626 80.491085
F 45.450742 11.576626 102.309422
F 44.765073 11.576626 124.127758
F 48.193417 34.729884 15.036077
F 47.507749 34.729884 36.854414
F 46.822080 34.729884 58.672750
F 46.136411 34.729884 80.491085
F 45.450742 34.729884 102.309422
F 44.765073 34.729884 124.127758
F 48.193417 57.883141 15.036077
F 47.507749 57.883141 36.854414
F 46.822080 57.883141 58.672750
F 46.136411 57.883141 80.491085
F 45.450742 57.883141 102.309422
F 44.765073 57.883141 124.127758
F 21.471507 19.294382 14.196308
F 20.785838 19.294382 36.014644
F 20.100169 19.294382 57.832980
F 19.414500 19.294382 79.651316
F 18.728831 19.294382 101.469652
F 18.043162 19.294382 123.287989
F 21.471507 42.447639 14.196308
F 20.785838 42.447639 36.014644
F 20.100169 42.447639 57.832980
F 19.414500 42.447639 79.651316
F 18.728831 42.447639 101.469652
F 18.043162 42.447639 123.287989
F 21.471507 65.600897 14.196308
F 20.785838 65.600897 36.014644
F 20.100169 65.600897 57.832980
F 19.414500 65.600897 79.651316
F 18.728831 65.600897 101.469652
F 18.043162 65.600897 123.287989
F 48.193417 19.294382 15.036078
F 47.507749 19.294382 36.854414
F 46.822080 19.294382 58.672750
F 46.136411 19.294382 80.491086
F 45.450742 19.294382 102.309422
F 44.765073 19.294382 124.127759
F 48.193417 42.447639 15.036078
F 47.507749 42.447639 36.854414
F 46.822080 42.447639 58.672750
F 46.136411 42.447639 80.491086
F 45.450742 42.447639 102.309422
F 44.765073 42.447639 124.127759
F 48.193417 65.600897 15.036078
F 47.507749 65.600897 36.854414
F 46.822080 65.600897 58.672750
F 46.136411 65.600897 80.491086
F 45.450742 65.600897 102.309422
F 44.765073 65.600897 124.127759
F 3.742621 3.858875 10.909169
F 3.056952 3.858875 32.727505
F 2.371283 3.858875 54.545841
F 1.685615 3.858875 76.364177
F 0.999946 3.858875 98.182513
F 0.314277 3.858875 120.000849
F 3.742621 27.012133 10.909169
F 3.056952 27.012133 32.727505
F 2.371283 27.012133 54.545841
F 1.685615 27.012133 76.364177
F 0.999946 27.012133 98.182513
F 0.314277 27.012133 120.000849
F 3.742621 50.165390 10.909169
F 3.056952 50.165390 32.727505
F 2.371283 50.165390 54.545841
F 1.685615 50.165390 76.364177
F 0.999946 50.165390 98.182513
F 0.314277 50.165390 120.000849
F 30.464532 3.858875 11.748939
F 29.778863 3.858875 33.567275
F 29.093194 3.858875 55.385611
F 28.407525 3.858875 77.203946
F 27.721857 3.858875 99.022283
F 27.036188 3.858875 120.840619
F 30.464532 27.012133 11.748939
F 29.778863 27.012133 33.567275
F 29.093194 27.012133 55.385611
F 28.407525 27.012133 77.203946
F 27.721857 27.012133 99.022283
F 27.036188 27.012133 120.840619
F 30.464532 50.165390 11.748939
F 29.778863 50.165390 33.567275
F 29.093194 50.165390 55.385611
F 28.407525 50.165390 77.203946
F 27.721857 50.165390 99.022283
F 27.036188 50.165390 120.840619
F 3.742621 11.576625 10.909169
F 3.056952 11.576625 32.727504
F 2.371283 11.576625 54.545841
F 1.685615 11.576625 76.364177
F 0.999946 11.576625 98.182513
F 0.314277 11.576625 120.000849
F 3.742621 34.729883 10.909169
F 3.056952 34.729883 32.727504
F 2.371283 34.729883 54.545841
F 1.685615 34.729883 76.364177
F 0.999946 34.729883 98.182513
F 0.314277 34.729883 120.000849
F 3.742621 57.883140 10.909169
F 3.056952 57.883140 32.727504
F 2.371283 57.883140 54.545841
F 1.685615 57.883140 76.364177
F 0.999946 57.883140 98.182513
F 0.314277 57.883140 120.000849
F 30.464532 11.576625 11.748939
F 29.778863 11.576625 33.567274
F 29.093194 11.576625 55.385611
F 28.407525 11.576625 77.203946
F 27.721857 11.576625 99.022283
F 27.036188 11.576625 120.840619
F 30.464532 34.729883 11.748939
F 29.778863 34.729883 33.567274
F 29.093194 34.729883 55.385611
F 28.407525 34.729883 77.203946
F 27.721857 34.729883 99.022283
F 27.036188 34.729883 120.840619
F 30.464532 57.883140 11.748939
F 29.778863 57.883140 33.567274
F 29.093194 57.883140 55.385611
F 28.407525 57.883140 77.203946
F 27.721857 57.883140 99.022283
F 27.036188 57.883140 120.840619
F 3.742621 19.294381 10.909168
F 3.056952 19.294381 32.727504
F 2.371283 19.294381 54.545840
F 1.685615 19.294381 76.364177
F 0.999946 19.294381 98.182512
F 0.314277 19.294381 120.000848
F 3.742621 42.447638 10.909168
F 3.056952 42.447638 32.727504
F 2.371283 42.447638 54.545840
F 1.685615 42.447638 76.364177
F 0.999946 42.447638 98.182512
F 0.314277 42.447638 120.000848
F 3.742621 65.600896 10.909168
F 3.056952 65.600896 32.727504
F 2.371283 65.600896 54.545840
F 1.685615 65.600896 76.364177
F 0.999946 65.600896 98.182512
F 0.314277 65.600896 120.000848
F 30.464532 19.294381 11.748938
F 29.778863 19.294381 33.567274
F 29.093194 19.294381 55.385610
F 28.407525 19.294381 77.203946
F 27.721857 19.294381 99.022282
F 27.036188 19.294381 120.840618
F 30.464532 42.447638 11.748938
F 29.778863 42.447638 33.567274
F 29.093194 42.447638 55.385610
F 28.407525 42.447638 77.203946
F 27.721857 42.447638 99.022282
F 27.036188 42.447638 120.840618
F 30.464532 65.600896 11.748938
F 29.778863 65.600896 33.567274
F 29.093194 65.600896 55.385610
F 28.407525 65.600896 77.203946
F 27.721857 65.600896 99.022282
F 27.036188 65.600896 120.840618
F 12.649920 3.858875 11.189092
F 11.964251 3.858875 33.007427
F 11.278582 3.858875 54.825764
F 10.592913 3.858875 76.644100
F 9.907244 3.858875 98.462436
F 9.221575 3.858875 120.280772
F 12.649920 27.012133 11.189092
F 11.964251 27.012133 33.007427
F 11.278582 27.012133 54.825764
F 10.592913 27.012133 76.644100
F 9.907244 27.012133 98.462436
F 9.221575 27.012133 120.280772
F 12.649920 50.165390 11.189092
F 11.964251 50.165390 33.007427
F 11.278582 50.165390 54.825764
F 10.592913 50.165390 76.644100
F 9.907244 50.165390 98.462436
F 9.221575 50.165390 120.280772
F 39.371831 3.858875 12.028862
F 38.686163 3.858875 33.847197
F 38.000494 3.858875 55.665534
F 37.314825 3.858875 77.483870
F 36.629156 3.858875 99.302206
F 35.943487 3.858875 121.120542
F 39.371831 27.012133 12.028862
F 38.686163 27.012133 33.847197
F 38.000494 27.012133 55.665534
F 37.314825 27.012133 77.483870
F 36.629156 27.012133 99.302206
F 35.943487 27.012133 121.120542
F 39.371831 50.165390 12.028862
F 38.686163 50.165390 33.847197
F 38.000494 50.165390 55.665534
F 37.314825 50.165390 77.483870
F 36.629156 50.165390 99.302206
F 35.943487 50.165390 121.120542
F 12.649920 11.576625 11.189092
F 11.964251 11.576625 33.007427
F 11.278582 11.576625 54.825764
F 10.592913 11.576625 76.644100
F 9.907244 11.576625 98.462435
F 9.221575 11.576625 120.280772
F 12.649920 34.729883 11.189092
F 11.964251 34.729883 33.007427
F 11.278582 34.729883 54.825764
F 10.592913 34.729883 76.644100
F 9.907244 34.729883 98.462435
F 9.221575 34.729883 120.280772
F 12.649920 57.883140 11.189092
F 11.964251 57.883140 33.007427
F 11.278582 57.883140 54.825764
F 10.592913 57.883140 76.644100
F 9.907244 57.883140 98.462435
F 9.221575 57.883140 120.280772
F 39.371831 11.576625 12.028862
F 38.686163 11.576625 33.847197
F 38.000494 11.576625 55.665534
F 37.314825 11.576625 77.483870
F 36.629156 11.576625 99.302205
F 35.943487 11.576625 121.120542
F 39.371831 34.729883 12.028862
F 38.686163 34.729883 33.847197
F 38.000494 34.729883 55.665534
F 37.314825 34.729883 77.483870
F 36.629156 34.729883 99.302205
F 35.943487 34.729883 121.120542
F 39.371831 57.883140 12.028862
F 38.686163 57.883140 33.847197
F 38.000494 57.883140 55.665534
F 37.314825 57.883140 77.483870
F 36.629156 57.883140 99.302205
F 35.943487 57.883140 121.120542
F 12.649920 19.294381 11.189091
F 11.964251 19.294381 33.007427
F 11.278582 19.294381 54.825763
F 10.592913 19.294381 76.644100
F 9.907244 19.294381 98.462435
F 9.221576 19.294381 120.280771
F 12.649920 42.447638 11.189091
F 11.964251 42.447638 33.007427
F 11.278582 42.447638 54.825763
F 10.592913 42.447638 76.644100
F 9.907244 42.447638 98.462435
F 9.221576 42.447638 120.280771
F 12.649920 65.600896 11.189091
F 11.964251 65.600896 33.007427
F 11.278582 65.600896 54.825763
F 10.592913 65.600896 76.644100
F 9.907244 65.600896 98.462435
F 9.221576 65.600896 120.280771
F 39.371832 19.294381 12.028861
F 38.686163 19.294381 33.847197
F 38.000494 19.294381 55.665533
F 37.314825 19.294381 77.483870
F 36.629156 19.294381 99.302205
F 35.943487 19.294381 121.120541
F 39.371832 42.447638 12.028861
F 38.686163 42.447638 33.847197
F 38.000494 42.447638 55.665533
F 37.314825 42.447638 77.483870
F 36.629156 42.447638 99.302205
F 35.943487 42.447638 121.120541
F 39.371832 65.600896 12.028861
F 38.686163 65.600896 33.847197
F 38.000494 65.600896 55.665533
F 37.314825 65.600896 77.483870
F 36.629156 65.600896 99.302205
F 35.943487 65.600896 121.120541
F 21.557227 3.858876 11.469014
F 20.871558 3.858876 33.287350
F 20.185890 3.858876 55.105687
F 19.500221 3.858876 76.924022
F 18.814552 3.858876 98.742359
F 18.128883 3.858876 120.560694
F 21.557227 27.012133 11.469014
F 20.871558 27.012133 33.287350
F 20.185890 27.012133 55.105687
F 19.500221 27.012133 76.924022
F 18.814552 27.012133 98.742359
F 18.128883 27.012133 120.560694
F 21.557227 50.165391 11.469014
F 20.871558 50.165391 33.287350
F 20.185890 50.165391 55.105687
F 19.500221 50.165391 76.924022
F 18.814552 50.165391 98.742359
F 18.128883 50.165391 120.560694
F 48.279138 3.858876 12.308784
F 47.593469 3.858876 34.127120
F 46.907800 3.858876 55.945456
F 46.222132 3.858876 77.763792
F 45.536463 3.858876 99.582129
F 44.850794 3.858876 121.400464
F 48.279138 27.012133 12.308784
F 47.593469 27.012133 34.127120
F 46.907800 27.012133 55.945456
F 46.222132 27.012133 77.763792
F 45.536463 27.012133 99.582129
F 44.850794 27.012133 121.400464
F 48.279138 50.165391 12.308784
F 47.593469 50.165391 34.127120
F 46.907800 50.165391 55.945456
F 46.222132 50.165391 77.763792
F 45.536463 50.165391 99.582129
F 44.850794 50.165391 121.400464
F 21.557227 11.576626 11.469014
F 20.871558 11.576626 33.287350
F 20.185890 11.576626 55.105687
F 19.500221 11.576626 76.924022
F 18.814552 11.576626 98.742358
F 18.128883 11.576626 120.560694
F 21.557227 34.729883 11.469014
F 20.871558 34.729883 33.287350
F 20.185890 34.729883 55.105687
F 19.500221 34.729883 76.924022
F 18.814552 34.729883 98.742358
F 18.128883 34.729883 120.560694
F 21.557227 57.883141 11.469014
F 20.871558 57.883141 33.287350
F 20.185890 57.883141 55.105687
F 19.500221 57.883141 76.924022
F 18.814552 57.883141 98.742358
F 18.128883 57.883141 120.560694
F 48.279138 11.576626 12.308784
F 47.593469 11.576626 34.127120
F 46.907800 11.576626 55.945456
F 46.222132 11.576626 77.763792
F 45.536463 11.576626 99.582128
F 44.850794 11.576626 121.400464
F 48.279138 34.729883 12.308784
F 47.593469 34.729883 34.127120
F 46.907800 34.729883 55.945456
F 46.222132 34.729883 77.763792
F 45.536463 34.729883 99.582128
F 44.850794 34.729883 121.400464
F 48.279138 57.883141 12.308784
F 47.593469 57.883141 34.127120
F 46.907800 57.883141 55.945456
F 46.222132 57.883141 77.763792
F 45.536463 57.883141 99.582128
F 44.850794 57.883141 121.400464
F 21.557227 19.294381 11.469013
F 20.871558 19.294381 33.287350
F 20.185890 19.294381 55.105686
F 19.500221 19.294381 76.924022
F 18.814552 19.294381 98.742358
F 18.128883 19.294381 120.560693
F 21.557227 42.447639 11.469013
F 20.871558 42.447639 33.287350
F 20.185890 42.447639 55.105686
F 19.500221 42.447639 76.924022
F 18.814552 42.447639 98.742358
F 18.128883 42.447639 120.560693
F 21.557227 65.600896 11.469013
F 20.871558 65.600896 33.287350
F 20.185890 65.600896 55.105686
F 19.500221 65.600896 76.924022
F 18.814552 65.600896 98.742358
F 18.128883 65.600896 120.560693
F 48.279138 19.294381 12.308783
F 47.593469 19.294381 34.127120
F 46.907800 19.294381 55.945455
F 46.222132 19.294381 77.763792
F 45.536463 19.294381 99.582128
F 44.850794 19.294381 121.400463
F 48.279138 42.447639 12.308783
F 47.593469 42.447639 34.127120
F 46.907800 42.447639 55.945455
F 46.222132 42.447639 77.763792
F 45.536463 42.447639 99.582128
F 44.850794 42.447639 121.400463
F 48.279138 65.600896 12.308783
F 47.593469 65.600896 34.127120
F 46.907800 65.600896 55.945455
F 46.222132 65.600896 77.763792
F 45.536463 65.600896 99.582128
F 44.850794 65.600896 121.400463
F 3.856889 1.286291 7.272780
F 3.171220 1.286291 29.091115
F 2.485551 1.286291 50.909452
F 1.799883 1.286291 72.727788
F 1.114214 1.286291 94.546124
F 0.428545 1.286291 116.364460
F 3.856889 24.439549 7.272780
F 3.171220 24.439549 29.091115
F 2.485551 24.439549 50.909452
F 1.799883 24.439549 72.727788
F 1.114214 24.439549 94.546124
F 0.428545 24.439549 116.364460
F 3.856889 47.592806 7.272780
F 3.171220 47.592806 29.091115
F 2.485551 47.592806 50.909452
F 1.799883 47.592806 72.727788
F 1.114214 47.592806 94.546124
F 0.428545 47.592806 116.364460
F 30.578800 1.286291 8.112549
F 29.893131 1.286291 29.930885
F 29.207462 1.286291 51.749222
F 28.521793 1.286291 73.567557
F 27.836125 1.286291 95.385894
F 27.150456 1.286291 117.204230
F 30.578800 24.439549 8.112549
F 29.893131 24.439549 29.930885
F 29.207462 24.439549 51.749222
F 28.521793 24.439549 73.567557
F 27.836125 24.439549 95.385894
F 27.150456 24.439549 117.204230
F 30.578800 47.592806 8.112549
F 29.893131 47.592806 29.930885
F 29.207462 47.592806 51.749222
F 28.521793 47.592806 73.567557
F 27.836125 47.592806 95.385894
F 27.150456 47.592806 117.204230
F 3.856889 9.004040 7.272780
F 3.171220 9.004040 29.091116
F 2.485551 9.004040 50.909452
F 1.799883 9.004040 72.727788
F 1.114214 9.004040 94.546124
F 0.428545 9.004040 116.364460
F 3.856889 32.157298 7.272780
F 3.171220 32.157298 29.091116
F 2.485551 32.157298 50.909452
F 1.799883 32.157298 72.727788
F 1.114214 32.157298 94.546124
F 0.428545 32.157298 116.364460
F 3.856889 55.310555 7.272780
F 3.171220 55.310555 29.091116
F 2.485551 55.310555 50.909452
F 1.799883 55.310555 72.727788
F 1.114214 55.310555 94.546124
F 0.428545 55.310555 116.364460
F 30.578800 9.004040 8.112549
F 29.893131 9.004040 29.930886
F 29.207462 9.004040 51.749222
F 28.521793 9.004040 73.567557
F 27.836125 9.004040 95.385894
F 27.150456 9.004040 117.204230
F 30.578800 32.157298 8.112549
F 29.893131 32.157298 29.930886
F 29.207462 32.157298 51.749222
F 28.521793 32.157298 73.567557
F 27.836125 32.157298 95.385894
F 27.150456 32.157298 117.204230
F 30.578800 55.310555 8.112549
F 29.893131 55.310555 29.930886
F 29.207462 55.310555 51.749222
F 28.521793 55.310555 73.567557
F 27.836125 55.310555 95.385894
F 27.150456 55.310555 117.204230
F 3.856889 16.721796 7.272779
F 3.171220 16.721796 29.091115
F 2.485552 16.721796 50.909451
F 1.799883 16.721796 72.727787
F 1.114214 16.721796 94.546123
F 0.428545 16.721796 116.364459
F 3.856889 39.875053 7.272779
F 3.171220 39.875053 29.091115
F 2.485552 39.875053 50.909451
F 1.799883 39.875053 72.727787
F 1.114214 39.875053 94.546123
F 0.428545 39.875053 116.364459
F 3.856889 63.028311 7.272779
F 3.171220 63.028311 29.091115
F 2.485552 63.028311 50.909451
F 1.799883 63.028311 72.727787
F 1.114214 63.028311 94.546123
F 0.428545 63.028311 116.364459
F 30.578800 16.721796 8.112548
F 29.893131 16.721796 29.930885
F 29.207462 16.721796 51.749221
F 28.521794 16.721796 73.567556
F 27.836125 16.721796 95.385893
F 27.150456 16.721796 117.204229
F 30.578800 39.875053 8.112548
F 29.893131 39.875053 29.930885
F 29.207462 39.875053 51.749221
F 28.521794 39.875053 73.567556
F 27.836125 39.875053 95.385893
F 27.150456 39.875053 117.204229
F 30.578800 63.028311 8.112548
F 29.893131 63.028311 29.930885
F 29.207462 63.028311 51.749221
F 28.521794 63.028311 73.567556
F 27.836125 63.028311 95.385893
F 27.150456 63.028311 117.204229
F 12.764188 1.286291 7.552703
F 12.078519 1.286291 29.371038
F 11.392850 1.286291 51.189375
F 10.707181 1.286291 73.007711
F 10.021512 1.286291 94.826047
F 9.335844 1.286291 116.644383
F 12.764188 24.439548 7.552703
F 12.078519 24.439548 29.371038
F 11.392850 24.439548 51.189375
F 10.707181 24.439548 73.007711
F 10.021512 24.439548 94.826047
F 9.335844 24.439548 116.644383
F 12.764188 47.592806 7.552703
F 12.078519 47.592806 29.371038
F 11.392850 47.592806 51.189375
F 10.707181 47.592806 73.007711
F 10.021512 47.592806 94.826047
F 9.335844 47.592806 116.644383
F 39.486099 1.286291 8.392473
F 38.800430 1.286291 30.210808
F 38.114761 1.286291 52.029145
F 37.429092 1.286291 73.847481
F 36.743423 1.286291 95.665817
F 36.057754 1.286291 117.484153
F 39.486099 24.439548 8.392473
F 38.800430 24.439548 30.210808
F 38.114761 24.439548 52.029145
F 37.429092 24.439548 73.847481
F 36.743423 24.439548 95.665817
F 36.057754 24.439548 117.484153
F 39.486099 47.592806 8.392473
F 38.800430 47.592806 30.210808
F 38.114761 47.592806 52.029145
F 37.429092 47.592806 73.847481
F 36.743423 47.592806 95.665817
F 36.057754 47.592806 117.484153
F 12.764188 9.004040 7.552703
F 12.078519 9.004040 29.371038
F 11.392850 9.004040 51.189375
F 10.707181 9.004040 73.007711
F 10.021512 9.004040 94.826047
F 9.335844 9.004040 116.644383
F 12.764188 32.157298 7.552703
F 12.078519 32.157298 29.371038
F 11.392850 32.157298 51.189375
F 10.707181 32.157298 73.007711
F 10.021512 32.157298 94.826047
F 9.335844 32.157298 116.644383
F 12.764188 55.310555 7.552703
F 12.078519 55.310555 29.371038
F 11.392850 55.310555 51.189375
F 10.707181 55.310555 73.007711
F 10.021512 55.310555 94.826047
F 9.335844 55.310555 116.644383
F 39.486099 9.004040 8.392473
F 38.800430 9.004040 30.210808
F 38.114761 9.004040 52.029145
F 37.429092 9.004040 73.847481
F 36.743423 9.004040 95.665817
F 36.057754 9.004040 117.484153
F 39.486099 32.157298 8.392473
F 38.800430 32.157298 30.210808
F 38.114761 32.157298 52.029145
F 37.429092 32.157298 73.847481
F 36.743423 32.157298 95.665817
F 36.057754 32.157298 117.484153
F 39.486099 55.310555 8.392473
F 38.800430 55.310555 30.210808
F 38.114761 55.310555 52.029145
F 37.429092 55.310555 73.847481
F 36.743423 55.310555 95.665817
F 36.057754 55.310555 117.484153
F 12.764188 16.721795 7.552702
F 12.078519 16.721795 29.371038
F 11.392850 16.721795 51.189374
F 10.707181 16.721795 73.007710
F 10.021512 16.721795 94.826046
F 9.335844 16.721795 116.644382
F 12.764188 39.875053 7.552702
F 12.078519 39.875053 29.371038
F 11.392850 39.875053 51.189374
F 10.707181 39.875053 73.007710
F 10.021512 39.875053 94.826046
F 9.335844 39.875053 116.644382
F 12.764188 63.028310 7.552702
F 12.078519 63.028310 29.371038
F 11.392850 63.028310 51.189374
F 10.707181 63.028310 73.007710
F 10.021512 63.028310 94.826046
F 9.335844 63.028310 116.644382
F 39.486099 16.721795 8.392472
F 38.800430 16.721795 30.210808
F 38.114761 16.721795 52.029144
F 37.429092 16.721795 73.847480
F 36.743423 16.721795 95.665816
F 36.057754 16.721795 117.484152
F 39.486099 39.875053 8.392472
F 38.800430 39.875053 30.210808
F 38.114761 39.875053 52.029144
F 37.429092 39.875053 73.847480
F 36.743423 39.875053 95.665816
F 36.057754 39.875053 117.484152
F 39.486099 63.028310 8.392472
F 38.800430 63.028310 30.210808
F 38.114761 63.028310 52.029144
F 37.429092 63.028310 73.847480
F 36.743423 63.028310 95.665816
F 36.057754 63.028310 117.484152
F 21.671494 1.286290 7.832625
F 20.985826 1.286290 29.650961
F 20.300157 1.286290 51.469297
F 19.614488 1.286290 73.287633
F 18.928819 1.286290 95.105969
F 18.243150 1.286290 116.924305
F 21.671494 24.439547 7.832625
F 20.985826 24.439547 29.650961
F 20.300157 24.439547 51.469297
F 19.614488 24.439547 73.287633
F 18.928819 24.439547 95.105969
F 18.243150 24.439547 116.924305
F 21.671494 47.592805 7.832625
F 20.985826 47.592805 29.650961
F 20.300157 47.592805 51.469297
F 19.614488 47.592805 73.287633
F 18.928819 47.592805 95.105969
F 18.243150 47.592805 116.924305
F 48.393406 1.286290 8.672395
F 47.707737 1.286290 30.490731
F 47.022069 1.286290 52.309067
F 46.336400 1.286290 74.127403
F 45.650731 1.286290 95.945739
F 44.965062 1.286290 117.764075
F 48.393406 24.439547 8.672395
F 47.707737 24.439547 30.490731
F 47.022069 24.439547 52.309067
F 46.336400 24.439547 74.127403
F 45.650731 24.439547 95.945739
F 44.965062 24.439547 117.764075
F 48.393406 47.592805 8.672395
F 47.707737 47.592805 30.490731
F 47.022069 47.592805 52.309067
F 46.336400 47.592805 74.127403
F 45.650731 47.592805 95.945739
F 44.965062 47.592805 117.764075
F 21.671494 9.004039 7.832625
F 20.985826 9.004039 29.650961
F 20.300157 9.004039 51.469297
F 19.614488 9.004039 73.287633
F 18.928819 9.004039 95.105969
F 18.243150 9.004039 116.924305
F 21.671494 32.157296 7.832625
F 20.985826 32.157296 29.650961
F 20.300157 32.157296 51.469297
F 19.614488 32.157296 73.287633
F 18.928819 32.157296 95.105969
F 18.243150 32.157296 116.924305
F 21.671494 55.310554 7.832625
F 20.985826 55.310554 29.650961
F 20.300157 55.310554 51.469297
F 19.614488 55.310554 73.287633
F 18.928819 55.310554 95.105969
F 18.243150 55.310554 116.924305
F 48.393406 9.004039 8.672395
F 47.707737 9.004039 30.490731
F 47.022069 9.004039 52.309067
F 46.336400 9.004039 74.127403
F 45.650731 9.004039 95.945739
F 44.965062 9.004039 117.764075
F 48.393406 32.157296 8.672395
F 47.707737 32.157296 30.490731
F 47.022069 32.157296 52.309067
F 46.336400 32.157296 74.127403
F 45.650731 32.157296 95.945739
F 44.965062 32.157296 117.764075
F 48.393406 55.310554 8.672395
F 47.707737 55.310554 30.490731
F 47.022069 55.310554 52.309067
F 46.336400 55.310554 74.127403
F 45.650731 55.310554 95.945739
F 44.965062 55.310554 117.764075
F 21.671494 16.721794 7.832624
F 20.985826 16.721794 29.650960
F 20.300157 16.721794 51.469296
F 19.614488 16.721794 73.287632
F 18.928819 16.721794 95.105969
F 18.243150 16.721794 116.924304
F 21.671494 39.875052 7.832624
F 20.985826 39.875052 29.650960
F 20.300157 39.875052 51.469296
F 19.614488 39.875052 73.287632
F 18.928819 39.875052 95.105969
F 18.243150 39.875052 116.924304
F 21.671494 63.028309 7.832624
F 20.985826 63.028309 29.650960
F 20.300157 63.028309 51.469296
F 19.614488 63.028309 73.287632
F 18.928819 63.028309 95.105969
F 18.243150 63.028309 116.924304
F 48.393406 16.721794 8.672394
F 47.707737 16.721794 30.490730
F 47.022069 16.721794 52.309066
F 46.336400 16.721794 74.127402
F 45.650731 16.721794 95.945739
F 44.965062 16.721794 117.764074
F 48.393406 39.875052 8.672394
F 47.707737 39.875052 30.490730
F 47.022069 39.875052 52.309066
F 46.336400 39.875052 74.127402
F 45.650731 39.875052 95.945739
F 44.965062 39.875052 117.764074
F 48.393406 63.028309 8.672394
F 47.707737 63.028309 30.490730
F 47.022069 63.028309 52.309066
F 46.336400 63.028309 74.127402
F 45.650731 63.028309 95.945739
F 44.965062 63.028309 117.764074
F 5.969448 7.717750 10.979149
F 5.283779 7.717750 32.797486
F 4.598110 7.717750 54.615822
F 3.912441 7.717750 76.434157
F 3.226772 7.717750 98.252494
F 2.541104 7.717750 120.070830
F 5.969448 30.871007 10.979149
F 5.283779 30.871007 32.797486
F 4.598110 30.871007 54.615822
F 3.912441 30.871007 76.434157
F 3.226772 30.871007 98.252494
F 2.541104 30.871007 120.070830
F 5.969448 54.024265 10.979149
F 5.283779 54.024265 32.797486
F 4.598110 54.024265 54.615822
F 3.912441 54.024265 76.434157
F 3.226772 54.024265 98.252494
F 2.541104 54.024265 120.070830
F 32.691359 7.717750 11.818919
F 32.005690 7.717750 33.637256
F 31.320021 7.717750 55.455592
F 30.634352 7.717750 77.273927
F 29.948683 7.717750 99.092264
F 29.263014 7.717750 120.910600
F 32.691359 30.871007 11.818919
F 32.005690 30.871007 33.637256
F 31.320021 30.871007 55.455592
F 30.634352 30.871007 77.273927
F 29.948683 30.871007 99.092264
F 29.263014 30.871007 120.910600
F 32.691359 54.024265 11.818919
F 32.005690 54.024265 33.637256
F 31.320021 54.024265 55.455592
F 30.634352 54.024265 77.273927
F 29.948683 54.024265 99.092264
F 29.263014 54.024265 120.910600
F 5.969448 15.435503 10.979148
F 5.283779 15.435503 32.797485
F 4.598110 15.435503 54.615821
F 3.912441 15.435503 76.434156
F 3.226772 15.435503 98.252493
F 2.541104 15.435503 120.070829
F 5.969448 38.588760 10.979148
F 5.283779 38.588760 32.797485
F 4.598110 38.588760 54.615821
F 3.912441 38.588760 76.434156
F 3.226772 38.588760 98.252493
F 2.541104 38.588760 120.070829
F 5.969448 61.742018 10.979148
F 5.283779 61.742018 32.797485
F 4.598110 61.742018 54.615821
F 3.912441 61.742018 76.434156
F 3.226772 61.742018 98.252493
F 2.541104 61.742018 120.070829
F 32.691359 15.435503 11.818918
F 32.005690 15.435503 33.637255
F 31.320021 15.435503 55.455591
F 30.634352 15.435503 77.273926
F 29.948683 15.435503 99.092263
F 29.263014 15.435503 120.910599
F 32.691359 38.588760 11.818918
F 32.005690 38.588760 33.637255
F 31.320021 38.588760 55.455591
F 30.634352 38.588760 77.273926
F 29.948683 38.588760 99.092263
F 29.263014 38.588760 120.910599
F 32.691359 61.742018 11.818918
F 32.005690 61.742018 33.637255
F 31.320021 61.742018 55.455591
F 30.634352 61.742018 77.273926
F 29.948683 61.742018 99.092263
F 29.263014 61.742018 120.910599
F 5.969448 0.000000 10.979149
F 5.283779 0.000000 32.797485
F 4.598110 0.000000 54.615822
F 3.912441 0.000000 76.434157
F 3.226772 0.000000 98.252494
F 2.541104 0.000000 120.070830
F 5.969448 23.153258 10.979149
F 5.283779 23.153258 32.797485
F 4.598110 23.153258 54.615822
F 3.912441 23.153258 76.434157
F 3.226772 23.153258 98.252494
F 2.541104 23.153258 120.070830
F 5.969448 46.306515 10.979149
F 5.283779 46.306515 32.797485
F 4.598110 46.306515 54.615822
F 3.912441 46.306515 76.434157
F 3.226772 46.306515 98.252494
F 2.541104 46.306515 120.070830
F 32.691359 0.000000 11.818919
F 32.005690 0.000000 33.637255
F 31.320021 0.000000 55.455592
F 30.634352 0.000000 77.273927
F 29.948683 0.000000 99.092264
F 29.263014 0.000000 120.910600
F 32.691359 23.153258 11.818919
F 32.005690 23.153258 33.637255
F 31.320021 23.153258 55.455592
F 30.634352 23.153258 77.273927
F 29.948683 23.153258 99.092264
F 29.263014 23.153258 120.910600
F 32.691359 46.306515 11.818919
F 32.005690 46.306515 33.637255
F 31.320021 46.306515 55.455592
F 30.634352 46.306515 77.273927
F 29.948683 46.306515 99.092264
F 29.263014 46.306515 120.910600
F 14.876748 7.717750 11.259073
F 14.191079 7.717750 33.077408
F 13.505411 7.717750 54.895745
F 12.819742 7.717750 76.714081
F 12.134073 7.717750 98.532417
F 11.448404 7.717750 120.350753
F 14.876748 30.871007 11.259073
F 14.191079 30.871007 33.077408
F 13.505411 30.871007 54.895745
F 12.819742 30.871007 76.714081
F 12.134073 30.871007 98.532417
F 11.448404 30.871007 120.350753
F 14.876748 54.024265 11.259073
F 14.191079 54.024265 33.077408
F 13.505411 54.024265 54.895745
F 12.819742 54.024265 76.714081
F 12.134073 54.024265 98.532417
F 11.448404 54.024265 120.350753
F 41.598659 7.717750 12.098843
F 40.912990 7.717750 33.917178
F 40.227321 7.717750 55.735515
F 39.541653 7.717750 77.553851
F 38.855984 7.717750 99.372187
F 38.170315 7.717750 121.190523
F 41.598659 30.871007 12.098843
F 40.912990 30.871007 33.917178
F 40.227321 30.871007 55.735515
F 39.541653 30.871007 77.553851
F 38.855984 30.871007 99.372187
F 38.170315 30.871007 121.190523
F 41.598659 54.024265 12.098843
F 40.912990 54.024265 33.917178
F 40.227321 54.024265 55.735515
F 39.541653 54.024265 77.553851
F 38.855984 54.024265 99.372187
F 38.170315 54.024265 121.190523
F 14.876748 15.435502 11.259072
F 14.191080 15.435502 33.077407
F 13.505411 15.435502 54.895744
F 12.819742 15.435502 76.714080
F 12.134073 15.435502 98.532416
F 11.448404 15.435502 120.350752
F 14.876748 38.588760 11.259072
F 14.191080 38.588760 33.077407
F 13.505411 38.588760 54.895744
F 12.819742 38.588760 76.714080
F 12.134073 38.588760 98.532416
F 11.448404 38.588760 120.350752
F 14.876748 61.742017 11.259072
F 14.191080 61.742017 33.077407
F 13.505411 61.742017 54.895744
F 12.819742 61.742017 76.714080
F 12.134073 61.742017 98.532416
F 11.448404 61.742017 120.350752
F 41.598659 15.435502 12.098842
F 40.912990 15.435502 33.917177
F 40.227321 15.435502 55.735514
F 39.541653 15.435502 77.553850
F 38.855984 15.435502 99.372186
F 38.170315 15.435502 121.190522
F 41.598659 38.588760 12.098842
F 40.912990 38.588760 33.917177
F 40.227321 38.588760 55.735514
F 39.541653 38.588760 77.553850
F 38.855984 38.588760 99.372186
F 38.170315 38.588760 121.190522
F 41.598659 61.742017 12.098842
F 40.912990 61.742017 33.917177
F 40.227321 61.742017 55.735514
F 39.541653 61.742017 77.553850
F 38.855984 61.742017 99.372186
F 38.170315 61.742017 121.190522
F 14.876748 0.000000 11.259073
F 14.191079 0.000000 33.077408
F 13.505411 0.000000 54.895745
F 12.819742 0.000000 76.714081
F 12.134073 0.000000 98.532417
F 11.448404 0.000000 120.350753
F 14.876748 23.153258 11.259073
F 14.191079 23.153258 33.077408
F 13.505411 23.153258 54.895745
F 12.819742 23.153258 76.714081
F 12.134073 23.153258 98.532417
F 11.448404 23.153258 120.350753
F 14.876748 46.306515 11.259073
F 14.191079 46.306515 33.077408
F 13.505411 46.306515 54.895745
F 12.819742 46.306515 76.714081
F 12.134073 46.306515 98.532417
F 11.448404 46.306515 120.350753
F 41.598659 0.000000 12.098843
F 40.912990 0.000000 33.917178
F 40.227321 0.000000 55.735515
F 39.541653 0.000000 77.553851
F 38.855984 0.000000 99.372187
F 38.170315 0.000000 121.190523
F 41.598659 23.153258 12.098843
F 40.912990 23.153258 33.917178
F 40.227321 23.153258 55.735515
F 39.541653 23.153258 77.553851
F 38.855984 23.153258 99.372187
F 38.170315 23.153258 121.190523
F 41.598659 46.306515 12.098843
F 40.912990 46.306515 33.917178
F 40.227321 46.306515 55.735515
F 39.541653 46.306515 77.553851
F 38.855984 46.306515 99.372187
F 38.170315 46.306515 121.190523
F 23.784056 7.717750 11.538995
F 23.098387 7.717750 33.357332
F 22.412718 7.717750 55.175667
F 21.727049 7.717750 76.994004
F 21.041381 7.717750 98.812340
F 20.355712 7.717750 120.630675
F 23.784056 30.871008 11.538995
F 23.098387 30.871008 33.357332
F 22.412718 30.871008 55.175667
F 21.727049 30.871008 76.994004
F 21.041381 30.871008 98.812340
F 20.355712 30.871008 120.630675
F 23.784056 54.024265 11.538995
F 23.098387 54.024265 33.357332
F 22.412718 54.024265 55.175667
F 21.727049 54.024265 76.994004
F 21.041381 54.024265 98.812340
F 20.355712 54.024265 120.630675
F 50.505967 7.717750 12.378765
F 49.820298 7.717750 34.197102
F 49.134629 7.717750 56.015437
F 48.448960 7.717750 77.833774
F 47.763291 7.717750 99.652110
F 47.077623 7.717750 121.470445
F 50.505967 30.871008 12.378765
F 49.820298 30.871008 34.197102
F 49.134629 30.871008 56.015437
F 48.448960 30.871008 77.833774
F 47.763291 30.871008 99.652110
F 47.077623 30.871008 121.470445
F 50.505967 54.024265 12.378765
F 49.820298 54.024265 34.197102
F 49.134629 54.024265 56.015437
F 48.448960 54.024265 77.833774
F 47.763291 54.024265 99.652110
F 47.077623 54.024265 121.470445
F 23.784056 15.435503 11.538994
F 23.098387 15.435503 33.357331
F 22.412718 15.435503 55.175666
F 21.727049 15.435503 76.994002
F 21.041381 15.435503 98.812339
F 20.355712 15.435503 120.630674
F 23.784056 38.588760 11.538994
F 23.098387 38.588760 33.357331
F 22.412718 38.588760 55.175666
F 21.727049 38.588760 76.994002
F 21.041381 38.588760 98.812339
F 20.355712 38.588760 120.630674
F 23.784056 61.742018 11.538994
F 23.098387 61.742018 33.357331
F 22.412718 61.742018 55.175666
F 21.727049 61.742018 76.994002
F 21.041381 61.742018 98.812339
F 20.355712 61.742018 120.630674
F 50.505967 15.435503 12.378764
F 49.820298 15.435503 34.197101
F 49.134629 15.435503 56.015436
F 48.448960 15.435503 77.833772
F 47.763291 15.435503 99.652109
F 47.077623 15.435503 121.470444
F 50.505967 38.588760 12.378764
F 49.820298 38.588760 34.197101
F 49.134629 38.588760 56.015436
F 48.448960 38.588760 77.833772
F 47.763291 38.588760 99.652109
F 47.077623 38.588760 121.470444
F 50.505967 61.742018 12.378764
F 49.820298 61.742018 34.197101
F 49.134629 61.742018 56.015436
F 48.448960 61.742018 77.833772
F 47.763291 61.742018 99.652109
F 47.077623 61.742018 121.470444
F 23.784056 0.000001 11.538995
F 23.098387 0.000001 33.357332
F 22.412718 0.000001 55.175667
F 21.727049 0.000001 76.994003
F 21.041381 0.000001 98.812340
F 20.355712 0.000001 120.630675
F 23.784056 23.153258 11.538995
F 23.098387 23.153258 33.357332
F 22.412718 23.153258 55.175667
F 21.727049 23.153258 76.994003
F 21.041381 23.153258 98.812340
F 20.355712 23.153258 120.630675
F 23.784056 46.306516 11.538995
F 23.098387 46.306516 33.357332
F 22.412718 46.306516 55.175667
F 21.727049 46.306516 76.994003
F 21.041381 46.306516 98.812340
F 20.355712 46.306516 120.630675
F 50.505967 0.000001 12.378765
F 49.820298 0.000001 34.197102
F 49.134629 0.000001 56.015437
F 48.448960 0.000001 77.833773
F 47.763291 0.000001 99.652110
F 47.077623 0.000001 121.470445
F 50.505967 23.153258 12.378765
F 49.820298 23.153258 34.197102
F 49.134629 23.153258 56.015437
F 48.448960 23.153258 77.833773
F 47.763291 23.153258 99.652110
F 47.077623 23.153258 121.470445
F 50.505967 46.306516 12.378765
F 49.820298 46.306516 34.197102
F 49.134629 46.306516 56.015437
F 48.448960 46.306516 77.833773
F 47.763291 46.306516 99.652110
F 47.077623 46.306516 121.470445
F 6.083712 5.145166 7.342760
F 5.398043 5.145166 29.161097
F 4.712374 5.145166 50.979433
F 4.026705 5.145166 72.797769
F 3.341036 5.145166 94.616105
F 2.655368 5.145166 116.434441
F 6.083712 28.298423 7.342760
F 5.398043 28.298423 29.161097
F 4.712374 28.298423 50.979433
F 4.026705 28.298423 72.797769
F 3.341036 28.298423 94.616105
F 2.655368 28.298423 116.434441
F 6.083712 51.451681 7.342760
F 5.398043 51.451681 29.161097
F 4.712374 51.451681 50.979433
F 4.026705 51.451681 72.797769
F 3.341036 51.451681 94.616105
F 2.655368 51.451681 116.434441
F 32.805623 5.145166 8.182530
F 32.119954 5.145166 30.000867
F 31.434285 5.145166 51.819202
F 30.748616 5.145166 73.637539
F 30.062947 5.145166 95.455875
F 29.377278 5.145166 117.274210
F 32.805623 28.298423 8.182530
F 32.119954 28.298423 30.000867
F 31.434285 28.298423 51.819202
F 30.748616 28.298423 73.637539
F 30.062947 28.298423 95.455875
F 29.377278 28.298423 117.274210
F 32.805623 51.451681 8.182530
F 32.119954 51.451681 30.000867
F 31.434285 51.451681 51.819202
F 30.748616 51.451681 73.637539
F 30.062947 51.451681 95.455875
F 29.377278 51.451681 117.274210
F 6.083712 12.862918 7.342759
F 5.398043 12.862918 29.161096
F 4.712374 12.862918 50.979432
F 4.026705 12.862918 72.797768
F 3.341036 12.862918 94.616104
F 2.655368 12.862918 116.434440
F 6.083712 36.016175 7.342759
F 5.398043 36.016175 29.161096
F 4.712374 36.016175 50.979432
F 4.026705 36.016175 72.797768
F 3.341036 36.016175 94.616104
F 2.655368 36.016175 116.434440
F 6.083712 59.169433 7.342759
F 5.398043 59.169433 29.161096
F 4.712374 59.169433 50.979432
F 4.026705 59.169433 72.797768
F 3.341036 59.169433 94.616104
F 2.655368 59.169433 116.434440
F 32.805623 12.862918 8.182529
F 32.119954 12.862918 30.000866
F 31.434285 12.862918 51.819201
F 30.748616 12.862918 73.637538
F 30.062947 12.862918 95.455874
F 29.377279 12.862918 117.274209
F 32.805623 36.016175 8.182529
F 32.119954 36.016175 30.000866
F 31.434285 36.016175 51.819201
F 30.748616 36.016175 73.637538
F 30.062947 36.016175 95.455874
F 29.377279 36.016175 117.274209
F 32.805623 59.169433 8.182529
F 32.119954 59.169433 30.000866
F 31.434285 59.169433 51.819201
F 30.748616 59.169433 73.637538
F 30.062947 59.169433 95.455874
F 29.377279 59.169433 117.274209
F 6.083712 20.580673 7.342760
F 5.398043 20.580673 29.161096
F 4.712374 20.580673 50.979433
F 4.026705 20.580673 72.797768
F 3.341036 20.580673 94.616105
F 2.655368 20.580673 116.434441
F 6.083712 43.733931 7.342760
F 5.398043 43.733931 29.161096
F 4.712374 43.733931 50.979433
F 4.026705 43.733931 72.797768
F 3.341036 43.733931 94.616105
F 2.655368 43.733931 116.434441
F 6.083712 66.887188 7.342760
F 5.398043 66.887188 29.161096
F 4.712374 66.887188 50.979433
F 4.026705 66.887188 72.797768
F 3.341036 66.887188 94.616105
F 2.655368 66.887188 116.434441
F 32.805623 20.580673 8.182530
F 32.119954 20.580673 30.000866
F 31.434285 20.580673 51.819202
F 30.748616 20.580673 73.637538
F 30.062947 20.580673 95.455875
F 29.377278 20.580673 117.274210
F 32.805623 43.733931 8.182530
F 32.119954 43.733931 30.000866
F 31.434285 43.733931 51.819202
F 30.748616 43.733931 73.637538
F 30.062947 43.733931 95.455875
F 29.377278 43.733931 117.274210
F 32.805623 66.887188 8.182530
F 32.119954 66.887188 30.000866
F 31.434285 66.887188 51.819202
F 30.748616 66.887188 73.637538
F 30.062947 66.887188 95.455875
F 29.377278 66.887188 117.274210
F 14.991011 5.145165 7.622683
F 14.305343 5.145165 29.441019
F 13.619674 5.145165 51.259356
F 12.934005 5.145165 73.077691
F 12.248336 5.145165 94.896027
F 11.562667 5.145165 116.714364
F 14.991011 28.298422 7.622683
F 14.305343 28.298422 29.441019
F 13.619674 28.298422 51.259356
F 12.934005 28.298422 73.077691
F 12.248336 28.298422 94.896027
F 11.562667 28.298422 116.714364
F 14.991011 51.451680 7.622683
F 14.305343 51.451680 29.441019
F 13.619674 51.451680 51.259356
F 12.934005 51.451680 73.077691
F 12.248336 51.451680 94.896027
F 11.562667 51.451680 116.714364
F 41.712922 5.145165 8.462453
F 41.027253 5.145165 30.280789
F 40.341585 5.145165 52.099126
F 39.655916 5.145165 73.917461
F 38.970247 5.145165 95.735797
F 38.284578 5.145165 117.554134
F 41.712922 28.298422 8.462453
F 41.027253 28.298422 30.280789
F 40.341585 28.298422 52.099126
F 39.655916 28.298422 73.917461
F 38.970247 28.298422 95.735797
F 38.284578 28.298422 117.554134
F 41.712922 51.451680 8.462453
F 41.027253 51.451680 30.280789
F 40.341585 51.451680 52.099126
F 39.655916 51.451680 73.917461
F 38.970247 51.451680 95.735797
F 38.284578 51.451680 117.554134
F 14.991011 12.862917 7.622682
F 14.305343 12.862917 29.441018
F 13.619674 12.862917 51.259355
F 12.934005 12.862917 73.077690
F 12.248336 12.862917 94.896026
F 11.562667 12.862917 116.714363
F 14.991011 36.016174 7.622682
F 14.305343 36.016174 29.441018
F 13.619674 36.016174 51.259355
F 12.934005 36.016174 73.077690
F 12.248336 36.016174 94.896026
F 11.562667 36.016174 116.714363
F 14.991011 59.169432 7.622682
F 14.305343 59.169432 29.441018
F 13.619674 59.169432 51.259355
F 12.934005 59.169432 73.077690
F 12.248336 59.169432 94.896026
F 11.562667 59.169432 116.714363
F 41.712922 12.862917 8.462452
F 41.027253 12.862917 30.280788
F 40.341585 12.862917 52.099125
F 39.655916 12.862917 73.917460
F 38.970247 12.862917 95.735796
F 38.284578 12.862917 117.554133
F 41.712922 36.016174 8.462452
F 41.027253 36.016174 30.280788
F 40.341585 36.016174 52.099125
F 39.655916 36.016174 73.917460
F 38.970247 36.016174 95.735796
F 38.284578 36.016174 117.554133
F 41.712922 59.169432 8.462452
F 41.027253 59.169432 30.280788
F 40.341585 59.169432 52.099125
F 39.655916 59.169432 73.917460
F 38.970247 59.169432 95.735796
F 38.284578 59.169432 117.554133
F 14.991011 20.580672 7.622683
F 14.305343 20.580672 29.441019
F 13.619674 20.580672 51.259355
F 12.934005 20.580672 73.077691
F 12.248336 20.580672 94.896027
F 11.562667 20.580672 116.714364
F 14.991011 43.733930 7.622683
F 14.305343 43.733930 29.441019
F 13.619674 43.733930 51.259355
F 12.934005 43.733930 73.077691
F 12.248336 43.733930 94.896027
F 11.562667 43.733930 116.714364
F 14.991011 66.887187 7.622683
F 14.305343 66.887187 29.441019
F 13.619674 66.887187 51.259355
F 12.934005 66.887187 73.077691
F 12.248336 66.887187 94.896027
F 11.562667 66.887187 116.714364
F 41.712922 20.580672 8.462453
F 41.027253 20.580672 30.280789
F 40.341585 20.580672 52.099125
F 39.655916 20.580672 73.917461
F 38.970247 20.580672 95.735797
F 38.284578 20.580672 117.554134
F 41.712922 43.733930 8.462453
F 41.027253 43.733930 30.280789
F 40.341585 43.733930 52.099125
F 39.655916 43.733930 73.917461
F 38.970247 43.733930 95.735797
F 38.284578 43.733930 117.554134
F 41.712922 66.887187 8.462453
F 41.027253 66.887187 30.280789
F 40.341585 66.887187 52.099125
F 39.655916 66.887187 73.917461
F 38.970247 66.887187 95.735797
F 38.284578 66.887187 117.554134
F 23.898321 5.145164 7.902606
F 23.212652 5.145164 29.720943
F 22.526983 5.145164 51.539278
F 21.841315 5.145164 73.357614
F 21.155646 5.145164 95.175951
F 20.469977 5.145164 116.994286
F 23.898321 28.298422 7.902606
F 23.212652 28.298422 29.720943
F 22.526983 28.298422 51.539278
F 21.841315 28.298422 73.357614
F 21.155646 28.298422 95.175951
F 20.469977 28.298422 116.994286
F 23.898321 51.451679 7.902606
F 23.212652 51.451679 29.720943
F 22.526983 51.451679 51.539278
F 21.841315 51.451679 73.357614
F 21.155646 51.451679 95.175951
F 20.469977 51.451679 116.994286
F 50.620232 5.145164 8.742376
F 49.934563 5.145164 30.560712
F 49.248894 5.145164 52.379048
F 48.563225 5.145164 74.197384
F 47.877557 5.145164 96.015720
F 47.191888 5.145164 117.834056
F 50.620232 28.298422 8.742376
F 49.934563 28.298422 30.560712
F 49.248894 28.298422 52.379048
F 48.563225 28.298422 74.197384
F 47.877557 28.298422 96.015720
F 47.191888 28.298422 117.834056
F 50.620232 51.451679 8.742376
F 49.934563 51.451679 30.560712
F 49.248894 51.451679 52.379048
F 48.563225 51.451679 74.197384
F 47.877557 51.451679 96.015720
F 47.191888 51.451679 117.834056
F 23.898321 12.862916 7.902605
F 23.212652 12.862916 29.720942
F 22.526983 12.862916 51.539277
F 21.841315 12.862916 73.357614
F 21.155646 12.862916 95.175950
F 20.469977 12.862916 116.994285
F 23.898321 36.016174 7.902605
F 23.212652 36.016174 29.720942
F 22.526983 36.016174 51.539277
F 21.841315 36.016174 73.357614
F 21.155646 36.016174 95.175950
F 20.469977 36.016174 116.994285
F 23.898321 59.169431 7.902605
F 23.212652 59.169431 29.720942
F 22.526983 59.169431 51.539277
F 21.841315 59.169431 73.357614
F 21.155646 59.169431 95.175950
F 20.469977 59.169431 116.994285
F 50.620232 12.862916 8.742375
F 49.934563 12.862916 30.560711
F 49.248894 12.862916 52.379047
F 48.563225 12.862916 74.197384
F 47.877557 12.862916 96.015719
F 47.191888 12.862916 117.834055
F 50.620232 36.016174 8.742375
F 49.934563 36.016174 30.560711
F 49.248894 36.016174 52.379047
F 48.563225 36.016174 74.197384
F 47.877557 36.016174 96.015719
F 47.191888 36.016174 117.834055
F 50.620232 59.169431 8.742375
F 49.934563 59.169431 30.560711
F 49.248894 59.169431 52.379047
F 48.563225 59.169431 74.197384
F 47.877557 59.169431 96.015719
F 47.191888 59.169431 117.834055
F 23.898321 20.580672 7.902606
F 23.212652 20.580672 29.720942
F 22.526983 20.580672 51.539278
F 21.841315 20.580672 73.357614
F 21.155646 20.580672 95.175951
F 20.469977 20.580672 116.994286
F 23.898321 43.733929 7.902606
F 23.212652 43.733929 29.720942
F 22.526983 43.733929 51.539278
F 21.841315 43.733929 73.357614
F 21.155646 43.733929 95.175951
F 20.469977 43.733929 116.994286
F 23.898321 66.887187 7.902606
F 23.212652 66.887187 29.720942
F 22.526983 66.887187 51.539278
F 21.841315 66.887187 73.357614
F 21.155646 66.887187 95.175951
F 20.469977 66.887187 116.994286
F 50.620232 20.580672 8.742376
F 49.934563 20.580672 30.560711
F 49.248894 20.580672 52.379048
F 48.563225 20.580672 74.197384
F 47.877557 20.580672 96.015720
F 47.191888 20.580672 117.834056
F 50.620232 43.733929 8.742376
F 49.934563 43.733929 30.560711
F 49.248894 43.733929 52.379048
F 48.563225 43.733929 74.197384
F 47.877557 43.733929 96.015720
F 47.191888 43.733929 117.834056
F 50.620232 66.887187 8.742376
F 49.934563 66.887187 30.560711
F 49.248894 66.887187 52.379048
F 48.563225 66.887187 74.197384
F 47.877557 66.887187 96.015720
F 47.191888 66.887187 117.834056
F 5.998015 5.145165 10.070051
F 5.312346 5.145165 31.888388
F 4.626678 5.145165 53.706724
F 3.941009 5.145165 75.525060
F 3.255340 5.145165 97.343396
F 2.569671 5.145165 119.161731
F 5.998015 28.298423 10.070051
F 5.312346 28.298423 31.888388
F 4.626678 28.298423 53.706724
F 3.941009 28.298423 75.525060
F 3.255340 28.298423 97.343396
F 2.569671 28.298423 119.161731
F 5.998015 51.451680 10.070051
F 5.312346 51.451680 31.888388
F 4.626678 51.451680 53.706724
F 3.941009 51.451680 75.525060
F 3.255340 51.451680 97.343396
F 2.569671 51.451680 119.161731
F 32.719926 5.145165 10.909821
F 32.034257 5.145165 32.728158
F 31.348588 5.145165 54.546493
F 30.662920 5.145165 76.364830
F 29.977251 5.145165 98.183166
F 29.291582 5.145165 120.001501
F 32.719926 28.298423 10.909821
F 32.034257 28.298423 32.728158
F 31.348588 28.298423 54.546493
F 30.662920 28.298423 76.364830
F 29.977251 28.298423 98.183166
F 29.291582 28.298423 120.001501
F 32.719926 51.451680 10.909821
F 32.034257 51.451680 32.728158
F 31.348588 51.451680 54.546493
F 30.662920 51.451680 76.364830
F 29.977251 51.451680 98.183166
F 29.291582 51.451680 120.001501
F 5.998015 12.862917 10.070052
F 5.312346 12.862917 31.888389
F 4.626678 12.862917 53.706725
F 3.941009 12.862917 75.525061
F 3.255340 12.862917 97.343397
F 2.569671 12.862917 119.161732
F 5.998015 36.016175 10.070052
F 5.312346 36.016175 31.888389
F 4.626678 36.016175 53.706725
F 3.941009 36.016175 75.525061
F 3.255340 36.016175 97.343397
F 2.569671 36.016175 119.161732
F 5.998015 59.169432 10.070052
F 5.312346 59.169432 31.888389
F 4.626678 59.169432 53.706725
F 3.941009 59.169432 75.525061
F 3.255340 59.169432 97.343397
F 2.569671 59.169432 119.161732
F 32.719926 12.862917 10.909822
F 32.034257 12.862917 32.728159
F 31.348588 12.862917 54.546494
F 30.662920 12.862917 76.364831
F 29.977251 12.862917 98.183167
F 29.291582 12.862917 120.001502
F 32.719926 36.016175 10.909822
F 32.034257 36.016175 32.728159
F 31.348588 36.016175 54.546494
F 30.662920 36.016175 76.364831
F 29.977251 36.016175 98.183167
F 29.291582 36.016175 120.001502
F 32.719926 59.169432 10.909822
F 32.034257 59.169432 32.728159
F 31.348588 59.169432 54.546494
F 30.662920 59.169432 76.364831
F 29.977251 59.169432 98.183167
F 29.291582 59.169432 120.001502
F 5.998015 20.580673 10.070052
F 5.312346 20.580673 31.888388
F 4.626678 20.580673 53.706724
F 3.941009 20.580673 75.525060
F 3.255340 20.580673 97.343396
F 2.569671 20.580673 119.161732
F 5.998015 43.733930 10.070052
F 5.312346 43.733930 31.888388
F 4.626678 43.733930 53.706724
F 3.941009 43.733930 75.525060
F 3.255340 43.733930 97.343396
F 2.569671 43.733930 119.161732
F 5.998015 66.887188 10.070052
F 5.312346 66.887188 31.888388
F 4.626678 66.887188 53.706724
F 3.941009 66.887188 75.525060
F 3.255340 66.887188 97.343396
F 2.569671 66.887188 119.161732
F 32.719926 20.580673 10.909822
F 32.034257 20.580673 32.728158
F 31.348588 20.580673 54.546493
F 30.662920 20.580673 76.364830
F 29.977251 20.580673 98.183166
F 29.291582 20.580673 120.001502
F 32.719926 43.733930 10.909822
F 32.034257 43.733930 32.728158
F 31.348588 43.733930 54.546493
F 30.662920 43.733930 76.364830
F 29.977251 43.733930 98.183166
F 29.291582 43.733930 120.001502
F 32.719926 66.887188 10.909822
F 32.034257 66.887188 32.728158
F 31.348588 66.887188 54.546493
F 30.662920 66.887188 76.364830
F 29.977251 66.887188 98.183166
F 29.291582 66.887188 120.001502
F 14.905316 5.145165 10.349975
F 14.219647 5.145165 32.168311
F 13.533978 5.145165 53.986648
F 12.848309 5.145165 75.804983
F 12.162641 5.145165 97.623319
F 11.476972 5.145165 119.441656
F 14.905316 28.298422 10.349975
F 14.219647 28.298422 32.168311
F 13.533978 28.298422 53.986648
F 12.848309 28.298422 75.804983
F 12.162641 28.298422 97.623319
F 11.476972 28.298422 119.441656
F 14.905316 51.451680 10.349975
F 14.219647 51.451680 32.168311
F 13.533978 51.451680 53.986648
F 12.848309 51.451680 75.804983
F 12.162641 51.451680 97.623319
F 11.476972 51.451680 119.441656
F 41.627227 5.145165 11.189745
F 40.941558 5.145165 33.008081
F 40.255889 5.145165 54.826418
F 39.570220 5.145165 76.644753
F 38.884551 5.145165 98.463089
F 38.198882 5.145165 120.281426
F 41.627227 28.298422 11.189745
F 40.941558 28.298422 33.008081
F 40.255889 28.298422 54.826418
F 39.570220 28.298422 76.644753
F 38.884551 28.298422 98.463089
F 38.198882 28.298422 120.281426
F 41.627227 51.451680 11.189745
F 40.941558 51.451680 33.008081
F 40.255889 51.451680 54.826418
F 39.570220 51.451680 76.644753
F 38.884551 51.451680 98.463089
F 38.198882 51.451680 120.281426
F 14.905316 12.862917 10.349976
F 14.219647 12.862917 32.168312
F 13.533978 12.862917 53.986649
F 12.848309 12.862917 75.804984
F 12.162640 12.862917 97.623320
F 11.476972 12.862917 119.441657
F 14.905316 36.016175 10.349976
F 14.219647 36.016175 32.168312
F 13.533978 36.016175 53.986649
F 12.848309 36.016175 75.804984
F 12.162640 36.016175 97.623320
F 11.476972 36.016175 119.441657
F 14.905316 59.169432 10.349976
F 14.219647 59.169432 32.168312
F 13.533978 59.169432 53.986649
F 12.848309 59.169432 75.804984
F 12.162640 59.169432 97.623320
F 11.476972 59.169432 119.441657
F 41.627227 12.862917 11.189746
F 40.941558 12.862917 33.008082
F 40.255889 12.862917 54.826419
F 39.570220 12.862917 76.644754
F 38.884551 12.862917 98.463090
F 38.198882 12.862917 120.281427
F 41.627227 36.016175 11.189746
F 40.941558 36.016175 33.008082
F 40.255889 36.016175 54.826419
F 39.570220 36.016175 76.644754
F 38.884551 36.016175 98.463090
F 38.198882 36.016175 120.281427
F 41.627227 59.169432 11.189746
F 40.941558 59.169432 33.008082
F 40.255889 59.169432 54.826419
F 39.570220 59.169432 76.644754
F 38.884551 59.169432 98.463090
F 38.198882 59.169432 120.281427
F 14.905316 20.580672 10.349975
F 14.219647 20.580672 32.168312
F 13.533978 20.580672 53.986648
F 12.848309 20.580672 75.804983
F 12.162640 20.580672 97.623320
F 11.476972 20.580672 119.441656
F 14.905316 43.733930 10.349975
F 14.219647 43.733930 32.168312
F 13.533978 43.733930 53.986648
F 12.848309 43.733930 75.804983
F 12.162640 43.733930 97.623320
F 11.476972 43.733930 119.441656
F 14.905316 66.887187 10.349975
F 14.219647 66.887187 32.168312
F 13.533978 66.887187 53.986648
F 12.848309 66.887187 75.804983
F 12.162640 66.887187 97.623320
F 11.476972 66.887187 119.441656
F 41.627227 20.580672 11.189745
F 40.941558 20.580672 33.008082
F 40.255889 20.580672 54.826418
F 39.570220 20.580672 76.644753
F 38.884551 20.580672 98.463090
F 38.198882 20.580672 120.281426
F 41.627227 43.733930 11.189745
F 40.941558 43.733930 33.008082
F 40.255889 43.733930 54.826418
F 39.570220 43.733930 76.644753
F 38.884551 43.733930 98.463090
F 38.198882 43.733930 120.281426
F 41.627227 66.887187 11.189745
F 40.941558 66.887187 33.008082
F 40.255889 66.887187 54.826418
F 39.570220 66.887187 76.644753
F 38.884551 66.887187 98.463090
F 38.198882 66.887187 120.281426
F 23.812623 5.145164 10.629899
F 23.126955 5.145164 32.448236
F 22.441286 5.145164 54.266571
F 21.755617 5.145164 76.084908
F 21.069948 5.145164 97.903243
F 20.384279 5.145164 119.721579
F 23.812623 28.298422 10.629899
F 23.126955 28.298422 32.448236
F 22.441286 28.298422 54.266571
F 21.755617 28.298422 76.084908
F 21.069948 28.298422 97.903243
F 20.384279 28.298422 119.721579
F 23.812623 51.451679 10.629899
F 23.126955 51.451679 32.448236
F 22.441286 51.451679 54.266571
F 21.755617 51.451679 76.084908
F 21.069948 51.451679 97.903243
F 20.384279 51.451679 119.721579
F 50.534535 5.145164 11.469669
F 49.848866 5.145164 33.288005
F 49.163198 5.145164 55.106341
F 48.477529 5.145164 76.924678
F 47.791860 5.145164 98.743013
F 47.106191 5.145164 120.561349
F 50.534535 28.298422 11.469669
F 49.848866 28.298422 33.288005
F 49.163198 28.298422 55.106341
F 48.477529 28.298422 76.924678
F 47.791860 28.298422 98.743013
F 47.106191 28.298422 120.561349
F 50.534535 51.451679 11.469669
F 49.848866 51.451679 33.288005
F 49.163198 51.451679 55.106341
F 48.477529 51.451679 76.924678
F 47.791860 51.451679 98.743013
F 47.106191 51.451679 120.561349
F 23.812623 12.862917 10.629900
F 23.126955 12.862917 32.448237
F 22.441286 12.862917 54.266572
F 21.755617 12.862917 76.084908
F 21.069948 12.862917 97.903244
F 20.384279 12.862917 119.721580
F 23.812623 36.016174 10.629900
F 23.126955 36.016174 32.448237
F 22.441286 36.016174 54.266572
F 21.755617 36.016174 76.084908
F 21.069948 36.016174 97.903244
F 20.384279 36.016174 119.721580
F 23.812623 59.169432 10.629900
F 23.126955 59.169432 32.448237
F 22.441286 59.169432 54.266572
F 21.755617 59.169432 76.084908
F 21.069948 59.169432 97.903244
F 20.384279 59.169432 119.721580
F 50.534535 12.862917 11.469670
F 49.848866 12.862917 33.288006
F 49.163198 12.862917 55.106342
F 48.477529 12.862917 76.924678
F 47.791860 12.862917 98.743014
F 47.106191 12.862917 120.561350
F 50.534535 36.016174 11.469670
F 49.848866 36.016174 33.288006
F 49.163198 36.016174 55.106342
F 48.477529 36.016174 76.924678
F 47.791860 36.016174 98.743014
F 47.106191 36.016174 120.561350
F 50.534535 59.169432 11.469670
F 49.848866 59.169432 33.288006
F 49.163198 59.169432 55.106342
F 48.477529 59.169432 76.924678
F 47.791860 59.169432 98.743014
F 47.106191 59.169432 120.561350
F 23.812623 20.580672 10.629900
F 23.126955 20.580672 32.448236
F 22.441286 20.580672 54.266571
F 21.755617 20.580672 76.084908
F 21.069948 20.580672 97.903243
F 20.384279 20.580672 119.721580
F 23.812623 43.733929 10.629900
F 23.126955 43.733929 32.448236
F 22.441286 43.733929 54.266571
F 21.755617 43.733929 76.084908
F 21.069948 43.733929 97.903243
F 20.384279 43.733929 119.721580
F 23.812623 66.887187 10.629900
F 23.126955 66.887187 32.448236
F 22.441286 66.887187 54.266571
F 21.755617 66.887187 76.084908
F 21.069948 66.887187 97.903243
F 20.384279 66.887187 119.721580
F 50.534535 20.580672 11.469670
F 49.848866 20.580672 33.288005
F 49.163198 20.580672 55.106341
F 48.477529 20.580672 76.924678
F 47.791860 20.580672 98.743013
F 47.106191 20.580672 120.561350
F 50.534535 43.733929 11.469670
F 49.848866 43.733929 33.288005
F 49.163198 43.733929 55.106341
F 48.477529 43.733929 76.924678
F 47.791860 43.733929 98.743013
F 47.106191 43.733929 120.561350
F 50.534535 66.887187 11.469670
F 49.848866 66.887187 33.288005
F 49.163198 66.887187 55.106341
F 48.477529 66.887187 76.924678
F 47.791860 66.887187 98.743013
F 47.106191 66.887187 120.561350
F 5.883727 7.717749 13.706440
F 5.198058 7.717749 35.524776
F 4.512389 7.717749 57.343112
F 3.826721 7.717749 79.161449
F 3.141052 7.717749 100.979784
F 2.455383 7.717749 122.798120
F 5.883727 30.871007 13.706440
F 5.198058 30.871007 35.524776
F 4.512389 30.871007 57.343112
F 3.826721 30.871007 79.161449
F 3.141052 30.871007 100.979784
F 2.455383 30.871007 122.798120
F 5.883727 54.024264 13.706440
F 5.198058 54.024264 35.524776
F 4.512389 54.024264 57.343112
F 3.826721 54.024264 79.161449
F 3.141052 54.024264 100.979784
F 2.455383 54.024264 122.798120
F 32.605638 7.717749 14.546210
F 31.919969 7.717749 36.364546
F 31.234300 7.717749 58.182882
F 30.548631 7.717749 80.001219
F 29.862963 7.717749 101.819554
F 29.177294 7.717749 123.637890
F 32.605638 30.871007 14.546210
F 31.919969 30.871007 36.364546
F 31.234300 30.871007 58.182882
F 30.548631 30.871007 80.001219
F 29.862963 30.871007 101.819554
F 29.177294 30.871007 123.637890
F 32.605638 54.024264 14.546210
F 31.919969 54.024264 36.364546
F 31.234300 54.024264 58.182882
F 30.548631 54.024264 80.001219
F 29.862963 54.024264 101.819554
F 29.177294 54.024264 123.637890
F 5.883727 15.435502 13.706441
F 5.198058 15.435502 35.524777
F 4.512389 15.435502 57.343113
F 3.826721 15.435502 79.161450
F 3.141052 15.435502 100.979785
F 2.455383 15.435502 122.798121
F 5.883727 38.588760 13.706441
F 5.198058 38.588760 35.524777
F 4.512389 38.588760 57.343113
F 3.826721 38.588760 79.161450
F 3.141052 38.588760 100.979785
F 2.455383 38.588760 122.798121
F 5.883727 61.742017 13.706441
F 5.198058 61.742017 35.524777
F 4.512389 61.742017 57.343113
F 3.826721 61.742017 79.161450
F 3.141052 61.742017 100.979785
F 2.455383 61.742017 122.798121
F 32.605638 15.435502 14.546211
F 31.919969 15.435502 36.364547
F 31.234300 15.435502 58.182883
F 30.548631 15.435502 80.001220
F 29.862963 15.435502 101.819555
F 29.177294 15.435502 123.637891
F 32.605638 38.588760 14.546211
F 31.919969 38.588760 36.364547
F 31.234300 38.588760 58.182883
F 30.548631 38.588760 80.001220
F 29.862963 38.588760 101.819555
F 29.177294 38.588760 123.637891
F 32.605638 61.742017 14.546211
F 31.919969 61.742017 36.364547
F 31.234300 61.742017 58.182883
F 30.548631 61.742017 80.001220
F 29.862963 61.742017 101.819555
F 29.177294 61.742017 123.637891
F 5.883727 0.000000 13.706441
F 5.198058 0.000000 35.524776
F 4.512389 0.000000 57.343112
F 3.826721 0.000000 79.161449
F 3.141052 0.000000 100.979784
F 2.455383 0.000000 122.798120
F 5.883727 23.153257 13.706441
F 5.198058 23.153257 35.524776
F 4.512389 23.153257 57.343112
F 3.826721 23.153257 79.161449
F 3.141052 23.153257 100.979784
F 2.455383 23.153257 122.798120
F 5.883727 46.306515 13.706441
F 5.198058 46.306515 35.524776
F 4.512389 46.306515 57.343112
F 3.826721 46.306515 79.161449
F 3.141052 46.306515 100.979784
F 2.455383 46.306515 122.798120
F 32.605638 0.000000 14.546211
F 31.919969 0.000000 36.364546
F 31.234300 0.000000 58.182882
F 30.548631 0.000000 80.001219
F 29.862963 0.000000 101.819554
F 29.177294 0.000000 123.637890
F 32.605638 23.153257 14.546211
F 31.919969 23.153257 36.364546
F 31.234300 23.153257 58.182882
F 30.548631 23.153257 80.001219
F 29.862963 23.153257 101.819554
F 29.177294 23.153257 123.637890
F 32.605638 46.306515 14.546211
F 31.919969 46.306515 36.364546
F 31.234300 46.306515 58.182882
F 30.548631 46.306515 80.001219
F 29.862963 46.306515 101.819554
F 29.177294 46.306515 123.637890
F 14.791027 7.717750 13.986364
F 14.105358 7.717750 35.804700
F 13.419689 7.717750 57.623036
F 12.734020 7.717750 79.441372
F 12.048351 7.717750 101.259707
F 11.362683 7.717750 123.078044
F 14.791027 30.871007 13.986364
F 14.105358 30.871007 35.804700
F 13.419689 30.871007 57.623036
F 12.734020 30.871007 79.441372
F 12.048351 30.871007 101.259707
F 11.362683 30.871007 123.078044
F 14.791027 54.024265 13.986364
F 14.105358 54.024265 35.804700
F 13.419689 54.024265 57.623036
F 12.734020 54.024265 79.441372
F 12.048351 54.024265 101.259707
F 11.362683 54.024265 123.078044
F 41.512938 7.717750 14.826134
F 40.827269 7.717750 36.644469
F 40.141600 7.717750 58.462806
F 39.455931 7.717750 80.281142
F 38.770262 7.717750 102.099477
F 38.084593 7.717750 123.917814
F 41.512938 30.871007 14.826134
F 40.827269 30.871007 36.644469
F 40.141600 30.871007 58.462806
F 39.455931 30.871007 80.281142
F 38.770262 30.871007 102.099477
F 38.084593 30.871007 123.917814
F 41.512938 54.024265 14.826134
F 40.827269 54.024265 36.644469
F 40.141600 54.024265 58.462806
F 39.455931 54.024265 80.281142
F 38.770262 54.024265 102.099477
F 38.084593 54.024265 123.917814
F 14.791027 15.435503 13.986365
F 14.105358 15.435503 35.804701
F 13.419689 15.435503 57.623037
F 12.734020 15.435503 79.441373
F 12.048351 15.435503 101.259708
F 11.362683 15.435503 123.078045
F 14.791027 38.588760 13.986365
F 14.105358 38.588760 35.804701
F 13.419689 38.588760 57.623037
F 12.734020 38.588760 79.441373
F 12.048351 38.588760 101.259708
F 11.362683 38.588760 123.078045
F 14.791027 61.742018 13.986365
F 14.105358 61.742018 35.804701
F 13.419689 61.742018 57.623037
F 12.734020 61.742018 79.441373
F 12.048351 61.742018 101.259708
F 11.362683 61.742018 123.078045
F 41.512938 15.435503 14.826135
F 40.827269 15.435503 36.644470
F 40.141600 15.435503 58.462807
F 39.455931 15.435503 80.281143
F 38.770262 15.435503 102.099478
F 38.084593 15.435503 123.917815
F 41.512938 38.588760 14.826135
F 40.827269 38.588760 36.644470
F 40.141600 38.588760 58.462807
F 39.455931 38.588760 80.281143
F 38.770262 38.588760 102.099478
F 38.084593 38.588760 123.917815
F 41.512938 61.742018 14.826135
F 40.827269 61.742018 36.644470
F 40.141600 61.742018 58.462807
F 39.455931 61.742018 80.281143
F 38.770262 61.742018 102.099478
F 38.084593 61.742018 123.917815
F 14.791027 0.000000 13.986364
F 14.105358 0.000000 35.804700
F 13.419689 0.000000 57.623036
F 12.734020 0.000000 79.441372
F 12.048351 0.000000 101.259708
F 11.362683 0.000000 123.078044
F 14.791027 23.153258 13.986364
F 14.105358 23.153258 35.804700
F 13.419689 23.153258 57.623036
F 12.734020 23.153258 79.441372
F 12.048351 23.153258 101.259708
F 11.362683 23.153258 123.078044
F 14.791027 46.306515 13.986364
F 14.105358 46.306515 35.804700
F 13.419689 46.306515 57.623036
F 12.734020 46.306515 79.441372
F 12.048351 46.306515 101.259708
F 11.362683 46.306515 123.078044
F 41.512938 0.000000 14.826134
F 40.827269 0.000000 36.644469
F 40.141600 0.000000 58.462806
F 39.455931 0.000000 80.281142
F 38.770262 0.000000 102.099478
F 38.084593 0.000000 123.917814
F 41.512938 23.153258 14.826134
F 40.827269 23.153258 36.644469
F 40.141600 23.153258 58.462806
F 39.455931 23.153258 80.281142
F 38.770262 23.153258 102.099478
F 38.084593 23.153258 123.917814
F 41.512938 46.306515 14.826134
F 40.827269 46.306515 36.644469
F 40.141600 46.306515 58.462806
F 39.455931 46.306515 80.281142
F 38.770262 46.306515 102.099478
F 38.084593 46.306515 123.917814
F 23.698335 7.717751 14.266288
F 23.012666 7.717751 36.084624
F 22.326998 7.717751 57.902960
F 21.641329 7.717751 79.721296
F 20.955660 7.717751 101.539632
F 20.269991 7.717751 123.357969
F 23.698335 30.871008 14.266288
F 23.012666 30.871008 36.084624
F 22.326998 30.871008 57.902960
F 21.641329 30.871008 79.721296
F 20.955660 30.871008 101.539632
F 20.269991 30.871008 123.357969
F 23.698335 54.024266 14.266288
F 23.012666 54.024266 36.084624
F 22.326998 54.024266 57.902960
F 21.641329 54.024266 79.721296
F 20.955660 54.024266 101.539632
F 20.269991 54.024266 123.357969
F 50.420246 7.717751 15.106058
F 49.734577 7.717751 36.924394
F 49.048908 7.717751 58.742729
F 48.363240 7.717751 80.561066
F 47.677571 7.717751 102.379402
F 46.991902 7.717751 124.197738
F 50.420246 30.871008 15.106058
F 49.734577 30.871008 36.924394
F 49.048908 30.871008 58.742729
F 48.363240 30.871008 80.561066
F 47.677571 30.871008 102.379402
F 46.991902 30.871008 124.197738
F 50.420246 54.024266 15.106058
F 49.734577 54.024266 36.924394
F 49.048908 54.024266 58.742729
F 48.363240 54.024266 80.561066
F 47.677571 54.024266 102.379402
F 46.991902 54.024266 124.197738
F 23.698335 15.435503 14.266289
F 23.012666 15.435503 36.084625
F 22.326998 15.435503 57.902961
F 21.641329 15.435503 79.721297
F 20.955660 15.435503 101.539633
F 20.269991 15.435503 123.357970
F 23.698335 38.588761 14.266289
F 23.012666 38.588761 36.084625
F 22.326998 38.588761 57.902961
F 21.641329 38.588761 79.721297
F 20.955660 38.588761 101.539633
F 20.269991 38.588761 123.357970
F 23.698335 61.742018 14.266289
F 23.012666 61.742018 36.084625
F 22.326998 61.742018 57.902961
F 21.641329 61.742018 79.721297
F 20.955660 61.742018 101.539633
F 20.269991 61.742018 123.357970
F 50.420246 15.435503 15.106059
F 49.734577 15.435503 36.924395
F 49.048908 15.435503 58.742730
F 48.363240 15.435503 80.561067
F 47.677571 15.435503 102.379403
F 46.991902 15.435503 124.197739
F 50.420246 38.588761 15.106059
F 49.734577 38.588761 36.924395
F 49.048908 38.588761 58.742730
F 48.363240 38.588761 80.561067
F 47.677571 38.588761 102.379403
F 46.991902 38.588761 124.197739
F 50.420246 61.742018 15.106059
F 49.734577 61.742018 36.924395
F 49.048908 61.742018 58.742730
F 48.363240 61.742018 80.561067
F 47.677571 61.742018 102.379403
F 46.991902 61.742018 124.197739
F 23.698335 0.000001 14.266288
F 23.012666 0.000001 36.084624
F 22.326998 0.000001 57.902961
F 21.641329 0.000001 79.721296
F 20.955660 0.000001 101.539632
F 20.269991 0.000001 123.357969
F 23.698335 23.153259 14.266288
F 23.012666 23.153259 36.084624
F 22.326998 23.153259 57.902961
F 21.641329 23.153259 79.721296
F 20.955660 23.153259 101.539632
F 20.269991 23.153259 123.357969
F 23.698335 46.306516 14.266288
F 23.012666 46.306516 36.084624
F 22.326998 46.306516 57.902961
F 21.641329 46.306516 79.721296
F 20.955660 46.306516 101.539632
F 20.269991 46.306516 123.357969
F 50.420246 0.000001 15.106058
F 49.734577 0.000001 36.924394
F 49.048908 0.000001 58.742730
F 48.363240 0.000001 80.561066
F 47.677571 0.000001 102.379402
F 46.991902 0.000001 124.197738
F 50.420246 23.153259 15.106058
F 49.734577 23.153259 36.924394
F 49.048908 23.153259 58.742730
F 48.363240 23.153259 80.561066
F 47.677571 23.153259 102.379402
F 46.991902 23.153259 124.197738
F 50.420246 46.306516 15.106058
F 49.734577 46.306516 36.924394
F 49.048908 46.306516 58.742730
F 48.363240 46.306516 80.561066
F 47.677571 46.306516 102.379402
F 46.991902 46.306516 124.197738
F 8.224842 1.286291 10.140033
F 7.539173 1.286291 31.958369
F 6.853504 1.286291 53.776705
F 6.167835 1.286291 75.595041
F 5.482167 1.286291 97.413377
F 4.796498 1.286291 119.231713
F 8.224842 24.439548 10.140033
F 7.539173 24.439548 31.958369
F 6.853504 24.439548 53.776705
F 6.167835 24.439548 75.595041
F 5.482167 24.439548 97.413377
F 4.796498 24.439548 119.231713
F 8.224842 47.592806 10.140033
F 7.539173 47.592806 31.958369
F 6.853504 47.592806 53.776705
F 6.167835 47.592806 75.595041
F 5.482167 47.592806 97.413377
F 4.796498 47.592806 119.231713
F 34.946754 1.286291 10.979803
F 34.261085 1.286291 32.798139
F 33.575416 1.286291 54.616475
F 32.889747 1.286291 76.434811
F 32.204078 1.286291 98.253147
F 31.518410 1.286291 120.071483
F 34.946754 24.439548 10.979803
F 34.261085 24.439548 32.798139
F 33.575416 24.439548 54.616475
F 32.889747 24.439548 76.434811
F 32.204078 24.439548 98.253147
F 31.518410 24.439548 120.071483
F 34.946754 47.592806 10.979803
F 34.261085 47.592806 32.798139
F 33.575416 47.592806 54.616475
F 32.889747 47.592806 76.434811
F 32.204078 47.592806 98.253147
F 31.518410 47.592806 120.071483
F 8.224842 9.004040 10.140033
F 7.539173 9.004040 31.958369
F 6.853504 9.004040 53.776705
F 6.167835 9.004040 75.595041
F 5.482167 9.004040 97.413377
F 4.796498 9.004040 119.231713
F 8.224842 32.157298 10.140033
F 7.539173 32.157298 31.958369
F 6.853504 32.157298 53.776705
F 6.167835 32.157298 75.595041
F 5.482167 32.157298 97.413377
F 4.796498 32.157298 119.231713
F 8.224842 55.310555 10.140033
F 7.539173 55.310555 31.958369
F 6.853504 55.310555 53.776705
F 6.167835 55.310555 75.595041
F 5.482167 55.310555 97.413377
F 4.796498 55.310555 119.231713
F 34.946754 9.004040 10.979803
F 34.261085 9.004040 32.798139
F 33.575416 9.004040 54.616475
F 32.889747 9.004040 76.434811
F 32.204078 9.004040 98.253147
F 31.518410 9.004040 120.071483
F 34.946754 32.157298 10.979803
F 34.261085 32.157298 32.798139
F 33.575416 32.157298 54.616475
F 32.889747 32.157298 76.434811
F 32.204078 32.157298 98.253147
F 31.518410 32.157298 120.071483
F 34.946754 55.310555 10.979803
F 34.261085 55.310555 32.798139
F 33.575416 55.310555 54.616475
F 32.889747 55.310555 76.434811
F 32.204078 55.310555 98.253147
F 31.518410 55.310555 120.071483
F 8.224842 16.721795 10.140034
F 7.539173 16.721795 31.958370
F 6.853504 16.721795 53.776705
F 6.167835 16.721795 75.595042
F 5.482167 16.721795 97.413378
F 4.796498 16.721795 119.231714
F 8.224842 39.875053 10.140034
F 7.539173 39.875053 31.958370
F 6.853504 39.875053 53.776705
F 6.167835 39.875053 75.595042
F 5.482167 39.875053 97.413378
F 4.796498 39.875053 119.231714
F 8.224842 63.028310 10.140034
F 7.539173 63.028310 31.958370
F 6.853504 63.028310 53.776705
F 6.167835 63.028310 75.595042
F 5.482167 63.028310 97.413378
F 4.796498 63.028310 119.231714
F 34.946754 16.721795 10.979804
F 34.261085 16.721795 32.798140
F 33.575416 16.721795 54.616475
F 32.889747 16.721795 76.434812
F 32.204078 16.721795 98.253148
F 31.518410 16.721795 120.071484
F 34.946754 39.875053 10.979804
F 34.261085 39.875053 32.798140
F 33.575416 39.875053 54.616475
F 32.889747 39.875053 76.434812
F 32.204078 39.875053 98.253148
F 31.518410 39.875053 120.071484
F 34.946754 63.028310 10.979804
F 34.261085 63.028310 32.798140
F 33.575416 63.028310 54.616475
F 32.889747 63.028310 76.434812
F 32.204078 63.028310 98.253148
F 31.518410 63.028310 120.071484
F 17.132144 1.286290 10.419956
F 16.446476 1.286290 32.238293
F 15.760807 1.286290 54.056629
F 15.075138 1.286290 75.874964
F 14.389469 1.286290 97.693301
F 13.703800 1.286290 119.511637
F 17.132144 24.439548 10.419956
F 16.446476 24.439548 32.238293
F 15.760807 24.439548 54.056629
F 15.075138 24.439548 75.874964
F 14.389469 24.439548 97.693301
F 13.703800 24.439548 119.511637
F 17.132144 47.592806 10.419956
F 16.446476 47.592806 32.238293
F 15.760807 47.592806 54.056629
F 15.075138 47.592806 75.874964
F 14.389469 47.592806 97.693301
F 13.703800 47.592806 119.511637
F 43.854055 1.286290 11.259726
F 43.168386 1.286290 33.078063
F 42.482718 1.286290 54.896399
F 41.797049 1.286290 76.714734
F 41.111380 1.286290 98.533071
F 40.425711 1.286290 120.351406
F 43.854055 24.439548 11.259726
F 43.168386 24.439548 33.078063
F 42.482718 24.439548 54.896399
F 41.797049 24.439548 76.714734
F 41.111380 24.439548 98.533071
F 40.425711 24.439548 120.351406
F 43.854055 47.592806 11.259726
F 43.168386 47.592806 33.078063
F 42.482718 47.592806 54.896399
F 41.797049 47.592806 76.714734
F 41.111380 47.592806 98.533071
F 40.425711 47.592806 120.351406
F 17.132144 9.004040 10.419956
F 16.446476 9.004040 32.238293
F 15.760807 9.004040 54.056629
F 15.075138 9.004040 75.874964
F 14.389469 9.004040 97.693301
F 13.703800 9.004040 119.511637
F 17.132144 32.157297 10.419956
F 16.446476 32.157297 32.238293
F 15.760807 32.157297 54.056629
F 15.075138 32.157297 75.874964
F 14.389469 32.157297 97.693301
F 13.703800 32.157297 119.511637
F 17.132144 55.310555 10.419956
F 16.446476 55.310555 32.238293
F 15.760807 55.310555 54.056629
F 15.075138 55.310555 75.874964
F 14.389469 55.310555 97.693301
F 13.703800 55.310555 119.511637
F 43.854055 9.004040 11.259726
F 43.168386 9.004040 33.078063
F 42.482718 9.004040 54.896399
F 41.797049 9.004040 76.714734
F 41.111380 9.004040 98.533071
F 40.425711 9.004040 120.351406
F 43.854055 32.157297 11.259726
F 43.168386 32.157297 33.078063
F 42.482718 32.157297 54.896399
F 41.797049 32.157297 76.714734
F 41.111380 32.157297 98.533071
F 40.425711 32.157297 120.351406
F 43.854055 55.310555 11.259726
F 43.168386 55.310555 33.078063
F 42.482718 55.310555 54.896399
F 41.797049 55.310555 76.714734
F 41.111380 55.310555 98.533071
F 40.425711 55.310555 120.351406
F 17.132144 16.721795 10.419957
F 16.446476 16.721795 32.238293
F 15.760807 16.721795 54.056630
F 15.075138 16.721795 75.874965
F 14.389469 16.721795 97.693302
F 13.703800 16.721795 119.511638
F 17.132144 39.875053 10.419957
F 16.446476 39.875053 32.238293
F 15.760807 39.875053 54.056630
F 15.075138 39.875053 75.874965
F 14.389469 39.875053 97.693302
F 13.703800 39.875053 119.511638
F 17.132144 63.028310 10.419957
F 16.446476 63.028310 32.238293
F 15.760807 63.028310 54.056630
F 15.075138 63.028310 75.874965
F 14.389469 63.028310 97.693302
F 13.703800 63.028310 119.511638
F 43.854055 16.721795 11.259727
F 43.168386 16.721795 33.078063
F 42.482718 16.721795 54.896400
F 41.797049 16.721795 76.714735
F 41.111380 16.721795 98.533072
F 40.425711 16.721795 120.351407
F 43.854055 39.875053 11.259727
F 43.168386 39.875053 33.078063
F 42.482718 39.875053 54.896400
F 41.797049 39.875053 76.714735
F 41.111380 39.875053 98.533072
F 40.425711 39.875053 120.351407
F 43.854055 63.028310 11.259727
F 43.168386 63.028310 33.078063
F 42.482718 63.028310 54.896400
F 41.797049 63.028310 76.714735
F 41.111380 63.028310 98.533072
F 40.425711 63.028310 120.351407
F 26.039452 1.286290 10.699880
F 25.353783 1.286290 32.518216
F 24.668114 1.286290 54.336552
F 23.982446 1.286290 76.154888
F 23.296777 1.286290 97.973224
F 22.611108 1.286290 119.791560
F 26.039452 24.439548 10.699880
F 25.353783 24.439548 32.518216
F 24.668114 24.439548 54.336552
F 23.982446 24.439548 76.154888
F 23.296777 24.439548 97.973224
F 22.611108 24.439548 119.791560
F 26.039452 47.592805 10.699880
F 25.353783 47.592805 32.518216
F 24.668114 47.592805 54.336552
F 23.982446 47.592805 76.154888
F 23.296777 47.592805 97.973224
F 22.611108 47.592805 119.791560
F 50.704356 1.286290 76.994658
F 50.018688 1.286290 98.812994
F 49.333019 1.286290 120.631330
F 50.704356 24.439548 76.994658
F 50.018688 24.439548 98.812994
F 49.333019 24.439548 120.631330
F 50.704356 47.592805 76.994658
F 50.018688 47.592805 98.812994
F 49.333019 47.592805 120.631330
F 26.039452 9.004040 10.699880
F 25.353783 9.004040 32.518216
F 24.668114 9.004040 54.336552
F 23.982446 9.004040 76.154888
F 23.296777 9.004040 97.973224
F 22.611108 9.004040 119.791560
F 26.039452 32.157297 10.699880
F 25.353783 32.157297 32.518216
F 24.668114 32.157297 54.336552
F 23.982446 32.157297 76.154888
F 23.296777 32.157297 97.973224
F 22.611108 32.157297 119.791560
F 26.039452 55.310555 10.699880
F 25.353783 55.310555 32.518216
F 24.668114 55.310555 54.336552
F 23.982446 55.310555 76.154888
F 23.296777 55.310555 97.973224
F 22.611108 55.310555 119.791560
F 50.704356 9.004040 76.994658
F 50.018688 9.004040 98.812994
F 49.333019 9.004040 120.631330
F 50.704356 32.157297 76.994658
F 50.018688 32.157297 98.812994
F 49.333019 32.157297 120.631330
F 50.704356 55.310555 76.994658
F 50.018688 55.310555 98.812994
F 49.333019 55.310555 120.631330
F 26.039452 16.721795 10.699881
F 25.353783 16.721795 32.518216
F 24.668114 16.721795 54.336553
F 23.982446 16.721795 76.154889
F 23.296777 16.721795 97.973225
F 22.611108 16.721795 119.791561
F 26.039452 39.875052 10.699881
F 25.353783 39.875052 32.518216
F 24.668114 39.875052 54.336553
F 23.982446 39.875052 76.154889
F 23.296777 39.875052 97.973225
F 22.611108 39.875052 119.791561
F 26.039452 63.028310 10.699881
F 25.353783 63.028310 32.518216
F 24.668114 63.028310 54.336553
F 23.982446 63.028310 76.154889
F 23.296777 63.028310 97.973225
F 22.611108 63.028310 119.791561
F 50.704356 16.721795 76.994659
F 50.018688 16.721795 98.812995
F 49.333019 16.721795 120.631331
F 50.704356 39.875052 76.994659
F 50.018688 39.875052 98.812995
F 49.333019 39.875052 120.631331
F 50.704356 63.028310 76.994659
F 50.018688 63.028310 98.812995
F 49.333019 63.028310 120.631331
F 8.110549 3.858875 13.776421
F 7.424880 3.858875 35.594757
F 6.739211 3.858875 57.413093
F 6.053542 3.858875 79.231429
F 5.367873 3.858875 101.049765
F 4.682205 3.858875 122.868101
F 8.110549 27.012132 13.776421
F 7.424880 27.012132 35.594757
F 6.739211 27.012132 57.413093
F 6.053542 27.012132 79.231429
F 5.367873 27.012132 101.049765
F 4.682205 27.012132 122.868101
F 8.110549 50.165390 13.776421
F 7.424880 50.165390 35.594757
F 6.739211 50.165390 57.413093
F 6.053542 50.165390 79.231429
F 5.367873 50.165390 101.049765
F 4.682205 50.165390 122.868101
F 34.832461 3.858875 14.616191
F 34.146792 3.858875 36.434527
F 33.461123 3.858875 58.252863
F 32.775454 3.858875 80.071199
F 32.089785 3.858875 101.889535
F 31.404116 3.858875 123.707871
F 34.832461 27.012132 14.616191
F 34.146792 27.012132 36.434527
F 33.461123 27.012132 58.252863
F 32.775454 27.012132 80.071199
F 32.089785 27.012132 101.889535
F 31.404116 27.012132 123.707871
F 34.832461 50.165390 14.616191
F 34.146792 50.165390 36.434527
F 33.461123 50.165390 58.252863
F 32.775454 50.165390 80.071199
F 32.089785 50.165390 101.889535
F 31.404116 50.165390 123.707871
F 8.110549 11.576625 13.776421
F 7.424880 11.576625 35.594757
F 6.739211 11.576625 57.413093
F 6.053542 11.576625 79.231429
F 5.367873 11.576625 101.049765
F 4.682205 11.576625 122.868102
F 8.110549 34.729882 13.776421
F 7.424880 34.729882 35.594757
F 6.739211 34.729882 57.413093
F 6.053542 34.729882 79.231429
F 5.367873 34.729882 101.049765
F 4.682205 34.729882 122.868102
F 8.110549 57.883140 13.776421
F 7.424880 57.883140 35.594757
F 6.739211 57.883140 57.413093
F 6.053542 57.883140 79.231429
F 5.367873 57.883140 101.049765
F 4.682205 57.883140 122.868102
F 34.832461 11.576625 14.616191
F 34.146792 11.576625 36.434527
F 33.461123 11.576625 58.252863
F 32.775454 11.576625 80.071199
F 32.089785 11.576625 101.889535
F 31.404116 11.576625 123.707872
F 34.832461 34.729882 14.616191
F 34.146792 34.729882 36.434527
F 33.461123 34.729882 58.252863
F 32.775454 34.729882 80.071199
F 32.089785 34.729882 101.889535
F 31.404116 34.729882 123.707872
F 34.832461 57.883140 14.616191
F 34.146792 57.883140 36.434527
F 33.461123 57.883140 58.252863
F 32.775454 57.883140 80.071199
F 32.089785 57.883140 101.889535
F 31.404116 57.883140 123.707872
F 8.110549 19.294380 13.776421
F 7.424880 19.294380 35.594758
F 6.739211 19.294380 57.413094
F 6.053542 19.294380 79.231429
F 5.367873 19.294380 101.049766
F 4.682205 19.294380 122.868102
F 8.110549 42.447638 13.776421
F 7.424880 42.447638 35.594758
F 6.739211 42.447638 57.413094
F 6.053542 42.447638 79.231429
F 5.367873 42.447638 101.049766
F 4.682205 42.447638 122.868102
F 8.110549 65.600895 13.776421
F 7.424880 65.600895 35.594758
F 6.739211 65.600895 57.413094
F 6.053542 65.600895 79.231429
F 5.367873 65.600895 101.049766
F 4.682205 65.600895 122.868102
F 34.832461 19.294380 14.616191
F 34.146792 19.294380 36.434528
F 33.461123 19.294380 58.252864
F 32.775454 19.294380 80.071199
F 32.089785 19.294380 101.889536
F 31.404116 19.294380 123.707872
F 34.832461 42.447638 14.616191
F 34.146792 42.447638 36.434528
F 33.461123 42.447638 58.252864
F 32.775454 42.447638 80.071199
F 32.089785 42.447638 101.889536
F 31.404116 42.447638 123.707872
F 34.832461 65.600895 14.616191
F 34.146792 65.600895 36.434528
F 33.461123 65.600895 58.252864
F 32.775454 65.600895 80.071199
F 32.089785 65.600895 101.889536
F 31.404116 65.600895 123.707872
F 17.017851 3.858876 14.056346
F 16.332183 3.858876 35.874681
F 15.646514 3.858876 57.693017
F 14.960845 3.858876 79.511354
F 14.275176 3.858876 101.329689
F 13.589507 3.858876 123.148025
F 17.017851 27.012134 14.056346
F 16.332183 27.012134 35.874681
F 15.646514 27.012134 57.693017
F 14.960845 27.012134 79.511354
F 14.275176 27.012134 101.329689
F 13.589507 27.012134 123.148025
F 17.017851 50.165391 14.056346
F 16.332183 50.165391 35.874681
F 15.646514 50.165391 57.693017
F 14.960845 50.165391 79.511354
F 14.275176 50.165391 101.329689
F 13.589507 50.165391 123.148025
F 43.739762 3.858876 14.896116
F 43.054093 3.858876 36.714451
F 42.368425 3.858876 58.532787
F 41.682756 3.858876 80.351123
F 40.997087 3.858876 102.169459
F 40.311418 3.858876 123.987795
F 43.739762 27.012134 14.896116
F 43.054093 27.012134 36.714451
F 42.368425 27.012134 58.532787
F 41.682756 27.012134 80.351123
F 40.997087 27.012134 102.169459
F 40.311418 27.012134 123.987795
F 43.739762 50.165391 14.896116
F 43.054093 50.165391 36.714451
F 42.368425 50.165391 58.532787
F 41.682756 50.165391 80.351123
F 40.997087 50.165391 102.169459
F 40.311418 50.165391 123.987795
F 17.017851 11.576626 14.056346
F 16.332183 11.576626 35.874681
F 15.646514 11.576626 57.693017
F 14.960845 11.576626 79.511354
F 14.275176 11.576626 101.329689
F 13.589507 11.576626 123.148026
F 17.017851 34.729884 14.056346
F 16.332183 34.729884 35.874681
F 15.646514 34.729884 57.693017
F 14.960845 34.729884 79.511354
F 14.275176 34.729884 101.329689
F 13.589507 34.729884 123.148026
F 17.017851 57.883141 14.056346
F 16.332183 57.883141 35.874681
F 15.646514 57.883141 57.693017
F 14.960845 57.883141 79.511354
F 14.275176 57.883141 101.329689
F 13.589507 57.883141 123.148026
F 43.739762 11.576626 14.896116
F 43.054093 11.576626 36.714451
F 42.368425 11.576626 58.532787
F 41.682756 11.576626 80.351123
F 40.997087 11.576626 102.169459
F 40.311418 11.576626 123.987796
F 43.739762 34.729884 14.896116
F 43.054093 34.729884 36.714451
F 42.368425 34.729884 58.532787
F 41.682756 34.729884 80.351123
F 40.997087 34.729884 102.169459
F 40.311418 34.729884 123.987796
F 43.739762 57.883141 14.896116
F 43.054093 57.883141 36.714451
F 42.368425 57.883141 58.532787
F 41.682756 57.883141 80.351123
F 40.997087 57.883141 102.169459
F 40.311418 57.883141 123.987796
F 17.017851 19.294382 14.056346
F 16.332182 19.294382 35.874682
F 15.646514 19.294382 57.693018
F 14.960845 19.294382 79.511354
F 14.275176 19.294382 101.329690
F 13.589507 19.294382 123.148026
F 17.017851 42.447639 14.056346
F 16.332182 42.447639 35.874682
F 15.646514 42.447639 57.693018
F 14.960845 42.447639 79.511354
F 14.275176 42.447639 101.329690
F 13.589507 42.447639 123.148026
F 17.017851 65.600897 14.056346
F 16.332182 65.600897 35.874682
F 15.646514 65.600897 57.693018
F 14.960845 65.600897 79.511354
F 14.275176 65.600897 101.329690
F 13.589507 65.600897 123.148026
F 43.739762 19.294382 14.896116
F 43.054093 19.294382 36.714452
F 42.368424 19.294382 58.532788
F 41.682756 19.294382 80.351123
F 40.997087 19.294382 102.169460
F 40.311418 19.294382 123.987796
F 43.739762 42.447639 14.896116
F 43.054093 42.447639 36.714452
F 42.368424 42.447639 58.532788
F 41.682756 42.447639 80.351123
F 40.997087 42.447639 102.169460
F 40.311418 42.447639 123.987796
F 43.739762 65.600897 14.896116
F 43.054093 65.600897 36.714452
F 42.368424 65.600897 58.532788
F 41.682756 65.600897 80.351123
F 40.997087 65.600897 102.169460
F 40.311418 65.600897 123.987796
F 25.925161 3.858875 14.336268
F 25.239492 3.858875 36.154604
F 24.553823 3.858875 57.972940
F 23.868154 3.858875 79.791276
F 23.182486 3.858875 101.609613
F 22.496817 3.858875 123.427948
F 25.925161 27.012133 14.336268
F 25.239492 27.012133 36.154604
F 24.553823 27.012133 57.972940
F 23.868154 27.012133 79.791276
F 23.182486 27.012133 101.609613
F 22.496817 27.012133 123.427948
F 25.925161 50.165390 14.336268
F 25.239492 50.165390 36.154604
F 24.553823 50.165390 57.972940
F 23.868154 50.165390 79.791276
F 23.182486 50.165390 101.609613
F 22.496817 50.165390 123.427948
F 50.590065 3.858875 80.631046
F 49.904396 3.858875 102.449383
F 49.218728 3.858875 124.267718
F 50.590065 27.012133 80.631046
F 49.904396 27.012133 102.449383
F 49.218728 27.012133 124.267718
F 50.590065 50.165390 80.631046
F 49.904396 50.165390 102.449383
F 49.218728 50.165390 124.267718
F 25.925161 11.576625 14.336268
F 25.239492 11.576625 36.154605
F 24.553823 11.576625 57.972940
F 23.868154 11.576625 79.791276
F 23.182486 11.576625 101.609613
F 22.496817 11.576625 123.427948
F 25.925161 34.729883 14.336268
F 25.239492 34.729883 36.154605
F 24.553823 34.729883 57.972940
F 23.868154 34.729883 79.791276
F 23.182486 34.729883 101.609613
F 22.496817 34.729883 123.427948
F 25.925161 57.883140 14.336268
F 25.239492 57.883140 36.154605
F 24.553823 57.883140 57.972940
F 23.868154 57.883140 79.791276
F 23.182486 57.883140 101.609613
F 22.496817 57.883140 123.427948
F 50.590065 11.576625 80.631046
F 49.904396 11.576625 102.449383
F 49.218728 11.576625 124.267718
F 50.590065 34.729883 80.631046
F 49.904396 34.729883 102.449383
F 49.218728 34.729883 124.267718
F 50.590065 57.883140 80.631046
F 49.904396 57.883140 102.449383
F 49.218728 57.883140 124.267718
F 25.925161 19.294381 14.336269
F 25.239492 19.294381 36.154605
F 24.553823 19.294381 57.972941
F 23.868154 19.294381 79.791277
F 23.182486 19.294381 101.609613
F 22.496817 19.294381 123.427949
F 25.925161 42.447638 14.336269
F 25.239492 42.447638 36.154605
F 24.553823 42.447638 57.972941
F 23.868154 42.447638 79.791277
F 23.182486 42.447638 101.609613
F 22.496817 42.447638 123.427949
F 25.925161 65.600896 14.336269
F 25.239492 65.600896 36.154605
F 24.553823 65.600896 57.972941
F 23.868154 65.600896 79.791277
F 23.182486 65.600896 101.609613
F 22.496817 65.600896 123.427949
F 50.590065 19.294381 80.631047
F 49.904396 19.294381 102.449383
F 49.218728 19.294381 124.267719
F 50.590065 42.447638 80.631047
F 49.904396 42.447638 102.449383
F 49.218728 42.447638 124.267719
F 50.590065 65.600896 80.631047
F 49.904396 65.600896 102.449383
F 49.218728 65.600896 124.267719
F 8.196270 3.858875 11.049130
F 7.510602 3.858875 32.867466
F 6.824933 3.858875 54.685803
F 6.139264 3.858875 76.504138
F 5.453595 3.858875 98.322475
F 4.767926 3.858875 120.140810
F 8.196270 27.012133 11.049130
F 7.510602 27.012133 32.867466
F 6.824933 27.012133 54.685803
F 6.139264 27.012133 76.504138
F 5.453595 27.012133 98.322475
F 4.767926 27.012133 120.140810
F 8.196270 50.165390 11.049130
F 7.510602 50.165390 32.867466
F 6.824933 50.165390 54.685803
F 6.139264 50.165390 76.504138
F 5.453595 50.165390 98.322475
F 4.767926 50.165390 120.140810
F 34.918181 3.858875 11.888900
F 34.232512 3.858875 33.707236
F 33.546844 3.858875 55.525572
F 32.861175 3.858875 77.343908
F 32.175506 3.858875 99.162245
F 31.489837 3.858875 120.980580
F 34.918181 27.012133 11.888900
F 34.232512 27.012133 33.707236
F 33.546844 27.012133 55.525572
F 32.861175 27.012133 77.343908
F 32.175506 27.012133 99.162245
F 31.489837 27.012133 120.980580
F 34.918181 50.165390 11.888900
F 34.232512 50.165390 33.707236
F 33.546844 50.165390 55.525572
F 32.861175 50.165390 77.343908
F 32.175506 50.165390 99.162245
F 31.489837 50.165390 120.980580
F 8.196270 11.576625 11.049130
F 7.510602 11.576625 32.867466
F 6.824933 11.576625 54.685803
F 6.139264 11.576625 76.504138
F 5.453595 11.576625 98.322475
F 4.767926 11.576625 120.140810
F 8.196270 34.729883 11.049130
F 7.510602 34.729883 32.867466
F 6.824933 34.729883 54.685803
F 6.139264 34.729883 76.504138
F 5.453595 34.729883 98.322475
F 4.767926 34.729883 120.140810
F 8.196270 57.883140 11.049130
F 7.510602 57.883140 32.867466
F 6.824933 57.883140 54.685803
F 6.139264 57.883140 76.504138
F 5.453595 57.883140 98.322475
F 4.767926 57.883140 120.140810
F 34.918181 11.576625 11.888900
F 34.232512 11.576625 33.707236
F 33.546844 11.576625 55.525572
F 32.861175 11.576625 77.343908
F 32.175506 11.576625 99.162245
F 31.489837 11.576625 120.980580
F 34.918181 34.729883 11.888900
F 34.232512 34.729883 33.707236
F 33.546844 34.729883 55.525572
F 32.861175 34.729883 77.343908
F 32.175506 34.729883 99.162245
F 31.489837 34.729883 120.980580
F 34.918181 57.883140 11.888900
F 34.232512 57.883140 33.707236
F 33.546844 57.883140 55.525572
F 32.861175 57.883140 77.343908
F 32.175506 57.883140 99.162245
F 31.489837 57.883140 120.980580
F 8.196270 19.294381 11.049129
F 7.510602 19.294381 32.867466
F 6.824933 19.294381 54.685802
F 6.139264 19.294381 76.504138
F 5.453595 19.294381 98.322474
F 4.767926 19.294381 120.140809
F 8.196270 42.447638 11.049129
F 7.510602 42.447638 32.867466
F 6.824933 42.447638 54.685802
F 6.139264 42.447638 76.504138
F 5.453595 42.447638 98.322474
F 4.767926 42.447638 120.140809
F 8.196270 65.600896 11.049129
F 7.510602 65.600896 32.867466
F 6.824933 65.600896 54.685802
F 6.139264 65.600896 76.504138
F 5.453595 65.600896 98.322474
F 4.767926 65.600896 120.140809
F 34.918181 19.294381 11.888899
F 34.232512 19.294381 33.707236
F 33.546844 19.294381 55.525571
F 32.861175 19.294381 77.343908
F 32.175506 19.294381 99.162244
F 31.489837 19.294381 120.980579
F 34.918181 42.447638 11.888899
F 34.232512 42.447638 33.707236
F 33.546844 42.447638 55.525571
F 32.861175 42.447638 77.343908
F 32.175506 42.447638 99.162244
F 31.489837 42.447638 120.980579
F 34.918181 65.600896 11.888899
F 34.232512 65.600896 33.707236
F 33.546844 65.600896 55.525571
F 32.861175 65.600896 77.343908
F 32.175506 65.600896 99.162244
F 31.489837 65.600896 120.980579
F 17.103573 3.858876 11.329052
F 16.417904 3.858876 33.147389
F 15.732235 3.858876 54.965725
F 15.046566 3.858876 76.784061
F 14.360898 3.858876 98.602397
F 13.675229 3.858876 120.420733
F 17.103573 27.012133 11.329052
F 16.417904 27.012133 33.147389
F 15.732235 27.012133 54.965725
F 15.046566 27.012133 76.784061
F 14.360898 27.012133 98.602397
F 13.675229 27.012133 120.420733
F 17.103573 50.165391 11.329052
F 16.417904 50.165391 33.147389
F 15.732235 50.165391 54.965725
F 15.046566 50.165391 76.784061
F 14.360898 50.165391 98.602397
F 13.675229 50.165391 120.420733
F 43.825484 3.858876 12.168822
F 43.139815 3.858876 33.987159
F 42.454146 3.858876 55.805495
F 41.768477 3.858876 77.623831
F 41.082808 3.858876 99.442167
F 40.397140 3.858876 121.260503
F 43.825484 27.012133 12.168822
F 43.139815 27.012133 33.987159
F 42.454146 27.012133 55.805495
F 41.768477 27.012133 77.623831
F 41.082808 27.012133 99.442167
F 40.397140 27.012133 121.260503
F 43.825484 50.165391 12.168822
F 43.139815 50.165391 33.987159
F 42.454146 50.165391 55.805495
F 41.768477 50.165391 77.623831
F 41.082808 50.165391 99.442167
F 40.397140 50.165391 121.260503
F 17.103573 11.576626 11.329052
F 16.417904 11.576626 33.147389
F 15.732235 11.576626 54.965725
F 15.046566 11.576626 76.784060
F 14.360898 11.576626 98.602397
F 13.675229 11.576626 120.420733
F 17.103573 34.729883 11.329052
F 16.417904 34.729883 33.147389
F 15.732235 34.729883 54.965725
F 15.046566 34.729883 76.784060
F 14.360898 34.729883 98.602397
F 13.675229 34.729883 120.420733
F 17.103573 57.883141 11.329052
F 16.417904 57.883141 33.147389
F 15.732235 57.883141 54.965725
F 15.046566 57.883141 76.784060
F 14.360898 57.883141 98.602397
F 13.675229 57.883141 120.420733
F 43.825484 11.576626 12.168822
F 43.139815 11.576626 33.987159
F 42.454146 11.576626 55.805495
F 41.768477 11.576626 77.623830
F 41.082808 11.576626 99.442167
F 40.397140 11.576626 121.260503
F 43.825484 34.729883 12.168822
F 43.139815 34.729883 33.987159
F 42.454146 34.729883 55.805495
F 41.768477 34.729883 77.623830
F 41.082808 34.729883 99.442167
F 40.397140 34.729883 121.260503
F 43.825484 57.883141 12.168822
F 43.139815 57.883141 33.987159
F 42.454146 57.883141 55.805495
F 41.768477 57.883141 77.623830
F 41.082808 57.883141 99.442167
F 40.397140 57.883141 121.260503
F 17.103573 19.294381 11.329052
F 16.417904 19.294381 33.147388
F 15.732235 19.294381 54.965725
F 15.046566 19.294381 76.784060
F 14.360898 19.294381 98.602396
F 13.675229 19.294381 120.420733
F 17.103573 42.447639 11.329052
F 16.417904 42.447639 33.147388
F 15.732235 42.447639 54.965725
F 15.046566 42.447639 76.784060
F 14.360898 42.447639 98.602396
F 13.675229 42.447639 120.420733
F 17.103573 65.600896 11.329052
F 16.417904 65.600896 33.147388
F 15.732235 65.600896 54.965725
F 15.046566 65.600896 76.784060
F 14.360898 65.600896 98.602396
F 13.675229 65.600896 120.420733
F 43.825484 19.294381 12.168822
F 43.139815 19.294381 33.987158
F 42.454146 19.294381 55.805495
F 41.768477 19.294381 77.623830
F 41.082809 19.294381 99.442166
F 40.397140 19.294381 121.260503
F 43.825484 42.447639 12.168822
F 43.139815 42.447639 33.987158
F 42.454146 42.447639 55.805495
F 41.768477 42.447639 77.623830
F 41.082809 42.447639 99.442166
F 40.397140 42.447639 121.260503
F 43.825484 65.600896 12.168822
F 43.139815 65.600896 33.987158
F 42.454146 65.600896 55.805495
F 41.768477 65.600896 77.623830
F 41.082809 65.600896 99.442166
F 40.397140 65.600896 121.260503
F 26.010881 3.858875 11.608977
F 25.325212 3.858875 33.427313
F 24.639543 3.858875 55.245649
F 23.953874 3.858875 77.063985
F 23.268205 3.858875 98.882321
F 22.582536 3.858875 120.700657
F 26.010881 27.012133 11.608977
F 25.325212 27.012133 33.427313
F 24.639543 27.012133 55.245649
F 23.953874 27.012133 77.063985
F 23.268205 27.012133 98.882321
F 22.582536 27.012133 120.700657
F 26.010881 50.165390 11.608977
F 25.325212 50.165390 33.427313
F 24.639543 50.165390 55.245649
F 23.953874 50.165390 77.063985
F 23.268205 50.165390 98.882321
F 22.582536 50.165390 120.700657
F 50.675785 3.858875 77.903755
F 49.990116 3.858875 99.722090
F 49.304447 3.858875 121.540427
F 50.675785 27.012133 77.903755
F 49.990116 27.012133 99.722090
F 49.304447 27.012133 121.540427
F 50.675785 50.165390 77.903755
F 49.990116 50.165390 99.722090
F 49.304447 50.165390 121.540427
F 26.010881 11.576625 11.608977
F 25.325212 11.576625 33.427313
F 24.639543 11.576625 55.245648
F 23.953874 11.576625 77.063985
F 23.268205 11.576625 98.882321
F 22.582536 11.576625 120.700657
F 26.010881 34.729883 11.608977
F 25.325212 34.729883 33.427313
F 24.639543 34.729883 55.245648
F 23.953874 34.729883 77.063985
F 23.268205 34.729883 98.882321
F 22.582536 34.729883 120.700657
F 26.010881 57.883140 11.608977
F 25.325212 57.883140 33.427313
F 24.639543 57.883140 55.245648
F 23.953874 57.883140 77.063985
F 23.268205 57.883140 98.882321
F 22.582536 57.883140 120.700657
F 50.675785 11.576625 77.903755
F 49.990116 11.576625 99.722090
F 49.304447 11.576625 121.540427
F 50.675785 34.729883 77.903755
F 49.990116 34.729883 99.722090
F 49.304447 34.729883 121.540427
F 50.675785 57.883140 77.903755
F 49.990116 57.883140 99.722090
F 49.304447 57.883140 121.540427
F 26.010881 19.294381 11.608976
F 25.325212 19.294381 33.427313
F 24.639543 19.294381 55.245648
F 23.953874 19.294381 77.063984
F 23.268205 19.294381 98.882321
F 22.582536 19.294381 120.700656
F 26.010881 42.447638 11.608976
F 25.325212 42.447638 33.427313
F 24.639543 42.447638 55.245648
F 23.953874 42.447638 77.063984
F 23.268205 42.447638 98.882321
F 22.582536 42.447638 120.700656
F 26.010881 65.600896 11.608976
F 25.325212 65.600896 33.427313
F 24.639543 65.600896 55.245648
F 23.953874 65.600896 77.063984
F 23.268205 65.600896 98.882321
F 22.582536 65.600896 120.700656
F 50.675785 19.294381 77.903754
F 49.990116 19.294381 99.722090
F 49.304447 19.294381 121.540426
F 50.675785 42.447638 77.903754
F 49.990116 42.447638 99.722090
F 49.304447 42.447638 121.540426
F 50.675785 65.600896 77.903754
F 49.990116 65.600896 99.722090
F 49.304447 65.600896 121.540426
F 8.310537 1.286291 7.412741
F 7.624869 1.286291 29.231077
F 6.939200 1.286291 51.049413
F 6.253531 1.286291 72.867749
F 5.567862 1.286291 94.686086
F 4.882193 1.286291 116.504421
F 8.310537 24.439549 7.412741
F 7.624869 24.439549 29.231077
F 6.939200 24.439549 51.049413
F 6.253531 24.439549 72.867749
F 5.567862 24.439549 94.686086
F 4.882193 24.439549 116.504421
F 8.310537 47.592806 7.412741
F 7.624869 47.592806 29.231077
F 6.939200 47.592806 51.049413
F 6.253531 47.592806 72.867749
F 5.567862 47.592806 94.686086
F 4.882193 47.592806 116.504421
F 35.032449 1.286291 8.252511
F 34.346780 1.286291 30.070847
F 33.661112 1.286291 51.889183
F 32.975443 1.286291 73.707519
F 32.289774 1.286291 95.525856
F 31.604105 1.286291 117.344191
F 35.032449 24.439549 8.252511
F 34.346780 24.439549 30.070847
F 33.661112 24.439549 51.889183
F 32.975443 24.439549 73.707519
F 32.289774 24.439549 95.525856
F 31.604105 24.439549 117.344191
F 35.032449 47.592806 8.252511
F 34.346780 47.592806 30.070847
F 33.661112 47.592806 51.889183
F 32.975443 47.592806 73.707519
F 32.289774 47.592806 95.525856
F 31.604105 47.592806 117.344191
F 8.310537 9.004041 7.412741
F 7.624869 9.004041 29.231077
F 6.939200 9.004041 51.049413
F 6.253531 9.004041 72.867749
F 5.567862 9.004041 94.686086
F 4.882193 9.004041 116.504421
F 8.310537 32.157298 7.412741
F 7.624869 32.157298 29.231077
F 6.939200 32.157298 51.049413
F 6.253531 32.157298 72.867749
F 5.567862 32.157298 94.686086
F 4.882193 32.157298 116.504421
F 8.310537 55.310556 7.412741
F 7.624869 55.310556 29.231077
F 6.939200 55.310556 51.049413
F 6.253531 55.310556 72.867749
F 5.567862 55.310556 94.686086
F 4.882193 55.310556 116.504421
F 35.032449 9.004041 8.252511
F 34.346780 9.004041 30.070847
F 33.661112 9.004041 51.889183
F 32.975443 9.004041 73.707519
F 32.289774 9.004041 95.525856
F 31.604105 9.004041 117.344191
F 35.032449 32.157298 8.252511
F 34.346780 32.157298 30.070847
F 33.661112 32.157298 51.889183
F 32.975443 32.157298 73.707519
F 32.289774 32.157298 95.525856
F 31.604105 32.157298 117.344191
F 35.032449 55.310556 8.252511
F 34.346780 55.310556 30.070847
F 33.661112 55.310556 51.889183
F 32.975443 55.310556 73.707519
F 32.289774 55.310556 95.525856
F 31.604105 55.310556 117.344191
F 8.310537 16.721796 7.412740
F 7.624869 16.721796 29.231077
F 6.939200 16.721796 51.049412
F 6.253531 16.721796 72.867748
F 5.567862 16.721796 94.686085
F 4.882193 16.721796 116.504420
F 8.310537 39.875053 7.412740
F 7.624869 39.875053 29.231077
F 6.939200 39.875053 51.049412
F 6.253531 39.875053 72.867748
F 5.567862 39.875053 94.686085
F 4.882193 39.875053 116.504420
F 8.310537 63.028311 7.412740
F 7.624869 63.028311 29.231077
F 6.939200 63.028311 51.049412
F 6.253531 63.028311 72.867748
F 5.567862 63.028311 94.686085
F 4.882193 63.028311 116.504420
F 35.032449 16.721796 8.252510
F 34.346780 16.721796 30.070847
F 33.661112 16.721796 51.889182
F 32.975443 16.721796 73.707518
F 32.289774 16.721796 95.525855
F 31.604105 16.721796 117.344190
F 35.032449 39.875053 8.252510
F 34.346780 39.875053 30.070847
F 33.661112 39.875053 51.889182
F 32.975443 39.875053 73.707518
F 32.289774 39.875053 95.525855
F 31.604105 39.875053 117.344190
F 35.032449 63.028311 8.252510
F 34.346780 63.028311 30.070847
F 33.661112 63.028311 51.889182
F 32.975443 63.028311 73.707518
F 32.289774 63.028311 95.525855
F 31.604105 63.028311 117.344190
F 17.217840 1.286290 7.692663
F 16.532171 1.286290 29.511000
F 15.846502 1.286290 51.329336
F 15.160834 1.286290 73.147672
F 14.475165 1.286290 94.966008
F 13.789496 1.286290 116.784344
F 17.217840 24.439547 7.692663
F 16.532171 24.439547 29.511000
F 15.846502 24.439547 51.329336
F 15.160834 24.439547 73.147672
F 14.475165 24.439547 94.966008
F 13.789496 24.439547 116.784344
F 17.217840 47.592805 7.692663
F 16.532171 47.592805 29.511000
F 15.846502 47.592805 51.329336
F 15.160834 47.592805 73.147672
F 14.475165 47.592805 94.966008
F 13.789496 47.592805 116.784344
F 43.939751 1.286290 8.532433
F 43.254082 1.286290 30.350770
F 42.568413 1.286290 52.169106
F 41.882744 1.286290 73.987442
F 41.197076 1.286290 95.805778
F 40.511407 1.286290 117.624113
F 43.939751 24.439547 8.532433
F 43.254082 24.439547 30.350770
F 42.568413 24.439547 52.169106
F 41.882744 24.439547 73.987442
F 41.197076 24.439547 95.805778
F 40.511407 24.439547 117.624113
F 43.939751 47.592805 8.532433
F 43.254082 47.592805 30.350770
F 42.568413 47.592805 52.169106
F 41.882744 47.592805 73.987442
F 41.197076 47.592805 95.805778
F 40.511407 47.592805 117.624113
F 17.217840 9.004039 7.692663
F 16.532171 9.004039 29.511000
F 15.846502 9.004039 51.329336
F 15.160834 9.004039 73.147672
F 14.475165 9.004039 94.966008
F 13.789496 9.004039 116.784344
F 17.217840 32.157297 7.692663
F 16.532171 32.157297 29.511000
F 15.846502 32.157297 51.329336
F 15.160834 32.157297 73.147672
F 14.475165 32.157297 94.966008
F 13.789496 32.157297 116.784344
F 17.217840 55.310554 7.692663
F 16.532171 55.310554 29.511000
F 15.846502 55.310554 51.329336
F 15.160834 55.310554 73.147672
F 14.475165 55.310554 94.966008
F 13.789496 55.310554 116.784344
F 43.939751 9.004039 8.532433
F 43.254082 9.004039 30.350770
F 42.568413 9.004039 52.169106
F 41.882744 9.004039 73.987442
F 41.197076 9.004039 95.805778
F 40.511407 9.004039 117.624113
F 43.939751 32.157297 8.532433
F 43.254082 32.157297 30.350770
F 42.568413 32.157297 52.169106
F 41.882744 32.157297 73.987442
F 41.197076 32.157297 95.805778
F 40.511407 32.157297 117.624113
F 43.939751 55.310554 8.532433
F 43.254082 55.310554 30.350770
F 42.568413 55.310554 52.169106
F 41.882744 55.310554 73.987442
F 41.197076 55.310554 95.805778
F 40.511407 55.310554 117.624113
F 17.217840 16.721795 7.692663
F 16.532171 16.721795 29.510999
F 15.846502 16.721795 51.329335
F 15.160834 16.721795 73.147671
F 14.475165 16.721795 94.966007
F 13.789496 16.721795 116.784344
F 17.217840 39.875052 7.692663
F 16.532171 39.875052 29.510999
F 15.846502 39.875052 51.329335
F 15.160834 39.875052 73.147671
F 14.475165 39.875052 94.966007
F 13.789496 39.875052 116.784344
F 17.217840 63.028310 7.692663
F 16.532171 63.028310 29.510999
F 15.846502 63.028310 51.329335
F 15.160834 63.028310 73.147671
F 14.475165 63.028310 94.966007
F 13.789496 63.028310 116.784344
F 43.939751 16.721795 8.532433
F 43.254082 16.721795 30.350769
F 42.568413 16.721795 52.169105
F 41.882744 16.721795 73.987441
F 41.197076 16.721795 95.805777
F 40.511407 16.721795 117.624113
F 43.939751 39.875052 8.532433
F 43.254082 39.875052 30.350769
F 42.568413 39.875052 52.169105
F 41.882744 39.875052 73.987441
F 41.197076 39.875052 95.805777
F 40.511407 39.875052 117.624113
F 43.939751 63.028310 8.532433
F 43.254082 63.028310 30.350769
F 42.568413 63.028310 52.169105
F 41.882744 63.028310 73.987441
F 41.197076 63.028310 95.805777
F 40.511407 63.028310 117.624113
F 26.125149 1.286290 7.972588
F 25.439480 1.286290 29.790923
F 24.753811 1.286290 51.609259
F 24.068142 1.286290 73.427596
F 23.382473 1.286290 95.245931
F 22.696805 1.286290 117.064267
F 26.125149 24.439548 7.972588
F 25.439480 24.439548 29.790923
F 24.753811 24.439548 51.609259
F 24.068142 24.439548 73.427596
F 23.382473 24.439548 95.245931
F 22.696805 24.439548 117.064267
F 26.125149 47.592805 7.972588
F 25.439480 47.592805 29.790923
F 24.753811 47.592805 51.609259
F 24.068142 47.592805 73.427596
F 23.382473 47.592805 95.245931
F 22.696805 47.592805 117.064267
F 50.790054 1.286290 74.267366
F 50.104385 1.286290 96.085701
F 49.418716 1.286290 117.904037
F 50.790054 24.439548 74.267366
F 50.104385 24.439548 96.085701
F 49.418716 24.439548 117.904037
F 50.790054 47.592805 74.267366
F 50.104385 47.592805 96.085701
F 49.418716 47.592805 117.904037
F 26.125149 9.004039 7.972588
F 25.439480 9.004039 29.790923
F 24.753811 9.004039 51.609259
F 24.068142 9.004039 73.427596
F 23.382473 9.004039 95.245931
F 22.696805 9.004039 117.064268
F 26.125149 32.157297 7.972588
F 25.439480 32.157297 29.790923
F 24.753811 32.157297 51.609259
F 24.068142 32.157297 73.427596
F 23.382473 32.157297 95.245931
F 22.696805 32.157297 117.064268
F 26.125149 55.310555 7.972588
F 25.439480 55.310555 29.790923
F 24.753811 55.310555 51.609259
F 24.068142 55.310555 73.427596
F 23.382473 55.310555 95.245931
F 22.696805 55.310555 117.064268
F 50.790054 9.004039 74.267366
F 50.104385 9.004039 96.085701
F 49.418716 9.004039 117.904038
F 50.790054 32.157297 74.267366
F 50.104385 32.157297 96.085701
F 49.418716 32.157297 117.904038
F 50.790054 55.310555 74.267366
F 50.104385 55.310555 96.085701
F 49.418716 55.310555 117.904038
F 26.125149 16.721795 7.972587
F 25.439480 16.721795 29.790922
F 24.753811 16.721795 51.609259
F 24.068142 16.721795 73.427595
F 23.382473 16.721795 95.245930
F 22.696805 16.721795 117.064267
F 26.125149 39.875052 7.972587
F 25.439480 39.875052 29.790922
F 24.753811 39.875052 51.609259
F 24.068142 39.875052 73.427595
F 23.382473 39.875052 95.245930
F 22.696805 39.875052 117.064267
F 26.125149 63.028310 7.972587
F 25.439480 63.028310 29.790922
F 24.753811 63.028310 51.609259
F 24.068142 63.028310 73.427595
F 23.382473 63.028310 95.245930
F 22.696805 63.028310 117.064267
F 50.790054 16.721795 74.267365
F 50.104385 16.721795 96.085700
F 49.418716 16.721795 117.904037
F 50.790054 39.875052 74.267365
F 50.104385 39.875052 96.085700
F 49.418716 39.875052 117.904037
F 50.790054 63.028310 74.267365
F 50.104385 63.028310 96.085700
F 49.418716 63.028310 117.904037
F 10.423097 7.717750 11.119111
F 9.737428 7.717750 32.937448
F 9.051759 7.717750 54.755783
F 8.366090 7.717750 76.574119
F 7.680422 7.717750 98.392456
F 6.994753 7.717750 120.210791
F 10.423097 30.871007 11.119111
F 9.737428 30.871007 32.937448
F 9.051759 30.871007 54.755783
F 8.366090 30.871007 76.574119
F 7.680422 30.871007 98.392456
F 6.994753 30.871007 120.210791
F 10.423097 54.024265 11.119111
F 9.737428 54.024265 32.937448
F 9.051759 54.024265 54.755783
F 8.366090 54.024265 76.574119
F 7.680422 54.024265 98.392456
F 6.994753 54.024265 120.210791
F 37.145009 7.717750 11.958881
F 36.459340 7.717750 33.777218
F 35.773671 7.717750 55.595553
F 35.088002 7.717750 77.413889
F 34.402333 7.717750 99.232226
F 33.716665 7.717750 121.050561
F 37.145009 30.871007 11.958881
F 36.459340 30.871007 33.777218
F 35.773671 30.871007 55.595553
F 35.088002 30.871007 77.413889
F 34.402333 30.871007 99.232226
F 33.716665 30.871007 121.050561
F 37.145009 54.024265 11.958881
F 36.459340 54.024265 33.777218
F 35.773671 54.024265 55.595553
F 35.088002 54.024265 77.413889
F 34.402333 54.024265 99.232226
F 33.716665 54.024265 121.050561
F 10.423097 15.435502 11.119110
F 9.737428 15.435502 32.937447
F 9.051759 15.435502 54.755782
F 8.366091 15.435502 76.574118
F 7.680422 15.435502 98.392455
F 6.994753 15.435502 120.210790
F 10.423097 38.588760 11.119110
F 9.737428 38.588760 32.937447
F 9.051759 38.588760 54.755782
F 8.366091 38.588760 76.574118
F 7.680422 38.588760 98.392455
F 6.994753 38.588760 120.210790
F 10.423097 61.742018 11.119110
F 9.737428 61.742018 32.937447
F 9.051759 61.742018 54.755782
F 8.366091 61.742018 76.574118
F 7.680422 61.742018 98.392455
F 6.994753 61.742018 120.210790
F 37.145009 15.435502 11.958880
F 36.459340 15.435502 33.777217
F 35.773671 15.435502 55.595552
F 35.088002 15.435502 77.413888
F 34.402334 15.435502 99.232225
F 33.716665 15.435502 121.050560
F 37.145009 38.588760 11.958880
F 36.459340 38.588760 33.777217
F 35.773671 38.588760 55.595552
F 35.088002 38.588760 77.413888
F 34.402334 38.588760 99.232225
F 33.716665 38.588760 121.050560
F 37.145009 61.742018 11.958880
F 36.459340 61.742018 33.777217
F 35.773671 61.742018 55.595552
F 35.088002 61.742018 77.413888
F 34.402334 61.742018 99.232225
F 33.716665 61.742018 121.050560
F 10.423097 0.000000 11.119111
F 9.737428 0.000000 32.937447
F 9.051759 0.000000 54.755783
F 8.366090 0.000000 76.574119
F 7.680422 0.000000 98.392456
F 6.994753 0.000000 120.210791
F 10.423097 23.153258 11.119111
F 9.737428 23.153258 32.937447
F 9.051759 23.153258 54.755783
F 8.366090 23.153258 76.574119
F 7.680422 23.153258 98.392456
F 6.994753 23.153258 120.210791
F 10.423097 46.306515 11.119111
F 9.737428 46.306515 32.937447
F 9.051759 46.306515 54.755783
F 8.366090 46.306515 76.574119
F 7.680422 46.306515 98.392456
F 6.994753 46.306515 120.210791
F 37.145009 0.000000 11.958881
F 36.459340 0.000000 33.777217
F 35.773671 0.000000 55.595553
F 35.088002 0.000000 77.413889
F 34.402333 0.000000 99.232226
F 33.716665 0.000000 121.050561
F 37.145009 23.153258 11.958881
F 36.459340 23.153258 33.777217
F 35.773671 23.153258 55.595553
F 35.088002 23.153258 77.413889
F 34.402333 23.153258 99.232226
F 33.716665 23.153258 121.050561
F 37.145009 46.306515 11.958881
F 36.459340 46.306515 33.777217
F 35.773671 46.306515 55.595553
F 35.088002 46.306515 77.413889
F 34.402333 46.306515 99.232226
F 33.716665 46.306515 121.050561
F 19.330402 7.717750 11.399033
F 18.644733 7.717750 33.217370
F 17.959064 7.717750 55.035706
F 17.273395 7.717750 76.854042
F 16.587726 7.717750 98.672378
F 15.902057 7.717750 120.490714
F 19.330402 30.871008 11.399033
F 18.644733 30.871008 33.217370
F 17.959064 30.871008 55.035706
F 17.273395 30.871008 76.854042
F 16.587726 30.871008 98.672378
F 15.902057 30.871008 120.490714
F 19.330402 54.024265 11.399033
F 18.644733 54.024265 33.217370
F 17.959064 54.024265 55.035706
F 17.273395 54.024265 76.854042
F 16.587726 54.024265 98.672378
F 15.902057 54.024265 120.490714
F 46.052312 7.717750 12.238803
F 45.366644 7.717750 34.057140
F 44.680975 7.717750 55.875476
F 43.995306 7.717750 77.693812
F 43.309637 7.717750 99.512148
F 42.623968 7.717750 121.330484
F 46.052312 30.871008 12.238803
F 45.366644 30.871008 34.057140
F 44.680975 30.871008 55.875476
F 43.995306 30.871008 77.693812
F 43.309637 30.871008 99.512148
F 42.623968 30.871008 121.330484
F 46.052312 54.024265 12.238803
F 45.366644 54.024265 34.057140
F 44.680975 54.024265 55.875476
F 43.995306 54.024265 77.693812
F 43.309637 54.024265 99.512148
F 42.623968 54.024265 121.330484
F 19.330402 15.435503 11.399032
F 18.644733 15.435503 33.217369
F 17.959064 15.435503 55.035705
F 17.273395 15.435503 76.854041
F 16.587726 15.435503 98.672377
F 15.902057 15.435503 120.490713
F 19.330402 38.588760 11.399032
F 18.644733 38.588760 33.217369
F 17.959064 38.588760 55.035705
F 17.273395 38.588760 76.854041
F 16.587726 38.588760 98.672377
F 15.902057 38.588760 120.490713
F 19.330402 61.742018 11.399032
F 18.644733 61.742018 33.217369
F 17.959064 61.742018 55.035705
F 17.273395 61.742018 76.854041
F 16.587726 61.742018 98.672377
F 15.902057 61.742018 120.490713
F 46.052313 15.435503 12.238802
F 45.366644 15.435503 34.057139
F 44.680975 15.435503 55.875475
F 43.995306 15.435503 77.693811
F 43.309637 15.435503 99.512147
F 42.623968 15.435503 121.330483
F 46.052313 38.588760 12.238802
F 45.366644 38.588760 34.057139
F 44.680975 38.588760 55.875475
F 43.995306 38.588760 77.693811
F 43.309637 38.588760 99.512147
F 42.623968 38.588760 121.330483
F 46.052313 61.742018 12.238802
F 45.366644 61.742018 34.057139
F 44.680975 61.742018 55.875475
F 43.995306 61.742018 77.693811
F 43.309637 61.742018 99.512147
F 42.623968 61.742018 121.330483
F 19.330402 0.000001 11.399033
F 18.644733 0.000001 33.217370
F 17.959064 0.000001 55.035706
F 17.273395 0.000001 76.854041
F 16.587726 0.000001 98.672378
F 15.902057 0.000001 120.490714
F 19.330402 23.153258 11.399033
F 18.644733 23.153258 33.217370
F 17.959064 23.153258 55.035706
F 17.273395 23.153258 76.854041
F 16.587726 23.153258 98.672378
F 15.902057 23.153258 120.490714
F 19.330402 46.306516 11.399033
F 18.644733 46.306516 33.217370
F 17.959064 46.306516 55.035706
F 17.273395 46.306516 76.854041
F 16.587726 46.306516 98.672378
F 15.902057 46.306516 120.490714
F 46.052312 0.000001 12.238803
F 45.366644 0.000001 34.057140
F 44.680975 0.000001 55.875476
F 43.995306 0.000001 77.693811
F 43.309637 0.000001 99.512148
F 42.623968 0.000001 121.330484
F 46.052312 23.153258 12.238803
F 45.366644 23.153258 34.057140
F 44.680975 23.153258 55.875476
F 43.995306 23.153258 77.693811
F 43.309637 23.153258 99.512148
F 42.623968 23.153258 121.330484
F 46.052312 46.306516 12.238803
F 45.366644 46.306516 34.057140
F 44.680975 46.306516 55.875476
F 43.995306 46.306516 77.693811
F 43.309637 46.306516 99.512148
F 42.623968 46.306516 121.330484
F 28.237708 7.717750 11.678958
F 27.552039 7.717750 33.497294
F 26.866371 7.717750 55.315630
F 26.180702 7.717750 77.133966
F 25.495033 7.717750 98.952302
F 24.809364 7.717750 120.770638
F 28.237708 30.871007 11.678958
F 27.552039 30.871007 33.497294
F 26.866371 30.871007 55.315630
F 26.180702 30.871007 77.133966
F 25.495033 30.871007 98.952302
F 24.809364 30.871007 120.770638
F 28.237708 54.024265 11.678958
F 27.552039 54.024265 33.497294
F 26.866371 54.024265 55.315630
F 26.180702 54.024265 77.133966
F 25.495033 54.024265 98.952302
F 24.809364 54.024265 120.770638
F 51.531276 7.717750 121.610408
F 51.531276 30.871007 121.610408
F 51.531276 54.024265 121.610408
F 28.237708 15.435502 11.678957
F 27.552039 15.435502 33.497292
F 26.866371 15.435502 55.315629
F 26.180702 15.435502 77.133965
F 25.495033 15.435502 98.952301
F 24.809364 15.435502 120.770637
F 28.237708 38.588760 11.678957
F 27.552039 38.588760 33.497292
F 26.866371 38.588760 55.315629
F 26.180702 38.588760 77.133965
F 25.495033 38.588760 98.952301
F 24.809364 38.588760 120.770637
F 28.237708 61.742018 11.678957
F 27.552039 61.742018 33.497292
F 26.866371 61.742018 55.315629
F 26.180702 61.742018 77.133965
F 25.495033 61.742018 98.952301
F 24.809364 61.742018 120.770637
F 51.531276 15.435502 121.610407
F 51.531276 38.588760 121.610407
F 51.531276 61.742018 121.610407
F 28.237708 0.000000 11.678958
F 27.552039 0.000000 33.497293
F 26.866371 0.000000 55.315630
F 26.180702 0.000000 77.133966
F 25.495033 0.000000 98.952302
F 24.809364 0.000000 120.770638
F 28.237708 23.153258 11.678958
F 27.552039 23.153258 33.497293
F 26.866371 23.153258 55.315630
F 26.180702 23.153258 77.133966
F 25.495033 23.153258 98.952302
F 24.809364 23.153258 120.770638
F 28.237708 46.306515 11.678958
F 27.552039 46.306515 33.497293
F 26.866371 46.306515 55.315630
F 26.180702 46.306515 77.133966
F 25.495033 46.306515 98.952302
F 24.809364 46.306515 120.770638
F 51.531276 0.000000 121.610408
F 51.531276 23.153258 121.610408
F 51.531276 46.306515 121.610408
F 10.537360 5.145165 7.482722
F 9.851691 5.145165 29.301058
F 9.166022 5.145165 51.119394
F 8.480354 5.145165 72.937731
F 7.794685 5.145165 94.756066
F 7.109016 5.145165 116.574402
F 10.537360 28.298423 7.482722
F 9.851691 28.298423 29.301058
F 9.166022 28.298423 51.119394
F 8.480354 28.298423 72.937731
F 7.794685 28.298423 94.756066
F 7.109016 28.298423 116.574402
F 10.537360 51.451680 7.482722
F 9.851691 51.451680 29.301058
F 9.166022 51.451680 51.119394
F 8.480354 51.451680 72.937731
F 7.794685 51.451680 94.756066
F 7.109016 51.451680 116.574402
F 37.259271 5.145165 8.322492
F 36.573602 5.145165 30.140828
F 35.887933 5.145165 51.959164
F 35.202264 5.145165 73.777501
F 34.516596 5.145165 95.595836
F 33.830927 5.145165 117.414172
F 37.259271 28.298423 8.322492
F 36.573602 28.298423 30.140828
F 35.887933 28.298423 51.959164
F 35.202264 28.298423 73.777501
F 34.516596 28.298423 95.595836
F 33.830927 28.298423 117.414172
F 37.259271 51.451680 8.322492
F 36.573602 51.451680 30.140828
F 35.887933 51.451680 51.959164
F 35.202264 51.451680 73.777501
F 34.516596 51.451680 95.595836
F 33.830927 51.451680 117.414172
F 10.537360 12.862918 7.482721
F 9.851691 12.862918 29.301057
F 9.166022 12.862918 51.119393
F 8.480354 12.862918 72.937730
F 7.794685 12.862918 94.756065
F 7.109016 12.862918 116.574401
F 10.537360 36.016175 7.482721
F 9.851691 36.016175 29.301057
F 9.166022 36.016175 51.119393
F 8.480354 36.016175 72.937730
F 7.794685 36.016175 94.756065
F 7.109016 36.016175 116.574401
F 10.537360 59.169433 7.482721
F 9.851691 59.169433 29.301057
F 9.166022 59.169433 51.119393
F 8.480354 59.169433 72.937730
F 7.794685 59.169433 94.756065
F 7.109016 59.169433 116.574401
F 37.259271 12.862918 8.322491
F 36.573602 12.862918 30.140827
F 35.887933 12.862918 51.959163
F 35.202264 12.862918 73.777500
F 34.516596 12.862918 95.595835
F 33.830927 12.862918 117.414171
F 37.259271 36.016175 8.322491
F 36.573602 36.016175 30.140827
F 35.887933 36.016175 51.959163
F 35.202264 36.016175 73.777500
F 34.516596 36.016175 95.595835
F 33.830927 36.016175 117.414171
F 37.259271 59.169433 8.322491
F 36.573602 59.169433 30.140827
F 35.887933 59.169433 51.959163
F 35.202264 59.169433 73.777500
F 34.516596 59.169433 95.595835
F 33.830927 59.169433 117.414171
F 10.537360 20.580673 7.482722
F 9.851691 20.580673 29.301057
F 9.166022 20.580673 51.119394
F 8.480354 20.580673 72.937730
F 7.794685 20.580673 94.756066
F 7.109016 20.580673 116.574402
F 10.537360 43.733930 7.482722
F 9.851691 43.733930 29.301057
F 9.166022 43.733930 51.119394
F 8.480354 43.733930 72.937730
F 7.794685 43.733930 94.756066
F 7.109016 43.733930 116.574402
F 10.537360 66.887188 7.482722
F 9.851691 66.887188 29.301057
F 9.166022 66.887188 51.119394
F 8.480354 66.887188 72.937730
F 7.794685 66.887188 94.756066
F 7.109016 66.887188 116.574402
F 37.259271 20.580673 8.322492
F 36.573602 20.580673 30.140827
F 35.887933 20.580673 51.959164
F 35.202264 20.580673 73.777500
F 34.516596 20.580673 95.595836
F 33.830927 20.580673 117.414172
F 37.259271 43.733930 8.322492
F 36.573602 43.733930 30.140827
F 35.887933 43.733930 51.959164
F 35.202264 43.733930 73.777500
F 34.516596 43.733930 95.595836
F 33.830927 43.733930 117.414172
F 37.259271 66.887188 8.322492
F 36.573602 66.887188 30.140827
F 35.887933 66.887188 51.959164
F 35.202264 66.887188 73.777500
F 34.516596 66.887188 95.595836
F 33.830927 66.887188 117.414172
F 19.444666 5.145164 7.762644
F 18.758997 5.145164 29.580980
F 18.073328 5.145164 51.399316
F 17.387659 5.145164 73.217652
F 16.701990 5.145164 95.035989
F 16.016322 5.145164 116.854324
F 19.444666 28.298421 7.762644
F 18.758997 28.298421 29.580980
F 18.073328 28.298421 51.399316
F 17.387659 28.298421 73.217652
F 16.701990 28.298421 95.035989
F 16.016322 28.298421 116.854324
F 19.444666 51.451679 7.762644
F 18.758997 51.451679 29.580980
F 18.073328 51.451679 51.399316
F 17.387659 51.451679 73.217652
F 16.701990 51.451679 95.035989
F 16.016322 51.451679 116.854324
F 46.166577 5.145164 8.602414
F 45.480908 5.145164 30.420750
F 44.795239 5.145164 52.239086
F 44.109570 5.145164 74.057422
F 43.423901 5.145164 95.875759
F 42.738232 5.145164 117.694094
F 46.166577 28.298421 8.602414
F 45.480908 28.298421 30.420750
F 44.795239 28.298421 52.239086
F 44.109570 28.298421 74.057422
F 43.423901 28.298421 95.875759
F 42.738232 28.298421 117.694094
F 46.166577 51.451679 8.602414
F 45.480908 51.451679 30.420750
F 44.795239 51.451679 52.239086
F 44.109570 51.451679 74.057422
F 43.423901 51.451679 95.875759
F 42.738232 51.451679 117.694094
F 19.444666 12.862916 7.762643
F 18.758997 12.862916 29.580979
F 18.073328 12.862916 51.399315
F 17.387659 12.862916 73.217651
F 16.701990 12.862916 95.035988
F 16.016322 12.862916 116.854323
F 19.444666 36.016174 7.762643
F 18.758997 36.016174 29.580979
F 18.073328 36.016174 51.399315
F 17.387659 36.016174 73.217651
F 16.701990 36.016174 95.035988
F 16.016322 36.016174 116.854323
F 19.444666 59.169431 7.762643
F 18.758997 59.169431 29.580979
F 18.073328 59.169431 51.399315
F 17.387659 59.169431 73.217651
F 16.701990 59.169431 95.035988
F 16.016322 59.169431 116.854323
F 46.166577 12.862916 8.602413
F 45.480908 12.862916 30.420749
F 44.795239 12.862916 52.239085
F 44.109570 12.862916 74.057421
F 43.423901 12.862916 95.875758
F 42.738232 12.862916 117.694093
F 46.166577 36.016174 8.602413
F 45.480908 36.016174 30.420749
F 44.795239 36.016174 52.239085
F 44.109570 36.016174 74.057421
F 43.423901 36.016174 95.875758
F 42.738232 36.016174 117.694093
F 46.166577 59.169431 8.602413
F 45.480908 59.169431 30.420749
F 44.795239 59.169431 52.239085
F 44.109570 59.169431 74.057421
F 43.423901 59.169431 95.875758
F 42.738232 59.169431 117.694093
F 19.444666 20.580671 7.762644
F 18.758997 20.580671 29.580980
F 18.073328 20.580671 51.399316
F 17.387659 20.580671 73.217652
F 16.701990 20.580671 95.035988
F 16.016322 20.580671 116.854324
F 19.444666 43.733929 7.762644
F 18.758997 43.733929 29.580980
F 18.073328 43.733929 51.399316
F 17.387659 43.733929 73.217652
F 16.701990 43.733929 95.035988
F 16.016322 43.733929 116.854324
F 19.444666 66.887186 7.762644
F 18.758997 66.887186 29.580980
F 18.073328 66.887186 51.399316
F 17.387659 66.887186 73.217652
F 16.701990 66.887186 95.035988
F 16.016322 66.887186 116.854324
F 46.166577 20.580671 8.602414
F 45.480908 20.580671 30.420750
F 44.795239 20.580671 52.239086
F 44.109570 20.580671 74.057422
F 43.423901 20.580671 95.875758
F 42.738232 20.580671 117.694094
F 46.166577 43.733929 8.602414
F 45.480908 43.733929 30.420750
F 44.795239 43.733929 52.239086
F 44.109570 43.733929 74.057422
F 43.423901 43.733929 95.875758
F 42.738232 43.733929 117.694094
F 46.166577 66.887186 8.602414
F 45.480908 66.887186 30.420750
F 44.795239 66.887186 52.239086
F 44.109570 66.887186 74.057422
F 43.423901 66.887186 95.875758
F 42.738232 66.887186 117.694094
F 28.351973 5.145165 8.042569
F 27.666304 5.145165 29.860905
F 26.980636 5.145165 51.679241
F 26.294967 5.145165 73.497577
F 25.609298 5.145165 95.315913
F 24.923629 5.145165 117.134249
F 28.351973 28.298423 8.042569
F 27.666304 28.298423 29.860905
F 26.980636 28.298423 51.679241
F 26.294967 28.298423 73.497577
F 25.609298 28.298423 95.315913
F 24.923629 28.298423 117.134249
F 28.351973 51.451680 8.042569
F 27.666304 51.451680 29.860905
F 26.980636 51.451680 51.679241
F 26.294967 51.451680 73.497577
F 25.609298 51.451680 95.315913
F 24.923629 51.451680 117.134249
F 51.645540 5.145165 117.974019
F 51.645540 28.298423 117.974019
F 51.645540 51.451680 117.974019
F 28.351973 12.862917 8.042568
F 27.666305 12.862917 29.860904
F 26.980636 12.862917 51.679240
F 26.294967 12.862917 73.497576
F 25.609298 12.862917 95.315912
F 24.923629 12.862917 117.134248
F 28.351973 36.016175 8.042568
F 27.666305 36.016175 29.860904
F 26.980636 36.016175 51.679240
F 26.294967 36.016175 73.497576
F 25.609298 36.016175 95.315912
F 24.923629 36.016175 117.134248
F 28.351973 59.169432 8.042568
F 27.666305 59.169432 29.860904
F 26.980636 59.169432 51.679240
F 26.294967 59.169432 73.497576
F 25.609298 59.169432 95.315912
F 24.923629 59.169432 117.134248
F 51.645540 12.862917 117.974018
F 51.645540 36.016175 117.974018
F 51.645540 59.169432 117.974018
F 28.351973 20.580673 8.042569
F 27.666305 20.580673 29.860904
F 26.980636 20.580673 51.679241
F 26.294967 20.580673 73.497577
F 25.609298 20.580673 95.315913
F 24.923629 20.580673 117.134249
F 28.351973 43.733930 8.042569
F 27.666305 43.733930 29.860904
F 26.980636 43.733930 51.679241
F 26.294967 43.733930 73.497577
F 25.609298 43.733930 95.315913
F 24.923629 43.733930 117.134249
F 28.351973 66.887188 8.042569
F 27.666305 66.887188 29.860904
F 26.980636 66.887188 51.679241
F 26.294967 66.887188 73.497577
F 25.609298 66.887188 95.315913
F 24.923629 66.887188 117.134249
F 51.645540 20.580673 117.974019
F 51.645540 43.733930 117.974019
F 51.645540 66.887188 117.974019
F 10.451665 5.145165 10.210014
F 9.765996 5.145165 32.028349
F 9.080327 5.145165 53.846685
F 8.394658 5.145165 75.665022
F 7.708989 5.145165 97.483357
F 7.023320 5.145165 119.301693
F 10.451665 28.298423 10.210014
F 9.765996 28.298423 32.028349
F 9.080327 28.298423 53.846685
F 8.394658 28.298423 75.665022
F 7.708989 28.298423 97.483357
F 7.023320 28.298423 119.301693
F 10.451665 51.451680 10.210014
F 9.765996 51.451680 32.028349
F 9.080327 51.451680 53.846685
F 8.394658 51.451680 75.665022
F 7.708989 51.451680 97.483357
F 7.023320 51.451680 119.301693
F 37.173575 5.145165 11.049784
F 36.487907 5.145165 32.868119
F 35.802238 5.145165 54.686455
F 35.116569 5.145165 76.504792
F 34.430900 5.145165 98.323127
F 33.745231 5.145165 120.141463
F 37.173575 28.298423 11.049784
F 36.487907 28.298423 32.868119
F 35.802238 28.298423 54.686455
F 35.116569 28.298423 76.504792
F 34.430900 28.298423 98.323127
F 33.745231 28.298423 120.141463
F 37.173575 51.451680 11.049784
F 36.487907 51.451680 32.868119
F 35.802238 51.451680 54.686455
F 35.116569 51.451680 76.504792
F 34.430900 51.451680 98.323127
F 33.745231 51.451680 120.141463
F 10.451665 12.862917 10.210014
F 9.765996 12.862917 32.028350
F 9.080327 12.862917 53.846686
F 8.394658 12.862917 75.665023
F 7.708989 12.862917 97.483358
F 7.023320 12.862917 119.301694
F 10.451665 36.016175 10.210014
F 9.765996 36.016175 32.028350
F 9.080327 36.016175 53.846686
F 8.394658 36.016175 75.665023
F 7.708989 36.016175 97.483358
F 7.023320 36.016175 119.301694
F 10.451665 59.169432 10.210014
F 9.765996 59.169432 32.028350
F 9.080327 59.169432 53.846686
F 8.394658 59.169432 75.665023
F 7.708989 59.169432 97.483358
F 7.023320 59.169432 119.301694
F 37.173575 12.862917 11.049784
F 36.487907 12.862917 32.868120
F 35.802238 12.862917 54.686456
F 35.116569 12.862917 76.504793
F 34.430900 12.862917 98.323128
F 33.745231 12.862917 120.141464
F 37.173575 36.016175 11.049784
F 36.487907 36.016175 32.868120
F 35.802238 36.016175 54.686456
F 35.116569 36.016175 76.504793
F 34.430900 36.016175 98.323128
F 33.745231 36.016175 120.141464
F 37.173575 59.169432 11.049784
F 36.487907 59.169432 32.868120
F 35.802238 59.169432 54.686456
F 35.116569 59.169432 76.504793
F 34.430900 59.169432 98.323128
F 33.745231 59.169432 120.141464
F 10.451665 20.580673 10.210014
F 9.765996 20.580673 32.028349
F 9.080327 20.580673 53.846686
F 8.394658 20.580673 75.665022
F 7.708989 20.580673 97.483357
F 7.023320 20.580673 119.301694
F 10.451665 43.733930 10.210014
F 9.765996 43.733930 32.028349
F 9.080327 43.733930 53.846686
F 8.394658 43.733930 75.665022
F 7.708989 43.733930 97.483357
F 7.023320 43.733930 119.301694
F 10.451665 66.887188 10.210014
F 9.765996 66.887188 32.028349
F 9.080327 66.887188 53.846686
F 8.394658 66.887188 75.665022
F 7.708989 66.887188 97.483357
F 7.023320 66.887188 119.301694
F 37.173575 20.580673 11.049784
F 36.487907 20.580673 32.868119
F 35.802238 20.580673 54.686456
F 35.116569 20.580673 76.504792
F 34.430900 20.580673 98.323127
F 33.745231 20.580673 120.141464
F 37.173575 43.733930 11.049784
F 36.487907 43.733930 32.868119
F 35.802238 43.733930 54.686456
F 35.116569 43.733930 76.504792
F 34.430900 43.733930 98.323127
F 33.745231 43.733930 120.141464
F 37.173575 66.887188 11.049784
F 36.487907 66.887188 32.868119
F 35.802238 66.887188 54.686456
F 35.116569 66.887188 76.504792
F 34.430900 66.887188 98.323127
F 33.745231 66.887188 120.141464
F 19.358969 5.145164 10.489938
F 18.673300 5.145164 32.308274
F 17.987631 5.145164 54.126609
F 17.301963 5.145164 75.944946
F 16.616294 5.145164 97.763282
F 15.930625 5.145164 119.581618
F 19.358969 28.298422 10.489938
F 18.673300 28.298422 32.308274
F 17.987631 28.298422 54.126609
F 17.301963 28.298422 75.944946
F 16.616294 28.298422 97.763282
F 15.930625 28.298422 119.581618
F 19.358969 51.451679 10.489938
F 18.673300 51.451679 32.308274
F 17.987631 51.451679 54.126609
F 17.301963 51.451679 75.944946
F 16.616294 51.451679 97.763282
F 15.930625 51.451679 119.581618
F 46.080880 5.145164 11.329708
F 45.395211 5.145164 33.148044
F 44.709542 5.145164 54.966379
F 44.023873 5.145164 76.784716
F 43.338205 5.145164 98.603052
F 42.652536 5.145164 120.421388
F 46.080880 28.298422 11.329708
F 45.395211 28.298422 33.148044
F 44.709542 28.298422 54.966379
F 44.023873 28.298422 76.784716
F 43.338205 28.298422 98.603052
F 42.652536 28.298422 120.421388
F 46.080880 51.451679 11.329708
F 45.395211 51.451679 33.148044
F 44.709542 51.451679 54.966379
F 44.023873 51.451679 76.784716
F 43.338205 51.451679 98.603052
F 42.652536 51.451679 120.421388
F 19.358969 12.862917 10.489938
F 18.673300 12.862917 32.308275
F 17.987631 12.862917 54.126610
F 17.301963 12.862917 75.944947
F 16.616294 12.862917 97.763283
F 15.930625 12.862917 119.581618
F 19.358969 36.016174 10.489938
F 18.673300 36.016174 32.308275
F 17.987631 36.016174 54.126610
F 17.301963 36.016174 75.944947
F 16.616294 36.016174 97.763283
F 15.930625 36.016174 119.581618
F 19.358969 59.169432 10.489938
F 18.673300 59.169432 32.308275
F 17.987631 59.169432 54.126610
F 17.301963 59.169432 75.944947
F 16.616294 59.169432 97.763283
F 15.930625 59.169432 119.581618
F 46.080880 12.862917 11.329708
F 45.395211 12.862917 33.148045
F 44.709542 12.862917 54.966380
F 44.023873 12.862917 76.784717
F 43.338205 12.862917 98.603053
F 42.652536 12.862917 120.421388
F 46.080880 36.016174 11.329708
F 45.395211 36.016174 33.148045
F 44.709542 36.016174 54.966380
F 44.023873 36.016174 76.784717
F 43.338205 36.016174 98.603053
F 42.652536 36.016174 120.421388
F 46.080880 59.169432 11.329708
F 45.395211 59.169432 33.148045
F 44.709542 59.169432 54.966380
F 44.023873 59.169432 76.784717
F 43.338205 59.169432 98.603053
F 42.652536 59.169432 120.421388
F 19.358969 20.580672 10.489938
F 18.673300 20.580672 32.308274
F 17.987631 20.580672 54.126610
F 17.301963 20.580672 75.944946
F 16.616294 20.580672 97.763282
F 15.930625 20.580672 119.581618
F 19.358969 43.733929 10.489938
F 18.673300 43.733929 32.308274
F 17.987631 43.733929 54.126610
F 17.301963 43.733929 75.944946
F 16.616294 43.733929 97.763282
F 15.930625 43.733929 119.581618
F 19.358969 66.887187 10.489938
F 18.673300 66.887187 32.308274
F 17.987631 66.887187 54.126610
F 17.301963 66.887187 75.944946
F 16.616294 66.887187 97.763282
F 15.930625 66.887187 119.581618
F 46.080880 20.580672 11.329708
F 45.395211 20.580672 33.148044
F 44.709542 20.580672 54.966380
F 44.023873 20.580672 76.784716
F 43.338205 20.580672 98.603052
F 42.652536 20.580672 120.421388
F 46.080880 43.733929 11.329708
F 45.395211 43.733929 33.148044
F 44.709542 43.733929 54.966380
F 44.023873 43.733929 76.784716
F 43.338205 43.733929 98.603052
F 42.652536 43.733929 120.421388
F 46.080880 66.887187 11.329708
F 45.395211 66.887187 33.148044
F 44.709542 66.887187 54.966380
F 44.023873 66.887187 76.784716
F 43.338205 66.887187 98.603052
F 42.652536 66.887187 120.421388
F 28.266276 5.145165 10.769860
F 27.580607 5.145165 32.588196
F 26.894938 5.145165 54.406532
F 26.209269 5.145165 76.224868
F 25.523600 5.145165 98.043204
F 24.837932 5.145165 119.861540
F 28.266276 28.298423 10.769860
F 27.580607 28.298423 32.588196
F 26.894938 28.298423 54.406532
F 26.209269 28.298423 76.224868
F 25.523600 28.298423 98.043204
F 24.837932 28.298423 119.861540
F 28.266276 51.451680 10.769860
F 27.580607 51.451680 32.588196
F 26.894938 51.451680 54.406532
F 26.209269 51.451680 76.224868
F 25.523600 51.451680 98.043204
F 24.837932 51.451680 119.861540
F 51.559843 5.145165 120.701310
F 51.559843 28.298423 120.701310
F 51.559843 51.451680 120.701310
F 28.266276 12.862917 10.769861
F 27.580607 12.862917 32.588197
F 26.894938 12.862917 54.406533
F 26.209269 12.862917 76.224869
F 25.523600 12.862917 98.043205
F 24.837932 12.862917 119.861541
F 28.266276 36.016175 10.769861
F 27.580607 36.016175 32.588197
F 26.894938 36.016175 54.406533
F 26.209269 36.016175 76.224869
F 25.523600 36.016175 98.043205
F 24.837932 36.016175 119.861541
F 28.266276 59.169432 10.769861
F 27.580607 59.169432 32.588197
F 26.894938 59.169432 54.406533
F 26.209269 59.169432 76.224869
F 25.523600 59.169432 98.043205
F 24.837932 59.169432 119.861541
F 51.559843 12.862917 120.701311
F 51.559843 36.016175 120.701311
F 51.559843 59.169432 120.701311
F 28.266276 20.580672 10.769861
F 27.580607 20.580672 32.588196
F 26.894938 20.580672 54.406532
F 26.209269 20.580672 76.224868
F 25.523600 20.580672 98.043204
F 24.837932 20.580672 119.861541
F 28.266276 43.733930 10.769861
F 27.580607 43.733930 32.588196
F 26.894938 43.733930 54.406532
F 26.209269 43.733930 76.224868
F 25.523600 43.733930 98.043204
F 24.837932 43.733930 119.861541
F 28.266276 66.887188 10.769861
F 27.580607 66.887188 32.588196
F 26.894938 66.887188 54.406532
F 26.209269 66.887188 76.224868
F 25.523600 66.887188 98.043204
F 24.837932 66.887188 119.861541
F 51.559843 20.580672 120.701311
F 51.559843 43.733930 120.701311
F 51.559843 66.887188 120.701311
F 10.337375 7.717749 13.846402
F 9.651707 7.717749 35.664738
F 8.966038 7.717749 57.483074
F 8.280369 7.717749 79.301410
F 7.594700 7.717749 101.119746
F 6.909031 7.717749 122.938082
F 10.337375 30.871007 13.846402
F 9.651707 30.871007 35.664738
F 8.966038 30.871007 57.483074
F 8.280369 30.871007 79.301410
F 7.594700 30.871007 101.119746
F 6.909031 30.871007 122.938082
F 10.337375 54.024264 13.846402
F 9.651707 54.024264 35.664738
F 8.966038 54.024264 57.483074
F 8.280369 54.024264 79.301410
F 7.594700 54.024264 101.119746
F 6.909031 54.024264 122.938082
F 37.059287 7.717749 14.686172
F 36.373618 7.717749 36.504508
F 35.687950 7.717749 58.322843
F 35.002281 7.717749 80.141180
F 34.316612 7.717749 101.959516
F 33.630943 7.717749 123.777852
F 37.059287 30.871007 14.686172
F 36.373618 30.871007 36.504508
F 35.687950 30.871007 58.322843
F 35.002281 30.871007 80.141180
F 34.316612 30.871007 101.959516
F 33.630943 30.871007 123.777852
F 37.059287 54.024264 14.686172
F 36.373618 54.024264 36.504508
F 35.687950 54.024264 58.322843
F 35.002281 54.024264 80.141180
F 34.316612 54.024264 101.959516
F 33.630943 54.024264 123.777852
F 10.337375 15.435502 13.846403
F 9.651707 15.435502 35.664739
F 8.966038 15.435502 57.483075
F 8.280369 15.435502 79.301411
F 7.594700 15.435502 101.119747
F 6.909031 15.435502 122.938083
F 10.337375 38.588760 13.846403
F 9.651707 38.588760 35.664739
F 8.966038 38.588760 57.483075
F 8.280369 38.588760 79.301411
F 7.594700 38.588760 101.119747
F 6.909031 38.588760 122.938083
F 10.337375 61.742017 13.846403
F 9.651707 61.742017 35.664739
F 8.966038 61.742017 57.483075
F 8.280369 61.742017 79.301411
F 7.594700 61.742017 101.119747
F 6.909031 61.742017 122.938083
F 37.059287 15.435502 14.686173
F 36.373618 15.435502 36.504509
F 35.687950 15.435502 58.322844
F 35.002281 15.435502 80.141181
F 34.316612 15.435502 101.959517
F 33.630943 15.435502 123.777853
F 37.059287 38.588760 14.686173
F 36.373618 38.588760 36.504509
F 35.687950 38.588760 58.322844
F 35.002281 38.588760 80.141181
F 34.316612 38.588760 101.959517
F 33.630943 38.588760 123.777853
F 37.059287 61.742017 14.686173
F 36.373618 61.742017 36.504509
F 35.687950 61.742017 58.322844
F 35.002281 61.742017 80.141181
F 34.316612 61.742017 101.959517
F 33.630943 61.742017 123.777853
F 10.337375 0.000000 13.846402
F 9.651707 0.000000 35.664738
F 8.966038 0.000000 57.483074
F 8.280369 0.000000 79.301410
F 7.594700 0.000000 101.119746
F 6.909031 0.000000 122.938082
F 10.337375 23.153257 13.846402
F 9.651707 23.153257 35.664738
F 8.966038 23.153257 57.483074
F 8.280369 23.153257 79.301410
F 7.594700 23.153257 101.119746
F 6.909031 23.153257 122.938082
F 10.337375 46.306515 13.846402
F 9.651707 46.306515 35.664738
F 8.966038 46.306515 57.483074
F 8.280369 46.306515 79.301410
F 7.594700 46.306515 101.119746
F 6.909031 46.306515 122.938082
F 37.059287 0.000000 14.686172
F 36.373618 0.000000 36.504508
F 35.687950 0.000000 58.322843
F 35.002281 0.000000 80.141180
F 34.316612 0.000000 101.959516
F 33.630943 0.000000 123.777852
F 37.059287 23.153257 14.686172
F 36.373618 23.153257 36.504508
F 35.687950 23.153257 58.322843
F 35.002281 23.153257 80.141180
F 34.316612 23.153257 101.959516
F 33.630943 23.153257 123.777852
F 37.059287 46.306515 14.686172
F 36.373618 46.306515 36.504508
F 35.687950 46.306515 58.322843
F 35.002281 46.306515 80.141180
F 34.316612 46.306515 101.959516
F 33.630943 46.306515 123.777852
F 19.244680 7.717751 14.126327
F 18.559011 7.717751 35.944662
F 17.873342 7.717751 57.762998
F 17.187673 7.717751 79.581335
F 16.502005 7.717751 101.399670
F 15.816336 7.717751 123.218007
F 19.244680 30.871008 14.126327
F 18.559011 30.871008 35.944662
F 17.873342 30.871008 57.762998
F 17.187673 30.871008 79.581335
F 16.502005 30.871008 101.399670
F 15.816336 30.871008 123.218007
F 19.244680 54.024266 14.126327
F 18.559011 54.024266 35.944662
F 17.873342 54.024266 57.762998
F 17.187673 54.024266 79.581335
F 16.502005 54.024266 101.399670
F 15.816336 54.024266 123.218007
F 45.966591 7.717751 14.966096
F 45.280922 7.717751 36.784432
F 44.595253 7.717751 58.602768
F 43.909584 7.717751 80.421104
F 43.223916 7.717751 102.239440
F 42.538247 7.717751 124.057777
F 45.966591 30.871008 14.966096
F 45.280922 30.871008 36.784432
F 44.595253 30.871008 58.602768
F 43.909584 30.871008 80.421104
F 43.223916 30.871008 102.239440
F 42.538247 30.871008 124.057777
F 45.966591 54.024266 14.966096
F 45.280922 54.024266 36.784432
F 44.595253 54.024266 58.602768
F 43.909584 54.024266 80.421104
F 43.223916 54.024266 102.239440
F 42.538247 54.024266 124.057777
F 19.244680 15.435503 14.126328
F 18.559011 15.435503 35.944663
F 17.873342 15.435503 57.762999
F 17.187673 15.435503 79.581336
F 16.502005 15.435503 101.399671
F 15.816336 15.435503 123.218008
F 19.244680 38.588761 14.126328
F 18.559011 38.588761 35.944663
F 17.873342 38.588761 57.762999
F 17.187673 38.588761 79.581336
F 16.502005 38.588761 101.399671
F 15.816336 38.588761 123.218008
F 19.244680 61.742018 14.126328
F 18.559011 61.742018 35.944663
F 17.873342 61.742018 57.762999
F 17.187673 61.742018 79.581336
F 16.502005 61.742018 101.399671
F 15.816336 61.742018 123.218008
F 45.966591 15.435503 14.966097
F 45.280922 15.435503 36.784433
F 44.595253 15.435503 58.602769
F 43.909584 15.435503 80.421105
F 43.223915 15.435503 102.239441
F 42.538247 15.435503 124.057778
F 45.966591 38.588761 14.966097
F 45.280922 38.588761 36.784433
F 44.595253 38.588761 58.602769
F 43.909584 38.588761 80.421105
F 43.223915 38.588761 102.239441
F 42.538247 38.588761 124.057778
F 45.966591 61.742018 14.966097
F 45.280922 61.742018 36.784433
F 44.595253 61.742018 58.602769
F 43.909584 61.742018 80.421105
F 43.223915 61.742018 102.239441
F 42.538247 61.742018 124.057778
F 19.244680 0.000001 14.126327
F 18.559011 0.000001 35.944662
F 17.873342 0.000001 57.762998
F 17.187673 0.000001 79.581335
F 16.502005 0.000001 101.399670
F 15.816336 0.000001 123.218007
F 19.244680 23.153259 14.126327
F 18.559011 23.153259 35.944662
F 17.873342 23.153259 57.762998
F 17.187673 23.153259 79.581335
F 16.502005 23.153259 101.399670
F 15.816336 23.153259 123.218007
F 19.244680 46.306516 14.126327
F 18.559011 46.306516 35.944662
F 17.873342 46.306516 57.762998
F 17.187673 46.306516 79.581335
F 16.502005 46.306516 101.399670
F 15.816336 46.306516 123.218007
F 45.966591 0.000001 14.966096
F 45.280922 0.000001 36.784432
F 44.595253 0.000001 58.602768
F 43.909584 0.000001 80.421104
F 43.223916 0.000001 102.239440
F 42.538247 0.000001 124.057777
F 45.966591 23.153259 14.966096
F 45.280922 23.153259 36.784432
F 44.595253 23.153259 58.602768
F 43.909584 23.153259 80.421104
F 43.223916 23.153259 102.239440
F 42.538247 23.153259 124.057777
F 45.966591 46.306516 14.966096
F 45.280922 46.306516 36.784432
F 44.595253 46.306516 58.602768
F 43.909584 46.306516 80.421104
F 43.223916 46.306516 102.239440
F 42.538247 46.306516 124.057777
F 28.151989 7.717750 14.406249
F 27.466320 7.717750 36.224585
F 26.780651 7.717750 58.042920
F 26.094982 7.717750 79.861257
F 25.409313 7.717750 101.679593
F 24.723644 7.717750 123.497929
F 28.151989 30.871007 14.406249
F 27.466320 30.871007 36.224585
F 26.780651 30.871007 58.042920
F 26.094982 30.871007 79.861257
F 25.409313 30.871007 101.679593
F 24.723644 30.871007 123.497929
F 28.151989 54.024265 14.406249
F 27.466320 54.024265 36.224585
F 26.780651 54.024265 58.042920
F 26.094982 54.024265 79.861257
F 25.409313 54.024265 101.679593
F 24.723644 54.024265 123.497929
F 51.445555 7.717750 124.337699
F 51.445555 30.871007 124.337699
F 51.445555 54.024265 124.337699
F 28.151989 15.435502 14.406250
F 27.466320 15.435502 36.224586
F 26.780651 15.435502 58.042921
F 26.094982 15.435502 79.861258
F 25.409313 15.435502 101.679594
F 24.723644 15.435502 123.497930
F 28.151989 38.588760 14.406250
F 27.466320 38.588760 36.224586
F 26.780651 38.588760 58.042921
F 26.094982 38.588760 79.861258
F 25.409313 38.588760 101.679594
F 24.723644 38.588760 123.497930
F 28.151989 61.742017 14.406250
F 27.466320 61.742017 36.224586
F 26.780651 61.742017 58.042921
F 26.094982 61.742017 79.861258
F 25.409313 61.742017 101.679594
F 24.723644 61.742017 123.497930
F 51.445555 15.435502 124.337700
F 51.445555 38.588760 124.337700
F 51.445555 61.742017 124.337700
F 28.151989 0.000000 14.406249
F 27.466320 0.000000 36.224585
F 26.780651 0.000000 58.042920
F 26.094982 0.000000 79.861257
F 25.409313 0.000000 101.679593
F 24.723644 0.000000 123.497929
F 28.151989 23.153258 14.406249
F 27.466320 23.153258 36.224585
F 26.780651 23.153258 58.042920
F 26.094982 23.153258 79.861257
F 25.409313 23.153258 101.679593
F 24.723644 23.153258 123.497929
F 28.151989 46.306515 14.406249
F 27.466320 46.306515 36.224585
F 26.780651 46.306515 58.042920
F 26.094982 46.306515 79.861257
F 25.409313 46.306515 101.679593
F 24.723644 46.306515 123.497929
F 51.445555 0.000000 124.337699
F 51.445555 23.153258 124.337699
F 51.445555 46.306515 124.337699
F 3.542636 1.286291 17.272849
F 2.856967 1.286291 39.091186
F 2.171299 1.286291 60.909521
F 1.485630 1.286291 82.727857
F 0.799961 1.286291 104.546194
F 0.114292 1.286291 126.364529
F 3.542636 24.439548 17.272849
F 2.856967 24.439548 39.091186
F 2.171299 24.439548 60.909521
F 1.485630 24.439548 82.727857
F 0.799961 24.439548 104.546194
F 0.114292 24.439548 126.364529
F 3.542636 47.592806 17.272849
F 2.856967 47.592806 39.091186
F 2.171299 47.592806 60.909521
F 1.485630 47.592806 82.727857
F 0.799961 47.592806 104.546194
F 0.114292 47.592806 126.364529
F 30.264547 1.286291 18.112619
F 29.578878 1.286291 39.930956
F 28.893209 1.286291 61.749291
F 28.207541 1.286291 83.567627
F 27.521872 1.286291 105.385964
F 26.836203 1.286291 127.204299
F 30.264547 24.439548 18.112619
F 29.578878 24.439548 39.930956
F 28.893209 24.439548 61.749291
F 28.207541 24.439548 83.567627
F 27.521872 24.439548 105.385964
F 26.836203 24.439548 127.204299
F 30.264547 47.592806 18.112619
F 29.578878 47.592806 39.930956
F 28.893209 47.592806 61.749291
F 28.207541 47.592806 83.567627
F 27.521872 47.592806 105.385964
F 26.836203 47.592806 127.204299
F 3.542636 9.004040 17.272849
F 2.856967 9.004040 39.091185
F 2.171299 9.004040 60.909521
F 1.485630 9.004040 82.727857
F 0.799961 9.004040 104.546194
F 0.114292 9.004040 126.364529
F 3.542636 32.157298 17.272849
F 2.856967 32.157298 39.091185
F 2.171299 32.157298 60.909521
F 1.485630 32.157298 82.727857
F 0.799961 32.157298 104.546194
F 0.114292 32.157298 126.364529
F 3.542636 55.310555 17.272849
F 2.856967 55.310555 39.091185
F 2.171299 55.310555 60.909521
F 1.485630 55.310555 82.727857
F 0.799961 55.310555 104.546194
F 0.114292 55.310555 126.364529
F 30.264547 9.004040 18.112619
F 29.578878 9.004040 39.930955
F 28.893209 9.004040 61.749291
F 28.207541 9.004040 83.567627
F 27.521872 9.004040 105.385964
F 26.836203 9.004040 127.204299
F 30.264547 32.157298 18.112619
F 29.578878 32.157298 39.930955
F 28.893209 32.157298 61.749291
F 28.207541 32.157298 83.567627
F 27.521872 32.157298 105.385964
F 26.836203 32.157298 127.204299
F 30.264547 55.310555 18.112619
F 29.578878 55.310555 39.930955
F 28.893209 55.310555 61.749291
F 28.207541 55.310555 83.567627
F 27.521872 55.310555 105.385964
F 26.836203 55.310555 127.204299
F 3.542636 16.721795 17.272850
F 2.856967 16.721795 39.091186
F 2.171299 16.721795 60.909522
F 1.485630 16.721795 82.727858
F 0.799961 16.721795 104.546194
F 0.114292 16.721795 126.364530
F 3.542636 39.875053 17.272850
F 2.856967 39.875053 39.091186
F 2.171299 39.875053 60.909522
F 1.485630 39.875053 82.727858
F 0.799961 39.875053 104.546194
F 0.114292 39.875053 126.364530
F 3.542636 63.028310 17.272850
F 2.856967 63.028310 39.091186
F 2.171299 63.028310 60.909522
F 1.485630 63.028310 82.727858
F 0.799961 63.028310 104.546194
F 0.114292 63.028310 126.364530
F 30.264547 16.721795 18.112620
F 29.578878 16.721795 39.930956
F 28.893209 16.721795 61.749292
F 28.207541 16.721795 83.567628
F 27.521872 16.721795 105.385964
F 26.836203 16.721795 127.204300
F 30.264547 39.875053 18.112620
F 29.578878 39.875053 39.930956
F 28.893209 39.875053 61.749292
F 28.207541 39.875053 83.567628
F 27.521872 39.875053 105.385964
F 26.836203 39.875053 127.204300
F 30.264547 63.028310 18.112620
F 29.578878 63.028310 39.930956
F 28.893209 63.028310 61.749292
F 28.207541 63.028310 83.567628
F 27.521872 63.028310 105.385964
F 26.836203 63.028310 127.204300
F 12.449936 1.286291 17.552772
F 11.764267 1.286291 39.371109
F 11.078598 1.286291 61.189445
F 10.392929 1.286291 83.007780
F 9.707261 1.286291 104.826117
F 9.021592 1.286291 126.644452
F 12.449936 24.439548 17.552772
F 11.764267 24.439548 39.371109
F 11.078598 24.439548 61.189445
F 10.392929 24.439548 83.007780
F 9.707261 24.439548 104.826117
F 9.021592 24.439548 126.644452
F 12.449936 47.592806 17.552772
F 11.764267 47.592806 39.371109
F 11.078598 47.592806 61.189445
F 10.392929 47.592806 83.007780
F 9.707261 47.592806 104.826117
F 9.021592 47.592806 126.644452
F 39.171847 1.286291 18.392542
F 38.486178 1.286291 40.210879
F 37.800509 1.286291 62.029214
F 37.114840 1.286291 83.847550
F 36.429171 1.286291 105.665887
F 35.743503 1.286291 127.484222
F 39.171847 24.439548 18.392542
F 38.486178 24.439548 40.210879
F 37.800509 24.439548 62.029214
F 37.114840 24.439548 83.847550
F 36.429171 24.439548 105.665887
F 35.743503 24.439548 127.484222
F 39.171847 47.592806 18.392542
F 38.486178 47.592806 40.210879
F 37.800509 47.592806 62.029214
F 37.114840 47.592806 83.847550
F 36.429171 47.592806 105.665887
F 35.743503 47.592806 127.484222
F 12.449936 9.004040 17.552772
F 11.764267 9.004040 39.371109
F 11.078598 9.004040 61.189445
F 10.392929 9.004040 83.007780
F 9.707261 9.004040 104.826117
F 9.021592 9.004040 126.644452
F 12.449936 32.157298 17.552772
F 11.764267 32.157298 39.371109
F 11.078598 32.157298 61.189445
F 10.392929 32.157298 83.007780
F 9.707261 32.157298 104.826117
F 9.021592 32.157298 126.644452
F 12.449936 55.310555 17.552772
F 11.764267 55.310555 39.371109
F 11.078598 55.310555 61.189445
F 10.392929 55.310555 83.007780
F 9.707261 55.310555 104.826117
F 9.021592 55.310555 126.644452
F 39.171847 9.004040 18.392542
F 38.486178 9.004040 40.210879
F 37.800509 9.004040 62.029214
F 37.114840 9.004040 83.847550
F 36.429171 9.004040 105.665887
F 35.743503 9.004040 127.484222
F 39.171847 32.157298 18.392542
F 38.486178 32.157298 40.210879
F 37.800509 32.157298 62.029214
F 37.114840 32.157298 83.847550
F 36.429171 32.157298 105.665887
F 35.743503 32.157298 127.484222
F 39.171847 55.310555 18.392542
F 38.486178 55.310555 40.210879
F 37.800509 55.310555 62.029214
F 37.114840 55.310555 83.847550
F 36.429171 55.310555 105.665887
F 35.743503 55.310555 127.484222
F 12.449936 16.721795 17.552773
F 11.764267 16.721795 39.371109
F 11.078598 16.721795 61.189446
F 10.392929 16.721795 83.007781
F 9.707261 16.721795 104.826118
F 9.021592 16.721795 126.644453
F 12.449936 39.875053 17.552773
F 11.764267 39.875053 39.371109
F 11.078598 39.875053 61.189446
F 10.392929 39.875053 83.007781
F 9.707261 39.875053 104.826118
F 9.021592 39.875053 126.644453
F 12.449936 63.028310 17.552773
F 11.764267 63.028310 39.371109
F 11.078598 63.028310 61.189446
F 10.392929 63.028310 83.007781
F 9.707261 63.028310 104.826118
F 9.021592 63.028310 126.644453
F 39.171847 16.721795 18.392543
F 38.486178 16.721795 40.210879
F 37.800509 16.721795 62.029215
F 37.114840 16.721795 83.847551
F 36.429171 16.721795 105.665888
F 35.743503 16.721795 127.484223
F 39.171847 39.875053 18.392543
F 38.486178 39.875053 40.210879
F 37.800509 39.875053 62.029215
F 37.114840 39.875053 83.847551
F 36.429171 39.875053 105.665888
F 35.743503 39.875053 127.484223
F 39.171847 63.028310 18.392543
F 38.486178 63.028310 40.210879
F 37.800509 63.028310 62.029215
F 37.114840 63.028310 83.847551
F 36.429171 63.028310 105.665888
F 35.743503 63.028310 127.484223
F 21.357242 1.286290 17.832697
F 20.671573 1.286290 39.651033
F 19.985904 1.286290 61.469369
F 19.300235 1.286290 83.287705
F 18.614566 1.286290 105.106041
F 17.928897 1.286290 126.924377
F 21.357242 24.439547 17.832697
F 20.671573 24.439547 39.651033
F 19.985904 24.439547 61.469369
F 19.300235 24.439547 83.287705
F 18.614566 24.439547 105.106041
F 17.928897 24.439547 126.924377
F 21.357242 47.592805 17.832697
F 20.671573 47.592805 39.651033
F 19.985904 47.592805 61.469369
F 19.300235 47.592805 83.287705
F 18.614566 47.592805 105.106041
F 17.928897 47.592805 126.924377
F 48.079153 1.286290 18.672466
F 47.393484 1.286290 40.490803
F 46.707816 1.286290 62.309139
F 46.022147 1.286290 84.127474
F 45.336478 1.286290 105.945811
F 44.650809 1.286290 127.764147
F 48.079153 24.439547 18.672466
F 47.393484 24.439547 40.490803
F 46.707816 24.439547 62.309139
F 46.022147 24.439547 84.127474
F 45.336478 24.439547 105.945811
F 44.650809 24.439547 127.764147
F 48.079153 47.592805 18.672466
F 47.393484 47.592805 40.490803
F 46.707816 47.592805 62.309139
F 46.022147 47.592805 84.127474
F 45.336478 47.592805 105.945811
F 44.650809 47.592805 127.764147
F 21.357242 9.004039 17.832697
F 20.671573 9.004039 39.651033
F 19.985904 9.004039 61.469369
F 19.300235 9.004039 83.287705
F 18.614566 9.004039 105.106041
F 17.928897 9.004039 126.924377
F 21.357242 32.157297 17.832697
F 20.671573 32.157297 39.651033
F 19.985904 32.157297 61.469369
F 19.300235 32.157297 83.287705
F 18.614566 32.157297 105.106041
F 17.928897 32.157297 126.924377
F 21.357242 55.310554 17.832697
F 20.671573 55.310554 39.651033
F 19.985904 55.310554 61.469369
F 19.300235 55.310554 83.287705
F 18.614566 55.310554 105.106041
F 17.928897 55.310554 126.924377
F 48.079153 9.004039 18.672466
F 47.393484 9.004039 40.490803
F 46.707816 9.004039 62.309139
F 46.022147 9.004039 84.127474
F 45.336478 9.004039 105.945811
F 44.650809 9.004039 127.764147
F 48.079153 32.157297 18.672466
F 47.393484 32.157297 40.490803
F 46.707816 32.157297 62.309139
F 46.022147 32.157297 84.127474
F 45.336478 32.157297 105.945811
F 44.650809 32.157297 127.764147
F 48.079153 55.310554 18.672466
F 47.393484 55.310554 40.490803
F 46.707816 55.310554 62.309139
F 46.022147 55.310554 84.127474
F 45.336478 55.310554 105.945811
F 44.650809 55.310554 127.764147
F 21.357241 16.721795 17.832698
F 20.671573 16.721795 39.651033
F 19.985904 16.721795 61.469370
F 19.300235 16.721795 83.287706
F 18.614566 16.721795 105.106042
F 17.928897 16.721795 126.924378
F 21.357241 39.875052 17.832698
F 20.671573 39.875052 39.651033
F 19.985904 39.875052 61.469370
F 19.300235 39.875052 83.287706
F 18.614566 39.875052 105.106042
F 17.928897 39.875052 126.924378
F 21.357241 63.028310 17.832698
F 20.671573 63.028310 39.651033
F 19.985904 63.028310 61.469370
F 19.300235 63.028310 83.287706
F 18.614566 63.028310 105.106042
F 17.928897 63.028310 126.924378
F 48.079153 16.721795 18.672467
F 47.393484 16.721795 40.490803
F 46.707816 16.721795 62.309140
F 46.022147 16.721795 84.127475
F 45.336478 16.721795 105.945812
F 44.650809 16.721795 127.764148
F 48.079153 39.875052 18.672467
F 47.393484 39.875052 40.490803
F 46.707816 39.875052 62.309140
F 46.022147 39.875052 84.127475
F 45.336478 39.875052 105.945812
F 44.650809 39.875052 127.764148
F 48.079153 63.028310 18.672467
F 47.393484 63.028310 40.490803
F 46.707816 63.028310 62.309140
F 46.022147 63.028310 84.127475
F 45.336478 63.028310 105.945812
F 44.650809 63.028310 127.764148
F 3.428344 3.858875 20.909238
F 2.742675 3.858875 42.727574
F 2.057006 3.858875 64.545911
F 1.371338 3.858875 86.364246
F 0.685669 3.858875 108.182582
F 0.000000 3.858875 130.000919
F 3.428344 27.012132 20.909238
F 2.742675 27.012132 42.727574
F 2.057006 27.012132 64.545911
F 1.371338 27.012132 86.364246
F 0.685669 27.012132 108.182582
F 0.000000 27.012132 130.000919
F 3.428344 50.165390 20.909238
F 2.742675 50.165390 42.727574
F 2.057006 50.165390 64.545911
F 1.371338 50.165390 86.364246
F 0.685669 50.165390 108.182582
F 0.000000 50.165390 130.000919
F 30.150255 3.858875 21.749008
F 29.464586 3.858875 43.567344
F 28.778917 3.858875 65.385681
F 28.093249 3.858875 87.204016
F 27.407580 3.858875 109.022352
F 26.721911 3.858875 130.840689
F 30.150255 27.012132 21.749008
F 29.464586 27.012132 43.567344
F 28.778917 27.012132 65.385681
F 28.093249 27.012132 87.204016
F 27.407580 27.012132 109.022352
F 26.721911 27.012132 130.840689
F 30.150255 50.165390 21.749008
F 29.464586 50.165390 43.567344
F 28.778917 50.165390 65.385681
F 28.093249 50.165390 87.204016
F 27.407580 50.165390 109.022352
F 26.721911 50.165390 130.840689
F 3.428344 11.576625 20.909238
F 2.742675 11.576625 42.727574
F 2.057006 11.576625 64.545911
F 1.371338 11.576625 86.364246
F 0.685669 11.576625 108.182582
F 0.000000 11.576625 130.000919
F 3.428344 34.729882 20.909238
F 2.742675 34.729882 42.727574
F 2.057006 34.729882 64.545911
F 1.371338 34.729882 86.364246
F 0.685669 34.729882 108.182582
F 0.000000 34.729882 130.000919
F 3.428344 57.883140 20.909238
F 2.742675 57.883140 42.727574
F 2.057006 57.883140 64.545911
F 1.371338 57.883140 86.364246
F 0.685669 57.883140 108.182582
F 0.000000 57.883140 130.000919
F 30.150255 11.576625 21.749008
F 29.464586 11.576625 43.567344
F 28.778917 11.576625 65.385681
F 28.093249 11.576625 87.204016
F 27.407580 11.576625 109.022352
F 26.721911 11.576625 130.840689
F 30.150255 34.729882 21.749008
F 29.464586 34.729882 43.567344
F 28.778917 34.729882 65.385681
F 28.093249 34.729882 87.204016
F 27.407580 34.729882 109.022352
F 26.721911 34.729882 130.840689
F 30.150255 57.883140 21.749008
F 29.464586 57.883140 43.567344
F 28.778917 57.883140 65.385681
F 28.093249 57.883140 87.204016
F 27.407580 57.883140 109.022352
F 26.721911 57.883140 130.840689
F 3.428344 19.294380 20.909238
F 2.742675 19.294380 42.727575
F 2.057006 19.294380 64.545911
F 1.371338 19.294380 86.364247
F 0.685669 19.294380 108.182583
F 0.000000 19.294380 130.000919
F 3.428344 42.447638 20.909238
F 2.742675 42.447638 42.727575
F 2.057006 42.447638 64.545911
F 1.371338 42.447638 86.364247
F 0.685669 42.447638 108.182583
F 0.000000 42.447638 130.000919
F 3.428344 65.600895 20.909238
F 2.742675 65.600895 42.727575
F 2.057006 65.600895 64.545911
F 1.371338 65.600895 86.364247
F 0.685669 65.600895 108.182583
F 0.000000 65.600895 130.000919
F 30.150255 19.294380 21.749008
F 29.464586 19.294380 43.567345
F 28.778917 19.294380 65.385681
F 28.093248 19.294380 87.204017
F 27.407580 19.294380 109.022353
F 26.721911 19.294380 130.840689
F 30.150255 42.447638 21.749008
F 29.464586 42.447638 43.567345
F 28.778917 42.447638 65.385681
F 28.093248 42.447638 87.204017
F 27.407580 42.447638 109.022353
F 26.721911 42.447638 130.840689
F 30.150255 65.600895 21.749008
F 29.464586 65.600895 43.567345
F 28.778917 65.600895 65.385681
F 28.093248 65.600895 87.204017
F 27.407580 65.600895 109.022353
F 26.721911 65.600895 130.840689
F 12.335642 3.858875 21.189162
F 11.649973 3.858875 43.007498
F 10.964304 3.858875 64.825834
F 10.278635 3.858875 86.644169
F 9.592966 3.858875 108.462506
F 8.907298 3.858875 130.280842
F 12.335642 27.012133 21.189162
F 11.649973 27.012133 43.007498
F 10.964304 27.012133 64.825834
F 10.278635 27.012133 86.644169
F 9.592966 27.012133 108.462506
F 8.907298 27.012133 130.280842
F 12.335642 50.165390 21.189162
F 11.649973 50.165390 43.007498
F 10.964304 50.165390 64.825834
F 10.278635 50.165390 86.644169
F 9.592966 50.165390 108.462506
F 8.907298 50.165390 130.280842
F 39.057554 3.858875 22.028931
F 38.371885 3.858875 43.847268
F 37.686216 3.858875 65.665604
F 37.000547 3.858875 87.483939
F 36.314878 3.858875 109.302276
F 35.629209 3.858875 131.120612
F 39.057554 27.012133 22.028931
F 38.371885 27.012133 43.847268
F 37.686216 27.012133 65.665604
F 37.000547 27.012133 87.483939
F 36.314878 27.012133 109.302276
F 35.629209 27.012133 131.120612
F 39.057554 50.165390 22.028931
F 38.371885 50.165390 43.847268
F 37.686216 50.165390 65.665604
F 37.000547 50.165390 87.483939
F 36.314878 50.165390 109.302276
F 35.629209 50.165390 131.120612
F 12.335642 11.576625 21.189162
F 11.649973 11.576625 43.007498
F 10.964304 11.576625 64.825834
F 10.278635 11.576625 86.644169
F 9.592966 11.576625 108.462506
F 8.907298 11.576625 130.280842
F 12.335642 34.729883 21.189162
F 11.649973 34.729883 43.007498
F 10.964304 34.729883 64.825834
F 10.278635 34.729883 86.644169
F 9.592966 34.729883 108.462506
F 8.907298 34.729883 130.280842
F 12.335642 57.883140 21.189162
F 11.649973 57.883140 43.007498
F 10.964304 57.883140 64.825834
F 10.278635 57.883140 86.644169
F 9.592966 57.883140 108.462506
F 8.907298 57.883140 130.280842
F 39.057554 11.576625 22.028931
F 38.371885 11.576625 43.847268
F 37.686216 11.576625 65.665604
F 37.000547 11.576625 87.483939
F 36.314878 11.576625 109.302276
F 35.629209 11.576625 131.120612
F 39.057554 34.729883 22.028931
F 38.371885 34.729883 43.847268
F 37.686216 34.729883 65.665604
F 37.000547 34.729883 87.483939
F 36.314878 34.729883 109.302276
F 35.629209 34.729883 131.120612
F 39.057554 57.883140 22.028931
F 38.371885 57.883140 43.847268
F 37.686216 57.883140 65.665604
F 37.000547 57.883140 87.483939
F 36.314878 57.883140 109.302276
F 35.629209 57.883140 131.120612
F 12.335642 19.294380 21.189163
F 11.649973 19.294380 43.007498
F 10.964304 19.294380 64.825835
F 10.278635 19.294380 86.644170
F 9.592966 19.294380 108.462506
F 8.907298 19.294380 130.280843
F 12.335642 42.447638 21.189163
F 11.649973 42.447638 43.007498
F 10.964304 42.447638 64.825835
F 10.278635 42.447638 86.644170
F 9.592966 42.447638 108.462506
F 8.907298 42.447638 130.280843
F 12.335642 65.600896 21.189163
F 11.649973 65.600896 43.007498
F 10.964304 65.600896 64.825835
F 10.278635 65.600896 86.644170
F 9.592966 65.600896 108.462506
F 8.907298 65.600896 130.280843
F 39.057554 19.294380 22.028932
F 38.371885 19.294380 43.847268
F 37.686216 19.294380 65.665605
F 37.000547 19.294380 87.483940
F 36.314878 19.294380 109.302276
F 35.629209 19.294380 131.120613
F 39.057554 42.447638 22.028932
F 38.371885 42.447638 43.847268
F 37.686216 42.447638 65.665605
F 37.000547 42.447638 87.483940
F 36.314878 42.447638 109.302276
F 35.629209 42.447638 131.120613
F 39.057554 65.600896 22.028932
F 38.371885 65.600896 43.847268
F 37.686216 65.600896 65.665605
F 37.000547 65.600896 87.483940
F 36.314878 65.600896 109.302276
F 35.629209 65.600896 131.120613
F 21.242950 3.858876 21.469086
F 20.557282 3.858876 43.287423
F 19.871613 3.858876 65.105758
F 19.185944 3.858876 86.924094
F 18.500275 3.858876 108.742431
F 17.814606 3.858876 130.560766
F 21.242950 27.012134 21.469086
F 20.557282 27.012134 43.287423
F 19.871613 27.012134 65.105758
F 19.185944 27.012134 86.924094
F 18.500275 27.012134 108.742431
F 17.814606 27.012134 130.560766
F 21.242950 50.165391 21.469086
F 20.557282 50.165391 43.287423
F 19.871613 50.165391 65.105758
F 19.185944 50.165391 86.924094
F 18.500275 50.165391 108.742431
F 17.814606 50.165391 130.560766
F 47.964861 3.858876 22.308856
F 47.279192 3.858876 44.127192
F 46.593524 3.858876 65.945528
F 45.907855 3.858876 87.763864
F 45.222186 3.858876 109.582200
F 44.536517 3.858876 131.400536
F 47.964861 27.012134 22.308856
F 47.279192 27.012134 44.127192
F 46.593524 27.012134 65.945528
F 45.907855 27.012134 87.763864
F 45.222186 27.012134 109.582200
F 44.536517 27.012134 131.400536
F 47.964861 50.165391 22.308856
F 47.279192 50.165391 44.127192
F 46.593524 50.165391 65.945528
F 45.907855 50.165391 87.763864
F 45.222186 50.165391 109.582200
F 44.536517 50.165391 131.400536
F 21.242950 11.576626 21.469086
F 20.557282 11.576626 43.287423
F 19.871613 11.576626 65.105758
F 19.185944 11.576626 86.924095
F 18.500275 11.576626 108.742431
F 17.814606 11.576626 130.560766
F 21.242950 34.729884 21.469086
F 20.557282 34.729884 43.287423
F 19.871613 34.729884 65.105758
F 19.185944 34.729884 86.924095
F 18.500275 34.729884 108.742431
F 17.814606 34.729884 130.560766
F 21.242950 57.883141 21.469086
F 20.557282 57.883141 43.287423
F 19.871613 57.883141 65.105758
F 19.185944 57.883141 86.924095
F 18.500275 57.883141 108.742431
F 17.814606 57.883141 130.560766
F 47.964861 11.576626 22.308856
F 47.279192 11.576626 44.127192
F 46.593524 11.576626 65.945528
F 45.907855 11.576626 87.763865
F 45.222186 11.576626 109.582200
F 44.536517 11.576626 131.400536
F 47.964861 34.729884 22.308856
F 47.279192 34.729884 44.127192
F 46.593524 34.729884 65.945528
F 45.907855 34.729884 87.763865
F 45.222186 34.729884 109.582200
F 44.536517 34.729884 131.400536
F 47.964861 57.883141 22.308856
F 47.279192 57.883141 44.127192
F 46.593524 57.883141 65.945528
F 45.907855 57.883141 87.763865
F 45.222186 57.883141 109.582200
F 44.536517 57.883141 131.400536
F 21.242950 19.294382 21.469087
F 20.557282 19.294382 43.287423
F 19.871613 19.294382 65.105759
F 19.185944 19.294382 86.924095
F 18.500275 19.294382 108.742431
F 17.814606 19.294382 130.560767
F 21.242950 42.447639 21.469087
F 20.557282 42.447639 43.287423
F 19.871613 42.447639 65.105759
F 19.185944 42.447639 86.924095
F 18.500275 42.447639 108.742431
F 17.814606 42.447639 130.560767
F 21.242950 65.600897 21.469087
F 20.557282 65.600897 43.287423
F 19.871613 65.600897 65.105759
F 19.185944 65.600897 86.924095
F 18.500275 65.600897 108.742431
F 17.814606 65.600897 130.560767
F 47.964861 19.294382 22.308857
F 47.279192 19.294382 44.127192
F 46.593523 19.294382 65.945529
F 45.907855 19.294382 87.763865
F 45.222186 19.294382 109.582200
F 44.536517 19.294382 131.400537
F 47.964861 42.447639 22.308857
F 47.279192 42.447639 44.127192
F 46.593523 42.447639 65.945529
F 45.907855 42.447639 87.763865
F 45.222186 42.447639 109.582200
F 44.536517 42.447639 131.400537
F 47.964861 65.600897 22.308857
F 47.279192 65.600897 44.127192
F 46.593523 65.600897 65.945529
F 45.907855 65.600897 87.763865
F 45.222186 65.600897 109.582200
F 44.536517 65.600897 131.400537
F 3.514065 3.858875 18.181948
F 2.828396 3.858875 40.000284
F 2.142727 3.858875 61.818619
F 1.457058 3.858875 83.636956
F 0.771389 3.858875 105.455292
F 0.085721 3.858875 127.273628
F 3.514065 27.012133 18.181948
F 2.828396 27.012133 40.000284
F 2.142727 27.012133 61.818619
F 1.457058 27.012133 83.636956
F 0.771389 27.012133 105.455292
F 0.085721 27.012133 127.273628
F 3.514065 50.165390 18.181948
F 2.828396 50.165390 40.000284
F 2.142727 50.165390 61.818619
F 1.457058 50.165390 83.636956
F 0.771389 50.165390 105.455292
F 0.085721 50.165390 127.273628
F 30.235976 3.858875 19.021718
F 29.550307 3.858875 40.840054
F 28.864638 3.858875 62.658389
F 28.178969 3.858875 84.476726
F 27.493300 3.858875 106.295062
F 26.807631 3.858875 128.113398
F 30.235976 27.012133 19.021718
F 29.550307 27.012133 40.840054
F 28.864638 27.012133 62.658389
F 28.178969 27.012133 84.476726
F 27.493300 27.012133 106.295062
F 26.807631 27.012133 128.113398
F 30.235976 50.165390 19.021718
F 29.550307 50.165390 40.840054
F 28.864638 50.165390 62.658389
F 28.178969 50.165390 84.476726
F 27.493300 50.165390 106.295062
F 26.807631 50.165390 128.113398
F 3.514065 11.576625 18.181947
F 2.828396 11.576625 40.000284
F 2.142727 11.576625 61.818619
F 1.457058 11.576625 83.636956
F 0.771389 11.576625 105.455292
F 0.085721 11.576625 127.273627
F 3.514065 34.729883 18.181947
F 2.828396 34.729883 40.000284
F 2.142727 34.729883 61.818619
F 1.457058 34.729883 83.636956
F 0.771389 34.729883 105.455292
F 0.085721 34.729883 127.273627
F 3.514065 57.883140 18.181947
F 2.828396 57.883140 40.000284
F 2.142727 57.883140 61.818619
F 1.457058 57.883140 83.636956
F 0.771389 57.883140 105.455292
F 0.085721 57.883140 127.273627
F 30.235976 11.576625 19.021717
F 29.550307 11.576625 40.840054
F 28.864638 11.576625 62.658389
F 28.178969 11.576625 84.476726
F 27.493300 11.576625 106.295062
F 26.807631 11.576625 128.113397
F 30.235976 34.729883 19.021717
F 29.550307 34.729883 40.840054
F 28.864638 34.729883 62.658389
F 28.178969 34.729883 84.476726
F 27.493300 34.729883 106.295062
F 26.807631 34.729883 128.113397
F 30.235976 57.883140 19.021717
F 29.550307 57.883140 40.840054
F 28.864638 57.883140 62.658389
F 28.178969 57.883140 84.476726
F 27.493300 57.883140 106.295062
F 26.807631 57.883140 128.113397
F 3.514065 19.294381 18.181947
F 2.828396 19.294381 40.000283
F 2.142727 19.294381 61.818619
F 1.457058 19.294381 83.636955
F 0.771389 19.294381 105.455291
F 0.085721 19.294381 127.273627
F 3.514065 42.447638 18.181947
F 2.828396 42.447638 40.000283
F 2.142727 42.447638 61.818619
F 1.457058 42.447638 83.636955
F 0.771389 42.447638 105.455291
F 0.085721 42.447638 127.273627
F 3.514065 65.600896 18.181947
F 2.828396 65.600896 40.000283
F 2.142727 65.600896 61.818619
F 1.457058 65.600896 83.636955
F 0.771389 65.600896 105.455291
F 0.085721 65.600896 127.273627
F 30.235976 19.294381 19.021717
F 29.550307 19.294381 40.840053
F 28.864638 19.294381 62.658389
F 28.178969 19.294381 84.476725
F 27.493300 19.294381 106.295061
F 26.807631 19.294381 128.113397
F 30.235976 42.447638 19.021717
F 29.550307 42.447638 40.840053
F 28.864638 42.447638 62.658389
F 28.178969 42.447638 84.476725
F 27.493300 42.447638 106.295061
F 26.807631 42.447638 128.113397
F 30.235976 65.600896 19.021717
F 29.550307 65.600896 40.840053
F 28.864638 65.600896 62.658389
F 28.178969 65.600896 84.476725
F 27.493300 65.600896 106.295061
F 26.807631 65.600896 128.113397
F 12.421363 3.858875 18.461870
F 11.735695 3.858875 40.280207
F 11.050026 3.858875 62.098543
F 10.364357 3.858875 83.916879
F 9.678688 3.858875 105.735215
F 8.993019 3.858875 127.553551
F 12.421363 27.012133 18.461870
F 11.735695 27.012133 40.280207
F 11.050026 27.012133 62.098543
F 10.364357 27.012133 83.916879
F 9.678688 27.012133 105.735215
F 8.993019 27.012133 127.553551
F 12.421363 50.165390 18.461870
F 11.735695 50.165390 40.280207
F 11.050026 50.165390 62.098543
F 10.364357 50.165390 83.916879
F 9.678688 50.165390 105.735215
F 8.993019 50.165390 127.553551
F 39.143275 3.858875 19.301640
F 38.457606 3.858875 41.119977
F 37.771938 3.858875 62.938313
F 37.086269 3.858875 84.756649
F 36.400600 3.858875 106.574985
F 35.714931 3.858875 128.393321
F 39.143275 27.012133 19.301640
F 38.457606 27.012133 41.119977
F 37.771938 27.012133 62.938313
F 37.086269 27.012133 84.756649
F 36.400600 27.012133 106.574985
F 35.714931 27.012133 128.393321
F 39.143275 50.165390 19.301640
F 38.457606 50.165390 41.119977
F 37.771938 50.165390 62.938313
F 37.086269 50.165390 84.756649
F 36.400600 50.165390 106.574985
F 35.714931 50.165390 128.393321
F 12.421363 11.576625 18.461870
F 11.735695 11.576625 40.280207
F 11.050026 11.576625 62.098543
F 10.364357 11.576625 83.916878
F 9.678688 11.576625 105.735215
F 8.993019 11.576625 127.553551
F 12.421363 34.729883 18.461870
F 11.735695 34.729883 40.280207
F 11.050026 34.729883 62.098543
F 10.364357 34.729883 83.916878
F 9.678688 34.729883 105.735215
F 8.993019 34.729883 127.553551
F 12.421363 57.883140 18.461870
F 11.735695 57.883140 40.280207
F 11.050026 57.883140 62.098543
F 10.364357 57.883140 83.916878
F 9.678688 57.883140 105.735215
F 8.993019 57.883140 127.553551
F 39.143275 11.576625 19.301640
F 38.457606 11.576625 41.119977
F 37.771938 11.576625 62.938313
F 37.086269 11.576625 84.756648
F 36.400600 11.576625 106.574985
F 35.714931 11.576625 128.393321
F 39.143275 34.729883 19.301640
F 38.457606 34.729883 41.119977
F 37.771938 34.729883 62.938313
F 37.086269 34.729883 84.756648
F 36.400600 34.729883 106.574985
F 35.714931 34.729883 128.393321
F 39.143275 57.883140 19.301640
F 38.457606 57.883140 41.119977
F 37.771938 57.883140 62.938313
F 37.086269 57.883140 84.756648
F 36.400600 57.883140 106.574985
F 35.714931 57.883140 128.393321
F 12.421363 19.294381 18.461870
F 11.735695 19.294381 40.280206
F 11.050026 19.294381 62.098543
F 10.364357 19.294381 83.916878
F 9.678688 19.294381 105.735214
F 8.993019 19.294381 127.553551
F 12.421363 42.447638 18.461870
F 11.735695 42.447638 40.280206
F 11.050026 42.447638 62.098543
F 10.364357 42.447638 83.916878
F 9.678688 42.447638 105.735214
F 8.993019 42.447638 127.553551
F 12.421363 65.600896 18.461870
F 11.735695 65.600896 40.280206
F 11.050026 65.600896 62.098543
F 10.364357 65.600896 83.916878
F 9.678688 65.600896 105.735214
F 8.993019 65.600896 127.553551
F 39.143275 19.294381 19.301640
F 38.457606 19.294381 41.119976
F 37.771938 19.294381 62.938313
F 37.086269 19.294381 84.756648
F 36.400600 19.294381 106.574984
F 35.714931 19.294381 128.393321
F 39.143275 42.447638 19.301640
F 38.457606 42.447638 41.119976
F 37.771938 42.447638 62.938313
F 37.086269 42.447638 84.756648
F 36.400600 42.447638 106.574984
F 35.714931 42.447638 128.393321
F 39.143275 65.600896 19.301640
F 38.457606 65.600896 41.119976
F 37.771938 65.600896 62.938313
F 37.086269 65.600896 84.756648
F 36.400600 65.600896 106.574984
F 35.714931 65.600896 128.393321
F 21.328671 3.858876 18.741793
F 20.643002 3.858876 40.560129
F 19.957333 3.858876 62.378465
F 19.271664 3.858876 84.196802
F 18.585996 3.858876 106.015137
F 17.900327 3.858876 127.833473
F 21.328671 27.012133 18.741793
F 20.643002 27.012133 40.560129
F 19.957333 27.012133 62.378465
F 19.271664 27.012133 84.196802
F 18.585996 27.012133 106.015137
F 17.900327 27.012133 127.833473
F 21.328671 50.165391 18.741793
F 20.643002 50.165391 40.560129
F 19.957333 50.165391 62.378465
F 19.271664 50.165391 84.196802
F 18.585996 50.165391 106.015137
F 17.900327 50.165391 127.833473
F 48.050582 3.858876 19.581563
F 47.364913 3.858876 41.399899
F 46.679244 3.858876 63.218235
F 45.993575 3.858876 85.036572
F 45.307907 3.858876 106.854907
F 44.622238 3.858876 128.673243
F 48.050582 27.012133 19.581563
F 47.364913 27.012133 41.399899
F 46.679244 27.012133 63.218235
F 45.993575 27.012133 85.036572
F 45.307907 27.012133 106.854907
F 44.622238 27.012133 128.673243
F 48.050582 50.165391 19.581563
F 47.364913 50.165391 41.399899
F 46.679244 50.165391 63.218235
F 45.993575 50.165391 85.036572
F 45.307907 50.165391 106.854907
F 44.622238 50.165391 128.673243
F 21.328671 11.576626 18.741793
F 20.643002 11.576626 40.560129
F 19.957333 11.576626 62.378465
F 19.271665 11.576626 84.196801
F 18.585996 11.576626 106.015137
F 17.900327 11.576626 127.833473
F 21.328671 34.729883 18.741793
F 20.643002 34.729883 40.560129
F 19.957333 34.729883 62.378465
F 19.271665 34.729883 84.196801
F 18.585996 34.729883 106.015137
F 17.900327 34.729883 127.833473
F 21.328671 57.883141 18.741793
F 20.643002 57.883141 40.560129
F 19.957333 57.883141 62.378465
F 19.271665 57.883141 84.196801
F 18.585996 57.883141 106.015137
F 17.900327 57.883141 127.833473
F 48.050582 11.576626 19.581563
F 47.364913 11.576626 41.399899
F 46.679244 11.576626 63.218235
F 45.993575 11.576626 85.036571
F 45.307907 11.576626 106.854907
F 44.622238 11.576626 128.673243
F 48.050582 34.729883 19.581563
F 47.364913 34.729883 41.399899
F 46.679244 34.729883 63.218235
F 45.993575 34.729883 85.036571
F 45.307907 34.729883 106.854907
F 44.622238 34.729883 128.673243
F 48.050582 57.883141 19.581563
F 47.364913 57.883141 41.399899
F 46.679244 57.883141 63.218235
F 45.993575 57.883141 85.036571
F 45.307907 57.883141 106.854907
F 44.622238 57.883141 128.673243
F 21.328671 19.294381 18.741793
F 20.643002 19.294381 40.560128
F 19.957333 19.294381 62.378465
F 19.271665 19.294381 84.196801
F 18.585996 19.294381 106.015136
F 17.900327 19.294381 127.833473
F 21.328671 42.447639 18.741793
F 20.643002 42.447639 40.560128
F 19.957333 42.447639 62.378465
F 19.271665 42.447639 84.196801
F 18.585996 42.447639 106.015136
F 17.900327 42.447639 127.833473
F 21.328671 65.600896 18.741793
F 20.643002 65.600896 40.560128
F 19.957333 65.600896 62.378465
F 19.271665 65.600896 84.196801
F 18.585996 65.600896 106.015136
F 17.900327 65.600896 127.833473
F 48.050582 19.294381 19.581563
F 47.364913 19.294381 41.399898
F 46.679244 19.294381 63.218235
F 45.993575 19.294381 85.036571
F 45.307907 19.294381 106.854906
F 44.622238 19.294381 128.673243
F 48.050582 42.447639 19.581563
F 47.364913 42.447639 41.399898
F 46.679244 42.447639 63.218235
F 45.993575 42.447639 85.036571
F 45.307907 42.447639 106.854906
F 44.622238 42.447639 128.673243
F 48.050582 65.600896 19.581563
F 47.364913 65.600896 41.399898
F 46.679244 65.600896 63.218235
F 45.993575 65.600896 85.036571
F 45.307907 65.600896 106.854906
F 44.622238 65.600896 128.673243
F 3.628333 1.286291 14.545558
F 2.942664 1.286291 36.363894
F 2.256995 1.286291 58.182229
F 1.571326 1.286291 80.000566
F 0.885658 1.286291 101.818902
F 0.199989 1.286291 123.637238
F 3.628333 24.439549 14.545558
F 2.942664 24.439549 36.363894
F 2.256995 24.439549 58.182229
F 1.571326 24.439549 80.000566
F 0.885658 24.439549 101.818902
F 0.199989 24.439549 123.637238
F 3.628333 47.592806 14.545558
F 2.942664 47.592806 36.363894
F 2.256995 47.592806 58.182229
F 1.571326 47.592806 80.000566
F 0.885658 47.592806 101.818902
F 0.199989 47.592806 123.637238
F 30.350244 1.286291 15.385328
F 29.664575 1.286291 37.203664
F 28.978906 1.286291 59.021999
F 28.293237 1.286291 80.840336
F 27.607568 1.286291 102.658672
F 26.921900 1.286291 124.477008
F 30.350244 24.439549 15.385328
F 29.664575 24.439549 37.203664
F 28.978906 24.439549 59.021999
F 28.293237 24.439549 80.840336
F 27.607568 24.439549 102.658672
F 26.921900 24.439549 124.477008
F 30.350244 47.592806 15.385328
F 29.664575 47.592806 37.203664
F 28.978906 47.592806 59.021999
F 28.293237 47.592806 80.840336
F 27.607568 47.592806 102.658672
F 26.921900 47.592806 124.477008
F 3.628333 9.004040 14.545558
F 2.942664 9.004040 36.363894
F 2.256995 9.004040 58.182229
F 1.571326 9.004040 80.000566
F 0.885658 9.004040 101.818902
F 0.199989 9.004040 123.637238
F 3.628333 32.157298 14.545558
F 2.942664 32.157298 36.363894
F 2.256995 32.157298 58.182229
F 1.571326 32.157298 80.000566
F 0.885658 32.157298 101.818902
F 0.199989 32.157298 123.637238
F 3.628333 55.310555 14.545558
F 2.942664 55.310555 36.363894
F 2.256995 55.310555 58.182229
F 1.571326 55.310555 80.000566
F 0.885658 55.310555 101.818902
F 0.199989 55.310555 123.637238
F 30.350244 9.004040 15.385328
F 29.664575 9.004040 37.203664
F 28.978906 9.004040 59.021999
F 28.293237 9.004040 80.840336
F 27.607568 9.004040 102.658672
F 26.921900 9.004040 124.477008
F 30.350244 32.157298 15.385328
F 29.664575 32.157298 37.203664
F 28.978906 32.157298 59.021999
F 28.293237 32.157298 80.840336
F 27.607568 32.157298 102.658672
F 26.921900 32.157298 124.477008
F 30.350244 55.310555 15.385328
F 29.664575 55.310555 37.203664
F 28.978906 55.310555 59.021999
F 28.293237 55.310555 80.840336
F 27.607568 55.310555 102.658672
F 26.921900 55.310555 124.477008
F 3.628333 16.721796 14.545557
F 2.942664 16.721796 36.363893
F 2.256995 16.721796 58.182229
F 1.571326 16.721796 80.000565
F 0.885658 16.721796 101.818901
F 0.199989 16.721796 123.637237
F 3.628333 39.875053 14.545557
F 2.942664 39.875053 36.363893
F 2.256995 39.875053 58.182229
F 1.571326 39.875053 80.000565
F 0.885658 39.875053 101.818901
F 0.199989 39.875053 123.637237
F 3.628333 63.028311 14.545557
F 2.942664 63.028311 36.363893
F 2.256995 63.028311 58.182229
F 1.571326 63.028311 80.000565
F 0.885658 63.028311 101.818901
F 0.199989 63.028311 123.637237
F 30.350244 16.721796 15.385327
F 29.664575 16.721796 37.203663
F 28.978906 16.721796 59.021999
F 28.293237 16.721796 80.840335
F 27.607568 16.721796 102.658671
F 26.921900 16.721796 124.477007
F 30.350244 39.875053 15.385327
F 29.664575 39.875053 37.203663
F 28.978906 39.875053 59.021999
F 28.293237 39.875053 80.840335
F 27.607568 39.875053 102.658671
F 26.921900 39.875053 124.477007
F 30.350244 63.028311 15.385327
F 29.664575 63.028311 37.203663
F 28.978906 63.028311 59.021999
F 28.293237 63.028311 80.840335
F 27.607568 63.028311 102.658671
F 26.921900 63.028311 124.477007
F 12.535631 1.286291 14.825481
F 11.849963 1.286291 36.643817
F 11.164294 1.286291 58.462153
F 10.478625 1.286291 80.280489
F 9.792956 1.286291 102.098825
F 9.107287 1.286291 123.917161
F 12.535631 24.439548 14.825481
F 11.849963 24.439548 36.643817
F 11.164294 24.439548 58.462153
F 10.478625 24.439548 80.280489
F 9.792956 24.439548 102.098825
F 9.107287 24.439548 123.917161
F 12.535631 47.592806 14.825481
F 11.849963 47.592806 36.643817
F 11.164294 47.592806 58.462153
F 10.478625 47.592806 80.280489
F 9.792956 47.592806 102.098825
F 9.107287 47.592806 123.917161
F 39.257542 1.286291 15.665251
F 38.571874 1.286291 37.483587
F 37.886205 1.286291 59.301922
F 37.200536 1.286291 81.120259
F 36.514867 1.286291 102.938595
F 35.829198 1.286291 124.756930
F 39.257542 24.439548 15.665251
F 38.571874 24.439548 37.483587
F 37.886205 24.439548 59.301922
F 37.200536 24.439548 81.120259
F 36.514867 24.439548 102.938595
F 35.829198 24.439548 124.756930
F 39.257542 47.592806 15.665251
F 38.571874 47.592806 37.483587
F 37.886205 47.592806 59.301922
F 37.200536 47.592806 81.120259
F 36.514867 47.592806 102.938595
F 35.829198 47.592806 124.756930
F 12.535631 9.004040 14.825481
F 11.849963 9.004040 36.643817
F 11.164294 9.004040 58.462153
F 10.478625 9.004040 80.280489
F 9.792956 9.004040 102.098825
F 9.107287 9.004040 123.917162
F 12.535631 32.157298 14.825481
F 11.849963 32.157298 36.643817
F 11.164294 32.157298 58.462153
F 10.478625 32.157298 80.280489
F 9.792956 32.157298 102.098825
F 9.107287 32.157298 123.917162
F 12.535631 55.310555 14.825481
F 11.849963 55.310555 36.643817
F 11.164294 55.310555 58.462153
F 10.478625 55.310555 80.280489
F 9.792956 55.310555 102.098825
F 9.107287 55.310555 123.917162
F 39.257542 9.004040 15.665251
F 38.571874 9.004040 37.483587
F 37.886205 9.004040 59.301922
F 37.200536 9.004040 81.120259
F 36.514867 9.004040 102.938595
F 35.829198 9.004040 124.756931
F 39.257542 32.157298 15.665251
F 38.571874 32.157298 37.483587
F 37.886205 32.157298 59.301922
F 37.200536 32.157298 81.120259
F 36.514867 32.157298 102.938595
F 35.829198 32.157298 124.756931
F 39.257542 55.310555 15.665251
F 38.571874 55.310555 37.483587
F 37.886205 55.310555 59.301922
F 37.200536 55.310555 81.120259
F 36.514867 55.310555 102.938595
F 35.829198 55.310555 124.756931
F 12.535632 16.721795 14.825480
F 11.849963 16.721795 36.643816
F 11.164294 16.721795 58.462153
F 10.478625 16.721795 80.280488
F 9.792956 16.721795 102.098824
F 9.107287 16.721795 123.917161
F 12.535632 39.875053 14.825480
F 11.849963 39.875053 36.643816
F 11.164294 39.875053 58.462153
F 10.478625 39.875053 80.280488
F 9.792956 39.875053 102.098824
F 9.107287 39.875053 123.917161
F 12.535632 63.028310 14.825480
F 11.849963 63.028310 36.643816
F 11.164294 63.028310 58.462153
F 10.478625 63.028310 80.280488
F 9.792956 63.028310 102.098824
F 9.107287 63.028310 123.917161
F 39.257542 16.721795 15.665250
F 38.571874 16.721795 37.483586
F 37.886205 16.721795 59.301922
F 37.200536 16.721795 81.120258
F 36.514867 16.721795 102.938594
F 35.829198 16.721795 124.756930
F 39.257542 39.875053 15.665250
F 38.571874 39.875053 37.483586
F 37.886205 39.875053 59.301922
F 37.200536 39.875053 81.120258
F 36.514867 39.875053 102.938594
F 35.829198 39.875053 124.756930
F 39.257542 63.028310 15.665250
F 38.571874 63.028310 37.483586
F 37.886205 63.028310 59.301922
F 37.200536 63.028310 81.120258
F 36.514867 63.028310 102.938594
F 35.829198 63.028310 124.756930
F 21.442938 1.286290 15.105403
F 20.757269 1.286290 36.923739
F 20.071600 1.286290 58.742075
F 19.385932 1.286290 80.560411
F 18.700263 1.286290 102.378747
F 18.014594 1.286290 124.197083
F 21.442938 24.439547 15.105403
F 20.757269 24.439547 36.923739
F 20.071600 24.439547 58.742075
F 19.385932 24.439547 80.560411
F 18.700263 24.439547 102.378747
F 18.014594 24.439547 124.197083
F 21.442938 47.592805 15.105403
F 20.757269 47.592805 36.923739
F 20.071600 47.592805 58.742075
F 19.385932 47.592805 80.560411
F 18.700263 47.592805 102.378747
F 18.014594 47.592805 124.197083
F 48.164850 1.286290 15.945173
F 47.479181 1.286290 37.763509
F 46.793512 1.286290 59.581845
F 46.107844 1.286290 81.400180
F 45.422175 1.286290 103.218517
F 44.736506 1.286290 125.036853
F 48.164850 24.439547 15.945173
F 47.479181 24.439547 37.763509
F 46.793512 24.439547 59.581845
F 46.107844 24.439547 81.400180
F 45.422175 24.439547 103.218517
F 44.736506 24.439547 125.036853
F 48.164850 47.592805 15.945173
F 47.479181 47.592805 37.763509
F 46.793512 47.592805 59.581845
F 46.107844 47.592805 81.400180
F 45.422175 47.592805 103.218517
F 44.736506 47.592805 125.036853
F 21.442938 9.004039 15.105403
F 20.757269 9.004039 36.923739
F 20.071600 9.004039 58.742075
F 19.385932 9.004039 80.560412
F 18.700263 9.004039 102.378747
F 18.014594 9.004039 124.197083
F 21.442938 32.157296 15.105403
F 20.757269 32.157296 36.923739
F 20.071600 32.157296 58.742075
F 19.385932 32.157296 80.560412
F 18.700263 32.157296 102.378747
F 18.014594 32.157296 124.197083
F 21.442938 55.310554 15.105403
F 20.757269 55.310554 36.923739
F 20.071600 55.310554 58.742075
F 19.385932 55.310554 80.560412
F 18.700263 55.310554 102.378747
F 18.014594 55.310554 124.197083
F 48.164850 9.004039 15.945173
F 47.479181 9.004039 37.763509
F 46.793512 9.004039 59.581845
F 46.107843 9.004039 81.400181
F 45.422175 9.004039 103.218517
F 44.736506 9.004039 125.036853
F 48.164850 32.157296 15.945173
F 47.479181 32.157296 37.763509
F 46.793512 32.157296 59.581845
F 46.107843 32.157296 81.400181
F 45.422175 32.157296 103.218517
F 44.736506 32.157296 125.036853
F 48.164850 55.310554 15.945173
F 47.479181 55.310554 37.763509
F 46.793512 55.310554 59.581845
F 46.107843 55.310554 81.400181
F 45.422175 55.310554 103.218517
F 44.736506 55.310554 125.036853
F 21.442938 16.721794 15.105403
F 20.757269 16.721794 36.923738
F 20.071601 16.721794 58.742074
F 19.385932 16.721794 80.560411
F 18.700263 16.721794 102.378746
F 18.014594 16.721794 124.197082
F 21.442938 39.875052 15.105403
F 20.757269 39.875052 36.923738
F 20.071601 39.875052 58.742074
F 19.385932 39.875052 80.560411
F 18.700263 39.875052 102.378746
F 18.014594 39.875052 124.197082
F 21.442938 63.028309 15.105403
F 20.757269 63.028309 36.923738
F 20.071601 63.028309 58.742074
F 19.385932 63.028309 80.560411
F 18.700263 63.028309 102.378746
F 18.014594 63.028309 124.197082
F 48.164850 16.721794 15.945173
F 47.479181 16.721794 37.763508
F 46.793512 16.721794 59.581844
F 46.107844 16.721794 81.400180
F 45.422175 16.721794 103.218516
F 44.736506 16.721794 125.036852
F 48.164850 39.875052 15.945173
F 47.479181 39.875052 37.763508
F 46.793512 39.875052 59.581844
F 46.107844 39.875052 81.400180
F 45.422175 39.875052 103.218516
F 44.736506 39.875052 125.036852
F 48.164850 63.028309 15.945173
F 47.479181 63.028309 37.763508
F 46.793512 63.028309 59.581844
F 46.107844 63.028309 81.400180
F 45.422175 63.028309 103.218516
F 44.736506 63.028309 125.036852
F 5.740891 7.717750 18.251929
F 5.055223 7.717750 40.070265
F 4.369554 7.717750 61.888600
F 3.683885 7.717750 83.706937
F 2.998216 7.717750 105.525273
F 2.312547 7.717750 127.343609
F 5.740891 30.871007 18.251929
F 5.055223 30.871007 40.070265
F 4.369554 30.871007 61.888600
F 3.683885 30.871007 83.706937
F 2.998216 30.871007 105.525273
F 2.312547 30.871007 127.343609
F 5.740891 54.024265 18.251929
F 5.055223 54.024265 40.070265
F 4.369554 54.024265 61.888600
F 3.683885 54.024265 83.706937
F 2.998216 54.024265 105.525273
F 2.312547 54.024265 127.343609
F 32.462802 7.717750 19.091699
F 31.777133 7.717750 40.910035
F 31.091465 7.717750 62.728370
F 30.405796 7.717750 84.546707
F 29.720127 7.717750 106.365043
F 29.034458 7.717750 128.183379
F 32.462802 30.871007 19.091699
F 31.777133 30.871007 40.910035
F 31.091465 30.871007 62.728370
F 30.405796 30.871007 84.546707
F 29.720127 30.871007 106.365043
F 29.034458 30.871007 128.183379
F 32.462802 54.024265 19.091699
F 31.777133 54.024265 40.910035
F 31.091465 54.024265 62.728370
F 30.405796 54.024265 84.546707
F 29.720127 54.024265 106.365043
F 29.034458 54.024265 128.183379
F 5.740891 15.435503 18.251928
F 5.055223 15.435503 40.070264
F 4.369554 15.435503 61.888599
F 3.683885 15.435503 83.706936
F 2.998216 15.435503 105.525272
F 2.312547 15.435503 127.343608
F 5.740891 38.588760 18.251928
F 5.055223 38.588760 40.070264
F 4.369554 38.588760 61.888599
F 3.683885 38.588760 83.706936
F 2.998216 38.588760 105.525272
F 2.312547 38.588760 127.343608
F 5.740891 61.742018 18.251928
F 5.055223 61.742018 40.070264
F 4.369554 61.742018 61.888599
F 3.683885 61.742018 83.706936
F 2.998216 61.742018 105.525272
F 2.312547 61.742018 127.343608
F 32.462802 15.435503 19.091698
F 31.777133 15.435503 40.910034
F 31.091465 15.435503 62.728369
F 30.405796 15.435503 84.546706
F 29.720127 15.435503 106.365042
F 29.034458 15.435503 128.183378
F 32.462802 38.588760 19.091698
F 31.777133 38.588760 40.910034
F 31.091465 38.588760 62.728369
F 30.405796 38.588760 84.546706
F 29.720127 38.588760 106.365042
F 29.034458 38.588760 128.183378
F 32.462802 61.742018 19.091698
F 31.777133 61.742018 40.910034
F 31.091465 61.742018 62.728369
F 30.405796 61.742018 84.546706
F 29.720127 61.742018 106.365042
F 29.034458 61.742018 128.183378
F 5.740891 0.000000 18.251928
F 5.055223 0.000000 40.070265
F 4.369554 0.000000 61.888600
F 3.683885 0.000000 83.706937
F 2.998216 0.000000 105.525273
F 2.312547 0.000000 127.343608
F 5.740891 23.153258 18.251928
F 5.055223 23.153258 40.070265
F 4.369554 23.153258 61.888600
F 3.683885 23.153258 83.706937
F 2.998216 23.153258 105.525273
F 2.312547 23.153258 127.343608
F 5.740891 46.306515 18.251928
F 5.055223 46.306515 40.070265
F 4.369554 46.306515 61.888600
F 3.683885 46.306515 83.706937
F 2.998216 46.306515 105.525273
F 2.312547 46.306515 127.343608
F 32.462802 0.000000 19.091698
F 31.777133 0.000000 40.910035
F 31.091465 0.000000 62.728370
F 30.405796 0.000000 84.546707
F 29.720127 0.000000 106.365043
F 29.034458 0.000000 128.183378
F 32.462802 23.153258 19.091698
F 31.777133 23.153258 40.910035
F 31.091465 23.153258 62.728370
F 30.405796 23.153258 84.546707
F 29.720127 23.153258 106.365043
F 29.034458 23.153258 128.183378
F 32.462802 46.306515 19.091698
F 31.777133 46.306515 40.910035
F 31.091465 46.306515 62.728370
F 30.405796 46.306515 84.546707
F 29.720127 46.306515 106.365043
F 29.034458 46.306515 128.183378
F 14.648192 7.717750 18.531852
F 13.962523 7.717750 40.350188
F 13.276854 7.717750 62.168524
F 12.591185 7.717750 83.986860
F 11.905517 7.717750 105.805196
F 11.219848 7.717750 127.623532
F 14.648192 30.871007 18.531852
F 13.962523 30.871007 40.350188
F 13.276854 30.871007 62.168524
F 12.591185 30.871007 83.986860
F 11.905517 30.871007 105.805196
F 11.219848 30.871007 127.623532
F 14.648192 54.024265 18.531852
F 13.962523 54.024265 40.350188
F 13.276854 54.024265 62.168524
F 12.591185 54.024265 83.986860
F 11.905517 54.024265 105.805196
F 11.219848 54.024265 127.623532
F 41.370103 7.717750 19.371622
F 40.684434 7.717750 41.189958
F 39.998765 7.717750 63.008293
F 39.313096 7.717750 84.826630
F 38.627428 7.717750 106.644966
F 37.941759 7.717750 128.463301
F 41.370103 30.871007 19.371622
F 40.684434 30.871007 41.189958
F 39.998765 30.871007 63.008293
F 39.313096 30.871007 84.826630
F 38.627428 30.871007 106.644966
F 37.941759 30.871007 128.463301
F 41.370103 54.024265 19.371622
F 40.684434 54.024265 41.189958
F 39.998765 54.024265 63.008293
F 39.313096 54.024265 84.826630
F 38.627428 54.024265 106.644966
F 37.941759 54.024265 128.463301
F 14.648192 15.435502 18.531850
F 13.962523 15.435502 40.350187
F 13.276854 15.435502 62.168523
F 12.591186 15.435502 83.986859
F 11.905517 15.435502 105.805195
F 11.219848 15.435502 127.623531
F 14.648192 38.588760 18.531850
F 13.962523 38.588760 40.350187
F 13.276854 38.588760 62.168523
F 12.591186 38.588760 83.986859
F 11.905517 38.588760 105.805195
F 11.219848 38.588760 127.623531
F 14.648192 61.742017 18.531850
F 13.962523 61.742017 40.350187
F 13.276854 61.742017 62.168523
F 12.591186 61.742017 83.986859
F 11.905517 61.742017 105.805195
F 11.219848 61.742017 127.623531
F 41.370103 15.435502 19.371620
F 40.684434 15.435502 41.189957
F 39.998765 15.435502 63.008292
F 39.313096 15.435502 84.826629
F 38.627428 15.435502 106.644965
F 37.941759 15.435502 128.463300
F 41.370103 38.588760 19.371620
F 40.684434 38.588760 41.189957
F 39.998765 38.588760 63.008292
F 39.313096 38.588760 84.826629
F 38.627428 38.588760 106.644965
F 37.941759 38.588760 128.463300
F 41.370103 61.742017 19.371620
F 40.684434 61.742017 41.189957
F 39.998765 61.742017 63.008292
F 39.313096 61.742017 84.826629
F 38.627428 61.742017 106.644965
F 37.941759 61.742017 128.463300
F 14.648192 0.000000 18.531851
F 13.962523 0.000000 40.350188
F 13.276854 0.000000 62.168524
F 12.591185 0.000000 83.986860
F 11.905517 0.000000 105.805196
F 11.219848 0.000000 127.623532
F 14.648192 23.153258 18.531851
F 13.962523 23.153258 40.350188
F 13.276854 23.153258 62.168524
F 12.591185 23.153258 83.986860
F 11.905517 23.153258 105.805196
F 11.219848 23.153258 127.623532
F 14.648192 46.306515 18.531851
F 13.962523 46.306515 40.350188
F 13.276854 46.306515 62.168524
F 12.591185 46.306515 83.986860
F 11.905517 46.306515 105.805196
F 11.219848 46.306515 127.623532
F 41.370103 0.000000 19.371621
F 40.684434 0.000000 41.189958
F 39.998765 0.000000 63.008293
F 39.313096 0.000000 84.826630
F 38.627428 0.000000 106.644966
F 37.941759 0.000000 128.463301
F 41.370103 23.153258 19.371621
F 40.684434 23.153258 41.189958
F 39.998765 23.153258 63.008293
F 39.313096 23.153258 84.826630
F 38.627428 23.153258 106.644966
F 37.941759 23.153258 128.463301
F 41.370103 46.306515 19.371621
F 40.684434 46.306515 41.189958
F 39.998765 46.306515 63.008293
F 39.313096 46.306515 84.826630
F 38.627428 46.306515 106.644966
F 37.941759 46.306515 128.463301
F 23.555500 7.717750 18.811775
F 22.869831 7.717750 40.630110
F 22.184162 7.717750 62.448447
F 21.498493 7.717750 84.266783
F 20.812824 7.717750 106.085118
F 20.127155 7.717750 127.903455
F 23.555500 30.871008 18.811775
F 22.869831 30.871008 40.630110
F 22.184162 30.871008 62.448447
F 21.498493 30.871008 84.266783
F 20.812824 30.871008 106.085118
F 20.127155 30.871008 127.903455
F 23.555500 54.024265 18.811775
F 22.869831 54.024265 40.630110
F 22.184162 54.024265 62.448447
F 21.498493 54.024265 84.266783
F 20.812824 54.024265 106.085118
F 20.127155 54.024265 127.903455
F 50.277410 7.717750 19.651545
F 49.591742 7.717750 41.469880
F 48.906073 7.717750 63.288217
F 48.220404 7.717750 85.106552
F 47.534735 7.717750 106.924888
F 46.849066 7.717750 128.743225
F 50.277410 30.871008 19.651545
F 49.591742 30.871008 41.469880
F 48.906073 30.871008 63.288217
F 48.220404 30.871008 85.106552
F 47.534735 30.871008 106.924888
F 46.849066 30.871008 128.743225
F 50.277410 54.024265 19.651545
F 49.591742 54.024265 41.469880
F 48.906073 54.024265 63.288217
F 48.220404 54.024265 85.106552
F 47.534735 54.024265 106.924888
F 46.849066 54.024265 128.743225
F 23.555500 15.435503 18.811774
F 22.869831 15.435503 40.630109
F 22.184162 15.435503 62.448446
F 21.498493 15.435503 84.266782
F 20.812824 15.435503 106.085117
F 20.127155 15.435503 127.903454
F 23.555500 38.588760 18.811774
F 22.869831 38.588760 40.630109
F 22.184162 38.588760 62.448446
F 21.498493 38.588760 84.266782
F 20.812824 38.588760 106.085117
F 20.127155 38.588760 127.903454
F 23.555500 61.742018 18.811774
F 22.869831 61.742018 40.630109
F 22.184162 61.742018 62.448446
F 21.498493 61.742018 84.266782
F 20.812824 61.742018 106.085117
F 20.127155 61.742018 127.903454
F 50.277411 15.435503 19.651544
F 49.591742 15.435503 41.469879
F 48.906073 15.435503 63.288216
F 48.220404 15.435503 85.106551
F 47.534735 15.435503 106.924887
F 46.849066 15.435503 128.743224
F 50.277411 38.588760 19.651544
F 49.591742 38.588760 41.469879
F 48.906073 38.588760 63.288216
F 48.220404 38.588760 85.106551
F 47.534735 38.588760 106.924887
F 46.849066 38.588760 128.743224
F 50.277411 61.742018 19.651544
F 49.591742 61.742018 41.469879
F 48.906073 61.742018 63.288216
F 48.220404 61.742018 85.106551
F 47.534735 61.742018 106.924887
F 46.849066 61.742018 128.743224
F 23.555500 0.000001 18.811775
F 22.869831 0.000001 40.630110
F 22.184162 0.000001 62.448446
F 21.498493 0.000001 84.266783
F 20.812824 0.000001 106.085118
F 20.127155 0.000001 127.903455
F 23.555500 23.153258 18.811775
F 22.869831 23.153258 40.630110
F 22.184162 23.153258 62.448446
F 21.498493 23.153258 84.266783
F 20.812824 23.153258 106.085118
F 20.127155 23.153258 127.903455
F 23.555500 46.306516 18.811775
F 22.869831 46.306516 40.630110
F 22.184162 46.306516 62.448446
F 21.498493 46.306516 84.266783
F 20.812824 46.306516 106.085118
F 20.127155 46.306516 127.903455
F 50.277410 0.000001 19.651545
F 49.591742 0.000001 41.469880
F 48.906073 0.000001 63.288216
F 48.220404 0.000001 85.106552
F 47.534735 0.000001 106.924888
F 46.849066 0.000001 128.743225
F 50.277410 23.153258 19.651545
F 49.591742 23.153258 41.469880
F 48.906073 23.153258 63.288216
F 48.220404 23.153258 85.106552
F 47.534735 23.153258 106.924888
F 46.849066 23.153258 128.743225
F 50.277410 46.306516 19.651545
F 49.591742 46.306516 41.469880
F 48.906073 46.306516 63.288216
F 48.220404 46.306516 85.106552
F 47.534735 46.306516 106.924888
F 46.849066 46.306516 128.743225
F 5.855156 5.145166 14.615539
F 5.169487 5.145166 36.433874
F 4.483818 5.145166 58.252211
F 3.798149 5.145166 80.070547
F 3.112480 5.145166 101.888882
F 2.426811 5.145166 123.707219
F 5.855156 28.298423 14.615539
F 5.169487 28.298423 36.433874
F 4.483818 28.298423 58.252211
F 3.798149 28.298423 80.070547
F 3.112480 28.298423 101.888882
F 2.426811 28.298423 123.707219
F 5.855156 51.451681 14.615539
F 5.169487 51.451681 36.433874
F 4.483818 51.451681 58.252211
F 3.798149 51.451681 80.070547
F 3.112480 51.451681 101.888882
F 2.426811 51.451681 123.707219
F 32.577066 5.145166 15.455309
F 31.891398 5.145166 37.273644
F 31.205729 5.145166 59.091981
F 30.520060 5.145166 80.910317
F 29.834391 5.145166 102.728652
F 29.148722 5.145166 124.546989
F 32.577066 28.298423 15.455309
F 31.891398 28.298423 37.273644
F 31.205729 28.298423 59.091981
F 30.520060 28.298423 80.910317
F 29.834391 28.298423 102.728652
F 29.148722 28.298423 124.546989
F 32.577066 51.451681 15.455309
F 31.891398 51.451681 37.273644
F 31.205729 51.451681 59.091981
F 30.520060 51.451681 80.910317
F 29.834391 51.451681 102.728652
F 29.148722 51.451681 124.546989
F 5.855156 12.862918 14.615538
F 5.169487 12.862918 36.433873
F 4.483818 12.862918 58.252210
F 3.798149 12.862918 80.070546
F 3.112480 12.862918 101.888882
F 2.426811 12.862918 123.707218
F 5.855156 36.016175 14.615538
F 5.169487 36.016175 36.433873
F 4.483818 36.016175 58.252210
F 3.798149 36.016175 80.070546
F 3.112480 36.016175 101.888882
F 2.426811 36.016175 123.707218
F 5.855156 59.169433 14.615538
F 5.169487 59.169433 36.433873
F 4.483818 59.169433 58.252210
F 3.798149 59.169433 80.070546
F 3.112480 59.169433 101.888882
F 2.426811 59.169433 123.707218
F 32.577066 12.862918 15.455308
F 31.891398 12.862918 37.273643
F 31.205729 12.862918 59.091980
F 30.520060 12.862918 80.910316
F 29.834391 12.862918 102.728652
F 29.148722 12.862918 124.546988
F 32.577066 36.016175 15.455308
F 31.891398 36.016175 37.273643
F 31.205729 36.016175 59.091980
F 30.520060 36.016175 80.910316
F 29.834391 36.016175 102.728652
F 29.148722 36.016175 124.546988
F 32.577066 59.169433 15.455308
F 31.891398 59.169433 37.273643
F 31.205729 59.169433 59.091980
F 30.520060 59.169433 80.910316
F 29.834391 59.169433 102.728652
F 29.148722 59.169433 124.546988
F 5.855156 20.580673 14.615539
F 5.169487 20.580673 36.433874
F 4.483818 20.580673 58.252210
F 3.798149 20.580673 80.070547
F 3.112480 20.580673 101.888882
F 2.426811 20.580673 123.707219
F 5.855156 43.733931 14.615539
F 5.169487 43.733931 36.433874
F 4.483818 43.733931 58.252210
F 3.798149 43.733931 80.070547
F 3.112480 43.733931 101.888882
F 2.426811 43.733931 123.707219
F 5.855156 66.887188 14.615539
F 5.169487 66.887188 36.433874
F 4.483818 66.887188 58.252210
F 3.798149 66.887188 80.070547
F 3.112480 66.887188 101.888882
F 2.426811 66.887188 123.707219
F 32.577066 20.580673 15.455309
F 31.891398 20.580673 37.273644
F 31.205729 20.580673 59.091980
F 30.520060 20.580673 80.910317
F 29.834391 20.580673 102.728652
F 29.148722 20.580673 124.546989
F 32.577066 43.733931 15.455309
F 31.891398 43.733931 37.273644
F 31.205729 43.733931 59.091980
F 30.520060 43.733931 80.910317
F 29.834391 43.733931 102.728652
F 29.148722 43.733931 124.546989
F 32.577066 66.887188 15.455309
F 31.891398 66.887188 37.273644
F 31.205729 66.887188 59.091980
F 30.520060 66.887188 80.910317
F 29.834391 66.887188 102.728652
F 29.148722 66.887188 124.546989
F 14.762455 5.145165 14.895461
F 14.076786 5.145165 36.713798
F 13.391118 5.145165 58.532133
F 12.705449 5.145165 80.350470
F 12.019780 5.145165 102.168806
F 11.334111 5.145165 123.987141
F 14.762455 28.298422 14.895461
F 14.076786 28.298422 36.713798
F 13.391118 28.298422 58.532133
F 12.705449 28.298422 80.350470
F 12.019780 28.298422 102.168806
F 11.334111 28.298422 123.987141
F 14.762455 51.451680 14.895461
F 14.076786 51.451680 36.713798
F 13.391118 51.451680 58.532133
F 12.705449 51.451680 80.350470
F 12.019780 51.451680 102.168806
F 11.334111 51.451680 123.987141
F 41.484366 5.145165 15.735231
F 40.798697 5.145165 37.553568
F 40.113028 5.145165 59.371903
F 39.427359 5.145165 81.190240
F 38.741691 5.145165 103.008575
F 38.056022 5.145165 124.826911
F 41.484366 28.298422 15.735231
F 40.798697 28.298422 37.553568
F 40.113028 28.298422 59.371903
F 39.427359 28.298422 81.190240
F 38.741691 28.298422 103.008575
F 38.056022 28.298422 124.826911
F 41.484366 51.451680 15.735231
F 40.798697 51.451680 37.553568
F 40.113028 51.451680 59.371903
F 39.427359 51.451680 81.190240
F 38.741691 51.451680 103.008575
F 38.056022 51.451680 124.826911
F 14.762455 12.862917 14.895460
F 14.076786 12.862917 36.713797
F 13.391118 12.862917 58.532132
F 12.705449 12.862917 80.350469
F 12.019780 12.862917 102.168805
F 11.334111 12.862917 123.987140
F 14.762455 36.016174 14.895460
F 14.076786 36.016174 36.713797
F 13.391118 36.016174 58.532132
F 12.705449 36.016174 80.350469
F 12.019780 36.016174 102.168805
F 11.334111 36.016174 123.987140
F 14.762455 59.169432 14.895460
F 14.076786 59.169432 36.713797
F 13.391118 59.169432 58.532132
F 12.705449 59.169432 80.350469
F 12.019780 59.169432 102.168805
F 11.334111 59.169432 123.987140
F 41.484366 12.862917 15.735230
F 40.798697 12.862917 37.553567
F 40.113028 12.862917 59.371902
F 39.427360 12.862917 81.190239
F 38.741691 12.862917 103.008574
F 38.056022 12.862917 124.826910
F 41.484366 36.016174 15.735230
F 40.798697 36.016174 37.553567
F 40.113028 36.016174 59.371902
F 39.427360 36.016174 81.190239
F 38.741691 36.016174 103.008574
F 38.056022 36.016174 124.826910
F 41.484366 59.169432 15.735230
F 40.798697 59.169432 37.553567
F 40.113028 59.169432 59.371902
F 39.427360 59.169432 81.190239
F 38.741691 59.169432 103.008574
F 38.056022 59.169432 124.826910
F 14.762455 20.580672 14.895461
F 14.076786 20.580672 36.713798
F 13.391118 20.580672 58.532133
F 12.705449 20.580672 80.350469
F 12.019780 20.580672 102.168806
F 11.334111 20.580672 123.987141
F 14.762455 43.733930 14.895461
F 14.076786 43.733930 36.713798
F 13.391118 43.733930 58.532133
F 12.705449 43.733930 80.350469
F 12.019780 43.733930 102.168806
F 11.334111 43.733930 123.987141
F 14.762455 66.887187 14.895461
F 14.076786 66.887187 36.713798
F 13.391118 66.887187 58.532133
F 12.705449 66.887187 80.350469
F 12.019780 66.887187 102.168806
F 11.334111 66.887187 123.987141
F 41.484366 20.580672 15.735231
F 40.798697 20.580672 37.553568
F 40.113028 20.580672 59.371903
F 39.427360 20.580672 81.190239
F 38.741691 20.580672 103.008575
F 38.056022 20.580672 124.826911
F 41.484366 43.733930 15.735231
F 40.798697 43.733930 37.553568
F 40.113028 43.733930 59.371903
F 39.427360 43.733930 81.190239
F 38.741691 43.733930 103.008575
F 38.056022 43.733930 124.826911
F 41.484366 66.887187 15.735231
F 40.798697 66.887187 37.553568
F 40.113028 66.887187 59.371903
F 39.427360 66.887187 81.190239
F 38.741691 66.887187 103.008575
F 38.056022 66.887187 124.826911
F 23.669765 5.145164 15.175384
F 22.984096 5.145164 36.993720
F 22.298427 5.145164 58.812057
F 21.612758 5.145164 80.630392
F 20.927089 5.145164 102.448728
F 20.241421 5.145164 124.267065
F 23.669765 28.298422 15.175384
F 22.984096 28.298422 36.993720
F 22.298427 28.298422 58.812057
F 21.612758 28.298422 80.630392
F 20.927089 28.298422 102.448728
F 20.241421 28.298422 124.267065
F 23.669765 51.451679 15.175384
F 22.984096 51.451679 36.993720
F 22.298427 51.451679 58.812057
F 21.612758 51.451679 80.630392
F 20.927089 51.451679 102.448728
F 20.241421 51.451679 124.267065
F 50.391676 5.145164 16.015154
F 49.706007 5.145164 37.833490
F 49.020338 5.145164 59.651827
F 48.334669 5.145164 81.470162
F 47.649000 5.145164 103.288498
F 46.963331 5.145164 125.106835
F 50.391676 28.298422 16.015154
F 49.706007 28.298422 37.833490
F 49.020338 28.298422 59.651827
F 48.334669 28.298422 81.470162
F 47.649000 28.298422 103.288498
F 46.963331 28.298422 125.106835
F 50.391676 51.451679 16.015154
F 49.706007 51.451679 37.833490
F 49.020338 51.451679 59.651827
F 48.334669 51.451679 81.470162
F 47.649000 51.451679 103.288498
F 46.963331 51.451679 125.106835
F 23.669765 12.862916 15.175383
F 22.984096 12.862916 36.993719
F 22.298427 12.862916 58.812056
F 21.612758 12.862916 80.630391
F 20.927090 12.862916 102.448727
F 20.241421 12.862916 124.267064
F 23.669765 36.016174 15.175383
F 22.984096 36.016174 36.993719
F 22.298427 36.016174 58.812056
F 21.612758 36.016174 80.630391
F 20.927090 36.016174 102.448727
F 20.241421 36.016174 124.267064
F 23.669765 59.169431 15.175383
F 22.984096 59.169431 36.993719
F 22.298427 59.169431 58.812056
F 21.612758 59.169431 80.630391
F 20.927090 59.169431 102.448727
F 20.241421 59.169431 124.267064
F 50.391676 12.862916 16.015153
F 49.706007 12.862916 37.833489
F 49.020338 12.862916 59.651826
F 48.334669 12.862916 81.470161
F 47.649000 12.862916 103.288497
F 46.963331 12.862916 125.106834
F 50.391676 36.016174 16.015153
F 49.706007 36.016174 37.833489
F 49.020338 36.016174 59.651826
F 48.334669 36.016174 81.470161
F 47.649000 36.016174 103.288497
F 46.963331 36.016174 125.106834
F 50.391676 59.169431 16.015153
F 49.706007 59.169431 37.833489
F 49.020338 59.169431 59.651826
F 48.334669 59.169431 81.470161
F 47.649000 59.169431 103.288497
F 46.963331 59.169431 125.106834
F 23.669765 20.580672 15.175384
F 22.984096 20.580672 36.993720
F 22.298427 20.580672 58.812056
F 21.612758 20.580672 80.630392
F 20.927089 20.580672 102.448728
F 20.241421 20.580672 124.267065
F 23.669765 43.733929 15.175384
F 22.984096 43.733929 36.993720
F 22.298427 43.733929 58.812056
F 21.612758 43.733929 80.630392
F 20.927089 43.733929 102.448728
F 20.241421 43.733929 124.267065
F 23.669765 66.887187 15.175384
F 22.984096 66.887187 36.993720
F 22.298427 66.887187 58.812056
F 21.612758 66.887187 80.630392
F 20.927089 66.887187 102.448728
F 20.241421 66.887187 124.267065
F 50.391676 20.580672 16.015154
F 49.706007 20.580672 37.833490
F 49.020338 20.580672 59.651826
F 48.334669 20.580672 81.470162
F 47.649000 20.580672 103.288498
F 46.963331 20.580672 125.106835
F 50.391676 43.733929 16.015154
F 49.706007 43.733929 37.833490
F 49.020338 43.733929 59.651826
F 48.334669 43.733929 81.470162
F 47.649000 43.733929 103.288498
F 46.963331 43.733929 125.106835
F 50.391676 66.887187 16.015154
F 49.706007 66.887187 37.833490
F 49.020338 66.887187 59.651826
F 48.334669 66.887187 81.470162
F 47.649000 66.887187 103.288498
F 46.963331 66.887187 125.106835
F 5.769459 5.145165 17.342830
F 5.083790 5.145165 39.161165
F 4.398121 5.145165 60.979502
F 3.712452 5.145165 82.797838
F 3.026784 5.145165 104.616173
F 2.341115 5.145165 126.434510
F 5.769459 28.298423 17.342830
F 5.083790 28.298423 39.161165
F 4.398121 28.298423 60.979502
F 3.712452 28.298423 82.797838
F 3.026784 28.298423 104.616173
F 2.341115 28.298423 126.434510
F 5.769459 51.451680 17.342830
F 5.083790 51.451680 39.161165
F 4.398121 51.451680 60.979502
F 3.712452 51.451680 82.797838
F 3.026784 51.451680 104.616173
F 2.341115 51.451680 126.434510
F 32.491370 5.145165 18.182600
F 31.805701 5.145165 40.000935
F 31.120032 5.145165 61.819272
F 30.434363 5.145165 83.637608
F 29.748694 5.145165 105.455943
F 29.063026 5.145165 127.274280
F 32.491370 28.298423 18.182600
F 31.805701 28.298423 40.000935
F 31.120032 28.298423 61.819272
F 30.434363 28.298423 83.637608
F 29.748694 28.298423 105.455943
F 29.063026 28.298423 127.274280
F 32.491370 51.451680 18.182600
F 31.805701 51.451680 40.000935
F 31.120032 51.451680 61.819272
F 30.434363 51.451680 83.637608
F 29.748694 51.451680 105.455943
F 29.063026 51.451680 127.274280
F 5.769459 12.862917 17.342831
F 5.083790 12.862917 39.161166
F 4.398121 12.862917 60.979503
F 3.712452 12.862917 82.797839
F 3.026784 12.862917 104.616174
F 2.341115 12.862917 126.434511
F 5.769459 36.016175 17.342831
F 5.083790 36.016175 39.161166
F 4.398121 36.016175 60.979503
F 3.712452 36.016175 82.797839
F 3.026784 36.016175 104.616174
F 2.341115 36.016175 126.434511
F 5.769459 59.169432 17.342831
F 5.083790 59.169432 39.161166
F 4.398121 59.169432 60.979503
F 3.712452 59.169432 82.797839
F 3.026784 59.169432 104.616174
F 2.341115 59.169432 126.434511
F 32.491370 12.862917 18.182601
F 31.805701 12.862917 40.000936
F 31.120032 12.862917 61.819273
F 30.434363 12.862917 83.637609
F 29.748694 12.862917 105.455944
F 29.063026 12.862917 127.274281
F 32.491370 36.016175 18.182601
F 31.805701 36.016175 40.000936
F 31.120032 36.016175 61.819273
F 30.434363 36.016175 83.637609
F 29.748694 36.016175 105.455944
F 29.063026 36.016175 127.274281
F 32.491370 59.169432 18.182601
F 31.805701 59.169432 40.000936
F 31.120032 59.169432 61.819273
F 30.434363 59.169432 83.637609
F 29.748694 59.169432 105.455944
F 29.063026 59.169432 127.274281
F 5.769459 20.580673 17.342830
F 5.083790 20.580673 39.161166
F 4.398121 20.580673 60.979502
F 3.712452 20.580673 82.797838
F 3.026784 20.580673 104.616174
F 2.341115 20.580673 126.434510
F 5.769459 43.733930 17.342830
F 5.083790 43.733930 39.161166
F 4.398121 43.733930 60.979502
F 3.712452 43.733930 82.797838
F 3.026784 43.733930 104.616174
F 2.341115 43.733930 126.434510
F 5.769459 66.887188 17.342830
F 5.083790 66.887188 39.161166
F 4.398121 66.887188 60.979502
F 3.712452 66.887188 82.797838
F 3.026784 66.887188 104.616174
F 2.341115 66.887188 126.434510
F 32.491370 20.580673 18.182600
F 31.805701 20.580673 40.000936
F 31.120032 20.580673 61.819272
F 30.434363 20.580673 83.637608
F 29.748694 20.580673 105.455944
F 29.063026 20.580673 127.274280
F 32.491370 43.733930 18.182600
F 31.805701 43.733930 40.000936
F 31.120032 43.733930 61.819272
F 30.434363 43.733930 83.637608
F 29.748694 43.733930 105.455944
F 29.063026 43.733930 127.274280
F 32.491370 66.887188 18.182600
F 31.805701 66.887188 40.000936
F 31.120032 66.887188 61.819272
F 30.434363 66.887188 83.637608
F 29.748694 66.887188 105.455944
F 29.063026 66.887188 127.274280
F 14.676760 5.145165 17.622753
F 13.991091 5.145165 39.441090
F 13.305422 5.145165 61.259425
F 12.619753 5.145165 83.077761
F 11.934084 5.145165 104.896098
F 11.248415 5.145165 126.714433
F 14.676760 28.298422 17.622753
F 13.991091 28.298422 39.441090
F 13.305422 28.298422 61.259425
F 12.619753 28.298422 83.077761
F 11.934084 28.298422 104.896098
F 11.248415 28.298422 126.714433
F 14.676760 51.451680 17.622753
F 13.991091 51.451680 39.441090
F 13.305422 51.451680 61.259425
F 12.619753 51.451680 83.077761
F 11.934084 51.451680 104.896098
F 11.248415 51.451680 126.714433
F 41.398670 5.145165 18.462523
F 40.713002 5.145165 40.280860
F 40.027333 5.145165 62.099195
F 39.341664 5.145165 83.917531
F 38.655995 5.145165 105.735867
F 37.970326 5.145165 127.554203
F 41.398670 28.298422 18.462523
F 40.713002 28.298422 40.280860
F 40.027333 28.298422 62.099195
F 39.341664 28.298422 83.917531
F 38.655995 28.298422 105.735867
F 37.970326 28.298422 127.554203
F 41.398670 51.451680 18.462523
F 40.713002 51.451680 40.280860
F 40.027333 51.451680 62.099195
F 39.341664 51.451680 83.917531
F 38.655995 51.451680 105.735867
F 37.970326 51.451680 127.554203
F 14.676760 12.862917 17.622754
F 13.991091 12.862917 39.441091
F 13.305422 12.862917 61.259426
F 12.619753 12.862917 83.077762
F 11.934084 12.862917 104.896099
F 11.248415 12.862917 126.714434
F 14.676760 36.016175 17.622754
F 13.991091 36.016175 39.441091
F 13.305422 36.016175 61.259426
F 12.619753 36.016175 83.077762
F 11.934084 36.016175 104.896099
F 11.248415 36.016175 126.714434
F 14.676760 59.169432 17.622754
F 13.991091 59.169432 39.441091
F 13.305422 59.169432 61.259426
F 12.619753 59.169432 83.077762
F 11.934084 59.169432 104.896099
F 11.248415 59.169432 126.714434
F 41.398670 12.862917 18.462524
F 40.713002 12.862917 40.280861
F 40.027333 12.862917 62.099196
F 39.341664 12.862917 83.917532
F 38.655995 12.862917 105.735868
F 37.970326 12.862917 127.554204
F 41.398670 36.016175 18.462524
F 40.713002 36.016175 40.280861
F 40.027333 36.016175 62.099196
F 39.341664 36.016175 83.917532
F 38.655995 36.016175 105.735868
F 37.970326 36.016175 127.554204
F 41.398670 59.169432 18.462524
F 40.713002 59.169432 40.280861
F 40.027333 59.169432 62.099196
F 39.341664 59.169432 83.917532
F 38.655995 59.169432 105.735868
F 37.970326 59.169432 127.554204
F 14.676760 20.580672 17.622754
F 13.991091 20.580672 39.441090
F 13.305422 20.580672 61.259425
F 12.619753 20.580672 83.077762
F 11.934084 20.580672 104.896098
F 11.248415 20.580672 126.714434
F 14.676760 43.733930 17.622754
F 13.991091 43.733930 39.441090
F 13.305422 43.733930 61.259425
F 12.619753 43.733930 83.077762
F 11.934084 43.733930 104.896098
F 11.248415 43.733930 126.714434
F 14.676760 66.887187 17.622754
F 13.991091 66.887187 39.441090
F 13.305422 66.887187 61.259425
F 12.619753 66.887187 83.077762
F 11.934084 66.887187 104.896098
F 11.248415 66.887187 126.714434
F 41.398670 20.580672 18.462524
F 40.713002 20.580672 40.280860
F 40.027333 20.580672 62.099195
F 39.341664 20.580672 83.917532
F 38.655995 20.580672 105.735867
F 37.970326 20.580672 127.554204
F 41.398670 43.733930 18.462524
F 40.713002 43.733930 40.280860
F 40.027333 43.733930 62.099195
F 39.341664 43.733930 83.917532
F 38.655995 43.733930 105.735867
F 37.970326 43.733930 127.554204
F 41.398670 66.887187 18.462524
F 40.713002 66.887187 40.280860
F 40.027333 66.887187 62.099195
F 39.341664 66.887187 83.917532
F 38.655995 66.887187 105.735867
F 37.970326 66.887187 127.554204
F 23.584067 5.145164 17.902677
F 22.898398 5.145164 39.721013
F 22.212729 5.145164 61.539350
F 21.527061 5.145164 83.357685
F 20.841392 5.145164 105.176021
F 20.155723 5.145164 126.994358
F 23.584067 28.298422 17.902677
F 22.898398 28.298422 39.721013
F 22.212729 28.298422 61.539350
F 21.527061 28.298422 83.357685
F 20.841392 28.298422 105.176021
F 20.155723 28.298422 126.994358
F 23.584067 51.451679 17.902677
F 22.898398 51.451679 39.721013
F 22.212729 51.451679 61.539350
F 21.527061 51.451679 83.357685
F 20.841392 51.451679 105.176021
F 20.155723 51.451679 126.994358
F 50.305979 5.145164 18.742447
F 49.620310 5.145164 40.560783
F 48.934641 5.145164 62.379120
F 48.248973 5.145164 84.197455
F 47.563304 5.145164 106.015791
F 46.877635 5.145164 127.834128
F 50.305979 28.298422 18.742447
F 49.620310 28.298422 40.560783
F 48.934641 28.298422 62.379120
F 48.248973 28.298422 84.197455
F 47.563304 28.298422 106.015791
F 46.877635 28.298422 127.834128
F 50.305979 51.451679 18.742447
F 49.620310 51.451679 40.560783
F 48.934641 51.451679 62.379120
F 48.248973 51.451679 84.197455
F 47.563304 51.451679 106.015791
F 46.877635 51.451679 127.834128
F 23.584067 12.862917 17.902678
F 22.898398 12.862917 39.721014
F 22.212729 12.862917 61.539350
F 21.527061 12.862917 83.357686
F 20.841392 12.862917 105.176022
F 20.155723 12.862917 126.994359
F 23.584067 36.016174 17.902678
F 22.898398 36.016174 39.721014
F 22.212729 36.016174 61.539350
F 21.527061 36.016174 83.357686
F 20.841392 36.016174 105.176022
F 20.155723 36.016174 126.994359
F 23.584067 59.169432 17.902678
F 22.898398 59.169432 39.721014
F 22.212729 59.169432 61.539350
F 21.527061 59.169432 83.357686
F 20.841392 59.169432 105.176022
F 20.155723 59.169432 126.994359
F 50.305979 12.862917 18.742448
F 49.620310 12.862917 40.560784
F 48.934641 12.862917 62.379120
F 48.248972 12.862917 84.197456
F 47.563304 12.862917 106.015792
F 46.877635 12.862917 127.834129
F 50.305979 36.016174 18.742448
F 49.620310 36.016174 40.560784
F 48.934641 36.016174 62.379120
F 48.248972 36.016174 84.197456
F 47.563304 36.016174 106.015792
F 46.877635 36.016174 127.834129
F 50.305979 59.169432 18.742448
F 49.620310 59.169432 40.560784
F 48.934641 59.169432 62.379120
F 48.248972 59.169432 84.197456
F 47.563304 59.169432 106.015792
F 46.877635 59.169432 127.834129
F 23.584067 20.580672 17.902677
F 22.898398 20.580672 39.721013
F 22.212729 20.580672 61.539350
F 21.527061 20.580672 83.357685
F 20.841392 20.580672 105.176022
F 20.155723 20.580672 126.994358
F 23.584067 43.733929 17.902677
F 22.898398 43.733929 39.721013
F 22.212729 43.733929 61.539350
F 21.527061 43.733929 83.357685
F 20.841392 43.733929 105.176022
F 20.155723 43.733929 126.994358
F 23.584067 66.887187 17.902677
F 22.898398 66.887187 39.721013
F 22.212729 66.887187 61.539350
F 21.527061 66.887187 83.357685
F 20.841392 66.887187 105.176022
F 20.155723 66.887187 126.994358
F 50.305979 20.580672 18.742447
F 49.620310 20.580672 40.560783
F 48.934641 20.580672 62.379120
F 48.248973 20.580672 84.197455
F 47.563304 20.580672 106.015792
F 46.877635 20.580672 127.834128
F 50.305979 43.733929 18.742447
F 49.620310 43.733929 40.560783
F 48.934641 43.733929 62.379120
F 48.248973 43.733929 84.197455
F 47.563304 43.733929 106.015792
F 46.877635 43.733929 127.834128
F 50.305979 66.887187 18.742447
F 49.620310 66.887187 40.560783
F 48.934641 66.887187 62.379120
F 48.248973 66.887187 84.197455
F 47.563304 66.887187 106.015792
F 46.877635 66.887187 127.834128
F 5.655171 7.717749 20.979219
F 4.969502 7.717749 42.797555
F 4.283833 7.717749 64.615891
F 3.598164 7.717749 86.434227
F 2.912496 7.717749 108.252563
F 2.226827 7.717749 130.070900
F 5.655171 30.871007 20.979219
F 4.969502 30.871007 42.797555
F 4.283833 30.871007 64.615891
F 3.598164 30.871007 86.434227
F 2.912496 30.871007 108.252563
F 2.226827 30.871007 130.070900
F 5.655171 54.024264 20.979219
F 4.969502 54.024264 42.797555
F 4.283833 54.024264 64.615891
F 3.598164 54.024264 86.434227
F 2.912496 54.024264 108.252563
F 2.226827 54.024264 130.070900
F 32.377082 7.717749 21.818989
F 31.691413 7.717749 43.637325
F 31.005744 7.717749 65.455660
F 30.320075 7.717749 87.273997
F 29.634406 7.717749 109.092333
F 28.948737 7.717749 130.910669
F 32.377082 30.871007 21.818989
F 31.691413 30.871007 43.637325
F 31.005744 30.871007 65.455660
F 30.320075 30.871007 87.273997
F 29.634406 30.871007 109.092333
F 28.948737 30.871007 130.910669
F 32.377082 54.024264 21.818989
F 31.691413 54.024264 43.637325
F 31.005744 54.024264 65.455660
F 30.320075 54.024264 87.273997
F 29.634406 54.024264 109.092333
F 28.948737 54.024264 130.910669
F 5.655171 15.435502 20.979220
F 4.969502 15.435502 42.797556
F 4.283833 15.435502 64.615893
F 3.598164 15.435502 86.434228
F 2.912495 15.435502 108.252564
F 2.226827 15.435502 130.070901
F 5.655171 38.588760 20.979220
F 4.969502 38.588760 42.797556
F 4.283833 38.588760 64.615893
F 3.598164 38.588760 86.434228
F 2.912495 38.588760 108.252564
F 2.226827 38.588760 130.070901
F 5.655171 61.742017 20.979220
F 4.969502 61.742017 42.797556
F 4.283833 61.742017 64.615893
F 3.598164 61.742017 86.434228
F 2.912495 61.742017 108.252564
F 2.226827 61.742017 130.070901
F 32.377082 15.435502 21.818990
F 31.691413 15.435502 43.637326
F 31.005744 15.435502 65.455662
F 30.320075 15.435502 87.273998
F 29.634406 15.435502 109.092334
F 28.948737 15.435502 130.910670
F 32.377082 38.588760 21.818990
F 31.691413 38.588760 43.637326
F 31.005744 38.588760 65.455662
F 30.320075 38.588760 87.273998
F 29.634406 38.588760 109.092334
F 28.948737 38.588760 130.910670
F 32.377082 61.742017 21.818990
F 31.691413 61.742017 43.637326
F 31.005744 61.742017 65.455662
F 30.320075 61.742017 87.273998
F 29.634406 61.742017 109.092334
F 28.948737 61.742017 130.910670
F 5.655171 0.000000 20.979219
F 4.969502 0.000000 42.797555
F 4.283833 0.000000 64.615892
F 3.598164 0.000000 86.434227
F 2.912496 0.000000 108.252563
F 2.226827 0.000000 130.070900
F 5.655171 23.153257 20.979219
F 4.969502 23.153257 42.797555
F 4.283833 23.153257 64.615892
F 3.598164 23.153257 86.434227
F 2.912496 23.153257 108.252563
F 2.226827 23.153257 130.070900
F 5.655171 46.306515 20.979219
F 4.969502 46.306515 42.797555
F 4.283833 46.306515 64.615892
F 3.598164 46.306515 86.434227
F 2.912496 46.306515 108.252563
F 2.226827 46.306515 130.070900
F 32.377082 0.000000 21.818989
F 31.691413 0.000000 43.637325
F 31.005744 0.000000 65.455661
F 30.320075 0.000000 87.273997
F 29.634406 0.000000 109.092333
F 28.948737 0.000000 130.910669
F 32.377082 23.153257 21.818989
F 31.691413 23.153257 43.637325
F 31.005744 23.153257 65.455661
F 30.320075 23.153257 87.273997
F 29.634406 23.153257 109.092333
F 28.948737 23.153257 130.910669
F 32.377082 46.306515 21.818989
F 31.691413 46.306515 43.637325
F 31.005744 46.306515 65.455661
F 30.320075 46.306515 87.273997
F 29.634406 46.306515 109.092333
F 28.948737 46.306515 130.910669
F 14.562470 7.717750 21.259142
F 13.876802 7.717750 43.077479
F 13.191133 7.717750 64.895815
F 12.505464 7.717750 86.714150
F 11.819795 7.717750 108.532487
F 11.134126 7.717750 130.350823
F 14.562470 30.871007 21.259142
F 13.876802 30.871007 43.077479
F 13.191133 30.871007 64.895815
F 12.505464 30.871007 86.714150
F 11.819795 30.871007 108.532487
F 11.134126 30.871007 130.350823
F 14.562470 54.024265 21.259142
F 13.876802 54.024265 43.077479
F 13.191133 54.024265 64.895815
F 12.505464 54.024265 86.714150
F 11.819795 54.024265 108.532487
F 11.134126 54.024265 130.350823
F 41.284381 7.717750 22.098912
F 40.598712 7.717750 43.917249
F 39.913044 7.717750 65.735585
F 39.227375 7.717750 87.553920
F 38.541706 7.717750 109.372257
F 37.856037 7.717750 131.190593
F 41.284381 30.871007 22.098912
F 40.598712 30.871007 43.917249
F 39.913044 30.871007 65.735585
F 39.227375 30.871007 87.553920
F 38.541706 30.871007 109.372257
F 37.856037 30.871007 131.190593
F 41.284381 54.024265 22.098912
F 40.598712 54.024265 43.917249
F 39.913044 54.024265 65.735585
F 39.227375 54.024265 87.553920
F 38.541706 54.024265 109.372257
F 37.856037 54.024265 131.190593
F 14.562470 15.435503 21.259143
F 13.876802 15.435503 43.077480
F 13.191133 15.435503 64.895816
F 12.505464 15.435503 86.714151
F 11.819795 15.435503 108.532488
F 11.134126 15.435503 130.350824
F 14.562470 38.588760 21.259143
F 13.876802 38.588760 43.077480
F 13.191133 38.588760 64.895816
F 12.505464 38.588760 86.714151
F 11.819795 38.588760 108.532488
F 11.134126 38.588760 130.350824
F 14.562470 61.742018 21.259143
F 13.876802 61.742018 43.077480
F 13.191133 61.742018 64.895816
F 12.505464 61.742018 86.714151
F 11.819795 61.742018 108.532488
F 11.134126 61.742018 130.350824
F 41.284381 15.435503 22.098913
F 40.598712 15.435503 43.917250
F 39.913044 15.435503 65.735586
F 39.227375 15.435503 87.553921
F 38.541706 15.435503 109.372258
F 37.856037 15.435503 131.190594
F 41.284381 38.588760 22.098913
F 40.598712 38.588760 43.917250
F 39.913044 38.588760 65.735586
F 39.227375 38.588760 87.553921
F 38.541706 38.588760 109.372258
F 37.856037 38.588760 131.190594
F 41.284381 61.742018 22.098913
F 40.598712 61.742018 43.917250
F 39.913044 61.742018 65.735586
F 39.227375 61.742018 87.553921
F 38.541706 61.742018 109.372258
F 37.856037 61.742018 131.190594
F 14.562470 0.000000 21.259142
F 13.876802 0.000000 43.077479
F 13.191133 0.000000 64.895815
F 12.505464 0.000000 86.714150
F 11.819795 0.000000 108.532487
F 11.134126 0.000000 130.350823
F 14.562470 23.153258 21.259142
F 13.876802 23.153258 43.077479
F 13.191133 23.153258 64.895815
F 12.505464 23.153258 86.714150
F 11.819795 23.153258 108.532487
F 11.134126 23.153258 130.350823
F 14.562470 46.306515 21.259142
F 13.876802 46.306515 43.077479
F 13.191133 46.306515 64.895815
F 12.505464 46.306515 86.714150
F 11.819795 46.306515 108.532487
F 11.134126 46.306515 130.350823
F 41.284381 0.000000 22.098912
F 40.598712 0.000000 43.917249
F 39.913044 0.000000 65.735585
F 39.227375 0.000000 87.553920
F 38.541706 0.000000 109.372257
F 37.856037 0.000000 131.190593
F 41.284381 23.153258 22.098912
F 40.598712 23.153258 43.917249
F 39.913044 23.153258 65.735585
F 39.227375 23.153258 87.553920
F 38.541706 23.153258 109.372257
F 37.856037 23.153258 131.190593
F 41.284381 46.306515 22.098912
F 40.598712 46.306515 43.917249
F 39.913044 46.306515 65.735585
F 39.227375 46.306515 87.553920
F 38.541706 46.306515 109.372257
F 37.856037 46.306515 131.190593
F 23.469779 7.717751 21.539067
F 22.784110 7.717751 43.357403
F 22.098441 7.717751 65.175739
F 21.412773 7.717751 86.994075
F 20.727104 7.717751 108.812410
F 20.041435 7.717751 130.630747
F 23.469779 30.871008 21.539067
F 22.784110 30.871008 43.357403
F 22.098441 30.871008 65.175739
F 21.412773 30.871008 86.994075
F 20.727104 30.871008 108.812410
F 20.041435 30.871008 130.630747
F 23.469779 54.024266 21.539067
F 22.784110 54.024266 43.357403
F 22.098441 54.024266 65.175739
F 21.412773 54.024266 86.994075
F 20.727104 54.024266 108.812410
F 20.041435 54.024266 130.630747
F 50.191690 7.717751 22.378837
F 49.506021 7.717751 44.197172
F 48.820352 7.717751 66.015509
F 48.134683 7.717751 87.833845
F 47.449015 7.717751 109.652180
F 46.763346 7.717751 131.470517
F 50.191690 30.871008 22.378837
F 49.506021 30.871008 44.197172
F 48.820352 30.871008 66.015509
F 48.134683 30.871008 87.833845
F 47.449015 30.871008 109.652180
F 46.763346 30.871008 131.470517
F 50.191690 54.024266 22.378837
F 49.506021 54.024266 44.197172
F 48.820352 54.024266 66.015509
F 48.134683 54.024266 87.833845
F 47.449015 54.024266 109.652180
F 46.763346 54.024266 131.470517
F 23.469779 15.435503 21.539068
F 22.784110 15.435503 43.357404
F 22.098441 15.435503 65.175740
F 21.412772 15.435503 86.994076
F 20.727104 15.435503 108.812412
F 20.041435 15.435503 130.630748
F 23.469779 38.588761 21.539068
F 22.784110 38.588761 43.357404
F 22.098441 38.588761 65.175740
F 21.412772 38.588761 86.994076
F 20.727104 38.588761 108.812412
F 20.041435 38.588761 130.630748
F 23.469779 61.742018 21.539068
F 22.784110 61.742018 43.357404
F 22.098441 61.742018 65.175740
F 21.412772 61.742018 86.994076
F 20.727104 61.742018 108.812412
F 20.041435 61.742018 130.630748
F 50.191690 15.435503 22.378838
F 49.506021 15.435503 44.197173
F 48.820352 15.435503 66.015510
F 48.134683 15.435503 87.833846
F 47.449014 15.435503 109.652182
F 46.763346 15.435503 131.470518
F 50.191690 38.588761 22.378838
F 49.506021 38.588761 44.197173
F 48.820352 38.588761 66.015510
F 48.134683 38.588761 87.833846
F 47.449014 38.588761 109.652182
F 46.763346 38.588761 131.470518
F 50.191690 61.742018 22.378838
F 49.506021 61.742018 44.197173
F 48.820352 61.742018 66.015510
F 48.134683 61.742018 87.833846
F 47.449014 61.742018 109.652182
F 46.763346 61.742018 131.470518
F 23.469779 0.000001 21.539067
F 22.784110 0.000001 43.357403
F 22.098441 0.000001 65.175739
F 21.412773 0.000001 86.994075
F 20.727104 0.000001 108.812411
F 20.041435 0.000001 130.630747
F 23.469779 23.153259 21.539067
F 22.784110 23.153259 43.357403
F 22.098441 23.153259 65.175739
F 21.412773 23.153259 86.994075
F 20.727104 23.153259 108.812411
F 20.041435 23.153259 130.630747
F 23.469779 46.306516 21.539067
F 22.784110 46.306516 43.357403
F 22.098441 46.306516 65.175739
F 21.412773 46.306516 86.994075
F 20.727104 46.306516 108.812411
F 20.041435 46.306516 130.630747
F 50.191690 0.000001 22.378837
F 49.506021 0.000001 44.197172
F 48.820352 0.000001 66.015509
F 48.134683 0.000001 87.833845
F 47.449015 0.000001 109.652181
F 46.763346 0.000001 131.470517
F 50.191690 23.153259 22.378837
F 49.506021 23.153259 44.197172
F 48.820352 23.153259 66.015509
F 48.134683 23.153259 87.833845
F 47.449015 23.153259 109.652181
F 46.763346 23.153259 131.470517
F 50.191690 46.306516 22.378837
F 49.506021 46.306516 44.197172
F 48.820352 46.306516 66.015509
F 48.134683 46.306516 87.833845
F 47.449015 46.306516 109.652181
F 46.763346 46.306516 131.470517
F 7.996286 1.286291 17.412811
F 7.310617 1.286291 39.231147
F 6.624948 1.286291 61.049483
F 5.939279 1.286291 82.867819
F 5.253610 1.286291 104.686155
F 4.567941 1.286291 126.504491
F 7.996286 24.439548 17.412811
F 7.310617 24.439548 39.231147
F 6.624948 24.439548 61.049483
F 5.939279 24.439548 82.867819
F 5.253610 24.439548 104.686155
F 4.567941 24.439548 126.504491
F 7.996286 47.592806 17.412811
F 7.310617 47.592806 39.231147
F 6.624948 47.592806 61.049483
F 5.939279 47.592806 82.867819
F 5.253610 47.592806 104.686155
F 4.567941 47.592806 126.504491
F 34.718197 1.286291 18.252581
F 34.032529 1.286291 40.070917
F 33.346860 1.286291 61.889253
F 32.661191 1.286291 83.707588
F 31.975522 1.286291 105.525925
F 31.289853 1.286291 127.344261
F 34.718197 24.439548 18.252581
F 34.032529 24.439548 40.070917
F 33.346860 24.439548 61.889253
F 32.661191 24.439548 83.707588
F 31.975522 24.439548 105.525925
F 31.289853 24.439548 127.344261
F 34.718197 47.592806 18.252581
F 34.032529 47.592806 40.070917
F 33.346860 47.592806 61.889253
F 32.661191 47.592806 83.707588
F 31.975522 47.592806 105.525925
F 31.289853 47.592806 127.344261
F 7.996286 9.004040 17.412811
F 7.310617 9.004040 39.231147
F 6.624948 9.004040 61.049483
F 5.939279 9.004040 82.867819
F 5.253610 9.004040 104.686155
F 4.567941 9.004040 126.504491
F 7.996286 32.157298 17.412811
F 7.310617 32.157298 39.231147
F 6.624948 32.157298 61.049483
F 5.939279 32.157298 82.867819
F 5.253610 32.157298 104.686155
F 4.567941 32.157298 126.504491
F 7.996286 55.310555 17.412811
F 7.310617 55.310555 39.231147
F 6.624948 55.310555 61.049483
F 5.939279 55.310555 82.867819
F 5.253610 55.310555 104.686155
F 4.567941 55.310555 126.504491
F 34.718197 9.004040 18.252581
F 34.032529 9.004040 40.070917
F 33.346860 9.004040 61.889253
F 32.661191 9.004040 83.707588
F 31.975522 9.004040 105.525925
F 31.289853 9.004040 127.344261
F 34.718197 32.157298 18.252581
F 34.032529 32.157298 40.070917
F 33.346860 32.157298 61.889253
F 32.661191 32.157298 83.707588
F 31.975522 32.157298 105.525925
F 31.289853 32.157298 127.344261
F 34.718197 55.310555 18.252581
F 34.032529 55.310555 40.070917
F 33.346860 55.310555 61.889253
F 32.661191 55.310555 83.707588
F 31.975522 55.310555 105.525925
F 31.289853 55.310555 127.344261
F 7.996286 16.721795 17.412812
F 7.310617 16.721795 39.231147
F 6.624948 16.721795 61.049484
F 5.939279 16.721795 82.867820
F 5.253610 16.721795 104.686156
F 4.567941 16.721795 126.504492
F 7.996286 39.875053 17.412812
F 7.310617 39.875053 39.231147
F 6.624948 39.875053 61.049484
F 5.939279 39.875053 82.867820
F 5.253610 39.875053 104.686156
F 4.567941 39.875053 126.504492
F 7.996286 63.028310 17.412812
F 7.310617 63.028310 39.231147
F 6.624948 63.028310 61.049484
F 5.939279 63.028310 82.867820
F 5.253610 63.028310 104.686156
F 4.567941 63.028310 126.504492
F 34.718197 16.721795 18.252582
F 34.032529 16.721795 40.070917
F 33.346860 16.721795 61.889254
F 32.661191 16.721795 83.707589
F 31.975522 16.721795 105.525926
F 31.289853 16.721795 127.344262
F 34.718197 39.875053 18.252582
F 34.032529 39.875053 40.070917
F 33.346860 39.875053 61.889254
F 32.661191 39.875053 83.707589
F 31.975522 39.875053 105.525926
F 31.289853 39.875053 127.344262
F 34.718197 63.028310 18.252582
F 34.032529 63.028310 40.070917
F 33.346860 63.028310 61.889254
F 32.661191 63.028310 83.707589
F 31.975522 63.028310 105.525926
F 31.289853 63.028310 127.344262
F 16.903588 1.286290 17.692735
F 16.217919 1.286290 39.511071
F 15.532251 1.286290 61.329406
F 14.846582 1.286290 83.147743
F 14.160913 1.286290 104.966079
F 13.475244 1.286290 126.784415
F 16.903588 24.439548 17.692735
F 16.217919 24.439548 39.511071
F 15.532251 24.439548 61.329406
F 14.846582 24.439548 83.147743
F 14.160913 24.439548 104.966079
F 13.475244 24.439548 126.784415
F 16.903588 47.592806 17.692735
F 16.217919 47.592806 39.511071
F 15.532251 47.592806 61.329406
F 14.846582 47.592806 83.147743
F 14.160913 47.592806 104.966079
F 13.475244 47.592806 126.784415
F 43.625499 1.286290 18.532505
F 42.939830 1.286290 40.350840
F 42.254161 1.286290 62.169176
F 41.568493 1.286290 83.987513
F 40.882824 1.286290 105.805848
F 40.197155 1.286290 127.624185
F 43.625499 24.439548 18.532505
F 42.939830 24.439548 40.350840
F 42.254161 24.439548 62.169176
F 41.568493 24.439548 83.987513
F 40.882824 24.439548 105.805848
F 40.197155 24.439548 127.624185
F 43.625499 47.592806 18.532505
F 42.939830 47.592806 40.350840
F 42.254161 47.592806 62.169176
F 41.568493 47.592806 83.987513
F 40.882824 47.592806 105.805848
F 40.197155 47.592806 127.624185
F 16.903588 9.004040 17.692735
F 16.217919 9.004040 39.511071
F 15.532251 9.004040 61.329406
F 14.846582 9.004040 83.147743
F 14.160913 9.004040 104.966079
F 13.475244 9.004040 126.784415
F 16.903588 32.157297 17.692735
F 16.217919 32.157297 39.511071
F 15.532251 32.157297 61.329406
F 14.846582 32.157297 83.147743
F 14.160913 32.157297 104.966079
F 13.475244 32.157297 126.784415
F 16.903588 55.310555 17.692735
F 16.217919 55.310555 39.511071
F 15.532251 55.310555 61.329406
F 14.846582 55.310555 83.147743
F 14.160913 55.310555 104.966079
F 13.475244 55.310555 126.784415
F 43.625499 9.004040 18.532505
F 42.939830 9.004040 40.350840
F 42.254161 9.004040 62.169176
F 41.568493 9.004040 83.987513
F 40.882824 9.004040 105.805848
F 40.197155 9.004040 127.624185
F 43.625499 32.157297 18.532505
F 42.939830 32.157297 40.350840
F 42.254161 32.157297 62.169176
F 41.568493 32.157297 83.987513
F 40.882824 32.157297 105.805848
F 40.197155 32.157297 127.624185
F 43.625499 55.310555 18.532505
F 42.939830 55.310555 40.350840
F 42.254161 55.310555 62.169176
F 41.568493 55.310555 83.987513
F 40.882824 55.310555 105.805848
F 40.197155 55.310555 127.624185
F 16.903588 16.721795 17.692735
F 16.217919 16.721795 39.511072
F 15.532251 16.721795 61.329407
F 14.846582 16.721795 83.147744
F 14.160913 16.721795 104.966080
F 13.475244 16.721795 126.784415
F 16.903588 39.875053 17.692735
F 16.217919 39.875053 39.511072
F 15.532251 39.875053 61.329407
F 14.846582 39.875053 83.147744
F 14.160913 39.875053 104.966080
F 13.475244 39.875053 126.784415
F 16.903588 63.028310 17.692735
F 16.217919 63.028310 39.511072
F 15.532251 63.028310 61.329407
[truncated: 568,337 more chars]
