# Supplementary material for: Molecular-resolution imaging of ice crystallized from liquid water by cryogenic liquid-cell TEM
Source: Nat Commun. 2025 Sep 25;16:8342. doi: 10.1038/s41467-025-62451-0 (PMC12462463; doi:10.1038/s41467-025-62451-0)
Supplement: Supplementary file 9 — Supplementary Data 1 [file 41467_2025_62451_MOESM9_ESM.zip › supercell_4_3_6/1.8/minimized.xyz]

30276
F30276
F 4.014618 1.298551 2.732190
F 4.014618 9.018229 2.732190
F 4.014618 16.737913 2.732190
F 12.913429 1.287805 3.019201
F 12.913429 9.007483 3.019201
F 12.913429 16.727166 3.019201
F 21.822964 1.287804 3.299195
F 21.822964 9.007482 3.299195
F 21.822964 16.727166 3.299195
F 3.892880 3.851895 6.357047
F 3.892880 11.571574 6.357047
F 12.795949 3.859840 6.645378
F 12.795948 11.579519 6.645378
F 21.705486 3.859842 6.925373
F 21.705486 11.579520 6.925373
F 3.978163 3.853060 3.645708
F 3.978163 11.572739 3.645708
F 12.882274 3.860095 3.918443
F 12.882274 11.579774 3.918442
F 21.791810 3.860097 4.198435
F 21.791810 11.579776 4.198435
F 4.227791 1.297239 0.044207
F 3.406589 1.294592 21.832404
F 4.227791 9.016917 0.044207
F 3.406589 9.014270 21.832404
F 4.227791 16.736601 0.044207
F 3.406589 16.733954 21.832404
F 13.146521 1.295811 0.314305
F 13.146521 9.015490 0.314305
F 13.146521 16.735173 0.314305
F 22.056055 1.295811 0.594299
F 22.056055 9.015489 0.594299
F 22.056055 16.735172 0.594299
F 6.195828 7.717204 3.710131
F 6.195828 15.436886 3.710131
F 19.020877 0.000000 21.404452
F 15.109662 7.719936 3.988440
F 15.109662 15.439617 3.988440
F 15.109662 0.000257 3.988440
F 24.019195 7.719935 4.268433
F 24.019195 15.439617 4.268433
F 24.019195 0.000257 4.268433
F 6.463081 5.161424 0.108718
F 6.463081 12.881105 0.108718
F 15.373902 5.155650 0.384304
F 15.373902 12.875330 0.384304
F 24.283437 5.155650 0.664297
F 24.283437 12.875330 0.664297
F 6.226498 5.150270 2.807803
F 6.226498 12.869951 2.807803
F 15.140812 5.147643 3.089200
F 15.140812 12.867323 3.089200
F 24.050346 5.147643 3.369193
F 24.050346 12.867323 3.369193
F 6.109143 7.717079 6.433518
F 6.109143 15.436761 6.433518
F 19.020877 15.439360 21.404453
F 15.023336 7.719680 6.715377
F 15.023337 15.439362 6.715378
F 15.023336 0.000002 6.715377
F 23.932871 7.719681 6.995371
F 23.932871 15.439362 6.995371
F 23.932871 0.000002 6.995371
F 8.457881 1.287280 2.879585
F 8.457881 9.006958 2.879585
F 8.457881 16.726641 2.879585
F 17.368197 1.287804 3.159199
F 17.368198 9.007482 3.159199
F 17.368197 16.727166 3.159199
F 26.277730 1.287804 3.439191
F 26.277730 9.007482 3.439191
F 26.277730 16.727166 3.439192
F 8.340337 3.860369 6.505732
F 8.340337 11.580048 6.505732
F 17.250718 3.859842 6.785376
F 17.250718 11.579521 6.785376
F 26.160253 3.859841 7.065369
F 26.160253 11.579520 7.065369
F 8.426664 3.860629 3.778044
F 8.426664 11.580308 3.778044
F 17.337043 3.860097 4.058438
F 17.337043 11.579776 4.058438
F 26.246577 3.860096 4.338432
F 26.246577 11.579775 4.338431
F 8.691684 1.295867 0.174355
F 8.691683 9.015545 0.174354
F 8.691683 16.735228 0.174354
F 17.601287 1.295811 0.454302
F 17.601287 9.015489 0.454302
F 17.601287 16.735173 0.454302
F 26.510821 1.295811 0.734295
F 26.510821 9.015489 0.734295
F 26.510820 16.735173 0.734295
F 10.654874 7.719934 3.848446
F 10.654874 15.439615 3.848445
F 10.654874 0.000256 3.848446
F 19.564428 7.719935 4.128437
F 19.564428 15.439617 4.128436
F 19.564428 0.000257 4.128437
F 10.919169 5.155676 0.244324
F 10.919169 12.875357 0.244323
F 19.828670 5.155650 0.524301
F 19.828670 12.875330 0.524300
F 10.686020 5.147643 2.949201
F 10.686020 12.867324 2.949201
F 19.595579 5.147642 3.229197
F 19.595579 12.867323 3.229197
F 10.568545 7.719680 6.575379
F 10.568545 15.439362 6.575379
F 10.568545 0.000002 6.575379
F 19.478103 7.719681 6.855374
F 19.478103 15.439362 6.855374
F 19.478103 0.000002 6.855374
F 3.778626 1.294592 9.994347
F 3.778626 9.014270 9.994347
F 3.778626 16.733954 9.994347
F 12.681656 1.286613 10.282563
F 12.681656 9.006291 10.282563
F 12.681656 16.725974 10.282564
F 21.591192 1.286612 10.562557
F 21.591192 9.006290 10.562557
F 21.591192 16.725973 10.562557
F 3.664305 3.851860 13.631644
F 3.664305 11.571538 13.631645
F 12.567336 3.859838 13.919860
F 12.567336 11.579517 13.919860
F 21.476873 3.859840 14.199854
F 21.476873 11.579519 14.199854
F 3.749518 3.851859 10.920509
F 3.749518 11.571538 10.920510
F 12.653078 3.859838 11.191889
F 12.653078 11.579517 11.191888
F 21.562613 3.859840 11.471881
F 21.562613 11.579519 11.471880
F 3.863815 1.294593 7.283208
F 3.863815 9.014271 7.283208
F 3.863815 16.733955 7.283207
F 12.767375 1.286613 7.554594
F 12.767375 9.006291 7.554594
F 12.767375 16.725975 7.554594
F 21.676910 1.286612 7.834586
F 21.676910 9.006290 7.834586
F 21.676910 16.725973 7.834586
F 5.966154 7.717081 10.983467
F 5.966154 15.436762 10.983467
F 19.020877 7.719679 21.404452
F 14.880465 7.719678 11.261886
F 14.880465 15.439360 11.261886
F 10.111319 15.439360 21.124458
F 23.789998 7.719678 11.541879
F 23.789998 15.439360 11.541879
F 23.789998 0.000000 11.541879
F 6.080447 5.149048 7.346173
F 6.080447 12.868729 7.346172
F 14.994758 5.146451 7.624591
F 14.994758 12.866131 7.624591
F 23.904293 5.146451 7.904585
F 23.904293 12.866131 7.904585
F 5.994837 5.149048 10.070696
F 5.994837 12.868729 10.070696
F 14.909040 5.146451 10.352562
F 14.909040 12.866131 10.352562
F 23.818573 5.146450 10.632555
F 23.818573 12.866131 10.632556
F 5.880521 7.717081 13.707993
F 5.880521 15.436762 13.707994
F 10.111319 7.719678 21.124458
F 14.794723 7.719679 13.989859
F 14.794724 15.439360 13.989860
F 19.135193 12.866131 17.767155
F 23.704257 7.719679 14.269852
F 23.704257 15.439360 14.269853
F 23.704257 0.000000 14.269853
F 8.226043 1.286084 10.142917
F 8.226043 9.005763 10.142917
F 8.226043 16.725446 10.142917
F 17.136424 1.286612 10.422560
F 17.136425 9.006290 10.422560
F 17.136424 16.725973 10.422561
F 26.045958 1.286612 10.702554
F 26.045958 9.006290 10.702554
F 26.045958 16.725974 10.702554
F 8.111723 3.860367 13.780214
F 8.111723 11.580046 13.780214
F 17.022105 3.859840 14.059858
F 17.022105 11.579519 14.059858
F 25.931640 3.859839 14.339851
F 25.931640 11.579518 14.339851
F 8.197488 3.860367 11.051488
F 8.197488 11.580046 11.051488
F 17.107846 3.859840 11.331884
F 17.107846 11.579519 11.331884
F 26.017380 3.859839 11.611878
F 26.017380 11.579518 11.611878
F 8.311785 1.286085 7.414195
F 8.311785 9.005763 7.414195
F 8.311785 16.725446 7.414195
F 17.222143 1.286612 7.694589
F 17.222143 9.006290 7.694589
F 17.222143 16.725974 7.694590
F 26.131678 1.286612 7.974584
F 26.131678 9.006290 7.974584
F 26.131678 16.725974 7.974583
F 10.425674 7.719678 11.121889
F 10.425674 15.439360 11.121889
F 19.135193 5.146450 17.767154
F 19.335231 7.719678 11.401882
F 19.335231 15.439360 11.401882
F 19.335231 0.000000 11.401882
F 10.539967 5.146451 7.484595
F 10.539967 12.866132 7.484595
F 19.449526 5.146451 7.764588
F 19.449526 12.866131 7.764587
F 10.454249 5.146451 10.212564
F 10.454249 12.866131 10.212564
F 19.363806 5.146450 10.492559
F 19.363806 12.866131 10.492559
F 10.339932 7.719678 13.849861
F 10.339932 15.439360 13.849861
F 10.225635 12.866131 17.487159
F 19.249490 7.719679 14.129856
F 19.249490 15.439360 14.129857
F 19.249490 0.000000 14.129856
F 3.550012 1.294592 17.268942
F 3.550012 9.014270 17.268942
F 3.550012 16.733954 17.268943
F 12.453043 1.286613 17.557158
F 12.453043 9.006291 17.557158
F 12.453043 16.725974 17.557159
F 21.362578 1.286612 17.837153
F 21.362578 9.006290 17.837153
F 21.362578 16.725973 17.837153
F 3.435692 3.851859 20.906240
F 3.435692 11.571538 20.906240
F 12.338723 3.859838 21.194456
F 12.338722 11.579517 21.194456
F 21.248259 3.859840 21.474451
F 21.248259 11.579519 21.474451
F 3.520904 3.851859 18.195106
F 3.520905 11.571538 18.195105
F 12.424464 3.859838 18.466484
F 12.424464 11.579517 18.466484
F 21.334000 3.859840 18.746477
F 21.334000 11.579519 18.746477
F 3.635202 1.294592 14.557807
F 3.635202 9.014270 14.557807
F 3.635202 16.733954 14.557807
F 12.538761 1.286613 14.829186
F 12.538761 9.006291 14.829186
F 12.538761 16.725974 14.829185
F 21.448297 1.286612 15.109178
F 21.448297 9.006290 15.109178
F 21.448297 16.725973 15.109178
F 5.737540 7.717081 18.258064
F 5.737540 15.436763 18.258064
F 10.225635 5.146451 17.487159
F 14.651852 7.719678 18.536482
F 14.651852 15.439360 18.536481
F 19.220912 12.866131 15.039180
F 23.561385 7.719678 18.816476
F 23.561385 15.439360 18.816475
F 23.561385 0.000000 18.816476
F 5.851834 5.149049 14.620766
F 5.851834 12.868729 14.620765
F 14.766145 5.146451 14.899183
F 14.766145 12.866131 14.899183
F 23.675680 5.146450 15.179176
F 23.675680 12.866131 15.179176
F 5.766224 5.149048 17.345292
F 5.766224 12.868729 17.345292
F 14.680427 5.146451 17.627157
F 14.680427 12.866131 17.627157
F 23.589960 5.146450 17.907151
F 23.589960 12.866131 17.907151
F 5.651908 7.717081 20.982590
F 5.651908 15.436762 20.982590
F 19.220912 5.146450 15.039180
F 14.566110 7.719678 21.264455
F 14.566110 15.439360 21.264455
F 10.311353 12.866132 14.759186
F 23.475644 7.719679 21.544449
F 23.475644 15.439360 21.544450
F 23.475644 0.000000 21.544449
F 7.997430 1.286084 17.417513
F 7.997430 9.005762 17.417513
F 7.997430 16.725446 17.417513
F 16.907811 1.286612 17.697156
F 16.907811 9.006290 17.697156
F 16.907811 16.725973 17.697156
F 25.817345 1.286612 17.977149
F 25.817345 9.006290 17.977149
F 25.817345 16.725974 17.977149
F 7.883109 3.860367 21.054810
F 7.883109 11.580046 21.054810
F 16.793491 3.859840 21.334454
F 16.793491 11.579519 21.334454
F 25.703026 3.859839 21.614447
F 25.703027 11.579518 21.614448
F 7.968875 3.860367 18.326085
F 7.968875 11.580046 18.326084
F 16.879233 3.859840 18.606480
F 16.879233 11.579519 18.606480
F 25.788766 3.859839 18.886473
F 25.788766 11.579518 18.886474
F 8.083172 1.286084 14.688786
F 8.083172 9.005763 14.688786
F 8.083172 16.725446 14.688786
F 16.993530 1.286612 14.969182
F 16.993530 9.006290 14.969182
F 16.993530 16.725974 14.969181
F 25.903064 1.286611 15.249175
F 25.903064 9.006290 15.249175
F 25.903064 16.725973 15.249174
F 10.197061 7.719678 18.396486
F 10.197061 15.439360 18.396486
F 10.311353 5.146451 14.759187
F 19.106618 7.719678 18.676479
F 19.106618 15.439360 18.676479
F 19.106618 0.000000 18.676479
F 3.321399 1.294592 24.543540
F 3.321399 9.014270 24.543540
F 3.321399 16.733954 24.543540
F 12.224430 1.286613 24.831755
F 12.224430 9.006291 24.831755
F 12.224430 16.725974 24.831756
F 21.133964 1.286612 25.111749
F 21.133964 9.006290 25.111749
F 21.133964 16.725973 25.111750
F 3.207079 3.851860 28.180837
F 3.207079 11.571538 28.180837
F 12.110109 3.859838 28.469053
F 12.110109 11.579517 28.469053
F 21.019646 3.859840 28.749047
F 21.019646 11.579519 28.749047
F 3.292291 3.851859 25.469702
F 3.292291 11.571538 25.469702
F 12.195851 3.859838 25.741081
F 12.195851 11.579517 25.741081
F 21.105387 3.859840 26.021074
F 21.105387 11.579519 26.021073
F 2.720748 1.294592 43.656191
F 2.720748 9.014270 43.656191
F 2.720748 16.733954 43.656191
F 12.310148 1.286613 22.103783
F 12.310148 9.006291 22.103783
F 12.310148 16.725974 22.103783
F 21.219684 1.286612 22.383775
F 21.219684 9.006290 22.383775
F 21.219684 16.725973 22.383775
F 5.508927 7.717081 25.532661
F 5.508927 15.436763 25.532660
F 18.335036 15.439360 43.228241
F 14.423239 7.719678 25.811079
F 14.423239 15.439360 25.811079
F 18.335036 7.719679 43.228240
F 23.332771 7.719678 26.091072
F 23.332771 15.439360 26.091071
F 23.332771 0.000000 26.091072
F 5.623221 5.149049 21.895362
F 5.623220 12.868729 21.895362
F 14.537531 5.146451 22.173780
F 14.537531 12.866131 22.173780
F 23.447066 5.146450 22.453773
F 23.447067 12.866131 22.453773
F 5.537610 5.149048 24.619889
F 5.537610 12.868729 24.619889
F 14.451813 5.146451 24.901754
F 14.451813 12.866131 24.901755
F 23.361347 5.146450 25.181748
F 23.361347 12.866131 25.181748
F 5.423295 7.717081 28.257187
F 5.423294 15.436763 28.257187
F 9.425478 15.439360 42.948245
F 14.337497 7.719678 28.539052
F 14.337497 15.439360 28.539052
F 9.425478 7.719678 42.948245
F 23.247031 7.719679 28.819045
F 23.247031 15.439360 28.819046
F 23.247031 0.000000 28.819045
F 7.768816 1.286084 24.692109
F 7.768816 9.005762 24.692109
F 7.768816 16.725446 24.692109
F 16.679198 1.286612 24.971752
F 16.679198 9.006290 24.971753
F 16.679198 16.725974 24.971752
F 25.588732 1.286612 25.251746
F 25.588732 9.006290 25.251746
F 25.588732 16.725973 25.251746
F 7.654496 3.860367 28.329406
F 7.654496 11.580046 28.329407
F 16.564878 3.859840 28.609051
F 16.564878 11.579518 28.609051
F 25.474413 3.859839 28.889043
F 25.474413 11.579518 28.889044
F 7.740261 3.860367 25.600681
F 7.740261 11.580046 25.600681
F 16.650619 3.859840 25.881077
F 16.650620 11.579519 25.881077
F 25.560153 3.859839 26.161071
F 25.560153 11.579518 26.161070
F 7.854558 1.286084 21.963383
F 7.854558 9.005763 21.963383
F 7.854558 16.725446 21.963382
F 16.764916 1.286612 22.243778
F 16.764916 9.006290 22.243778
F 16.764917 16.725974 22.243777
F 25.674451 1.286612 22.523772
F 25.674451 9.006290 22.523772
F 25.674451 16.725973 22.523771
F 9.968447 7.719679 25.671082
F 9.968447 15.439360 25.671082
F 9.968447 0.000000 25.671082
F 18.878004 7.719678 25.951075
F 18.878004 15.439360 25.951075
F 18.878004 0.000000 25.951075
F 10.082740 5.146451 22.033784
F 10.082740 12.866132 22.033783
F 18.992298 5.146450 22.313777
F 18.992298 12.866131 22.313776
F 9.997022 5.146451 24.761756
F 9.997022 12.866131 24.761756
F 18.906580 5.146450 25.041751
F 18.906580 12.866131 25.041751
F 9.882705 7.719678 28.399053
F 9.882705 15.439360 28.399054
F 18.449353 12.866131 39.590942
F 18.792263 7.719679 28.679049
F 18.792263 15.439360 28.679049
F 18.792263 0.000000 28.679049
F 3.092785 1.294592 31.818135
F 3.092785 9.014270 31.818135
F 3.092786 16.733954 31.818135
F 11.995816 1.286613 32.106350
F 11.995816 9.006291 32.106350
F 11.995816 16.725974 32.106351
F 20.905351 1.286612 32.386345
F 20.905351 9.006290 32.386345
F 20.905351 16.725973 32.386346
F 2.978466 3.851860 35.455432
F 2.978466 11.571538 35.455432
F 11.881496 3.859838 35.743648
F 11.881495 11.579517 35.743648
F 20.791033 3.859840 36.023642
F 20.791033 11.579518 36.023643
F 3.063677 3.851859 32.744297
F 3.063677 11.571538 32.744297
F 11.967237 3.859838 33.015676
F 11.967237 11.579517 33.015676
F 20.876773 3.859840 33.295669
F 20.876773 11.579519 33.295669
F 3.177974 1.294592 29.106999
F 3.177975 9.014270 29.107000
F 3.177975 16.733954 29.106999
F 12.081535 1.286613 29.378378
F 12.081534 9.006291 29.378378
F 12.081534 16.725974 29.378378
F 20.991070 1.286611 29.658371
F 20.991070 9.006290 29.658371
F 20.991070 16.725973 29.658371
F 5.280314 7.717081 32.807256
F 5.280314 15.436763 32.807256
F 18.449353 5.146450 39.590942
F 14.194625 7.719679 33.085674
F 14.194625 15.439360 33.085673
F 9.539795 12.866131 39.310947
F 23.104158 7.719678 33.365668
F 23.104158 15.439360 33.365667
F 23.104158 0.000000 33.365668
F 5.394607 5.149049 29.169958
F 5.394607 12.868729 29.169958
F 14.308918 5.146451 29.448376
F 14.308918 12.866131 29.448375
F 23.218453 5.146451 29.728370
F 23.218453 12.866131 29.728370
F 5.308997 5.149048 31.894485
F 5.308997 12.868729 31.894485
F 14.223200 5.146451 32.176350
F 14.223200 12.866131 32.176350
F 23.132734 5.146450 32.456344
F 23.132734 12.866131 32.456344
F 5.194681 7.717081 35.531782
F 5.194681 15.436762 35.531782
F 9.539795 5.146451 39.310947
F 14.108883 7.719678 35.813647
F 14.108884 15.439360 35.813648
F 18.535072 12.866131 36.862967
F 23.018417 7.719679 36.093641
F 23.018417 15.439360 36.093641
F 23.018417 0.000000 36.093641
F 7.540203 1.286084 31.966705
F 7.540203 9.005762 31.966705
F 7.540203 16.725446 31.966706
F 16.450585 1.286612 32.246349
F 16.450585 9.006290 32.246349
F 16.450585 16.725973 32.246348
F 25.360118 1.286612 32.526342
F 25.360118 9.006290 32.526342
F 25.360118 16.725974 32.526342
F 7.425883 3.860367 35.604002
F 7.425883 11.580046 35.604002
F 16.336265 3.859840 35.883646
F 16.336265 11.579519 35.883646
F 25.245800 3.859839 36.163639
F 25.245800 11.579518 36.163639
F 7.511648 3.860367 32.875276
F 7.511648 11.580046 32.875276
F 16.422006 3.859840 33.155672
F 16.422006 11.579519 33.155672
F 25.331540 3.859839 33.435666
F 25.331540 11.579518 33.435666
F 7.625945 1.286084 29.237979
F 7.625945 9.005763 29.237979
F 7.625945 16.725446 29.237979
F 16.536303 1.286612 29.518375
F 16.536303 9.006290 29.518375
F 16.536303 16.725974 29.518374
F 25.445838 1.286612 29.798368
F 25.445838 9.006290 29.798368
F 25.445838 16.725973 29.798367
F 9.739834 7.719678 32.945678
F 9.739834 15.439360 32.945678
F 18.535072 5.146450 36.862968
F 18.649391 7.719678 33.225671
F 18.649391 15.439360 33.225670
F 18.649391 0.000000 33.225671
F 9.854126 5.146451 29.308380
F 9.854126 12.866132 29.308379
F 18.763685 5.146450 29.588373
F 18.763685 12.866131 29.588372
F 9.768409 5.146451 32.036351
F 9.768409 12.866131 32.036352
F 18.677966 5.146450 32.316347
F 18.677966 12.866131 32.316347
F 9.654092 7.719678 35.673649
F 9.654092 15.439360 35.673649
F 9.654092 0.000000 35.673649
F 18.563650 7.719679 35.953644
F 18.563649 15.439360 35.953644
F 18.563650 0.000000 35.953644
F 2.864172 1.294592 39.092731
F 2.864172 9.014270 39.092731
F 2.864172 16.733954 39.092731
F 11.767203 1.286613 39.380947
F 11.767203 9.006291 39.380947
F 11.767203 16.725974 39.380947
F 20.676738 1.286612 39.660941
F 20.676738 9.006290 39.660941
F 20.676738 16.725973 39.660941
F 2.749852 3.851860 42.730028
F 2.749852 11.571538 42.730029
F 11.652882 3.859838 43.018244
F 11.652882 11.579517 43.018245
F 20.562419 3.859840 43.298239
F 20.562419 11.579519 43.298239
F 2.835064 3.851859 40.018894
F 2.835064 11.571538 40.018894
F 11.738624 3.859839 40.290273
F 11.738624 11.579517 40.290273
F 20.648160 3.859840 40.570265
F 20.648160 11.579519 40.570265
F 2.949361 1.294592 36.381595
F 2.949361 9.014270 36.381595
F 2.949362 16.733954 36.381595
F 11.852921 1.286613 36.652974
F 11.852921 9.006291 36.652974
F 11.852921 16.725974 36.652974
F 20.762457 1.286612 36.932966
F 20.762457 9.006290 36.932966
F 20.762457 16.725973 36.932966
F 5.051700 7.717081 40.081852
F 5.051700 15.436763 40.081852
F 9.625513 12.866132 36.582975
F 13.966012 7.719679 40.360271
F 13.966012 15.439360 40.360270
F 9.625513 5.146451 36.582975
F 22.875545 7.719678 40.640263
F 22.875545 15.439360 40.640263
F 22.875545 0.000000 40.640263
F 5.165994 5.149049 36.444553
F 5.165994 12.868729 36.444553
F 14.080305 5.146451 36.722972
F 14.080305 12.866131 36.722972
F 22.989840 5.146450 37.002965
F 22.989840 12.866131 37.002964
F 5.080383 5.149048 39.169080
F 5.080383 12.868729 39.169080
F 13.994586 5.146451 39.450946
F 13.994586 12.866131 39.450946
F 22.904120 5.146450 39.730939
F 22.904120 12.866131 39.730939
F 4.966068 7.717081 42.806378
F 4.966067 15.436762 42.806378
F 18.420778 0.000000 40.500267
F 13.880270 7.719678 43.088244
F 13.880270 15.439360 43.088244
F 18.420778 15.439360 40.500267
F 22.789804 7.719679 43.368237
F 22.789804 15.439360 43.368238
F 22.789804 0.000000 43.368237
F 7.311590 1.286084 39.241300
F 7.311590 9.005762 39.241300
F 7.311590 16.725446 39.241300
F 16.221971 1.286612 39.520944
F 16.221971 9.006290 39.520944
F 16.221971 16.725973 39.520945
F 25.131505 1.286612 39.800937
F 25.131505 9.006290 39.800937
F 25.131505 16.725974 39.800938
F 7.197269 3.860367 42.878598
F 7.197270 11.580046 42.878598
F 16.107651 3.859840 43.158242
F 16.107651 11.579519 43.158242
F 25.017186 3.859839 43.438235
F 25.017186 11.579518 43.438235
F 7.283034 3.860367 40.149873
F 7.283034 11.580046 40.149872
F 16.193393 3.859840 40.430269
F 16.193393 11.579519 40.430268
F 25.102926 3.859839 40.710262
F 25.102926 11.579518 40.710261
F 7.397331 1.286084 36.512574
F 7.397331 9.005763 36.512574
F 7.397331 16.725446 36.512573
F 16.307690 1.286612 36.792970
F 16.307690 9.006290 36.792970
F 16.307690 16.725974 36.792970
F 25.217224 1.286611 37.072963
F 25.217224 9.006290 37.072964
F 25.217224 16.725973 37.072963
F 9.511220 7.719678 40.220273
F 9.511220 15.439360 40.220273
F 18.420778 7.719678 40.500267
F 2.635558 1.294592 46.367327
F 2.635558 9.014270 46.367327
F 2.635558 16.733954 46.367327
F 11.538590 1.286613 46.655543
F 11.538590 9.006291 46.655543
F 11.538590 16.725975 46.655543
F 20.448124 1.286612 46.935538
F 20.448124 9.006290 46.935538
F 20.448124 16.725973 46.935538
F 2.521238 3.851860 50.004625
F 2.521239 11.571538 50.004625
F 11.424269 3.859838 50.292841
F 11.424269 11.579517 50.292842
F 20.333806 3.859840 50.572835
F 20.333806 11.579519 50.572836
F 2.606451 3.851859 47.293490
F 2.606451 11.571538 47.293490
F 11.510010 3.859838 47.564870
F 11.510010 11.579517 47.564869
F 20.419546 3.859840 47.844862
F 20.419546 11.579519 47.844861
F 2.034908 1.294592 65.479980
F 2.034908 9.014270 65.479980
F 2.034908 16.733954 65.479980
F 11.624308 1.286613 43.927571
F 11.624307 9.006291 43.927570
F 11.624307 16.725974 43.927570
F 20.533843 1.286612 44.207564
F 20.533843 9.006290 44.207564
F 20.533843 16.725973 44.207563
F 4.823086 7.717081 47.356449
F 4.823087 15.436763 47.356448
F 26.558730 15.439360 65.332022
F 13.737398 7.719678 47.634867
F 13.737398 15.439360 47.634867
F 26.558730 7.719678 65.332022
F 22.646932 7.719678 47.914860
F 22.646932 15.439360 47.914860
F 22.646932 0.000000 47.914860
F 4.937380 5.149049 43.719150
F 4.937380 12.868729 43.719150
F 13.851691 5.146451 43.997568
F 13.851691 12.866131 43.997568
F 22.761227 5.146451 44.277562
F 22.761227 12.866131 44.277561
F 4.851770 5.149048 46.443677
F 4.851770 12.868729 46.443677
F 13.765973 5.146451 46.725543
F 13.765973 12.866131 46.725543
F 22.675507 5.146450 47.005536
F 22.675507 12.866131 47.005536
F 4.737454 7.717081 50.080974
F 4.737454 15.436762 50.080975
F 17.649196 15.439360 65.052029
F 13.651656 7.719678 50.362840
F 13.651656 15.439360 50.362840
F 17.649196 7.719679 65.052029
F 22.561191 7.719679 50.642834
F 22.561191 15.439360 50.642834
F 22.561191 0.000000 50.642834
F 7.082976 1.286084 46.515898
F 7.082976 9.005762 46.515898
F 7.082976 16.725446 46.515898
F 15.993358 1.286612 46.795541
F 15.993358 9.006290 46.795541
F 15.993358 16.725973 46.795541
F 24.902892 1.286612 47.075534
F 24.902891 9.006290 47.075535
F 24.902891 16.725974 47.075535
F 6.968656 3.860367 50.153195
F 6.968656 11.580046 50.153195
F 15.879038 3.859840 50.432838
F 15.879038 11.579518 50.432838
F 24.788573 3.859839 50.712832
F 24.788573 11.579518 50.712832
F 7.054421 3.860367 47.424469
F 7.054421 11.580046 47.424469
F 15.964779 3.859840 47.704865
F 15.964780 11.579519 47.704865
F 24.874313 3.859839 47.984859
F 24.874313 11.579518 47.984859
F 7.168718 1.286084 43.787171
F 7.168718 9.005763 43.787171
F 7.168718 16.725446 43.787171
F 16.079076 1.286612 44.067566
F 16.079076 9.006290 44.067566
F 16.079076 16.725974 44.067566
F 24.988611 1.286611 44.347560
F 24.988611 9.006290 44.347561
F 24.988611 16.725973 44.347560
F 9.282607 7.719679 47.494871
F 9.282607 15.439360 47.494870
F 9.282607 0.000000 47.494871
F 18.192164 7.719678 47.774863
F 18.192164 15.439360 47.774863
F 18.192164 0.000000 47.774863
F 9.396900 5.146451 43.857572
F 9.396900 12.866132 43.857572
F 18.306458 5.146450 44.137565
F 18.306458 12.866131 44.137564
F 9.311182 5.146451 46.585544
F 9.311182 12.866131 46.585544
F 18.220740 5.146450 46.865539
F 18.220740 12.866131 46.865539
F 9.196865 7.719678 50.222842
F 9.196865 15.439360 50.222842
F 8.739638 0.000000 64.772033
F 18.106423 7.719679 50.502837
F 18.106423 15.439360 50.502837
F 18.106423 0.000000 50.502837
F 2.406945 1.294592 53.641923
F 2.406945 9.014270 53.641923
F 2.406945 16.733954 53.641923
F 11.309976 1.286613 53.930139
F 11.309976 9.006291 53.930139
F 11.309976 16.725974 53.930139
F 20.219511 1.286612 54.210133
F 20.219511 9.006290 54.210133
F 20.219511 16.725973 54.210133
F 2.292625 3.851860 57.279220
F 2.292626 11.571538 57.279220
F 11.195655 3.859838 57.567436
F 11.195655 11.579517 57.567437
F 20.105192 3.859840 57.847431
F 20.105192 11.579519 57.847431
F 2.377837 3.851859 54.568086
F 2.377837 11.571538 54.568085
F 11.281397 3.859838 54.839465
F 11.281397 11.579517 54.839465
F 20.190933 3.859840 55.119458
F 20.190933 11.579519 55.119457
F 2.492134 1.294592 50.930788
F 2.492134 9.014270 50.930788
F 2.492135 16.733954 50.930788
F 11.395694 1.286613 51.202167
F 11.395694 9.006291 51.202167
F 11.395694 16.725974 51.202166
F 20.305230 1.286612 51.482159
F 20.305230 9.006290 51.482159
F 20.305230 16.725973 51.482158
F 4.594473 7.717081 54.631044
F 4.594473 15.436763 54.631044
F 8.739638 15.439360 64.772034
F 13.508785 7.719679 54.909463
F 13.508785 15.439360 54.909462
F 8.739638 7.719678 64.772033
F 22.418318 7.719678 55.189455
F 22.418318 15.439360 55.189455
F 22.418318 0.000000 55.189456
F 4.708767 5.149049 50.993747
F 4.708767 12.868729 50.993746
F 13.623078 5.146451 51.272165
F 13.623078 12.866131 51.272164
F 22.532613 5.146450 51.552157
F 22.532613 12.866131 51.552157
F 4.623157 5.149048 53.718273
F 4.623157 12.868729 53.718273
F 13.537359 5.146451 54.000139
F 13.537359 12.866131 54.000139
F 22.446893 5.146450 54.280131
F 22.446893 12.866131 54.280132
F 4.508841 7.717081 57.355570
F 4.508841 15.436763 57.355570
F 26.673045 12.866131 61.694724
F 13.423043 7.719678 57.637435
F 13.423043 15.439360 57.637436
F 26.673045 5.146451 61.694723
F 22.332577 7.719679 57.917429
F 22.332578 15.439360 57.917429
F 22.332577 0.000000 57.917429
F 6.854362 1.286084 53.790493
F 6.854362 9.005763 53.790493
F 6.854363 16.725446 53.790493
F 15.764744 1.286612 54.070137
F 15.764745 9.006290 54.070137
F 15.764744 16.725973 54.070137
F 24.674278 1.286612 54.350130
F 24.674278 9.006290 54.350130
F 24.674278 16.725973 54.350130
F 6.740043 3.860367 57.427790
F 6.740043 11.580046 57.427790
F 15.650425 3.859840 57.707434
F 15.650425 11.579518 57.707434
F 24.559959 3.859839 57.987427
F 24.559959 11.579518 57.987427
F 6.825808 3.860367 54.699065
F 6.825808 11.580046 54.699065
F 15.736166 3.859840 54.979460
F 15.736166 11.579519 54.979460
F 24.645699 3.859839 55.259454
F 24.645699 11.579518 55.259453
F 6.940105 1.286084 51.061767
F 6.940105 9.005763 51.061767
F 6.940105 16.725446 51.061766
F 15.850463 1.286612 51.342163
F 15.850463 9.006290 51.342163
F 15.850463 16.725974 51.342162
F 24.759997 1.286611 51.622156
F 24.759997 9.006290 51.622156
F 24.759997 16.725973 51.622156
F 9.053993 7.719678 54.769466
F 9.053993 15.439360 54.769465
F 17.763513 12.866131 61.414731
F 17.963551 7.719678 55.049459
F 17.963551 15.439360 55.049459
F 17.963551 0.000000 55.049459
F 9.168286 5.146451 51.132168
F 9.168286 12.866132 51.132167
F 18.077845 5.146450 51.412160
F 18.077845 12.866131 51.412160
F 9.082568 5.146451 53.860139
F 9.082568 12.866131 53.860140
F 17.992126 5.146450 54.140134
F 17.992126 12.866131 54.140135
F 8.968252 7.719678 57.497437
F 8.968252 15.439360 57.497437
F 17.763512 5.146450 61.414730
F 17.877809 7.719679 57.777432
F 17.877809 15.439360 57.777433
F 17.877809 0.000000 57.777432
F 2.178332 1.294592 60.916518
F 2.178332 9.014270 60.916518
F 2.178332 16.733954 60.916519
F 11.081363 1.286613 61.204735
F 11.081363 9.006291 61.204735
F 11.081363 16.725975 61.204736
F 19.990898 1.286612 61.484729
F 19.990898 9.006290 61.484729
F 19.990898 16.725973 61.484729
F 2.064012 3.851860 64.553817
F 2.064012 11.571538 64.553817
F 10.967042 3.859838 64.842033
F 10.967042 11.579517 64.842033
F 19.876579 3.859840 65.122027
F 19.876579 11.579519 65.122027
F 2.149224 3.851859 61.842682
F 2.149224 11.571538 61.842682
F 11.052784 3.859838 62.114061
F 11.052784 11.579517 62.114061
F 19.962319 3.859840 62.394053
F 19.962319 11.579519 62.394053
F 2.263521 1.294592 58.205383
F 2.263521 9.014270 58.205383
F 2.263521 16.733954 58.205383
F 11.167081 1.286613 58.476762
F 11.167081 9.006291 58.476762
F 11.167081 16.725974 58.476762
F 20.076616 1.286611 58.756754
F 20.076616 9.006290 58.756754
F 20.076617 16.725973 58.756754
F 4.365860 7.717081 61.905640
F 4.365860 15.436763 61.905640
F 8.853955 12.866131 61.134736
F 13.280172 7.719679 62.184059
F 13.280172 15.439360 62.184058
F 8.853955 5.146451 61.134736
F 22.189705 7.719678 62.464052
F 22.189705 15.439360 62.464052
F 22.189705 0.000000 62.464051
F 4.480154 5.149049 58.268342
F 4.480154 12.868729 58.268341
F 13.394465 5.146451 58.546759
F 13.394465 12.866131 58.546759
F 22.304000 5.146451 58.826753
F 22.304000 12.866131 58.826753
F 4.394543 5.149048 60.992868
F 4.394543 12.868729 60.992869
F 13.308746 5.146451 61.274733
F 13.308746 12.866131 61.274734
F 22.218280 5.146450 61.554728
F 22.218280 12.866131 61.554728
F 4.280227 7.717081 64.630166
F 4.280227 15.436762 64.630167
F 17.849232 12.866131 58.686756
F 13.194430 7.719678 64.912032
F 13.194430 15.439360 64.912032
F 17.849232 5.146451 58.686756
F 22.103964 7.719679 65.192026
F 22.103964 15.439360 65.192026
F 22.103964 0.000000 65.192025
F 6.625749 1.286084 61.065089
F 6.625749 9.005763 61.065089
F 6.625749 16.725446 61.065089
F 15.536131 1.286612 61.344732
F 15.536131 9.006290 61.344732
F 15.536131 16.725973 61.344732
F 24.445664 1.286612 61.624726
F 24.445664 9.006290 61.624726
F 24.445664 16.725973 61.624726
F 6.511429 3.860367 64.702386
F 6.511429 11.580046 64.702387
F 15.421811 3.859840 64.982031
F 15.421811 11.579519 64.982031
F 24.331346 3.859839 65.262023
F 24.331346 11.579518 65.262024
F 6.597194 3.860367 61.973661
F 6.597194 11.580046 61.973661
F 15.507552 3.859840 62.254057
F 15.507553 11.579519 62.254056
F 24.417086 3.859839 62.534050
F 24.417086 11.579518 62.534050
F 6.711492 1.286084 58.336362
F 6.711492 9.005763 58.336362
F 6.711492 16.725446 58.336362
F 15.621849 1.286612 58.616758
F 15.621849 9.006290 58.616758
F 15.621849 16.725974 58.616758
F 24.531384 1.286612 58.896752
F 24.531384 9.006290 58.896752
F 24.531384 16.725973 58.896751
F 8.825380 7.719678 62.044062
F 8.825380 15.439360 62.044062
F 8.939673 12.866132 58.406763
F 17.734938 7.719678 62.324055
F 17.734938 15.439360 62.324055
F 17.734938 0.000000 62.324055
F 26.644470 7.719678 62.604049
F 26.644470 15.439359 62.604048
F 8.939673 5.146451 58.406764
F 1.949718 1.294592 68.191116
F 1.949718 9.014270 68.191116
F 1.949718 16.733954 68.191116
F 10.852749 1.286613 68.479331
F 10.852749 9.006291 68.479331
F 10.852749 16.725974 68.479332
F 19.762284 1.286612 68.759326
F 19.762284 9.006290 68.759326
F 19.762284 16.725973 68.759326
F 1.835398 3.851860 71.828413
F 1.835398 11.571538 71.828414
F 10.738429 3.859838 72.116629
F 10.738429 11.579517 72.116629
F 19.647965 3.859840 72.396624
F 19.647966 11.579519 72.396624
F 1.920611 3.851859 69.117278
F 1.920611 11.571538 69.117279
F 10.824170 3.859838 69.388657
F 10.824170 11.579517 69.388657
F 19.733706 3.859840 69.668650
F 19.733706 11.579519 69.668650
F 1.349068 1.294592 87.303769
F 1.349068 9.014270 87.303768
F 1.349068 16.733954 87.303768
F 10.938468 1.286613 65.751359
F 10.938468 9.006291 65.751359
F 10.938468 16.725974 65.751359
F 19.848003 1.286612 66.031351
F 19.848003 9.006290 66.031351
F 19.848003 16.725973 66.031351
F 4.137246 7.717081 69.180237
F 4.137246 15.436763 69.180236
F 25.872890 15.439359 87.155810
F 13.051558 7.719678 69.458655
F 13.051558 15.439360 69.458655
F 25.872890 7.719678 87.155810
F 21.961091 7.719678 69.738649
F 21.961091 15.439360 69.738648
F 21.961091 0.000000 69.738649
F 4.251541 5.149049 65.542939
F 4.251541 12.868729 65.542939
F 13.165851 5.146451 65.821357
F 13.165851 12.866131 65.821356
F 22.075386 5.146450 66.101350
F 22.075386 12.866131 66.101349
F 4.165930 5.149048 68.267466
F 4.165930 12.868729 68.267466
F 13.080133 5.146451 68.549331
F 13.080133 12.866131 68.549331
F 21.989666 5.146450 68.829324
F 21.989666 12.866131 68.829324
F 4.051614 7.717081 71.904763
F 4.051614 15.436762 71.904763
F 16.963356 0.000000 86.875817
F 12.965816 7.719679 72.186628
F 12.965816 15.439360 72.186629
F 16.963356 15.439360 86.875817
F 21.875350 7.719679 72.466622
F 21.875350 15.439360 72.466623
F 21.875350 0.000000 72.466622
F 6.397136 1.286084 68.339685
F 6.397136 9.005762 68.339685
F 6.397136 16.725446 68.339686
F 15.307517 1.286612 68.619329
F 15.307518 9.006290 68.619329
F 15.307517 16.725973 68.619329
F 24.217051 1.286612 68.899322
F 24.217051 9.006290 68.899322
F 24.217051 16.725974 68.899322
F 6.282816 3.860367 71.976983
F 6.282816 11.580046 71.976984
F 15.193198 3.859840 72.256626
F 15.193198 11.579518 72.256627
F 24.102733 3.859839 72.536620
F 24.102733 11.579518 72.536620
F 6.368581 3.860367 69.248258
F 6.368581 11.580046 69.248258
F 15.278939 3.859840 69.528653
F 15.278939 11.579519 69.528653
F 24.188473 3.859839 69.808647
F 24.188472 11.579518 69.808647
F 6.482878 1.286084 65.610959
F 6.482878 9.005763 65.610958
F 6.482878 16.725446 65.610959
F 15.393236 1.286612 65.891355
F 15.393236 9.006290 65.891355
F 15.393236 16.725974 65.891355
F 24.302770 1.286611 66.171348
F 24.302770 9.006290 66.171348
F 24.302770 16.725973 66.171348
F 8.596767 7.719678 69.318658
F 8.596767 15.439360 69.318658
F 16.963356 7.719679 86.875817
F 17.506324 7.719678 69.598652
F 17.506324 15.439360 69.598652
F 17.506324 0.000000 69.598652
F 26.415857 7.719678 69.878645
F 26.415857 15.439360 69.878645
F 8.053798 0.000000 86.595822
F 8.711060 5.146451 65.681360
F 8.711060 12.866132 65.681360
F 17.620619 5.146450 65.961353
F 17.620619 12.866131 65.961353
F 26.530151 5.146451 66.241347
F 26.530151 12.866131 66.241347
F 8.625341 5.146451 68.409332
F 8.625341 12.866131 68.409332
F 17.534899 5.146450 68.689328
F 17.534899 12.866131 68.689328
F 26.444432 5.146451 68.969321
F 26.444431 12.866131 68.969321
F 8.511025 7.719678 72.046630
F 8.511025 15.439360 72.046630
F 8.053798 15.439360 86.595822
F 17.420583 7.719679 72.326625
F 17.420583 15.439360 72.326626
F 17.420583 0.000000 72.326625
F 26.330116 7.719678 72.606618
F 26.330116 15.439360 72.606619
F 8.053798 7.719678 86.595822
F 1.721105 1.294592 75.465711
F 1.721105 9.014270 75.465711
F 1.721105 16.733954 75.465712
F 10.624136 1.286613 75.753928
F 10.624136 9.006291 75.753927
F 10.624136 16.725975 75.753928
F 19.533671 1.286612 76.033921
F 19.533671 9.006290 76.033922
F 19.533671 16.725973 76.033922
F 1.606785 3.851860 79.103009
F 1.606785 11.571538 79.103009
F 10.509815 3.859838 79.391224
F 10.509815 11.579517 79.391225
F 19.419352 3.859840 79.671219
F 19.419352 11.579518 79.671219
F 1.691997 3.851859 76.391874
F 1.691998 11.571538 76.391874
F 10.595557 3.859838 76.663253
F 10.595557 11.579517 76.663253
F 19.505093 3.859840 76.943245
F 19.505093 11.579519 76.943245
F 1.806295 1.294592 72.754576
F 1.806295 9.014270 72.754576
F 1.806295 16.733954 72.754576
F 10.709854 1.286613 73.025955
F 10.709854 9.006291 73.025955
F 10.709854 16.725974 73.025955
F 19.619390 1.286612 73.305947
F 19.619390 9.006290 73.305947
F 19.619390 16.725973 73.305947
F 3.908633 7.717081 76.454832
F 3.908633 15.436763 76.454832
F 25.987205 12.866131 83.518512
F 12.822945 7.719678 76.733251
F 12.822945 15.439360 76.733250
F 25.987205 5.146451 83.518512
F 21.732478 7.719678 77.013244
F 21.732478 15.439360 77.013243
F 21.732478 0.000000 77.013243
F 4.022927 5.149049 72.817534
F 4.022927 12.868729 72.817534
F 12.937238 5.146451 73.095952
F 12.937238 12.866131 73.095952
F 21.846773 5.146450 73.375946
F 21.846773 12.866131 73.375946
F 3.937317 5.149048 75.542061
F 3.937317 12.868729 75.542061
F 12.851519 5.146451 75.823926
F 12.851519 12.866131 75.823926
F 21.761053 5.146450 76.103920
F 21.761053 12.866131 76.103920
F 3.823001 7.717081 79.179358
F 3.823001 15.436763 79.179359
F 17.077672 12.866131 83.238519
F 12.737203 7.719678 79.461224
F 12.737203 15.439360 79.461224
F 17.077672 5.146450 83.238519
F 21.646737 7.719679 79.741217
F 21.646737 15.439360 79.741217
F 21.646737 0.000000 79.741217
F 6.168522 1.286084 75.614281
F 6.168522 9.005762 75.614281
F 6.168522 16.725446 75.614282
F 15.078904 1.286612 75.893924
F 15.078904 9.006290 75.893924
F 15.078904 16.725973 75.893925
F 23.988438 1.286612 76.173918
F 23.988438 9.006290 76.173918
F 23.988438 16.725973 76.173919
F 6.054202 3.860367 79.251578
F 6.054202 11.580046 79.251578
F 14.964584 3.859840 79.531222
F 14.964584 11.579519 79.531222
F 23.874119 3.859839 79.811215
F 23.874119 11.579518 79.811215
F 6.139968 3.860367 76.522853
F 6.139968 11.580046 76.522853
F 15.050326 3.859840 76.803249
F 15.050326 11.579519 76.803248
F 23.959859 3.859839 77.083242
F 23.959859 11.579518 77.083242
F 6.254265 1.286084 72.885555
F 6.254265 9.005763 72.885555
F 6.254265 16.725446 72.885555
F 15.164623 1.286612 73.165950
F 15.164623 9.006290 73.165951
F 15.164623 16.725974 73.165950
F 24.074157 1.286612 73.445945
F 24.074157 9.006290 73.445945
F 24.074157 16.725973 73.445944
F 8.368153 7.719679 76.593254
F 8.368153 15.439360 76.593253
F 8.368153 0.000000 76.593254
F 17.277711 7.719678 76.873247
F 17.277711 15.439360 76.873247
F 17.277711 0.000000 76.873247
F 26.187243 7.719678 77.153241
F 26.187243 15.439359 77.153240
F 8.168115 12.866131 82.958523
F 8.482447 5.146451 72.955957
F 8.482446 12.866132 72.955956
F 17.392005 5.146450 73.235949
F 17.392005 12.866131 73.235949
F 26.301538 5.146451 73.515943
F 26.301538 12.866131 73.515942
F 8.396728 5.146451 75.683928
F 8.396728 12.866131 75.683929
F 17.306286 5.146450 75.963923
F 17.306286 12.866131 75.963923
F 26.215818 5.146451 76.243916
F 26.215818 12.866131 76.243916
F 8.282412 7.719678 79.321225
F 8.282412 15.439360 79.321225
F 8.168115 5.146451 82.958523
F 17.191969 7.719679 79.601221
F 17.191969 15.439360 79.601221
F 17.191969 0.000000 79.601221
F 26.101503 7.719678 79.881213
F 26.101503 15.439360 79.881214
F 26.072925 12.866131 80.790538
F 1.492492 1.294592 82.740307
F 1.492492 9.014270 82.740307
F 1.492492 16.733954 82.740307
F 10.395522 1.286613 83.028523
F 10.395522 9.006291 83.028523
F 10.395522 16.725974 83.028523
F 19.305058 1.286612 83.308517
F 19.305058 9.006290 83.308517
F 19.305058 16.725973 83.308518
F 1.378172 3.851859 86.377605
F 1.378172 11.571538 86.377605
F 10.281202 3.859838 86.665820
F 10.281202 11.579517 86.665820
F 19.190739 3.859840 86.945815
F 19.190739 11.579519 86.945816
F 1.463384 3.851859 83.666470
F 1.463384 11.571538 83.666470
F 10.366944 3.859838 83.937849
F 10.366944 11.579517 83.937848
F 19.276479 3.859840 84.217842
F 19.276480 11.579519 84.217841
F 1.577681 1.294592 80.029171
F 1.577681 9.014270 80.029171
F 1.577681 16.733954 80.029171
F 10.481241 1.286613 80.300550
F 10.481241 9.006291 80.300550
F 10.481241 16.725974 80.300550
F 19.390777 1.286612 80.580543
F 19.390777 9.006290 80.580543
F 19.390777 16.725973 80.580543
F 3.680020 7.717081 83.729428
F 3.680020 15.436763 83.729428
F 26.072925 5.146451 80.790538
F 12.594331 7.719679 84.007846
F 12.594331 15.439360 84.007846
F 17.163392 12.866131 80.510544
F 21.503864 7.719678 84.287840
F 21.503864 15.439360 84.287840
F 21.503864 0.000000 84.287840
F 3.794314 5.149049 80.092130
F 3.794314 12.868729 80.092130
F 12.708624 5.146451 80.370548
F 12.708625 12.866131 80.370548
F 21.618159 5.146450 80.650541
F 21.618159 12.866131 80.650540
F 3.708703 5.149048 82.816657
F 3.708703 12.868729 82.816657
F 12.622906 5.146451 83.098522
F 12.622906 12.866131 83.098522
F 21.532440 5.146450 83.378515
F 21.532440 12.866131 83.378515
F 3.594387 7.717081 86.453954
F 3.594387 15.436762 86.453955
F 17.163392 5.146450 80.510545
F 12.508589 7.719678 86.735820
F 12.508590 15.439360 86.735820
F 8.253833 12.866132 80.230551
F 21.418124 7.719679 87.015814
F 21.418123 15.439360 87.015814
F 21.418124 0.000000 87.015814
F 5.939909 1.286084 82.888877
F 5.939909 9.005763 82.888877
F 5.939909 16.725446 82.888878
F 14.850291 1.286612 83.168521
F 14.850291 9.006290 83.168521
F 14.850291 16.725973 83.168521
F 23.759824 1.286612 83.448513
F 23.759824 9.006290 83.448513
F 23.759824 16.725973 83.448514
F 5.825589 3.860367 86.526175
F 5.825589 11.580046 86.526175
F 14.735971 3.859840 86.805818
F 14.735971 11.579519 86.805819
F 23.645506 3.859839 87.085812
F 23.645506 11.579518 87.085812
F 5.911354 3.860367 83.797449
F 5.911354 11.580046 83.797449
F 14.821712 3.859840 84.077845
F 14.821712 11.579519 84.077845
F 23.731246 3.859839 84.357838
F 23.731246 11.579518 84.357838
F 6.025651 1.286084 80.160151
F 6.025652 9.005763 80.160151
F 6.025652 16.725446 80.160150
F 14.936009 1.286612 80.440546
F 14.936009 9.006290 80.440546
F 14.936009 16.725974 80.440546
F 23.845544 1.286612 80.720539
F 23.845544 9.006290 80.720539
F 23.845544 16.725973 80.720539
F 8.139540 7.719678 83.867850
F 8.139540 15.439360 83.867850
F 8.253833 5.146451 80.230551
F 17.049097 7.719678 84.147843
F 17.049098 15.439360 84.147843
F 17.049098 0.000000 84.147843
F 25.958630 7.719678 84.427837
F 25.958630 15.439360 84.427836
F 1.263879 1.294592 90.014904
F 1.263879 9.014270 90.014904
F 1.263878 16.733954 90.014904
F 10.166909 1.286613 90.303120
F 10.166909 9.006291 90.303120
F 10.166909 16.725975 90.303120
F 19.076444 1.286612 90.583113
F 19.076444 9.006290 90.583114
F 19.076444 16.725973 90.583114
F 1.149558 3.851860 93.652202
F 1.149558 11.571538 93.652202
F 10.052588 3.859838 93.940417
F 10.052588 11.579517 93.940417
F 18.962126 3.859840 94.220411
F 18.962126 11.579519 94.220412
F 1.234770 3.851859 90.941067
F 1.234771 11.571538 90.941067
F 10.138330 3.859838 91.212445
F 10.138330 11.579517 91.212445
F 19.047866 3.859840 91.492438
F 19.047866 11.579519 91.492437
F 0.547481 1.247527 109.144516
F 0.547481 8.967205 109.144516
F 0.547481 16.686888 109.144516
F 10.252628 1.286613 87.575147
F 10.252627 9.006291 87.575147
F 10.252628 16.725974 87.575147
F 19.162163 1.286612 87.855139
F 19.162163 9.006290 87.855139
F 19.162163 16.725973 87.855139
F 3.451407 7.717081 91.004025
F 3.451407 15.436763 91.004025
F 25.187049 15.439360 108.979598
F 12.365718 7.719678 91.282443
F 12.365718 15.439360 91.282443
F 25.187049 7.719678 108.979598
F 21.275251 7.719678 91.562437
F 21.275251 15.439360 91.562436
F 21.275251 0.000000 91.562436
F 3.565700 5.149049 87.366726
F 3.565700 12.868729 87.366726
F 12.480011 5.146451 87.645145
F 12.480011 12.866131 87.645144
F 21.389546 5.146450 87.925138
F 21.389546 12.866131 87.925138
F 3.480089 5.149048 90.091253
F 3.480089 12.868729 90.091253
F 12.394293 5.146451 90.373119
F 12.394293 12.866131 90.373119
F 21.303826 5.146450 90.653112
F 21.303826 12.866131 90.653113
F 3.365774 7.717081 93.728551
F 3.365774 15.436762 93.728551
F 16.277516 0.000000 108.699606
F 12.279976 7.719679 94.010416
F 12.279976 15.439360 94.010417
F 16.277516 15.439360 108.699605
F 21.189510 7.719679 94.290410
F 21.189510 15.439360 94.290410
F 21.189510 0.000000 94.290410
F 5.711296 1.286084 90.163473
F 5.711296 9.005762 90.163473
F 5.711296 16.725446 90.163474
F 14.621677 1.286612 90.443117
F 14.621677 9.006290 90.443117
F 14.621677 16.725973 90.443117
F 23.531211 1.286612 90.723111
F 23.531211 9.006290 90.723111
F 23.531211 16.725973 90.723111
F 5.596976 3.860367 93.800771
F 5.596976 11.580046 93.800771
F 14.507357 3.859840 94.080415
F 14.507357 11.579518 94.080415
F 23.416892 3.859839 94.360408
F 23.416892 11.579518 94.360408
F 5.682741 3.860367 91.072045
F 5.682741 11.580046 91.072045
F 14.593099 3.859840 91.352442
F 14.593099 11.579519 91.352442
F 23.502632 3.859839 91.632435
F 23.502632 11.579518 91.632435
F 5.797038 1.286084 87.434747
F 5.797038 9.005763 87.434747
F 5.797038 16.725446 87.434747
F 14.707396 1.286612 87.715143
F 14.707396 9.006290 87.715143
F 14.707396 16.725974 87.715142
F 23.616931 1.286611 87.995137
F 23.616931 9.006290 87.995137
F 23.616930 16.725973 87.995136
F 7.910926 7.719678 91.142447
F 7.910926 15.439360 91.142446
F 16.277516 7.719679 108.699605
F 16.820484 7.719678 91.422440
F 16.820484 15.439360 91.422440
F 16.820484 0.000000 91.422440
F 25.730016 7.719678 91.702433
F 25.730016 15.439359 91.702433
F 7.367899 0.000010 108.419615
F 8.025219 5.146451 87.505148
F 8.025219 12.866132 87.505148
F 16.934778 5.146450 87.785141
F 16.934778 12.866131 87.785141
F 25.844311 5.146451 88.065135
F 25.844311 12.866131 88.065135
F 7.939501 5.146451 90.233120
F 7.939501 12.866131 90.233121
F 16.849059 5.146450 90.513115
F 16.849059 12.866131 90.513116
F 25.758591 5.146451 90.793109
F 25.758591 12.866131 90.793109
F 7.825184 7.719678 93.870418
F 7.825184 15.439360 93.870418
F 7.367899 15.439370 108.419615
F 16.734743 7.719679 94.150414
F 16.734743 15.439360 94.150414
F 16.734743 0.000000 94.150414
F 25.644276 7.719678 94.430406
F 25.644276 15.439360 94.430407
F 7.367899 7.719688 108.419614
F 1.035265 1.294593 97.289502
F 1.035265 9.014271 97.289502
F 1.035265 16.733955 97.289502
F 9.938296 1.286613 97.577715
F 9.938296 9.006291 97.577715
F 9.938296 16.725974 97.577716
F 18.847831 1.286612 97.857710
F 18.847831 9.006290 97.857710
F 18.847831 16.725973 97.857710
F 0.920907 3.851467 100.927325
F 0.920907 11.571145 100.927325
F 9.823975 3.859838 101.215012
F 9.823975 11.579517 101.215013
F 18.733512 3.859840 101.495007
F 18.733512 11.579519 101.495007
F 1.006158 3.851856 98.215743
F 1.006158 11.571534 98.215743
F 9.909717 3.859838 98.487041
F 9.909716 11.579517 98.487041
F 18.819253 3.859840 98.767034
F 18.819253 11.579519 98.767033
F 1.120454 1.294592 94.578365
F 1.120454 9.014270 94.578365
F 1.120455 16.733954 94.578364
F 10.024014 1.286613 94.849743
F 10.024014 9.006291 94.849743
F 10.024014 16.725974 94.849743
F 18.933550 1.286612 95.129735
F 18.933550 9.006290 95.129735
F 18.933550 16.725973 95.129735
F 3.222781 7.717083 98.278705
F 3.222781 15.436765 98.278705
F 25.301364 12.866131 105.342300
F 12.137105 7.719678 98.557038
F 12.137105 15.439360 98.557038
F 25.301364 5.146451 105.342300
F 21.046638 7.719678 98.837032
F 21.046638 15.439360 98.837032
F 21.046638 0.000000 98.837032
F 3.337087 5.149049 94.641323
F 3.337087 12.868729 94.641322
F 12.251397 5.146451 94.919740
F 12.251397 12.866131 94.919740
F 21.160933 5.146450 95.199734
F 21.160933 12.866131 95.199734
F 3.251475 5.149049 97.365853
F 3.251475 12.868729 97.365853
F 12.165679 5.146451 97.647714
F 12.165679 12.866131 97.647714
F 21.075213 5.146450 97.927708
F 21.075213 12.866131 97.927708
F 3.136355 7.717237 101.003830
F 3.136354 15.436919 101.003830
F 16.391833 12.866131 105.062307
F 12.051363 7.719678 101.285011
F 12.051363 15.439360 101.285012
F 16.391832 5.146450 105.062307
F 20.960897 7.719679 101.565005
F 20.960897 15.439360 101.565006
F 20.960897 0.000000 101.565005
F 5.482681 1.286084 97.438073
F 5.482681 9.005762 97.438073
F 5.482681 16.725445 97.438074
F 14.393064 1.286612 97.717713
F 14.393064 9.006290 97.717713
F 14.393064 16.725973 97.717713
F 23.302598 1.286612 97.997706
F 23.302598 9.006290 97.997706
F 23.302598 16.725974 97.997706
F 5.368358 3.860369 101.075382
F 5.368358 11.580048 101.075382
F 14.278744 3.859840 101.355010
F 14.278744 11.579518 101.355010
F 23.188279 3.859839 101.635004
F 23.188279 11.579518 101.635004
F 5.454127 3.860367 98.346642
F 5.454127 11.580046 98.346642
F 14.364486 3.859840 98.627037
F 14.364486 11.579519 98.627037
F 23.274019 3.859839 98.907031
F 23.274019 11.579518 98.907030
F 5.568424 1.286084 94.709344
F 5.568424 9.005763 94.709344
F 5.568424 16.725446 94.709343
F 14.478783 1.286612 94.989739
F 14.478783 9.006290 94.989739
F 14.478783 16.725974 94.989739
F 23.388317 1.286611 95.269732
F 23.388317 9.006290 95.269732
F 23.388317 16.725973 95.269732
F 7.682313 7.719678 98.417042
F 7.682313 15.439360 98.417042
F 7.482243 12.866126 104.782314
F 16.591870 7.719678 98.697035
F 16.591870 15.439360 98.697035
F 16.591870 0.000000 98.697035
F 25.501403 7.719678 98.977029
F 25.501403 15.439359 98.977028
F 7.482243 5.146446 104.782314
F 7.796606 5.146451 94.779744
F 7.796606 12.866132 94.779744
F 16.706165 5.146450 95.059737
F 16.706165 12.866131 95.059737
F 25.615698 5.146451 95.339731
F 25.615698 12.866131 95.339731
F 7.710888 5.146451 97.507716
F 7.710888 12.866131 97.507716
F 16.620446 5.146450 97.787711
F 16.620446 12.866131 97.787712
F 25.529978 5.146451 98.067704
F 25.529978 12.866131 98.067705
F 7.596567 7.719679 101.145014
F 7.596567 15.439361 101.145014
F 7.596567 0.000001 101.145014
F 16.506129 7.719679 101.425009
F 16.506129 15.439360 101.425009
F 16.506129 0.000000 101.425009
F 25.415663 7.719678 101.705002
F 25.415663 15.439360 101.705002
F 25.387085 12.866131 102.614326
F 0.807409 1.298974 104.568509
F 0.807409 9.018653 104.568509
F 0.807409 16.738336 104.568509
F 9.709683 1.286613 104.852311
F 9.709683 9.006291 104.852311
F 9.709683 16.725974 104.852312
F 18.619217 1.286612 105.132305
F 18.619217 9.006290 105.132305
F 18.619217 16.725973 105.132306
F 0.696319 3.842315 108.217200
F 0.696319 11.561993 108.217200
F 9.595362 3.859839 108.489609
F 9.595361 11.579517 108.489609
F 18.504899 3.859840 108.769604
F 18.504899 11.579519 108.769604
F 0.696035 3.884105 105.501016
F 0.696036 11.603783 105.501016
F 9.681103 3.859838 105.761637
F 9.681103 11.579517 105.761637
F 18.590640 3.859840 106.041630
F 18.590640 11.579519 106.041629
F 0.881758 1.290885 101.853597
F 0.881757 9.010563 101.853597
F 0.881758 16.730247 101.853596
F 9.795400 1.286613 102.124339
F 9.795400 9.006291 102.124339
F 9.795400 16.725974 102.124338
F 18.704936 1.286612 102.404331
F 18.704936 9.006290 102.404331
F 18.704936 16.725973 102.404330
F 2.994241 7.717675 105.553975
F 2.994241 15.437356 105.553974
F 25.387085 5.146451 102.614326
F 11.908491 7.719678 105.831635
F 11.908491 15.439360 105.831635
F 16.477551 12.866131 102.334332
F 20.818024 7.719678 106.111627
F 20.818024 15.439360 106.111627
F 20.818024 0.000000 106.111628
F 3.108396 5.148908 101.916277
F 3.108396 12.868588 101.916277
F 12.022784 5.146451 102.194336
F 12.022784 12.866131 102.194336
F 20.932319 5.146450 102.474329
F 20.932320 12.866131 102.474329
F 3.017046 5.147727 104.643565
F 3.017046 12.867407 104.643565
F 11.937066 5.146451 104.922310
F 11.937066 12.866131 104.922311
F 20.846600 5.146450 105.202303
F 20.846600 12.866131 105.202303
F 2.898568 7.719100 108.282583
F 2.898568 15.438782 108.282583
F 16.477551 5.146451 102.334332
F 11.822749 7.719678 108.559608
F 11.822749 15.439360 108.559609
F 7.567992 12.866131 102.054340
F 20.732284 7.719679 108.839601
F 20.732284 15.439360 108.839602
F 20.732284 0.000000 108.839602
F 5.254083 1.286076 104.712688
F 5.254083 9.005755 104.712688
F 5.254083 16.725438 104.712689
F 14.164451 1.286612 104.992309
F 14.164451 9.006290 104.992309
F 14.164451 16.725973 104.992309
F 23.073984 1.286612 105.272302
F 23.073984 9.006290 105.272302
F 23.073984 16.725973 105.272302
F 5.139798 3.860374 108.349992
F 5.139799 11.580054 108.349993
F 14.050131 3.859840 108.629606
F 14.050131 11.579518 108.629607
F 22.959665 3.859839 108.909600
F 22.959665 11.579518 108.909600
F 5.225049 3.860259 105.621331
F 5.225049 11.579938 105.621331
F 14.135872 3.859840 105.901633
F 14.135872 11.579519 105.901633
F 23.045406 3.859839 106.181626
F 23.045406 11.579518 106.181626
F 5.339751 1.286105 101.983962
F 5.339752 9.005784 101.983962
F 5.339752 16.725467 101.983962
F 14.250169 1.286612 102.264334
F 14.250169 9.006290 102.264335
F 14.250169 16.725974 102.264334
F 23.159703 1.286611 102.544328
F 23.159703 9.006290 102.544328
F 23.159703 16.725973 102.544328
F 7.453699 7.719679 105.691638
F 7.453699 15.439360 105.691638
F 7.453699 0.000001 105.691638
F 16.363257 7.719678 105.971631
F 16.363257 15.439360 105.971631
F 16.363257 0.000000 105.971632
F 25.272790 7.719678 106.251625
F 25.272790 15.439360 106.251624
F 7.567992 5.146450 102.054340
F 0.585438 1.305972 111.863352
F 0.585438 9.025650 111.863352
F 0.585438 16.745334 111.863351
F 9.481069 1.286613 112.126908
F 9.481069 9.006291 112.126908
F 9.481069 16.725974 112.126908
F 18.390604 1.286612 112.406902
F 18.390604 9.006290 112.406902
F 18.390604 16.725973 112.406903
F 0.473125 3.842241 115.502590
F 0.473125 11.561919 115.502590
F 9.366748 3.859838 115.764206
F 9.366748 11.579517 115.764206
F 18.276285 3.859840 116.044200
F 18.276285 11.579519 116.044200
F 0.460466 3.888331 112.777829
F 0.460466 11.608009 112.777829
F 9.452489 3.859838 113.036234
F 9.452489 11.579517 113.036234
F 18.362026 3.859840 113.316227
F 18.362026 11.579519 113.316226
F 9.566786 1.286613 109.398935
F 9.566786 9.006292 109.398935
F 9.566786 16.725975 109.398935
F 18.476323 1.286611 109.678928
F 18.476323 9.006290 109.678928
F 18.476323 16.725973 109.678927
F 2.766919 7.717629 112.829156
F 2.766919 15.437311 112.829156
F 24.350679 7.710479 130.769075
F 11.679878 7.719679 113.106232
F 11.679878 15.439360 113.106231
F 15.441145 15.430161 130.489081
F 20.589411 7.719678 113.386225
F 20.589411 15.439360 113.386224
F 20.589411 0.000000 113.386225
F 2.880520 5.148252 109.191653
F 2.880520 12.867933 109.191653
F 11.794171 5.146451 109.468933
F 11.794171 12.866131 109.468932
F 20.703706 5.146451 109.748926
F 20.703706 12.866131 109.748926
F 2.784353 5.147492 111.919986
F 2.784353 12.867173 111.919987
F 11.708452 5.146451 112.196907
F 11.708452 12.866131 112.196907
F 20.617986 5.146450 112.476900
F 20.617986 12.866131 112.476901
F 2.673272 7.717254 115.556221
F 2.673271 15.436936 115.556221
F 15.441145 7.710480 130.489081
F 11.594136 7.719678 115.834205
F 11.594136 15.439360 115.834205
F 6.530468 15.431281 130.209658
F 20.503670 7.719679 116.114198
F 20.503670 15.439360 116.114199
F 20.503670 0.000000 116.114198
F 5.025534 1.286086 111.987291
F 5.025534 9.005764 111.987291
F 5.025535 16.725447 111.987291
F 13.935837 1.286612 112.266905
F 13.935837 9.006290 112.266905
F 13.935837 16.725973 112.266906
F 22.845371 1.286612 112.546899
F 22.845370 9.006290 112.546899
F 22.845371 16.725974 112.546899
F 4.911225 3.860351 115.624585
F 4.911225 11.580030 115.624585
F 13.821517 3.859840 115.904203
F 13.821517 11.579519 115.904203
F 22.731052 3.859839 116.184197
F 22.731052 11.579518 116.184197
F 4.995974 3.860268 112.895939
F 4.995974 11.579947 112.895939
F 13.907259 3.859840 113.176229
F 13.907259 11.579519 113.176229
F 22.816793 3.859839 113.456224
F 22.816793 11.579518 113.456223
F 5.110339 1.286233 109.258667
F 5.110339 9.005912 109.258666
F 5.110339 16.725595 109.258666
F 14.021555 1.286612 109.538931
F 14.021556 9.006290 109.538931
F 14.021556 16.725974 109.538931
F 22.931090 1.286612 109.818925
F 22.931090 9.006290 109.818925
F 22.931090 16.725973 109.818924
F 7.225089 7.719681 112.966234
F 7.225089 15.439362 112.966233
F 7.225089 0.000002 112.966233
F 16.134644 7.719678 113.246228
F 16.134644 15.439360 113.246228
F 16.134644 0.000000 113.246228
F 25.044176 7.719678 113.526221
F 25.044176 15.439360 113.526221
F 6.530468 7.711600 130.209658
F 7.339380 5.146449 109.328936
F 7.339380 12.866130 109.328936
F 16.248938 5.146451 109.608929
F 16.248938 12.866131 109.608929
F 25.158471 5.146451 109.888923
F 25.158471 12.866131 109.888922
F 7.253594 5.146439 112.056914
F 7.253594 12.866120 112.056915
F 16.163219 5.146450 112.336904
F 16.163219 12.866131 112.336904
F 25.072751 5.146451 112.616896
F 25.072751 12.866131 112.616896
F 7.139298 7.719687 115.694211
F 7.139298 15.439369 115.694211
F 7.139298 0.000009 115.694211
F 16.048902 7.719679 115.974201
F 16.048902 15.439360 115.974202
F 16.048902 0.000000 115.974201
F 24.958436 7.719678 116.254194
F 24.958436 15.439360 116.254195
F 24.614941 12.865874 127.164939
F 0.367835 1.305367 119.144304
F 0.367835 9.025045 119.144304
F 0.367835 16.744729 119.144304
F 9.252456 1.286613 119.401504
F 9.252456 9.006291 119.401504
F 9.252456 16.725974 119.401504
F 18.161991 1.286612 119.681498
F 18.161991 9.006290 119.681498
F 18.161991 16.725973 119.681498
F 0.256878 3.842916 122.788492
F 0.256878 11.562594 122.788492
F 9.138135 3.859838 123.038798
F 9.138135 11.579517 123.038798
F 18.047672 3.859840 123.318792
F 18.047672 11.579519 123.318792
F 0.294295 3.863722 120.053362
F 0.294295 11.583401 120.053362
F 9.223876 3.859838 120.310829
F 9.223876 11.579517 120.310829
F 18.133412 3.859840 120.590821
F 18.133412 11.579519 120.590821
F 0.374925 1.269465 116.413362
F 0.374925 8.989143 116.413362
F 0.374925 16.708826 116.413362
F 9.338173 1.286614 116.673532
F 9.338173 9.006292 116.673532
F 9.338173 16.725975 116.673531
F 18.247709 1.286612 116.953524
F 18.247709 9.006290 116.953524
F 18.247709 16.725973 116.953523
F 2.540297 7.716132 120.104366
F 2.540297 15.435814 120.104366
F 24.614941 5.146194 127.164939
F 11.451264 7.719679 120.380827
F 11.451264 15.439360 120.380827
F 15.705409 12.865874 126.884946
F 20.360798 7.719678 120.660820
F 20.360798 15.439360 120.660820
F 20.360798 0.000000 120.660820
F 2.653117 5.148974 116.466594
F 2.653117 12.868655 116.466594
F 11.565557 5.146451 116.743529
F 11.565557 12.866131 116.743529
F 20.475093 5.146451 117.023522
F 20.475093 12.866131 117.023521
F 2.562911 5.150375 119.192290
F 2.562911 12.870055 119.192290
F 11.479839 5.146451 119.471503
F 11.479839 12.866131 119.471503
F 20.389373 5.146450 119.751496
F 20.389372 12.866131 119.751496
F 2.452665 7.714739 122.828377
F 2.452664 15.434420 122.828377
F 15.705409 5.146193 126.884945
F 11.365523 7.719678 123.108796
F 11.365523 15.439360 123.108797
F 6.795483 12.865713 126.604750
F 20.275057 7.719679 123.388790
F 20.275057 15.439360 123.388790
F 20.275057 0.000000 123.388790
F 4.797002 1.286105 119.261879
F 4.797002 9.005783 119.261879
F 4.797002 16.725466 119.261879
F 13.707224 1.286612 119.541501
F 13.707224 9.006290 119.541501
F 13.707224 16.725973 119.541502
F 22.616757 1.286612 119.821494
F 22.616757 9.006290 119.821494
F 22.616757 16.725974 119.821495
F 4.682735 3.860321 122.899118
F 4.682735 11.580000 122.899118
F 13.592904 3.859840 123.178794
F 13.592904 11.579518 123.178795
F 22.502439 3.859839 123.458788
F 22.502439 11.579518 123.458788
F 4.768013 3.860405 120.170446
F 4.768013 11.580084 120.170446
F 13.678646 3.859840 120.450825
F 13.678646 11.579519 120.450825
F 22.588179 3.859839 120.730818
F 22.588179 11.579518 120.730818
F 4.881909 1.286103 116.533190
F 4.881909 9.005782 116.533190
F 4.881908 16.725465 116.533189
F 13.792942 1.286612 116.813527
F 13.792942 9.006290 116.813527
F 13.792942 16.725974 116.813527
F 22.702477 1.286611 117.093520
F 22.702477 9.006290 117.093521
F 22.702477 16.725973 117.093520
F 6.996485 7.719682 120.240828
F 6.996485 15.439363 120.240827
F 6.996485 0.000003 120.240828
F 15.906030 7.719678 120.520823
F 15.906030 15.439360 120.520823
F 15.906030 0.000000 120.520823
F 24.815563 7.719678 120.800817
F 24.815563 15.439359 120.800816
F 6.795483 5.146033 126.604750
F 7.110771 5.146448 116.603530
F 7.110771 12.866129 116.603529
F 16.020325 5.146450 116.883525
F 16.020325 12.866131 116.883524
F 24.929858 5.146451 117.163519
F 24.929858 12.866131 117.163519
F 7.025035 5.146448 119.331505
F 7.025035 12.866128 119.331506
F 15.934606 5.146450 119.611499
F 15.934606 12.866131 119.611499
F 24.844138 5.146451 119.891492
F 24.844138 12.866131 119.891493
F 6.910740 7.719682 122.968805
F 6.910740 15.439363 122.968805
F 6.910740 0.000003 122.968805
F 15.820289 7.719679 123.248793
F 15.820289 15.439360 123.248794
F 24.701245 12.866129 124.438001
F 24.729822 7.719678 123.528786
F 24.729822 15.439360 123.528787
F 24.701245 5.146449 124.438001
F 0.122738 1.288069 126.416594
F 0.122738 9.007746 126.416594
F 0.122738 16.727430 126.416594
F 9.023254 1.286355 126.674952
F 9.023254 9.006033 126.674953
F 9.023254 16.725717 126.674953
F 17.932794 1.286355 126.954944
F 17.932794 9.006033 126.954944
F 17.932794 16.725716 126.954944
F 15.791711 12.866129 124.158007
F 26.578060 3.850640 130.839073
F 24.350679 15.430160 130.769075
F 26.578060 11.570319 130.839073
F 8.758832 3.851244 130.279522
F 8.758832 11.570923 130.279522
F 17.668527 3.850641 130.559079
F 17.668527 11.570319 130.559079
F 0.114357 3.841779 127.269460
F 0.114357 11.561458 127.269459
F 8.992028 3.858656 127.574230
F 8.992028 11.578335 127.574230
F 17.901640 3.858647 127.854184
F 17.901640 11.578326 127.854184
F 0.209535 1.294593 123.674222
F 0.209535 9.014271 123.674222
F 0.209535 16.733954 123.674222
F 9.109561 1.286611 123.948013
F 9.109561 9.006289 123.948014
F 9.109561 16.725973 123.948013
F 18.019097 1.286610 124.228006
F 18.019097 9.006288 124.228006
F 18.019097 16.725971 124.228005
F 2.303740 7.710007 127.364326
F 2.303740 15.429688 127.364326
F 15.791711 5.146448 124.158007
F 11.219492 7.718486 127.644190
F 11.219492 15.438168 127.644189
F 6.882170 12.866125 123.878000
F 20.129025 7.718486 127.924183
F 20.129025 15.438168 127.924182
F 6.882170 5.146444 123.878000
F 2.427096 5.150977 123.741199
F 2.427096 12.870658 123.741198
F 11.336944 5.146449 124.018010
F 11.336944 12.866129 124.018010
F 20.246480 5.146448 124.298004
F 20.246480 12.866129 124.298004
F 2.343071 5.151926 126.461493
F 2.343071 12.871607 126.461494
F 11.250638 5.146193 126.744949
F 11.250638 12.865873 126.744949
F 20.160176 5.146193 127.024943
F 20.160176 12.865874 127.024943
F 2.137172 7.664399 130.053809
F 2.137172 15.384080 130.053809
F 24.583791 15.438167 128.064179
F 10.986375 7.710482 130.349085
F 10.986375 15.430163 130.349085
F 24.583791 7.718486 128.064180
F 19.895912 7.710480 130.629078
F 19.895913 15.430161 130.629078
F 15.674258 15.438168 127.784186
F 4.566570 1.285685 126.535051
F 4.566570 9.005363 126.535051
F 4.566570 16.725047 126.535052
F 13.478027 1.286355 126.814947
F 13.478027 9.006033 126.814947
F 13.478027 16.725716 126.814947
F 22.387561 1.286355 127.094941
F 22.387561 9.006033 127.094941
F 22.387561 16.725716 127.094941
F 4.364675 3.816891 130.114462
F 4.364675 11.536569 130.114462
F 13.213759 3.850641 130.419082
F 13.213759 11.570320 130.419083
F 22.123295 3.850640 130.699076
F 22.123295 11.570319 130.699076
F 4.533663 3.861015 127.428805
F 4.533662 11.580694 127.428805
F 13.446873 3.858648 127.714187
F 13.446873 11.578327 127.714187
F 22.356406 3.858647 127.994181
F 22.356406 11.578326 127.994181
F 4.654025 1.286086 123.807658
F 4.654025 9.005764 123.807658
F 4.654025 16.725447 123.807657
F 13.564329 1.286610 124.088009
F 13.564329 9.006288 124.088009
F 13.564330 16.725972 124.088008
F 22.473864 1.286610 124.368003
F 22.473864 9.006288 124.368003
F 22.473864 16.725972 124.368002
F 6.764578 7.718537 127.504239
F 6.764578 15.438218 127.504239
F 15.674258 7.718486 127.784186
F 4.014618 24.457595 2.732190
F 4.014618 32.177273 2.732190
F 12.913429 24.446848 3.019201
F 12.913429 32.166527 3.019201
F 21.822964 24.446847 3.299195
F 21.822964 32.166525 3.299195
F 3.892880 27.010938 6.357047
F 3.892880 34.730617 6.357047
F 3.892880 19.291258 6.357048
F 12.795948 27.018884 6.645378
F 12.795948 34.738563 6.645378
F 12.795948 19.299203 6.645378
F 21.705486 27.018885 6.925373
F 21.705486 34.738564 6.925373
F 21.705486 19.299205 6.925373
F 3.978163 27.012104 3.645708
F 3.978163 34.731782 3.645708
F 3.978163 19.292423 3.645708
F 12.882274 27.019139 3.918442
F 19.020877 23.159044 21.404452
F 12.882274 19.299458 3.918442
F 21.791810 27.019140 4.198435
F 19.020877 30.878722 21.404452
F 21.791810 19.299459 4.198435
F 4.227791 24.456282 0.044207
F 3.406589 24.453635 21.832404
F 4.227791 32.175960 0.044207
F 3.406589 32.173314 21.832404
F 13.146521 24.454855 0.314305
F 13.146521 32.174533 0.314305
F 22.056055 24.454854 0.594299
F 22.056055 32.174532 0.594299
F 6.195828 30.876248 3.710131
F 6.195828 23.156569 3.710131
F 15.109662 30.878978 3.988440
F 15.109662 23.159300 3.988440
F 24.019195 30.878979 4.268433
F 24.019195 23.159300 4.268433
F 6.463081 28.320467 0.108718
F 6.463081 20.600788 0.108718
F 15.373903 28.314693 0.384304
F 15.373902 20.595014 0.384304
F 24.283437 28.314693 0.664297
F 24.283437 20.595014 0.664297
F 6.226498 28.309314 2.807803
F 6.226498 20.589635 2.807803
F 15.140812 28.306686 3.089200
F 15.140812 20.587007 3.089200
F 24.050346 28.306686 3.369193
F 24.050346 20.587007 3.369193
F 6.109143 30.876122 6.433518
F 6.109143 23.156444 6.433518
F 15.023336 30.878723 6.715377
F 15.023336 23.159045 6.715377
F 23.932871 30.878724 6.995371
F 23.932871 23.159046 6.995371
F 8.457881 24.446323 2.879585
F 8.457881 32.166002 2.879585
F 17.368198 24.446847 3.159199
F 17.368197 32.166525 3.159199
F 26.277730 24.446847 3.439191
F 26.277730 32.166525 3.439191
F 8.340337 27.019412 6.505732
F 10.111319 23.159043 21.124458
F 8.340337 19.299731 6.505732
F 17.250718 27.018885 6.785376
F 17.250718 34.738564 6.785376
F 17.250718 19.299205 6.785376
F 26.160253 27.018885 7.065369
F 26.160253 34.738563 7.065369
F 26.160253 19.299204 7.065369
F 8.426664 27.019672 3.778044
F 10.111319 30.878722 21.124457
F 8.426664 19.299992 3.778044
F 17.337043 27.019140 4.058438
F 19.135193 20.585815 17.767154
F 17.337043 19.299459 4.058438
F 26.246577 27.019140 4.338432
F 19.135193 28.305494 17.767155
F 26.246577 19.299459 4.338431
F 8.691683 24.454910 0.174354
F 8.691684 32.174588 0.174354
F 17.601287 24.454854 0.454302
F 17.601287 32.174533 0.454302
F 26.510821 24.454854 0.734296
F 26.510821 32.174532 0.734296
F 10.654874 30.878977 3.848446
F 10.654874 23.159299 3.848446
F 19.564428 30.878979 4.128437
F 19.564428 23.159300 4.128437
F 10.919169 28.314719 0.244324
F 10.919169 20.595040 0.244323
F 19.828670 28.314693 0.524301
F 19.828670 20.595014 0.524301
F 10.686020 28.306687 2.949201
F 10.686020 20.587008 2.949201
F 19.595579 28.306686 3.229197
F 19.595579 20.587007 3.229197
F 10.568545 30.878724 6.575379
F 10.568545 23.159045 6.575379
F 19.478103 30.878724 6.855374
F 19.478103 23.159045 6.855374
F 3.778625 24.453635 9.994347
F 3.778626 32.173314 9.994347
F 12.681656 24.445656 10.282563
F 12.681656 32.165335 10.282563
F 21.591192 24.445655 10.562557
F 21.591192 32.165333 10.562557
F 3.664305 27.010903 13.631644
F 3.664305 34.730581 13.631645
F 3.664306 19.291222 13.631644
F 12.567336 27.018882 13.919860
F 12.567336 34.738561 13.919860
F 12.567336 19.299201 13.919860
F 21.476873 27.018883 14.199854
F 21.476873 34.738562 14.199854
F 21.476873 19.299203 14.199855
F 3.749518 27.010903 10.920509
F 3.749518 34.730581 10.920510
F 3.749518 19.291222 10.920509
F 12.653078 27.018882 11.191888
F 12.653078 34.738561 11.191888
F 12.653078 19.299201 11.191888
F 21.562613 27.018883 11.471881
F 21.562613 34.738562 11.471880
F 21.562613 19.299202 11.471880
F 3.863815 24.453636 7.283208
F 3.863815 32.173314 7.283208
F 12.767375 24.445656 7.554594
F 12.767375 32.165335 7.554594
F 21.676910 24.445655 7.834586
F 21.676910 32.165333 7.834586
F 5.966154 30.876124 10.983467
F 5.966154 23.156446 10.983468
F 14.880465 30.878721 11.261886
F 14.880465 23.159043 11.261886
F 23.789998 30.878722 11.541879
F 23.789998 23.159043 11.541879
F 6.080447 28.308091 7.346173
F 6.080447 20.588412 7.346173
F 14.994758 28.305494 7.624591
F 14.994758 20.585815 7.624591
F 23.904293 28.305494 7.904585
F 23.904293 20.585815 7.904585
F 5.994837 28.308092 10.070696
F 5.994837 20.588413 10.070696
F 14.909040 28.305494 10.352562
F 14.909040 20.585815 10.352562
F 23.818573 28.305494 10.632555
F 23.818573 20.585815 10.632556
F 5.880521 30.876124 13.707993
F 5.880521 23.156446 13.707994
F 14.794723 30.878722 13.989859
F 14.794723 23.159043 13.989859
F 23.704257 30.878722 14.269852
F 23.704257 23.159044 14.269853
F 8.226043 24.445128 10.142917
F 8.226043 32.164806 10.142917
F 17.136425 24.445655 10.422560
F 17.136424 32.165333 10.422560
F 26.045958 24.445655 10.702554
F 26.045958 32.165333 10.702554
F 8.111723 27.019410 13.780214
F 10.225635 20.585816 17.487159
F 8.111723 19.299730 13.780214
F 17.022105 27.018883 14.059858
F 17.022105 34.738562 14.059858
F 17.022105 19.299203 14.059858
F 25.931640 27.018883 14.339851
F 25.931640 34.738561 14.339851
F 25.931640 19.299202 14.339851
F 8.197488 27.019411 11.051488
F 10.225635 28.305494 17.487159
F 8.197488 19.299730 11.051487
F 17.107846 27.018883 11.331884
F 17.107846 34.738562 11.331884
F 17.107846 19.299202 11.331884
F 26.017380 27.018883 11.611878
F 26.017380 34.738562 11.611878
F 26.017380 19.299202 11.611877
F 8.311785 24.445128 7.414195
F 8.311785 32.164806 7.414195
F 17.222143 24.445655 7.694589
F 17.222143 32.165334 7.694589
F 26.131678 24.445655 7.974584
F 26.131678 32.165333 7.974584
F 10.425674 30.878722 11.121889
F 10.425674 23.159043 11.121889
F 19.335231 30.878722 11.401882
F 19.335231 23.159043 11.401882
F 10.539967 28.305494 7.484595
F 10.539967 20.585815 7.484595
F 19.449526 28.305494 7.764588
F 19.449526 20.585815 7.764588
F 10.454249 28.305494 10.212564
F 10.454249 20.585816 10.212564
F 19.363806 28.305494 10.492559
F 19.363806 20.585815 10.492559
F 10.339932 30.878722 13.849861
F 10.339932 23.159043 13.849861
F 19.249490 30.878722 14.129856
F 19.249490 23.159044 14.129856
F 3.550012 24.453636 17.268942
F 3.550012 32.173314 17.268942
F 12.453043 24.445656 17.557158
F 12.453043 32.165335 17.557158
F 21.362578 24.445654 17.837153
F 21.362578 32.165333 17.837153
F 3.435692 27.010903 20.906240
F 3.435692 34.730581 20.906240
F 3.435692 19.291222 20.906240
F 12.338722 27.018882 21.194456
F 12.338722 34.738561 21.194456
F 12.338722 19.299201 21.194457
F 21.248259 27.018883 21.474451
F 21.248259 34.738562 21.474451
F 21.248259 19.299203 21.474451
F 3.520904 27.010903 18.195106
F 3.520905 34.730581 18.195105
F 3.520905 19.291222 18.195105
F 12.424464 27.018882 18.466484
F 12.424464 34.738561 18.466484
F 12.424464 19.299201 18.466484
F 21.334000 27.018883 18.746477
F 21.334000 34.738562 18.746477
F 21.334000 19.299202 18.746477
F 3.635202 24.453635 14.557807
F 3.635202 32.173313 14.557807
F 12.538761 24.445656 14.829186
F 12.538761 32.165335 14.829186
F 21.448297 24.445655 15.109178
F 21.448297 32.165333 15.109178
F 5.737540 30.876124 18.258064
F 5.737540 23.156446 18.258064
F 14.651852 30.878721 18.536482
F 14.651852 23.159043 18.536482
F 23.561385 30.878722 18.816476
F 23.561385 23.159043 18.816476
F 5.851834 28.308092 14.620765
F 5.851834 20.588413 14.620765
F 14.766145 28.305494 14.899183
F 14.766145 20.585815 14.899183
F 23.675680 28.305494 15.179176
F 23.675680 20.585815 15.179176
F 5.766224 28.308092 17.345292
F 5.766224 20.588413 17.345292
F 14.680427 28.305494 17.627157
F 14.680427 20.585815 17.627158
F 23.589960 28.305494 17.907151
F 23.589960 20.585815 17.907151
F 5.651908 30.876124 20.982590
F 5.651908 23.156446 20.982590
F 14.566110 30.878721 21.264455
F 14.566110 23.159043 21.264455
F 23.475644 30.878722 21.544449
F 23.475644 23.159044 21.544449
F 7.997430 24.445127 17.417513
F 7.997430 32.164806 17.417513
F 16.907811 24.445655 17.697156
F 16.907811 32.165333 17.697156
F 25.817345 24.445655 17.977149
F 25.817345 32.165333 17.977149
F 7.883109 27.019410 21.054810
F 19.220912 20.585815 15.039180
F 7.883109 19.299730 21.054810
F 16.793491 27.018883 21.334454
F 16.793491 34.738562 21.334454
F 16.793491 19.299203 21.334454
F 25.703026 27.018883 21.614447
F 25.703027 34.738561 21.614448
F 25.703026 19.299202 21.614448
F 7.968875 27.019411 18.326085
F 19.220912 28.305493 15.039180
F 7.968875 19.299730 18.326084
F 16.879233 27.018883 18.606480
F 16.879233 34.738562 18.606480
F 16.879233 19.299202 18.606480
F 25.788766 27.018883 18.886473
F 25.788766 34.738561 18.886474
F 25.788766 19.299202 18.886473
F 8.083172 24.445128 14.688786
F 8.083172 32.164806 14.688786
F 16.993530 24.445655 14.969182
F 16.993530 32.165333 14.969182
F 25.903064 24.445655 15.249175
F 25.903064 32.165333 15.249175
F 10.197061 30.878722 18.396486
F 10.197061 23.159043 18.396486
F 19.106618 30.878722 18.676479
F 19.106618 23.159043 18.676479
F 10.311353 28.305494 14.759187
F 10.311353 20.585815 14.759187
F 3.321399 24.453635 24.543540
F 3.321399 32.173314 24.543540
F 12.224430 24.445656 24.831755
F 12.224430 32.165335 24.831755
F 21.133964 24.445655 25.111749
F 21.133964 32.165333 25.111749
F 3.207079 27.010903 28.180837
F 3.207079 34.730581 28.180837
F 3.207079 19.291222 28.180837
F 12.110109 27.018882 28.469053
F 12.110109 34.738561 28.469053
F 12.110109 19.299201 28.469053
F 21.019646 27.018883 28.749047
F 21.019646 34.738562 28.749048
F 21.019646 19.299203 28.749048
F 3.292291 27.010903 25.469702
F 3.292291 34.730582 25.469702
F 3.292291 19.291222 25.469702
F 12.195850 27.018882 25.741081
F 12.195851 34.738561 25.741081
F 12.195850 19.299201 25.741081
F 21.105387 27.018883 26.021073
F 21.105387 34.738562 26.021073
F 21.105387 19.299202 26.021074
F 2.720748 24.453635 43.656191
F 2.720748 32.173313 43.656191
F 12.310148 24.445656 22.103783
F 12.310148 32.165335 22.103783
F 21.219684 24.445655 22.383775
F 21.219684 32.165333 22.383775
F 5.508927 30.876124 25.532661
F 5.508927 23.156446 25.532661
F 14.423239 30.878721 25.811079
F 14.423239 23.159043 25.811079
F 23.332771 30.878722 26.091072
F 23.332771 23.159043 26.091072
F 5.623221 28.308092 21.895362
F 5.623221 20.588413 21.895362
F 14.537531 28.305494 22.173780
F 14.537531 20.585815 22.173780
F 23.447066 28.305494 22.453773
F 23.447066 20.585815 22.453773
F 5.537610 28.308092 24.619889
F 5.537610 20.588413 24.619889
F 14.451813 28.305494 24.901754
F 14.451813 20.585815 24.901755
F 23.361347 28.305494 25.181748
F 23.361347 20.585815 25.181748
F 5.423294 30.876124 28.257187
F 5.423294 23.156446 28.257187
F 14.337497 30.878721 28.539052
F 14.337497 23.159043 28.539052
F 23.247031 30.878722 28.819045
F 23.247031 23.159044 28.819045
F 7.768816 24.445127 24.692109
F 7.768816 32.164806 24.692109
F 16.679198 24.445655 24.971752
F 16.679198 32.165333 24.971752
F 25.588732 24.445655 25.251746
F 25.588732 32.165333 25.251746
F 7.654496 27.019410 28.329406
F 18.335036 23.159043 43.228241
F 7.654496 19.299730 28.329407
F 16.564878 27.018883 28.609051
F 16.564878 34.738562 28.609051
F 16.564878 19.299203 28.609051
F 25.474413 27.018883 28.889043
F 25.474413 34.738562 28.889044
F 25.474413 19.299202 28.889044
F 7.740261 27.019411 25.600681
F 18.335036 30.878722 43.228241
F 7.740261 19.299730 25.600681
F 16.650619 27.018883 25.881078
F 16.650619 34.738562 25.881077
F 16.650620 19.299202 25.881077
F 25.560153 27.018883 26.161071
F 25.560153 34.738561 26.161070
F 25.560153 19.299202 26.161070
F 7.854558 24.445128 21.963383
F 7.854558 32.164806 21.963383
F 16.764916 24.445655 22.243778
F 16.764916 32.165333 22.243778
F 25.674451 24.445655 22.523772
F 25.674451 32.165333 22.523772
F 9.968447 30.878722 25.671082
F 9.968447 23.159044 25.671082
F 18.878004 30.878722 25.951076
F 18.878004 23.159043 25.951075
F 10.082740 28.305494 22.033784
F 10.082740 20.585815 22.033784
F 18.992298 28.305493 22.313777
F 18.992298 20.585815 22.313776
F 9.997022 28.305494 24.761756
F 9.997022 20.585816 24.761756
F 18.906580 28.305494 25.041751
F 18.906580 20.585815 25.041751
F 9.882705 30.878722 28.399053
F 9.882705 23.159043 28.399053
F 18.792263 30.878722 28.679049
F 18.792263 23.159044 28.679049
F 3.092785 24.453635 31.818135
F 3.092785 32.173314 31.818135
F 11.995816 24.445656 32.106350
F 11.995816 32.165335 32.106350
F 20.905351 24.445654 32.386345
F 20.905351 32.165333 32.386345
F 2.978466 27.010903 35.455432
F 2.978466 34.730581 35.455432
F 2.978466 19.291222 35.455432
F 11.881495 27.018882 35.743648
F 11.881495 34.738561 35.743648
F 11.881495 19.299201 35.743649
F 20.791033 27.018883 36.023642
F 20.791033 34.738562 36.023643
F 20.791033 19.299203 36.023643
F 3.063677 27.010903 32.744297
F 3.063677 34.730581 32.744297
F 3.063677 19.291222 32.744297
F 11.967237 27.018882 33.015676
F 11.967237 34.738561 33.015676
F 11.967237 19.299201 33.015676
F 20.876773 27.018883 33.295669
F 20.876773 34.738562 33.295669
F 20.876773 19.299203 33.295669
F 3.177975 24.453635 29.106999
F 3.177975 32.173313 29.107000
F 12.081534 24.445656 29.378378
F 12.081534 32.165335 29.378378
F 20.991070 24.445655 29.658371
F 20.991070 32.165333 29.658371
F 5.280314 30.876124 32.807256
F 5.280314 23.156446 32.807255
F 14.194625 30.878721 33.085674
F 14.194625 23.159043 33.085674
F 23.104158 30.878722 33.365668
F 23.104158 23.159043 33.365668
F 5.394607 28.308092 29.169958
F 5.394607 20.588413 29.169958
F 14.308918 28.305494 29.448376
F 14.308918 20.585815 29.448376
F 23.218453 28.305494 29.728370
F 23.218453 20.585815 29.728369
F 5.308997 28.308092 31.894485
F 5.308997 20.588413 31.894485
F 14.223200 28.305494 32.176350
F 14.223200 20.585815 32.176350
F 23.132733 28.305494 32.456344
F 23.132733 20.585815 32.456344
F 5.194681 30.876124 35.531782
F 5.194681 23.156446 35.531781
F 14.108883 30.878721 35.813647
F 14.108883 23.159043 35.813647
F 23.018417 30.878722 36.093641
F 23.018417 23.159044 36.093641
F 7.540203 24.445128 31.966705
F 7.540203 32.164806 31.966705
F 16.450585 24.445655 32.246349
F 16.450585 32.165333 32.246349
F 25.360118 24.445655 32.526342
F 25.360118 32.165333 32.526342
F 7.425883 27.019410 35.604002
F 9.425478 23.159043 42.948245
F 7.425883 19.299730 35.604002
F 16.336265 27.018883 35.883646
F 16.336265 34.738562 35.883646
F 16.336264 19.299203 35.883646
F 25.245800 27.018883 36.163639
F 25.245800 34.738561 36.163639
F 25.245800 19.299202 36.163640
F 7.511648 27.019411 32.875276
F 9.425478 30.878722 42.948245
F 7.511648 19.299730 32.875276
F 16.422006 27.018883 33.155672
F 16.422006 34.738562 33.155672
F 16.422006 19.299202 33.155672
F 25.331540 27.018883 33.435666
F 25.331540 34.738561 33.435666
F 25.331540 19.299202 33.435666
F 7.625945 24.445128 29.237979
F 7.625945 32.164806 29.237979
F 16.536303 24.445655 29.518375
F 16.536303 32.165333 29.518375
F 25.445837 24.445655 29.798368
F 25.445838 32.165333 29.798368
F 9.739834 30.878722 32.945678
F 9.739834 23.159043 32.945677
F 18.649391 30.878722 33.225671
F 18.649391 23.159043 33.225671
F 9.854126 28.305494 29.308379
F 9.854126 20.585815 29.308379
F 18.763685 28.305493 29.588373
F 18.763685 20.585815 29.588372
F 9.768409 28.305495 32.036351
F 9.768409 20.585816 32.036351
F 18.677966 28.305494 32.316347
F 18.677966 20.585815 32.316347
F 9.654092 30.878722 35.673649
F 9.654092 23.159043 35.673649
F 18.563649 30.878722 35.953644
F 18.563650 23.159044 35.953644
F 2.864172 24.453635 39.092731
F 2.864172 32.173314 39.092731
F 11.767203 24.445656 39.380947
F 11.767203 32.165335 39.380947
F 20.676738 24.445655 39.660941
F 20.676738 32.165333 39.660941
F 2.749852 27.010903 42.730028
F 2.749852 34.730581 42.730028
F 2.749852 19.291222 42.730029
F 11.652882 27.018882 43.018245
F 11.652882 34.738561 43.018245
F 11.652882 19.299201 43.018244
F 20.562419 27.018883 43.298239
F 20.562419 34.738562 43.298239
F 20.562419 19.299203 43.298239
F 2.835064 27.010903 40.018894
F 2.835064 34.730581 40.018894
F 2.835064 19.291222 40.018893
F 11.738624 27.018882 40.290273
F 11.738624 34.738561 40.290273
F 11.738624 19.299201 40.290272
F 20.648160 27.018883 40.570265
F 20.648160 34.738562 40.570265
F 20.648160 19.299202 40.570265
F 2.949361 24.453635 36.381595
F 2.949361 32.173313 36.381595
F 11.852921 24.445656 36.652974
F 11.852921 32.165335 36.652974
F 20.762457 24.445655 36.932966
F 20.762457 32.165333 36.932966
F 5.051700 30.876124 40.081852
F 5.051700 23.156446 40.081852
F 13.966011 30.878721 40.360271
F 13.966012 23.159043 40.360271
F 22.875545 30.878722 40.640263
F 22.875545 23.159043 40.640263
F 5.165994 28.308092 36.444553
F 5.165994 20.588413 36.444553
F 14.080305 28.305494 36.722972
F 14.080304 20.585815 36.722972
F 22.989840 28.305494 37.002965
F 22.989840 20.585815 37.002964
F 5.080383 28.308092 39.169079
F 5.080383 20.588413 39.169080
F 13.994587 28.305494 39.450946
F 13.994587 20.585815 39.450946
F 22.904120 28.305494 39.730939
F 22.904120 20.585815 39.730939
F 4.966068 30.876124 42.806378
F 4.966068 23.156446 42.806378
F 13.880270 30.878721 43.088244
F 13.880270 23.159043 43.088244
F 22.789804 30.878722 43.368237
F 22.789804 23.159044 43.368237
F 7.311590 24.445128 39.241300
F 7.311590 32.164806 39.241301
F 16.221971 24.445655 39.520944
F 16.221971 32.165333 39.520944
F 25.131505 24.445655 39.800937
F 25.131505 32.165333 39.800937
F 7.197270 27.019410 42.878598
F 18.449353 20.585815 39.590943
F 7.197270 19.299730 42.878599
F 16.107651 27.018883 43.158242
F 16.107651 34.738562 43.158242
F 16.107651 19.299203 43.158243
F 25.017186 27.018883 43.438235
F 25.017186 34.738561 43.438235
F 25.017186 19.299202 43.438235
F 7.283034 27.019411 40.149872
F 18.449353 28.305494 39.590942
F 7.283034 19.299730 40.149872
F 16.193393 27.018883 40.430269
F 16.193393 34.738562 40.430268
F 16.193393 19.299202 40.430269
F 25.102926 27.018883 40.710262
F 25.102926 34.738562 40.710261
F 25.102926 19.299202 40.710261
F 7.397331 24.445128 36.512574
F 7.397331 32.164806 36.512574
F 16.307690 24.445655 36.792970
F 16.307690 32.165333 36.792970
F 25.217224 24.445655 37.072963
F 25.217224 32.165333 37.072963
F 9.511220 30.878722 40.220273
F 9.511220 23.159043 40.220273
F 18.420778 30.878722 40.500267
F 18.420778 23.159043 40.500267
F 9.625513 28.305494 36.582975
F 9.625513 20.585815 36.582975
F 18.535072 28.305493 36.862968
F 18.535072 20.585815 36.862968
F 9.539795 28.305494 39.310947
F 9.539795 20.585816 39.310947
F 2.635558 24.453636 46.367327
F 2.635558 32.173314 46.367327
F 11.538590 24.445656 46.655543
F 11.538590 32.165335 46.655543
F 20.448124 24.445654 46.935538
F 20.448124 32.165333 46.935538
F 2.521238 27.010903 50.004625
F 2.521239 34.730581 50.004625
F 2.521239 19.291222 50.004626
F 11.424269 27.018882 50.292841
F 11.424269 34.738561 50.292841
F 11.424269 19.299201 50.292842
F 20.333806 27.018883 50.572835
F 20.333806 34.738562 50.572836
F 20.333806 19.299203 50.572836
F 2.606451 27.010903 47.293490
F 2.606451 34.730581 47.293490
F 2.606451 19.291222 47.293490
F 11.510010 27.018882 47.564870
F 11.510010 34.738561 47.564869
F 11.510010 19.299201 47.564869
F 20.419546 27.018883 47.844862
F 20.419546 34.738562 47.844862
F 20.419547 19.299202 47.844862
F 2.034908 24.453635 65.479980
F 2.034908 32.173313 65.479980
F 11.624307 24.445656 43.927570
F 11.624307 32.165335 43.927570
F 20.533843 24.445655 44.207564
F 20.533843 32.165333 44.207563
F 4.823086 30.876124 47.356449
F 4.823086 23.156446 47.356449
F 13.737398 30.878721 47.634867
F 13.737398 23.159043 47.634867
F 22.646932 30.878722 47.914860
F 22.646932 23.159043 47.914860
F 4.937380 28.308092 43.719150
F 4.937380 20.588413 43.719150
F 13.851691 28.305494 43.997569
F 13.851691 20.585815 43.997568
F 22.761227 28.305494 44.277562
F 22.761227 20.585815 44.277562
F 4.851770 28.308092 46.443677
F 4.851770 20.588413 46.443677
F 13.765973 28.305494 46.725542
F 13.765973 20.585815 46.725543
F 22.675506 28.305494 47.005536
F 22.675507 20.585815 47.005536
F 4.737454 30.876124 50.080974
F 4.737454 23.156446 50.080975
F 13.651656 30.878721 50.362840
F 13.651656 23.159043 50.362840
F 22.561191 30.878722 50.642834
F 22.561191 23.159044 50.642834
F 7.082976 24.445127 46.515898
F 7.082976 32.164806 46.515898
F 15.993358 24.445655 46.795541
F 15.993358 32.165333 46.795541
F 24.902891 24.445655 47.075534
F 24.902892 32.165333 47.075535
F 6.968656 27.019410 50.153195
F 26.558730 23.159043 65.332022
F 6.968656 19.299730 50.153195
F 15.879038 27.018883 50.432838
F 15.879038 34.738562 50.432838
F 15.879038 19.299203 50.432839
F 24.788573 27.018883 50.712832
F 24.788573 34.738562 50.712832
F 24.788573 19.299202 50.712832
F 7.054421 27.019411 47.424469
F 26.558730 30.878721 65.332022
F 7.054421 19.299730 47.424469
F 15.964780 27.018883 47.704865
F 15.964779 34.738562 47.704865
F 15.964780 19.299202 47.704865
F 24.874313 27.018883 47.984859
F 24.874313 34.738562 47.984859
F 24.874313 19.299202 47.984859
F 7.168718 24.445128 43.787171
F 7.168718 32.164806 43.787171
F 16.079076 24.445655 44.067566
F 16.079076 32.165333 44.067566
F 24.988611 24.445655 44.347560
F 24.988611 32.165333 44.347560
F 9.282607 30.878722 47.494871
F 9.282607 23.159044 47.494871
F 18.192164 30.878722 47.774863
F 18.192164 23.159043 47.774863
F 9.396900 28.305494 43.857572
F 9.396900 20.585815 43.857572
F 18.306458 28.305493 44.137565
F 18.306458 20.585815 44.137565
F 9.311182 28.305494 46.585544
F 9.311182 20.585816 46.585545
F 18.220740 28.305494 46.865539
F 18.220740 20.585815 46.865540
F 9.196865 30.878722 50.222842
F 9.196865 23.159043 50.222842
F 18.106423 30.878722 50.502837
F 18.106423 23.159044 50.502837
F 2.406945 24.453635 53.641923
F 2.406945 32.173314 53.641923
F 11.309976 24.445656 53.930139
F 11.309976 32.165335 53.930139
F 20.219511 24.445655 54.210133
F 20.219511 32.165333 54.210133
F 2.292625 27.010903 57.279220
F 2.292626 34.730581 57.279220
F 2.292625 19.291222 57.279220
F 11.195655 27.018882 57.567436
F 11.195655 34.738561 57.567436
F 11.195655 19.299201 57.567436
F 20.105193 27.018883 57.847431
F 20.105192 34.738562 57.847431
F 20.105193 19.299203 57.847431
F 2.377837 27.010903 54.568085
F 2.377837 34.730581 54.568085
F 2.377837 19.291222 54.568085
F 11.281397 27.018882 54.839465
F 11.281397 34.738561 54.839465
F 11.281397 19.299201 54.839464
F 20.190933 27.018883 55.119457
F 20.190933 34.738562 55.119457
F 20.190933 19.299202 55.119457
F 2.492134 24.453635 50.930788
F 2.492134 32.173313 50.930788
F 11.395694 24.445656 51.202167
F 11.395694 32.165335 51.202167
F 20.305230 24.445655 51.482159
F 20.305230 32.165333 51.482159
F 4.594473 30.876124 54.631044
F 4.594473 23.156446 54.631044
F 13.508785 30.878721 54.909462
F 13.508785 23.159043 54.909462
F 22.418318 30.878722 55.189455
F 22.418318 23.159043 55.189456
F 4.708767 28.308092 50.993746
F 4.708767 20.588413 50.993746
F 13.623078 28.305494 51.272165
F 13.623078 20.585815 51.272164
F 22.532613 28.305494 51.552157
F 22.532613 20.585815 51.552157
F 4.623157 28.308092 53.718273
F 4.623157 20.588413 53.718273
F 13.537359 28.305494 54.000139
F 13.537360 20.585815 54.000138
F 22.446893 28.305494 54.280131
F 22.446893 20.585815 54.280131
F 4.508841 30.876124 57.355570
F 4.508841 23.156446 57.355570
F 13.423043 30.878721 57.637436
F 13.423043 23.159043 57.637436
F 22.332577 30.878722 57.917429
F 22.332577 23.159044 57.917429
F 6.854362 24.445128 53.790493
F 6.854362 32.164806 53.790493
F 15.764745 24.445655 54.070137
F 15.764744 32.165333 54.070137
F 24.674278 24.445655 54.350130
F 24.674278 32.165333 54.350130
F 6.740043 27.019410 57.427790
F 17.649196 23.159043 65.052028
F 6.740043 19.299730 57.427791
F 15.650425 27.018883 57.707434
F 15.650425 34.738562 57.707434
F 15.650425 19.299203 57.707434
F 24.559959 27.018883 57.987427
F 24.559959 34.738561 57.987427
F 24.559959 19.299202 57.987427
F 6.825808 27.019411 54.699065
F 17.649196 30.878722 65.052029
F 6.825808 19.299730 54.699065
F 15.736166 27.018883 54.979461
F 15.736166 34.738562 54.979460
F 15.736166 19.299202 54.979461
F 24.645699 27.018883 55.259454
F 24.645699 34.738561 55.259453
F 24.645699 19.299202 55.259454
F 6.940105 24.445128 51.061767
F 6.940105 32.164806 51.061767
F 15.850463 24.445655 51.342163
F 15.850463 32.165333 51.342163
F 24.759997 24.445655 51.622156
F 24.759997 32.165333 51.622156
F 9.053993 30.878722 54.769466
F 9.053993 23.159043 54.769466
F 17.963551 30.878722 55.049459
F 17.963551 23.159043 55.049459
F 9.168286 28.305494 51.132168
F 9.168286 20.585815 51.132168
F 18.077845 28.305493 51.412160
F 18.077845 20.585815 51.412161
F 9.082568 28.305494 53.860139
F 9.082568 20.585816 53.860140
F 17.992126 28.305494 54.140135
F 17.992126 20.585815 54.140135
F 8.968252 30.878722 57.497437
F 8.968252 23.159043 57.497437
F 17.877809 30.878722 57.777432
F 17.877809 23.159044 57.777432
F 2.178332 24.453635 60.916518
F 2.178332 32.173314 60.916518
F 11.081363 24.445656 61.204735
F 11.081363 32.165335 61.204735
F 19.990898 24.445655 61.484729
F 19.990898 32.165333 61.484729
F 2.064012 27.010903 64.553817
F 2.064012 34.730581 64.553817
F 2.064012 19.291222 64.553817
F 10.967042 27.018882 64.842033
F 10.967042 34.738561 64.842033
F 10.967042 19.299201 64.842033
F 19.876579 27.018883 65.122027
F 19.876579 34.738562 65.122027
F 19.876579 19.299203 65.122027
F 2.149224 27.010903 61.842682
F 2.149224 34.730581 61.842682
F 2.149224 19.291222 61.842682
F 11.052784 27.018882 62.114061
F 11.052784 34.738561 62.114061
F 11.052784 19.299201 62.114061
F 19.962319 27.018883 62.394053
F 19.962319 34.738562 62.394053
F 19.962319 19.299202 62.394053
F 2.263521 24.453635 58.205383
F 2.263521 32.173313 58.205383
F 11.167081 24.445656 58.476762
F 11.167081 32.165335 58.476762
F 20.076616 24.445655 58.756754
F 20.076616 32.165333 58.756754
F 4.365860 30.876124 61.905640
F 4.365860 23.156446 61.905640
F 13.280171 30.878721 62.184059
F 13.280172 23.159043 62.184059
F 22.189705 30.878722 62.464052
F 22.189705 23.159043 62.464051
F 4.480154 28.308092 58.268342
F 4.480154 20.588413 58.268341
F 13.394465 28.305494 58.546759
F 13.394464 20.585815 58.546759
F 22.304000 28.305494 58.826754
F 22.304000 20.585815 58.826753
F 4.394543 28.308092 60.992868
F 4.394543 20.588413 60.992868
F 13.308746 28.305494 61.274733
F 13.308746 20.585815 61.274734
F 22.218280 28.305494 61.554728
F 22.218279 20.585815 61.554728
F 4.280227 30.876124 64.630166
F 4.280227 23.156445 64.630166
F 13.194430 30.878721 64.912032
F 13.194430 23.159043 64.912032
F 22.103964 30.878722 65.192025
F 22.103964 23.159044 65.192025
F 6.625749 24.445128 61.065089
F 6.625749 32.164806 61.065089
F 15.536131 24.445655 61.344732
F 15.536131 32.165333 61.344732
F 24.445664 24.445655 61.624726
F 24.445664 32.165333 61.624726
F 6.511429 27.019410 64.702386
F 8.739638 23.159043 64.772033
F 6.511429 19.299730 64.702387
F 15.421811 27.018883 64.982031
F 15.421811 34.738562 64.982031
F 15.421811 19.299203 64.982031
F 24.331346 27.018883 65.262023
F 24.331346 34.738561 65.262024
F 24.331346 19.299202 65.262024
F 6.597194 27.019411 61.973661
F 8.739638 30.878722 64.772033
F 6.597194 19.299730 61.973660
F 15.507553 27.018883 62.254057
F 15.507552 34.738562 62.254056
F 15.507553 19.299202 62.254056
F 24.417086 27.018883 62.534050
F 24.417086 34.738562 62.534050
F 24.417086 19.299202 62.534050
F 6.711492 24.445128 58.336362
F 6.711492 32.164806 58.336362
F 15.621849 24.445655 58.616758
F 15.621849 32.165333 58.616758
F 24.531384 24.445655 58.896752
F 24.531384 32.165333 58.896752
F 8.825380 30.878722 62.044062
F 8.825380 23.159043 62.044062
F 17.734938 30.878722 62.324055
F 17.734938 23.159043 62.324055
F 26.644470 30.878721 62.604049
F 26.644470 23.159043 62.604049
F 8.939673 28.305494 58.406764
F 8.939673 20.585815 58.406763
F 17.849232 28.305493 58.686756
F 17.849232 20.585815 58.686756
F 8.853955 28.305494 61.134736
F 8.853955 20.585815 61.134736
F 17.763512 28.305494 61.414731
F 17.763513 20.585815 61.414731
F 26.673045 28.305494 61.694723
F 26.673045 20.585815 61.694723
F 1.949718 24.453635 68.191116
F 1.949718 32.173314 68.191116
F 10.852749 24.445656 68.479331
F 10.852749 32.165335 68.479331
F 19.762284 24.445654 68.759326
F 19.762284 32.165333 68.759326
F 1.835398 27.010903 71.828413
F 1.835398 34.730581 71.828413
F 1.835398 19.291222 71.828413
F 10.738429 27.018882 72.116629
F 10.738429 34.738561 72.116629
F 10.738429 19.299201 72.116629
F 19.647966 27.018883 72.396624
F 19.647966 34.738562 72.396624
F 19.647966 19.299203 72.396624
F 1.920611 27.010903 69.117278
F 1.920611 34.730581 69.117279
F 1.920611 19.291222 69.117278
F 10.824170 27.018882 69.388657
F 10.824170 34.738561 69.388657
F 10.824170 19.299201 69.388657
F 19.733706 27.018883 69.668650
F 19.733706 34.738562 69.668650
F 19.733706 19.299202 69.668650
F 1.349068 24.453635 87.303769
F 1.349068 32.173314 87.303769
F 10.938468 24.445656 65.751359
F 10.938468 32.165335 65.751359
F 19.848003 24.445655 66.031351
F 19.848003 32.165333 66.031351
F 4.137246 30.876124 69.180237
F 4.137246 23.156446 69.180237
F 13.051558 30.878721 69.458655
F 13.051558 23.159043 69.458655
F 21.961091 30.878722 69.738649
F 21.961092 23.159043 69.738649
F 4.251541 28.308092 65.542939
F 4.251541 20.588413 65.542938
F 13.165851 28.305494 65.821357
F 13.165851 20.585815 65.821356
F 22.075386 28.305494 66.101350
F 22.075386 20.585815 66.101349
F 4.165930 28.308092 68.267465
F 4.165930 20.588413 68.267465
F 13.080133 28.305494 68.549331
F 13.080133 20.585815 68.549331
F 21.989666 28.305494 68.829324
F 21.989666 20.585815 68.829324
F 4.051614 30.876124 71.904763
F 4.051614 23.156446 71.904763
F 12.965816 30.878722 72.186628
F 12.965816 23.159043 72.186628
F 21.875350 30.878722 72.466622
F 21.875350 23.159044 72.466622
F 6.397136 24.445127 68.339685
F 6.397136 32.164806 68.339685
F 15.307518 24.445655 68.619329
F 15.307517 32.165333 68.619329
F 24.217051 24.445655 68.899322
F 24.217051 32.165333 68.899322
F 6.282816 27.019410 71.976983
F 25.872890 23.159043 87.155810
F 6.282816 19.299730 71.976983
F 15.193198 27.018883 72.256626
F 15.193198 34.738562 72.256627
F 15.193198 19.299203 72.256627
F 24.102733 27.018883 72.536620
F 24.102733 34.738561 72.536620
F 24.102733 19.299202 72.536621
F 6.368581 27.019410 69.248258
F 25.872890 30.878721 87.155810
F 6.368581 19.299730 69.248257
F 15.278939 27.018883 69.528653
F 15.278939 34.738562 69.528653
F 15.278939 19.299202 69.528653
F 24.188473 27.018883 69.808647
F 24.188472 34.738561 69.808647
F 24.188472 19.299202 69.808647
F 6.482878 24.445128 65.610959
F 6.482878 32.164806 65.610959
F 15.393236 24.445655 65.891355
F 15.393236 32.165333 65.891355
F 24.302770 24.445655 66.171348
F 24.302770 32.165333 66.171348
F 8.596767 30.878722 69.318658
F 8.596767 23.159043 69.318658
F 17.506324 30.878722 69.598652
F 17.506324 23.159043 69.598652
F 26.415857 30.878721 69.878645
F 26.415857 23.159043 69.878645
F 8.711060 28.305494 65.681360
F 8.711060 20.585815 65.681360
F 17.620619 28.305493 65.961353
F 17.620618 20.585815 65.961353
F 26.530151 28.305494 66.241347
F 26.530151 20.585816 66.241347
F 8.625341 28.305494 68.409332
F 8.625341 20.585816 68.409332
F 17.534899 28.305494 68.689328
F 17.534899 20.585815 68.689328
F 26.444432 28.305494 68.969321
F 26.444432 20.585815 68.969321
F 8.511025 30.878722 72.046630
F 8.511025 23.159043 72.046630
F 17.420583 30.878722 72.326625
F 17.420583 23.159044 72.326625
F 26.330116 30.878721 72.606618
F 26.330116 23.159043 72.606618
F 1.721105 24.453635 75.465711
F 1.721105 32.173314 75.465711
F 10.624136 24.445656 75.753928
F 10.624136 32.165335 75.753928
F 19.533671 24.445655 76.033921
F 19.533671 32.165333 76.033922
F 1.606785 27.010903 79.103009
F 1.606785 34.730581 79.103009
F 1.606785 19.291222 79.103009
F 10.509815 27.018882 79.391224
F 10.509815 34.738561 79.391225
F 10.509815 19.299201 79.391225
F 19.419352 27.018883 79.671219
F 19.419352 34.738562 79.671219
F 19.419352 19.299203 79.671219
F 1.691997 27.010903 76.391874
F 1.691998 34.730581 76.391874
F 1.691998 19.291222 76.391874
F 10.595557 27.018882 76.663253
F 10.595557 34.738561 76.663253
F 10.595557 19.299201 76.663253
F 19.505093 27.018883 76.943245
F 19.505093 34.738562 76.943245
F 19.505093 19.299202 76.943245
F 1.806295 24.453635 72.754576
F 1.806295 32.173313 72.754576
F 10.709854 24.445656 73.025955
F 10.709854 32.165335 73.025955
F 19.619390 24.445655 73.305947
F 19.619390 32.165333 73.305947
F 3.908633 30.876124 76.454832
F 3.908633 23.156446 76.454832
F 12.822945 30.878721 76.733251
F 12.822945 23.159043 76.733251
F 21.732478 30.878722 77.013244
F 21.732478 23.159043 77.013243
F 4.022927 28.308092 72.817534
F 4.022927 20.588413 72.817534
F 12.937238 28.305494 73.095952
F 12.937238 20.585815 73.095952
F 21.846773 28.305494 73.375946
F 21.846773 20.585815 73.375946
F 3.937317 28.308092 75.542061
F 3.937317 20.588413 75.542061
F 12.851519 28.305494 75.823926
F 12.851519 20.585815 75.823926
F 21.761053 28.305494 76.103920
F 21.761053 20.585815 76.103920
F 3.823001 30.876124 79.179358
F 3.823001 23.156446 79.179358
F 12.737203 30.878721 79.461224
F 12.737203 23.159043 79.461224
F 21.646737 30.878722 79.741217
F 21.646737 23.159044 79.741217
F 6.168522 24.445128 75.614281
F 6.168522 32.164806 75.614281
F 15.078904 24.445655 75.893924
F 15.078904 32.165333 75.893924
F 23.988438 24.445655 76.173918
F 23.988438 32.165333 76.173918
F 6.054202 27.019410 79.251578
F 16.963356 23.159044 86.875817
F 6.054202 19.299730 79.251578
F 14.964584 27.018883 79.531222
F 14.964584 34.738562 79.531222
F 14.964584 19.299203 79.531222
F 23.874119 27.018883 79.811215
F 23.874119 34.738562 79.811215
F 23.874119 19.299202 79.811216
F 6.139968 27.019411 76.522853
F 16.963356 30.878722 86.875817
F 6.139968 19.299730 76.522852
F 15.050326 27.018883 76.803249
F 15.050326 34.738562 76.803248
F 15.050326 19.299202 76.803248
F 23.959859 27.018883 77.083242
F 23.959859 34.738561 77.083242
F 23.959859 19.299202 77.083242
F 6.254265 24.445128 72.885555
F 6.254265 32.164806 72.885555
F 15.164623 24.445655 73.165951
F 15.164623 32.165333 73.165950
F 24.074157 24.445655 73.445945
F 24.074157 32.165333 73.445944
F 8.368153 30.878722 76.593254
F 8.368153 23.159044 76.593254
F 17.277711 30.878722 76.873247
F 17.277711 23.159043 76.873247
F 26.187244 30.878721 77.153241
F 26.187243 23.159043 77.153241
F 8.482446 28.305494 72.955957
F 8.482446 20.585815 72.955956
F 17.392005 28.305493 73.235949
F 17.392005 20.585815 73.235949
F 26.301538 28.305495 73.515943
F 26.301538 20.585816 73.515943
F 8.396728 28.305494 75.683928
F 8.396728 20.585816 75.683928
F 17.306286 28.305494 75.963923
F 17.306286 20.585815 75.963923
F 26.215818 28.305494 76.243916
F 26.215818 20.585815 76.243916
F 8.282412 30.878722 79.321225
F 8.282412 23.159043 79.321225
F 17.191969 30.878722 79.601221
F 17.191969 23.159044 79.601221
F 26.101503 30.878721 79.881214
F 26.101503 23.159043 79.881214
F 1.492492 24.453636 82.740307
F 1.492492 32.173314 82.740307
F 10.395522 24.445656 83.028523
F 10.395522 32.165335 83.028523
F 19.305058 24.445655 83.308517
F 19.305058 32.165333 83.308517
F 1.378172 27.010903 86.377605
F 1.378172 34.730581 86.377605
F 1.378172 19.291222 86.377605
F 10.281202 27.018882 86.665820
F 10.281202 34.738561 86.665820
F 10.281202 19.299201 86.665821
F 19.190739 27.018883 86.945815
F 19.190739 34.738562 86.945816
F 19.190739 19.299203 86.945816
F 1.463383 27.010903 83.666470
F 1.463384 34.730581 83.666470
F 1.463384 19.291222 83.666470
F 10.366943 27.018882 83.937849
F 10.366944 34.738561 83.937848
F 10.366943 19.299201 83.937848
F 19.276479 27.018883 84.217842
F 19.276480 34.738562 84.217841
F 19.276480 19.299203 84.217841
F 1.577681 24.453635 80.029171
F 1.577681 32.173313 80.029171
F 10.481241 24.445656 80.300550
F 10.481241 32.165335 80.300550
F 19.390777 24.445655 80.580543
F 19.390777 32.165333 80.580543
F 3.680020 30.876124 83.729428
F 3.680020 23.156446 83.729428
F 12.594331 30.878721 84.007846
F 12.594331 23.159043 84.007846
F 21.503864 30.878722 84.287840
F 21.503864 23.159043 84.287840
F 3.794314 28.308092 80.092130
F 3.794314 20.588413 80.092130
F 12.708624 28.305494 80.370548
F 12.708624 20.585815 80.370548
F 21.618159 28.305494 80.650541
F 21.618159 20.585815 80.650541
F 3.708703 28.308092 82.816657
F 3.708703 20.588413 82.816657
F 12.622906 28.305494 83.098522
F 12.622906 20.585815 83.098522
F 21.532440 28.305494 83.378515
F 21.532440 20.585815 83.378515
F 3.594387 30.876124 86.453954
F 3.594387 23.156446 86.453954
F 12.508589 30.878721 86.735820
F 12.508589 23.159043 86.735820
F 21.418124 30.878722 87.015814
F 21.418124 23.159044 87.015814
F 5.939909 24.445128 82.888877
F 5.939909 32.164806 82.888877
F 14.850291 24.445655 83.168521
F 14.850291 32.165333 83.168521
F 23.759824 24.445655 83.448513
F 23.759824 32.165333 83.448513
F 5.825589 27.019410 86.526175
F 8.053798 23.159043 86.595822
F 5.825589 19.299730 86.526175
F 14.735971 27.018883 86.805818
F 14.735971 34.738562 86.805819
F 14.735971 19.299203 86.805819
F 23.645506 27.018883 87.085812
F 23.645506 34.738561 87.085812
F 23.645506 19.299202 87.085812
F 5.911354 27.019411 83.797449
F 8.053798 30.878722 86.595822
F 5.911354 19.299730 83.797449
F 14.821712 27.018883 84.077845
F 14.821712 34.738562 84.077845
F 14.821712 19.299202 84.077845
F 23.731246 27.018883 84.357838
F 23.731246 34.738561 84.357838
F 23.731246 19.299202 84.357838
F 6.025651 24.445128 80.160151
F 6.025651 32.164806 80.160151
F 14.936009 24.445655 80.440546
F 14.936009 32.165333 80.440546
F 23.845544 24.445655 80.720539
F 23.845544 32.165333 80.720539
F 8.139540 30.878722 83.867850
F 8.139540 23.159043 83.867850
F 17.049097 30.878722 84.147843
F 17.049097 23.159043 84.147843
F 25.958630 30.878722 84.427837
F 25.958630 23.159043 84.427837
F 8.253833 28.305494 80.230551
F 8.253833 20.585815 80.230551
F 17.163392 28.305493 80.510545
F 17.163392 20.585815 80.510544
F 26.072925 28.305494 80.790538
F 26.072925 20.585816 80.790538
F 8.168115 28.305494 82.958523
F 8.168115 20.585816 82.958523
F 17.077672 28.305494 83.238519
F 17.077672 20.585815 83.238519
F 25.987205 28.305494 83.518512
F 25.987205 20.585815 83.518512
F 1.263878 24.453635 90.014904
F 1.263879 32.173314 90.014904
F 10.166909 24.445656 90.303120
F 10.166909 32.165335 90.303120
F 19.076444 24.445654 90.583113
F 19.076444 32.165333 90.583114
F 1.149558 27.010903 93.652201
F 1.149558 34.730581 93.652202
F 1.149558 19.291222 93.652202
F 10.052588 27.018882 93.940417
F 10.052588 34.738561 93.940417
F 10.052588 19.299201 93.940418
F 18.962126 27.018883 94.220411
F 18.962126 34.738562 94.220412
F 18.962126 19.299203 94.220412
F 1.234770 27.010903 90.941067
F 1.234771 34.730581 90.941067
F 1.234771 19.291222 90.941067
F 10.138330 27.018882 91.212445
F 10.138330 34.738561 91.212445
F 10.138330 19.299201 91.212446
F 19.047866 27.018883 91.492438
F 19.047866 34.738562 91.492438
F 19.047866 19.299202 91.492438
F 0.547481 24.406570 109.144516
F 0.547481 32.126248 109.144516
F 10.252628 24.445656 87.575147
F 10.252628 32.165335 87.575147
F 19.162163 24.445655 87.855139
F 19.162163 32.165333 87.855139
F 3.451407 30.876124 91.004025
F 3.451407 23.156446 91.004025
F 12.365718 30.878721 91.282443
F 12.365718 23.159043 91.282443
F 21.275251 30.878722 91.562437
F 21.275251 23.159043 91.562436
F 3.565700 28.308092 87.366726
F 3.565700 20.588413 87.366726
F 12.480011 28.305494 87.645145
F 12.480011 20.585815 87.645144
F 21.389546 28.305494 87.925138
F 21.389546 20.585815 87.925138
F 3.480089 28.308092 90.091253
F 3.480089 20.588413 90.091253
F 12.394293 28.305494 90.373118
F 12.394293 20.585815 90.373119
F 21.303826 28.305494 90.653112
F 21.303826 20.585815 90.653112
F 3.365774 30.876124 93.728551
F 3.365774 23.156446 93.728551
F 12.279976 30.878721 94.010416
F 12.279976 23.159043 94.010416
F 21.189510 30.878722 94.290410
F 21.189510 23.159044 94.290410
F 5.711296 24.445127 90.163473
F 5.711296 32.164806 90.163474
F 14.621677 24.445655 90.443117
F 14.621677 32.165333 90.443117
F 23.531211 24.445655 90.723111
F 23.531211 32.165333 90.723111
F 5.596976 27.019410 93.800771
F 25.187049 23.159043 108.979598
F 5.596976 19.299730 93.800771
F 14.507357 27.018883 94.080415
F 14.507357 34.738562 94.080415
F 14.507357 19.299203 94.080415
F 23.416892 27.018883 94.360408
F 23.416892 34.738562 94.360408
F 23.416893 19.299202 94.360408
F 5.682741 27.019411 91.072045
F 25.187049 30.878721 108.979598
F 5.682741 19.299730 91.072045
F 14.593099 27.018883 91.352442
F 14.593099 34.738562 91.352442
F 14.593099 19.299202 91.352441
F 23.502632 27.018883 91.632435
F 23.502632 34.738562 91.632435
F 23.502633 19.299202 91.632434
F 5.797038 24.445128 87.434747
F 5.797038 32.164806 87.434747
F 14.707396 24.445655 87.715143
F 14.707396 32.165333 87.715143
F 23.616931 24.445655 87.995137
F 23.616931 32.165333 87.995136
F 7.910926 30.878722 91.142447
F 7.910926 23.159043 91.142446
F 16.820484 30.878722 91.422440
F 16.820484 23.159043 91.422440
F 25.730017 30.878721 91.702433
F 25.730016 23.159043 91.702433
F 8.025219 28.305494 87.505148
F 8.025219 20.585815 87.505148
F 16.934778 28.305493 87.785141
F 16.934778 20.585815 87.785140
F 25.844311 28.305494 88.065135
F 25.844311 20.585816 88.065135
F 7.939501 28.305494 90.233120
F 7.939501 20.585815 90.233121
F 16.849059 28.305494 90.513115
F 16.849059 20.585815 90.513115
F 25.758591 28.305494 90.793109
F 25.758592 20.585815 90.793109
F 7.825185 30.878722 93.870418
F 7.825184 23.159043 93.870418
F 16.734742 30.878722 94.150414
F 16.734743 23.159044 94.150414
F 25.644276 30.878722 94.430406
F 25.644276 23.159043 94.430406
F 1.035265 24.453636 97.289502
F 1.035265 32.173315 97.289502
F 9.938296 24.445656 97.577715
F 9.938296 32.165335 97.577715
F 18.847831 24.445654 97.857710
F 18.847831 32.165333 97.857710
F 0.920907 27.010510 100.927325
F 0.920907 34.730189 100.927325
F 0.920907 19.290829 100.927325
F 9.823975 27.018882 101.215013
F 9.823975 34.738561 101.215013
F 9.823975 19.299201 101.215013
F 18.733512 27.018883 101.495007
F 18.733512 34.738562 101.495007
F 18.733512 19.299203 101.495007
F 1.006158 27.010899 98.215743
F 1.006158 34.730578 98.215743
F 1.006158 19.291218 98.215743
F 9.909717 27.018882 98.487041
F 9.909716 34.738561 98.487041
F 9.909716 19.299201 98.487041
F 18.819253 27.018883 98.767034
F 18.819253 34.738562 98.767033
F 18.819253 19.299202 98.767033
F 1.120454 24.453635 94.578365
F 1.120454 32.173314 94.578365
F 10.024014 24.445656 94.849743
F 10.024014 32.165335 94.849743
F 18.933550 24.445655 95.129735
F 18.933550 32.165333 95.129735
F 3.222781 30.876127 98.278705
F 3.222781 23.156448 98.278705
F 12.137104 30.878721 98.557038
F 12.137104 23.159043 98.557039
F 21.046638 30.878722 98.837032
F 21.046638 23.159043 98.837032
F 3.337087 28.308092 94.641323
F 3.337087 20.588413 94.641323
F 12.251397 28.305494 94.919740
F 12.251397 20.585815 94.919740
F 21.160933 28.305494 95.199734
F 21.160933 20.585815 95.199734
F 3.251475 28.308092 97.365853
F 3.251475 20.588414 97.365853
F 12.165679 28.305494 97.647714
F 12.165679 20.585815 97.647715
F 21.075213 28.305494 97.927708
F 21.075213 20.585815 97.927708
F 3.136354 30.876280 101.003830
F 3.136354 23.156602 101.003830
F 12.051363 30.878721 101.285011
F 12.051363 23.159043 101.285012
F 20.960897 30.878722 101.565005
F 20.960897 23.159044 101.565005
F 5.482681 24.445127 97.438073
F 5.482681 32.164805 97.438073
F 14.393064 24.445655 97.717713
F 14.393064 32.165333 97.717713
F 23.302598 24.445655 97.997706
F 23.302598 32.165333 97.997706
F 5.368358 27.019413 101.075382
F 16.277516 23.159044 108.699606
F 5.368358 19.299732 101.075382
F 14.278744 27.018883 101.355010
F 14.278744 34.738562 101.355010
F 14.278744 19.299203 101.355010
F 23.188279 27.018883 101.635004
F 23.188279 34.738561 101.635004
F 23.188279 19.299202 101.635004
F 5.454127 27.019411 98.346642
F 16.277516 30.878722 108.699605
F 5.454127 19.299730 98.346641
F 14.364486 27.018883 98.627037
F 14.364486 34.738562 98.627037
F 14.364486 19.299202 98.627036
F 23.274019 27.018883 98.907031
F 23.274019 34.738561 98.907030
F 23.274019 19.299202 98.907030
F 5.568424 24.445128 94.709344
F 5.568424 32.164806 94.709344
F 14.478783 24.445655 94.989739
F 14.478783 32.165333 94.989739
F 23.388317 24.445655 95.269732
F 23.388317 32.165333 95.269732
F 7.682313 30.878722 98.417042
F 7.682313 23.159043 98.417042
F 16.591870 30.878722 98.697035
F 16.591870 23.159043 98.697035
F 25.501403 30.878721 98.977029
F 25.501403 23.159043 98.977029
F 7.796606 28.305494 94.779744
F 7.796606 20.585815 94.779744
F 16.706165 28.305493 95.059737
F 16.706165 20.585815 95.059737
F 25.615698 28.305494 95.339731
F 25.615698 20.585816 95.339731
F 7.710888 28.305494 97.507716
F 7.710888 20.585816 97.507716
F 16.620446 28.305494 97.787712
F 16.620446 20.585815 97.787711
F 25.529978 28.305494 98.067704
F 25.529978 20.585815 98.067704
F 7.596567 30.878723 101.145014
F 7.596567 23.159044 101.145014
F 16.506129 30.878722 101.425009
F 16.506129 23.159044 101.425009
F 25.415663 30.878721 101.705002
F 25.415663 23.159043 101.705002
F 0.807409 24.458018 104.568509
F 0.807409 32.177696 104.568509
F 9.709683 24.445656 104.852311
F 9.709683 32.165335 104.852311
F 18.619217 24.445654 105.132305
F 18.619217 32.165333 105.132305
F 0.696319 27.001358 108.217200
F 0.696319 34.721036 108.217200
F 0.696319 19.281677 108.217200
F 9.595361 27.018882 108.489609
F 9.595361 34.738561 108.489609
F 9.595361 19.299201 108.489609
F 18.504899 27.018883 108.769604
F 18.504899 34.738562 108.769604
F 18.504899 19.299203 108.769604
F 0.696035 27.043148 105.501016
F 7.367899 23.159053 108.419615
F 0.696035 19.323468 105.501016
F 9.681103 27.018881 105.761637
F 9.681103 34.738561 105.761637
F 9.681103 19.299201 105.761637
F 18.590640 27.018883 106.041630
F 18.590640 34.738562 106.041629
F 18.590640 19.299202 106.041629
F 0.881758 24.449929 101.853597
F 0.881757 32.169607 101.853597
F 9.795400 24.445656 102.124339
F 9.795401 32.165335 102.124339
F 18.704936 24.445655 102.404331
F 18.704936 32.165333 102.404331
F 2.994241 30.876718 105.553975
F 2.994241 23.157040 105.553975
F 11.908491 30.878721 105.831635
F 11.908491 23.159043 105.831635
F 20.818024 30.878722 106.111627
F 20.818024 23.159043 106.111628
F 3.108396 28.307951 101.916277
F 3.108396 20.588272 101.916277
F 12.022784 28.305494 102.194336
F 12.022784 20.585815 102.194336
F 20.932319 28.305494 102.474329
F 20.932319 20.585815 102.474329
F 3.017046 28.306770 104.643565
F 3.017046 20.587091 104.643565
F 11.937066 28.305494 104.922310
F 11.937066 20.585815 104.922311
F 20.846600 28.305494 105.202303
F 20.846600 20.585815 105.202304
F 2.898568 30.878143 108.282583
F 2.898568 23.158465 108.282583
F 11.822749 30.878721 108.559608
F 11.822749 23.159043 108.559608
F 20.732284 30.878722 108.839601
F 20.732284 23.159044 108.839602
F 5.254083 24.445120 104.712688
F 5.254083 32.164798 104.712688
F 14.164451 24.445655 104.992309
F 14.164451 32.165333 104.992309
F 23.073984 24.445655 105.272302
F 23.073984 32.165333 105.272302
F 5.139799 27.019418 108.349992
F 7.367899 30.878732 108.419614
F 5.139799 19.299737 108.349993
F 14.050131 27.018883 108.629606
F 14.050131 34.738562 108.629607
F 14.050131 19.299203 108.629607
F 22.959665 27.018883 108.909600
F 22.959665 34.738561 108.909600
F 22.959665 19.299202 108.909600
F 5.225049 27.019302 105.621331
F 25.301364 20.585815 105.342300
F 5.225049 19.299622 105.621331
F 14.135872 27.018883 105.901633
F 14.135872 34.738562 105.901633
F 14.135872 19.299202 105.901633
F 23.045406 27.018883 106.181626
F 23.045406 34.738561 106.181626
F 23.045406 19.299202 106.181626
F 5.339751 24.445149 101.983962
F 5.339751 32.164827 101.983962
F 14.250169 24.445655 102.264334
F 14.250169 32.165333 102.264335
F 23.159703 24.445655 102.544328
F 23.159703 32.165333 102.544328
F 7.453699 30.878722 105.691638
F 7.453699 23.159044 105.691638
F 16.363257 30.878722 105.971631
F 16.363257 23.159043 105.971632
F 25.272790 30.878721 106.251625
F 25.272790 23.159043 106.251625
F 7.567992 28.305494 102.054340
F 7.567992 20.585815 102.054340
F 16.477551 28.305493 102.334332
F 16.477551 20.585815 102.334332
F 25.387085 28.305494 102.614326
F 25.387085 20.585816 102.614326
F 7.482243 28.305489 104.782314
F 7.482243 20.585810 104.782314
F 16.391833 28.305494 105.062307
F 16.391832 20.585815 105.062307
F 25.301365 28.305494 105.342300
F 0.585438 24.465015 111.863352
F 0.585438 32.184694 111.863352
F 9.481069 24.445656 112.126908
F 9.481069 32.165335 112.126908
F 18.390604 24.445655 112.406902
F 18.390604 32.165333 112.406902
F 0.473125 27.001284 115.502590
F 0.473125 34.720962 115.502590
F 0.473125 19.281603 115.502591
F 9.366748 27.018882 115.764206
F 9.366748 34.738561 115.764206
F 9.366748 19.299201 115.764206
F 18.276286 27.018883 116.044200
F 18.276285 34.738562 116.044200
F 18.276286 19.299203 116.044200
F 0.460466 27.047374 112.777829
F 15.441145 30.869523 130.489081
F 0.460466 19.327694 112.777828
F 9.452489 27.018881 113.036234
F 9.452489 34.738560 113.036234
F 9.452489 19.299201 113.036234
F 18.362026 27.018883 113.316226
F 18.362026 34.738562 113.316226
F 18.362026 19.299203 113.316226
F 9.566786 24.445657 109.398935
F 9.566786 32.165335 109.398935
F 18.476323 24.445655 109.678928
F 18.476323 32.165333 109.678928
F 2.766919 30.876672 112.829156
F 2.766919 23.156994 112.829156
F 11.679878 30.878721 113.106232
F 11.679878 23.159043 113.106232
F 20.589411 30.878722 113.386225
F 20.589411 23.159043 113.386225
F 2.880520 28.307295 109.191653
F 2.880520 20.587617 109.191653
F 11.794171 28.305494 109.468933
F 11.794171 20.585815 109.468933
F 20.703706 28.305494 109.748926
F 20.703706 20.585815 109.748926
F 2.784353 28.306536 111.919986
F 2.784353 20.586857 111.919987
F 11.708452 28.305494 112.196907
F 11.708452 20.585815 112.196907
F 20.617986 28.305494 112.476900
F 20.617986 20.585815 112.476901
F 2.673272 30.876298 115.556221
F 2.673272 23.156619 115.556221
F 11.594136 30.878721 115.834205
F 11.594136 23.159043 115.834205
F 20.503670 30.878722 116.114198
F 20.503670 23.159044 116.114198
F 5.025534 24.445129 111.987291
F 5.025534 32.164808 111.987291
F 13.935837 24.445655 112.266905
F 13.935837 32.165333 112.266905
F 22.845370 24.445655 112.546899
F 22.845371 32.165333 112.546899
F 4.911225 27.019394 115.624585
F 6.530468 23.150965 130.209658
F 4.911225 19.299714 115.624585
F 13.821517 27.018883 115.904203
F 13.821517 34.738562 115.904203
F 13.821517 19.299203 115.904203
F 22.731052 27.018883 116.184197
F 22.731052 34.738561 116.184197
F 22.731052 19.299202 116.184197
F 4.995974 27.019311 112.895939
F 6.530468 30.870643 130.209658
F 4.995974 19.299631 112.895939
F 13.907259 27.018883 113.176229
F 13.907259 34.738562 113.176229
F 13.907259 19.299202 113.176229
F 22.816793 27.018883 113.456224
F 22.816793 34.738561 113.456223
F 22.816793 19.299202 113.456223
F 5.110339 24.445276 109.258667
F 5.110339 32.164954 109.258667
F 14.021555 24.445655 109.538931
F 14.021556 32.165333 109.538931
F 22.931090 24.445655 109.818925
F 22.931090 32.165333 109.818925
F 7.225089 30.878724 112.966234
F 7.225089 23.159046 112.966234
F 16.134644 30.878722 113.246228
F 16.134644 23.159043 113.246228
F 25.044176 30.878721 113.526221
F 25.044176 23.159043 113.526221
F 7.339380 28.305493 109.328936
F 7.339380 20.585814 109.328936
F 16.248938 28.305493 109.608930
F 16.248938 20.585815 109.608929
F 25.158471 28.305494 109.888923
F 25.158471 20.585816 109.888923
F 7.253594 28.305483 112.056914
F 7.253594 20.585804 112.056915
F 16.163219 28.305494 112.336904
F 16.163219 20.585815 112.336904
F 25.072751 28.305494 112.616896
F 25.072751 20.585815 112.616897
F 7.139298 30.878731 115.694211
F 7.139298 23.159052 115.694211
F 16.048902 30.878722 115.974201
F 16.048902 23.159044 115.974201
F 24.958436 30.878721 116.254194
F 24.958436 23.159043 116.254194
F 0.367835 24.464410 119.144304
F 0.367835 32.184089 119.144304
F 9.252456 24.445656 119.401504
F 9.252456 32.165335 119.401504
F 18.161991 24.445654 119.681498
F 18.161991 32.165333 119.681498
F 0.256878 27.001959 122.788492
F 0.256878 34.721637 122.788492
F 0.256878 19.282278 122.788492
F 9.138135 27.018882 123.038798
F 9.138135 34.738561 123.038798
F 9.138135 19.299201 123.038798
F 18.047672 27.018883 123.318792
F 18.047672 34.738562 123.318792
F 18.047672 19.299203 123.318792
F 0.294295 27.022765 120.053362
F 24.614941 20.585558 127.164939
F 0.294295 19.303085 120.053361
F 9.223876 27.018881 120.310829
F 9.223876 34.738560 120.310829
F 9.223877 19.299201 120.310829
F 18.133412 27.018883 120.590821
F 18.133412 34.738562 120.590821
F 18.133412 19.299202 120.590821
F 0.374925 24.428508 116.413362
F 0.374925 32.148186 116.413362
F 9.338173 24.445657 116.673532
F 9.338173 32.165335 116.673532
F 18.247709 24.445655 116.953524
F 18.247709 32.165333 116.953523
F 2.540297 30.875175 120.104366
F 2.540297 23.155497 120.104366
F 11.451264 30.878721 120.380827
F 11.451264 23.159043 120.380827
F 20.360798 30.878722 120.660820
F 20.360798 23.159043 120.660820
F 2.653117 28.308017 116.466594
F 2.653117 20.588338 116.466594
F 11.565557 28.305494 116.743529
F 11.565557 20.585815 116.743529
F 20.475093 28.305494 117.023522
F 20.475093 20.585815 117.023522
F 2.562911 28.309418 119.192290
F 2.562911 20.589740 119.192290
F 11.479839 28.305494 119.471503
F 11.479839 20.585815 119.471503
F 20.389372 28.305494 119.751496
F 20.389372 20.585815 119.751496
F 2.452664 30.873782 122.828377
F 2.452664 23.154103 122.828377
F 11.365523 30.878721 123.108796
F 11.365523 23.159043 123.108796
F 20.275057 30.878722 123.388790
F 20.275057 23.159044 123.388790
F 4.797002 24.445148 119.261879
F 4.797002 32.164826 119.261879
F 13.707224 24.445655 119.541501
F 13.707224 32.165333 119.541501
F 22.616757 24.445655 119.821494
F 22.616757 32.165333 119.821494
F 4.682735 27.019364 122.899118
F 24.614941 28.305237 127.164939
F 4.682735 19.299684 122.899118
F 13.592904 27.018883 123.178794
F 13.592904 34.738562 123.178795
F 13.592904 19.299203 123.178795
F 22.502439 27.018883 123.458788
F 22.502439 34.738561 123.458788
F 22.502439 19.299202 123.458788
F 4.768013 27.019448 120.170446
F 15.705409 20.585558 126.884946
F 4.768013 19.299768 120.170446
F 13.678646 27.018883 120.450825
F 13.678646 34.738562 120.450825
F 13.678646 19.299202 120.450825
F 22.588179 27.018883 120.730818
F 22.588179 34.738562 120.730818
F 22.588179 19.299202 120.730818
F 4.881909 24.445147 116.533190
F 4.881909 32.164825 116.533190
F 13.792942 24.445655 116.813527
F 13.792942 32.165333 116.813527
F 22.702477 24.445655 117.093520
F 22.702477 32.165333 117.093521
F 6.996485 30.878725 120.240828
F 6.996485 23.159047 120.240828
F 15.906030 30.878722 120.520823
F 15.906030 23.159043 120.520823
F 24.815563 30.878721 120.800817
F 24.815563 23.159043 120.800817
F 7.110771 28.305491 116.603530
F 7.110771 20.585812 116.603530
F 16.020325 28.305493 116.883525
F 16.020325 20.585815 116.883525
F 24.929858 28.305494 117.163519
F 24.929858 20.585816 117.163519
F 7.025035 28.305491 119.331505
F 7.025035 20.585812 119.331506
F 15.934606 28.305494 119.611499
F 15.934605 20.585815 119.611499
F 24.844138 28.305494 119.891492
F 24.844138 20.585815 119.891493
F 6.910740 30.878725 122.968805
F 6.910740 23.159046 122.968805
F 15.820289 30.878722 123.248793
F 15.820289 23.159043 123.248793
F 24.729822 30.878721 123.528786
F 24.729822 23.159043 123.528786
F 0.122738 24.447112 126.416594
F 0.122738 32.166790 126.416594
F 9.023254 24.445398 126.674952
F 9.023254 32.165077 126.674953
F 17.932794 24.445397 126.954944
F 17.932794 32.165076 126.954944
F 24.350679 23.149844 130.769074
F 26.578060 27.009684 130.839073
F 24.350679 30.869522 130.769075
F 26.578060 34.729362 130.839073
F 15.441145 23.149845 130.489081
F 26.578060 19.290003 130.839073
F 8.758832 27.010288 130.279522
F 8.758832 34.729966 130.279522
F 8.758832 19.290607 130.279523
F 17.668527 27.009684 130.559079
F 17.668527 34.729363 130.559079
F 17.668527 19.290004 130.559080
F 0.114357 27.000823 127.269460
F 0.114357 34.720502 127.269460
F 0.114357 19.281142 127.269460
F 8.992027 27.017699 127.574230
F 8.992028 34.737379 127.574230
F 8.992027 19.298019 127.574230
F 17.901640 27.017690 127.854184
F 17.901640 34.737369 127.854184
F 17.901640 19.298010 127.854184
F 0.209535 24.453636 123.674222
F 0.209535 32.173314 123.674222
F 9.109561 24.445654 123.948013
F 9.109561 32.165333 123.948014
F 18.019097 24.445653 124.228006
F 18.019097 32.165331 124.228005
F 2.303740 30.869050 127.364326
F 2.303740 23.149372 127.364326
F 11.219492 30.877529 127.644190
F 11.219492 23.157851 127.644190
F 20.129025 30.877530 127.924183
F 20.129025 23.157851 127.924183
F 2.427096 28.310020 123.741199
F 2.427096 20.590341 123.741198
F 11.336944 28.305492 124.018010
F 11.336944 20.585813 124.018010
F 20.246480 28.305492 124.298004
F 20.246480 20.585813 124.298004
F 2.343071 28.310970 126.461493
F 2.343071 20.591291 126.461493
F 11.250638 28.305236 126.744949
F 11.250638 20.585557 126.744949
F 20.160176 28.305237 127.024943
F 20.160176 20.585558 127.024943
F 2.137172 30.823442 130.053809
F 2.137172 23.103764 130.053808
F 10.986375 30.869525 130.349085
F 10.986375 23.149847 130.349085
F 19.895912 30.869523 130.629078
F 19.895912 23.149844 130.629078
F 4.566570 24.444728 126.535051
F 4.566570 32.164407 126.535051
F 13.478027 24.445398 126.814947
F 13.478027 32.165076 126.814947
F 22.387561 24.445398 127.094941
F 22.387561 32.165076 127.094941
F 4.364675 26.975934 130.114462
F 4.364675 34.695612 130.114462
F 4.364675 19.256253 130.114462
F 13.213759 27.009684 130.419082
F 13.213759 34.729363 130.419083
F 13.213759 19.290004 130.419082
F 22.123295 27.009683 130.699076
F 22.123295 34.729362 130.699077
F 22.123295 19.290003 130.699076
F 4.533663 27.020059 127.428805
F 15.705409 28.305237 126.884946
F 4.533663 19.300378 127.428805
F 13.446873 27.017691 127.714187
F 13.446873 34.737369 127.714187
F 13.446873 19.298010 127.714187
F 22.356406 27.017691 127.994181
F 22.356406 34.737369 127.994181
F 22.356406 19.298010 127.994181
F 4.654025 24.445129 123.807658
F 4.654025 32.164807 123.807658
F 13.564329 24.445653 124.088009
F 13.564329 32.165331 124.088009
F 22.473864 24.445653 124.368003
F 22.473864 32.165331 124.368003
F 6.764578 30.877580 127.504239
F 6.764578 23.157902 127.504239
F 15.674258 30.877530 127.784186
F 15.674258 23.157851 127.784186
F 24.583791 30.877529 128.064180
F 24.583791 23.157851 128.064179
F 6.882170 28.305488 123.878000
F 6.882170 20.585809 123.878000
F 15.791711 28.305491 124.158007
F 15.791711 20.585813 124.158007
F 24.701245 28.305492 124.438001
F 24.701245 20.585814 124.438001
F 6.795483 28.305076 126.604750
F 6.795483 20.585397 126.604750
F 4.014618 47.616638 2.732190
F 4.014618 39.896956 2.732190
F 12.913429 47.605891 3.019201
F 12.913429 39.886210 3.019201
F 21.822964 47.605890 3.299195
F 21.822964 39.886209 3.299196
F 3.892880 50.169982 6.357047
F 3.892880 42.450301 6.357048
F 12.795949 50.177927 6.645378
F 12.795949 42.458246 6.645378
F 21.705486 50.177928 6.925373
F 21.705486 42.458248 6.925373
F 3.978163 50.171147 3.645708
F 3.978163 42.451466 3.645708
F 12.882274 50.178182 3.918443
F 12.882274 42.458501 3.918442
F 21.791810 50.178183 4.198435
F 21.791810 42.458503 4.198435
F 4.227791 47.615326 0.044207
F 3.406589 47.612679 21.832404
F 4.227791 39.895644 0.044207
F 3.406589 39.892997 21.832404
F 13.146521 47.613898 0.314305
F 13.146521 39.894216 0.314305
F 22.056055 47.613897 0.594299
F 22.056055 39.894216 0.594299
F 6.195828 38.595929 3.710131
F 6.195828 46.315612 3.710131
F 15.109662 38.598660 3.988440
F 15.109662 46.318344 3.988440
F 24.019195 38.598660 4.268433
F 24.019195 46.318344 4.268433
F 6.463081 51.479511 0.108718
F 6.463081 36.040148 0.108718
F 6.463081 43.759832 0.108718
F 15.373902 51.473737 0.384304
F 15.373902 36.034374 0.384304
F 15.373902 43.754058 0.384304
F 24.283437 51.473736 0.664297
F 24.283437 36.034373 0.664297
F 24.283437 43.754057 0.664297
F 6.226498 51.468357 2.807803
F 6.226498 36.028994 2.807803
F 6.226498 43.748678 2.807803
F 15.140812 51.465729 3.089200
F 15.140812 36.026367 3.089200
F 15.140812 43.746050 3.089200
F 24.050346 51.465729 3.369193
F 24.050346 36.026366 3.369193
F 24.050346 43.746050 3.369193
F 6.109143 38.595804 6.433518
F 6.109143 46.315487 6.433518
F 15.023336 38.598405 6.715378
F 15.023336 46.318088 6.715377
F 23.932871 38.598406 6.995371
F 23.932871 46.318089 6.995371
F 8.457881 47.605366 2.879585
F 8.457881 39.885685 2.879585
F 17.368197 47.605891 3.159199
F 17.368198 39.886209 3.159199
F 26.277730 47.605890 3.439191
F 26.277730 39.886208 3.439192
F 8.340337 50.178455 6.505732
F 8.340337 42.458775 6.505732
F 17.250718 50.177928 6.785376
F 17.250718 42.458248 6.785376
F 26.160253 50.177927 7.065369
F 26.160253 42.458247 7.065369
F 8.426664 50.178715 3.778044
F 8.426664 42.459035 3.778044
F 17.337043 50.178183 4.058438
F 17.337043 42.458503 4.058438
F 26.246577 50.178183 4.338432
F 26.246577 42.458502 4.338431
F 8.691684 47.613953 0.174355
F 8.691683 39.894271 0.174354
F 17.601287 47.613897 0.454302
F 17.601287 39.894216 0.454302
F 26.510821 47.613897 0.734295
F 26.510821 39.894216 0.734295
F 10.654874 38.598659 3.848445
F 10.654874 46.318342 3.848446
F 19.564428 38.598660 4.128436
F 19.564428 46.318344 4.128437
F 10.919169 51.473762 0.244324
F 10.919169 36.034400 0.244323
F 10.919169 43.754083 0.244323
F 19.828670 51.473736 0.524301
F 19.828670 36.034374 0.524300
F 19.828670 43.754057 0.524301
F 10.686020 51.465730 2.949201
F 10.686020 36.026367 2.949201
F 10.686020 43.746051 2.949201
F 19.595579 51.465729 3.229197
F 19.595579 36.026366 3.229197
F 19.595579 43.746050 3.229197
F 10.568545 38.598405 6.575380
F 10.568545 46.318088 6.575379
F 19.478103 38.598406 6.855374
F 19.478103 46.318089 6.855374
F 3.778626 47.612679 9.994347
F 3.778626 39.892997 9.994347
F 12.681656 47.604699 10.282563
F 12.681656 39.885018 10.282563
F 21.591192 47.604698 10.562557
F 21.591192 39.885016 10.562558
F 3.664305 50.169946 13.631644
F 3.664306 42.450266 13.631644
F 12.567336 50.177925 13.919860
F 12.567336 42.458244 13.919860
F 21.476873 50.177926 14.199854
F 21.476873 42.458246 14.199855
F 3.749518 50.169946 10.920509
F 3.749518 42.450265 10.920509
F 12.653078 50.177925 11.191889
F 12.653078 42.458244 11.191888
F 21.562613 50.177926 11.471881
F 21.562613 42.458246 11.471880
F 3.863815 47.612679 7.283208
F 3.863815 39.892998 7.283207
F 12.767375 47.604700 7.554594
F 12.767375 39.885018 7.554594
F 21.676910 47.604698 7.834586
F 21.676910 39.885016 7.834586
F 5.966154 38.595806 10.983467
F 5.966154 46.315489 10.983468
F 14.880465 38.598403 11.261886
F 14.880465 46.318086 11.261886
F 23.789998 38.598403 11.541879
F 23.789998 46.318087 11.541879
F 6.080447 51.467135 7.346173
F 6.080447 36.027772 7.346172
F 6.080447 43.747456 7.346173
F 14.994758 51.464537 7.624591
F 14.994758 36.025174 7.624591
F 14.994758 43.744858 7.624591
F 23.904293 51.464537 7.904585
F 23.904293 36.025174 7.904585
F 23.904293 43.744858 7.904585
F 5.994837 51.467135 10.070696
F 5.994837 36.027772 10.070696
F 5.994837 43.747456 10.070696
F 14.909040 51.464537 10.352562
F 14.909040 36.025175 10.352562
F 14.909040 43.744858 10.352562
F 23.818573 51.464537 10.632555
F 23.818573 36.025174 10.632556
F 23.818573 43.744858 10.632556
F 5.880521 38.595806 13.707994
F 5.880521 46.315489 13.707994
F 14.794724 38.598403 13.989860
F 14.794723 46.318086 13.989859
F 23.704257 38.598404 14.269853
F 23.704257 46.318087 14.269853
F 8.226043 47.604171 10.142917
F 8.226043 39.884489 10.142917
F 17.136424 47.604698 10.422560
F 17.136425 39.885017 10.422561
F 26.045958 47.604698 10.702554
F 26.045958 39.885016 10.702554
F 8.111723 50.178453 13.780214
F 8.111723 42.458773 13.780214
F 17.022105 50.177926 14.059858
F 17.022105 42.458246 14.059858
F 25.931640 50.177926 14.339851
F 25.931640 42.458245 14.339851
F 8.197488 50.178454 11.051488
F 8.197488 42.458773 11.051488
F 17.107846 50.177926 11.331884
F 17.107846 42.458246 11.331884
F 26.017380 50.177926 11.611878
F 26.017380 42.458245 11.611877
F 8.311785 47.604171 7.414195
F 8.311785 39.884489 7.414195
F 17.222143 47.604698 7.694589
F 17.222143 39.885017 7.694590
F 26.131678 47.604698 7.974584
F 26.131678 39.885016 7.974583
F 10.425674 38.598403 11.121889
F 10.425674 46.318086 11.121889
F 19.335231 38.598403 11.401882
F 19.335231 46.318087 11.401882
F 10.539967 51.464537 7.484595
F 10.539967 36.025175 7.484595
F 10.539967 43.744859 7.484595
F 19.449526 51.464537 7.764588
F 19.449526 36.025174 7.764587
F 19.449526 43.744858 7.764588
F 10.454249 51.464537 10.212564
F 10.454249 36.025175 10.212564
F 10.454249 43.744858 10.212564
F 19.363806 51.464537 10.492559
F 19.363806 36.025174 10.492559
F 19.363806 43.744858 10.492559
F 10.339932 38.598403 13.849861
F 10.339932 46.318086 13.849861
F 19.249490 38.598404 14.129856
F 19.249490 46.318087 14.129856
F 3.550012 47.612679 17.268942
F 3.550012 39.892997 17.268943
F 12.453043 47.604699 17.557158
F 12.453043 39.885018 17.557158
F 21.362578 47.604698 17.837153
F 21.362578 39.885016 17.837154
F 3.435692 50.169946 20.906240
F 3.435692 42.450265 20.906240
F 12.338723 50.177925 21.194456
F 12.338723 42.458244 21.194457
F 21.248259 50.177926 21.474451
F 21.248259 42.458246 21.474451
F 3.520904 50.169946 18.195106
F 3.520905 42.450265 18.195105
F 12.424464 50.177925 18.466484
F 12.424464 42.458244 18.466484
F 21.334000 50.177926 18.746477
F 21.334000 42.458246 18.746477
F 3.635202 47.612679 14.557807
F 3.635202 39.892997 14.557807
F 12.538761 47.604699 14.829186
F 12.538761 39.885018 14.829185
F 21.448297 47.604698 15.109178
F 21.448297 39.885016 15.109178
F 5.737540 38.595806 18.258064
F 5.737540 46.315489 18.258063
F 14.651852 38.598403 18.536481
F 14.651852 46.318086 18.536482
F 23.561385 38.598403 18.816475
F 23.561385 46.318087 18.816476
F 5.851834 51.467135 14.620766
F 5.851834 36.027772 14.620765
F 5.851834 43.747456 14.620765
F 14.766145 51.464537 14.899183
F 14.766145 36.025174 14.899183
F 14.766145 43.744858 14.899183
F 23.675680 51.464537 15.179176
F 23.675680 36.025174 15.179176
F 23.675680 43.744858 15.179176
F 5.766224 51.467135 17.345292
F 5.766224 36.027772 17.345292
F 5.766224 43.747456 17.345292
F 14.680427 51.464537 17.627157
F 14.680427 36.025174 17.627157
F 14.680427 43.744858 17.627158
F 23.589960 51.464537 17.907151
F 23.589960 36.025174 17.907151
F 23.589960 43.744858 17.907151
F 5.651908 38.595806 20.982590
F 5.651908 46.315489 20.982590
F 14.566110 38.598403 21.264455
F 14.566110 46.318086 21.264455
F 23.475644 38.598404 21.544450
F 23.475644 46.318087 21.544449
F 7.997430 47.604171 17.417513
F 7.997430 39.884489 17.417513
F 16.907811 47.604699 17.697156
F 16.907811 39.885017 17.697156
F 25.817345 47.604698 17.977149
F 25.817345 39.885016 17.977149
F 7.883109 50.178454 21.054810
F 7.883109 42.458773 21.054810
F 16.793491 50.177926 21.334454
F 16.793491 42.458246 21.334454
F 25.703026 50.177926 21.614447
F 25.703026 42.458245 21.614448
F 7.968875 50.178454 18.326085
F 7.968875 42.458773 18.326084
F 16.879233 50.177926 18.606481
F 16.879233 42.458246 18.606480
F 25.788766 50.177926 18.886473
F 25.788766 42.458245 18.886473
F 8.083172 47.604171 14.688786
F 8.083172 39.884489 14.688786
F 16.993530 47.604698 14.969182
F 16.993530 39.885017 14.969181
F 25.903064 47.604698 15.249175
F 25.903064 39.885016 15.249174
F 10.197061 38.598403 18.396486
F 10.197061 46.318086 18.396486
F 19.106618 38.598403 18.676478
F 19.106618 46.318087 18.676479
F 10.311353 51.464537 14.759187
F 10.311353 36.025175 14.759186
F 10.311353 43.744858 14.759187
F 19.220912 51.464537 15.039180
F 19.220912 36.025174 15.039180
F 19.220912 43.744858 15.039180
F 10.225635 51.464537 17.487159
F 10.225635 36.025175 17.487159
F 10.225635 43.744858 17.487159
F 19.135193 51.464537 17.767154
F 19.135193 36.025174 17.767155
F 19.135193 43.744858 17.767154
F 10.111319 38.598403 21.124458
F 10.111319 46.318086 21.124458
F 19.020877 38.598404 21.404453
F 19.020877 46.318087 21.404452
F 12.882274 34.738818 3.918442
F 21.791810 34.738819 4.198435
F 8.340337 34.739090 6.505732
F 8.426664 34.739351 3.778044
F 17.337043 34.738819 4.058438
F 26.246577 34.738818 4.338431
F 8.111723 34.739089 13.780214
F 8.197488 34.739090 11.051488
F 7.883109 34.739089 21.054810
F 7.968875 34.739090 18.326084
F 3.321399 47.612679 24.543540
F 3.321399 39.892997 24.543540
F 12.224430 47.604699 24.831755
F 12.224430 39.885018 24.831756
F 21.133964 47.604698 25.111749
F 21.133964 39.885016 25.111750
F 3.207079 50.169946 28.180837
F 3.207079 42.450265 28.180837
F 12.110109 50.177925 28.469053
F 12.110109 42.458244 28.469053
F 21.019646 50.177926 28.749047
F 21.019646 42.458246 28.749048
F 3.292291 50.169946 25.469702
F 3.292291 42.450265 25.469702
F 12.195851 50.177925 25.741081
F 12.195850 42.458244 25.741081
F 21.105387 50.177926 26.021074
F 21.105387 42.458246 26.021074
F 2.720748 47.612679 43.656191
F 2.720748 39.892997 43.656191
F 12.310148 47.604699 22.103783
F 12.310148 39.885018 22.103783
F 21.219684 47.604698 22.383775
F 21.219684 39.885016 22.383775
F 5.508927 38.595806 25.532660
F 5.508927 46.315489 25.532661
F 14.423239 38.598403 25.811079
F 14.423239 46.318086 25.811079
F 23.332771 38.598403 26.091071
F 23.332771 46.318087 26.091072
F 5.623221 51.467135 21.895362
F 5.623221 36.027772 21.895361
F 5.623221 43.747456 21.895362
F 14.537531 51.464537 22.173780
F 14.537531 36.025174 22.173780
F 14.537532 43.744858 22.173780
F 23.447066 51.464537 22.453773
F 23.447067 36.025174 22.453773
F 23.447066 43.744858 22.453773
F 5.537610 51.467135 24.619889
F 5.537610 36.027772 24.619889
F 5.537610 43.747456 24.619889
F 14.451813 51.464537 24.901754
F 14.451813 36.025175 24.901755
F 14.451813 43.744858 24.901755
F 23.361347 51.464537 25.181748
F 23.361347 36.025174 25.181748
F 23.361347 43.744858 25.181748
F 5.423294 38.595806 28.257187
F 5.423294 46.315489 28.257187
F 14.337497 38.598403 28.539052
F 14.337497 46.318086 28.539052
F 23.247031 38.598403 28.819046
F 23.247031 46.318087 28.819045
F 7.768816 47.604171 24.692109
F 7.768816 39.884489 24.692109
F 16.679198 47.604699 24.971752
F 16.679198 39.885017 24.971752
F 25.588732 47.604698 25.251746
F 25.588732 39.885016 25.251746
F 7.654496 50.178454 28.329406
F 7.654496 42.458773 28.329407
F 16.564878 50.177926 28.609051
F 16.564878 42.458246 28.609051
F 25.474413 50.177926 28.889043
F 25.474413 42.458245 28.889044
F 7.740261 50.178454 25.600681
F 7.740261 42.458773 25.600681
F 16.650619 50.177926 25.881078
F 16.650619 42.458246 25.881077
F 25.560153 50.177926 26.161071
F 25.560153 42.458245 26.161070
F 7.854558 47.604171 21.963383
F 7.854558 39.884489 21.963382
F 16.764916 47.604698 22.243778
F 16.764916 39.885017 22.243777
F 25.674451 47.604698 22.523772
F 25.674451 39.885016 22.523772
F 9.968447 38.598403 25.671082
F 9.968447 46.318086 25.671082
F 18.878004 38.598403 25.951075
F 18.878004 46.318087 25.951075
F 10.082740 51.464537 22.033784
F 10.082740 36.025175 22.033783
F 10.082740 43.744858 22.033784
F 18.992298 51.464537 22.313777
F 18.992299 36.025174 22.313776
F 18.992298 43.744858 22.313776
F 9.997022 51.464537 24.761756
F 9.997022 36.025175 24.761756
F 9.997022 43.744858 24.761756
F 18.906580 51.464537 25.041751
F 18.906580 36.025174 25.041751
F 18.906580 43.744858 25.041751
F 9.882705 38.598403 28.399054
F 9.882705 46.318086 28.399053
F 18.792263 38.598404 28.679049
F 18.792263 46.318087 28.679049
F 3.092785 47.612679 31.818135
F 3.092786 39.892997 31.818135
F 11.995816 47.604699 32.106350
F 11.995816 39.885018 32.106351
F 20.905351 47.604698 32.386345
F 20.905351 39.885016 32.386346
F 2.978466 50.169946 35.455432
F 2.978466 42.450265 35.455432
F 11.881496 50.177925 35.743648
F 11.881495 42.458244 35.743648
F 20.791033 50.177926 36.023642
F 20.791033 42.458246 36.023643
F 3.063677 50.169946 32.744297
F 3.063677 42.450265 32.744297
F 11.967237 50.177925 33.015676
F 11.967237 42.458244 33.015676
F 20.876773 50.177926 33.295669
F 20.876773 42.458246 33.295669
F 3.177974 47.612678 29.106999
F 3.177975 39.892997 29.106999
F 12.081534 47.604699 29.378378
F 12.081534 39.885018 29.378378
F 20.991070 47.604698 29.658371
F 20.991070 39.885016 29.658371
F 5.280314 38.595806 32.807256
F 5.280314 46.315489 32.807255
F 14.194625 38.598403 33.085673
F 14.194625 46.318087 33.085674
F 23.104158 38.598403 33.365667
F 23.104158 46.318087 33.365668
F 5.394607 51.467135 29.169958
F 5.394607 36.027772 29.169958
F 5.394607 43.747456 29.169958
F 14.308918 51.464537 29.448376
F 14.308918 36.025174 29.448376
F 14.308918 43.744858 29.448376
F 23.218453 51.464537 29.728370
F 23.218453 36.025174 29.728370
F 23.218453 43.744858 29.728369
F 5.308997 51.467135 31.894485
F 5.308997 36.027772 31.894485
F 5.308997 43.747456 31.894485
F 14.223200 51.464537 32.176350
F 14.223200 36.025175 32.176350
F 14.223200 43.744858 32.176350
F 23.132734 51.464537 32.456344
F 23.132733 36.025174 32.456344
F 23.132734 43.744858 32.456344
F 5.194681 38.595806 35.531782
F 5.194681 46.315489 35.531781
F 14.108883 38.598403 35.813648
F 14.108883 46.318086 35.813647
F 23.018417 38.598404 36.093641
F 23.018417 46.318087 36.093641
F 7.540203 47.604171 31.966705
F 7.540203 39.884489 31.966706
F 16.450585 47.604699 32.246349
F 16.450585 39.885017 32.246349
F 25.360118 47.604698 32.526342
F 25.360118 39.885016 32.526341
F 7.425883 50.178454 35.604002
F 7.425883 42.458773 35.604002
F 16.336265 50.177926 35.883646
F 16.336264 42.458246 35.883646
F 25.245800 50.177926 36.163639
F 25.245800 42.458245 36.163640
F 7.511648 50.178454 32.875276
F 7.511648 42.458773 32.875276
F 16.422006 50.177926 33.155672
F 16.422006 42.458246 33.155672
F 25.331540 50.177925 33.435666
F 25.331540 42.458245 33.435666
F 7.625945 47.604171 29.237979
F 7.625945 39.884489 29.237979
F 16.536303 47.604698 29.518375
F 16.536303 39.885017 29.518374
F 25.445837 47.604698 29.798368
F 25.445838 39.885016 29.798367
F 9.739834 38.598403 32.945678
F 9.739834 46.318086 32.945677
F 18.649391 38.598403 33.225670
F 18.649391 46.318087 33.225671
F 9.854126 51.464537 29.308380
F 9.854126 36.025175 29.308379
F 9.854126 43.744858 29.308379
F 18.763685 51.464537 29.588373
F 18.763685 36.025174 29.588372
F 18.763685 43.744858 29.588372
F 9.768409 51.464538 32.036351
F 9.768409 36.025175 32.036352
F 9.768409 43.744858 32.036351
F 18.677966 51.464537 32.316347
F 18.677966 36.025174 32.316347
F 18.677966 43.744858 32.316347
F 9.654092 38.598403 35.673649
F 9.654092 46.318086 35.673649
F 18.563649 38.598404 35.953644
F 18.563650 46.318087 35.953644
F 2.864172 47.612679 39.092731
F 2.864172 39.892997 39.092731
F 11.767203 47.604700 39.380947
F 11.767203 39.885018 39.380947
F 20.676738 47.604698 39.660941
F 20.676738 39.885016 39.660941
F 2.749852 50.169946 42.730028
F 2.749852 42.450265 42.730029
F 11.652882 50.177925 43.018244
F 11.652882 42.458244 43.018244
F 20.562419 50.177926 43.298239
F 20.562419 42.458246 43.298239
F 2.835064 50.169946 40.018894
F 2.835064 42.450265 40.018893
F 11.738624 50.177925 40.290273
F 11.738624 42.458244 40.290272
F 20.648160 50.177926 40.570265
F 20.648160 42.458246 40.570265
F 2.949361 47.612679 36.381595
F 2.949361 39.892997 36.381595
F 11.852921 47.604699 36.652974
F 11.852921 39.885018 36.652974
F 20.762457 47.604698 36.932966
F 20.762457 39.885016 36.932966
F 5.051700 38.595806 40.081852
F 5.051700 46.315489 40.081852
F 13.966012 38.598403 40.360270
F 13.966012 46.318086 40.360271
F 22.875545 38.598403 40.640263
F 22.875545 46.318087 40.640263
F 5.165994 51.467135 36.444553
F 5.165994 36.027772 36.444553
F 5.165994 43.747456 36.444553
F 14.080305 51.464537 36.722972
F 14.080305 36.025174 36.722972
F 14.080304 43.744858 36.722972
F 22.989840 51.464537 37.002965
F 22.989840 36.025174 37.002964
F 22.989840 43.744858 37.002964
F 5.080383 51.467135 39.169080
F 5.080383 36.027772 39.169080
F 5.080383 43.747456 39.169080
F 13.994586 51.464537 39.450946
F 13.994587 36.025175 39.450946
F 13.994587 43.744858 39.450946
F 22.904120 51.464537 39.730939
F 22.904120 36.025174 39.730939
F 22.904120 43.744858 39.730939
F 4.966067 38.595806 42.806378
F 4.966068 46.315489 42.806378
F 13.880270 38.598403 43.088244
F 13.880270 46.318086 43.088244
F 22.789804 38.598404 43.368238
F 22.789804 46.318087 43.368237
F 7.311590 47.604171 39.241300
F 7.311590 39.884489 39.241300
F 16.221971 47.604699 39.520944
F 16.221971 39.885017 39.520945
F 25.131505 47.604698 39.800937
F 25.131505 39.885016 39.800938
F 7.197269 50.178454 42.878598
F 7.197269 42.458773 42.878599
F 16.107651 50.177926 43.158242
F 16.107651 42.458246 43.158243
F 25.017186 50.177925 43.438235
F 25.017186 42.458245 43.438235
F 7.283034 50.178454 40.149873
F 7.283034 42.458773 40.149872
F 16.193393 50.177926 40.430269
F 16.193393 42.458246 40.430269
F 25.102926 50.177926 40.710262
F 25.102926 42.458245 40.710261
F 7.397331 47.604171 36.512574
F 7.397331 39.884489 36.512573
F 16.307690 47.604698 36.792970
F 16.307690 39.885017 36.792970
F 25.217224 47.604698 37.072963
F 25.217224 39.885016 37.072963
F 9.511220 38.598403 40.220273
F 9.511220 46.318086 40.220273
F 18.420778 38.598403 40.500267
F 18.420778 46.318087 40.500267
F 9.625513 51.464537 36.582975
F 9.625513 36.025175 36.582975
F 9.625513 43.744858 36.582975
F 18.535072 51.464537 36.862968
F 18.535072 36.025174 36.862967
F 18.535072 43.744858 36.862968
F 9.539795 51.464537 39.310947
F 9.539795 36.025175 39.310947
F 9.539795 43.744858 39.310947
F 18.449353 51.464537 39.590942
F 18.449353 36.025174 39.590942
F 18.449353 43.744858 39.590943
F 9.425478 38.598403 42.948245
F 9.425478 46.318086 42.948245
F 18.335036 38.598404 43.228241
F 18.335036 46.318087 43.228241
F 7.654496 34.739089 28.329407
F 7.740261 34.739089 25.600681
F 7.425883 34.739089 35.604002
F 7.511648 34.739090 32.875276
F 7.197270 34.739089 42.878598
F 7.283034 34.739090 40.149872
F 2.635558 47.612679 46.367327
F 2.635559 39.892997 46.367327
F 11.538590 47.604700 46.655543
F 11.538590 39.885018 46.655543
F 20.448124 47.604698 46.935538
F 20.448124 39.885016 46.935538
F 2.521238 50.169946 50.004625
F 2.521239 42.450265 50.004626
F 11.424269 50.177925 50.292841
F 11.424269 42.458244 50.292841
F 20.333806 50.177926 50.572835
F 20.333806 42.458246 50.572836
F 2.606451 50.169946 47.293490
F 2.606451 42.450265 47.293490
F 11.510010 50.177925 47.564870
F 11.510010 42.458244 47.564869
F 20.419546 50.177926 47.844862
F 20.419547 42.458246 47.844862
F 2.034908 47.612679 65.479980
F 2.034908 39.892997 65.479980
F 11.624307 47.604699 43.927571
F 11.624308 39.885018 43.927570
F 20.533843 47.604698 44.207564
F 20.533843 39.885016 44.207563
F 4.823087 38.595806 47.356448
F 4.823086 46.315489 47.356449
F 13.737398 38.598403 47.634867
F 13.737398 46.318086 47.634867
F 22.646932 38.598403 47.914860
F 22.646932 46.318087 47.914860
F 4.937380 51.467135 43.719150
F 4.937380 36.027772 43.719150
F 4.937380 43.747456 43.719150
F 13.851691 51.464537 43.997568
F 13.851691 36.025174 43.997568
F 13.851691 43.744858 43.997568
F 22.761227 51.464537 44.277562
F 22.761227 36.025174 44.277561
F 22.761227 43.744858 44.277562
F 4.851770 51.467135 46.443677
F 4.851770 36.027772 46.443677
F 4.851770 43.747456 46.443677
F 13.765973 51.464537 46.725543
F 13.765973 36.025175 46.725543
F 13.765973 43.744858 46.725543
F 22.675507 51.464537 47.005536
F 22.675507 36.025174 47.005536
F 22.675507 43.744858 47.005536
F 4.737454 38.595806 50.080975
F 4.737454 46.315489 50.080974
F 13.651656 38.598403 50.362841
F 13.651656 46.318086 50.362840
F 22.561191 38.598404 50.642834
F 22.561191 46.318087 50.642834
F 7.082976 47.604171 46.515898
F 7.082976 39.884489 46.515898
F 15.993358 47.604699 46.795541
F 15.993358 39.885017 46.795541
F 24.902892 47.604698 47.075534
F 24.902891 39.885016 47.075535
F 6.968656 50.178454 50.153195
F 6.968656 42.458773 50.153195
F 15.879038 50.177926 50.432838
F 15.879038 42.458246 50.432839
F 24.788573 50.177926 50.712832
F 24.788573 42.458245 50.712832
F 7.054421 50.178454 47.424469
F 7.054421 42.458773 47.424469
F 15.964779 50.177926 47.704865
F 15.964779 42.458246 47.704865
F 24.874313 50.177926 47.984859
F 24.874313 42.458245 47.984859
F 7.168718 47.604171 43.787171
F 7.168718 39.884489 43.787171
F 16.079076 47.604698 44.067566
F 16.079076 39.885017 44.067566
F 24.988611 47.604698 44.347560
F 24.988611 39.885016 44.347560
F 9.282607 38.598403 47.494870
F 9.282607 46.318087 47.494871
F 18.192164 38.598403 47.774863
F 18.192164 46.318087 47.774863
F 9.396900 51.464537 43.857572
F 9.396900 36.025175 43.857572
F 9.396900 43.744858 43.857572
F 18.306458 51.464537 44.137565
F 18.306458 36.025174 44.137564
F 18.306458 43.744858 44.137565
F 9.311182 51.464537 46.585544
F 9.311182 36.025175 46.585544
F 9.311182 43.744858 46.585545
F 18.220740 51.464537 46.865539
F 18.220740 36.025174 46.865539
F 18.220740 43.744858 46.865540
F 9.196865 38.598403 50.222842
F 9.196865 46.318086 50.222842
F 18.106423 38.598404 50.502837
F 18.106423 46.318087 50.502837
F 2.406945 47.612679 53.641923
F 2.406945 39.892997 53.641923
F 11.309976 47.604699 53.930139
F 11.309976 39.885018 53.930139
F 20.219511 47.604698 54.210133
F 20.219511 39.885016 54.210133
F 2.292625 50.169946 57.279220
F 2.292625 42.450265 57.279220
F 11.195655 50.177925 57.567436
F 11.195655 42.458244 57.567436
F 20.105192 50.177926 57.847431
F 20.105192 42.458246 57.847431
F 2.377837 50.169946 54.568086
F 2.377837 42.450265 54.568085
F 11.281397 50.177925 54.839465
F 11.281397 42.458244 54.839464
F 20.190933 50.177926 55.119458
F 20.190933 42.458246 55.119457
F 2.492134 47.612678 50.930788
F 2.492135 39.892997 50.930788
F 11.395694 47.604699 51.202167
F 11.395694 39.885018 51.202166
F 20.305230 47.604698 51.482159
F 20.305230 39.885016 51.482158
F 4.594473 38.595806 54.631044
F 4.594473 46.315489 54.631044
F 13.508785 38.598403 54.909462
F 13.508785 46.318087 54.909462
F 22.418318 38.598403 55.189455
F 22.418318 46.318087 55.189456
F 4.708767 51.467135 50.993747
F 4.708767 36.027772 50.993746
F 4.708767 43.747456 50.993746
F 13.623078 51.464537 51.272165
F 13.623078 36.025174 51.272164
F 13.623078 43.744858 51.272164
F 22.532613 51.464537 51.552157
F 22.532613 36.025174 51.552157
F 22.532613 43.744858 51.552157
F 4.623157 51.467135 53.718273
F 4.623157 36.027772 53.718273
F 4.623157 43.747456 53.718273
F 13.537359 51.464537 54.000139
F 13.537359 36.025175 54.000139
F 13.537359 43.744858 54.000138
F 22.446893 51.464537 54.280131
F 22.446893 36.025174 54.280132
F 22.446893 43.744858 54.280131
F 4.508841 38.595806 57.355570
F 4.508841 46.315489 57.355570
F 13.423043 38.598403 57.637436
F 13.423043 46.318086 57.637436
F 22.332577 38.598403 57.917429
F 22.332577 46.318087 57.917429
F 6.854362 47.604171 53.790493
F 6.854362 39.884489 53.790493
F 15.764745 47.604699 54.070137
F 15.764745 39.885017 54.070137
F 24.674278 47.604698 54.350130
F 24.674278 39.885016 54.350130
F 6.740043 50.178454 57.427790
F 6.740043 42.458773 57.427791
F 15.650425 50.177926 57.707434
F 15.650425 42.458246 57.707434
F 24.559959 50.177926 57.987427
F 24.559959 42.458245 57.987427
F 6.825808 50.178454 54.699065
F 6.825808 42.458773 54.699065
F 15.736166 50.177926 54.979461
F 15.736166 42.458246 54.979461
F 24.645699 50.177926 55.259454
F 24.645699 42.458245 55.259454
F 6.940105 47.604171 51.061767
F 6.940105 39.884489 51.061766
F 15.850463 47.604698 51.342163
F 15.850463 39.885017 51.342162
F 24.759997 47.604698 51.622156
F 24.759997 39.885016 51.622156
F 9.053993 38.598403 54.769465
F 9.053993 46.318086 54.769466
F 17.963551 38.598403 55.049458
F 17.963551 46.318087 55.049459
F 9.168286 51.464537 51.132168
F 9.168286 36.025175 51.132167
F 9.168286 43.744858 51.132168
F 18.077845 51.464537 51.412160
F 18.077845 36.025174 51.412160
F 18.077845 43.744858 51.412161
F 9.082568 51.464537 53.860139
F 9.082568 36.025175 53.860140
F 9.082568 43.744858 53.860140
F 17.992126 51.464537 54.140134
F 17.992126 36.025174 54.140135
F 17.992126 43.744858 54.140135
F 8.968252 38.598403 57.497437
F 8.968252 46.318086 57.497437
F 17.877809 38.598404 57.777433
F 17.877809 46.318087 57.777432
F 2.178332 47.612679 60.916518
F 2.178332 39.892997 60.916519
F 11.081363 47.604699 61.204735
F 11.081363 39.885018 61.204736
F 19.990898 47.604698 61.484729
F 19.990898 39.885016 61.484729
F 2.064012 50.169946 64.553817
F 2.064012 42.450265 64.553817
F 10.967042 50.177925 64.842033
F 10.967042 42.458244 64.842033
F 19.876579 50.177926 65.122027
F 19.876579 42.458246 65.122027
F 2.149224 50.169946 61.842682
F 2.149224 42.450265 61.842682
F 11.052784 50.177925 62.114061
F 11.052784 42.458244 62.114061
F 19.962319 50.177926 62.394053
F 19.962319 42.458246 62.394053
F 2.263521 47.612678 58.205383
F 2.263521 39.892997 58.205383
F 11.167081 47.604699 58.476762
F 11.167081 39.885018 58.476762
F 20.076616 47.604698 58.756754
F 20.076617 39.885016 58.756754
F 4.365860 38.595806 61.905640
F 4.365860 46.315489 61.905640
F 13.280172 38.598403 62.184058
F 13.280172 46.318086 62.184059
F 22.189705 38.598403 62.464052
F 22.189705 46.318087 62.464051
F 4.480154 51.467135 58.268342
F 4.480154 36.027772 58.268341
F 4.480154 43.747456 58.268341
F 13.394465 51.464537 58.546759
F 13.394465 36.025174 58.546759
F 13.394465 43.744858 58.546759
F 22.304000 51.464537 58.826753
F 22.304000 36.025174 58.826753
F 22.304000 43.744858 58.826753
F 4.394543 51.467135 60.992868
F 4.394543 36.027772 60.992869
F 4.394543 43.747456 60.992868
F 13.308746 51.464537 61.274733
F 13.308746 36.025175 61.274734
F 13.308746 43.744858 61.274734
F 22.218280 51.464537 61.554728
F 22.218280 36.025174 61.554728
F 22.218280 43.744858 61.554728
F 4.280227 38.595806 64.630167
F 4.280227 46.315489 64.630166
F 13.194430 38.598403 64.912032
F 13.194430 46.318086 64.912032
F 22.103964 38.598403 65.192026
F 22.103964 46.318087 65.192025
F 6.625749 47.604171 61.065089
F 6.625749 39.884489 61.065089
F 15.536131 47.604699 61.344732
F 15.536131 39.885017 61.344732
F 24.445664 47.604698 61.624726
F 24.445664 39.885016 61.624726
F 6.511429 50.178454 64.702386
F 6.511429 42.458773 64.702387
F 15.421811 50.177926 64.982031
F 15.421811 42.458246 64.982031
F 24.331346 50.177926 65.262023
F 24.331346 42.458245 65.262024
F 6.597194 50.178454 61.973661
F 6.597194 42.458773 61.973660
F 15.507552 50.177926 62.254057
F 15.507552 42.458246 62.254056
F 24.417086 50.177926 62.534050
F 24.417086 42.458245 62.534050
F 6.711492 47.604171 58.336362
F 6.711492 39.884489 58.336362
F 15.621849 47.604698 58.616758
F 15.621849 39.885017 58.616758
F 24.531384 47.604698 58.896752
F 24.531384 39.885016 58.896751
F 8.825380 38.598403 62.044062
F 8.825380 46.318086 62.044062
F 17.734938 38.598403 62.324055
F 17.734938 46.318087 62.324055
F 26.644470 38.598403 62.604048
F 26.644470 46.318086 62.604049
F 8.939673 51.464537 58.406764
F 8.939673 36.025175 58.406763
F 8.939673 43.744858 58.406763
F 17.849232 51.464537 58.686756
F 17.849232 36.025174 58.686756
F 17.849232 43.744858 58.686756
F 8.853955 51.464537 61.134736
F 8.853955 36.025175 61.134736
F 8.853955 43.744858 61.134736
F 17.763512 51.464537 61.414730
F 17.763513 36.025174 61.414731
F 17.763513 43.744858 61.414731
F 26.673045 51.464537 61.694723
F 26.673045 36.025175 61.694724
F 26.673045 43.744858 61.694723
F 8.739638 38.598403 64.772034
F 8.739638 46.318086 64.772033
F 17.649196 38.598404 65.052029
F 17.649196 46.318087 65.052028
F 26.558730 38.598403 65.332022
F 26.558730 46.318086 65.332022
F 6.968656 34.739089 50.153195
F 7.054421 34.739090 47.424469
F 6.740043 34.739089 57.427790
F 6.825808 34.739090 54.699065
F 6.511429 34.739089 64.702387
F 6.597194 34.739090 61.973661
F 1.949718 47.612679 68.191116
F 1.949718 39.892997 68.191116
F 10.852749 47.604699 68.479331
F 10.852749 39.885018 68.479332
F 19.762284 47.604698 68.759326
F 19.762284 39.885016 68.759326
F 1.835398 50.169946 71.828413
F 1.835398 42.450265 71.828413
F 10.738429 50.177925 72.116629
F 10.738429 42.458244 72.116629
F 19.647965 50.177926 72.396624
F 19.647965 42.458246 72.396624
F 1.920611 50.169946 69.117278
F 1.920611 42.450265 69.117278
F 10.824170 50.177925 69.388657
F 10.824170 42.458244 69.388657
F 19.733706 50.177926 69.668650
F 19.733706 42.458246 69.668650
F 1.349068 47.612679 87.303769
F 1.349068 39.892997 87.303768
F 10.938468 47.604699 65.751359
F 10.938468 39.885018 65.751359
F 19.848003 47.604698 66.031351
F 19.848003 39.885016 66.031351
F 4.137246 38.595806 69.180236
F 4.137246 46.315489 69.180237
F 13.051558 38.598403 69.458655
F 13.051558 46.318086 69.458655
F 21.961091 38.598403 69.738648
F 21.961091 46.318087 69.738649
F 4.251541 51.467135 65.542939
F 4.251541 36.027772 65.542939
F 4.251541 43.747456 65.542938
F 13.165851 51.464537 65.821357
F 13.165851 36.025174 65.821356
F 13.165851 43.744858 65.821356
F 22.075386 51.464537 66.101350
F 22.075386 36.025174 66.101349
F 22.075386 43.744858 66.101349
F 4.165930 51.467135 68.267466
F 4.165930 36.027772 68.267466
F 4.165930 43.747456 68.267465
F 13.080133 51.464537 68.549331
F 13.080133 36.025175 68.549331
F 13.080133 43.744858 68.549331
F 21.989666 51.464537 68.829324
F 21.989666 36.025174 68.829324
F 21.989666 43.744858 68.829324
F 4.051614 38.595806 71.904763
F 4.051614 46.315489 71.904762
F 12.965816 38.598403 72.186629
F 12.965816 46.318086 72.186628
F 21.875350 38.598403 72.466623
F 21.875350 46.318087 72.466622
F 6.397136 47.604171 68.339685
F 6.397136 39.884489 68.339686
F 15.307517 47.604699 68.619329
F 15.307518 39.885017 68.619329
F 24.217051 47.604698 68.899322
F 24.217051 39.885016 68.899322
F 6.282816 50.178454 71.976983
F 6.282816 42.458773 71.976983
F 15.193198 50.177926 72.256626
F 15.193198 42.458246 72.256627
F 24.102733 50.177925 72.536620
F 24.102733 42.458245 72.536621
F 6.368581 50.178454 69.248258
F 6.368581 42.458773 69.248257
F 15.278939 50.177926 69.528653
F 15.278939 42.458246 69.528653
F 24.188473 50.177926 69.808647
F 24.188473 42.458245 69.808647
F 6.482878 47.604171 65.610959
F 6.482878 39.884489 65.610959
F 15.393236 47.604698 65.891355
F 15.393236 39.885017 65.891355
F 24.302770 47.604698 66.171348
F 24.302770 39.885016 66.171348
F 8.596767 38.598403 69.318658
F 8.596767 46.318086 69.318658
F 17.506324 38.598403 69.598651
F 17.506324 46.318087 69.598652
F 26.415857 38.598403 69.878645
F 26.415857 46.318086 69.878645
F 8.711060 51.464537 65.681360
F 8.711060 36.025175 65.681360
F 8.711060 43.744858 65.681360
F 17.620619 51.464537 65.961353
F 17.620619 36.025174 65.961353
F 17.620618 43.744858 65.961353
F 26.530151 51.464538 66.241347
F 26.530151 36.025175 66.241347
F 26.530151 43.744859 66.241347
F 8.625341 51.464537 68.409332
F 8.625341 36.025175 68.409332
F 8.625341 43.744858 68.409332
F 17.534899 51.464537 68.689328
F 17.534899 36.025174 68.689328
F 17.534899 43.744858 68.689328
F 26.444432 51.464537 68.969321
F 26.444431 36.025175 68.969321
F 26.444432 43.744858 68.969321
F 8.511025 38.598403 72.046630
F 8.511025 46.318086 72.046630
F 17.420583 38.598404 72.326626
F 17.420583 46.318087 72.326625
F 26.330116 38.598403 72.606618
F 26.330116 46.318086 72.606618
F 1.721105 47.612679 75.465711
F 1.721105 39.892997 75.465712
F 10.624136 47.604699 75.753928
F 10.624136 39.885018 75.753928
F 19.533671 47.604698 76.033921
F 19.533671 39.885016 76.033922
F 1.606785 50.169946 79.103009
F 1.606785 42.450265 79.103009
F 10.509815 50.177925 79.391224
F 10.509815 42.458244 79.391225
F 19.419352 50.177926 79.671219
F 19.419352 42.458246 79.671219
F 1.691997 50.169946 76.391874
F 1.691998 42.450265 76.391874
F 10.595557 50.177925 76.663253
F 10.595557 42.458244 76.663253
F 19.505093 50.177926 76.943245
F 19.505093 42.458246 76.943245
F 1.806295 47.612679 72.754576
F 1.806295 39.892997 72.754576
F 10.709854 47.604700 73.025955
F 10.709854 39.885018 73.025955
F 19.619390 47.604698 73.305947
F 19.619390 39.885016 73.305947
F 3.908633 38.595806 76.454832
F 3.908633 46.315489 76.454832
F 12.822945 38.598403 76.733250
F 12.822945 46.318086 76.733251
F 21.732478 38.598403 77.013243
F 21.732478 46.318087 77.013243
F 4.022927 51.467135 72.817534
F 4.022927 36.027772 72.817534
F 4.022927 43.747456 72.817534
F 12.937238 51.464537 73.095952
F 12.937238 36.025174 73.095952
F 12.937238 43.744858 73.095952
F 21.846773 51.464537 73.375946
F 21.846773 36.025174 73.375946
F 21.846773 43.744858 73.375946
F 3.937317 51.467135 75.542061
F 3.937317 36.027772 75.542061
F 3.937317 43.747456 75.542061
F 12.851519 51.464537 75.823926
F 12.851519 36.025175 75.823926
F 12.851519 43.744858 75.823926
F 21.761053 51.464537 76.103920
F 21.761053 36.025174 76.103920
F 21.761053 43.744858 76.103920
F 3.823001 38.595806 79.179359
F 3.823001 46.315489 79.179358
F 12.737203 38.598403 79.461224
F 12.737203 46.318086 79.461224
F 21.646737 38.598404 79.741217
F 21.646737 46.318087 79.741217
F 6.168522 47.604171 75.614281
F 6.168522 39.884489 75.614282
F 15.078904 47.604699 75.893924
F 15.078904 39.885017 75.893925
F 23.988438 47.604698 76.173918
F 23.988438 39.885016 76.173919
F 6.054202 50.178453 79.251578
F 6.054202 42.458773 79.251578
F 14.964584 50.177926 79.531222
F 14.964584 42.458246 79.531222
F 23.874119 50.177926 79.811215
F 23.874119 42.458245 79.811216
F 6.139968 50.178454 76.522853
F 6.139968 42.458773 76.522852
F 15.050326 50.177926 76.803249
F 15.050326 42.458246 76.803248
F 23.959859 50.177925 77.083242
F 23.959859 42.458245 77.083242
F 6.254265 47.604171 72.885555
F 6.254265 39.884489 72.885555
F 15.164623 47.604698 73.165951
F 15.164623 39.885017 73.165950
F 24.074157 47.604698 73.445945
F 24.074157 39.885016 73.445944
F 8.368153 38.598403 76.593253
F 8.368153 46.318086 76.593254
F 17.277711 38.598403 76.873247
F 17.277711 46.318087 76.873247
F 26.187244 38.598403 77.153240
F 26.187244 46.318086 77.153241
F 8.482447 51.464537 72.955957
F 8.482446 36.025175 72.955956
F 8.482446 43.744858 72.955956
F 17.392005 51.464537 73.235949
F 17.392005 36.025174 73.235949
F 17.392005 43.744858 73.235949
F 26.301538 51.464538 73.515943
F 26.301538 36.025175 73.515942
F 26.301538 43.744859 73.515943
F 8.396728 51.464537 75.683928
F 8.396728 36.025175 75.683929
F 8.396728 43.744858 75.683928
F 17.306286 51.464537 75.963923
F 17.306286 36.025174 75.963923
F 17.306286 43.744858 75.963923
F 26.215818 51.464537 76.243916
F 26.215818 36.025175 76.243916
F 26.215818 43.744858 76.243916
F 8.282412 38.598403 79.321225
F 8.282412 46.318086 79.321225
F 17.191969 38.598404 79.601221
F 17.191969 46.318087 79.601221
F 26.101503 38.598403 79.881214
F 26.101503 46.318086 79.881214
F 1.492492 47.612679 82.740307
F 1.492492 39.892997 82.740307
F 10.395522 47.604699 83.028523
F 10.395522 39.885018 83.028523
F 19.305058 47.604698 83.308517
F 19.305058 39.885016 83.308518
F 1.378172 50.169946 86.377605
F 1.378172 42.450265 86.377605
F 10.281202 50.177925 86.665820
F 10.281202 42.458244 86.665821
F 19.190739 50.177926 86.945815
F 19.190739 42.458246 86.945816
F 1.463384 50.169946 83.666470
F 1.463384 42.450265 83.666470
F 10.366944 50.177925 83.937849
F 10.366944 42.458244 83.937848
F 19.276479 50.177926 84.217842
F 19.276480 42.458246 84.217841
F 1.577681 47.612678 80.029171
F 1.577681 39.892997 80.029171
F 10.481241 47.604699 80.300550
F 10.481241 39.885018 80.300550
F 19.390777 47.604698 80.580543
F 19.390777 39.885016 80.580543
F 3.680020 38.595806 83.729428
F 3.680020 46.315489 83.729428
F 12.594331 38.598403 84.007846
F 12.594331 46.318087 84.007846
F 21.503864 38.598403 84.287840
F 21.503864 46.318087 84.287840
F 3.794314 51.467135 80.092130
F 3.794314 36.027772 80.092130
F 3.794314 43.747456 80.092130
F 12.708624 51.464537 80.370548
F 12.708625 36.025174 80.370548
F 12.708625 43.744858 80.370548
F 21.618159 51.464537 80.650541
F 21.618159 36.025174 80.650540
F 21.618159 43.744858 80.650541
F 3.708703 51.467135 82.816657
F 3.708703 36.027772 82.816657
F 3.708703 43.747456 82.816657
F 12.622906 51.464537 83.098522
F 12.622906 36.025175 83.098522
F 12.622906 43.744858 83.098522
F 21.532440 51.464537 83.378515
F 21.532440 36.025174 83.378515
F 21.532440 43.744858 83.378515
F 3.594387 38.595806 86.453955
F 3.594387 46.315489 86.453954
F 12.508590 38.598403 86.735820
F 12.508589 46.318086 86.735820
F 21.418123 38.598404 87.015814
F 21.418124 46.318087 87.015814
F 5.939909 47.604171 82.888877
F 5.939909 39.884489 82.888877
F 14.850291 47.604699 83.168521
F 14.850291 39.885017 83.168521
F 23.759824 47.604698 83.448513
F 23.759824 39.885016 83.448514
F 5.825589 50.178454 86.526175
F 5.825589 42.458773 86.526175
F 14.735971 50.177926 86.805818
F 14.735971 42.458246 86.805819
F 23.645506 50.177926 87.085812
F 23.645506 42.458245 87.085812
F 5.911354 50.178454 83.797449
F 5.911354 42.458773 83.797449
F 14.821712 50.177926 84.077845
F 14.821712 42.458246 84.077845
F 23.731246 50.177926 84.357838
F 23.731246 42.458245 84.357838
F 6.025651 47.604171 80.160151
F 6.025651 39.884489 80.160150
F 14.936009 47.604698 80.440546
F 14.936009 39.885017 80.440546
F 23.845544 47.604698 80.720539
F 23.845544 39.885016 80.720539
F 8.139540 38.598403 83.867850
F 8.139540 46.318086 83.867850
F 17.049097 38.598403 84.147843
F 17.049097 46.318087 84.147843
F 25.958630 38.598403 84.427836
F 25.958630 46.318086 84.427837
F 8.253833 51.464537 80.230551
F 8.253833 36.025175 80.230551
F 8.253833 43.744858 80.230551
F 17.163392 51.464537 80.510545
F 17.163392 36.025174 80.510544
F 17.163391 43.744858 80.510544
F 26.072925 51.464537 80.790538
F 26.072925 36.025175 80.790538
F 26.072925 43.744858 80.790538
F 8.168115 51.464537 82.958523
F 8.168115 36.025175 82.958523
F 8.168115 43.744858 82.958523
F 17.077672 51.464537 83.238519
F 17.077672 36.025174 83.238519
F 17.077672 43.744858 83.238519
F 25.987205 51.464537 83.518512
F 25.987205 36.025175 83.518512
F 25.987205 43.744858 83.518512
F 8.053798 38.598403 86.595822
F 8.053798 46.318086 86.595822
F 16.963356 38.598404 86.875817
F 16.963356 46.318087 86.875817
F 25.872890 38.598403 87.155810
F 25.872890 46.318086 87.155810
F 6.282816 34.739089 71.976984
F 6.368581 34.739089 69.248258
F 6.054202 34.739089 79.251578
F 6.139968 34.739089 76.522853
F 5.825589 34.739089 86.526175
F 5.911354 34.739090 83.797449
F 1.263879 47.612679 90.014904
F 1.263878 39.892997 90.014904
F 10.166909 47.604699 90.303120
F 10.166909 39.885018 90.303120
F 19.076444 47.604698 90.583113
F 19.076444 39.885016 90.583114
F 1.149558 50.169946 93.652202
F 1.149558 42.450265 93.652202
F 10.052588 50.177925 93.940417
F 10.052588 42.458244 93.940418
F 18.962126 50.177926 94.220411
F 18.962126 42.458246 94.220412
F 1.234770 50.169946 90.941067
F 1.234771 42.450265 90.941067
F 10.138330 50.177925 91.212445
F 10.138330 42.458244 91.212446
F 19.047866 50.177926 91.492438
F 19.047866 42.458246 91.492438
F 0.547481 47.565613 109.144516
F 0.547481 39.845931 109.144516
F 10.252628 47.604700 87.575147
F 10.252628 39.885018 87.575147
F 19.162163 47.604698 87.855139
F 19.162163 39.885016 87.855139
F 3.451407 38.595806 91.004025
F 3.451407 46.315489 91.004025
F 12.365718 38.598403 91.282443
F 12.365718 46.318086 91.282443
F 21.275251 38.598403 91.562436
F 21.275251 46.318087 91.562436
F 3.565700 51.467135 87.366726
F 3.565700 36.027772 87.366726
F 3.565700 43.747456 87.366726
F 12.480011 51.464537 87.645145
F 12.480011 36.025174 87.645144
F 12.480011 43.744858 87.645144
F 21.389546 51.464537 87.925138
F 21.389546 36.025174 87.925138
F 21.389546 43.744858 87.925138
F 3.480089 51.467135 90.091253
F 3.480089 36.027772 90.091253
F 3.480089 43.747456 90.091253
F 12.394293 51.464537 90.373119
F 12.394293 36.025175 90.373119
F 12.394293 43.744858 90.373119
F 21.303826 51.464537 90.653112
F 21.303826 36.025174 90.653112
F 21.303826 43.744858 90.653112
F 3.365774 38.595806 93.728551
F 3.365774 46.315489 93.728551
F 12.279976 38.598403 94.010417
F 12.279976 46.318086 94.010416
F 21.189510 38.598403 94.290410
F 21.189510 46.318087 94.290410
F 5.711296 47.604171 90.163473
F 5.711296 39.884489 90.163474
F 14.621677 47.604699 90.443117
F 14.621677 39.885017 90.443117
F 23.531211 47.604698 90.723111
F 23.531211 39.885016 90.723111
F 5.596976 50.178454 93.800771
F 5.596976 42.458773 93.800771
F 14.507357 50.177926 94.080415
F 14.507357 42.458246 94.080415
F 23.416892 50.177926 94.360408
F 23.416893 42.458245 94.360408
F 5.682741 50.178454 91.072045
F 5.682741 42.458773 91.072045
F 14.593099 50.177926 91.352442
F 14.593099 42.458246 91.352441
F 23.502632 50.177926 91.632435
F 23.502633 42.458245 91.632434
F 5.797038 47.604171 87.434747
F 5.797038 39.884489 87.434747
F 14.707396 47.604698 87.715143
F 14.707396 39.885017 87.715142
F 23.616931 47.604698 87.995137
F 23.616930 39.885016 87.995136
F 7.910926 38.598403 91.142446
F 7.910926 46.318086 91.142446
F 16.820484 38.598403 91.422440
F 16.820484 46.318087 91.422440
F 25.730017 38.598403 91.702433
F 25.730017 46.318086 91.702433
F 8.025219 51.464537 87.505148
F 8.025219 36.025175 87.505148
F 8.025219 43.744858 87.505148
F 16.934778 51.464537 87.785141
F 16.934778 36.025174 87.785141
F 16.934778 43.744858 87.785140
F 25.844311 51.464537 88.065135
F 25.844311 36.025175 88.065135
F 25.844311 43.744859 88.065135
F 7.939501 51.464537 90.233120
F 7.939501 36.025175 90.233121
F 7.939501 43.744858 90.233121
F 16.849059 51.464537 90.513115
F 16.849059 36.025174 90.513116
F 16.849059 43.744858 90.513115
F 25.758591 51.464537 90.793109
F 25.758591 36.025175 90.793109
F 25.758592 43.744858 90.793109
F 7.825185 38.598403 93.870418
F 7.825185 46.318086 93.870418
F 16.734743 38.598404 94.150414
F 16.734743 46.318087 94.150414
F 25.644276 38.598403 94.430407
F 25.644276 46.318086 94.430406
F 1.035265 47.612679 97.289502
F 1.035265 39.892998 97.289502
F 9.938296 47.604699 97.577715
F 9.938296 39.885018 97.577715
F 18.847831 47.604698 97.857710
F 18.847831 39.885016 97.857710
F 0.920907 50.169553 100.927325
F 0.920907 42.449873 100.927326
F 9.823975 50.177925 101.215012
F 9.823975 42.458244 101.215013
F 18.733512 50.177926 101.495007
F 18.733512 42.458246 101.495007
F 1.006158 50.169942 98.215743
F 1.006158 42.450262 98.215743
F 9.909717 50.177925 98.487041
F 9.909716 42.458244 98.487041
F 18.819253 50.177926 98.767034
F 18.819253 42.458246 98.767033
F 1.120454 47.612679 94.578365
F 1.120455 39.892997 94.578364
F 10.024014 47.604699 94.849743
F 10.024014 39.885018 94.849743
F 18.933550 47.604698 95.129735
F 18.933550 39.885016 95.129736
F 3.222781 38.595808 98.278705
F 3.222781 46.315491 98.278705
F 12.137105 38.598403 98.557038
F 12.137105 46.318086 98.557039
F 21.046638 38.598403 98.837032
F 21.046638 46.318087 98.837032
F 3.337087 51.467135 94.641323
F 3.337087 36.027772 94.641322
F 3.337087 43.747456 94.641323
F 12.251397 51.464537 94.919740
F 12.251397 36.025174 94.919740
F 12.251397 43.744858 94.919740
F 21.160933 51.464537 95.199734
F 21.160933 36.025174 95.199734
F 21.160933 43.744858 95.199734
F 3.251475 51.467135 97.365853
F 3.251475 36.027773 97.365853
F 3.251475 43.747456 97.365853
F 12.165679 51.464537 97.647714
F 12.165679 36.025175 97.647714
F 12.165679 43.744858 97.647715
F 21.075213 51.464537 97.927708
F 21.075213 36.025174 97.927708
F 21.075213 43.744858 97.927708
F 3.136354 38.595962 101.003830
F 3.136354 46.315645 101.003830
F 12.051363 38.598403 101.285012
F 12.051363 46.318086 101.285012
F 20.960897 38.598404 101.565006
F 20.960897 46.318087 101.565005
F 5.482681 47.604170 97.438073
F 5.482681 39.884488 97.438074
F 14.393064 47.604699 97.717713
F 14.393064 39.885017 97.717713
F 23.302598 47.604698 97.997706
F 23.302598 39.885016 97.997706
F 5.368358 50.178456 101.075382
F 5.368358 42.458775 101.075382
F 14.278744 50.177926 101.355010
F 14.278744 42.458246 101.355010
F 23.188279 50.177926 101.635004
F 23.188279 42.458245 101.635004
F 5.454127 50.178454 98.346642
F 5.454127 42.458773 98.346642
F 14.364486 50.177926 98.627037
F 14.364486 42.458246 98.627036
F 23.274019 50.177925 98.907031
F 23.274019 42.458245 98.907030
F 5.568424 47.604171 94.709344
F 5.568424 39.884489 94.709343
F 14.478783 47.604698 94.989739
F 14.478783 39.885017 94.989739
F 23.388317 47.604698 95.269732
F 23.388317 39.885016 95.269732
F 7.682313 38.598403 98.417042
F 7.682313 46.318086 98.417042
F 16.591870 38.598403 98.697035
F 16.591870 46.318087 98.697035
F 25.501403 38.598403 98.977028
F 25.501403 46.318086 98.977029
F 7.796606 51.464537 94.779744
F 7.796606 36.025175 94.779744
F 7.796606 43.744858 94.779744
F 16.706165 51.464537 95.059737
F 16.706165 36.025174 95.059737
F 16.706165 43.744858 95.059737
F 25.615698 51.464538 95.339731
F 25.615698 36.025175 95.339731
F 25.615698 43.744859 95.339731
F 7.710888 51.464537 97.507716
F 7.710888 36.025175 97.507716
F 7.710888 43.744858 97.507716
F 16.620446 51.464537 97.787711
F 16.620446 36.025174 97.787712
F 16.620446 43.744858 97.787711
F 25.529978 51.464537 98.067704
F 25.529978 36.025175 98.067705
F 25.529978 43.744858 98.067704
F 7.596567 38.598404 101.145014
F 7.596567 46.318087 101.145014
F 16.506129 38.598404 101.425009
F 16.506129 46.318087 101.425009
F 25.415663 38.598403 101.705002
F 25.415663 46.318086 101.705002
F 0.807409 47.617061 104.568509
F 0.807410 39.897379 104.568508
F 9.709683 47.604699 104.852311
F 9.709683 39.885018 104.852312
F 18.619217 47.604698 105.132305
F 18.619217 39.885016 105.132306
F 0.696319 50.160401 108.217200
F 0.696319 42.440720 108.217200
F 9.595362 50.177925 108.489609
F 9.595362 42.458245 108.489609
F 18.504899 50.177926 108.769604
F 18.504899 42.458246 108.769604
F 0.696035 50.202191 105.501016
F 0.696036 42.482510 105.501016
F 9.681103 50.177925 105.761637
F 9.681103 42.458244 105.761637
F 18.590640 50.177926 106.041630
F 18.590640 42.458246 106.041629
F 0.881757 47.608972 101.853597
F 0.881758 39.889290 101.853596
F 9.795400 47.604700 102.124339
F 9.795401 39.885018 102.124338
F 18.704936 47.604698 102.404331
F 18.704936 39.885016 102.404330
F 2.994241 38.596400 105.553974
F 2.994241 46.316083 105.553975
F 11.908491 38.598403 105.831635
F 11.908491 46.318086 105.831635
F 20.818024 38.598403 106.111627
F 20.818024 46.318087 106.111628
F 3.108396 51.466994 101.916277
F 3.108396 36.027631 101.916277
F 3.108396 43.747315 101.916277
F 12.022784 51.464537 102.194336
F 12.022784 36.025174 102.194336
F 12.022784 43.744858 102.194336
F 20.932319 51.464537 102.474329
F 20.932320 36.025174 102.474329
F 20.932319 43.744858 102.474329
F 3.017046 51.465813 104.643565
F 3.017046 36.026451 104.643565
F 3.017046 43.746134 104.643565
F 11.937066 51.464537 104.922310
F 11.937066 36.025175 104.922311
F 11.937066 43.744858 104.922311
F 20.846600 51.464537 105.202303
F 20.846600 36.025174 105.202303
F 20.846600 43.744858 105.202304
F 2.898568 38.597825 108.282583
F 2.898568 46.317509 108.282583
F 11.822749 38.598403 108.559609
F 11.822749 46.318086 108.559608
F 20.732284 38.598403 108.839602
F 20.732284 46.318087 108.839602
F 5.254083 47.604163 104.712688
F 5.254083 39.884481 104.712689
F 14.164451 47.604699 104.992309
F 14.164451 39.885017 104.992309
F 23.073984 47.604698 105.272302
F 23.073984 39.885016 105.272302
F 5.139798 50.178461 108.349992
F 5.139798 42.458780 108.349993
F 14.050131 50.177926 108.629606
F 14.050131 42.458246 108.629607
F 22.959665 50.177925 108.909600
F 22.959665 42.458245 108.909600
F 5.225049 50.178345 105.621331
F 5.225049 42.458665 105.621331
F 14.135872 50.177926 105.901633
F 14.135872 42.458246 105.901633
F 23.045406 50.177926 106.181626
F 23.045406 42.458245 106.181626
F 5.339751 47.604192 101.983962
F 5.339751 39.884510 101.983962
F 14.250169 47.604698 102.264334
F 14.250169 39.885016 102.264334
F 23.159703 47.604698 102.544328
F 23.159703 39.885016 102.544328
F 7.453699 38.598404 105.691638
F 7.453699 46.318087 105.691638
F 16.363257 38.598403 105.971631
F 16.363257 46.318087 105.971632
F 25.272790 38.598403 106.251624
F 25.272790 46.318086 106.251625
F 7.567992 51.464537 102.054340
F 7.567992 36.025174 102.054340
F 7.567992 43.744858 102.054340
F 16.477551 51.464537 102.334332
F 16.477551 36.025174 102.334332
F 16.477551 43.744858 102.334332
F 25.387085 51.464538 102.614326
F 25.387085 36.025175 102.614326
F 25.387085 43.744859 102.614326
F 7.482243 51.464532 104.782314
F 7.482243 36.025170 104.782314
F 7.482243 43.744853 104.782314
F 16.391833 51.464537 105.062307
F 16.391832 36.025174 105.062307
F 16.391832 43.744858 105.062307
F 25.301364 51.464537 105.342300
F 25.301364 36.025175 105.342300
F 25.301364 43.744858 105.342300
F 7.367899 38.598413 108.419615
F 7.367899 46.318096 108.419615
F 16.277516 38.598404 108.699605
F 16.277516 46.318087 108.699606
F 25.187049 38.598403 108.979598
F 25.187049 46.318086 108.979598
F 5.596976 34.739089 93.800771
F 5.682741 34.739089 91.072045
F 5.368358 34.739091 101.075382
F 5.454127 34.739090 98.346642
F 0.696035 34.762827 105.501016
F 5.139799 34.739096 108.349993
F 5.225049 34.738981 105.621331
F 0.585438 47.624059 111.863352
F 0.585438 39.904377 111.863351
F 9.481069 47.604699 112.126908
F 9.481069 39.885018 112.126908
F 18.390604 47.604698 112.406902
F 18.390604 39.885016 112.406903
F 0.473125 50.160327 115.502590
F 0.473125 42.440647 115.502591
F 9.366748 50.177925 115.764206
F 9.366748 42.458244 115.764206
F 18.276285 50.177926 116.044200
F 18.276285 42.458246 116.044200
F 0.460466 50.206417 112.777829
F 0.460466 42.486737 112.777828
F 9.452489 50.177924 113.036234
F 9.452489 42.458244 113.036234
F 18.362026 50.177926 113.316227
F 18.362026 42.458246 113.316226
F 9.566786 47.604700 109.398935
F 9.566786 39.885018 109.398935
F 18.476323 47.604698 109.678928
F 18.476323 39.885016 109.678927
F 2.766919 38.596354 112.829156
F 2.766919 46.316037 112.829156
F 11.679878 38.598403 113.106231
F 11.679878 46.318087 113.106232
F 20.589411 38.598403 113.386224
F 20.589411 46.318087 113.386225
F 2.880520 51.466339 109.191653
F 2.880520 36.026976 109.191653
F 2.880520 43.746660 109.191653
F 11.794171 51.464537 109.468933
F 11.794171 36.025174 109.468932
F 11.794171 43.744858 109.468933
F 20.703706 51.464537 109.748926
F 20.703706 36.025174 109.748926
F 20.703706 43.744858 109.748926
F 2.784353 51.465579 111.919986
F 2.784353 36.026216 111.919987
F 2.784353 43.745900 111.919987
F 11.708452 51.464537 112.196907
F 11.708452 36.025175 112.196907
F 11.708452 43.744858 112.196907
F 20.617986 51.464537 112.476900
F 20.617986 36.025174 112.476901
F 20.617986 43.744858 112.476901
F 2.673271 38.595979 115.556221
F 2.673272 46.315663 115.556221
F 11.594136 38.598403 115.834205
F 11.594136 46.318086 115.834205
F 20.503670 38.598404 116.114199
F 20.503670 46.318087 116.114198
F 5.025534 47.604172 111.987291
F 5.025534 39.884491 111.987291
F 13.935837 47.604699 112.266905
F 13.935837 39.885017 112.266906
F 22.845371 47.604698 112.546899
F 22.845370 39.885016 112.546899
F 4.911225 50.178438 115.624585
F 4.911225 42.458757 115.624586
F 13.821517 50.177926 115.904203
F 13.821517 42.458246 115.904203
F 22.731052 50.177926 116.184197
F 22.731052 42.458245 116.184197
F 4.995974 50.178354 112.895939
F 4.995974 42.458674 112.895939
F 13.907259 50.177926 113.176230
F 13.907259 42.458246 113.176229
F 22.816793 50.177926 113.456224
F 22.816793 42.458245 113.456223
F 5.110339 47.604320 109.258667
F 5.110339 39.884638 109.258666
F 14.021555 47.604698 109.538931
F 14.021556 39.885017 109.538931
F 22.931090 47.604698 109.818925
F 22.931090 39.885016 109.818924
F 7.225089 38.598406 112.966233
F 7.225089 46.318089 112.966233
F 16.134644 38.598403 113.246227
F 16.134644 46.318087 113.246228
F 25.044176 38.598403 113.526221
F 25.044176 46.318086 113.526221
F 7.339380 51.464536 109.328936
F 7.339380 36.025173 109.328936
F 7.339380 43.744857 109.328936
F 16.248938 51.464537 109.608929
F 16.248938 36.025174 109.608929
F 16.248938 43.744858 109.608929
F 25.158471 51.464537 109.888923
F 25.158471 36.025175 109.888922
F 25.158471 43.744858 109.888923
F 7.253594 51.464526 112.056914
F 7.253594 36.025163 112.056915
F 7.253594 43.744847 112.056915
F 16.163219 51.464537 112.336904
F 16.163219 36.025174 112.336904
F 16.163219 43.744858 112.336904
F 25.072751 51.464537 112.616896
F 25.072751 36.025175 112.616896
F 25.072751 43.744858 112.616897
F 7.139298 38.598412 115.694211
F 7.139298 46.318095 115.694211
F 16.048902 38.598404 115.974202
F 16.048902 46.318087 115.974201
F 24.958436 38.598403 116.254195
F 24.958436 46.318086 116.254194
F 0.367835 47.623454 119.144304
F 0.367835 39.903772 119.144304
F 9.252456 47.604700 119.401504
F 9.252456 39.885018 119.401504
F 18.161991 47.604698 119.681498
F 18.161991 39.885016 119.681498
F 0.256878 50.161002 122.788492
F 0.256878 42.441321 122.788492
F 9.138135 50.177925 123.038798
F 9.138135 42.458244 123.038798
F 18.047672 50.177926 123.318792
F 18.047672 42.458246 123.318792
F 0.294295 50.181808 120.053362
F 0.294295 42.462128 120.053361
F 9.223876 50.177925 120.310829
F 9.223877 42.458244 120.310829
F 18.133412 50.177926 120.590821
F 18.133412 42.458246 120.590821
F 0.374925 47.587551 116.413362
F 0.374925 39.867870 116.413362
F 9.338173 47.604700 116.673532
F 9.338173 39.885018 116.673531
F 18.247709 47.604698 116.953524
F 18.247709 39.885016 116.953523
F 2.540297 38.594857 120.104366
F 2.540297 46.314540 120.104366
F 11.451264 38.598403 120.380827
F 11.451264 46.318086 120.380827
F 20.360798 38.598403 120.660820
F 20.360798 46.318087 120.660820
F 2.653117 51.467061 116.466594
F 2.653117 36.027698 116.466594
F 2.653117 43.747382 116.466594
F 11.565557 51.464537 116.743529
F 11.565557 36.025174 116.743529
F 11.565557 43.744858 116.743529
F 20.475093 51.464537 117.023522
F 20.475093 36.025174 117.023521
F 20.475093 43.744858 117.023522
F 2.562911 51.468461 119.192290
F 2.562911 36.029099 119.192290
F 2.562911 43.748783 119.192290
F 11.479839 51.464537 119.471503
F 11.479839 36.025175 119.471503
F 11.479839 43.744858 119.471503
F 20.389373 51.464537 119.751496
F 20.389372 36.025174 119.751496
F 20.389372 43.744858 119.751496
F 2.452664 38.593463 122.828377
F 2.452664 46.313147 122.828377
F 11.365523 38.598403 123.108797
F 11.365523 46.318086 123.108796
F 20.275057 38.598403 123.388790
F 20.275057 46.318086 123.388790
F 4.797002 47.604191 119.261879
F 4.797002 39.884510 119.261879
F 13.707224 47.604699 119.541501
F 13.707224 39.885017 119.541502
F 22.616757 47.604698 119.821494
F 22.616757 39.885016 119.821495
F 4.682735 50.178407 122.899118
F 4.682735 42.458727 122.899118
F 13.592904 50.177926 123.178794
F 13.592904 42.458246 123.178795
F 22.502439 50.177925 123.458788
F 22.502439 42.458245 123.458788
F 4.768013 50.178491 120.170446
F 4.768013 42.458811 120.170446
F 13.678646 50.177926 120.450825
F 13.678646 42.458246 120.450825
F 22.588179 50.177926 120.730818
F 22.588179 42.458245 120.730818
F 4.881909 47.604190 116.533190
F 4.881908 39.884508 116.533189
F 13.792942 47.604698 116.813527
F 13.792942 39.885017 116.813527
F 22.702477 47.604698 117.093520
F 22.702477 39.885016 117.093520
F 6.996485 38.598406 120.240827
F 6.996485 46.318090 120.240828
F 15.906030 38.598403 120.520823
F 15.906030 46.318087 120.520823
F 24.815563 38.598403 120.800817
F 24.815563 46.318086 120.800817
F 7.110771 51.464534 116.603530
F 7.110771 36.025172 116.603529
F 7.110771 43.744856 116.603530
F 16.020325 51.464537 116.883525
F 16.020325 36.025174 116.883524
F 16.020325 43.744858 116.883525
F 24.929858 51.464538 117.163519
F 24.929858 36.025175 117.163519
F 24.929858 43.744859 117.163519
F 7.025035 51.464534 119.331505
F 7.025035 36.025172 119.331506
F 7.025035 43.744855 119.331506
F 15.934606 51.464537 119.611499
F 15.934606 36.025174 119.611499
F 15.934605 43.744858 119.611499
F 24.844138 51.464537 119.891492
F 24.844138 36.025175 119.891493
F 24.844138 43.744858 119.891493
F 6.910740 38.598407 122.968805
F 6.910740 46.318090 122.968805
F 15.820289 38.598403 123.248794
F 15.820289 46.318087 123.248793
F 24.729822 38.598403 123.528786
F 24.729822 46.318086 123.528786
F 0.122738 47.606155 126.416594
F 0.122738 39.886473 126.416594
F 9.023254 47.604442 126.674952
F 9.023254 39.884760 126.674953
F 17.932794 47.604441 126.954944
F 17.932794 39.884759 126.954944
F 24.350679 46.308887 130.769074
F 26.578060 50.168727 130.839073
F 24.350679 38.589204 130.769075
F 26.578060 42.449046 130.839073
F 8.758832 50.169330 130.279522
F 8.758832 42.449650 130.279523
F 17.668527 50.168727 130.559079
F 17.668527 42.449047 130.559080
F 0.114357 50.159866 127.269460
F 0.114357 42.440185 127.269460
F 8.992028 50.176743 127.574230
F 8.992027 42.457062 127.574230
F 17.901640 50.176734 127.854184
F 17.901640 42.457053 127.854184
F 0.209535 47.612679 123.674222
F 0.209535 39.892997 123.674222
F 9.109561 47.604698 123.948013
F 9.109561 39.885016 123.948013
F 18.019097 47.604696 124.228006
F 18.019097 39.885014 124.228005
F 2.303740 38.588732 127.364326
F 2.303740 46.308415 127.364326
F 11.219492 38.597211 127.644189
F 11.219492 46.316894 127.644190
F 20.129025 38.597211 127.924182
F 20.129025 46.316894 127.924183
F 2.427096 51.469063 123.741199
F 2.427096 36.029701 123.741198
F 2.427096 43.749385 123.741198
F 11.336944 51.464535 124.018010
F 11.336944 36.025172 124.018010
F 11.336944 43.744856 124.018010
F 20.246480 51.464535 124.298004
F 20.246480 36.025172 124.298004
F 20.246480 43.744856 124.298004
F 2.343071 51.470013 126.461493
F 2.343071 36.030650 126.461493
F 2.343071 43.750334 126.461493
F 11.250638 51.464279 126.744949
F 11.250638 36.024917 126.744949
F 11.250638 43.744600 126.744949
F 20.160176 51.464280 127.024943
F 20.160176 36.024917 127.024943
F 20.160176 43.744601 127.024943
F 2.137172 38.543124 130.053809
F 2.137172 46.262807 130.053808
F 10.986375 38.589206 130.349085
F 10.986375 46.308890 130.349085
F 19.895913 38.589204 130.629078
F 19.895912 46.308888 130.629078
F 4.566570 47.603772 126.535051
F 4.566570 39.884090 126.535051
F 13.478027 47.604442 126.814947
F 13.478027 39.884760 126.814947
F 22.387561 47.604441 127.094941
F 22.387560 39.884759 127.094941
F 4.364675 50.134977 130.114462
F 4.364675 42.415296 130.114462
F 13.213759 50.168727 130.419082
F 13.213759 42.449047 130.419082
F 22.123295 50.168727 130.699076
F 22.123295 42.449046 130.699076
F 4.533663 50.179102 127.428805
F 4.533663 42.459421 127.428805
F 13.446873 50.176734 127.714187
F 13.446873 42.457054 127.714187
F 22.356406 50.176733 127.994181
F 22.356406 42.457053 127.994181
F 4.654025 47.604172 123.807658
F 4.654025 39.884490 123.807657
F 13.564329 47.604696 124.088009
F 13.564329 39.885015 124.088008
F 22.473864 47.604696 124.368003
F 22.473864 39.885014 124.368002
F 6.764578 38.597261 127.504239
F 6.764578 46.316945 127.504239
F 15.674258 38.597211 127.784186
F 15.674258 46.316894 127.784186
F 24.583791 38.597211 128.064179
F 24.583791 46.316894 128.064179
F 6.882170 51.464531 123.878000
F 6.882170 36.025168 123.878000
F 6.882170 43.744852 123.878000
F 15.791711 51.464535 124.158007
F 15.791711 36.025172 124.158007
F 15.791711 43.744856 124.158007
F 24.701245 51.464536 124.438001
F 24.701245 36.025173 124.438001
F 24.701245 43.744857 124.438001
F 6.795483 51.464119 126.604750
F 6.795483 36.024757 126.604750
F 6.795483 43.744440 126.604750
F 15.705409 51.464280 126.884945
F 15.705409 36.024917 126.884946
F 15.705409 43.744601 126.884946
F 24.614941 51.464280 127.164939
F 24.614941 36.024918 127.164939
F 24.614941 43.744601 127.164939
F 6.530468 38.590325 130.209658
F 6.530468 46.310008 130.209658
F 15.441145 38.589204 130.489081
F 15.441145 46.308888 130.489081
F 0.460466 34.767053 112.777829
F 4.911225 34.739073 115.624585
F 4.995974 34.738990 112.895939
F 0.294295 34.742444 120.053362
F 4.682735 34.739043 122.899118
F 4.768013 34.739127 120.170446
F 4.533663 34.739738 127.428805
F 4.014618 55.336316 2.732190
F 4.014618 63.055999 2.732190
F 12.913429 55.325570 3.019201
F 12.913429 63.045253 3.019201
F 21.822964 55.325568 3.299195
F 21.822964 63.045252 3.299195
F 3.892880 57.889660 6.357047
F 3.892880 65.609344 6.357048
F 12.795948 57.897605 6.645378
F 12.795948 65.617290 6.645378
F 21.705486 57.897607 6.925373
F 21.705486 65.617291 6.925373
F 3.978163 57.890825 3.645708
F 3.978163 65.610509 3.645708
F 12.882274 57.897861 3.918442
F 12.882274 65.617545 3.918442
F 21.791810 57.897862 4.198435
F 21.791810 65.617546 4.198435
F 4.227791 55.335004 0.044207
F 3.406589 55.332357 21.832404
F 4.227791 63.054687 0.044207
F 3.406589 63.052040 21.832404
F 13.146521 55.333576 0.314305
F 13.146521 63.053259 0.314305
F 22.056055 55.333575 0.594299
F 22.056055 63.053259 0.594299
F 6.195828 54.035291 3.710131
F 6.195828 61.754972 3.710131
F 15.109662 54.038022 3.988440
F 15.109662 61.757703 3.988440
F 24.019195 54.038022 4.268433
F 24.019195 61.757704 4.268433
F 6.463081 59.199191 0.108718
F 6.463081 66.918875 0.108718
F 15.373902 59.193417 0.384304
F 15.373902 66.913101 0.384304
F 24.283437 59.193416 0.664297
F 24.283437 66.913101 0.664297
F 6.226498 59.188037 2.807803
F 6.226498 66.907721 2.807803
F 15.140812 59.185410 3.089200
F 15.140812 66.905094 3.089200
F 24.050346 59.185410 3.369193
F 24.050346 66.905094 3.369193
F 6.109143 54.035165 6.433518
F 6.109143 61.754847 6.433518
F 15.023336 54.037767 6.715377
F 15.023337 61.757449 6.715378
F 23.932871 54.037767 6.995371
F 23.932871 61.757449 6.995371
F 8.457881 55.325045 2.879585
F 8.457881 63.044728 2.879585
F 17.368198 55.325569 3.159199
F 17.368197 63.045252 3.159199
F 26.277730 55.325569 3.439191
F 26.277730 63.045252 3.439192
F 8.340337 57.898134 6.505732
F 8.340337 65.617818 6.505732
F 17.250718 57.897607 6.785376
F 17.250718 65.617291 6.785376
F 26.160253 57.897606 7.065369
F 26.160253 65.617291 7.065369
F 8.426664 57.898394 3.778044
F 8.426664 65.618078 3.778044
F 17.337043 57.897862 4.058438
F 17.337043 65.617546 4.058438
F 26.246577 57.897862 4.338431
F 26.246577 65.617546 4.338431
F 8.691683 55.333632 0.174354
F 8.691683 63.053315 0.174354
F 17.601287 55.333576 0.454302
F 17.601287 63.053259 0.454302
F 26.510821 55.333576 0.734295
F 26.510820 63.053259 0.734295
F 10.654874 54.038021 3.848446
F 10.654874 61.757702 3.848445
F 19.564428 54.038022 4.128437
F 19.564428 61.757704 4.128436
F 10.919169 59.193443 0.244323
F 10.919169 66.913127 0.244323
F 19.828670 59.193416 0.524300
F 19.828670 66.913100 0.524301
F 10.686020 59.185410 2.949201
F 10.686020 66.905095 2.949201
F 19.595579 59.185410 3.229197
F 19.595579 66.905094 3.229197
F 10.568545 54.037767 6.575379
F 10.568545 61.757448 6.575380
F 19.478103 54.037767 6.855374
F 19.478103 61.757448 6.855374
F 3.778626 55.332357 9.994347
F 3.778626 63.052040 9.994347
F 12.681656 55.324378 10.282563
F 12.681656 63.044061 10.282563
F 21.591192 55.324376 10.562557
F 21.591192 63.044060 10.562557
F 3.664305 57.889625 13.631645
F 3.664306 65.609309 13.631644
F 12.567336 57.897604 13.919860
F 12.567336 65.617288 13.919860
F 21.476873 57.897605 14.199854
F 21.476873 65.617289 14.199855
F 3.749518 57.889624 10.920510
F 3.749518 65.609308 10.920509
F 12.653078 57.897604 11.191888
F 12.653078 65.617288 11.191888
F 21.562613 57.897605 11.471880
F 21.562613 65.617289 11.471880
F 3.863815 55.332357 7.283208
F 3.863815 63.052041 7.283207
F 12.767375 55.324378 7.554594
F 12.767375 63.044061 7.554594
F 21.676910 55.324376 7.834586
F 21.676910 63.044059 7.834586
F 5.966154 54.035167 10.983467
F 5.966154 61.754849 10.983467
F 14.880465 54.037765 11.261886
F 14.880465 61.757446 11.261886
F 23.789998 54.037765 11.541879
F 23.789998 61.757447 11.541879
F 6.080447 59.186815 7.346172
F 6.080447 66.906499 7.346173
F 14.994758 59.184218 7.624591
F 14.994758 66.903902 7.624591
F 23.904293 59.184217 7.904585
F 23.904293 66.903902 7.904585
F 5.994837 59.186815 10.070696
F 5.994837 66.906499 10.070696
F 14.909040 59.184218 10.352562
F 14.909040 66.903901 10.352562
F 23.818573 59.184218 10.632556
F 23.818573 66.903902 10.632556
F 5.880521 54.035167 13.707993
F 5.880521 61.754849 13.707994
F 14.794723 54.037765 13.989859
F 14.794724 61.757447 13.989860
F 23.704257 54.037765 14.269853
F 23.704257 61.757446 14.269853
F 8.226043 55.323849 10.142917
F 8.226043 63.043532 10.142917
F 17.136425 55.324377 10.422560
F 17.136424 63.044060 10.422561
F 26.045958 55.324377 10.702554
F 26.045958 63.044060 10.702554
F 8.111723 57.898133 13.780214
F 8.111723 65.617816 13.780214
F 17.022105 57.897605 14.059858
F 17.022105 65.617289 14.059858
F 25.931640 57.897604 14.339851
F 25.931640 65.617289 14.339851
F 8.197488 57.898132 11.051488
F 8.197488 65.617817 11.051487
F 17.107846 57.897605 11.331884
F 17.107846 65.617289 11.331884
F 26.017380 57.897605 11.611878
F 26.017380 65.617289 11.611877
F 8.311785 55.323849 7.414195
F 8.311785 63.043533 7.414195
F 17.222143 55.324377 7.694589
F 17.222143 63.044060 7.694590
F 26.131678 55.324377 7.974584
F 26.131678 63.044060 7.974583
F 10.425674 54.037765 11.121889
F 10.425674 61.757446 11.121889
F 19.335231 54.037765 11.401882
F 19.335231 61.757447 11.401882
F 10.539967 59.184218 7.484595
F 10.539967 66.903902 7.484595
F 19.449526 59.184217 7.764587
F 19.449526 66.903901 7.764588
F 10.454249 59.184218 10.212564
F 10.454249 66.903902 10.212564
F 19.363806 59.184218 10.492559
F 19.363806 66.903902 10.492559
F 10.339932 54.037765 13.849861
F 10.339932 61.757447 13.849861
F 19.249490 54.037765 14.129856
F 19.249490 61.757446 14.129857
F 3.550012 55.332357 17.268942
F 3.550012 63.052040 17.268943
F 12.453043 55.324378 17.557158
F 12.453043 63.044061 17.557158
F 21.362578 55.324376 17.837153
F 21.362578 63.044060 17.837153
F 3.435692 57.889624 20.906240
F 3.435692 65.609308 20.906240
F 12.338722 57.897604 21.194456
F 12.338722 65.617288 21.194457
F 21.248259 57.897605 21.474451
F 21.248259 65.617289 21.474451
F 3.520905 57.889624 18.195105
F 3.520905 65.609308 18.195105
F 12.424464 57.897604 18.466484
F 12.424464 65.617288 18.466484
F 21.334000 57.897605 18.746477
F 21.334000 65.617289 18.746477
F 3.635202 55.332356 14.557807
F 3.635202 63.052040 14.557807
F 12.538761 55.324377 14.829186
F 12.538761 63.044061 14.829185
F 21.448297 55.324376 15.109178
F 21.448297 63.044060 15.109178
F 5.737540 54.035167 18.258064
F 5.737540 61.754849 18.258064
F 14.651852 54.037765 18.536482
F 14.651852 61.757446 18.536481
F 23.561385 54.037765 18.816476
F 23.561385 61.757447 18.816475
F 5.851834 59.186816 14.620765
F 5.851834 66.906499 14.620765
F 14.766145 59.184218 14.899183
F 14.766145 66.903901 14.899183
F 23.675680 59.184217 15.179176
F 23.675680 66.903902 15.179176
F 5.766224 59.186815 17.345292
F 5.766224 66.906499 17.345292
F 14.680427 59.184217 17.627157
F 14.680427 66.903901 17.627158
F 23.589960 59.184218 17.907151
F 23.589960 66.903902 17.907151
F 5.651908 54.035167 20.982590
F 5.651908 61.754849 20.982590
F 14.566110 54.037765 21.264455
F 14.566110 61.757447 21.264455
F 23.475644 54.037765 21.544449
F 23.475644 61.757446 21.544450
F 7.997430 55.323849 17.417513
F 7.997430 63.043532 17.417513
F 16.907811 55.324377 17.697156
F 16.907811 63.044060 17.697156
F 25.817345 55.324377 17.977149
F 25.817345 63.044060 17.977149
F 7.883109 57.898133 21.054810
F 7.883109 65.617816 21.054810
F 16.793491 57.897605 21.334454
F 16.793491 65.617289 21.334454
F 25.703027 57.897605 21.614447
F 25.703026 65.617289 21.614448
F 7.968875 57.898132 18.326084
F 7.968875 65.617817 18.326084
F 16.879233 57.897605 18.606480
F 16.879233 65.617289 18.606480
F 25.788766 57.897605 18.886474
F 25.788766 65.617289 18.886473
F 8.083172 55.323849 14.688786
F 8.083172 63.043533 14.688786
F 16.993530 55.324376 14.969182
F 16.993530 63.044060 14.969181
F 25.903064 55.324377 15.249175
F 25.903064 63.044060 15.249174
F 10.197061 54.037765 18.396486
F 10.197061 61.757446 18.396486
F 19.106618 54.037765 18.676479
F 19.106618 61.757447 18.676479
F 10.311353 59.184218 14.759186
F 10.311353 66.903902 14.759187
F 19.220912 59.184217 15.039180
F 19.220912 66.903901 15.039180
F 10.225635 59.184218 17.487159
F 10.225635 66.903902 17.487159
F 19.135193 59.184218 17.767155
F 19.135193 66.903902 17.767154
F 10.111319 54.037765 21.124458
F 10.111319 61.757446 21.124458
F 19.020877 54.037765 21.404452
F 19.020877 61.757446 21.404453
F 6.195828 69.474656 3.710131
F 6.109143 69.474531 6.433518
F 5.966154 69.474533 10.983468
F 14.880465 69.477130 11.261886
F 10.111319 69.477130 21.124458
F 5.880521 69.474532 13.707994
F 14.794723 69.477130 13.989859
F 10.425674 69.477130 11.121889
F 10.339932 69.477130 13.849861
F 5.737540 69.474533 18.258063
F 14.651852 69.477130 18.536482
F 5.651908 69.474532 20.982590
F 14.566110 69.477130 21.264455
F 10.197061 69.477130 18.396486
F 3.321399 55.332357 24.543540
F 3.321399 63.052040 24.543540
F 12.224430 55.324378 24.831755
F 12.224430 63.044061 24.831756
F 21.133964 55.324376 25.111749
F 21.133964 63.044060 25.111750
F 3.207079 57.889625 28.180837
F 3.207079 65.609308 28.180837
F 12.110109 57.897604 28.469053
F 12.110109 65.617288 28.469053
F 21.019646 57.897605 28.749047
F 21.019646 65.617289 28.749048
F 3.292291 57.889624 25.469702
F 3.292291 65.609309 25.469702
F 12.195851 57.897604 25.741081
F 12.195850 65.617288 25.741081
F 21.105387 57.897605 26.021073
F 21.105387 65.617289 26.021074
F 2.720748 55.332357 43.656191
F 2.720748 63.052040 43.656191
F 12.310148 55.324378 22.103783
F 12.310148 63.044061 22.103783
F 21.219684 55.324376 22.383775
F 21.219684 63.044059 22.383775
F 5.508927 54.035167 25.532661
F 5.508927 61.754849 25.532660
F 14.423239 54.037765 25.811079
F 14.423239 61.757446 25.811079
F 23.332771 54.037765 26.091072
F 23.332771 61.757447 26.091071
F 5.623220 59.186816 21.895362
F 5.623221 66.906499 21.895362
F 14.537531 59.184218 22.173780
F 14.537532 66.903902 22.173780
F 23.447067 59.184217 22.453773
F 23.447066 66.903902 22.453773
F 5.537610 59.186815 24.619889
F 5.537610 66.906499 24.619889
F 14.451813 59.184218 24.901755
F 14.451813 66.903901 24.901755
F 23.361347 59.184218 25.181748
F 23.361347 66.903902 25.181748
F 5.423295 54.035167 28.257187
F 5.423294 61.754849 28.257187
F 14.337497 54.037765 28.539052
F 14.337497 61.757447 28.539052
F 23.247031 54.037765 28.819045
F 23.247031 61.757446 28.819046
F 7.768816 55.323849 24.692109
F 7.768816 63.043532 24.692109
F 16.679198 55.324377 24.971753
F 16.679198 63.044060 24.971752
F 25.588732 55.324377 25.251746
F 25.588732 63.044060 25.251746
F 7.654496 57.898133 28.329407
F 7.654496 65.617816 28.329407
F 16.564878 57.897605 28.609051
F 16.564878 65.617289 28.609051
F 25.474413 57.897605 28.889044
F 25.474413 65.617289 28.889044
F 7.740261 57.898132 25.600681
F 7.740261 65.617817 25.600681
F 16.650620 57.897605 25.881077
F 16.650620 65.617289 25.881077
F 25.560153 57.897605 26.161070
F 25.560153 65.617289 26.161070
F 7.854558 55.323849 21.963383
F 7.854558 63.043533 21.963382
F 16.764916 55.324376 22.243778
F 16.764917 63.044060 22.243777
F 25.674451 55.324377 22.523772
F 25.674451 63.044060 22.523771
F 9.968447 54.037765 25.671082
F 9.968447 61.757447 25.671082
F 18.878004 54.037765 25.951075
F 18.878004 61.757447 25.951075
F 10.082740 59.184218 22.033783
F 10.082740 66.903902 22.033784
F 18.992298 59.184217 22.313776
F 18.992298 66.903901 22.313776
F 9.997022 59.184218 24.761756
F 9.997022 66.903902 24.761756
F 18.906580 59.184218 25.041751
F 18.906580 66.903901 25.041751
F 9.882705 54.037764 28.399053
F 9.882705 61.757446 28.399054
F 18.792263 54.037765 28.679049
F 18.792263 61.757447 28.679049
F 3.092785 55.332357 31.818135
F 3.092786 63.052040 31.818135
F 11.995816 55.324378 32.106350
F 11.995816 63.044061 32.106351
F 20.905351 55.324376 32.386345
F 20.905351 63.044060 32.386346
F 2.978466 57.889624 35.455432
F 2.978466 65.609308 35.455432
F 11.881495 57.897604 35.743648
F 11.881495 65.617288 35.743649
F 20.791033 57.897605 36.023643
F 20.791033 65.617289 36.023643
F 3.063677 57.889624 32.744297
F 3.063677 65.609308 32.744297
F 11.967237 57.897604 33.015676
F 11.967237 65.617288 33.015676
F 20.876773 57.897605 33.295669
F 20.876773 65.617289 33.295669
F 3.177975 55.332356 29.107000
F 3.177975 63.052040 29.106999
F 12.081534 55.324378 29.378378
F 12.081534 63.044061 29.378378
F 20.991070 55.324376 29.658371
F 20.991070 63.044059 29.658371
F 5.280314 54.035167 32.807256
F 5.280314 61.754849 32.807256
F 14.194625 54.037765 33.085674
F 14.194625 61.757446 33.085673
F 23.104158 54.037765 33.365668
F 23.104158 61.757447 33.365667
F 5.394607 59.186816 29.169958
F 5.394607 66.906499 29.169958
F 14.308918 59.184218 29.448375
F 14.308918 66.903901 29.448376
F 23.218453 59.184217 29.728370
F 23.218453 66.903902 29.728369
F 5.308997 59.186815 31.894485
F 5.308997 66.906499 31.894485
F 14.223200 59.184217 32.176350
F 14.223200 66.903901 32.176350
F 23.132734 59.184218 32.456344
F 23.132733 66.903902 32.456344
F 5.194681 54.035167 35.531782
F 5.194681 61.754849 35.531782
F 14.108883 54.037765 35.813647
F 14.108884 61.757446 35.813648
F 23.018417 54.037765 36.093641
F 23.018417 61.757447 36.093641
F 7.540203 55.323849 31.966705
F 7.540203 63.043532 31.966706
F 16.450585 55.324377 32.246349
F 16.450585 63.044060 32.246348
F 25.360118 55.324377 32.526342
F 25.360118 63.044060 32.526341
F 7.425883 57.898133 35.604002
F 7.425883 65.617816 35.604002
F 16.336265 57.897605 35.883646
F 16.336264 65.617289 35.883646
F 25.245800 57.897604 36.163639
F 25.245800 65.617289 36.163640
F 7.511648 57.898132 32.875276
F 7.511648 65.617817 32.875276
F 16.422006 57.897605 33.155672
F 16.422006 65.617289 33.155672
F 25.331540 57.897605 33.435666
F 25.331540 65.617289 33.435666
F 7.625945 55.323849 29.237979
F 7.625945 63.043532 29.237979
F 16.536303 55.324376 29.518375
F 16.536303 63.044060 29.518374
F 25.445838 55.324377 29.798368
F 25.445838 63.044060 29.798367
F 9.739834 54.037765 32.945678
F 9.739834 61.757446 32.945678
F 18.649391 54.037765 33.225671
F 18.649391 61.757447 33.225670
F 9.854126 59.184218 29.308379
F 9.854126 66.903902 29.308379
F 18.763685 59.184217 29.588372
F 18.763685 66.903901 29.588372
F 9.768409 59.184218 32.036352
F 9.768409 66.903902 32.036351
F 18.677966 59.184218 32.316347
F 18.677966 66.903902 32.316347
F 9.654092 54.037765 35.673649
F 9.654092 61.757446 35.673649
F 18.563650 54.037765 35.953644
F 18.563649 61.757447 35.953644
F 2.864172 55.332357 39.092731
F 2.864172 63.052040 39.092731
F 11.767203 55.324378 39.380947
F 11.767203 63.044061 39.380947
F 20.676738 55.324376 39.660941
F 20.676738 63.044060 39.660941
F 2.749852 57.889624 42.730029
F 2.749852 65.609308 42.730029
F 11.652882 57.897604 43.018245
F 11.652882 65.617288 43.018244
F 20.562419 57.897605 43.298239
F 20.562419 65.617289 43.298239
F 2.835064 57.889624 40.018894
F 2.835064 65.609308 40.018893
F 11.738624 57.897604 40.290273
F 11.738624 65.617288 40.290272
F 20.648160 57.897605 40.570265
F 20.648160 65.617289 40.570265
F 2.949361 55.332357 36.381595
F 2.949362 63.052040 36.381595
F 11.852921 55.324378 36.652974
F 11.852921 63.044061 36.652974
F 20.762457 55.324376 36.932966
F 20.762457 63.044059 36.932966
F 5.051700 54.035167 40.081852
F 5.051700 61.754849 40.081852
F 13.966012 54.037765 40.360271
F 13.966012 61.757446 40.360270
F 22.875545 54.037765 40.640263
F 22.875545 61.757447 40.640263
F 5.165994 59.186816 36.444553
F 5.165994 66.906500 36.444553
F 14.080305 59.184218 36.722972
F 14.080304 66.903902 36.722972
F 22.989840 59.184217 37.002964
F 22.989840 66.903902 37.002964
F 5.080383 59.186815 39.169080
F 5.080383 66.906500 39.169080
F 13.994586 59.184217 39.450946
F 13.994587 66.903901 39.450946
F 22.904120 59.184218 39.730939
F 22.904120 66.903902 39.730939
F 4.966068 54.035167 42.806378
F 4.966067 61.754849 42.806378
F 13.880270 54.037765 43.088244
F 13.880270 61.757447 43.088244
F 22.789804 54.037765 43.368237
F 22.789804 61.757446 43.368238
F 7.311590 55.323849 39.241300
F 7.311590 63.043532 39.241300
F 16.221971 55.324377 39.520944
F 16.221971 63.044060 39.520945
F 25.131505 55.324377 39.800937
F 25.131505 63.044060 39.800938
F 7.197270 57.898133 42.878598
F 7.197270 65.617816 42.878599
F 16.107651 57.897605 43.158242
F 16.107651 65.617289 43.158243
F 25.017186 57.897604 43.438235
F 25.017186 65.617289 43.438235
F 7.283034 57.898132 40.149872
F 7.283034 65.617816 40.149872
F 16.193393 57.897605 40.430268
F 16.193393 65.617289 40.430269
F 25.102926 57.897605 40.710261
F 25.102926 65.617289 40.710261
F 7.397331 55.323849 36.512574
F 7.397331 63.043532 36.512573
F 16.307690 55.324376 36.792970
F 16.307690 63.044060 36.792970
F 25.217224 55.324376 37.072964
F 25.217224 63.044060 37.072963
F 9.511220 54.037765 40.220273
F 9.511220 61.757447 40.220273
F 18.420778 54.037765 40.500267
F 18.420778 61.757447 40.500267
F 9.625513 59.184218 36.582975
F 9.625513 66.903902 36.582975
F 18.535072 59.184217 36.862967
F 18.535072 66.903901 36.862968
F 9.539795 59.184218 39.310947
F 9.539795 66.903902 39.310947
F 18.449353 59.184218 39.590942
F 18.449353 66.903902 39.590943
F 9.425478 54.037764 42.948245
F 9.425478 61.757446 42.948245
F 18.335036 54.037765 43.228240
F 18.335036 61.757446 43.228241
F 5.508927 69.474533 25.532661
F 18.335036 69.477130 43.228241
F 14.423239 69.477130 25.811079
F 5.423294 69.474533 28.257187
F 9.425478 69.477130 42.948245
F 14.337497 69.477130 28.539052
F 9.882705 69.477130 28.399053
F 5.280314 69.474533 32.807255
F 14.194625 69.477130 33.085674
F 5.194681 69.474533 35.531781
F 14.108883 69.477130 35.813647
F 9.739834 69.477130 32.945677
F 5.051700 69.474533 40.081852
F 13.966011 69.477130 40.360271
F 4.966068 69.474532 42.806378
F 13.880270 69.477130 43.088244
F 9.511220 69.477130 40.220273
F 2.635558 55.332357 46.367327
F 2.635558 63.052040 46.367327
F 11.538590 55.324378 46.655543
F 11.538590 63.044061 46.655543
F 20.448124 55.324376 46.935538
F 20.448124 63.044060 46.935538
F 2.521239 57.889625 50.004625
F 2.521239 65.609309 50.004626
F 11.424269 57.897604 50.292842
F 11.424269 65.617288 50.292842
F 20.333806 57.897605 50.572836
F 20.333806 65.617289 50.572836
F 2.606451 57.889624 47.293490
F 2.606451 65.609308 47.293490
F 11.510010 57.897603 47.564869
F 11.510010 65.617288 47.564869
F 20.419546 57.897605 47.844861
F 20.419547 65.617289 47.844862
F 2.034908 55.332356 65.479980
F 2.034908 63.052040 65.479980
F 11.624307 55.324377 43.927570
F 11.624307 63.044061 43.927570
F 20.533843 55.324376 44.207564
F 20.533843 63.044059 44.207563
F 4.823086 54.035167 47.356449
F 4.823087 61.754849 47.356448
F 13.737398 54.037765 47.634867
F 13.737398 61.757446 47.634867
F 22.646932 54.037765 47.914860
F 22.646932 61.757447 47.914860
F 4.937380 59.186815 43.719150
F 4.937380 66.906499 43.719150
F 13.851691 59.184218 43.997568
F 13.851691 66.903901 43.997568
F 22.761227 59.184217 44.277561
F 22.761227 66.903902 44.277562
F 4.851770 59.186815 46.443677
F 4.851770 66.906500 46.443677
F 13.765973 59.184217 46.725543
F 13.765973 66.903901 46.725543
F 22.675507 59.184218 47.005536
F 22.675507 66.903902 47.005536
F 4.737454 54.035167 50.080974
F 4.737454 61.754849 50.080975
F 13.651656 54.037765 50.362840
F 13.651656 61.757446 50.362840
F 22.561191 54.037765 50.642834
F 22.561191 61.757446 50.642834
F 7.082976 55.323849 46.515898
F 7.082976 63.043532 46.515898
F 15.993358 55.324377 46.795541
F 15.993358 63.044060 46.795541
F 24.902891 55.324377 47.075535
F 24.902891 63.044060 47.075535
F 6.968656 57.898133 50.153195
F 6.968656 65.617816 50.153195
F 15.879038 57.897605 50.432838
F 15.879038 65.617289 50.432839
F 24.788573 57.897605 50.712832
F 24.788573 65.617289 50.712832
F 7.054421 57.898132 47.424469
F 7.054421 65.617817 47.424469
F 15.964780 57.897605 47.704865
F 15.964780 65.617289 47.704865
F 24.874313 57.897605 47.984859
F 24.874313 65.617289 47.984859
F 7.168718 55.323849 43.787171
F 7.168718 63.043532 43.787171
F 16.079076 55.324376 44.067566
F 16.079076 63.044060 44.067566
F 24.988611 55.324377 44.347561
F 24.988611 63.044060 44.347560
F 9.282607 54.037765 47.494871
F 9.282607 61.757447 47.494870
F 18.192164 54.037765 47.774863
F 18.192164 61.757447 47.774863
F 9.396900 59.184218 43.857572
F 9.396900 66.903902 43.857572
F 18.306458 59.184217 44.137564
F 18.306458 66.903901 44.137565
F 9.311182 59.184218 46.585544
F 9.311182 66.903902 46.585545
F 18.220740 59.184218 46.865539
F 18.220740 66.903902 46.865540
F 9.196865 54.037765 50.222842
F 9.196865 61.757446 50.222842
F 18.106423 54.037765 50.502837
F 18.106423 61.757447 50.502837
F 2.406945 55.332357 53.641923
F 2.406945 63.052040 53.641923
F 11.309976 55.324378 53.930139
F 11.309976 63.044061 53.930139
F 20.219511 55.324376 54.210133
F 20.219511 63.044060 54.210133
F 2.292626 57.889625 57.279220
F 2.292626 65.609308 57.279220
F 11.195655 57.897604 57.567437
F 11.195655 65.617288 57.567436
F 20.105192 57.897605 57.847431
F 20.105193 65.617289 57.847431
F 2.377837 57.889624 54.568085
F 2.377837 65.609309 54.568085
F 11.281397 57.897604 54.839465
F 11.281397 65.617288 54.839464
F 20.190933 57.897605 55.119457
F 20.190933 65.617289 55.119457
F 2.492134 55.332356 50.930788
F 2.492135 63.052040 50.930788
F 11.395694 55.324378 51.202167
F 11.395694 63.044061 51.202166
F 20.305230 55.324376 51.482159
F 20.305230 63.044059 51.482158
F 4.594473 54.035167 54.631044
F 4.594473 61.754849 54.631044
F 13.508785 54.037765 54.909463
F 13.508785 61.757446 54.909462
F 22.418318 54.037765 55.189455
F 22.418318 61.757447 55.189455
F 4.708767 59.186816 50.993746
F 4.708767 66.906500 50.993746
F 13.623078 59.184218 51.272164
F 13.623078 66.903902 51.272164
F 22.532613 59.184217 51.552157
F 22.532613 66.903902 51.552157
F 4.623157 59.186815 53.718273
F 4.623157 66.906499 53.718273
F 13.537359 59.184218 54.000139
F 13.537360 66.903901 54.000138
F 22.446893 59.184218 54.280132
F 22.446893 66.903902 54.280131
F 4.508841 54.035167 57.355570
F 4.508841 61.754849 57.355570
F 13.423043 54.037765 57.637435
F 13.423043 61.757447 57.637436
F 22.332577 54.037765 57.917429
F 22.332578 61.757446 57.917429
F 6.854362 55.323849 53.790493
F 6.854362 63.043532 53.790493
F 15.764745 55.324377 54.070137
F 15.764745 63.044060 54.070137
F 24.674278 55.324377 54.350130
F 24.674278 63.044060 54.350130
F 6.740043 57.898133 57.427790
F 6.740043 65.617816 57.427791
F 15.650425 57.897605 57.707434
F 15.650425 65.617289 57.707434
F 24.559959 57.897604 57.987427
F 24.559959 65.617289 57.987427
F 6.825808 57.898132 54.699065
F 6.825808 65.617816 54.699065
F 15.736166 57.897605 54.979460
F 15.736166 65.617289 54.979461
F 24.645699 57.897605 55.259453
F 24.645699 65.617289 55.259454
F 6.940105 55.323849 51.061767
F 6.940105 63.043532 51.061766
F 15.850463 55.324376 51.342163
F 15.850463 63.044060 51.342162
F 24.759997 55.324377 51.622156
F 24.759997 63.044060 51.622156
F 9.053993 54.037765 54.769466
F 9.053993 61.757447 54.769465
F 17.963551 54.037765 55.049459
F 17.963551 61.757447 55.049459
F 9.168286 59.184218 51.132167
F 9.168286 66.903902 51.132168
F 18.077845 59.184217 51.412160
F 18.077845 66.903901 51.412161
F 9.082568 59.184218 53.860140
F 9.082568 66.903902 53.860140
F 17.992126 59.184218 54.140135
F 17.992126 66.903901 54.140135
F 8.968252 54.037764 57.497437
F 8.968252 61.757446 57.497437
F 17.877809 54.037765 57.777432
F 17.877809 61.757447 57.777433
F 2.178332 55.332357 60.916518
F 2.178332 63.052040 60.916519
F 11.081363 55.324378 61.204735
F 11.081363 63.044061 61.204736
F 19.990898 55.324376 61.484729
F 19.990898 63.044060 61.484729
F 2.064012 57.889625 64.553817
F 2.064012 65.609308 64.553817
F 10.967042 57.897604 64.842033
F 10.967042 65.617288 64.842033
F 19.876579 57.897605 65.122027
F 19.876579 65.617289 65.122027
F 2.149224 57.889624 61.842682
F 2.149224 65.609308 61.842682
F 11.052784 57.897604 62.114061
F 11.052784 65.617288 62.114061
F 19.962319 57.897605 62.394053
F 19.962319 65.617289 62.394053
F 2.263521 55.332356 58.205383
F 2.263521 63.052040 58.205383
F 11.167081 55.324378 58.476762
F 11.167081 63.044061 58.476762
F 20.076616 55.324376 58.756754
F 20.076617 63.044059 58.756754
F 4.365860 54.035167 61.905640
F 4.365860 61.754849 61.905640
F 13.280172 54.037765 62.184059
F 13.280172 61.757446 62.184058
F 22.189705 54.037765 62.464052
F 22.189705 61.757447 62.464052
F 4.480154 59.186816 58.268341
F 4.480154 66.906499 58.268341
F 13.394465 59.184218 58.546759
F 13.394465 66.903901 58.546759
F 22.304000 59.184217 58.826753
F 22.304000 66.903902 58.826753
F 4.394543 59.186815 60.992869
F 4.394543 66.906499 60.992868
F 13.308746 59.184218 61.274734
F 13.308746 66.903901 61.274734
F 22.218280 59.184218 61.554728
F 22.218279 66.903902 61.554728
F 4.280227 54.035167 64.630166
F 4.280227 61.754849 64.630167
F 13.194430 54.037765 64.912032
F 13.194430 61.757447 64.912032
F 22.103964 54.037765 65.192026
F 22.103964 61.757446 65.192026
F 6.625749 55.323849 61.065089
F 6.625749 63.043532 61.065089
F 15.536131 55.324377 61.344732
F 15.536131 63.044060 61.344732
F 24.445664 55.324377 61.624726
F 24.445664 63.044060 61.624726
F 6.511429 57.898133 64.702387
F 6.511429 65.617816 64.702387
F 15.421811 57.897605 64.982031
F 15.421811 65.617289 64.982031
F 24.331346 57.897605 65.262024
F 24.331346 65.617289 65.262024
F 6.597194 57.898132 61.973661
F 6.597194 65.617817 61.973660
F 15.507553 57.897605 62.254056
F 15.507553 65.617289 62.254056
F 24.417086 57.897605 62.534050
F 24.417086 65.617289 62.534050
F 6.711492 55.323849 58.336362
F 6.711492 63.043532 58.336362
F 15.621849 55.324376 58.616758
F 15.621849 63.044060 58.616758
F 24.531384 55.324377 58.896752
F 24.531384 63.044060 58.896751
F 8.825380 54.037765 62.044062
F 8.825380 61.757447 62.044062
F 17.734938 54.037765 62.324055
F 17.734938 61.757447 62.324055
F 26.644470 54.037765 62.604049
F 26.644470 61.757446 62.604048
F 8.939673 59.184218 58.406763
F 8.939673 66.903902 58.406763
F 17.849232 59.184217 58.686756
F 17.849232 66.903901 58.686756
F 8.853955 59.184218 61.134736
F 8.853955 66.903902 61.134736
F 17.763513 59.184218 61.414731
F 17.763513 66.903901 61.414731
F 26.673045 59.184218 61.694724
F 26.673045 66.903902 61.694723
F 8.739638 54.037765 64.772033
F 8.739638 61.757446 64.772034
F 17.649196 54.037765 65.052029
F 17.649196 61.757446 65.052029
F 26.558730 54.037765 65.332022
F 26.558730 61.757446 65.332022
F 4.823086 69.474533 47.356449
F 26.558730 69.477130 65.332022
F 13.737398 69.477130 47.634867
F 4.737454 69.474533 50.080975
F 17.649196 69.477130 65.052029
F 13.651656 69.477130 50.362840
F 9.196865 69.477130 50.222842
F 4.594473 69.474533 54.631044
F 13.508785 69.477130 54.909462
F 4.508841 69.474533 57.355570
F 13.423043 69.477130 57.637436
F 9.053993 69.477130 54.769466
F 8.968252 69.477130 57.497437
F 4.365860 69.474533 61.905640
F 13.280171 69.477130 62.184058
F 4.280227 69.474532 64.630166
F 13.194430 69.477130 64.912032
F 8.825380 69.477130 62.044062
F 26.644470 69.477130 62.604049
F 1.949718 55.332357 68.191116
F 1.949718 63.052040 68.191116
F 10.852749 55.324378 68.479331
F 10.852749 63.044061 68.479332
F 19.762284 55.324376 68.759326
F 19.762284 63.044060 68.759326
F 1.835398 57.889625 71.828414
F 1.835398 65.609308 71.828413
F 10.738429 57.897604 72.116629
F 10.738429 65.617288 72.116629
F 19.647966 57.897605 72.396624
F 19.647966 65.617289 72.396624
F 1.920611 57.889624 69.117279
F 1.920611 65.609308 69.117278
F 10.824170 57.897604 69.388657
F 10.824170 65.617288 69.388657
F 19.733706 57.897605 69.668650
F 19.733706 65.617289 69.668650
F 1.349068 55.332357 87.303768
F 1.349068 63.052040 87.303768
F 10.938468 55.324378 65.751359
F 10.938468 63.044061 65.751359
F 19.848003 55.324376 66.031351
F 19.848003 63.044059 66.031351
F 4.137246 54.035168 69.180237
F 4.137246 61.754849 69.180236
F 13.051558 54.037765 69.458655
F 13.051558 61.757446 69.458655
F 21.961092 54.037765 69.738649
F 21.961091 61.757447 69.738648
F 4.251541 59.186815 65.542939
F 4.251541 66.906499 65.542938
F 13.165851 59.184218 65.821356
F 13.165851 66.903902 65.821356
F 22.075386 59.184217 66.101349
F 22.075386 66.903902 66.101349
F 4.165930 59.186815 68.267466
F 4.165930 66.906500 68.267465
F 13.080133 59.184217 68.549331
F 13.080133 66.903901 68.549331
F 21.989666 59.184218 68.829324
F 21.989666 66.903902 68.829324
F 4.051614 54.035167 71.904763
F 4.051614 61.754849 71.904763
F 12.965816 54.037765 72.186628
F 12.965816 61.757447 72.186629
F 21.875350 54.037765 72.466622
F 21.875350 61.757446 72.466623
F 6.397136 55.323849 68.339685
F 6.397136 63.043532 68.339686
F 15.307518 55.324377 68.619329
F 15.307517 63.044060 68.619329
F 24.217051 55.324377 68.899322
F 24.217051 63.044060 68.899322
F 6.282816 57.898133 71.976984
F 6.282816 65.617816 71.976983
F 15.193198 57.897605 72.256627
F 15.193198 65.617289 72.256627
F 24.102733 57.897604 72.536620
F 24.102733 65.617289 72.536621
F 6.368581 57.898132 69.248258
F 6.368581 65.617816 69.248257
F 15.278939 57.897605 69.528653
F 15.278939 65.617289 69.528653
F 24.188472 57.897605 69.808647
F 24.188473 65.617289 69.808647
F 6.482878 55.323849 65.610958
F 6.482878 63.043533 65.610959
F 15.393236 55.324376 65.891355
F 15.393236 63.044060 65.891355
F 24.302770 55.324377 66.171348
F 24.302770 63.044060 66.171348
F 8.596767 54.037765 69.318658
F 8.596767 61.757447 69.318658
F 17.506324 54.037765 69.598652
F 17.506324 61.757447 69.598652
F 26.415857 54.037765 69.878645
F 26.415857 61.757446 69.878645
F 8.711060 59.184218 65.681360
F 8.711060 66.903902 65.681360
F 17.620619 59.184217 65.961353
F 17.620618 66.903901 65.961353
F 26.530151 59.184218 66.241347
F 26.530151 66.903902 66.241347
F 8.625341 59.184218 68.409333
F 8.625341 66.903902 68.409332
F 17.534899 59.184218 68.689328
F 17.534899 66.903902 68.689328
F 26.444431 59.184218 68.969321
F 26.444432 66.903902 68.969321
F 8.511025 54.037764 72.046630
F 8.511025 61.757446 72.046630
F 17.420583 54.037765 72.326625
F 17.420583 61.757446 72.326626
F 26.330116 54.037765 72.606618
F 26.330116 61.757446 72.606619
F 1.721105 55.332357 75.465711
F 1.721105 63.052040 75.465712
F 10.624136 55.324378 75.753927
F 10.624136 63.044061 75.753928
F 19.533671 55.324376 76.033922
F 19.533671 63.044060 76.033922
F 1.606785 57.889625 79.103009
F 1.606785 65.609308 79.103009
F 10.509815 57.897604 79.391225
F 10.509815 65.617288 79.391225
F 19.419352 57.897605 79.671219
F 19.419352 65.617289 79.671219
F 1.691998 57.889624 76.391874
F 1.691998 65.609308 76.391874
F 10.595557 57.897604 76.663253
F 10.595557 65.617288 76.663253
F 19.505093 57.897605 76.943245
F 19.505093 65.617289 76.943245
F 1.806295 55.332356 72.754576
F 1.806295 63.052040 72.754576
F 10.709854 55.324378 73.025955
F 10.709854 63.044061 73.025955
F 19.619390 55.324376 73.305947
F 19.619390 63.044059 73.305947
F 3.908633 54.035167 76.454832
F 3.908633 61.754849 76.454832
F 12.822945 54.037765 76.733251
F 12.822945 61.757446 76.733250
F 21.732478 54.037765 77.013244
F 21.732478 61.757447 77.013243
F 4.022927 59.186816 72.817534
F 4.022927 66.906499 72.817534
F 12.937238 59.184218 73.095952
F 12.937238 66.903901 73.095952
F 21.846773 59.184217 73.375946
F 21.846773 66.903902 73.375946
F 3.937317 59.186815 75.542061
F 3.937317 66.906499 75.542061
F 12.851519 59.184218 75.823926
F 12.851519 66.903901 75.823926
F 21.761053 59.184218 76.103920
F 21.761053 66.903902 76.103920
F 3.823001 54.035167 79.179358
F 3.823001 61.754849 79.179359
F 12.737203 54.037765 79.461224
F 12.737203 61.757446 79.461224
F 21.646737 54.037765 79.741217
F 21.646737 61.757446 79.741217
F 6.168522 55.323849 75.614281
F 6.168522 63.043532 75.614282
F 15.078904 55.324377 75.893924
F 15.078904 63.044060 75.893925
F 23.988438 55.324377 76.173918
F 23.988438 63.044060 76.173919
F 6.054202 57.898133 79.251578
F 6.054202 65.617816 79.251578
F 14.964584 57.897605 79.531222
F 14.964584 65.617289 79.531222
F 23.874119 57.897605 79.811215
F 23.874119 65.617289 79.811216
F 6.139968 57.898132 76.522853
F 6.139968 65.617817 76.522852
F 15.050326 57.897605 76.803248
F 15.050326 65.617289 76.803248
F 23.959859 57.897605 77.083242
F 23.959859 65.617289 77.083242
F 6.254265 55.323849 72.885555
F 6.254265 63.043532 72.885555
F 15.164623 55.324376 73.165951
F 15.164623 63.044060 73.165950
F 24.074157 55.324377 73.445945
F 24.074157 63.044060 73.445944
F 8.368153 54.037765 76.593254
F 8.368153 61.757447 76.593253
F 17.277711 54.037765 76.873247
F 17.277711 61.757447 76.873247
F 26.187243 54.037765 77.153241
F 26.187243 61.757446 77.153240
F 8.482446 59.184218 72.955956
F 8.482446 66.903902 72.955956
F 17.392005 59.184217 73.235949
F 17.392005 66.903901 73.235949
F 26.301538 59.184218 73.515942
F 26.301538 66.903902 73.515943
F 8.396728 59.184218 75.683929
F 8.396728 66.903902 75.683928
F 17.306286 59.184218 75.963923
F 17.306286 66.903901 75.963923
F 26.215818 59.184218 76.243916
F 26.215818 66.903902 76.243916
F 8.282412 54.037765 79.321225
F 8.282412 61.757446 79.321225
F 17.191969 54.037765 79.601221
F 17.191969 61.757447 79.601221
F 26.101503 54.037765 79.881214
F 26.101503 61.757446 79.881214
F 1.492492 55.332357 82.740307
F 1.492492 63.052040 82.740307
F 10.395522 55.324378 83.028523
F 10.395522 63.044061 83.028523
F 19.305058 55.324376 83.308517
F 19.305058 63.044060 83.308518
F 1.378172 57.889624 86.377605
F 1.378172 65.609308 86.377605
F 10.281202 57.897604 86.665820
F 10.281202 65.617288 86.665821
F 19.190739 57.897605 86.945816
F 19.190739 65.617289 86.945816
F 1.463384 57.889624 83.666470
F 1.463384 65.609308 83.666470
F 10.366944 57.897604 83.937848
F 10.366943 65.617288 83.937848
F 19.276480 57.897605 84.217841
F 19.276480 65.617289 84.217841
F 1.577681 55.332356 80.029171
F 1.577681 63.052040 80.029171
F 10.481241 55.324378 80.300550
F 10.481241 63.044061 80.300550
F 19.390777 55.324376 80.580543
F 19.390777 63.044059 80.580543
F 3.680020 54.035167 83.729428
F 3.680020 61.754849 83.729428
F 12.594331 54.037765 84.007846
F 12.594331 61.757446 84.007846
F 21.503864 54.037765 84.287840
F 21.503864 61.757447 84.287840
F 3.794314 59.186816 80.092130
F 3.794314 66.906499 80.092130
F 12.708625 59.184218 80.370548
F 12.708625 66.903902 80.370548
F 21.618159 59.184217 80.650540
F 21.618159 66.903902 80.650541
F 3.708703 59.186815 82.816657
F 3.708703 66.906499 82.816657
F 12.622906 59.184218 83.098522
F 12.622906 66.903901 83.098522
F 21.532440 59.184218 83.378515
F 21.532440 66.903902 83.378515
F 3.594387 54.035167 86.453954
F 3.594387 61.754849 86.453955
F 12.508589 54.037765 86.735820
F 12.508590 61.757446 86.735820
F 21.418124 54.037765 87.015814
F 21.418123 61.757446 87.015814
F 5.939909 55.323849 82.888877
F 5.939909 63.043532 82.888877
F 14.850291 55.324377 83.168521
F 14.850291 63.044060 83.168521
F 23.759824 55.324377 83.448513
F 23.759824 63.044060 83.448514
F 5.825589 57.898133 86.526175
F 5.825589 65.617816 86.526175
F 14.735971 57.897605 86.805819
F 14.735971 65.617289 86.805819
F 23.645506 57.897605 87.085812
F 23.645506 65.617289 87.085812
F 5.911354 57.898132 83.797449
F 5.911354 65.617817 83.797449
F 14.821712 57.897605 84.077845
F 14.821712 65.617289 84.077845
F 23.731246 57.897605 84.357838
F 23.731246 65.617289 84.357838
F 6.025652 55.323849 80.160151
F 6.025651 63.043533 80.160150
F 14.936009 55.324376 80.440546
F 14.936009 63.044060 80.440546
F 23.845544 55.324377 80.720539
F 23.845544 63.044060 80.720539
F 8.139540 54.037765 83.867850
F 8.139540 61.757446 83.867850
F 17.049097 54.037765 84.147843
F 17.049098 61.757447 84.147843
F 25.958630 54.037765 84.427837
F 25.958630 61.757446 84.427836
F 8.253833 59.184218 80.230551
F 8.253833 66.903902 80.230551
F 17.163392 59.184217 80.510544
F 17.163392 66.903901 80.510544
F 26.072925 59.184218 80.790538
F 26.072925 66.903902 80.790538
F 8.168115 59.184218 82.958524
F 8.168115 66.903902 82.958523
F 17.077672 59.184218 83.238519
F 17.077672 66.903901 83.238519
F 25.987205 59.184218 83.518512
F 25.987205 66.903902 83.518512
F 8.053798 54.037765 86.595822
F 8.053798 61.757446 86.595822
F 16.963356 54.037765 86.875817
F 16.963356 61.757446 86.875817
F 25.872890 54.037765 87.155810
F 25.872890 61.757446 87.155810
F 4.137246 69.474533 69.180237
F 25.872890 69.477130 87.155810
F 13.051558 69.477130 69.458655
F 4.051614 69.474533 71.904763
F 12.965816 69.477130 72.186628
F 8.596767 69.477130 69.318658
F 26.415857 69.477130 69.878645
F 8.511025 69.477130 72.046630
F 26.330116 69.477130 72.606618
F 3.908633 69.474533 76.454832
F 12.822945 69.477130 76.733251
F 3.823001 69.474533 79.179358
F 12.737203 69.477130 79.461224
F 26.187244 69.477130 77.153241
F 8.282412 69.477130 79.321225
F 26.101503 69.477130 79.881214
F 3.680020 69.474533 83.729428
F 12.594331 69.477130 84.007846
F 3.594387 69.474533 86.453954
F 12.508589 69.477130 86.735820
F 8.139540 69.477130 83.867850
F 25.958630 69.477130 84.427837
F 1.263879 55.332357 90.014904
F 1.263878 63.052040 90.014904
F 10.166909 55.324378 90.303120
F 10.166909 63.044061 90.303120
F 19.076444 55.324376 90.583114
F 19.076444 63.044060 90.583114
F 1.149558 57.889625 93.652202
F 1.149558 65.609309 93.652202
F 10.052588 57.897604 93.940417
F 10.052588 65.617288 93.940418
F 18.962126 57.897605 94.220412
F 18.962126 65.617289 94.220412
F 1.234771 57.889624 90.941067
F 1.234771 65.609308 90.941067
F 10.138330 57.897604 91.212445
F 10.138330 65.617288 91.212446
F 19.047866 57.897605 91.492437
F 19.047866 65.617289 91.492438
F 0.547481 55.285291 109.144516
F 0.547481 63.004975 109.144516
F 10.252627 55.324378 87.575147
F 10.252628 63.044061 87.575147
F 19.162163 55.324376 87.855139
F 19.162163 63.044059 87.855139
F 3.451407 54.035167 91.004025
F 3.451407 61.754849 91.004025
F 12.365718 54.037765 91.282443
F 12.365718 61.757446 91.282443
F 21.275251 54.037765 91.562437
F 21.275251 61.757447 91.562436
F 3.565700 59.186816 87.366726
F 3.565700 66.906499 87.366726
F 12.480011 59.184218 87.645144
F 12.480011 66.903901 87.645144
F 21.389546 59.184217 87.925138
F 21.389546 66.903902 87.925138
F 3.480089 59.186815 90.091253
F 3.480089 66.906500 90.091253
F 12.394293 59.184217 90.373119
F 12.394293 66.903901 90.373119
F 21.303826 59.184218 90.653113
F 21.303826 66.903902 90.653112
F 3.365774 54.035167 93.728551
F 3.365774 61.754849 93.728551
F 12.279976 54.037765 94.010416
F 12.279976 61.757447 94.010417
F 21.189510 54.037765 94.290410
F 21.189510 61.757446 94.290410
F 5.711296 55.323849 90.163473
F 5.711296 63.043532 90.163474
F 14.621677 55.324377 90.443117
F 14.621677 63.044060 90.443117
F 23.531211 55.324377 90.723111
F 23.531211 63.044060 90.723111
F 5.596976 57.898133 93.800771
F 5.596976 65.617816 93.800771
F 14.507357 57.897605 94.080415
F 14.507357 65.617289 94.080415
F 23.416892 57.897605 94.360408
F 23.416893 65.617289 94.360408
F 5.682741 57.898132 91.072045
F 5.682741 65.617817 91.072045
F 14.593099 57.897605 91.352442
F 14.593099 65.617289 91.352441
F 23.502632 57.897605 91.632435
F 23.502633 65.617289 91.632434
F 5.797038 55.323849 87.434747
F 5.797038 63.043532 87.434747
F 14.707396 55.324376 87.715143
F 14.707396 63.044060 87.715142
F 23.616931 55.324377 87.995137
F 23.616930 63.044060 87.995136
F 7.910926 54.037765 91.142447
F 7.910926 61.757447 91.142446
F 16.820484 54.037765 91.422440
F 16.820484 61.757447 91.422440
F 25.730016 54.037765 91.702433
F 25.730016 61.757446 91.702433
F 8.025219 59.184218 87.505148
F 8.025219 66.903902 87.505148
F 16.934778 59.184217 87.785141
F 16.934778 66.903901 87.785140
F 25.844311 59.184218 88.065135
F 25.844311 66.903902 88.065135
F 7.939501 59.184218 90.233121
F 7.939501 66.903902 90.233121
F 16.849059 59.184218 90.513116
F 16.849059 66.903902 90.513115
F 25.758591 59.184218 90.793109
F 25.758592 66.903902 90.793109
F 7.825184 54.037765 93.870418
F 7.825184 61.757446 93.870418
F 16.734743 54.037765 94.150414
F 16.734743 61.757446 94.150414
F 25.644276 54.037765 94.430406
F 25.644276 61.757446 94.430407
F 1.035265 55.332358 97.289502
F 1.035265 63.052041 97.289502
F 9.938296 55.324378 97.577715
F 9.938296 63.044061 97.577715
F 18.847831 55.324376 97.857710
F 18.847831 63.044060 97.857710
F 0.920907 57.889232 100.927325
F 0.920907 65.608916 100.927325
F 9.823975 57.897604 101.215013
F 9.823975 65.617288 101.215013
F 18.733512 57.897605 101.495007
F 18.733512 65.617289 101.495007
F 1.006158 57.889621 98.215743
F 1.006158 65.609305 98.215743
F 9.909716 57.897604 98.487041
F 9.909716 65.617288 98.487041
F 18.819253 57.897605 98.767033
F 18.819253 65.617289 98.767033
F 1.120454 55.332357 94.578365
F 1.120455 63.052040 94.578364
F 10.024014 55.324378 94.849743
F 10.024014 63.044061 94.849743
F 18.933550 55.324376 95.129735
F 18.933550 63.044060 95.129735
F 3.222781 54.035170 98.278705
F 3.222781 61.754851 98.278705
F 12.137105 54.037765 98.557038
F 12.137105 61.757446 98.557038
F 21.046638 54.037765 98.837032
F 21.046638 61.757447 98.837032
F 3.337087 59.186815 94.641322
F 3.337087 66.906499 94.641323
F 12.251397 59.184218 94.919740
F 12.251397 66.903902 94.919740
F 21.160933 59.184217 95.199734
F 21.160933 66.903902 95.199734
F 3.251475 59.186816 97.365853
F 3.251475 66.906500 97.365853
F 12.165679 59.184217 97.647714
F 12.165679 66.903901 97.647715
F 21.075213 59.184218 97.927708
F 21.075213 66.903902 97.927708
F 3.136355 54.035324 101.003830
F 3.136354 61.755005 101.003830
F 12.051363 54.037765 101.285011
F 12.051363 61.757447 101.285012
F 20.960897 54.037765 101.565005
F 20.960897 61.757446 101.565006
F 5.482681 55.323848 97.438073
F 5.482681 63.043532 97.438074
F 14.393064 55.324377 97.717713
F 14.393064 63.044060 97.717713
F 23.302598 55.324377 97.997706
F 23.302598 63.044060 97.997706
F 5.368358 57.898135 101.075382
F 5.368358 65.617819 101.075382
F 14.278744 57.897605 101.355010
F 14.278744 65.617289 101.355010
F 23.188279 57.897604 101.635004
F 23.188279 65.617289 101.635004
F 5.454127 57.898133 98.346642
F 5.454127 65.617817 98.346641
F 14.364486 57.897605 98.627037
F 14.364486 65.617289 98.627036
F 23.274019 57.897605 98.907030
F 23.274019 65.617289 98.907030
F 5.568424 55.323849 94.709344
F 5.568424 63.043532 94.709343
F 14.478783 55.324376 94.989739
F 14.478783 63.044060 94.989739
F 23.388317 55.324376 95.269732
F 23.388317 63.044060 95.269732
F 7.682313 54.037765 98.417042
F 7.682313 61.757447 98.417042
F 16.591870 54.037765 98.697035
F 16.591870 61.757447 98.697035
F 25.501403 54.037765 98.977029
F 25.501403 61.757446 98.977028
F 7.796606 59.184218 94.779744
F 7.796606 66.903902 94.779744
F 16.706165 59.184217 95.059737
F 16.706165 66.903901 95.059737
F 25.615698 59.184218 95.339731
F 25.615698 66.903902 95.339731
F 7.710888 59.184218 97.507716
F 7.710888 66.903902 97.507716
F 16.620446 59.184218 97.787712
F 16.620446 66.903902 97.787711
F 25.529978 59.184218 98.067705
F 25.529978 66.903902 98.067704
F 7.596567 54.037765 101.145014
F 7.596567 61.757447 101.145014
F 16.506129 54.037765 101.425009
F 16.506129 61.757447 101.425009
F 25.415663 54.037765 101.705002
F 25.415663 61.757446 101.705002
F 0.807409 55.336739 104.568509
F 0.807409 63.056423 104.568509
F 9.709683 55.324378 104.852311
F 9.709683 63.044061 104.852312
F 18.619217 55.324376 105.132305
F 18.619217 63.044060 105.132306
F 0.696319 57.880080 108.217200
F 0.696319 65.599764 108.217200
F 9.595361 57.897604 108.489609
F 9.595361 65.617288 108.489609
F 18.504899 57.897605 108.769604
F 18.504899 65.617289 108.769604
F 0.696036 57.921870 105.501016
F 0.696036 65.641554 105.501015
F 9.681103 57.897603 105.761637
F 9.681103 65.617287 105.761637
F 18.590640 57.897605 106.041629
F 18.590640 65.617289 106.041629
F 0.881757 55.328650 101.853597
F 0.881758 63.048334 101.853596
F 9.795400 55.324378 102.124339
F 9.795400 63.044061 102.124338
F 18.704936 55.324376 102.404331
F 18.704936 63.044059 102.404330
F 2.994241 54.035761 105.553975
F 2.994241 61.755443 105.553974
F 11.908491 54.037765 105.831635
F 11.908491 61.757446 105.831635
F 20.818024 54.037765 106.111627
F 20.818024 61.757447 106.111627
F 3.108396 59.186674 101.916277
F 3.108396 66.906358 101.916277
F 12.022784 59.184218 102.194336
F 12.022784 66.903902 102.194336
F 20.932320 59.184217 102.474329
F 20.932319 66.903902 102.474329
F 3.017046 59.185494 104.643565
F 3.017046 66.905178 104.643565
F 11.937066 59.184218 104.922311
F 11.937066 66.903901 104.922311
F 20.846600 59.184218 105.202303
F 20.846600 66.903902 105.202304
F 2.898568 54.037187 108.282583
F 2.898568 61.756868 108.282583
F 11.822749 54.037765 108.559608
F 11.822749 61.757447 108.559609
F 20.732284 54.037765 108.839601
F 20.732284 61.757446 108.839602
F 5.254083 55.323841 104.712688
F 5.254083 63.043524 104.712689
F 14.164451 55.324377 104.992309
F 14.164451 63.044060 104.992309
F 23.073984 55.324377 105.272302
F 23.073984 63.044060 105.272302
F 5.139799 57.898140 108.349993
F 5.139799 65.617824 108.349993
F 14.050131 57.897605 108.629607
F 14.050131 65.617289 108.629607
F 22.959665 57.897604 108.909600
F 22.959665 65.617289 108.909600
F 5.225049 57.898024 105.621331
F 5.225049 65.617708 105.621331
F 14.135872 57.897605 105.901633
F 14.135872 65.617289 105.901633
F 23.045406 57.897605 106.181626
F 23.045406 65.617289 106.181626
F 5.339752 55.323870 101.983962
F 5.339751 63.043553 101.983962
F 14.250169 55.324376 102.264335
F 14.250169 63.044060 102.264334
F 23.159703 55.324377 102.544328
F 23.159703 63.044060 102.544328
F 7.453699 54.037766 105.691638
F 7.453699 61.757447 105.691638
F 16.363257 54.037765 105.971631
F 16.363257 61.757447 105.971631
F 25.272790 54.037765 106.251625
F 25.272790 61.757446 106.251624
F 7.567992 59.184218 102.054340
F 7.567992 66.903902 102.054339
F 16.477551 59.184217 102.334332
F 16.477551 66.903901 102.334332
F 25.387085 59.184218 102.614326
F 25.387085 66.903902 102.614326
F 7.482243 59.184213 104.782315
F 7.482243 66.903897 104.782314
F 16.391833 59.184218 105.062307
F 16.391832 66.903901 105.062307
F 25.301364 59.184218 105.342300
F 25.301364 66.903902 105.342300
F 7.367899 54.037774 108.419614
F 7.367899 61.757456 108.419615
F 16.277516 54.037765 108.699605
F 16.277516 61.757447 108.699605
F 25.187049 54.037765 108.979598
F 25.187049 61.757446 108.979598
F 3.451407 69.474533 91.004025
F 25.187049 69.477130 108.979598
F 12.365718 69.477130 91.282443
F 3.365774 69.474532 93.728551
F 12.279976 69.477130 94.010417
F 7.910926 69.477130 91.142446
F 25.730017 69.477130 91.702433
F 7.825185 69.477130 93.870418
F 25.644276 69.477130 94.430406
F 3.222781 69.474535 98.278705
F 12.137104 69.477130 98.557039
F 3.136354 69.474689 101.003830
F 12.051363 69.477130 101.285012
F 7.682313 69.477130 98.417042
F 25.501403 69.477130 98.977029
F 25.415663 69.477130 101.705002
F 2.994241 69.475126 105.553975
F 11.908491 69.477130 105.831635
F 2.898568 69.476552 108.282583
F 11.822749 69.477130 108.559608
F 25.272790 69.477130 106.251625
F 0.585438 55.343737 111.863352
F 0.585438 63.063420 111.863351
F 9.481069 55.324378 112.126908
F 9.481069 63.044061 112.126908
F 18.390604 55.324376 112.406902
F 18.390604 63.044060 112.406903
F 0.473125 57.880006 115.502590
F 0.473125 65.599690 115.502591
F 9.366748 57.897604 115.764206
F 9.366748 65.617288 115.764206
F 18.276285 57.897605 116.044200
F 18.276286 65.617289 116.044200
F 0.460466 57.926096 112.777829
F 0.460466 65.645780 112.777828
F 9.452489 57.897603 113.036234
F 9.452489 65.617287 113.036234
F 18.362026 57.897605 113.316226
F 18.362026 65.617289 113.316226
F 9.566786 55.324378 109.398935
F 9.566786 63.044061 109.398935
F 18.476323 55.324376 109.678928
F 18.476323 63.044059 109.678927
F 2.766919 54.035715 112.829156
F 2.766919 61.755397 112.829156
F 11.679878 54.037765 113.106232
F 11.679878 61.757446 113.106231
F 20.589411 54.037765 113.386225
F 20.589411 61.757447 113.386224
F 2.880520 59.186019 109.191653
F 2.880520 66.905703 109.191653
F 11.794171 59.184218 109.468932
F 11.794171 66.903901 109.468933
F 20.703706 59.184217 109.748926
F 20.703706 66.903902 109.748926
F 2.784353 59.185259 111.919987
F 2.784353 66.904944 111.919987
F 11.708452 59.184218 112.196907
F 11.708452 66.903902 112.196907
F 20.617986 59.184218 112.476901
F 20.617986 66.903902 112.476901
F 2.673272 54.035341 115.556221
F 2.673271 61.755023 115.556221
F 11.594136 54.037765 115.834205
F 11.594136 61.757447 115.834205
F 20.503670 54.037765 116.114198
F 20.503670 61.757447 116.114199
F 5.025534 55.323850 111.987291
F 5.025534 63.043534 111.987291
F 13.935837 55.324377 112.266905
F 13.935837 63.044060 112.266906
F 22.845370 55.324377 112.546899
F 22.845370 63.044060 112.546899
F 4.911225 57.898117 115.624585
F 4.911225 65.617800 115.624585
F 13.821517 57.897605 115.904203
F 13.821517 65.617289 115.904203
F 22.731052 57.897604 116.184197
F 22.731052 65.617289 116.184197
F 4.995974 57.898033 112.895939
F 4.995974 65.617717 112.895939
F 13.907259 57.897605 113.176229
F 13.907259 65.617289 113.176229
F 22.816793 57.897605 113.456223
F 22.816793 65.617289 113.456223
F 5.110339 55.323998 109.258666
F 5.110339 63.043681 109.258666
F 14.021556 55.324376 109.538931
F 14.021556 63.044060 109.538931
F 22.931090 55.324377 109.818925
F 22.931090 63.044060 109.818924
F 7.225089 54.037767 112.966234
F 7.225089 61.757449 112.966233
F 16.134644 54.037765 113.246228
F 16.134644 61.757447 113.246228
F 25.044176 54.037765 113.526221
F 25.044176 61.757446 113.526221
F 7.339380 59.184217 109.328936
F 7.339380 66.903901 109.328936
F 16.248938 59.184217 109.608929
F 16.248938 66.903901 109.608929
F 25.158471 59.184218 109.888922
F 25.158471 66.903902 109.888923
F 7.253594 59.184206 112.056915
F 7.253594 66.903891 112.056915
F 16.163219 59.184218 112.336904
F 16.163219 66.903902 112.336904
F 25.072751 59.184218 112.616897
F 25.072751 66.903902 112.616897
F 7.139298 54.037773 115.694211
F 7.139298 61.757455 115.694211
F 16.048902 54.037765 115.974201
F 16.048902 61.757447 115.974202
F 24.958436 54.037765 116.254194
F 24.958436 61.757446 116.254195
F 0.367835 55.343132 119.144304
F 0.367835 63.062815 119.144304
F 9.252456 55.324378 119.401504
F 9.252456 63.044061 119.401504
F 18.161991 55.324376 119.681498
F 18.161991 63.044060 119.681498
F 0.256878 57.880681 122.788492
F 0.256878 65.600364 122.788492
F 9.138135 57.897604 123.038798
F 9.138135 65.617288 123.038798
F 18.047672 57.897605 123.318792
F 18.047672 65.617289 123.318792
F 0.294295 57.901487 120.053362
F 0.294295 65.621171 120.053361
F 9.223876 57.897603 120.310829
F 9.223877 65.617287 120.310829
F 18.133412 57.897605 120.590821
F 18.133412 65.617289 120.590821
F 0.374925 55.307229 116.413362
F 0.374925 63.026913 116.413362
F 9.338173 55.324378 116.673532
F 9.338173 63.044061 116.673531
F 18.247709 55.324376 116.953524
F 18.247709 63.044059 116.953523
F 2.540297 54.034218 120.104366
F 2.540297 61.753900 120.104366
F 11.451264 54.037765 120.380827
F 11.451264 61.757446 120.380827
F 20.360798 54.037765 120.660820
F 20.360798 61.757447 120.660820
F 2.653117 59.186741 116.466594
F 2.653117 66.906425 116.466594
F 11.565557 59.184218 116.743529
F 11.565557 66.903901 116.743529
F 20.475093 59.184217 117.023521
F 20.475093 66.903902 117.023522
F 2.562911 59.188142 119.192290
F 2.562911 66.907826 119.192290
F 11.479839 59.184217 119.471503
F 11.479839 66.903901 119.471503
F 20.389372 59.184218 119.751496
F 20.389372 66.903902 119.751496
F 2.452665 54.032825 122.828377
F 2.452664 61.752507 122.828377
F 11.365523 54.037765 123.108796
F 11.365523 61.757447 123.108797
F 20.275057 54.037765 123.388790
F 20.275057 61.757446 123.388790
F 4.797002 55.323869 119.261879
F 4.797002 63.043553 119.261879
F 13.707224 55.324377 119.541501
F 13.707224 63.044060 119.541502
F 22.616757 55.324377 119.821494
F 22.616757 63.044060 119.821495
F 4.682735 57.898086 122.899118
F 4.682735 65.617770 122.899118
F 13.592904 57.897605 123.178795
F 13.592904 65.617289 123.178795
F 22.502439 57.897604 123.458788
F 22.502439 65.617289 123.458788
F 4.768013 57.898170 120.170446
F 4.768013 65.617854 120.170446
F 13.678646 57.897605 120.450825
F 13.678646 65.617289 120.450825
F 22.588179 57.897605 120.730818
F 22.588179 65.617289 120.730818
F 4.881909 55.323868 116.533190
F 4.881908 63.043551 116.533189
F 13.792942 55.324376 116.813527
F 13.792942 63.044060 116.813527
F 22.702477 55.324376 117.093521
F 22.702477 63.044060 117.093520
F 6.996485 54.037768 120.240828
F 6.996485 61.757450 120.240827
F 15.906030 54.037765 120.520823
F 15.906030 61.757447 120.520823
F 24.815563 54.037765 120.800817
F 24.815563 61.757446 120.800816
F 7.110771 59.184215 116.603529
F 7.110771 66.903899 116.603530
F 16.020325 59.184217 116.883524
F 16.020325 66.903901 116.883525
F 24.929858 59.184218 117.163519
F 24.929858 66.903902 117.163519
F 7.025035 59.184215 119.331506
F 7.025035 66.903899 119.331506
F 15.934606 59.184218 119.611499
F 15.934605 66.903902 119.611500
F 24.844138 59.184218 119.891493
F 24.844138 66.903902 119.891493
F 6.910740 54.037768 122.968805
F 6.910740 61.757450 122.968805
F 15.820289 54.037765 123.248793
F 15.820289 61.757446 123.248794
F 24.729822 54.037765 123.528786
F 24.729822 61.757446 123.528787
F 0.122738 55.325833 126.416594
F 0.122738 63.045517 126.416594
F 9.023254 55.324120 126.674953
F 9.023254 63.043803 126.674953
F 17.932794 55.324119 126.954944
F 17.932794 63.043803 126.954944
F 24.350679 61.748247 130.769075
F 26.578060 57.888406 130.839073
F 24.350679 54.028566 130.769075
F 26.578060 65.608089 130.839073
F 8.758832 57.889009 130.279522
F 8.758832 65.608694 130.279523
F 17.668527 57.888406 130.559079
F 17.668527 65.608090 130.559080
F 0.114357 57.879545 127.269459
F 0.114357 65.599229 127.269460
F 8.992028 57.896421 127.574230
F 8.992027 65.616105 127.574230
F 17.901640 57.896413 127.854184
F 17.901640 65.616097 127.854184
F 0.209535 55.332357 123.674222
F 0.209535 63.052041 123.674222
F 9.109561 55.324376 123.948014
F 9.109561 63.044059 123.948013
F 18.019097 55.324374 124.228006
F 18.019097 63.044058 124.228005
F 2.303740 54.028093 127.364326
F 2.303740 61.747775 127.364326
F 11.219492 54.036573 127.644190
F 11.219492 61.756254 127.644189
F 20.129025 54.036573 127.924183
F 20.129025 61.756255 127.924182
F 2.427096 59.188744 123.741198
F 2.427096 66.908428 123.741198
F 11.336944 59.184216 124.018010
F 11.336944 66.903900 124.018010
F 20.246480 59.184215 124.298004
F 20.246480 66.903900 124.298004
F 2.343071 59.189693 126.461494
F 2.343071 66.909377 126.461493
F 11.250638 59.183960 126.744949
F 11.250638 66.903643 126.744949
F 20.160176 59.183961 127.024943
F 20.160176 66.903645 127.024943
F 2.137172 53.982485 130.053809
F 2.137172 61.702167 130.053809
F 10.986375 54.028568 130.349085
F 10.986375 61.748250 130.349085
F 19.895912 54.028566 130.629078
F 19.895913 61.748247 130.629078
F 4.566570 55.323450 126.535051
F 4.566570 63.043133 126.535051
F 13.478027 55.324120 126.814947
F 13.478027 63.043803 126.814947
F 22.387561 55.324120 127.094941
F 22.387561 63.043803 127.094941
F 4.364675 57.854656 130.114462
F 4.364675 65.574340 130.114462
F 13.213759 57.888406 130.419083
F 13.213759 65.608090 130.419082
F 22.123295 57.888405 130.699076
F 22.123295 65.608089 130.699076
F 4.533663 57.898781 127.428805
F 4.533663 65.618465 127.428805
F 13.446873 57.896413 127.714187
F 13.446873 65.616097 127.714187
F 22.356406 57.896412 127.994181
F 22.356406 65.616096 127.994181
F 4.654025 55.323850 123.807658
F 4.654025 63.043534 123.807657
F 13.564329 55.324374 124.088009
F 13.564330 63.044058 124.088008
F 22.473864 55.324375 124.368003
F 22.473864 63.044058 124.368002
F 6.764578 54.036623 127.504239
F 6.764578 61.756305 127.504239
F 15.674258 54.036572 127.784186
F 15.674258 61.756254 127.784186
F 24.583791 54.036572 128.064180
F 24.583791 61.756254 128.064179
F 6.882170 59.184212 123.878000
F 6.882170 66.903895 123.878000
F 15.791711 59.184215 124.158007
F 15.791711 66.903899 124.158007
F 24.701245 59.184216 124.438001
F 24.701245 66.903900 124.438001
F 6.795483 59.183800 126.604750
F 6.795483 66.903484 126.604750
F 15.705409 59.183961 126.884946
F 15.705409 66.903645 126.884946
F 24.614941 59.183961 127.164939
F 24.614941 66.903645 127.164939
F 6.530468 54.029686 130.209658
F 6.530468 61.749368 130.209658
F 15.441145 54.028566 130.489081
F 15.441145 61.748247 130.489081
F 2.766919 69.475081 112.829156
F 11.679878 69.477130 113.106232
F 15.441145 69.467931 130.489081
F 2.673271 69.474706 115.556221
F 11.594136 69.477130 115.834205
F 6.530468 69.469052 130.209658
F 25.044176 69.477130 113.526221
F 24.958436 69.477130 116.254194
F 2.540297 69.473584 120.104366
F 11.451264 69.477130 120.380827
F 2.452664 69.472190 122.828377
F 11.365523 69.477130 123.108796
F 24.815563 69.477130 120.800817
F 15.820289 69.477130 123.248793
F 24.729822 69.477130 123.528786
F 24.350679 69.467931 130.769074
F 2.303740 69.467458 127.364326
F 11.219492 69.475938 127.644190
F 20.129025 69.475938 127.924183
F 2.137172 69.421851 130.053808
F 24.583791 69.475938 128.064179
F 10.986375 69.467933 130.349085
F 19.895912 69.467931 130.629078
F 15.674258 69.475938 127.784186
F 6.764578 69.475988 127.504239
F 30.732495 1.287804 3.579188
F 30.732495 9.007482 3.579188
F 30.732495 16.727166 3.579188
F 39.642021 1.287804 3.859181
F 39.642021 9.007483 3.859181
F 39.642021 16.727166 3.859181
F 48.563194 1.285709 4.141725
F 48.563194 9.005387 4.141725
F 48.563194 16.725071 4.141725
F 30.615016 3.859841 7.205365
F 30.615016 11.579520 7.205365
F 39.524541 3.859841 7.485359
F 39.524541 11.579520 7.485359
F 48.449097 3.862888 7.767781
F 48.449097 11.582567 7.767781
F 30.701340 3.860096 4.478428
F 30.701340 11.579775 4.478428
F 39.610867 3.860096 4.758422
F 39.610866 11.579775 4.758421
F 48.532768 3.862281 5.037976
F 48.532768 11.581960 5.037976
F 30.965584 1.295811 0.874292
F 30.965584 9.015489 0.874292
F 30.965584 16.735173 0.874291
F 39.875110 1.295811 1.154285
F 39.875110 9.015489 1.154285
F 39.875110 16.735173 1.154285
F 48.793330 1.296621 1.435574
F 48.793330 9.016299 1.435574
F 48.793330 16.735983 1.435574
F 32.928724 7.719935 4.548427
F 32.928724 15.439617 4.548426
F 32.928724 0.000257 4.548427
F 41.838254 7.719935 4.828421
F 41.838254 15.439616 4.828420
F 41.838254 0.000256 4.828421
F 50.835383 7.750445 5.095863
F 50.835383 15.470127 5.095863
F 50.835383 0.030767 5.095863
F 33.192963 5.155650 0.944291
F 33.192963 12.875331 0.944290
F 42.102491 5.155650 1.224284
F 42.102491 12.875330 1.224283
F 51.026640 5.163087 1.508901
F 51.026639 12.882768 1.508901
F 32.959874 5.147643 3.649186
F 32.959874 12.867324 3.649187
F 41.869405 5.147644 3.929179
F 41.869405 12.867324 3.929179
F 50.869332 5.114561 4.241592
F 50.869332 12.834242 4.241593
F 32.842399 7.719680 7.275363
F 32.842399 15.439362 7.275364
F 32.842399 0.000002 7.275364
F 41.751929 7.719679 7.555356
F 41.751930 15.439361 7.555357
F 41.751929 0.000000 7.555357
F 50.784959 7.764561 7.874116
F 50.784960 15.484242 7.874116
F 50.784959 0.044882 7.874116
F 35.187258 1.287804 3.719184
F 35.187258 9.007483 3.719184
F 35.187258 16.727166 3.719185
F 44.096893 1.287782 3.999199
F 44.096894 9.007460 3.999199
F 44.096893 16.727144 3.999199
F 35.069778 3.859841 7.345362
F 35.069778 11.579520 7.345362
F 43.979435 3.859868 7.625377
F 43.979435 11.579547 7.625378
F 35.156103 3.860096 4.618425
F 35.156103 11.579775 4.618425
F 44.065748 3.860122 4.898407
F 44.065749 11.579801 4.898407
F 35.420347 1.295811 1.014288
F 35.420347 9.015490 1.014288
F 35.420346 16.735173 1.014288
F 44.329968 1.295790 1.294274
F 44.329969 9.015468 1.294274
F 44.329968 16.735152 1.294273
F 37.383487 7.719935 4.688423
F 37.383487 15.439616 4.688423
F 37.383487 0.000257 4.688423
F 46.294556 7.720081 4.968371
F 46.294556 15.439763 4.968371
F 46.294556 0.000403 4.968371
F 28.473960 7.719935 4.408430
F 28.473960 15.439617 4.408429
F 28.473960 0.000257 4.408430
F 37.647725 5.155650 1.084287
F 37.647725 12.875331 1.084287
F 46.557320 5.155693 1.364295
F 46.557320 12.875373 1.364294
F 28.738201 5.155650 0.804294
F 28.738201 12.875330 0.804293
F 37.414637 5.147643 3.789183
F 37.414637 12.867323 3.789183
F 46.325836 5.147506 4.069342
F 46.325836 12.867187 4.069342
F 28.505111 5.147643 3.509189
F 28.505111 12.867323 3.509189
F 37.297162 7.719680 7.415360
F 37.297161 15.439362 7.415360
F 37.297162 0.000002 7.415360
F 46.208629 7.719778 7.695482
F 46.208629 15.439460 7.695483
F 46.208629 0.000100 7.695482
F 28.387637 7.719680 7.135367
F 28.387636 15.439361 7.135367
F 28.387637 0.000002 7.135367
F 30.500722 1.286612 10.842550
F 30.500722 9.006290 10.842550
F 30.500722 16.725974 10.842550
F 39.410248 1.286612 11.122544
F 39.410248 9.006290 11.122544
F 39.410248 16.725974 11.122544
F 48.335363 1.283814 11.404611
F 48.335363 9.003492 11.404611
F 48.335363 16.723176 11.404611
F 30.386403 3.859839 14.479847
F 30.386403 11.579518 14.479848
F 39.295928 3.859839 14.759840
F 39.295928 11.579518 14.759841
F 48.217275 3.860692 15.040519
F 48.217275 11.580371 15.040519
F 30.472144 3.859839 11.751874
F 30.472144 11.579518 11.751875
F 39.381669 3.859839 12.031868
F 39.381669 11.579518 12.031868
F 48.305508 3.862315 12.310767
F 48.305508 11.581993 12.310767
F 30.586442 1.286612 8.114580
F 30.586442 9.006291 8.114580
F 30.586442 16.725974 8.114579
F 39.495967 1.286612 8.394574
F 39.495967 9.006291 8.394574
F 39.495967 16.725974 8.394573
F 48.420687 1.283648 8.673291
F 48.420687 9.003327 8.673291
F 48.420687 16.723010 8.673290
F 32.699527 7.719678 11.821872
F 32.699527 15.439360 11.821872
F 53.370510 16.696963 16.112817
F 41.609058 7.719677 12.101867
F 41.609058 15.439358 12.101867
F 53.370509 8.977279 16.112817
F 50.672193 7.776096 12.349187
F 50.672193 15.495778 12.349187
F 50.672193 0.056418 12.349187
F 32.813821 5.146452 8.184578
F 32.813821 12.866132 8.184578
F 41.723351 5.146452 8.464572
F 41.723351 12.866133 8.464572
F 50.745411 5.107615 8.723975
F 50.745411 12.827295 8.723975
F 32.728102 5.146451 10.912548
F 32.728102 12.866132 10.912548
F 41.637633 5.146452 11.192541
F 41.637633 12.866132 11.192541
F 50.699458 5.090252 11.518064
F 50.699458 12.809933 11.518064
F 32.613786 7.719678 14.549845
F 32.613786 15.439360 14.549846
F 53.370509 1.257601 16.112817
F 41.523316 7.719677 14.829838
F 41.523316 15.439359 14.829839
F 53.463201 11.570891 19.783898
F 50.517882 7.747379 15.129144
F 50.517880 15.467060 15.129144
F 50.517881 0.027701 15.129144
F 34.955486 1.286612 10.982547
F 34.955486 9.006290 10.982547
F 34.955486 16.725974 10.982547
F 43.865129 1.286589 11.262558
F 43.865130 9.006268 11.262558
F 43.865130 16.725951 11.262558
F 34.841165 3.859839 14.619844
F 34.841165 11.579518 14.619844
F 43.750773 3.859853 14.899847
F 43.750773 11.579531 14.899848
F 34.926906 3.859839 11.891871
F 34.926906 11.579518 11.891871
F 43.836538 3.859859 12.171854
F 43.836539 11.579538 12.171853
F 35.041204 1.286612 8.254577
F 35.041204 9.006291 8.254577
F 35.041204 16.725974 8.254577
F 43.950858 1.286586 8.534556
F 43.950858 9.006264 8.534556
F 43.950858 16.725948 8.534556
F 37.154290 7.719678 11.961870
F 37.154290 15.439359 11.961869
F 53.463201 3.851212 19.783898
F 46.065791 7.719812 12.241845
F 46.065791 15.439494 12.241845
F 46.065791 0.000134 12.241845
F 28.244764 7.719678 11.681876
F 28.244764 15.439359 11.681876
F 53.408654 11.601426 0.688008
F 37.268583 5.146451 8.324575
F 37.268583 12.866132 8.324575
F 46.180047 5.146326 8.604561
F 46.180047 12.866007 8.604560
F 28.359059 5.146451 8.044582
F 28.359059 12.866131 8.044582
F 37.182864 5.146451 11.052545
F 37.182864 12.866131 11.052545
F 46.094198 5.146282 11.332718
F 46.094198 12.865963 11.332718
F 28.273339 5.146451 10.772552
F 28.273339 12.866131 10.772552
F 37.068548 7.719678 14.689842
F 37.068548 15.439360 14.689842
F 53.408654 3.881747 0.688008
F 45.979390 7.720039 14.970141
F 45.979390 15.439720 14.970141
F 45.979390 0.000360 14.970141
F 28.159024 7.719678 14.409849
F 28.159024 15.439360 14.409850
F 53.438019 16.723265 18.861432
F 30.272109 1.286612 18.117146
F 30.272109 9.006290 18.117146
F 30.272109 16.725974 18.117146
F 39.181635 1.286612 18.397139
F 39.181635 9.006290 18.397139
F 39.181635 16.725974 18.397139
F 48.097521 1.288516 18.676063
F 48.097521 9.008195 18.676063
F 48.097521 16.727878 18.676064
F 30.157790 3.859839 21.754443
F 30.157790 11.579518 21.754443
F 35.487584 3.850640 0.111693
F 35.487584 11.570319 0.111693
F 44.397125 3.850649 0.391687
F 44.397125 11.570328 0.391687
F 30.243531 3.859839 19.026471
F 30.243531 11.579518 19.026470
F 39.153056 3.859839 19.306463
F 39.153056 11.579518 19.306463
F 48.067367 3.857446 19.587885
F 48.067367 11.577125 19.587885
F 30.357828 1.286612 15.389172
F 30.357829 9.006290 15.389172
F 30.357829 16.725974 15.389172
F 39.267353 1.286612 15.669165
F 39.267353 9.006290 15.669165
F 39.267353 16.725973 15.669165
F 48.186530 1.286381 15.949147
F 48.186530 9.006059 15.949147
F 48.186530 16.725742 15.949147
F 32.470914 7.719678 19.096469
F 32.470914 15.439360 19.096469
F 53.438020 9.003581 18.861431
F 41.380444 7.719677 19.376463
F 41.380444 15.439359 19.376462
F 53.438020 1.283903 18.861431
F 50.309879 7.722753 19.657651
F 50.309880 15.442435 19.657650
F 50.309879 0.003075 19.657651
F 32.585208 5.146451 15.459171
F 32.585208 12.866132 15.459170
F 41.494737 5.146452 15.739164
F 41.494737 12.866133 15.739164
F 50.531816 5.100169 15.992225
F 50.531815 12.819850 15.992225
F 32.499489 5.146451 18.187144
F 32.499489 12.866132 18.187144
F 41.409018 5.146452 18.467136
F 41.409018 12.866132 18.467137
F 50.312256 5.155820 18.735047
F 50.312256 12.875501 18.735047
F 32.385173 7.719678 21.824442
F 32.385173 15.439360 21.824442
F 53.332658 16.680325 8.820886
F 37.714968 7.710479 0.181691
F 37.714968 15.430161 0.181691
F 53.332658 8.960642 8.820887
F 46.626633 7.710700 0.461910
F 46.626633 15.430382 0.461910
F 53.332658 1.240964 8.820887
F 34.726872 1.286612 18.257143
F 34.726872 9.006290 18.257143
F 34.726872 16.725974 18.257143
F 43.636440 1.286608 18.537138
F 43.636440 9.006287 18.537138
F 43.636440 16.725970 18.537138
F 53.305675 8.950966 11.617317
F 53.305675 1.231288 11.617317
F 39.942349 3.850641 0.251689
F 39.942349 11.570320 0.251690
F 48.854262 3.853283 0.532281
F 48.854262 11.572962 0.532282
F 34.698293 3.859839 19.166468
F 34.698293 11.579518 19.166467
F 43.607850 3.859840 19.446461
F 43.607850 11.579519 19.446461
F 34.812591 1.286612 15.529169
F 34.812591 9.006291 15.529169
F 34.812591 16.725974 15.529169
F 43.722183 1.286603 15.809157
F 43.722183 9.006281 15.809157
F 43.722183 16.725965 15.809156
F 36.925677 7.719678 19.236466
F 36.925677 15.439359 19.236466
F 53.303555 11.636712 12.450277
F 45.836229 7.720153 19.516147
F 45.836229 15.439835 19.516147
F 45.836229 0.000474 19.516147
F 28.016150 7.719678 18.956472
F 28.016150 15.439360 18.956472
F 53.303554 3.917033 12.450277
F 37.039970 5.146451 15.599167
F 37.039970 12.866132 15.599167
F 45.951076 5.146168 15.879016
F 45.951076 12.865848 15.879016
F 28.130445 5.146451 15.319174
F 28.130445 12.866131 15.319173
F 36.954251 5.146451 18.327140
F 36.954251 12.866131 18.327140
F 45.864602 5.145925 18.607546
F 45.864602 12.865606 18.607547
F 28.044726 5.146451 18.047147
F 28.044725 12.866131 18.047148
F 33.260205 7.710479 0.041695
F 33.260205 15.430161 0.041695
F 53.331433 11.624700 15.248550
F 42.169740 7.710478 0.321687
F 42.169740 15.430160 0.321687
F 53.331432 3.905022 15.248549
F 27.930410 7.719678 21.684446
F 51.175023 7.755203 0.646319
F 27.930410 15.439360 21.684446
F 51.175024 15.474884 0.646319
F 53.305675 16.670649 11.617317
F 51.175023 0.035524 0.646319
F 53.373023 1.257613 4.330418
F 53.373023 8.977291 4.330418
F 53.373023 16.696974 4.330418
F 53.346416 3.897958 7.969620
F 53.346416 11.617637 7.969620
F 53.365311 3.893888 5.193020
F 53.365311 11.613567 5.193020
F 53.444885 1.284050 1.582898
F 53.444885 9.003728 1.582898
F 53.444885 16.723411 1.582898
F 30.043496 1.286612 25.391742
F 30.043496 9.006290 25.391742
F 30.043496 16.725974 25.391743
F 38.953021 1.286612 25.671736
F 38.953021 9.006290 25.671736
F 38.953021 16.725974 25.671736
F 47.867340 1.289208 25.950147
F 47.867340 9.008886 25.950147
F 47.867340 16.728570 25.950148
F 29.929177 3.859839 29.029040
F 29.929177 11.579518 29.029040
F 38.838701 3.859839 29.309033
F 38.838701 11.579518 29.309033
F 47.753019 3.857243 29.587452
F 47.753019 11.576921 29.587452
F 30.014917 3.859839 26.301067
F 30.014917 11.579518 26.301067
F 38.924443 3.859839 26.581060
F 38.924443 11.579518 26.581060
F 47.838652 3.857243 26.862925
F 47.838652 11.576922 26.862925
F 30.129215 1.286612 22.663769
F 30.129215 9.006290 22.663769
F 30.129215 16.725974 22.663769
F 39.038740 1.286612 22.943762
F 39.038740 9.006290 22.943762
F 39.038740 16.725974 22.943762
F 47.952966 1.289198 23.225521
F 47.952966 9.008876 23.225521
F 47.952967 16.728559 23.225521
F 32.242300 7.719678 26.371065
F 32.242300 15.439360 26.371065
F 53.463958 16.733954 37.980125
F 41.151830 7.719678 26.651059
F 41.151830 15.439359 26.651059
F 53.463958 9.014270 37.980125
F 50.054869 7.711699 26.939275
F 50.054869 15.431380 26.939274
F 53.463958 1.294592 37.980125
F 32.356594 5.146451 22.733767
F 32.356594 12.866132 22.733767
F 41.266123 5.146452 23.013760
F 41.266123 12.866132 23.013760
F 50.169161 5.154440 23.301904
F 50.169161 12.874120 23.301904
F 32.270875 5.146451 25.461740
F 32.270875 12.866132 25.461741
F 41.180405 5.146452 25.741733
F 41.180405 12.866132 25.741733
F 50.083975 5.154432 26.013108
F 50.083974 12.874113 26.013108
F 32.156559 7.719678 29.099038
F 32.156559 15.439360 29.099039
F 53.463967 11.571538 41.619219
F 41.066088 7.719677 29.379031
F 41.066088 15.439359 29.379032
F 53.463967 3.851859 41.619219
F 49.969657 7.711699 29.650410
F 49.969657 15.431380 29.650411
F 53.463955 11.571566 22.497030
F 34.498259 1.286612 25.531739
F 34.498259 9.006290 25.531739
F 34.498259 16.725974 25.531739
F 43.407814 1.286612 25.811732
F 43.407814 9.006290 25.811732
F 43.407814 16.725973 25.811732
F 34.383938 3.859839 29.169036
F 34.383938 11.579518 29.169036
F 43.293494 3.859840 29.449031
F 43.293494 11.579519 29.449031
F 34.469680 3.859839 26.441064
F 34.469680 11.579518 26.441063
F 43.379235 3.859840 26.721058
F 43.379235 11.579519 26.721058
F 34.583977 1.286612 22.803765
F 34.583977 9.006291 22.803765
F 34.583977 16.725974 22.803765
F 43.493532 1.286611 23.083759
F 43.493532 9.006290 23.083759
F 43.493532 16.725973 23.083759
F 36.697063 7.719678 26.511062
F 36.697063 15.439359 26.511062
F 53.463955 3.851887 22.497030
F 45.607447 7.720206 26.790705
F 45.607447 15.439888 26.790704
F 45.607447 0.000528 26.790705
F 27.787537 7.719678 26.231069
F 27.787537 15.439360 26.231069
F 53.463969 16.733954 40.692599
F 36.811356 5.146451 22.873764
F 36.811356 12.866132 22.873763
F 45.721740 5.145922 23.153406
F 45.721740 12.865603 23.153406
F 27.901832 5.146451 22.593771
F 27.901832 12.866131 22.593771
F 36.725638 5.146451 25.601737
F 36.725638 12.866131 25.601738
F 45.635998 5.145922 25.882134
F 45.635998 12.865603 25.882134
F 27.816112 5.146451 25.321744
F 27.816112 12.866131 25.321745
F 36.611322 7.719678 29.239035
F 36.611322 15.439360 29.239035
F 53.463969 9.014270 40.692599
F 45.521681 7.720207 29.519432
F 45.521681 15.439888 29.519432
F 45.521681 0.000528 29.519432
F 27.701797 7.719678 28.959042
F 27.701797 15.439360 28.959042
F 53.463969 1.294592 40.692599
F 29.814882 1.286612 32.666338
F 29.814882 9.006290 32.666338
F 29.814882 16.725974 32.666339
F 38.724408 1.286612 32.946331
F 38.724408 9.006290 32.946331
F 38.724408 16.725974 32.946332
F 47.638725 1.289209 33.224750
F 47.638725 9.008887 33.224751
F 47.638725 16.728571 33.224751
F 29.700563 3.859839 36.303635
F 29.700563 11.579518 36.303635
F 38.610088 3.859839 36.583628
F 38.610088 11.579518 36.583629
F 47.524406 3.857243 36.862047
F 47.524406 11.576921 36.862048
F 29.786304 3.859839 33.575663
F 29.786304 11.579518 33.575662
F 38.695830 3.859839 33.855655
F 38.695830 11.579518 33.855655
F 47.610038 3.857243 34.137521
F 47.610038 11.576922 34.137521
F 29.900601 1.286612 29.938365
F 29.900601 9.006290 29.938365
F 29.900601 16.725974 29.938365
F 38.810127 1.286612 30.218357
F 38.810126 9.006290 30.218357
F 38.810126 16.725973 30.218358
F 47.724335 1.289209 30.500223
F 47.724335 9.008887 30.500223
F 47.724335 16.728570 30.500222
F 32.013687 7.719678 33.645661
F 32.013687 15.439360 33.645661
F 53.463958 16.733954 30.701938
F 40.923216 7.719678 33.925654
F 40.923217 15.439359 33.925654
F 53.463958 9.014270 30.701939
F 49.826256 7.711698 34.213871
F 49.826256 15.431380 34.213871
F 53.463958 1.294592 30.701938
F 32.127981 5.146451 30.008363
F 32.127981 12.866132 30.008363
F 41.037510 5.146452 30.288357
F 41.037510 12.866132 30.288356
F 49.940550 5.154430 30.576572
F 49.940550 12.874111 30.576572
F 32.042261 5.146451 32.736337
F 32.042262 12.866132 32.736337
F 40.951792 5.146452 33.016329
F 40.951792 12.866132 33.016329
F 49.855360 5.154430 33.287708
F 49.855360 12.874111 33.287709
F 31.927946 7.719678 36.373634
F 31.927946 15.439360 36.373634
F 53.463967 11.571538 34.341031
F 40.837475 7.719677 36.653626
F 40.837475 15.439359 36.653626
F 53.463967 3.851859 34.341032
F 49.741044 7.711699 36.925006
F 49.741043 15.431380 36.925006
F 53.463957 11.571538 37.053505
F 34.269645 1.286612 32.806335
F 34.269645 9.006290 32.806335
F 34.269645 16.725974 32.806335
F 43.179200 1.286611 33.086329
F 43.179200 9.006290 33.086329
F 43.179200 16.725973 33.086329
F 34.155325 3.859839 36.443632
F 34.155325 11.579518 36.443632
F 43.064880 3.859840 36.723626
F 43.064880 11.579519 36.723626
F 34.241066 3.859839 33.715659
F 34.241066 11.579518 33.715659
F 43.150622 3.859840 33.995654
F 43.150622 11.579519 33.995654
F 34.355364 1.286612 30.078361
F 34.355364 9.006291 30.078361
F 34.355364 16.725974 30.078361
F 43.264918 1.286611 30.358356
F 43.264918 9.006290 30.358356
F 43.264919 16.725974 30.358355
F 36.468450 7.719678 33.785658
F 36.468450 15.439359 33.785658
F 53.463956 3.851860 37.053505
F 45.378833 7.720207 34.065300
F 45.378833 15.439889 34.065300
F 45.378833 0.000528 34.065300
F 27.558923 7.719678 33.505664
F 27.558923 15.439360 33.505663
F 53.463969 16.733954 33.414412
F 36.582743 5.146451 30.148360
F 36.582743 12.866132 30.148359
F 45.493127 5.145922 30.428002
F 45.493127 12.865603 30.428002
F 27.673218 5.146451 29.868366
F 27.673218 12.866131 29.868366
F 36.497024 5.146451 32.876333
F 36.497024 12.866131 32.876333
F 45.407384 5.145922 33.156730
F 45.407384 12.865603 33.156730
F 27.587499 5.146451 32.596340
F 27.587498 12.866131 32.596340
F 36.382708 7.719678 36.513631
F 36.382708 15.439360 36.513631
F 53.463969 9.014270 33.414412
F 45.293068 7.720207 36.794027
F 45.293068 15.439888 36.794027
F 45.293068 0.000528 36.794027
F 27.473183 7.719678 36.233637
F 27.473183 15.439360 36.233637
F 53.463969 1.294592 33.414412
F 29.586269 1.286612 39.940934
F 29.586269 9.006290 39.940934
F 29.586268 16.725974 39.940934
F 38.495795 1.286612 40.220927
F 38.495795 9.006290 40.220927
F 38.495795 16.725974 40.220927
F 47.410111 1.289209 40.499346
F 47.410111 9.008887 40.499346
F 47.410111 16.728570 40.499346
F 29.471950 3.859839 43.578231
F 29.471950 11.579518 43.578232
F 39.067315 3.859839 22.034436
F 39.067314 11.579518 22.034436
F 47.981634 3.857247 22.312829
F 47.981634 11.576925 22.312829
F 29.557690 3.859839 40.850259
F 29.557690 11.579518 40.850259
F 38.467216 3.859839 41.130252
F 38.467216 11.579518 41.130252
F 47.381425 3.857243 41.412117
F 47.381425 11.576922 41.412116
F 29.671988 1.286612 37.212961
F 29.671988 9.006291 37.212960
F 29.671988 16.725974 37.212960
F 38.581513 1.286612 37.492953
F 38.581513 9.006290 37.492953
F 38.581513 16.725973 37.492953
F 47.495722 1.289209 37.774818
F 47.495722 9.008887 37.774818
F 47.495722 16.728570 37.774818
F 31.785073 7.719678 40.920257
F 31.785074 15.439360 40.920257
F 53.463959 16.733958 23.423749
F 40.694603 7.719678 41.200251
F 40.694603 15.439359 41.200251
F 53.463959 9.014274 23.423749
F 49.597643 7.711699 41.488466
F 49.597642 15.431380 41.488466
F 53.463959 1.294596 23.423749
F 31.899368 5.146451 37.282958
F 31.899368 12.866132 37.282958
F 40.808896 5.146452 37.562953
F 40.808896 12.866132 37.562952
F 49.711937 5.154430 37.851168
F 49.711937 12.874111 37.851167
F 31.813648 5.146451 40.010931
F 31.813648 12.866132 40.010932
F 40.723178 5.146452 40.290925
F 40.723178 12.866132 40.290926
F 49.626747 5.154430 40.562304
F 49.626747 12.874111 40.562304
F 31.699333 7.719678 43.648230
F 31.699333 15.439360 43.648230
F 53.463967 11.571538 27.062845
F 41.294701 7.719678 22.104434
F 41.294702 15.439359 22.104434
F 53.463967 3.851859 27.062845
F 50.198298 7.711638 22.374863
F 50.198298 15.431319 22.374864
F 53.463957 11.571538 29.775319
F 34.041032 1.286612 40.080930
F 34.041032 9.006290 40.080930
F 34.041032 16.725974 40.080930
F 42.950587 1.286612 40.360923
F 42.950587 9.006290 40.360924
F 42.950587 16.725973 40.360924
F 34.612552 3.859839 21.894440
F 34.612552 11.579518 21.894440
F 43.522107 3.859840 22.174434
F 43.522107 11.579519 22.174434
F 34.012453 3.859839 40.990255
F 34.012453 11.579518 40.990255
F 42.922009 3.859840 41.270250
F 42.922009 11.579519 41.270250
F 34.126750 1.286612 37.352957
F 34.126750 9.006291 37.352957
F 34.126750 16.725974 37.352956
F 43.036305 1.286611 37.632951
F 43.036305 9.006290 37.632951
F 43.036305 16.725973 37.632951
F 36.239837 7.719678 41.060253
F 36.239837 15.439359 41.060253
F 53.463956 3.851860 29.775319
F 45.150219 7.720206 41.339896
F 45.150219 15.439888 41.339896
F 45.150219 0.000528 41.339896
F 27.330310 7.719678 40.780260
F 27.330310 15.439359 40.780260
F 53.463969 16.733954 26.136225
F 36.354129 5.146451 37.422955
F 36.354129 12.866132 37.422955
F 45.264514 5.145922 37.702597
F 45.264514 12.865603 37.702597
F 27.444605 5.146451 37.142962
F 27.444605 12.866131 37.142962
F 36.268411 5.146451 40.150928
F 36.268411 12.866131 40.150929
F 45.178771 5.145922 40.431325
F 45.178771 12.865603 40.431325
F 27.358885 5.146451 39.870935
F 27.358885 12.866131 39.870936
F 36.839935 7.719678 21.964439
F 36.839935 15.439360 21.964439
F 53.463969 9.014271 26.136224
F 45.750292 7.720205 22.244838
F 45.750292 15.439887 22.244839
F 45.750292 0.000527 22.244838
F 27.244570 7.719678 43.508233
F 27.244570 15.439360 43.508234
F 53.463969 1.294593 26.136224
F 29.357655 1.286612 47.215530
F 29.357655 9.006290 47.215530
F 29.357655 16.725974 47.215531
F 38.267181 1.286612 47.495524
F 38.267181 9.006290 47.495524
F 38.267181 16.725974 47.495524
F 47.181498 1.289209 47.773943
F 47.181498 9.008887 47.773943
F 47.181498 16.728571 47.773943
F 29.243336 3.859839 50.852828
F 29.243336 11.579518 50.852828
F 38.152861 3.859839 51.132821
F 38.152861 11.579518 51.132822
F 47.067179 3.857243 51.411240
F 47.067179 11.576921 51.411241
F 29.329077 3.859839 48.124855
F 29.329077 11.579518 48.124855
F 38.238602 3.859839 48.404849
F 38.238602 11.579518 48.404848
F 47.152812 3.857243 48.686714
F 47.152812 11.576922 48.686713
F 29.443375 1.286612 44.487557
F 29.443375 9.006290 44.487557
F 29.443375 16.725974 44.487556
F 38.352899 1.286612 44.767550
F 38.352899 9.006290 44.767550
F 38.352899 16.725973 44.767549
F 47.267109 1.289209 45.049415
F 47.267109 9.008887 45.049415
F 47.267109 16.728570 45.049415
F 31.556460 7.719678 48.194854
F 31.556460 15.439360 48.194853
F 53.463957 3.851859 44.331693
F 40.465990 7.719678 48.474847
F 40.465990 15.439359 48.474847
F 53.463957 11.571538 44.331693
F 49.369029 7.711698 48.763063
F 49.369028 15.431380 48.763063
F 53.463958 16.733954 52.536501
F 31.670754 5.146451 44.557555
F 31.670754 12.866132 44.557555
F 40.580283 5.146452 44.837549
F 40.580283 12.866132 44.837549
F 49.483324 5.154430 45.125765
F 49.483323 12.874111 45.125764
F 31.585035 5.146451 47.285529
F 31.585035 12.866132 47.285529
F 40.494565 5.146452 47.565522
F 40.494565 12.866132 47.565522
F 49.398134 5.154430 47.836901
F 49.398134 12.874111 47.836901
F 31.470719 7.719678 50.922826
F 31.470719 15.439360 50.922827
F 53.463957 9.014270 52.536501
F 40.380248 7.719677 51.202819
F 40.380248 15.439359 51.202819
F 53.463957 1.294592 52.536501
F 49.283817 7.711699 51.474199
F 49.283817 15.431380 51.474199
F 53.463959 11.571708 56.175454
F 33.812418 1.286612 47.355528
F 33.812418 9.006290 47.355527
F 33.812418 16.725974 47.355527
F 42.721974 1.286611 47.635521
F 42.721974 9.006290 47.635521
F 42.721974 16.725973 47.635521
F 33.698098 3.859839 50.992825
F 33.698098 11.579518 50.992824
F 42.607654 3.859840 51.272818
F 42.607654 11.579519 51.272819
F 33.783840 3.859839 48.264852
F 33.783840 11.579518 48.264852
F 42.693395 3.859840 48.544846
F 42.693395 11.579519 48.544846
F 33.898137 1.286612 44.627554
F 33.898137 9.006291 44.627554
F 33.898137 16.725974 44.627553
F 42.807692 1.286611 44.907548
F 42.807692 9.006290 44.907548
F 42.807692 16.725973 44.907548
F 36.011223 7.719678 48.334851
F 36.011223 15.439359 48.334850
F 53.463959 3.852030 56.175454
F 44.921606 7.720206 48.614493
F 44.921606 15.439888 48.614493
F 44.921606 0.000528 48.614493
F 27.101697 7.719678 48.054857
F 27.101697 15.439359 48.054857
F 53.464142 11.573085 58.887476
F 36.125516 5.146451 44.697551
F 36.125516 12.866132 44.697551
F 45.035900 5.145922 44.977194
F 45.035900 12.865603 44.977194
F 27.215992 5.146451 44.417558
F 27.215992 12.866131 44.417558
F 36.039797 5.146451 47.425525
F 36.039797 12.866131 47.425525
F 44.950158 5.145922 47.705922
F 44.950158 12.865603 47.705922
F 27.130271 5.146451 47.145532
F 27.130271 12.866131 47.145532
F 35.925482 7.719678 51.062823
F 35.925482 15.439360 51.062823
F 53.464142 3.853407 58.887476
F 44.835841 7.720207 51.343220
F 44.835841 15.439888 51.343220
F 44.835841 0.000528 51.343220
F 27.015956 7.719678 50.782830
F 27.015956 15.439360 50.782831
F 53.463984 16.733959 55.249004
F 29.129042 1.286612 54.490126
F 29.129042 9.006290 54.490126
F 29.129042 16.725974 54.490127
F 38.038568 1.286612 54.770120
F 38.038568 9.006290 54.770120
F 38.038568 16.725974 54.770120
F 46.952884 1.289209 55.048536
F 46.952884 9.008887 55.048536
F 46.952884 16.728570 55.048536
F 29.014723 3.859839 58.127423
F 29.014723 11.579518 58.127423
F 37.924247 3.859839 58.407417
F 37.924247 11.579518 58.407417
F 46.838078 3.857023 58.685561
F 46.838078 11.576702 58.685561
F 29.100463 3.859839 55.399451
F 29.100463 11.579518 55.399451
F 38.009989 3.859839 55.679444
F 38.009989 11.579518 55.679444
F 46.924189 3.857236 55.961299
F 46.924189 11.576915 55.961299
F 29.214761 1.286612 51.762153
F 29.214761 9.006290 51.762153
F 29.214761 16.725974 51.762153
F 38.124286 1.286612 52.042146
F 38.124286 9.006290 52.042146
F 38.124286 16.725973 52.042146
F 47.038495 1.289209 52.324011
F 47.038495 9.008887 52.324011
F 47.038495 16.728570 52.324010
F 31.327847 7.719678 55.469449
F 31.327847 15.439360 55.469449
F 53.463984 9.014275 55.249004
F 40.237376 7.719678 55.749443
F 40.237376 15.439359 55.749443
F 53.463984 1.294597 55.249004
F 49.140416 7.711709 56.037642
F 49.140416 15.431391 56.037641
F 53.463958 16.733954 45.258313
F 31.442141 5.146451 51.832151
F 31.442141 12.866132 51.832150
F 40.351670 5.146452 52.112145
F 40.351670 12.866132 52.112145
F 49.254710 5.154430 52.400360
F 49.254710 12.874111 52.400360
F 31.356421 5.146451 54.560124
F 31.356421 12.866132 54.560124
F 40.265951 5.146452 54.840118
F 40.265951 12.866132 54.840118
F 49.169520 5.154430 55.111499
F 49.169520 12.874111 55.111500
F 31.242106 7.719678 58.197422
F 31.242106 15.439360 58.197422
F 53.463958 9.014270 45.258313
F 40.151635 7.719677 58.477415
F 40.151635 15.439359 58.477415
F 53.463958 1.294592 45.258313
F 49.055154 7.712279 58.748449
F 49.055153 15.431960 58.748449
F 53.463967 11.571538 48.897407
F 33.583805 1.286612 54.630123
F 33.583805 9.006290 54.630123
F 33.583805 16.725974 54.630123
F 42.493360 1.286611 54.910117
F 42.493360 9.006290 54.910117
F 42.493360 16.725973 54.910117
F 33.469485 3.859839 58.267420
F 33.469485 11.579518 58.267420
F 42.379036 3.859839 58.547411
F 42.379036 11.579518 58.547411
F 33.555226 3.859839 55.539447
F 33.555226 11.579518 55.539447
F 42.464781 3.859840 55.819442
F 42.464782 11.579519 55.819442
F 33.669524 1.286612 51.902149
F 33.669524 9.006291 51.902149
F 33.669524 16.725974 51.902149
F 42.579078 1.286611 52.182144
F 42.579078 9.006290 52.182144
F 42.579078 16.725973 52.182144
F 35.782610 7.719678 55.609445
F 35.782610 15.439359 55.609445
F 53.463967 3.851859 48.897407
F 44.692994 7.720207 55.889087
F 44.692994 15.439889 55.889086
F 44.692994 0.000529 55.889087
F 26.873084 7.719678 55.329452
F 26.873084 15.439360 55.329452
F 53.463957 11.571538 51.609881
F 35.896902 5.146451 51.972148
F 35.896902 12.866132 51.972147
F 44.807287 5.145922 52.251790
F 44.807287 12.865603 52.251790
F 26.987378 5.146451 51.692155
F 26.987378 12.866131 51.692154
F 35.811184 5.146451 54.700121
F 35.811184 12.866131 54.700121
F 44.721544 5.145922 54.980516
F 44.721544 12.865603 54.980516
F 26.901658 5.146451 54.420128
F 26.901658 12.866131 54.420128
F 35.696868 7.719678 58.337418
F 35.696868 15.439360 58.337418
F 53.463956 3.851860 51.609881
F 44.607228 7.720205 58.617783
F 44.607228 15.439886 58.617783
F 44.607228 0.000526 58.617783
F 26.787343 7.719678 58.057425
F 26.787343 15.439360 58.057425
F 53.463969 16.733954 47.970787
F 28.900428 1.286612 61.764722
F 28.900428 9.006290 61.764722
F 28.900428 16.725974 61.764722
F 37.809954 1.286612 62.044715
F 37.809954 9.006290 62.044715
F 37.809954 16.725974 62.044715
F 46.715604 1.286047 62.325700
F 46.715604 9.005725 62.325700
F 46.715604 16.725409 62.325700
F 28.786109 3.859839 65.402020
F 28.786109 11.579518 65.402020
F 38.381475 3.859839 43.858225
F 38.381474 11.579518 43.858225
F 47.295792 3.857243 44.136644
F 47.295792 11.576921 44.136644
F 28.871850 3.859839 62.674047
F 28.871850 11.579518 62.674047
F 37.781376 3.859839 62.954040
F 37.781376 11.579518 62.954040
F 46.688281 3.860620 63.233050
F 46.688281 11.580299 63.233050
F 28.986148 1.286612 59.036748
F 28.986148 9.006290 59.036748
F 28.986148 16.725974 59.036748
F 37.895673 1.286612 59.316741
F 37.895673 9.006290 59.316741
F 37.895673 16.725974 59.316741
F 46.809840 1.289137 59.599196
F 46.809840 9.008815 59.599196
F 46.809840 16.728498 59.599196
F 31.099234 7.719678 62.744045
F 31.099234 15.439360 62.744045
F 53.463969 9.014270 47.970787
F 40.008760 7.719679 63.024038
F 40.008760 15.439360 63.024038
F 53.463969 1.294592 47.970787
F 48.858256 7.677243 63.328551
F 48.858256 15.396925 63.328551
F 45.064455 0.000528 44.068623
F 31.213527 5.146451 59.106747
F 31.213527 12.866132 59.106747
F 40.123056 5.146452 59.386740
F 40.123056 12.866132 59.386740
F 49.020250 5.158117 59.671410
F 49.020250 12.877797 59.671410
F 31.127808 5.146451 61.834720
F 31.127808 12.866132 61.834721
F 40.037335 5.146451 62.114713
F 40.037335 12.866131 62.114713
F 48.899667 5.179904 62.363681
F 48.899667 12.899584 62.363681
F 31.013493 7.719678 65.472017
F 31.013492 15.439360 65.472018
F 45.064455 15.439888 44.068623
F 40.608861 7.719678 43.928223
F 40.608862 15.439359 43.928224
F 45.064455 7.720207 44.068623
F 49.512430 7.711699 44.199602
F 49.512430 15.431380 44.199602
F 36.154095 15.439360 43.788226
F 33.355192 1.286612 61.904718
F 33.355192 9.006290 61.904718
F 33.355192 16.725974 61.904719
F 42.264712 1.286616 62.184710
F 42.264712 9.006294 62.184710
F 42.264712 16.725977 62.184710
F 50.962885 1.314282 62.446875
F 50.962885 9.033960 62.446875
F 50.962885 16.753644 62.446876
F 33.926711 3.859839 43.718228
F 33.926711 11.579518 43.718228
F 42.836267 3.859840 43.998222
F 42.836267 11.579519 43.998222
F 33.326612 3.859839 62.814044
F 33.326612 11.579518 62.814043
F 42.236139 3.859837 63.094036
F 42.236139 11.579516 63.094036
F 50.948424 3.840782 63.384170
F 50.948423 11.560461 63.384170
F 33.440910 1.286612 59.176745
F 33.440910 9.006291 59.176745
F 33.440910 16.725974 59.176745
F 42.350466 1.286611 59.456740
F 42.350466 9.006289 59.456740
F 42.350466 16.725973 59.456739
F 35.553996 7.719678 62.884042
F 35.553996 15.439359 62.884042
F 36.154095 7.719678 43.788226
F 44.462939 7.719716 63.163965
F 44.462940 15.439398 63.163964
F 44.462940 0.000038 63.163964
F 35.668289 5.146451 59.246744
F 35.668289 12.866132 59.246743
F 44.578602 5.145927 59.526343
F 44.578602 12.865607 59.526343
F 26.758765 5.146451 58.966750
F 26.758765 12.866131 58.966750
F 35.582571 5.146451 61.974717
F 35.582571 12.866131 61.974718
F 44.491663 5.146415 62.254678
F 44.491663 12.866096 62.254678
F 28.671815 1.286612 69.039319
F 28.671815 9.006290 69.039319
F 28.671815 16.725974 69.039319
F 37.581341 1.286612 69.319312
F 37.581341 9.006290 69.319312
F 37.581341 16.725974 69.319312
F 46.490240 1.285837 69.599849
F 46.490240 9.005515 69.599849
F 46.490240 16.725199 69.599850
F 28.557496 3.859839 72.676616
F 28.557496 11.579518 72.676617
F 37.467021 3.859839 72.956610
F 37.467021 11.579518 72.956610
F 46.376718 3.860529 73.237108
F 46.376718 11.580207 73.237108
F 28.643237 3.859839 69.948644
F 28.643237 11.579518 69.948644
F 37.552762 3.859839 70.228637
F 37.552762 11.579518 70.228637
F 46.461938 3.860515 70.508113
F 46.461938 11.580194 70.508113
F 28.757535 1.286612 66.311345
F 28.757535 9.006290 66.311345
F 28.757535 16.725974 66.311345
F 37.667059 1.286612 66.591338
F 37.667059 9.006290 66.591338
F 37.667059 16.725973 66.591338
F 46.575130 1.285924 66.870745
F 46.575130 9.005602 66.870745
F 46.575130 16.725285 66.870744
F 30.870620 7.719678 70.018642
F 30.870620 15.439360 70.018642
F 53.448737 11.588283 80.735412
F 39.780147 7.719679 70.298635
F 39.780147 15.439360 70.298635
F 53.448737 3.868605 80.735412
F 48.666185 7.699148 70.593171
F 48.666185 15.418830 70.593171
F 53.483265 16.720210 77.095372
F 30.984914 5.146451 66.381344
F 30.984914 12.866132 66.381344
F 39.894439 5.146451 66.661336
F 39.894439 12.866131 66.661336
F 48.765183 5.175550 66.961914
F 48.765183 12.895230 66.961914
F 30.899195 5.146451 69.109317
F 30.899195 12.866132 69.109318
F 39.808721 5.146451 69.389310
F 39.808721 12.866131 69.389311
F 48.698843 5.165067 69.657381
F 48.698843 12.884748 69.657381
F 30.784879 7.719678 72.746614
F 30.784879 15.439360 72.746615
F 53.483265 9.000526 77.095372
F 39.694404 7.719678 73.026608
F 39.694405 15.439360 73.026608
F 53.483265 1.280848 77.095372
F 48.594769 7.706915 73.298425
F 48.594769 15.426596 73.298425
F 53.473564 3.866632 77.998768
F 33.126578 1.286612 69.179315
F 33.126578 9.006290 69.179315
F 33.126578 16.725974 69.179316
F 42.036105 1.286615 69.459307
F 42.036105 9.006293 69.459307
F 42.036105 16.725976 69.459307
F 50.832987 1.292013 69.731723
F 50.832986 9.011691 69.731723
F 50.832986 16.731375 69.731723
F 33.012258 3.859839 72.816613
F 33.012258 11.579518 72.816613
F 41.921786 3.859837 73.096604
F 41.921786 11.579516 73.096605
F 50.763787 3.860870 73.374534
F 50.763787 11.580548 73.374534
F 33.097999 3.859839 70.088640
F 33.097999 11.579518 70.088640
F 42.007527 3.859837 70.368635
F 42.007527 11.579516 70.368635
F 50.817444 3.856824 70.649972
F 50.817443 11.576503 70.649972
F 33.212297 1.286612 66.451341
F 33.212297 9.006291 66.451341
F 33.212297 16.725974 66.451341
F 42.121822 1.286615 66.731337
F 42.121822 9.006293 66.731337
F 42.121822 16.725977 66.731336
F 50.884297 1.297460 67.016847
F 50.884297 9.017138 67.016847
F 50.884297 16.736822 67.016847
F 35.325383 7.719678 70.158638
F 35.325383 15.439359 70.158638
F 53.473564 11.586310 77.998768
F 44.234729 7.719699 70.438615
F 44.234730 15.439381 70.438615
F 44.234729 0.000021 70.438615
F 35.439676 5.146451 66.521340
F 35.439676 12.866132 66.521340
F 44.348870 5.146427 66.801310
F 44.348870 12.866107 66.801309
F 35.353957 5.146451 69.249314
F 35.353957 12.866131 69.249314
F 44.263334 5.146431 69.529315
F 44.263334 12.866112 69.529316
F 35.239641 7.719678 72.886611
F 35.239641 15.439360 72.886611
F 53.423177 1.276016 84.375010
F 44.149100 7.719699 73.166617
F 44.149100 15.439380 73.166617
F 44.149100 0.000020 73.166617
F 28.443202 1.286612 76.313914
F 28.443202 9.006290 76.313914
F 28.443202 16.725974 76.313914
F 37.352728 1.286612 76.593908
F 37.352728 9.006290 76.593908
F 37.352727 16.725974 76.593908
F 46.262926 1.286015 76.874353
F 46.262926 9.005693 76.874353
F 46.262926 16.725377 76.874354
F 28.328883 3.859839 79.951212
F 28.328883 11.579518 79.951212
F 37.238407 3.859839 80.231205
F 37.238407 11.579518 80.231205
F 46.148903 3.860356 80.511602
F 46.148903 11.580034 80.511602
F 28.414623 3.859839 77.223239
F 28.414623 11.579518 77.223239
F 37.324149 3.859839 77.503232
F 37.324149 11.579518 77.503232
F 46.234480 3.860383 77.782847
F 46.234480 11.580062 77.782846
F 28.528921 1.286612 73.585941
F 28.528921 9.006290 73.585941
F 28.528921 16.725974 73.585940
F 37.438446 1.286612 73.865935
F 37.438446 9.006290 73.865934
F 37.438446 16.725974 73.865934
F 46.348336 1.285996 74.145481
F 46.348336 9.005675 74.145481
F 46.348336 16.725358 74.145481
F 30.642007 7.719678 77.293237
F 30.642007 15.439360 77.293237
F 53.423177 8.995695 84.375010
F 39.551533 7.719678 77.573230
F 39.551533 15.439360 77.573230
F 53.423177 16.715378 84.375010
F 48.456790 7.710008 77.860210
F 48.456790 15.429689 77.860209
F 53.417900 3.870881 85.272479
F 30.756300 5.146451 73.655940
F 30.756300 12.866132 73.655939
F 39.665826 5.146451 73.935932
F 39.665826 12.866131 73.935932
F 48.563185 5.160610 74.226032
F 48.563185 12.880290 74.226032
F 30.670582 5.146451 76.383913
F 30.670582 12.866132 76.383913
F 39.580108 5.146451 76.663906
F 39.580108 12.866131 76.663906
F 48.487467 5.155146 76.938375
F 48.487467 12.874827 76.938375
F 30.556266 7.719678 80.021210
F 30.556266 15.439360 80.021210
F 53.417900 11.590560 85.272479
F 39.465791 7.719678 80.301204
F 39.465791 15.439360 80.301204
F 53.440993 1.277147 81.635088
F 48.377550 7.713628 80.577398
F 48.377550 15.433309 80.577398
F 53.440993 8.996825 81.635088
F 32.897965 1.286612 76.453911
F 32.897965 9.006290 76.453911
F 32.897965 16.725974 76.453911
F 41.807493 1.286615 76.733902
F 41.807493 9.006293 76.733902
F 41.807493 16.725976 76.733903
F 50.690630 1.281018 77.016028
F 50.690630 9.000697 77.016028
F 50.690630 16.720380 77.016028
F 32.783645 3.859839 80.091208
F 32.783645 11.579518 80.091208
F 41.693174 3.859837 80.371200
F 41.693174 11.579516 80.371200
F 50.610858 3.868468 80.656306
F 50.610858 11.588146 80.656307
F 32.869386 3.859839 77.363236
F 32.869386 11.579518 77.363235
F 41.778914 3.859837 77.643230
F 41.778915 11.579516 77.643230
F 50.673386 3.866719 77.919932
F 50.673386 11.586398 77.919932
F 32.983683 1.286612 73.725938
F 32.983684 9.006291 73.725938
F 32.983684 16.725974 73.725937
F 41.893211 1.286614 74.005932
F 41.893211 9.006293 74.005932
F 41.893211 16.725976 74.005932
F 50.747721 1.283807 74.284404
F 50.747721 9.003485 74.284404
F 50.747721 16.723169 74.284404
F 35.096770 7.719678 77.433234
F 35.096769 15.439359 77.433234
F 53.440994 16.716509 81.635088
F 44.006266 7.719700 77.713213
F 44.006266 15.439382 77.713212
F 44.006266 0.000022 77.713212
F 35.211062 5.146451 73.795936
F 35.211062 12.866132 73.795936
F 44.120504 5.146430 74.075914
F 44.120504 12.866110 74.075914
F 35.125344 5.146451 76.523910
F 35.125344 12.866131 76.523910
F 44.034852 5.146429 76.803916
F 44.034852 12.866110 76.803917
F 35.011028 7.719678 80.161206
F 35.011028 15.439360 80.161207
F 44.377492 0.000020 65.892012
F 43.920563 7.719700 80.441215
F 43.920563 15.439382 80.441215
F 43.920563 0.000022 80.441215
F 28.214589 1.286612 83.588510
F 28.214589 9.006290 83.588510
F 28.214588 16.725974 83.588511
F 37.124114 1.286612 83.868503
F 37.124114 9.006290 83.868503
F 37.124114 16.725974 83.868503
F 46.034767 1.286156 84.148871
F 46.034767 9.005834 84.148872
F 46.034767 16.725518 84.148872
F 28.100270 3.859839 87.225808
F 28.100270 11.579518 87.225808
F 37.695634 3.859839 65.682013
F 37.695634 11.579518 65.682013
F 46.603326 3.860666 65.962545
F 46.603326 11.580345 65.962545
F 28.186010 3.859839 84.497835
F 28.186010 11.579518 84.497835
F 37.095536 3.859839 84.777828
F 37.095536 11.579518 84.777827
F 46.006245 3.860268 85.057533
F 46.006245 11.579947 85.057533
F 28.300308 1.286612 80.860537
F 28.300308 9.006290 80.860537
F 28.300308 16.725974 80.860536
F 37.209833 1.286612 81.140530
F 37.209833 9.006290 81.140530
F 37.209833 16.725973 81.140529
F 46.120417 1.286132 81.420199
F 46.120417 9.005810 81.420199
F 46.120417 16.725493 81.420199
F 30.413393 7.719678 84.567833
F 30.413393 15.439360 84.567833
F 44.377492 15.439380 65.892013
F 39.322920 7.719679 84.847826
F 39.322920 15.439360 84.847826
F 44.377492 7.719699 65.892012
F 48.236313 7.714829 85.131597
F 48.236313 15.434511 85.131596
F 35.468254 15.439360 65.612015
F 30.527687 5.146451 80.930535
F 30.527687 12.866132 80.930535
F 39.437213 5.146451 81.210528
F 39.437213 12.866131 81.210527
F 48.347578 5.153154 81.495442
F 48.347578 12.872835 81.495442
F 30.441968 5.146451 83.658508
F 30.441968 12.866132 83.658509
F 39.351495 5.146451 83.938502
F 39.351495 12.866131 83.938502
F 48.265754 5.150897 84.215825
F 48.265753 12.870578 84.215826
F 30.327652 7.719678 87.295806
F 30.327652 15.439360 87.295807
F 35.468254 7.719678 65.612015
F 39.923018 7.719679 65.752012
F 39.923018 15.439360 65.752012
F 43.806281 12.866109 84.078515
F 48.798888 7.692957 66.014497
F 48.798889 15.412638 66.014498
F 43.806281 5.146428 84.078514
F 32.669352 1.286612 83.728507
F 32.669352 9.006291 83.728506
F 32.669352 16.725974 83.728507
F 41.578880 1.286614 84.008499
F 41.578880 9.006293 84.008499
F 41.578880 16.725976 84.008499
F 50.522166 1.276116 84.295535
F 50.522166 8.995794 84.295535
F 50.522165 16.715478 84.295536
F 33.240872 3.859839 65.542016
F 33.240872 11.579518 65.542016
F 42.150396 3.859837 65.822008
F 42.150396 11.579515 65.822008
F 50.899480 3.845975 66.087030
F 50.899480 11.565653 66.087030
F 32.640772 3.859839 84.637832
F 32.640772 11.579518 84.637832
F 41.550302 3.859837 84.917827
F 41.550302 11.579516 84.917826
F 50.500403 3.870933 85.193081
F 50.500403 11.590612 85.193081
F 32.755070 1.286612 81.000533
F 32.755070 9.006291 81.000533
F 32.755070 16.725974 81.000533
F 41.664598 1.286614 81.280528
F 41.664598 9.006293 81.280528
F 41.664598 16.725976 81.280528
F 50.591613 1.277071 81.556231
F 50.591614 8.996749 81.556231
F 50.591613 16.716433 81.556231
F 34.868156 7.719678 84.707830
F 34.868156 15.439359 84.707830
F 34.896730 12.866131 83.798505
F 43.777703 7.719701 84.987809
F 43.777703 15.439383 84.987809
F 43.777703 0.000022 84.987809
F 34.982449 5.146451 81.070531
F 34.982449 12.866132 81.070531
F 43.891979 5.146429 81.350510
F 43.891979 12.866109 81.350510
F 34.896731 5.146451 83.798505
F 27.985975 1.286612 90.863106
F 27.985975 9.006290 90.863106
F 27.985975 16.725974 90.863107
F 36.895501 1.286612 91.143100
F 36.895501 9.006290 91.143100
F 36.895501 16.725974 91.143101
F 45.806547 1.286263 91.423385
F 45.806547 9.005941 91.423385
F 45.806547 16.725625 91.423386
F 27.871656 3.859839 94.500405
F 27.871656 11.579518 94.500405
F 36.781181 3.859839 94.780398
F 36.781181 11.579518 94.780398
F 45.691951 3.860208 95.060696
F 45.691951 11.579886 95.060696
F 27.957397 3.859839 91.772432
F 27.957397 11.579518 91.772432
F 36.866922 3.859839 92.052425
F 36.866922 11.579518 92.052425
F 45.777992 3.860164 92.332237
F 45.777992 11.579843 92.332237
F 28.071694 1.286612 88.135133
F 28.071695 9.006291 88.135133
F 28.071694 16.725974 88.135133
F 36.981219 1.286612 88.415127
F 36.981219 9.006290 88.415126
F 36.981219 16.725973 88.415126
F 45.892249 1.286240 88.694894
F 45.892249 9.005918 88.694894
F 45.892249 16.725601 88.694894
F 30.184780 7.719678 91.842430
F 30.184780 15.439360 91.842429
F 53.464000 16.733712 103.483534
F 39.094306 7.719678 92.122423
F 39.094306 15.439360 92.122423
F 53.464000 9.014028 103.483534
F 48.014998 7.719066 92.403376
F 48.014998 15.438748 92.403376
F 53.464000 1.294350 103.483534
F 30.299074 5.146451 88.205131
F 30.299074 12.866132 88.205131
F 39.208599 5.146451 88.485124
F 39.208599 12.866131 88.485124
F 48.126043 5.149044 88.767485
F 48.126043 12.868724 88.767485
F 30.213355 5.146451 90.933105
F 30.213355 12.866132 90.933105
F 39.122881 5.146451 91.213098
F 39.122881 12.866131 91.213098
F 48.044291 5.146577 91.493494
F 48.044291 12.866258 91.493494
F 30.099039 7.719678 94.570403
F 30.099039 15.439360 94.570403
F 53.470718 11.565265 107.089794
F 39.008564 7.719679 94.850396
F 39.008565 15.439360 94.850397
F 53.470718 3.845586 107.089794
F 47.927008 7.718868 95.130069
F 47.927008 15.438549 95.130070
F 53.398238 11.592117 88.015020
F 32.440738 1.286612 91.003103
F 32.440738 9.006290 91.003103
F 32.440738 16.725974 91.003104
F 41.350268 1.286614 91.283095
F 41.350268 9.006292 91.283095
F 41.350268 16.725976 91.283096
F 50.354416 1.273915 91.574265
F 50.354416 8.993594 91.574265
F 50.354416 16.713277 91.574266
F 32.326418 3.859839 94.640401
F 32.326418 11.579518 94.640401
F 41.235948 3.859838 94.920394
F 41.235948 11.579517 94.920394
F 50.226574 3.865518 95.208601
F 50.226574 11.585197 95.208601
F 32.412159 3.859839 91.912428
F 32.412159 11.579518 91.912428
F 41.321690 3.859838 92.192423
F 41.321690 11.579517 92.192423
F 50.336250 3.873497 92.470830
F 50.336250 11.593176 92.470831
F 32.526456 1.286612 88.275130
F 32.526457 9.006291 88.275130
F 32.526457 16.725974 88.275130
F 41.435986 1.286614 88.555124
F 41.435986 9.006292 88.555124
F 41.435986 16.725976 88.555124
F 50.414148 1.273033 88.829996
F 50.414148 8.992711 88.829996
F 50.414149 16.712395 88.829996
F 34.639543 7.719678 91.982427
F 34.639543 15.439359 91.982426
F 53.398238 3.872439 88.015020
F 43.549133 7.719698 92.262407
F 43.549133 15.439380 92.262407
F 43.549133 0.000020 92.262407
F 34.753836 5.146451 88.345128
F 34.753836 12.866132 88.345128
F 43.663413 5.146428 88.625107
F 43.663413 12.866108 88.625107
F 34.668117 5.146451 91.073102
F 34.668117 12.866131 91.073102
F 43.577711 5.146432 91.353109
F 43.577711 12.866113 91.353109
F 34.553801 7.719678 94.710399
F 34.553801 15.439360 94.710399
F 53.463902 16.731765 106.193760
F 43.463378 7.719689 94.990400
F 43.463377 15.439370 94.990400
F 43.463378 0.000010 94.990400
F 27.757362 1.286612 98.137703
F 27.757362 9.006290 98.137703
F 27.757362 16.725974 98.137703
F 36.666888 1.286612 98.417696
F 36.666888 9.006290 98.417696
F 36.666888 16.725974 98.417696
F 45.577264 1.286133 98.698068
F 45.577264 9.005811 98.698068
F 45.577264 16.725495 98.698069
F 27.643043 3.859839 101.774999
F 27.643043 11.579518 101.775000
F 36.552567 3.859839 102.054993
F 36.552567 11.579518 102.054993
F 45.462912 3.860370 102.335392
F 45.462912 11.580048 102.335392
F 27.728783 3.859839 99.047027
F 27.728783 11.579518 99.047027
F 36.638309 3.859839 99.327020
F 36.638309 11.579518 99.327020
F 45.548697 3.860332 99.606688
F 45.548697 11.580011 99.606687
F 27.843081 1.286612 95.409729
F 27.843081 9.006290 95.409729
F 27.843081 16.725974 95.409729
F 36.752606 1.286612 95.689722
F 36.752606 9.006290 95.689722
F 36.752606 16.725973 95.689722
F 45.663344 1.286234 95.969486
F 45.663344 9.005913 95.969486
F 45.663344 16.725596 95.969486
F 29.956166 7.719678 99.117025
F 29.956166 15.439360 99.117025
F 53.463902 9.012081 106.193760
F 38.865693 7.719678 99.397018
F 38.865693 15.439360 99.397018
F 53.463902 1.292403 106.193760
F 47.779748 7.717036 99.678760
F 47.779748 15.436718 99.678760
F 53.381771 16.719160 96.198174
F 30.070460 5.146451 95.479728
F 30.070460 12.866132 95.479727
F 38.979986 5.146451 95.759720
F 38.979986 12.866131 95.759720
F 47.898514 5.147445 96.040594
F 47.898514 12.867125 96.040594
F 29.984741 5.146451 98.207701
F 29.984741 12.866132 98.207701
F 38.894268 5.146451 98.487694
F 38.894268 12.866131 98.487694
F 47.808503 5.149011 98.766178
F 47.808503 12.868692 98.766179
F 29.870426 7.719678 101.844998
F 29.870426 15.439360 101.844998
F 53.381771 8.999476 96.198174
F 38.779951 7.719678 102.124991
F 38.779951 15.439360 102.124991
F 53.381771 1.279798 96.198174
F 47.694224 7.717052 102.403452
F 47.694224 15.436733 102.403453
F 53.458089 11.575061 99.843895
F 32.212125 1.286612 98.277700
F 32.212125 9.006290 98.277700
F 32.212125 16.725974 98.277700
F 41.121655 1.286613 98.557692
F 41.121655 9.006291 98.557692
F 41.121655 16.725975 98.557692
F 50.033805 1.292150 98.836114
F 50.033805 9.011828 98.836114
F 50.033805 16.731512 98.836114
F 32.097804 3.859839 101.914996
F 32.097804 11.579518 101.914996
F 41.007336 3.859839 102.194989
F 41.007336 11.579518 102.194989
F 49.909038 3.851491 102.467172
F 49.909038 11.571170 102.467172
F 32.183546 3.859839 99.187024
F 32.183546 11.579518 99.187024
F 41.093077 3.859839 99.467017
F 41.093077 11.579518 99.467017
F 50.002062 3.855414 99.754645
F 50.002062 11.575093 99.754645
F 32.297843 1.286612 95.549726
F 32.297843 9.006291 95.549726
F 32.297843 16.725974 95.549726
F 41.207373 1.286613 95.829720
F 41.207373 9.006291 95.829720
F 41.207374 16.725975 95.829719
F 50.193001 1.279739 96.114489
F 50.193001 8.999417 96.114489
F 50.193001 16.719101 96.114489
F 34.410929 7.719678 99.257022
F 34.410930 15.439359 99.257022
F 53.458088 3.855382 99.843895
F 43.320485 7.719682 99.537013
F 43.320485 15.439364 99.537013
F 43.320485 0.000004 99.537013
F 34.525222 5.146451 95.619724
F 34.525222 12.866132 95.619724
F 43.434800 5.146439 95.899710
F 43.434800 12.866119 95.899710
F 34.439504 5.146451 98.347697
F 34.439504 12.866131 98.347697
F 43.349061 5.146448 98.627693
F 43.349061 12.866129 98.627693
F 34.325188 7.719678 101.984995
F 34.325188 15.439360 101.984995
F 53.465746 11.571168 102.557969
F 43.234745 7.719679 102.264988
F 43.234745 15.439361 102.264989
F 43.234745 0.000001 102.264989
F 27.528748 1.286612 105.412299
F 27.528748 9.006290 105.412299
F 27.528748 16.725974 105.412299
F 36.438274 1.286612 105.692292
F 36.438274 9.006290 105.692292
F 36.438274 16.725974 105.692292
F 45.348631 1.286088 105.972645
F 45.348631 9.005767 105.972645
F 45.348631 16.725450 105.972645
F 27.414429 3.859839 109.049596
F 27.414429 11.579518 109.049596
F 37.009794 3.859839 87.505801
F 37.009794 11.579518 87.505801
F 45.920717 3.860258 87.786133
F 45.920717 11.579937 87.786133
F 27.500170 3.859839 106.321623
F 27.500170 11.579518 106.321623
F 36.409696 3.859839 106.601617
F 36.409696 11.579518 106.601616
F 45.320016 3.860363 106.881219
F 45.320016 11.580042 106.881218
F 27.614468 1.286612 102.684325
F 27.614468 9.006290 102.684325
F 27.614467 16.725974 102.684324
F 36.523992 1.286612 102.964318
F 36.523992 9.006290 102.964318
F 36.523992 16.725974 102.964318
F 45.434377 1.286086 103.243962
F 45.434377 9.005764 103.243962
F 45.434377 16.725447 103.243962
F 29.727553 7.719678 106.391622
F 29.727553 15.439360 106.391621
F 53.465746 3.851490 102.557969
F 38.637080 7.719679 106.671615
F 38.637080 15.439360 106.671614
F 53.454922 16.731548 98.924197
F 47.551056 7.717050 106.953856
F 47.551056 15.436732 106.953856
F 53.454922 9.011865 98.924196
F 29.841847 5.146451 102.754323
F 29.841847 12.866132 102.754323
F 38.751373 5.146451 103.034316
F 38.751373 12.866131 103.034315
F 47.665285 5.149189 103.316265
F 47.665285 12.868869 103.316265
F 29.756128 5.146451 105.482296
F 29.756128 12.866132 105.482297
F 38.665654 5.146451 105.762289
F 38.665654 12.866131 105.762290
F 47.579544 5.149224 106.040531
F 47.579544 12.868905 106.040531
F 29.641812 7.719678 109.119594
F 29.641812 15.439360 109.119595
F 53.454922 1.292187 98.924196
F 39.237178 7.719678 87.575799
F 39.237178 15.439360 87.575800
F 53.389794 16.712441 88.909786
F 48.156261 7.717919 87.855194
F 48.156262 15.437600 87.855195
F 53.389794 8.992757 88.909786
F 31.983511 1.286612 105.552295
F 31.983511 9.006290 105.552295
F 31.983511 16.725974 105.552295
F 40.893042 1.286613 105.832287
F 40.893043 9.006291 105.832287
F 40.893042 16.725974 105.832288
F 49.796561 1.294171 106.103692
F 49.796560 9.013850 106.103692
F 49.796560 16.733533 106.103693
F 32.555031 3.859839 87.365805
F 32.555032 11.579518 87.365805
F 41.464561 3.859837 87.645796
F 41.464561 11.579516 87.645797
F 50.432796 3.872353 87.935047
F 50.432796 11.592032 87.935047
F 31.954932 3.859839 106.461619
F 31.954932 11.579518 106.461619
F 40.864463 3.859839 106.741613
F 40.864464 11.579518 106.741614
F 49.762603 3.849473 107.031155
F 49.762603 11.569151 107.031155
F 32.069230 1.286612 102.824321
F 32.069230 9.006291 102.824321
F 32.069230 16.725974 102.824321
F 40.978761 1.286613 103.104314
F 40.978761 9.006291 103.104315
F 40.978760 16.725975 103.104314
F 49.881773 1.294486 103.392558
F 49.881773 9.014164 103.392557
F 49.881773 16.733848 103.392557
F 34.182316 7.719678 106.531618
F 34.182316 15.439359 106.531618
F 53.389794 1.273079 88.909786
F 43.091873 7.719680 106.811613
F 43.091874 15.439362 106.811612
F 43.091874 0.000001 106.811613
F 34.296609 5.146451 102.894320
F 34.296609 12.866132 102.894319
F 43.206165 5.146450 103.174314
F 43.206165 12.866130 103.174313
F 34.210891 5.146451 105.622293
F 34.210890 12.866131 105.622293
F 43.120444 5.146451 105.902284
F 43.120444 12.866132 105.902284
F 34.782414 7.719678 87.435803
F 34.782414 15.439360 87.435803
F 53.353223 11.593119 92.550861
F 43.692000 7.719701 87.715813
F 43.692000 15.439382 87.715814
F 43.692000 0.000022 87.715814
F 53.362368 1.273880 91.654077
F 53.362368 8.993558 91.654077
F 53.362368 16.713241 91.654077
F 53.376035 3.865481 95.290794
F 53.376035 11.585159 95.290795
F 53.353223 3.873441 92.550861
F 27.300135 1.286612 112.686895
F 27.300135 9.006290 112.686895
F 27.300135 16.725974 112.686895
F 36.209661 1.286612 112.966888
F 36.209661 9.006290 112.966888
F 36.209661 16.725974 112.966888
F 45.118849 1.286711 113.246803
F 45.118849 9.006389 113.246803
F 45.118849 16.726073 113.246803
F 27.185815 3.859839 116.324192
F 27.185816 11.579518 116.324192
F 36.095340 3.859839 116.604186
F 36.095340 11.579518 116.604186
F 45.004631 3.859774 116.884129
F 45.004631 11.579453 116.884129
F 27.271556 3.859839 113.596220
F 27.271556 11.579518 113.596219
F 36.181082 3.859839 113.876213
F 36.181082 11.579518 113.876213
F 45.090267 3.859742 114.156267
F 45.090267 11.579421 114.156267
F 27.385854 1.286612 109.958921
F 27.385854 9.006290 109.958921
F 27.385854 16.725974 109.958921
F 36.295379 1.286612 110.238914
F 36.295379 9.006290 110.238914
F 36.295379 16.725974 110.238914
F 45.204452 1.286747 110.518949
F 45.204452 9.006425 110.518949
F 45.204451 16.726109 110.518949
F 29.498940 7.719678 113.666218
F 29.498940 15.439360 113.666218
F 53.483017 3.849402 128.960965
F 38.408466 7.719678 113.946211
F 38.408466 15.439360 113.946211
F 53.483017 11.569081 128.960964
F 47.313797 7.719398 114.226259
F 47.313797 15.439080 114.226259
F 51.723806 15.360486 109.700616
F 29.613234 5.146451 110.028920
F 29.613234 12.866132 110.028920
F 38.522759 5.146451 110.308913
F 38.522759 12.866131 110.308912
F 47.427405 5.146593 110.588803
F 47.427405 12.866274 110.588803
F 29.527514 5.146451 112.756893
F 29.527514 12.866132 112.756894
F 38.437041 5.146451 113.036887
F 38.437041 12.866131 113.036887
F 47.342444 5.146662 113.316598
F 47.342444 12.866343 113.316599
F 29.413199 7.719678 116.394191
F 29.413199 15.439360 116.394191
F 51.723806 7.640805 109.700614
F 38.322724 7.719678 116.674184
F 38.322725 15.439360 116.674185
F 43.006086 0.000004 109.539589
F 47.229210 7.719504 116.953971
F 47.229211 15.439186 116.953972
F 43.006086 15.439364 109.539588
F 31.754898 1.286612 112.826892
F 31.754898 9.006290 112.826892
F 31.754898 16.725974 112.826892
F 40.664425 1.286612 113.106885
F 40.664425 9.006290 113.106885
F 40.664425 16.725973 113.106886
F 49.549731 1.292757 113.381625
F 49.549731 9.012436 113.381625
F 49.549731 16.732119 113.381625
F 31.640578 3.859839 116.464189
F 31.640578 11.579518 116.464189
F 40.550105 3.859840 116.744183
F 40.550105 11.579519 116.744183
F 49.440593 3.855459 117.021305
F 49.440593 11.575138 117.021305
F 31.726319 3.859839 113.736217
F 31.726319 11.579518 113.736216
F 40.635847 3.859840 114.016209
F 40.635847 11.579519 114.016209
F 49.519235 3.852237 114.300820
F 49.519236 11.571916 114.300820
F 31.840616 1.286612 110.098918
F 31.840616 9.006291 110.098918
F 31.840616 16.725974 110.098918
F 40.750143 1.286612 110.378911
F 40.750144 9.006290 110.378911
F 40.750144 16.725974 110.378911
F 49.629919 1.296083 110.657750
F 49.629919 9.015762 110.657750
F 49.629919 16.735445 110.657750
F 33.953703 7.719678 113.806215
F 33.953703 15.439359 113.806215
F 43.006086 7.719683 109.539588
F 42.863219 7.719682 114.086205
F 42.863220 15.439364 114.086204
F 42.863220 0.000004 114.086205
F 51.611336 7.656609 114.416867
F 51.611336 15.376290 114.416867
F 34.096574 15.439360 109.259591
F 34.067995 5.146451 110.168916
F 34.067995 12.866132 110.168916
F 42.977513 5.146445 110.448903
F 42.977513 12.866125 110.448903
F 51.694074 5.225135 110.784213
F 51.694074 12.944815 110.784213
F 33.982277 5.146451 112.896889
F 33.982277 12.866131 112.896890
F 42.891795 5.146447 113.176886
F 42.891795 12.866128 113.176886
F 51.641911 5.212028 113.425089
F 51.641912 12.931708 113.425089
F 33.867961 7.719678 116.534188
F 33.867961 15.439360 116.534188
F 34.096574 7.719678 109.259591
F 42.777482 7.719681 116.814182
F 42.777482 15.439362 116.814183
F 42.777482 0.000002 116.814183
F 51.561025 7.667297 117.067968
F 51.561025 15.386978 117.067968
F 51.317359 12.877145 128.002620
F 27.071521 1.286612 119.961491
F 27.071521 9.006290 119.961491
F 27.071521 16.725974 119.961491
F 35.981048 1.286612 120.241484
F 35.981048 9.006290 120.241484
F 35.981047 16.725974 120.241485
F 44.890422 1.286651 120.521447
F 44.890422 9.006330 120.521447
F 44.890422 16.726013 120.521447
F 26.957202 3.859839 123.598784
F 26.957202 11.579518 123.598785
F 35.866727 3.859839 123.878777
F 35.866727 11.579518 123.878778
F 44.776171 3.859819 124.158756
F 44.776171 11.579498 124.158756
F 27.042943 3.859839 120.870815
F 27.042943 11.579518 120.870815
F 35.952468 3.859839 121.150808
F 35.952468 11.579518 121.150808
F 44.861845 3.859800 121.430827
F 44.861845 11.579479 121.430827
F 27.157241 1.286612 117.233518
F 27.157241 9.006291 117.233518
F 27.157241 16.725974 117.233517
F 36.066765 1.286612 117.513511
F 36.066765 9.006290 117.513511
F 36.066765 16.725973 117.513510
F 44.976054 1.286677 117.793545
F 44.976054 9.006355 117.793545
F 44.976054 16.726038 117.793544
F 29.270326 7.719678 120.940813
F 29.270326 15.439360 120.940813
F 51.317359 5.157465 128.002619
F 38.179853 7.719679 121.220807
F 38.179853 15.439360 121.220806
F 42.433996 12.865874 127.724926
F 47.087229 7.719488 121.500882
F 47.087229 15.439170 121.500881
F 42.433996 5.146193 127.724926
F 29.384620 5.146451 117.303515
F 29.384620 12.866132 117.303515
F 38.294146 5.146451 117.583509
F 38.294146 12.866131 117.583509
F 47.200535 5.146696 117.863588
F 47.200535 12.866376 117.863588
F 29.298901 5.146451 120.031488
F 29.298901 12.866132 120.031489
F 38.208427 5.146451 120.311483
F 38.208427 12.866131 120.311483
F 47.115908 5.146573 120.591340
F 47.115908 12.866254 120.591340
F 29.184586 7.719678 123.668782
F 29.184585 15.439360 123.668783
F 33.524467 12.865874 127.444932
F 38.094111 7.719678 123.948776
F 38.094111 15.439360 123.948776
F 33.524467 5.146194 127.444932
F 47.002464 7.719613 124.228701
F 47.002464 15.439294 124.228702
F 51.371028 12.890305 125.297131
F 31.526285 1.286612 120.101487
F 31.526285 9.006290 120.101487
F 31.526285 16.725974 120.101488
F 40.435812 1.286612 120.381480
F 40.435812 9.006290 120.381480
F 40.435812 16.725973 120.381481
F 49.331766 1.289350 120.659703
F 49.331766 9.009028 120.659703
F 49.331766 16.728712 120.659704
F 31.411964 3.859839 123.738781
F 31.411964 11.579518 123.738781
F 40.321492 3.859840 124.018774
F 40.321492 11.579518 124.018775
F 49.222632 3.858420 124.297886
F 49.222632 11.578098 124.297886
F 31.497705 3.859839 121.010812
F 31.497705 11.579518 121.010812
F 40.407234 3.859840 121.290805
F 40.407234 11.579519 121.290805
F 49.302866 3.856377 121.572954
F 49.302866 11.576056 121.572954
F 31.612003 1.286612 117.373514
F 31.612003 9.006291 117.373514
F 31.612003 16.725974 117.373514
F 40.521531 1.286612 117.653506
F 40.521531 9.006290 117.653506
F 40.521531 16.725974 117.653506
F 49.411138 1.291932 117.936776
F 49.411138 9.011610 117.936776
F 49.411138 16.731293 117.936776
F 33.725089 7.719678 121.080810
F 33.725089 15.439359 121.080810
F 51.371028 5.170625 125.297131
F 42.634613 7.719680 121.360802
F 42.634613 15.439362 121.360802
F 42.634613 0.000002 121.360802
F 51.451522 7.681863 121.670211
F 51.451522 15.401544 121.670210
F 42.520296 12.866128 124.997986
F 33.839382 5.146451 117.443512
F 33.839382 12.866132 117.443512
F 42.748904 5.146448 117.723503
F 42.748904 12.866128 117.723502
F 51.531564 5.197441 118.043603
F 51.531564 12.917121 118.043603
F 33.753663 5.146451 120.171485
F 33.753663 12.866131 120.171486
F 42.663189 5.146449 120.451480
F 42.663189 12.866130 120.451480
F 51.480432 5.185063 120.711610
F 51.480432 12.904743 120.711610
F 33.639347 7.719678 123.808779
F 33.639347 15.439359 123.808779
F 42.520296 5.146448 124.997986
F 42.548875 7.719680 124.088774
F 42.548875 15.439361 124.088774
F 42.548875 0.000001 124.088774
F 51.399512 7.695116 124.356406
F 51.399512 15.414797 124.356406
F 33.610769 12.866130 124.717994
F 26.842325 1.286355 127.234937
F 26.842325 9.006033 127.234937
F 26.842325 16.725717 127.234937
F 35.751851 1.286355 127.514930
F 35.751851 9.006033 127.514930
F 35.751851 16.725717 127.514930
F 44.661349 1.286361 127.794924
F 44.661349 9.006039 127.794924
F 44.661349 16.725723 127.794924
F 36.323954 3.859839 109.329589
F 36.323953 11.579518 109.329590
F 45.233105 3.859706 109.609440
F 45.233105 11.579385 109.609440
F 26.811170 3.858647 128.134178
F 26.811170 11.578326 128.134178
F 35.720696 3.858647 128.414171
F 35.720696 11.578326 128.414171
F 44.630196 3.858640 128.694169
F 44.630196 11.578318 128.694169
F 26.928628 1.286610 124.507999
F 26.928628 9.006288 124.507999
F 26.928628 16.725972 124.507999
F 35.838153 1.286610 124.787992
F 35.838152 9.006288 124.787992
F 35.838152 16.725972 124.787992
F 44.747600 1.286631 125.067999
F 44.747600 9.006309 125.068000
F 44.747600 16.725992 125.067999
F 29.038554 7.718486 128.204176
F 29.038554 15.438168 128.204176
F 33.610769 5.146449 124.717994
F 37.948081 7.718486 128.484169
F 37.948081 15.438167 128.484169
F 51.288400 15.429471 128.925199
F 46.857064 7.718407 128.764223
F 46.857064 15.438089 128.764223
F 51.288400 7.709790 128.925200
F 29.156007 5.146449 124.577998
F 29.156007 12.866130 124.577998
F 38.065533 5.146449 124.857990
F 38.065533 12.866129 124.857990
F 46.973779 5.146580 125.138054
F 46.973779 12.866260 125.138054
F 29.069704 5.146194 127.304935
F 29.069704 12.865875 127.304936
F 37.979231 5.146194 127.584928
F 37.979231 12.865874 127.584928
F 46.888307 5.146206 127.864913
F 46.888307 12.865886 127.864913
F 28.805443 7.710479 130.909071
F 28.805443 15.430161 130.909071
F 42.402845 15.438168 128.624165
F 38.551338 7.719678 109.399588
F 38.551338 15.439360 109.399588
F 42.402845 7.718486 128.624165
F 47.455330 7.719241 109.679443
F 47.455329 15.438922 109.679444
F 33.493317 15.438167 128.344173
F 31.297088 1.286355 127.374934
F 31.297088 9.006033 127.374934
F 31.297088 16.725717 127.374934
F 40.206616 1.286355 127.654927
F 40.206616 9.006033 127.654927
F 40.206616 16.725716 127.654927
F 49.112839 1.286498 127.935732
F 49.112839 9.006176 127.935732
F 49.112839 16.725860 127.935732
F 31.869191 3.859839 109.189592
F 31.869191 11.579518 109.189593
F 40.778719 3.859840 109.469586
F 40.778719 11.579519 109.469587
F 49.661843 3.853287 109.744623
F 49.661843 11.572966 109.744623
F 31.265933 3.858647 128.274174
F 31.265933 11.578326 128.274174
F 40.175461 3.858648 128.554167
F 40.175461 11.578326 128.554167
F 49.081525 3.857765 128.834789
F 49.081525 11.577444 128.834789
F 31.383390 1.286610 124.647996
F 31.383390 9.006289 124.647996
F 31.383390 16.725972 124.647996
F 40.292918 1.286610 124.927989
F 40.292918 9.006288 124.927989
F 40.292918 16.725972 124.927988
F 49.194159 1.288589 125.209370
F 49.194159 9.008267 125.209370
F 49.194159 16.727951 125.209370
F 33.493317 7.718486 128.344173
F 31.032822 3.850640 130.979069
F 31.032823 11.570319 130.979069
F 30.732495 24.446847 3.579188
F 30.732495 32.166526 3.579188
F 39.642021 24.446848 3.859181
F 39.642021 32.166526 3.859181
F 48.563194 24.444752 4.141725
F 48.563194 32.164430 4.141725
F 30.615016 27.018884 7.205365
F 30.615016 34.738563 7.205365
F 30.615016 19.299204 7.205365
F 39.524541 27.018884 7.485359
F 39.524541 34.738563 7.485359
F 39.524541 19.299204 7.485359
F 48.449097 27.021932 7.767781
F 53.370509 32.136323 16.112817
F 48.449097 19.302251 7.767781
F 30.701340 27.019140 4.478428
F 53.370509 24.416645 16.112817
F 30.701340 19.299459 4.478428
F 39.610866 27.019140 4.758422
F 53.463201 19.290575 19.783898
F 39.610866 19.299459 4.758421
F 48.532768 27.021324 5.037976
F 53.463201 34.729934 19.783898
F 48.532768 19.301644 5.037975
F 30.965584 24.454854 0.874292
F 30.965584 32.174533 0.874292
F 39.875110 24.454854 1.154285
F 39.875110 32.174533 1.154285
F 48.793330 24.455664 1.435574
F 48.793330 32.175342 1.435574
F 32.928724 30.878978 4.548427
F 32.928724 23.159300 4.548427
F 41.838254 30.878978 4.828421
F 41.838254 23.159299 4.828421
F 50.835383 30.909489 5.095863
F 50.835383 23.189810 5.095863
F 33.192963 28.314693 0.944291
F 33.192963 20.595014 0.944290
F 42.102491 28.314693 1.224284
F 42.102491 20.595014 1.224284
F 51.026640 28.322131 1.508901
F 51.026639 20.602452 1.508901
F 32.959874 28.306687 3.649186
F 32.959874 20.587008 3.649186
F 41.869405 28.306687 3.929179
F 41.869405 20.587008 3.929179
F 50.869332 28.273604 4.241592
F 50.869332 20.553925 4.241593
F 32.842399 30.878723 7.275363
F 32.842399 23.159045 7.275364
F 41.751929 30.878722 7.555356
F 41.751929 23.159044 7.555356
F 50.784960 30.923604 7.874116
F 50.784960 23.203926 7.874116
F 35.187258 24.446848 3.719184
F 35.187258 32.166526 3.719184
F 44.096894 24.446825 3.999199
F 44.096893 32.166503 3.999199
F 35.069778 27.018884 7.345362
F 35.069778 34.738563 7.345362
F 35.069778 19.299204 7.345362
F 43.979435 27.018911 7.625377
F 53.463201 27.010256 19.783898
F 43.979435 19.299231 7.625378
F 35.156103 27.019140 4.618425
F 53.408654 19.321110 0.688007
F 35.156103 19.299459 4.618425
F 44.065749 27.019165 4.898407
F 53.408654 27.040791 0.688008
F 44.065749 19.299484 4.898407
F 35.420346 24.454855 1.014288
F 35.420347 32.174533 1.014288
F 44.329969 24.454833 1.294274
F 44.329968 32.174511 1.294274
F 37.383487 30.878978 4.688423
F 37.383487 23.159300 4.688423
F 46.294556 30.879125 4.968371
F 46.294556 23.159446 4.968371
F 28.473960 30.878978 4.408430
F 28.473960 23.159300 4.408430
F 37.647725 28.314693 1.084287
F 37.647725 20.595015 1.084287
F 46.557320 28.314736 1.364295
F 46.557320 20.595058 1.364295
F 28.738201 28.314693 0.804293
F 28.738201 20.595014 0.804294
F 37.414637 28.306687 3.789183
F 37.414637 20.587008 3.789183
F 46.325836 28.306549 4.069343
F 46.325836 20.586870 4.069343
F 28.505111 28.306687 3.509189
F 28.505111 20.587007 3.509190
F 37.297162 30.878723 7.415360
F 37.297162 23.159045 7.415360
F 46.208629 30.878821 7.695482
F 46.208629 23.159143 7.695482
F 28.387637 30.878723 7.135367
F 28.387637 23.159045 7.135367
F 30.500722 24.445655 10.842550
F 30.500722 32.165334 10.842550
F 39.410248 24.445655 11.122544
F 39.410248 32.165334 11.122544
F 48.335363 24.442857 11.404611
F 48.335363 32.162535 11.404611
F 30.386403 27.018882 14.479847
F 30.386403 34.738561 14.479848
F 30.386403 19.299202 14.479847
F 39.295928 27.018883 14.759841
F 39.295928 34.738562 14.759841
F 39.295928 19.299202 14.759840
F 48.217275 27.019736 15.040519
F 53.438020 32.162625 18.861431
F 48.217275 19.300055 15.040520
F 30.472144 27.018883 11.751874
F 30.472144 34.738562 11.751875
F 30.472144 19.299202 11.751874
F 39.381669 27.018883 12.031868
F 39.381669 34.738562 12.031868
F 39.381670 19.299202 12.031867
F 48.305508 27.021357 12.310767
F 53.438019 24.442946 18.861431
F 48.305508 19.301677 12.310767
F 30.586442 24.445656 8.114580
F 30.586442 32.165334 8.114580
F 39.495967 24.445655 8.394574
F 39.495967 32.165334 8.394574
F 48.420687 24.442692 8.673291
F 48.420687 32.162370 8.673291
F 32.699527 30.878721 11.821872
F 32.699527 23.159043 11.821873
F 41.609058 30.878720 12.101867
F 41.609058 23.159042 12.101867
F 50.672193 30.935140 12.349187
F 50.672193 23.215461 12.349187
F 32.813821 28.305495 8.184578
F 32.813821 20.585816 8.184578
F 41.723351 28.305495 8.464572
F 41.723351 20.585816 8.464572
F 50.745411 28.266659 8.723975
F 50.745411 20.546980 8.723975
F 32.728102 28.305495 10.912548
F 32.728102 20.585816 10.912548
F 41.637633 28.305495 11.192541
F 41.637633 20.585816 11.192541
F 50.699458 28.249296 11.518064
F 50.699458 20.529617 11.518064
F 32.613786 30.878721 14.549845
F 32.613786 23.159043 14.549846
F 41.523316 30.878720 14.829839
F 41.523316 23.159042 14.829839
F 50.517881 30.906422 15.129144
F 50.517881 23.186744 15.129144
F 34.955486 24.445655 10.982547
F 34.955486 32.165334 10.982547
F 43.865130 24.445633 11.262558
F 43.865129 32.165311 11.262558
F 34.841165 27.018882 14.619844
F 34.841165 34.738561 14.619844
F 34.841165 19.299202 14.619844
F 43.750773 27.018896 14.899847
F 53.332658 32.119685 8.820887
F 43.750773 19.299216 14.899847
F 34.926906 27.018883 11.891871
F 34.926906 34.738561 11.891871
F 34.926906 19.299202 11.891870
F 43.836538 27.018902 12.171854
F 53.332658 24.400007 8.820887
F 43.836538 19.299221 12.171853
F 35.041204 24.445656 8.254577
F 35.041204 32.165334 8.254577
F 43.950858 24.445629 8.534556
F 43.950858 32.165308 8.534555
F 37.154290 30.878721 11.961869
F 37.154290 23.159043 11.961870
F 46.065791 30.878855 12.241846
F 46.065791 23.159177 12.241845
F 28.244764 30.878721 11.681876
F 28.244764 23.159043 11.681876
F 37.268583 28.305495 8.324575
F 37.268583 20.585816 8.324575
F 46.180047 28.305369 8.604561
F 46.180047 20.585691 8.604560
F 28.359059 28.305495 8.044582
F 28.359059 20.585816 8.044582
F 37.182864 28.305495 11.052545
F 37.182864 20.585816 11.052545
F 46.094198 28.305325 11.332718
F 46.094198 20.585646 11.332718
F 28.273339 28.305494 10.772552
F 28.273339 20.585815 10.772552
F 37.068548 30.878721 14.689842
F 37.068548 23.159043 14.689842
F 45.979390 30.879082 14.970141
F 45.979390 23.159403 14.970141
F 28.159024 30.878722 14.409849
F 28.159024 23.159043 14.409849
F 30.272109 24.445656 18.117146
F 30.272109 32.165334 18.117146
F 39.181635 24.445655 18.397139
F 39.181635 32.165334 18.397139
F 48.097521 24.447559 18.676063
F 48.097521 32.167238 18.676063
F 30.157790 27.018882 21.754443
F 30.157790 34.738561 21.754443
F 30.157790 19.299202 21.754443
F 35.487584 27.009684 0.111693
F 35.487584 34.729363 0.111693
F 35.487584 19.290003 0.111693
F 44.397125 27.009692 0.391687
F 44.397125 34.729371 0.391687
F 44.397125 19.290012 0.391687
F 30.243531 27.018883 19.026471
F 30.243531 34.738562 19.026470
F 30.243531 19.299202 19.026470
F 39.153056 27.018883 19.306463
F 39.153056 34.738562 19.306463
F 39.153056 19.299202 19.306463
F 48.067367 27.016489 19.587885
F 48.067367 34.736168 19.587885
F 48.067367 19.296808 19.587885
F 30.357829 24.445656 15.389172
F 30.357829 32.165334 15.389172
F 39.267353 24.445655 15.669165
F 39.267353 32.165334 15.669165
F 48.186530 24.445424 15.949147
F 48.186530 32.165102 15.949147
F 32.470914 30.878721 19.096469
F 32.470914 23.159043 19.096469
F 41.380444 30.878720 19.376463
F 41.380444 23.159042 19.376462
F 50.309879 30.881797 19.657651
F 50.309879 23.162118 19.657651
F 32.585208 28.305494 15.459171
F 32.585208 20.585815 15.459170
F 41.494737 28.305495 15.739164
F 41.494737 20.585816 15.739164
F 50.531815 28.259213 15.992225
F 50.531815 20.539535 15.992225
F 32.499489 28.305495 18.187144
F 32.499489 20.585816 18.187144
F 41.409018 28.305495 18.467136
F 41.409018 20.585816 18.467137
F 50.312256 28.314864 18.735047
F 50.312256 20.595185 18.735047
F 32.385173 30.878721 21.824442
F 32.385173 23.159043 21.824442
F 37.714968 30.869523 0.181691
F 37.714968 23.149844 0.181691
F 46.626633 30.869743 0.461910
F 46.626633 23.150065 0.461910
F 34.726872 24.445655 18.257143
F 34.726872 32.165334 18.257143
F 43.636440 24.445652 18.537138
F 43.636440 32.165330 18.537138
F 53.331433 19.344384 15.248549
F 53.331432 27.064065 15.248549
F 53.305675 32.110010 11.617317
F 39.942349 27.009684 0.251689
F 39.942349 34.729363 0.251689
F 39.942349 19.290004 0.251689
F 48.854262 27.012327 0.532281
F 48.854262 34.732005 0.532282
F 48.854262 19.292646 0.532282
F 34.698293 27.018883 19.166468
F 34.698293 34.738561 19.166467
F 34.698293 19.299202 19.166467
F 43.607850 27.018883 19.446461
F 43.607850 34.738562 19.446460
F 43.607850 19.299203 19.446460
F 34.812591 24.445656 15.529169
F 34.812591 32.165334 15.529169
F 43.722183 24.445646 15.809157
F 43.722183 32.165325 15.809157
F 36.925677 30.878721 19.236466
F 36.925677 23.159043 19.236466
F 45.836229 30.879196 19.516147
F 45.836229 23.159518 19.516147
F 28.016151 30.878721 18.956472
F 28.016150 23.159043 18.956472
F 37.039970 28.305495 15.599167
F 37.039970 20.585815 15.599167
F 45.951076 28.305211 15.879017
F 45.951076 20.585532 15.879016
F 28.130445 28.305494 15.319174
F 28.130445 20.585816 15.319174
F 36.954251 28.305495 18.327140
F 36.954251 20.585816 18.327140
F 45.864602 28.304968 18.607547
F 45.864603 20.585289 18.607546
F 28.044726 28.305494 18.047147
F 28.044725 20.585815 18.047147
F 33.260205 30.869522 0.041695
F 33.260205 23.149844 0.041695
F 42.169740 30.869521 0.321687
F 42.169740 23.149843 0.321687
F 27.930410 30.878721 21.684446
F 51.175024 30.914246 0.646319
F 27.930410 23.159043 21.684445
F 51.175023 23.194568 0.646319
F 53.373023 24.416656 4.330418
F 53.373023 32.136334 4.330418
F 53.346416 27.057002 7.969620
F 53.303554 19.356396 12.450276
F 53.346416 19.337321 7.969621
F 53.365311 27.052932 5.193020
F 53.303554 27.076077 12.450277
F 53.365311 19.333251 5.193020
F 53.444885 24.443093 1.582898
F 53.444885 32.162771 1.582898
F 53.305675 24.390331 11.617317
F 30.043496 24.445656 25.391742
F 30.043496 32.165334 25.391742
F 38.953021 24.445655 25.671736
F 38.953021 32.165334 25.671736
F 47.867340 24.448251 25.950147
F 47.867340 32.167929 25.950147
F 29.929177 27.018882 29.029040
F 29.929177 34.738561 29.029040
F 29.929177 19.299202 29.029040
F 38.838701 27.018883 29.309033
F 38.838701 34.738562 29.309033
F 38.838701 19.299202 29.309034
F 47.753019 27.016286 29.587452
F 47.753019 34.735965 29.587452
F 47.753019 19.296605 29.587453
F 30.014917 27.018883 26.301067
F 30.014917 34.738561 26.301067
F 30.014917 19.299202 26.301067
F 38.924443 27.018883 26.581060
F 38.924443 34.738562 26.581060
F 38.924443 19.299202 26.581060
F 47.838652 27.016286 26.862925
F 47.838652 34.735965 26.862925
F 47.838652 19.296605 26.862925
F 30.129215 24.445656 22.663769
F 30.129215 32.165334 22.663769
F 39.038740 24.445655 22.943762
F 39.038740 32.165334 22.943762
F 47.952967 24.448241 23.225521
F 47.952966 32.167919 23.225521
F 32.242300 30.878721 26.371065
F 32.242300 23.159043 26.371065
F 41.151830 30.878720 26.651059
F 41.151830 23.159042 26.651059
F 50.054869 30.870742 26.939275
F 50.054869 23.151064 26.939275
F 32.356594 28.305494 22.733767
F 32.356594 20.585815 22.733767
F 41.266123 28.305495 23.013760
F 41.266123 20.585816 23.013760
F 50.169161 28.313483 23.301904
F 50.169161 20.593805 23.301904
F 32.270875 28.305494 25.461740
F 32.270875 20.585816 25.461741
F 41.180405 28.305495 25.741733
F 41.180405 20.585816 25.741733
F 50.083975 28.313475 26.013108
F 50.083974 20.593796 26.013108
F 32.156559 30.878721 29.099038
F 32.156559 23.159043 29.099038
F 41.066088 30.878720 29.379031
F 41.066088 23.159042 29.379031
F 49.969657 30.870742 29.650410
F 49.969657 23.151064 29.650410
F 34.498259 24.445655 25.531739
F 34.498259 32.165334 25.531739
F 43.407814 24.445655 25.811732
F 43.407814 32.165333 25.811732
F 34.383938 27.018882 29.169036
F 34.383938 34.738561 29.169036
F 34.383938 19.299202 29.169036
F 43.293494 27.018883 29.449031
F 43.293494 34.738562 29.449031
F 43.293494 19.299203 29.449031
F 34.469680 27.018882 26.441064
F 34.469680 34.738562 26.441063
F 34.469680 19.299202 26.441063
F 43.379235 27.018883 26.721058
F 43.379235 34.738562 26.721058
F 43.379235 19.299202 26.721058
F 34.583977 24.445656 22.803765
F 34.583977 32.165334 22.803765
F 43.493532 24.445655 23.083759
F 43.493532 32.165333 23.083759
F 36.697063 30.878721 26.511062
F 36.697063 23.159043 26.511062
F 45.607447 30.879250 26.790705
F 45.607447 23.159571 26.790705
F 27.787537 30.878721 26.231069
F 27.787537 23.159043 26.231069
F 36.811356 28.305494 22.873764
F 36.811356 20.585815 22.873764
F 45.721740 28.304965 23.153407
F 45.721740 20.585287 23.153406
F 27.901832 28.305494 22.593771
F 27.901832 20.585816 22.593771
F 36.725638 28.305494 25.601737
F 36.725638 20.585816 25.601737
F 45.635998 28.304966 25.882134
F 45.635998 20.585287 25.882134
F 27.816112 28.305494 25.321744
F 27.816112 20.585815 25.321745
F 36.611322 30.878721 29.239035
F 36.611322 23.159043 29.239035
F 45.521681 30.879250 29.519432
F 45.521681 23.159572 29.519432
F 27.701797 30.878721 28.959042
F 27.701797 23.159043 28.959042
F 29.814882 24.445655 32.666338
F 29.814882 32.165334 32.666338
F 38.724408 24.445655 32.946331
F 38.724408 32.165334 32.946331
F 47.638725 24.448252 33.224750
F 47.638725 32.167930 33.224750
F 29.700563 27.018882 36.303635
F 29.700563 34.738561 36.303635
F 29.700563 19.299202 36.303636
F 38.610088 27.018883 36.583628
F 38.610088 34.738562 36.583629
F 38.610088 19.299202 36.583629
F 47.524406 27.016286 36.862047
F 47.524406 34.735965 36.862048
F 47.524406 19.296606 36.862048
F 29.786304 27.018883 33.575663
F 29.786304 34.738561 33.575662
F 29.786304 19.299202 33.575662
F 38.695830 27.018883 33.855655
F 38.695830 34.738562 33.855655
F 38.695829 19.299202 33.855655
F 47.610038 27.016286 34.137520
F 47.610038 34.735965 34.137521
F 47.610038 19.296605 34.137521
F 29.900601 24.445656 29.938365
F 29.900601 32.165334 29.938365
F 38.810126 24.445655 30.218357
F 38.810127 32.165334 30.218357
F 47.724335 24.448252 30.500223
F 47.724335 32.167930 30.500223
F 32.013687 30.878721 33.645661
F 32.013687 23.159043 33.645661
F 40.923216 30.878720 33.925654
F 40.923216 23.159042 33.925654
F 49.826256 30.870742 34.213871
F 49.826256 23.151063 34.213871
F 32.127981 28.305494 30.008363
F 32.127981 20.585815 30.008363
F 41.037510 28.305495 30.288357
F 41.037510 20.585816 30.288357
F 49.940550 28.313474 30.576572
F 49.940550 20.593795 30.576572
F 32.042262 28.305495 32.736336
F 32.042262 20.585816 32.736336
F 40.951792 28.305495 33.016329
F 40.951792 20.585816 33.016329
F 49.855360 28.313474 33.287708
F 49.855360 20.593795 33.287708
F 31.927946 30.878721 36.373634
F 31.927946 23.159043 36.373633
F 40.837475 30.878720 36.653626
F 40.837475 23.159042 36.653626
F 49.741044 30.870742 36.925006
F 49.741043 23.151064 36.925006
F 34.269645 24.445656 32.806335
F 34.269645 32.165334 32.806335
F 43.179200 24.445655 33.086329
F 43.179200 32.165333 33.086329
F 34.155325 27.018882 36.443631
F 34.155325 34.738561 36.443632
F 34.155325 19.299202 36.443632
F 43.064880 27.018883 36.723626
F 43.064880 34.738562 36.723626
F 43.064880 19.299203 36.723626
F 34.241066 27.018883 33.715659
F 34.241066 34.738562 33.715659
F 34.241066 19.299202 33.715659
F 43.150622 27.018883 33.995654
F 43.150622 34.738562 33.995654
F 43.150622 19.299202 33.995653
F 34.355364 24.445656 30.078361
F 34.355364 32.165334 30.078361
F 43.264918 24.445655 30.358356
F 43.264918 32.165333 30.358356
F 36.468450 30.878721 33.785658
F 36.468450 23.159043 33.785657
F 45.378833 30.879250 34.065300
F 45.378833 23.159571 34.065300
F 27.558924 30.878722 33.505664
F 27.558924 23.159043 33.505664
F 36.582742 28.305495 30.148360
F 36.582743 20.585815 30.148359
F 45.493127 28.304965 30.428002
F 45.493127 20.585287 30.428002
F 27.673218 28.305494 29.868366
F 27.673219 20.585816 29.868366
F 36.497024 28.305495 32.876333
F 36.497024 20.585816 32.876333
F 45.407384 28.304966 33.156730
F 45.407384 20.585287 33.156730
F 27.587499 28.305494 32.596340
F 27.587498 20.585815 32.596340
F 36.382708 30.878721 36.513631
F 36.382708 23.159043 36.513630
F 45.293068 30.879250 36.794027
F 45.293068 23.159572 36.794027
F 27.473183 30.878721 36.233637
F 27.473184 23.159043 36.233637
F 29.586269 24.445655 39.940934
F 29.586269 32.165334 39.940934
F 38.495795 24.445655 40.220927
F 38.495795 32.165334 40.220927
F 47.410111 24.448252 40.499346
F 47.410111 32.167930 40.499346
F 29.471950 27.018882 43.578231
F 29.471950 34.738561 43.578232
F 29.471950 19.299202 43.578232
F 39.067314 27.018883 22.034436
F 39.067314 34.738562 22.034436
F 39.067314 19.299202 22.034437
F 47.981634 27.016290 22.312829
F 47.981634 34.735969 22.312829
F 47.981634 19.296609 22.312830
F 29.557690 27.018883 40.850259
F 29.557690 34.738562 40.850259
F 29.557691 19.299202 40.850258
F 38.467216 27.018883 41.130252
F 38.467216 34.738562 41.130252
F 38.467216 19.299202 41.130251
F 47.381425 27.016286 41.412117
F 47.381425 34.735965 41.412117
F 47.381425 19.296605 41.412116
F 29.671988 24.445656 37.212961
F 29.671988 32.165334 37.212960
F 38.581513 24.445655 37.492953
F 38.581513 32.165334 37.492953
F 47.495722 24.448252 37.774818
F 47.495722 32.167930 37.774818
F 31.785073 30.878721 40.920257
F 31.785074 23.159043 40.920257
F 40.694603 30.878720 41.200251
F 40.694603 23.159042 41.200251
F 49.597643 30.870742 41.488466
F 49.597643 23.151064 41.488466
F 31.899368 28.305494 37.282958
F 31.899368 20.585815 37.282958
F 40.808896 28.305495 37.562953
F 40.808896 20.585816 37.562953
F 49.711937 28.313474 37.851168
F 49.711937 20.593795 37.851168
F 31.813648 28.305495 40.010931
F 31.813648 20.585816 40.010932
F 40.723178 28.305495 40.290925
F 40.723178 20.585816 40.290926
F 49.626747 28.313473 40.562304
F 49.626747 20.593795 40.562304
F 31.699333 30.878721 43.648230
F 31.699333 23.159043 43.648230
F 41.294701 30.878721 22.104435
F 41.294701 23.159042 22.104434
F 50.198298 30.870681 22.374863
F 50.198298 23.151003 22.374863
F 34.041032 24.445655 40.080930
F 34.041032 32.165334 40.080930
F 42.950587 24.445655 40.360923
F 42.950587 32.165333 40.360923
F 34.612552 27.018882 21.894440
F 34.612552 34.738561 21.894440
F 34.612552 19.299202 21.894440
F 43.522107 27.018883 22.174434
F 43.522107 34.738562 22.174434
F 43.522107 19.299203 22.174434
F 34.012453 27.018883 40.990255
F 34.012453 34.738561 40.990255
F 34.012453 19.299202 40.990255
F 42.922009 27.018883 41.270250
F 42.922009 34.738562 41.270250
F 42.922009 19.299202 41.270250
F 34.126750 24.445656 37.352957
F 34.126750 32.165334 37.352957
F 43.036305 24.445655 37.632951
F 43.036305 32.165333 37.632950
F 36.239837 30.878721 41.060253
F 36.239837 23.159043 41.060254
F 45.150219 30.879250 41.339896
F 45.150219 23.159571 41.339896
F 27.330310 30.878721 40.780260
F 27.330310 23.159043 40.780260
F 36.354129 28.305495 37.422955
F 36.354129 20.585816 37.422955
F 45.264514 28.304965 37.702597
F 45.264514 20.585287 37.702598
F 27.444605 28.305494 37.142962
F 27.444605 20.585816 37.142962
F 36.268411 28.305494 40.150928
F 36.268411 20.585816 40.150929
F 45.178771 28.304966 40.431325
F 45.178771 20.585287 40.431325
F 27.358885 28.305494 39.870935
F 27.358885 20.585815 39.870936
F 36.839935 30.878721 21.964439
F 36.839935 23.159043 21.964439
F 45.750292 30.879248 22.244838
F 45.750292 23.159570 22.244838
F 27.244570 30.878722 43.508233
F 27.244570 23.159044 43.508233
F 53.463969 24.453636 26.136224
F 53.463969 32.173314 26.136224
F 53.463956 27.010903 29.775318
F 53.463957 34.730581 29.775319
F 53.463957 19.291222 29.775319
F 53.463967 27.010903 27.062845
F 53.463967 34.730581 27.062845
F 53.463967 19.291222 27.062845
F 53.463959 24.453639 23.423749
F 53.463959 32.173317 23.423749
F 53.463969 24.453635 33.414412
F 53.463969 32.173314 33.414412
F 53.463956 27.010903 37.053505
F 53.463957 34.730581 37.053505
F 53.463957 19.291222 37.053505
F 53.463967 27.010903 34.341032
F 53.463967 34.730581 34.341031
F 53.463967 19.291222 34.341032
F 53.463958 24.453635 30.701938
F 53.463958 32.173313 30.701939
F 53.463969 24.453635 40.692599
F 53.463969 32.173314 40.692599
F 53.463955 27.010931 22.497030
F 53.463955 34.730609 22.497030
F 53.463955 19.291250 22.497030
F 53.463967 27.010903 41.619219
F 53.463967 34.730581 41.619219
F 53.463967 19.291222 41.619219
F 53.463958 24.453635 37.980125
F 53.463958 32.173313 37.980125
F 29.357655 24.445655 47.215530
F 29.357655 32.165334 47.215530
F 38.267181 24.445655 47.495524
F 38.267181 32.165334 47.495524
F 47.181498 24.448252 47.773943
F 47.181498 32.167930 47.773943
F 29.243336 27.018882 50.852828
F 29.243336 34.738561 50.852828
F 29.243336 19.299202 50.852828
F 38.152861 27.018883 51.132822
F 38.152861 34.738562 51.132822
F 38.152861 19.299202 51.132822
F 47.067179 27.016286 51.411240
F 47.067179 34.735965 51.411241
F 47.067179 19.296605 51.411241
F 29.329077 27.018883 48.124855
F 29.329077 34.738562 48.124855
F 29.329077 19.299202 48.124855
F 38.238602 27.018883 48.404848
F 38.238602 34.738562 48.404848
F 38.238602 19.299202 48.404848
F 47.152812 27.016286 48.686714
F 47.152812 34.735965 48.686713
F 47.152812 19.296605 48.686713
F 29.443375 24.445656 44.487557
F 29.443375 32.165334 44.487557
F 38.352899 24.445655 44.767550
F 38.352899 32.165334 44.767550
F 47.267109 24.448252 45.049415
F 47.267109 32.167930 45.049415
F 31.556460 30.878721 48.194854
F 31.556460 23.159043 48.194854
F 40.465990 30.878720 48.474847
F 40.465990 23.159042 48.474847
F 49.369029 30.870742 48.763063
F 49.369029 23.151063 48.763063
F 31.670754 28.305494 44.557555
F 31.670754 20.585816 44.557555
F 40.580283 28.305495 44.837549
F 40.580283 20.585816 44.837549
F 49.483324 28.313474 45.125765
F 49.483323 20.593795 45.125765
F 31.585035 28.305495 47.285529
F 31.585035 20.585816 47.285529
F 40.494565 28.305495 47.565522
F 40.494565 20.585816 47.565522
F 49.398134 28.313473 47.836901
F 49.398134 20.593795 47.836901
F 31.470719 30.878721 50.922826
F 31.470719 23.159043 50.922826
F 40.380248 30.878720 51.202819
F 40.380248 23.159042 51.202819
F 49.283817 30.870742 51.474199
F 49.283817 23.151064 51.474199
F 33.812418 24.445656 47.355528
F 33.812418 32.165334 47.355528
F 42.721974 24.445655 47.635521
F 42.721974 32.165333 47.635521
F 33.698098 27.018882 50.992825
F 33.698098 34.738561 50.992824
F 33.698098 19.299202 50.992825
F 42.607654 27.018883 51.272818
F 42.607654 34.738562 51.272818
F 42.607654 19.299203 51.272819
F 33.783840 27.018883 48.264852
F 33.783840 34.738562 48.264852
F 33.783840 19.299202 48.264852
F 42.693395 27.018883 48.544846
F 42.693395 34.738562 48.544846
F 42.693395 19.299203 48.544846
F 33.898137 24.445656 44.627554
F 33.898137 32.165334 44.627554
F 42.807692 24.445655 44.907548
F 42.807692 32.165333 44.907548
F 36.011223 30.878721 48.334851
F 36.011223 23.159043 48.334851
F 44.921606 30.879250 48.614493
F 44.921606 23.159571 48.614493
F 27.101697 30.878721 48.054857
F 27.101697 23.159043 48.054857
F 36.125516 28.305494 44.697551
F 36.125516 20.585815 44.697551
F 45.035900 28.304965 44.977195
F 45.035900 20.585287 44.977195
F 27.215992 28.305494 44.417558
F 27.215992 20.585816 44.417558
F 36.039797 28.305495 47.425525
F 36.039797 20.585816 47.425525
F 44.950158 28.304966 47.705922
F 44.950158 20.585287 47.705922
F 27.130271 28.305494 47.145532
F 27.130271 20.585815 47.145532
F 35.925482 30.878721 51.062823
F 35.925482 23.159043 51.062823
F 44.835841 30.879250 51.343220
F 44.835841 23.159572 51.343220
F 27.015956 30.878721 50.782830
F 27.015956 23.159043 50.782830
F 29.129042 24.445655 54.490126
F 29.129042 32.165334 54.490126
F 38.038568 24.445655 54.770120
F 38.038568 32.165334 54.770120
F 46.952884 24.448251 55.048536
F 46.952884 32.167930 55.048536
F 29.014723 27.018882 58.127423
F 29.014723 34.738561 58.127423
F 29.014723 19.299202 58.127424
F 37.924247 27.018883 58.407417
F 37.924247 34.738562 58.407417
F 37.924247 19.299202 58.407417
F 46.838078 27.016067 58.685561
F 46.838078 34.735745 58.685561
F 46.838078 19.296386 58.685561
F 29.100463 27.018883 55.399451
F 29.100463 34.738562 55.399451
F 29.100463 19.299202 55.399450
F 38.009989 27.018883 55.679444
F 38.009989 34.738562 55.679444
F 38.009989 19.299202 55.679443
F 46.924189 27.016279 55.961299
F 46.924189 34.735958 55.961299
F 46.924189 19.296598 55.961298
F 29.214761 24.445656 51.762153
F 29.214761 32.165334 51.762153
F 38.124286 24.445655 52.042146
F 38.124286 32.165334 52.042146
F 47.038495 24.448252 52.324011
F 47.038495 32.167930 52.324011
F 31.327847 30.878721 55.469449
F 31.327847 23.159043 55.469449
F 40.237376 30.878721 55.749443
F 40.237376 23.159042 55.749443
F 49.140416 30.870753 56.037642
F 49.140416 23.151074 56.037642
F 31.442141 28.305494 51.832151
F 31.442141 20.585816 51.832151
F 40.351670 28.305495 52.112145
F 40.351670 20.585816 52.112145
F 49.254710 28.313474 52.400361
F 49.254710 20.593795 52.400360
F 31.356421 28.305495 54.560124
F 31.356421 20.585816 54.560124
F 40.265951 28.305495 54.840118
F 40.265952 20.585816 54.840118
F 49.169520 28.313474 55.111499
F 49.169520 20.593795 55.111499
F 31.242106 30.878721 58.197422
F 31.242106 23.159043 58.197422
F 40.151635 30.878720 58.477415
F 40.151635 23.159042 58.477415
F 49.055154 30.871323 58.748449
F 49.055154 23.151645 58.748449
F 33.583805 24.445655 54.630123
F 33.583805 32.165334 54.630123
F 42.493360 24.445655 54.910117
F 42.493360 32.165333 54.910117
F 33.469485 27.018882 58.267420
F 33.469485 34.738561 58.267420
F 33.469485 19.299202 58.267420
F 42.379036 27.018882 58.547411
F 42.379036 34.738561 58.547411
F 42.379036 19.299202 58.547412
F 33.555226 27.018883 55.539447
F 33.555226 34.738562 55.539447
F 33.555226 19.299202 55.539447
F 42.464782 27.018883 55.819442
F 42.464782 34.738562 55.819442
F 42.464781 19.299203 55.819442
F 33.669524 24.445656 51.902149
F 33.669524 32.165334 51.902149
F 42.579078 24.445655 52.182144
F 42.579078 32.165333 52.182144
F 35.782610 30.878721 55.609445
F 35.782610 23.159043 55.609445
F 44.692994 30.879250 55.889087
F 44.692994 23.159572 55.889087
F 26.873084 30.878722 55.329452
F 26.873084 23.159043 55.329452
F 35.896902 28.305495 51.972148
F 35.896902 20.585815 51.972148
F 44.807287 28.304965 52.251790
F 44.807287 20.585287 52.251790
F 26.987379 28.305494 51.692155
F 26.987379 20.585816 51.692154
F 35.811184 28.305494 54.700121
F 35.811184 20.585816 54.700121
F 44.721544 28.304966 54.980516
F 44.721544 20.585287 54.980517
F 26.901658 28.305494 54.420128
F 26.901658 20.585815 54.420128
F 35.696868 30.878721 58.337418
F 35.696868 23.159043 58.337418
F 44.607228 30.879248 58.617783
F 44.607228 23.159569 58.617783
F 26.787343 30.878721 58.057425
F 26.787343 23.159043 58.057425
F 28.900428 24.445655 61.764722
F 28.900428 32.165334 61.764722
F 37.809954 24.445655 62.044715
F 37.809954 32.165334 62.044715
F 46.715604 24.445090 62.325700
F 46.715604 32.164769 62.325700
F 28.786109 27.018882 65.402020
F 28.786109 34.738561 65.402020
F 28.786109 19.299202 65.402020
F 38.381474 27.018883 43.858225
F 38.381474 34.738562 43.858225
F 38.381474 19.299202 43.858225
F 47.295792 27.016286 44.136644
F 47.295792 34.735965 44.136644
F 47.295792 19.296606 44.136644
F 28.871850 27.018883 62.674047
F 28.871850 34.738562 62.674047
F 28.871850 19.299202 62.674047
F 37.781376 27.018883 62.954040
F 37.781376 34.738562 62.954040
F 37.781376 19.299202 62.954040
F 46.688281 27.019663 63.233050
F 53.463957 27.010903 44.331693
F 46.688281 19.299983 63.233050
F 28.986148 24.445656 59.036748
F 28.986148 32.165334 59.036748
F 37.895673 24.445655 59.316741
F 37.895673 32.165334 59.316741
F 46.809840 24.448180 59.599196
F 46.809840 32.167858 59.599196
F 31.099234 30.878722 62.744045
F 31.099234 23.159043 62.744045
F 40.008759 30.878721 63.024038
F 40.008760 23.159043 63.024038
F 48.858256 30.836287 63.328552
F 48.858256 23.116608 63.328551
F 31.213527 28.305494 59.106747
F 31.213527 20.585816 59.106746
F 40.123056 28.305495 59.386740
F 40.123056 20.585816 59.386740
F 49.020250 28.317160 59.671410
F 49.020250 20.597481 59.671410
F 31.127808 28.305495 61.834720
F 31.127808 20.585816 61.834720
F 40.037335 28.305494 62.114713
F 40.037335 20.585815 62.114713
F 48.899667 28.338947 62.363681
F 48.899667 20.619268 62.363681
F 31.013492 30.878721 65.472017
F 31.013492 23.159043 65.472018
F 40.608861 30.878720 43.928223
F 40.608861 23.159042 43.928223
F 49.512430 30.870742 44.199602
F 49.512430 23.151064 44.199602
F 33.355192 24.445655 61.904718
F 33.355192 32.165334 61.904718
F 42.264712 24.445659 62.184710
F 42.264712 32.165337 62.184710
F 50.962885 24.473326 62.446875
F 50.962885 32.193004 62.446875
F 33.926711 27.018882 43.718228
F 33.926711 34.738561 43.718228
F 33.926712 19.299202 43.718228
F 42.836267 27.018883 43.998222
F 42.836267 34.738562 43.998222
F 42.836267 19.299203 43.998223
F 33.326612 27.018882 62.814043
F 33.326612 34.738561 62.814043
F 33.326612 19.299202 62.814043
F 42.236139 27.018880 63.094036
F 42.236139 34.738559 63.094036
F 42.236139 19.299200 63.094036
F 50.948424 26.999826 63.384170
F 50.948423 34.719504 63.384170
F 50.948424 19.280145 63.384170
F 33.440910 24.445655 59.176745
F 33.440910 32.165334 59.176745
F 42.350466 24.445654 59.456740
F 42.350466 32.165332 59.456739
F 35.553996 30.878721 62.884042
F 35.553996 23.159043 62.884042
F 44.462939 30.878760 63.163965
F 44.462940 23.159081 63.163964
F 35.668289 28.305495 59.246744
F 35.668289 20.585816 59.246743
F 44.578602 28.304970 59.526344
F 44.578602 20.585291 59.526343
F 26.758765 28.305494 58.966750
F 26.758765 20.585816 58.966749
F 35.582571 28.305494 61.974717
F 35.582571 20.585816 61.974717
F 44.491663 28.305459 62.254678
F 44.491663 20.585780 62.254678
F 36.154095 30.878721 43.788226
F 36.154095 23.159043 43.788226
F 45.064455 30.879250 44.068623
F 45.064455 23.159572 44.068623
F 53.463969 24.453635 47.970787
F 53.463969 32.173314 47.970787
F 53.463956 27.010903 51.609881
F 53.463957 34.730581 51.609881
F 53.463957 19.291222 51.609881
F 53.463967 27.010903 48.897407
F 53.463967 34.730581 48.897407
F 53.463967 19.291222 48.897407
F 53.463958 24.453635 45.258313
F 53.463958 32.173313 45.258313
F 53.463984 24.453640 55.249004
F 53.463984 32.173319 55.249004
F 53.464142 27.012450 58.887476
F 53.464142 34.732128 58.887476
F 53.464142 19.292769 58.887476
F 53.463959 27.011073 56.175454
F 53.463959 34.730752 56.175454
F 53.463959 19.291393 56.175454
F 53.463958 24.453635 52.536501
F 53.463957 32.173313 52.536501
F 53.463957 19.291222 44.331693
F 53.463957 34.730581 44.331693
F 28.671815 24.445655 69.039319
F 28.671815 32.165334 69.039319
F 37.581341 24.445655 69.319312
F 37.581341 32.165334 69.319312
F 46.490240 24.444880 69.599849
F 46.490240 32.164559 69.599849
F 28.557496 27.018882 72.676616
F 28.557496 34.738561 72.676617
F 28.557496 19.299202 72.676616
F 37.467021 27.018883 72.956610
F 37.467021 34.738562 72.956610
F 37.467021 19.299202 72.956610
F 46.376718 27.019572 73.237108
F 53.448737 19.307967 80.735412
F 46.376718 19.299891 73.237108
F 28.643237 27.018883 69.948643
F 28.643237 34.738562 69.948644
F 28.643237 19.299202 69.948643
F 37.552762 27.018883 70.228637
F 37.552762 34.738562 70.228637
F 37.552762 19.299202 70.228636
F 46.461938 27.019558 70.508113
F 53.448737 27.027648 80.735412
F 46.461938 19.299878 70.508113
F 28.757535 24.445656 66.311345
F 28.757535 32.165334 66.311345
F 37.667059 24.445655 66.591338
F 37.667059 32.165334 66.591338
F 46.575130 24.444967 66.870745
F 46.575130 32.164645 66.870745
F 30.870620 30.878722 70.018642
F 30.870620 23.159043 70.018642
F 39.780146 30.878721 70.298635
F 39.780147 23.159043 70.298635
F 48.666185 30.858192 70.593172
F 48.666185 23.138513 70.593171
F 30.984914 28.305495 66.381344
F 30.984914 20.585815 66.381343
F 39.894439 28.305494 66.661336
F 39.894439 20.585815 66.661336
F 48.765183 28.334593 66.961914
F 48.765182 20.614914 66.961914
F 30.899195 28.305495 69.109317
F 30.899195 20.585816 69.109317
F 39.808721 28.305494 69.389310
F 39.808721 20.585815 69.389311
F 48.698843 28.324111 69.657381
F 48.698843 20.604432 69.657381
F 30.784879 30.878721 72.746614
F 30.784879 23.159043 72.746615
F 39.694404 30.878721 73.026608
F 39.694404 23.159043 73.026608
F 48.594769 30.865958 73.298425
F 48.594769 23.146280 73.298425
F 33.126578 24.445655 69.179315
F 33.126578 32.165334 69.179315
F 42.036105 24.445658 69.459307
F 42.036105 32.165336 69.459307
F 50.832986 24.451056 69.731723
F 50.832987 32.170734 69.731723
F 33.012258 27.018882 72.816613
F 33.012258 34.738561 72.816613
F 33.012258 19.299202 72.816613
F 41.921786 27.018880 73.096604
F 41.921786 34.738559 73.096605
F 41.921786 19.299200 73.096605
F 50.763787 27.019913 73.374534
F 53.483265 32.159570 77.095372
F 50.763787 19.300233 73.374534
F 33.097999 27.018882 70.088640
F 33.097999 34.738561 70.088640
F 33.097999 19.299202 70.088639
F 42.007527 27.018880 70.368635
F 42.007527 34.738559 70.368635
F 42.007527 19.299199 70.368635
F 50.817444 27.015867 70.649972
F 50.817443 34.735546 70.649972
F 50.817443 19.296187 70.649972
F 33.212297 24.445656 66.451341
F 33.212297 32.165334 66.451341
F 42.121822 24.445658 66.731337
F 42.121822 32.165337 66.731337
F 50.884297 24.456504 67.016847
F 50.884297 32.176182 67.016847
F 35.325383 30.878721 70.158638
F 35.325383 23.159043 70.158638
F 44.234729 30.878743 70.438615
F 44.234729 23.159064 70.438615
F 35.439676 28.305495 66.521340
F 35.439676 20.585815 66.521340
F 44.348870 28.305470 66.801310
F 44.348869 20.585791 66.801310
F 35.353957 28.305495 69.249313
F 35.353957 20.585816 69.249313
F 44.263334 28.305474 69.529315
F 44.263334 20.585795 69.529316
F 35.239641 30.878721 72.886611
F 35.239641 23.159043 72.886611
F 44.149100 30.878742 73.166617
F 44.149100 23.159064 73.166617
F 28.443202 24.445655 76.313914
F 28.443202 32.165334 76.313914
F 37.352728 24.445655 76.593908
F 37.352728 32.165334 76.593908
F 46.262926 24.445058 76.874353
F 46.262926 32.164737 76.874353
F 28.328883 27.018882 79.951212
F 28.328883 34.738561 79.951212
F 28.328883 19.299202 79.951212
F 37.238407 27.018883 80.231205
F 37.238407 34.738562 80.231205
F 37.238407 19.299202 80.231206
F 46.148903 27.019399 80.511602
F 53.483265 24.439891 77.095372
F 46.148903 19.299719 80.511602
F 28.414623 27.018883 77.223239
F 28.414623 34.738562 77.223239
F 28.414623 19.299202 77.223238
F 37.324149 27.018883 77.503232
F 37.324149 34.738562 77.503232
F 37.324149 19.299202 77.503232
F 46.234480 27.019426 77.782846
F 53.473564 27.025675 77.998768
F 46.234480 19.299746 77.782847
F 28.528921 24.445656 73.585941
F 28.528921 32.165334 73.585941
F 37.438446 24.445655 73.865934
F 37.438446 32.165334 73.865934
F 46.348336 24.445040 74.145481
F 46.348336 32.164718 74.145481
F 30.642007 30.878721 77.293237
F 30.642007 23.159043 77.293237
F 39.551533 30.878721 77.573230
F 39.551533 23.159043 77.573230
F 48.456790 30.869051 77.860210
F 48.456790 23.149373 77.860209
F 30.756300 28.305494 73.655940
F 30.756300 20.585816 73.655939
F 39.665826 28.305494 73.935932
F 39.665826 20.585815 73.935932
F 48.563185 28.319653 74.226032
F 48.563185 20.599974 74.226032
F 30.670582 28.305495 76.383913
F 30.670582 20.585816 76.383913
F 39.580108 28.305494 76.663906
F 39.580108 20.585815 76.663906
F 48.487467 28.314190 76.938375
F 48.487467 20.594511 76.938375
F 30.556266 30.878721 80.021210
F 30.556266 23.159043 80.021210
F 39.465791 30.878721 80.301204
F 39.465791 23.159043 80.301204
F 48.377550 30.872671 80.577398
F 48.377550 23.152993 80.577398
F 32.897965 24.445655 76.453911
F 32.897965 32.165334 76.453911
F 41.807493 24.445658 76.733902
F 41.807493 32.165336 76.733902
F 50.690630 24.440062 77.016028
F 50.690630 32.159740 77.016028
F 32.783645 27.018882 80.091208
F 32.783645 34.738561 80.091208
F 32.783645 19.299202 80.091208
F 41.693174 27.018880 80.371200
F 41.693174 34.738559 80.371200
F 41.693174 19.299200 80.371200
F 50.610858 27.027511 80.656306
F 53.473564 19.305995 77.998768
F 50.610858 19.307831 80.656307
F 32.869386 27.018882 77.363235
F 32.869386 34.738561 77.363235
F 32.869386 19.299202 77.363235
F 41.778914 27.018880 77.643230
F 41.778914 34.738559 77.643230
F 41.778914 19.299200 77.643230
F 50.673386 27.025762 77.919932
F 53.423177 24.435060 84.375010
F 50.673386 19.306082 77.919932
F 32.983684 24.445656 73.725938
F 32.983684 32.165334 73.725938
F 41.893211 24.445658 74.005932
F 41.893211 32.165336 74.005932
F 50.747721 24.442851 74.284404
F 50.747721 32.162529 74.284404
F 35.096770 30.878721 77.433234
F 35.096769 23.159043 77.433234
F 44.006266 30.878743 77.713213
F 44.006266 23.159065 77.713212
F 35.211062 28.305494 73.795936
F 35.211062 20.585815 73.795936
F 44.120504 28.305473 74.075914
F 44.120504 20.585794 74.075914
F 35.125344 28.305495 76.523910
F 35.125344 20.585816 76.523910
F 44.034852 28.305473 76.803917
F 44.034852 20.585794 76.803917
F 35.011028 30.878721 80.161206
F 35.011028 23.159043 80.161206
F 43.920563 30.878743 80.441215
F 43.920563 23.159065 80.441215
F 28.214589 24.445655 83.588510
F 28.214589 32.165334 83.588510
F 37.124114 24.445655 83.868503
F 37.124114 32.165334 83.868503
F 46.034767 24.445199 84.148871
F 46.034767 32.164877 84.148872
F 28.100270 27.018882 87.225808
F 28.100269 34.738561 87.225808
F 28.100269 19.299202 87.225808
F 37.695634 27.018883 65.682013
F 37.695634 34.738562 65.682013
F 37.695634 19.299202 65.682014
F 46.603326 27.019709 65.962545
F 53.423177 32.154738 84.375010
F 46.603325 19.300029 65.962546
F 28.186010 27.018883 84.497835
F 28.186010 34.738562 84.497835
F 28.186010 19.299202 84.497835
F 37.095536 27.018883 84.777828
F 37.095536 34.738562 84.777827
F 37.095536 19.299202 84.777828
F 46.006245 27.019311 85.057533
F 53.417900 27.029925 85.272479
F 46.006245 19.299631 85.057533
F 28.300308 24.445656 80.860537
F 28.300308 32.165334 80.860537
F 37.209833 24.445655 81.140530
F 37.209833 32.165334 81.140530
F 46.120417 24.445175 81.420199
F 46.120417 32.164853 81.420199
F 30.413393 30.878722 84.567833
F 30.413393 23.159043 84.567833
F 39.322920 30.878721 84.847826
F 39.322920 23.159043 84.847826
F 48.236313 30.873872 85.131597
F 48.236313 23.154194 85.131597
F 30.527687 28.305494 80.930535
F 30.527687 20.585815 80.930535
F 39.437213 28.305494 81.210528
F 39.437213 20.585815 81.210528
F 48.347578 28.312198 81.495442
F 48.347578 20.592519 81.495442
F 30.441968 28.305495 83.658508
F 30.441968 20.585816 83.658509
F 39.351495 28.305494 83.938502
F 39.351495 20.585815 83.938502
F 48.265754 28.309941 84.215825
F 48.265754 20.590262 84.215825
F 30.327652 30.878721 87.295806
F 30.327652 23.159043 87.295806
F 39.923018 30.878722 65.752012
F 39.923018 23.159043 65.752012
F 48.798889 30.852000 66.014497
F 48.798889 23.132322 66.014497
F 32.669352 24.445656 83.728506
F 32.669352 32.165334 83.728507
F 41.578880 24.445658 84.008499
F 41.578880 32.165336 84.008499
F 50.522166 24.435159 84.295535
F 50.522166 32.154837 84.295535
F 33.240872 27.018882 65.542016
F 33.240872 34.738561 65.542016
F 33.240872 19.299202 65.542016
F 42.150396 27.018880 65.822008
F 42.150396 34.738559 65.822008
F 42.150396 19.299200 65.822008
F 50.899480 27.005018 66.087030
F 50.899480 34.724697 66.087030
F 50.899480 19.285338 66.087031
F 32.640772 27.018883 84.637832
F 32.640772 34.738561 84.637832
F 32.640772 19.299202 84.637832
F 41.550302 27.018880 84.917827
F 41.550302 34.738559 84.917826
F 41.550302 19.299200 84.917826
F 50.500403 27.029977 85.193081
F 53.417900 19.310244 85.272479
F 50.500403 19.310296 85.193081
F 32.755070 24.445656 81.000533
F 32.755070 32.165334 81.000533
F 41.664598 24.445658 81.280528
F 41.664598 32.165336 81.280528
F 50.591613 24.436114 81.556231
F 50.591613 32.155792 81.556231
F 34.868156 30.878721 84.707830
F 34.868156 23.159043 84.707830
F 43.777703 30.878744 84.987809
F 43.777703 23.159066 84.987809
F 34.982449 28.305495 81.070531
F 34.982449 20.585815 81.070531
F 43.891979 28.305472 81.350510
F 43.891979 20.585793 81.350510
F 34.896731 28.305494 83.798505
F 34.896731 20.585816 83.798505
F 43.806281 28.305472 84.078514
F 43.806281 20.585793 84.078514
F 35.468255 30.878721 65.612015
F 35.468254 23.159043 65.612015
F 44.377492 30.878742 65.892012
F 44.377492 23.159064 65.892012
F 53.440993 32.155868 81.635088
F 53.440993 24.436190 81.635088
F 27.985975 24.445656 90.863106
F 27.985975 32.165334 90.863106
F 36.895501 24.445655 91.143100
F 36.895501 32.165334 91.143100
F 45.806547 24.445306 91.423385
F 45.806547 32.164985 91.423385
F 27.871656 27.018882 94.500405
F 27.871656 34.738561 94.500405
F 27.871656 19.299202 94.500405
F 36.781181 27.018883 94.780398
F 36.781181 34.738562 94.780398
F 36.781181 19.299202 94.780398
F 45.691952 27.019251 95.060696
F 53.464000 32.173072 103.483534
F 45.691952 19.299570 95.060697
F 27.957397 27.018883 91.772432
F 27.957397 34.738561 91.772432
F 27.957397 19.299202 91.772432
F 36.866922 27.018883 92.052425
F 36.866922 34.738562 92.052425
F 36.866922 19.299202 92.052425
F 45.777992 27.019207 92.332237
F 53.464000 24.453394 103.483534
F 45.777992 19.299527 92.332237
F 28.071695 24.445656 88.135133
F 28.071694 32.165334 88.135133
F 36.981219 24.445655 88.415126
F 36.981219 32.165334 88.415126
F 45.892249 24.445283 88.694894
F 45.892249 32.164961 88.694894
F 30.184780 30.878722 91.842430
F 30.184780 23.159043 91.842430
F 39.094306 30.878721 92.122423
F 39.094306 23.159043 92.122423
F 48.014998 30.878110 92.403376
F 48.014998 23.158431 92.403376
F 30.299074 28.305494 88.205131
F 30.299074 20.585815 88.205131
F 39.208599 28.305494 88.485124
F 39.208599 20.585815 88.485124
F 48.126043 28.308088 88.767485
F 48.126043 20.588409 88.767485
F 30.213355 28.305495 90.933105
F 30.213354 20.585816 90.933105
F 39.122881 28.305494 91.213098
F 39.122881 20.585815 91.213098
F 48.044291 28.305621 91.493494
F 48.044291 20.585942 91.493494
F 30.099039 30.878721 94.570403
F 30.099039 23.159043 94.570403
F 39.008564 30.878722 94.850396
F 39.008564 23.159043 94.850396
F 47.927008 30.877911 95.130069
F 47.927008 23.158233 95.130069
F 32.440738 24.445655 91.003103
F 32.440738 32.165334 91.003103
F 41.350268 24.445657 91.283095
F 41.350268 32.165335 91.283095
F 50.354416 24.432959 91.574265
F 50.354416 32.152637 91.574265
F 32.326418 27.018882 94.640401
F 32.326418 34.738561 94.640401
F 32.326418 19.299202 94.640401
F 41.235948 27.018881 94.920394
F 41.235948 34.738560 94.920394
F 41.235948 19.299201 94.920394
F 50.226574 27.024562 95.208601
F 53.470718 19.284949 107.089794
F 50.226574 19.304881 95.208601
F 32.412159 27.018882 91.912428
F 32.412159 34.738561 91.912428
F 32.412159 19.299202 91.912428
F 41.321690 27.018881 92.192423
F 41.321690 34.738560 92.192423
F 41.321690 19.299200 92.192422
F 50.336250 27.032541 92.470830
F 53.470718 34.724308 107.089794
F 50.336250 19.312860 92.470830
F 32.526456 24.445656 88.275130
F 32.526457 32.165334 88.275130
F 41.435986 24.445657 88.555124
F 41.435986 32.165336 88.555124
F 50.414148 24.432076 88.829996
F 50.414148 32.151754 88.829996
F 34.639543 30.878721 91.982427
F 34.639543 23.159043 91.982426
F 43.549133 30.878742 92.262408
F 43.549133 23.159063 92.262407
F 34.753836 28.305495 88.345128
F 34.753836 20.585815 88.345128
F 43.663413 28.305471 88.625107
F 43.663413 20.585792 88.625107
F 34.668117 28.305495 91.073102
F 34.668117 20.585816 91.073102
F 43.577711 28.305476 91.353109
F 43.577711 20.585797 91.353109
F 34.553801 30.878721 94.710399
F 34.553801 23.159043 94.710399
F 43.463377 30.878732 94.990400
F 43.463378 23.159054 94.990400
F 27.757362 24.445655 98.137703
F 27.757362 32.165334 98.137703
F 36.666888 24.445655 98.417696
F 36.666888 32.165334 98.417696
F 45.577264 24.445176 98.698068
F 45.577264 32.164854 98.698068
F 27.643043 27.018882 101.774999
F 27.643043 34.738561 101.775000
F 27.643043 19.299202 101.775000
F 36.552567 27.018883 102.054993
F 36.552567 34.738562 102.054993
F 36.552567 19.299202 102.054993
F 45.462912 27.019413 102.335392
F 53.470718 27.004630 107.089794
F 45.462912 19.299732 102.335392
F 27.728783 27.018883 99.047027
F 27.728783 34.738562 99.047027
F 27.728783 19.299202 99.047027
F 36.638309 27.018883 99.327020
F 36.638309 34.738562 99.327020
F 36.638309 19.299202 99.327020
F 45.548697 27.019375 99.606687
F 53.398238 19.311801 88.015020
F 45.548697 19.299695 99.606687
F 27.843081 24.445656 95.409729
F 27.843081 32.165334 95.409729
F 36.752606 24.445655 95.689722
F 36.752606 32.165334 95.689722
F 45.663344 24.445278 95.969486
F 45.663344 32.164956 95.969486
F 29.956166 30.878721 99.117025
F 29.956166 23.159043 99.117025
F 38.865693 30.878721 99.397018
F 38.865693 23.159043 99.397019
F 47.779748 30.876079 99.678760
F 47.779748 23.156401 99.678760
F 30.070460 28.305494 95.479728
F 30.070460 20.585815 95.479728
F 38.979986 28.305494 95.759720
F 38.979986 20.585815 95.759720
F 47.898514 28.306488 96.040594
F 47.898514 20.586809 96.040594
F 29.984741 28.305495 98.207701
F 29.984741 20.585816 98.207701
F 38.894268 28.305494 98.487694
F 38.894268 20.585815 98.487695
F 47.808503 28.308055 98.766178
F 47.808503 20.588376 98.766178
F 29.870426 30.878721 101.844998
F 29.870426 23.159043 101.844998
F 38.779951 30.878721 102.124991
F 38.779951 23.159043 102.124992
F 47.694224 30.876095 102.403452
F 47.694224 23.156417 102.403452
F 32.212125 24.445656 98.277700
F 32.212125 32.165334 98.277700
F 41.121655 24.445656 98.557692
F 41.121655 32.165334 98.557692
F 50.033805 24.451193 98.836114
F 50.033805 32.170871 98.836114
F 32.097804 27.018882 101.914996
F 32.097804 34.738561 101.914996
F 32.097804 19.299202 101.914997
F 41.007336 27.018882 102.194989
F 41.007336 34.738561 102.194989
F 41.007336 19.299202 102.194990
F 49.909038 27.010535 102.467172
F 49.909038 34.730214 102.467172
F 49.909038 19.290854 102.467172
F 32.183546 27.018883 99.187024
F 32.183546 34.738561 99.187024
F 32.183546 19.299202 99.187024
F 41.093077 27.018882 99.467017
F 41.093077 34.738561 99.467017
F 41.093077 19.299201 99.467017
F 50.002062 27.014458 99.754645
F 50.002062 34.734136 99.754644
F 50.002062 19.294777 99.754644
F 32.297843 24.445656 95.549726
F 32.297843 32.165334 95.549726
F 41.207373 24.445656 95.829720
F 41.207373 32.165335 95.829720
F 50.193001 24.438783 96.114489
F 50.193001 32.158461 96.114489
F 34.410929 30.878721 99.257022
F 34.410929 23.159043 99.257022
F 43.320485 30.878725 99.537013
F 43.320485 23.159047 99.537013
F 34.525222 28.305495 95.619724
F 34.525222 20.585815 95.619724
F 43.434800 28.305482 95.899710
F 43.434800 20.585803 95.899709
F 34.439504 28.305495 98.347697
F 34.439504 20.585816 98.347697
F 43.349061 28.305491 98.627693
F 43.349062 20.585812 98.627692
F 34.325188 30.878721 101.984995
F 34.325188 23.159043 101.984995
F 43.234745 30.878722 102.264989
F 43.234745 23.159044 102.264988
F 27.528748 24.445655 105.412299
F 27.528748 32.165334 105.412299
F 36.438274 24.445655 105.692292
F 36.438274 32.165334 105.692292
F 45.348631 24.445131 105.972645
F 45.348631 32.164810 105.972645
F 27.414429 27.018882 109.049596
F 27.414429 34.738561 109.049596
F 27.414429 19.299202 109.049596
F 37.009794 27.018883 87.505801
F 37.009794 34.738562 87.505801
F 37.009794 19.299202 87.505801
F 45.920717 27.019301 87.786133
F 53.398238 27.031482 88.015020
F 45.920717 19.299621 87.786133
F 27.500170 27.018883 106.321623
F 27.500170 34.738562 106.321623
F 27.500170 19.299202 106.321623
F 36.409695 27.018883 106.601616
F 36.409696 34.738562 106.601616
F 36.409695 19.299202 106.601616
F 45.320016 27.019406 106.881219
F 53.463902 32.171125 106.193760
F 45.320016 19.299726 106.881218
F 27.614468 24.445656 102.684325
F 27.614467 32.165334 102.684325
F 36.523992 24.445655 102.964318
F 36.523993 32.165334 102.964318
F 45.434377 24.445129 103.243962
F 45.434377 32.164807 103.243962
F 29.727553 30.878721 106.391622
F 29.727553 23.159043 106.391622
F 38.637080 30.878721 106.671615
F 38.637080 23.159043 106.671615
F 47.551056 30.876094 106.953856
F 47.551056 23.156415 106.953857
F 29.841847 28.305495 102.754322
F 29.841847 20.585816 102.754323
F 38.751373 28.305494 103.034316
F 38.751373 20.585815 103.034315
F 47.665285 28.308233 103.316265
F 47.665285 20.588554 103.316265
F 29.756128 28.305495 105.482296
F 29.756128 20.585816 105.482296
F 38.665654 28.305494 105.762289
F 38.665655 20.585815 105.762290
F 47.579544 28.308268 106.040531
F 47.579544 20.588589 106.040531
F 29.641812 30.878721 109.119594
F 29.641812 23.159043 109.119595
F 39.237178 30.878721 87.575800
F 39.237178 23.159043 87.575799
F 48.156261 30.876962 87.855194
F 48.156261 23.157284 87.855194
F 31.983511 24.445655 105.552295
F 31.983511 32.165334 105.552295
F 40.893043 24.445656 105.832287
F 40.893042 32.165334 105.832287
F 49.796561 24.453215 106.103692
F 49.796561 32.172893 106.103692
F 32.555032 27.018882 87.365805
F 32.555032 34.738561 87.365805
F 32.555032 19.299202 87.365805
F 41.464561 27.018881 87.645796
F 41.464561 34.738560 87.645797
F 41.464561 19.299200 87.645797
F 50.432796 27.031397 87.935047
F 53.463902 24.451446 106.193760
F 50.432796 19.311716 87.935047
F 31.954932 27.018883 106.461619
F 31.954932 34.738562 106.461619
F 31.954932 19.299202 106.461619
F 40.864464 27.018882 106.741613
F 40.864464 34.738561 106.741614
F 40.864464 19.299201 106.741614
F 49.762603 27.008516 107.031155
F 49.762603 34.728195 107.031155
F 49.762603 19.288836 107.031154
F 32.069230 24.445656 102.824321
F 32.069230 32.165334 102.824321
F 40.978761 24.445656 103.104314
F 40.978761 32.165334 103.104314
F 49.881773 24.453530 103.392558
F 49.881773 32.173208 103.392557
F 34.182316 30.878721 106.531618
F 34.182316 23.159043 106.531618
F 43.091874 30.878723 106.811613
F 43.091873 23.159045 106.811613
F 34.296609 28.305494 102.894320
F 34.296609 20.585815 102.894319
F 43.206165 28.305493 103.174314
F 43.206165 20.585814 103.174313
F 34.210891 28.305494 105.622293
F 34.210891 20.585816 105.622293
F 43.120444 28.305494 105.902284
F 43.120444 20.585815 105.902284
F 34.782414 30.878721 87.435803
F 34.782414 23.159043 87.435803
F 43.692000 30.878744 87.715814
F 43.692000 23.159066 87.715813
F 53.362368 24.432923 91.654077
F 53.362368 32.152601 91.654077
F 53.376035 27.024524 95.290794
F 53.381771 32.158519 96.198174
F 53.376035 19.304843 95.290794
F 53.353223 27.032484 92.550861
F 53.381771 24.438841 96.198174
F 53.353223 19.312803 92.550861
F 53.389794 24.432122 88.909786
F 53.389794 32.151800 88.909786
F 53.454922 24.451230 98.924196
F 53.454922 32.170908 98.924196
F 53.465746 27.010533 102.557969
F 53.465746 34.730211 102.557969
F 53.465746 19.290852 102.557969
F 53.458088 27.014426 99.843895
F 53.458089 34.734105 99.843895
F 53.458089 19.294745 99.843894
F 27.300135 24.445655 112.686895
F 27.300135 32.165334 112.686895
F 36.209661 24.445655 112.966888
F 36.209661 32.165334 112.966888
F 45.118849 24.445754 113.246803
F 45.118849 32.165433 113.246803
F 27.185815 27.018882 116.324192
F 27.185816 34.738561 116.324192
F 27.185815 19.299202 116.324193
F 36.095340 27.018883 116.604186
F 36.095340 34.738562 116.604186
F 36.095340 19.299202 116.604186
F 45.004631 27.018817 116.884129
F 45.004631 34.738496 116.884129
F 45.004631 19.299137 116.884129
F 27.271556 27.018883 113.596220
F 27.271556 34.738562 113.596219
F 27.271556 19.299202 113.596219
F 36.181082 27.018883 113.876213
F 36.181082 34.738562 113.876213
F 36.181082 19.299202 113.876212
F 45.090267 27.018785 114.156267
F 45.090267 34.738464 114.156267
F 45.090267 19.299104 114.156266
F 27.385854 24.445656 109.958921
F 27.385854 32.165334 109.958921
F 36.295379 24.445655 110.238914
F 36.295379 32.165334 110.238914
F 45.204452 24.445790 110.518949
F 45.204452 32.165468 110.518949
F 29.498940 30.878721 113.666218
F 29.498940 23.159043 113.666218
F 38.408466 30.878721 113.946211
F 38.408466 23.159043 113.946211
F 47.313797 30.878441 114.226259
F 47.313797 23.158763 114.226259
F 29.613234 28.305494 110.028919
F 29.613234 20.585815 110.028920
F 38.522759 28.305494 110.308913
F 38.522759 20.585815 110.308912
F 47.427405 28.305637 110.588803
F 47.427405 20.585958 110.588803
F 29.527514 28.305495 112.756893
F 29.527514 20.585816 112.756893
F 38.437041 28.305494 113.036887
F 38.437041 20.585815 113.036887
F 47.342443 28.305706 113.316598
F 47.342444 20.586027 113.316599
F 29.413199 30.878721 116.394191
F 29.413199 23.159043 116.394191
F 38.322724 30.878721 116.674184
F 38.322724 23.159043 116.674184
F 47.229211 30.878547 116.953971
F 47.229211 23.158869 116.953971
F 31.754898 24.445656 112.826892
F 31.754898 32.165334 112.826892
F 40.664425 24.445655 113.106885
F 40.664425 32.165333 113.106885
F 49.549731 24.451801 113.381625
F 49.549731 32.171479 113.381625
F 31.640578 27.018882 116.464189
F 31.640578 34.738561 116.464189
F 31.640578 19.299202 116.464189
F 40.550105 27.018883 116.744183
F 40.550105 34.738562 116.744183
F 40.550105 19.299203 116.744183
F 49.440593 27.014503 117.021305
F 49.440593 34.734182 117.021305
F 49.440593 19.294822 117.021305
F 31.726319 27.018883 113.736217
F 31.726319 34.738562 113.736216
F 31.726319 19.299202 113.736216
F 40.635847 27.018883 114.016209
F 40.635847 34.738562 114.016209
F 40.635847 19.299202 114.016209
F 49.519235 27.011280 114.300820
F 49.519236 34.730959 114.300820
F 49.519236 19.291600 114.300820
F 31.840616 24.445656 110.098918
F 31.840616 32.165334 110.098918
F 40.750143 24.445655 110.378911
F 40.750144 32.165333 110.378911
F 49.629919 24.455127 110.657750
F 49.629919 32.174805 110.657750
F 33.953703 30.878721 113.806215
F 33.953703 23.159043 113.806215
F 42.863220 30.878725 114.086205
F 42.863219 23.159047 114.086205
F 51.611336 30.815652 114.416867
F 51.611336 23.095974 114.416867
F 34.067995 28.305495 110.168916
F 34.067995 20.585815 110.168916
F 42.977513 28.305488 110.448903
F 42.977514 20.585809 110.448903
F 51.694074 28.384178 110.784213
F 51.694075 20.664499 110.784213
F 33.982277 28.305494 112.896889
F 33.982277 20.585816 112.896890
F 42.891795 28.305490 113.176886
F 42.891795 20.585811 113.176886
F 51.641911 28.371071 113.425089
F 51.641912 20.651392 113.425090
F 33.867961 30.878721 116.534188
F 33.867961 23.159043 116.534188
F 42.777482 30.878724 116.814182
F 42.777482 23.159046 116.814183
F 51.561025 30.826340 117.067967
F 51.561025 23.106662 117.067968
F 27.071521 24.445655 119.961491
F 27.071521 32.165334 119.961491
F 35.981048 24.445655 120.241484
F 35.981048 32.165334 120.241484
F 44.890422 24.445694 120.521447
F 44.890422 32.165373 120.521447
F 26.957202 27.018882 123.598784
F 26.957202 34.738561 123.598785
F 26.957202 19.299202 123.598784
F 35.866727 27.018883 123.878777
F 35.866727 34.738561 123.878778
F 35.866727 19.299202 123.878777
F 44.776172 27.018862 124.158756
F 44.776171 34.738541 124.158756
F 44.776172 19.299182 124.158756
F 27.042943 27.018883 120.870815
F 27.042943 34.738562 120.870815
F 27.042943 19.299202 120.870815
F 35.952468 27.018883 121.150808
F 35.952468 34.738562 121.150808
F 35.952468 19.299202 121.150808
F 44.861845 27.018843 121.430827
F 44.861845 34.738522 121.430827
F 44.861845 19.299163 121.430826
F 27.157241 24.445656 117.233518
F 27.157241 32.165334 117.233518
F 36.066765 24.445655 117.513511
F 36.066765 32.165334 117.513511
F 44.976054 24.445720 117.793545
F 44.976054 32.165398 117.793545
F 29.270326 30.878721 120.940813
F 29.270326 23.159043 120.940813
F 38.179853 30.878721 121.220807
F 38.179853 23.159043 121.220807
F 47.087229 30.878532 121.500882
F 47.087229 23.158854 121.500882
F 29.384620 28.305494 117.303515
F 29.384620 20.585815 117.303515
F 38.294146 28.305494 117.583509
F 38.294146 20.585815 117.583509
F 47.200535 28.305739 117.863588
F 47.200535 20.586060 117.863588
F 29.298901 28.305495 120.031488
F 29.298901 20.585816 120.031489
F 38.208427 28.305494 120.311483
F 38.208427 20.585815 120.311483
F 47.115908 28.305616 120.591340
F 47.115908 20.585938 120.591340
F 29.184585 30.878721 123.668782
F 29.184585 23.159043 123.668783
F 38.094111 30.878721 123.948776
F 38.094111 23.159043 123.948776
F 47.002464 30.878656 124.228701
F 47.002464 23.158978 124.228702
F 31.526285 24.445655 120.101487
F 31.526285 32.165334 120.101487
F 40.435812 24.445655 120.381480
F 40.435812 32.165333 120.381480
F 49.331766 24.448393 120.659703
F 49.331766 32.168072 120.659703
F 31.411964 27.018882 123.738781
F 31.411964 34.738561 123.738781
F 31.411964 19.299202 123.738781
F 40.321492 27.018883 124.018774
F 40.321492 34.738562 124.018775
F 40.321492 19.299203 124.018775
F 49.222632 27.017463 124.297886
F 49.222632 34.737142 124.297886
F 49.222632 19.297783 124.297886
F 31.497705 27.018883 121.010811
F 31.497705 34.738561 121.010812
F 31.497705 19.299202 121.010811
F 40.407234 27.018883 121.290805
F 40.407234 34.738562 121.290805
F 40.407234 19.299202 121.290805
F 49.302866 27.015421 121.572954
F 49.302866 34.735099 121.572954
F 49.302866 19.295740 121.572954
F 31.612003 24.445656 117.373514
F 31.612003 32.165334 117.373514
F 40.521531 24.445655 117.653506
F 40.521531 32.165333 117.653506
F 49.411138 24.450975 117.936776
F 49.411138 32.170653 117.936776
F 33.725089 30.878721 121.080810
F 33.725089 23.159043 121.080810
F 42.634613 30.878724 121.360802
F 42.634613 23.159045 121.360802
F 51.451522 30.840906 121.670211
F 51.451522 23.121227 121.670211
F 33.839382 28.305495 117.443512
F 33.839382 20.585815 117.443512
F 42.748904 28.305491 117.723503
F 42.748904 20.585812 117.723503
F 51.531564 28.356484 118.043603
F 51.531564 20.636806 118.043603
F 33.753663 28.305495 120.171485
F 33.753663 20.585816 120.171486
F 42.663189 28.305492 120.451480
F 42.663188 20.585813 120.451480
F 51.480432 28.344107 120.711610
F 51.480432 20.624428 120.711610
F 33.639347 30.878721 123.808779
F 33.639347 23.159043 123.808779
F 42.548875 30.878722 124.088774
F 42.548875 23.159044 124.088774
F 51.399512 30.854159 124.356406
F 51.399512 23.134481 124.356406
F 26.842325 24.445399 127.234937
F 26.842325 32.165077 127.234937
F 35.751851 24.445398 127.514930
F 35.751851 32.165077 127.514930
F 44.661349 24.445404 127.794924
F 44.661349 32.165082 127.794924
F 36.323954 27.018883 109.329589
F 36.323953 34.738562 109.329590
F 36.323954 19.299202 109.329589
F 45.233105 27.018750 109.609440
F 45.233105 34.738429 109.609440
F 45.233105 19.299069 109.609440
F 26.811170 27.017690 128.134178
F 26.811170 34.737369 128.134178
F 26.811170 19.298010 128.134177
F 35.720696 27.017690 128.414171
F 35.720696 34.737369 128.414171
F 35.720696 19.298010 128.414171
F 44.630196 27.017682 128.694169
F 44.630196 34.737362 128.694169
F 44.630196 19.298002 128.694170
F 26.928628 24.445654 124.507999
F 26.928628 32.165332 124.507999
F 35.838152 24.445653 124.787992
F 35.838153 32.165332 124.787992
F 44.747600 24.445674 125.067999
F 44.747600 32.165352 125.067999
F 29.038554 30.877529 128.204176
F 29.038554 23.157851 128.204176
F 37.948080 30.877529 128.484169
F 37.948081 23.157851 128.484169
F 46.857064 30.877451 128.764223
F 46.857064 23.157772 128.764223
F 29.156007 28.305493 124.577998
F 29.156007 20.585814 124.577998
F 38.065533 28.305492 124.857990
F 38.065533 20.585813 124.857990
F 46.973779 28.305624 125.138054
F 46.973779 20.585945 125.138054
F 29.069704 28.305238 127.304935
F 29.069704 20.585559 127.304935
F 37.979231 28.305237 127.584928
F 37.979231 20.585558 127.584929
F 46.888307 28.305249 127.864913
F 46.888307 20.585570 127.864913
F 28.805443 30.869523 130.909071
F 28.805443 23.149844 130.909071
F 38.551338 30.878721 109.399588
F 38.551338 23.159043 109.399588
F 47.455330 30.878284 109.679443
F 47.455330 23.158606 109.679444
F 31.297088 24.445399 127.374934
F 31.297088 32.165077 127.374934
F 40.206616 24.445398 127.654927
F 40.206616 32.165076 127.654927
F 49.112839 24.445541 127.935732
F 49.112839 32.165220 127.935732
F 31.869191 27.018882 109.189592
F 31.869191 34.738561 109.189593
F 31.869191 19.299202 109.189592
F 40.778719 27.018883 109.469586
F 40.778719 34.738562 109.469587
F 40.778719 19.299203 109.469587
F 49.661843 27.012331 109.744623
F 49.661843 34.732010 109.744623
F 49.661843 19.292651 109.744623
F 31.265933 27.017690 128.274174
F 31.265933 34.737369 128.274174
F 31.265933 19.298010 128.274174
F 40.175461 27.017691 128.554167
F 40.175461 34.737369 128.554167
F 40.175461 19.298010 128.554167
F 49.081525 27.016808 128.834789
F 49.081525 34.736487 128.834789
F 49.081525 19.297128 128.834789
F 31.383390 24.445654 124.647996
F 31.383390 32.165332 124.647996
F 40.292918 24.445653 124.927989
F 40.292918 32.165331 124.927989
F 49.194159 24.447633 125.209370
F 49.194159 32.167311 125.209370
F 33.493317 30.877529 128.344173
F 33.493317 23.157851 128.344173
F 42.402845 30.877530 128.624165
F 42.402845 23.157851 128.624165
F 51.288401 30.868833 128.925200
F 51.288400 23.149154 128.925200
F 33.610769 28.305493 124.717994
F 33.610769 20.585813 124.717994
F 42.520296 28.305491 124.997986
F 42.520296 20.585812 124.997986
F 51.371028 28.329668 125.297131
F 51.371028 20.609989 125.297131
F 33.524467 28.305238 127.444932
F 33.524467 20.585559 127.444932
F 42.433996 28.305236 127.724926
F 42.433996 20.585557 127.724926
F 51.317359 28.316509 128.002619
F 51.317359 20.596829 128.002619
F 34.096574 30.878721 109.259591
F 34.096574 23.159043 109.259591
F 43.006086 30.878726 109.539588
F 43.006086 23.159048 109.539589
F 51.723806 30.799848 109.700614
F 51.723806 23.080170 109.700615
F 53.483017 19.288765 128.960964
F 53.483017 34.728125 128.960964
F 53.483017 27.008446 128.960965
F 31.032822 27.009684 130.979069
F 31.032823 34.729362 130.979069
F 31.032822 19.290003 130.979069
F 30.732495 47.605891 3.579188
F 30.732495 39.886209 3.579188
F 39.642021 47.605891 3.859181
F 39.642021 39.886209 3.859181
F 48.563194 47.603795 4.141725
F 48.563194 39.884114 4.141726
F 30.615016 50.177928 7.205365
F 30.615016 42.458247 7.205365
F 39.524541 50.177928 7.485359
F 39.524541 42.458247 7.485359
F 48.449097 50.180975 7.767781
F 48.449097 42.461294 7.767781
F 30.701340 50.178183 4.478428
F 30.701340 42.458502 4.478428
F 39.610867 50.178183 4.758422
F 39.610867 42.458502 4.758421
F 48.532768 50.180368 5.037976
F 48.532768 42.460687 5.037975
F 30.965584 47.613898 0.874292
F 30.965584 39.894216 0.874291
F 39.875110 47.613898 1.154285
F 39.875109 39.894216 1.154285
F 48.793330 47.614708 1.435574
F 48.793330 39.895026 1.435574
F 32.928724 38.598660 4.548426
F 32.928724 46.318343 4.548427
F 41.838254 38.598659 4.828420
F 41.838254 46.318343 4.828421
F 50.835383 38.629170 5.095863
F 50.835383 46.348854 5.095863
F 33.192963 51.473737 0.944291
F 33.192963 36.034374 0.944290
F 33.192963 43.754058 0.944290
F 42.102491 51.473737 1.224284
F 42.102491 36.034374 1.224283
F 42.102491 43.754058 1.224284
F 51.026640 51.481174 1.508901
F 51.026639 36.041811 1.508901
F 51.026639 43.761495 1.508901
F 32.959874 51.465730 3.649186
F 32.959874 36.026367 3.649187
F 32.959874 43.746051 3.649186
F 41.869405 51.465731 3.929179
F 41.869405 36.026368 3.929179
F 41.869405 43.746052 3.929179
F 50.869332 51.432647 4.241592
F 50.869332 35.993284 4.241593
F 50.869332 43.712968 4.241593
F 32.842399 38.598405 7.275364
F 32.842399 46.318088 7.275364
F 41.751929 38.598404 7.555357
F 41.751929 46.318087 7.555356
F 50.784960 38.643285 7.874116
F 50.784959 46.362969 7.874116
F 35.187258 47.605891 3.719184
F 35.187258 39.886209 3.719184
F 44.096893 47.605869 3.999199
F 44.096894 39.886187 3.999199
F 35.069778 50.177927 7.345362
F 35.069778 42.458247 7.345362
F 43.979435 50.177955 7.625377
F 43.979435 42.458274 7.625378
F 35.156103 50.178183 4.618425
F 35.156103 42.458502 4.618425
F 44.065748 50.178208 4.898407
F 44.065748 42.458528 4.898407
F 35.420347 47.613897 1.014288
F 35.420347 39.894216 1.014288
F 44.329968 47.613876 1.294274
F 44.329968 39.894195 1.294273
F 37.383487 38.598660 4.688423
F 37.383487 46.318343 4.688423
F 46.294556 38.598806 4.968371
F 46.294556 46.318490 4.968371
F 28.473960 38.598660 4.408429
F 28.473960 46.318343 4.408430
F 37.647725 51.473736 1.084287
F 37.647725 36.034374 1.084287
F 37.647725 43.754057 1.084287
F 46.557320 51.473780 1.364295
F 46.557320 36.034417 1.364294
F 46.557320 43.754101 1.364295
F 28.738201 51.473736 0.804294
F 28.738201 36.034374 0.804293
F 28.738201 43.754058 0.804294
F 37.414637 51.465730 3.789183
F 37.414637 36.026367 3.789183
F 37.414637 43.746051 3.789183
F 46.325836 51.465592 4.069342
F 46.325836 36.026229 4.069342
F 46.325836 43.745913 4.069343
F 28.505111 51.465730 3.509189
F 28.505111 36.026367 3.509189
F 28.505111 43.746051 3.509190
F 37.297161 38.598405 7.415361
F 37.297162 46.318088 7.415360
F 46.208629 38.598503 7.695483
F 46.208629 46.318186 7.695482
F 28.387637 38.598405 7.135367
F 28.387637 46.318088 7.135367
F 30.500722 47.604699 10.842550
F 30.500722 39.885017 10.842550
F 39.410248 47.604699 11.122544
F 39.410248 39.885017 11.122544
F 48.335363 47.601900 11.404611
F 48.335363 39.882219 11.404611
F 30.386403 50.177926 14.479847
F 30.386403 42.458245 14.479847
F 39.295928 50.177926 14.759840
F 39.295928 42.458245 14.759840
F 48.217275 50.178779 15.040519
F 48.217275 42.459098 15.040520
F 30.472144 50.177926 11.751874
F 30.472144 42.458245 11.751874
F 39.381669 50.177926 12.031868
F 39.381670 42.458245 12.031867
F 48.305508 50.180401 12.310767
F 48.305508 42.460720 12.310767
F 30.586442 47.604699 8.114580
F 30.586442 39.885017 8.114579
F 39.495967 47.604699 8.394574
F 39.495967 39.885017 8.394573
F 48.420687 47.601735 8.673291
F 48.420687 39.882053 8.673290
F 32.699527 38.598403 11.821872
F 32.699527 46.318086 11.821873
F 41.609058 38.598402 12.101867
F 41.609058 46.318085 12.101867
F 50.672193 38.654821 12.349187
F 50.672193 46.374505 12.349187
F 32.813821 51.464538 8.184578
F 32.813821 36.025175 8.184578
F 32.813821 43.744859 8.184578
F 41.723351 51.464539 8.464572
F 41.723351 36.025176 8.464572
F 41.723351 43.744860 8.464572
F 50.745411 51.425702 8.723975
F 50.745411 35.986339 8.723975
F 50.745411 43.706023 8.723975
F 32.728102 51.464538 10.912548
F 32.728102 36.025175 10.912548
F 32.728102 43.744859 10.912548
F 41.637633 51.464539 11.192541
F 41.637633 36.025176 11.192541
F 41.637633 43.744860 11.192541
F 50.699458 51.408338 11.518064
F 50.699458 35.968976 11.518064
F 50.699458 43.688660 11.518065
F 32.613786 38.598403 14.549846
F 32.613786 46.318086 14.549846
F 41.523316 38.598402 14.829839
F 41.523316 46.318085 14.829839
F 50.517881 38.626104 15.129144
F 50.517881 46.345787 15.129144
F 34.955486 47.604699 10.982547
F 34.955486 39.885017 10.982547
F 43.865129 47.604676 11.262558
F 43.865130 39.884994 11.262558
F 34.841165 50.177926 14.619844
F 34.841165 42.458245 14.619844
F 43.750773 50.177939 14.899847
F 43.750773 42.458259 14.899848
F 34.926906 50.177926 11.891871
F 34.926906 42.458245 11.891870
F 43.836538 50.177945 12.171854
F 43.836538 42.458265 12.171853
F 35.041204 47.604699 8.254577
F 35.041204 39.885017 8.254577
F 43.950858 47.604673 8.534556
F 43.950858 39.884991 8.534556
F 37.154290 38.598403 11.961869
F 37.154290 46.318086 11.961869
F 46.065791 38.598537 12.241845
F 46.065791 46.318220 12.241845
F 28.244764 38.598403 11.681876
F 28.244764 46.318086 11.681876
F 37.268583 51.464538 8.324575
F 37.268583 36.025175 8.324575
F 37.268583 43.744859 8.324575
F 46.180047 51.464413 8.604561
F 46.180047 36.025050 8.604560
F 46.180047 43.744734 8.604560
F 28.359059 51.464538 8.044582
F 28.359059 36.025175 8.044582
F 28.359058 43.744859 8.044582
F 37.182864 51.464538 11.052545
F 37.182864 36.025175 11.052545
F 37.182864 43.744858 11.052545
F 46.094198 51.464368 11.332718
F 46.094198 36.025006 11.332718
F 46.094198 43.744690 11.332718
F 28.273339 51.464537 10.772552
F 28.273339 36.025175 10.772552
F 28.273339 43.744858 10.772552
F 37.068548 38.598403 14.689842
F 37.068548 46.318086 14.689842
F 45.979391 38.598763 14.970141
F 45.979390 46.318447 14.970141
F 28.159024 38.598403 14.409849
F 28.159024 46.318086 14.409849
F 30.272109 47.604699 18.117146
F 30.272109 39.885017 18.117146
F 39.181635 47.604699 18.397139
F 39.181635 39.885017 18.397139
F 48.097521 47.606603 18.676063
F 48.097521 39.886921 18.676064
F 30.157790 50.177926 21.754443
F 30.157790 42.458245 21.754443
F 35.487584 50.168727 0.111693
F 35.487584 42.449046 0.111693
F 44.397125 50.168735 0.391687
F 44.397125 42.449055 0.391687
F 30.243531 50.177926 19.026471
F 30.243531 42.458245 19.026470
F 39.153056 50.177926 19.306463
F 39.153056 42.458245 19.306463
F 48.067367 50.175532 19.587885
F 48.067367 42.455852 19.587885
F 30.357828 47.604699 15.389172
F 30.357829 39.885017 15.389172
F 39.267353 47.604699 15.669165
F 39.267353 39.885017 15.669165
F 48.186530 47.604467 15.949147
F 48.186530 39.884786 15.949147
F 32.470914 38.598403 19.096469
F 32.470914 46.318086 19.096469
F 41.380444 38.598402 19.376462
F 41.380444 46.318085 19.376462
F 50.309880 38.601478 19.657650
F 50.309879 46.321162 19.657651
F 32.585208 51.464538 15.459171
F 32.585208 36.025175 15.459170
F 32.585208 43.744859 15.459170
F 41.494737 51.464539 15.739164
F 41.494737 36.025176 15.739164
F 41.494737 43.744859 15.739164
F 50.531816 51.418256 15.992225
F 50.531815 35.978894 15.992225
F 50.531815 43.698577 15.992225
F 32.499489 51.464538 18.187144
F 32.499489 36.025175 18.187144
F 32.499489 43.744859 18.187144
F 41.409018 51.464538 18.467136
F 41.409018 36.025176 18.467137
F 41.409018 43.744859 18.467137
F 50.312256 51.473906 18.735047
F 50.312256 36.034544 18.735047
F 50.312256 43.754228 18.735047
F 32.385173 38.598403 21.824442
F 32.385173 46.318086 21.824442
F 37.714968 38.589204 0.181691
F 37.714968 46.308887 0.181691
F 46.626633 38.589425 0.461910
F 46.626633 46.309108 0.461910
F 34.726872 47.604699 18.257143
F 34.726872 39.885017 18.257143
F 43.636440 47.604695 18.537138
F 43.636440 39.885014 18.537138
F 53.331433 34.783743 15.248549
F 53.303554 34.795756 12.450277
F 39.942349 50.168727 0.251689
F 39.942349 42.449047 0.251689
F 48.854262 50.171370 0.532281
F 48.854262 42.451689 0.532282
F 34.698293 50.177926 19.166468
F 34.698293 42.458245 19.166467
F 43.607850 50.177927 19.446461
F 43.607850 42.458246 19.446460
F 34.812591 47.604699 15.529169
F 34.812591 39.885017 15.529169
F 43.722183 47.604689 15.809157
F 43.722183 39.885008 15.809156
F 36.925677 38.598403 19.236466
F 36.925677 46.318086 19.236466
F 45.836229 38.598878 19.516147
F 45.836229 46.318561 19.516147
F 28.016150 38.598403 18.956472
F 28.016151 46.318086 18.956472
F 37.039970 51.464537 15.599167
F 37.039970 36.025175 15.599166
F 37.039970 43.744859 15.599167
F 45.951076 51.464255 15.879016
F 45.951076 36.024892 15.879016
F 45.951076 43.744576 15.879016
F 28.130445 51.464537 15.319174
F 28.130445 36.025175 15.319173
F 28.130445 43.744858 15.319174
F 36.954251 51.464538 18.327140
F 36.954251 36.025175 18.327140
F 36.954251 43.744859 18.327140
F 45.864602 51.464011 18.607546
F 45.864602 36.024649 18.607547
F 45.864603 43.744333 18.607546
F 28.044726 51.464537 18.047147
F 28.044725 36.025175 18.047148
F 28.044725 43.744858 18.047147
F 33.260205 38.589204 0.041695
F 33.260205 46.308887 0.041695
F 42.169740 38.589203 0.321687
F 42.169740 46.308886 0.321687
F 27.930410 38.598403 21.684446
F 51.175023 38.633927 0.646319
F 27.930410 46.318086 21.684445
F 51.175023 46.353610 0.646319
F 53.373023 47.575699 4.330418
F 53.373023 39.856017 4.330418
F 53.346416 50.216045 7.969620
F 53.346416 42.496364 7.969621
F 53.365311 50.211975 5.193020
F 53.365311 42.492294 5.193020
F 53.444885 47.602136 1.582898
F 53.444885 39.882455 1.582898
F 53.305675 47.549374 11.617317
F 53.305675 39.829693 11.617317
F 53.331432 50.223108 15.248549
F 53.331433 42.503427 15.248549
F 53.303554 50.235120 12.450277
F 53.303554 42.515439 12.450277
F 53.332658 47.559050 8.820887
F 53.332658 39.839369 8.820886
F 53.438020 47.601990 18.861431
F 53.438020 39.882308 18.861432
F 53.408654 50.199834 0.688008
F 53.408654 42.480153 0.688008
F 53.463201 50.169299 19.783898
F 53.463201 42.449618 19.783898
F 53.370509 47.575688 16.112817
F 53.370510 39.856006 16.112817
F 48.449097 34.741610 7.767781
F 30.701340 34.738819 4.478428
F 39.610866 34.738819 4.758421
F 48.532768 34.741003 5.037976
F 43.979435 34.738590 7.625377
F 35.156103 34.738818 4.618425
F 44.065749 34.738844 4.898407
F 53.408654 34.760469 0.688008
F 48.217275 34.739414 15.040520
F 48.305508 34.741036 12.310767
F 43.750773 34.738575 14.899848
F 43.836538 34.738580 12.171853
F 53.346416 34.776680 7.969620
F 53.365311 34.772611 5.193020
F 30.043496 47.604699 25.391742
F 30.043496 39.885017 25.391743
F 38.953021 47.604699 25.671736
F 38.953021 39.885017 25.671736
F 47.867340 47.607294 25.950147
F 47.867340 39.887613 25.950148
F 29.929177 50.177926 29.029040
F 29.929177 42.458245 29.029040
F 38.838701 50.177926 29.309033
F 38.838701 42.458245 29.309034
F 47.753019 50.175329 29.587452
F 47.753019 42.455649 29.587452
F 30.014917 50.177926 26.301067
F 30.014917 42.458245 26.301067
F 38.924443 50.177926 26.581060
F 38.924443 42.458245 26.581060
F 47.838652 50.175329 26.862925
F 47.838652 42.455649 26.862925
F 30.129215 47.604699 22.663769
F 30.129215 39.885017 22.663769
F 39.038740 47.604699 22.943762
F 39.038740 39.885017 22.943762
F 47.952967 47.607284 23.225521
F 47.952967 39.887602 23.225521
F 32.242300 38.598403 26.371065
F 32.242300 46.318086 26.371065
F 41.151830 38.598402 26.651059
F 41.151830 46.318086 26.651059
F 50.054869 38.590423 26.939274
F 50.054869 46.310107 26.939275
F 32.356594 51.464538 22.733767
F 32.356594 36.025175 22.733767
F 32.356594 43.744859 22.733767
F 41.266123 51.464538 23.013760
F 41.266123 36.025175 23.013760
F 41.266123 43.744859 23.013760
F 50.169161 51.472526 23.301904
F 50.169161 36.033164 23.301904
F 50.169161 43.752848 23.301904
F 32.270875 51.464538 25.461740
F 32.270875 36.025175 25.461741
F 32.270875 43.744859 25.461741
F 41.180405 51.464538 25.741733
F 41.180405 36.025176 25.741733
F 41.180405 43.744859 25.741733
F 50.083975 51.472518 26.013108
F 50.083974 36.033156 26.013108
F 50.083974 43.752840 26.013108
F 32.156559 38.598403 29.099039
F 32.156559 46.318086 29.099038
F 41.066088 38.598402 29.379032
F 41.066088 46.318085 29.379031
F 49.969657 38.590423 29.650411
F 49.969657 46.310107 29.650410
F 34.498259 47.604699 25.531739
F 34.498259 39.885017 25.531739
F 43.407814 47.604698 25.811732
F 43.407814 39.885017 25.811732
F 34.383938 50.177925 29.169036
F 34.383938 42.458245 29.169036
F 43.293494 50.177926 29.449031
F 43.293494 42.458246 29.449031
F 34.469680 50.177926 26.441064
F 34.469680 42.458245 26.441063
F 43.379235 50.177927 26.721059
F 43.379235 42.458246 26.721058
F 34.583977 47.604699 22.803765
F 34.583977 39.885017 22.803765
F 43.493532 47.604698 23.083759
F 43.493532 39.885016 23.083759
F 36.697063 38.598403 26.511062
F 36.697063 46.318086 26.511062
F 45.607446 38.598931 26.790704
F 45.607447 46.318615 26.790705
F 27.787537 38.598403 26.231069
F 27.787537 46.318086 26.231069
F 36.811356 51.464537 22.873764
F 36.811356 36.025175 22.873763
F 36.811356 43.744858 22.873764
F 45.721740 51.464009 23.153406
F 45.721740 36.024646 23.153406
F 45.721740 43.744330 23.153406
F 27.901832 51.464537 22.593771
F 27.901832 36.025175 22.593771
F 27.901832 43.744858 22.593771
F 36.725638 51.464538 25.601737
F 36.725638 36.025175 25.601738
F 36.725638 43.744858 25.601737
F 45.635998 51.464009 25.882134
F 45.635998 36.024646 25.882134
F 45.635998 43.744330 25.882134
F 27.816112 51.464537 25.321744
F 27.816112 36.025175 25.321745
F 27.816112 43.744858 25.321745
F 36.611322 38.598403 29.239035
F 36.611322 46.318086 29.239035
F 45.521681 38.598932 29.519432
F 45.521681 46.318615 29.519432
F 27.701797 38.598403 28.959042
F 27.701797 46.318086 28.959042
F 29.814882 47.604699 32.666338
F 29.814882 39.885017 32.666339
F 38.724408 47.604699 32.946331
F 38.724408 39.885017 32.946332
F 47.638725 47.607295 33.224750
F 47.638725 39.887614 33.224751
F 29.700563 50.177926 36.303635
F 29.700563 42.458245 36.303636
F 38.610088 50.177926 36.583628
F 38.610088 42.458245 36.583629
F 47.524406 50.175329 36.862047
F 47.524406 42.455649 36.862048
F 29.786304 50.177926 33.575663
F 29.786304 42.458245 33.575662
F 38.695830 50.177926 33.855655
F 38.695830 42.458245 33.855656
F 47.610038 50.175329 34.137521
F 47.610038 42.455649 34.137521
F 29.900601 47.604699 29.938365
F 29.900601 39.885017 29.938365
F 38.810127 47.604699 30.218357
F 38.810127 39.885017 30.218358
F 47.724335 47.607295 30.500223
F 47.724335 39.887614 30.500222
F 32.013687 38.598403 33.645661
F 32.013687 46.318086 33.645661
F 40.923217 38.598402 33.925654
F 40.923216 46.318086 33.925654
F 49.826256 38.590423 34.213871
F 49.826256 46.310107 34.213871
F 32.127981 51.464538 30.008363
F 32.127981 36.025175 30.008363
F 32.127981 43.744859 30.008363
F 41.037510 51.464538 30.288357
F 41.037510 36.025175 30.288356
F 41.037510 43.744859 30.288357
F 49.940550 51.472517 30.576572
F 49.940550 36.033154 30.576572
F 49.940550 43.752838 30.576572
F 32.042261 51.464538 32.736337
F 32.042262 36.025175 32.736337
F 32.042262 43.744859 32.736336
F 40.951792 51.464538 33.016329
F 40.951792 36.025176 33.016329
F 40.951792 43.744859 33.016329
F 49.855360 51.472516 33.287708
F 49.855360 36.033154 33.287709
F 49.855360 43.752838 33.287708
F 31.927946 38.598403 36.373634
F 31.927946 46.318086 36.373633
F 40.837475 38.598402 36.653626
F 40.837475 46.318085 36.653626
F 49.741043 38.590423 36.925006
F 49.741043 46.310107 36.925006
F 34.269645 47.604699 32.806335
F 34.269645 39.885017 32.806335
F 43.179200 47.604698 33.086329
F 43.179200 39.885017 33.086329
F 34.155325 50.177925 36.443632
F 34.155325 42.458245 36.443632
F 43.064880 50.177927 36.723626
F 43.064880 42.458246 36.723626
F 34.241066 50.177926 33.715659
F 34.241066 42.458245 33.715659
F 43.150622 50.177927 33.995654
F 43.150622 42.458246 33.995653
F 34.355364 47.604699 30.078361
F 34.355364 39.885017 30.078361
F 43.264918 47.604698 30.358356
F 43.264918 39.885016 30.358355
F 36.468450 38.598403 33.785658
F 36.468450 46.318086 33.785657
F 45.378833 38.598931 34.065300
F 45.378833 46.318615 34.065300
F 27.558924 38.598403 33.505664
F 27.558924 46.318086 33.505664
F 36.582743 51.464537 30.148360
F 36.582742 36.025175 30.148359
F 36.582743 43.744859 30.148359
F 45.493127 51.464009 30.428002
F 45.493127 36.024646 30.428002
F 45.493127 43.744330 30.428002
F 27.673218 51.464537 29.868366
F 27.673219 36.025175 29.868366
F 27.673219 43.744858 29.868366
F 36.497024 51.464538 32.876333
F 36.497024 36.025175 32.876333
F 36.497024 43.744858 32.876333
F 45.407384 51.464009 33.156730
F 45.407384 36.024646 33.156730
F 45.407384 43.744330 33.156730
F 27.587499 51.464537 32.596340
F 27.587498 36.025175 32.596340
F 27.587498 43.744858 32.596340
F 36.382708 38.598403 36.513631
F 36.382708 46.318086 36.513630
F 45.293068 38.598932 36.794027
F 45.293068 46.318615 36.794027
F 27.473183 38.598403 36.233637
F 27.473184 46.318086 36.233637
F 29.586269 47.604699 39.940934
F 29.586269 39.885017 39.940934
F 38.495795 47.604699 40.220927
F 38.495795 39.885017 40.220927
F 47.410111 47.607295 40.499346
F 47.410111 39.887613 40.499346
F 29.471950 50.177926 43.578231
F 29.471950 42.458245 43.578232
F 39.067315 50.177926 22.034436
F 39.067315 42.458245 22.034437
F 47.981634 50.175333 22.312829
F 47.981634 42.455653 22.312830
F 29.557690 50.177926 40.850259
F 29.557690 42.458245 40.850259
F 38.467216 50.177926 41.130252
F 38.467216 42.458245 41.130251
F 47.381425 50.175329 41.412117
F 47.381425 42.455649 41.412116
F 29.671988 47.604699 37.212961
F 29.671988 39.885017 37.212960
F 38.581513 47.604699 37.492953
F 38.581513 39.885017 37.492953
F 47.495722 47.607295 37.774818
F 47.495722 39.887614 37.774818
F 31.785074 38.598403 40.920257
F 31.785074 46.318086 40.920257
F 40.694603 38.598402 41.200251
F 40.694603 46.318086 41.200251
F 49.597642 38.590423 41.488466
F 49.597643 46.310107 41.488466
F 31.899368 51.464538 37.282958
F 31.899368 36.025175 37.282958
F 31.899368 43.744859 37.282958
F 40.808896 51.464538 37.562953
F 40.808896 36.025175 37.562952
F 40.808896 43.744859 37.562953
F 49.711937 51.472517 37.851168
F 49.711937 36.033154 37.851167
F 49.711937 43.752838 37.851168
F 31.813648 51.464538 40.010931
F 31.813648 36.025175 40.010932
F 31.813648 43.744859 40.010932
F 40.723178 51.464538 40.290925
F 40.723178 36.025176 40.290926
F 40.723178 43.744859 40.290925
F 49.626747 51.472516 40.562304
F 49.626747 36.033154 40.562304
F 49.626747 43.752838 40.562304
F 31.699333 38.598403 43.648230
F 31.699333 46.318086 43.648230
F 41.294701 38.598402 22.104435
F 41.294701 46.318085 22.104434
F 50.198298 38.590362 22.374864
F 50.198298 46.310046 22.374863
F 34.041032 47.604699 40.080930
F 34.041032 39.885017 40.080930
F 42.950587 47.604698 40.360923
F 42.950587 39.885017 40.360924
F 34.612552 50.177925 21.894440
F 34.612552 42.458245 21.894440
F 43.522107 50.177926 22.174434
F 43.522107 42.458246 22.174434
F 34.012453 50.177926 40.990255
F 34.012453 42.458245 40.990255
F 42.922009 50.177927 41.270250
F 42.922009 42.458246 41.270250
F 34.126750 47.604699 37.352957
F 34.126750 39.885017 37.352956
F 43.036305 47.604698 37.632951
F 43.036305 39.885016 37.632951
F 36.239837 38.598403 41.060253
F 36.239837 46.318086 41.060253
F 45.150219 38.598931 41.339896
F 45.150219 46.318615 41.339896
F 27.330310 38.598403 40.780260
F 27.330310 46.318086 40.780260
F 36.354129 51.464537 37.422955
F 36.354129 36.025175 37.422955
F 36.354129 43.744859 37.422955
F 45.264514 51.464009 37.702597
F 45.264514 36.024646 37.702597
F 45.264514 43.744330 37.702597
F 27.444605 51.464537 37.142962
F 27.444605 36.025175 37.142962
F 27.444605 43.744859 37.142962
F 36.268411 51.464537 40.150928
F 36.268411 36.025175 40.150929
F 36.268411 43.744859 40.150929
F 45.178771 51.464009 40.431325
F 45.178771 36.024646 40.431325
F 45.178771 43.744330 40.431325
F 27.358885 51.464537 39.870935
F 27.358885 36.025175 39.870936
F 27.358885 43.744858 39.870936
F 36.839935 38.598403 21.964439
F 36.839935 46.318086 21.964439
F 45.750292 38.598930 22.244839
F 45.750292 46.318613 22.244838
F 27.244570 38.598403 43.508234
F 27.244570 46.318086 43.508233
F 53.463969 47.612679 26.136224
F 53.463969 39.892998 26.136225
F 53.463956 50.169946 29.775319
F 53.463957 42.450265 29.775319
F 53.463967 50.169946 27.062845
F 53.463967 42.450265 27.062845
F 53.463959 47.612682 23.423749
F 53.463959 39.893001 23.423749
F 53.463969 47.612679 33.414412
F 53.463969 39.892997 33.414412
F 53.463956 50.169946 37.053505
F 53.463957 42.450265 37.053506
F 53.463967 50.169946 34.341032
F 53.463967 42.450265 34.341032
F 53.463958 47.612678 30.701938
F 53.463958 39.892997 30.701938
F 53.463969 47.612679 40.692599
F 53.463970 39.892997 40.692599
F 53.463955 50.169974 22.497030
F 53.463955 42.450293 22.497030
F 53.463967 50.169946 41.619219
F 53.463967 42.450265 41.619219
F 53.463958 47.612678 37.980125
F 53.463958 39.892997 37.980125
F 29.357655 47.604699 47.215530
F 29.357655 39.885017 47.215531
F 38.267181 47.604699 47.495524
F 38.267181 39.885017 47.495524
F 47.181498 47.607295 47.773943
F 47.181498 39.887614 47.773943
F 29.243336 50.177926 50.852828
F 29.243336 42.458245 50.852828
F 38.152861 50.177926 51.132821
F 38.152861 42.458245 51.132822
F 47.067179 50.175329 51.411240
F 47.067179 42.455649 51.411241
F 29.329077 50.177926 48.124855
F 29.329077 42.458245 48.124855
F 38.238602 50.177926 48.404849
F 38.238602 42.458245 48.404848
F 47.152812 50.175329 48.686714
F 47.152812 42.455649 48.686713
F 29.443375 47.604699 44.487557
F 29.443375 39.885017 44.487556
F 38.352899 47.604699 44.767550
F 38.352899 39.885017 44.767549
F 47.267109 47.607295 45.049415
F 47.267109 39.887614 45.049415
F 31.556460 38.598403 48.194853
F 31.556460 46.318086 48.194854
F 40.465990 38.598402 48.474847
F 40.465990 46.318086 48.474847
F 49.369028 38.590423 48.763063
F 49.369029 46.310107 48.763063
F 31.670754 51.464538 44.557555
F 31.670754 36.025175 44.557555
F 31.670754 43.744859 44.557555
F 40.580283 51.464538 44.837549
F 40.580283 36.025175 44.837549
F 40.580283 43.744859 44.837549
F 49.483324 51.472517 45.125765
F 49.483323 36.033154 45.125764
F 49.483323 43.752838 45.125765
F 31.585035 51.464538 47.285529
F 31.585035 36.025175 47.285529
F 31.585035 43.744859 47.285529
F 40.494565 51.464538 47.565522
F 40.494565 36.025176 47.565522
F 40.494565 43.744859 47.565522
F 49.398134 51.472516 47.836901
F 49.398134 36.033154 47.836901
F 49.398134 43.752838 47.836901
F 31.470719 38.598403 50.922827
F 31.470719 46.318086 50.922826
F 40.380248 38.598402 51.202819
F 40.380248 46.318085 51.202819
F 49.283817 38.590423 51.474199
F 49.283817 46.310107 51.474199
F 33.812418 47.604699 47.355528
F 33.812418 39.885017 47.355527
F 42.721974 47.604698 47.635521
F 42.721974 39.885017 47.635521
F 33.698098 50.177925 50.992825
F 33.698098 42.458245 50.992825
F 42.607654 50.177926 51.272818
F 42.607654 42.458246 51.272819
F 33.783840 50.177926 48.264852
F 33.783840 42.458245 48.264852
F 42.693395 50.177927 48.544846
F 42.693395 42.458246 48.544846
F 33.898137 47.604699 44.627554
F 33.898137 39.885017 44.627553
F 42.807692 47.604698 44.907548
F 42.807692 39.885016 44.907548
F 36.011223 38.598403 48.334850
F 36.011223 46.318086 48.334851
F 44.921606 38.598931 48.614493
F 44.921606 46.318615 48.614493
F 27.101697 38.598403 48.054857
F 27.101697 46.318086 48.054857
F 36.125516 51.464537 44.697551
F 36.125516 36.025175 44.697551
F 36.125516 43.744859 44.697551
F 45.035900 51.464009 44.977194
F 45.035900 36.024646 44.977194
F 45.035900 43.744330 44.977195
F 27.215992 51.464538 44.417558
F 27.215992 36.025175 44.417558
F 27.215992 43.744859 44.417558
F 36.039797 51.464538 47.425525
F 36.039797 36.025175 47.425525
F 36.039797 43.744859 47.425525
F 44.950158 51.464009 47.705922
F 44.950158 36.024646 47.705922
F 44.950158 43.744330 47.705922
F 27.130271 51.464537 47.145532
F 27.130271 36.025175 47.145532
F 27.130271 43.744858 47.145532
F 35.925482 38.598403 51.062823
F 35.925482 46.318086 51.062823
F 44.835841 38.598932 51.343220
F 44.835841 46.318615 51.343220
F 27.015956 38.598403 50.782831
F 27.015956 46.318086 50.782830
F 29.129042 47.604699 54.490126
F 29.129042 39.885017 54.490127
F 38.038568 47.604699 54.770120
F 38.038568 39.885017 54.770120
F 46.952884 47.607295 55.048536
F 46.952884 39.887613 55.048536
F 29.014723 50.177926 58.127423
F 29.014723 42.458245 58.127424
F 37.924247 50.177926 58.407417
F 37.924247 42.458245 58.407417
F 46.838078 50.175110 58.685561
F 46.838078 42.455429 58.685561
F 29.100463 50.177926 55.399451
F 29.100463 42.458245 55.399450
F 38.009989 50.177926 55.679444
F 38.009989 42.458245 55.679443
F 46.924189 50.175322 55.961299
F 46.924189 42.455642 55.961298
F 29.214761 47.604699 51.762153
F 29.214761 39.885017 51.762153
F 38.124286 47.604699 52.042146
F 38.124286 39.885017 52.042146
F 47.038495 47.607295 52.324011
F 47.038495 39.887613 52.324010
F 31.327847 38.598403 55.469449
F 31.327847 46.318086 55.469449
F 40.237376 38.598403 55.749443
F 40.237376 46.318086 55.749443
F 49.140416 38.590434 56.037641
F 49.140416 46.310118 56.037642
F 31.442141 51.464538 51.832151
F 31.442141 36.025175 51.832150
F 31.442141 43.744859 51.832151
F 40.351670 51.464538 52.112145
F 40.351670 36.025175 52.112145
F 40.351670 43.744859 52.112145
F 49.254710 51.472517 52.400360
F 49.254710 36.033154 52.400360
F 49.254710 43.752838 52.400360
F 31.356421 51.464538 54.560124
F 31.356421 36.025175 54.560124
F 31.356421 43.744859 54.560124
F 40.265951 51.464538 54.840118
F 40.265951 36.025176 54.840118
F 40.265951 43.744859 54.840118
F 49.169520 51.472516 55.111499
F 49.169520 36.033154 55.111500
F 49.169520 43.752838 55.111500
F 31.242106 38.598403 58.197422
F 31.242106 46.318086 58.197422
F 40.151635 38.598402 58.477415
F 40.151635 46.318085 58.477415
F 49.055153 38.591004 58.748449
F 49.055154 46.310687 58.748449
F 33.583805 47.604699 54.630123
F 33.583805 39.885017 54.630123
F 42.493360 47.604698 54.910117
F 42.493360 39.885017 54.910117
F 33.469485 50.177926 58.267420
F 33.469485 42.458245 58.267420
F 42.379036 50.177926 58.547411
F 42.379036 42.458245 58.547412
F 33.555226 50.177926 55.539447
F 33.555226 42.458245 55.539447
F 42.464781 50.177927 55.819442
F 42.464781 42.458246 55.819442
F 33.669524 47.604699 51.902149
F 33.669524 39.885017 51.902149
F 42.579078 47.604698 52.182144
F 42.579078 39.885016 52.182144
F 35.782610 38.598403 55.609445
F 35.782610 46.318086 55.609445
F 44.692994 38.598932 55.889086
F 44.692994 46.318615 55.889087
F 26.873084 38.598403 55.329452
F 26.873084 46.318086 55.329452
F 35.896902 51.464537 51.972148
F 35.896902 36.025175 51.972147
F 35.896902 43.744859 51.972148
F 44.807287 51.464009 52.251790
F 44.807287 36.024646 52.251790
F 44.807287 43.744330 52.251790
F 26.987378 51.464537 51.692155
F 26.987379 36.025175 51.692154
F 26.987378 43.744858 51.692154
F 35.811184 51.464537 54.700121
F 35.811184 36.025175 54.700121
F 35.811184 43.744859 54.700121
F 44.721544 51.464009 54.980516
F 44.721544 36.024646 54.980516
F 44.721544 43.744330 54.980517
F 26.901658 51.464537 54.420128
F 26.901658 36.025175 54.420128
F 26.901658 43.744858 54.420128
F 35.696868 38.598403 58.337418
F 35.696868 46.318086 58.337418
F 44.607228 38.598929 58.617783
F 44.607228 46.318613 58.617783
F 26.787343 38.598403 58.057425
F 26.787343 46.318086 58.057425
F 28.900428 47.604699 61.764722
F 28.900428 39.885017 61.764722
F 37.809954 47.604699 62.044715
F 37.809954 39.885017 62.044715
F 46.715604 47.604134 62.325700
F 46.715604 39.884452 62.325700
F 28.786109 50.177926 65.402020
F 28.786109 42.458245 65.402020
F 38.381475 50.177926 43.858225
F 38.381475 42.458245 43.858225
F 47.295792 50.175329 44.136644
F 47.295792 42.455649 44.136644
F 28.871850 50.177926 62.674047
F 28.871850 42.458245 62.674047
F 37.781376 50.177926 62.954040
F 37.781376 42.458245 62.954040
F 46.688281 50.178707 63.233050
F 46.688281 42.459026 63.233050
F 28.986148 47.604699 59.036748
F 28.986148 39.885017 59.036748
F 37.895673 47.604699 59.316741
F 37.895673 39.885017 59.316741
F 46.809840 47.607223 59.599196
F 46.809840 39.887542 59.599196
F 31.099234 38.598403 62.744045
F 31.099234 46.318086 62.744045
F 40.008760 38.598403 63.024038
F 40.008760 46.318087 63.024038
F 48.858256 38.555968 63.328551
F 48.858256 46.275652 63.328551
F 31.213527 51.464538 59.106747
F 31.213527 36.025175 59.106746
F 31.213527 43.744859 59.106746
F 40.123056 51.464538 59.386740
F 40.123056 36.025175 59.386740
F 40.123056 43.744859 59.386740
F 49.020250 51.476203 59.671410
F 49.020250 36.036841 59.671410
F 49.020250 43.756524 59.671410
F 31.127808 51.464538 61.834720
F 31.127808 36.025175 61.834720
F 31.127808 43.744859 61.834720
F 40.037335 51.464537 62.114713
F 40.037335 36.025175 62.114714
F 40.037335 43.744858 62.114713
F 48.899667 51.497990 62.363681
F 48.899667 36.058627 62.363681
F 48.899667 43.778311 62.363681
F 31.013492 38.598403 65.472018
F 31.013492 46.318086 65.472018
F 40.608862 38.598402 43.928224
F 40.608861 46.318085 43.928223
F 49.512430 38.590423 44.199602
F 49.512430 46.310107 44.199602
F 33.355192 47.604699 61.904718
F 33.355192 39.885017 61.904719
F 42.264712 47.604702 62.184710
F 42.264712 39.885021 62.184710
F 50.962885 47.632368 62.446875
F 50.962885 39.912687 62.446876
F 33.926711 50.177926 43.718228
F 33.926711 42.458245 43.718228
F 42.836267 50.177926 43.998222
F 42.836267 42.458246 43.998223
F 33.326612 50.177926 62.814044
F 33.326612 42.458245 62.814043
F 42.236139 50.177924 63.094036
F 42.236139 42.458244 63.094036
F 50.948424 50.158868 63.384170
F 50.948424 42.439188 63.384170
F 33.440910 47.604699 59.176745
F 33.440910 39.885017 59.176745
F 42.350466 47.604697 59.456740
F 42.350466 39.885016 59.456739
F 35.553997 38.598403 62.884042
F 35.553996 46.318086 62.884042
F 44.462940 38.598441 63.163964
F 44.462940 46.318125 63.163964
F 35.668289 51.464537 59.246744
F 35.668289 36.025175 59.246743
F 35.668289 43.744859 59.246743
F 44.578602 51.464013 59.526343
F 44.578602 36.024651 59.526343
F 44.578602 43.744334 59.526343
F 26.758765 51.464537 58.966750
F 26.758765 36.025175 58.966749
F 26.758765 43.744858 58.966749
F 35.582571 51.464537 61.974717
F 35.582571 36.025175 61.974718
F 35.582571 43.744858 61.974717
F 44.491663 51.464502 62.254678
F 44.491663 36.025139 62.254678
F 44.491663 43.744823 62.254678
F 36.154095 38.598403 43.788226
F 36.154095 46.318086 43.788226
F 45.064455 38.598932 44.068623
F 45.064455 46.318615 44.068623
F 53.463969 47.612679 47.970787
F 53.463970 39.892997 47.970787
F 53.463956 50.169946 51.609881
F 53.463957 42.450265 51.609881
F 53.463967 50.169946 48.897407
F 53.463967 42.450265 48.897407
F 53.463958 47.612679 45.258313
F 53.463958 39.892997 45.258313
F 53.463984 47.612683 55.249004
F 53.463984 39.893002 55.249004
F 53.464142 50.171493 58.887476
F 53.464142 42.451813 58.887477
F 53.463959 50.170116 56.175454
F 53.463959 42.450436 56.175454
F 53.463957 47.612678 52.536501
F 53.463958 39.892997 52.536501
F 53.463957 42.450265 44.331693
F 53.463957 50.169946 44.331693
F 46.688281 34.739342 63.233050
F 28.671815 47.604699 69.039319
F 28.671815 39.885017 69.039319
F 37.581341 47.604699 69.319312
F 37.581341 39.885017 69.319312
F 46.490240 47.603924 69.599849
F 46.490240 39.884242 69.599850
F 28.557496 50.177926 72.676616
F 28.557496 42.458245 72.676616
F 37.467021 50.177926 72.956610
F 37.467021 42.458245 72.956609
F 46.376718 50.178615 73.237108
F 46.376718 42.458935 73.237108
F 28.643237 50.177926 69.948644
F 28.643237 42.458245 69.948643
F 37.552762 50.177926 70.228637
F 37.552762 42.458245 70.228636
F 46.461938 50.178601 70.508113
F 46.461938 42.458921 70.508113
F 28.757535 47.604699 66.311345
F 28.757535 39.885017 66.311345
F 37.667059 47.604699 66.591338
F 37.667059 39.885017 66.591338
F 46.575130 47.604010 66.870745
F 46.575130 39.884329 66.870744
F 30.870620 38.598403 70.018642
F 30.870620 46.318086 70.018642
F 39.780147 38.598403 70.298635
F 39.780147 46.318086 70.298635
F 48.666185 38.577873 70.593171
F 48.666185 46.297557 70.593171
F 30.984914 51.464538 66.381344
F 30.984914 36.025175 66.381344
F 30.984914 43.744859 66.381343
F 39.894439 51.464537 66.661336
F 39.894439 36.025174 66.661336
F 39.894440 43.744858 66.661336
F 48.765183 51.493636 66.961914
F 48.765183 36.054273 66.961914
F 48.765182 43.773957 66.961914
F 30.899195 51.464538 69.109317
F 30.899195 36.025175 69.109318
F 30.899195 43.744859 69.109317
F 39.808721 51.464537 69.389310
F 39.808721 36.025175 69.389311
F 39.808721 43.744858 69.389311
F 48.698843 51.483154 69.657381
F 48.698843 36.043791 69.657381
F 48.698843 43.763475 69.657381
F 30.784879 38.598403 72.746615
F 30.784879 46.318086 72.746614
F 39.694404 38.598403 73.026608
F 39.694404 46.318086 73.026608
F 48.594769 38.585639 73.298425
F 48.594769 46.305323 73.298425
F 33.126578 47.604699 69.179315
F 33.126578 39.885017 69.179315
F 42.036105 47.604702 69.459307
F 42.036105 39.885020 69.459307
F 50.832987 47.610099 69.731723
F 50.832986 39.890417 69.731723
F 33.012258 50.177926 72.816613
F 33.012258 42.458245 72.816613
F 41.921786 50.177923 73.096604
F 41.921786 42.458243 73.096605
F 50.763787 50.178956 73.374534
F 50.763787 42.459276 73.374534
F 33.097999 50.177925 70.088640
F 33.097999 42.458245 70.088640
F 42.007527 50.177923 70.368635
F 42.007527 42.458243 70.368635
F 50.817444 50.174910 70.649972
F 50.817443 42.455230 70.649972
F 33.212297 47.604699 66.451341
F 33.212297 39.885017 66.451341
F 42.121822 47.604701 66.731337
F 42.121822 39.885020 66.731337
F 50.884297 47.615546 67.016847
F 50.884297 39.895865 67.016847
F 35.325383 38.598403 70.158638
F 35.325383 46.318086 70.158638
F 44.234729 38.598424 70.438615
F 44.234729 46.318108 70.438615
F 35.439676 51.464537 66.521340
F 35.439676 36.025175 66.521340
F 35.439676 43.744859 66.521340
F 44.348870 51.464514 66.801310
F 44.348870 36.025151 66.801309
F 44.348869 43.744835 66.801310
F 35.353957 51.464538 69.249314
F 35.353957 36.025175 69.249314
F 35.353957 43.744859 69.249313
F 44.263334 51.464517 69.529315
F 44.263334 36.025155 69.529316
F 44.263334 43.744839 69.529316
F 35.239641 38.598403 72.886611
F 35.239641 46.318086 72.886612
F 44.149100 38.598424 73.166617
F 44.149100 46.318107 73.166617
F 28.443202 47.604699 76.313914
F 28.443202 39.885017 76.313914
F 37.352728 47.604699 76.593908
F 37.352728 39.885017 76.593908
F 46.262926 47.604102 76.874353
F 46.262926 39.884420 76.874354
F 28.328883 50.177926 79.951212
F 28.328883 42.458245 79.951212
F 37.238407 50.177926 80.231205
F 37.238407 42.458245 80.231206
F 46.148903 50.178442 80.511602
F 46.148903 42.458762 80.511602
F 28.414623 50.177926 77.223239
F 28.414623 42.458245 77.223238
F 37.324149 50.177926 77.503232
F 37.324149 42.458245 77.503232
F 46.234480 50.178470 77.782847
F 46.234480 42.458789 77.782847
F 28.528921 47.604699 73.585941
F 28.528921 39.885017 73.585940
F 37.438446 47.604699 73.865935
F 37.438446 39.885017 73.865934
F 46.348336 47.604083 74.145481
F 46.348336 39.884401 74.145481
F 30.642007 38.598403 77.293237
F 30.642007 46.318086 77.293237
F 39.551533 38.598403 77.573230
F 39.551533 46.318086 77.573230
F 48.456790 38.588732 77.860209
F 48.456790 46.308416 77.860209
F 30.756300 51.464538 73.655940
F 30.756300 36.025175 73.655939
F 30.756300 43.744859 73.655939
F 39.665826 51.464537 73.935932
F 39.665826 36.025174 73.935932
F 39.665826 43.744858 73.935932
F 48.563185 51.478696 74.226032
F 48.563185 36.039334 74.226032
F 48.563185 43.759017 74.226032
F 30.670582 51.464538 76.383913
F 30.670582 36.025175 76.383913
F 30.670582 43.744859 76.383913
F 39.580108 51.464537 76.663906
F 39.580108 36.025175 76.663906
F 39.580108 43.744858 76.663906
F 48.487467 51.473233 76.938375
F 48.487467 36.033870 76.938375
F 48.487467 43.753554 76.938375
F 30.556266 38.598403 80.021210
F 30.556266 46.318086 80.021210
F 39.465791 38.598403 80.301204
F 39.465791 46.318086 80.301204
F 48.377550 38.592353 80.577398
F 48.377550 46.312036 80.577398
F 32.897965 47.604699 76.453911
F 32.897965 39.885017 76.453911
F 41.807493 47.604701 76.733902
F 41.807493 39.885020 76.733903
F 50.690630 47.599104 77.016028
F 50.690630 39.879423 77.016028
F 32.783645 50.177925 80.091208
F 32.783645 42.458245 80.091208
F 41.693174 50.177924 80.371200
F 41.693174 42.458243 80.371200
F 50.610858 50.186554 80.656306
F 50.610858 42.466873 80.656307
F 32.869386 50.177925 77.363236
F 32.869386 42.458245 77.363235
F 41.778914 50.177924 77.643231
F 41.778914 42.458243 77.643230
F 50.673386 50.184805 77.919932
F 50.673386 42.465125 77.919932
F 32.983684 47.604699 73.725938
F 32.983684 39.885017 73.725937
F 41.893211 47.604701 74.005932
F 41.893211 39.885019 74.005932
F 50.747721 47.601894 74.284404
F 50.747721 39.882212 74.284404
F 35.096769 38.598403 77.433234
F 35.096770 46.318086 77.433234
F 44.006266 38.598425 77.713212
F 44.006266 46.318108 77.713212
F 35.211062 51.464537 73.795936
F 35.211062 36.025175 73.795936
F 35.211062 43.744858 73.795936
F 44.120504 51.464516 74.075914
F 44.120504 36.025154 74.075914
F 44.120504 43.744837 74.075914
F 35.125344 51.464538 76.523910
F 35.125344 36.025175 76.523910
F 35.125344 43.744858 76.523910
F 44.034852 51.464516 76.803916
F 44.034852 36.025153 76.803917
F 44.034852 43.744837 76.803917
F 35.011028 38.598403 80.161207
F 35.011028 46.318086 80.161207
F 43.920563 38.598425 80.441215
F 43.920563 46.318108 80.441215
F 28.214589 47.604699 83.588510
F 28.214589 39.885017 83.588510
F 37.124114 47.604699 83.868503
F 37.124114 39.885017 83.868503
F 46.034767 47.604242 84.148871
F 46.034767 39.884561 84.148872
F 28.100270 50.177926 87.225808
F 28.100269 42.458245 87.225808
F 37.695634 50.177926 65.682013
F 37.695634 42.458245 65.682014
F 46.603326 50.178752 65.962545
F 46.603325 42.459072 65.962546
F 28.186010 50.177926 84.497835
F 28.186010 42.458245 84.497835
F 37.095536 50.177926 84.777828
F 37.095536 42.458245 84.777828
F 46.006245 50.178355 85.057533
F 46.006245 42.458674 85.057533
F 28.300308 47.604699 80.860537
F 28.300308 39.885017 80.860536
F 37.209833 47.604699 81.140530
F 37.209833 39.885017 81.140529
F 46.120417 47.604218 81.420199
F 46.120417 39.884537 81.420199
F 30.413393 38.598403 84.567833
F 30.413393 46.318086 84.567833
F 39.322920 38.598403 84.847826
F 39.322920 46.318087 84.847826
F 48.236313 38.593553 85.131596
F 48.236313 46.313237 85.131597
F 30.527687 51.464538 80.930535
F 30.527687 36.025175 80.930535
F 30.527687 43.744859 80.930535
F 39.437213 51.464537 81.210528
F 39.437213 36.025174 81.210528
F 39.437213 43.744858 81.210528
F 48.347578 51.471241 81.495442
F 48.347578 36.031878 81.495442
F 48.347578 43.751562 81.495442
F 30.441968 51.464538 83.658508
F 30.441968 36.025175 83.658509
F 30.441968 43.744859 83.658509
F 39.351495 51.464537 83.938502
F 39.351495 36.025175 83.938502
F 39.351495 43.744858 83.938502
F 48.265754 51.468984 84.215825
F 48.265753 36.029621 84.215825
F 48.265754 43.749305 84.215825
F 30.327652 38.598403 87.295807
F 30.327652 46.318086 87.295806
F 39.923018 38.598403 65.752012
F 39.923018 46.318087 65.752012
F 48.798888 38.571682 66.014498
F 48.798888 46.291365 66.014497
F 32.669352 47.604699 83.728506
F 32.669352 39.885017 83.728507
F 41.578880 47.604701 84.008499
F 41.578880 39.885019 84.008499
F 50.522166 47.594202 84.295535
F 50.522166 39.874521 84.295536
F 33.240872 50.177926 65.542016
[truncated: 568,330 more chars]
