# Supplementary material for: Molecular-resolution imaging of ice crystallized from liquid water by cryogenic liquid-cell TEM
Source: Nat Commun. 2025 Sep 25;16:8342. doi: 10.1038/s41467-025-62451-0 (PMC12462463; doi:10.1038/s41467-025-62451-0)
Supplement: Supplementary file 9 — Supplementary Data 1 [file 41467_2025_62451_MOESM9_ESM.zip › supercell_4_3_6/2.0/93K_relaxed.xyz]

30231
F30231
F 4.434736 1.306203 2.733955
F 4.434736 9.025663 2.733955
F 4.434736 16.745103 2.733955
F 13.317946 1.286683 3.054965
F 13.317946 9.006143 3.054965
F 13.317946 16.725603 3.054965
F 22.179246 1.368833 3.457305
F 22.270946 9.012513 3.329675
F 21.805846 16.813703 15.247725
F 4.300936 3.846033 6.354025
F 4.300936 11.565503 6.354025
F 13.195346 3.859723 6.675935
F 13.195346 11.579203 6.675935
F 22.132746 3.686113 7.180075
F 21.990946 11.649203 7.080225
F 4.394086 3.848833 3.653155
F 4.394086 11.568303 3.653155
F 13.288946 3.859833 3.950795
F 13.288946 11.579303 3.950795
F 22.172146 3.922573 4.422635
F 22.202946 11.615503 4.166225
F 4.431596 1.285433 0.031912
F 3.760526 1.300403 21.832825
F 4.431596 9.004893 0.031912
F 3.760526 9.019873 21.832825
F 4.431596 16.724403 0.031911
F 3.760526 16.739303 21.832825
F 13.370746 1.288123 0.335821
F 13.370746 9.007583 0.335821
F 13.370746 16.727003 0.335821
F 19.734346 -0.201105 6.909285
F 17.878546 1.320303 0.478322
F 17.131246 3.907993 21.705725
F 6.601146 7.715513 3.719755
F 6.601146 15.435003 3.719755
F 22.333046 8.968603 0.642217
F 15.485546 7.896213 4.121285
F 15.521546 15.371103 4.010855
F 22.340546 1.492163 0.847249
F 24.504546 7.839873 4.328425
F 24.341046 15.361003 4.705345
F 26.499246 1.149643 18.201325
F 6.676516 5.151623 0.103389
F 6.676516 12.871103 0.103389
F 26.578546 16.741303 8.044845
F 19.507346 15.473603 21.628125
F 26.399246 11.522803 11.674625
F 26.210846 1.128963 10.839225
F 6.628396 5.149933 2.819535
F 6.628396 12.869403 2.819535
F 15.438046 5.268293 3.176355
F 15.547246 12.896203 3.274465
F 24.540646 5.124253 3.745125
F 24.579946 12.918403 3.400905
F 6.505246 7.716183 6.440475
F 6.505246 15.435603 6.440475
F 26.086546 8.953883 15.580225
F 15.381946 7.602553 6.808275
F 15.393646 15.486903 6.639315
F 26.434146 9.032713 10.674525
F 24.302546 7.647663 6.998095
F 24.163746 15.645203 7.372995
F 26.219246 8.956853 18.296525
F 8.860706 1.284713 2.901035
F 8.860706 9.004173 2.901035
F 8.860706 16.723603 2.901035
F 17.825246 1.183633 3.306315
F 17.834746 8.945673 3.273395
F 20.208646 5.145613 0.610668
F 24.147046 0.076673 14.477025
F 17.206146 11.580203 18.839725
F 8.452126 16.723503 14.701125
F 8.737736 3.861713 6.521665
F 8.737736 11.581203 6.521665
F 17.747046 3.751703 6.932185
F 17.535846 11.633803 6.872395
F 26.365246 11.583303 19.037925
F 17.836746 16.596403 0.593163
F 8.831506 3.861783 3.793775
F 8.831506 11.581203 3.793775
F 17.778946 3.968753 4.125805
F 17.701146 11.489103 4.077535
F 21.927346 16.853703 10.824025
F 20.024346 -0.129538 4.243615
F 8.915356 1.288083 0.180417
F 8.915356 9.007543 0.180417
F 8.915356 16.727003 0.180416
F 17.309046 3.842353 19.052725
F 24.793946 5.144993 0.889024
F 22.230946 16.768203 3.619515
F 11.061746 7.719603 3.873005
F 11.061746 15.439103 3.873005
F 11.061746 0.000140 3.873005
F 20.178646 7.755863 4.275845
F 19.947546 15.446903 4.525025
F 8.452126 9.004053 14.701125
F 11.143146 5.147683 0.257902
F 11.143146 12.867103 0.257901
F 24.049746 15.401203 21.694825
F 17.262346 16.933203 15.150225
F 11.090646 5.146353 2.977215
F 11.090646 12.865803 2.977215
F 19.997946 5.185983 3.374685
F 19.871446 12.963703 3.180755
F 10.968046 7.719513 6.598185
F 10.968046 15.439003 6.598185
F 10.968046 0.000048 6.598185
F 19.990746 7.748473 6.986965
F 19.728046 15.609803 7.268205
F 19.402246 15.312303 18.932025
F 4.174106 1.300403 9.989915
F 4.174106 9.019873 9.989915
F 4.174106 16.739303 9.989915
F 13.068346 1.286583 10.312225
F 13.068346 9.006043 10.312225
F 13.068346 16.725503 10.312225
F 21.977146 1.180043 10.683125
F 22.068946 9.108963 10.631525
F 17.828646 16.774703 3.247665
F 4.047096 3.845903 13.626725
F 4.047096 11.565403 13.626725
F 12.941346 3.859723 13.949025
F 12.941346 11.579203 13.949025
F 21.821346 3.736963 14.362125
F 21.819446 11.613103 14.183325
F 4.141536 3.845903 10.922525
F 4.141536 11.565403 10.922525
F 13.036646 3.859723 11.221425
F 13.036646 11.579203 11.221425
F 21.846246 3.912223 11.615025
F 21.927446 11.610403 11.569125
F 4.268526 1.300413 7.285715
F 4.268526 9.019873 7.285715
F 4.268526 16.739303 7.285715
F 13.163646 1.286583 7.584665
F 13.163646 9.006043 7.584665
F 13.163646 16.725503 7.584665
F 21.920846 1.119363 7.966885
F 22.074246 8.947983 7.893905
F 22.254846 16.651703 0.753273
F 6.346346 7.716213 10.989725
F 6.346346 15.435703 10.989725
F 10.460146 0.000045 21.144825
F 15.249846 7.779103 11.266125
F 15.219846 15.418503 11.414925
F 19.483446 7.687753 18.706125
F 24.225946 7.830823 11.625025
F 24.097046 15.465903 11.630625
F 10.555346 0.000045 18.417125
F 6.473326 5.149553 7.353015
F 6.473326 12.869003 7.353015
F 15.453846 4.993283 7.700945
F 15.336946 12.894103 7.695925
F 24.286346 5.052343 8.138735
F 24.157246 12.950303 7.984615
F 6.378226 5.149563 10.076625
F 6.378226 12.869003 10.076625
F 15.343946 5.160993 10.504725
F 15.241146 12.854103 10.400525
F 24.176746 5.057603 10.790525
F 24.197446 12.747403 10.751225
F 6.251216 7.716213 13.713425
F 6.251216 15.435703 13.713425
F 10.460146 15.439003 21.144825
F 15.159246 7.748293 13.989125
F 15.152146 15.467603 14.024425
F 10.555346 15.439003 18.417125
F 24.103746 7.695613 14.372125
F 23.994246 15.545903 14.348925
F 10.460146 7.719503 21.144825
F 8.610786 1.284593 10.157925
F 8.610786 9.004053 10.157925
F 8.610786 16.723503 10.157925
F 17.546546 1.041253 10.520125
F 17.591646 9.089613 10.444225
F 24.569846 12.859103 0.612508
F 26.438446 1.276553 15.484025
F 8.452126 1.284593 14.701125
F 8.325136 11.581203 18.337925
F 8.483776 3.861713 13.794725
F 8.483776 11.581203 13.794725
F 17.448446 3.605063 14.171825
F 17.331046 11.630103 14.039225
F 19.890046 12.687303 0.524276
F 21.678446 16.724703 17.990725
F 8.579126 3.861713 11.064325
F 8.579126 11.581203 11.064325
F 17.569546 3.714053 11.401625
F 17.375546 11.578703 11.403125
F 21.623046 3.893333 21.525725
F 17.395546 1.142793 15.223225
F 8.706126 1.284593 7.427625
F 8.706126 9.004053 7.427625
F 8.706126 16.723503 7.427625
F 17.505846 1.135153 7.797235
F 17.743446 8.923363 7.707595
F 26.365846 3.774223 19.011425
F 10.555346 7.719503 18.417125
F 15.619846 5.025493 0.475939
F 17.239146 9.085133 14.926925
F 10.809346 7.719503 11.143625
F 10.809346 15.439003 11.143625
F 10.809346 0.000046 11.143625
F 19.780246 7.711053 11.534525
F 19.632546 15.483803 11.427525
F 19.534346 12.737703 18.025925
F 10.936346 5.146263 7.506855
F 10.936346 12.865703 7.506855
F 19.951646 5.009713 7.777765
F 19.736746 13.055203 7.843635
F 10.841146 5.146263 10.234425
F 10.841146 12.865703 10.234425
F 19.732446 5.207283 10.542525
F 19.635046 12.873403 10.706425
F 10.714146 7.719503 13.871225
F 10.714146 15.439003 13.871225
F 10.714146 0.000045 13.871225
F 19.501146 7.869843 14.153225
F 19.554046 15.587103 14.259125
F 19.452446 5.050523 17.802225
F 3.920106 1.300413 17.263425
F 3.920106 9.019873 17.263425
F 3.920106 16.739303 17.263425
F 12.814346 1.286583 17.585725
F 12.814346 9.006043 17.585725
F 12.814346 16.725503 17.585725
F 21.905646 1.382173 17.983025
F 21.778846 8.975153 17.965525
F 17.356446 16.826703 8.087045
F 3.793096 3.845903 20.900225
F 3.793096 11.565403 20.900225
F 12.687346 3.859723 21.222525
F 12.687346 11.579203 21.222525
F 26.378546 1.250543 8.100695
F 8.325136 3.861713 18.337925
F 3.887536 3.845903 18.196025
F 3.887536 11.565403 18.196025
F 12.782646 3.859723 18.494925
F 12.782646 11.579203 18.494925
F 21.821746 4.001153 18.905625
F 21.835446 11.581703 19.092925
F 4.014526 1.300403 14.559225
F 4.014526 9.019873 14.559225
F 4.014526 16.739303 14.559225
F 12.909646 1.286583 14.858225
F 12.909646 9.006043 14.858225
F 12.909646 16.725503 14.858225
F 21.876046 1.117933 15.291225
F 21.815746 9.036903 15.177325
F 26.246246 3.726033 11.802325
F 6.092346 7.716213 18.263325
F 6.092346 15.435703 18.263325
F 10.587146 12.865703 17.508025
F 14.987246 7.684613 18.454825
F 15.018646 15.489503 18.529725
F 10.587146 5.146263 17.508025
F 24.008146 7.567783 19.015225
F 23.727446 15.287903 18.936425
F 19.542446 12.843903 15.147125
F 6.219336 5.149563 14.626525
F 6.219336 12.869003 14.626525
F 15.191246 5.093673 14.998425
F 15.091146 12.924403 15.017725
F 23.887346 5.058153 15.247125
F 23.953546 12.972703 15.282125
F 6.124226 5.149563 17.350225
F 6.124226 12.869003 17.350225
F 15.150346 5.074113 17.891325
F 15.080346 12.893603 17.803425
F 24.119546 5.121123 18.037325
F 24.116746 12.692903 18.094725
F 5.997226 7.716213 20.986925
F 5.997226 15.435703 20.986925
F 19.574246 5.157193 15.091525
F 14.914446 7.719463 21.300325
F 14.914446 15.438903 21.300325
F 10.682346 12.865703 14.780425
F 26.653046 3.956893 7.149615
F 15.571046 12.839803 0.490241
F 10.682346 5.146263 14.780425
F 8.356786 1.284593 17.431525
F 8.356786 9.004053 17.431525
F 8.356786 16.723503 17.431525
F 17.289246 1.309893 17.901125
F 17.206446 8.948253 17.833325
F 19.422146 7.768583 21.209725
F 17.381246 16.733803 17.807525
F 17.752346 8.903963 0.635989
F 26.117746 16.830103 18.253025
F 8.229776 3.861713 21.068225
F 8.229776 11.581203 21.068225
F 26.133246 11.544103 14.414925
F 17.333546 16.977203 10.658425
F 22.007846 16.910703 7.995005
F 24.206946 -0.057871 4.550345
F 17.165346 11.567803 21.472225
F 26.199846 16.770803 15.489225
F 21.813146 11.481603 21.674425
F 26.389146 4.056993 14.476025
F 26.634546 1.125023 0.951843
F 19.381846 0.075811 21.378425
F 26.661146 3.718653 4.386045
F 26.383146 11.689403 7.233315
F 15.210646 0.056300 14.102625
F 26.300846 16.778203 10.840825
F 26.525746 1.031573 3.749415
F 24.095246 -0.179924 11.655125
F 19.575646 -0.083345 14.254925
F 19.559746 -0.032590 18.613025
F 23.863646 -0.044189 21.666925
F 24.591746 7.673143 -0.144993
F 3.666106 1.300413 24.537025
F 3.666106 9.019873 24.537025
F 3.666106 16.739303 24.537025
F 12.560346 1.286583 24.859325
F 12.560346 9.006043 24.859325
F 12.560346 16.725503 24.859325
F 21.507746 1.341813 25.213725
F 21.487146 9.103223 25.102025
F 25.615346 16.732303 37.192225
F 3.539096 3.845903 28.173825
F 3.539096 11.565403 28.173825
F 12.433346 3.859723 28.496125
F 12.433346 11.579203 28.496125
F 21.471746 4.076963 28.903925
F 21.264346 11.811203 28.936525
F 3.633536 3.845903 25.469625
F 3.633536 11.565403 25.469625
F 12.528646 3.859723 25.768525
F 12.528646 11.579203 25.768525
F 21.505446 3.937323 26.247525
F 21.545546 11.612303 26.253425
F 2.998536 1.300403 43.653425
F 2.998536 9.019873 43.653425
F 2.998536 16.739303 43.653425
F 12.655646 1.286583 22.131725
F 12.655646 9.006043 22.131725
F 12.655646 16.725503 22.131725
F 16.564446 16.750603 39.624025
F 26.042746 8.935013 32.654725
F 25.813646 11.715903 26.366425
F 5.838346 7.716213 25.536825
F 5.838346 15.435703 25.536825
F 19.477946 5.242833 22.600125
F 14.755746 7.719463 25.846325
F 14.755746 15.438903 25.846325
F 23.988946 4.887683 22.408725
F 23.811946 7.805483 26.091425
F 23.571646 15.591903 26.112125
F 9.698106 0.000045 42.965425
F 5.965336 5.149563 21.900025
F 5.965336 12.869003 21.900025
F 14.882746 5.146303 22.209525
F 14.882746 12.865803 22.209525
F 25.855246 1.213933 32.639325
F 18.636846 7.680543 43.391725
F 5.870236 5.149563 24.623725
F 5.870236 12.869003 24.623725
F 14.787446 5.146303 24.937125
F 14.787446 12.865803 24.937125
F 23.730446 5.185283 25.168425
F 23.678746 13.047003 25.312325
F 5.743226 7.716213 28.260525
F 5.743226 15.435703 28.260525
F 9.698106 15.439003 42.965425
F 14.660446 7.719463 28.573825
F 14.660446 15.438903 28.573825
F 14.660446 0.000000 28.573825
F 23.683746 7.869103 28.833725
F 23.455446 15.396603 28.959925
F 17.117846 9.052293 22.223625
F 8.102786 1.284593 24.705025
F 8.102786 9.004053 24.705025
F 8.102786 16.723503 24.705025
F 17.127746 1.245943 24.943125
F 16.994546 9.023103 24.974425
F 21.048446 16.634003 37.124525
F 26.079346 3.992143 28.979725
F 23.937046 12.887603 22.676425
F 16.256146 11.474903 43.467925
F 7.975776 3.861713 28.341825
F 7.975776 11.581203 28.341825
F 16.902546 3.835073 28.655825
F 16.798146 11.647703 28.621525
F 25.979846 3.923773 26.279625
F 21.565546 8.933083 22.328325
F 8.071136 3.861713 25.611425
F 8.071136 11.581203 25.611425
F 17.067346 3.831963 25.980025
F 16.869346 11.581403 25.938725
F 26.099646 9.092013 25.282025
F 25.869946 1.206563 29.763625
F 8.198126 1.284593 21.974725
F 8.198126 9.004053 21.974725
F 8.198126 16.723503 21.974725
F 23.525346 0.062105 36.138825
F 18.489346 0.188607 43.224025
F 26.092446 0.886255 22.782925
F 25.911746 3.777763 33.572225
F 16.955946 16.754103 29.604625
F 25.990346 16.610003 32.806925
F 10.301346 7.719503 25.690725
F 10.301346 15.439003 25.690725
F 10.301346 0.000045 25.690725
F 19.164646 7.764943 26.113525
F 19.273146 15.459803 25.949525
F 9.698106 7.719503 42.965425
F 10.428346 5.146263 22.053925
F 10.428346 12.865703 22.053925
F 21.302146 16.858003 29.582225
F 16.374746 3.958383 43.271425
F 10.333146 5.146263 24.781525
F 10.333146 12.865703 24.781525
F 19.260246 5.138943 25.290025
F 19.263146 12.817003 25.176825
F 10.206146 7.719503 28.418325
F 10.206146 15.439003 28.418325
F 10.206146 0.000045 28.418325
F 19.199646 7.839593 28.794525
F 19.221446 15.444403 28.652825
F 18.741746 12.932003 39.546025
F 3.412106 1.300413 31.810525
F 3.412106 9.019873 31.810525
F 3.412106 16.739303 31.810525
F 12.306346 1.286583 32.132825
F 12.306346 9.006043 32.132825
F 12.306346 16.725503 32.132825
F 21.507246 1.399073 32.326825
F 21.454246 9.096673 32.478725
F 18.702046 15.464903 43.347225
F 3.285096 3.845903 35.447325
F 3.285096 11.565403 35.447325
F 12.179346 3.859723 35.769625
F 12.179346 11.579203 35.769625
F 21.223246 3.904953 36.235625
F 21.098146 11.654403 36.053225
F 3.379536 3.845903 32.743125
F 3.379536 11.565403 32.743125
F 12.274646 3.859723 33.042025
F 12.274646 11.579203 33.042025
F 21.370746 3.741213 33.639225
F 21.422946 11.712903 33.343625
F 3.506526 1.300403 29.106325
F 3.506526 9.019873 29.106325
F 3.506536 16.739303 29.106325
F 12.401646 1.286583 29.405325
F 12.401646 9.006043 29.405325
F 12.401646 16.725503 29.405325
F 21.282346 1.554743 29.566725
F 21.338146 9.058743 29.690625
F 21.458046 16.772603 25.067325
F 5.584346 7.716213 32.810425
F 5.584346 15.435703 32.810425
F 18.875946 5.239293 39.783025
F 14.501746 7.719463 33.119825
F 14.501746 15.438903 33.119825
F 14.501746 0.000000 33.119825
F 23.727546 7.679113 33.464025
F 23.446146 15.664203 33.461925
F 9.825116 12.865703 39.328625
F 5.711336 5.149563 29.173625
F 5.711336 12.869003 29.173625
F 14.628746 5.146303 29.483025
F 14.628746 12.865803 29.483025
F 23.724046 5.420833 29.791525
F 23.567246 12.842503 30.076725
F 5.616236 5.149563 31.897325
F 5.616236 12.869003 31.897325
F 14.533446 5.146303 32.210625
F 14.533446 12.865803 32.210625
F 23.588946 5.126653 32.653725
F 23.597246 13.081603 32.706625
F 5.489226 7.716213 35.534025
F 5.489226 15.435703 35.534025
F 9.825116 5.146263 39.328625
F 14.406446 7.719463 35.847425
F 14.406446 15.438903 35.847425
F 18.737246 13.005903 36.775725
F 23.476746 7.614783 36.120525
F 23.490046 15.326603 36.142425
F 18.926646 4.999023 36.955725
F 7.848796 1.284593 31.978625
F 7.848796 9.004053 31.978625
F 7.848796 16.723503 31.978625
F 16.825446 1.186203 32.317925
F 16.827046 8.875603 32.253025
F 25.892146 16.792903 25.495825
F 16.708746 16.817003 32.318425
F 21.556346 1.333453 22.473825
F 17.162546 16.788703 22.316625
F 7.721776 3.861713 35.615325
F 7.721776 11.581203 35.615325
F 16.812646 4.038823 35.804325
F 16.595446 11.576203 35.799425
F 25.716146 3.684923 36.336625
F 25.724046 11.438403 36.213525
F 7.817136 3.861713 32.885025
F 7.817136 11.581203 32.885025
F 16.817446 3.817273 33.084725
F 16.817246 11.473703 33.009525
F 25.789946 16.590803 30.042525
F 25.863346 11.738203 33.420825
F 7.944126 1.284593 29.248225
F 7.944126 9.004053 29.248225
F 7.944126 16.723503 29.248225
F 16.790046 1.265443 29.703325
F 16.939746 9.042923 29.610825
F 25.883346 9.080503 29.830725
F 19.304446 12.809003 22.505325
F 25.956946 1.211443 25.425225
F 17.040046 1.217433 22.258425
F 10.047346 7.719503 32.964225
F 10.047346 15.439003 32.964225
F 10.047346 0.000045 32.964225
F 19.169246 7.754583 33.376825
F 19.033746 15.451603 33.304725
F 9.920356 12.865703 36.601025
F 10.174346 5.146263 29.327525
F 10.174346 12.865703 29.327525
F 19.120046 5.126303 29.689925
F 18.948046 12.937503 29.485225
F 10.079146 5.146263 32.055125
F 10.079146 12.865703 32.055125
F 19.230146 5.057863 32.434925
F 19.205346 12.959203 32.229925
F 9.952106 7.719503 35.691925
F 9.952106 15.439003 35.691925
F 9.952106 0.000045 35.691925
F 19.105746 7.715073 36.122825
F 18.845146 15.701203 36.032725
F 9.920356 5.146263 36.601025
F 3.158106 1.300413 39.084125
F 3.158106 9.019873 39.084125
F 3.158116 16.739303 39.084125
F 12.052346 1.286583 39.406425
F 12.052346 9.006043 39.406425
F 12.052346 16.725503 39.406425
F 21.021446 1.199923 39.705225
F 21.011246 9.113093 39.782625
F 17.005046 16.682703 25.028025
F 3.031096 3.845903 42.720925
F 3.031096 11.565403 42.720925
F 11.925346 3.859723 43.043225
F 11.925346 11.579203 43.043225
F 25.703946 8.954613 37.279225
F 25.843346 11.623103 28.951925
F 3.125546 3.845903 40.016725
F 3.125546 11.565403 40.016725
F 12.020646 3.859723 40.315625
F 12.020646 11.579203 40.315625
F 21.013646 3.789713 40.673925
F 20.869746 11.813903 40.667825
F 3.252536 1.300403 36.379925
F 3.252536 9.019873 36.379925
F 3.252536 16.739303 36.379925
F 12.147646 1.286583 36.678825
F 12.147646 9.006043 36.678825
F 12.147646 16.725503 36.678825
F 21.208346 1.358793 36.913125
F 21.282446 8.956783 37.068525
F 26.067846 8.962773 22.546725
F 5.330356 7.716213 40.083925
F 5.330356 15.435703 40.083925
F 18.801646 15.499603 40.675325
F 14.247746 7.719463 40.393425
F 14.247746 15.438903 40.393425
F 14.247746 0.000000 40.393425
F 23.145446 7.749353 40.554325
F 23.387146 15.355303 40.940725
F 18.682346 7.884043 40.585325
F 5.457336 5.149563 36.447125
F 5.457336 12.869003 36.447125
F 14.374746 5.146303 36.756625
F 14.374746 12.865803 36.756625
F 23.485746 5.023063 37.128725
F 23.279746 12.837103 37.131725
F 5.362236 5.149563 39.170825
F 5.362236 12.869003 39.170825
F 14.279446 5.146303 39.484225
F 14.279446 12.865803 39.484225
F 23.386446 5.117523 39.941025
F 23.353946 12.888703 39.818225
F 5.235226 7.716213 42.807625
F 5.235226 15.435703 42.807625
F 9.793366 0.000045 40.237825
F 14.152446 7.719463 43.120925
F 14.152446 15.438903 43.120925
F 14.152446 0.000000 43.120925
F 16.476046 16.860803 36.890725
F 25.845846 1.105803 37.180625
F 9.793366 15.439003 40.237825
F 7.594796 1.284593 39.252125
F 7.594796 9.004053 39.252125
F 7.594796 16.723503 39.252125
F 16.426846 1.435613 39.343725
F 16.378946 9.154223 39.408625
F 21.153946 16.418503 39.817525
F 25.567046 1.272383 39.969825
F 25.526046 8.891773 39.947625
F 21.834746 16.769303 22.316725
F 7.467786 3.861713 42.888925
F 7.467786 11.581203 42.888925
F 21.278846 16.818603 32.351625
F 16.687646 9.011443 36.706425
F 16.629246 1.397953 36.694025
F 9.793366 7.719503 40.237825
F 7.563136 3.861713 40.158525
F 7.563136 11.581203 40.158525
F 16.455146 3.867413 40.504625
F 16.363046 11.614703 40.673425
F 25.650046 4.017173 40.963925
F 25.413446 11.622703 40.651325
F 7.690126 1.284593 36.521825
F 7.690126 9.004053 36.521825
F 7.690126 16.723503 36.521825
F 25.600046 16.650103 40.000325
F 26.141246 16.870803 22.690925
F 25.472846 11.480503 43.389925
F 20.959446 3.883553 43.336725
F 23.117346 7.701213 43.335825
F 19.119746 -0.000757 28.794925
F 20.695546 11.598503 43.434525
F 23.531846 -0.119977 26.129525
F 23.126646 15.276603 43.588625
F 26.413246 3.499443 21.780125
F 26.027446 11.563103 21.752425
F 23.981346 7.604183 21.667025
F 2.904116 1.300413 46.357625
F 2.904116 9.019873 46.357625
F 2.904116 16.739303 46.357625
F 11.798346 1.286583 46.679925
F 11.798346 9.006043 46.679925
F 11.798346 16.725503 46.679925
F 20.940646 1.341793 47.136825
F 21.005146 8.704363 47.156325
F 16.400846 8.819793 44.257725
F 2.777106 3.845903 49.994425
F 2.777106 11.565403 49.994425
F 11.671346 3.859723 50.316725
F 11.671346 11.579203 50.316725
F 20.696246 3.899833 50.741425
F 20.800846 11.610803 50.576825
F 2.871546 3.845903 47.290225
F 2.871546 11.565403 47.290225
F 11.766646 3.859723 47.589125
F 11.766646 11.579203 47.589125
F 20.940746 4.070833 47.994525
F 20.973146 11.427703 47.765525
F 2.236536 1.300403 65.474125
F 2.236536 9.019873 65.474125
F 2.236546 16.739303 65.474125
F 11.893646 1.286583 43.952425
F 11.893646 9.006043 43.952425
F 11.893646 16.725503 43.952425
F 23.174546 12.652103 44.280825
F 23.301446 5.135493 44.359225
F 16.370646 16.600103 46.932025
F 5.076356 7.716213 47.357525
F 5.076356 15.435703 47.357525
F 25.018146 16.692803 54.343025
F 13.993746 7.719463 47.666925
F 13.993746 15.438903 47.666925
F 13.993746 0.000000 47.666925
F 23.276046 7.595383 48.111825
F 23.099446 15.331603 47.804525
F 22.357246 7.694593 65.452825
F 5.203346 5.149563 43.720725
F 5.203336 12.869003 43.720725
F 14.120746 5.146303 44.030125
F 14.120746 12.865803 44.030125
F 15.929846 1.279903 58.734625
F 25.162346 1.278583 44.556625
F 5.108236 5.149563 46.444425
F 5.108236 12.869003 46.444425
F 14.025446 5.146303 46.757725
F 14.025446 12.865803 46.757725
F 23.435446 5.158093 47.085125
F 23.139946 12.725803 46.971325
F 4.981236 7.716213 50.081125
F 4.981236 15.435703 50.081125
F 8.936116 0.000045 64.786125
F 13.898446 7.719463 50.394525
F 13.898446 15.438903 50.394525
F 13.898446 0.000000 50.394525
F 22.988746 7.811783 50.949125
F 23.001946 15.395003 50.566725
F 8.936116 15.439003 64.786125
F 7.340796 1.284593 46.525725
F 7.340796 9.004053 46.525725
F 7.340796 16.723503 46.525725
F 16.376546 1.178173 46.820025
F 16.247346 8.974063 47.085125
F 24.831746 16.772903 59.082025
F 25.477346 1.285063 47.212025
F 25.557946 9.030873 47.017725
F 9.031376 7.719503 62.058425
F 7.213786 3.861713 50.162425
F 7.213786 11.581203 50.162425
F 16.077946 3.808113 50.634025
F 16.287346 11.667003 50.478025
F 25.200846 3.926373 50.933425
F 25.113646 11.667903 50.620225
F 7.309136 3.861713 47.432125
F 7.309136 11.581203 47.432125
F 16.357846 3.775103 47.896825
F 16.323046 11.679303 47.706525
F 25.582246 3.867543 48.160325
F 25.172946 11.454703 47.969025
F 7.436136 1.284593 43.795325
F 7.436136 9.004053 43.795325
F 7.436136 16.723503 43.795325
F 20.627246 16.709503 51.317225
F 24.841646 1.244083 58.924325
F 18.729446 5.034823 44.292825
F 20.688846 1.389593 44.336525
F 15.976046 16.710103 53.990425
F 15.847146 8.954053 58.603725
F 9.539366 7.719503 47.511325
F 9.539366 15.439003 47.511325
F 9.539366 0.000046 47.511325
F 18.603946 7.692933 47.942625
F 18.560346 15.190603 47.822125
F 17.873046 15.483203 65.106125
F 9.666356 5.146263 43.874625
F 9.666356 12.865703 43.874625
F 20.892846 1.344993 51.717325
F 25.039046 1.134343 54.580325
F 9.571116 5.146263 46.602225
F 9.571116 12.865703 46.602225
F 18.501446 5.113983 46.994325
F 18.648546 12.737503 46.942025
F 9.444106 7.719503 50.239025
F 9.444106 15.439003 50.239025
F 9.444106 0.000045 50.239025
F 18.513946 7.755673 50.682025
F 18.573846 15.423603 50.557825
F 8.936116 7.719503 64.786125
F 2.650116 1.300413 53.631225
F 2.650116 9.019873 53.631225
F 2.650116 16.739303 53.631225
F 11.544346 1.286583 53.953525
F 11.544346 9.006043 53.953525
F 11.544346 16.725503 53.953525
F 20.493746 1.250253 54.487725
F 20.731846 9.047293 54.339425
F 18.115646 -0.017481 57.859025
F 2.523106 3.845903 57.268025
F 2.523106 11.565403 57.268025
F 11.417346 3.859723 57.590325
F 11.417346 11.579203 57.590325
F 20.570046 3.941743 58.185825
F 20.415946 11.558303 57.844625
F 2.617546 3.845903 54.563825
F 2.617546 11.565403 54.563825
F 11.512646 3.859723 54.862725
F 11.512646 11.579203 54.862725
F 20.416546 3.901243 55.444225
F 20.639046 11.622803 55.038925
F 2.744536 1.300403 50.927025
F 2.744536 9.019873 50.927025
F 2.744536 16.739303 50.927025
F 11.639646 1.286583 51.225925
F 11.639646 9.006043 51.225925
F 11.639646 16.725503 51.225925
F 20.245246 16.765903 58.768125
F 20.591546 9.180753 51.690825
F 24.889046 9.318983 59.087425
F 4.822356 7.716213 54.631025
F 4.822356 15.435703 54.631025
F 17.945346 12.851303 61.352325
F 13.739746 7.719463 54.940425
F 13.739746 15.438903 54.940425
F 18.031946 5.174083 61.387225
F 23.014646 7.836163 55.309725
F 22.778946 15.533503 55.242925
F 9.063116 12.865703 61.149325
F 4.949346 5.149563 50.994225
F 4.949346 12.869003 50.994225
F 13.866746 5.146303 51.303725
F 13.866746 12.865803 51.303725
F 22.824546 5.213893 51.801525
F 22.915546 12.884703 51.698725
F 4.854236 5.149563 53.717925
F 4.854236 12.869003 53.717925
F 13.771446 5.146303 54.031325
F 13.771446 12.865803 54.031325
F 22.769846 5.192023 54.594825
F 22.971846 12.893803 54.383525
F 4.727236 7.716213 57.354725
F 4.727236 15.435703 57.354725
F 9.063116 5.146263 61.149325
F 13.644446 7.719463 57.668025
F 13.644446 15.438903 57.668025
F 18.207746 12.872203 58.554325
F 22.830646 7.936593 58.013225
F 22.653846 15.412903 57.912125
F 18.286946 5.253023 58.619625
F 7.086796 1.284593 53.799225
F 7.086796 9.004053 53.799225
F 7.086796 16.723503 53.799225
F 16.004946 1.407933 54.240225
F 16.164246 9.063343 54.172225
F 20.521446 16.813703 54.187925
F 25.254146 16.634303 51.602325
F 25.325146 9.179033 54.399925
F 20.230446 16.758803 61.507725
F 6.959786 3.861713 57.436025
F 6.959786 11.581203 57.436025
F 15.939746 4.031443 57.897225
F 15.855046 11.621503 57.775125
F 24.790646 3.884063 58.232125
F 24.974546 11.860303 58.049325
F 7.055146 3.861713 54.705625
F 7.055146 11.581203 54.705625
F 16.089346 4.046843 54.994425
F 16.135746 11.748703 55.046925
F 25.080246 3.778383 55.376325
F 25.145546 11.662103 55.451525
F 7.182136 1.284593 51.068925
F 7.182136 9.004053 51.068925
F 7.182136 16.723503 51.068925
F 16.215646 1.264713 51.579425
F 16.355946 9.175723 51.422125
F 16.424946 16.602003 44.333225
F 25.311946 1.249963 51.767625
F 25.333046 9.154403 51.744725
F 6.928136 16.723503 58.342425
F 9.285366 7.719503 54.784925
F 9.285366 15.439003 54.784925
F 9.285366 0.000045 54.784925
F 18.387946 7.785013 55.158725
F 18.303646 15.474703 54.901525
F 9.158356 12.865703 58.421625
F 9.412356 5.146263 51.148125
F 9.412356 12.865703 51.148125
F 18.378046 5.017023 51.553125
F 18.539046 12.909203 51.431725
F 9.317116 5.146263 53.875725
F 9.317116 12.865703 53.875725
F 18.284846 5.296303 54.225025
F 18.451946 12.942003 54.307225
F 9.190106 7.719503 57.512525
F 9.190106 15.439003 57.512525
F 9.190106 0.000045 57.512525
F 18.282346 7.828453 57.914625
F 17.970346 15.502603 57.811025
F 9.158356 5.146263 58.421625
F 2.396116 1.300413 60.904725
F 2.396116 9.019873 60.904725
F 2.396116 16.739303 60.904725
F 11.290346 1.286583 61.227025
F 11.290346 9.006043 61.227025
F 11.290346 16.725503 61.227025
F 20.290146 1.195723 61.537225
F 20.290646 8.851233 61.655825
F 24.800346 3.751133 65.463925
F 2.269106 3.845903 64.541525
F 2.269106 11.565403 64.541525
F 11.163346 3.859723 64.863825
F 11.163346 11.579203 64.863825
F 20.253946 3.854293 65.215525
F 15.739146 16.777003 61.496825
F 2.363546 3.845903 61.837325
F 2.363546 11.565403 61.837325
F 11.258646 3.859723 62.136225
F 11.258646 11.579203 62.136225
F 20.246346 3.799593 62.373425
F 20.109746 11.643803 62.394925
F 2.490536 1.300403 58.200525
F 2.490536 9.019873 58.200525
F 2.490536 16.739303 58.200525
F 11.385646 1.286583 58.499525
F 11.385646 9.006043 58.499525
F 11.385646 16.725503 58.499525
F 20.322346 1.274533 58.902725
F 20.583946 8.969453 59.023125
F 16.228346 1.402293 44.162725
F 4.568356 7.716213 61.904625
F 4.568356 15.435703 61.904625
F 17.999846 15.396703 62.461225
F 13.485746 7.719463 62.214025
F 13.485746 15.438903 62.214025
F 18.044046 7.668943 62.465425
F 22.549246 7.711553 62.673425
F 22.511646 15.461003 62.447625
F 9.031376 0.000046 62.058425
F 4.695346 5.149563 58.267825
F 4.695346 12.869003 58.267825
F 13.612746 5.146303 58.577225
F 13.612746 12.865803 58.577225
F 22.680746 5.508813 59.109025
F 22.636246 12.945603 58.876925
F 4.600246 5.149563 60.991425
F 4.600246 12.869003 60.991425
F 13.517446 5.146303 61.304825
F 13.517446 12.865803 61.304825
F 22.513846 5.232183 61.750525
F 22.536546 12.710303 61.595925
F 4.473236 7.716213 64.628225
F 4.473236 15.435703 64.628225
F 9.031376 15.439003 62.058425
F 13.390446 7.719463 64.941625
F 13.390446 15.438903 64.941625
F 13.390446 0.000000 64.941625
F 18.470246 12.901903 44.263325
F 16.199746 16.819703 51.411125
F 20.872046 16.565703 44.398025
F 6.832796 1.284593 61.072825
F 6.832796 9.004053 61.072825
F 6.832796 16.723503 61.072825
F 15.733346 1.151053 61.418125
F 15.709446 8.935563 61.284425
F 20.727346 16.675803 47.205425
F 24.868146 1.144753 61.708525
F 24.778446 9.055163 61.752925
F 25.334246 16.602103 47.214025
F 6.705786 3.861713 64.709525
F 6.705786 11.581203 64.709525
F 25.427546 16.565203 44.523625
F 24.691046 16.843103 61.740125
F 15.867846 16.847903 58.725325
F 25.533946 8.940723 44.065425
F 6.801146 3.861713 61.979225
F 6.801146 11.581203 61.979225
F 15.696346 3.769093 62.325425
F 15.690746 11.582803 62.033025
F 24.718046 3.705883 62.752325
F 24.717846 11.713203 62.500925
F 6.928136 1.284593 58.342425
F 6.928136 9.004053 58.342425
F 20.739646 8.977823 44.289825
F 15.634746 11.596903 64.908925
F 15.562746 3.743543 65.011025
F 20.203846 11.433703 65.160925
F 17.918846 7.692003 65.198625
F 18.685046 0.118546 48.016025
F 22.300546 15.496503 65.191025
F 24.737746 11.564803 65.389725
F 23.155146 0.154355 48.108525
F 18.089146 -0.053575 62.253225
F 22.608046 -0.034147 62.488025
F 22.497746 -0.192851 58.354925
F 25.727646 3.944153 43.753425
F 2.142116 1.300413 68.178325
F 2.142116 9.019873 68.178325
F 2.142116 16.739303 68.178325
F 11.036346 1.286583 68.500625
F 11.036346 9.006043 68.500625
F 11.036346 16.725503 68.500625
F 20.275946 1.191463 68.684825
F 20.090646 8.935353 68.946225
F 26.604246 7.776303 77.197725
F 2.015106 3.845903 71.815125
F 2.015106 11.565403 71.815125
F 10.909346 3.859723 72.137425
F 10.909346 11.579203 72.137425
F 19.856146 3.779873 72.420725
F 20.061246 11.728003 72.380925
F 2.109546 3.845903 69.110925
F 2.109556 11.565403 69.110925
F 11.004646 3.859723 69.409825
F 11.004646 11.579203 69.409825
F 20.027846 3.708253 69.723025
F 19.874846 11.683403 69.702625
F 1.474546 1.300403 87.294725
F 1.474546 9.019873 87.294725
F 1.474546 16.739303 87.294725
F 11.131646 1.286583 65.773025
F 11.131646 9.006043 65.773025
F 11.131646 16.725503 65.773025
F 6.166146 9.004053 80.163125
F 26.535746 7.871413 79.913825
F 26.429546 7.823763 84.114825
F 4.314356 7.716213 69.178125
F 4.314356 15.435703 69.178125
F 8.269376 15.439003 83.879125
F 13.231746 7.719463 69.487525
F 13.231746 15.438903 69.487525
F 26.198046 7.707383 86.908425
F 22.203746 7.423893 69.769725
F 22.380046 15.482903 69.798925
F 26.219746 5.217203 83.296625
F 4.441346 5.149563 65.541325
F 4.441346 12.869003 65.541325
F 13.358746 5.146303 65.850825
F 13.358746 12.865803 65.850825
F 26.340246 15.432703 84.398225
F 15.067546 8.996593 80.637825
F 4.346246 5.149563 68.265025
F 4.346246 12.869003 68.265025
F 13.263446 5.146303 68.578425
F 13.263446 12.865803 68.578425
F 22.309246 4.871473 68.923425
F 22.214146 12.799603 68.898225
F 4.219236 7.716213 71.901825
F 4.219236 15.435703 71.901825
F 26.466046 12.904103 83.436825
F 13.136446 7.719463 72.215125
F 13.136446 15.438903 72.215125
F 13.136446 0.000000 72.215125
F 22.209246 7.712583 72.412925
F 22.290146 15.613103 72.485925
F 8.174116 0.000045 86.606725
F 6.578806 1.284593 68.346325
F 6.578806 9.004053 68.346325
F 6.578806 16.723503 68.346325
F 15.659246 0.979729 68.476725
F 15.466246 9.047113 68.555225
F 20.362446 1.288213 66.009925
F 24.650746 1.006176 69.083125
F 24.638546 8.906683 68.992125
F 14.950846 11.579203 84.112425
F 6.451796 3.861713 71.983125
F 6.451796 11.581203 71.983125
F 15.237346 3.771923 72.309425
F 15.324546 11.529203 72.219625
F 24.485746 3.714173 72.512325
F 24.614546 11.650303 72.522625
F 6.547146 3.861713 69.252725
F 6.547146 11.581203 69.252725
F 15.475246 3.715323 69.616825
F 15.322046 11.593503 69.538925
F 24.657046 3.602783 69.880725
F 24.640246 11.450003 69.798125
F 6.674136 1.284593 65.616025
F 6.674136 9.004053 65.616025
F 6.674136 16.723503 65.616025
F 23.811446 11.731603 87.014925
F 22.502346 5.091573 66.236625
F 24.820846 1.084433 66.391925
F 19.403446 11.426403 86.864725
F 17.808946 12.766603 65.860325
F 19.567046 16.774303 83.354725
F 8.777376 7.719503 69.332025
F 8.777376 15.439003 69.332025
F 8.777376 0.000045 69.332025
F 17.850146 7.579523 69.567925
F 17.691846 15.455403 69.595725
F 8.174116 15.439003 86.606725
F 17.075946 15.317103 86.789225
F 19.417646 3.787263 86.913625
F 8.174116 7.719503 86.606725
F 8.904366 5.146263 65.695225
F 8.904366 12.865703 65.695225
F 15.011846 1.363973 80.527625
F 6.166146 16.723503 80.163125
F 8.809126 5.146263 68.422825
F 8.809126 12.865703 68.422825
F 17.799746 4.793143 68.680525
F 17.625446 12.899103 68.615925
F 8.269376 7.719503 83.879125
F 15.651146 16.776903 65.950625
F 8.682116 7.719503 72.059625
F 8.682116 15.439003 72.059625
F 8.682116 0.000045 72.059625
F 17.690546 7.607783 72.355925
F 17.530346 15.491203 72.303525
F 6.166146 1.284593 80.163125
F 15.456846 16.681803 68.640625
F 23.859046 3.871033 86.911725
F 24.392746 16.835603 76.181925
F 1.888116 1.300413 75.451825
F 1.888116 9.019873 75.451825
F 1.888126 16.739303 75.451825
F 10.782346 1.286583 75.774125
F 10.782346 9.006043 75.774125
F 10.782346 16.725503 75.774125
F 19.760846 1.232623 76.039425
F 19.876146 8.991823 75.918725
F 19.630646 16.750103 80.684725
F 1.761106 3.845903 79.088625
F 1.761106 11.565403 79.088625
F 10.655346 3.859723 79.410925
F 10.655346 11.579203 79.410925
F 19.640746 3.912593 79.865425
F 19.727246 11.587503 79.550025
F 1.855556 3.845903 76.384425
F 1.855556 11.565403 76.384425
F 10.750646 3.859723 76.683325
F 10.750646 11.579203 76.683325
F 19.737346 3.963453 76.893625
F 20.048746 11.568203 76.866425
F 1.982546 1.300403 72.747625
F 1.982546 9.019873 72.747625
F 1.982546 16.739303 72.747625
F 10.877646 1.286583 73.046625
F 10.877646 9.006043 73.046625
F 10.877646 16.725503 73.046625
F 19.912546 1.226513 73.318925
F 20.072246 8.929073 73.211025
F 15.656746 9.041163 65.931725
F 4.060366 7.716213 76.451725
F 4.060366 15.435703 76.451725
F 17.325246 12.833103 83.356025
F 12.977746 7.719463 76.761125
F 12.977746 15.438903 76.761125
F 12.977746 0.000000 76.761125
F 22.096246 7.821913 76.871625
F 22.107246 15.586603 76.797025
F 17.131746 5.134403 83.170125
F 4.187346 5.149563 72.814925
F 4.187346 12.869003 72.814925
F 13.104746 5.146303 73.124325
F 13.104746 12.865803 73.124325
F 22.112346 5.107773 73.194325
F 22.278946 12.986703 73.287025
F 4.092246 5.149563 75.538525
F 4.092246 12.869003 75.538525
F 13.009446 5.146303 75.851925
F 13.009446 12.865803 75.851925
F 21.994746 5.117663 76.015625
F 22.267446 12.874703 76.003425
F 3.965236 7.716213 79.175325
F 3.965236 15.435703 79.175325
F 8.301126 12.865703 82.969925
F 12.882446 7.719463 79.488725
F 12.882446 15.438903 79.488725
F 12.882446 0.000000 79.488725
F 21.895946 7.963833 79.881925
F 21.878546 15.687803 79.689125
F 8.301126 5.146263 82.969925
F 6.324806 1.284593 75.619925
F 6.324806 9.004053 75.619925
F 6.324806 16.723503 75.619925
F 15.218646 1.117833 75.707125
F 15.260646 9.009383 75.949725
F 19.850246 16.783803 75.876225
F 24.374946 1.378783 76.219825
F 24.492046 9.178893 76.184325
F 22.525246 12.754003 66.089025
F 6.197796 3.861713 79.256625
F 6.197796 11.581203 79.256625
F 15.122946 3.820813 79.454525
F 15.142646 11.593603 79.717025
F 24.016746 3.831483 79.722925
F 24.379346 11.809303 79.685425
F 6.293146 3.861713 76.526325
F 6.293146 11.581203 76.526325
F 15.251046 3.621333 76.679225
F 15.193246 11.585803 76.896025
F 24.198046 4.028023 76.993625
F 24.490046 11.649603 76.927725
F 6.420136 1.284593 72.889525
F 6.420136 9.004053 72.889525
F 6.420136 16.723503 72.889525
F 15.426346 1.212483 73.150025
F 15.292546 8.988273 73.178825
F 24.246046 16.898103 80.640025
F 24.299946 1.269863 73.541025
F 24.452746 9.096353 73.370125
F 20.062046 16.635203 69.006625
F 8.523376 7.719503 76.605525
F 8.523376 15.439003 76.605525
F 8.523376 0.000045 76.605525
F 17.582746 7.734153 76.763725
F 17.558246 15.402803 76.684325
F 21.495346 7.653003 86.917025
F 15.198846 16.650503 80.380625
F 20.039146 8.930623 66.145725
F 24.056746 16.538103 83.456925
F 8.650366 5.146263 72.968725
F 8.650366 12.865703 72.968725
F 17.607946 4.966223 73.191125
F 17.531046 12.853003 73.097125
F 24.599446 16.822403 66.027025
F 20.093446 16.809703 66.146625
F 8.555126 5.146263 75.696425
F 8.555126 12.865703 75.696425
F 17.552046 5.105433 75.914425
F 17.585846 12.725103 75.872225
F 17.197546 7.670283 84.214725
F 19.969046 16.713503 73.278925
F 8.428116 7.719503 79.333225
F 8.428116 15.439003 79.333225
F 8.428116 0.000045 79.333225
F 17.325546 7.716863 79.589925
F 17.411646 15.371903 79.658325
F 17.405546 12.833603 80.587025
F 24.605846 16.674703 73.319725
F 24.082446 11.696803 84.291325
F 17.328546 5.158223 80.420325
F 1.634126 1.300413 82.725425
F 1.634126 9.019873 82.725425
F 1.634126 16.739303 82.725425
F 10.528346 1.286583 83.047725
F 10.528346 9.006043 83.047725
F 10.528346 16.725503 83.047725
F 19.370746 1.335663 83.333625
F 19.290746 8.987653 83.195925
F 15.650546 1.132813 65.822425
F 1.507116 3.845903 86.362225
F 1.507116 11.565403 86.362225
F 10.401346 3.859723 86.684525
F 10.401346 11.579203 86.684525
F 15.270446 16.717503 73.168725
F 23.912346 3.972443 84.182025
F 1.601556 3.845903 83.658025
F 1.601556 11.565403 83.658025
F 10.496646 3.859723 83.956925
F 10.496646 11.579203 83.956925
F 19.287246 3.795923 84.201525
F 19.556846 11.356303 84.211225
F 1.728546 1.300403 80.021225
F 1.728546 9.019873 80.021225
F 1.728546 16.739303 80.021225
F 10.623646 1.286583 80.320125
F 10.623646 9.006043 80.320125
F 10.623646 16.725503 80.320125
F 19.589946 1.275603 80.643425
F 19.522346 9.106973 80.540825
F 24.575846 16.800403 68.784125
F 3.806366 7.716213 83.725225
F 3.806366 15.435703 83.725225
F 8.396366 12.865703 80.242325
F 12.723746 7.719463 84.034625
F 12.723746 15.438903 84.034625
F 8.396366 5.146263 80.242325
F 21.577146 8.057493 84.238025
F 21.714446 15.244203 84.354025
F 21.600646 15.479903 87.016425
F 3.933356 5.149563 80.088425
F 3.933346 12.869003 80.088425
F 12.850746 5.146303 80.397925
F 12.850746 12.865803 80.397925
F 21.887546 5.336903 80.728725
F 21.891946 12.937203 80.620525
F 3.838246 5.149563 82.812125
F 3.838246 12.869003 82.812125
F 12.755446 5.146303 83.125525
F 12.755446 12.865803 83.125525
F 21.685846 5.255923 83.356025
F 21.690946 12.748903 83.437425
F 3.711246 7.716213 86.448925
F 3.711246 15.435703 86.448925
F 16.970746 7.562593 86.925925
F 12.628446 7.719463 86.762225
F 12.628446 15.438903 86.762225
F 12.628446 0.000000 86.762225
F 24.223146 9.193493 80.494425
F 24.232746 1.289383 80.776925
F 17.254346 15.432603 84.042425
F 6.070806 1.284593 82.893425
F 6.070806 9.004053 82.893425
F 6.070806 16.723503 82.893425
F 14.982546 1.286573 83.203225
F 14.982546 9.006033 83.203225
F 14.982546 16.725503 83.203225
F 24.110846 1.249273 83.567225
F 24.052546 9.033043 83.324125
F 24.679246 8.874253 66.307525
F 5.943796 3.861713 86.530225
F 5.943796 11.581203 86.530225
F 14.855546 3.859733 86.840025
F 14.855546 11.579203 86.840025
F 17.896246 4.984893 66.042625
F 8.269376 0.000045 83.879125
F 6.039146 3.861713 83.799825
F 6.039146 11.581203 83.799825
F 14.950846 3.859733 84.112425
F 15.273346 16.731603 75.873125
F 26.557046 15.687803 79.858825
F 26.128446 15.526403 87.074425
F 26.693946 13.096203 80.720425
F 21.813146 -0.111902 84.186425
F 26.728346 12.959703 76.177825
F 26.429746 5.166603 80.507725
F 26.516846 15.674303 77.173825
F 21.937846 0.170078 79.745825
F 22.136146 -0.095709 72.708725
F 17.179646 -0.054781 86.913625
F 22.209346 0.012731 69.969325
F 17.888846 -0.106677 69.546725
F 17.450746 0.060868 76.899625
F 22.096646 -0.029045 77.027025
F 17.841046 -0.204826 72.360825
F 1.380126 1.300413 89.998925
F 1.380126 9.019873 89.998925
F 1.380126 16.739303 89.998925
F 10.274446 1.286583 90.321225
F 10.274446 9.006043 90.321225
F 10.274446 16.725503 90.321225
F 19.350646 1.254633 90.395325
F 19.217646 8.877213 90.525225
F 23.776746 1.299463 87.879625
F 1.253116 3.845903 93.635725
F 1.253116 11.565403 93.635725
F 10.147346 3.859723 93.958025
F 10.147346 11.579203 93.958025
F 18.990246 4.041623 94.011825
F 19.281246 11.588703 94.026325
F 1.347556 3.845903 90.931525
F 1.347556 11.565403 90.931525
F 10.242646 3.859723 91.230425
F 10.242646 11.579203 91.230425
F 19.067346 3.784673 91.313425
F 19.254446 11.499803 91.338325
F 0.542074 1.231963 109.144525
F 0.542074 8.951423 109.144525
F 0.542076 16.670903 109.144525
F 10.369646 1.286583 87.593725
F 10.369646 9.006043 87.593725
F 10.369646 16.725503 87.593725
F 16.378446 15.458703 108.755525
F 18.712046 16.643003 102.245525
F 20.891046 15.342103 108.741525
F 3.552366 7.716213 90.998825
F 3.552366 15.435703 90.998825
F 26.193246 12.772903 87.876225
F 12.469746 7.719463 91.308225
F 12.469746 15.438903 91.308225
F 19.272046 16.586503 87.705925
F 21.279646 7.621363 91.423125
F 21.343346 15.467003 91.302825
F 18.544946 3.700583 108.567525
F 3.679356 5.149563 87.362025
F 3.679356 12.869003 87.362025
F 12.596746 5.146303 87.671425
F 12.596746 12.865803 87.671425
F 17.140146 12.765003 87.735325
F 18.593046 11.763903 108.614525
F 3.584246 5.149563 90.085625
F 3.584246 12.869003 90.085625
F 12.501446 5.146303 90.399025
F 12.501446 12.865803 90.399025
F 21.237446 5.073553 90.498125
F 21.529446 12.891003 90.480325
F 3.457246 7.716213 93.722425
F 3.457246 15.435703 93.722425
F 25.028346 7.631493 108.885525
F 12.374446 7.719463 94.035825
F 12.374446 15.438903 94.035825
F 7.411866 0.000085 108.427525
F 21.270246 7.792463 94.085025
F 21.311846 15.314703 93.950425
F 7.411866 15.439003 108.427525
F 5.816806 1.284593 90.167025
F 5.816806 9.004053 90.167025
F 5.816806 16.723503 90.167025
F 14.728546 1.286573 90.476825
F 14.728546 9.006033 90.476825
F 14.728546 16.725503 90.476825
F 23.621846 1.296223 90.600125
F 23.670146 8.745983 90.458825
F 25.840046 5.047503 90.546825
F 5.689796 3.861713 93.803725
F 5.689796 11.581203 93.803725
F 14.601546 3.859733 94.113525
F 14.601546 11.579203 94.113525
F 23.315546 3.948293 94.246025
F 23.461546 11.415203 94.139725
F 5.785156 3.861713 91.073425
F 5.785156 11.581203 91.073425
F 14.696846 3.859733 91.386025
F 14.696846 11.579203 91.386025
F 23.589946 3.913783 91.558725
F 23.557746 11.385703 91.473325
F 5.912146 1.284593 87.436625
F 5.912146 9.004053 87.436625
F 5.912146 16.723503 87.436625
F 14.823746 1.286573 87.749225
F 14.823746 9.006033 87.749225
F 14.823746 16.725503 87.749225
F 25.625846 12.762803 95.355925
F 21.502646 12.890803 87.809425
F 25.979146 7.662913 91.288025
F 8.015386 7.719503 91.152625
F 8.015386 15.439003 91.152625
F 8.015386 0.000045 91.152625
F 16.979646 7.771433 91.424925
F 17.000846 15.395803 91.338925
F 7.411866 7.719543 108.427525
F 19.111346 16.619203 94.980125
F 23.239446 9.172413 102.519525
F 25.387146 12.818903 105.384525
F 8.142366 5.146263 87.515825
F 8.142366 12.865703 87.515825
F 23.352146 16.765803 97.786625
F 25.977746 15.186903 91.482425
F 18.769846 16.630003 97.707125
F 22.950346 16.621603 102.388525
F 8.047126 5.146263 90.243525
F 8.047126 12.865703 90.243525
F 16.855446 5.231063 90.658525
F 16.945246 12.750803 90.556825
F 17.074646 5.008813 87.880325
F 26.169946 5.066033 87.710725
F 7.920116 7.719503 93.880325
F 7.920116 15.439003 93.880325
F 7.920116 0.000045 93.880325
F 16.835146 7.791513 94.097625
F 16.733246 15.534103 94.254525
F 25.181546 5.165573 105.463525
F 25.596246 7.653513 94.031625
F 25.813246 15.454903 94.179325
F 16.434746 12.796603 105.047525
F 1.126126 1.300413 97.272525
F 1.126126 9.019873 97.272525
F 1.126126 16.739303 97.272525
F 10.020446 1.286583 97.594825
F 10.020446 9.006043 97.594825
F 10.020446 16.725503 97.594825
F 18.883946 1.402443 97.562725
F 19.174346 8.981403 97.711725
F 7.507386 15.439003 105.699525
F 0.999126 3.845893 100.909525
F 0.999126 11.565303 100.909525
F 9.893386 3.859723 101.231525
F 9.893386 11.579203 101.231525
F 18.654746 3.686213 101.361525
F 18.777646 11.579903 101.525525
F 1.093556 3.845903 98.205125
F 1.093556 11.565403 98.205125
F 9.988646 3.859723 98.504025
F 9.988646 11.579203 98.504025
F 18.717346 3.927393 98.583925
F 18.996646 11.573803 98.827725
F 1.220546 1.300403 94.568325
F 1.220546 9.019873 94.568325
F 1.220546 16.739303 94.568325
F 10.115646 1.286583 94.867225
F 10.115646 9.006043 94.867225
F 10.115646 16.725503 94.867225
F 18.933646 1.418793 94.897725
F 19.092446 9.071473 94.937625
F 22.885746 16.821203 105.162525
F 3.298366 7.716213 98.272325
F 3.298366 15.435703 98.272325
F 16.342746 5.177833 104.832525
F 12.215746 7.719463 98.581725
F 12.215746 15.438903 98.581725
F 7.539146 12.865703 104.790525
F 21.111146 7.641733 98.838325
F 21.046846 15.485403 98.717225
F 7.539146 5.146263 104.790525
F 3.425356 5.149563 94.635525
F 3.425356 12.869003 94.635525
F 12.342746 5.146303 94.945025
F 12.342746 12.865803 94.945025
F 21.140746 5.234103 95.039825
F 21.296946 12.956203 95.202525
F 3.330256 5.149563 97.359225
F 3.330256 12.869003 97.359225
F 12.247446 5.146303 97.672625
F 12.247446 12.865803 97.672625
F 20.955546 5.149873 97.869725
F 21.013446 12.862403 97.921725
F 3.203246 7.716213 100.995525
F 3.203246 15.435703 100.995525
F 25.375746 13.061403 102.605525
F 12.120446 7.719463 101.309525
F 12.120446 15.438903 101.309525
F 12.120446 0.000000 101.309525
F 20.938346 7.778993 101.479525
F 20.806246 15.182803 101.463525
F 25.316746 5.317173 102.617525
F 5.562806 1.284593 97.440525
F 5.562806 9.004053 97.440525
F 5.562806 16.723503 97.440525
F 14.474546 1.286573 97.750325
F 14.474546 9.006033 97.750325
F 14.474546 16.725503 97.750325
F 23.299346 1.286963 97.790725
F 23.267246 9.024973 97.907125
F 19.038946 16.669903 90.390425
F 5.435796 3.861713 101.077525
F 5.435796 11.581203 101.077525
F 14.347546 3.859733 101.387525
F 14.347546 11.579203 101.387525
F 23.232446 3.871113 101.615525
F 23.074546 11.683903 101.588525
F 5.531156 3.861713 98.346925
F 5.531156 11.581203 98.346925
F 14.442846 3.859733 98.659525
F 14.442846 11.579203 98.659525
F 23.137646 3.789353 98.664325
F 23.114846 11.476203 98.946425
F 5.658146 1.284593 94.710225
F 5.658146 9.004053 94.710225
F 5.658146 16.723503 94.710225
F 14.569846 1.286573 95.022725
F 14.569846 9.006033 95.022725
F 14.569846 16.725503 95.022725
F 23.376046 1.355783 95.160325
F 23.466346 8.830243 95.139225
F 25.996146 12.663603 90.554425
F 7.761386 7.719503 98.426225
F 7.761386 15.439003 98.426225
F 7.761386 0.000046 98.426225
F 16.812546 7.784713 98.624225
F 16.459646 15.313603 98.711425
F 16.477846 12.746403 102.378525
F 25.444046 7.696303 99.042425
F 25.405946 15.315603 98.823525
F 16.535446 4.995843 102.249525
F 7.888366 5.146263 94.789425
F 7.888366 12.865703 94.789425
F 16.798346 5.258643 94.980025
F 16.996646 12.813403 94.936025
F 25.645946 5.171323 95.338625
F 23.657646 16.885603 87.881925
F 7.793126 5.146263 97.517025
F 7.793126 12.865703 97.517025
F 16.518246 5.278023 97.668525
F 16.751246 12.702603 97.848525
F 25.533446 5.044703 98.145925
F 25.502746 12.667803 98.112725
F 7.666126 7.719503 101.153525
F 7.666126 15.439003 101.153525
F 7.666126 0.000046 101.153525
F 16.424646 7.726793 101.292525
F 16.525346 15.411103 101.394525
F 7.634376 12.865703 102.062525
F 25.404746 7.918563 101.761525
F 25.446646 15.558703 101.568525
F 7.634376 5.146263 102.062525
F 0.872170 1.299353 104.545525
F 0.872170 9.018813 104.545525
F 0.872170 16.738303 104.545525
F 9.766406 1.286583 104.868525
F 9.766406 9.006043 104.868525
F 9.766406 16.725503 104.868525
F 18.654546 1.206803 105.013525
F 18.623346 9.123583 104.847525
F 19.199946 8.823603 87.783225
F 0.743509 3.829833 108.189525
F 0.743509 11.549303 108.189525
F 9.639386 3.859723 108.505525
F 9.639386 11.579203 108.505525
F 18.658446 16.638503 105.059525
F 21.453146 5.116273 87.726225
F 0.844803 3.843043 105.479525
F 0.844803 11.562503 105.479525
F 9.734646 3.859723 105.777525
F 9.734646 11.579203 105.777525
F 18.593346 3.703723 105.888525
F 18.446246 11.542403 105.945525
F 0.966558 1.300363 101.841525
F 0.966558 9.019823 101.841525
F 0.966559 16.739303 101.841525
F 9.861636 1.286583 102.140525
F 9.861636 9.006043 102.140525
F 9.861636 16.725503 102.140525
F 18.771746 1.193373 102.256525
F 18.733346 9.075973 102.163525
F 23.773146 16.759503 90.703825
F 3.043906 7.716423 105.547525
F 3.043906 15.435903 105.547525
F 25.173046 15.491203 106.075525
F 11.961746 7.719463 105.855525
F 11.961746 15.438903 105.855525
F 25.100846 7.790223 106.258525
F 20.769446 7.946663 105.977525
F 20.896046 15.467003 106.040525
F 16.487646 15.270403 105.965525
F 3.171396 5.149593 101.909525
F 3.171396 12.869103 101.909525
F 12.088746 5.146303 102.218525
F 12.088746 12.865803 102.218525
F 20.794546 5.166003 102.416525
F 20.835746 12.793803 102.693525
F 3.077126 5.150063 104.632525
F 3.077126 12.869503 104.632525
F 11.993446 5.146303 104.946525
F 11.993446 12.865803 104.946525
F 20.793746 5.266353 105.233525
F 20.777246 12.872703 105.378525
F 2.927946 7.722293 108.279525
F 2.927946 15.441803 108.279525
F 2.927946 0.002830 108.279525
F 11.866446 7.719463 108.582525
F 11.866446 15.438903 108.582525
F 16.556346 7.644843 105.804525
F 23.716546 8.901713 87.662225
F 25.075346 15.339203 108.869525
F 7.507386 0.000047 105.699525
F 5.308746 1.284573 104.714525
F 5.308746 9.004033 104.714525
F 5.308746 16.723503 104.714525
F 14.220546 1.286573 105.023525
F 14.220546 9.006033 105.023525
F 14.220546 16.725503 105.023525
F 23.160046 1.265363 105.188525
F 23.002346 9.323733 105.233525
F 23.029746 1.269883 102.480525
F 5.181816 3.861823 108.351525
F 5.181816 11.581303 108.351525
F 14.093546 3.859733 108.660525
F 14.093546 11.579203 108.660525
F 23.576946 16.643403 94.941325
F 7.507386 7.719513 105.699525
F 5.277266 3.861713 105.620525
F 5.277266 11.581203 105.620525
F 14.188846 3.859733 105.933525
F 14.188846 11.579203 105.933525
F 23.002046 3.794063 106.168525
F 23.067846 11.640303 106.308525
F 5.404146 1.284593 101.983525
F 5.404146 9.004053 101.983525
F 5.404146 16.723503 101.983525
F 14.315846 1.286573 102.296525
F 14.315846 9.006033 102.296525
F 14.315846 16.725503 102.296525
F 16.321546 7.750303 108.532525
F 19.449746 1.136873 87.782325
F 20.773746 7.784763 108.791525
F 23.012046 11.453603 108.899525
F 23.050246 3.808253 108.782525
F 16.178346 -0.156735 108.751525
F 20.883246 -0.190588 101.550525
F 0.623084 1.338543 111.863525
F 0.623084 9.058003 111.863525
F 0.623084 16.777503 111.863525
F 9.512406 1.286583 112.141525
F 9.512406 9.006043 112.141525
F 9.512406 16.725503 112.141525
F 18.379646 1.337023 112.326525
F 18.383146 9.197673 112.377525
F 22.505846 3.944773 130.930525
F 0.521485 3.803913 115.530525
F 0.521485 11.523403 115.530525
F 9.385396 3.859723 115.778525
F 9.385396 11.579203 115.778525
F 18.108046 3.832953 116.115525
F 18.278246 11.718103 116.156525
F 0.426388 3.911383 112.777525
F 0.426388 11.630803 112.777525
F 9.480626 3.859723 113.051525
F 9.480626 11.579203 113.051525
F 18.254346 4.000953 113.342525
F 18.456546 11.795203 113.389525
F 9.607636 1.286583 109.414525
F 9.607636 9.006043 109.414525
F 9.607636 16.725503 109.414525
F 18.641546 16.847903 109.720525
F 20.629146 5.056943 109.473525
F 15.983746 0.181839 120.722525
F 2.792056 7.719453 112.825525
F 2.792056 15.438903 112.825525
F 16.462946 5.089323 109.572525
F 11.707746 7.719463 113.128525
F 11.707746 15.438903 113.128525
F 11.707746 0.000000 113.128525
F 20.449646 7.722553 113.296525
F 20.686646 15.408403 113.308525
F 20.088146 7.671743 130.759525
F 2.916296 5.147063 109.187525
F 2.916296 12.866503 109.187525
F 11.834746 5.146303 109.492525
F 11.834746 12.865803 109.492525
F 22.599646 1.320593 124.405525
F 22.249246 16.637203 127.194525
F 2.782886 5.138533 111.922525
F 2.782886 12.858003 111.922525
F 11.739446 5.146303 112.219525
F 11.739446 12.865803 112.219525
F 20.389546 5.135233 112.383525
F 20.738146 12.839603 112.373525
F 2.665506 7.723413 115.556525
F 2.665506 15.442903 115.556525
F 2.665506 0.003948 115.556525
F 11.612446 7.719463 115.856525
F 11.612446 15.438903 115.856525
F 17.747146 16.776503 124.340525
F 20.350746 7.724363 115.917525
F 20.735446 15.402503 115.973525
F 20.833646 12.765203 109.820525
F 5.055166 1.284493 111.987525
F 5.055166 9.003953 111.987525
F 5.055166 16.723403 111.987525
F 13.966546 1.286573 112.297525
F 13.966546 9.006033 112.297525
F 13.966546 16.725503 112.297525
F 22.864946 1.221583 112.689525
F 22.886746 8.997763 112.662525
F 18.479746 9.065943 109.458525
F 4.928566 3.861663 115.624525
F 4.928566 11.581103 115.624525
F 13.839546 3.859733 115.934525
F 13.839546 11.579203 115.934525
F 22.574446 3.769183 115.997525
F 22.566746 11.569303 116.175525
F 5.018346 3.861653 112.894525
F 5.018346 11.581103 112.894525
F 13.934846 3.859733 113.206525
F 13.934846 11.579203 113.206525
F 22.587546 3.965963 113.178525
F 22.918446 11.527603 113.466525
F 5.147886 1.284763 109.257525
F 5.147886 9.004223 109.257525
F 5.147886 16.723703 109.257525
F 14.061846 1.286573 109.569525
F 14.061846 9.006033 109.569525
F 14.061846 16.725503 109.569525
F 25.111246 12.713803 109.911525
F 25.072046 5.064973 109.809525
F 17.953546 3.900073 130.574525
F 7.253406 7.719513 112.973525
F 7.253406 15.439003 112.973525
F 7.253406 0.000054 112.973525
F 16.098646 7.806673 113.255525
F 16.116146 15.554703 113.388525
F 6.688836 0.003245 130.224525
F 24.901746 7.528713 113.543525
F 25.070946 15.345903 113.480525
F 6.688836 15.442203 130.224525
F 7.380366 5.146253 109.336525
F 7.380366 12.865703 109.336525
F 22.907346 16.776603 112.300525
F 18.507846 1.168233 109.618525
F 13.553846 9.006033 124.116525
F 22.641046 1.267303 119.916525
F 7.284566 5.146173 112.064525
F 7.284566 12.865603 112.064525
F 16.063546 5.194793 112.331525
F 16.261746 12.939003 112.275525
F 24.895546 5.012683 112.487525
F 25.006146 12.877803 112.622525
F 7.157566 7.719603 115.700525
F 7.157566 15.439103 115.700525
F 7.157566 0.000139 115.700525
F 16.059046 7.765003 115.905525
F 16.098546 15.362303 116.042525
F 6.688836 7.722703 130.224525
F 24.750146 7.921773 116.282525
F 24.811246 15.399503 116.267525
F 24.434146 12.876403 127.353525
F 0.383595 1.315543 119.162525
F 0.383595 9.035003 119.162525
F 0.383596 16.754503 119.162525
F 9.258416 1.286583 119.415525
F 9.258416 9.006043 119.415525
F 9.258416 16.725503 119.415525
F 18.207046 1.328883 119.681525
F 17.926646 9.144883 119.670525
F 22.382246 9.273423 124.594525
F 0.165861 3.888453 122.750525
F 0.165862 11.607903 122.750525
F 9.131386 3.859733 123.052525
F 9.131386 11.579203 123.052525
F 18.071346 3.937183 123.327525
F 18.034946 11.528203 123.299525
F 0.282759 3.878933 119.996525
F 0.282759 11.598403 119.996525
F 9.226646 3.859723 120.324525
F 9.226646 11.579203 120.324525
F 18.248946 4.059053 120.616525
F 18.071346 11.564703 120.642525
F 0.358012 1.252233 116.417525
F 0.358012 8.971693 116.417525
F 0.358012 16.691203 116.417525
F 9.353626 1.286583 116.687525
F 9.353626 9.006043 116.687525
F 9.353626 16.725503 116.687525
F 18.300646 1.403673 116.941525
F 18.094746 9.074453 116.883525
F 22.917146 1.319433 109.902525
F 2.549806 7.711943 120.099525
F 2.549806 15.431403 120.099525
F 24.634946 5.019533 127.093525
F 11.453746 7.719463 120.402525
F 11.453746 15.438903 120.402525
F 15.724946 12.688003 126.849525
F 20.203446 7.952333 120.524525
F 20.397846 15.420503 120.715525
F 15.763946 5.083023 126.730525
F 2.671816 5.150213 116.462525
F 2.671816 12.869703 116.462525
F 11.580746 5.146303 116.765525
F 11.580746 12.865803 116.765525
F 20.368446 5.056693 117.063525
F 20.472546 12.901403 117.099525
F 2.559146 5.149173 119.186525
F 2.559146 12.868603 119.186525
F 11.485546 5.146303 119.493525
F 11.485546 12.865803 119.493525
F 20.476846 5.281303 119.754525
F 20.436246 12.882703 119.814525
F 2.443276 7.715863 122.818525
F 2.443276 15.435303 122.818525
F 6.775516 12.864103 126.610525
F 11.358446 7.719463 123.129525
F 11.358446 15.438903 123.129525
F 6.775516 5.144673 126.610525
F 20.407346 7.822533 123.370525
F 20.079046 15.540703 123.360525
F 24.648446 12.837703 124.513525
F 4.801916 1.284963 119.261525
F 4.801916 9.004423 119.261525
F 4.801916 16.723903 119.261525
F 13.712546 1.286573 119.570525
F 13.712546 9.006033 119.570525
F 13.712546 16.725503 119.570525
F 17.674346 11.386103 130.624525
F 22.551346 9.069843 119.874525
F 15.676346 7.565063 130.520525
F 4.673686 3.861163 122.897525
F 4.673696 11.580603 122.897525
F 13.585546 3.859733 123.207525
F 13.585546 11.579203 123.207525
F 22.521646 3.810803 123.428525
F 22.292746 11.762203 123.512525
F 4.767266 3.861643 120.167525
F 4.767266 11.581103 120.167525
F 13.680846 3.859733 120.480525
F 13.680846 11.579203 120.480525
F 22.466046 3.870863 120.635525
F 22.534346 11.742603 120.787525
F 4.891886 1.284313 116.530525
F 4.891886 9.003773 116.530525
F 4.891886 16.723203 116.530525
F 13.807846 1.286573 116.843525
F 13.807846 9.006033 116.843525
F 13.807846 16.725503 116.843525
F 22.645446 1.209173 117.135525
F 22.545346 9.061983 117.104525
F 22.309346 16.692603 124.369525
F 6.999476 7.719543 120.246525
F 6.999476 15.439003 120.246525
F 6.999476 0.000079 120.246525
F 15.821046 7.560603 120.516525
F 15.964746 15.544403 120.598525
F 24.644146 5.203803 124.456525
F 24.584046 7.774393 120.812525
F 24.805346 15.375403 120.960525
F 15.736946 12.865003 124.133525
F 7.126426 5.146243 116.610525
F 7.126426 12.865703 116.610525
F 15.955946 5.162863 116.893525
F 15.888146 12.938603 117.056525
F 24.739046 5.325173 116.984525
F 24.708846 12.729103 117.263525
F 7.030876 5.146193 119.337525
F 7.030876 12.865703 119.337525
F 15.860646 5.058623 119.606525
F 15.954446 12.998403 119.748525
F 24.656746 5.173383 119.668525
F 24.737546 12.990903 119.952525
F 6.903986 7.719623 122.974525
F 6.903986 15.439103 122.974525
F 6.903986 0.000160 122.974525
F 15.935946 7.843303 123.274525
F 15.748646 15.305903 123.259525
F 15.768146 5.187963 124.085525
F 24.513146 7.875993 123.652525
F 24.730646 15.424403 123.671525
F 6.872206 12.865603 123.883525
F 0.013897 1.232163 126.363525
F 0.013897 8.951623 126.363525
F 0.013898 16.671103 126.363525
F 9.006016 1.286463 126.686525
F 9.006016 9.005923 126.686525
F 9.006016 16.725403 126.686525
F 17.924046 1.375043 127.156525
F 18.051546 8.826033 126.980525
F 18.416746 16.582003 116.874525
F 6.872206 5.146113 123.883525
F 22.959946 16.808203 109.615525
F 13.553846 16.725503 124.116525
F 24.389346 15.456303 128.163525
F 8.920426 3.859943 130.302525
F 8.920426 11.579403 130.302525
F 22.733846 16.925203 117.148525
F 16.250446 12.864303 109.614525
F 0.010697 3.865983 127.095525
F 0.010697 11.585403 127.095525
F 8.976666 3.859673 127.582525
F 8.976666 11.579103 127.582525
F 17.826846 3.852373 127.966525
F 17.917046 11.454903 127.801525
F 0.110164 1.252313 123.493525
F 0.110164 8.971773 123.493525
F 0.110165 16.691203 123.493525
F 9.099686 1.286583 123.960525
F 9.099686 9.006043 123.960525
F 9.099686 16.725503 123.960525
F 18.113846 1.318953 124.343525
F 18.174046 9.049733 124.117525
F 17.708446 16.651103 126.948525
F 2.260436 7.714763 127.360525
F 2.260436 15.434203 127.360525
F 24.959946 7.486723 127.972525
F 11.204146 7.719363 127.659525
F 11.204146 15.438803 127.659525
F 15.544446 15.237903 127.811525
F 20.343246 7.753873 128.033525
F 19.883946 15.307903 128.067525
F 15.741146 7.609223 127.801525
F 2.411356 5.150383 123.727525
F 2.411356 12.869803 123.727525
F 11.326746 5.146303 124.038525
F 11.326746 12.865803 124.038525
F 20.410746 5.164313 124.218525
F 20.105046 12.920203 124.430525
F 2.325776 5.152303 126.449525
F 2.325776 12.871803 126.449525
F 11.233146 5.146193 126.763525
F 11.233146 12.865603 126.763525
F 20.193546 5.145083 127.091525
F 20.185546 12.726803 127.168525
F 2.229746 7.735513 130.073525
F 2.229746 15.455003 130.073525
F 2.229746 0.016056 130.073525
F 11.151246 7.717943 130.378525
F 11.151246 15.437403 130.378525
F 6.748846 0.000492 127.504525
F 15.575046 15.412703 130.709525
F 22.612346 16.639403 119.796525
F 6.748846 15.439403 127.504525
F 4.540356 1.285133 126.535525
F 4.540356 9.004593 126.535525
F 4.540356 16.724103 126.535525
F 13.460246 1.286473 126.841525
F 13.460246 9.005933 126.841525
F 13.460246 16.725403 126.841525
F 22.462746 1.374903 127.149525
F 22.631246 8.980213 127.370525
F 18.345846 16.637203 119.644525
F 4.477196 3.848823 130.149525
F 4.477196 11.568303 130.149525
F 13.378346 3.858173 130.456525
F 13.378346 11.577603 130.456525
F 13.553846 1.286573 124.116525
F 6.748846 7.719953 127.504525
F 4.509756 3.865113 127.437525
F 4.509756 11.584603 127.437525
F 13.431246 3.859633 127.737525
F 13.431246 11.579103 127.737525
F 22.380446 3.979723 128.038525
F 22.310646 11.551303 128.096525
F 4.641266 1.285803 123.805525
F 4.641266 9.005263 123.805525
F 4.641266 16.724703 123.805525
F 18.437146 16.656603 112.518525
F 22.904146 8.888033 109.938525
F 15.722846 0.137397 130.561525
F 24.360646 15.353303 130.888525
F 22.295846 11.588703 130.828525
F 20.013946 15.454903 130.817525
F 20.531446 0.048160 116.018525
F 15.620246 -0.066175 127.800525
F 20.282446 0.112657 130.490525
F 20.379346 0.064797 123.498525
F 20.239346 0.031082 127.878525
F 15.911446 0.077887 123.435525
F 24.772746 -0.008963 120.795525
F 16.138946 0.083906 113.356525
F 20.379046 -0.041538 120.701525
F 24.769446 -0.147673 123.601525
F 16.111146 0.038122 116.107525
F 20.596646 -0.106459 113.312525
F 26.888946 3.514253 130.960525
F 24.479646 0.045830 130.644525
F 4.434736 24.464603 2.733955
F 4.434736 32.184103 2.733955
F 13.317946 24.445103 3.054965
F 13.317946 32.164503 3.054965
F 22.230046 24.554303 3.452615
F 22.259946 32.416103 3.535645
F 4.300936 27.004403 6.354025
F 4.300936 34.723903 6.354025
F 4.300936 19.285003 6.354025
F 13.195346 27.018103 6.675935
F 13.195346 34.737603 6.675935
F 13.195346 19.298703 6.675935
F 22.246846 26.993603 6.971555
F 15.590046 20.370803 0.436774
F 22.085346 19.629703 7.216195
F 4.394086 27.007203 3.653155
F 4.394086 34.726703 3.653155
F 4.394086 19.287803 3.653155
F 13.288946 27.018203 3.950795
F 17.156546 27.029403 21.443925
F 13.288946 19.298803 3.950795
F 22.333846 27.118403 4.284685
F 17.169046 19.307503 21.416025
F 22.188646 19.498403 4.479195
F 4.431596 24.443803 0.031912
F 3.760526 24.458803 21.832825
F 4.431596 32.163303 0.031912
F 3.760526 32.178303 21.832825
F 13.370746 24.446503 0.335821
F 13.370746 32.166003 0.335821
F 26.285646 24.604603 18.163725
F 26.661946 26.975503 4.271265
F 6.601146 30.873903 3.719755
F 6.601146 23.154403 3.719755
F 15.546046 31.028403 4.166135
F 15.459446 22.946003 4.051625
F 24.308646 30.944603 4.280355
F 24.583846 23.299503 4.384085
F 6.676516 28.310003 0.103389
F 6.676516 20.590503 0.103389
F 17.672746 32.107203 0.650625
F 26.336946 19.426603 14.592825
F 26.755046 24.473603 3.544155
F 26.468746 24.397703 7.994415
F 6.628396 28.308303 2.819535
F 6.628396 20.588903 2.819535
F 15.668046 28.228303 3.204595
F 15.652746 20.396303 3.130085
F 24.457546 28.363803 3.291205
F 24.511046 20.628803 3.505845
F 6.505246 30.874603 6.440475
F 6.505246 23.155103 6.440475
F 15.413846 30.963203 6.821475
F 15.420046 22.952203 6.815835
F 24.283946 30.895903 7.074185
F 24.304146 23.084803 6.999325
F 8.860706 24.443103 2.901035
F 8.860706 32.162603 2.901035
F 17.722846 24.258103 3.189275
F 17.712346 32.239803 3.321115
F 24.423046 20.656903 0.875556
F 10.682346 20.585203 14.780425
F 8.737736 27.020103 6.521665
F 10.460146 23.158403 21.144825
F 8.737736 19.300603 6.521665
F 17.649646 26.948603 6.811535
F 10.682346 28.304703 14.780425
F 17.539246 19.259003 6.834725
F 24.607246 28.339603 0.566028
F 17.351946 19.260703 18.664725
F 22.337346 24.418603 0.793500
F 8.831506 27.020203 3.793775
F 10.460146 30.877903 21.144825
F 8.831506 19.300703 3.793775
F 17.930446 27.055003 4.163545
F 19.381946 20.713303 17.859525
F 17.897146 19.325403 4.136085
F 26.219046 32.107103 15.570325
F 19.457146 28.116503 18.072125
F 15.558346 28.218903 0.406615
F 8.915356 24.446503 0.180417
F 8.915356 32.165903 0.180417
F 26.564846 26.918103 7.023895
F 8.452126 24.443003 14.701125
F 11.061746 30.878003 3.873005
F 11.061746 23.158503 3.873005
F 20.002246 31.034903 4.155005
F 19.958746 23.430203 4.482955
F 11.143146 28.306103 0.257902
F 11.143146 20.586603 0.257901
F 19.519646 31.122503 21.587925
F 26.577246 19.409203 11.808025
F 11.090646 28.304703 2.977215
F 11.090646 20.585303 2.977215
F 20.127846 28.439303 3.452465
F 20.143846 20.850403 3.531805
F 10.968046 30.877903 6.598185
F 10.968046 23.158403 6.598185
F 20.078946 30.893803 6.972685
F 19.494646 23.225203 7.254995
F 4.174106 24.458803 9.989915
F 4.174106 32.178303 9.989915
F 13.068346 24.445003 10.312225
F 13.068346 32.164403 10.312225
F 22.020446 24.430103 10.624725
F 22.046846 31.966303 10.780325
F 4.047096 27.004303 13.626725
F 4.047096 34.723803 13.626725
F 4.047096 19.284803 13.626725
F 12.941346 27.018103 13.949025
F 12.941346 34.737603 13.949025
F 12.941346 19.298703 13.949025
F 21.748746 27.287203 14.282125
F 19.581546 28.383403 15.234925
F 21.935046 19.542103 14.501325
F 4.141536 27.004303 10.922525
F 4.141536 34.723803 10.922525
F 4.141536 19.284803 10.922525
F 13.036646 27.018103 11.221425
F 13.036646 34.737603 11.221425
F 13.036646 19.298703 11.221425
F 21.994646 27.055203 11.425225
F 19.388046 23.328603 18.877225
F 21.859646 19.351903 11.769225
F 4.268526 24.458803 7.285715
F 4.268526 32.178303 7.285715
F 13.163646 24.445003 7.584665
F 13.163646 32.164403 7.584665
F 21.861646 24.532903 8.053995
F 22.165246 32.284303 8.090685
F 6.346346 30.874603 10.989725
F 6.346346 23.155103 10.989725
F 15.120746 30.806503 11.236325
F 15.271446 23.193703 11.280025
F 24.229246 30.814203 11.598725
F 24.324046 23.166203 11.892925
F 6.473326 28.307903 7.353015
F 6.473326 20.588503 7.353015
F 15.454146 28.364403 7.685035
F 15.405946 20.460603 7.891615
F 24.386446 28.348303 8.035425
F 24.299846 20.706003 8.296945
F 6.378226 28.307903 10.076625
F 6.378226 20.588503 10.076625
F 15.275446 28.185503 10.327425
F 15.366446 20.454603 10.650225
F 24.328346 28.242603 10.796625
F 24.415546 20.706503 10.961325
F 6.251216 30.874603 13.713425
F 6.251216 23.155103 13.713425
F 15.137646 30.927303 13.875125
F 15.127646 23.315503 14.045025
F 23.877946 31.014503 14.243725
F 24.242646 23.263903 14.562425
F 8.610786 24.443003 10.157925
F 8.610786 32.162403 10.157925
F 17.501346 24.400903 10.566125
F 17.526346 31.789903 10.496725
F 17.142146 26.983003 18.792325
F 8.452126 32.162403 14.701125
F 8.483776 27.020103 13.794725
F 10.587146 20.585203 17.508025
F 8.483776 19.300603 13.794725
F 17.467446 27.324403 14.212025
F 19.500746 30.771603 18.882425
F 17.338946 19.562003 14.422425
F 26.597146 27.106103 11.603425
F 26.449446 24.599203 15.437025
F 22.204746 32.225303 0.748712
F 8.579126 27.020103 11.064325
F 10.587146 28.304703 17.508025
F 8.579126 19.300603 11.064325
F 17.646646 27.133503 11.396225
F 10.555346 23.158403 18.417125
F 17.434746 19.424703 11.813725
F 8.229776 19.300603 21.068225
F 20.035946 28.250503 0.605451
F 8.325136 19.300603 18.337925
F 8.706126 24.443003 7.427625
F 8.706126 32.162403 7.427625
F 17.237846 24.508203 7.962125
F 17.721546 32.030003 7.875225
F 17.954846 24.309303 0.483587
F 17.313446 32.056503 15.188125
F 10.809346 30.877903 11.143625
F 10.809346 23.158403 11.143625
F 19.848446 30.622103 11.640825
F 19.770046 23.297103 11.425725
F 10.936346 28.304703 7.506855
F 10.936346 20.585203 7.506855
F 19.926246 28.247503 7.672305
F 19.693846 20.514103 8.037285
F 10.841146 28.304703 10.234425
F 10.841146 20.585203 10.234425
F 19.933846 28.339803 10.474825
F 19.729546 20.605903 10.815425
F 10.714146 30.877903 13.871225
F 10.714146 23.158403 13.871225
F 19.638546 31.008603 14.370125
F 19.714446 23.471903 14.183725
F 3.920106 24.458803 17.263425
F 3.920106 32.178303 17.263425
F 12.814346 24.445003 17.585725
F 12.814346 32.164403 17.585725
F 21.721546 24.404503 18.070425
F 21.819346 32.177203 18.211725
F 3.793096 27.004303 20.900225
F 3.793096 34.723803 20.900225
F 3.793096 19.284803 20.900225
F 12.687346 27.018103 21.222525
F 12.687346 34.737603 21.222525
F 12.687346 19.298703 21.222525
F 26.524146 27.170903 14.378225
F 10.555346 30.877903 18.417125
F 26.271646 32.230603 18.217025
F 3.887536 27.004303 18.196025
F 3.887536 34.723803 18.196025
F 3.887536 19.284803 18.196025
F 12.782646 27.018103 18.494925
F 12.782646 34.737603 18.494925
F 12.782646 19.298703 18.494925
F 21.678846 26.988503 19.027825
F 17.350746 24.602703 15.059725
F 21.607046 19.232303 18.986025
F 4.014526 24.458803 14.559225
F 4.014526 32.178303 14.559225
F 12.909646 24.445003 14.858225
F 12.909646 32.164403 14.858225
F 21.970746 24.742103 15.293225
F 21.744346 32.159303 15.423325
F 6.092346 30.874603 18.263325
F 6.092346 23.155103 18.263325
F 14.942646 30.688903 18.638725
F 14.977146 23.052303 18.543625
F 24.042546 30.816203 19.140125
F 23.990746 23.117803 18.977825
F 6.219336 28.307903 14.626525
F 6.219336 20.588503 14.626525
F 15.074746 28.392103 14.871625
F 14.984346 20.715003 14.876625
F 24.009746 28.520703 15.322325
F 24.210346 20.696903 15.480925
F 6.124226 28.307903 17.350225
F 6.124226 20.588503 17.350225
F 15.036846 28.262303 17.546225
F 15.058546 20.477303 17.591925
F 23.798646 28.351303 18.107325
F 23.821846 20.534503 18.217725
F 5.997226 30.874603 20.986925
F 5.997226 23.155103 20.986925
F 14.914446 30.877903 21.300325
F 14.914446 23.158403 21.300325
F 26.290846 19.402203 18.970925
F 8.325136 27.020103 18.337925
F 8.356786 24.443003 17.431525
F 8.356786 32.162403 17.431525
F 17.118046 24.464203 17.747325
F 17.223446 32.021503 17.812725
F 19.830046 20.511103 0.774999
F 21.788746 19.419003 21.743925
F 8.229776 27.020103 21.068225
F 19.702446 20.913703 15.293825
F 21.991846 34.577603 14.191925
F 19.469046 23.241003 21.598025
F 24.119046 23.234703 21.770925
F 26.281346 27.287503 19.087425
F 26.401646 32.217103 10.916525
F 17.205346 34.525503 14.115525
F 26.507546 24.493203 10.834125
F 21.552146 27.065003 21.818325
F 26.432846 32.077503 8.172465
F 26.284846 34.675303 14.653125
F 26.598046 19.359303 7.557115
F 23.911746 30.778303 21.754425
F 17.552946 34.704403 4.092955
F 17.321146 34.729603 21.599525
F 22.094346 34.988203 4.473175
F 17.553946 34.552603 6.841195
F 26.315446 27.219103 21.763125
F 3.666106 24.458803 24.537025
F 3.666106 32.178303 24.537025
F 12.560346 24.445003 24.859325
F 12.560346 32.164403 24.859325
F 21.545546 24.340703 25.303025
F 21.647246 32.099003 25.132825
F 3.539096 27.004303 28.173825
F 3.539096 34.723803 28.173825
F 3.539096 19.284803 28.173825
F 12.433346 27.018103 28.496125
F 12.433346 34.737603 28.496125
F 12.433346 19.298703 28.496125
F 21.438546 27.007803 28.973025
F 9.825116 20.585203 39.328625
F 21.441746 19.398603 28.646925
F 3.633536 27.004303 25.469625
F 3.633536 34.723803 25.469625
F 3.633536 19.284803 25.469625
F 12.528646 27.018103 25.768525
F 12.528646 34.737603 25.768525
F 12.528646 19.298703 25.768525
F 21.460346 27.079603 26.254025
F 9.825116 28.304703 39.328625
F 21.603646 19.320303 25.892325
F 2.998536 24.458803 43.653425
F 2.998536 32.178303 43.653425
F 12.655646 24.445003 22.131725
F 12.655646 32.164403 22.131725
F 26.207246 32.284203 22.645525
F 21.154546 34.744303 36.167225
F 5.838346 30.874603 25.536825
F 5.838346 23.155103 25.536825
F 14.755746 30.877903 25.846325
F 14.755746 23.158403 25.846325
F 23.846246 30.989703 26.293325
F 23.620546 23.143003 26.368425
F 5.965336 28.307903 21.900025
F 5.965336 20.588503 21.900025
F 14.882746 28.304703 22.209525
F 14.882746 20.585203 22.209525
F 25.878146 19.313803 33.449825
F 19.296846 28.411103 22.439225
F 5.870236 28.307903 24.623725
F 5.870236 20.588503 24.623725
F 14.787446 28.304703 24.937125
F 14.787446 20.585203 24.937125
F 23.725246 28.412603 25.639025
F 23.801846 20.670903 25.445225
F 5.743226 30.874603 28.260525
F 5.743226 23.155103 28.260525
F 14.660446 30.877903 28.573825
F 14.660446 23.158403 28.573825
F 23.723246 31.034803 29.096725
F 23.641646 23.010103 29.108625
F 8.102786 24.443003 24.705025
F 8.102786 32.162403 24.705025
F 17.081446 24.480103 25.139825
F 17.004946 32.307003 25.050125
F 25.785946 27.144803 33.609825
F 25.834346 27.119703 29.286425
F 7.975776 27.020103 28.341825
F 25.638646 27.090803 36.373025
F 7.975776 19.300603 28.341825
F 16.965146 27.006403 28.647825
F 18.756846 20.386603 36.979725
F 16.888846 19.207703 28.588225
F 26.284846 24.577803 22.816025
F 18.817546 28.053203 37.150525
F 23.921646 20.712003 22.730425
F 8.071136 27.020103 25.611425
F 26.299046 32.140703 25.511725
F 8.071136 19.300603 25.611425
F 16.871846 27.030303 25.839625
F 18.860746 30.795503 40.584625
F 17.020046 19.265203 25.851825
F 25.996046 19.386203 26.232825
F 9.920356 20.585203 36.601025
F 20.989646 34.950203 43.356725
F 8.198126 24.443003 21.974725
F 8.198126 32.162403 21.974725
F 26.056946 24.619703 32.698925
F 17.133846 24.417303 22.383225
F 25.993446 32.322903 30.054125
F 23.752546 28.282603 22.793525
F 10.301346 30.877903 25.690725
F 10.301346 23.158403 25.690725
F 19.367946 30.903603 26.020925
F 19.216146 23.197503 26.094625
F 10.428346 28.304703 22.053925
F 10.428346 20.585203 22.053925
F 7.563136 19.300603 40.158525
F 16.455546 19.266503 40.594325
F 10.333146 28.304703 24.781525
F 10.333146 20.585203 24.781525
F 19.213746 28.380603 25.116425
F 19.280846 20.672203 25.225425
F 10.206146 30.877903 28.418325
F 10.206146 23.158403 28.418325
F 19.162946 30.721703 28.841525
F 19.280446 23.161803 28.729225
F 3.412106 24.458803 31.810525
F 3.412106 32.178303 31.810525
F 12.306346 24.445003 32.132825
F 12.306346 32.164403 32.132825
F 21.428446 24.508303 32.718425
F 21.369046 32.028003 32.508825
F 3.285096 27.004303 35.447325
F 3.285096 34.723803 35.447325
F 3.285096 19.284803 35.447325
F 12.179346 27.018103 35.769625
F 12.179346 34.737603 35.769625
F 12.179346 19.298703 35.769625
F 21.274946 26.962603 36.267825
F 9.920356 28.304703 36.601025
F 21.070046 19.158903 36.155125
F 3.379536 27.004303 32.743125
F 3.379536 34.723803 32.743125
F 3.379536 19.284803 32.743125
F 12.274646 27.018103 33.042025
F 12.274646 34.737603 33.042025
F 12.274646 19.298703 33.042025
F 21.408646 27.043703 33.553025
F 9.793366 23.158403 40.237825
F 21.150046 19.245503 33.367625
F 3.506526 24.458803 29.106325
F 3.506526 32.178303 29.106325
F 12.401646 24.445003 29.405325
F 12.401646 32.164403 29.405325
F 21.472546 24.459503 29.972925
F 21.484746 32.350403 29.592525
F 5.584346 30.874603 32.810425
F 5.584346 23.155103 32.810425
F 14.501746 30.877903 33.119825
F 14.501746 23.158403 33.119825
F 23.564046 30.763603 33.546625
F 23.739646 23.125103 33.369325
F 5.711336 28.307903 29.173625
F 5.711336 20.588503 29.173625
F 14.628746 28.304703 29.483025
F 14.628746 20.585203 29.483025
F 23.538446 28.498303 29.902025
F 23.672646 20.440203 29.813025
F 5.616236 28.307903 31.897325
F 5.616236 20.588503 31.897325
F 14.533446 28.304703 32.210625
F 14.533446 20.585203 32.210625
F 23.719446 28.241203 32.604425
F 23.585346 20.359503 32.619125
F 5.489226 30.874603 35.534025
F 5.489226 23.155103 35.534025
F 14.406446 30.877903 35.847425
F 14.406446 23.158403 35.847425
F 23.554146 30.791803 36.255825
F 23.430646 23.008303 36.212525
F 7.848796 24.443003 31.978625
F 7.848796 32.162403 31.978625
F 16.914446 24.296603 32.356425
F 16.798746 32.011203 32.393925
F 16.336846 19.211303 43.343425
F 25.794646 32.103603 32.827125
F 7.721776 27.020103 35.615325
F 9.698106 23.158403 42.965425
F 7.721776 19.300603 35.615325
F 16.720846 26.913003 36.147625
F 9.793366 30.877903 40.237825
F 16.544946 19.305703 35.875725
F 20.977446 19.134403 43.403825
F 16.577246 26.937503 40.382725
F 25.737446 19.258603 36.170225
F 7.817136 27.020103 32.885025
F 9.698106 30.877903 42.965425
F 7.817136 19.300603 32.885025
F 16.683846 26.965103 33.394825
F 25.949246 24.426203 25.602625
F 16.817346 19.479203 33.208725
F 21.682446 24.344703 22.599725
F 25.795646 24.388803 37.241725
F 21.681846 32.244203 22.503025
F 7.944126 24.443003 29.248225
F 7.944126 32.162403 29.248225
F 16.920546 24.323503 29.535725
F 16.798846 32.012103 29.600125
F 25.680046 32.194903 37.386925
F 17.018046 32.193603 22.332825
F 10.047346 30.877903 32.964225
F 10.047346 23.158403 32.964225
F 18.919246 30.685503 33.404125
F 19.198646 23.243603 33.258925
F 10.174346 28.304703 29.327525
F 10.174346 20.585203 29.327525
F 19.129846 28.124203 29.823125
F 19.169046 20.536503 29.557025
F 10.079146 28.304703 32.055125
F 10.079146 20.585203 32.055125
F 19.002146 28.108003 32.528025
F 19.053046 20.787903 32.361125
F 9.952106 30.877903 35.691925
F 9.952106 23.158403 35.691925
F 19.062146 30.685503 36.137025
F 19.002046 23.034603 36.132725
F 3.158106 24.458803 39.084125
F 3.158106 32.178303 39.084125
F 12.052346 24.445003 39.406425
F 12.052346 32.164403 39.406425
F 20.971846 24.336203 39.860925
F 21.184346 32.085503 39.931225
F 3.031096 27.004303 42.720925
F 3.031096 34.723803 42.720925
F 3.031096 19.284803 42.720925
F 11.925346 27.018103 43.043225
F 11.925346 34.737603 43.043225
F 11.925346 19.298703 43.043225
F 7.690126 24.443003 36.521825
F 16.707946 32.047003 36.965525
F 19.297046 20.609103 22.412425
F 3.125546 27.004303 40.016725
F 3.125546 34.723803 40.016725
F 3.125546 19.284803 40.016725
F 12.020646 27.018103 40.315625
F 12.020646 34.737603 40.315625
F 12.020646 19.298703 40.315625
F 21.291246 26.953203 40.734825
F 18.814846 22.954003 40.660425
F 21.158146 19.059803 40.600125
F 3.252536 24.458803 36.379925
F 3.252536 32.178303 36.379925
F 12.147646 24.445003 36.678825
F 12.147646 32.164403 36.678825
F 21.108846 24.406203 37.080825
F 21.327546 32.082203 37.173025
F 5.330356 30.874603 40.083925
F 5.330356 23.155103 40.083925
F 14.247746 30.877903 40.393425
F 14.247746 23.158403 40.393425
F 23.396646 30.906503 40.994225
F 23.144946 23.073203 40.766125
F 5.457336 28.307903 36.447125
F 5.457336 20.588503 36.447125
F 14.374746 28.304703 36.756625
F 14.374746 20.585203 36.756625
F 23.483246 28.189003 37.275425
F 23.427246 20.311803 36.862725
F 5.362236 28.307903 39.170825
F 5.362236 20.588503 39.170825
F 14.279446 28.304703 39.484225
F 14.279446 20.585203 39.484225
F 23.563946 28.304703 40.001525
F 23.291946 20.358903 39.660025
F 5.235226 30.874603 42.807625
F 5.235226 23.155103 42.807625
F 14.152446 30.877903 43.120925
F 14.152446 23.158403 43.120925
F 25.945546 27.138503 26.479925
F 26.013246 19.199403 29.095525
F 7.594796 24.443003 39.252125
F 7.594796 32.162403 39.252125
F 16.661546 24.181103 39.550025
F 16.590446 31.899303 39.536925
F 25.622446 24.380703 40.028625
F 25.564146 32.247703 40.131925
F 7.467786 27.020103 42.888925
F 18.919546 20.379703 39.860225
F 7.467786 19.300603 42.888925
F 18.889046 28.221103 39.788525
F 16.769946 24.342703 36.815525
F 25.762646 26.824403 40.982525
F 25.627446 19.264403 40.938525
F 7.690126 32.162403 36.521825
F 25.798846 24.524503 30.065825
F 7.563136 27.020103 40.158525
F 18.670346 22.965103 43.260425
F 18.486446 30.911403 43.385925
F 16.439046 27.085603 43.120625
F 26.028846 19.374503 21.731625
F 16.696646 34.659603 33.292025
F 23.217046 23.123503 43.511425
F 16.500846 34.909803 43.177025
F 21.446046 35.002203 28.727125
F 17.127446 34.833903 25.892925
F 21.375246 34.703003 33.415425
F 21.527946 34.684903 26.021325
F 21.354846 34.683503 40.530825
F 26.340546 34.664503 26.439125
F 16.704646 34.660303 40.489925
F 25.533946 27.010503 43.769925
F 21.034346 26.980303 43.498025
F 25.237446 19.158703 43.658625
F 2.904116 24.458803 46.357625
F 2.904116 32.178303 46.357625
F 11.798346 24.445003 46.679925
F 11.798346 32.164403 46.679925
F 20.850046 24.434803 46.984325
F 20.998546 32.211003 47.031725
F 2.777106 27.004303 49.994425
F 2.777106 34.723803 49.994425
F 2.777106 19.284803 49.994425
F 11.671346 27.018103 50.316725
F 11.671346 34.737603 50.316725
F 11.671346 19.298703 50.316725
F 20.826246 26.991903 50.798525
F 9.158356 20.585203 58.421625
F 20.922346 19.401803 50.752825
F 2.871546 27.004303 47.290225
F 2.871546 34.723803 47.290225
F 2.871546 19.284803 47.290225
F 11.766646 27.018103 47.589125
F 11.766646 34.737603 47.589125
F 11.766646 19.298703 47.589125
F 20.800746 26.813303 47.944625
F 9.031376 30.877903 62.058425
F 20.806346 19.385703 48.032425
F 2.236536 24.458803 65.474125
F 2.236536 32.178303 65.474125
F 11.893646 24.445003 43.952425
F 11.893646 32.164403 43.952425
F 16.287846 32.268003 44.247725
F 23.304046 28.176803 44.486525
F 5.076356 30.874603 47.357525
F 5.076356 23.155103 47.357525
F 13.993746 30.877903 47.666925
F 13.993746 23.158403 47.666925
F 23.274146 30.806203 48.046225
F 23.179046 23.224403 48.068625
F 5.203346 28.307903 43.720725
F 5.203346 20.588503 43.720725
F 14.120746 28.304703 44.030125
F 14.120746 20.585203 44.030125
F 18.567946 20.441503 44.233225
F 25.551446 32.037903 44.723825
F 5.108236 28.307903 46.444425
F 5.108236 20.588503 46.444425
F 14.025446 28.304703 46.757725
F 14.025446 20.585203 46.757725
F 23.133946 28.199703 47.190125
F 23.155646 20.600903 47.048225
F 4.981236 30.874603 50.081125
F 4.981236 23.155103 50.081125
F 13.898446 30.877903 50.394525
F 13.898446 23.158403 50.394525
F 23.068546 30.899803 50.791525
F 23.024546 23.135003 50.801725
F 7.340796 24.443003 46.525725
F 7.340796 32.162403 46.525725
F 16.371146 24.219203 46.711925
F 16.433846 32.119003 46.904725
F 25.282146 24.447303 47.246225
F 25.496146 32.252003 47.358825
F 7.213786 27.020103 50.162425
F 25.394946 24.343503 44.502125
F 7.213786 19.300603 50.162425
F 16.160146 26.989203 50.416625
F 25.037446 32.115603 59.068125
F 16.093046 19.308703 50.540125
F 25.178146 27.047403 50.942025
F 9.158356 28.304703 58.421625
F 25.236846 19.255803 50.823025
F 7.309136 27.020103 47.432125
F 20.351146 34.949403 65.225125
F 7.309136 19.300603 47.432125
F 16.170146 26.853403 47.738325
F 25.091746 24.324103 58.940425
F 16.245146 19.196103 47.806125
F 25.337246 27.107803 48.321325
F 9.063116 20.585203 61.149325
F 25.216346 19.183303 48.171125
F 7.436136 24.443003 43.795325
F 7.436136 32.162403 43.795325
F 16.348946 24.464903 44.076425
F 20.884446 32.363403 44.313525
F 15.616246 27.044303 64.947125
F 15.593546 19.455903 64.948325
F 9.539366 30.877903 47.511325
F 9.539366 23.158403 47.511325
F 18.664646 30.639003 47.969525
F 18.595046 23.042903 47.730925
F 9.666356 28.304703 43.874625
F 9.666356 20.585203 43.874625
F 9.031376 23.158403 62.058425
F 18.109746 23.209803 65.067525
F 9.571116 28.304703 46.602225
F 9.571116 20.585203 46.602225
F 18.520046 28.026203 46.949025
F 18.599046 20.491703 47.056025
F 9.444106 30.877903 50.239025
F 9.444106 23.158403 50.239025
F 18.508346 30.957703 50.648125
F 18.449146 23.271903 50.575025
F 2.650116 24.458803 53.631225
F 2.650116 32.178303 53.631225
F 11.544346 24.445003 53.953525
F 11.544346 32.164403 53.953525
F 20.648946 24.392403 54.298125
F 20.755046 32.078903 54.225625
F 2.523106 27.004303 57.268025
F 2.523106 34.723803 57.268025
F 2.523106 19.284803 57.268025
F 11.417346 27.018103 57.590325
F 11.417346 34.737603 57.590325
F 11.417346 19.298703 57.590325
F 20.632246 26.850903 57.769725
F 18.007246 23.370003 62.388025
F 20.535746 19.311003 57.870625
F 2.617546 27.004303 54.563825
F 2.617546 34.723803 54.563825
F 2.617546 19.284803 54.563825
F 11.512646 27.018103 54.862725
F 11.512646 34.737603 54.862725
F 11.512646 19.298703 54.862725
F 20.549546 26.914803 55.071925
F 9.063116 28.304703 61.149325
F 20.710346 19.357903 55.175325
F 2.744536 24.458803 50.927025
F 2.744536 32.178303 50.927025
F 11.639646 24.445003 51.225925
F 11.639646 32.164403 51.225925
F 20.764346 24.390203 51.598125
F 20.760146 32.291403 51.469825
F 4.822356 30.874603 54.631025
F 4.822356 23.155103 54.631025
F 13.739746 30.877903 54.940425
F 13.739746 23.158403 54.940425
F 22.911646 30.947303 55.382225
F 22.982646 23.261003 55.188625
F 4.949346 28.307903 50.994225
F 4.949346 20.588503 50.994225
F 13.866746 28.304703 51.303725
F 13.866746 20.585203 51.303725
F 22.881546 28.366403 51.738825
F 23.014846 20.583203 51.872925
F 4.854236 28.307903 53.717925
F 4.854236 20.588503 53.717925
F 13.771446 28.304703 54.031325
F 13.771446 20.585203 54.031325
F 22.804746 28.301103 54.550225
F 22.872446 20.505803 54.653525
F 4.727236 30.874603 57.354725
F 4.727236 23.155103 57.354725
F 13.644446 30.877903 57.668025
F 13.644446 23.158403 57.668025
F 22.895246 30.820603 57.930725
F 22.830546 23.121203 57.865425
F 7.086796 24.443003 53.799225
F 7.086796 32.162403 53.799225
F 16.054346 24.353403 54.099725
F 16.040346 32.151303 53.974525
F 25.289646 24.697203 54.574825
F 25.207146 32.024703 54.569925
F 6.959786 27.020103 57.436025
F 8.936116 23.158403 64.786125
F 6.959786 19.300603 57.436025
F 16.003246 27.021803 57.692125
F 24.882546 27.195703 62.594525
F 15.949846 19.437703 57.736225
F 25.108546 26.911603 58.183825
F 18.247746 20.601403 58.882425
F 24.926046 19.237003 58.124425
F 7.055146 27.020103 54.705625
F 8.936116 30.877903 64.786125
F 7.055146 19.300603 54.705625
F 16.092746 27.005103 54.957725
F 18.349146 28.272703 58.640325
F 16.038046 19.363403 55.009325
F 25.295746 27.215803 55.403225
F 15.956346 32.261903 58.549125
F 25.155246 19.204103 55.375725
F 7.182136 24.443003 51.068925
F 7.182136 32.162403 51.068925
F 16.187446 24.590303 51.396025
F 16.155746 32.310503 51.212225
F 25.270746 24.500803 51.894625
F 25.340146 32.274303 51.809625
F 9.285366 30.877903 54.784925
F 9.285366 23.158403 54.784925
F 18.430546 30.914303 55.048925
F 18.318746 23.203403 55.009225
F 9.412356 28.304703 51.148125
F 9.412356 20.585203 51.148125
F 18.363246 28.271603 51.515225
F 18.441246 20.672703 51.603825
F 9.317116 28.304703 53.875725
F 9.317116 20.585203 53.875725
F 18.456746 28.289503 54.186625
F 18.430146 20.586803 54.291425
F 9.190106 30.877903 57.512525
F 9.190106 23.158403 57.512525
F 18.230646 31.042303 57.664425
F 18.293746 23.138903 57.755325
F 2.396116 24.458803 60.904725
F 2.396116 32.178303 60.904725
F 11.290346 24.445003 61.227025
F 11.290346 32.164403 61.227025
F 20.245046 24.438803 61.483525
F 20.236246 32.130103 61.623925
F 2.269106 27.004303 64.541525
F 2.269106 34.723803 64.541525
F 2.269106 19.284803 64.541525
F 11.163346 27.018103 64.863825
F 11.163346 34.737603 64.863825
F 11.163346 19.298703 64.863825
F 18.653646 28.281903 44.253525
F 18.159046 30.624003 62.346825
F 20.156346 27.143903 65.074525
F 2.363546 27.004303 61.837325
F 2.363546 34.723803 61.837325
F 2.363546 19.284803 61.837325
F 11.258646 27.018103 62.136225
F 11.258646 34.737603 62.136225
F 11.258646 19.298703 62.136225
F 20.280946 27.188803 62.261125
F 15.933446 24.333603 58.611225
F 20.152446 19.367003 62.441425
F 2.490536 24.458803 58.200525
F 2.490536 32.178303 58.200525
F 11.385646 24.445003 58.499525
F 11.385646 32.164403 58.499525
F 20.556346 24.215803 58.740125
F 20.593346 32.127803 58.898725
F 4.568356 30.874603 61.904625
F 4.568356 23.155103 61.904625
F 13.485746 30.877903 62.214025
F 13.485746 23.158403 62.214025
F 22.561846 30.959703 62.457325
F 22.720246 23.136703 62.451825
F 4.695346 28.307903 58.267825
F 4.695346 20.588503 58.267825
F 13.612746 28.304703 58.577225
F 13.612746 20.585203 58.577225
F 22.858346 28.081103 58.801725
F 22.588146 20.587403 58.906425
F 4.600246 28.307903 60.991425
F 4.600246 20.588503 60.991425
F 13.517446 28.304703 61.304825
F 13.517446 20.585203 61.304825
F 22.546046 28.282403 61.532025
F 22.492546 20.584303 61.665625
F 4.473236 30.874603 64.628225
F 4.473236 23.155103 64.628225
F 13.390446 30.877903 64.941625
F 13.390446 23.158403 64.941625
F 20.913846 24.322703 44.313625
F 24.760146 19.354703 62.554625
F 6.832796 24.443003 61.072825
F 6.832796 32.162403 61.072825
F 15.733046 24.443603 61.420325
F 15.950946 32.026703 61.349425
F 24.933946 24.496303 61.689425
F 25.004846 32.112803 61.641225
F 6.705786 27.020103 64.709525
F 17.939746 20.725503 61.558625
F 6.705786 19.300603 64.709525
F 6.801146 19.300603 61.979225
F 6.928136 32.162403 58.342425
F 15.751246 19.411303 62.301525
F 18.043246 28.002703 61.275525
F 6.928136 24.443003 58.342425
F 15.769746 27.121503 62.194025
F 6.801146 27.020103 61.979225
F 23.050846 20.627603 44.316025
F 22.421646 23.293003 65.176125
F 17.864546 30.908003 65.115825
F 20.055046 19.361303 65.179725
F 25.282046 34.851903 50.892925
F 25.050846 34.726603 58.048125
F 20.908446 34.796503 47.952825
F 24.760846 26.898703 65.345825
F 15.993946 34.763603 54.944825
F 24.783746 19.457003 65.221425
F 23.299246 30.701803 43.714125
F 2.142116 24.458803 68.178325
F 2.142116 32.178303 68.178325
F 11.036346 24.445003 68.500625
F 11.036346 32.164403 68.500625
F 20.034946 24.545603 68.702225
F 20.164946 32.215103 68.772725
F 2.015106 27.004303 71.815125
F 2.015106 34.723803 71.815125
F 2.015106 19.284803 71.815125
F 10.909346 27.018103 72.137425
F 10.909346 34.737603 72.137425
F 10.909346 19.298703 72.137425
F 19.979846 27.014203 72.442425
F 22.425046 28.202303 66.239225
F 19.982646 19.262803 72.411725
F 2.109546 27.004303 69.110925
F 2.109556 34.723803 69.110925
F 2.109556 19.284803 69.110925
F 11.004646 27.018103 69.409825
F 11.004646 34.737603 69.409825
F 11.004646 19.298703 69.409825
F 19.932946 27.095003 69.797025
F 16.961846 23.114803 86.692725
F 19.988346 19.321603 69.645225
F 1.474546 24.458803 87.294725
F 1.474546 32.178303 87.294725
F 11.131646 24.445003 65.773025
F 11.131646 32.164403 65.773025
F 20.234446 24.636303 65.979925
F 26.128746 23.310203 87.088625
F 4.314356 30.874603 69.178125
F 4.314356 23.155103 69.178125
F 13.231746 30.877903 69.487525
F 13.231746 23.158403 69.487525
F 22.280146 30.760903 69.746025
F 22.220946 23.232103 69.757625
F 4.441346 28.307903 65.541325
F 4.441346 20.588503 65.541325
F 13.358746 28.304703 65.850825
F 13.358746 20.585203 65.850825
F 6.166146 32.162403 80.163125
F 17.808146 28.315203 65.972725
F 4.346246 28.307903 68.265025
F 4.346246 20.588503 68.265025
F 13.263446 28.304703 68.578425
F 13.263446 20.585203 68.578425
F 22.434346 28.168103 69.004325
F 22.044446 20.738203 68.753925
F 4.219236 30.874603 71.901825
F 4.219236 23.155103 71.901825
F 13.136446 30.877903 72.215125
F 13.136446 23.158403 72.215125
F 22.187046 30.832603 72.497325
F 22.268446 23.236603 72.395325
F 6.578806 24.443003 68.346325
F 6.578806 32.162403 68.346325
F 15.490746 24.470403 68.632325
F 15.486846 32.232203 68.835525
F 24.429946 24.544703 68.935025
F 24.723046 32.083903 69.067925
F 6.451796 27.020103 71.983125
F 20.200946 32.263503 65.968225
F 6.451796 19.300603 71.983125
F 15.332646 26.968003 72.199425
F 8.396366 20.585203 80.242325
F 15.193046 19.292303 72.136425
F 24.728646 26.883803 72.626025
F 26.136846 30.993703 86.987425
F 24.559946 19.374003 72.344125
F 6.547146 27.020103 69.252725
F 21.582746 30.721803 86.928425
F 6.547146 19.300603 69.252725
F 15.565746 27.117803 69.456125
F 17.205446 30.892803 84.209025
F 15.437846 19.380503 69.394025
F 24.736946 27.016103 69.950625
F 17.799346 20.766303 66.152525
F 24.419346 19.364803 69.695525
F 6.674136 24.443003 65.616025
F 6.674136 32.162403 65.616025
F 24.581346 24.371903 66.307425
F 23.972546 32.176303 80.737425
F 6.039156 27.020103 83.799825
F 19.388246 19.260003 87.067025
F 8.777376 30.877903 69.332025
F 8.777376 23.158403 69.332025
F 17.897046 30.844403 69.640025
F 17.796246 23.329403 69.642825
F 21.677946 23.215903 86.818825
F 8.396366 28.304703 80.242325
F 8.904366 28.304703 65.695225
F 8.904366 20.585203 65.695225
F 15.182846 24.580003 80.439325
F 22.351746 20.715903 66.037825
F 8.809126 28.304703 68.422825
F 8.809126 20.585203 68.422825
F 17.894346 28.395203 68.740625
F 17.756446 20.716203 68.801325
F 26.704346 20.579903 76.237925
F 8.269376 23.158403 83.879125
F 8.682116 30.877903 72.059625
F 8.682116 23.158403 72.059625
F 17.782346 30.867003 72.283725
F 17.590546 23.139603 72.305025
F 24.013146 26.966503 84.240425
F 23.879046 27.133803 87.100725
F 1.888116 24.458803 75.451825
F 1.888116 32.178303 75.451825
F 10.782346 24.445003 75.774125
F 10.782346 32.164403 75.774125
F 19.587246 24.354503 75.781125
F 19.689946 32.247803 75.940125
F 1.761106 27.004303 79.088625
F 1.761106 34.723803 79.088625
F 1.761106 19.284803 79.088625
F 10.655346 27.018103 79.410925
F 10.655346 34.737603 79.410925
F 10.655346 19.298703 79.410925
F 19.577946 26.899303 79.613925
F 26.986246 28.153103 73.598925
F 19.478546 19.322003 79.523725
F 1.855556 27.004303 76.384425
F 1.855556 34.723803 76.384425
F 1.855556 19.284803 76.384425
F 10.750646 27.018103 76.683325
F 10.750646 34.737603 76.683325
F 10.750646 19.298703 76.683325
F 19.737246 27.029203 76.730425
F 17.234046 20.516003 80.626225
F 19.779546 19.342803 76.882425
F 1.982546 24.458803 72.747625
F 1.982546 32.178303 72.747625
F 10.877646 24.445003 73.046625
F 10.877646 32.164403 73.046625
F 19.863246 24.400803 73.116225
F 20.000546 32.326203 73.186125
F 4.060366 30.874603 76.451725
F 4.060366 23.155103 76.451725
F 12.977746 30.877903 76.761125
F 12.977746 23.158403 76.761125
F 21.825046 30.851403 77.143025
F 21.974646 23.212003 76.955025
F 4.187346 28.307903 72.814925
F 4.187346 20.588503 72.814925
F 13.104746 28.304703 73.124325
F 13.104746 20.585203 73.124325
F 22.346046 28.163703 73.342025
F 22.112446 20.639503 73.347025
F 4.092246 28.307903 75.538525
F 4.092246 20.588503 75.538525
F 13.009446 28.304703 75.851925
F 13.009446 20.585203 75.851925
F 22.075646 28.358003 76.055925
F 22.138646 20.582603 76.068925
F 3.965236 30.874603 79.175325
F 3.965236 23.155103 79.175325
F 12.882446 30.877903 79.488725
F 12.882446 23.158403 79.488725
F 21.813546 30.714503 79.754925
F 21.921846 23.183703 79.857325
F 6.324806 24.443003 75.619925
F 6.324806 32.162403 75.619925
F 15.283646 24.454503 75.914125
F 15.134846 32.258303 75.861425
F 24.300246 24.509403 76.093725
F 24.000646 32.354203 76.109225
F 6.197796 27.020103 79.256625
F 6.166146 24.443003 80.163125
F 6.197796 19.300603 79.256625
F 15.327846 26.961903 79.308525
F 17.460546 28.391003 80.527025
F 15.051746 19.215803 79.573625
F 24.354346 27.156203 79.748525
F 24.154546 19.128903 84.099425
F 24.314246 19.524303 79.664125
F 6.293146 27.020103 76.526325
F 14.950846 27.018103 84.112425
F 6.293146 19.300603 76.526325
F 15.281646 27.096603 76.677025
F 24.784146 32.246703 66.281725
F 15.328546 19.363903 76.799425
F 24.487746 27.140403 77.114725
F 17.359546 20.481103 83.320325
F 24.448646 19.340403 77.055125
F 6.420136 24.443003 72.889525
F 6.420136 32.162403 72.889525
F 15.313946 24.397103 73.187325
F 15.469146 32.055303 73.218625
F 24.687746 24.278703 73.477725
F 24.412046 32.125103 73.339525
F 8.523376 30.877903 76.605525
F 8.523376 23.158403 76.605525
F 17.357446 30.997903 76.788825
F 17.407446 23.114703 76.760025
F 15.580646 32.116103 65.965125
F 14.950846 19.298703 84.112425
F 8.650366 28.304703 72.968725
F 8.650366 20.585203 72.968725
F 17.667646 28.315703 73.178925
F 17.625246 20.612303 73.016225
F 19.485446 26.892203 86.905925
F 8.269376 30.877903 83.879125
F 8.555126 28.304703 75.696425
F 8.555126 20.585203 75.696425
F 17.449546 28.434103 75.887425
F 17.546346 20.585103 75.735425
F 26.436046 23.325603 84.387525
F 14.950846 34.737603 84.112425
F 8.428116 30.877903 79.333225
F 8.428116 23.158403 79.333225
F 17.481646 31.092803 79.488225
F 17.416346 23.131103 79.502425
F 8.174116 30.877903 86.606725
F 24.256446 24.450803 80.674225
F 1.634126 24.458803 82.725425
F 1.634126 32.178303 82.725425
F 10.528346 24.445003 83.047725
F 10.528346 32.164403 83.047725
F 19.477846 24.055303 83.282225
F 19.551846 32.177803 83.255025
F 1.507116 27.004303 86.362225
F 1.507116 34.723803 86.362225
F 1.507116 19.284803 86.362225
F 10.401346 27.018103 86.684525
F 10.401346 34.737603 86.684525
F 10.401346 19.298703 86.684525
F 26.399246 20.663903 83.519425
F 17.233246 28.260203 83.137525
F 17.219446 30.827703 87.094025
F 1.601556 27.004303 83.658025
F 1.601556 34.723803 83.658025
F 1.601556 19.284803 83.658025
F 10.496646 27.018103 83.956925
F 10.496646 34.737603 83.956925
F 10.496646 19.298703 83.956925
F 19.371446 26.691303 84.089425
F 8.301126 20.585203 82.969925
F 19.503146 19.257603 84.291225
F 1.728546 24.458803 80.021225
F 1.728546 32.178303 80.021225
F 10.623646 24.445003 80.320125
F 10.623646 32.164403 80.320125
F 19.631946 24.415303 80.547425
F 19.589946 32.219703 80.396525
F 3.806366 30.874603 83.725225
F 3.806366 23.155103 83.725225
F 12.723746 30.877903 84.034625
F 12.723746 23.158403 84.034625
F 21.810846 30.877703 84.246525
F 21.741246 22.757503 84.122525
F 3.933356 28.307903 80.088425
F 3.933356 20.588503 80.088425
F 12.850746 28.304703 80.397925
F 12.850746 20.585203 80.397925
F 21.869446 28.135103 80.540425
F 21.695446 20.529703 80.401925
F 3.838246 28.307903 82.812125
F 3.838246 20.588503 82.812125
F 12.755446 28.304703 83.125525
F 12.755446 20.585203 83.125525
F 21.795446 28.383903 83.296725
F 21.783046 20.251403 83.152725
F 3.711246 30.874603 86.448925
F 3.711246 23.155103 86.448925
F 12.628446 30.877903 86.762225
F 12.628446 23.158403 86.762225
F 15.076946 32.190003 80.363725
F 26.566146 20.703003 80.839725
F 6.070806 24.443003 82.893425
F 6.070806 32.162403 82.893425
F 14.982546 24.445003 83.203225
F 14.982546 32.164403 83.203225
F 24.021746 24.418403 83.318525
F 24.112146 32.125203 83.456725
F 5.943796 27.020103 86.530225
F 8.174116 23.158403 86.606725
F 5.943796 19.300603 86.530225
F 14.855546 27.018103 86.840025
F 14.855546 34.737603 86.840025
F 14.855546 19.298703 86.840025
F 17.033846 23.046803 83.921125
F 8.301126 28.304703 82.969925
F 6.039156 19.300603 83.799825
F 26.340046 30.901303 84.391625
F 15.634046 24.276603 65.822225
F 23.784846 19.380103 86.851725
F 26.222846 28.276503 83.350125
F 26.488246 30.972703 79.965925
F 19.542646 34.780003 84.363625
F 26.473146 23.280403 79.799025
F 26.448546 28.366103 80.705825
F 26.480246 31.210903 77.167125
F 26.727246 30.755203 72.710625
F 24.073646 34.615803 84.168525
F 26.609746 28.543303 76.381325
F 24.660346 34.685403 72.390225
F 24.659346 34.601603 69.761625
F 24.436646 34.769103 77.105625
F 20.015546 34.936903 72.453125
F 15.429946 34.680303 72.463025
F 22.582946 31.019503 65.161025
F 1.380126 24.458803 89.998925
F 1.380126 32.178303 89.998925
F 10.274446 24.445003 90.321225
F 10.274446 32.164403 90.321225
F 19.243446 24.355303 90.459825
F 19.089946 32.238303 90.524625
F 1.253116 27.004303 93.635725
F 1.253116 34.723803 93.635725
F 1.253116 19.284803 93.635725
F 10.147346 27.018103 93.958025
F 10.147346 34.737603 93.958025
F 10.147346 19.298703 93.958025
F 19.000346 27.195203 94.089325
F 23.831546 24.537703 87.764825
F 19.179846 19.311603 94.085725
F 1.347556 27.004303 90.931525
F 1.347556 34.723803 90.931525
F 1.347556 19.284803 90.931525
F 10.242646 27.018103 91.230425
F 10.242646 34.737603 91.230425
F 10.242646 19.298703 91.230425
F 18.965046 27.045003 91.427025
F 7.539146 28.304703 104.790525
F 19.461046 19.120203 91.368225
F 0.542074 24.390403 109.144525
F 0.542074 32.109803 109.144525
F 10.369646 24.445003 87.593725
F 10.369646 32.164403 87.593725
F 22.916446 19.357503 108.899525
F 26.111946 28.453903 88.075625
F 3.552366 30.874603 90.998825
F 3.552366 23.155103 90.998825
F 12.469746 30.877903 91.308225
F 12.469746 23.158403 91.308225
F 21.226546 31.004603 91.599225
F 21.471546 23.114603 91.487625
F 3.679356 28.307903 87.362025
F 3.679356 20.588503 87.362025
F 12.596746 28.304703 87.671425
F 12.596746 20.585203 87.671425
F 26.012246 20.746103 88.003325
F 25.122646 30.870703 108.959525
F 3.584246 28.307903 90.085625
F 3.584246 20.588503 90.085625
F 12.501446 28.304703 90.399025
F 12.501446 20.585203 90.399025
F 21.373546 28.403203 90.755225
F 21.551046 20.564503 90.588325
F 3.457246 30.874603 93.722425
F 3.457246 23.155103 93.722425
F 12.374446 30.877903 94.035825
F 12.374446 23.158403 94.035825
F 21.365146 30.915303 94.188425
F 21.397846 23.172403 94.263725
F 5.816806 24.443003 90.167025
F 5.816806 32.162403 90.167025
F 14.728546 24.445003 90.476825
F 14.728546 32.164403 90.476825
F 23.607846 24.412003 90.584425
F 23.385446 32.269203 90.544925
F 5.689796 27.020103 93.803725
F 23.742246 32.094203 87.715625
F 5.689796 19.300603 93.803725
F 14.601546 27.018103 94.113525
F 14.601546 34.737603 94.113525
F 14.601546 19.298703 94.113525
F 23.367846 27.064103 94.166925
F 16.569046 28.307003 102.256525
F 23.469646 19.121503 93.993425
F 5.785156 27.020103 91.073425
F 16.506746 23.059203 105.982525
F 5.785156 19.300603 91.073425
F 14.696846 27.018103 91.386025
F 14.696846 34.737603 91.386025
F 14.696846 19.298703 91.386025
F 23.623046 27.082803 91.466725
F 7.634376 28.304703 102.062525
F 23.803246 19.409403 91.373325
F 5.912146 24.443003 87.436625
F 5.912146 32.162403 87.436625
F 14.823746 24.445003 87.749225
F 14.823746 32.164403 87.749225
F 26.107846 20.713403 90.635325
F 19.242646 24.293603 87.773425
F 8.015386 30.877903 91.152625
F 8.015386 23.158403 91.152625
F 16.925046 30.843603 91.609525
F 17.019146 23.244703 91.369525
F 20.470446 30.859203 108.905525
F 25.889846 23.138303 91.480525
F 8.142366 28.304703 87.515825
F 8.142366 20.585203 87.515825
F 18.422246 27.044703 108.853525
F 25.752946 31.034203 91.449225
F 18.692046 19.306003 108.763525
F 16.307046 30.773203 105.918525
F 8.047126 28.304703 90.243525
F 8.047126 20.585203 90.243525
F 16.891746 28.401703 90.442125
F 16.974646 20.638403 90.565025
F 7.507386 23.158403 105.699525
F 7.507386 30.877903 105.699525
F 7.920116 30.877903 93.880325
F 7.920116 23.158403 93.880325
F 16.673446 30.948403 94.284525
F 16.891346 23.418203 94.044725
F 17.261946 28.140003 87.751625
F 25.685646 23.123203 94.329325
F 1.126126 24.458803 97.272525
F 1.126126 32.178303 97.272525
F 10.020446 24.445003 97.594825
F 10.020446 32.164403 97.594825
F 18.989846 24.539703 97.790325
F 18.949546 32.143903 98.018625
F 0.999126 27.004303 100.909525
F 0.999126 34.723703 100.909525
F 0.999126 19.284803 100.909525
F 9.893386 27.018103 101.231525
F 9.893386 34.737603 101.231525
F 9.893386 19.298703 101.231525
F 18.749046 27.156303 101.401525
F 25.190946 20.619603 105.206525
F 18.886946 19.104103 101.313525
F 1.093556 27.004303 98.205125
F 1.093556 34.723803 98.205125
F 1.093556 19.284803 98.205125
F 9.988646 27.018103 98.504025
F 9.988646 34.737603 98.504025
F 9.988646 19.298703 98.504025
F 18.989446 27.158003 98.676925
F 25.362546 20.335103 102.491525
F 18.742546 19.317903 98.543025
F 1.220546 24.458803 94.568325
F 1.220546 32.178303 94.568325
F 10.115646 24.445003 94.867225
F 10.115646 32.164403 94.867225
F 19.158846 24.685403 95.096625
F 18.969646 32.161303 95.268425
F 3.298366 30.874603 98.272325
F 3.298366 23.155103 98.272325
F 12.215746 30.877903 98.581725
F 12.215746 23.158403 98.581725
F 21.222146 30.962203 98.727025
F 21.070846 23.147103 98.687925
F 3.425356 28.307903 94.635525
F 3.425356 20.588503 94.635525
F 12.342746 28.304703 94.945025
F 12.342746 20.585203 94.945025
F 21.192146 28.448003 95.148925
F 21.441246 20.515303 95.129625
F 3.330256 28.307903 97.359225
F 3.330256 20.588503 97.359225
F 12.247446 28.304703 97.672625
F 12.247446 20.585203 97.672625
F 21.199846 28.377303 97.837925
F 20.982646 20.522503 97.802025
F 3.203246 30.874603 100.995525
F 3.203246 23.155103 100.995525
F 12.120446 30.877903 101.309525
F 12.120446 23.158403 101.309525
F 21.140446 31.082203 101.454525
F 20.909646 23.039903 101.371525
F 5.562806 24.443003 97.440525
F 5.562806 32.162403 97.440525
F 14.474546 24.445003 97.750325
F 14.474546 32.164403 97.750325
F 23.357946 24.367403 97.838925
F 23.499846 32.145103 97.942125
F 5.435796 27.020103 101.077525
F 25.782946 30.905403 94.257225
F 5.435796 19.300603 101.077525
F 14.347546 27.018103 101.387525
F 14.347546 34.737603 101.387525
F 14.347546 19.298703 101.387525
F 23.094446 26.909103 101.700525
F 25.325746 28.274703 105.205525
F 23.198446 19.243203 101.531525
F 5.531156 27.020103 98.346925
F 25.532146 30.827303 106.271525
F 5.531156 19.300603 98.346925
F 14.442846 27.018103 98.659525
F 14.442846 34.737603 98.659525
F 14.442846 19.298703 98.659525
F 23.331346 26.920903 98.923125
F 16.411646 20.579603 104.959525
F 23.126546 19.200403 98.669425
F 5.658146 24.443003 94.710225
F 5.658146 32.162403 94.710225
F 14.569846 24.445003 95.022725
F 14.569846 32.164403 95.022725
F 23.518446 24.490803 95.016725
F 23.543646 32.267903 95.125525
F 7.761386 30.877903 98.426225
F 7.761386 23.158403 98.426225
F 16.768646 30.812803 98.741325
F 16.670546 23.180603 98.679325
F 25.780646 30.820403 98.982825
F 25.335646 22.991503 98.857625
F 7.888366 28.304703 94.789425
F 7.888366 20.585203 94.789425
F 16.794146 28.431003 95.128325
F 16.796146 20.673703 94.935825
F 25.704746 28.419903 95.120725
F 25.682346 20.600103 95.068925
F 7.793126 28.304703 97.517025
F 7.793126 20.585203 97.517025
F 16.654946 28.291503 97.901225
F 16.559146 20.634703 97.688425
F 25.504646 28.212903 97.878725
F 25.468146 20.519603 97.882625
F 7.666126 30.877903 101.153525
F 7.666126 23.158403 101.153525
F 16.631746 31.017103 101.417525
F 16.419446 23.074803 101.517525
F 25.610846 30.976503 101.625525
F 25.242446 22.841203 101.582525
F 0.872170 24.457703 104.545525
F 0.872170 32.177203 104.545525
F 9.766406 24.445003 104.868525
F 9.766406 32.164403 104.868525
F 18.722346 24.413203 105.024525
F 18.615746 32.231103 105.070525
F 0.743509 26.988203 108.189525
F 0.743509 34.707703 108.189525
F 0.743509 19.268803 108.189525
F 9.639386 27.018103 108.505525
F 9.639386 34.737603 108.505525
F 9.639386 19.298703 108.505525
F 21.461546 20.704503 87.879425
F 25.288246 28.216303 102.447525
F 23.399846 32.112703 102.544525
F 0.844803 27.001403 105.479525
F 0.844803 34.720903 105.479525
F 0.844803 19.282003 105.479525
F 9.734646 27.018103 105.777525
F 9.734646 34.737603 105.777525
F 9.734646 19.298703 105.777525
F 18.510046 26.864703 106.100525
F 16.396546 28.281903 105.028525
F 18.525546 19.229203 105.921525
F 0.966558 24.458803 101.841525
F 0.966558 32.178203 101.841525
F 9.861636 24.445003 102.140525
F 9.861636 32.164403 102.140525
F 18.726146 24.442703 102.321525
F 18.908646 32.265403 102.244525
F 3.043906 30.874803 105.547525
F 3.043906 23.155403 105.547525
F 11.961746 30.877903 105.855525
F 11.961746 23.158403 105.855525
F 20.747446 30.972403 106.039525
F 20.777746 23.146403 106.170525
F 3.171396 28.308003 101.909525
F 3.171396 20.588503 101.909525
F 12.088746 28.304703 102.218525
F 12.088746 20.585203 102.218525
F 20.865146 28.486903 102.517525
F 20.981146 20.447503 102.517525
F 3.077126 28.308503 104.632525
F 3.077126 20.589003 104.632525
F 11.993446 28.304703 104.946525
F 11.993446 20.585203 104.946525
F 20.764346 28.292603 105.327525
F 20.639946 20.514103 105.195525
F 2.927946 30.880703 108.279525
F 2.927946 23.161203 108.279525
F 11.866446 30.877903 108.582525
F 11.866446 23.158403 108.582525
F 19.492246 32.197903 87.811925
F 16.229446 30.853103 108.691525
F 5.308746 24.443003 104.714525
F 5.308746 32.162403 104.714525
F 14.220546 24.445003 105.023525
F 14.220546 32.164403 105.023525
F 22.942946 24.500303 105.258525
F 23.169046 32.019003 105.315525
F 5.181816 27.020203 108.351525
F 7.411866 23.158503 108.427525
F 5.181816 19.300703 108.351525
F 14.093546 27.018103 108.660525
F 14.093546 34.737603 108.660525
F 14.093546 19.298703 108.660525
F 25.122246 23.279603 106.273525
F 7.539146 20.585203 104.790525
F 16.728146 20.554403 102.152525
F 5.277266 27.020103 105.620525
F 7.411866 30.877903 108.427525
F 5.277266 19.300603 105.620525
F 14.188846 27.018103 105.933525
F 14.188846 34.737603 105.933525
F 14.188846 19.298703 105.933525
F 23.021046 27.048003 106.171525
F 7.634376 20.585203 102.062525
F 22.865346 19.456403 106.242525
F 5.404146 24.443003 101.983525
F 5.404146 32.162403 101.983525
F 14.315846 24.445003 102.296525
F 14.315846 32.164403 102.296525
F 22.970546 24.451303 102.464525
F 25.874246 28.361403 90.781225
F 21.513346 28.264403 88.051525
F 16.314446 23.063403 108.692525
F 20.777846 23.170403 109.006525
F 17.140746 20.627203 87.774325
F 22.959946 27.150403 108.852525
F 23.279046 34.674303 108.968525
F 18.584846 34.648703 108.813525
F 19.084346 34.624803 94.427025
F 19.118246 34.854603 91.558125
F 23.060246 34.710403 106.125525
F 18.832746 34.671203 98.713025
F 23.369446 34.768503 94.281225
F 23.203246 34.725903 101.470525
F 25.046046 23.271403 108.902525
F 0.623083 24.496903 111.863525
F 0.623084 32.216403 111.863525
F 9.512406 24.445003 112.141525
F 9.512406 32.164403 112.141525
F 18.447346 24.515103 112.693525
F 18.326046 32.081203 112.409525
F 0.521485 26.962303 115.530525
F 0.521485 34.681803 115.530525
F 0.521485 19.242803 115.530525
F 9.385396 27.018103 115.778525
F 9.385396 34.737603 115.778525
F 9.385396 19.298703 115.778525
F 18.255046 27.070803 116.207525
F 24.512546 23.134003 130.860525
F 18.321046 19.253603 116.116525
F 0.426388 27.069803 112.777525
F 24.594346 20.384603 127.330525
F 0.426388 19.350303 112.777525
F 9.480626 27.018103 113.051525
F 9.480626 34.737603 113.051525
F 9.480626 19.298703 113.051525
F 18.344846 27.123803 113.555525
F 15.727846 30.867803 127.683525
F 18.524246 19.244503 113.420525
F 9.607636 24.445003 109.414525
F 9.607636 32.164403 109.414525
F 22.995646 32.139303 109.728525
F 20.698146 28.294203 109.782525
F 2.792056 30.877803 112.825525
F 2.792056 23.158403 112.825525
F 11.707746 30.877903 113.128525
F 11.707746 23.158403 113.128525
F 20.580046 30.941903 113.361525
F 20.749746 23.233903 113.468525
F 2.916296 28.305503 109.187525
F 2.916296 20.586003 109.187525
F 11.834746 28.304703 109.492525
F 11.834746 20.585203 109.492525
F 25.176746 28.339603 110.027525
F 22.339446 27.141903 128.003525
F 2.782886 28.296903 111.922525
F 2.782886 20.577503 111.922525
F 11.739446 28.304703 112.219525
F 11.739446 20.585203 112.219525
F 20.590546 28.406903 112.445525
F 20.638746 20.743003 112.469525
F 2.665506 30.881803 115.556525
F 2.665506 23.162303 115.556525
F 11.612446 30.877903 115.856525
F 11.612446 23.158403 115.856525
F 20.322946 30.890203 116.249525
F 20.523646 23.410303 116.180525
F 5.055166 24.442903 111.987525
F 5.055166 32.162303 111.987525
F 13.966546 24.445003 112.297525
F 13.966546 32.164403 112.297525
F 22.970746 24.482603 112.565525
F 22.937346 32.026403 112.522525
F 4.928566 27.020103 115.624525
F 24.559646 28.293203 127.337525
F 4.928566 19.300603 115.624525
F 13.839546 27.018103 115.934525
F 13.839546 34.737603 115.934525
F 13.839546 19.298703 115.934525
F 22.847046 27.256803 115.991525
F 22.442346 24.586703 124.556525
F 22.564146 19.320903 115.922525
F 5.018346 27.020003 112.894525
F 15.702046 20.434203 126.952525
F 5.018346 19.300603 112.894525
F 13.934846 27.018103 113.206525
F 13.934846 34.737603 113.206525
F 13.934846 19.298703 113.206525
F 22.858846 27.021703 113.184525
F 6.872206 20.585003 123.883525
F 22.911946 19.252303 113.258525
F 5.147886 24.443203 109.257525
F 5.147886 32.162603 109.257525
F 14.061846 24.445003 109.569525
F 14.061846 32.164403 109.569525
F 18.493046 24.413003 109.885525
F 15.524446 30.872903 130.515525
F 7.253406 30.877903 112.973525
F 7.253406 23.158403 112.973525
F 16.120246 30.823203 113.321525
F 16.135746 23.123203 113.179525
F 25.122446 30.863503 113.671525
F 25.057046 23.116003 113.534525
F 7.380366 28.304603 109.336525
F 7.380366 20.585203 109.336525
F 25.122746 20.802103 109.998525
F 4.641266 32.163703 123.805525
F 22.925646 24.519703 109.913525
F 16.143846 28.334103 109.620525
F 7.284566 28.304603 112.064525
F 7.284566 20.585103 112.064525
F 16.186846 28.217403 112.420525
F 16.358846 20.598503 112.299525
F 25.299946 28.285103 112.693525
F 25.156346 20.717703 112.616525
F 7.157566 30.878003 115.700525
F 7.157566 23.158503 115.700525
F 16.179946 31.092703 116.079525
F 16.034046 23.411603 116.007525
F 24.753346 30.859903 116.383525
F 25.036146 23.159603 116.301525
F 0.383595 24.473903 119.162525
F 0.383596 32.193403 119.162525
F 9.258416 24.445003 119.415525
F 9.258416 32.164403 119.415525
F 18.174746 24.531403 119.697525
F 18.002946 32.149403 119.889525
F 0.165861 27.046803 122.750525
F 15.710846 28.266903 126.909525
F 0.165861 19.327403 122.750525
F 9.131386 27.018103 123.052525
F 9.131386 34.737603 123.052525
F 9.131386 19.298703 123.052525
F 18.144546 27.220303 123.207525
F 15.664746 22.949603 130.389525
F 18.026246 19.348903 123.453525
F 0.282759 27.037303 119.996525
F 6.775516 20.583603 126.610525
F 0.282759 19.317903 119.996525
F 9.226646 27.018103 120.324525
F 9.226646 34.737603 120.324525
F 9.226646 19.298603 120.324525
F 17.925646 27.056303 120.597525
F 6.748846 23.158903 127.504525
F 18.329846 19.237903 120.568525
F 0.358012 24.410603 116.417525
F 0.358012 32.130103 116.417525
F 9.353626 24.445003 116.687525
F 9.353626 32.164403 116.687525
F 18.202446 24.422503 117.093525
F 18.272946 32.356903 117.095525
F 2.549806 30.870303 120.099525
F 2.549806 23.150903 120.099525
F 11.453746 30.877903 120.402525
F 11.453746 23.158403 120.402525
F 20.319446 30.969303 120.928525
F 20.431546 23.308603 120.676525
F 2.671816 28.308603 116.462525
F 2.671816 20.589103 116.462525
F 11.580746 28.304703 116.765525
F 11.580746 20.585203 116.765525
F 20.428546 28.407503 117.093525
F 20.527946 20.795203 117.099525
F 2.559146 28.307603 119.186525
F 2.559146 20.588103 119.186525
F 11.485546 28.304703 119.493525
F 11.485546 20.585203 119.493525
F 20.374646 28.405503 119.930525
F 20.521646 20.631603 119.819525
F 2.443276 30.874303 122.818525
F 2.443276 23.154803 122.818525
F 11.358446 30.877903 123.129525
F 11.358446 23.158403 123.129525
F 20.292246 31.011103 123.587525
F 20.134246 23.347203 123.593525
F 4.801916 24.443403 119.261525
F 4.801916 32.162803 119.261525
F 13.712546 24.445003 119.570525
F 13.712546 32.164403 119.570525
F 22.631446 24.582203 119.807525
F 22.483646 32.212403 119.903525
F 4.673696 27.019603 122.897525
F 6.775516 28.303103 126.610525
F 4.673696 19.300103 122.897525
F 13.585546 27.018103 123.207525
F 13.585546 34.737603 123.207525
F 13.585546 19.298703 123.207525
F 22.524646 27.017603 123.554525
F 6.872206 28.304503 123.883525
F 22.514746 19.153203 123.556525
F 4.767266 27.020003 120.167525
F 24.750246 20.600103 124.522525
F 4.767266 19.300603 120.167525
F 13.680846 27.018103 120.480525
F 13.680846 34.737603 120.480525
F 13.680846 19.298703 120.480525
F 22.525946 27.056503 120.808525
F 6.748846 30.878303 127.504525
F 22.465146 19.150603 120.877525
F 4.891886 24.442703 116.530525
F 4.891886 32.162203 116.530525
F 13.807846 24.445003 116.843525
F 13.807846 32.164403 116.843525
F 22.703546 24.718203 117.039525
F 22.595246 32.066703 117.266525
F 6.999476 30.877903 120.246525
F 6.999476 23.158503 120.246525
F 15.794346 30.852203 120.551525
F 15.904746 23.128103 120.578525
F 24.748046 30.887003 120.903525
F 24.749146 23.164603 120.763525
F 7.126426 28.304603 116.610525
F 7.126426 20.585203 116.610525
F 16.010046 28.463003 116.812525
F 15.977846 20.633803 116.894525
F 24.976346 28.312603 117.291525
F 24.751546 20.487303 116.961525
F 7.030876 28.304603 119.337525
F 7.030876 20.585103 119.337525
F 15.694046 28.354003 119.598525
F 16.081046 20.493903 119.557525
F 24.715146 28.329403 119.907525
F 24.602446 20.535403 119.765525
F 6.903986 30.878003 122.974525
F 6.903986 23.158503 122.974525
F 15.726646 30.946003 123.342525
F 15.786446 23.068903 123.360525
F 24.597946 30.868003 123.774525
F 24.569146 23.177503 123.483525
F 0.013897 24.390503 126.363525
F 0.013897 32.110003 126.363525
F 9.006016 24.444903 126.686525
F 9.006016 32.164303 126.686525
F 17.995346 24.455703 126.893525
F 18.045446 32.170803 127.045525
F 15.811146 23.126403 127.590525
F 22.228446 19.245003 128.212525
F 20.063646 30.851403 130.859525
F 18.323146 32.251503 109.736525
F 6.688836 23.161603 130.224525
F 6.688836 30.881103 130.224525
F 8.920426 27.018303 130.302525
F 24.587846 28.412403 124.655525
F 8.920426 19.298903 130.302525
F 17.779546 19.151103 130.608525
F 22.382546 32.353503 124.560525
F 24.753946 30.858203 128.020525
F 0.010697 27.024403 127.095525
F 15.776346 20.528703 124.331525
F 0.010697 19.304903 127.095525
F 8.976666 27.018103 127.582525
F 8.976666 34.737503 127.582525
F 8.976666 19.298603 127.582525
F 17.906646 27.023203 128.052525
F 22.569546 34.595603 116.390525
F 17.849146 19.139603 127.844525
F 0.110164 24.410703 123.493525
F 0.110164 32.130203 123.493525
F 9.099686 24.445003 123.960525
F 9.099686 32.164403 123.960525
F 17.935146 24.665403 124.085525
F 18.067546 32.191203 124.304525
F 2.260436 30.873103 127.360525
F 2.260436 23.153703 127.360525
F 11.204146 30.877803 127.659525
F 11.204146 23.158303 127.659525
F 20.026846 30.838903 128.160525
F 20.267346 23.179603 128.230525
F 2.411356 28.308803 123.727525
F 2.411356 20.589303 123.727525
F 11.326746 28.304703 124.038525
F 11.326746 20.585203 124.038525
F 20.271946 28.426703 124.398525
F 20.293946 20.708903 124.365525
F 2.325776 28.310703 126.449525
F 2.325776 20.591203 126.449525
F 11.233146 28.304603 126.763525
F 11.233146 20.585103 126.763525
F 19.931346 28.331803 127.102525
F 20.087146 20.497103 127.107525
F 2.229746 30.893903 130.073525
F 2.229746 23.174403 130.073525
F 11.151246 30.876303 130.378525
F 11.151246 23.156903 130.378525
F 13.553846 32.164403 124.116525
F 4.641266 24.444203 123.805525
F 4.540356 24.443503 126.535525
F 4.540356 32.163003 126.535525
F 13.460246 24.444903 126.841525
F 13.460246 32.164303 126.841525
F 22.473046 24.313903 127.287525
F 22.417146 31.899103 127.267525
F 4.477196 27.007203 130.149525
F 4.477196 34.726703 130.149525
F 4.477196 19.287703 130.149525
F 13.378346 27.016603 130.456525
F 13.378346 34.736003 130.456525
F 13.378346 19.297103 130.456525
F 13.431246 19.298603 127.737525
F 24.675446 22.976803 128.319525
F 13.553846 24.445003 124.116525
F 4.509756 27.023503 127.437525
F 15.774146 28.404403 124.253525
F 4.509756 19.304003 127.437525
F 13.431246 27.018003 127.737525
F 13.431246 34.737503 127.737525
F 20.761546 20.566703 109.737525
F 20.173846 23.071403 130.812525
F 16.297846 20.520503 109.475525
F 17.803346 26.896803 130.808525
F 17.966546 34.791703 123.309525
F 22.124546 19.202803 130.861525
F 22.341646 27.058803 130.715525
F 24.424146 30.967103 130.888525
F 17.856846 34.589203 127.950525
F 17.524846 34.454903 130.703525
F 22.518246 34.782203 123.702525
F 22.831546 34.548303 113.592525
F 26.733946 26.937603 130.923525
F 4.434736 47.623003 2.733955
F 4.434736 39.903503 2.733955
F 13.317946 47.603503 3.054965
F 13.317946 39.884003 3.054965
F 22.147246 47.549003 3.346665
F 22.140846 39.779903 3.401195
F 4.300936 50.162803 6.354025
F 4.300936 42.443403 6.354025
F 13.195346 50.176503 6.675935
F 13.195346 42.457003 6.675935
F 22.252146 50.079203 7.064925
F 22.125146 42.464003 7.011885
F 4.394086 50.165603 3.653155
F 4.394086 42.446203 3.653155
F 13.288946 50.176603 3.950795
F 13.288946 42.457103 3.950795
F 22.112146 50.152903 4.319835
F 22.174046 42.354103 4.306755
F 4.431596 47.602203 0.031912
F 3.760526 47.617203 21.832825
F 4.431596 39.882803 0.031911
F 3.760526 39.897703 21.832825
F 13.370746 47.604903 0.335821
F 13.370746 39.885403 0.335821
F 17.359546 34.684703 18.827625
F 15.560946 43.639103 0.601140
F 6.601146 38.593403 3.719755
F 6.601146 46.312803 3.719755
F 15.319546 38.737703 4.063605
F 15.498546 46.315903 3.942415
F 24.261146 38.531503 4.572215
F 24.337646 46.182203 4.422725
F 6.676516 51.468403 0.103389
F 6.676516 36.029503 0.103389
F 6.676516 43.748903 0.103389
F 22.294446 47.367803 0.627510
F 15.741346 51.401603 0.356568
F 21.996546 34.763603 7.055555
F 19.840446 43.505603 0.518293
F 26.190746 50.219603 19.143025
F 26.268746 42.662203 19.253525
F 6.628396 51.466703 2.819535
F 6.628396 36.027803 2.819535
F 6.628396 43.747303 2.819535
F 24.475146 43.664203 0.671312
F 15.461846 36.069103 3.334755
F 15.495146 43.648803 3.232515
F 24.374146 35.702903 0.866578
F 24.448146 36.031603 3.419645
F 24.562946 43.686903 3.225215
F 6.505246 38.594003 6.440475
F 6.505246 46.313503 6.440475
F 15.323246 38.506503 6.855185
F 15.377146 46.408103 6.719315
F 24.003546 38.476103 7.375375
F 24.405046 46.116503 7.195215
F 8.860706 47.601503 2.901035
F 8.860706 39.882003 2.901035
F 17.579846 47.567803 3.177565
F 17.579146 39.870803 3.431295
F 10.460146 38.597403 21.144825
F 21.648646 50.185403 21.693125
F 8.737736 50.178503 6.521665
F 8.737736 42.459003 6.521665
F 17.553946 50.128603 6.805055
F 17.578046 42.379203 6.843505
F 8.579126 34.739603 11.064325
F 19.617146 43.907803 17.812225
F 8.831506 50.178603 3.793775
F 8.831506 42.459103 3.793775
F 17.750546 50.074203 4.123845
F 17.769246 42.409303 4.136325
F 8.483776 34.739603 13.794725
F 26.576246 42.302703 7.107675
F 8.915356 47.604903 0.180417
F 8.915356 39.885403 0.180416
F 17.823946 39.693303 0.602567
F 26.580146 42.309903 4.438755
F 11.061746 38.597503 3.873005
F 11.061746 46.316903 3.873005
F 19.956746 38.597403 4.150235
F 19.740946 46.270003 4.299265
F 11.143146 51.464503 0.257902
F 11.143146 36.025503 0.257902
F 11.143146 43.745003 0.257902
F 17.906646 47.612003 0.534350
F 19.800046 35.895103 0.547537
F 24.085646 38.648603 21.686925
F 11.090646 51.463103 2.977215
F 11.090646 36.024203 2.977215
F 11.090646 43.743703 2.977215
F 19.983946 51.601303 3.193055
F 19.780646 35.995703 3.206655
F 20.048146 43.789303 3.256245
F 10.968046 38.597403 6.598185
F 10.968046 46.316803 6.598185
F 19.726546 38.412603 6.993235
F 19.777446 46.245603 6.981985
F 4.174106 47.617203 9.989915
F 4.174106 39.897703 9.989915
F 13.068346 47.603403 10.312225
F 13.068346 39.883903 10.312225
F 22.047646 47.551303 10.624525
F 21.957846 39.680403 10.842425
F 4.047096 50.162703 13.626725
F 4.047096 42.443203 13.626725
F 12.941346 50.176503 13.949025
F 12.941346 42.457003 13.949025
F 22.032246 49.881803 14.137625
F 21.928246 42.253603 14.370725
F 4.141536 50.162703 10.922525
F 4.141536 42.443203 10.922525
F 13.036646 50.176503 11.221425
F 13.036646 42.457003 11.221425
F 21.998246 50.136603 11.495925
F 21.894546 42.340603 11.660725
F 4.268526 47.617203 7.285715
F 4.268526 39.897703 7.285715
F 13.163646 47.603403 7.584665
F 13.163646 39.883903 7.584665
F 22.052846 47.397603 7.798935
F 21.866146 39.884403 8.042825
F 6.346346 38.594103 10.989725
F 6.346346 46.313503 10.989725
F 15.315846 38.596703 11.273825
F 15.276146 46.460303 11.388925
F 24.066746 38.526603 11.998625
F 24.252946 46.238703 11.774625
F 6.473326 51.466303 7.353015
F 6.473326 36.027403 7.353015
F 6.473326 43.746903 7.353015
F 19.945346 51.455803 0.516404
F 15.319046 35.938603 7.746895
F 15.330046 43.811003 7.692625
F 19.901746 51.388903 10.362625
F 24.292146 35.849103 8.153775
F 24.479546 43.585603 8.167845
F 6.378226 51.466303 10.076625
F 6.378226 36.027403 10.076625
F 6.378226 43.746903 10.076625
F 15.387046 51.420903 7.646245
F 15.222946 36.002903 10.474725
F 15.318846 43.846003 10.548325
F 26.273746 50.236203 14.502425
F 24.083446 36.026803 10.886625
F 24.191346 43.695503 10.851625
F 6.251216 38.594103 13.713425
F 6.251216 46.313503 13.713425
F 15.190846 38.738703 14.094325
F 15.218746 46.371703 14.034925
F 24.009746 38.542003 14.651925
F 24.068246 46.277903 14.593625
F 8.610786 47.601403 10.157925
F 8.610786 39.881903 10.157925
F 17.617246 47.641503 10.415225
F 17.573946 39.921403 10.515425
F 8.229776 34.739603 21.068225
F 24.322046 51.524803 3.437325
F 8.483776 50.178503 13.794725
F 8.483776 42.459003 13.794725
F 17.426046 50.225003 14.007825
F 17.490546 42.261503 14.100925
F 8.737736 34.739603 6.521665
F 19.470046 38.553903 21.501625
F 8.579126 50.178503 11.064325
F 8.579126 42.459003 11.064325
F 17.573446 50.210603 11.309825
F 17.474346 42.502103 11.482125
F 19.816346 51.379903 14.884025
F 8.325136 34.739603 18.337925
F 8.706126 47.601403 7.427625
F 8.706126 39.881903 7.427625
F 17.549246 47.635503 7.773605
F 17.491546 39.880303 7.864125
F 24.056746 51.437503 15.393925
F 10.460146 46.316803 21.144825
F 10.809346 38.597403 11.143625
F 10.809346 46.316803 11.143625
F 19.672446 38.503103 11.622025
F 19.839846 46.296403 11.385525
F 10.936346 51.463003 7.506855
F 10.936346 36.024103 7.506855
F 10.936346 43.743603 7.506855
F 26.540446 39.808103 3.773255
F 19.797646 35.787603 7.972195
F 19.766846 43.688403 7.869995
F 10.841146 51.463003 10.234425
F 10.841146 36.024103 10.234425
F 10.841146 43.743603 10.234425
F 19.822846 51.491903 7.670165
F 19.626246 35.886803 10.708925
F 19.748346 43.634403 10.569525
F 10.714146 38.597403 13.871225
F 10.714146 46.316803 13.871225
F 19.639546 38.440303 14.277625
F 19.586946 46.270703 14.119825
F 3.920106 47.617203 17.263425
F 3.920106 39.897703 17.263425
F 12.814346 47.603403 17.585725
F 12.814346 39.883903 17.585725
F 21.749046 47.582903 17.999325
F 21.730446 39.978403 18.064725
F 3.793096 50.162703 20.900225
F 3.793096 42.443203 20.900225
F 12.687346 50.176503 21.222525
F 12.687346 42.457003 21.222525
F 19.447446 36.055203 17.688525
F 24.100446 51.435103 18.158125
F 3.887536 50.162703 18.196025
F 3.887536 42.443203 18.196025
F 12.782646 50.176503 18.494925
F 12.782646 42.457003 18.494925
F 21.668146 50.204403 18.912325
F 21.721346 42.602403 18.841925
F 4.014526 47.617203 14.559225
F 4.014526 39.897703 14.559225
F 12.909646 47.603403 14.858225
F 12.909646 39.883903 14.858225
F 21.677146 47.405403 15.250625
F 21.874246 39.858603 15.285725
F 6.092346 38.594103 18.263325
F 6.092346 46.313503 18.263325
F 15.117146 38.773603 18.578425
F 15.095246 46.423803 18.559125
F 23.933646 38.687003 18.921725
F 23.977646 46.544403 19.091125
F 6.219336 51.466303 14.626525
F 6.219336 36.027403 14.626525
F 6.219336 43.746903 14.626525
F 19.597646 51.471003 17.579825
F 15.145746 36.063703 14.930225
F 15.392046 43.705303 14.981325
F 21.833046 42.452303 21.602025
F 24.006046 35.834303 15.376825
F 24.022446 43.554103 15.698325
F 6.124226 51.466303 17.350225
F 6.124226 36.027403 17.350225
F 6.124226 43.746903 17.350225
F 15.508546 35.881003 0.626723
F 15.222046 36.102103 17.717525
F 14.984946 43.896703 17.749325
F 15.142446 51.415703 14.975125
F 24.030546 35.991503 18.125625
F 24.017346 43.905203 18.327025
F 5.997226 38.594103 20.986925
F 5.997226 46.313503 20.986925
F 14.914446 38.597303 21.300325
F 14.914446 46.316803 21.300325
F 13.288946 34.737703 3.950795
F 24.284546 51.455103 0.635835
F 8.356786 47.601403 17.431525
F 8.356786 39.881903 17.431525
F 17.285146 47.742403 17.775725
F 17.444046 40.118103 18.008825
F 15.580446 51.455403 2.969775
F 26.161646 47.685403 15.518825
F 8.229776 50.178503 21.068225
F 8.229776 42.459003 21.068225
F 19.346946 46.216903 21.529325
F 26.170146 39.901103 15.591925
F 24.288346 51.502903 8.089595
F 26.314746 40.020803 18.283725
F 8.325136 50.178503 18.337925
F 8.325136 42.459003 18.337925
F 17.279546 50.324403 18.551725
F 17.404346 42.752503 18.786525
F 15.315246 51.359803 10.324525
F 17.166146 50.074103 21.425025
F 8.452126 47.601403 14.701125
F 8.452126 39.881903 14.701125
F 17.336146 47.523603 15.045925
F 17.416746 39.788703 15.243925
F 8.831506 34.739603 3.793775
F 26.279946 42.499003 14.852825
F 10.555346 38.597403 18.417125
F 10.555346 46.316803 18.417125
F 19.569546 38.627403 18.799125
F 19.447646 46.310303 18.806525
F 10.682346 51.463003 14.780425
F 10.682346 36.024103 14.780425
F 10.682346 43.743603 14.780425
F 26.146446 47.794903 18.252225
F 19.467746 35.793203 14.919425
F 19.696446 43.661303 15.024325
F 10.587146 51.463003 17.508025
F 10.587146 36.024103 17.508025
F 10.587146 43.743603 17.508025
F 14.992446 51.723003 17.613825
F 17.244446 42.549403 21.393925
F 24.217446 51.485803 10.752325
F 22.034446 39.751703 0.538220
F 26.527146 50.233303 4.320625
F 26.514446 50.358903 11.709025
F 26.284446 39.929603 11.147225
F 26.321246 47.779703 8.150835
F 26.399446 47.748203 10.841425
F 26.364746 42.492903 12.141025
F 26.755246 47.412103 0.857136
F 26.534346 39.873203 1.031385
F 26.538546 50.322003 7.136565
F 17.384046 34.622703 11.323525
F 26.282446 34.762103 11.974425
F 21.777846 34.536603 11.474125
F 26.236446 34.773703 19.202025
F 21.811946 34.874003 21.687725
F 21.680246 34.797603 18.984625
F 26.328846 50.308303 21.866425
F 26.269246 34.715603 21.889525
F 26.524446 50.156103 0.028773
F 3.666106 47.617203 24.537025
F 3.666106 39.897703 24.537025
F 12.560346 47.603403 24.859325
F 12.560346 39.883903 24.859325
F 21.617646 47.610103 25.253825
F 21.646746 39.949803 25.223125
F 3.539096 50.162703 28.173825
F 3.539096 42.443203 28.173825
F 12.433346 50.176503 28.496125
F 12.433346 42.457003 28.496125
F 21.310246 50.228703 28.860925
F 21.254946 42.367503 28.855625
F 3.633536 50.162703 25.469625
F 3.633536 42.443203 25.469625
F 12.528646 50.176503 25.768525
F 12.528646 42.457003 25.768525
F 21.336046 50.178403 26.218825
F 21.517246 42.450803 26.176725
F 2.998536 47.617203 43.653425
F 2.998536 39.897703 43.653425
F 12.655646 47.603403 22.131725
F 12.655646 39.883903 22.131725
F 25.797646 50.273003 26.267125
F 26.005746 42.437903 26.284725
F 5.838346 38.594103 25.536825
F 5.838346 46.313503 25.536825
F 14.755746 38.597303 25.846325
F 14.755746 46.316803 25.846325
F 24.011046 38.570003 26.235925
F 23.749846 46.334503 26.348725
F 5.965336 51.466303 21.900025
F 5.965336 36.027403 21.900025
F 5.965336 43.746903 21.900025
F 14.882746 51.463103 22.209525
F 14.882746 36.024203 22.209525
F 14.882746 43.743603 22.209525
F 7.467786 34.739603 42.888925
F 25.633546 50.182403 33.477825
F 16.389946 50.175703 43.307225
F 5.870236 51.466303 24.623725
F 5.870236 36.027403 24.623725
F 5.870236 43.746903 24.623725
F 14.787446 51.463103 24.937125
F 14.787446 36.024203 24.937125
F 14.787446 43.743603 24.937125
F 26.250546 39.891203 25.490625
F 24.125546 35.997203 25.416525
F 23.860646 43.845103 25.209525
F 5.743226 38.594103 28.260525
F 5.743226 46.313503 28.260525
F 14.660446 38.597303 28.573825
F 14.660446 46.316803 28.573825
F 23.774746 38.764703 28.910625
F 23.595046 46.287703 29.000325
F 8.102786 47.601403 24.705025
F 8.102786 39.881903 24.705025
F 16.994346 47.490403 24.928825
F 17.057546 39.752503 25.040825
F 26.105746 47.579703 22.567025
F 19.496246 43.686103 22.307625
F 7.975776 50.178503 28.341825
F 7.975776 42.459003 28.341825
F 16.972746 50.093003 28.655525
F 16.837046 42.354703 28.657625
F 25.602346 42.512703 33.641125
F 25.748446 42.604403 36.441625
F 8.071136 50.178503 25.611425
F 8.071136 42.459003 25.611425
F 16.790646 50.076003 25.877325
F 16.950846 42.332803 25.878825
F 19.452646 51.693403 22.424925
F 19.400846 36.105803 22.491325
F 8.198126 47.601403 21.974725
F 8.198126 39.881903 21.974725
F 26.313746 39.901003 22.665225
F 25.937146 42.383803 29.043125
F 18.656646 46.280303 43.486025
F 7.817136 34.739603 32.885025
F 10.301346 38.597403 25.690725
F 10.301346 46.316803 25.690725
F 19.353746 38.815103 26.231925
F 19.290946 46.138803 25.890325
F 10.428346 51.463003 22.053925
F 10.428346 36.024103 22.053925
F 10.428346 43.743603 22.053925
F 25.950946 47.583303 29.867725
F 23.908146 43.879803 22.618525
F 25.888446 50.123403 29.098625
F 10.333146 51.463003 24.781525
F 10.333146 36.024103 24.781525
F 10.333146 43.743603 24.781525
F 21.003046 50.272003 43.386925
F 19.433146 36.290003 25.276125
F 19.177346 43.560903 25.114325
F 10.206146 38.597403 28.418325
F 10.206146 46.316803 28.418325
F 19.179746 38.684903 28.883725
F 19.070446 46.330303 28.541525
F 3.412106 47.617203 31.810525
F 3.412106 39.897703 31.810525
F 12.306346 47.603403 32.132825
F 12.306346 39.883903 32.132825
F 21.198846 47.613603 32.292325
F 21.338546 39.869403 32.731925
F 3.285096 50.162703 35.447325
F 3.285096 42.443203 35.447325
F 12.179346 50.176503 35.769625
F 12.179346 42.457003 35.769625
F 21.255646 50.086803 36.002325
F 21.431446 42.428303 35.999825
F 3.379536 50.162703 32.743125
F 3.379536 42.443203 32.743125
F 12.274646 50.176503 33.042025
F 12.274646 42.457003 33.042025
F 21.037946 50.083603 33.263625
F 21.112046 42.481203 33.307425
F 3.506526 47.617203 29.106325
F 3.506536 39.897703 29.106325
F 12.401646 47.603403 29.405325
F 12.401646 39.883903 29.405325
F 21.298546 47.647703 29.584325
F 21.470046 39.932703 29.978425
F 5.584346 38.594103 32.810425
F 5.584346 46.313503 32.810425
F 14.501746 38.597303 33.119825
F 14.501746 46.316803 33.119825
F 23.593746 38.763503 33.644425
F 23.268346 46.390403 33.431725
F 5.711336 51.466303 29.173625
F 5.711336 36.027403 29.173625
F 5.711336 43.746903 29.173625
F 14.628746 51.463103 29.483025
F 14.628746 36.024203 29.483025
F 14.628746 43.743603 29.483025
F 23.384246 51.535403 39.806125
F 23.750846 36.127503 29.749025
F 23.550046 43.648603 29.841525
F 5.616236 51.466303 31.897325
F 5.616236 36.027403 31.897325
F 5.616236 43.746903 31.897325
F 14.533446 51.463103 32.210625
F 14.533446 36.024203 32.210625
F 14.533446 43.743603 32.210625
F 19.031546 51.601103 29.778825
F 23.476946 36.218403 32.611825
F 23.343446 43.640203 32.497425
F 5.489226 38.594103 35.534025
F 5.489226 46.313503 35.534025
F 14.406446 38.597303 35.847425
F 14.406446 46.316803 35.847425
F 23.471346 38.562103 36.356425
F 23.326646 46.351103 36.231125
F 7.848796 47.601403 31.978625
F 7.848796 39.881903 31.978625
F 16.840046 47.549903 32.190725
F 16.821146 39.954803 32.394425
F 25.805146 47.569003 32.716425
F 17.077446 39.945003 22.300525
F 7.721776 50.178503 35.615325
F 7.721776 42.459003 35.615325
F 16.792946 50.172603 35.912125
F 16.805846 42.523203 36.024525
F 25.706746 50.167903 36.238025
F 24.047646 36.138103 22.684425
F 7.817136 50.178503 32.885025
F 7.817136 42.459003 32.885025
F 16.711946 50.032403 33.082425
F 16.730646 42.502903 33.236225
F 21.379046 47.560303 22.567925
F 21.806246 39.744903 22.423925
F 7.944126 47.601403 29.248225
F 7.944126 39.881903 29.248225
F 16.800046 47.611903 29.481425
F 16.878746 39.889603 29.612725
F 19.087946 51.519803 25.180925
F 18.737846 51.437003 39.874025
F 10.047346 38.597403 32.964225
F 10.047346 46.316803 32.964225
F 19.071846 38.630603 33.289125
F 18.873746 46.323903 33.368725
F 10.174346 51.463003 29.327525
F 10.174346 36.024103 29.327525
F 10.174346 43.743603 29.327525
F 23.401546 51.317703 32.469725
F 19.023846 36.076703 29.672225
F 18.978246 43.757203 29.537925
F 10.079146 51.463003 32.055125
F 10.079146 36.024103 32.055125
F 10.079146 43.743603 32.055125
F 7.721776 34.739603 35.615325
F 19.062646 36.170303 32.480025
F 18.965246 43.767003 32.382425
F 9.952106 38.597403 35.691925
F 9.952106 46.316803 35.691925
F 18.954846 38.478603 36.135925
F 18.858146 46.260003 36.019225
F 3.158106 47.617203 39.084125
F 3.158116 39.897703 39.084125
F 12.052346 47.603403 39.406425
F 12.052346 39.883903 39.406425
F 21.071346 47.562103 39.929925
F 21.116246 39.917903 39.568325
F 3.031096 50.162703 42.720925
F 3.031096 42.443203 42.720925
F 11.925346 50.176503 43.043225
F 11.925346 42.457003 43.043225
F 23.557846 51.600303 25.534125
F 23.545246 36.027903 39.947825
F 3.125546 50.162703 40.016725
F 3.125546 42.443203 40.016725
F 12.020646 50.176503 40.315625
F 12.020646 42.457003 40.315625
F 21.046546 50.160103 40.689825
F 21.226346 42.529303 40.621025
F 3.252536 47.617203 36.379925
F 3.252536 39.897703 36.379925
F 12.147646 47.603403 36.678825
F 12.147646 39.883903 36.678825
F 21.147446 47.552703 37.052825
F 21.261446 39.966103 36.921425
F 5.330356 38.594103 40.083925
F 5.330356 46.313503 40.083925
F 14.247746 38.597303 40.393425
F 14.247746 46.316803 40.393425
F 23.264646 38.704403 40.646625
F 23.406646 46.392403 40.763525
F 5.457336 51.466303 36.447125
F 5.457336 36.027403 36.447125
F 5.457336 43.746903 36.447125
F 14.374746 51.463103 36.756625
F 14.374746 36.024203 36.756625
F 14.374746 43.743603 36.756625
F 16.445946 42.607903 43.219125
F 25.977346 39.886403 30.075425
F 23.429746 43.954203 37.412825
F 5.362236 51.466303 39.170825
F 5.362236 36.027403 39.170825
F 5.362236 43.746903 39.170825
F 14.279446 51.463103 39.484225
F 14.279446 36.024203 39.484225
F 14.279446 43.743603 39.484225
F 18.909746 51.506903 32.388825
F 23.793746 51.538403 22.763525
F 23.573446 43.665703 40.081325
F 5.235226 38.594103 42.807625
F 5.235226 46.313503 42.807625
F 14.152446 38.597303 43.120925
F 14.152446 46.316803 43.120925
F 19.044846 51.418703 37.015325
F 8.071136 34.739603 25.611425
F 7.594796 47.601403 39.252125
F 7.594796 39.881903 39.252125
F 16.608846 47.405803 39.678925
F 16.456446 39.991103 39.647325
F 25.537246 47.614903 39.750325
F 25.603046 39.849103 39.899525
F 7.467786 50.178503 42.888925
F 7.467786 42.459003 42.888925
F 23.757446 46.515703 21.734025
F 23.625946 51.473103 29.796525
F 23.491646 35.980703 37.254125
F 23.381946 51.205503 37.138325
F 7.563136 50.178503 40.158525
F 7.563136 42.459003 40.158525
F 16.576246 50.079403 40.648825
F 16.511546 42.540303 40.569925
F 25.431846 50.145603 40.787125
F 25.859646 42.404503 40.979225
F 7.690126 47.601403 36.521825
F 7.690126 39.881903 36.521825
F 16.721246 47.540503 36.966125
F 16.583646 39.837203 36.809625
F 25.575546 47.694903 37.040925
F 25.784746 39.862403 37.216025
F 9.793366 38.597403 40.237825
F 9.793366 46.316803 40.237825
F 18.702246 38.781703 40.338325
F 18.862246 46.357403 40.783025
F 9.920356 51.463003 36.601025
F 9.920356 36.024103 36.601025
F 9.920356 43.743603 36.601025
F 17.217246 47.427603 22.238225
F 18.613546 35.917503 36.991625
F 19.125246 43.579603 36.948225
F 9.825116 51.463003 39.328625
F 9.825116 36.024103 39.328625
F 9.825116 43.743603 39.328625
F 25.773446 39.893403 32.712425
F 18.948546 36.062503 39.656425
F 18.729846 43.731803 39.687525
F 9.698106 38.597403 42.965425
F 9.698106 46.316803 42.965425
F 26.068446 47.780703 25.398425
F 7.563136 34.739603 40.158525
F 7.975776 34.739603 28.341825
F 18.570846 38.750003 43.324425
F 20.925646 42.357603 43.296925
F 16.992846 34.708303 28.658325
F 26.301146 42.585103 21.830025
F 23.030246 38.519803 43.408125
F 26.002446 35.024303 29.121425
F 25.627146 34.781503 40.977325
F 25.658946 34.738403 33.536425
F 25.527346 34.600803 43.742725
F 25.681146 34.815303 36.276525
F 16.524146 34.569903 35.962625
F 23.232946 46.271203 43.410525
F 25.428846 42.524503 43.677425
F 2.904116 47.617203 46.357625
F 2.904116 39.897703 46.357625
F 11.798346 47.603403 46.679925
F 11.798346 39.883903 46.679925
F 21.120246 47.810403 46.979225
F 20.857646 40.132303 47.033225
F 2.777106 50.162703 49.994425
F 2.777106 42.443203 49.994425
F 11.671346 50.176503 50.316725
F 11.671346 42.457003 50.316725
F 20.860246 50.034503 51.044525
F 20.753446 42.764003 50.773125
F 2.871546 50.162703 47.290225
F 2.871546 42.443203 47.290225
F 11.766646 50.176503 47.589125
F 11.766646 42.457003 47.589125
F 20.927046 50.266203 48.321725
F 20.661346 42.603603 48.105725
F 2.236536 47.617203 65.474125
F 2.236546 39.897703 65.474125
F 11.893646 47.603403 43.952425
F 11.893646 39.883903 43.952425
F 23.182746 36.242503 47.316525
F 20.964046 47.617903 44.241125
F 5.076356 38.594103 47.357525
F 5.076356 46.313503 47.357525
F 13.993746 38.597303 47.666925
F 13.993746 46.316803 47.666925
F 22.913346 38.792903 48.129325
F 23.097846 46.222503 48.104925
F 5.203346 51.466303 43.720725
F 5.203346 36.027403 43.720725
F 5.203346 43.746903 43.720725
F 14.120746 51.463103 44.030125
F 14.120746 36.024203 44.030125
F 14.120746 43.743603 44.030125
F 18.168946 51.347003 58.762225
F 25.225446 47.707303 44.536225
F 22.968046 43.728003 44.309925
F 5.108236 51.466303 46.444425
F 5.108236 36.027403 46.444425
F 5.108236 43.746903 46.444425
F 14.025446 51.463103 46.757725
F 14.025446 36.024203 46.757725
F 14.025446 43.743603 46.757725
F 6.801146 34.739603 61.979225
F 18.794746 43.719803 44.316825
F 23.005646 43.688503 47.082025
F 4.981236 38.594103 50.081125
F 4.981236 46.313503 50.081125
F 13.898446 38.597303 50.394525
F 13.898446 46.316803 50.394525
F 22.968346 38.833803 50.959125
F 22.974746 46.221203 50.707525
F 7.340796 47.601403 46.525725
F 7.340796 39.881903 46.525725
F 16.323446 47.589703 47.024225
F 16.245946 39.992003 46.753225
F 25.388646 47.499903 47.214725
F 25.254046 39.900103 47.098925
F 7.213786 50.178503 50.162425
F 7.213786 42.459003 50.162425
F 16.300846 50.298003 50.475725
F 16.206946 42.481603 50.444425
F 25.247046 50.226803 50.811225
F 25.248846 42.662403 50.715125
F 7.309136 50.178503 47.432125
F 7.309136 42.459003 47.432125
F 16.369646 50.360103 47.769225
F 16.169746 42.458003 47.775525
F 25.211846 50.035203 48.034325
F 25.205646 42.398803 47.966125
F 7.436136 47.601403 43.795325
F 7.436136 39.881903 43.795325
F 18.701746 51.585703 46.860025
F 20.443646 50.359703 65.208225
F 23.102446 51.577903 51.720925
F 18.632546 51.420803 44.115125
F 9.539366 38.597403 47.511325
F 9.539366 46.316803 47.511325
F 18.565346 38.714003 47.579525
F 18.670346 46.463803 47.871525
F 9.666356 51.463003 43.874625
F 9.666356 36.024103 43.874625
F 9.666356 43.743603 43.874625
F 7.055146 34.739603 54.705625
F 23.215846 35.977803 44.479925
F 20.932746 39.845703 44.385225
F 9.571116 51.463003 46.602225
F 9.571116 36.024103 46.602225
F 9.571116 43.743603 46.602225
F 24.974546 42.591503 65.500725
F 18.683146 35.956603 47.068025
F 18.563946 43.887203 47.141725
F 9.444106 38.597403 50.239025
F 9.444106 46.316803 50.239025
F 18.717946 38.607403 50.341525
F 18.478346 46.612103 50.583425
F 2.650116 47.617203 53.631225
F 2.650116 39.897703 53.631225
F 11.544346 47.603403 53.953525
F 11.544346 39.883903 53.953525
F 20.632446 47.552903 54.393325
F 20.698046 39.828503 54.345425
F 2.523106 50.162703 57.268025
F 2.523106 42.443203 57.268025
F 11.417346 50.176503 57.590325
F 11.417346 42.457003 57.590325
F 20.480646 50.091103 57.941425
F 20.653146 42.355903 58.025525
F 2.617546 50.162703 54.563825
F 2.617546 42.443203 54.563825
F 11.512646 50.176503 54.862725
F 11.512646 42.457003 54.862725
F 20.579746 50.144203 55.194725
F 20.649146 42.481103 55.241325
F 2.744536 47.617203 50.927025
F 2.744536 39.897703 50.927025
F 11.639646 47.603403 51.225925
F 11.639646 39.883903 51.225925
F 20.776246 47.429203 51.670825
F 20.590246 40.163203 51.615525
F 4.822356 38.594103 54.631025
F 4.822356 46.313503 54.631025
F 13.739746 38.597303 54.940425
F 13.739746 46.316803 54.940425
F 23.079746 38.689703 55.362725
F 22.915746 46.275403 55.163625
F 4.949346 51.466303 50.994225
F 4.949346 36.027403 50.994225
F 4.949346 43.746903 50.994225
F 13.866746 51.463103 51.303725
F 13.866746 36.024203 51.303725
F 13.866746 43.743603 51.303725
F 23.125046 51.588703 44.402125
F 23.053046 36.210303 51.809325
F 23.103946 43.832503 51.795725
F 4.854236 51.466303 53.717925
F 4.854236 36.027403 53.717925
F 4.854236 43.746903 53.717925
F 13.771446 51.463103 54.031325
F 13.771446 36.024203 54.031325
F 13.771446 43.743603 54.031325
F 17.976646 38.712403 65.025725
F 23.064246 36.038903 54.474225
F 23.074346 43.535703 54.384625
F 4.727236 38.594103 57.354725
F 4.727236 46.313503 57.354725
F 13.644446 38.597303 57.668025
F 13.644446 46.316803 57.668025
F 22.899846 38.756503 58.149125
F 22.751946 46.316603 57.922525
F 7.086796 47.601403 53.799225
F 7.086796 39.881903 53.799225
F 16.134546 47.589903 54.087725
F 16.126546 39.876203 54.089625
F 25.262546 47.754103 54.454025
F 25.477546 39.693503 54.493125
F 6.959786 50.178503 57.436025
F 6.959786 42.459003 57.436025
F 15.863446 50.207603 57.728025
F 15.797146 42.451303 57.718625
F 25.143946 50.268303 58.356025
F 25.276146 42.458903 58.120225
F 7.055146 50.178503 54.705625
F 7.055146 42.459003 54.705625
F 16.097846 50.178703 54.948025
F 15.991346 42.518403 55.011725
F 24.966746 50.167503 55.441425
F 25.422746 42.294303 55.409725
F 7.182136 47.601403 51.068925
F 7.182136 39.881903 51.068925
F 16.188946 47.707803 51.461925
F 16.375446 39.796003 51.334125
F 25.093246 47.507703 51.765325
F 25.326246 40.044403 51.618925
F 9.285366 38.597403 54.784925
F 9.285366 46.316803 54.784925
F 18.375346 38.619903 55.062125
F 18.339146 46.372203 55.249325
F 9.412356 51.463003 51.148125
F 9.412356 36.024103 51.148125
F 9.412356 43.743603 51.148125
F 18.361646 51.427003 54.361625
F 18.539146 36.116303 51.564425
F 18.387846 44.022203 51.437225
F 9.317116 51.463003 53.875725
F 9.317116 36.024103 53.875725
F 9.317116 43.743603 53.875725
F 16.304946 47.564003 44.161325
F 18.394146 36.028203 54.310425
F 18.346046 43.761603 54.238825
F 9.190106 38.597403 57.512525
F 9.190106 46.316803 57.512525
F 18.262546 38.575303 57.830625
F 18.262046 45.972003 57.899825
F 2.396116 47.617203 60.904725
F 2.396116 39.897703 60.904725
F 11.290346 47.603403 61.227025
F 11.290346 39.883903 61.227025
F 20.350946 47.815303 61.417725
F 20.489246 39.863003 61.516425
F 2.269106 50.162703 64.541525
F 2.269106 42.443203 64.541525
F 11.163346 50.176503 64.863825
F 11.163346 42.457003 64.863825
F 16.196946 40.041703 44.111925
F 18.112346 51.589103 61.397025
F 2.363546 50.162703 61.837325
F 2.363546 42.443203 61.837325
F 11.258646 50.176503 62.136225
F 11.258646 42.457003 62.136225
F 20.488046 50.220503 62.386125
F 20.492846 42.502903 62.575225
F 2.490536 47.617203 58.200525
F 2.490536 39.897703 58.200525
F 11.385646 47.603403 58.499525
F 11.385646 39.883903 58.499525
F 20.488346 47.495003 58.707925
F 20.524046 39.771303 58.739225
F 4.568356 38.594103 61.904625
F 4.568356 46.313503 61.904625
F 13.485746 38.597303 62.214025
F 13.485746 46.316803 62.214025
F 22.560246 38.454203 62.586525
F 22.789546 46.448603 62.412025
F 4.695346 51.466303 58.267825
F 4.695346 36.027403 58.267825
F 4.695346 43.746903 58.267825
F 13.612746 51.463103 58.577225
F 13.612746 36.024203 58.577225
F 13.612746 43.743603 58.577225
F 15.811946 42.539703 64.874425
F 22.844946 36.129703 58.641225
F 22.898046 43.579303 58.884825
F 4.600246 51.466303 60.991425
F 4.600246 36.027403 60.991425
F 4.600246 43.746903 60.991425
F 13.517446 51.463103 61.304825
F 13.517446 36.024203 61.304825
F 13.517446 43.743603 61.304825
F 20.620646 34.669903 55.136625
F 22.708846 35.962403 61.348625
F 22.804746 43.792603 61.676425
F 4.473236 38.594103 64.628225
F 4.473236 46.313503 64.628225
F 13.390446 38.597303 64.941625
F 13.390446 46.316803 64.941625
F 15.720646 50.185603 64.982125
F 22.722646 51.552903 61.771625
F 6.832796 47.601403 61.072825
F 6.832796 39.881903 61.072825
F 15.744746 47.586703 61.548825
F 15.786446 39.807203 61.385325
F 25.139346 47.804203 61.862625
F 25.012846 39.798003 61.879425
F 6.705786 50.178503 64.709525
F 6.705786 42.459003 64.709525
F 22.836446 51.441303 54.417825
F 22.685446 51.388403 58.995125
F 23.052346 51.377003 47.175225
F 6.705786 34.739603 64.709525
F 6.801146 50.178503 61.979225
F 6.801146 42.459003 61.979225
F 15.818146 50.249503 62.254125
F 15.836946 42.541503 62.146825
F 25.073446 50.408903 62.654125
F 24.917946 42.351703 62.791925
F 6.928136 47.601403 58.342425
F 6.928136 39.881903 58.342425
F 15.930846 47.469503 58.532325
F 16.010746 39.897503 58.662225
F 24.973946 47.674303 59.178325
F 25.123746 39.980603 59.150025
F 9.031376 38.597403 62.058425
F 9.031376 46.316803 62.058425
F 18.288446 38.548503 62.286025
F 18.058346 46.525803 62.412625
F 9.158356 51.463003 58.421625
F 9.158356 36.024103 58.421625
F 9.158356 43.743603 58.421625
F 18.041846 46.262503 65.206525
F 18.290646 35.868203 58.779425
F 18.129846 43.413303 58.815625
F 9.063116 51.463003 61.149325
F 9.063116 36.024103 61.149325
F 9.063116 43.743603 61.149325
F 18.499946 51.519703 51.591225
F 18.069546 35.936303 61.490925
F 18.339646 43.841003 61.618525
F 8.936116 38.597403 64.786125
F 8.936116 46.316803 64.786125
F 6.959786 34.739603 57.436025
F 25.447946 50.424803 43.524625
F 7.213786 34.739603 50.162425
F 7.309136 34.739603 47.432125
F 18.595146 36.159703 44.210525
F 25.311646 39.808703 44.431725
F 24.868046 50.215103 65.357125
F 20.478246 42.413903 65.198825
F 22.676246 38.580203 65.379825
F 24.928746 34.715303 65.195325
F 20.795846 34.970003 50.661525
F 25.276446 34.623403 55.307825
F 25.256146 34.855203 48.167425
F 24.908546 34.869203 62.503025
F 16.420046 34.767903 47.627625
F 20.618646 34.701003 57.863225
F 16.036846 34.816503 57.653925
F 15.735446 34.784703 65.151125
F 20.558846 34.697003 62.592125
F 16.319146 34.993403 50.497725
F 15.667846 34.603103 62.228825
F 22.706346 46.467803 65.170825
F 2.142116 47.617203 68.178325
F 2.142116 39.897703 68.178325
F 11.036346 47.603403 68.500625
F 11.036346 39.883903 68.500625
F 19.996546 47.681703 68.702425
F 20.244046 39.923603 68.739625
F 2.015106 50.162703 71.815125
F 2.015106 42.443203 71.815125
F 10.909346 50.176503 72.137425
F 10.909346 42.457003 72.137425
F 19.980146 50.163803 72.482725
F 19.791746 42.400203 72.284525
F 2.109546 50.162703 69.110925
F 2.109556 42.443203 69.110925
F 11.004646 50.176503 69.409825
F 11.004646 42.457003 69.409825
F 19.992646 50.333303 69.670625
F 20.086446 42.528303 69.604225
F 1.474546 47.617203 87.294725
F 1.474546 39.897703 87.294725
F 11.131646 47.603403 65.773025
F 11.131646 39.883903 65.773025
F 19.785446 34.907303 79.574925
F 24.853546 39.921903 66.453425
F 4.314356 38.594103 69.178125
F 4.314356 46.313503 69.178125
F 13.231746 38.597303 69.487525
F 13.231746 46.316803 69.487525
F 22.319346 38.603303 69.774325
F 22.256946 46.527103 69.743625
F 4.441346 51.466303 65.541325
F 4.441346 36.027403 65.541325
F 4.441346 43.746903 65.541325
F 13.358746 51.463103 65.850825
F 13.358746 36.024203 65.850825
F 13.358746 43.743603 65.850825
F 22.636246 36.001903 66.279925
F 6.293146 34.739603 76.526325
F 22.553946 51.508203 66.292525
F 4.346246 51.466303 68.265025
F 4.346246 36.027403 68.265025
F 4.346246 43.746903 68.265025
F 13.263446 51.463103 68.578425
F 13.263446 36.024203 68.578425
F 13.263446 43.743603 68.578425
F 21.822846 51.364003 80.534525
F 22.474246 36.068803 68.948625
F 22.387446 43.834103 68.986825
F 4.219236 38.594103 71.901825
F 4.219236 46.313503 71.901825
F 13.136446 38.597303 72.215125
F 13.136446 46.316803 72.215125
F 22.282946 38.650703 72.507125
F 22.328146 46.481403 72.535525
F 6.578806 47.601403 68.346325
F 6.578806 39.881903 68.346325
F 15.487546 47.853803 68.625825
F 15.427146 39.886503 68.628925
F 24.608946 47.712303 68.943825
F 24.630946 40.057303 69.142925
F 6.451796 50.178503 71.983125
F 6.451796 42.459003 71.983125
F 15.341346 50.075903 72.360125
F 15.376446 42.408703 72.398625
F 24.599046 50.102003 72.564725
F 24.332446 42.616003 72.555125
F 6.547146 50.178503 69.252725
F 6.547146 42.459003 69.252725
F 15.589946 50.305403 69.709125
F 15.390146 42.453603 69.595925
F 24.642246 50.372703 69.686525
F 24.561646 42.544303 69.710625
F 6.674136 47.601403 65.616025
F 6.674136 39.881903 65.616025
F 21.464646 46.407403 86.950425
F 15.697046 47.592703 65.774125
F 21.636646 38.695903 86.954625
F 20.378046 39.839803 66.009925
F 8.777376 38.597403 69.332025
F 8.777376 46.316803 69.332025
F 17.948546 38.517003 69.570825
F 17.766846 46.391103 69.647025
F 19.378946 50.334503 86.903025
F 24.847346 47.745203 66.275925
F 8.904366 51.463003 65.695225
F 8.904366 36.024103 65.695225
F 8.904366 43.743603 65.695225
F 15.299146 34.748603 79.686725
F 26.418046 38.677703 84.480525
F 8.174116 38.597403 86.606725
F 8.809126 51.463003 68.422825
F 8.809126 36.024103 68.422825
F 8.809126 43.743603 68.422825
F 22.142746 51.522603 76.103625
F 17.927646 36.007903 68.769125
F 17.788246 43.752603 68.791625
F 6.039156 34.739603 83.799825
F 5.943796 34.739603 86.530225
F 18.025946 43.466503 65.920125
F 8.682116 38.597403 72.059625
F 8.682116 46.316803 72.059625
F 17.652446 38.700303 72.304425
F 17.737046 46.224903 72.444525
F 26.489146 46.379703 79.797625
F 17.071746 38.579603 86.984825
F 1.888116 47.617203 75.451825
F 1.888126 39.897703 75.451825
F 10.782346 47.603403 75.774125
F 10.782346 39.883903 75.774125
F 19.820246 47.695203 75.900425
F 19.796146 40.118903 75.942325
F 1.761106 50.162703 79.088625
F 1.761106 42.443203 79.088625
F 10.655346 50.176503 79.410925
F 10.655346 42.457003 79.410925
F 19.564946 50.145203 79.643925
F 19.675146 42.507603 79.645425
F 1.855556 50.162703 76.384425
F 1.855556 42.443203 76.384425
F 10.750646 50.176503 76.683325
F 10.750646 42.457003 76.683325
F 19.829346 50.143603 77.019425
F 19.790046 42.589603 76.897925
F 1.982546 47.617203 72.747625
F 1.982546 39.897703 72.747625
F 10.877646 47.603403 73.046625
F 10.877646 39.883903 73.046625
F 19.947546 47.586603 73.228725
F 19.981146 40.079503 73.270725
F 4.060366 38.594103 76.451725
F 4.060366 46.313503 76.451725
F 12.977746 38.597303 76.761125
F 12.977746 46.316803 76.761125
F 22.065346 38.730803 76.724225
F 22.019546 46.296203 77.070925
F 4.187346 51.466303 72.814925
F 4.187346 36.027403 72.814925
F 4.187346 43.746903 72.814925
F 13.104746 51.463103 73.124325
F 13.104746 36.024203 73.124325
F 13.104746 43.743603 73.124325
F 22.567146 43.932303 66.219725
F 22.242446 36.039503 73.271725
F 21.989346 43.804203 73.264225
F 4.092246 51.466303 75.538525
F 4.092246 36.027403 75.538525
F 4.092246 43.746903 75.538525
F 13.009446 51.463103 75.851925
F 13.009446 36.024203 75.851925
F 13.009446 43.743603 75.851925
F 17.874046 51.415103 65.894525
F 22.153346 36.130303 76.079225
F 22.190846 43.686603 76.145525
F 3.965236 38.594103 79.175325
F 3.965236 46.313503 79.175325
F 12.882446 38.597303 79.488725
F 12.882446 46.316803 79.488725
F 21.965546 38.822203 79.548925
F 21.727746 46.376503 79.735925
F 6.324806 47.601403 75.619925
F 6.324806 39.881903 75.619925
F 15.383546 47.613603 75.886125
F 15.286446 39.882103 75.983425
F 24.474846 47.579903 76.500025
F 24.566646 40.094303 76.227225
F 6.197796 50.178503 79.256625
F 6.197796 42.459003 79.256625
F 15.173946 50.206103 79.709925
F 15.167946 42.561503 79.467625
F 24.193846 50.092803 79.746225
F 24.321146 42.587403 79.928725
F 6.293146 50.178503 76.526325
F 6.293146 42.459003 76.526325
F 15.231846 50.251003 77.034525
F 15.356846 42.529103 76.785925
F 24.428746 50.305903 77.034025
F 24.526446 42.690003 77.238525
F 6.420136 47.601403 72.889525
F 6.420136 39.881903 72.889525
F 15.407946 47.566003 73.166125
F 15.304846 39.779503 73.241025
F 24.556046 47.572503 73.640225
F 24.532346 40.050803 73.365425
F 8.523376 38.597403 76.605525
F 8.523376 46.316803 76.605525
F 17.574846 38.708103 76.685225
F 17.670846 46.307503 76.902625
F 26.314146 51.523403 83.521125
F 26.197546 38.778503 87.178425
F 8.650366 51.463003 72.968725
F 8.650366 36.024103 72.968725
F 8.650366 43.743603 72.968725
F 17.331046 51.312903 83.423925
F 17.717046 36.037303 73.164525
F 17.704846 43.658403 73.221525
F 17.160846 43.678103 83.285625
F 6.451796 34.739603 71.983125
F 20.246346 47.723803 65.982025
F 8.555126 51.463003 75.696425
F 8.555126 36.024103 75.696425
F 8.555126 43.743603 75.696425
F 19.244046 42.602103 86.883425
F 17.571246 36.198803 75.947625
F 17.610246 43.910703 75.894925
F 17.688546 51.601803 68.690525
F 17.770546 51.570903 76.063225
F 26.405646 51.383303 80.757725
F 8.428116 38.597403 79.333225
F 8.428116 46.316803 79.333225
F 17.455846 38.687503 79.512525
F 17.513146 46.386603 79.830125
F 26.513446 35.957803 80.640425
F 8.301126 36.024103 82.969925
F 1.634126 47.617203 82.725425
F 1.634126 39.897703 82.725425
F 10.528346 47.603403 83.047725
F 10.528346 39.883903 83.047725
F 19.557946 47.463803 83.499625
F 19.519146 39.577003 83.403225
F 1.507116 50.162703 86.362225
F 1.507116 42.443203 86.362225
F 10.401346 50.176503 86.684525
F 10.401346 42.457003 86.684525
F 17.095746 46.342603 86.985825
F 26.486646 43.817503 80.743025
F 1.601556 50.162703 83.658025
F 1.601556 42.443203 83.658025
F 10.496646 50.176503 83.956925
F 10.496646 42.457003 83.956925
F 19.537446 50.100903 84.231325
F 19.367946 42.308103 84.167825
F 1.728546 47.617203 80.021225
F 1.728546 39.897703 80.021225
F 10.623646 47.603403 80.320125
F 10.623646 39.883903 80.320125
F 19.581646 47.703503 80.793225
F 19.800646 39.929603 80.556225
F 3.806366 38.594103 83.725225
F 3.806366 46.313503 83.725225
F 12.723746 38.597303 84.034625
F 12.723746 46.316803 84.034625
F 21.873546 38.598203 84.244525
F 21.844046 46.262203 84.186625
F 3.933356 51.466303 80.088425
F 3.933356 36.027403 80.088425
F 3.933356 43.746903 80.088425
F 12.850746 51.463103 80.397925
F 12.850746 36.024203 80.397925
F 12.850746 43.743603 80.397925
F 17.390346 51.495703 80.663825
F 22.119146 36.038003 80.546325
F 21.833646 43.761203 80.688625
F 3.838246 51.466303 82.812125
F 3.838246 36.027403 82.812125
F 3.838246 43.746903 82.812125
F 12.755446 51.463103 83.125525
F 12.755446 36.024203 83.125525
F 12.755446 43.743603 83.125525
F 17.246046 36.038803 83.348825
F 21.849446 36.063603 83.381025
F 21.490246 43.703603 83.346525
F 3.711246 38.594103 86.448925
F 3.711246 46.313503 86.448925
F 12.628446 38.597303 86.762225
F 12.628446 46.316803 86.762225
F 15.626646 39.946903 65.797325
F 6.197796 34.739603 79.256625
F 6.070806 47.601403 82.893425
F 6.070806 39.881903 82.893425
F 14.982546 47.603403 83.203225
F 14.982546 39.883903 83.203225
F 24.059846 47.682303 83.334525
F 24.155646 39.908803 83.552525
F 5.943796 50.178503 86.530225
F 5.943796 42.459003 86.530225
F 14.855546 50.176503 86.840025
F 14.855546 42.457103 86.840025
F 8.174116 46.316803 86.606725
F 6.547146 34.739603 69.252725
F 6.039146 50.178503 83.799825
F 6.039146 42.459003 83.799825
F 14.950846 50.176503 84.112425
F 14.950846 42.457103 84.112425
F 24.048146 50.251803 84.319425
F 23.911846 42.480603 84.302825
F 6.166146 47.601403 80.163125
F 6.166146 39.881903 80.163125
F 15.139146 47.667503 80.477225
F 15.129346 39.977603 80.330225
F 24.210846 47.565103 80.662225
F 24.246646 39.914703 80.636025
F 8.269376 38.597403 83.879125
F 8.269376 46.316803 83.879125
F 17.219446 38.614603 84.286925
F 17.112046 46.344703 84.239525
F 22.196246 51.426003 73.393825
F 17.677646 51.453203 73.317825
F 8.396366 51.463003 80.242325
F 8.396366 36.024103 80.242325
F 8.396366 43.743603 80.242325
F 26.292746 36.149203 83.528625
F 17.567346 36.083403 80.587425
F 17.471446 43.786103 80.612725
F 23.714346 50.195203 87.147025
F 8.301126 43.743603 82.969925
F 21.751046 51.312403 83.309625
F 8.301126 51.463003 82.969925
F 22.367846 51.721103 69.069325
F 26.116046 46.306403 87.114425
F 26.353546 43.680403 83.579725
F 23.854046 42.701003 87.038425
F 17.973046 36.096403 66.009825
F 26.281746 46.160303 84.297125
F 26.829246 43.863803 76.251525
F 26.775646 38.707203 77.234725
F 26.876746 46.375603 77.192625
F 15.611946 34.880903 69.620125
F 26.721446 51.568203 76.249525
F 26.690446 36.180303 76.220425
F 15.240846 34.802903 76.872025
F 19.781346 34.865903 76.751225
F 20.115846 34.753103 69.687325
F 19.340746 34.879903 86.933725
F 24.307946 34.716003 79.738125
F 1.380126 47.617203 89.998925
F 1.380126 39.897703 89.998925
F 10.274446 47.603403 90.321225
F 10.274446 39.883903 90.321225
F 19.114246 47.726903 90.804625
F 19.258946 39.721103 90.521625
F 1.253116 50.162703 93.635725
F 1.253116 42.443203 93.635725
F 10.147346 50.176503 93.958025
F 10.147346 42.457003 93.958025
F 19.072746 50.345103 94.311025
F 19.112646 42.454403 94.158125
F 1.347556 50.162703 90.931525
F 1.347556 42.443203 90.931525
F 10.242646 50.176503 91.230425
F 10.242646 42.457003 91.230425
F 19.228346 50.384703 91.563925
F 19.276446 42.343103 91.473125
F 0.542074 47.548703 109.144525
F 0.542076 39.829303 109.144525
F 10.369646 47.603403 87.593725
F 10.369646 39.883903 87.593725
F 17.008346 43.864303 87.642625
F 19.210546 47.755903 87.935825
F 3.552366 38.594103 90.998825
F 3.552366 46.313503 90.998825
F 12.469746 38.597303 91.308225
F 12.469746 46.316803 91.308225
F 21.374446 38.635803 91.655725
F 21.424746 46.421903 91.564225
F 3.679356 51.466303 87.362025
F 3.679356 36.027403 87.362025
F 3.679356 43.746903 87.362025
F 12.596746 51.463103 87.671425
F 12.596746 36.024203 87.671425
F 12.596746 43.743603 87.671425
F 21.488446 43.823003 87.795725
F 5.531156 34.739603 98.346925
F 20.930746 51.460903 104.947525
F 3.584246 51.466303 90.085625
F 3.584246 36.027403 90.085625
F 3.584246 43.746903 90.085625
F 12.501446 51.463103 90.399025
F 12.501446 36.024203 90.399025
F 12.501446 43.743603 90.399025
F 5.689796 34.739603 93.803725
F 21.242346 36.189203 90.550725
F 21.410046 43.868903 90.646025
F 3.457246 38.594103 93.722425
F 3.457246 46.313503 93.722425
F 12.374446 38.597303 94.035825
F 12.374446 46.316803 94.035825
F 21.205446 38.833703 94.493725
F 21.241346 46.626403 94.382925
F 5.816806 47.601403 90.167025
F 5.816806 39.881903 90.167025
F 14.728546 47.603403 90.476825
F 14.728546 39.883903 90.476825
F 23.594746 47.714103 90.644825
F 23.577346 39.929403 90.604525
F 5.689796 50.178503 93.803725
F 5.689796 42.459003 93.803725
F 14.601546 50.176503 94.113525
F 14.601546 42.457103 94.113525
F 23.637646 50.299303 94.312425
F 23.274846 42.502703 94.276225
F 5.785156 50.178503 91.073425
F 5.785156 42.459003 91.073425
F 14.696846 50.176503 91.386025
F 14.696846 42.457103 91.386025
F 23.636946 50.280303 91.557925
F 23.670946 42.508503 91.555225
F 5.912146 47.601403 87.436625
F 5.912146 39.881903 87.436625
F 14.823746 47.603403 87.749225
F 14.823746 39.883903 87.749225
F 5.435796 34.739603 101.077525
F 16.939146 51.505403 97.747625
F 8.015386 38.597403 91.152625
F 8.015386 46.316803 91.152625
F 16.997446 38.621903 91.276025
F 16.911646 46.314603 91.513125
F 16.423646 51.539003 105.143525
F 26.001146 51.428703 87.956625
F 8.142366 51.463003 87.515825
F 8.142366 36.024103 87.515825
F 8.142366 43.743603 87.515825
F 23.832846 40.193403 87.921525
F 25.758246 36.090003 90.694225
F 22.931946 42.363003 109.188525
F 21.303846 51.536303 97.669625
F 26.143646 43.783903 87.957825
F 25.196246 38.538103 109.374525
F 8.047126 51.463003 90.243525
F 8.047126 36.024103 90.243525
F 8.047126 43.743603 90.243525
F 25.744246 38.733303 91.564525
F 16.936946 35.923903 90.442125
F 16.929646 43.717003 90.440925
F 25.260246 51.480603 105.297525
F 21.612246 36.143803 87.831025
F 16.571846 51.530803 102.486525
F 7.920116 38.597403 93.880325
F 7.920116 46.316803 93.880325
F 16.848146 38.591503 94.079325
F 16.828046 46.427003 94.171225
F 25.455946 38.467303 94.405825
F 25.749546 46.127703 94.242325
F 1.126126 47.617203 97.272525
F 1.126126 39.897703 97.272525
F 10.020446 47.603403 97.594825
F 10.020446 39.883903 97.594825
F 18.974046 47.631503 97.841125
F 18.686346 39.868103 97.990325
F 0.999126 50.162703 100.909525
F 0.999126 42.443203 100.909525
F 9.893386 50.176503 101.231525
F 9.893386 42.457003 101.231525
F 18.699246 50.204503 101.425525
F 18.778046 42.463303 101.416525
F 1.093556 50.162703 98.205125
F 1.093556 42.443203 98.205125
F 9.988646 50.176503 98.504025
F 9.988646 42.457003 98.504025
F 19.133646 50.177403 98.684525
F 18.662646 42.405403 98.666125
F 1.220546 47.617203 94.568325
F 1.220546 39.897703 94.568325
F 10.115646 47.603403 94.867225
F 10.115646 39.883903 94.867225
F 18.930646 47.732203 95.185425
F 18.807046 39.993903 95.165425
F 3.298366 38.594103 98.272325
F 3.298366 46.313503 98.272325
F 12.215746 38.597303 98.581725
F 12.215746 46.316803 98.581725
F 20.998446 38.631603 98.866325
F 21.039046 46.321403 98.747425
F 3.425356 51.466303 94.635525
F 3.425356 36.027403 94.635525
F 3.425356 43.746903 94.635525
F 12.342746 51.463103 94.945025
F 12.342746 36.024203 94.945025
F 12.342746 43.743603 94.945025
F 25.893846 46.441803 91.337025
F 21.217246 36.076803 95.138225
F 21.107046 43.967503 95.171825
F 3.330256 51.466303 97.359225
F 3.330256 36.027403 97.359225
F 3.330256 43.746903 97.359225
F 12.247446 51.463103 97.672625
F 12.247446 36.024203 97.672625
F 12.247446 43.743603 97.672625
F 25.316146 51.451503 102.570525
F 21.117946 36.054403 97.891425
F 20.922746 43.678503 97.945425
F 3.203246 38.594103 100.995525
F 3.203246 46.313503 100.995525
F 12.120446 38.597303 101.309525
F 12.120446 46.316803 101.309525
F 21.006646 38.575003 101.536525
F 20.960346 46.355703 101.502525
F 5.562806 47.601403 97.440525
F 5.562806 39.881903 97.440525
F 14.474546 47.603403 97.750325
F 14.474546 39.883903 97.750325
F 23.204746 47.520403 97.808725
F 23.302146 39.849503 98.108925
F 5.435796 50.178503 101.077525
F 5.435796 42.459003 101.077525
F 14.347546 50.176503 101.387525
F 14.347546 42.457103 101.387525
F 23.189846 50.070903 101.428525
F 23.172946 42.295003 101.356525
F 5.531156 50.178503 98.346925
F 5.531156 42.459003 98.346925
F 14.442846 50.176503 98.659525
F 14.442846 42.457103 98.659525
F 23.470146 49.976203 98.677825
F 23.206246 42.468103 98.635925
F 5.658146 47.601403 94.710225
F 5.658146 39.881903 94.710225
F 14.569846 47.603403 95.022725
F 14.569846 39.883903 95.022725
F 23.570146 47.664603 95.129925
F 23.235646 40.025903 95.352825
F 7.761386 38.597403 98.426225
F 7.761386 46.316803 98.426225
F 16.518746 38.554903 98.772825
F 16.722746 46.435803 98.709925
F 25.450846 38.516603 99.122125
F 25.428146 46.138603 98.809525
F 7.888366 51.463003 94.789425
F 7.888366 36.024103 94.789425
F 7.888366 43.743603 94.789425
F 18.746846 50.010303 108.776525
F 16.733346 35.905103 95.100325
F 16.905146 43.824703 94.964125
F 21.528646 51.748003 87.689325
F 25.614346 35.870203 95.154725
F 25.703146 43.553503 95.205425
F 7.793126 51.463003 97.517025
F 7.793126 36.024103 97.517025
F 7.793126 43.743603 97.517025
F 16.842646 51.414703 90.600625
F 16.674746 36.044203 97.805625
F 16.580746 44.006003 97.759425
F 21.395846 51.614803 90.477425
F 25.742446 51.553503 95.180125
F 25.452246 43.623603 98.006225
F 7.666126 38.597403 101.153525
F 7.666126 46.316803 101.153525
F 16.525546 38.669803 101.488525
F 16.637946 46.387503 101.407525
F 25.565546 38.607203 101.745525
F 25.439846 46.292003 101.706525
F 0.872170 47.616103 104.545525
F 0.872170 39.896703 104.545525
F 9.766406 47.603403 104.868525
F 9.766406 39.883903 104.868525
F 18.667746 47.678203 105.186525
F 18.910246 39.759003 105.159525
F 0.743509 50.146603 108.189525
F 0.743509 42.427103 108.189525
F 9.639386 50.176503 108.505525
F 9.639386 42.457003 108.505525
F 16.970146 36.008703 87.787025
F 25.984346 36.182903 88.034925
F 0.844803 50.159803 105.479525
F 0.844803 42.440403 105.479525
F 9.734646 50.176503 105.777525
F 9.734646 42.457003 105.777525
F 18.740246 50.242603 105.945525
F 18.598346 42.446203 105.899525
F 0.966558 47.617103 101.841525
F 0.966559 39.897703 101.841525
F 9.861636 47.603403 102.140525
F 9.861636 39.883903 102.140525
F 18.800346 47.679903 102.538525
F 18.823946 39.906403 102.359525
F 3.043906 38.594303 105.547525
F 3.043906 46.313703 105.547525
F 11.961746 38.597303 105.855525
F 11.961746 46.316803 105.855525
F 21.092946 38.448303 106.151525
F 20.709546 46.287003 106.112525
F 3.171396 51.466403 101.909525
F 3.171396 36.027403 101.909525
F 3.171396 43.746903 101.909525
F 12.088746 51.463103 102.218525
F 12.088746 36.024203 102.218525
F 12.088746 43.743603 102.218525
F 5.785156 34.739603 91.073425
F 20.928646 35.988203 102.305525
F 20.964846 43.788403 102.366525
F 3.077126 51.466803 104.632525
F 3.077126 36.027903 104.632525
F 3.077126 43.747403 104.632525
F 11.993446 51.463103 104.946525
F 11.993446 36.024203 104.946525
F 11.993446 43.743603 104.946525
F 25.920146 43.755203 90.725025
F 21.036846 35.945603 104.968525
F 21.019246 43.673403 105.228525
F 2.927946 38.600103 108.279525
F 2.927946 46.319603 108.279525
F 11.866446 38.597303 108.582525
F 11.866446 46.316803 108.582525
F 5.277266 34.739603 105.620525
F 17.124546 51.434603 87.915025
F 5.308746 47.601403 104.714525
F 5.308746 39.881903 104.714525
F 14.220546 47.603403 105.023525
F 14.220546 39.883903 105.023525
F 22.941646 47.717303 105.291525
F 23.237746 39.736803 105.191525
F 5.181816 50.178603 108.351525
F 5.181816 42.459103 108.351525
F 14.093546 50.176503 108.660525
F 14.093546 42.457103 108.660525
F 5.181816 34.739703 108.351525
F 16.218246 46.108503 108.741525
F 5.277266 50.178503 105.620525
F 5.277266 42.459003 105.620525
F 14.188846 50.176503 105.933525
F 14.188846 42.457103 105.933525
F 23.033746 50.223003 106.059525
F 23.175346 42.142303 106.282525
F 5.404146 47.601403 101.983525
F 5.404146 39.881903 101.983525
F 14.315846 47.603403 102.296525
F 14.315846 39.883903 102.296525
F 23.176646 47.535503 102.463525
F 23.196546 39.835803 102.414525
F 7.507386 38.597403 105.699525
F 7.507386 46.316803 105.699525
F 16.445146 38.605103 105.936525
F 16.344846 46.268503 105.879525
F 25.349146 38.553603 106.445525
F 25.281346 46.423703 106.050525
F 7.634376 51.463003 102.062525
F 7.634376 36.024103 102.062525
F 7.634376 43.743603 102.062525
F 16.347646 38.545503 108.616525
F 16.573246 35.932303 102.431525
F 16.431146 43.836103 102.134525
F 26.037046 51.433603 90.671925
F 25.413146 35.918203 102.527525
F 25.271746 43.658003 102.501525
F 7.539146 51.463003 104.790525
F 7.539146 36.024103 104.790525
F 7.539146 43.743603 104.790525
F 21.461146 51.542503 95.112225
F 16.614246 35.953603 105.073525
F 16.565346 43.821303 104.750525
F 25.644946 51.574703 97.857125
F 25.453346 36.110003 105.348525
F 25.159646 43.815803 105.194525
F 7.411866 38.597403 108.427525
F 7.411866 46.316903 108.427525
F 25.536546 36.028903 97.945525
F 23.847446 47.580503 87.891225
F 16.755346 51.473503 95.058625
F 18.676346 42.503203 108.592525
F 19.352546 40.010203 87.880525
F 20.976946 51.410603 102.300525
F 20.809646 46.264703 108.869525
F 20.845646 38.569603 108.923525
F 22.753846 50.008003 108.792525
F 23.514846 34.742403 91.457925
F 25.079646 46.404203 108.763525
F 18.807446 34.812203 101.472525
F 18.828646 34.750203 106.050525
F 23.317646 34.704403 98.724025
F 23.695046 34.769003 86.920325
F 0.623084 47.655303 111.863525
F 0.623084 39.935903 111.863525
F 9.512406 47.603403 112.141525
F 9.512406 39.883903 112.141525
F 18.491346 47.560203 112.462525
F 18.356946 39.787303 112.522525
F 0.521485 50.120703 115.530525
F 0.521485 42.401203 115.530525
F 9.385396 50.176503 115.778525
F 9.385396 42.457003 115.778525
F 18.213146 50.270703 116.043525
F 18.139746 42.635003 115.985525
F 0.426388 50.228203 112.777525
F 0.426388 42.508703 112.777525
F 9.480626 50.176503 113.051525
F 9.480626 42.457003 113.051525
F 18.418046 50.172303 113.264525
F 18.361546 42.359303 113.358525
F 9.607636 47.603403 109.414525
F 9.607636 39.883903 109.414525
F 15.668446 46.282103 130.822525
F 24.801946 51.505503 120.053525
F 2.792056 38.597303 112.825525
F 2.792056 46.316803 112.825525
F 11.707746 38.597303 113.128525
F 11.707746 46.316803 113.128525
F 20.567346 38.382503 113.296525
F 20.572146 46.403803 113.542525
F 2.916296 51.463803 109.187525
F 2.916296 36.024903 109.187525
F 2.916296 43.744403 109.187525
F 11.834746 51.463103 109.492525
F 11.834746 36.024203 109.492525
F 11.834746 43.743603 109.492525
F 20.097746 51.547803 127.127525
F 0.010697 34.743803 127.095525
F 15.532346 38.467903 130.588525
F 2.782886 51.455303 111.922525
F 2.782886 36.016403 111.922525
F 2.782886 43.735903 111.922525
F 11.739446 51.463103 112.219525
F 11.739446 36.024203 112.219525
F 11.739446 43.743603 112.219525
F 20.938146 35.887003 109.725525
F 20.660646 35.751603 112.382525
F 20.560746 43.816203 112.654525
F 2.665506 38.601303 115.556525
F 2.665506 46.320703 115.556525
F 11.612446 38.597303 115.856525
F 11.612446 46.316803 115.856525
F 20.434346 38.794403 116.106525
F 20.608546 46.155003 116.272525
F 5.055166 47.601303 111.987525
F 5.055166 39.881803 111.987525
F 13.966546 47.603403 112.297525
F 13.966546 39.883903 112.297525
F 22.821046 47.602703 112.539525
F 22.940146 39.877903 112.791525
F 4.928566 50.178403 115.624525
F 4.928566 42.459003 115.624525
F 13.839546 50.176503 115.934525
F 13.839546 42.457103 115.934525
F 22.859046 49.911303 116.232525
F 22.774046 42.365303 116.251525
F 5.018346 50.178403 112.894525
F 5.018346 42.459003 112.894525
F 13.934846 50.176503 113.206525
F 13.934846 42.457103 113.206525
F 22.836146 50.190403 113.442525
F 22.960646 42.458303 113.513525
F 5.147886 47.601503 109.257525
F 5.147886 39.882103 109.257525
F 14.061846 47.603403 109.569525
F 14.061846 39.883903 109.569525
F 20.679746 51.807703 109.751525
F 16.106946 51.441903 119.490525
F 7.253406 38.597403 112.973525
F 7.253406 46.316803 112.973525
F 16.049346 38.447003 113.256525
F 16.141846 46.409303 113.393525
F 25.101146 38.492303 113.427525
F 25.132546 46.313903 113.523525
F 7.380366 51.463003 109.336525
F 7.380366 36.024103 109.336525
F 7.380366 43.743603 109.336525
F 24.786746 51.344103 109.856525
F 20.176646 51.471903 124.433525
F 20.041846 46.042903 130.651525
F 4.767266 34.739503 120.167525
F 25.250946 43.828303 109.625525
F 4.673696 34.739003 122.897525
F 7.284566 51.463003 112.064525
F 7.284566 36.024003 112.064525
F 7.284566 43.743503 112.064525
F 18.519646 39.893503 109.712525
F 16.216146 35.838403 112.223525
F 16.209446 43.848903 112.561525
F 16.214446 43.645203 109.719525
F 25.050946 35.768303 112.946525
F 25.046246 43.720803 112.440525
F 7.157566 38.597503 115.700525
F 7.157566 46.316903 115.700525
F 16.133746 38.467903 115.921525
F 15.990446 46.440603 115.986525
F 25.098046 38.558903 116.280525
F 24.956046 46.309503 116.247525
F 0.383595 47.632303 119.162525
F 0.383596 39.912903 119.162525
F 9.258416 47.603403 119.415525
F 9.258416 39.883903 119.415525
F 18.072246 47.570003 119.518525
F 18.242446 39.788403 119.677525
F 0.165861 50.205203 122.750525
F 0.165861 42.485803 122.750525
F 9.131386 50.176503 123.052525
F 9.131386 42.457003 123.052525
F 18.032146 50.198203 123.437525
F 17.797946 42.566503 123.272525
F 0.282759 50.195703 119.996525
F 0.282759 42.476203 119.996525
F 9.226646 50.176503 120.324525
F 9.226646 42.457003 120.324525
F 18.205446 50.135603 120.580525
F 17.907346 42.286003 120.605525
F 0.358011 47.569003 116.417525
F 0.358012 39.849503 116.417525
F 9.353626 47.603403 116.687525
F 9.353626 39.883903 116.687525
F 18.270046 47.661803 116.785525
F 18.194946 40.008203 116.918525
F 2.549806 38.589803 120.099525
F 2.549806 46.309303 120.099525
F 11.453746 38.597303 120.402525
F 11.453746 46.316803 120.402525
F 20.511846 38.752103 120.609525
F 20.373446 46.224903 120.614525
F 2.671816 51.467003 116.462525
F 2.671816 36.028103 116.462525
F 2.671816 43.747503 116.462525
F 11.580746 51.463103 116.765525
F 11.580746 36.024203 116.765525
F 11.580746 43.743603 116.765525
F 15.761446 51.473903 124.184525
F 20.482146 36.193603 117.174525
F 20.418146 43.550303 116.996525
F 2.559146 51.466003 119.186525
F 2.559146 36.027003 119.186525
F 2.559146 43.746503 119.186525
F 11.485546 51.463103 119.493525
F 11.485546 36.024203 119.493525
F 11.485546 43.743603 119.493525
F 22.889846 47.548503 109.897525
F 20.441946 36.104503 119.965525
F 20.260246 43.582603 119.771525
F 2.443276 38.593703 122.818525
F 2.443276 46.313203 122.818525
F 11.358446 38.597303 123.129525
F 11.358446 46.316803 123.129525
F 20.256246 38.637703 123.429525
F 20.327346 46.461803 123.257525
F 4.801916 47.601703 119.261525
F 4.801916 39.882303 119.261525
F 13.712546 47.603403 119.570525
F 13.712546 39.883903 119.570525
F 22.615746 47.627803 119.933525
F 22.566146 39.900303 119.788525
F 4.673686 50.177903 122.897525
F 4.673686 42.458503 122.897525
F 13.585546 50.176503 123.207525
F 13.585546 42.457003 123.207525
F 22.339546 50.179303 123.491525
F 22.364146 42.436503 123.582525
F 4.767266 50.178403 120.167525
F 4.767266 42.459003 120.167525
F 13.680846 50.176503 120.480525
F 13.680846 42.457103 120.480525
F 22.635846 50.112403 120.835525
F 22.591646 42.555303 120.787525
F 4.891886 47.601103 116.530525
F 4.891886 39.881603 116.530525
F 13.807846 47.603403 116.843525
F 13.807846 39.883903 116.843525
F 22.749046 47.464703 117.190525
F 22.848946 39.866503 116.947525
F 6.999476 38.597403 120.246525
F 6.999476 46.316903 120.246525
F 15.922446 38.525803 120.599525
F 15.852446 46.253103 120.681525
F 24.684546 38.533503 120.917525
F 24.918346 46.482703 120.853525
F 7.126426 51.463003 116.610525
F 7.126426 36.024103 116.610525
F 7.126426 43.743603 116.610525
F 15.899546 51.600203 116.915525
F 15.997246 36.001103 116.945525
F 15.888546 43.899803 116.831525
F 23.041846 39.896003 110.179525
F 24.857946 35.929103 117.441525
F 24.822646 43.829703 117.294525
F 7.030876 51.463003 119.337525
F 7.030876 36.024003 119.337525
F 7.030876 43.743503 119.337525
F 20.727946 43.742203 109.907525
F 15.969346 36.101403 119.682525
F 15.900046 43.737403 119.571525
F 16.502646 51.423803 109.567525
F 24.785046 35.938503 120.178525
F 24.756046 43.776303 119.859525
F 6.903986 38.597503 122.974525
F 6.903986 46.316903 122.974525
F 15.731146 38.566403 123.287525
F 15.897346 46.387703 123.309525
F 24.737246 38.850003 123.637525
F 24.666446 46.256903 123.607525
F 0.013897 47.548903 126.363525
F 0.013898 39.829503 126.363525
F 9.006016 47.603203 126.686525
F 9.006016 39.883803 126.686525
F 17.726046 47.629303 127.131525
F 17.975046 40.081703 126.867525
F 20.437846 51.482703 119.753525
F 15.599346 51.614203 126.959525
F 24.490846 51.504103 127.388525
F 19.963346 38.393003 130.557525
F 8.920426 50.176703 130.302525
F 8.920426 42.457303 130.302525
F 25.095846 51.246903 112.542525
F 20.547446 51.248203 117.020525
F 0.010697 50.182803 127.095525
F 0.010697 42.463303 127.095525
F 8.976666 50.176503 127.582525
F 8.976666 42.457003 127.582525
F 17.934646 50.377003 127.868525
F 17.872146 42.689103 127.873525
F 0.110164 47.569103 123.493525
F 0.110165 39.849603 123.493525
F 9.099686 47.603403 123.960525
F 9.099686 39.883903 123.960525
F 17.975246 47.656903 124.396525
F 18.005846 39.981903 124.127525
F 2.260436 38.592603 127.360525
F 2.260436 46.312103 127.360525
F 11.204146 38.597203 127.659525
F 11.204146 46.316703 127.659525
F 20.057346 38.435903 127.881525
F 19.937346 46.231603 127.887525
F 2.411356 51.467203 123.727525
F 2.411356 36.028203 123.727525
F 2.411356 43.747703 123.727525
F 11.326746 51.463103 124.038525
F 11.326746 36.024203 124.038525
F 11.326746 43.743603 124.038525
F 16.309046 51.413103 112.303525
F 20.143846 36.000203 124.357525
F 20.060946 43.853903 124.226525
F 2.325776 51.469103 126.449525
F 2.325776 36.030203 126.449525
F 2.325776 43.749603 126.449525
F 11.233146 51.463003 126.763525
F 11.233146 36.024003 126.763525
F 11.233146 43.743503 126.763525
F 25.123746 35.979303 110.243525
F 20.151546 35.910203 127.047525
F 20.366646 43.722403 126.941525
F 2.229746 38.613403 130.073525
F 2.229746 46.332803 130.073525
F 11.151246 38.595803 130.378525
F 11.151246 46.315303 130.378525
F 17.870246 50.040803 130.446525
F 8.920426 34.737803 130.302525
F 4.540356 47.601903 126.535525
F 4.540356 39.882503 126.535525
F 13.460246 47.603303 126.841525
F 13.460246 39.883803 126.841525
F 22.176046 47.534303 127.073525
F 22.373246 39.749103 127.223525
F 4.477196 50.165603 130.149525
F 4.477196 42.446103 130.149525
F 13.378346 50.175003 130.456525
F 13.378346 42.455503 130.456525
F 18.329846 47.392503 109.746525
F 20.646746 51.526403 112.468525
F 4.509756 50.181903 127.437525
F 4.509756 42.462403 127.437525
F 13.431246 50.176403 127.737525
F 13.431246 42.457003 127.737525
F 22.284846 50.170603 127.984525
F 22.381746 42.400103 128.040525
F 4.641266 47.602603 123.805525
F 4.641266 39.883103 123.805525
F 13.553846 47.603403 124.116525
F 13.553846 39.883903 124.116525
F 22.491946 47.567703 124.379525
F 22.456046 39.894103 124.546525
F 6.748846 38.597803 127.504525
F 6.748846 46.317303 127.504525
F 15.731546 38.715003 127.851525
F 15.485646 46.343703 127.955525
F 24.481946 38.606203 128.260525
F 24.439546 46.292603 128.091525
F 6.872206 51.462903 123.883525
F 6.872206 36.024003 123.883525
F 6.872206 43.743403 123.883525
F 24.575146 51.454403 124.580525
F 15.846246 36.063803 124.220525
F 15.646946 43.927603 124.248525
F 24.390246 38.398603 131.100525
F 24.636446 36.273503 124.588525
F 24.472246 43.768003 124.604525
F 6.775516 51.461503 126.610525
F 6.775516 36.022503 126.610525
F 6.775516 43.742003 126.610525
F 16.386946 35.970403 109.540525
F 15.655046 36.041803 127.096525
F 15.673346 43.861803 126.952525
F 4.509756 34.743003 127.437525
F 24.666946 36.040303 127.414525
F 24.566546 43.741603 127.305525
F 6.688836 38.600603 130.224525
F 6.688836 46.320003 130.224525
F 0.426388 34.789203 112.777525
F 4.928566 34.739503 115.624525
F 5.018346 34.739503 112.894525
F 0.165862 34.766303 122.750525
F 0.282759 34.756803 119.996525
F 25.035346 51.308903 117.309525
F 17.575646 42.271103 130.609525
F 22.388446 42.297703 130.791525
F 24.494946 46.256503 130.784525
F 18.348046 34.736503 113.375525
F 22.120746 34.730703 130.733525
F 18.190646 34.797303 120.475525
F 22.159846 50.169303 130.680525
F 22.337946 34.622103 127.982525
F 22.561246 34.712503 121.048525
F 18.326146 34.742303 116.163525
F 4.434736 55.342403 2.733955
F 4.434736 63.061903 2.733955
F 13.317946 55.322903 3.054965
F 13.317946 63.042403 3.054965
F 22.277446 55.348403 3.502645
F 22.201246 63.031503 3.616365
F 4.300936 57.882303 6.354025
F 4.300936 65.601703 6.354025
F 13.195346 57.896003 6.675935
F 13.195346 65.615403 6.675935
F 22.255946 57.894003 7.057865
F 22.024746 65.559303 7.202995
F 4.394086 57.885103 3.653155
F 4.394086 65.604503 3.653155
F 13.288946 57.896103 3.950795
F 13.288946 65.615503 3.950795
F 22.243346 57.900503 4.424745
F 22.169346 65.538603 4.414025
F 4.431596 55.321703 0.031912
F 3.760526 55.336703 21.832825
F 4.431596 63.041103 0.031911
F 3.760526 63.056103 21.832825
F 13.370746 55.324403 0.335821
F 13.370746 63.043803 0.335821
F 24.580946 66.977403 0.753983
F 24.432746 59.205403 0.848472
F 6.601146 54.032303 3.719755
F 6.601146 61.751803 3.719755
F 15.709946 53.985803 4.106455
F 15.482446 61.781703 4.135175
F 24.593046 54.095203 4.474465
F 24.645046 61.998003 4.328675
F 6.676516 59.187903 0.103389
F 6.676516 66.907303 0.103389
F 26.407046 65.641203 11.953525
F 19.407846 54.101703 21.381725
F 26.406846 58.077103 14.536225
F 20.033146 59.496203 0.733714
F 6.628396 59.186203 2.819535
F 6.628396 66.905603 2.819535
F 15.680446 59.102403 3.307435
F 15.548046 66.779703 3.055305
F 24.426746 59.267503 3.582905
F 24.412046 66.760003 3.583975
F 6.505246 54.033003 6.440475
F 6.505246 61.752403 6.440475
F 15.426046 53.955503 6.735845
F 15.400046 61.707703 6.826135
F 24.325546 54.028003 7.225495
F 24.574546 61.719403 7.176925
F 8.860706 55.321003 2.901035
F 8.860706 63.040403 2.901035
F 17.878046 55.299303 3.320205
F 17.891746 62.932003 3.378865
F 26.509146 55.185403 7.975015
F 22.223646 63.124403 0.865517
F 8.737736 57.898003 6.521665
F 8.737736 65.617403 6.521665
F 17.567446 57.881103 6.876235
F 17.495246 65.272903 6.810705
F 26.595446 55.363303 10.644325
F 19.489146 66.831303 17.841725
F 8.831506 57.898003 3.793775
F 8.831506 65.617503 3.793775
F 17.752146 57.904503 4.214455
F 17.697846 65.447103 4.135415
F 15.620446 59.208903 0.465257
F 6.505246 69.471903 6.440475
F 8.915356 55.324303 0.180417
F 8.915356 63.043803 0.180416
F 26.310646 65.524903 19.042425
F 17.740446 63.150203 0.636830
F 11.061746 54.036403 3.873005
F 11.061746 61.755803 3.873005
F 20.023046 53.997803 4.274565
F 20.041146 61.603503 4.409945
F 11.143146 59.183903 0.257902
F 11.143146 66.903403 0.257902
F 26.636946 65.571303 7.306905
F 15.697946 66.997103 0.403075
F 11.090646 59.182603 2.977215
F 11.090646 66.902103 2.977215
F 20.050146 59.196403 3.323275
F 20.037046 66.747703 3.297925
F 10.968046 54.036303 6.598185
F 10.968046 61.755803 6.598185
F 19.810346 54.053503 6.956305
F 19.883446 61.766303 7.228855
F 4.174106 55.336703 9.989915
F 4.174106 63.056103 9.989915
F 13.068346 55.322803 10.312225
F 13.068346 63.042303 10.312225
F 21.967546 55.452603 10.633825
F 22.110146 63.066003 10.820725
F 4.047096 57.882103 13.626725
F 4.047096 65.601603 13.626725
F 12.941346 57.896003 13.949025
F 12.941346 65.615403 13.949025
F 21.863646 57.849603 14.376725
F 21.856546 65.596203 14.500425
F 4.141536 57.882103 10.922525
F 4.141536 65.601603 10.922525
F 13.036646 57.896003 11.221425
F 13.036646 65.615403 11.221425
F 21.966646 57.980203 11.629125
F 22.016046 65.561403 11.733225
F 4.268526 55.336703 7.285715
F 4.268526 63.056103 7.285715
F 13.163646 55.322803 7.584665
F 13.163646 63.042303 7.584665
F 22.124246 55.232503 7.931875
F 22.228446 63.049703 8.131485
F 6.346346 54.033003 10.989725
F 6.346346 61.752503 10.989725
F 15.249946 53.990603 11.285025
F 15.254446 61.671203 11.129225
F 24.405746 53.996703 11.619725
F 24.223146 61.700803 11.817725
F 6.473326 59.185803 7.353015
F 6.473326 66.905303 7.353015
F 15.322846 59.167503 7.736765
F 15.455146 66.899103 7.596085
F 24.460346 59.178303 7.873725
F 24.229446 66.842903 8.138055
F 6.378226 59.185803 10.076625
F 6.378226 66.905303 10.076625
F 15.298346 59.029603 10.428625
F 15.299046 66.924803 10.277225
F 24.397746 59.270903 10.795725
F 24.329346 66.827903 10.913525
F 6.251216 54.033003 13.713425
F 6.251216 61.752503 13.713425
F 15.142146 54.122103 14.009525
F 15.228046 61.801203 13.869025
F 24.021046 54.009803 14.447225
F 24.007646 61.807403 14.522025
F 8.610786 55.320803 10.157925
F 8.610786 63.040303 10.157925
F 17.601246 55.273403 10.589625
F 17.733046 62.931203 10.661425
F 5.997226 69.471903 20.986925
F 15.425846 69.387603 6.705415
F 8.483776 57.898003 13.794725
F 8.483776 65.617403 13.794725
F 17.390646 57.981603 14.146625
F 17.394146 65.578803 14.114725
F 19.528646 59.204803 17.949325
F 20.028646 66.886603 0.538412
F 8.579126 57.898003 11.064325
F 8.579126 65.617403 11.064325
F 17.568246 57.908503 11.372025
F 17.493346 65.419903 11.516225
F 26.586146 57.949103 11.754925
F 6.251216 69.471903 13.713425
F 8.706126 55.320803 7.427625
F 8.706126 63.040303 7.427625
F 17.561946 55.197003 7.741475
F 17.601346 62.759303 7.903915
F 6.092346 69.471903 18.263325
F 14.914446 69.475203 21.300325
F 10.809346 54.036303 11.143625
F 10.809346 61.755803 11.143625
F 19.835846 53.873003 11.415625
F 19.925446 61.684503 11.399725
F 10.936346 59.182503 7.506855
F 10.936346 66.902003 7.506855
F 19.856946 59.133103 7.717735
F 19.640346 66.653603 7.937845
F 10.841146 59.182503 10.234425
F 10.841146 66.902003 10.234425
F 19.776546 59.206903 10.530125
F 19.832346 66.637403 10.664825
F 10.714146 54.036303 13.871225
F 10.714146 61.755803 13.871225
F 19.488246 54.002903 14.169425
F 19.629546 61.591803 14.149725
F 3.920106 55.336703 17.263425
F 3.920106 63.056103 17.263425
F 12.814346 55.322803 17.585725
F 12.814346 63.042303 17.585725
F 21.677946 55.258003 17.992825
F 21.736546 63.119203 17.974825
F 3.793096 57.882103 20.900225
F 3.793096 65.601603 20.900225
F 12.687346 57.896003 21.222525
F 12.687346 65.615403 21.222525
F 10.460146 61.755803 21.144825
F 6.346346 69.471903 10.989725
F 3.887536 57.882103 18.196025
F 3.887536 65.601603 18.196025
F 12.782646 57.896003 18.494925
F 12.782646 65.615403 18.494925
F 21.785746 57.934203 18.923925
F 21.821446 65.772203 18.804225
F 4.014526 55.336703 14.559225
F 4.014526 63.056103 14.559225
F 12.909646 55.322803 14.858225
F 12.909646 63.042303 14.858225
F 21.688046 55.187403 15.168225
F 21.634746 62.877903 15.319525
F 6.092346 54.033003 18.263325
F 6.092346 61.752503 18.263325
F 15.195246 54.262003 18.627925
F 14.917446 61.736403 18.577225
F 24.013646 54.157403 18.919525
F 23.914246 61.735903 18.817825
F 6.219336 59.185803 14.626525
F 6.219336 66.905303 14.626525
F 15.205246 59.112303 14.845425
F 15.212046 66.896603 14.909625
F 24.039546 59.135203 15.268425
F 24.145546 66.892803 15.443725
F 6.124226 59.185803 17.350225
F 6.124226 66.905303 17.350225
F 14.871746 59.228103 17.657125
F 15.056846 66.789903 17.545025
F 24.115246 59.129703 18.064925
F 24.179646 67.000503 18.048425
F 5.997226 54.033003 20.986925
F 5.997226 61.752503 20.986925
F 14.914446 54.036203 21.300325
F 14.914446 61.755703 21.300325
F 26.574346 65.745603 14.727125
F 17.214446 57.858403 21.387725
F 8.356786 55.320803 17.431525
F 8.356786 63.040303 17.431525
F 17.407146 55.489203 17.794725
F 17.016146 63.021203 17.721025
F 26.820146 65.698203 4.629515
F 6.601146 69.471203 3.719755
F 8.229776 57.898003 21.068225
F 8.229776 65.617403 21.068225
F 26.353046 57.808303 19.075825
F 10.460146 54.036303 21.144825
F 26.848146 63.049403 3.486425
F 21.657346 65.619703 21.456925
F 8.325136 57.898003 18.337925
F 8.325136 65.617403 18.337925
F 17.173746 58.112703 18.608125
F 17.230546 65.528103 18.673125
F 19.610846 61.705103 21.340925
F 22.175746 55.559203 0.702067
F 8.452126 55.320803 14.701125
F 8.452126 63.040303 14.701125
F 17.245846 55.346303 14.976325
F 17.365946 62.961203 15.128425
F 18.019746 55.562903 0.522086
F 26.551646 63.109803 8.261365
F 10.555346 54.036303 18.417125
F 10.555346 61.755803 18.417125
F 19.389546 54.031603 18.703625
F 19.300246 61.839203 18.696225
F 10.682346 59.182503 14.780425
F 10.682346 66.902003 14.780425
F 19.557846 59.066403 15.255025
F 19.639946 66.895403 15.155925
F 10.587146 59.182503 17.508025
F 10.587146 66.902003 17.508025
F 26.211046 55.398903 15.385625
F 26.337346 55.286203 18.171425
F 17.155246 65.476803 21.353225
F 15.530846 69.405503 3.865065
F 26.124046 63.120203 18.114125
F 26.613346 57.786303 7.153955
F 26.461846 63.091003 15.340625
F 24.152046 69.296703 7.218575
F 24.045746 61.691403 21.697325
F 26.323846 63.065703 10.997025
F 14.977746 69.439803 18.565825
F 19.893146 69.210703 11.407825
F 15.193546 69.499903 11.439925
F 24.037846 69.438403 19.003525
F 21.655546 57.919403 21.605125
F 26.194246 57.975303 21.768125
F 24.248646 54.067003 -0.120764
F 3.666106 55.336703 24.537025
F 3.666106 63.056103 24.537025
F 12.560346 55.322803 24.859325
F 12.560346 63.042303 24.859325
F 21.460246 55.421603 25.194725
F 21.501446 63.067103 25.131225
F 3.539096 57.882103 28.173825
F 3.539096 65.601603 28.173825
F 12.433346 57.896003 28.496125
F 12.433346 65.615403 28.496125
F 21.379346 57.837603 28.930125
F 21.175746 65.591303 28.800825
F 3.633536 57.882103 25.469625
F 3.633536 65.601603 25.469625
F 12.528646 57.896003 25.768525
F 12.528646 65.615403 25.768525
F 21.526746 58.177303 26.071825
F 21.447846 65.618903 26.038825
F 2.998536 55.336703 43.653425
F 2.998536 63.056103 43.653425
F 12.655646 55.322803 22.131725
F 12.655646 63.042303 22.131725
F 25.831146 58.054403 28.975625
F 18.592446 69.573703 40.433625
F 5.838346 54.033003 25.536825
F 5.838346 61.752503 25.536825
F 14.755746 54.036203 25.846325
F 14.755746 61.755703 25.846325
F 23.698446 54.230003 26.276825
F 23.762746 61.908703 26.120225
F 5.965336 59.185803 21.900025
F 5.965336 66.905303 21.900025
F 14.882746 59.182603 22.209525
F 14.882746 66.902003 22.209525
F 26.174846 55.314403 22.621525
F 25.710346 63.068403 37.097525
F 5.870236 59.185803 24.623725
F 5.870236 66.905303 24.623725
F 14.787446 59.182603 24.937125
F 14.787446 66.902003 24.937125
F 23.936246 59.165903 25.467625
F 23.868646 66.584003 25.191825
F 5.743226 54.033003 28.260525
F 5.743226 61.752503 28.260525
F 14.660446 54.036203 28.573825
F 14.660446 61.755703 28.573825
F 23.681846 54.064103 29.109425
F 23.637546 61.891403 29.090825
F 8.102786 55.320803 24.705025
F 8.102786 63.040303 24.705025
F 17.026546 55.488703 25.139125
F 17.019946 62.929103 24.904425
F 25.710946 63.062303 32.865825
F 25.563046 62.954303 39.923225
F 7.975776 57.898003 28.341825
F 7.975776 65.617403 28.341825
F 16.872746 58.020303 28.724425
F 16.961846 65.515903 28.694525
F 26.087746 65.487803 26.341025
F 5.330356 69.471903 40.083925
F 8.071136 57.898003 25.611425
F 8.071136 65.617403 25.611425
F 16.987846 58.004503 25.955025
F 16.948446 65.548703 25.860325
F 26.242946 62.871103 22.675225
F 21.669446 55.305003 22.487525
F 8.198126 55.320803 21.974725
F 8.198126 63.040303 21.974725
F 17.168346 55.237303 22.343425
F 26.156546 57.956903 26.299325
F 23.198146 69.357303 40.774225
F 26.018846 63.055503 25.390225
F 10.301346 54.036303 25.690725
F 10.301346 61.755803 25.690725
F 19.160146 53.997903 26.135325
F 19.299946 61.759303 25.992325
F 10.428346 59.182503 22.053925
F 10.428346 66.902003 22.053925
F 17.171946 62.897403 22.183625
F 23.920346 66.766403 22.424325
F 10.333146 59.182503 24.781525
F 10.333146 66.902003 24.781525
F 19.257346 59.209703 25.141825
F 19.296346 66.766303 25.177525
F 10.206146 54.036303 28.418325
F 10.206146 61.755803 28.418325
F 18.936746 54.177103 28.835725
F 19.117646 61.813303 28.630125
F 3.412106 55.336703 31.810525
F 3.412106 63.056103 31.810525
F 12.306346 55.322803 32.132825
F 12.306346 63.042303 32.132825
F 21.250146 55.258403 32.509925
F 21.275346 63.051303 32.711625
F 3.285096 57.882103 35.447325
F 3.285096 65.601603 35.447325
F 12.179346 57.896003 35.769625
F 12.179346 65.615403 35.769625
F 21.360646 58.016003 36.204525
F 21.257646 65.705203 36.224125
F 3.379536 57.882103 32.743125
F 3.379536 65.601603 32.743125
F 12.274646 57.896003 33.042025
F 12.274646 65.615403 33.042025
F 21.015046 57.635003 33.634025
F 21.153046 65.714303 33.454025
F 3.506526 55.336703 29.106325
F 3.506536 63.056103 29.106325
F 12.401646 55.322803 29.405325
F 12.401646 63.042303 29.405325
F 21.412546 55.381803 29.817125
F 21.256546 63.056403 29.853825
F 5.584346 54.033003 32.810425
F 5.584346 61.752503 32.810425
F 14.501746 54.036203 33.119825
F 14.501746 61.755703 33.119825
F 23.371546 53.848103 33.321425
F 23.474746 61.645503 33.580025
F 5.711336 59.185803 29.173625
F 5.711336 66.905303 29.173625
F 14.628746 59.182603 29.483025
F 14.628746 66.902003 29.483025
F 23.633746 59.212603 30.148225
F 23.394546 66.927303 29.839125
F 5.616236 59.185803 31.897325
F 5.616236 66.905303 31.897325
F 14.533446 59.182603 32.210625
F 14.533446 66.902003 32.210625
F 23.576346 59.017703 32.823425
F 23.512646 66.784603 32.597725
F 5.489226 54.033003 35.534025
F 5.489226 61.752503 35.534025
F 14.406446 54.036203 35.847425
F 14.406446 61.755703 35.847425
F 23.468546 53.865803 36.187825
F 23.368246 61.943203 36.240125
F 7.848796 55.320803 31.978625
F 7.848796 63.040303 31.978625
F 16.764546 55.392003 32.485225
F 16.781646 63.103203 32.273825
F 25.901746 55.454203 29.953125
F 26.018746 55.426203 25.400825
F 7.721776 57.898003 35.615325
F 7.721776 65.617403 35.615325
F 16.744546 57.887603 35.894325
F 16.824146 65.536603 36.009425
F 25.744446 65.719403 33.586925
F 25.702646 65.662503 36.354825
F 7.817136 57.898003 32.885025
F 7.817136 65.617403 32.885025
F 16.666746 57.994803 33.287325
F 16.788146 65.641803 33.179525
F 26.015746 57.900903 33.787225
F 19.335246 66.996303 22.350025
F 7.944126 55.320803 29.248225
F 7.944126 63.040303 29.248225
F 16.762546 55.450903 29.578125
F 16.816146 62.985503 29.551425
F 25.756546 65.580803 29.064525
F 18.644646 54.068603 43.289625
F 10.047346 54.036303 32.964225
F 10.047346 61.755803 32.964225
F 19.040846 53.973903 33.460025
F 19.070246 61.814103 33.221525
F 10.174346 59.182503 29.327525
F 10.174346 66.902003 29.327525
F 19.168346 59.203203 29.816025
F 18.963946 66.929703 29.638725
F 10.079146 59.182503 32.055125
F 10.079146 66.902003 32.055125
F 19.026046 59.173903 32.514225
F 19.001446 66.940903 32.392825
F 9.952106 54.036303 35.691925
F 9.952106 61.755803 35.691925
F 19.024646 54.015903 36.197025
F 18.925246 61.723203 36.055525
F 3.158106 55.336703 39.084125
F 3.158116 63.056103 39.084125
F 12.052346 55.322803 39.406425
F 12.052346 63.042303 39.406425
F 21.156746 55.382303 39.782525
F 20.976146 63.033003 39.755425
F 3.031096 57.882103 42.720925
F 3.031096 65.601603 42.720925
F 11.925346 57.896003 43.043225
F 11.925346 65.615403 43.043225
F 25.663946 55.206803 32.704925
F 5.489226 69.471903 35.534025
F 3.125546 57.882103 40.016725
F 3.125546 65.601603 40.016725
F 12.020646 57.896003 40.315625
F 12.020646 65.615403 40.315625
F 21.168146 58.018403 40.613925
F 20.842146 65.744103 40.547225
F 3.252536 55.336703 36.379925
F 3.252536 63.056103 36.379925
F 12.147646 55.322803 36.678825
F 12.147646 63.042303 36.678825
F 21.304846 55.269003 37.004125
F 21.012946 62.944803 37.048625
F 5.330356 54.033003 40.083925
F 5.330356 61.752503 40.083925
F 14.247746 54.036203 40.393425
F 14.247746 61.755703 40.393425
F 23.317646 53.989803 40.708625
F 23.133446 61.788503 40.802725
F 5.457336 59.185803 36.447125
F 5.457336 66.905303 36.447125
F 14.374746 59.182603 36.756625
F 14.374746 66.902003 36.756625
F 23.453346 59.373703 37.137125
F 23.486546 66.978203 37.262325
F 5.362236 59.185803 39.170825
F 5.362236 66.905303 39.170825
F 14.279446 59.182603 39.484225
F 14.279446 66.902003 39.484225
F 23.355146 59.285203 39.846825
F 23.270146 66.842603 39.881125
F 5.235226 54.033003 42.807625
F 5.235226 61.752503 42.807625
F 14.152446 54.036203 43.120925
F 14.152446 61.755703 43.120925
F 5.235226 69.471903 42.807625
F 14.406446 69.475203 35.847425
F 7.594796 55.320803 39.252125
F 7.594796 63.040303 39.252125
F 16.466646 55.417903 39.535125
F 16.578246 62.791203 39.621325
F 25.638446 55.312003 40.150825
F 16.538546 58.031903 43.114925
F 7.467786 57.898003 42.888925
F 7.467786 65.617403 42.888925
F 19.424346 59.204903 22.402925
F 14.755746 69.475203 25.846325
F 5.743226 69.471903 28.260525
F 23.959946 59.132003 22.675325
F 7.563136 57.898003 40.158525
F 7.563136 65.617403 40.158525
F 16.519246 57.987303 40.344225
F 16.463146 65.519603 40.477025
F 25.730046 58.007403 40.750325
F 25.601046 65.617903 40.724325
F 7.690126 55.320803 36.521825
F 7.690126 63.040303 36.521825
F 16.633146 55.358403 36.921525
F 16.661746 62.925203 36.785225
F 25.565846 55.231203 37.305725
F 25.920346 63.022003 30.101025
F 9.793366 54.036303 40.237825
F 9.793366 61.755803 40.237825
F 18.721446 54.171603 40.615225
F 18.771546 61.741903 40.637525
F 9.920356 59.182503 36.601025
F 9.920356 66.902003 36.601025
F 19.093646 59.177603 36.866325
F 18.841346 67.057903 36.994425
F 9.825116 59.182503 39.328625
F 9.825116 66.902003 39.328625
F 18.866146 59.146803 39.594025
F 18.644646 66.952103 39.576125
F 9.698106 54.036303 42.965425
F 9.698106 61.755803 42.965425
F 5.584346 69.471903 32.810425
F 25.687646 57.869803 36.470225
F 5.838346 69.471903 25.536825
F 21.733046 62.979403 22.408425
F 16.400546 65.605803 43.180325
F 18.537546 61.664303 43.269025
F 20.970346 58.056703 43.249825
F 20.669646 65.594303 43.411425
F 23.544646 69.390203 33.379225
F 23.581146 69.395203 28.813025
F 19.282046 69.403003 25.992225
F 18.866946 69.672103 36.143825
F 19.161846 69.575803 33.338725
F 25.569846 57.857803 43.498625
F 23.208646 54.096303 43.408425
F 25.495646 65.587403 43.514725
F 22.948346 69.355203 43.439825
F 26.242946 65.505603 21.773525
F 23.906746 54.083003 21.643625
F 2.904116 55.336703 46.357625
F 2.904116 63.056103 46.357625
F 11.798346 55.322803 46.679925
F 11.798346 63.042303 46.679925
F 20.828846 55.333503 46.940925
F 20.976146 62.925303 47.076725
F 2.777106 57.882103 49.994425
F 2.777106 65.601603 49.994425
F 11.671346 57.896003 50.316725
F 11.671346 65.615403 50.316725
F 20.728046 57.766903 50.797825
F 20.648246 65.554203 50.615825
F 2.871546 57.882103 47.290225
F 2.871546 65.601603 47.290225
F 11.766646 57.896003 47.589125
F 11.766646 65.615403 47.589125
F 20.995546 57.918703 47.983925
F 21.016546 65.663103 47.946725
F 2.236536 55.336703 65.474125
F 2.236546 63.056103 65.474125
F 11.893646 55.322803 43.952425
F 11.893646 63.042303 43.952425
F 23.228246 59.260203 44.421825
F 20.835646 62.920903 44.265925
F 5.076356 54.033003 47.357525
F 5.076356 61.752503 47.357525
F 13.993746 54.036203 47.666925
F 13.993746 61.755703 47.666925
F 22.950046 53.960103 48.169325
F 23.477846 61.837203 48.079425
F 5.203336 59.185803 43.720725
F 5.203346 66.905303 43.720725
F 14.120746 59.182603 44.030125
F 14.120746 66.902003 44.030125
F 25.515746 62.949703 44.606725
F 20.382846 65.653303 65.548625
F 5.108236 59.185803 46.444425
F 5.108236 66.905303 46.444425
F 14.025446 59.182603 46.757725
F 14.025446 66.902003 46.757725
F 23.328646 59.150203 47.062525
F 23.121346 67.091803 47.029025
F 4.981236 54.033003 50.081125
F 4.981236 61.752503 50.081125
F 13.898446 54.036203 50.394525
F 13.898446 61.755703 50.394525
F 22.993546 54.049103 50.875825
F 23.197546 61.697003 50.725725
F 7.340796 55.320803 46.525725
F 7.340796 63.040303 46.525725
F 16.188646 55.325303 46.741025
F 16.235546 63.048603 46.886125
F 25.185546 55.237203 47.223625
F 25.717346 63.023603 47.392825
F 7.213786 57.898003 50.162425
F 7.213786 65.617403 50.162425
F 16.164746 57.817503 50.499525
F 16.244446 65.659503 50.408625
F 25.272446 57.865003 50.936825
F 25.053346 65.682903 50.930625
F 7.309136 57.898003 47.432125
F 7.309136 65.617403 47.432125
F 16.343146 57.894003 47.664625
F 16.459146 65.709403 47.666925
F 25.443246 57.746503 48.216025
F 25.198846 65.723303 48.049225
F 7.436136 55.320803 43.795325
F 7.436136 63.040303 43.795325
F 17.965746 61.846603 65.160425
F 20.875646 55.457503 44.188125
F 16.376646 63.076103 44.220925
F 4.473236 69.471903 64.628225
F 9.539366 54.036303 47.511325
F 9.539366 61.755803 47.511325
F 18.455646 54.220203 47.766525
F 18.581746 61.846903 48.071125
F 9.666356 59.182503 43.874625
F 9.666356 66.902003 43.874625
F 18.736746 59.131303 44.175025
F 13.739746 69.475203 54.940425
F 9.571116 59.182503 46.602225
F 9.571116 66.902003 46.602225
F 18.756946 59.182903 47.040925
F 18.785346 67.047703 47.022925
F 9.444106 54.036303 50.239025
F 9.444106 61.755803 50.239025
F 18.405146 54.109203 50.653225
F 18.596946 61.566603 50.879425
F 2.650116 55.336703 53.631225
F 2.650116 63.056103 53.631225
F 11.544346 55.322803 53.953525
F 11.544346 63.042303 53.953525
F 20.592946 55.230703 54.547725
F 20.601746 62.815803 54.242725
F 2.523106 57.882103 57.268025
F 2.523106 65.601603 57.268025
F 11.417346 57.896003 57.590325
F 11.417346 65.615403 57.590325
F 20.456646 57.938103 57.906925
F 20.425846 65.561003 58.103325
F 2.617546 57.882103 54.563825
F 2.617546 65.601603 54.563825
F 11.512646 57.896003 54.862725
F 11.512646 65.615403 54.862725
F 20.667846 57.689803 55.271025
F 20.505746 65.366503 55.336025
F 2.744536 55.336703 50.927025
F 2.744536 63.056103 50.927025
F 11.639646 55.322803 51.225925
F 11.639646 63.042303 51.225925
F 20.613046 55.185503 51.862125
F 20.907246 62.924103 51.485525
F 4.822356 54.033003 54.631025
F 4.822356 61.752503 54.631025
F 13.739746 54.036203 54.940425
F 13.739746 61.755703 54.940425
F 22.748446 53.907903 55.623325
F 22.878846 61.595303 55.313025
F 4.949346 59.185803 50.994225
F 4.949346 66.905303 50.994225
F 13.866746 59.182603 51.303725
F 13.866746 66.902003 51.303725
F 22.931646 59.117303 51.694725
F 22.658946 66.888003 51.826625
F 4.854236 59.185803 53.717925
F 4.854236 66.905303 53.717925
F 13.771446 59.182603 54.031325
F 13.771446 66.902003 54.031325
F 22.810846 59.054403 54.443625
F 22.771146 66.581403 54.636225
F 4.727236 54.033003 57.354725
F 4.727236 61.752503 57.354725
F 13.644446 54.036203 57.668025
F 13.644446 61.755703 57.668025
F 22.834246 54.077403 58.349725
F 22.748746 61.744203 57.896825
F 7.086796 55.320803 53.799225
F 7.086796 63.040303 53.799225
F 16.037646 55.197603 54.175925
F 16.006746 63.065103 54.031625
F 25.051746 55.168803 54.839125
F 25.334746 62.821003 54.678125
F 6.959786 57.898003 57.436025
F 6.959786 65.617403 57.436025
F 15.877646 57.772103 57.719425
F 15.796346 65.634603 57.715125
F 25.173746 57.958603 58.249825
F 25.181446 65.491503 58.261625
F 7.055146 57.898003 54.705625
F 7.055146 65.617403 54.705625
F 15.952646 57.809303 54.943525
F 15.997146 65.653303 55.050125
F 25.028346 57.777003 55.567025
F 25.150646 65.511103 55.573925
F 7.182136 55.320803 51.068925
F 7.182136 63.040303 51.068925
F 16.016246 55.336503 51.497525
F 16.129246 63.077703 51.261725
F 25.321946 55.248003 52.078625
F 25.364646 63.079103 51.997425
F 9.285366 54.036303 54.784925
F 9.285366 61.755803 54.784925
F 18.223146 54.046303 55.118925
F 18.104646 61.905303 55.043725
F 9.412356 59.182503 51.148125
F 9.412356 66.902003 51.148125
F 18.342346 58.912503 51.566725
F 18.314346 66.848303 51.558725
F 9.317116 59.182503 53.875725
F 9.317116 66.902003 53.875725
F 18.273946 59.064703 54.352725
F 18.306446 66.782503 54.310825
F 9.190106 54.036303 57.512525
F 9.190106 61.755803 57.512525
F 18.417046 53.963603 57.888825
F 18.009146 61.989303 57.775625
F 2.396116 55.336703 60.904725
F 2.396116 63.056103 60.904725
F 11.290346 55.322803 61.227025
F 11.290346 63.042303 61.227025
F 20.317146 55.269803 61.688725
F 20.358046 63.011503 61.615825
F 2.269106 57.882103 64.541525
F 2.269106 65.601603 64.541525
F 11.163346 57.896003 64.863825
F 11.163346 65.615403 64.863825
F 22.942846 66.733203 44.302725
F 4.727236 69.471903 57.354725
F 2.363546 57.882103 61.837325
F 2.363546 65.601603 61.837325
F 11.258646 57.896003 62.136225
F 11.258646 65.615403 62.136225
F 20.441446 57.805803 62.551225
F 20.421746 65.530603 62.758225
F 2.490536 55.336703 58.200525
F 2.490536 63.056103 58.200525
F 11.385646 55.322803 58.499525
F 11.385646 63.042303 58.499525
F 20.455246 55.280503 58.927625
F 20.480246 62.893603 58.888925
F 4.568356 54.033003 61.904625
F 4.568356 61.752503 61.904625
F 13.485746 54.036203 62.214025
F 13.485746 61.755703 62.214025
F 22.519546 54.133003 62.782525
F 22.647246 61.881503 62.615425
F 4.695346 59.185803 58.267825
F 4.695346 66.905303 58.267825
F 13.612746 59.182603 58.577225
F 13.612746 66.902003 58.577225
F 22.655646 59.223903 58.932025
F 22.797746 66.505403 59.153225
F 4.600246 59.185803 60.991425
F 4.600246 66.905303 60.991425
F 13.517446 59.182603 61.304825
F 13.517446 66.902003 61.304825
F 22.656946 59.301103 61.764725
F 22.682146 66.766503 61.739725
F 4.473236 54.033003 64.628225
F 4.473236 61.752503 64.628225
F 13.390446 54.036203 64.941625
F 13.390446 61.755703 64.941625
F 20.196746 58.025603 65.267025
F 15.694446 58.032003 64.904225
F 6.832796 55.320803 61.072825
F 6.832796 63.040303 61.072825
F 15.772546 55.269003 61.218425
F 15.705846 62.939603 61.347725
F 24.807646 55.365503 61.815825
F 25.038646 62.978403 61.762225
F 6.705786 57.898003 64.709525
F 6.705786 65.617403 64.709525
F 25.356746 55.288203 44.606925
F 18.524446 67.046403 44.223025
F 13.644446 69.475203 57.668025
F 15.862146 65.663803 65.201025
F 6.801146 57.898003 61.979225
F 6.801146 65.617403 61.979225
F 15.782146 57.943003 62.237225
F 15.974246 65.596103 62.341725
F 25.098446 58.054103 62.635725
F 24.954846 65.593803 62.798925
F 6.928136 55.320803 58.342425
F 6.928136 63.040303 58.342425
F 15.976046 55.221103 58.569825
F 15.749746 63.126203 58.594725
F 25.068546 55.472903 59.089525
F 25.247046 62.823403 59.015525
F 9.031376 54.036303 62.058425
F 9.031376 61.755803 62.058425
F 18.108746 54.018003 62.464925
F 18.045946 61.616603 62.297025
F 9.158356 59.182503 58.421625
F 9.158356 66.902003 58.421625
F 18.077046 59.186203 58.629025
F 18.216046 66.931003 58.807325
F 9.063116 59.182503 61.149325
F 9.063116 66.902003 61.149325
F 18.173746 59.015503 61.311325
F 18.177346 66.786003 61.517525
F 8.936116 54.036303 64.786125
F 8.936116 61.755803 64.786125
F 4.822356 69.471903 54.631025
F 13.485746 69.475203 62.214025
F 5.076356 69.471903 47.357525
F 17.897546 53.937603 65.133725
F 4.568356 69.471903 61.904625
F 4.981236 69.471903 50.081125
F 24.880546 57.873603 65.333425
F 16.270346 55.329203 43.961625
F 22.613446 61.652303 65.333625
F 24.992346 65.719003 65.554425
F 22.387046 54.146603 65.426325
F 22.500846 69.392403 65.348825
F 18.223446 69.400703 55.072225
F 23.178046 69.461403 50.766525
F 18.034646 69.514103 65.031225
F 18.607446 69.494503 50.903225
F 22.787046 69.303503 55.615625
F 23.184146 61.873903 43.515225
F 2.142116 55.336703 68.178325
F 2.142116 63.056103 68.178325
F 11.036346 55.322803 68.500625
F 11.036346 63.042303 68.500625
F 19.885846 55.459303 68.667725
F 20.172946 63.051303 68.849125
F 2.015106 57.882103 71.815125
F 2.015106 65.601603 71.815125
F 10.909346 57.896003 72.137425
F 10.909346 65.615403 72.137425
F 20.096046 57.808703 72.355625
F 19.778846 65.629503 72.516225
F 2.109556 57.882103 69.110925
F 2.109556 65.601603 69.110925
F 11.004646 57.896003 69.409825
F 11.004646 65.615403 69.409825
F 19.773246 58.048703 69.631625
F 20.018546 65.575303 69.728125
F 1.474546 55.336703 87.294725
F 1.474546 63.056103 87.294725
F 11.131646 55.322803 65.773025
F 11.131646 63.042303 65.773025
F 20.290246 63.068703 66.104725
F 26.373846 59.164003 83.312625
F 4.314356 54.033003 69.178125
F 4.314356 61.752503 69.178125
F 13.231746 54.036203 69.487525
F 13.231746 61.755703 69.487525
F 22.211646 54.399003 69.763625
F 22.283346 61.685503 69.787825
F 4.441346 59.185803 65.541325
F 4.441346 66.905303 65.541325
F 13.358746 59.182603 65.850825
F 13.358746 66.902003 65.850825
F 8.174116 61.755803 86.606725
F 17.895946 59.233503 66.095325
F 4.346246 59.185803 68.265025
F 4.346246 66.905303 68.265025
F 13.263446 59.182603 68.578425
F 13.263446 66.902003 68.578425
F 22.234746 59.150703 68.899325
F 22.333646 66.937403 69.201925
F 4.219236 54.033003 71.901825
F 4.219236 61.752503 71.901825
F 13.136446 54.036203 72.215125
F 13.136446 61.755703 72.215125
F 22.234846 53.995703 72.463525
F 22.178846 61.859503 72.451125
F 6.578806 55.320803 68.346325
F 6.578806 63.040303 68.346325
F 15.427546 55.200903 68.558925
F 15.598246 62.983603 68.681625
F 24.502346 55.634303 68.949025
F 24.654746 62.963303 69.061625
F 6.451796 57.898003 71.983125
F 6.451796 65.617403 71.983125
F 15.343246 57.622703 72.524625
F 15.353546 65.585203 72.444425
F 24.582946 58.068303 72.628325
F 24.541246 65.735003 72.622425
F 6.547146 57.898003 69.252725
F 6.547146 65.617403 69.252725
F 15.364646 57.764203 69.596625
F 15.367946 65.497903 69.700725
F 24.593246 58.277703 69.975925
F 24.685546 65.614703 69.843925
F 6.674136 55.320803 65.616025
F 6.674136 63.040303 65.616025
F 24.864546 63.118503 66.166325
F 4.314356 69.471903 69.178125
F 17.998246 66.829803 66.231425
F 17.008046 61.848203 87.029625
F 8.777376 54.036303 69.332025
F 8.777376 61.755803 69.332025
F 17.732646 54.237703 69.577325
F 17.892646 61.729503 69.873825
F 19.426646 65.646603 86.862725
F 17.093246 53.961803 86.890025
F 8.904366 59.182503 65.695225
F 8.904366 66.902003 65.695225
F 8.174116 54.036303 86.606725
F 22.652346 66.809503 66.462125
F 8.809126 59.182503 68.422825
F 8.809126 66.902003 68.422825
F 17.691746 59.254503 68.755225
F 17.569946 66.729403 68.989325
F 24.846946 55.287403 66.245425
F 22.458446 59.087703 66.159725
F 8.682116 54.036303 72.059625
F 8.682116 61.755803 72.059625
F 17.758546 54.069803 72.423425
F 17.570446 61.771503 72.583525
F 26.587246 61.800503 79.737725
F 20.065346 55.346603 65.957925
F 1.888116 55.336703 75.451825
F 1.888126 63.056103 75.451825
F 10.782346 55.322803 75.774125
F 10.782346 63.042303 75.774125
F 20.069246 55.231303 76.158525
F 20.010246 63.132603 76.211225
F 1.761106 57.882103 79.088625
F 1.761106 65.601603 79.088625
F 10.655346 57.896003 79.410925
F 10.655346 65.615403 79.410925
F 19.855246 57.917403 79.605825
F 19.708246 65.582403 79.631925
F 1.855556 57.882103 76.384425
F 1.855556 65.601603 76.384425
F 10.750646 57.896003 76.683325
F 10.750646 65.615403 76.683325
F 19.976546 57.893503 76.897225
F 19.800846 65.636203 76.998425
F 1.982546 55.336703 72.747625
F 1.982546 63.056103 72.747625
F 10.877646 55.322803 73.046625
F 10.877646 63.042303 73.046625
F 19.938646 55.220103 73.420225
F 19.809746 63.131203 73.403525
F 4.060366 54.033003 76.451725
F 4.060366 61.752503 76.451725
F 12.977746 54.036203 76.761125
F 12.977746 61.755703 76.761125
F 22.352546 54.068603 76.899225
F 22.195046 61.778403 77.055925
F 4.187346 59.185803 72.814925
F 4.187346 66.905303 72.814925
F 13.104746 59.182603 73.124325
F 13.104746 66.902003 73.124325
F 22.328446 59.244103 73.452425
F 22.084446 66.728903 73.434125
F 4.092246 59.185803 75.538525
F 4.092246 66.905303 75.538525
F 13.009446 59.182603 75.851925
F 13.009446 66.902003 75.851925
F 22.180246 59.236803 76.064925
F 22.035446 66.865903 76.260425
F 3.965236 54.033003 79.175325
F 3.965236 61.752503 79.175325
F 12.882446 54.036203 79.488725
F 12.882446 61.755703 79.488725
F 22.332046 53.932203 79.672025
F 21.958246 61.784103 79.770025
F 6.324806 55.320803 75.619925
F 6.324806 63.040303 75.619925
F 15.308646 55.290003 76.055125
F 15.233946 63.206803 76.034325
F 24.485646 55.521203 76.124125
F 24.400146 62.950403 76.191525
F 6.197796 57.898003 79.256625
F 6.197796 65.617403 79.256625
F 15.171946 57.941503 79.541825
F 15.121546 65.622603 79.446025
F 24.306946 57.850803 79.751725
F 24.180746 65.575303 79.809125
F 6.293146 57.898003 76.526325
F 6.293146 65.617403 76.526325
F 15.210746 57.985703 76.766925
F 15.328146 65.810503 76.813025
F 24.401046 58.075303 77.098925
F 24.378346 65.552103 77.062825
F 6.420136 55.320803 72.889525
F 6.420136 63.040303 72.889525
F 15.361746 55.073503 73.457325
F 15.276246 62.960603 73.394725
F 24.520346 55.333203 73.478025
F 24.508746 63.094103 73.473425
F 8.523376 54.036303 76.605525
F 8.523376 61.755803 76.605525
F 17.699246 54.134203 76.986925
F 17.487346 61.855703 76.776325
F 23.822246 65.641103 87.081525
F 21.627446 69.314403 86.849425
F 8.650366 59.182503 72.968725
F 8.650366 66.902003 72.968725
F 17.781846 59.188503 73.357425
F 17.600246 66.843903 73.287225
F 26.299446 66.756703 83.306325
F 3.806366 69.471903 83.725225
F 8.555126 59.182503 75.696425
F 8.555126 66.902003 75.696425
F 17.695346 59.189803 76.077425
F 17.541446 66.920903 75.925925
F 12.723746 69.475203 84.034625
F 23.779846 58.238703 86.785725
F 8.428116 54.036303 79.333225
F 8.428116 61.755803 79.333225
F 17.670146 54.041503 79.712825
F 17.585946 61.508503 79.549025
F 17.196246 66.842503 83.236825
F 21.652846 54.388703 86.911725
F 1.634126 55.336703 82.725425
F 1.634126 63.056103 82.725425
F 10.528346 55.322803 83.047725
F 10.528346 63.042303 83.047725
F 19.429746 55.194203 83.392125
F 19.528346 63.059203 83.207225
F 1.507116 57.882103 86.362225
F 1.507116 65.601603 86.362225
F 10.401346 57.896003 86.684525
F 10.401346 65.615403 86.684525
F 13.231746 69.475203 69.487525
F 3.965236 69.471903 79.175325
F 1.601556 57.882103 83.658025
F 1.601556 65.601603 83.658025
F 10.496646 57.896003 83.956925
F 10.496646 65.615403 83.956925
F 19.322146 57.872903 84.098725
F 19.508746 65.540803 84.160125
F 1.728546 55.336703 80.021225
F 1.728546 63.056103 80.021225
F 10.623646 55.322803 80.320125
F 10.623646 63.042303 80.320125
F 19.874746 55.399203 80.666125
F 19.622646 63.119303 80.499325
F 3.806366 54.033003 83.725225
F 3.806366 61.752503 83.725225
F 12.723746 54.036203 84.034625
F 12.723746 61.755703 84.034625
F 21.681446 53.898003 84.253125
F 21.661246 61.733703 84.313725
F 3.933346 59.185803 80.088425
F 3.933356 66.905303 80.088425
F 12.850746 59.182603 80.397925
F 12.850746 66.902003 80.397925
F 22.058346 59.156203 80.524825
F 21.940246 66.859603 80.654225
F 3.838246 59.185803 82.812125
F 3.838246 66.905303 82.812125
F 12.755446 59.182603 83.125525
F 12.755446 66.902003 83.125525
F 21.622446 59.214003 83.143025
F 21.875146 66.856303 83.453025
F 3.711246 54.033003 86.448925
F 3.711246 61.752503 86.448925
F 12.628446 54.036203 86.762225
F 12.628446 61.755703 86.762225
F 4.219236 69.471903 71.901825
F 15.691846 62.931603 65.985725
F 6.070806 55.320803 82.893425
F 6.070806 63.040303 82.893425
F 14.982546 55.322803 83.203225
F 14.982546 63.042303 83.203225
F 23.830546 55.310703 83.422725
F 24.186446 63.010903 83.574225
F 5.943796 57.898003 86.530225
F 5.943796 65.617403 86.530225
F 14.855546 57.896003 86.840025
F 14.855546 65.615403 86.840025
F 26.507646 69.719803 79.979625
F 4.060366 69.471903 76.451725
F 6.039156 57.898003 83.799825
F 6.039156 65.617403 83.799825
F 14.950846 57.896003 84.112425
F 14.950846 65.615403 84.112425
F 24.099746 57.985403 84.195725
F 24.129346 65.598903 84.399225
F 6.166146 55.320803 80.163125
F 6.166146 63.040303 80.163125
F 15.071546 55.278303 80.523525
F 15.229046 63.115003 80.434225
F 24.340646 55.385103 80.757225
F 24.310846 62.918803 80.771825
F 8.269376 54.036303 83.879125
F 8.269376 61.755803 83.879125
F 17.161746 54.074703 84.242525
F 17.269646 61.734003 84.133125
F 26.045946 54.151003 87.059125
F 18.940446 57.874403 86.751125
F 8.396366 59.182503 80.242325
F 8.396366 66.902003 80.242325
F 17.549846 58.967403 80.463725
F 17.334446 66.921303 80.470125
F 3.711246 69.471903 86.448925
F 26.845846 54.063403 72.584425
F 8.301126 59.182503 82.969925
F 8.301126 66.902003 82.969925
F 17.203346 59.240903 83.160625
F 26.446446 61.685303 84.334025
F 26.173246 54.070003 84.352325
F 15.532746 55.294003 65.839525
F 26.235146 61.555103 86.963925
F 21.469146 61.790203 87.179925
F 26.523846 59.235703 80.566825
F 26.614946 66.889203 80.468425
F 26.092146 69.587903 87.023125
F 17.310746 69.445003 79.721025
F 26.290646 69.373203 84.375125
F 17.250946 69.430403 84.217225
F 1.380126 55.336703 89.998925
F 1.380126 63.056103 89.998925
F 10.274446 55.322803 90.321225
F 10.274446 63.042303 90.321225
F 19.138246 55.346503 90.495425
F 19.324946 63.153103 90.584825
F 1.253116 57.882103 93.635725
F 1.253116 65.601603 93.635725
F 10.147346 57.896003 93.958025
F 10.147346 65.615403 93.958025
F 19.016446 57.886303 94.095125
F 19.036746 65.799003 94.282925
F 1.347556 57.882103 90.931525
F 1.347556 65.601603 90.931525
F 10.242646 57.896003 91.230425
F 10.242646 65.615403 91.230425
F 19.306846 57.903603 91.432125
F 19.219146 65.703603 91.640325
F 0.542074 55.268203 109.144525
F 0.542077 62.987703 109.144525
F 10.369646 55.322803 87.593725
F 10.369646 63.042303 87.593725
F 16.927746 59.316103 87.884225
F 25.770846 54.019803 94.280125
F 3.552366 54.033003 90.998825
F 3.552366 61.752503 90.998825
F 12.469746 54.036203 91.308225
F 12.469746 61.755703 91.308225
F 21.382746 54.208503 91.228125
F 21.449346 61.671403 91.498525
F 3.679356 59.185803 87.362025
F 3.679356 66.905303 87.362025
F 12.596746 59.182603 87.671425
F 12.596746 66.902003 87.671425
F 20.718546 54.227103 108.752525
F 25.785846 66.906303 90.691025
F 3.584246 59.185803 90.085625
F 3.584246 66.905303 90.085625
F 12.501446 59.182603 90.399025
F 12.501446 66.902003 90.399025
F 21.506746 59.259103 90.344425
F 21.420446 66.871503 90.678225
F 3.457246 54.033003 93.722425
F 3.457246 61.752503 93.722425
F 12.374446 54.036203 94.035825
F 12.374446 61.755703 94.035825
F 21.344846 54.042903 93.990825
F 21.273846 61.719103 94.247525
F 5.816806 55.320803 90.167025
F 5.816806 63.040303 90.167025
F 14.728546 55.322803 90.476825
F 14.728546 63.042303 90.476825
F 23.603246 55.519903 90.470625
F 23.735046 62.971703 90.758225
F 5.689796 57.898003 93.803725
F 5.689796 65.617403 93.803725
F 14.601546 57.896003 94.113525
F 14.601546 65.615403 94.113525
F 23.466646 57.948803 94.298725
F 23.351446 65.641803 94.078225
F 5.785156 57.898003 91.073425
F 5.785156 65.617403 91.073425
F 14.696846 57.896003 91.386025
F 14.696846 65.615403 91.386025
F 23.506446 57.857603 91.556525
F 23.589246 65.676203 91.427425
F 5.912146 55.320803 87.436625
F 5.912146 63.040303 87.436625
F 14.823746 55.322803 87.749225
F 14.823746 63.042303 87.749225
F 26.069346 59.027203 90.594225
F 19.264746 55.334003 87.795125
F 8.015386 54.036303 91.152625
F 8.015386 61.755803 91.152625
F 17.004946 54.001703 91.370725
F 16.976446 61.855503 91.486825
F 16.374846 61.689703 108.757525
F 26.202346 59.001103 87.829225
F 8.142366 59.182503 87.515825
F 8.142366 66.902003 87.515825
F 21.607346 66.790503 87.950525
F 25.469446 66.823903 95.266725
F 25.190546 61.810203 108.992525
F 25.963646 61.623503 91.453725
F 8.047126 59.182503 90.243525
F 8.047126 66.902003 90.243525
F 16.983946 59.289803 90.607625
F 16.961246 66.723103 90.549825
F 18.491446 57.903103 108.695525
F 25.754246 53.977703 91.558025
F 7.920116 54.036303 93.880325
F 7.920116 61.755803 93.880325
F 16.839946 54.052403 94.086425
F 16.956646 61.865603 94.119525
F 18.522046 65.579903 108.774525
F 21.186746 59.188303 87.693525
F 1.126126 55.336703 97.272525
F 1.126126 63.056103 97.272525
F 10.020446 55.322803 97.594825
F 10.020446 63.042303 97.594825
F 19.013946 55.084003 97.754925
F 18.843846 63.011803 97.768225
F 0.999126 57.882103 100.909525
F 0.999126 65.601603 100.909525
F 9.893386 57.896003 101.231525
F 9.893386 65.615403 101.231525
F 18.948346 57.982403 101.325525
F 18.765346 65.614103 101.399525
F 1.093556 57.882103 98.205125
F 1.093556 65.601603 98.205125
F 9.988646 57.896003 98.504025
F 9.988646 65.615403 98.504025
F 18.975046 57.731603 98.622325
F 18.890746 65.703703 98.722125
F 1.220546 55.336703 94.568325
F 1.220546 63.056103 94.568325
F 10.115646 55.322803 94.867225
F 10.115646 63.042303 94.867225
F 19.073046 55.376403 94.986125
F 19.152346 63.077703 94.885025
F 3.298366 54.033003 98.272325
F 3.298366 61.752503 98.272325
F 12.215746 54.036203 98.581725
F 12.215746 61.755703 98.581725
F 21.202946 54.056403 98.661025
F 20.967346 61.654103 98.649125
F 3.425356 59.185803 94.635525
F 3.425356 66.905303 94.635525
F 12.342746 59.182603 94.945025
F 12.342746 66.902003 94.945025
F 21.098346 59.123203 95.250825
F 21.265246 67.054003 95.134525
F 3.330256 59.185803 97.359225
F 3.330256 66.905303 97.359225
F 12.247446 59.182603 97.672625
F 12.247446 66.902003 97.672625
F 21.173046 59.091203 97.919725
F 21.074846 67.014903 97.742625
F 3.203246 54.033003 100.995525
F 3.203246 61.752503 100.995525
F 12.120446 54.036203 101.309525
F 12.120446 61.755703 101.309525
F 20.986046 53.942103 101.386525
F 21.016146 61.783903 101.364525
F 5.562806 55.320803 97.440525
F 5.562806 63.040303 97.440525
F 14.474546 55.322803 97.750325
F 14.474546 63.042303 97.750325
F 23.430346 55.281803 97.827725
F 23.237946 63.116903 97.900925
F 5.435796 57.898003 101.077525
F 5.435796 65.617403 101.077525
F 14.347546 57.896003 101.387525
F 14.347546 65.615403 101.387525
F 23.238346 57.856603 101.684525
F 23.226446 65.793503 101.540525
F 5.531156 57.898003 98.346925
F 5.531156 65.617403 98.346925
F 14.442846 57.896003 98.659525
F 14.442846 65.615403 98.659525
F 23.468746 57.829403 98.869225
F 23.166946 65.693203 98.804625
F 5.658146 55.320803 94.710225
F 5.658146 63.040303 94.710225
F 14.569846 55.322803 95.022725
F 14.569846 63.042303 95.022725
F 23.635846 55.356503 95.183725
F 23.575446 63.145003 95.034325
F 7.761386 54.036303 98.426225
F 7.761386 61.755803 98.426225
F 16.766646 53.974803 98.721825
F 16.585546 61.769203 98.815125
F 25.487946 54.049203 98.955225
F 25.379846 61.810703 99.047225
F 7.888366 59.182503 94.789425
F 7.888366 66.902003 94.789425
F 16.728746 59.236303 95.037725
F 16.666846 66.965403 94.965925
F 25.667146 59.273103 95.270725
F 16.279346 53.876203 108.762525
F 7.793126 59.182503 97.517025
F 7.793126 66.902003 97.517025
F 16.671746 59.329903 97.795325
F 16.618446 66.889603 97.676325
F 25.595846 59.185803 98.017125
F 25.364546 66.913203 98.102325
F 7.666126 54.036303 101.153525
F 7.666126 61.755803 101.153525
F 16.439946 54.021503 101.344525
F 16.649046 61.775103 101.612525
F 25.633946 54.027203 101.757525
F 25.207946 61.798303 101.591525
F 0.872170 55.335603 104.545525
F 0.872170 63.055103 104.545525
F 9.766406 55.322803 104.868525
F 9.766406 63.042303 104.868525
F 18.638046 55.491603 104.992525
F 18.788646 63.156203 105.084525
F 0.743509 57.866103 108.189525
F 0.743510 65.585503 108.189525
F 9.639386 57.896003 108.505525
F 9.639386 65.615403 108.505525
F 25.749346 61.784603 94.120125
F 17.027946 66.829203 87.797425
F 0.844803 57.879303 105.479525
F 0.844803 65.598803 105.479525
F 9.734646 57.896003 105.777525
F 9.734646 65.615403 105.777525
F 18.734646 57.989403 105.967525
F 18.711046 65.767403 106.064525
F 0.966558 55.336603 101.841525
F 0.966559 63.056103 101.841525
F 9.861636 55.322803 102.140525
F 9.861636 63.042303 102.140525
F 18.841046 55.393103 102.222525
F 18.827646 63.033803 102.179525
F 3.043906 54.033203 105.547525
F 3.043906 61.752703 105.547525
F 11.961746 54.036203 105.855525
F 11.961746 61.755703 105.855525
F 20.691546 54.046303 106.003525
F 20.923346 61.704303 106.001525
F 3.171396 59.185803 101.909525
F 3.171396 66.905303 101.909525
F 12.088746 59.182603 102.218525
F 12.088746 66.902003 102.218525
F 21.126046 59.234503 102.469525
F 20.958046 66.718403 102.425525
F 3.077126 59.186303 104.632525
F 3.077126 66.905803 104.632525
F 11.993446 59.182603 104.946525
F 11.993446 66.902003 104.946525
F 20.939246 59.177803 105.128525
F 20.988346 66.928603 105.282525
F 2.927946 54.039103 108.279525
F 2.927946 61.758503 108.279525
F 11.866446 54.036203 108.582525
F 11.866446 61.755703 108.582525
F 3.457246 69.471903 93.722425
F 23.844946 55.671103 87.708825
F 5.308746 55.320803 104.714525
F 5.308746 63.040303 104.714525
F 14.220546 55.322803 105.023525
F 14.220546 63.042303 105.023525
F 23.065646 55.255603 105.293525
F 23.032246 63.083703 105.165525
F 5.181816 57.898103 108.351525
F 5.181816 65.617503 108.351525
F 14.093546 57.896003 108.660525
F 14.093546 65.615403 108.660525
F 11.961746 69.475203 105.855525
F 3.043906 69.472103 105.547525
F 5.277266 57.898003 105.620525
F 5.277266 65.617403 105.620525
F 14.188846 57.896003 105.933525
F 14.188846 65.615403 105.933525
F 23.218146 57.894403 106.166525
F 23.132246 65.482803 106.268525
F 5.404146 55.320803 101.983525
F 5.404146 63.040303 101.983525
F 14.315846 55.322803 102.296525
F 14.315846 63.042303 102.296525
F 23.373546 55.235003 102.484525
F 23.123346 63.350303 102.372525
F 7.507386 54.036303 105.699525
F 7.507386 61.755803 105.699525
F 16.472946 54.187703 106.109525
F 16.519646 61.800003 105.964525
F 25.254146 54.051503 106.453525
F 25.276946 61.777103 106.115525
F 7.634376 59.182503 102.062525
F 7.634376 66.902003 102.062525
F 16.603046 59.096103 102.240525
F 16.556746 66.964903 102.344525
F 25.361346 59.223203 102.250525
F 25.443946 66.766003 102.533525
F 7.539146 59.182503 104.790525
F 7.539146 66.902003 104.790525
F 16.444846 59.271803 105.127525
F 16.503446 66.953103 105.126525
F 25.536346 59.207503 105.163525
F 25.200346 67.040303 105.295525
F 7.411866 54.036303 108.427525
F 7.411866 61.755803 108.427525
F 19.260046 63.160603 87.853725
F 12.374446 69.475203 94.035825
F 3.298366 69.471903 98.272325
F 23.951646 63.061603 87.790525
F 3.552366 69.471903 90.998825
F 11.866446 69.475203 108.582525
F 12.469746 69.475203 91.308225
F 3.203246 69.471903 100.995525
F 12.215746 69.475203 98.581725
F 25.989346 67.109203 88.041625
F 23.043946 57.721703 108.876525
F 20.616346 61.704703 108.624525
F 25.095446 54.000903 109.154525
F 22.906946 65.435703 108.821525
F 16.463446 69.549403 106.023525
F 21.254146 69.501503 94.264125
F 16.617146 69.348603 98.441325
F 21.002446 69.427603 106.120525
F 25.306446 69.609503 106.205525
F 21.457146 69.422803 91.600525
F 25.632546 69.385703 94.407725
F 16.846546 69.470803 91.242025
F 21.053646 69.563503 98.764525
F 25.911746 69.404403 91.668625
F 16.563046 69.510203 101.312525
F 25.429646 69.307103 101.630525
F 25.401146 69.487803 98.921125
F 16.770646 69.488903 94.004625
F 20.741346 69.257003 108.895525
F 0.623084 55.374803 111.863525
F 0.623084 63.094303 111.863525
F 9.512406 55.322803 112.141525
F 9.512406 63.042303 112.141525
F 18.514446 55.317103 112.289525
F 18.205446 63.250003 112.333525
F 0.521485 57.840203 115.530525
F 0.521485 65.559603 115.530525
F 9.385396 57.896003 115.778525
F 9.385396 65.615403 115.778525
F 18.452046 57.893003 116.072525
F 18.242746 65.649803 116.143525
F 0.426388 57.947603 112.777525
F 0.426388 65.667103 112.777525
F 9.480626 57.896003 113.051525
F 9.480626 65.615403 113.051525
F 18.386146 57.853903 113.365525
F 18.267846 65.731903 113.369525
F 9.607636 55.322803 109.414525
F 9.607636 63.042303 109.414525
F 22.876746 55.317603 109.949525
F 22.378046 65.581903 130.946525
F 2.792056 54.036203 112.825525
F 2.792056 61.755703 112.825525
F 11.707746 54.036203 113.128525
F 11.707746 61.755703 113.128525
F 20.624746 53.936403 113.466525
F 20.336446 61.873203 113.313525
F 2.916296 59.183303 109.187525
F 2.916296 66.902803 109.187525
F 11.834746 59.182603 109.492525
F 11.834746 66.902003 109.492525
F 18.345146 55.367403 109.631525
F 25.049946 59.211303 109.833525
F 2.782886 59.174803 111.922525
F 2.782886 66.894203 111.922525
F 11.739446 59.182603 112.219525
F 11.739446 66.902003 112.219525
F 20.616946 59.153103 112.324525
F 20.561746 66.830203 112.599525
F 2.665506 54.040203 115.556525
F 2.665506 61.759703 115.556525
F 11.612446 54.036203 115.856525
F 11.612446 61.755703 115.856525
F 20.596546 53.911903 116.134525
F 20.473646 61.698103 116.037525
F 5.055166 55.320703 111.987525
F 5.055166 63.040203 111.987525
F 13.966546 55.322803 112.297525
F 13.966546 63.042303 112.297525
F 22.906446 55.254103 112.619525
F 22.789046 62.892003 112.453525
F 4.928566 57.897903 115.624525
F 4.928566 65.617403 115.624525
F 13.839546 57.896003 115.934525
F 13.839546 65.615403 115.934525
F 22.663846 57.665903 116.221525
F 22.570546 65.588003 116.248525
F 5.018346 57.897903 112.894525
F 5.018346 65.617403 112.894525
F 13.934846 57.896003 113.206525
F 13.934846 65.615403 113.206525
F 22.877646 57.904803 113.439525
F 22.686446 65.500503 113.443525
F 5.147886 55.321003 109.257525
F 5.147886 63.040503 109.257525
F 14.061846 55.322803 109.569525
F 14.061846 63.042303 109.569525
F 20.625946 66.722303 109.792525
F 15.691146 61.650503 130.511525
F 7.253406 54.036303 112.973525
F 7.253406 61.755803 112.973525
F 16.251946 54.177603 113.102525
F 16.117446 61.787803 113.326525
F 25.067646 53.803703 113.547525
F 24.964246 61.759503 113.650525
F 7.380366 59.182503 109.336525
F 7.380366 66.902003 109.336525
F 20.822046 59.242603 109.690525
F 16.333646 66.828603 109.719525
F 22.261946 58.164703 130.772525
F 11.453746 69.475203 120.402525
F 7.284566 59.182403 112.064525
F 7.284566 66.901903 112.064525
F 16.232846 59.114903 112.384525
F 16.137246 67.047503 112.435525
F 25.092646 59.190203 112.663525
F 24.915846 66.792903 112.795525
F 7.157566 54.036403 115.700525
F 7.157566 61.755803 115.700525
F 15.943946 54.119003 115.744525
F 16.199646 61.787603 116.076525
F 25.005646 53.800003 116.233525
F 24.770446 61.510203 116.319525
F 0.383595 55.351803 119.162525
F 0.383596 63.071303 119.162525
F 9.258416 55.322803 119.415525
F 9.258416 63.042303 119.415525
F 18.184746 55.452303 119.574525
F 18.204746 63.085003 119.799525
F 0.165862 57.924703 122.750525
F 0.165862 65.644203 122.750525
F 9.131386 57.896003 123.052525
F 9.131386 65.615403 123.052525
F 18.095146 57.818203 123.327525
F 17.980046 65.532403 123.520525
F 0.282759 57.915203 119.996525
F 0.282759 65.634603 119.996525
F 9.226646 57.896003 120.324525
F 9.226646 65.615403 120.324525
F 18.138246 57.981603 120.679525
F 18.252346 65.653003 120.785525
F 0.358012 55.288503 116.417525
F 0.358012 63.007903 116.417525
F 9.353626 55.322803 116.687525
F 9.353626 63.042303 116.687525
F 18.335046 55.410403 116.738525
F 18.324546 62.998403 116.978525
F 2.549806 54.028703 120.099525
F 2.549806 61.748203 120.099525
F 11.453746 54.036203 120.402525
F 11.453746 61.755703 120.402525
F 20.259446 53.910103 120.619525
F 20.254346 61.812303 120.921525
F 2.671816 59.186503 116.462525
F 2.671816 66.905903 116.462525
F 11.580746 59.182603 116.765525
F 11.580746 66.902003 116.765525
F 20.616246 59.104203 117.093525
F 20.323746 67.037803 116.888525
F 2.559146 59.185403 119.186525
F 2.559146 66.904903 119.186525
F 11.485546 59.182603 119.493525
F 11.485546 66.902003 119.493525
F 20.336446 59.222303 119.850525
F 20.514546 66.876103 119.922525
F 2.443276 54.032603 122.818525
F 2.443276 61.752103 122.818525
F 11.358446 54.036203 123.129525
F 11.358446 61.755703 123.129525
F 20.283446 53.918403 123.426525
F 20.421146 61.729603 123.626525
F 4.801916 55.321203 119.261525
F 4.801916 63.040703 119.261525
F 13.712546 55.322803 119.570525
F 13.712546 63.042303 119.570525
F 22.570046 55.222303 119.787525
F 22.588346 62.832503 119.916525
F 4.673696 57.897403 122.897525
F 4.673696 65.616903 122.897525
F 13.585546 57.896003 123.207525
F 13.585546 65.615403 123.207525
F 22.268546 57.849303 123.488525
F 22.481346 65.567303 123.551525
F 4.767266 57.897903 120.167525
F 4.767266 65.617403 120.167525
F 13.680846 57.896003 120.480525
F 13.680846 65.615403 120.480525
F 22.422746 57.860603 120.773525
F 22.545246 65.533403 120.903525
F 4.891886 55.320603 116.530525
F 4.891886 63.040003 116.530525
F 13.807846 55.322803 116.843525
F 13.807846 63.042303 116.843525
F 22.692446 55.229903 117.122525
F 22.628746 63.036703 117.225525
F 6.999476 54.036303 120.246525
F 6.999476 61.755803 120.246525
F 16.111746 54.019003 120.470525
F 15.928346 61.755203 120.601525
F 24.620446 54.056003 120.877525
F 24.810946 61.638103 120.974525
F 7.126426 59.182503 116.610525
F 7.126426 66.902003 116.610525
F 16.116746 59.252503 116.863525
F 16.007246 66.820503 116.983525
F 24.849746 58.953203 117.333525
F 24.763046 66.908403 117.284525
F 7.030876 59.182403 119.337525
F 7.030876 66.901903 119.337525
F 15.991346 59.254003 119.687525
F 15.975446 66.959803 119.755525
F 24.681746 59.118503 120.091525
F 24.759246 66.894803 119.984525
F 6.903986 54.036403 122.974525
F 6.903986 61.755903 122.974525
F 15.893646 54.058703 123.296525
F 15.928346 61.752903 123.242525
F 24.620846 54.137103 123.660525
F 24.622946 61.654303 123.668525
F 0.013897 55.268403 126.363525
F 0.013897 62.987903 126.363525
F 9.006016 55.322703 126.686525
F 9.006016 63.042203 126.686525
F 17.956946 55.427303 127.060525
F 17.971346 63.118803 127.111525
F 2.549806 69.467703 120.099525
F 18.467546 62.964003 109.655525
F 15.738846 54.110903 130.516525
F 24.600546 69.376603 128.008525
F 8.920426 57.896203 130.302525
F 8.920426 65.615703 130.302525
F 11.358446 69.475203 123.129525
F 2.443276 69.471603 122.818525
F 0.010697 57.902203 127.095525
F 0.010697 65.621703 127.095525
F 8.976666 57.895903 127.582525
F 8.976666 65.615403 127.582525
F 17.830046 58.052003 127.954525
F 17.951146 65.724403 128.000525
F 0.110164 55.288603 123.493525
F 0.110165 63.008003 123.493525
F 9.099686 55.322803 123.960525
F 9.099686 63.042303 123.960525
F 18.025646 55.292103 124.194525
F 18.066946 63.126203 124.515525
F 2.260436 54.031503 127.360525
F 2.260436 61.751003 127.360525
F 11.204146 54.036103 127.659525
F 11.204146 61.755603 127.659525
F 20.123946 54.083003 128.103525
F 20.104646 61.740503 128.068525
F 2.411356 59.186603 123.727525
F 2.411356 66.906103 123.727525
F 11.326746 59.182503 124.038525
F 11.326746 66.902003 124.038525
F 20.125846 59.224303 124.225525
F 20.270946 66.877503 124.150525
F 2.325776 59.188503 126.449525
F 2.325776 66.908003 126.449525
F 11.233146 59.182403 126.763525
F 11.233146 66.901903 126.763525
F 20.052846 59.219003 126.937525
F 20.265446 66.942103 126.946525
F 2.229746 54.052303 130.073525
F 2.229746 61.771803 130.073525
F 11.151246 54.034703 130.378525
F 11.151246 61.754203 130.378525
F 25.042646 66.769603 109.903525
F 16.177346 59.180203 109.655525
F 4.540356 55.321403 126.535525
F 4.540356 63.040803 126.535525
F 13.460246 55.322703 126.841525
F 13.460246 63.042203 126.841525
F 22.213946 55.483903 127.189525
F 22.353646 63.043303 127.322525
F 4.477196 57.885103 130.149525
F 4.477196 65.604503 130.149525
F 13.378346 57.894403 130.456525
F 13.378346 65.613903 130.456525
F 20.102646 54.075003 130.747525
F 17.903046 65.548603 130.677525
F 4.509756 57.901403 127.437525
F 4.509756 65.620803 127.437525
F 13.431246 57.895903 127.737525
F 13.431246 65.615303 127.737525
F 22.246746 58.016803 127.989525
F 22.317046 65.720503 128.238525
F 4.641266 55.322003 123.805525
F 4.641266 63.041503 123.805525
F 13.553846 55.322803 124.116525
F 13.553846 63.042303 124.116525
F 22.286546 55.373203 124.531525
F 22.520846 63.035303 124.495525
F 6.748846 54.036703 127.504525
F 6.748846 61.756203 127.504525
F 15.634546 54.163703 127.896525
F 15.714546 61.824903 127.731525
F 24.276946 54.086103 128.078525
F 24.633346 61.770803 128.105525
F 6.872206 59.182403 123.883525
F 6.872206 66.901803 123.883525
F 15.830846 59.123003 124.044525
F 15.868546 66.968103 124.073525
F 24.732546 59.044503 124.463525
F 24.656146 66.733603 124.760525
F 6.775516 59.180903 126.610525
F 6.775516 66.900403 126.610525
F 15.606846 59.181203 126.735525
F 15.676646 66.961403 126.940525
F 24.736846 59.113203 127.197525
F 24.603446 66.804403 127.392525
F 6.688836 54.039503 130.224525
F 6.688836 61.759003 130.224525
F 2.792056 69.475203 112.825525
F 11.612446 69.475203 115.856525
F 11.204146 69.475103 127.659525
F 2.260436 69.470503 127.360525
F 11.151246 69.473703 130.378525
F 22.850746 62.827603 109.696525
F 17.952746 58.268303 130.562525
F 24.429746 61.719403 131.041525
F 20.104446 61.891003 130.723525
F 25.082546 69.427803 113.611525
F 24.902746 69.413903 116.382525
F 26.890046 65.700103 130.845525
F 25.083746 69.474903 108.956525
F 31.077946 1.247283 3.898315
F 31.153046 9.015483 3.968645
F 33.271846 -0.028870 12.110925
F 39.851646 1.204283 4.048955
F 39.901046 8.846533 4.097685
F 48.996746 4.047053 0.947980
F 35.593246 11.483803 0.138799
F 48.901246 8.737963 4.615625
F 31.307046 3.971753 0.223896
F 31.115746 3.812013 7.400855
F 31.128146 11.520803 7.418985
F 39.869846 3.779933 7.795905
F 39.949546 11.235903 7.761845
F 48.904146 4.148643 7.937935
F 48.673446 11.537903 8.015495
F 31.168246 3.938733 4.712595
F 31.251446 11.609003 4.741995
F 40.071446 3.816043 5.033915
F 39.925346 11.442703 4.985485
F 48.730546 3.972983 5.258795
F 48.732046 11.402303 5.386675
F 31.163846 1.425503 1.138305
F 31.123246 9.168653 1.146975
F 28.900246 5.080323 0.963058
F 39.805546 1.354553 1.300335
F 40.004946 8.734033 1.417635
F 42.251846 7.682853 0.590752
F 48.772146 1.436413 1.796115
F 48.794546 8.986453 1.895905
F 37.719046 7.731633 0.444702
F 33.489346 7.749803 4.878385
F 33.387246 15.525203 5.087655
F 35.525546 3.872093 0.279871
F 42.117846 7.791063 5.242245
F 42.066246 15.117803 5.209095
F 33.403946 5.217423 1.156095
F 51.121946 7.605933 5.401815
F 51.045146 15.073203 5.161825
F 28.991846 12.848003 0.862362
F 40.024446 11.420103 0.657798
F 42.031646 15.475403 0.704053
F 42.232046 5.023643 1.456785
F 42.207246 12.957603 1.467415
F 51.154846 5.230393 1.705535
F 51.166846 12.566503 1.783425
F 33.455646 5.170333 3.858605
F 33.364146 12.959203 3.851915
F 42.262246 5.214833 4.195785
F 42.127246 12.572703 4.102115
F 51.127946 5.001173 4.432515
F 51.119546 12.520003 4.490755
F 33.094246 7.661163 7.459315
F 33.177346 15.429103 7.794425
F 48.606246 1.374463 4.539655
F 42.058046 7.602353 8.011865
F 42.205646 15.355503 7.970715
F 33.558246 12.838903 1.066415
F 50.858446 7.813803 8.214585
F 51.233446 15.247003 7.819535
F 28.849746 15.430003 0.156231
F 35.531146 1.458703 3.885885
F 35.686746 9.094933 4.067445
F 26.741046 9.139893 3.369525
F 44.370746 1.159633 4.392425
F 44.342046 9.030503 4.287505
F 44.346746 11.666803 0.547212
F 35.520946 3.890403 7.572385
F 35.418446 11.677203 7.797915
F 44.532746 3.751993 8.062055
F 44.463246 11.537003 7.957785
F 35.593246 3.892863 4.925545
F 35.583646 11.548903 5.102565
F 44.395046 3.731353 5.255845
F 44.402446 11.573403 5.335955
F 35.612846 1.186073 1.185705
F 35.477546 9.026783 1.229145
F 26.441646 16.551403 1.069965
F 44.522146 1.023863 1.570725
F 44.302746 9.085703 1.448095
F 37.839746 15.214703 0.433736
F 46.718446 15.393903 0.755025
F 53.267646 1.175063 11.671625
F 39.831246 16.481503 1.653205
F 37.802246 7.809293 5.270955
F 37.627446 15.323803 5.183895
F 48.904046 11.477503 0.696164
F 46.517546 7.671763 5.484395
F 46.629946 15.199703 5.070485
F 33.355846 7.817263 0.230807
F 28.756946 7.893513 4.447485
F 28.938246 15.361503 4.687765
F 46.619646 7.624993 0.805375
F 37.631146 5.231313 1.339275
F 46.366746 5.123973 18.869925
F 46.505746 5.111943 1.557795
F 46.510146 12.815303 1.682805
F 53.294746 1.289233 8.905285
F 33.181846 15.501803 0.270109
F 37.826846 5.322373 4.143715
F 37.804646 12.858503 4.219625
F 46.531946 5.191313 4.250035
F 46.755246 12.646503 4.309175
F 28.816146 5.315013 3.610345
F 28.945846 12.857903 3.643495
F 37.694646 7.663573 7.862445
F 37.717946 15.513403 8.067215
F 28.276846 15.628603 19.277125
F 46.438346 7.606603 8.181235
F 46.696246 15.225003 7.886095
F 53.144546 11.572803 19.961825
F 28.618046 7.677743 7.213065
F 28.819946 15.477203 7.373375
F 35.691746 16.689603 1.359985
F 30.987746 1.214093 10.989625
F 30.863446 8.876113 10.979425
F 30.953846 1.189303 8.346945
F 39.881346 1.169523 11.416625
F 39.979546 9.138863 11.662825
F 53.247046 16.665303 11.634325
F 48.907546 1.208683 11.360325
F 48.516846 8.900333 11.752025
F 35.411746 16.922603 8.876075
F 30.706146 3.945363 14.930625
F 30.857146 11.620003 14.723225
F 39.843246 3.703433 15.073325
F 39.843246 11.543803 15.198125
F 48.752646 3.746873 15.050925
F 48.647446 11.631803 15.151825
F 30.715646 3.764043 12.021825
F 30.786246 11.514903 11.983225
F 39.662446 3.789583 12.271925
F 39.738846 11.779203 12.417225
F 48.899646 3.757333 12.335325
F 48.782446 11.601703 12.422025
F 53.259646 11.501603 15.404625
F 30.860346 8.912893 8.281945
F 37.610246 12.670803 1.446295
F 39.965146 1.215963 8.738835
F 39.904546 8.756683 8.940915
F 51.142646 15.107403 0.771880
F 48.861046 1.419413 8.598815
F 48.547146 8.915123 8.997325
F 44.269746 16.607803 4.384145
F 33.147546 7.775953 11.752225
F 33.120946 15.510703 12.124525
F 37.200246 15.441303 19.496225
F 41.922646 7.610973 12.600625
F 41.923946 15.388103 12.448325
F 44.301146 16.708603 18.963425
F 50.942946 7.754123 12.515125
F 51.056446 15.454103 12.529225
F 44.355346 16.504403 1.610475
F 33.161646 5.153323 8.540765
F 33.152146 12.956803 8.573985
F 42.132646 4.915853 8.733295
F 42.062046 12.717203 8.802675
F 51.026046 5.242143 8.929705
F 50.949046 12.674403 8.816945
F 33.045946 5.073143 11.243225
F 33.074946 12.793603 11.305625
F 41.987446 5.139533 11.395125
F 42.212346 12.738803 11.560725
F 51.093546 5.119113 11.667025
F 51.041646 12.797403 11.489525
F 33.070946 7.751413 14.574225
F 32.904346 15.274503 14.805725
F 30.663646 16.945103 18.507825
F 42.087546 7.602893 15.335625
F 42.398446 15.490603 15.138825
F 35.211846 16.452803 15.707225
F 50.950746 7.660473 15.170725
F 50.917746 15.243403 15.334025
F 39.800846 16.758003 11.471025
F 35.393846 1.276493 11.248325
F 35.491146 9.077923 11.178325
F 35.036246 16.856203 18.523925
F 44.252846 1.280823 11.547425
F 44.227946 8.866813 11.771025
F 29.083346 7.705953 -0.027838
F 35.432646 3.901583 14.974325
F 35.433146 11.598803 14.869125
F 44.361146 3.836353 15.118525
F 44.423646 11.375203 15.277125
F 35.512046 3.789153 12.152125
F 35.215946 11.614503 12.174225
F 44.192246 3.881883 12.413125
F 44.389246 11.434703 12.612825
F 35.287346 1.292083 8.555795
F 35.260746 8.969223 8.380645
F 40.115346 16.926603 8.829775
F 44.143846 1.182933 8.805975
F 44.239446 8.976843 8.984975
F 28.411446 5.523033 15.445025
F 37.607046 7.858493 12.164525
F 37.588546 15.531303 12.330225
F 26.882346 9.046143 0.729235
F 46.392946 7.497783 12.650125
F 46.510646 15.537403 12.439825
F 44.499746 3.606413 0.625123
F 28.638146 7.618673 11.782325
F 28.459746 15.453703 12.015325
F 31.006746 16.777203 1.212715
F 37.716946 5.177593 8.674375
F 37.777546 12.865103 8.729745
F 46.604046 5.047923 9.096585
F 46.583546 12.761403 9.137705
F 28.819946 5.146733 8.374165
F 28.824246 12.767003 8.273615
F 37.514446 5.229963 11.360825
F 37.516046 12.966803 11.440225
F 46.666646 4.977663 11.811825
F 46.502246 12.897503 11.788225
F 28.503246 5.040463 10.994425
F 28.629846 12.920303 10.973025
F 37.591946 7.921553 14.911625
F 37.675746 15.312903 15.017525
F 30.826946 16.713603 11.348325
F 46.468646 7.582933 15.240725
F 46.549746 15.561303 15.231925
F 37.648946 5.371113 15.764625
F 28.562546 7.957193 14.522625
F 28.376246 15.575003 14.689625
F 26.845846 11.626703 -0.139885
F 30.839446 1.149083 18.237825
F 30.565646 9.230083 18.404825
F 46.414246 12.879403 16.111825
F 39.778846 1.470133 18.694525
F 39.918746 9.081853 18.748225
F 39.523346 16.727403 18.642325
F 48.595846 1.338853 18.882725
F 48.683046 9.060473 18.834925
F 39.861946 16.538703 4.453985
F 31.299446 11.719403 0.095467
F 48.741146 16.694503 19.075925
F 35.590546 16.704603 4.195785
F 53.187946 9.014653 8.970125
F 30.878546 3.828043 19.239425
F 30.677546 11.717403 19.411725
F 39.527146 3.999463 19.603125
F 39.695046 11.683003 19.460125
F 48.573746 3.826713 19.840325
F 48.689546 11.626303 19.784225
F 30.773146 1.350863 15.675825
F 30.813046 9.059973 15.639925
F 53.226446 1.128673 18.969925
F 39.928446 1.023693 15.926225
F 39.794446 9.092643 16.044225
F 44.441246 16.793903 16.171525
F 48.732046 1.210773 16.193725
F 48.680646 9.015993 16.033325
F 46.673946 5.032673 16.174925
F 32.890846 7.771383 19.119925
F 32.778946 15.615003 19.488125
F 31.232646 16.797503 3.826895
F 42.048846 7.816543 19.710625
F 41.906146 15.517503 19.578625
F 44.695546 16.571403 8.866285
F 51.024246 7.678123 19.981525
F 50.964646 15.337103 19.992025
F 30.704146 16.549103 15.749225
F 33.055046 5.118883 15.592525
F 33.074746 12.700803 15.768625
F 41.999046 5.057013 16.049725
F 42.222046 12.766003 15.969925
F 50.952546 5.105723 16.165725
F 50.868146 12.815203 16.128225
F 33.052046 5.154363 18.242425
F 32.920046 13.059403 18.536125
F 42.037546 5.101983 18.826425
F 42.056546 12.896003 18.829225
F 50.960446 5.121293 19.011125
F 50.887646 12.854303 18.823025
F 44.206846 16.729703 11.724125
F 28.563146 13.109003 18.290325
F 28.604846 5.118873 18.156225
F 46.442246 7.756093 19.839625
F 37.387446 7.870793 19.339525
F 46.505446 12.871103 18.820225
F 37.520546 12.824803 16.021825
F 28.677446 7.559013 19.262125
F 46.435946 15.367603 19.983125
F 35.337646 1.362363 18.612325
F 35.114946 9.057113 18.222025
F 48.768446 16.702103 11.479825
F 44.495346 1.068403 18.662325
F 44.330646 9.138853 18.998725
F 48.792546 16.873503 16.381425
F 37.338146 12.945803 18.719325
F 28.389946 12.951303 15.427825
F 48.948646 16.472603 8.679875
F 37.327646 5.229683 18.539125
F 49.030946 16.521403 1.726645
F 48.843046 16.555803 4.372865
F 35.138746 3.889173 19.442625
F 35.041446 11.468903 19.288325
F 44.099646 3.626273 19.816125
F 44.216846 11.661203 19.814725
F 35.332346 1.355883 15.991225
F 35.308146 9.033423 15.638425
F 51.018846 7.694253 0.861070
F 44.221246 1.226333 15.999925
F 44.316346 8.900833 16.172525
F 35.370946 16.819203 11.495825
F 30.888746 16.718203 8.630415
F 39.982746 16.625003 15.738025
F 37.795746 -0.121797 0.305456
F 53.178246 8.983863 19.096125
F 53.094246 9.092363 11.680025
F 53.290546 3.698363 12.638625
F 53.247646 16.581503 16.408825
F 53.256646 3.620833 15.364925
F 53.217746 1.115033 16.282225
F 53.304446 11.626103 12.523725
F 53.197346 8.952893 16.379025
F 53.521946 11.460803 5.317005
F 39.689546 3.937193 0.378232
F 53.217746 16.741303 19.217125
F 53.094846 3.597793 19.951025
F 53.300346 11.541703 8.018355
F 53.350346 3.845913 8.204965
F 53.032646 16.591103 4.425445
F 51.014046 -0.034562 0.839837
F 26.323446 9.044533 8.031575
F 26.659046 16.659603 3.838465
F 26.597446 11.546603 4.451095
F 33.064746 0.017706 19.429425
F 50.778446 -0.129683 19.768025
F 53.295846 16.570203 8.948175
F 53.336646 3.957973 0.727780
F 53.263846 8.819603 4.429505
F 53.351546 16.439003 1.592805
F 53.272546 1.234513 4.300415
F 37.546246 -0.018197 19.334525
F 50.844946 -0.036905 5.202575
F 46.486346 -0.219926 19.842025
F 51.021746 -0.043120 12.511525
F 33.396546 0.089013 4.815835
F 29.099146 0.047363 0.272694
F 42.036446 -0.154099 7.741515
F 42.270546 0.031698 0.504863
F 37.613346 0.158151 15.042225
F 46.560046 -0.142744 5.322205
F 37.647746 -0.051204 12.277125
F 33.074846 0.246698 14.922825
F 50.999246 0.027802 15.336825
F 30.605546 1.286593 25.652425
F 30.455246 8.961043 25.748825
F 52.774346 1.321873 33.507025
F 39.552646 1.180903 25.867225
F 39.527746 8.870883 25.806825
F 52.591946 3.865713 34.273425
F 48.522446 1.146433 25.952425
F 48.393046 8.841853 26.162325
F 53.034046 3.774583 27.244325
F 30.584346 3.972073 29.164425
F 30.344446 11.592903 29.351225
F 39.414946 3.904573 29.467925
F 39.636646 11.292803 29.552725
F 48.519546 3.868803 29.883725
F 48.375346 11.681103 29.781025
F 30.796346 3.975463 26.527625
F 30.477046 11.566003 26.693425
F 39.464346 3.768353 26.772525
F 39.683746 11.311803 26.898625
F 48.566246 3.720733 27.158125
F 48.572646 11.382903 27.036525
F 53.210446 1.199743 26.505725
F 28.341946 5.056243 22.749625
F 48.314846 16.638303 23.533125
F 39.476246 1.451593 23.130925
F 39.642046 9.109053 22.970125
F 53.220646 8.905743 23.537425
F 48.439646 1.144983 23.314525
F 48.728646 8.929813 23.466225
F 46.350846 7.823433 22.630625
F 32.934746 7.824203 26.668025
F 32.631346 15.360303 26.493125
F 52.522746 1.467153 40.732125
F 41.711446 7.757303 26.814025
F 41.665946 15.438203 27.063025
F 30.487246 16.895403 29.882725
F 50.616146 7.737193 27.125225
F 50.833846 15.339503 27.095225
F 52.753946 11.688403 41.497025
F 32.665446 5.134423 22.865925
F 32.734446 12.779003 22.938125
F 41.651446 5.169413 23.229325
F 41.756646 12.839503 23.397325
F 50.864746 5.106883 23.604325
F 50.843446 12.826003 23.350225
F 32.998246 5.217293 25.689625
F 32.774046 12.742403 25.701625
F 41.714046 5.064843 25.976125
F 41.846146 12.936903 26.032325
F 50.827046 5.134853 26.456725
F 50.723946 12.702103 26.093425
F 32.971546 7.613683 29.513525
F 32.839146 15.470803 29.228925
F 37.371746 7.882123 22.023125
F 41.717346 7.620613 29.590125
F 41.672546 15.551103 29.789825
F 53.196546 3.651383 22.781425
F 50.571446 7.742283 29.952125
F 50.727446 15.450003 29.668725
F 52.954346 11.658403 34.339425
F 35.278246 1.302423 25.750625
F 35.293246 8.986923 25.863325
F 52.913346 16.981803 26.439025
F 43.887846 1.098753 25.954225
F 43.993146 9.012293 26.270525
F 37.293846 15.346603 22.272825
F 35.158346 3.793773 29.415325
F 35.094846 11.404203 29.715825
F 44.118746 3.747623 29.709325
F 43.956546 11.738203 29.618925
F 35.278846 3.822563 26.521925
F 34.894146 11.517503 26.919325
F 43.907046 3.690843 26.967325
F 44.043546 11.601503 26.992725
F 35.046346 1.332233 23.078025
F 35.224246 9.126033 23.118825
F 35.020546 11.668203 22.081725
F 44.028146 1.240583 23.355025
F 52.786946 11.619103 37.069725
F 39.575846 16.678103 23.328825
F 37.290846 7.499233 26.851525
F 37.272546 15.179403 26.853525
F 53.027446 0.938788 23.646325
F 46.192946 7.481183 27.103525
F 46.225346 15.261003 27.026625
F 28.281146 15.327703 22.000625
F 28.200846 7.699713 26.368125
F 28.108146 15.521303 26.344725
F 41.667546 15.453903 22.262025
F 37.129146 5.289053 23.076625
F 37.247446 12.890903 23.254225
F 46.330046 5.215693 23.371625
F 46.418446 12.792103 23.655925
F 44.075146 3.905463 22.507925
F 39.198346 16.731103 37.779225
F 37.452246 5.137813 25.662625
F 37.372646 12.634303 25.925725
F 46.263846 4.880033 26.215225
F 46.349246 12.817103 26.264525
F 53.016246 11.684403 27.156325
F 28.212146 12.919603 25.608525
F 37.209446 7.706623 29.528425
F 37.391746 15.191303 29.609525
F 53.046446 11.456003 22.613325
F 46.216746 7.842003 29.787725
F 46.243946 15.364603 29.721125
F 39.392446 16.805503 33.526325
F 28.239646 7.979543 29.141525
F 28.153046 15.437303 28.948325
F 51.022446 7.593093 22.651525
F 30.430446 1.372243 32.790925
F 30.454646 9.148823 33.073825
F 34.966246 3.901333 22.189325
F 39.548046 1.265173 33.306825
F 39.305146 9.020513 33.251225
F 52.786446 16.861203 38.215025
F 48.341946 1.283233 33.475525
F 48.216846 8.910363 33.502725
F 52.565946 9.122353 38.072625
F 30.290746 3.774823 36.473425
F 30.336046 11.542403 36.553625
F 39.283646 3.742213 36.984425
F 39.313746 11.635903 37.137425
F 48.241646 3.954363 36.987325
F 48.395446 11.651603 36.854525
F 30.264946 3.870673 33.892925
F 30.388146 11.937203 33.847725
F 39.294346 3.878593 34.261825
F 39.337546 11.576403 34.399025
F 48.327646 3.812193 34.193825
F 48.195046 11.563503 34.119325
F 30.291646 1.369023 29.930225
F 30.633546 8.974033 30.196125
F 27.911646 4.958803 37.346925
F 39.452946 1.302023 30.488125
F 39.386346 8.761323 30.511625
F 52.667646 3.808523 37.187125
F 48.388846 1.231783 30.834725
F 48.412946 9.181953 30.794825
F 39.512846 3.917133 22.308025
F 32.505046 7.593643 34.110025
F 32.830746 15.477403 33.713925
F 34.740746 16.772903 37.456925
F 41.522746 7.699163 34.208425
F 41.606046 15.558203 34.238325
F 46.307246 15.277703 22.633925
F 50.518946 7.635963 34.462325
F 50.574346 15.399703 34.361425
F 44.018746 11.610903 22.656525
F 32.874546 5.061163 30.207125
F 32.623846 12.847703 30.179325
F 41.820846 4.973223 30.488925
F 41.716246 12.727103 30.575725
F 50.648346 5.253413 30.746325
F 50.616146 12.846103 30.676925
F 32.554346 5.000083 33.088625
F 32.727946 12.982803 32.770625
F 41.548046 5.172053 33.229125
F 41.562046 12.813503 33.342225
F 50.434946 5.290583 33.365225
F 50.591046 12.941103 33.453625
F 32.569246 7.523823 36.956725
F 32.555946 15.322603 36.395025
F 52.970046 1.153663 30.588125
F 41.450146 7.486763 36.945725
F 41.487546 15.531603 36.809725
F 27.786846 12.804503 40.080225
F 50.414946 7.805873 37.174825
F 50.641846 15.623303 37.080625
F 27.813046 5.173033 40.005625
F 34.900346 1.068453 33.028925
F 34.797846 8.838283 33.394325
F 39.436346 16.622603 30.697425
F 44.009846 1.166383 33.236825
F 43.886946 9.077173 33.487725
F 34.704746 16.861803 40.240525
F 35.086546 3.683613 36.627525
F 34.478746 11.573903 36.728525
F 43.703646 3.891113 36.990825
F 43.669646 11.519803 36.964525
F 34.902346 3.638813 33.906425
F 34.947446 11.515703 34.018825
F 43.823746 3.814443 34.213925
F 44.019146 11.634203 34.326125
F 34.887646 1.123683 30.181425
F 35.024346 8.858353 30.650025
F 52.826446 3.866683 29.916825
F 44.002546 1.168343 30.549625
F 43.901146 9.146003 30.761825
F 52.644646 8.978653 40.747725
F 37.029946 7.556243 34.106125
F 37.043346 15.490403 34.093525
F 45.859246 13.127603 40.612625
F 46.067346 7.666033 34.160525
F 46.159346 15.592603 34.302325
F 43.821546 17.069803 33.284625
F 28.168546 7.526093 33.820825
F 28.288246 15.589103 33.711025
F 45.874446 5.237033 40.594125
F 37.414046 5.186093 30.516325
F 37.490646 12.533903 30.609825
F 46.235746 5.121053 30.737225
F 46.209246 12.731603 30.714025
F 28.353046 5.287593 29.880125
F 28.181846 12.898903 30.121125
F 37.208546 5.001013 33.155325
F 37.143146 12.802903 33.262025
F 45.954246 5.136593 33.319425
F 46.083646 13.044303 33.370925
F 28.012046 4.977963 32.520925
F 28.205546 13.166903 32.864925
F 37.154946 7.739633 36.766825
F 37.104746 15.452203 36.774425
F 36.874246 13.048803 40.571725
F 45.879246 7.836173 36.859725
F 46.017846 15.485503 36.973525
F 28.139946 12.816603 22.971725
F 28.100146 7.598293 36.634625
F 28.030446 15.420703 36.466425
F 36.976946 5.177063 40.562725
F 30.128746 1.152113 40.251425
F 30.291846 8.984693 40.208925
F 50.735346 15.338903 22.749825
F 39.288246 1.205893 40.667325
F 39.033146 9.090363 40.608525
F 30.450046 8.876653 23.014525
F 48.200446 1.479623 40.543725
F 47.883146 9.126333 40.634725
F 48.319346 16.716703 37.880625
F 34.963346 16.968303 32.872725
F 30.505546 1.329963 22.915725
F 39.484446 11.683003 22.125125
F 48.553046 16.604803 26.264825
F 52.511646 4.003423 41.707225
F 53.026546 1.217003 38.037125
F 52.773746 16.673203 33.632225
F 28.369546 5.189733 25.508925
F 30.048746 3.687113 41.006525
F 29.993746 11.581503 41.102525
F 39.053046 3.780953 41.496025
F 39.110946 11.726203 41.530525
F 48.011746 3.858393 41.533025
F 48.057246 11.771503 41.273525
F 30.269546 1.161113 37.420625
F 30.197246 8.945303 37.508925
F 30.401846 16.838003 22.888225
F 39.240246 1.143893 37.808125
F 39.340546 8.931363 37.828925
F 52.870146 11.531503 30.001925
F 48.430946 1.306573 37.914225
F 48.134346 9.121073 37.927525
F 43.834546 16.754103 37.796225
F 32.485346 7.659083 41.285125
F 32.351446 15.548703 41.103525
F 27.783946 12.811403 37.306425
F 41.341946 7.674753 41.326425
F 41.563846 15.804303 41.399025
F 30.135946 16.539003 40.134725
F 50.183446 7.803593 41.605325
F 50.602446 15.625603 41.709425
F 44.061146 16.650003 30.667925
F 32.611246 4.907183 37.511425
F 32.353946 12.924703 37.588025
F 41.493146 4.901813 37.908925
F 41.507646 13.149303 37.973225
F 50.357146 5.133283 37.955725
F 50.605646 13.056503 37.972425
F 32.412746 5.167353 40.267225
F 32.268446 12.861303 40.309225
F 41.460646 5.124593 40.582125
F 41.375546 13.168303 40.637825
F 50.324546 5.236363 40.747025
F 50.516946 13.085803 40.677125
F 41.913646 7.696363 22.422525
F 43.964546 17.004403 40.542225
F 35.129746 16.857003 23.230525
F 48.451346 16.883703 33.382925
F 52.733746 9.059213 33.532225
F 48.659146 11.535103 22.549125
F 53.100946 16.864603 23.529325
F 39.429546 16.677703 26.183725
F 30.276946 16.596403 37.393725
F 34.774146 1.254163 40.571425
F 34.695746 9.084193 40.362425
F 39.288646 16.912703 40.371025
F 43.835746 1.244523 40.752225
F 43.606346 9.058943 40.729125
F 52.898946 17.010803 40.850125
F 48.367146 16.769703 40.583825
F 50.613946 0.003166 29.954025
F 43.887946 16.347703 23.357325
F 43.909346 16.430103 26.182125
F 34.621946 3.852583 41.166125
F 34.570646 11.791203 41.236325
F 43.684446 3.934993 41.401825
F 43.664646 11.789703 41.465625
F 34.889246 1.251103 37.725825
F 34.856746 8.918393 37.584225
F 35.187446 16.788803 30.234625
F 43.976446 1.334633 37.870125
F 43.558946 9.043943 37.996725
F 48.628046 3.862943 22.494325
F 36.720346 7.837883 41.508325
F 36.937746 15.638503 41.121825
F 44.003446 9.083493 23.513325
F 45.784846 7.757763 41.700625
F 46.098646 15.681603 41.642525
F 35.093946 16.815503 25.887325
F 27.875746 7.697193 40.853825
F 27.805446 15.555403 40.970725
F 46.258846 0.099755 36.923225
F 37.164446 5.146173 37.813625
F 36.653646 12.922403 37.876025
F 45.924346 5.326913 37.830325
F 46.014346 12.773803 37.768225
F 52.704646 16.937403 30.868225
F 30.421846 16.748703 25.575225
F 30.600046 16.670103 32.784825
F 52.884446 8.905723 30.776425
F 48.455346 16.638903 30.691225
F 30.497346 3.890813 22.058225
F 52.935846 9.106723 26.261025
F 28.443846 7.600543 21.904925
F 32.858546 15.620503 22.241125
F 32.892046 7.871143 22.061425
F 37.318846 0.166530 22.076925
F 32.772346 0.037502 22.125825
F 41.741746 -0.010549 36.824625
F 32.626446 0.047512 29.285125
F 32.456346 -0.119963 41.274525
F 46.235646 -0.014199 26.825925
F 41.400346 -0.242768 41.590325
F 32.557046 0.091864 33.861925
F 46.076246 0.000731 41.684425
F 50.834746 0.083228 27.245025
F 37.303446 -0.046771 29.544525
F 37.178446 -0.095765 34.072125
F 50.873546 -0.033727 22.421625
F 46.248546 -0.041164 29.681925
F 32.967146 0.042826 26.576625
F 46.302846 -0.152901 22.525325
F 37.336446 -0.011126 26.767325
F 32.691346 -0.144841 36.726625
F 50.452646 0.025639 34.443725
F 46.221146 -0.107171 34.278425
F 41.710846 -0.077214 34.094825
F 30.481246 11.511003 22.149825
F 29.781346 1.201853 47.553725
F 29.967446 8.978093 47.303225
F 27.094346 15.856303 62.746425
F 38.949446 1.436663 47.682725
F 38.816246 9.078733 47.688425
F 52.741546 9.142623 45.316325
F 48.107846 1.429973 48.052125
F 47.900446 9.299783 47.761425
F 34.729446 4.005413 43.957725
F 29.789446 3.893563 51.259725
F 29.719246 11.662003 51.067925
F 38.873246 3.722923 51.348325
F 38.740946 11.758903 51.152325
F 48.015046 4.088423 51.659725
F 48.114146 11.789903 51.568725
F 29.931146 3.659873 48.534625
F 29.966646 11.628303 48.161525
F 38.962146 3.974233 48.670325
F 38.935546 11.742003 48.435725
F 47.942046 4.064433 48.994425
F 47.990046 11.773903 48.768025
F 27.465646 15.190003 48.212225
F 52.525346 1.313343 48.029525
F 52.526346 9.055773 48.071625
F 39.069846 1.357183 44.979525
F 26.999446 7.609983 62.857125
F 27.018346 13.060203 59.180025
F 47.958646 1.591223 45.331525
F 47.945746 9.264913 44.962625
F 36.658846 7.874063 44.209425
F 32.185446 7.711533 48.532625
F 31.960246 15.574403 48.526525
F 52.436946 9.206253 52.493625
F 41.034246 7.764193 48.741525
F 41.195946 15.709603 48.647325
F 43.247046 9.007583 59.610525
F 50.061046 7.776873 48.696825
F 50.187546 15.449003 49.078125
F 45.414146 15.467503 55.867425
F 32.360146 5.100403 44.656525
F 27.784146 5.257973 44.787425
F 43.361946 1.111093 52.399525
F 41.183046 13.192903 45.121425
F 50.172846 5.390423 45.223625
F 50.454646 12.872603 45.241625
F 32.160646 5.029103 47.665525
F 32.235646 13.119903 47.532625
F 41.203946 5.283923 47.683325
F 41.126846 13.115203 47.846325
F 50.119946 5.167703 47.875025
F 50.376046 12.881603 48.035425
F 31.985146 7.570173 51.226425
F 31.920746 15.707503 51.268225
F 41.252146 15.698203 44.031325
F 41.035546 7.803823 51.449125
F 40.827946 15.502903 51.311025
F 27.537846 12.699903 47.140325
F 50.313646 7.821243 51.531725
F 50.082846 15.415203 51.770825
F 52.569446 1.436783 52.448925
F 34.428146 1.094223 47.612625
F 34.242346 9.270853 47.650625
F 27.060746 7.836423 58.299725
F 30.004846 11.603603 43.840725
F 43.371846 9.100153 47.755325
F 52.393546 16.670803 62.656025
F 34.311946 3.970323 51.326125
F 34.224946 12.047603 51.440425
F 43.346546 3.975573 51.637225
F 43.452846 11.757503 51.423425
F 34.479646 3.726873 48.540625
F 34.214746 11.690403 48.717325
F 43.497546 4.031733 48.816625
F 43.501146 11.724903 48.526025
F 52.549246 4.013833 51.504325
F 34.384746 9.194893 44.919425
F 27.621146 15.295603 50.957825
F 43.523346 1.423703 45.052625
F 43.437946 9.189203 45.063925
F 52.294146 8.912093 62.605625
F 36.426446 7.777953 48.460925
F 36.426846 15.534303 48.362725
F 27.897346 5.251173 47.495225
F 45.702646 8.037693 48.652725
F 45.590346 15.719203 48.867025
F 52.403746 1.416783 55.083625
F 52.496546 9.152243 55.370925
F 27.303546 5.269023 54.548425
F 41.312146 5.244093 45.024525
F 36.852646 5.288723 44.977325
F 36.624746 12.948303 44.750925
F 45.749446 5.240433 45.221025
F 45.991046 13.084603 45.075025
F 52.554646 3.905513 58.734025
F 38.938446 9.019913 44.989325
F 36.708646 5.104803 47.691425
F 36.410446 12.947203 47.502725
F 45.707846 5.310493 47.970425
F 45.784046 13.163203 47.829825
F 52.668646 11.759803 51.740125
F 47.983446 3.931093 44.237625
F 36.647246 7.981533 51.137625
F 36.310146 15.676003 50.990025
F 29.993746 8.930023 44.747525
F 45.803846 7.838603 51.356625
F 45.512646 15.450903 51.560825
F 52.651546 11.698903 49.030725
F 43.562346 3.939193 44.158125
F 52.895146 11.622103 44.449325
F 45.417246 13.003003 62.646625
F 29.700446 1.330533 54.753625
F 29.686046 9.351953 54.756025
F 34.366446 11.758203 44.070925
F 38.701346 16.777203 62.062725
F 38.580646 9.171063 54.863025
F 27.115846 15.550403 58.222825
F 47.925546 1.356273 55.287325
F 47.874446 9.066293 55.011025
F 32.160846 15.549503 43.857825
F 29.258146 3.932313 58.355425
F 29.475746 11.679403 58.397525
F 38.705246 4.274533 58.671225
F 38.770046 11.812203 58.554425
F 48.002646 4.042223 58.657025
F 47.686446 11.408603 58.876325
F 29.670846 3.963253 55.452525
F 29.606446 11.853603 55.606825
F 38.731346 4.007993 55.877225
F 38.732746 11.753203 55.838425
F 47.949046 3.962943 56.091525
F 47.783646 11.519103 56.107625
F 29.787546 1.177543 52.093425
F 29.786946 9.069403 51.971025
F 43.593746 1.509613 47.837825
F 38.824146 1.142443 52.229325
F 38.800046 9.157153 52.183025
F 27.124646 5.096563 62.008525
F 47.924946 1.464633 52.510125
F 48.078446 9.050603 52.261025
F 27.400746 7.886473 55.511425
F 31.847846 7.754463 55.757525
F 32.056346 15.455303 55.755125
F 45.655446 5.124003 62.590725
F 40.867846 8.050523 55.720225
F 40.817946 15.537803 55.759825
F 36.070246 12.976003 62.172925
F 50.088846 7.842133 56.138925
F 49.967046 15.571903 56.326425
F 36.301946 5.134323 62.101325
F 31.982946 5.089613 52.180925
F 31.847146 13.162303 52.261725
F 41.075946 5.196893 52.240825
F 41.081446 12.836903 52.262925
F 50.356646 5.256263 52.699125
F 50.506346 12.960203 52.678525
F 31.877546 5.188333 54.813725
F 32.081146 12.964003 54.843425
F 41.166346 5.334703 55.043025
F 40.951846 12.986103 54.922125
F 50.130646 5.269253 55.316725
F 50.129346 12.906003 55.412725
F 31.701746 7.558463 58.476825
F 31.882446 15.429903 58.394025
F 32.178746 13.091003 44.782725
F 40.962446 7.963203 58.457925
F 41.093346 15.582903 58.543225
F 27.773946 7.934473 48.305725
F 49.999846 7.703423 58.780925
F 50.041846 15.321603 59.026325
F 45.525946 12.915203 59.806725
F 34.340846 1.236283 54.833525
F 34.171946 8.979743 54.853725
F 27.011546 5.292693 59.277525
F 43.413146 1.048793 55.188925
F 43.064146 9.157543 54.885025
F 27.200446 15.569803 55.590225
F 34.060846 3.732793 58.331625
F 34.101846 11.657503 58.411325
F 43.393146 3.741693 58.773525
F 43.482446 11.653103 58.725525
F 34.287146 3.834763 55.614825
F 34.387946 11.727803 55.696725
F 43.341046 3.743553 55.943825
F 43.268146 11.814503 55.801025
F 34.224846 1.182693 52.113325
F 34.143946 9.118443 52.077925
F 34.156946 16.931003 47.743725
F 43.398146 16.974803 47.846225
F 43.429646 8.989853 52.178025
F 52.473646 3.952553 48.750925
F 36.298446 7.759313 55.786425
F 36.254946 15.675503 55.754425
F 45.630546 5.072413 59.785125
F 45.371346 7.805413 56.059025
F 52.702646 16.795403 45.389325
F 47.832046 16.743803 55.200525
F 52.445646 3.843633 63.589925
F 38.522246 16.736003 54.867925
F 36.285746 13.048003 59.264525
F 36.620746 5.362183 52.038125
F 36.627546 13.176503 52.165125
F 45.613246 5.380163 52.329525
F 45.704946 12.913903 52.416025
F 29.821746 1.282533 44.767225
F 52.366446 16.625203 55.380125
F 36.554046 5.335113 54.770825
F 36.556046 13.153403 54.920025
F 45.719346 5.296143 55.169025
F 45.659946 12.815503 55.157125
F 43.125746 16.625303 62.398125
F 29.158846 3.788133 65.713925
F 36.365846 7.678283 58.483125
F 36.559846 15.598803 58.451625
F 36.247146 5.061423 59.399125
F 45.535446 7.516763 58.818025
F 45.631446 15.469303 58.642225
F 29.867446 16.659603 44.806025
F 52.656546 4.117413 44.349625
F 27.389646 5.248253 51.861825
F 27.615446 12.692403 44.487125
F 29.420246 1.474453 61.864725
F 29.208146 9.185183 61.890625
F 38.834546 1.697023 59.494925
F 38.600046 1.425433 62.282125
F 38.583946 8.935343 62.076425
F 29.533246 16.734603 59.224525
F 47.998446 1.210603 62.628125
F 47.601146 8.890813 62.555325
F 52.385346 16.544103 59.882925
F 47.734146 16.899003 62.386525
F 45.749146 0.074368 44.402225
F 47.829946 16.788903 59.673225
F 52.509646 1.309543 59.726325
F 50.468846 15.394103 44.470925
F 34.087146 16.996703 52.211925
F 29.329246 4.038233 62.913825
F 29.212446 11.755403 62.754225
F 38.764946 4.081883 63.080025
F 38.253146 11.679903 62.902025
F 47.978246 3.910583 63.453725
F 47.751946 11.701803 63.413525
F 29.355346 1.348413 59.041425
F 29.489146 9.110963 59.191525
F 27.853846 7.764783 43.642525
F 38.754546 16.831903 59.313525
F 38.715146 9.024403 59.437425
F 39.089646 4.044233 44.139025
F 47.954746 1.205013 59.760925
F 47.698646 8.822513 59.774825
F 38.998246 16.913703 44.870725
F 31.539646 7.951333 62.633925
F 31.548746 15.456203 62.833825
F 43.322846 16.721603 59.672525
F 40.870646 7.928193 62.943225
F 40.730146 15.324403 63.144425
F 52.551346 1.533713 45.364325
F 49.932646 7.733923 63.550025
F 50.133846 15.534403 63.475825
F 45.457846 15.764203 63.350825
F 31.868446 4.947113 59.242225
F 31.746346 12.831903 59.317825
F 41.169346 5.387083 59.456725
F 41.119946 13.011303 59.464425
F 50.270546 5.150413 59.708425
F 49.920446 12.569903 60.073125
F 31.606846 5.179943 61.976325
F 31.570946 12.870703 62.084025
F 40.976546 5.253793 62.200225
F 40.725246 12.806403 62.181625
F 50.404646 5.106823 62.437625
F 50.053846 12.873603 62.846025
F 52.378746 11.612203 56.377025
F 52.346646 11.636903 59.115325
F 45.363046 7.663583 63.400725
F 43.018346 16.738703 52.143225
F 43.173646 16.834603 54.972725
F 36.205346 15.511303 62.810325
F 45.749046 7.897073 44.387225
F 38.583146 16.906303 51.936125
F 36.233646 7.577963 62.951925
F 33.921246 1.253783 62.117925
F 33.957546 8.840793 61.858325
F 48.299646 11.839303 44.043825
F 43.306146 1.320833 62.679225
F 43.265346 9.013683 62.394925
F 43.572546 11.788303 44.266025
F 34.523846 1.334953 44.870525
F 29.593246 16.701903 54.909525
F 34.445746 16.721903 44.984525
F 52.673846 16.717903 48.170725
F 33.948146 4.072543 62.881425
F 33.796546 11.346503 63.126625
F 43.195046 3.931513 63.248825
F 43.096146 11.675403 63.079825
F 34.162646 1.128973 59.387125
F 34.041446 8.995443 59.032825
F 34.269946 16.655103 59.519825
F 43.282946 1.202173 59.917125
F 34.085046 16.894703 54.889925
F 47.733146 16.557003 52.344025
F 43.654446 16.776603 45.057825
F 38.713246 1.446663 54.885925
F 33.833046 16.707103 62.239425
F 48.219446 16.803103 45.465825
F 50.305346 7.974893 44.262925
F 52.444646 16.656003 52.548125
F 41.361546 7.801973 44.086025
F 27.585846 7.891643 51.045425
F 29.624446 16.946703 51.997625
F 29.286746 16.998703 61.918325
F 52.077246 9.079523 59.866325
F 27.413746 12.989803 54.596225
F 52.329746 3.926143 55.975225
F 46.081246 15.635803 44.373425
F 52.295646 11.481003 63.736625
F 27.282746 12.773803 51.983525
F 29.597546 16.731903 47.478325
F 52.469046 1.373833 62.312625
F 47.952046 16.850503 48.071225
F 27.184846 13.183403 61.840325
F 38.885446 16.791603 47.667325
F 27.019946 7.684123 65.592625
F 39.043346 11.736303 44.229625
F 41.255946 0.150108 48.777825
F 32.000846 -0.022240 55.679025
F 36.796646 15.641303 43.871125
F 32.409146 7.720013 43.961725
F 41.245246 -0.025543 44.318325
F 36.301046 0.149366 62.962725
F 31.779246 0.145601 58.431525
F 27.427246 -0.020459 55.480825
F 32.211146 0.115919 43.851325
F 27.074146 -0.047130 65.398125
F 41.096946 -0.294217 51.472725
F 50.415846 0.077402 48.978825
F 40.993246 0.358745 58.638925
F 36.481946 0.083943 58.418125
F 40.890446 0.133551 63.063025
F 45.590746 0.221261 58.903825
F 36.685646 0.000983 48.528625
F 32.018246 -0.086056 51.174625
F 27.037446 15.613403 65.362825
F 27.808046 15.304603 43.689325
F 29.858146 3.859313 43.809925
F 29.375446 1.014873 69.275725
F 29.212246 8.973623 68.920025
F 47.527646 3.862273 66.211325
F 38.549646 1.112843 69.395525
F 38.514346 8.806063 69.244325
F 26.795946 4.906483 73.437225
F 31.316146 12.941803 66.469925
F 47.525046 8.848353 69.752425
F 49.897746 15.572703 66.299425
F 29.157946 3.787703 72.789925
F 29.080146 11.451903 72.651825
F 38.333046 3.698223 73.091825
F 38.248146 11.579503 72.830125
F 47.512546 11.699303 77.856625
F 49.461446 7.609343 78.070625
F 29.219846 3.685743 69.968425
F 29.084146 11.510503 69.860025
F 38.582446 3.783263 70.195725
F 38.424746 11.422103 70.152625
F 43.007846 3.687913 65.881925
F 47.619246 11.373803 70.699825
F 38.411546 11.794503 65.780525
F 26.888746 15.509103 69.846025
F 49.675046 -0.157507 77.882325
F 38.587646 1.242683 66.632225
F 38.490946 3.875063 65.782925
F 31.700146 -0.232442 70.137325
F 47.573546 1.445093 74.212225
F 47.511746 9.033523 66.974625
F 49.922046 4.952933 67.030725
F 31.422246 7.650113 70.065025
F 31.358946 15.475303 70.062025
F 42.607146 1.206303 81.184825
F 40.716946 7.845903 70.251925
F 40.326946 15.195303 70.263525
F 47.438946 3.875133 70.728725
F 47.325446 8.970503 77.067725
F 49.602846 15.340003 70.790325
F 26.657346 5.116833 76.181325
F 51.842246 8.966413 84.574425
F 33.641546 11.604203 65.737825
F 26.825246 7.640103 72.620425
F 40.879146 12.813303 66.687625
F 51.801146 16.445103 81.644825
F 49.944046 12.915203 67.115025
F 31.488146 5.083783 69.063925
F 31.415446 12.970403 69.167825
F 40.916446 5.121093 69.459025
F 40.720146 12.713103 69.322825
F 47.444846 8.919623 74.200825
F 49.763046 12.781003 69.851825
F 31.407146 7.633613 72.937425
F 31.215646 15.433203 72.894625
F 51.816046 11.415003 78.195025
F 40.467346 7.705473 72.867325
F 40.361046 15.158603 73.049025
F 45.191146 7.731123 66.116325
F 26.803046 13.012203 68.847925
F 38.356246 16.600103 66.496725
F 33.136046 16.849503 83.467925
F 33.872046 1.244073 69.191525
F 33.813046 8.790013 69.232925
F 37.922446 16.707203 80.951325
F 42.933746 1.188683 69.759425
F 43.129946 9.083653 69.655625
F 47.762846 1.142283 66.958325
F 52.008246 3.877613 73.570925
F 44.596446 5.029363 84.203625
F 52.258146 11.677603 66.395825
F 33.874246 3.831123 72.886925
F 33.528846 11.401403 72.733325
F 42.985246 3.992203 73.236925
F 42.696846 11.401603 73.085225
F 40.881346 7.779883 65.942825
F 31.409446 5.106653 66.373925
F 34.075146 3.859453 70.114125
F 33.853946 11.581203 69.937025
F 43.008546 3.760873 70.545925
F 43.056446 11.709203 70.445225
F 46.689946 16.936003 84.105525
F 33.492546 16.600103 80.738525
F 29.299246 16.775703 69.178025
F 26.841646 12.830203 73.503725
F 52.183546 4.183393 70.895025
F 43.219646 1.140753 66.886725
F 43.026846 9.077113 66.978825
F 47.491146 4.009883 73.399025
F 49.795046 5.067603 69.726425
F 49.939246 7.584233 70.561025
F 33.791446 1.368813 66.558825
F 36.185246 7.604283 69.996125
F 36.027646 15.351903 70.123225
F 52.036046 8.940593 77.127925
F 45.261746 7.559483 70.514125
F 45.080746 15.396303 70.556125
F 42.428546 16.783003 81.400125
F 36.258646 5.151403 66.547825
F 26.892846 13.034503 66.119725
F 45.352346 5.072763 66.883425
F 45.431346 12.959403 66.799225
F 33.548346 16.571803 76.502825
F 35.438146 15.512803 84.343925
F 36.322646 4.952523 69.346725
F 36.256446 12.849403 69.164625
F 45.183446 5.017643 69.606325
F 45.431146 12.685903 69.486025
F 35.907346 7.469103 72.735025
F 36.067146 15.280203 72.895025
F 28.842546 16.749803 73.750725
F 45.197246 7.565363 73.244225
F 45.200046 15.138703 73.303525
F 49.755146 5.107603 74.450425
F 28.712046 1.171413 76.316925
F 29.028946 8.794233 76.421425
F 51.831146 3.735293 81.194425
F 38.100746 1.384413 76.805325
F 38.304146 8.814803 76.508925
F 28.525446 11.524203 86.922525
F 47.397046 16.644803 74.079125
F 26.888446 4.879213 69.290525
F 51.926346 8.815653 81.857625
F 28.909246 3.774603 79.943825
F 28.942546 11.846903 79.881425
F 38.085646 3.902263 80.210725
F 38.088546 11.137003 80.146225
F 47.205446 3.637493 80.833025
F 46.957346 3.708683 85.006525
F 28.863246 3.714473 77.188025
F 28.994946 11.590303 77.134125
F 37.930646 3.955833 77.527525
F 38.167446 11.337803 77.294425
F 47.338346 3.707243 77.908725
F 46.966646 8.911913 81.353025
F 28.892146 1.276033 73.541725
F 29.067246 8.850383 73.736025
F 47.456246 1.409563 69.643225
F 38.211046 1.159713 74.158025
F 38.098646 8.999543 73.800125
F 51.918146 3.782583 78.253725
F 33.826346 16.587303 73.743025
F 47.389546 11.446803 73.385825
F 52.126046 1.231793 74.513325
F 31.389646 7.668623 77.420325
F 31.315946 15.221503 77.200925
F 47.414946 1.147043 76.909525
F 40.421446 7.557133 77.859525
F 40.385146 15.345103 77.558925
F 36.345646 7.943203 65.544225
F 31.352646 15.437003 65.653025
F 45.443146 15.573303 66.069425
F 46.936546 9.037693 84.084925
F 31.574046 5.083813 73.917725
F 31.387646 12.751803 73.519425
F 40.378846 5.273903 74.068925
F 40.416946 12.696503 74.019825
F 49.432646 15.182403 80.673325
F 44.414246 12.756703 84.083725
F 31.159246 4.980713 76.628625
F 31.538346 12.743403 76.292925
F 40.400646 5.008573 76.797525
F 40.564546 12.698803 76.735125
F 37.733546 16.803303 83.731925
F 28.994646 16.709203 76.488825
F 31.053746 7.880093 80.137325
F 31.159846 15.573103 79.771125
F 52.420046 3.810943 66.315425
F 40.316146 7.625393 80.622025
F 40.397646 15.321503 80.425925
F 49.377446 4.905003 81.722725
F 46.899346 11.678503 85.059625
F 51.971346 16.822703 74.469725
F 49.964246 7.737103 66.413025
F 33.500246 1.129613 76.699125
F 33.699246 8.848463 76.407825
F 51.830946 1.396363 77.171225
F 42.842146 1.369153 76.691825
F 42.597246 8.654093 76.769525
F 51.870446 11.545503 80.877025
F 49.692146 12.928303 76.933525
F 42.551746 1.033633 83.956825
F 51.613246 11.730303 85.410825
F 33.402546 4.084783 80.263225
F 33.419046 11.638203 79.997225
F 42.502746 3.809603 80.386725
F 42.403046 11.429903 80.329725
F 52.299546 1.486543 70.077025
F 40.778546 15.275403 65.943025
F 33.390446 3.691013 77.594725
F 33.675146 11.360503 77.327425
F 42.815546 3.868243 77.689325
F 42.668746 11.311803 77.613225
F 36.079446 12.923403 66.408025
F 29.477746 8.974933 66.260325
F 33.854146 1.167683 73.844125
F 33.822346 8.804703 73.720325
F 49.452746 15.442903 77.851125
F 42.847446 1.277943 73.965325
F 42.929846 8.944433 74.121225
F 49.492246 7.534383 80.726625
F 33.915246 16.735503 69.248425
F 28.923346 16.869003 80.844525
F 52.213246 9.153933 67.219725
F 35.903246 7.707863 77.360725
F 35.663246 15.161903 77.454125
F 35.424946 12.816603 83.751925
F 44.922146 7.622863 77.703025
F 45.009446 15.581103 77.742625
F 49.323946 12.974203 84.407225
F 36.084346 4.932583 73.889225
F 35.742846 12.721703 73.714425
F 45.142946 5.189913 74.241225
F 45.056646 12.568303 74.144125
F 35.680046 5.015803 76.597725
F 35.883346 12.677603 76.465125
F 45.164246 5.001123 76.998925
F 45.070646 12.729403 76.957025
F 35.699046 7.783553 79.995725
F 35.823146 15.118503 80.238625
F 35.377746 5.291073 83.835525
F 44.868946 7.596373 80.438225
F 44.665546 15.443403 80.480525
F 33.576146 16.640703 66.492325
F 28.625946 1.269553 83.506725
F 28.683346 9.214043 83.477625
F 33.912146 8.852233 66.428225
F 37.747846 1.240193 83.694425
F 37.612746 9.040163 84.000725
F 52.222046 1.324043 67.142425
F 51.909246 16.706003 69.917325
F 42.366246 3.778183 84.831525
F 52.063846 11.553203 70.868625
F 37.982746 16.577103 76.816125
F 40.817346 5.012843 66.658825
F 52.318846 16.688403 67.161825
F 52.073746 1.158643 82.000525
F 38.560146 9.136333 66.459325
F 48.973846 15.680503 85.060425
F 28.489446 3.895203 84.222625
F 28.724246 11.780703 84.224725
F 37.692046 3.770163 84.815025
F 37.778746 11.712703 84.612925
F 47.228346 1.023163 81.500925
F 33.982046 3.966043 65.773925
F 28.878846 1.234973 80.729025
F 28.844946 9.281913 80.842925
F 49.693546 4.993223 77.180825
F 37.856246 1.134693 81.005725
F 38.012846 8.739353 81.303825
F 49.315746 7.831093 85.069725
F 47.166946 1.107493 84.233625
F 52.002046 11.676003 73.666525
F 49.390046 4.991443 84.567425
F 30.842246 7.867273 84.372825
F 30.951346 15.638203 84.556925
F 44.622646 12.763103 81.238825
F 39.899546 7.904393 84.866725
F 39.947246 15.465803 84.864125
F 47.079246 16.460303 81.338325
F 52.001046 1.113783 84.642125
F 38.220146 16.555003 69.282925
F 44.707346 5.031223 81.529225
F 30.976546 5.354133 80.810625
F 31.111546 12.949203 80.746225
F 40.360546 5.014493 81.228825
F 40.063546 12.892703 81.165725
F 26.796346 15.332003 72.529625
F 32.696546 11.548103 87.281725
F 30.850546 5.215643 83.675925
F 30.899246 13.167503 83.453825
F 40.026446 5.155063 84.044525
F 40.026546 13.001303 83.784425
F 42.283646 16.705203 84.036425
F 47.346346 16.783803 76.807425
F 35.309846 7.838833 84.761625
F 47.652946 16.815803 67.122325
F 35.857346 12.399303 81.071725
F 38.169646 16.529803 73.965725
F 51.887946 16.553903 77.253925
F 42.759046 16.354603 73.972725
F 47.361246 16.725103 69.774225
F 49.908246 15.532403 73.604425
F 35.818446 5.189183 81.102525
F 33.202346 1.194843 83.576025
F 33.150146 9.080023 83.492525
F 51.715446 16.610703 84.452425
F 29.299646 1.235593 66.568025
F 42.290046 8.932973 83.903125
F 43.030846 16.537403 66.770825
F 51.961646 9.128483 69.872725
F 51.684346 3.753643 85.596525
F 52.155046 9.094613 74.500925
F 47.740946 11.630603 66.050025
F 49.413446 12.611803 81.611925
F 42.647646 16.653003 76.750625
F 49.800546 7.712833 73.455625
F 33.154746 3.788813 84.508325
F 32.887346 11.589103 84.417125
F 44.548646 7.699653 84.924525
F 42.099146 11.567303 84.804625
F 49.606746 12.784403 74.291725
F 28.450646 16.854003 83.619125
F 33.234646 1.331083 80.860125
F 33.304546 8.972283 80.916325
F 44.446046 15.375703 84.886325
F 42.743046 16.453603 69.656725
F 42.530146 9.044163 81.186725
F 47.064146 11.575003 80.534325
F 29.133146 16.852103 66.488425
F 27.048546 5.047193 66.580225
F 43.259846 11.670803 65.784825
F 27.018846 -0.172147 70.012225
F 31.683146 7.659993 65.376325
F 49.654546 -0.052886 80.852225
F 28.429846 3.819373 87.046725
F 35.984446 -0.119612 72.885125
F 30.691446 7.757973 87.166825
F 27.106346 7.501543 69.871125
F 36.216946 -0.048693 70.149425
F 31.393846 0.124538 72.904625
F 31.471846 0.023631 65.559325
F 36.027046 15.594503 65.660625
F 26.532846 0.025664 77.289225
F 44.830046 -0.146688 85.028225
F 26.774446 -0.158583 72.621225
F 50.326046 -0.179100 66.064925
F 35.578146 0.136909 84.628925
F 40.313846 -0.081792 80.259725
F 49.776646 0.112930 73.528225
F 31.089146 -0.062517 79.813225
F 30.999546 0.009268 77.247125
F 40.788546 0.004833 65.724125
F 30.518946 15.577603 87.408225
F 43.991946 7.826603 87.642925
F 37.346846 11.595203 87.395125
F 37.324846 3.777203 87.473125
F 30.625846 -0.057863 86.899425
F 29.155146 11.507903 65.518825
F 28.062046 1.250883 90.524125
F 28.306546 8.874673 90.521125
F 39.509146 13.120303 88.465125
F 37.035346 1.103013 91.148925
F 36.963546 8.724503 90.965625
F 48.642946 7.753943 87.738025
F 51.609446 7.784363 107.309525
F 27.529346 3.978363 106.385525
F 27.767646 9.108093 102.694525
F 27.911246 3.953553 94.345525
F 27.897046 11.587003 94.296025
F 36.645346 3.880033 94.635525
F 36.576146 11.595903 94.467025
F 37.512646 9.012493 88.310225
F 50.025446 11.455203 92.527025
F 28.125846 3.904133 91.577525
F 28.148446 11.382503 91.518825
F 36.886646 3.750453 91.906825
F 36.925946 11.416203 91.761225
F 27.515946 3.999993 101.769525
F 32.806046 9.005513 88.300725
F 52.764446 4.640183 92.618325
F 49.357446 9.125023 96.196625
F 45.383046 11.390203 95.020525
F 51.843146 7.419143 92.969925
F 32.736746 1.259423 88.104125
F 35.138246 5.199973 88.160225
F 48.324346 13.004303 88.821625
F 28.167046 16.728103 88.102725
F 35.114846 7.940943 87.356325
F 30.481046 7.555903 91.800825
F 30.467046 15.369703 91.723425
F 49.252946 8.991613 103.635525
F 39.134546 7.508833 92.003825
F 43.270446 13.015203 95.804325
F 51.644046 13.037703 99.032825
F 52.022646 13.181403 91.950725
F 45.566946 1.347333 91.505925
F 44.055646 5.227473 88.671025
F 41.564446 11.663403 87.624125
F 49.318046 3.679973 107.216525
F 45.798446 11.700503 92.326925
F 46.371946 3.865143 87.668925
F 43.664446 12.973303 91.328925
F 39.194646 -0.183040 92.102225
F 30.497646 5.122553 90.679525
F 30.449246 12.717303 90.823725
F 39.074246 4.977383 91.149925
F 39.245146 12.677603 91.162925
F 51.957946 15.685703 92.718025
F 47.949346 5.168783 91.673025
F 30.039946 7.499253 94.540125
F 30.135346 15.413903 94.456025
F 39.615446 7.584423 87.514525
F 38.842546 7.779703 94.754625
F 38.942946 15.223503 94.524325
F 52.870746 13.229003 89.258125
F 47.246846 15.802603 99.692825
F 27.471446 1.444283 102.642525
F 46.180346 9.092103 88.456625
F 32.477446 1.263203 90.914525
F 32.543946 8.957533 90.955725
F 47.258646 13.165003 98.975725
F 48.641746 5.087073 88.679725
F 41.257746 8.958833 91.089525
F 27.297046 11.464003 109.059525
F 44.141846 15.331603 87.648225
F 41.135246 1.260193 91.200925
F 44.894046 1.290783 103.622525
F 32.294946 3.831023 94.609325
F 32.107746 11.403903 94.571525
F 41.128546 3.793953 94.827225
F 41.543246 11.473903 92.214125
F 51.383646 5.297703 99.222325
F 39.156246 15.367903 91.737925
F 32.452646 3.774243 91.882525
F 32.555546 11.385403 91.816825
F 43.394046 5.217173 91.297425
F 39.365646 15.571403 87.548725
F 51.788246 12.941303 96.307325
F 41.601946 9.002053 88.414525
F 51.714246 15.571003 102.664525
F 44.983846 16.757303 105.921525
F 33.928446 12.655203 102.884525
F 46.225346 11.658003 87.733725
F 49.867046 1.343133 92.044625
F 49.409946 11.639203 102.722525
F 50.654646 9.244223 88.967825
F 49.102646 3.770803 100.035525
F 45.255546 17.022603 98.702525
F 34.636546 7.618143 91.813025
F 34.644746 15.261403 91.752925
F 49.537646 16.824503 98.769625
F 48.020646 12.909503 91.456025
F 30.622846 5.106023 88.099825
F 51.511146 15.443703 107.209525
F 31.627946 16.924403 105.518525
F 30.541146 12.776603 88.147225
F 49.968946 17.027503 91.610925
F 49.381246 16.843103 103.593525
F 34.670546 5.056633 90.940125
F 34.714146 12.693103 90.856625
F 40.833746 16.766303 98.194225
F 49.806146 16.768403 96.008325
F 34.500246 7.775123 94.607625
F 34.499846 15.330003 94.494325
F 34.155646 5.183673 102.936525
F 45.204246 1.449873 96.208325
F 45.252146 8.899833 95.982425
F 42.695946 7.751653 107.076525
F 27.699346 1.426553 97.936625
F 27.790046 8.772393 97.995425
F 43.843546 12.849003 88.650625
F 36.479046 1.209383 98.431525
F 36.605546 8.751663 98.503725
F 51.529546 13.018503 103.592525
F 47.389746 7.618143 94.935225
F 45.046546 8.997283 98.669525
F 36.826546 16.667203 91.000425
F 41.107546 1.111013 95.892825
F 51.567246 7.605853 95.752525
F 36.412746 3.743213 102.011525
F 36.176246 11.538203 102.015525
F 45.117946 3.862353 102.783525
F 47.232446 13.060303 103.511525
F 51.741146 5.192153 96.675325
F 27.690946 11.402103 98.999625
F 36.351046 3.693773 99.302625
F 36.376746 11.305403 99.308125
F 45.088046 3.947693 99.938825
F 44.981546 11.536503 99.752525
F 27.783846 1.267163 95.266225
F 27.798646 8.914003 95.250425
F 45.601446 3.900913 92.391025
F 36.732746 1.281503 95.382025
F 36.612746 9.139493 95.603625
F 40.904746 9.094073 95.861725
F 50.652246 1.029033 89.456125
F 43.009646 7.626333 95.000825
F 43.623746 15.552903 92.118425
F 29.774746 7.450803 99.037025
F 29.987946 15.392703 99.137925
F 39.518646 5.179543 88.434625
F 38.681146 7.345633 99.355425
F 38.684846 15.488403 99.370025
F 50.819546 3.648753 88.160525
F 47.150646 5.207523 98.854225
F 45.126246 11.792103 102.399525
F 42.722646 13.038203 105.966525
F 30.076946 5.047833 95.462725
F 30.045646 12.881003 95.590125
F 38.845946 5.052553 95.490825
F 38.844946 12.727903 95.501825
F 49.356046 1.236843 99.112425
F 47.275546 15.486603 102.356525
F 29.883546 4.968993 98.178825
F 29.924646 12.785803 98.317925
F 38.571346 4.847243 98.403125
F 38.530746 12.896003 98.234325
F 51.450746 5.129673 103.726525
F 34.917146 12.759103 88.174525
F 29.740846 7.590023 101.764525
F 29.795446 15.346503 101.834525
F 45.087946 16.796903 103.255525
F 38.568346 7.661153 102.118525
F 38.575846 15.601403 101.975525
F 50.064846 3.981663 92.852525
F 47.122246 7.703743 107.120525
F 41.858746 16.625203 88.385325
F 51.556546 15.505203 99.928725
F 32.030046 1.195333 98.008625
F 32.091846 8.822833 98.234225
F 47.787346 7.839833 92.219125
F 40.707446 16.748203 103.089525
F 40.857046 9.038493 98.482525
F 47.368946 13.007503 96.142925
F 27.491546 1.315393 105.268525
F 27.518346 11.448903 106.270525
F 34.041746 5.206893 105.788525
F 32.076546 3.820803 102.043525
F 31.807346 11.323503 101.922525
F 40.755646 3.972043 102.225525
F 40.747346 11.604603 102.069525
F 47.264846 5.264003 103.586525
F 41.371046 3.735923 92.191425
F 32.150946 3.794823 99.183725
F 32.145746 11.345903 99.215925
F 40.680646 3.768163 99.576325
F 40.886046 11.778903 99.394025
F 51.581246 7.755133 100.368525
F 52.073646 15.451903 95.494125
F 32.187446 1.286543 95.327425
F 32.223546 8.862083 95.557625
F 37.322846 1.157653 88.416725
F 45.394046 17.030403 96.017325
F 41.134146 11.500903 94.874025
F 42.878746 12.785103 103.306525
F 32.626446 16.794003 90.993925
F 27.588546 16.670403 102.730525
F 32.848946 16.837203 88.312425
F 34.341046 7.660603 99.239725
F 34.361346 15.196703 99.163225
F 51.527946 7.838433 103.021525
F 43.023246 7.495163 99.533625
F 43.060746 15.676603 99.423725
F 42.773846 15.542603 106.794525
F 34.545046 5.219383 95.514025
F 34.438546 12.854303 95.431025
F 43.376646 15.630003 94.834425
F 43.232146 5.268693 95.955125
F 34.301346 5.158303 98.310125
F 34.280946 12.689703 98.059225
F 42.887846 4.967293 98.644325
F 43.106046 13.113303 98.478225
F 34.217546 7.680673 101.930525
F 34.146946 15.230003 101.884525
F 47.964146 15.310403 92.510425
F 42.767446 7.627343 102.148525
F 42.934446 15.536403 102.224525
F 33.767946 15.304103 106.378525
F 40.534346 16.686903 105.837525
F 40.955946 1.072333 98.656425
F 50.256046 9.048733 91.597225
F 36.148046 1.431113 105.708525
F 36.185746 9.048023 105.747525
F 36.599746 16.789203 98.169525
F 47.113646 5.127833 106.226525
F 45.029446 9.052963 106.252525
F 28.184346 16.696603 90.820325
F 51.551846 5.191463 106.434525
F 28.390446 8.957623 87.791425
F 47.604746 15.602503 95.167025
F 49.723246 11.679403 95.229125
F 49.645746 4.042583 95.504025
F 47.192146 7.729163 99.702125
F 49.360846 16.738903 106.229525
F 50.563546 16.763103 88.733725
F 36.187646 3.918243 106.671525
F 36.207346 11.654703 106.620525
F 44.989346 3.710773 107.105525
F 44.797646 11.676003 106.946525
F 41.334846 16.864503 91.069325
F 32.024046 16.576303 102.935525
F 51.604446 12.969903 106.339525
F 36.386646 1.252273 103.063525
F 36.218146 8.990163 103.029525
F 45.423946 3.855363 95.143125
F 49.595346 1.260493 96.298125
F 44.855846 9.178723 103.327525
F 27.695846 3.828293 99.103225
F 29.438446 7.758543 106.384525
F 29.365046 15.623303 106.366525
F 49.326046 1.149133 106.381525
F 38.277346 7.681743 106.707525
F 38.222046 15.493703 106.651525
F 42.613646 0.068602 102.417525
F 47.151246 15.669003 107.163525
F 49.549146 8.925893 98.942725
F 44.967246 1.421743 98.951925
F 29.875346 5.082843 102.822525
F 29.742046 12.861303 102.855525
F 38.471146 5.235463 103.150525
F 38.424046 12.806003 102.892525
F 39.638146 0.039402 87.368625
F 49.403246 3.800213 102.766525
F 29.769246 5.205213 105.515525
F 29.704946 12.927103 105.528525
F 38.453646 5.133693 105.825525
F 38.250946 13.008503 105.608525
F 49.392146 11.639403 99.855925
F 47.147046 13.076903 106.205525
F 27.764746 16.564103 97.991225
F 27.646646 11.681103 101.809525
F 49.359446 11.678103 107.025525
F 41.770546 1.273903 88.480625
F 49.297546 1.337873 103.686525
F 42.886046 5.178503 106.170525
F 46.208146 1.214313 88.752425
F 37.164746 16.790003 88.295125
F 43.541746 7.757363 92.282625
F 31.962746 1.405583 105.540525
F 31.798046 8.918273 105.670525
F 41.001246 16.643303 95.591225
F 40.632746 1.243993 106.163525
F 40.500546 8.842673 105.695525
F 28.027846 16.740803 95.318125
F 47.337846 5.367863 96.185225
F 27.336346 8.962783 105.337525
F 32.170946 16.550303 98.279425
F 33.946246 12.722103 105.731525
F 44.900246 1.130853 106.252525
F 42.870946 5.287023 103.375525
F 32.383246 16.656903 95.596425
F 49.329846 8.987243 106.310525
F 47.079946 7.771363 102.420525
F 31.900446 3.835093 106.471525
F 31.777646 11.508603 106.642525
F 40.515046 3.843813 106.842525
F 40.407246 11.624303 106.620525
F 28.428346 1.173503 87.687025
F 27.419746 17.036403 105.389525
F 31.944546 1.137513 102.654525
F 31.880146 8.884283 102.991525
F 36.238446 16.666903 102.753525
F 40.603446 1.470553 103.377525
F 40.572646 9.157673 102.911525
F 34.075646 7.728793 106.709525
F 46.254746 16.680303 88.614325
F 45.763346 9.118023 91.135125
F 36.015546 16.697703 105.632525
F 36.788346 16.553703 95.434425
F 50.812146 11.846103 87.996125
F 41.860646 3.910903 87.604525
F 45.942646 16.809903 91.334925
F 47.537446 0.007365 92.608925
F 48.552346 15.427103 87.876025
F 53.044446 15.685003 87.892325
F 51.722146 -0.015590 95.385325
F 43.360946 -0.005735 92.110725
F 34.899746 15.480903 87.241625
F 27.365846 3.754093 109.037525
F 30.023446 0.116713 94.363325
F 52.243546 0.281248 92.803225
F 51.481946 0.116615 100.084525
F 46.972546 -0.102197 99.962425
F 51.542946 0.218290 102.771525
F 47.032146 0.010898 102.788525
F 47.107846 -0.123389 107.140525
F 34.020846 0.209425 106.646525
F 39.055546 -0.239744 94.908425
F 47.493146 0.005977 95.286925
F 34.223746 -0.062496 101.948525
F 43.383446 -0.066522 94.736125
F 34.434446 0.036804 94.707725
F 29.368346 15.368103 109.079525
F 32.979546 3.894493 87.240325
F 51.553546 15.643403 109.883525
F 26.938746 1.133503 127.380525
F 53.559646 1.055343 125.375525
F 35.978246 1.596173 113.253525
F 36.166146 9.126703 113.211525
F 31.453846 9.056473 110.223525
F 44.929646 1.335753 113.441525
F 44.902646 9.100613 113.392525
F 27.034246 9.156523 127.120525
F 27.183946 9.046593 112.651525
F 29.141846 -0.052603 123.747525
F 36.001546 4.054283 116.915525
F 35.827346 11.536403 116.950525
F 44.614846 4.071083 116.982525
F 44.711646 11.689903 116.979525
F 51.220946 -0.000902 121.922525
F 47.079446 7.628023 109.920525
F 35.982146 4.014483 114.241525
F 36.050946 11.602903 114.256525
F 44.848546 3.804683 114.326525
F 44.745346 11.560603 114.312525
F 26.783346 3.729703 128.141525
F 35.957146 9.076453 110.437525
F 27.101346 11.635903 116.489525
F 35.989346 1.499733 110.567525
F 40.378046 3.940423 109.594525
F 26.665246 16.607203 127.295525
F 44.974046 1.204073 110.705525
F 44.765446 8.914073 110.738525
F 27.131046 11.439103 113.711525
F 29.264446 7.719413 113.749525
F 29.427146 15.442303 113.668525
F 48.807046 8.912293 125.377525
F 38.279746 7.910713 114.211525
F 38.313446 15.594603 113.967525
F 51.534246 7.833053 109.920525
F 46.955146 7.810313 114.433525
F 46.993446 15.506303 114.151525
F 51.633346 5.226543 111.001525
F 27.076146 16.820003 112.576525
F 44.863946 11.585903 109.676525
F 38.247246 5.288323 110.518525
F 38.369046 12.855303 110.435525
F 27.113746 4.050913 116.201525
F 46.972846 12.894603 110.603525
F 29.280246 5.068693 112.746525
F 29.268346 12.859703 112.962525
F 38.242346 5.396863 113.243525
F 38.306346 13.019103 113.089525
F 47.118846 5.194773 113.636525
F 46.866146 12.838503 113.425525
F 29.335046 7.720163 116.598525
F 29.091646 15.346403 116.262525
F 39.898246 11.578403 129.021525
F 38.354646 7.869943 116.874525
F 37.937946 15.454503 116.808525
F 33.345346 15.564703 128.547525
F 46.894546 7.899393 117.033525
F 46.998646 15.632103 116.930525
F 33.644246 7.701763 128.520525
F 31.436346 1.612733 113.033525
F 31.714146 8.947343 112.906525
F 33.945446 12.766003 110.262525
F 40.362146 1.106013 113.312525
F 40.533746 9.136263 113.339525
F 26.953946 11.574503 120.837525
F 26.818446 4.046753 121.007525
F 49.213446 9.001133 113.321525
F 49.039646 16.639603 125.412525
F 31.477746 4.056753 116.503525
F 31.490146 11.783903 116.452525
F 40.354446 3.790173 116.745525
F 40.246246 11.861403 116.878525
F 48.985446 3.788513 117.324525
F 49.037046 11.586703 117.109525
F 31.647646 4.151883 113.833525
F 31.640146 11.550203 113.723525
F 40.298046 3.660543 114.012525
F 40.284046 11.713903 114.124525
F 49.293646 3.791443 114.667525
F 49.091246 11.653603 114.483525
F 49.201746 16.498203 110.912525
F 51.418246 12.964003 110.928525
F 39.991146 3.907553 128.742525
F 40.251846 1.323353 110.579525
F 40.326446 8.903683 110.656525
F 51.557046 0.196912 109.918525
F 26.882646 1.113883 124.632525
F 27.124346 9.010513 120.012525
F 31.083546 8.939523 124.951525
F 33.840746 7.802713 113.971525
F 33.935446 15.505503 113.716525
F 49.349246 1.419893 110.745525
F 42.763246 7.834943 114.309525
F 42.696246 15.293303 114.219525
F 49.190346 9.102933 110.712525
F 51.472346 7.800103 114.448525
F 51.342346 15.414703 114.541525
F 49.377946 4.022903 110.201525
F 29.346746 12.893903 110.245525
F 27.116846 3.657543 113.438525
F 42.898146 5.189443 110.724525
F 42.537646 12.646703 110.570525
F 33.956646 5.206363 113.002525
F 33.816646 12.857603 113.001525
F 42.502646 5.150113 113.469525
F 42.609446 12.732203 113.163525
F 51.382346 5.172353 113.639525
F 51.385646 12.983503 113.600525
F 33.810246 7.910653 116.848525
F 33.497946 15.609903 116.451525
F 53.249446 3.805173 129.024525
F 42.411746 7.811623 116.999525
F 42.699346 15.634303 116.966525
F 47.097346 15.404803 109.789525
F 51.447146 7.752683 117.206525
F 51.404146 15.464603 117.273525
F 26.966846 16.765003 117.432525
F 31.338546 11.806003 128.386525
F 40.053146 16.794803 125.219525
F 27.310446 1.174413 109.729525
F 35.985646 1.335773 120.458525
F 35.699846 8.913023 120.598525
F 42.525346 7.678633 109.740525
F 44.667946 1.514723 120.497525
F 44.619146 9.134103 120.836525
F 33.950946 5.282443 110.318525
F 49.355046 11.735503 109.850525
F 31.573846 16.670603 112.721525
F 35.682846 3.855003 124.120525
F 35.805046 11.609203 124.022525
F 44.712246 3.911103 124.432525
F 44.600646 11.582903 124.430525
F 26.682146 11.702303 128.180525
F 35.885746 16.664803 110.248525
F 35.994846 3.884473 121.281525
F 35.846446 11.632103 121.306525
F 44.714846 3.944093 121.610525
F 44.484546 11.773503 121.674525
F 51.061646 -0.034938 129.164525
F 49.190546 16.773803 120.893525
F 31.584046 1.476363 110.343525
F 35.771746 1.435763 117.720525
F 36.059346 9.068793 117.835525
F 48.797246 3.764143 129.160525
F 44.777346 1.572563 117.914525
F 44.732946 9.160793 118.030525
F 39.889046 8.791373 125.181525
F 29.208046 7.611063 121.018525
F 29.226446 15.433803 121.130525
F 39.810246 16.710003 127.788525
F 37.925246 7.574703 121.303525
F 37.949446 15.446303 121.345525
F 51.410046 12.758803 127.953525
F 46.876546 7.877533 121.619525
F 46.797946 15.548203 121.601525
F 51.023446 5.028413 128.114525
F 29.312446 5.169113 117.363525
F 29.259246 12.952703 117.479525
F 38.178646 5.154773 117.665525
F 37.993746 12.961903 117.902525
F 46.855846 5.291353 117.831525
F 46.892246 13.103003 117.956525
F 29.284346 5.013643 120.168525
F 29.313346 12.893103 120.179525
F 38.255046 5.022573 120.338525
F 38.148646 12.814703 120.632525
F 46.954346 5.315323 120.569525
F 46.807046 12.823503 120.645525
F 28.907046 7.703673 123.823525
F 29.171446 15.439203 123.837525
F 42.204146 12.795503 127.885525
F 37.744846 7.480053 123.964525
F 38.014846 15.304903 124.117525
F 42.365346 5.227173 128.011525
F 46.653046 7.816683 124.355525
F 46.805046 15.535403 124.329525
F 33.518646 13.097503 127.371525
F 31.334846 1.449203 120.147525
F 31.345446 9.017983 120.085525
F 40.356646 11.408203 109.528525
F 35.750146 16.797803 117.500525
F 40.208946 8.970463 120.663525
F 31.056646 4.084423 128.588525
F 49.047646 1.180553 120.864525
F 49.065346 9.077853 120.715525
F 35.633546 17.009403 120.284525
F 31.253146 3.703653 124.002525
F 31.458246 11.585103 123.751525
F 40.362646 3.891533 124.306525
F 40.089746 11.383703 124.337525
F 48.944446 3.761033 124.410525
F 48.973346 11.527103 124.510525
F 31.598046 3.804993 121.239525
F 31.346946 11.567903 121.045525
F 40.485446 3.818723 121.501525
F 40.193246 11.487603 121.622525
F 48.942146 3.920683 121.663525
F 49.080546 11.630103 121.723525
F 31.310446 1.473733 117.493525
F 31.539546 9.252423 117.488525
F 44.921246 16.755803 110.561525
F 40.324946 1.187003 117.878525
F 40.316346 9.283133 117.865525
F 42.697546 15.258703 109.698525
F 49.080446 1.266483 118.183525
F 49.114046 9.050753 118.051525
F 31.218746 1.288903 125.137525
F 33.302046 7.711133 121.430525
F 33.470746 15.668603 121.184525
F 33.336146 5.188373 127.556525
F 42.573846 7.685683 121.644525
F 42.171446 15.596703 121.578525
F 51.320446 12.677203 125.187525
F 51.280346 7.687573 121.677525
F 51.171646 15.380003 121.767525
F 51.110946 5.195223 125.359525
F 33.561746 5.389193 117.709525
F 33.725946 13.053703 117.506525
F 42.203646 5.279413 117.911525
F 42.572246 13.090803 118.006525
F 51.275446 5.206863 118.090525
F 51.301446 12.603603 118.029525
F 33.792446 5.198683 120.363525
F 33.570746 13.016603 120.252525
F 42.621046 5.212773 120.519525
F 42.245146 12.935003 120.712525
F 51.211046 5.127403 120.659525
F 51.256346 12.945703 120.671525
F 33.366046 7.849583 124.104525
F 33.597046 15.753103 124.013525
F 42.195446 12.927403 125.190525
F 42.211446 7.690283 124.352525
F 42.275146 15.590503 124.360525
F 42.349046 5.159993 125.396525
F 51.148946 7.756503 124.434525
F 51.298146 15.298503 124.485525
F 33.490446 13.013803 124.716525
F 49.152946 11.632403 128.930525
F 49.244646 16.701903 113.535525
F 44.347646 16.499503 127.878525
F 35.641146 1.391373 127.684525
F 35.796946 8.946183 127.580525
F 35.853146 16.818903 124.844525
F 44.772146 16.902303 117.954525
F 44.539546 9.008293 128.112525
F 30.965146 16.645003 127.551525
F 35.620446 16.778703 127.513525
F 40.563446 16.622903 110.393525
F 49.380646 1.314143 113.551525
F 47.078046 5.066743 110.959525
F 27.238846 8.964373 110.051525
F 26.916846 1.479023 117.226525
F 35.446446 3.893243 128.637525
F 35.601946 11.541903 128.443525
F 44.427746 3.792883 128.897525
F 44.443946 11.743003 128.873525
F 40.425346 1.375623 120.562525
F 27.018146 9.076173 117.336525
F 48.903346 16.418503 128.104525
F 35.648646 1.249893 124.950525
F 35.623946 8.948303 124.859525
F 40.427046 1.233453 125.005525
F 44.516146 1.324993 125.540525
F 44.372446 9.084813 125.422525
F 44.845646 3.734223 109.759525
F 28.978246 7.723733 128.281525
F 28.822846 15.249503 128.437525
F 33.381946 5.130933 124.767525
F 37.973746 7.662903 128.818525
F 37.676646 15.348103 128.681525
F 51.173546 15.275403 129.112525
F 46.604546 7.698363 129.084525
F 46.595946 15.313903 129.036525
F 51.049646 7.600753 129.036525
F 29.159946 5.191363 124.608525
F 29.120246 12.828103 124.709525
F 37.949446 5.090003 125.068525
F 38.045246 12.802803 125.065525
F 46.857446 5.064353 125.273525
F 46.793246 13.043103 125.293525
F 28.922846 5.141493 127.263525
F 29.036646 12.765903 127.350525
F 37.729746 5.184593 127.777525
F 37.900846 12.853703 127.705525
F 46.611046 5.208923 128.070525
F 46.771646 12.887803 128.044525
F 40.592646 16.572503 113.136525
F 48.949046 1.275313 125.407525
F 42.031846 15.373803 128.820525
F 44.684146 16.838403 113.302525
F 44.540446 1.223373 128.201525
F 36.053446 16.845503 112.953525
F 27.236846 1.150973 112.467525
F 31.321446 16.845503 120.077525
F 42.455846 7.697953 128.788525
F 31.076046 1.537393 127.820525
F 31.433746 8.973523 127.702525
F 29.481546 4.918523 109.977525
F 40.264246 1.400663 127.808525
F 40.163346 8.983873 127.906525
F 31.476546 16.857003 109.949525
F 48.899246 1.215293 128.099525
F 48.862746 9.010043 128.084525
F 40.013846 16.903403 120.558525
F 44.402246 16.795503 125.218525
F 40.194846 16.772003 117.824525
F 31.267546 16.721403 117.434525
F 27.197346 16.864603 109.827525
F 31.244846 16.703703 124.979525
F 44.508646 16.725903 120.743525
F 26.969346 11.566603 123.644525
F 49.244546 16.918403 118.223525
F 27.006846 16.643503 120.088525
F 26.888146 3.806563 123.616525
F 38.279946 15.450903 109.424525
F 26.773146 9.091203 124.495525
F 31.536246 11.635803 109.363525
F 26.866246 1.642373 119.937525
F 33.818246 7.799373 109.454525
F 36.166746 3.950943 109.467525
F 38.074846 7.813403 109.573525
F 26.782346 16.817403 124.552525
F 33.831146 15.345903 109.071525
F 33.693346 0.425674 116.563525
F 36.119146 11.565203 109.483525
F 47.088146 0.008230 109.913525
F 47.152946 0.086024 114.358525
F 33.357046 0.020800 128.645525
F 38.124246 0.032152 109.445525
F 51.589146 0.122547 117.185525
F 46.705646 0.140092 121.595525
F 51.081146 0.018109 124.622525
F 42.326646 -0.183781 128.837525
F 33.372646 -0.063047 124.223525
F 42.618146 0.000303 114.217525
F 42.661546 0.097517 116.912525
F 31.851046 3.946743 109.308525
F 29.390646 7.450063 109.128525
F 31.071546 24.444803 3.834085
F 31.270746 32.394403 3.918875
F 40.132746 24.124603 4.109275
F 40.027346 32.063903 4.182365
F 48.883346 24.523403 4.673985
F 48.769446 32.316703 4.521535
F 30.993546 27.041003 7.256605
F 44.461046 34.843403 5.416315
F 31.018246 19.364803 7.656175
F 39.968546 26.906203 7.614615
F 31.146446 27.011903 0.188981
F 40.008146 19.319403 7.754275
F 48.820046 26.924003 8.296515
F 51.099946 30.964003 0.955192
F 48.911546 19.214903 8.032475
F 31.059346 27.032803 4.593425
F 39.991846 19.043903 0.701014
F 31.160946 19.543303 4.887735
F 40.074746 26.723603 4.981695
F 40.326446 24.325103 1.434655
F 40.033546 19.333803 4.935725
F 48.873946 27.114803 5.659785
F 48.797646 26.993103 0.806912
F 49.052746 19.201703 5.354375
F 31.146646 24.419503 1.093955
F 40.130946 32.176203 1.438835
F 42.429946 30.912603 0.605544
F 40.375546 26.901703 0.471267
F 49.047346 24.511103 1.863005
F 48.868246 32.185103 1.776415
F 33.313446 30.815503 4.778285
F 33.320546 23.377703 4.684215
F 42.365346 30.831503 5.160055
F 42.414646 23.102103 5.224425
F 51.029246 31.042303 5.268415
F 51.023346 23.027603 5.381905
F 33.462446 28.292903 1.106815
F 46.729546 30.949203 0.630534
F 42.382546 28.466103 1.545565
F 42.247246 20.348103 1.683195
F 51.127546 28.321703 1.717625
F 51.185546 20.442603 1.644205
F 33.395946 28.379703 3.795155
F 33.287446 20.738503 3.882485
F 42.227146 28.314503 4.264145
F 42.422146 20.433303 4.428575
F 50.977246 28.328203 4.413585
F 51.212346 20.606803 4.351265
F 33.291946 30.812303 7.518855
F 33.296846 23.006803 7.508365
F 41.958846 30.836103 7.939025
F 42.331146 23.081203 7.914325
F 50.997246 30.843203 8.034715
F 51.134046 22.964403 8.094825
F 35.687246 24.542503 3.850855
F 35.622346 32.129403 4.085025
F 44.761146 24.356403 4.476815
F 44.588746 32.213203 4.451515
F 35.482746 26.936003 7.457115
F 37.918446 31.039103 0.330231
F 35.561246 19.375803 7.635835
F 44.584446 27.197903 7.904445
F 46.992746 23.000503 0.634552
F 44.527346 19.260203 8.145255
F 35.638446 27.105303 4.823595
F 44.535146 26.922903 0.695806
F 35.516346 19.269303 4.958975
F 44.542046 27.033103 5.227555
F 49.032946 19.136303 0.768310
F 44.599146 19.047703 5.235935
F 26.848446 32.304803 0.707573
F 35.607446 32.180603 1.354675
F 44.811646 24.358603 1.540055
F 44.498446 32.085003 1.762145
F 37.451146 28.473803 15.989825
F 42.501246 22.957403 0.535240
F 37.841446 30.905503 4.992755
F 37.723146 23.067503 4.819535
F 46.704246 30.962403 5.550785
F 46.744246 22.980903 5.452205
F 29.069346 31.161803 4.716025
F 28.848646 23.136303 4.587045
F 37.919346 28.366603 1.095645
F 37.814146 20.470203 1.384665
F 46.754246 28.261603 1.665505
F 46.748946 20.388403 1.754135
F 51.106346 23.063503 0.896034
F 48.767446 34.903003 15.235725
F 37.882646 28.312603 3.782645
F 37.742346 20.459803 4.101235
F 46.660746 28.311203 4.423685
F 46.828246 20.401403 4.449935
F 28.803646 28.465303 3.708155
F 28.803246 20.541803 3.761845
F 37.474846 30.779103 7.713975
F 37.877146 23.176603 7.539195
F 46.399346 30.855303 8.262325
F 46.684846 23.201303 8.166315
F 28.740046 30.872203 7.324855
F 28.968146 23.145003 7.344165
F 30.980446 24.531503 11.082025
F 30.910646 32.347603 11.004625
F 39.928146 24.506603 11.326825
F 39.952246 32.214403 11.320225
F 48.974446 24.429403 11.730525
F 48.830546 32.059003 11.649025
F 30.878746 27.176003 14.649425
F 35.818646 19.181203 0.128905
F 30.748746 19.272703 14.703425
F 39.696146 27.127103 14.936025
F 44.545946 19.147703 0.639945
F 39.855646 19.358703 15.082225
F 48.875246 27.026403 15.402525
F 53.052846 27.358303 19.768125
F 48.812346 19.183403 15.243825
F 30.802246 27.129703 11.931625
F 28.514146 23.313103 19.097025
F 31.052246 19.377703 11.986825
F 39.743146 27.025403 12.200625
F 53.150146 24.486203 19.144425
F 39.921746 19.419003 12.384225
F 48.948346 26.937103 12.682925
F 31.280346 32.263103 1.149865
F 48.841946 19.214703 12.591025
F 31.076546 24.506703 8.285515
F 31.096246 32.160903 8.202105
F 39.891346 24.313603 8.486975
F 39.748546 31.930603 8.683885
F 49.004746 24.292603 8.993215
F 48.771946 32.008603 8.905135
F 32.972746 30.741803 12.103125
F 33.236946 23.322203 12.009625
F 42.066646 30.925103 12.426025
F 42.152246 22.999803 12.384725
F 51.043546 30.873703 12.561525
F 51.087746 23.016103 12.811325
F 33.224446 28.167903 8.385365
F 33.292746 20.483303 8.411815
F 42.134346 28.129703 8.702725
F 42.240746 20.594603 8.887515
F 51.113646 28.294403 9.041355
F 51.137946 20.418303 9.030525
F 33.112546 28.284003 11.102025
F 33.331846 20.715803 11.099625
F 42.049846 28.259603 11.376625
F 42.360946 20.499203 11.492125
F 51.203046 28.157203 11.861225
F 51.074646 20.408903 11.735425
F 33.094746 30.911603 14.713325
F 32.995446 23.227403 14.778125
F 41.993746 31.004703 15.146925
F 42.044546 23.035503 15.271825
F 51.130946 30.943803 15.361325
F 51.138846 23.218403 15.476825
F 35.616646 24.410803 11.076925
F 35.292946 32.047103 11.154825
F 44.277046 24.465503 11.733925
F 44.327746 32.254603 11.699925
F 35.297746 27.131203 14.754825
F 28.472446 28.558203 18.013225
F 35.191146 19.117003 14.899125
F 44.225446 26.969903 15.326425
F 48.583446 34.752903 19.751625
F 44.430546 19.336803 15.392925
F 35.515246 27.115003 11.927725
F 26.557046 19.270403 4.709065
F 35.425346 19.438603 12.158925
F 44.268046 27.030403 12.538625
F 33.582446 20.418903 1.336285
F 44.479746 19.280003 12.686125
F 35.553746 24.357203 8.262555
F 35.270246 32.203503 8.434435
F 44.496746 24.615303 9.026765
F 44.138546 32.075503 8.986585
F 37.590846 30.972403 11.953425
F 37.638946 23.139103 12.235125
F 46.581246 30.760803 12.471625
F 46.650046 23.204103 12.604725
F 28.576646 31.173803 11.882125
F 28.620246 23.257903 11.895725
F 37.669746 28.229303 8.293535
F 37.827246 20.757703 8.565455
F 46.649846 28.320403 9.168535
F 46.625546 20.574803 8.989305
F 28.714346 28.287603 8.087915
F 28.740746 20.747603 8.466135
F 37.710546 28.476003 11.062125
F 37.662646 20.631403 11.334225
F 46.671746 27.975803 11.776525
F 46.679246 20.504803 11.705125
F 28.705646 28.692403 10.933325
F 28.844546 20.771403 11.171025
F 37.485746 30.942103 14.929025
F 37.524246 23.265803 14.920425
F 46.622246 30.698403 15.306125
F 46.649746 23.227203 15.366225
F 28.697046 31.103003 14.611625
F 28.507346 23.145503 14.569525
F 30.734446 24.691403 18.281325
F 30.742246 32.355903 18.295325
F 39.679846 24.584803 18.554525
F 39.698446 32.177303 18.633425
F 48.577846 24.461803 18.917325
F 48.644346 32.093703 18.926025
F 53.380546 24.532603 16.455425
F 28.896746 20.618603 1.094735
F 35.670146 24.363403 1.098865
F 28.996146 30.945003 0.019556
F 33.470346 30.853403 0.302284
F 46.388046 20.523403 18.992425
F 30.609946 27.302003 19.208925
F 46.513546 28.260203 18.924825
F 30.635746 19.541903 19.376225
F 39.617746 27.117503 19.532325
F 37.445046 23.311003 19.453525
F 39.498146 19.271203 19.569925
F 48.660646 27.044503 19.876725
F 31.148846 19.250303 0.206071
F 48.567746 19.384403 19.732025
F 30.627346 24.558003 15.557825
F 30.872346 32.319503 15.495425
F 39.824046 24.322403 15.942425
F 39.631146 32.275003 16.028025
F 48.886546 24.471203 16.240225
F 48.785946 32.256303 16.180625
F 32.754646 31.026003 19.467825
F 32.958146 23.371203 19.286625
F 42.028846 30.906903 19.725525
F 41.758146 23.192903 19.630925
F 50.937046 30.842503 19.753925
F 50.921346 23.263203 20.049025
F 33.142746 28.399403 15.660325
F 33.016246 20.513203 15.881925
F 41.972846 28.337103 16.050225
F 42.035346 20.555103 16.235725
F 51.122046 28.397203 16.098525
F 50.964546 20.557803 16.258025
F 32.864046 28.473503 18.496325
F 33.033746 20.822903 18.503225
F 41.834246 28.469103 18.743325
F 41.821046 20.609703 19.035625
F 50.808046 28.224103 18.708525
F 50.918746 20.666003 19.042125
F 38.085746 23.021003 0.530164
F 35.452246 34.815803 7.623905
F 28.459946 31.133803 19.071625
F 37.440846 28.373903 18.636125
F 28.868846 28.269003 0.976640
F 44.263846 32.016003 16.023025
F 35.216746 24.620803 18.601625
F 35.145646 32.076403 18.423025
F 44.043046 24.237303 18.905625
F 44.484746 32.151403 18.846825
F 28.738946 20.741303 15.617625
F 46.507146 23.089403 19.960025
F 28.499546 20.651603 18.195625
F 46.604246 28.150803 16.274725
F 44.382646 24.420803 16.191225
F 37.463646 20.698803 18.658225
F 37.435546 30.911003 19.306725
F 37.320446 20.433903 16.032725
F 46.453846 30.728803 19.886625
F 35.225646 27.187203 19.388125
F 28.579146 28.549203 15.447125
F 35.123846 19.337103 19.550825
F 44.137546 27.045303 19.647725
F 46.608946 20.703403 16.297725
F 44.166046 19.403403 19.950325
F 35.176346 24.618503 15.838825
F 35.248946 32.099503 15.790725
F 26.703146 24.417003 0.852763
F 53.264746 24.108503 4.402585
F 53.286046 26.802903 5.366065
F 53.198546 32.101703 11.727025
F 53.283846 32.348903 16.233125
F 35.800946 27.152403 0.262999
F 53.346846 26.958503 15.286225
F 53.103546 19.297903 19.867425
F 53.344046 19.287903 7.895635
F 53.247446 24.240203 11.879125
F 53.236446 32.186603 18.972225
F 53.479046 26.946903 12.581525
F 53.253346 19.328403 15.453625
F 39.952246 34.684503 0.293916
F 33.432446 23.036803 0.368059
F 26.585546 32.180303 3.453935
F 53.328646 32.162303 8.852675
F 53.421046 27.009203 8.066755
F 53.216946 24.449503 9.088285
F 53.307646 24.331203 1.856105
F 53.269746 19.192103 5.236555
F 35.190246 34.771003 14.970825
F 30.802546 34.839803 19.288725
F 39.908446 34.960003 15.023525
F 39.879646 34.813903 12.334125
F 53.289946 19.064403 0.925987
F 35.249246 34.662003 12.155825
F 44.470646 34.645003 15.191325
F 39.934346 34.674403 7.847905
F 44.220746 34.812403 12.447225
F 31.068646 34.741803 7.475145
F 35.386146 34.667403 4.870855
F 48.721546 34.694903 12.431625
F 53.334046 19.273603 12.627125
F 39.699046 34.791803 19.408125
F 53.316146 26.906003 0.886208
F 44.475346 34.570403 8.126605
F 48.872346 34.759903 1.005336
F 53.491646 32.213503 4.688425
F 35.466846 34.725703 19.534725
F 48.747046 34.716103 8.034325
F 53.467746 34.771603 5.335835
F 44.552546 34.767003 0.838290
F 30.580446 24.259403 25.540625
F 30.600146 32.203003 25.634825
F 39.324846 24.278903 25.823725
F 39.543446 32.118903 25.991125
F 48.653246 24.462103 26.411425
F 48.694346 32.053403 26.168825
F 30.508946 27.020503 29.283925
F 53.214246 26.959203 22.516725
F 30.292746 19.512303 29.078325
F 39.383046 26.896103 29.548525
F 39.523046 26.990703 22.251925
F 39.660746 19.270903 29.921425
F 48.388646 26.935003 29.819825
F 46.339146 22.961503 22.658725
F 48.202046 19.250903 29.923325
F 30.512646 26.749903 26.576825
F 53.145546 19.378803 22.602925
F 30.360546 19.450103 26.314925
F 39.439346 26.865203 26.767925
F 32.945646 23.219103 22.063625
F 39.535846 19.187803 27.080125
F 48.619146 27.024103 27.166225
F 30.671846 27.218403 21.917625
F 48.594446 19.167603 27.257725
F 30.702546 24.525203 22.884325
F 30.475146 32.181003 22.977825
F 39.566846 24.362103 23.148925
F 39.749746 32.300003 23.199925
F 48.433446 24.388603 23.550225
F 48.855946 32.096503 23.364625
F 32.915146 30.812003 26.722825
F 32.845246 23.286303 26.583225
F 41.772346 31.077503 27.046525
F 41.618446 22.951903 26.858025
F 50.896046 30.818203 27.139125
F 51.067646 23.144503 27.268825
F 32.842646 28.297603 23.148025
F 32.908546 30.859103 22.211725
F 41.717146 28.139203 23.231525
F 41.708346 20.480403 23.198025
F 50.942446 28.198003 23.300025
F 50.781046 20.423303 23.576225
F 32.771346 28.153303 25.790425
F 32.628446 20.766303 25.781025
F 41.728846 28.408703 26.027025
F 41.662346 20.474203 25.910625
F 51.107846 28.329403 26.153825
F 50.733146 20.618003 26.392625
F 32.798846 30.763503 29.524825
F 32.610746 23.312803 29.303725
F 41.790546 30.924203 29.818225
F 41.763646 23.310203 29.589925
F 50.700046 30.962703 30.090125
F 50.683446 23.108403 29.875125
F 35.120346 24.741903 25.850025
F 34.951146 31.998403 25.860525
F 43.837946 24.456303 26.059925
F 44.162146 32.086003 26.163325
F 34.986446 27.027003 29.539625
F 32.885346 20.806903 23.106625
F 35.109946 19.417603 29.410925
F 43.976046 27.194003 29.639525
F 52.757346 19.557203 37.285425
F 43.861346 19.307003 29.640625
F 34.991046 27.291003 26.873525
F 48.665646 19.088803 22.482625
F 34.885246 19.416603 26.730925
F 43.947346 26.997603 26.965925
F 27.989546 30.858103 36.467625
F 43.874746 19.065103 26.894425
F 35.103246 24.470503 22.966725
F 35.349446 32.077703 23.120125
F 44.049346 24.313003 23.399925
F 44.223646 32.265503 23.289225
F 37.292546 30.907803 26.898025
F 37.194946 23.132303 26.776725
F 46.374446 30.765203 26.918125
F 46.015046 23.049003 26.902525
F 28.410546 30.827403 26.584125
F 28.184946 23.253303 26.399925
F 37.295946 28.283303 23.047425
F 37.471046 20.475803 23.221725
F 46.144046 28.190003 23.533125
F 46.299646 20.332803 23.430825
F 35.041446 27.011803 22.123125
F 39.509246 19.097803 22.170625
F 37.369346 28.352003 25.825825
F 37.378246 20.551303 25.990125
F 46.139746 28.206303 26.209025
F 46.188946 20.358403 26.157225
F 28.392746 28.286003 25.610525
F 28.160646 20.693903 25.589125
F 37.320046 30.939403 29.604425
F 37.232746 23.157703 29.427325
F 46.318846 30.948003 29.664425
F 46.100846 23.201003 29.570225
F 28.254446 31.052703 29.305025
F 27.910146 23.259403 29.066925
F 30.415546 24.468603 32.875225
F 30.485546 32.267703 33.076725
F 39.400346 24.562303 33.299925
F 39.295846 32.349103 33.331925
F 48.543046 24.756703 33.334925
F 48.395846 31.957603 33.501625
F 30.144746 27.043903 36.490425
F 52.598246 27.086703 42.009525
F 30.196546 19.318203 36.359925
F 39.004746 27.130303 36.920725
F 52.862446 27.156103 34.588425
F 39.245746 19.338303 37.005725
F 48.320146 27.220303 37.141825
F 27.780246 28.387303 40.062925
F 48.232946 19.317503 37.242025
F 30.160546 26.964603 33.764725
F 52.731246 24.663103 41.009925
F 30.346646 19.315003 33.720125
F 38.983946 27.177303 34.194225
F 28.385946 28.458603 22.862025
F 39.449946 19.433403 34.323425
F 48.278346 27.211503 34.287925
F 52.659146 24.625203 38.347725
F 48.358246 19.447203 34.573325
F 30.199246 24.508103 30.219325
F 30.523846 32.313803 30.335225
F 39.493946 24.343003 30.591825
F 39.527346 32.219503 30.542825
F 48.402946 24.329403 30.577825
F 48.341646 32.157903 30.812325
F 32.603646 30.994003 34.003525
F 32.582046 23.218703 33.723025
F 41.265046 30.801603 34.176925
F 41.510946 23.229503 34.279625
F 50.647746 30.893203 34.440325
F 50.634446 23.410903 34.670025
F 32.779046 28.244803 30.258225
F 32.581446 20.591003 30.252925
F 41.601546 28.378803 30.555625
F 41.825246 20.721103 30.653925
F 50.653446 28.218303 30.653425
F 50.198746 20.734403 30.898425
F 32.325846 28.358803 32.920425
F 32.586546 20.636203 32.956825
F 41.351946 28.270903 33.196025
F 41.756646 20.685103 33.347025
F 50.603546 28.390103 33.392625
F 50.551746 20.787103 33.693325
F 32.700446 30.854503 36.661825
F 32.506646 23.138803 36.474725
F 41.336046 31.085603 36.802125
F 41.613446 23.409503 36.959325
F 50.974646 30.713003 37.121825
F 50.525646 23.352603 37.380825
F 34.835746 24.706203 32.998925
F 34.933546 32.153003 33.135225
F 43.878446 24.466303 33.348725
F 43.685046 31.979803 33.335125
F 34.634846 27.199803 36.780525
F 52.994546 32.149303 33.454025
F 34.742546 19.498703 36.721825
F 43.681946 27.182603 36.830425
F 52.961046 19.466403 27.365325
F 43.551046 19.355903 37.093825
F 34.456946 27.209103 34.073025
F 46.561246 30.727903 22.538725
F 34.768246 19.434103 33.993125
F 43.554446 27.127503 34.242125
F 52.817246 27.008903 37.253625
F 43.961746 19.622103 34.191025
F 34.865446 24.353103 30.144225
F 34.986146 32.080003 30.460925
F 43.992246 24.598503 30.598325
F 44.000046 32.006603 30.654925
F 37.017846 30.985203 34.307725
F 37.060646 23.345403 33.921925
F 46.026246 30.857703 34.380625
F 46.294146 23.394703 34.337025
F 28.164646 30.990603 33.815925
F 28.230646 23.073803 33.620725
F 37.238946 28.425603 30.516125
F 37.203346 20.687303 30.565625
F 46.161846 28.345203 30.544825
F 46.093546 20.670003 30.722125
F 28.262446 28.372103 30.019425
F 28.112946 20.777903 30.113725
F 36.782846 28.581503 33.160025
F 37.097046 20.543203 33.246125
F 45.947146 28.384203 33.406225
F 46.263446 20.777103 33.516425
F 28.199846 28.546803 32.690725
F 28.110846 20.654003 32.738525
F 36.816546 31.112203 36.966425
F 37.054546 23.420803 36.806925
F 45.928246 30.936103 37.041725
F 45.881046 23.163803 37.053425
F 53.017546 32.200103 30.687225
F 28.288446 23.024803 36.509325
F 29.950746 24.356603 40.051725
F 30.275946 31.985603 39.998625
F 39.296046 24.638603 40.723625
F 39.106246 32.247503 40.623525
F 48.310446 24.547503 40.757725
F 48.080846 32.031003 40.541625
F 37.608046 30.848103 22.188325
F 43.599846 34.838303 41.562525
F 27.877846 20.472203 37.333525
F 36.993346 20.701603 40.293425
F 30.616846 19.474603 22.111625
F 52.756346 24.508003 30.804525
F 53.201946 26.965803 27.166425
F 46.168146 20.707503 40.637825
F 50.983046 30.822903 22.499425
F 52.768946 32.214103 40.789025
F 53.192046 24.417003 26.207625
F 52.866246 24.556303 33.626825
F 30.081546 27.040503 40.884025
F 27.959746 20.339203 40.038025
F 30.128246 19.200103 41.186525
F 38.970446 27.177503 41.497625
F 50.806946 23.160003 22.725725
F 39.139646 19.389903 41.336825
F 48.161746 27.051803 41.667925
F 44.038646 18.952403 22.653325
F 48.306546 19.302903 41.670925
F 30.345746 24.527103 37.387125
F 30.246446 32.211303 37.338725
F 39.217946 24.470903 38.077625
F 39.056446 32.190203 37.955725
F 48.109846 24.421303 37.967525
F 48.379746 31.946003 37.825825
F 32.458946 30.793903 41.023125
F 32.198746 22.924303 41.016625
F 41.374246 30.912303 41.583425
F 41.520846 23.281403 41.517125
F 50.510746 31.015103 41.655025
F 50.492946 23.516103 41.696325
F 32.279546 28.318103 37.620825
F 32.362746 20.577203 37.463025
F 41.306746 28.425303 37.622325
F 41.431746 20.800903 37.789125
F 50.663946 28.306903 38.217925
F 50.370346 20.803903 38.161825
F 32.440246 28.140303 40.321325
F 32.345546 20.377403 40.331225
F 41.329246 28.436803 40.475425
F 41.630246 20.711203 40.496625
F 50.526646 28.262203 41.002225
F 50.532546 20.880303 40.835925
F 28.276646 20.697803 22.732125
F 44.037446 26.936103 22.529725
F 45.942746 20.537503 37.970725
F 45.938846 28.225003 40.662525
F 35.161946 19.234403 22.270625
F 45.949746 28.306603 37.953325
F 34.554246 24.435503 40.272225
F 34.641046 32.226003 40.625125
F 43.924046 24.443303 40.557725
F 43.600146 32.274603 40.647125
F 52.987146 32.189503 26.171325
F 36.785446 28.516903 40.474725
F 53.134646 32.461003 23.396425
F 36.998146 20.766803 37.514725
F 52.754346 19.505203 30.018225
F 52.749146 19.633403 41.714825
F 34.754546 26.898703 41.324625
F 27.896946 28.346203 37.410325
F 34.725846 19.434303 41.157025
F 43.640246 27.104003 41.390125
F 53.139146 32.058303 37.885125
F 43.795846 19.492503 41.582125
F 34.648046 24.516103 37.530125
F 34.643746 32.324203 37.925925
F 43.846446 24.665503 37.948125
F 43.575946 32.211703 37.960925
F 36.886046 30.942403 41.450625
F 36.895446 23.208703 41.302025
F 45.750146 30.786003 41.675325
F 46.080946 23.234703 41.636925
F 27.840246 31.046803 41.084325
F 27.851246 22.908803 40.937325
F 36.800546 28.403703 37.764325
F 48.502546 26.985503 22.610825
F 41.973846 30.858103 22.472125
F 52.760546 19.297003 34.484325
F 41.910046 23.126003 22.300725
F 53.069846 27.058003 29.866325
F 53.218746 24.483903 23.464825
F 28.486746 23.296603 21.885725
F 43.873346 34.513603 34.140625
F 37.266446 23.108703 22.255025
F 48.388646 34.593103 36.949125
F 48.050246 34.544503 41.772025
F 48.316246 34.622203 34.237325
F 30.559746 34.745603 22.009725
F 28.453946 30.947803 21.723425
F 30.613446 34.740803 26.712525
F 39.131546 34.914103 41.357425
F 34.738246 34.801103 36.948325
F 35.359146 34.612903 22.182025
F 30.347746 34.928503 33.835725
F 34.596146 34.882803 41.259725
F 52.788946 34.832303 41.695825
F 53.137546 34.643603 27.184625
F 35.023646 34.640603 29.606525
F 52.979446 34.652103 34.446525
F 29.695546 24.340003 47.532725
F 30.136646 32.109703 47.288525
F 38.882746 24.531203 47.506225
F 38.844646 32.271403 47.785125
F 48.182446 24.562003 47.985825
F 47.998546 32.323403 48.127125
F 29.814646 27.152203 50.916325
F 52.099146 32.088603 62.667325
F 29.762146 19.532703 50.977825
F 39.106346 27.107503 51.318225
F 52.508246 19.152503 58.865025
F 38.752646 19.576703 51.370225
F 47.985446 27.336203 51.571625
F 52.662446 19.341203 51.636425
F 47.854646 19.343203 51.670225
F 29.892246 26.984403 48.288725
F 52.440846 32.076003 55.369625
F 29.736346 19.418303 48.158825
F 38.967846 27.153103 48.559425
F 27.455046 20.489403 51.832825
F 38.841046 19.316603 48.645225
F 48.099146 27.173103 48.975625
F 27.465646 30.884603 58.050425
F 48.091946 19.433103 48.869125
F 27.585146 20.528503 44.644925
F 45.828046 23.287003 44.385425
F 39.134246 24.579903 44.913625
F 38.869446 19.577003 43.924325
F 48.117546 24.442303 45.225925
F 48.286346 32.259503 45.354025
F 32.396746 30.936703 48.384325
F 32.069846 23.142203 48.401025
F 41.154646 31.035903 48.590725
F 41.208646 23.321803 48.630125
F 50.379846 31.072703 48.774825
F 50.296446 23.236903 49.064825
F 32.327946 28.184103 44.667725
F 32.040446 20.415603 44.668825
F 41.387846 28.381003 44.993625
F 41.466046 20.530903 44.991025
F 50.269446 28.519603 45.287925
F 50.340446 20.572603 45.281825
F 32.074546 28.249003 47.339525
F 32.135346 20.444603 47.521525
F 41.166346 28.454103 47.878525
F 41.111746 20.708903 47.751325
F 50.387746 28.443203 48.034625
F 50.411946 20.719203 48.153525
F 32.113146 30.891603 51.098625
F 32.122146 23.423503 51.309525
F 41.318346 30.981603 51.309725
F 41.085046 23.397203 51.373825
F 50.283346 31.008303 51.683425
F 50.269946 23.235603 51.701325
F 34.427346 24.266503 47.373925
F 34.551746 32.369503 47.556825
F 43.480446 24.551203 47.912125
F 43.531746 32.279503 47.979325
F 34.383246 27.225003 51.357725
F 27.080346 31.026303 65.275525
F 34.332846 19.503603 51.288225
F 43.707246 27.013203 51.557125
F 52.685246 27.314303 48.720125
F 43.444246 19.512503 51.293325
F 34.496546 26.904103 48.388725
F 27.610946 28.213303 54.499925
F 34.298546 19.561903 48.560225
F 43.327746 27.141603 48.751125
F 36.899946 30.980203 44.261825
F 43.301046 19.629103 48.538925
F 34.452746 24.364403 44.734025
F 34.635346 32.154503 44.812325
F 43.673246 24.627803 45.091925
F 43.534346 32.100103 45.305825
F 36.616246 30.940303 48.553125
F 36.612546 23.181903 48.475825
F 45.758846 30.965103 48.891925
F 45.905246 23.348503 48.962525
F 43.674146 19.354203 44.235125
F 27.041346 20.448003 61.704125
F 36.691046 28.236703 44.841225
F 36.658446 20.544503 45.086625
F 45.868646 28.410903 45.193825
F 45.647446 20.729503 45.251725
F 34.562446 26.874703 43.981025
F 38.988946 27.181003 44.257925
F 36.797746 28.403503 47.639025
F 36.669046 20.635903 47.836425
F 45.794346 28.436503 47.905625
F 45.641346 20.756803 47.914225
F 52.383546 32.280803 59.869225
F 36.862846 23.257103 43.955925
F 36.520946 30.868803 51.245725
F 36.697046 23.426803 51.103025
F 45.894446 30.959003 51.650725
F 45.674146 23.299503 51.597525
F 47.967046 19.462503 44.396625
F 27.479046 20.573403 47.452525
F 29.920746 24.523703 54.554025
F 29.884446 32.062203 54.516025
F 38.897246 24.502703 54.881925
F 38.943546 32.235503 54.924425
F 47.815846 24.504703 55.178125
F 47.858846 32.215503 55.466825
F 29.803546 26.967003 58.238125
F 52.357146 24.408303 62.493825
F 29.657646 19.307003 58.319625
F 38.835246 27.017903 58.573825
F 52.505046 24.510903 52.569925
F 38.801346 19.372903 58.723725
F 47.793746 26.960203 58.741925
F 52.586046 24.571303 55.431125
F 47.982546 19.411103 58.878125
F 29.970046 27.107403 55.496125
F 27.736846 28.224403 44.671825
F 29.686346 19.211503 55.632225
F 38.891846 27.073003 55.799525
F 27.459446 23.135303 51.115325
F 38.555346 19.351903 55.824125
F 47.895246 27.124603 56.001025
F 52.334746 19.312003 56.102625
F 47.749646 19.320903 56.127925
F 29.773046 24.680403 51.828725
F 29.817246 32.288503 51.754125
F 38.866346 24.579703 52.195525
F 38.906346 31.953803 52.230925
F 47.892646 24.603803 52.540325
F 48.052546 32.282703 52.718625
F 32.092546 30.949303 55.628625
F 31.987046 23.148803 55.457925
F 41.058046 30.938103 56.166625
F 41.122746 23.108303 55.948725
F 50.086046 30.968503 56.493125
F 50.226346 23.049903 56.034125
F 31.962246 28.411603 52.042925
F 32.015346 20.696303 51.909925
F 41.309646 28.346003 52.282425
F 41.062646 20.693303 52.229525
F 50.310246 28.384603 52.449125
F 50.234246 20.522603 52.555525
F 32.252246 28.351603 54.773525
F 31.980546 20.457703 54.732825
F 41.282046 28.317303 55.136925
F 41.040946 20.529003 54.968025
F 50.187146 28.385903 55.119325
F 50.033746 20.533503 55.389425
F 31.948346 30.813403 58.417225
F 32.000146 23.067103 58.319225
F 41.034946 30.720003 58.942525
F 41.256246 23.019503 58.686125
F 50.239446 30.788603 59.222725
F 50.031046 23.082503 58.897425
F 34.240146 24.479503 54.718425
F 34.381946 32.144803 54.820025
F 43.304346 24.410703 55.160425
F 43.348546 32.143603 55.090725
F 34.147146 27.062303 58.749325
F 52.751646 32.323803 48.249625
F 34.267146 19.036203 58.602825
F 43.334546 27.185503 58.923425
F 52.492846 27.041303 44.626025
F 43.538246 19.303103 58.835425
F 34.365046 27.002803 55.923825
F 27.434246 28.492403 51.716825
F 34.317946 19.424603 55.979225
F 43.417446 26.988903 56.168525
F 30.016646 24.670903 44.692825
F 43.224046 19.312003 55.987525
F 34.408546 24.707603 52.075625
F 34.274046 32.239803 52.120125
F 43.381346 24.491503 52.393725
F 43.461346 32.226003 52.399025
F 36.538146 30.888803 56.000525
F 36.497046 23.341303 55.711725
F 45.571146 31.102603 56.360025
F 45.685546 23.260703 56.223325
F 41.394046 23.231503 44.298625
F 27.654546 28.236503 47.408625
F 36.823446 28.297703 52.283625
F 36.529346 20.869803 52.219325
F 45.702746 28.413903 52.614425
F 45.654946 20.645403 52.456625
F 52.500946 19.281703 49.030325
F 27.125846 23.256703 62.662925
F 36.530746 28.327703 54.947825
F 36.465746 20.778903 54.908225
F 45.635446 28.616503 55.329325
F 45.716246 20.763003 55.158925
F 52.450246 24.516903 45.422425
F 27.513446 30.853803 55.280625
F 36.569346 30.682403 58.703025
F 36.505146 23.130603 58.491925
F 45.679446 31.037903 59.040925
F 45.501846 23.247803 58.884825
F 52.355946 26.994603 63.476325
F 52.576146 19.234803 63.409325
F 29.644346 24.259403 61.814125
F 29.501946 32.254903 61.806625
F 38.675946 24.250203 62.412125
F 38.365346 31.911703 62.394725
F 47.898346 24.336903 62.665625
F 47.599346 31.873803 62.723125
F 27.362046 23.190503 48.354225
F 52.316746 32.235503 52.626425
F 39.062346 32.322203 45.079025
F 27.713846 30.828703 43.826425
F 29.942746 32.089303 44.589025
F 27.374546 20.474303 58.912925
F 27.261746 30.790203 62.604025
F 43.714546 27.284203 44.195125
F 52.338046 24.260003 59.760325
F 29.400246 26.924003 62.715225
F 27.540246 23.323703 55.310925
F 29.353446 19.578203 62.685225
F 38.680046 26.992503 63.177425
F 27.477446 31.012803 50.958925
F 38.587146 19.310603 63.077125
F 47.802246 27.023603 63.308825
F 27.766646 23.093803 43.610825
F 47.858046 19.325503 63.433225
F 29.824646 24.385003 59.155125
F 29.728546 32.210503 59.061225
F 38.973146 24.346003 59.568125
F 38.704646 32.066003 59.703825
F 47.907446 24.442203 59.832225
F 47.910946 32.075303 60.066225
F 31.786846 31.017503 62.910525
F 31.844046 23.090603 62.993825
F 40.605246 30.774603 63.292325
F 40.880646 23.108903 63.410325
F 49.931446 30.733603 63.463925
F 50.130846 23.263003 63.622325
F 31.896146 28.344003 59.299825
F 32.043846 20.380403 59.262625
F 40.970046 28.162103 59.623925
F 41.106046 20.493303 59.651325
F 50.130946 28.104103 59.889225
F 50.346046 20.546803 59.980625
F 31.555646 28.471603 62.036325
F 31.685346 20.565403 61.878525
F 40.931546 28.229903 62.511125
F 40.845146 20.538403 62.338625
F 50.048646 28.223603 62.498325
F 50.270946 20.595603 62.631625
F 52.531246 19.272603 44.277125
F 45.525746 20.615103 62.338025
F 52.594346 27.052603 51.476525
F 50.680146 31.143403 44.396825
F 52.793146 32.386103 45.590925
F 27.171946 28.191803 61.803625
F 34.121346 24.138203 62.044825
F 34.006446 32.242203 62.097425
F 43.230646 24.425503 62.475725
F 42.961646 31.851103 62.448325
F 45.580246 28.239703 62.413925
F 48.159046 27.204203 44.322025
F 52.508346 24.534203 48.028325
F 45.885546 31.072003 44.397525
F 34.541446 19.191903 43.981925
F 27.401546 28.402903 59.113825
F 33.895746 26.840103 62.903125
F 27.719246 30.914303 48.198825
F 34.027446 19.336303 63.048425
F 43.142846 27.161803 63.250925
F 52.400846 27.139203 56.262725
F 43.192346 19.341103 63.046925
F 34.191946 24.351403 59.463125
F 34.308146 32.165903 59.259825
F 43.214446 24.381903 59.812025
F 43.234746 32.066303 59.843525
F 36.090746 30.875903 63.207125
F 36.338146 23.204703 63.215825
F 45.325346 30.718403 63.609225
F 45.572646 23.242903 63.285825
F 50.355946 23.246003 44.336625
F 27.382846 20.569203 54.564825
F 36.533346 28.184003 59.713625
F 36.485546 20.567303 59.553625
F 45.584946 28.324903 59.663125
F 45.749646 20.725503 59.735025
F 27.552246 23.100403 58.180425
F 52.561046 26.992603 59.065025
F 36.301746 28.313303 62.363225
F 36.387246 20.545103 62.289025
F 41.202746 30.985303 44.381325
F 52.710546 34.838903 44.596925
F 29.941646 27.150303 43.645325
F 32.425946 30.726903 43.695325
F 47.977446 34.905003 44.478625
F 32.202846 23.107103 43.895625
F 43.492346 34.839403 48.922625
F 52.590746 34.673103 55.968525
F 43.443246 34.571403 44.226725
F 38.852046 34.679703 51.420925
F 29.930746 34.824203 48.270925
F 47.809146 34.797303 56.360625
F 48.042446 34.570203 59.041325
F 47.671346 34.607703 63.360225
F 52.644346 34.823303 49.165425
F 38.914646 34.874703 48.693525
F 48.029346 34.775303 48.911525
F 29.814146 34.961603 51.017625
F 38.792446 34.702503 55.952025
F 38.745946 34.597503 58.668525
F 43.148646 34.563203 58.806625
F 52.445446 34.775203 51.840225
F 29.431046 27.122403 65.371525
F 31.654946 23.261703 65.832425
F 33.909046 19.201703 65.700725
F 29.885546 19.112303 43.950525
F 29.089046 24.476303 69.023525
F 29.116646 32.202703 69.027825
F 38.446446 24.332803 69.399525
F 38.508446 32.289203 69.512425
F 47.383846 24.452803 69.739125
F 47.441546 32.004803 69.846325
F 29.406546 27.065303 72.751825
F 50.059246 23.231203 66.410325
F 29.159846 19.301503 72.797325
F 38.180846 26.945703 73.213925
F 36.212446 31.093003 65.913825
F 38.237946 19.008603 72.938625
F 47.496046 27.017903 73.711525
F 47.011146 19.114603 80.643025
F 47.468546 19.237403 73.505225
F 29.215646 26.992203 69.970925
F 40.877346 23.010903 66.173325
F 29.052446 19.341403 70.050425
F 38.398846 26.970903 70.447925
F 47.568646 19.367803 66.148925
F 38.297046 19.034203 70.310425
F 47.432246 27.149503 70.731225
F 31.445546 20.671703 66.585625
F 47.334146 19.372403 70.700025
F 26.523846 23.316703 77.131725
F 46.843046 19.423003 85.183125
F 38.670546 24.448503 66.708925
F 38.527846 32.337103 66.720425
F 47.228246 32.059803 84.407225
F 47.656546 31.937403 67.112825
F 31.222346 31.081903 70.177425
F 31.385946 23.092703 70.057125
F 40.614846 30.860203 70.523625
F 40.570446 22.905303 70.322725
F 49.613846 30.820803 70.890625
F 49.710646 23.199603 70.679525
F 47.645446 27.023303 66.131225
F 33.856246 32.348903 66.743625
F 40.908646 28.244403 66.897725
F 40.742546 20.291303 66.898225
F 49.832146 28.252303 67.191825
F 49.853546 20.653703 67.055925
F 31.645346 28.609903 69.325325
F 31.361446 20.549203 69.303825
F 40.679446 28.284903 69.559525
F 40.619646 20.329803 69.648525
F 49.693146 28.200603 69.900925
F 49.575546 20.514203 74.378725
F 31.374046 31.003303 72.906225
F 31.533346 23.110303 72.699125
F 40.501746 30.949903 73.289025
F 40.585046 23.028303 73.197325
F 49.592646 30.843203 73.665925
F 49.651746 23.187503 73.403625
F 33.706546 24.339603 69.340925
F 33.757246 32.191203 69.474625
F 43.042446 24.369403 69.709425
F 42.996346 31.974703 69.651225
F 26.851146 20.657503 66.313925
F 52.108846 27.031503 85.420625
F 33.854846 27.122503 72.849525
F 44.489146 20.671503 84.253625
F 33.839846 19.205503 72.783325
F 42.831246 26.852003 73.257325
F 26.894246 30.832603 69.900125
F 42.858946 19.031803 73.345225
F 26.801846 20.530503 68.980225
F 33.800346 34.717803 70.212825
F 29.059646 19.350203 65.424925
F 33.775346 27.104903 70.125525
F 35.338246 20.630603 83.637925
F 33.849246 19.398503 70.132625
F 43.006246 27.039003 70.506025
F 35.361646 28.377803 83.769725
F 42.710046 19.084603 70.563725
F 51.900046 26.866003 70.919925
F 44.787846 20.298603 81.465725
F 49.484546 23.245903 85.362225
F 45.347346 23.178303 66.023525
F 52.130046 19.350403 66.316125
F 43.188346 24.473803 67.056025
F 43.052546 32.199103 66.867125
F 52.239846 34.691903 70.694925
F 52.227946 32.162903 67.248325
F 36.069246 30.986303 70.375025
F 36.047246 23.251503 70.141325
F 45.255946 30.902703 70.636325
F 45.172446 22.974503 70.406725
F 45.387146 30.872503 66.282425
F 30.685546 23.191303 87.340925
F 45.421146 28.279703 67.002025
F 45.126946 20.527103 66.783025
F 29.238146 24.480903 66.354125
F 26.977946 23.126203 72.635625
F 36.195846 28.345503 69.522525
F 36.148746 20.501503 69.441225
F 45.165546 28.385103 69.740425
F 45.057546 20.370003 69.566025
F 35.906246 31.089103 73.243925
F 36.068846 23.157203 72.974325
F 45.131446 30.822403 73.445825
F 45.154446 23.127903 73.185025
F 28.981046 24.295303 76.240025
F 28.996846 32.207503 76.353825
F 38.079246 24.246403 76.779525
F 38.488546 32.150803 76.841025
F 36.403146 23.303403 65.898625
F 45.239446 30.695303 78.029825
F 28.776146 26.978403 79.789725
F 45.013046 28.127003 81.455325
F 28.663946 19.358203 79.888525
F 37.884846 27.084203 80.311025
F 40.853146 30.824403 66.091625
F 37.796046 19.406103 80.223525
F 27.091146 28.368503 66.132125
F 33.982146 24.647603 66.660225
F 51.478046 19.103903 80.835925
F 28.934246 27.055003 76.957825
F 44.743346 28.358003 84.196925
F 28.927446 19.322303 77.235725
F 38.111346 26.972303 77.643925
F 35.524046 20.611903 80.914725
F 37.976146 19.286203 77.458425
F 47.354346 26.886203 77.996225
F 52.094646 26.989503 73.650425
F 42.343746 34.872203 85.026725
F 29.282646 24.413103 73.561225
F 29.044546 32.093903 73.695525
F 38.209646 24.333103 74.005425
F 38.059146 32.361703 74.079225
F 47.322946 24.311003 74.295025
F 47.459446 32.297003 74.489325
F 31.309746 30.997103 77.332625
F 31.257346 23.221903 77.212625
F 40.704846 30.642203 77.738425
F 40.347746 22.941903 77.549825
F 49.473146 30.628003 85.191425
F 42.231246 19.362703 84.791925
F 31.563246 28.394003 73.715825
F 31.614846 20.567303 73.742325
F 40.698046 28.329803 74.005625
F 40.504346 20.329003 74.035225
F 49.709346 28.100503 74.645525
F 47.395346 19.173703 77.923925
F 31.294446 28.441803 76.344125
F 31.366646 20.547703 76.446325
F 40.632946 28.164403 76.836725
F 40.323246 20.398203 76.729925
F 47.375646 24.158503 77.100125
F 49.657846 20.727003 77.132125
F 31.390246 30.930303 80.087125
F 31.107446 23.065703 80.120525
F 40.451346 30.817103 80.401825
F 40.227146 22.988603 80.254825
F 52.210546 34.637103 85.349525
F 49.139246 20.351403 81.763225
F 33.564846 24.524503 76.416725
F 33.723546 32.162403 76.546025
F 42.454146 24.216803 76.818525
F 42.907846 32.052603 77.002725
F 49.415146 22.850003 80.849025
F 51.555146 19.138003 85.394225
F 33.426746 26.860403 80.142725
F 51.933746 26.958203 81.086025
F 33.368846 19.261603 79.939125
F 42.669846 26.819203 80.546225
F 35.596946 28.352303 80.969525
F 42.416046 19.286903 80.327425
F 47.117646 24.353303 84.167425
F 49.786346 28.060203 84.304325
F 42.935746 19.125403 65.756625
F 33.638246 27.129503 77.369425
F 47.790946 24.387503 67.002725
F 33.451146 19.063603 77.247525
F 42.817946 26.805203 77.789525
F 35.429846 23.150003 84.701325
F 42.769946 19.290503 77.575525
F 36.278346 20.614003 66.722325
F 35.491846 30.935003 84.492825
F 47.598546 34.652003 70.887525
F 33.730046 24.550303 73.591725
F 33.541146 32.280703 73.726725
F 42.824146 24.288703 74.056425
F 42.908746 32.276803 74.204525
F 51.956146 32.167303 74.438625
F 51.734846 24.243303 82.008525
F 36.118646 31.022003 77.384825
F 35.478846 22.869703 77.294125
F 49.569446 28.204803 81.541725
F 44.949046 23.094403 77.670625
F 36.095846 28.489603 73.875825
F 35.934246 20.487503 73.749725
F 45.046346 28.058703 74.377025
F 45.053446 20.483403 74.268625
F 36.059046 28.442003 76.614925
F 35.610646 20.417203 76.366625
F 45.125446 28.210403 77.049225
F 45.101646 20.520703 76.945525
F 35.958946 31.073303 80.100925
F 35.607346 23.257403 79.994725
F 45.182046 30.721403 80.696325
F 44.790746 22.995803 80.470825
F 28.653046 24.496803 83.576025
F 28.655246 32.122803 83.594325
F 37.783246 24.560103 83.953325
F 37.753446 32.173603 83.911125
F 47.005146 24.231103 81.507925
F 51.800346 19.133103 78.053525
F 31.665846 31.056703 65.599225
F 52.113646 19.317803 73.569425
F 49.705746 20.528803 69.729425
F 52.053946 19.340703 70.617425
F 47.282446 32.035803 81.695325
F 31.508946 28.459503 66.522225
F 49.661946 28.283003 77.342525
F 44.643346 23.275503 84.851925
F 49.640046 30.884003 80.841125
F 28.441046 27.062803 84.491625
F 42.770146 31.755503 81.310525
F 28.459546 19.516103 84.519825
F 37.667546 27.052103 84.752825
F 42.547846 24.245003 81.164225
F 37.829346 19.332003 84.572225
F 51.926846 26.936303 78.112625
F 47.360346 26.984703 80.595925
F 49.724646 30.951903 78.052725
F 28.751346 24.539403 80.845125
F 28.941246 32.038703 80.944525
F 37.893146 24.334703 81.104525
F 38.130546 32.278603 81.215025
F 52.045346 31.760903 84.688125
F 43.218046 27.030203 66.075925
F 30.924346 30.871903 84.348225
F 30.931246 23.352303 84.677525
F 40.068446 31.063403 84.633625
F 40.018346 23.279803 84.699825
F 49.269546 20.505403 84.411925
F 44.804246 31.049803 84.849225
F 31.118146 28.204803 80.771025
F 31.070646 20.475303 80.911425
F 40.256746 28.167803 81.144125
F 40.204346 20.565203 81.282025
F 52.072446 24.332703 77.155325
F 51.870346 24.321803 74.439625
F 30.812746 28.199103 83.505925
F 30.807346 20.829403 83.734925
F 40.058446 28.417803 84.012725
F 40.012146 20.737103 83.943825
F 52.220046 31.843903 81.769125
F 49.734246 23.196803 78.223225
F 52.115546 32.034203 69.917625
F 47.499346 32.254003 77.290425
F 47.126746 26.937103 85.054425
F 43.072946 34.898303 66.115425
F 42.439246 27.054603 84.733525
F 33.068946 19.407903 84.475225
F 33.230246 24.440903 83.703125
F 33.119146 32.256903 83.664925
F 42.398846 24.470903 84.049125
F 42.522546 32.260303 83.943025
F 52.412446 24.457903 67.228225
F 52.250646 27.028103 66.310125
F 38.483946 19.169403 65.877725
F 52.008746 24.307803 84.917125
F 52.208146 24.363203 69.967525
F 29.292546 32.176403 66.210625
F 33.668246 32.283503 80.973725
F 52.034146 32.176303 77.251325
F 33.028146 27.020003 84.515225
F 33.318446 24.341403 80.947125
F 36.288746 28.329903 66.668825
F 49.969646 30.732303 66.242025
F 27.050446 28.195503 68.912225
F 47.772446 34.566603 66.113325
F 38.485546 34.867803 70.257025
F 33.975146 27.208803 65.769825
F 38.694346 27.054203 65.940725
F 26.926546 20.445603 73.486525
F 29.091946 34.884803 69.930125
F 26.759846 23.163303 69.903225
F 28.240346 19.262803 87.211925
F 28.272646 26.903203 87.181925
F 47.193946 34.585003 85.149025
F 38.532846 34.952603 73.035225
F 30.649346 30.584103 87.144025
F 29.000446 34.671903 79.903325
F 38.529546 34.925403 65.780925
F 29.046046 34.852903 77.070825
F 28.258346 34.718603 87.249725
F 52.248546 34.686103 73.472925
F 33.930046 34.824603 65.819525
F 47.290046 34.852903 77.969025
F 37.484146 34.911903 87.583825
F 35.251346 31.098303 87.257925
F 27.083546 23.302903 65.406425
F 29.524346 34.843603 65.416425
F 28.186746 24.451203 90.870625
F 28.086746 32.199003 90.805725
F 37.136246 24.488903 91.006625
F 37.205746 31.976603 91.105025
F 27.342446 19.454803 106.343525
F 27.710746 19.149803 101.685525
F 27.741246 26.649103 94.263425
F 28.434346 24.411303 88.095825
F 27.953246 19.227403 94.438125
F 36.518646 27.212203 94.659725
F 47.825946 28.347003 91.543025
F 36.584346 19.173803 94.435025
F 30.448546 28.149203 88.129425
F 44.029146 23.111303 87.567425
F 27.609546 26.973603 101.604525
F 28.072146 27.157103 91.652325
F 49.531946 32.080503 99.065925
F 28.056946 19.158003 91.703025
F 37.107146 27.163103 91.983225
F 46.056846 26.854403 87.617925
F 37.024546 19.427603 91.708425
F 41.303946 19.507403 91.987825
F 51.675746 20.598003 103.592525
F 45.673646 26.954303 92.348825
F 39.833346 31.214303 87.479625
F 46.361746 19.246203 87.805125
F 49.776646 26.969403 95.369425
F 49.806846 25.657503 88.884625
F 53.271046 32.054103 91.735825
F 45.689346 19.381303 92.323125
F 30.331546 30.917903 91.543025
F 30.360546 22.960403 91.571625
F 39.436946 30.950003 92.215825
F 39.301046 23.314203 91.990825
F 52.072546 20.781003 91.885825
F 43.661346 20.708703 91.235425
F 47.444446 20.664303 96.271525
F 43.745046 30.752503 92.192825
F 37.812646 24.489303 88.404425
F 45.777846 24.452403 91.529725
F 49.746246 24.441603 96.348925
F 51.767246 30.727303 100.012525
F 30.394946 28.224803 90.770525
F 30.527246 20.423603 90.861025
F 39.455646 28.399803 91.009625
F 39.195346 20.778103 90.919625
F 47.432846 28.231503 96.375525
F 43.078746 20.809303 95.601325
F 30.078046 30.725503 94.410225
F 30.016746 22.999603 94.311625
F 38.848646 31.012403 94.851025
F 38.691246 23.169503 94.685825
F 43.370646 30.864903 95.074425
F 51.754746 28.251403 99.199225
F 32.608746 24.363703 91.018125
F 32.771046 32.060403 90.938325
F 41.567346 24.543903 91.063425
F 41.631346 32.208703 91.243925
F 27.928546 32.124703 95.203425
F 51.064346 31.147003 93.003725
F 32.087446 26.844603 94.499325
F 51.646146 30.957103 102.665525
F 32.244146 19.189703 94.569725
F 41.098946 27.123103 94.857625
F 47.330046 20.790103 103.542525
F 41.075246 19.221703 94.682125
F 51.529546 28.010103 106.269525
F 27.544246 26.992903 106.241525
F 49.897146 19.455903 92.513525
F 32.643046 27.033303 91.766325
F 49.620246 19.302903 99.804225
F 32.648046 19.248103 91.782025
F 41.432246 27.056003 92.236925
F 27.748746 32.193803 105.177525
F 42.192746 32.134603 88.517225
F 47.132946 28.234603 99.111825
F 46.768146 32.144003 88.589925
F 45.354646 24.583703 96.123225
F 39.825646 23.141903 87.462625
F 35.144246 28.291803 88.211825
F 49.579146 19.390703 95.231725
F 49.817446 32.154403 96.394825
F 49.577346 32.038903 106.414525
F 48.203546 27.876903 88.992325
F 34.976846 30.764003 91.784325
F 34.910346 23.115603 91.830025
F 46.196946 24.326903 88.677825
F 41.959546 19.156203 87.434725
F 49.881946 27.054903 92.714525
F 32.797246 32.054703 88.244925
F 43.453346 23.107403 92.292325
F 42.007046 24.742103 88.350025
F 34.934946 28.289803 90.909725
F 34.741246 20.573703 90.815625
F 28.429946 32.210903 88.042525
F 50.707246 19.399703 87.969125
F 34.455946 30.935603 94.652525
F 34.739946 22.937103 94.520125
F 41.218146 34.631503 94.934925
F 51.919146 23.161003 92.497225
F 27.710246 24.092703 97.999525
F 27.936746 32.034403 97.803225
F 36.444546 24.412803 98.389525
F 36.501346 32.073503 98.362225
F 45.122446 24.328503 98.766625
F 46.822946 34.838503 87.888325
F 39.634746 28.639003 88.292525
F 27.448646 24.382603 105.268525
F 52.032846 26.961303 88.055325
F 36.554446 27.113003 101.928525
F 45.297146 32.222403 96.107325
F 36.275646 19.239603 101.943525
F 45.130646 26.754403 102.651525
F 49.252746 24.385003 106.457525
F 45.128946 19.351803 102.423525
F 43.706846 28.396003 91.256625
F 27.298846 19.461703 109.132525
F 27.600846 19.176503 98.857025
F 36.522846 27.129103 99.145225
F 45.377246 27.103403 95.102925
F 36.491646 19.141703 99.321425
F 44.977046 26.831203 99.785425
F 49.709146 19.177203 107.394525
F 45.297646 19.490703 99.696625
F 28.014546 24.266403 95.317425
F 35.089946 20.670103 88.120925
F 36.579646 24.511003 95.808825
F 36.586246 32.125603 95.661025
F 43.169946 23.487003 94.974625
F 45.117746 32.288403 98.692825
F 29.975646 30.714603 98.778125
F 29.959446 23.035703 98.923525
F 38.738746 30.821203 99.240825
F 38.661346 22.988603 99.156525
F 48.596246 23.369003 87.890025
F 47.473246 23.368703 99.872325
F 29.937146 28.139703 95.305425
F 30.176846 20.556803 95.435025
F 38.859046 28.416703 95.485925
F 38.795746 20.549403 95.548125
F 48.207946 30.876103 92.556125
F 47.655446 20.808503 98.998425
F 29.905246 28.161703 97.962225
F 30.120746 20.364103 98.157525
F 38.728946 28.315503 98.249325
F 38.753746 20.454703 98.303325
F 47.293846 30.618903 102.517525
F 49.456046 19.332903 102.537525
F 30.025646 30.888903 101.486525
F 29.783146 22.893303 101.633525
F 38.635446 31.011403 102.075525
F 38.473146 23.146903 101.883525
F 49.314146 31.928903 103.568525
F 49.429046 24.528003 103.711525
F 32.173246 24.340903 97.969425
F 32.315046 32.135703 98.173825
F 40.794646 24.372603 98.477525
F 40.995946 32.192803 98.527025
F 49.490346 27.000603 100.123525
F 47.794746 23.196903 92.631025
F 31.953646 26.842603 101.810525
F 34.091246 20.527803 105.637525
F 31.847046 19.059403 101.911525
F 40.748946 27.119003 102.234525
F 42.968046 30.756703 106.916525
F 40.606846 19.357303 102.148525
F 49.312246 26.940503 107.324525
F 51.706146 20.658903 106.286525
F 49.789346 24.568403 91.470525
F 32.010846 26.910103 99.052125
F 40.437246 24.569403 103.427525
F 32.162446 19.090403 99.237125
F 40.631646 26.738103 99.496125
F 52.017046 28.176903 96.442525
F 41.003446 19.243303 99.278225
F 47.190546 30.797703 99.805725
F 34.139246 23.086903 106.558525
F 51.407946 29.358403 89.121325
F 32.285546 24.276603 95.290125
F 32.128846 32.162803 95.364825
F 40.803746 24.585303 95.785325
F 41.141046 32.167303 95.857225
F 47.693246 30.826303 95.372825
F 43.912746 28.354803 88.484125
F 34.275046 30.864303 99.371725
F 34.239146 23.017803 99.137425
F 43.075346 30.684503 99.636725
F 42.960146 23.114503 99.680425
F 34.158546 28.305003 95.469825
F 34.423046 20.361703 95.620925
F 43.188546 28.271403 95.973625
F 45.348646 19.470003 94.947325
F 34.197746 28.296503 98.224225
F 34.331646 20.512503 98.363025
F 42.839846 28.108103 98.659525
F 43.119546 20.708803 98.443925
F 34.241846 30.833803 101.949525
F 34.053546 23.142903 101.911525
F 42.924346 30.692603 102.309525
F 42.692346 23.176203 102.382525
F 27.767546 32.196303 102.472525
F 37.481046 32.256303 88.512925
F 36.194546 24.412503 105.468525
F 36.226946 32.103803 105.838525
F 44.861746 24.398003 106.271525
F 45.172746 32.086503 106.115525
F 48.859346 30.507503 88.152025
F 27.517546 24.283503 102.463525
F 34.245746 28.199703 105.711525
F 34.045346 30.789103 106.555525
F 42.855346 20.531103 103.150525
F 51.781146 20.538203 96.291725
F 47.879146 20.699903 91.492225
F 47.557346 23.219803 95.321725
F 46.145246 32.045603 91.338825
F 52.044146 23.117103 99.974425
F 42.874346 20.475303 105.917525
F 43.955946 20.547303 88.461025
F 36.288846 26.863903 106.949525
F 42.842446 28.337103 105.989525
F 36.195746 19.152903 106.678525
F 44.721746 26.864203 107.028525
F 51.834246 28.724803 91.976225
F 45.077246 19.363103 106.904525
F 48.421646 20.809303 88.698425
F 32.849946 24.563103 88.191725
F 36.232046 24.543803 102.736525
F 36.416446 32.314703 103.103525
F 44.999546 24.297503 103.518525
F 45.140746 32.082303 103.376525
F 29.587946 30.618903 106.282525
F 29.516246 23.253403 106.448525
F 38.480946 30.974703 106.847525
F 38.370846 23.074203 106.404525
F 47.250146 30.695503 107.189525
F 47.585746 20.601403 106.280525
F 29.775946 28.322703 102.556525
F 29.708946 20.355603 102.714525
F 38.621646 28.520803 103.063525
F 38.392246 20.512903 103.244525
F 47.255646 28.248003 103.723525
F 32.028846 32.078103 102.991525
F 29.739446 28.118103 105.212525
F 29.697446 20.628903 105.426525
F 38.424046 28.389003 105.910525
F 38.478946 20.318403 105.881525
F 47.038646 28.062603 106.339525
F 51.921146 23.217003 95.311025
F 43.059646 28.149103 103.281525
F 34.068646 20.527403 102.703525
F 31.900346 24.504003 102.822525
F 51.796146 23.360603 102.704525
F 51.799846 28.265003 103.557525
F 39.636746 20.502203 88.311225
F 31.863546 24.372203 105.568525
F 31.750946 32.089503 105.635525
F 40.540946 24.584803 106.048525
F 40.676646 32.170403 106.038525
F 47.096146 23.119403 107.264525
F 51.880046 30.640903 95.575025
F 34.271746 28.184903 102.814525
F 49.457446 27.054603 102.693525
F 42.569246 23.097003 106.922525
F 30.480746 20.439603 88.125325
F 51.861446 20.608503 98.878125
F 51.786846 30.655203 107.320525
F 49.719846 24.580503 99.078425
F 51.602446 23.169903 107.448525
F 40.785546 32.193703 103.389525
F 31.888046 26.834503 106.491525
F 27.722546 26.809903 98.689025
F 31.830446 19.427503 106.355525
F 40.701646 27.128103 106.922525
F 47.368446 23.275403 102.631525
F 40.874146 19.090003 106.843525
F 52.849546 34.279203 88.047625
F 53.002946 31.683903 89.027825
F 27.435046 27.131503 109.002525
F 52.941046 20.035303 89.339025
F 49.422346 34.511403 102.588525
F 44.379046 30.912203 87.565325
F 36.487946 34.631803 99.397225
F 50.186746 34.002903 92.805225
F 41.539246 34.789003 92.169825
F 37.552446 27.192803 87.502425
F 49.436046 34.752803 107.212525
F 46.010646 34.577403 92.474825
F 37.515846 19.363303 87.366025
F 36.471146 34.769303 102.126525
F 36.833346 34.669203 94.609125
F 41.785446 27.291903 87.354325
F 32.440146 34.748603 91.750925
F 27.909546 34.746203 91.566225
F 49.624746 34.651103 95.471825
F 37.036246 34.530203 91.964625
F 27.683846 34.756403 101.580525
F 45.538346 34.719303 95.064025
F 35.363446 23.323803 87.555825
F 32.867246 19.298203 87.385225
F 32.859046 27.120503 87.251325
F 27.074846 19.232003 116.255525
F 27.268046 32.131103 112.808525
F 36.220646 24.350303 112.936525
F 36.162446 32.141803 113.147525
F 44.984446 24.732103 113.383525
F 44.871046 32.108903 113.645525
F 27.366946 19.321203 113.581525
F 27.012046 19.381903 123.613525
F 49.575546 24.669403 111.036525
F 35.844246 27.123503 116.834525
F 26.797146 32.206403 124.674525
F 35.866046 19.397303 116.749525
F 44.757846 27.023403 117.217525
F 31.772146 24.456503 109.919525
F 44.862146 19.422703 116.977525
F 40.137046 19.386403 128.813525
F 47.338346 23.363403 109.941525
F 49.317346 19.125003 110.078525
F 36.037346 26.810603 114.104525
F 47.128346 20.647403 110.691525
F 35.944146 19.222503 114.039525
F 44.802746 27.212103 114.471525
F 26.954246 24.451303 120.012525
F 44.615346 19.516903 114.186525
F 26.859146 19.294903 120.894525
F 48.824846 26.745303 129.132525
F 36.374646 24.120903 110.282525
F 36.212946 32.019203 110.424525
F 44.931146 24.618403 110.606525
F 44.923946 32.175603 110.854525
F 29.515246 30.645803 113.539525
F 29.611846 23.142703 113.728525
F 38.357246 30.842203 114.116525
F 38.489046 23.121503 113.960525
F 47.108346 30.867103 114.654525
F 46.972946 23.335503 114.402525
F 40.620846 27.196603 109.678525
F 38.387846 30.920203 109.555525
F 38.254746 28.377203 110.425525
F 38.150646 20.348203 110.389525
F 47.181046 28.300703 110.789525
F 27.190546 24.249703 117.299525
F 29.325846 28.084603 112.800525
F 29.396546 20.594903 112.615525
F 38.085946 28.288403 113.248525
F 38.159346 20.529003 113.054525
F 47.091946 28.390403 113.551525
F 46.926446 20.710803 113.495525
F 29.092646 30.847503 116.311525
F 29.412646 23.026703 116.530525
F 38.152046 31.045903 116.828525
F 38.086646 23.159003 116.630525
F 47.133146 30.900903 117.271525
F 46.935946 23.131103 117.065525
F 31.642346 24.472403 112.621525
F 31.690446 32.137603 112.814525
F 40.642746 24.556803 113.244525
F 40.376546 32.202903 113.343525
F 49.412346 24.392903 113.753525
F 49.205946 32.303703 113.553525
F 31.568546 27.047803 116.658525
F 40.233146 26.989403 128.691525
F 31.447946 19.286503 116.234525
F 40.237946 27.146003 116.942525
F 31.095546 24.379503 125.019525
F 40.325946 19.411303 116.992525
F 49.269846 27.109803 117.322525
F 27.228546 32.295903 110.147525
F 49.158146 19.362803 117.119525
F 31.561246 26.894303 113.776525
F 33.840346 28.173803 110.207525
F 31.538146 19.277603 113.578525
F 40.300146 26.974003 114.152525
F 38.616446 23.005803 109.218525
F 40.364746 19.166003 114.225525
F 49.387346 27.122103 114.547525
F 29.586746 28.449903 110.117525
F 49.029346 19.377803 114.455525
F 31.721746 32.041103 110.074525
F 27.334646 24.326803 112.664525
F 40.530346 24.620503 110.501525
F 40.511846 32.230203 110.694525
F 33.992946 23.087403 109.319525
F 49.407446 32.082103 110.890525
F 33.999346 30.694203 113.810525
F 33.939446 23.276803 113.814525
F 42.570146 31.013903 114.475525
F 42.756346 23.302903 114.271525
F 51.495646 31.072003 114.448525
F 51.550246 23.060403 114.463525
F 27.222346 26.817703 113.651525
F 26.888546 32.235703 120.155525
F 42.756046 28.504903 110.754525
F 42.746346 20.592103 110.516525
F 33.759146 28.171503 112.917525
F 33.821546 20.732703 112.901525
F 42.644346 28.395503 113.468525
F 42.480246 20.730803 113.249525
F 51.638646 28.570003 113.732525
F 51.363946 20.483003 113.615525
F 33.628846 30.872903 116.551525
F 33.864346 23.124003 116.448525
F 42.604346 30.948203 117.284525
F 42.479046 23.148403 116.967525
F 51.497446 31.050003 117.024525
F 51.216746 23.420703 117.204525
F 31.218046 19.139703 128.466525
F 48.971646 24.591203 125.502525
F 35.835246 24.545603 120.489525
F 35.700746 31.961403 120.400525
F 44.857346 24.307003 120.602525
F 44.760646 32.368003 120.939525
F 26.896846 27.002003 121.021525
F 40.551046 19.284903 109.527525
F 51.237546 30.703003 129.323525
F 35.593046 26.924403 124.132525
F 26.836246 24.267203 127.340525
F 35.780046 19.443203 124.104525
F 44.660546 27.039303 124.280525
F 33.552946 20.534303 127.724525
F 44.784246 19.241803 124.341525
F 44.940746 27.114103 109.802525
F 27.319946 24.430203 109.872525
F 27.109746 32.056203 127.272525
F 35.951546 27.085003 121.455525
F 48.837746 19.085403 128.912525
F 35.646746 19.514703 121.292525
F 44.789346 26.933503 121.475525
F 51.735246 23.154703 110.106525
F 44.823746 19.386103 121.614525
F 51.712846 28.416503 111.005525
F 51.150446 22.764303 129.153525
F 35.949246 24.468903 117.675525
F 35.787946 32.305303 117.740525
F 44.661946 24.511503 117.833525
F 44.907146 32.111303 118.144525
F 29.079246 30.784403 121.122525
F 29.241546 23.197903 121.104525
F 38.084346 30.957003 121.313525
F 38.099146 23.310503 121.364525
F 46.901546 30.980503 121.891525
F 46.929746 23.274003 121.938525
F 29.330046 28.266003 117.420525
F 29.327946 20.504203 117.341525
F 38.098346 28.429903 117.732525
F 38.076746 20.630503 117.726525
F 47.024646 28.262403 118.223525
F 46.992146 20.676703 117.893525
F 29.208446 28.226003 120.194525
F 29.130246 20.612903 120.037525
F 38.064046 28.406103 120.479525
F 37.843146 20.710703 120.419525
F 47.129046 28.418003 120.953525
F 47.009446 20.741803 120.938525
F 29.113346 30.816503 123.843525
F 29.093046 23.100103 123.870525
F 38.121146 30.708403 124.022525
F 38.076246 23.271403 124.178525
F 46.652746 31.031203 124.522525
F 46.812346 23.150403 124.578525
F 31.494746 24.599203 120.127525
F 31.363846 32.143103 120.123525
F 40.294946 24.521603 120.411525
F 40.324246 32.304503 120.722525
F 49.095646 24.442903 120.894525
F 49.200946 32.096903 120.823525
F 31.408746 27.012103 123.974525
F 51.070646 28.097403 128.367525
F 31.285046 19.319203 123.836525
F 40.077546 26.932303 123.965525
F 40.192446 32.018903 125.167525
F 40.377846 19.341803 124.375525
F 49.012446 27.127103 124.511525
F 31.268946 26.958503 128.527525
F 49.178646 19.218603 124.650525
F 31.324746 27.028603 121.286525
F 42.448546 23.324303 128.718525
F 31.303246 19.371703 121.203525
F 40.170046 27.014203 121.320525
F 42.283246 30.812003 128.723525
F 40.154646 19.482403 121.562525
F 49.279146 27.056003 121.723525
F 51.345846 20.640203 110.938525
F 49.108546 19.281103 121.871525
F 31.589746 24.282703 117.377525
F 31.204546 32.175303 117.400525
F 40.170746 24.500303 117.729525
F 40.360746 32.105603 118.012525
F 48.998646 24.582103 118.114525
F 49.318546 32.220803 118.059525
F 33.434346 30.786803 121.238525
F 33.541446 23.460403 121.364525
F 42.531446 30.975703 121.522525
F 42.433546 23.184803 121.673525
F 51.519746 30.830903 121.903525
F 51.227346 23.314703 121.963525
F 33.655746 28.454003 117.779525
F 33.446946 20.592103 117.644525
F 42.413846 28.310603 117.985525
F 42.520746 20.666503 117.994525
F 51.547546 28.519103 118.183525
F 51.247646 20.705203 118.294525
F 33.718546 28.225403 120.417525
F 33.314746 20.958503 120.271525
F 42.614046 28.192303 120.778525
F 42.677746 20.677703 120.690525
F 51.500746 28.301503 121.072525
F 51.376346 20.795403 121.049525
F 33.623246 30.813703 123.973525
F 33.534746 23.385003 124.101525
F 42.358646 30.772103 124.223525
F 42.394046 23.140403 124.431525
F 51.252546 30.677303 124.586525
F 51.335646 23.094903 124.725525
F 33.422646 28.336203 127.694525
F 33.444746 23.241703 128.643525
F 35.791246 24.407103 127.761525
F 35.585646 31.980103 127.650525
F 44.912246 24.492103 127.925525
F 44.565246 32.229403 128.235525
F 40.289346 24.572903 125.092525
F 51.306746 20.549603 125.415525
F 42.326646 28.322703 127.860525
F 26.857646 32.197203 117.217525
F 33.419346 30.920703 128.529525
F 49.561146 27.157103 110.101525
F 31.355946 32.015503 124.780525
F 33.527146 20.737503 124.833525
F 42.359546 28.252303 125.139525
F 35.611646 27.058603 128.535525
F 33.508646 28.412503 125.062525
F 35.832546 19.322303 128.450525
F 44.487546 27.021203 128.956525
F 51.161246 20.172703 128.110525
F 44.440346 19.031103 128.895525
F 44.635346 34.914703 129.208525
F 27.098546 26.774503 116.345525
F 35.726446 24.369303 125.183525
F 35.729246 32.075503 124.970525
F 44.659646 24.543303 125.219525
F 44.367046 32.186303 125.402525
F 29.118246 30.735603 128.396525
F 29.071446 22.830803 128.232525
F 37.945046 30.855603 128.566525
F 37.991446 23.109803 128.780525
F 46.767446 30.889803 129.037525
F 46.908946 22.761903 128.921525
F 29.103846 28.185303 124.656525
F 29.037646 20.533003 124.756525
F 37.922546 28.176003 125.000525
F 38.072746 20.628503 124.921525
F 46.725646 28.352103 125.364525
F 46.982046 20.594803 125.174525
F 29.006846 28.284603 127.505525
F 29.053946 20.391803 127.429525
F 37.990346 28.243503 127.694525
F 38.084246 20.746403 127.602525
F 46.811946 28.454803 128.116525
F 46.547946 20.259903 127.866525
F 51.211146 28.169303 125.609525
F 42.491546 20.699003 125.294525
F 49.035246 32.035003 125.514525
F 42.409046 20.552703 127.975525
F 33.875946 20.560003 110.206525
F 42.788446 31.027203 109.677525
F 31.277746 24.307303 127.708525
F 31.178046 32.218203 127.625525
F 40.205846 24.466803 127.811525
F 40.174046 32.175903 127.770525
F 49.171446 24.346403 128.185525
F 49.071046 32.037303 128.265525
F 29.562546 20.512403 109.961525
F 47.130346 30.726003 109.798525
F 42.784946 23.388603 109.561525
F 49.081046 34.843203 129.268525
F 51.666146 30.846103 110.035525
F 26.875646 19.115303 128.401525
F 45.009346 19.318403 109.634525
F 26.657246 26.910803 128.212525
F 31.842446 34.521803 109.283525
F 35.830146 34.734903 114.139525
F 31.668846 19.221303 108.896525
F 31.690746 34.810503 113.885525
F 26.822246 24.413603 124.470525
F 26.768346 26.967403 123.692525
F 36.225246 26.735903 109.702525
F 34.024046 30.686003 109.252525
F 35.983146 19.316203 109.283525
F 40.053746 34.744603 128.625525
F 26.902046 34.840203 124.009525
F 49.257446 34.698603 117.074525
F 40.425946 34.873403 121.527525
F 48.947746 34.559003 124.533525
F 40.241746 34.712003 124.376525
F 40.403446 34.768203 114.405525
F 40.400146 34.721803 117.042525
F 27.083446 34.807403 121.269525
F 31.313146 34.561703 123.911525
F 31.420946 34.822603 116.622525
F 31.383146 34.584203 121.173525
F 44.927346 34.580903 117.067525
F 35.566546 34.491603 128.678525
F 35.593646 34.615003 124.156525
F 44.885946 34.671603 114.441525
F 49.228346 34.867803 114.463525
F 26.747646 19.174003 131.212525
F 28.924846 23.085103 130.996525
F 29.516946 23.144303 109.109525
F 31.701346 27.063803 109.254525
F 29.440046 30.913403 108.944525
F 31.120346 47.547903 3.691895
F 30.965246 39.710703 4.043445
F 39.928746 47.521603 4.238935
F 40.202546 39.746303 4.295815
F 48.943746 47.566303 4.482225
F 48.791946 39.921503 4.422215
F 30.929246 50.062403 7.327815
F 31.035746 42.538203 7.480585
F 39.934446 50.037303 7.741725
F 39.917346 42.375303 7.686245
F 48.998646 50.216203 8.328225
F 48.964346 42.462203 7.984545
F 31.028446 50.073303 4.689505
F 31.045246 42.398503 4.668945
F 39.815546 50.035303 5.122645
F 40.051546 42.419303 4.972095
F 48.808646 50.167503 5.538415
F 48.981146 42.463803 5.298915
F 31.354746 47.410603 1.075005
F 31.006846 40.011403 1.288995
F 40.039246 47.450203 1.596505
F 40.144546 39.806403 1.599305
F 49.015546 47.956103 1.718885
F 49.002146 40.028203 1.729985
F 33.304346 38.468103 4.818905
F 33.263546 46.105003 4.863815
F 42.474046 38.613103 5.129635
F 42.164246 46.375303 5.141115
F 51.197846 38.697703 5.344665
F 51.155146 46.329303 5.445685
F 28.947246 43.688303 0.927409
F 33.209546 35.941603 1.157455
F 33.387846 43.751703 1.206515
F 35.703546 42.563103 0.471100
F 42.345246 36.012503 1.372425
F 42.280446 43.836403 1.551225
F 42.413846 38.600603 0.710850
F 51.020346 36.084503 1.630745
F 51.358046 43.731003 1.677985
F 52.936646 47.762703 19.062325
F 33.217646 35.914703 3.887595
F 33.451446 43.567003 3.929425
F 28.808146 38.706303 0.123352
F 42.334546 35.984803 4.276315
F 42.369846 43.805303 4.265725
F 40.029546 50.057503 0.545292
F 51.353346 36.023103 4.333325
F 51.305746 43.789303 4.411935
F 33.209646 38.807303 7.614815
F 33.166746 46.236003 7.632985
F 42.274146 38.914603 8.019665
F 42.041146 46.289703 7.881325
F 51.088446 38.735403 8.135525
F 51.408446 46.373103 8.135025
F 35.361946 47.518803 4.154965
F 35.630246 39.726503 4.046165
F 44.384146 47.629803 4.364665
F 44.631246 40.143803 4.281985
F 35.374946 49.983003 7.570045
F 35.394346 42.605103 7.533035
F 44.362946 49.926503 7.967765
F 44.475646 42.452103 7.908335
F 35.333146 50.152503 4.830215
F 35.567146 42.243903 4.841215
F 44.279146 50.160703 5.282495
F 44.497146 42.506503 5.181415
F 35.520346 47.731303 1.404705
F 35.529746 39.992203 1.217055
F 44.609546 47.578603 1.628505
F 44.670946 39.942803 1.585895
F 37.884846 38.733703 0.636072
F 26.724646 34.849803 -0.031086
F 37.862846 38.485103 5.129965
F 37.711146 46.221103 4.943735
F 46.596446 38.680603 5.408435
F 46.650046 46.326503 5.286015
F 28.705146 38.546503 4.953455
F 28.848746 46.348203 4.694975
F 44.622446 50.145503 0.597834
F 37.805946 36.008403 1.388015
F 37.890546 43.681703 1.473075
F 33.203546 51.336603 1.084595
F 46.743146 36.187003 1.720125
F 46.828746 43.857603 1.508665
F 31.303246 42.331603 0.207574
F 51.101946 51.378003 4.710905
F 29.082546 46.250103 0.226980
F 49.060446 50.498203 0.853261
F 37.742346 35.818703 4.212515
F 37.864446 43.606103 4.167935
F 53.059446 42.355403 19.896525
F 46.719046 36.115003 4.409165
F 46.892246 43.779003 4.166145
F 37.645946 51.377503 18.654425
F 28.873046 35.994303 3.784495
F 28.849346 43.786003 3.748275
F 37.602346 38.600403 7.762655
F 37.697146 46.316703 7.593625
F 46.583046 38.526803 8.109905
F 46.778046 46.078403 8.024345
F 28.530146 38.658603 7.680815
F 28.612346 46.261603 7.359545
F 30.939746 47.671603 11.035525
F 30.811246 39.873803 11.014625
F 39.859646 47.570803 11.355625
F 39.906246 40.002903 11.457025
F 48.837346 47.510903 11.733625
F 48.877246 39.863803 11.506425
F 30.968846 50.160703 14.872625
F 30.834846 42.541103 14.614525
F 39.690946 50.383903 15.056325
F 39.885846 42.553203 15.101325
F 48.818646 50.113703 15.264025
F 48.714546 42.290803 15.190325
F 30.757746 50.219103 11.885525
F 31.000346 42.369103 11.912025
F 39.886346 50.144103 12.243025
F 39.874446 42.513203 12.344825
F 48.597046 50.130703 12.409825
F 48.864646 42.440403 12.533425
F 30.918446 47.550903 8.291145
F 30.877146 39.902703 8.277605
F 39.886546 47.527403 8.752215
F 39.916346 39.815903 8.781795
F 48.967846 47.440903 9.134645
F 48.796046 40.002203 8.902285
F 33.051746 38.701303 12.040125
F 33.197746 46.385403 12.125325
F 41.937546 38.614703 12.517125
F 42.179446 46.295303 12.302425
F 51.084846 38.589803 12.467525
F 51.103846 46.168203 12.595225
F 48.901146 34.885403 5.383645
F 33.135246 36.271403 8.347945
F 33.170646 43.718203 8.573405
F 42.195246 51.339603 8.680325
F 42.174246 36.289903 8.780305
F 42.136046 43.702003 8.683445
F 44.550046 42.463103 0.720790
F 51.054846 35.957203 8.894885
F 51.149646 43.908603 9.130425
F 42.326146 46.497803 0.555405
F 33.070146 36.160703 11.144825
F 33.258046 43.762703 11.245725
F 28.745246 36.160103 1.041475
F 42.075046 36.104303 11.480425
F 42.236446 43.709903 11.381725
F 46.970046 46.485103 0.886001
F 50.960846 36.069603 11.630025
F 51.120146 43.589603 11.797425
F 33.008646 38.731703 14.703425
F 33.005646 46.330703 14.825025
F 41.961046 38.703703 15.236225
F 41.958946 46.372503 14.961025
F 51.000246 38.721103 15.205525
F 50.979146 46.227803 15.342725
F 35.378646 47.627903 11.161325
F 35.277746 40.073603 11.264825
F 44.623446 47.457603 11.461425
F 44.265746 39.902203 11.568125
F 35.465146 49.950203 14.696825
F 35.319146 42.476203 14.990825
F 44.310346 50.141903 15.198725
F 44.094346 42.565703 15.320525
F 35.336846 50.101103 12.073625
F 35.478246 42.558503 12.140725
F 44.208246 49.927403 12.443125
F 44.365846 42.447603 12.617525
F 35.411146 47.493403 8.446915
F 35.462746 40.003103 8.551065
F 44.428746 47.259403 8.778515
F 44.439046 40.020003 8.935825
F 37.488346 38.732903 12.128625
F 37.569246 46.424003 12.263625
F 46.607246 38.774503 12.533225
F 46.670546 46.246603 12.544625
F 28.601346 38.591303 11.859425
F 28.731946 46.397403 11.783925
F 37.572346 51.497503 4.071485
F 37.696646 35.958603 8.648485
F 37.678346 43.780603 8.486205
F 37.758246 46.282403 0.684834
F 46.527046 35.894703 9.005555
F 46.738346 43.498103 8.837155
F 26.616446 47.627903 3.623095
F 28.687946 35.969203 8.262635
F 28.635346 43.704503 8.227305
F 28.486346 51.450903 15.447825
F 37.599746 36.042703 11.331425
F 37.665446 43.818403 11.186925
F 26.564546 34.744503 4.523515
F 46.501646 36.086403 11.603925
F 46.668046 43.665703 11.682325
F 26.201646 39.943003 8.381295
F 28.359946 35.976903 10.978325
F 28.716846 43.642303 10.994725
F 37.410046 38.764103 14.899125
F 37.631546 46.366603 14.975925
F 46.372046 38.911203 15.253125
F 46.399346 46.281503 15.377625
F 28.521446 38.687103 14.534625
F 28.443846 46.394103 14.595125
F 30.716146 47.642603 18.217825
F 30.805146 39.846703 18.407925
F 39.632246 47.648703 18.566825
F 39.759746 39.739803 18.772425
F 48.679346 47.665303 18.880025
F 48.631146 40.029003 18.903925
F 42.100746 51.295303 4.112295
F 33.091446 51.345203 11.042325
F 51.095346 51.477803 9.230085
F 50.723846 51.455903 19.125125
F 30.556746 50.061503 19.120225
F 30.690946 42.488303 19.491325
F 39.726646 50.059903 19.728525
F 39.565246 42.543303 19.658925
F 48.575546 50.211403 20.083925
F 48.476046 42.654503 19.901925
F 30.699746 47.559403 15.555625
F 30.831446 40.014103 15.501125
F 39.740146 47.760103 15.790425
F 39.589446 39.924603 16.104725
F 48.669246 47.575203 16.237225
F 48.726246 39.877903 16.173825
F 33.056246 38.401303 19.273325
F 33.126946 46.343203 19.378825
F 42.000546 38.477303 19.612925
F 41.866046 46.521003 19.572325
F 50.805646 38.686403 19.772825
F 50.792346 46.224503 19.789725
F 37.614946 51.376503 11.132925
F 32.895646 36.178403 15.509325
F 32.989846 43.814103 15.609925
F 42.256746 51.277403 1.369605
F 42.183346 36.079303 15.963625
F 42.045546 43.903203 16.120025
F 42.088046 51.192603 16.022125
F 51.104846 36.113203 16.025825
F 50.922146 43.735403 16.212225
F 53.268846 50.171603 8.058115
F 33.173546 35.855203 18.220125
F 32.848446 43.787103 18.302725
F 33.223146 51.492903 3.839655
F 42.019946 36.071303 18.749225
F 41.835046 43.771203 18.797225
F 46.859646 38.742903 0.708799
F 31.063946 49.923903 -0.066765
F 50.820846 43.762703 19.043425
F 46.520946 51.334803 16.223325
F 33.326146 51.203703 15.722625
F 37.547746 51.340103 8.381505
F 50.905746 51.469003 11.970425
F 53.555746 42.509603 0.852821
F 51.209546 51.570503 1.966005
F 35.384346 47.705003 18.570425
F 35.171246 39.901803 18.544725
F 44.232846 47.594003 18.831925
F 44.119346 39.847403 18.908225
F 35.620646 50.358803 0.333568
F 28.767546 51.519403 10.732425
F 33.054646 51.413403 18.439525
F 53.438646 47.638803 9.077005
F 46.530146 51.182703 8.912905
F 28.808046 51.454703 8.044805
F 35.183846 50.224703 19.501225
F 34.967146 42.516503 19.358225
F 44.180446 50.229903 19.769325
F 44.005546 42.353403 19.843225
F 35.303546 47.436503 15.827825
F 35.190246 39.903503 15.818625
F 44.130346 47.613403 16.030925
F 44.035446 40.014903 16.290325
F 37.395346 38.719103 19.536925
F 37.397546 46.307303 19.592125
F 46.371646 38.748103 19.964725
F 46.463946 46.381003 19.804325
F 28.521246 38.675803 19.146725
F 28.469346 46.596103 19.166625
F 50.876246 51.493503 16.400025
F 37.452946 36.143503 15.813125
F 37.623846 43.810603 15.901925
F 28.859746 51.342803 0.743650
F 46.523346 36.240703 16.267125
F 46.282446 43.701403 16.190425
F 51.287546 46.535803 0.888524
F 28.589246 36.083103 15.546725
F 28.649146 43.844803 15.550825
F 46.501446 36.164103 18.950825
F 37.387546 36.108503 18.553225
F 37.424246 43.818603 18.593525
F 28.942346 51.446803 3.398075
F 28.378846 51.295603 18.215825
F 46.193346 43.873003 18.946225
F 50.946946 36.047803 18.767025
F 28.621246 36.152703 18.321325
F 28.563246 43.957403 18.352825
F 37.872746 51.364003 1.446145
F 26.455946 34.556303 7.336955
F 32.978646 51.350103 8.355775
F 51.333846 38.807303 0.939012
F 37.359346 51.426103 15.847225
F 46.748846 51.645003 1.852435
F 46.374246 51.292003 11.593925
F 49.063346 42.485803 0.796822
F 46.353446 51.507303 18.937225
F 41.948246 51.382503 18.668925
F 42.230546 51.370803 11.416725
F 46.547446 51.326503 4.600245
F 40.216646 42.426003 0.615624
F 53.097446 50.200603 12.750625
F 53.334046 42.585403 5.586345
F 53.413246 42.569003 8.196775
F 33.405446 38.584703 0.465928
F 30.770046 34.901903 14.622325
F 53.422346 50.145403 1.010575
F 53.432046 39.887403 11.839925
F 53.320746 47.720403 11.832025
F 53.245246 42.546403 15.401625
F 53.069346 50.335003 19.967125
F 33.549846 46.210303 0.260687
F 53.197046 39.737803 18.976625
F 53.192346 50.366903 15.607925
F 53.509746 42.428203 12.521225
F 53.246646 40.001903 16.304025
F 30.782646 34.924603 11.765525
F 53.202546 50.112703 5.436635
F 53.423146 47.544603 4.560245
F 53.618446 47.571303 1.907695
F 53.385746 39.989103 9.023985
F 53.035846 47.822203 16.367125
F 53.810646 39.986903 1.786515
F 40.109846 34.622303 5.065865
F 31.059346 34.988003 4.879935
F 53.419546 34.833603 8.003885
F 44.252046 34.708403 19.668325
F 30.939346 34.795503 0.287791
F 35.391146 34.781703 0.503869
F 53.187346 34.729803 12.451625
F 52.999446 34.799703 19.793925
F 30.466946 47.593903 25.608025
F 30.710846 39.803603 25.646425
F 39.456946 47.494303 25.930125
F 39.596746 39.673103 25.904825
F 48.514146 47.539903 26.153825
F 48.503846 39.769603 26.335525
F 30.502146 50.318203 29.213125
F 30.380646 42.544403 29.161725
F 39.473546 50.214503 29.759225
F 39.544246 42.356303 29.579325
F 48.565646 50.210703 29.762925
F 48.597746 42.368003 30.098125
F 30.325746 49.945603 26.529125
F 30.455146 42.413803 26.426725
F 39.538146 50.059403 26.893025
F 39.568846 42.189303 26.968825
F 48.660546 50.226403 27.093425
F 48.486946 42.501103 27.314825
F 52.858746 42.346903 27.145625
F 27.760546 46.372003 40.810225
F 39.713246 47.423303 23.243225
F 39.573646 39.813503 23.181825
F 48.618446 47.532603 23.364325
F 48.532646 39.792403 23.491725
F 32.871846 38.468303 26.653925
F 32.662846 46.209803 26.805025
F 41.902746 38.583103 26.835225
F 41.659646 46.085103 27.125625
F 50.804346 38.552703 27.135725
F 50.723846 46.286903 27.088925
F 28.501846 38.643903 21.853025
F 32.933046 35.894203 23.037825
F 33.040246 43.719803 23.159125
F 52.793446 47.554703 33.860925
F 42.108846 36.074203 23.376025
F 41.869246 43.679703 23.521025
F 53.094646 39.738603 26.263525
F 50.847946 36.060903 23.597725
F 50.741746 43.637003 23.526525
F 36.916346 51.580903 40.618825
F 33.019046 35.852903 25.897625
F 32.777646 43.667103 25.848925
F 52.888146 47.510503 41.017825
F 41.848546 35.906903 26.030025
F 41.898146 43.556703 26.146525
F 30.929846 47.562803 22.911425
F 50.676646 35.932303 26.385525
F 50.731046 43.736503 26.253825
F 32.850346 38.593403 29.487125
F 32.745146 46.406403 29.515825
F 41.794446 38.426403 29.494625
F 41.644546 46.366803 29.757025
F 50.815946 38.652503 29.882125
F 50.670746 46.356403 29.840125
F 34.983446 47.397903 25.953425
F 34.972246 39.741203 25.614125
F 44.016546 47.375703 26.240225
F 44.244246 39.829903 26.219825
F 34.888546 50.204803 29.554725
F 34.874146 42.522303 29.323025
F 44.061146 50.256503 29.921225
F 44.092146 42.464803 29.926925
F 35.013246 50.033803 26.795025
F 35.059646 42.482703 26.525425
F 43.926846 50.010103 27.125325
F 44.074646 42.351703 27.195225
F 35.287646 47.484303 23.245025
F 35.141646 39.811003 23.001625
F 44.200646 47.372803 23.486625
F 43.982546 39.918303 23.627125
F 37.242646 38.498303 26.629725
F 37.237146 46.188303 26.812325
F 46.367646 38.389803 27.112025
F 46.293946 46.320903 27.007025
F 28.439246 38.677303 26.408525
F 28.338046 46.281803 26.445425
F 41.204546 51.659103 40.842725
F 37.530046 35.955703 23.164125
F 37.405146 43.704703 23.207325
F 46.112446 38.459503 22.705125
F 46.587046 35.993403 23.507425
F 46.267946 43.469103 23.615725
F 44.142146 42.287303 22.626725
F 28.465146 36.185803 22.890625
F 52.989746 42.358703 30.079725
F 52.791746 39.944803 38.254925
F 37.370946 35.883703 25.866225
F 37.512246 43.653603 26.087525
F 52.754646 47.613903 38.304825
F 46.298246 35.698803 26.206725
F 46.209646 43.702703 26.282725
F 52.705146 50.249603 37.241725
F 28.624146 36.011003 25.514925
F 28.203946 43.655603 25.513825
F 37.297646 38.438403 29.416325
F 37.342746 46.234603 29.643225
F 46.224646 38.575303 29.979225
F 46.107346 46.141203 29.759425
F 28.226446 38.567603 29.302025
F 28.171646 46.263803 29.194825
F 30.182546 47.547903 32.865525
F 30.443246 39.864803 32.938025
F 39.571446 47.631503 33.452525
F 39.338546 39.918703 33.223325
F 48.396246 47.501303 33.475725
F 48.400446 39.781903 33.670125
F 30.368246 50.207003 36.575825
F 30.284346 42.527503 36.500625
F 39.307046 50.389903 36.929025
F 39.164046 42.588003 36.932525
F 48.254046 49.976403 37.059525
F 48.255546 42.152303 37.168025
F 30.335546 50.041203 33.924825
F 30.417746 42.430803 33.773125
F 39.370146 50.336203 34.251925
F 39.447546 42.545503 34.215825
F 48.288546 50.116303 34.312925
F 48.142746 42.455903 34.519825
F 30.309646 47.715503 30.213725
F 30.468146 40.019603 30.138225
F 39.486046 47.652103 30.681825
F 39.578646 39.776603 30.578125
F 48.321546 47.669903 30.744325
F 48.613146 39.747803 30.868925
F 32.682846 38.675803 33.883425
F 32.645746 46.484703 33.803625
F 41.365246 38.644403 34.263325
F 41.826446 46.564003 34.218025
F 50.507046 38.480503 34.566225
F 50.464046 46.254703 34.655125
F 52.776546 42.471603 41.887825
F 32.934146 35.927303 30.312025
F 32.610646 43.709203 30.198925
F 30.903546 50.109603 21.816225
F 48.685046 50.284403 22.807825
F 41.820146 43.579303 30.683325
F 41.851946 38.624403 22.503925
F 50.782046 35.957003 30.788725
F 50.838246 43.953803 30.861925
F 30.676646 39.847803 22.939425
F 32.765546 36.042203 33.024125
F 32.680046 43.773103 33.033325
F 28.440146 43.956003 22.804125
F 41.523946 36.040803 33.313725
F 41.544446 43.991603 33.303325
F 53.145646 50.163403 27.287725
F 50.625146 35.909303 33.571625
F 50.415846 43.741603 33.721925
F 32.618946 38.701503 36.597425
F 32.475746 46.482003 36.512225
F 41.433646 38.876803 36.964525
F 41.591846 46.348403 36.965725
F 50.651646 38.613303 37.446025
F 50.465246 46.213403 37.356325
F 35.010246 47.791203 33.215925
F 34.912946 39.918703 32.970325
F 44.152746 47.653703 33.241825
F 43.721646 39.826103 33.376325
F 34.718546 50.149803 36.644225
F 34.702446 42.682403 36.752225
F 43.588746 50.158903 37.061125
F 43.693846 42.649703 37.060225
F 34.834446 50.380903 33.843425
F 34.879246 42.504903 33.977525
F 43.940446 50.196103 34.256125
F 43.676046 42.438903 34.375225
F 34.951346 47.584303 30.428925
F 35.198446 39.946103 30.292125
F 43.922846 47.666503 30.565525
F 43.758646 39.889203 30.603225
F 37.041846 38.588603 34.147025
F 37.199846 46.441503 34.130825
F 46.050746 38.704403 34.191225
F 46.191546 46.455903 34.578625
F 28.099246 38.754403 33.792525
F 27.997546 46.080203 33.739625
F 41.913146 35.942603 30.522425
F 37.090946 35.956803 30.463225
F 37.199746 43.624203 30.387525
F 50.382746 35.779303 40.918725
F 46.357646 36.049903 30.722325
F 46.249346 43.717603 31.046825
F 41.502246 51.619903 38.075125
F 28.260146 36.041903 30.200325
F 28.125846 43.751003 30.112625
F 52.898346 47.381603 31.066425
F 37.019746 36.023303 33.196725
F 37.132446 43.877703 33.233725
F 44.315046 49.946903 22.498025
F 46.166946 35.950603 33.329525
F 45.942346 43.835803 33.749725
F 53.145746 42.288003 22.617225
F 28.069546 36.092203 32.909925
F 28.091446 43.514403 32.853225
F 37.028446 38.724803 36.816225
F 37.033046 46.381403 36.820425
F 46.039346 38.527603 37.030125
F 46.121146 46.225503 37.198625
F 28.089446 38.714303 36.441225
F 28.012746 46.371203 36.372525
F 30.124646 47.587203 40.014025
F 29.927946 39.940103 40.229525
F 39.073746 47.584903 40.394025
F 39.197946 39.862303 40.594725
F 48.330646 47.636503 40.969425
F 48.092846 39.937703 40.996025
F 32.574746 51.415603 25.867425
F 45.969946 51.519303 40.806825
F 52.893246 47.512303 26.259925
F 39.707246 50.037203 22.507525
F 50.701346 46.228703 22.511325
F 50.716646 51.474803 30.886525
F 35.243746 42.448603 22.038825
F 53.029746 50.112003 30.164925
F 30.045746 50.172603 40.842225
F 30.091446 42.554603 41.003825
F 38.980146 50.044503 41.476125
F 39.462746 42.483003 41.505825
F 48.100846 50.157503 41.826225
F 48.233346 42.481103 41.843825
F 30.247446 47.694803 37.275925
F 30.438846 39.931303 37.484425
F 39.299846 47.823503 37.711225
F 39.107746 40.071803 37.824625
F 48.245146 47.657903 38.229225
F 48.245946 39.618303 38.130425
F 32.447046 38.698403 41.261625
F 32.320146 46.302003 41.072725
F 41.493246 38.750703 41.410125
F 41.434746 46.452803 41.519225
F 50.546846 38.590903 41.764025
F 50.554346 46.420603 41.953625
F 46.397846 51.404003 23.613025
F 32.402846 36.115203 37.444225
F 32.379046 43.966403 37.544325
F 52.907246 50.209103 34.533625
F 41.448846 36.144703 37.697525
F 41.439346 43.728903 37.898025
F 50.464146 35.945003 38.055525
F 52.685246 39.944203 33.727625
F 50.516446 43.607803 38.109425
F 36.921646 51.547003 37.896025
F 32.429646 36.105803 40.180625
F 32.518646 43.628603 40.472625
F 27.676046 51.436803 40.050125
F 41.341246 36.208603 40.454825
F 41.584746 43.946103 40.632925
F 51.046546 51.465703 26.222325
F 46.305246 51.420003 30.818225
F 50.394846 43.888103 40.931225
F 35.345146 49.981603 22.191525
F 50.783446 38.487503 22.474125
F 52.651646 39.983303 40.945225
F 37.415946 51.299303 25.907025
F 51.030246 51.668303 23.502425
F 28.763746 51.460403 22.933625
F 34.426846 47.767503 40.406125
F 34.600246 39.945503 40.330725
F 43.739246 47.722603 40.756425
F 43.823446 40.012703 40.690525
F 52.860346 50.079603 41.635225
F 27.996246 51.317103 37.230225
F 53.122346 39.713003 30.983725
F 37.388846 51.373803 23.119825
F 34.540046 50.327503 41.275925
F 34.725146 42.562003 41.360325
F 43.629146 50.293803 41.724825
F 43.790246 42.648703 41.647425
F 34.730246 47.507703 37.576425
F 34.738346 39.935703 37.461825
F 43.923846 47.423103 38.002925
F 43.687146 39.996703 37.848325
F 36.931946 38.689503 41.265225
F 36.856646 46.445603 41.473225
F 45.898546 38.575703 41.685225
F 46.009446 46.328303 41.822525
F 27.763646 38.768903 41.040325
F 53.074446 50.183103 22.723825
F 52.766846 42.503703 34.714825
F 36.936546 36.183903 37.703025
F 36.940546 43.881903 37.843425
F 28.061446 51.574703 30.093025
F 46.100946 35.875303 37.860325
F 46.070046 43.609403 38.172825
F 48.675246 34.810903 22.460225
F 27.836346 36.223003 37.333725
F 27.944746 43.813703 37.144025
F 32.398046 51.602703 40.365625
F 36.939846 36.063603 40.345225
F 37.224446 43.775803 40.532125
F 48.538046 42.339903 22.566225
F 45.999546 36.001703 40.733325
F 46.081046 43.785203 40.850625
F 41.700046 51.510203 33.339325
F 27.943546 36.038803 40.191425
F 27.889046 43.908603 40.020325
F 37.329846 38.496403 22.296425
F 28.514946 46.457403 21.962725
F 41.796446 51.551203 30.542425
F 39.684246 42.492603 22.271925
F 37.254546 51.318403 30.384225
F 50.315946 51.328703 38.074125
F 28.130746 51.504303 25.574425
F 46.042846 51.590603 33.583225
F 46.430746 46.094503 22.508325
F 32.530546 51.657003 32.969725
F 41.837546 51.430703 26.140725
F 53.024146 42.457703 37.345625
F 45.867446 51.365103 38.046525
F 33.099346 51.313103 23.116525
F 37.098246 51.425303 33.070125
F 50.493346 51.349303 40.910925
F 50.670946 51.507203 33.638325
F 46.274146 51.433903 26.331625
F 28.106446 51.338903 32.754025
F 32.582846 51.582603 37.516125
F 32.766346 51.566103 30.226625
F 41.915146 46.105903 22.366425
F 42.027846 51.397003 23.319725
F 37.396946 46.249903 22.336425
F 44.065846 34.589603 29.839025
F 53.125546 39.647203 23.472025
F 53.057746 47.597203 23.501425
F 39.193546 34.901103 34.154725
F 33.006846 38.493003 21.994625
F 33.139946 46.221403 22.118425
F 30.746446 42.529803 22.142225
F 34.903546 34.663203 34.197125
F 30.066346 34.893303 36.460725
F 48.572046 34.755603 30.033625
F 43.969446 34.633803 27.088125
F 35.191046 34.549303 26.790325
F 30.242546 34.563603 40.877425
F 43.803146 34.631603 36.874625
F 30.499146 34.871203 29.457825
F 52.805446 34.600603 37.213025
F 39.507046 34.812203 26.896625
F 44.323846 34.869103 22.515025
F 39.445146 34.734603 29.732725
F 53.076546 34.731503 29.955225
F 53.177146 34.930003 22.561825
F 39.776746 34.846703 22.178125
F 48.588846 34.563303 27.171725
F 39.260946 34.884803 36.879725
F 29.876446 47.473103 47.537825
F 29.925046 39.961103 47.441425
F 38.907046 47.699703 47.806925
F 38.818946 39.853803 47.805825
F 47.997246 47.469003 48.100925
F 48.070946 39.973003 48.091325
F 29.733046 50.149103 51.078725
F 29.940546 42.432403 51.208325
F 38.993346 50.165403 51.534025
F 38.657046 42.407903 51.498225
F 48.079546 50.069503 51.684825
F 47.944846 42.593203 51.766525
F 29.685746 50.217003 48.353225
F 29.853446 42.472403 48.397425
F 38.919446 50.247603 48.890725
F 38.759346 42.401603 48.744125
F 48.020546 50.134103 48.898025
F 48.007446 42.606803 48.922825
F 29.925746 47.706303 44.545125
F 27.270646 36.004003 61.802125
F 38.989446 47.782103 45.065225
F 39.122246 39.956403 44.941325
F 48.092046 47.507803 45.228125
F 48.058146 39.886003 45.317125
F 32.235546 38.772803 48.408825
F 32.157746 46.426603 48.304325
F 41.081346 38.739903 48.784025
F 41.181146 46.382603 48.725425
F 50.329346 38.541103 49.011725
F 50.535846 46.329403 49.075125
F 27.497446 43.865603 54.662525
F 27.553746 46.267703 48.180525
F 32.247846 43.734103 44.837825
F 52.434546 42.332503 56.316625
F 41.161746 35.904503 45.142825
F 41.444746 43.953603 45.258025
F 52.433446 50.121203 59.161225
F 50.358346 36.023003 45.418425
F 50.448946 43.677003 45.398525
F 27.617246 46.621503 55.371525
F 32.146946 36.132103 47.431125
F 32.084346 43.655103 47.507225
F 52.650446 42.292403 51.797425
F 41.323746 36.088403 47.904725
F 41.111846 43.786003 48.109825
F 27.255846 51.670403 61.858625
F 27.399446 51.578903 59.089425
F 50.425246 43.795103 48.144425
F 32.139546 38.631103 51.156325
F 32.221046 46.249703 51.063025
F 41.003446 38.606903 51.484525
F 41.360946 46.099903 51.473125
F 50.223846 38.415503 51.720325
F 50.360446 46.432403 51.725425
F 34.470346 47.766703 47.659225
F 34.497046 40.201603 47.657425
F 43.395646 47.718203 47.969825
F 43.428146 39.790303 47.919525
F 34.393846 50.089003 51.376425
F 34.328546 42.392203 51.533025
F 43.313046 50.191503 51.571225
F 43.420546 42.304303 51.522525
F 34.620246 50.168703 48.613825
F 34.360546 42.725803 48.764425
F 43.455846 50.231003 48.856125
F 43.406946 42.452703 48.816925
F 34.492946 47.732103 44.839625
F 34.528946 39.917103 44.869325
F 43.641946 47.832803 45.120625
F 43.406746 40.018303 45.205725
F 36.511446 38.792203 48.586825
F 36.670246 46.457803 48.731925
F 45.805546 38.683903 49.012325
F 45.676846 46.415503 49.020825
F 52.578546 42.375003 44.537725
F 29.801346 40.127403 44.705525
F 29.905146 50.425603 43.792625
F 27.426746 43.820203 51.835425
F 36.751046 43.807003 45.120525
F 52.259646 40.081303 60.097525
F 45.593746 35.978203 45.266925
F 45.574046 43.955803 45.443325
F 52.042546 49.926703 63.582825
F 52.426646 47.439303 55.393725
F 34.503946 50.170903 43.909625
F 27.800346 36.118803 44.446325
F 36.720746 36.131303 47.743525
F 36.617646 43.864403 47.799325
F 27.621646 36.021703 47.203525
F 45.796346 36.080503 47.984225
F 45.712046 43.780203 48.162725
F 27.683346 35.997003 54.835725
F 52.505846 39.823203 48.296625
F 27.596346 43.644403 47.369725
F 36.452646 38.505303 51.326825
F 36.934246 46.344203 51.357625
F 45.634646 38.684903 51.697725
F 45.739346 46.407303 51.789925
F 41.005446 35.735403 62.443225
F 48.302946 50.100803 44.479225
F 29.907946 47.751403 54.642525
F 29.897746 40.103603 54.679125
F 39.014046 47.665103 55.042925
F 38.803646 40.127303 55.226025
F 47.997446 47.489803 55.280825
F 47.889946 39.726703 55.307325
F 29.548746 50.226903 58.290925
F 29.874046 42.724803 58.426325
F 38.665046 50.190103 58.811025
F 38.702046 42.348103 58.487225
F 47.782046 50.111403 58.877425
F 47.763446 42.444503 58.940125
F 29.717446 50.369203 55.548125
F 29.750446 42.634003 55.625625
F 38.696646 50.306003 56.051425
F 38.846746 42.662903 55.878125
F 47.989146 50.034703 56.173725
F 47.997646 42.270703 56.108425
F 29.926946 47.478603 51.858425
F 29.669346 39.901003 51.970425
F 39.109446 47.633703 52.325125
F 38.838046 39.839403 52.443625
F 48.011546 47.612603 52.703125
F 48.003446 39.922403 52.608325
F 32.037446 38.695103 55.619225
F 32.048646 46.434803 55.581425
F 41.113346 38.620203 55.984025
F 40.909046 46.137803 56.127525
F 50.136346 38.545803 56.408625
F 50.075946 46.216103 56.239525
F 27.386346 43.847103 59.163825
F 32.022646 35.951503 51.927125
F 32.042046 43.733703 52.199425
F 27.129546 46.414103 58.103625
F 41.008746 36.064103 52.438125
F 41.010646 43.548903 52.341125
F 52.752546 47.477803 45.438725
F 50.241646 35.940203 52.758725
F 50.306646 43.687203 52.642425
F 39.148946 42.715903 44.375825
F 32.066946 36.052503 54.761525
F 32.224746 43.659703 54.893625
F 52.694046 42.469803 48.991725
F 41.101846 36.047003 55.153025
F 41.321546 43.700603 55.052125
F 34.606046 42.552003 44.006825
F 52.754046 50.135103 48.956225
F 50.264046 43.709703 55.386325
F 31.888046 38.568803 58.511825
F 31.805546 46.496403 58.502825
F 41.005346 38.542703 58.608025
F 41.043946 46.143403 58.781725
F 50.274546 38.674103 59.104525
F 50.033346 46.203203 59.015425
F 34.368746 47.710503 54.639325
F 34.449246 39.923603 55.051825
F 43.165346 47.487903 55.537225
F 43.373246 39.768703 55.115325
F 34.222646 50.186803 58.455225
F 34.217246 42.301103 58.413225
F 43.214846 49.962003 58.819925
F 43.114446 42.153003 58.665225
F 34.346246 50.173703 55.771525
F 34.530346 42.570703 55.633025
F 43.221446 50.218503 56.169625
F 43.466846 42.338103 55.907125
F 34.528246 47.475403 51.936725
F 34.449446 39.817503 52.275125
F 43.287646 47.488503 52.661625
F 43.276746 39.729203 52.435625
F 36.603446 38.581203 55.938225
F 36.555346 46.584603 55.823725
F 45.471446 38.494703 56.059425
F 45.524746 46.395203 56.057025
F 52.256146 42.467903 59.118025
F 45.644646 38.634903 44.384525
F 50.375346 36.011403 48.079425
F 36.683746 35.882103 52.203225
F 36.498646 43.721903 52.263225
F 32.191346 38.805503 43.936925
F 50.024046 51.299503 59.584625
F 45.554846 43.659903 52.582925
F 45.835346 46.428803 44.415725
F 36.545846 51.435803 52.323825
F 50.216546 51.257703 55.419025
F 45.426746 35.915403 62.374325
F 36.604046 36.034703 54.978025
F 36.713646 44.097403 54.990025
F 50.585246 51.453503 45.232825
F 45.637246 35.948103 55.281925
F 45.725946 43.641503 55.309625
F 32.004846 36.145703 61.830225
F 52.577246 50.316203 51.698225
F 45.617646 36.080803 52.630225
F 36.509946 38.546203 58.711425
F 36.388946 46.240703 58.603725
F 45.663246 38.572003 58.847425
F 45.507646 46.139603 58.751125
F 32.193946 46.287203 43.937925
F 27.184446 38.414503 62.677025
F 29.615846 47.622903 61.774925
F 29.552046 39.725203 62.159425
F 38.656646 47.482203 62.313425
F 38.680346 39.728503 62.266525
F 47.781346 47.595103 62.386825
F 47.909146 39.844303 62.504325
F 50.132546 35.937103 55.448425
F 52.281946 39.875103 62.730325
F 47.989146 42.676103 44.645925
F 27.281646 46.305303 62.595225
F 29.879446 42.680303 43.670725
F 27.439546 46.390103 50.983425
F 29.483146 50.060603 62.861825
F 29.538746 42.388903 63.005225
F 38.539346 50.054703 63.201325
F 38.750046 42.454903 63.101025
F 47.561946 50.092303 63.459325
F 47.889846 42.358703 63.534525
F 29.457546 47.615803 58.954225
F 29.752246 40.078503 59.328025
F 38.708846 47.529203 59.458125
F 38.715146 39.871403 59.533725
F 47.654846 47.572203 59.753725
F 47.949946 39.865403 59.887125
F 31.922546 38.600503 62.881025
F 31.635146 46.331703 63.050425
F 40.884346 38.487103 63.162525
F 41.073846 46.451003 63.306825
F 50.079246 38.476903 63.621525
F 50.085446 46.414403 63.411525
F 31.897546 35.977303 59.089825
F 50.122746 51.447203 52.695625
F 32.050346 44.041303 59.455525
F 45.507746 51.586003 62.465325
F 41.009146 35.968003 59.659425
F 41.012446 43.507503 59.649625
F 27.606946 38.643303 50.815425
F 50.100646 36.018003 59.971325
F 49.976446 43.644803 59.916525
F 50.453646 46.282603 44.688925
F 27.281146 36.026903 59.067625
F 31.784246 43.738303 62.275525
F 40.941246 51.516603 59.774725
F 27.279146 43.642803 61.855125
F 41.135946 43.692703 62.440625
F 36.762846 51.624103 47.684925
F 49.895246 35.825003 62.711225
F 50.206446 43.737503 62.651725
F 52.591846 47.659903 52.632225
F 43.516446 42.538203 44.359825
F 27.520046 36.034703 51.886425
F 52.718146 47.528603 48.253425
F 52.284946 42.582003 63.742825
F 52.521046 39.799203 45.446525
F 33.860546 47.581503 62.175025
F 34.124246 39.968003 62.228125
F 43.280046 47.561903 62.385125
F 43.296246 39.650103 62.382325
F 36.703346 51.488503 44.939025
F 27.420546 38.586403 47.988125
F 41.330646 38.618503 44.057825
F 36.368746 51.583603 59.639225
F 34.040746 50.178503 62.841225
F 34.031646 42.577403 63.017725
F 43.306246 50.210603 63.212725
F 43.269646 42.190003 63.178825
F 34.080446 47.517503 59.528925
F 34.071546 39.825503 59.434125
F 43.294946 47.335703 59.632625
F 43.417546 39.610503 59.766525
F 36.344446 38.697503 63.079425
F 36.263646 46.372103 63.166125
F 45.539446 38.397403 63.336325
F 45.542946 46.022903 63.205825
F 32.266546 51.211903 47.645925
F 36.925046 38.760103 44.099025
F 27.488046 38.672803 58.366325
F 36.275846 35.911003 59.327325
F 36.589346 43.528303 59.501125
F 31.981346 51.255103 52.282925
F 45.606346 35.760403 59.667625
F 45.353146 43.631703 59.649825
F 41.151946 51.618303 47.933825
F 31.991846 51.533603 59.047025
F 36.824046 46.390303 44.254025
F 27.616846 43.886103 44.682025
F 45.435246 51.435903 59.609025
F 36.383346 43.695503 62.182325
F 40.804946 51.402003 62.503625
F 27.555846 51.433703 44.745425
F 45.623246 43.470803 62.340425
F 41.098746 51.669603 52.578725
F 45.628946 51.402603 52.336825
F 45.746646 51.600603 48.097025
F 40.964646 51.682103 55.342425
F 52.395746 39.744103 55.310425
F 52.319046 49.986603 56.338325
F 27.733346 38.634803 55.651225
F 27.502346 51.416603 51.896225
F 45.710946 51.337203 55.215525
F 43.578046 50.417503 44.409925
F 49.921846 51.379003 62.527825
F 50.397346 51.547803 48.056325
F 36.544046 51.508903 55.009425
F 50.281646 38.430903 44.450025
F 36.502846 51.431303 62.269225
F 41.321746 46.510203 44.188125
F 36.758746 36.206403 44.981725
F 31.847446 51.311003 61.924525
F 36.384546 36.105003 62.210625
F 46.013746 51.529403 45.381725
F 32.074446 51.444503 54.962825
F 52.635646 49.954503 44.445825
F 32.320046 36.182703 44.608925
F 52.586646 39.644503 52.608125
F 41.210446 51.621803 45.162225
F 52.348246 47.301103 59.967225
F 32.266246 51.317403 44.962025
F 52.396846 47.474403 62.604425
F 27.503346 51.474403 47.472925
F 27.370846 51.402403 54.674425
F 39.076946 50.236703 44.095825
F 27.622646 46.472703 43.690425
F 47.980746 34.794003 51.600525
F 27.611446 38.717403 43.723825
F 34.500146 34.811303 44.004925
F 30.125046 34.837903 43.558725
F 27.021346 38.593303 65.482425
F 29.588346 34.960403 62.660125
F 34.106446 34.728303 58.374525
F 27.142046 46.358303 65.388625
F 43.320646 34.696003 55.983425
F 34.258046 34.776303 55.620225
F 29.857046 34.601303 55.550025
F 43.273346 34.470503 63.359525
F 34.436146 34.809103 51.142025
F 29.668246 34.833403 58.293825
F 34.052246 34.691903 63.007825
F 52.421646 34.679803 58.849225
F 52.304546 34.762903 63.379725
F 43.445646 34.902303 51.663925
F 34.377546 35.014503 48.341525
F 38.549646 34.708003 63.067525
F 38.909246 34.863803 44.016825
F 29.355946 42.361003 65.564325
F 29.403846 47.599703 69.079225
F 29.396246 39.895103 69.376925
F 38.529946 47.500703 69.470025
F 38.673746 39.583303 69.137825
F 47.608746 47.441703 69.917425
F 47.607946 39.648703 69.886525
F 28.945946 50.385403 72.672125
F 29.085846 42.864203 72.942425
F 38.367546 50.157803 73.133425
F 38.336746 42.486903 72.892325
F 30.694946 38.610503 87.247025
F 47.517546 42.401403 73.439325
F 29.233346 50.222403 69.889125
F 29.238346 42.682603 70.213525
F 38.490946 50.033403 70.455025
F 38.451246 42.063803 70.057725
F 45.282746 46.214903 65.997325
F 47.588346 42.403803 70.637925
F 40.799046 36.044103 74.115425
F 26.969746 46.620103 69.828225
F 38.429946 47.489003 66.865125
F 38.339646 39.949103 66.480425
F 47.603846 47.338803 67.169425
F 36.023046 46.456103 65.935125
F 31.606746 38.596303 70.356125
F 31.775346 46.567703 70.192425
F 41.001546 38.505103 70.260825
F 40.786346 46.177103 70.628425
F 49.979846 38.399303 70.709825
F 49.955946 46.247003 70.822925
F 47.592046 42.488803 66.198825
F 44.920946 35.705403 84.215525
F 51.880846 39.907603 84.504425
F 40.320846 46.330103 84.857325
F 40.754646 36.094303 66.740225
F 40.886746 43.592603 66.774025
F 33.709246 34.956403 72.979725
F 50.002146 35.817703 67.283325
F 49.994646 43.630203 67.038425
F 31.666946 36.032403 66.622825
F 32.987746 34.776303 84.607625
F 31.504046 43.976303 69.326725
F 52.342046 39.748003 74.354725
F 40.755146 36.026903 69.392025
F 40.884246 43.557203 69.497525
F 31.763046 46.344803 65.744925
F 49.841746 35.746503 69.919225
F 49.991546 43.543703 69.850125
F 31.442446 38.784303 73.205825
F 31.281146 46.503403 72.771625
F 40.720646 38.590203 73.058725
F 40.663946 46.380903 73.321925
F 49.852346 38.393903 73.483425
F 51.875946 47.641203 81.578425
F 33.922446 47.750903 69.293325
F 33.829846 39.814203 69.371325
F 42.988846 47.440503 69.666525
F 43.264346 39.804003 69.413225
F 47.616846 47.513803 74.387525
F 27.264746 51.401303 66.203425
F 33.693846 50.091303 72.956625
F 33.775146 42.471903 73.026525
F 42.793346 50.189103 73.212225
F 42.955146 42.480903 73.256025
F 27.138746 43.820003 69.137525
F 49.862246 43.491003 74.415525
F 33.832346 50.396103 70.053825
F 33.851546 42.587203 70.226025
F 42.992146 50.180503 70.512725
F 43.083646 42.374603 70.412325
F 49.923546 35.926603 77.407825
F 45.675246 38.558603 66.030225
F 49.957946 51.389203 69.924925
F 33.892546 39.926103 66.607825
F 43.103246 47.609403 66.890225
F 43.267246 39.714103 66.761125
F 49.399046 38.449303 85.205725
F 52.214646 39.748303 67.255125
F 36.316646 38.772003 70.333825
F 36.161046 46.411903 70.316125
F 45.389146 38.316103 70.629625
F 45.252746 46.378603 70.847125
F 52.311846 47.440203 67.250425
F 28.304246 50.248903 86.985525
F 36.295746 43.739303 66.531325
F 40.687746 51.366603 69.564925
F 45.491446 35.929203 66.879225
F 45.259546 43.697603 67.024225
F 28.411646 42.537503 87.157125
F 42.503146 39.760903 84.094125
F 40.063446 51.453303 83.843025
F 26.835946 46.414203 72.518325
F 36.150646 36.057303 69.372325
F 36.302546 43.751403 69.356425
F 26.947246 51.583903 68.913425
F 45.346546 35.928303 69.632025
F 45.326746 43.808903 69.756825
F 36.103846 38.507503 72.990425
F 35.971746 46.566503 73.070425
F 45.264046 38.626003 73.408225
F 45.093146 46.179303 73.659825
F 29.068946 47.631003 76.276325
F 29.145746 40.093503 76.499625
F 38.194146 47.643203 76.813625
F 38.197746 39.907703 76.806225
F 47.590146 47.518903 77.014225
F 47.493046 39.750003 77.012925
F 28.670646 50.242703 79.900525
F 28.872946 42.541003 80.013825
F 38.193346 50.256403 80.349325
F 38.358946 42.573403 80.094725
F 47.272346 50.037203 80.703225
F 47.390146 39.705503 81.385725
F 28.723346 50.063903 77.235625
F 29.018346 42.689203 77.195125
F 38.177846 50.216703 77.704125
F 38.221746 42.542203 77.308325
F 47.441146 50.014303 77.928925
F 47.412446 42.338303 77.740625
F 28.945846 47.650703 73.538925
F 29.141846 40.204603 73.741225
F 38.365546 47.576103 74.056525
F 38.323546 39.853203 73.909325
F 51.831846 50.085803 77.867325
F 47.496446 39.764903 74.207525
F 31.441746 38.533003 77.245625
F 31.227446 46.512003 77.363225
F 40.259846 38.392703 77.777225
F 40.494246 46.328103 77.715125
F 33.913446 47.836403 66.616125
F 40.902846 51.284603 66.903625
F 49.571846 51.266503 84.088625
F 31.194146 35.951503 73.822825
F 31.425946 44.050803 73.890425
F 26.980246 38.558703 69.861125
F 40.419346 51.474203 76.681625
F 40.594746 43.710803 73.977725
F 35.714246 51.388303 81.035825
F 50.070046 35.862603 74.704725
F 49.824546 43.648403 77.195525
F 26.462346 51.556203 73.555725
F 31.408046 35.951703 76.534925
F 31.344346 44.000603 76.557225
F 30.456846 46.425403 87.275125
F 40.740846 35.958103 76.901125
F 40.595546 43.663603 76.749825
F 52.437846 39.560403 70.072225
F 29.358946 39.817203 66.564525
F 49.749146 38.688503 78.217125
F 31.115046 38.640703 79.963025
F 30.979946 46.285403 80.060225
F 40.416246 38.546203 80.434825
F 40.506346 46.101903 80.496925
F 42.709446 34.615403 78.043525
F 31.432646 36.118203 69.236025
F 33.687546 47.740203 76.425425
F 33.602946 39.973703 76.651625
F 42.803046 47.444803 77.046725
F 42.580846 39.605703 76.795725
F 49.963846 46.187503 66.067225
F 45.013746 51.389003 74.195525
F 33.468446 50.215203 79.916325
F 33.417846 42.639103 80.205125
F 42.748546 50.017703 80.419825
F 42.905546 42.215303 80.412525
F 44.764446 51.245203 83.956025
F 49.659646 43.523203 81.618825
F 33.511446 50.436603 77.207925
F 33.515646 42.542703 77.560625
F 42.754146 50.112103 77.643425
F 42.844046 42.171403 77.592725
F 26.368046 38.486403 79.973725
F 49.772646 38.413203 81.021425
F 33.664346 47.646103 73.715525
F 33.766646 39.897103 73.848825
F 42.877046 47.603703 74.342825
F 42.900746 39.840003 74.055725
F 52.403746 42.287103 66.525825
F 26.776246 36.110003 73.469025
F 36.028746 38.705303 77.660725
F 35.732346 46.460603 77.372125
F 45.102046 38.634103 77.790325
F 45.136346 46.278403 77.984025
F 29.360946 47.484503 66.435525
F 36.121546 35.917403 73.916325
F 36.059646 43.867303 73.635925
F 49.905446 51.388603 67.186425
F 45.244246 35.929003 74.293425
F 45.196746 43.591403 74.427525
F 47.752746 39.861903 67.231825
F 36.288246 36.064403 76.644725
F 35.849046 43.878603 76.562225
F 52.156646 34.744103 78.234525
F 45.098046 35.955203 77.037525
F 44.989446 43.673103 77.164025
F 35.790646 38.685703 80.430325
F 35.736946 46.243203 80.054025
F 45.081246 38.320903 80.475425
F 45.053046 46.274703 80.634125
F 28.438446 47.594303 83.473925
F 28.711646 39.967603 83.324325
F 37.982646 47.633403 83.944625
F 37.942346 39.917303 83.674425
F 47.703446 49.892303 66.186725
F 26.587146 43.933103 73.566125
F 49.621446 51.265603 77.040425
F 31.718646 51.340803 66.601625
F 36.264146 36.148703 66.791925
F 36.327446 51.376703 66.796125
F 52.156846 50.118103 66.313025
F 31.010346 51.320003 83.650625
F 28.555746 50.143603 84.340925
F 28.573146 42.497103 84.349325
F 37.704546 50.358103 84.579925
F 37.698546 42.385203 84.624025
F 52.078546 39.833103 81.722025
F 43.144046 50.076803 65.932825
F 28.703146 47.727703 80.709525
F 28.629746 39.887703 80.669025
F 38.069946 47.529403 81.143925
F 38.304046 39.998403 81.039625
F 47.332246 47.428203 81.556325
F 47.493146 42.225503 80.522825
F 30.799946 38.692703 84.560225
F 30.823646 46.443203 84.434725
F 40.062046 38.615303 85.040225
F 40.923646 46.285403 65.943825
F 52.135846 50.055103 70.743725
F 26.869746 38.857503 72.671825
F 47.206446 49.914503 84.900325
F 31.114746 36.117403 80.994825
F 31.112946 43.680703 80.785125
F 52.094246 42.403203 80.771025
F 40.440746 35.909603 81.446525
F 40.556846 43.522403 81.320825
F 51.951446 50.263503 84.947025
F 44.969446 51.229103 81.190225
F 35.925346 51.508903 76.706525
F 45.230146 35.554103 81.459225
F 30.800146 36.049203 83.815225
F 30.829246 43.763503 83.485825
F 52.200146 47.431703 70.001625
F 39.941246 36.096303 84.066025
F 40.062846 43.624503 84.016825
F 52.260646 42.294403 70.707625
F 52.318746 42.329503 73.395625
F 42.330746 50.135703 84.761325
F 35.968446 51.383003 73.847025
F 47.434946 50.026103 73.366925
F 45.383646 51.529703 69.758425
F 49.723746 45.976803 73.424225
F 52.077046 47.508403 77.067125
F 47.274846 39.763703 84.186225
F 33.233846 47.466603 83.708225
F 33.283946 39.913203 83.746225
F 45.192246 51.397903 76.984725
F 35.423946 51.508903 83.763725
F 52.104946 39.897303 77.104225
F 49.766646 35.822803 81.813725
F 52.059646 47.273403 74.274125
F 52.019746 49.943503 73.529125
F 42.277146 42.367903 84.909325
F 45.448246 51.321503 67.000525
F 33.169846 49.995903 84.487025
F 32.964346 42.422603 84.590725
F 49.709946 51.345503 74.391825
F 31.581646 43.593603 66.413825
F 49.855346 46.237003 77.999825
F 50.003546 38.388003 66.418525
F 33.351446 47.528103 80.925825
F 33.283646 39.929703 80.912025
F 42.711646 47.347203 81.378025
F 42.766846 39.582603 81.358125
F 47.219146 47.345503 84.272225
F 36.332446 51.372803 69.619125
F 35.555646 38.654303 84.778325
F 35.395046 46.330803 84.743525
F 49.681346 51.225303 81.429125
F 49.651646 35.873203 84.475425
F 40.704246 51.674903 73.964225
F 35.775246 35.930703 81.255625
F 35.916846 43.571603 81.035025
F 42.625546 47.504303 84.174825
F 31.575046 51.490803 69.220725
F 45.130446 43.582103 81.206525
F 30.967146 51.348503 76.378625
F 35.403046 36.078203 83.960225
F 35.434246 43.666603 83.800425
F 46.923746 42.439103 84.938125
F 49.361646 43.695403 84.363425
F 44.492046 43.618103 84.019225
F 49.639246 46.174103 80.736325
F 31.082846 51.397503 80.758425
F 51.976046 50.107703 80.574325
F 47.609346 34.561203 80.699825
F 51.915946 42.580403 85.333325
F 44.796646 38.441203 84.755425
F 40.345746 51.447803 81.136125
F 51.991646 47.596903 84.428825
F 52.263546 42.569203 78.019925
F 44.778646 46.200503 85.002125
F 47.578846 50.149403 70.768625
F 26.901846 36.106603 68.997025
F 49.630646 46.361503 85.318225
F 31.272946 51.497803 73.653025
F 38.575646 42.449903 65.904125
F 38.698346 50.034203 65.932125
F 27.211046 43.783803 66.462225
F 40.741146 38.710003 66.016825
[truncated: 567,028 more chars]
