# Supplementary material for: Molecular-resolution imaging of ice crystallized from liquid water by cryogenic liquid-cell TEM
Source: Nat Commun. 2025 Sep 25;16:8342. doi: 10.1038/s41467-025-62451-0 (PMC12462463; doi:10.1038/s41467-025-62451-0)
Supplement: Supplementary file 9 — Supplementary Data 1 [file 41467_2025_62451_MOESM9_ESM.zip › supercell_4_3_6/2.0/input.xyz]

30231
F30231
F 4.443992 1.286291 2.726977
F 3.682167 1.286291 24.542787
F 2.920343 1.286291 46.358596
F 2.158518 1.286291 68.174406
F 1.396693 1.286291 89.990215
F 0.634868 1.286291 111.806026
F 4.443992 24.439548 2.726977
F 3.682167 24.439548 24.542787
F 2.920343 24.439548 46.358596
F 2.158518 24.439548 68.174406
F 1.396693 24.439548 89.990215
F 0.634868 24.439548 111.806026
F 4.443992 47.592806 2.726977
F 3.682167 47.592806 24.542787
F 2.920343 47.592806 46.358596
F 2.158518 47.592806 68.174406
F 1.396693 47.592806 89.990215
F 0.634868 47.592806 111.806026
F 31.162809 1.286291 3.660019
F 30.400984 1.286291 25.475828
F 29.639159 1.286291 47.291637
F 28.877334 1.286291 69.107448
F 28.115510 1.286291 90.923257
F 27.353685 1.286291 112.739067
F 31.162809 24.439548 3.660019
F 30.400984 24.439548 25.475828
F 29.639159 24.439548 47.291637
F 28.877334 24.439548 69.107448
F 28.115510 24.439548 90.923257
F 27.353685 24.439548 112.739067
F 31.162809 47.592806 3.660019
F 30.400984 47.592806 25.475828
F 29.639159 47.592806 47.291637
F 28.877334 47.592806 69.107448
F 28.115510 47.592806 90.923257
F 27.353685 47.592806 112.739067
F 4.443992 9.004040 2.726977
F 3.682167 9.004040 24.542787
F 2.920343 9.004040 46.358596
F 2.158518 9.004040 68.174406
F 1.396693 9.004040 89.990215
F 0.634868 9.004040 111.806026
F 4.443992 32.157298 2.726977
F 3.682167 32.157298 24.542787
F 2.920343 32.157298 46.358596
F 2.158518 32.157298 68.174406
F 1.396693 32.157298 89.990215
F 0.634868 32.157298 111.806026
F 4.443992 55.310555 2.726977
F 3.682167 55.310555 24.542787
F 2.920343 55.310555 46.358596
F 2.158518 55.310555 68.174406
F 1.396693 55.310555 89.990215
F 0.634868 55.310555 111.806026
F 31.162809 9.004040 3.660019
F 30.400984 9.004040 25.475828
F 29.639159 9.004040 47.291637
F 28.877334 9.004040 69.107448
F 28.115510 9.004040 90.923257
F 27.353685 9.004040 112.739067
F 31.162809 32.157298 3.660019
F 30.400984 32.157298 25.475828
F 29.639159 32.157298 47.291637
F 28.877334 32.157298 69.107448
F 28.115510 32.157298 90.923257
F 27.353685 32.157298 112.739067
F 31.162809 55.310555 3.660019
F 30.400984 55.310555 25.475828
F 29.639159 55.310555 47.291637
F 28.877334 55.310555 69.107448
F 28.115510 55.310555 90.923257
F 27.353685 55.310555 112.739067
F 4.443992 16.721795 2.726977
F 3.682167 16.721795 24.542788
F 2.920343 16.721795 46.358597
F 2.158518 16.721795 68.174407
F 1.396693 16.721795 89.990216
F 0.634868 16.721795 111.806026
F 4.443992 39.875053 2.726977
F 3.682167 39.875053 24.542788
F 2.920343 39.875053 46.358597
F 2.158518 39.875053 68.174407
F 1.396693 39.875053 89.990216
F 0.634868 39.875053 111.806026
F 4.443992 63.028310 2.726977
F 3.682167 63.028310 24.542788
F 2.920343 63.028310 46.358597
F 2.158518 63.028310 68.174407
F 1.396693 63.028310 89.990216
F 0.634868 63.028310 111.806026
F 31.162809 16.721795 3.660019
F 30.400984 16.721795 25.475829
F 29.639159 16.721795 47.291638
F 28.877334 16.721795 69.107449
F 28.115510 16.721795 90.923258
F 27.353685 16.721795 112.739067
F 31.162809 39.875053 3.660019
F 30.400984 39.875053 25.475829
F 29.639159 39.875053 47.291638
F 28.877334 39.875053 69.107449
F 28.115510 39.875053 90.923258
F 27.353685 39.875053 112.739067
F 31.162809 63.028310 3.660019
F 30.400984 63.028310 25.475829
F 29.639159 63.028310 47.291638
F 28.877334 63.028310 69.107449
F 28.115510 63.028310 90.923258
F 27.353685 63.028310 112.739067
F 13.350261 1.286291 3.037991
F 12.588436 1.286291 24.853800
F 11.826611 1.286291 46.669611
F 11.064786 1.286291 68.485420
F 10.302961 1.286291 90.301229
F 9.541136 1.286291 112.117039
F 13.350261 24.439548 3.037991
F 12.588436 24.439548 24.853800
F 11.826611 24.439548 46.669611
F 11.064786 24.439548 68.485420
F 10.302961 24.439548 90.301229
F 9.541136 24.439548 112.117039
F 13.350261 47.592806 3.037991
F 12.588436 47.592806 24.853800
F 11.826611 47.592806 46.669611
F 11.064786 47.592806 68.485420
F 10.302961 47.592806 90.301229
F 9.541136 47.592806 112.117039
F 40.069077 1.286291 3.971033
F 39.307252 1.286291 25.786842
F 38.545428 1.286291 47.602652
F 37.783603 1.286291 69.418461
F 37.021778 1.286291 91.234271
F 36.259953 1.286291 113.050081
F 40.069077 24.439548 3.971033
F 39.307252 24.439548 25.786842
F 38.545428 24.439548 47.602652
F 37.783603 24.439548 69.418461
F 37.021778 24.439548 91.234271
F 36.259953 24.439548 113.050081
F 40.069077 47.592806 3.971033
F 39.307252 47.592806 25.786842
F 38.545428 47.592806 47.602652
F 37.783603 47.592806 69.418461
F 37.021778 47.592806 91.234271
F 36.259953 47.592806 113.050081
F 13.350261 9.004040 3.037991
F 12.588436 9.004040 24.853800
F 11.826611 9.004040 46.669611
F 11.064786 9.004040 68.485420
F 10.302961 9.004040 90.301229
F 9.541136 9.004040 112.117039
F 13.350261 32.157298 3.037991
F 12.588436 32.157298 24.853800
F 11.826611 32.157298 46.669611
F 11.064786 32.157298 68.485420
F 10.302961 32.157298 90.301229
F 9.541136 32.157298 112.117039
F 13.350261 55.310555 3.037991
F 12.588436 55.310555 24.853800
F 11.826611 55.310555 46.669611
F 11.064786 55.310555 68.485420
F 10.302961 55.310555 90.301229
F 9.541136 55.310555 112.117039
F 40.069077 9.004040 3.971033
F 39.307252 9.004040 25.786842
F 38.545428 9.004040 47.602652
F 37.783603 9.004040 69.418461
F 37.021778 9.004040 91.234271
F 36.259953 9.004040 113.050081
F 40.069077 32.157298 3.971033
F 39.307252 32.157298 25.786842
F 38.545428 32.157298 47.602652
F 37.783603 32.157298 69.418461
F 37.021778 32.157298 91.234271
F 36.259953 32.157298 113.050081
F 40.069077 55.310555 3.971033
F 39.307252 55.310555 25.786842
F 38.545428 55.310555 47.602652
F 37.783603 55.310555 69.418461
F 37.021778 55.310555 91.234271
F 36.259953 55.310555 113.050081
F 13.350261 16.721795 3.037992
F 12.588436 16.721795 24.853801
F 11.826611 16.721795 46.669611
F 11.064786 16.721795 68.485421
F 10.302961 16.721795 90.301230
F 9.541136 16.721795 112.117040
F 13.350261 39.875053 3.037992
F 12.588436 39.875053 24.853801
F 11.826611 39.875053 46.669611
F 11.064786 39.875053 68.485421
F 10.302961 39.875053 90.301230
F 9.541136 39.875053 112.117040
F 13.350261 63.028310 3.037992
F 12.588436 63.028310 24.853801
F 11.826611 63.028310 46.669611
F 11.064786 63.028310 68.485421
F 10.302961 63.028310 90.301230
F 9.541136 63.028310 112.117040
F 40.069077 16.721795 3.971034
F 39.307252 16.721795 25.786843
F 38.545428 16.721795 47.602652
F 37.783603 16.721795 69.418462
F 37.021778 16.721795 91.234272
F 36.259953 16.721795 113.050082
F 40.069077 39.875053 3.971034
F 39.307252 39.875053 25.786843
F 38.545428 39.875053 47.602652
F 37.783603 39.875053 69.418462
F 37.021778 39.875053 91.234272
F 36.259953 39.875053 113.050082
F 40.069077 63.028310 3.971034
F 39.307252 63.028310 25.786843
F 38.545428 63.028310 47.602652
F 37.783603 63.028310 69.418462
F 37.021778 63.028310 91.234272
F 36.259953 63.028310 113.050082
F 22.256535 1.286290 3.349006
F 21.494710 1.286290 25.164815
F 20.732885 1.286290 46.980625
F 19.971060 1.286290 68.796435
F 19.209235 1.286290 90.612244
F 18.447410 1.286290 112.428054
F 22.256535 24.439547 3.349006
F 21.494710 24.439547 25.164815
F 20.732885 24.439547 46.980625
F 19.971060 24.439547 68.796435
F 19.209235 24.439547 90.612244
F 18.447410 24.439547 112.428054
F 22.256535 47.592805 3.349006
F 21.494710 47.592805 25.164815
F 20.732885 47.592805 46.980625
F 19.971060 47.592805 68.796435
F 19.209235 47.592805 90.612244
F 18.447410 47.592805 112.428054
F 48.975352 1.286290 4.282048
F 48.213528 1.286290 26.097857
F 47.451703 1.286290 47.913667
F 46.689878 1.286290 69.729476
F 45.928053 1.286290 91.545286
F 45.166228 1.286290 113.361096
F 48.975352 24.439547 4.282048
F 48.213528 24.439547 26.097857
F 47.451703 24.439547 47.913667
F 46.689878 24.439547 69.729476
F 45.928053 24.439547 91.545286
F 45.166228 24.439547 113.361096
F 48.975352 47.592805 4.282048
F 48.213528 47.592805 26.097857
F 47.451703 47.592805 47.913667
F 46.689878 47.592805 69.729476
F 45.928053 47.592805 91.545286
F 45.166228 47.592805 113.361096
F 22.256535 9.004039 3.349006
F 21.494710 9.004039 25.164815
F 20.732885 9.004039 46.980625
F 19.971060 9.004039 68.796435
F 19.209235 9.004039 90.612244
F 18.447410 9.004039 112.428054
F 22.256535 32.157297 3.349006
F 21.494710 32.157297 25.164815
F 20.732885 32.157297 46.980625
F 19.971060 32.157297 68.796435
F 19.209235 32.157297 90.612244
F 18.447410 32.157297 112.428054
F 22.256535 55.310554 3.349006
F 21.494710 55.310554 25.164815
F 20.732885 55.310554 46.980625
F 19.971060 55.310554 68.796435
F 19.209235 55.310554 90.612244
F 18.447410 55.310554 112.428054
F 48.975352 9.004039 4.282048
F 48.213528 9.004039 26.097857
F 47.451703 9.004039 47.913667
F 46.689878 9.004039 69.729476
F 45.928053 9.004039 91.545286
F 45.166228 9.004039 113.361096
F 48.975352 32.157297 4.282048
F 48.213528 32.157297 26.097857
F 47.451703 32.157297 47.913667
F 46.689878 32.157297 69.729476
F 45.928053 32.157297 91.545286
F 45.166228 32.157297 113.361096
F 48.975352 55.310554 4.282048
F 48.213528 55.310554 26.097857
F 47.451703 55.310554 47.913667
F 46.689878 55.310554 69.729476
F 45.928053 55.310554 91.545286
F 45.166228 55.310554 113.361096
F 22.256535 16.721795 3.349007
F 21.494710 16.721795 25.164816
F 20.732885 16.721795 46.980625
F 19.971060 16.721795 68.796436
F 19.209235 16.721795 90.612245
F 18.447410 16.721795 112.428055
F 22.256535 39.875052 3.349007
F 21.494710 39.875052 25.164816
F 20.732885 39.875052 46.980625
F 19.971060 39.875052 68.796436
F 19.209235 39.875052 90.612245
F 18.447410 39.875052 112.428055
F 22.256535 63.028310 3.349007
F 21.494710 63.028310 25.164816
F 20.732885 63.028310 46.980625
F 19.971060 63.028310 68.796436
F 19.209235 63.028310 90.612245
F 18.447410 63.028310 112.428055
F 48.975352 16.721795 4.282049
F 48.213528 16.721795 26.097858
F 47.451703 16.721795 47.913667
F 46.689878 16.721795 69.729477
F 45.928053 16.721795 91.545287
F 45.166228 16.721795 113.361097
F 48.975352 39.875052 4.282049
F 48.213528 39.875052 26.097858
F 47.451703 39.875052 47.913667
F 46.689878 39.875052 69.729477
F 45.928053 39.875052 91.545287
F 45.166228 39.875052 113.361097
F 48.975352 63.028310 4.282049
F 48.213528 63.028310 26.097858
F 47.451703 63.028310 47.913667
F 46.689878 63.028310 69.729477
F 45.928053 63.028310 91.545287
F 45.166228 63.028310 113.361097
F 4.317008 3.858875 6.362944
F 3.555183 3.858875 28.178755
F 2.793358 3.858875 49.994564
F 2.031533 3.858875 71.810373
F 1.269708 3.858875 93.626184
F 0.507883 3.858875 115.441993
F 4.317008 27.012132 6.362944
F 3.555183 27.012132 28.178755
F 2.793358 27.012132 49.994564
F 2.031533 27.012132 71.810373
F 1.269708 27.012132 93.626184
F 0.507883 27.012132 115.441993
F 4.317008 50.165390 6.362944
F 3.555183 50.165390 28.178755
F 2.793358 50.165390 49.994564
F 2.031533 50.165390 71.810373
F 1.269708 50.165390 93.626184
F 0.507883 50.165390 115.441993
F 31.035824 3.858875 7.295986
F 30.273999 3.858875 29.111796
F 29.512175 3.858875 50.927606
F 28.750350 3.858875 72.743415
F 27.988525 3.858875 94.559225
F 27.226700 3.858875 116.375035
F 31.035824 27.012132 7.295986
F 30.273999 27.012132 29.111796
F 29.512175 27.012132 50.927606
F 28.750350 27.012132 72.743415
F 27.988525 27.012132 94.559225
F 27.226700 27.012132 116.375035
F 31.035824 50.165390 7.295986
F 30.273999 50.165390 29.111796
F 29.512175 50.165390 50.927606
F 28.750350 50.165390 72.743415
F 27.988525 50.165390 94.559225
F 27.226700 50.165390 116.375035
F 4.317008 11.576625 6.362944
F 3.555183 11.576625 28.178755
F 2.793358 11.576625 49.994564
F 2.031533 11.576625 71.810374
F 1.269708 11.576625 93.626184
F 0.507883 11.576625 115.441993
F 4.317008 34.729882 6.362944
F 3.555183 34.729882 28.178755
F 2.793358 34.729882 49.994564
F 2.031533 34.729882 71.810374
F 1.269708 34.729882 93.626184
F 0.507883 34.729882 115.441993
F 4.317008 57.883140 6.362944
F 3.555183 57.883140 28.178755
F 2.793358 57.883140 49.994564
F 2.031533 57.883140 71.810374
F 1.269708 57.883140 93.626184
F 0.507883 57.883140 115.441993
F 31.035824 11.576625 7.295986
F 30.273999 11.576625 29.111796
F 29.512175 11.576625 50.927606
F 28.750350 11.576625 72.743416
F 27.988525 11.576625 94.559225
F 27.226700 11.576625 116.375035
F 31.035824 34.729882 7.295986
F 30.273999 34.729882 29.111796
F 29.512175 34.729882 50.927606
F 28.750350 34.729882 72.743416
F 27.988525 34.729882 94.559225
F 27.226700 34.729882 116.375035
F 31.035824 57.883140 7.295986
F 30.273999 57.883140 29.111796
F 29.512175 57.883140 50.927606
F 28.750350 57.883140 72.743416
F 27.988525 57.883140 94.559225
F 27.226700 57.883140 116.375035
F 4.317008 19.294380 6.362945
F 3.555183 19.294380 28.178755
F 2.793358 19.294380 49.994565
F 2.031533 19.294380 71.810374
F 1.269708 19.294380 93.626184
F 0.507883 19.294380 115.441994
F 4.317008 42.447638 6.362945
F 3.555183 42.447638 28.178755
F 2.793358 42.447638 49.994565
F 2.031533 42.447638 71.810374
F 1.269708 42.447638 93.626184
F 0.507883 42.447638 115.441994
F 4.317008 65.600895 6.362945
F 3.555183 65.600895 28.178755
F 2.793358 65.600895 49.994565
F 2.031533 65.600895 71.810374
F 1.269708 65.600895 93.626184
F 0.507883 65.600895 115.441994
F 31.035824 19.294380 7.295987
F 30.273999 19.294380 29.111796
F 29.512174 19.294380 50.927607
F 28.750350 19.294380 72.743416
F 27.988525 19.294380 94.559225
F 27.226700 19.294380 116.375036
F 31.035824 42.447638 7.295987
F 30.273999 42.447638 29.111796
F 29.512174 42.447638 50.927607
F 28.750350 42.447638 72.743416
F 27.988525 42.447638 94.559225
F 27.226700 42.447638 116.375036
F 31.035824 65.600895 7.295987
F 30.273999 65.600895 29.111796
F 29.512174 65.600895 50.927607
F 28.750350 65.600895 72.743416
F 27.988525 65.600895 94.559225
F 27.226700 65.600895 116.375036
F 13.223274 3.858875 6.673959
F 12.461449 3.858875 28.489768
F 11.699624 3.858875 50.305578
F 10.937799 3.858875 72.121388
F 10.175974 3.858875 93.937197
F 9.414149 3.858875 115.753008
F 13.223274 27.012133 6.673959
F 12.461449 27.012133 28.489768
F 11.699624 27.012133 50.305578
F 10.937799 27.012133 72.121388
F 10.175974 27.012133 93.937197
F 9.414149 27.012133 115.753008
F 13.223274 50.165390 6.673959
F 12.461449 50.165390 28.489768
F 11.699624 50.165390 50.305578
F 10.937799 50.165390 72.121388
F 10.175974 50.165390 93.937197
F 9.414149 50.165390 115.753008
F 39.942091 3.858875 7.607001
F 39.180267 3.858875 29.422810
F 38.418442 3.858875 51.238619
F 37.656617 3.858875 73.054430
F 36.894792 3.858875 94.870239
F 36.132967 3.858875 116.686049
F 39.942091 27.012133 7.607001
F 39.180267 27.012133 29.422810
F 38.418442 27.012133 51.238619
F 37.656617 27.012133 73.054430
F 36.894792 27.012133 94.870239
F 36.132967 27.012133 116.686049
F 39.942091 50.165390 7.607001
F 39.180267 50.165390 29.422810
F 38.418442 50.165390 51.238619
F 37.656617 50.165390 73.054430
F 36.894792 50.165390 94.870239
F 36.132967 50.165390 116.686049
F 13.223274 11.576625 6.673959
F 12.461449 11.576625 28.489768
F 11.699624 11.576625 50.305579
F 10.937799 11.576625 72.121388
F 10.175974 11.576625 93.937197
F 9.414149 11.576625 115.753008
F 13.223274 34.729883 6.673959
F 12.461449 34.729883 28.489768
F 11.699624 34.729883 50.305579
F 10.937799 34.729883 72.121388
F 10.175974 34.729883 93.937197
F 9.414149 34.729883 115.753008
F 13.223274 57.883140 6.673959
F 12.461449 57.883140 28.489768
F 11.699624 57.883140 50.305579
F 10.937799 57.883140 72.121388
F 10.175974 57.883140 93.937197
F 9.414149 57.883140 115.753008
F 39.942091 11.576625 7.607001
F 39.180267 11.576625 29.422810
F 38.418442 11.576625 51.238620
F 37.656617 11.576625 73.054430
F 36.894792 11.576625 94.870239
F 36.132967 11.576625 116.686049
F 39.942091 34.729883 7.607001
F 39.180267 34.729883 29.422810
F 38.418442 34.729883 51.238620
F 37.656617 34.729883 73.054430
F 36.894792 34.729883 94.870239
F 36.132967 34.729883 116.686049
F 39.942091 57.883140 7.607001
F 39.180267 57.883140 29.422810
F 38.418442 57.883140 51.238620
F 37.656617 57.883140 73.054430
F 36.894792 57.883140 94.870239
F 36.132967 57.883140 116.686049
F 13.223274 19.294380 6.673959
F 12.461449 19.294380 28.489769
F 11.699624 19.294380 50.305579
F 10.937799 19.294380 72.121388
F 10.175974 19.294380 93.937198
F 9.414149 19.294380 115.753008
F 13.223274 42.447638 6.673959
F 12.461449 42.447638 28.489769
F 11.699624 42.447638 50.305579
F 10.937799 42.447638 72.121388
F 10.175974 42.447638 93.937198
F 9.414149 42.447638 115.753008
F 13.223274 65.600896 6.673959
F 12.461449 65.600896 28.489769
F 11.699624 65.600896 50.305579
F 10.937799 65.600896 72.121388
F 10.175974 65.600896 93.937198
F 9.414149 65.600896 115.753008
F 39.942091 19.294380 7.607001
F 39.180267 19.294380 29.422811
F 38.418442 19.294380 51.238620
F 37.656617 19.294380 73.054430
F 36.894792 19.294380 94.870240
F 36.132967 19.294380 116.686049
F 39.942091 42.447638 7.607001
F 39.180267 42.447638 29.422811
F 38.418442 42.447638 51.238620
F 37.656617 42.447638 73.054430
F 36.894792 42.447638 94.870240
F 36.132967 42.447638 116.686049
F 39.942091 65.600896 7.607001
F 39.180267 65.600896 29.422811
F 38.418442 65.600896 51.238620
F 37.656617 65.600896 73.054430
F 36.894792 65.600896 94.870240
F 36.132967 65.600896 116.686049
F 22.129551 3.858876 6.984974
F 21.367726 3.858876 28.800783
F 20.605901 3.858876 50.616593
F 19.844076 3.858876 72.432403
F 19.082252 3.858876 94.248212
F 18.320427 3.858876 116.064023
F 22.129551 27.012134 6.984974
F 21.367726 27.012134 28.800783
F 20.605901 27.012134 50.616593
F 19.844076 27.012134 72.432403
F 19.082252 27.012134 94.248212
F 18.320427 27.012134 116.064023
F 22.129551 50.165391 6.984974
F 21.367726 50.165391 28.800783
F 20.605901 50.165391 50.616593
F 19.844076 50.165391 72.432403
F 19.082252 50.165391 94.248212
F 18.320427 50.165391 116.064023
F 48.848368 3.858876 7.918016
F 48.086543 3.858876 29.733825
F 47.324718 3.858876 51.549634
F 46.562893 3.858876 73.365445
F 45.801068 3.858876 95.181254
F 45.039243 3.858876 116.997064
F 48.848368 27.012134 7.918016
F 48.086543 27.012134 29.733825
F 47.324718 27.012134 51.549634
F 46.562893 27.012134 73.365445
F 45.801068 27.012134 95.181254
F 45.039243 27.012134 116.997064
F 48.848368 50.165391 7.918016
F 48.086543 50.165391 29.733825
F 47.324718 50.165391 51.549634
F 46.562893 50.165391 73.365445
F 45.801068 50.165391 95.181254
F 45.039243 50.165391 116.997064
F 22.129551 11.576626 6.984974
F 21.367726 11.576626 28.800783
F 20.605901 11.576626 50.616594
F 19.844076 11.576626 72.432403
F 19.082252 11.576626 94.248212
F 18.320427 11.576626 116.064023
F 22.129551 34.729884 6.984974
F 21.367726 34.729884 28.800783
F 20.605901 34.729884 50.616594
F 19.844076 34.729884 72.432403
F 19.082252 34.729884 94.248212
F 18.320427 34.729884 116.064023
F 22.129551 57.883141 6.984974
F 21.367726 57.883141 28.800783
F 20.605901 57.883141 50.616594
F 19.844076 57.883141 72.432403
F 19.082252 57.883141 94.248212
F 18.320427 57.883141 116.064023
F 48.848368 11.576626 7.918016
F 48.086543 11.576626 29.733825
F 47.324718 11.576626 51.549635
F 46.562893 11.576626 73.365445
F 45.801068 11.576626 95.181254
F 45.039243 11.576626 116.997064
F 48.848368 34.729884 7.918016
F 48.086543 34.729884 29.733825
F 47.324718 34.729884 51.549635
F 46.562893 34.729884 73.365445
F 45.801068 34.729884 95.181254
F 45.039243 34.729884 116.997064
F 48.848368 57.883141 7.918016
F 48.086543 57.883141 29.733825
F 47.324718 57.883141 51.549635
F 46.562893 57.883141 73.365445
F 45.801068 57.883141 95.181254
F 45.039243 57.883141 116.997064
F 22.129551 19.294382 6.984974
F 21.367726 19.294382 28.800784
F 20.605901 19.294382 50.616594
F 19.844076 19.294382 72.432404
F 19.082251 19.294382 94.248213
F 18.320427 19.294382 116.064023
F 22.129551 42.447639 6.984974
F 21.367726 42.447639 28.800784
F 20.605901 42.447639 50.616594
F 19.844076 42.447639 72.432404
F 19.082251 42.447639 94.248213
F 18.320427 42.447639 116.064023
F 22.129551 65.600897 6.984974
F 21.367726 65.600897 28.800784
F 20.605901 65.600897 50.616594
F 19.844076 65.600897 72.432404
F 19.082251 65.600897 94.248213
F 18.320427 65.600897 116.064023
F 48.848368 19.294382 7.918016
F 48.086543 19.294382 29.733826
F 47.324718 19.294382 51.549635
F 46.562893 19.294382 73.365446
F 45.801068 19.294382 95.181255
F 45.039243 19.294382 116.997064
F 48.848368 42.447639 7.918016
F 48.086543 42.447639 29.733826
F 47.324718 42.447639 51.549635
F 46.562893 42.447639 73.365446
F 45.801068 42.447639 95.181255
F 45.039243 42.447639 116.997064
F 48.848368 65.600897 7.918016
F 48.086543 65.600897 29.733826
F 47.324718 65.600897 51.549635
F 46.562893 65.600897 73.365446
F 45.801068 65.600897 95.181255
F 45.039243 65.600897 116.997064
F 4.412248 3.858875 3.635970
F 3.650423 3.858875 25.451779
F 2.888598 3.858875 47.267590
F 2.126773 3.858875 69.083399
F 1.364948 3.858875 90.899208
F 0.603123 3.858875 112.715019
F 4.412248 27.012133 3.635970
F 3.650423 27.012133 25.451779
F 2.888598 27.012133 47.267590
F 2.126773 27.012133 69.083399
F 1.364948 27.012133 90.899208
F 0.603123 27.012133 112.715019
F 4.412248 50.165390 3.635970
F 3.650423 50.165390 25.451779
F 2.888598 50.165390 47.267590
F 2.126773 50.165390 69.083399
F 1.364948 50.165390 90.899208
F 0.603123 50.165390 112.715019
F 31.131064 3.858875 4.569012
F 30.369239 3.858875 26.384821
F 29.607415 3.858875 48.200631
F 28.845590 3.858875 70.016441
F 28.083765 3.858875 91.832250
F 27.321940 3.858875 113.648060
F 31.131064 27.012133 4.569012
F 30.369239 27.012133 26.384821
F 29.607415 27.012133 48.200631
F 28.845590 27.012133 70.016441
F 28.083765 27.012133 91.832250
F 27.321940 27.012133 113.648060
F 31.131064 50.165390 4.569012
F 30.369239 50.165390 26.384821
F 29.607415 50.165390 48.200631
F 28.845590 50.165390 70.016441
F 28.083765 50.165390 91.832250
F 27.321940 50.165390 113.648060
F 4.412248 11.576625 3.635970
F 3.650423 11.576625 25.451779
F 2.888598 11.576625 47.267590
F 2.126773 11.576625 69.083399
F 1.364948 11.576625 90.899208
F 0.603123 11.576625 112.715019
F 4.412248 34.729883 3.635970
F 3.650423 34.729883 25.451779
F 2.888598 34.729883 47.267590
F 2.126773 34.729883 69.083399
F 1.364948 34.729883 90.899208
F 0.603123 34.729883 112.715019
F 4.412248 57.883140 3.635970
F 3.650423 57.883140 25.451779
F 2.888598 57.883140 47.267590
F 2.126773 57.883140 69.083399
F 1.364948 57.883140 90.899208
F 0.603123 57.883140 112.715019
F 31.131064 11.576625 4.569012
F 30.369239 11.576625 26.384821
F 29.607415 11.576625 48.200631
F 28.845590 11.576625 70.016441
F 28.083765 11.576625 91.832250
F 27.321940 11.576625 113.648060
F 31.131064 34.729883 4.569012
F 30.369239 34.729883 26.384821
F 29.607415 34.729883 48.200631
F 28.845590 34.729883 70.016441
F 28.083765 34.729883 91.832250
F 27.321940 34.729883 113.648060
F 31.131064 57.883140 4.569012
F 30.369239 57.883140 26.384821
F 29.607415 57.883140 48.200631
F 28.845590 57.883140 70.016441
F 28.083765 57.883140 91.832250
F 27.321940 57.883140 113.648060
F 4.412248 19.294381 3.635969
F 3.650423 19.294381 25.451779
F 2.888598 19.294381 47.267589
F 2.126773 19.294381 69.083398
F 1.364948 19.294381 90.899208
F 0.603123 19.294381 112.715018
F 4.412248 42.447638 3.635969
F 3.650423 42.447638 25.451779
F 2.888598 42.447638 47.267589
F 2.126773 42.447638 69.083398
F 1.364948 42.447638 90.899208
F 0.603123 42.447638 112.715018
F 4.412248 65.600896 3.635969
F 3.650423 65.600896 25.451779
F 2.888598 65.600896 47.267589
F 2.126773 65.600896 69.083398
F 1.364948 65.600896 90.899208
F 0.603123 65.600896 112.715018
F 31.131064 19.294381 4.569011
F 30.369239 19.294381 26.384821
F 29.607415 19.294381 48.200630
F 28.845590 19.294381 70.016440
F 28.083765 19.294381 91.832250
F 27.321940 19.294381 113.648059
F 31.131064 42.447638 4.569011
F 30.369239 42.447638 26.384821
F 29.607415 42.447638 48.200630
F 28.845590 42.447638 70.016440
F 28.083765 42.447638 91.832250
F 27.321940 42.447638 113.648059
F 31.131064 65.600896 4.569011
F 30.369239 65.600896 26.384821
F 29.607415 65.600896 48.200630
F 28.845590 65.600896 70.016440
F 28.083765 65.600896 91.832250
F 27.321940 65.600896 113.648059
F 13.318515 3.858875 3.946984
F 12.556690 3.858875 25.762793
F 11.794865 3.858875 47.578603
F 11.033040 3.858875 69.394413
F 10.271215 3.858875 91.210222
F 9.509391 3.858875 113.026032
F 13.318515 27.012133 3.946984
F 12.556690 27.012133 25.762793
F 11.794865 27.012133 47.578603
F 11.033040 27.012133 69.394413
F 10.271215 27.012133 91.210222
F 9.509391 27.012133 113.026032
F 13.318515 50.165390 3.946984
F 12.556690 50.165390 25.762793
F 11.794865 50.165390 47.578603
F 11.033040 50.165390 69.394413
F 10.271215 50.165390 91.210222
F 9.509391 50.165390 113.026032
F 40.037333 3.858875 4.880025
F 39.275508 3.858875 26.695835
F 38.513683 3.858875 48.511645
F 37.751858 3.858875 70.327454
F 36.990033 3.858875 92.143264
F 36.228208 3.858875 113.959074
F 40.037333 27.012133 4.880025
F 39.275508 27.012133 26.695835
F 38.513683 27.012133 48.511645
F 37.751858 27.012133 70.327454
F 36.990033 27.012133 92.143264
F 36.228208 27.012133 113.959074
F 40.037333 50.165390 4.880025
F 39.275508 50.165390 26.695835
F 38.513683 50.165390 48.511645
F 37.751858 50.165390 70.327454
F 36.990033 50.165390 92.143264
F 36.228208 50.165390 113.959074
F 13.318515 11.576625 3.946984
F 12.556690 11.576625 25.762793
F 11.794865 11.576625 47.578602
F 11.033040 11.576625 69.394413
F 10.271215 11.576625 91.210222
F 9.509391 11.576625 113.026032
F 13.318515 34.729883 3.946984
F 12.556690 34.729883 25.762793
F 11.794865 34.729883 47.578602
F 11.033040 34.729883 69.394413
F 10.271215 34.729883 91.210222
F 9.509391 34.729883 113.026032
F 13.318515 57.883140 3.946984
F 12.556690 57.883140 25.762793
F 11.794865 57.883140 47.578602
F 11.033040 57.883140 69.394413
F 10.271215 57.883140 91.210222
F 9.509391 57.883140 113.026032
F 40.037333 11.576625 4.880025
F 39.275508 11.576625 26.695835
F 38.513683 11.576625 48.511644
F 37.751858 11.576625 70.327454
F 36.990033 11.576625 92.143264
F 36.228208 11.576625 113.959074
F 40.037333 34.729883 4.880025
F 39.275508 34.729883 26.695835
F 38.513683 34.729883 48.511644
F 37.751858 34.729883 70.327454
F 36.990033 34.729883 92.143264
F 36.228208 34.729883 113.959074
F 40.037333 57.883140 4.880025
F 39.275508 57.883140 26.695835
F 38.513683 57.883140 48.511644
F 37.751858 57.883140 70.327454
F 36.990033 57.883140 92.143264
F 36.228208 57.883140 113.959074
F 13.318515 19.294381 3.946983
F 12.556690 19.294381 25.762793
F 11.794865 19.294381 47.578602
F 11.033040 19.294381 69.394412
F 10.271215 19.294381 91.210222
F 9.509391 19.294381 113.026031
F 13.318515 42.447638 3.946983
F 12.556690 42.447638 25.762793
F 11.794865 42.447638 47.578602
F 11.033040 42.447638 69.394412
F 10.271215 42.447638 91.210222
F 9.509391 42.447638 113.026031
F 13.318515 65.600896 3.946983
F 12.556690 65.600896 25.762793
F 11.794865 65.600896 47.578602
F 11.033040 65.600896 69.394412
F 10.271215 65.600896 91.210222
F 9.509391 65.600896 113.026031
F 40.037333 19.294381 4.880024
F 39.275508 19.294381 26.695835
F 38.513683 19.294381 48.511644
F 37.751858 19.294381 70.327453
F 36.990033 19.294381 92.143264
F 36.228208 19.294381 113.959073
F 40.037333 42.447638 4.880024
F 39.275508 42.447638 26.695835
F 38.513683 42.447638 48.511644
F 37.751858 42.447638 70.327453
F 36.990033 42.447638 92.143264
F 36.228208 42.447638 113.959073
F 40.037333 65.600896 4.880024
F 39.275508 65.600896 26.695835
F 38.513683 65.600896 48.511644
F 37.751858 65.600896 70.327453
F 36.990033 65.600896 92.143264
F 36.228208 65.600896 113.959073
F 22.224791 3.858876 4.257997
F 21.462966 3.858876 26.073806
F 20.701141 3.858876 47.889616
F 19.939317 3.858876 69.705426
F 19.177492 3.858876 91.521235
F 18.415667 3.858876 113.337045
F 22.224791 27.012133 4.257997
F 21.462966 27.012133 26.073806
F 20.701141 27.012133 47.889616
F 19.939317 27.012133 69.705426
F 19.177492 27.012133 91.521235
F 18.415667 27.012133 113.337045
F 22.224791 50.165391 4.257997
F 21.462966 50.165391 26.073806
F 20.701141 50.165391 47.889616
F 19.939317 50.165391 69.705426
F 19.177492 50.165391 91.521235
F 18.415667 50.165391 113.337045
F 48.943608 3.858876 5.191038
F 48.181783 3.858876 27.006848
F 47.419958 3.858876 48.822658
F 46.658133 3.858876 70.638467
F 45.896308 3.858876 92.454277
F 45.134483 3.858876 114.270087
F 48.943608 27.012133 5.191038
F 48.181783 27.012133 27.006848
F 47.419958 27.012133 48.822658
F 46.658133 27.012133 70.638467
F 45.896308 27.012133 92.454277
F 45.134483 27.012133 114.270087
F 48.943608 50.165391 5.191038
F 48.181783 50.165391 27.006848
F 47.419958 50.165391 48.822658
F 46.658133 50.165391 70.638467
F 45.896308 50.165391 92.454277
F 45.134483 50.165391 114.270087
F 22.224791 11.576626 4.257997
F 21.462966 11.576626 26.073806
F 20.701141 11.576626 47.889615
F 19.939317 11.576626 69.705426
F 19.177492 11.576626 91.521235
F 18.415667 11.576626 113.337045
F 22.224791 34.729883 4.257997
F 21.462966 34.729883 26.073806
F 20.701141 34.729883 47.889615
F 19.939317 34.729883 69.705426
F 19.177492 34.729883 91.521235
F 18.415667 34.729883 113.337045
F 22.224791 57.883141 4.257997
F 21.462966 57.883141 26.073806
F 20.701141 57.883141 47.889615
F 19.939317 57.883141 69.705426
F 19.177492 57.883141 91.521235
F 18.415667 57.883141 113.337045
F 48.943608 11.576626 5.191038
F 48.181783 11.576626 27.006848
F 47.419958 11.576626 48.822657
F 46.658133 11.576626 70.638467
F 45.896308 11.576626 92.454277
F 45.134483 11.576626 114.270087
F 48.943608 34.729883 5.191038
F 48.181783 34.729883 27.006848
F 47.419958 34.729883 48.822657
F 46.658133 34.729883 70.638467
F 45.896308 34.729883 92.454277
F 45.134483 34.729883 114.270087
F 48.943608 57.883141 5.191038
F 48.181783 57.883141 27.006848
F 47.419958 57.883141 48.822657
F 46.658133 57.883141 70.638467
F 45.896308 57.883141 92.454277
F 45.134483 57.883141 114.270087
F 22.224791 19.294381 4.257996
F 21.462966 19.294381 26.073806
F 20.701141 19.294381 47.889615
F 19.939317 19.294381 69.705425
F 19.177492 19.294381 91.521235
F 18.415667 19.294381 113.337044
F 22.224791 42.447639 4.257996
F 21.462966 42.447639 26.073806
F 20.701141 42.447639 47.889615
F 19.939317 42.447639 69.705425
F 19.177492 42.447639 91.521235
F 18.415667 42.447639 113.337044
F 22.224791 65.600896 4.257996
F 21.462966 65.600896 26.073806
F 20.701141 65.600896 47.889615
F 19.939317 65.600896 69.705425
F 19.177492 65.600896 91.521235
F 18.415667 65.600896 113.337044
F 48.943608 19.294381 5.191037
F 48.181783 19.294381 27.006848
F 47.419958 19.294381 48.822657
F 46.658133 19.294381 70.638466
F 45.896308 19.294381 92.454277
F 45.134484 19.294381 114.270086
F 48.943608 42.447639 5.191037
F 48.181783 42.447639 27.006848
F 47.419958 42.447639 48.822657
F 46.658133 42.447639 70.638466
F 45.896308 42.447639 92.454277
F 45.134484 42.447639 114.270086
F 48.943608 65.600896 5.191037
F 48.181783 65.600896 27.006848
F 47.419958 65.600896 48.822657
F 46.658133 65.600896 70.638466
F 45.896308 65.600896 92.454277
F 45.134484 65.600896 114.270086
F 4.539208 1.286291 0.000001
F 3.777384 1.286291 21.815811
F 3.015559 1.286291 43.631621
F 2.253734 1.286291 65.447430
F 1.491909 1.286291 87.263240
F 0.730084 1.286291 109.079049
F 4.539208 24.439549 0.000001
F 3.777384 24.439549 21.815811
F 3.015559 24.439549 43.631621
F 2.253734 24.439549 65.447430
F 1.491909 24.439549 87.263240
F 0.730084 24.439549 109.079049
F 4.539208 47.592806 0.000001
F 3.777384 47.592806 21.815811
F 3.015559 47.592806 43.631621
F 2.253734 47.592806 65.447430
F 1.491909 47.592806 87.263240
F 0.730084 47.592806 109.079049
F 31.258025 1.286291 0.933043
F 30.496200 1.286291 22.748853
F 29.734375 1.286291 44.564662
F 28.972551 1.286291 66.380472
F 28.210726 1.286291 88.196282
F 27.448901 1.286291 110.012091
F 31.258025 24.439549 0.933043
F 30.496200 24.439549 22.748853
F 29.734375 24.439549 44.564662
F 28.972551 24.439549 66.380472
F 28.210726 24.439549 88.196282
F 27.448901 24.439549 110.012091
F 31.258025 47.592806 0.933043
F 30.496200 47.592806 22.748853
F 29.734375 47.592806 44.564662
F 28.972551 47.592806 66.380472
F 28.210726 47.592806 88.196282
F 27.448901 47.592806 110.012091
F 4.539208 9.004040 0.000001
F 3.777384 9.004040 21.815811
F 3.015559 9.004040 43.631621
F 2.253734 9.004040 65.447430
F 1.491909 9.004040 87.263240
F 0.730084 9.004040 109.079049
F 4.539208 32.157298 0.000001
F 3.777384 32.157298 21.815811
F 3.015559 32.157298 43.631621
F 2.253734 32.157298 65.447430
F 1.491909 32.157298 87.263240
F 0.730084 32.157298 109.079049
F 4.539208 55.310555 0.000001
F 3.777384 55.310555 21.815811
F 3.015559 55.310555 43.631621
F 2.253734 55.310555 65.447430
F 1.491909 55.310555 87.263240
F 0.730084 55.310555 109.079049
F 31.258025 9.004040 0.933043
F 30.496200 9.004040 22.748853
F 29.734375 9.004040 44.564662
F 28.972551 9.004040 66.380472
F 28.210726 9.004040 88.196282
F 27.448901 9.004040 110.012091
F 31.258025 32.157298 0.933043
F 30.496200 32.157298 22.748853
F 29.734375 32.157298 44.564662
F 28.972551 32.157298 66.380472
F 28.210726 32.157298 88.196282
F 27.448901 32.157298 110.012091
F 31.258025 55.310555 0.933043
F 30.496200 55.310555 22.748853
F 29.734375 55.310555 44.564662
F 28.972551 55.310555 66.380472
F 28.210726 55.310555 88.196282
F 27.448901 55.310555 110.012091
F 4.539208 16.721796 0.000000
F 3.777384 16.721796 21.815810
F 3.015559 16.721796 43.631620
F 2.253734 16.721796 65.447430
F 1.491909 16.721796 87.263239
F 0.730084 16.721796 109.079048
F 4.539208 39.875053 0.000000
F 3.777384 39.875053 21.815810
F 3.015559 39.875053 43.631620
F 2.253734 39.875053 65.447430
F 1.491909 39.875053 87.263239
F 0.730084 39.875053 109.079048
F 4.539208 63.028311 0.000000
F 3.777384 63.028311 21.815810
F 3.015559 63.028311 43.631620
F 2.253734 63.028311 65.447430
F 1.491909 63.028311 87.263239
F 0.730084 63.028311 109.079048
F 31.258025 16.721796 0.933042
F 30.496200 16.721796 22.748852
F 29.734375 16.721796 44.564661
F 28.972551 16.721796 66.380472
F 28.210726 16.721796 88.196281
F 27.448901 16.721796 110.012090
F 31.258025 39.875053 0.933042
F 30.496200 39.875053 22.748852
F 29.734375 39.875053 44.564661
F 28.972551 39.875053 66.380472
F 28.210726 39.875053 88.196281
F 27.448901 39.875053 110.012090
F 31.258025 63.028311 0.933042
F 30.496200 63.028311 22.748852
F 29.734375 63.028311 44.564661
F 28.972551 63.028311 66.380472
F 28.210726 63.028311 88.196281
F 27.448901 63.028311 110.012090
F 13.445476 1.286291 0.311015
F 12.683651 1.286291 22.126825
F 11.921826 1.286291 43.942634
F 11.160001 1.286291 65.758444
F 10.398176 1.286291 87.574254
F 9.636351 1.286291 109.390063
F 13.445476 24.439548 0.311015
F 12.683651 24.439548 22.126825
F 11.921826 24.439548 43.942634
F 11.160001 24.439548 65.758444
F 10.398176 24.439548 87.574254
F 9.636351 24.439548 109.390063
F 13.445476 47.592806 0.311015
F 12.683651 47.592806 22.126825
F 11.921826 47.592806 43.942634
F 11.160001 47.592806 65.758444
F 10.398176 47.592806 87.574254
F 9.636351 47.592806 109.390063
F 40.164292 1.286291 1.244056
F 39.402467 1.286291 23.059867
F 38.640643 1.286291 44.875676
F 37.878818 1.286291 66.691485
F 37.116993 1.286291 88.507296
F 36.355168 1.286291 110.323105
F 40.164292 24.439548 1.244056
F 39.402467 24.439548 23.059867
F 38.640643 24.439548 44.875676
F 37.878818 24.439548 66.691485
F 37.116993 24.439548 88.507296
F 36.355168 24.439548 110.323105
F 40.164292 47.592806 1.244056
F 39.402467 47.592806 23.059867
F 38.640643 47.592806 44.875676
F 37.878818 47.592806 66.691485
F 37.116993 47.592806 88.507296
F 36.355168 47.592806 110.323105
F 13.445476 9.004040 0.311015
F 12.683651 9.004040 22.126825
F 11.921826 9.004040 43.942634
F 11.160001 9.004040 65.758444
F 10.398176 9.004040 87.574254
F 9.636351 9.004040 109.390063
F 13.445476 32.157298 0.311015
F 12.683651 32.157298 22.126825
F 11.921826 32.157298 43.942634
F 11.160001 32.157298 65.758444
F 10.398176 32.157298 87.574254
F 9.636351 32.157298 109.390063
F 13.445476 55.310555 0.311015
F 12.683651 55.310555 22.126825
F 11.921826 55.310555 43.942634
F 11.160001 55.310555 65.758444
F 10.398176 55.310555 87.574254
F 9.636351 55.310555 109.390063
F 40.164292 9.004040 1.244056
F 39.402467 9.004040 23.059867
F 38.640643 9.004040 44.875676
F 37.878818 9.004040 66.691485
F 37.116993 9.004040 88.507296
F 36.355168 9.004040 110.323105
F 40.164292 32.157298 1.244056
F 39.402467 32.157298 23.059867
F 38.640643 32.157298 44.875676
F 37.878818 32.157298 66.691485
F 37.116993 32.157298 88.507296
F 36.355168 32.157298 110.323105
F 40.164292 55.310555 1.244056
F 39.402467 55.310555 23.059867
F 38.640643 55.310555 44.875676
F 37.878818 55.310555 66.691485
F 37.116993 55.310555 88.507296
F 36.355168 55.310555 110.323105
F 13.445476 16.721795 0.311014
F 12.683651 16.721795 22.126824
F 11.921826 16.721795 43.942633
F 11.160001 16.721795 65.758444
F 10.398176 16.721795 87.574253
F 9.636351 16.721795 109.390062
F 13.445476 39.875053 0.311014
F 12.683651 39.875053 22.126824
F 11.921826 39.875053 43.942633
F 11.160001 39.875053 65.758444
F 10.398176 39.875053 87.574253
F 9.636351 39.875053 109.390062
F 13.445476 63.028310 0.311014
F 12.683651 63.028310 22.126824
F 11.921826 63.028310 43.942633
F 11.160001 63.028310 65.758444
F 10.398176 63.028310 87.574253
F 9.636351 63.028310 109.390062
F 40.164292 16.721795 1.244055
F 39.402468 16.721795 23.059866
F 38.640643 16.721795 44.875675
F 37.878818 16.721795 66.691485
F 37.116993 16.721795 88.507295
F 36.355168 16.721795 110.323104
F 40.164292 39.875053 1.244055
F 39.402468 39.875053 23.059866
F 38.640643 39.875053 44.875675
F 37.878818 39.875053 66.691485
F 37.116993 39.875053 88.507295
F 36.355168 39.875053 110.323104
F 40.164292 63.028310 1.244055
F 39.402468 63.028310 23.059866
F 38.640643 63.028310 44.875675
F 37.878818 63.028310 66.691485
F 37.116993 63.028310 88.507295
F 36.355168 63.028310 110.323104
F 22.351751 1.286290 0.622028
F 21.589926 1.286290 22.437837
F 20.828101 1.286290 44.253647
F 20.066276 1.286290 66.069457
F 19.304451 1.286290 87.885266
F 18.542627 1.286290 109.701076
F 22.351751 24.439547 0.622028
F 21.589926 24.439547 22.437837
F 20.828101 24.439547 44.253647
F 20.066276 24.439547 66.069457
F 19.304451 24.439547 87.885266
F 18.542627 24.439547 109.701076
F 22.351751 47.592805 0.622028
F 21.589926 47.592805 22.437837
F 20.828101 47.592805 44.253647
F 20.066276 47.592805 66.069457
F 19.304451 47.592805 87.885266
F 18.542627 47.592805 109.701076
F 49.070569 1.286290 1.555069
F 48.308744 1.286290 23.370879
F 47.546919 1.286290 45.186689
F 46.785094 1.286290 67.002498
F 46.023269 1.286290 88.818308
F 45.261444 1.286290 110.634118
F 49.070569 24.439547 1.555069
F 48.308744 24.439547 23.370879
F 47.546919 24.439547 45.186689
F 46.785094 24.439547 67.002498
F 46.023269 24.439547 88.818308
F 45.261444 24.439547 110.634118
F 49.070569 47.592805 1.555069
F 48.308744 47.592805 23.370879
F 47.546919 47.592805 45.186689
F 46.785094 47.592805 67.002498
F 46.023269 47.592805 88.818308
F 45.261444 47.592805 110.634118
F 22.351751 9.004039 0.622028
F 21.589926 9.004039 22.437837
F 20.828101 9.004039 44.253647
F 20.066276 9.004039 66.069457
F 19.304451 9.004039 87.885267
F 18.542627 9.004039 109.701076
F 22.351751 32.157296 0.622028
F 21.589926 32.157296 22.437837
F 20.828101 32.157296 44.253647
F 20.066276 32.157296 66.069457
F 19.304451 32.157296 87.885267
F 18.542627 32.157296 109.701076
F 22.351751 55.310554 0.622028
F 21.589926 55.310554 22.437837
F 20.828101 55.310554 44.253647
F 20.066276 55.310554 66.069457
F 19.304451 55.310554 87.885267
F 18.542627 55.310554 109.701076
F 49.070569 9.004039 1.555069
F 48.308744 9.004039 23.370879
F 47.546919 9.004039 45.186689
F 46.785094 9.004039 67.002498
F 46.023269 9.004039 88.818309
F 45.261444 9.004039 110.634118
F 49.070569 32.157296 1.555069
F 48.308744 32.157296 23.370879
F 47.546919 32.157296 45.186689
F 46.785094 32.157296 67.002498
F 46.023269 32.157296 88.818309
F 45.261444 32.157296 110.634118
F 49.070569 55.310554 1.555069
F 48.308744 55.310554 23.370879
F 47.546919 55.310554 45.186689
F 46.785094 55.310554 67.002498
F 46.023269 55.310554 88.818309
F 45.261444 55.310554 110.634118
F 22.351751 16.721794 0.622027
F 21.589926 16.721794 22.437837
F 20.828101 16.721794 44.253646
F 20.066276 16.721794 66.069456
F 19.304451 16.721794 87.885266
F 18.542627 16.721794 109.701075
F 22.351751 39.875052 0.622027
F 21.589926 39.875052 22.437837
F 20.828101 39.875052 44.253646
F 20.066276 39.875052 66.069456
F 19.304451 39.875052 87.885266
F 18.542627 39.875052 109.701075
F 22.351751 63.028309 0.622027
F 21.589926 63.028309 22.437837
F 20.828101 63.028309 44.253646
F 20.066276 63.028309 66.069456
F 19.304451 63.028309 87.885266
F 18.542627 63.028309 109.701075
F 49.070569 16.721794 1.555068
F 48.308744 16.721794 23.370879
F 47.546919 16.721794 45.186688
F 46.785094 16.721794 67.002497
F 46.023269 16.721794 88.818308
F 45.261444 16.721794 110.634117
F 49.070569 39.875052 1.555068
F 48.308744 39.875052 23.370879
F 47.546919 39.875052 45.186688
F 46.785094 39.875052 67.002497
F 46.023269 39.875052 88.818308
F 45.261444 39.875052 110.634117
F 49.070569 63.028309 1.555068
F 48.308744 63.028309 23.370879
F 47.546919 63.028309 45.186688
F 46.785094 63.028309 67.002497
F 46.023269 63.028309 88.818308
F 45.261444 63.028309 110.634117
F 6.638816 7.717750 3.713724
F 5.876992 7.717750 25.529533
F 5.115167 7.717750 47.345343
F 4.353342 7.717750 69.161152
F 3.591517 7.717750 90.976962
F 2.829692 7.717750 112.792772
F 6.638816 30.871007 3.713724
F 5.876992 30.871007 25.529533
F 5.115167 30.871007 47.345343
F 4.353342 30.871007 69.161152
F 3.591517 30.871007 90.976962
F 2.829692 30.871007 112.792772
F 6.638816 54.024265 3.713724
F 5.876992 54.024265 25.529533
F 5.115167 54.024265 47.345343
F 4.353342 54.024265 69.161152
F 3.591517 54.024265 90.976962
F 2.829692 54.024265 112.792772
F 33.357633 7.717750 4.646765
F 32.595808 7.717750 26.462574
F 31.833983 7.717750 48.278385
F 31.072159 7.717750 70.094194
F 30.310334 7.717750 91.910003
F 29.548509 7.717750 113.725814
F 33.357633 30.871007 4.646765
F 32.595808 30.871007 26.462574
F 31.833983 30.871007 48.278385
F 31.072159 30.871007 70.094194
F 30.310334 30.871007 91.910003
F 29.548509 30.871007 113.725814
F 33.357633 54.024265 4.646765
F 32.595808 54.024265 26.462574
F 31.833983 54.024265 48.278385
F 31.072159 54.024265 70.094194
F 30.310334 54.024265 91.910003
F 29.548509 54.024265 113.725814
F 6.638816 15.435503 3.713723
F 5.876992 15.435503 25.529532
F 5.115167 15.435503 47.345342
F 4.353342 15.435503 69.161151
F 3.591517 15.435503 90.976961
F 2.829692 15.435503 112.792771
F 6.638816 38.588760 3.713723
F 5.876992 38.588760 25.529532
F 5.115167 38.588760 47.345342
F 4.353342 38.588760 69.161151
F 3.591517 38.588760 90.976961
F 2.829692 38.588760 112.792771
F 6.638816 61.742018 3.713723
F 5.876992 61.742018 25.529532
F 5.115167 61.742018 47.345342
F 4.353342 61.742018 69.161151
F 3.591517 61.742018 90.976961
F 2.829692 61.742018 112.792771
F 33.357633 15.435503 4.646764
F 32.595808 15.435503 26.462573
F 31.833983 15.435503 48.278384
F 31.072159 15.435503 70.094193
F 30.310334 15.435503 91.910002
F 29.548509 15.435503 113.725813
F 33.357633 38.588760 4.646764
F 32.595808 38.588760 26.462573
F 31.833983 38.588760 48.278384
F 31.072159 38.588760 70.094193
F 30.310334 38.588760 91.910002
F 29.548509 38.588760 113.725813
F 33.357633 61.742018 4.646764
F 32.595808 61.742018 26.462573
F 31.833983 61.742018 48.278384
F 31.072159 61.742018 70.094193
F 30.310334 61.742018 91.910002
F 29.548509 61.742018 113.725813
F 6.638816 0.000000 3.713724
F 5.876992 0.000000 25.529533
F 5.115167 0.000000 47.345343
F 4.353342 0.000000 69.161152
F 3.591517 0.000000 90.976962
F 2.829692 0.000000 112.792772
F 6.638816 23.153258 3.713724
F 5.876992 23.153258 25.529533
F 5.115167 23.153258 47.345343
F 4.353342 23.153258 69.161152
F 3.591517 23.153258 90.976962
F 2.829692 23.153258 112.792772
F 6.638816 46.306515 3.713724
F 5.876992 46.306515 25.529533
F 5.115167 46.306515 47.345343
F 4.353342 46.306515 69.161152
F 3.591517 46.306515 90.976962
F 2.829692 46.306515 112.792772
F 33.357633 0.000000 4.646765
F 32.595808 0.000000 26.462574
F 31.833983 0.000000 48.278385
F 31.072159 0.000000 70.094194
F 30.310334 0.000000 91.910003
F 29.548509 0.000000 113.725814
F 33.357633 23.153258 4.646765
F 32.595808 23.153258 26.462574
F 31.833983 23.153258 48.278385
F 31.072159 23.153258 70.094194
F 30.310334 23.153258 91.910003
F 29.548509 23.153258 113.725814
F 33.357633 46.306515 4.646765
F 32.595808 46.306515 26.462574
F 31.833983 46.306515 48.278385
F 31.072159 46.306515 70.094194
F 30.310334 46.306515 91.910003
F 29.548509 46.306515 113.725814
F 15.545086 7.717750 4.024737
F 14.783261 7.717750 25.840547
F 14.021436 7.717750 47.656357
F 13.259611 7.717750 69.472166
F 12.497786 7.717750 91.287976
F 11.735961 7.717750 113.103786
F 15.545086 30.871007 4.024737
F 14.783261 30.871007 25.840547
F 14.021436 30.871007 47.656357
F 13.259611 30.871007 69.472166
F 12.497786 30.871007 91.287976
F 11.735961 30.871007 113.103786
F 15.545086 54.024265 4.024737
F 14.783261 54.024265 25.840547
F 14.021436 54.024265 47.656357
F 13.259611 54.024265 69.472166
F 12.497786 54.024265 91.287976
F 11.735961 54.024265 113.103786
F 42.263902 7.717750 4.957779
F 41.502077 7.717750 26.773588
F 40.740253 7.717750 48.589399
F 39.978428 7.717750 70.405208
F 39.216603 7.717750 92.221017
F 38.454778 7.717750 114.036827
F 42.263902 30.871007 4.957779
F 41.502077 30.871007 26.773588
F 40.740253 30.871007 48.589399
F 39.978428 30.871007 70.405208
F 39.216603 30.871007 92.221017
F 38.454778 30.871007 114.036827
F 42.263902 54.024265 4.957779
F 41.502077 54.024265 26.773588
F 40.740253 54.024265 48.589399
F 39.978428 54.024265 70.405208
F 39.216603 54.024265 92.221017
F 38.454778 54.024265 114.036827
F 15.545086 15.435502 4.024736
F 14.783261 15.435502 25.840546
F 14.021436 15.435502 47.656356
F 13.259611 15.435502 69.472165
F 12.497786 15.435502 91.287975
F 11.735961 15.435502 113.103785
F 15.545086 38.588760 4.024736
F 14.783261 38.588760 25.840546
F 14.021436 38.588760 47.656356
F 13.259611 38.588760 69.472165
F 12.497786 38.588760 91.287975
F 11.735961 38.588760 113.103785
F 15.545086 61.742017 4.024736
F 14.783261 61.742017 25.840546
F 14.021436 61.742017 47.656356
F 13.259611 61.742017 69.472165
F 12.497786 61.742017 91.287975
F 11.735961 61.742017 113.103785
F 42.263902 15.435502 4.957778
F 41.502078 15.435502 26.773587
F 40.740253 15.435502 48.589398
F 39.978428 15.435502 70.405207
F 39.216603 15.435502 92.221016
F 38.454778 15.435502 114.036826
F 42.263902 38.588760 4.957778
F 41.502078 38.588760 26.773587
F 40.740253 38.588760 48.589398
F 39.978428 38.588760 70.405207
F 39.216603 38.588760 92.221016
F 38.454778 38.588760 114.036826
F 42.263902 61.742017 4.957778
F 41.502078 61.742017 26.773587
F 40.740253 61.742017 48.589398
F 39.978428 61.742017 70.405207
F 39.216603 61.742017 92.221016
F 38.454778 61.742017 114.036826
F 15.545086 0.000000 4.024737
F 14.783261 0.000000 25.840547
F 14.021436 0.000000 47.656357
F 13.259611 0.000000 69.472166
F 12.497786 0.000000 91.287976
F 11.735961 0.000000 113.103786
F 15.545086 23.153258 4.024737
F 14.783261 23.153258 25.840547
F 14.021436 23.153258 47.656357
F 13.259611 23.153258 69.472166
F 12.497786 23.153258 91.287976
F 11.735961 23.153258 113.103786
F 15.545086 46.306515 4.024737
F 14.783261 46.306515 25.840547
F 14.021436 46.306515 47.656357
F 13.259611 46.306515 69.472166
F 12.497786 46.306515 91.287976
F 11.735961 46.306515 113.103786
F 42.263902 0.000000 4.957779
F 41.502077 0.000000 26.773588
F 40.740253 0.000000 48.589399
F 39.978428 0.000000 70.405208
F 39.216603 0.000000 92.221017
F 38.454778 0.000000 114.036827
F 42.263902 23.153258 4.957779
F 41.502077 23.153258 26.773588
F 40.740253 23.153258 48.589399
F 39.978428 23.153258 70.405208
F 39.216603 23.153258 92.221017
F 38.454778 23.153258 114.036827
F 42.263902 46.306515 4.957779
F 41.502077 46.306515 26.773588
F 40.740253 46.306515 48.589399
F 39.978428 46.306515 70.405208
F 39.216603 46.306515 92.221017
F 38.454778 46.306515 114.036827
F 24.451362 7.717750 4.335750
F 23.689537 7.717750 26.151560
F 22.927712 7.717750 47.967370
F 22.165887 7.717750 69.783179
F 21.404062 7.717750 91.598990
F 20.642238 7.717750 113.414799
F 24.451362 30.871008 4.335750
F 23.689537 30.871008 26.151560
F 22.927712 30.871008 47.967370
F 22.165887 30.871008 69.783179
F 21.404062 30.871008 91.598990
F 20.642238 30.871008 113.414799
F 24.451362 54.024265 4.335750
F 23.689537 54.024265 26.151560
F 22.927712 54.024265 47.967370
F 22.165887 54.024265 69.783179
F 21.404062 54.024265 91.598990
F 20.642238 54.024265 113.414799
F 51.170179 7.717750 5.268792
F 50.408354 7.717750 27.084601
F 49.646529 7.717750 48.900412
F 48.884704 7.717750 70.716221
F 48.122879 7.717750 92.532031
F 47.361054 7.717750 114.347840
F 51.170179 30.871008 5.268792
F 50.408354 30.871008 27.084601
F 49.646529 30.871008 48.900412
F 48.884704 30.871008 70.716221
F 48.122879 30.871008 92.532031
F 47.361054 30.871008 114.347840
F 51.170179 54.024265 5.268792
F 50.408354 54.024265 27.084601
F 49.646529 54.024265 48.900412
F 48.884704 54.024265 70.716221
F 48.122879 54.024265 92.532031
F 47.361054 54.024265 114.347840
F 24.451362 15.435503 4.335749
F 23.689537 15.435503 26.151559
F 22.927712 15.435503 47.967369
F 22.165887 15.435503 69.783178
F 21.404062 15.435503 91.598989
F 20.642238 15.435503 113.414798
F 24.451362 38.588760 4.335749
F 23.689537 38.588760 26.151559
F 22.927712 38.588760 47.967369
F 22.165887 38.588760 69.783178
F 21.404062 38.588760 91.598989
F 20.642238 38.588760 113.414798
F 24.451362 61.742018 4.335749
F 23.689537 61.742018 26.151559
F 22.927712 61.742018 47.967369
F 22.165887 61.742018 69.783178
F 21.404062 61.742018 91.598989
F 20.642238 61.742018 113.414798
F 51.170179 15.435503 5.268791
F 50.408354 15.435503 27.084600
F 49.646529 15.435503 48.900411
F 48.884704 15.435503 70.716220
F 48.122879 15.435503 92.532030
F 47.361054 15.435503 114.347839
F 51.170179 38.588760 5.268791
F 50.408354 38.588760 27.084600
F 49.646529 38.588760 48.900411
F 48.884704 38.588760 70.716220
F 48.122879 38.588760 92.532030
F 47.361054 38.588760 114.347839
F 51.170179 61.742018 5.268791
F 50.408354 61.742018 27.084600
F 49.646529 61.742018 48.900411
F 48.884704 61.742018 70.716220
F 48.122879 61.742018 92.532030
F 47.361054 61.742018 114.347839
F 24.451362 0.000001 4.335750
F 23.689537 0.000001 26.151560
F 22.927712 0.000001 47.967370
F 22.165887 0.000001 69.783179
F 21.404062 0.000001 91.598990
F 20.642238 0.000001 113.414799
F 24.451362 23.153258 4.335750
F 23.689537 23.153258 26.151560
F 22.927712 23.153258 47.967370
F 22.165887 23.153258 69.783179
F 21.404062 23.153258 91.598990
F 20.642238 23.153258 113.414799
F 24.451362 46.306516 4.335750
F 23.689537 46.306516 26.151560
F 22.927712 46.306516 47.967370
F 22.165887 46.306516 69.783179
F 21.404062 46.306516 91.598990
F 20.642238 46.306516 113.414799
F 51.170179 0.000001 5.268792
F 50.408354 0.000001 27.084601
F 49.646529 0.000001 48.900412
F 48.884704 0.000001 70.716221
F 48.122879 0.000001 92.532031
F 47.361054 0.000001 114.347840
F 51.170179 23.153258 5.268792
F 50.408354 23.153258 27.084601
F 49.646529 23.153258 48.900412
F 48.884704 23.153258 70.716221
F 48.122879 23.153258 92.532031
F 47.361054 23.153258 114.347840
F 51.170179 46.306516 5.268792
F 50.408354 46.306516 27.084601
F 49.646529 46.306516 48.900412
F 48.884704 46.306516 70.716221
F 48.122879 46.306516 92.532031
F 47.361054 46.306516 114.347840
F 6.765773 5.145166 0.077755
F 6.003948 5.145166 21.893565
F 5.242124 5.145166 43.709374
F 4.480299 5.145166 65.525184
F 3.718474 5.145166 87.340994
F 2.956649 5.145166 109.156803
F 6.765773 28.298423 0.077755
F 6.003948 28.298423 21.893565
F 5.242124 28.298423 43.709374
F 4.480299 28.298423 65.525184
F 3.718474 28.298423 87.340994
F 2.956649 28.298423 109.156803
F 6.765773 51.451681 0.077755
F 6.003948 51.451681 21.893565
F 5.242124 51.451681 43.709374
F 4.480299 51.451681 65.525184
F 3.718474 51.451681 87.340994
F 2.956649 51.451681 109.156803
F 33.484590 5.145166 1.010797
F 32.722765 5.145166 22.826606
F 31.960940 5.145166 44.642416
F 31.199115 5.145166 66.458226
F 30.437290 5.145166 88.274035
F 29.675466 5.145166 110.089844
F 33.484590 28.298423 1.010797
F 32.722765 28.298423 22.826606
F 31.960940 28.298423 44.642416
F 31.199115 28.298423 66.458226
F 30.437290 28.298423 88.274035
F 29.675466 28.298423 110.089844
F 33.484590 51.451681 1.010797
F 32.722765 51.451681 22.826606
F 31.960940 51.451681 44.642416
F 31.199115 51.451681 66.458226
F 30.437290 51.451681 88.274035
F 29.675466 51.451681 110.089844
F 6.765773 12.862918 0.077754
F 6.003948 12.862918 21.893564
F 5.242124 12.862918 43.709373
F 4.480299 12.862918 65.525183
F 3.718474 12.862918 87.340993
F 2.956649 12.862918 109.156803
F 6.765773 36.016175 0.077754
F 6.003948 36.016175 21.893564
F 5.242124 36.016175 43.709373
F 4.480299 36.016175 65.525183
F 3.718474 36.016175 87.340993
F 2.956649 36.016175 109.156803
F 6.765773 59.169433 0.077754
F 6.003948 59.169433 21.893564
F 5.242124 59.169433 43.709373
F 4.480299 59.169433 65.525183
F 3.718474 59.169433 87.340993
F 2.956649 59.169433 109.156803
F 33.484590 12.862918 1.010796
F 32.722765 12.862918 22.826605
F 31.960940 12.862918 44.642415
F 31.199115 12.862918 66.458225
F 30.437291 12.862918 88.274034
F 29.675466 12.862918 110.089844
F 33.484590 36.016175 1.010796
F 32.722765 36.016175 22.826605
F 31.960940 36.016175 44.642415
F 31.199115 36.016175 66.458225
F 30.437291 36.016175 88.274034
F 29.675466 36.016175 110.089844
F 33.484590 59.169433 1.010796
F 32.722765 59.169433 22.826605
F 31.960940 59.169433 44.642415
F 31.199115 59.169433 66.458225
F 30.437291 59.169433 88.274034
F 29.675466 59.169433 110.089844
F 6.765773 20.580673 0.077754
F 6.003948 20.580673 21.893565
F 5.242124 20.580673 43.709374
F 4.480299 20.580673 65.525183
F 3.718474 20.580673 87.340994
F 2.956649 20.580673 109.156803
F 6.765773 43.733931 0.077754
F 6.003948 43.733931 21.893565
F 5.242124 43.733931 43.709374
F 4.480299 43.733931 65.525183
F 3.718474 43.733931 87.340994
F 2.956649 43.733931 109.156803
F 6.765773 66.887188 0.077754
F 6.003948 66.887188 21.893565
F 5.242124 66.887188 43.709374
F 4.480299 66.887188 65.525183
F 3.718474 66.887188 87.340994
F 2.956649 66.887188 109.156803
F 33.484590 20.580673 1.010796
F 32.722765 20.580673 22.826606
F 31.960940 20.580673 44.642416
F 31.199115 20.580673 66.458225
F 30.437290 20.580673 88.274035
F 29.675466 20.580673 110.089844
F 33.484590 43.733931 1.010796
F 32.722765 43.733931 22.826606
F 31.960940 43.733931 44.642416
F 31.199115 43.733931 66.458225
F 30.437290 43.733931 88.274035
F 29.675466 43.733931 110.089844
F 33.484590 66.887188 1.010796
F 32.722765 66.887188 22.826606
F 31.960940 66.887188 44.642416
F 31.199115 66.887188 66.458225
F 30.437290 66.887188 88.274035
F 29.675466 66.887188 110.089844
F 15.672041 5.145165 0.388768
F 14.910217 5.145165 22.204577
F 14.148392 5.145165 44.020388
F 13.386567 5.145165 65.836197
F 12.624742 5.145165 87.652007
F 11.862917 5.145165 109.467817
F 15.672041 28.298422 0.388768
F 14.910217 28.298422 22.204577
F 14.148392 28.298422 44.020388
F 13.386567 28.298422 65.836197
F 12.624742 28.298422 87.652007
F 11.862917 28.298422 109.467817
F 15.672041 51.451680 0.388768
F 14.910217 51.451680 22.204577
F 14.148392 51.451680 44.020388
F 13.386567 51.451680 65.836197
F 12.624742 51.451680 87.652007
F 11.862917 51.451680 109.467817
F 42.390858 5.145165 1.321810
F 41.629033 5.145165 23.137619
F 40.867208 5.145165 44.953429
F 40.105384 5.145165 66.769239
F 39.343559 5.145165 88.585049
F 38.581734 5.145165 110.400858
F 42.390858 28.298422 1.321810
F 41.629033 28.298422 23.137619
F 40.867208 28.298422 44.953429
F 40.105384 28.298422 66.769239
F 39.343559 28.298422 88.585049
F 38.581734 28.298422 110.400858
F 42.390858 51.451680 1.321810
F 41.629033 51.451680 23.137619
F 40.867208 51.451680 44.953429
F 40.105384 51.451680 66.769239
F 39.343559 51.451680 88.585049
F 38.581734 51.451680 110.400858
F 15.672042 12.862917 0.388767
F 14.910217 12.862917 22.204576
F 14.148392 12.862917 44.020387
F 13.386567 12.862917 65.836196
F 12.624742 12.862917 87.652006
F 11.862917 12.862917 109.467816
F 15.672042 36.016174 0.388767
F 14.910217 36.016174 22.204576
F 14.148392 36.016174 44.020387
F 13.386567 36.016174 65.836196
F 12.624742 36.016174 87.652006
F 11.862917 36.016174 109.467816
F 15.672042 59.169432 0.388767
F 14.910217 59.169432 22.204576
F 14.148392 59.169432 44.020387
F 13.386567 59.169432 65.836196
F 12.624742 59.169432 87.652006
F 11.862917 59.169432 109.467816
F 42.390858 12.862917 1.321809
F 41.629033 12.862917 23.137618
F 40.867208 12.862917 44.953428
F 40.105384 12.862917 66.769238
F 39.343559 12.862917 88.585048
F 38.581734 12.862917 110.400857
F 42.390858 36.016174 1.321809
F 41.629033 36.016174 23.137618
F 40.867208 36.016174 44.953428
F 40.105384 36.016174 66.769238
F 39.343559 36.016174 88.585048
F 38.581734 36.016174 110.400857
F 42.390858 59.169432 1.321809
F 41.629033 59.169432 23.137618
F 40.867208 59.169432 44.953428
F 40.105384 59.169432 66.769238
F 39.343559 59.169432 88.585048
F 38.581734 59.169432 110.400857
F 15.672041 20.580672 0.388768
F 14.910217 20.580672 22.204577
F 14.148392 20.580672 44.020388
F 13.386567 20.580672 65.836197
F 12.624742 20.580672 87.652006
F 11.862917 20.580672 109.467817
F 15.672041 43.733930 0.388768
F 14.910217 43.733930 22.204577
F 14.148392 43.733930 44.020388
F 13.386567 43.733930 65.836197
F 12.624742 43.733930 87.652006
F 11.862917 43.733930 109.467817
F 15.672041 66.887187 0.388768
F 14.910217 66.887187 22.204577
F 14.148392 66.887187 44.020388
F 13.386567 66.887187 65.836197
F 12.624742 66.887187 87.652006
F 11.862917 66.887187 109.467817
F 42.390858 20.580672 1.321810
F 41.629033 20.580672 23.137619
F 40.867208 20.580672 44.953429
F 40.105384 20.580672 66.769239
F 39.343559 20.580672 88.585048
F 38.581734 20.580672 110.400858
F 42.390858 43.733930 1.321810
F 41.629033 43.733930 23.137619
F 40.867208 43.733930 44.953429
F 40.105384 43.733930 66.769239
F 39.343559 43.733930 88.585048
F 38.581734 43.733930 110.400858
F 42.390858 66.887187 1.321810
F 41.629033 66.887187 23.137619
F 40.867208 66.887187 44.953429
F 40.105384 66.887187 66.769239
F 39.343559 66.887187 88.585048
F 38.581734 66.887187 110.400858
F 24.578320 5.145164 0.699781
F 23.816495 5.145164 22.515591
F 23.054670 5.145164 44.331401
F 22.292845 5.145164 66.147211
F 21.531020 5.145164 87.963020
F 20.769195 5.145164 109.778830
F 24.578320 28.298422 0.699781
F 23.816495 28.298422 22.515591
F 23.054670 28.298422 44.331401
F 22.292845 28.298422 66.147211
F 21.531020 28.298422 87.963020
F 20.769195 28.298422 109.778830
F 24.578320 51.451679 0.699781
F 23.816495 51.451679 22.515591
F 23.054670 51.451679 44.331401
F 22.292845 51.451679 66.147211
F 21.531020 51.451679 87.963020
F 20.769195 51.451679 109.778830
F 51.297136 5.145164 1.632823
F 50.535312 5.145164 23.448633
F 49.773487 5.145164 45.264442
F 49.011662 5.145164 67.080253
F 48.249837 5.145164 88.896062
F 47.488012 5.145164 110.711871
F 51.297136 28.298422 1.632823
F 50.535312 28.298422 23.448633
F 49.773487 28.298422 45.264442
F 49.011662 28.298422 67.080253
F 48.249837 28.298422 88.896062
F 47.488012 28.298422 110.711871
F 51.297136 51.451679 1.632823
F 50.535312 51.451679 23.448633
F 49.773487 51.451679 45.264442
F 49.011662 51.451679 67.080253
F 48.249837 51.451679 88.896062
F 47.488012 51.451679 110.711871
F 24.578320 12.862916 0.699781
F 23.816495 12.862916 22.515590
F 23.054670 12.862916 44.331400
F 22.292845 12.862916 66.147210
F 21.531020 12.862916 87.963019
F 20.769195 12.862916 109.778830
F 24.578320 36.016174 0.699781
F 23.816495 36.016174 22.515590
F 23.054670 36.016174 44.331400
F 22.292845 36.016174 66.147210
F 21.531020 36.016174 87.963019
F 20.769195 36.016174 109.778830
F 24.578320 59.169431 0.699781
F 23.816495 59.169431 22.515590
F 23.054670 59.169431 44.331400
F 22.292845 59.169431 66.147210
F 21.531020 59.169431 87.963019
F 20.769195 59.169431 109.778830
F 51.297136 12.862916 1.632823
F 50.535312 12.862916 23.448632
F 49.773487 12.862916 45.264441
F 49.011662 12.862916 67.080252
F 48.249837 12.862916 88.896061
F 47.488012 12.862916 110.711871
F 51.297136 36.016174 1.632823
F 50.535312 36.016174 23.448632
F 49.773487 36.016174 45.264441
F 49.011662 36.016174 67.080252
F 48.249837 36.016174 88.896061
F 47.488012 36.016174 110.711871
F 51.297136 59.169431 1.632823
F 50.535312 59.169431 23.448632
F 49.773487 59.169431 45.264441
F 49.011662 59.169431 67.080252
F 48.249837 59.169431 88.896061
F 47.488012 59.169431 110.711871
F 24.578320 20.580672 0.699781
F 23.816495 20.580672 22.515591
F 23.054670 20.580672 44.331401
F 22.292845 20.580672 66.147210
F 21.531020 20.580672 87.963020
F 20.769195 20.580672 109.778830
F 24.578320 43.733929 0.699781
F 23.816495 43.733929 22.515591
F 23.054670 43.733929 44.331401
F 22.292845 43.733929 66.147210
F 21.531020 43.733929 87.963020
F 20.769195 43.733929 109.778830
F 24.578320 66.887187 0.699781
F 23.816495 66.887187 22.515591
F 23.054670 66.887187 44.331401
F 22.292845 66.887187 66.147210
F 21.531020 66.887187 87.963020
F 20.769195 66.887187 109.778830
F 51.297136 20.580672 1.632823
F 50.535312 20.580672 23.448633
F 49.773487 20.580672 45.264442
F 49.011662 20.580672 67.080252
F 48.249837 20.580672 88.896062
F 47.488012 20.580672 110.711871
F 51.297136 43.733929 1.632823
F 50.535312 43.733929 23.448633
F 49.773487 43.733929 45.264442
F 49.011662 43.733929 67.080252
F 48.249837 43.733929 88.896062
F 47.488012 43.733929 110.711871
F 51.297136 66.887187 1.632823
F 50.535312 66.887187 23.448633
F 49.773487 66.887187 45.264442
F 49.011662 66.887187 67.080252
F 48.249837 66.887187 88.896062
F 47.488012 66.887187 110.711871
F 6.670557 5.145165 2.804730
F 5.908732 5.145165 24.620540
F 5.146907 5.145165 46.436349
F 4.385083 5.145165 68.252159
F 3.623258 5.145165 90.067969
F 2.861433 5.145165 111.883778
F 6.670557 28.298423 2.804730
F 5.908732 28.298423 24.620540
F 5.146907 28.298423 46.436349
F 4.385083 28.298423 68.252159
F 3.623258 28.298423 90.067969
F 2.861433 28.298423 111.883778
F 6.670557 51.451680 2.804730
F 5.908732 51.451680 24.620540
F 5.146907 51.451680 46.436349
F 4.385083 51.451680 68.252159
F 3.623258 51.451680 90.067969
F 2.861433 51.451680 111.883778
F 33.389374 5.145165 3.737771
F 32.627549 5.145165 25.553581
F 31.865724 5.145165 47.369391
F 31.103899 5.145165 69.185201
F 30.342074 5.145165 91.001010
F 29.580250 5.145165 112.816820
F 33.389374 28.298423 3.737771
F 32.627549 28.298423 25.553581
F 31.865724 28.298423 47.369391
F 31.103899 28.298423 69.185201
F 30.342074 28.298423 91.001010
F 29.580250 28.298423 112.816820
F 33.389374 51.451680 3.737771
F 32.627549 51.451680 25.553581
F 31.865724 51.451680 47.369391
F 31.103899 51.451680 69.185201
F 30.342074 51.451680 91.001010
F 29.580250 51.451680 112.816820
F 6.670557 12.862917 2.804731
F 5.908732 12.862917 24.620541
F 5.146907 12.862917 46.436350
F 4.385083 12.862917 68.252160
F 3.623258 12.862917 90.067970
F 2.861433 12.862917 111.883779
F 6.670557 36.016175 2.804731
F 5.908732 36.016175 24.620541
F 5.146907 36.016175 46.436350
F 4.385083 36.016175 68.252160
F 3.623258 36.016175 90.067970
F 2.861433 36.016175 111.883779
F 6.670557 59.169432 2.804731
F 5.908732 59.169432 24.620541
F 5.146907 59.169432 46.436350
F 4.385083 59.169432 68.252160
F 3.623258 59.169432 90.067970
F 2.861433 59.169432 111.883779
F 33.389374 12.862917 3.737772
F 32.627549 12.862917 25.553582
F 31.865724 12.862917 47.369392
F 31.103899 12.862917 69.185202
F 30.342074 12.862917 91.001011
F 29.580250 12.862917 112.816821
F 33.389374 36.016175 3.737772
F 32.627549 36.016175 25.553582
F 31.865724 36.016175 47.369392
F 31.103899 36.016175 69.185202
F 30.342074 36.016175 91.001011
F 29.580250 36.016175 112.816821
F 33.389374 59.169432 3.737772
F 32.627549 59.169432 25.553582
F 31.865724 59.169432 47.369392
F 31.103899 59.169432 69.185202
F 30.342074 59.169432 91.001011
F 29.580250 59.169432 112.816821
F 6.670557 20.580673 2.804731
F 5.908732 20.580673 24.620540
F 5.146907 20.580673 46.436349
F 4.385083 20.580673 68.252159
F 3.623258 20.580673 90.067969
F 2.861433 20.580673 111.883779
F 6.670557 43.733930 2.804731
F 5.908732 43.733930 24.620540
F 5.146907 43.733930 46.436349
F 4.385083 43.733930 68.252159
F 3.623258 43.733930 90.067969
F 2.861433 43.733930 111.883779
F 6.670557 66.887188 2.804731
F 5.908732 66.887188 24.620540
F 5.146907 66.887188 46.436349
F 4.385083 66.887188 68.252159
F 3.623258 66.887188 90.067969
F 2.861433 66.887188 111.883779
F 33.389374 20.580673 3.737772
F 32.627549 20.580673 25.553581
F 31.865724 20.580673 47.369391
F 31.103899 20.580673 69.185201
F 30.342074 20.580673 91.001010
F 29.580250 20.580673 112.816821
F 33.389374 43.733930 3.737772
F 32.627549 43.733930 25.553581
F 31.865724 43.733930 47.369391
F 31.103899 43.733930 69.185201
F 30.342074 43.733930 91.001010
F 29.580250 43.733930 112.816821
F 33.389374 66.887188 3.737772
F 32.627549 66.887188 25.553581
F 31.865724 66.887188 47.369391
F 31.103899 66.887188 69.185201
F 30.342074 66.887188 91.001010
F 29.580250 66.887188 112.816821
F 15.576826 5.145165 3.115744
F 14.815002 5.145165 24.931554
F 14.053177 5.145165 46.747364
F 13.291352 5.145165 68.563173
F 12.529527 5.145165 90.378983
F 11.767702 5.145165 112.194793
F 15.576826 28.298422 3.115744
F 14.815002 28.298422 24.931554
F 14.053177 28.298422 46.747364
F 13.291352 28.298422 68.563173
F 12.529527 28.298422 90.378983
F 11.767702 28.298422 112.194793
F 15.576826 51.451680 3.115744
F 14.815002 51.451680 24.931554
F 14.053177 51.451680 46.747364
F 13.291352 51.451680 68.563173
F 12.529527 51.451680 90.378983
F 11.767702 51.451680 112.194793
F 42.295643 5.145165 4.048786
F 41.533818 5.145165 25.864595
F 40.771993 5.145165 47.680406
F 40.010168 5.145165 69.496215
F 39.248344 5.145165 91.312024
F 38.486519 5.145165 113.127834
F 42.295643 28.298422 4.048786
F 41.533818 28.298422 25.864595
F 40.771993 28.298422 47.680406
F 40.010168 28.298422 69.496215
F 39.248344 28.298422 91.312024
F 38.486519 28.298422 113.127834
F 42.295643 51.451680 4.048786
F 41.533818 51.451680 25.864595
F 40.771993 51.451680 47.680406
F 40.010168 51.451680 69.496215
F 39.248344 51.451680 91.312024
F 38.486519 51.451680 113.127834
F 15.576826 12.862917 3.115745
F 14.815001 12.862917 24.931555
F 14.053177 12.862917 46.747365
F 13.291352 12.862917 68.563174
F 12.529527 12.862917 90.378984
F 11.767702 12.862917 112.194794
F 15.576826 36.016175 3.115745
F 14.815001 36.016175 24.931555
F 14.053177 36.016175 46.747365
F 13.291352 36.016175 68.563174
F 12.529527 36.016175 90.378984
F 11.767702 36.016175 112.194794
F 15.576826 59.169432 3.115745
F 14.815001 59.169432 24.931555
F 14.053177 59.169432 46.747365
F 13.291352 59.169432 68.563174
F 12.529527 59.169432 90.378984
F 11.767702 59.169432 112.194794
F 42.295643 12.862917 4.048787
F 41.533818 12.862917 25.864596
F 40.771993 12.862917 47.680407
F 40.010168 12.862917 69.496216
F 39.248344 12.862917 91.312025
F 38.486519 12.862917 113.127835
F 42.295643 36.016175 4.048787
F 41.533818 36.016175 25.864596
F 40.771993 36.016175 47.680407
F 40.010168 36.016175 69.496216
F 39.248344 36.016175 91.312025
F 38.486519 36.016175 113.127835
F 42.295643 59.169432 4.048787
F 41.533818 59.169432 25.864596
F 40.771993 59.169432 47.680407
F 40.010168 59.169432 69.496216
F 39.248344 59.169432 91.312025
F 38.486519 59.169432 113.127835
F 15.576826 20.580672 3.115744
F 14.815001 20.580672 24.931555
F 14.053177 20.580672 46.747364
F 13.291352 20.580672 68.563173
F 12.529527 20.580672 90.378984
F 11.767702 20.580672 112.194793
F 15.576826 43.733930 3.115744
F 14.815001 43.733930 24.931555
F 14.053177 43.733930 46.747364
F 13.291352 43.733930 68.563173
F 12.529527 43.733930 90.378984
F 11.767702 43.733930 112.194793
F 15.576826 66.887187 3.115744
F 14.815001 66.887187 24.931555
F 14.053177 66.887187 46.747364
F 13.291352 66.887187 68.563173
F 12.529527 66.887187 90.378984
F 11.767702 66.887187 112.194793
F 42.295643 20.580672 4.048786
F 41.533818 20.580672 25.864596
F 40.771993 20.580672 47.680406
F 40.010168 20.580672 69.496215
F 39.248344 20.580672 91.312025
F 38.486519 20.580672 113.127834
F 42.295643 43.733930 4.048786
F 41.533818 43.733930 25.864596
F 40.771993 43.733930 47.680406
F 40.010168 43.733930 69.496215
F 39.248344 43.733930 91.312025
F 38.486519 43.733930 113.127834
F 42.295643 66.887187 4.048786
F 41.533818 66.887187 25.864596
F 40.771993 66.887187 47.680406
F 40.010168 66.887187 69.496215
F 39.248344 66.887187 91.312025
F 38.486519 66.887187 113.127834
F 24.483103 5.145164 3.426758
F 23.721278 5.145164 25.242569
F 22.959453 5.145164 47.058378
F 22.197628 5.145164 68.874188
F 21.435803 5.145164 90.689998
F 20.673978 5.145164 112.505807
F 24.483103 28.298422 3.426758
F 23.721278 28.298422 25.242569
F 22.959453 28.298422 47.058378
F 22.197628 28.298422 68.874188
F 21.435803 28.298422 90.689998
F 20.673978 28.298422 112.505807
F 24.483103 51.451679 3.426758
F 23.721278 51.451679 25.242569
F 22.959453 51.451679 47.058378
F 22.197628 51.451679 68.874188
F 21.435803 51.451679 90.689998
F 20.673978 51.451679 112.505807
F 51.201920 5.145164 4.359800
F 50.440095 5.145164 26.175610
F 49.678271 5.145164 47.991420
F 48.916446 5.145164 69.807230
F 48.154621 5.145164 91.623039
F 47.392796 5.145164 113.438849
F 51.201920 28.298422 4.359800
F 50.440095 28.298422 26.175610
F 49.678271 28.298422 47.991420
F 48.916446 28.298422 69.807230
F 48.154621 28.298422 91.623039
F 47.392796 28.298422 113.438849
F 51.201920 51.451679 4.359800
F 50.440095 51.451679 26.175610
F 49.678271 51.451679 47.991420
F 48.916446 51.451679 69.807230
F 48.154621 51.451679 91.623039
F 47.392796 51.451679 113.438849
F 24.483103 12.862917 3.426759
F 23.721278 12.862917 25.242570
F 22.959453 12.862917 47.058379
F 22.197628 12.862917 68.874188
F 21.435803 12.862917 90.689999
F 20.673978 12.862917 112.505808
F 24.483103 36.016174 3.426759
F 23.721278 36.016174 25.242570
F 22.959453 36.016174 47.058379
F 22.197628 36.016174 68.874188
F 21.435803 36.016174 90.689999
F 20.673978 36.016174 112.505808
F 24.483103 59.169432 3.426759
F 23.721278 59.169432 25.242570
F 22.959453 59.169432 47.058379
F 22.197628 59.169432 68.874188
F 21.435803 59.169432 90.689999
F 20.673978 59.169432 112.505808
F 51.201920 12.862917 4.359801
F 50.440095 12.862917 26.175611
F 49.678271 12.862917 47.991421
F 48.916446 12.862917 69.807230
F 48.154621 12.862917 91.623040
F 47.392796 12.862917 113.438850
F 51.201920 36.016174 4.359801
F 50.440095 36.016174 26.175611
F 49.678271 36.016174 47.991421
F 48.916446 36.016174 69.807230
F 48.154621 36.016174 91.623040
F 47.392796 36.016174 113.438850
F 51.201920 59.169432 4.359801
F 50.440095 59.169432 26.175611
F 49.678271 59.169432 47.991421
F 48.916446 59.169432 69.807230
F 48.154621 59.169432 91.623040
F 47.392796 59.169432 113.438850
F 24.483103 20.580672 3.426759
F 23.721278 20.580672 25.242569
F 22.959453 20.580672 47.058378
F 22.197628 20.580672 68.874188
F 21.435803 20.580672 90.689998
F 20.673978 20.580672 112.505808
F 24.483103 43.733929 3.426759
F 23.721278 43.733929 25.242569
F 22.959453 43.733929 47.058378
F 22.197628 43.733929 68.874188
F 21.435803 43.733929 90.689998
F 20.673978 43.733929 112.505808
F 24.483103 66.887187 3.426759
F 23.721278 66.887187 25.242569
F 22.959453 66.887187 47.058378
F 22.197628 66.887187 68.874188
F 21.435803 66.887187 90.689998
F 20.673978 66.887187 112.505808
F 51.201920 20.580672 4.359801
F 50.440095 20.580672 26.175610
F 49.678271 20.580672 47.991420
F 48.916446 20.580672 69.807230
F 48.154621 20.580672 91.623039
F 47.392796 20.580672 113.438850
F 51.201920 43.733929 4.359801
F 50.440095 43.733929 26.175610
F 49.678271 43.733929 47.991420
F 48.916446 43.733929 69.807230
F 48.154621 43.733929 91.623039
F 47.392796 43.733929 113.438850
F 51.201920 66.887187 4.359801
F 50.440095 66.887187 26.175610
F 49.678271 66.887187 47.991420
F 48.916446 66.887187 69.807230
F 48.154621 66.887187 91.623039
F 47.392796 66.887187 113.438850
F 6.543576 7.717749 6.440698
F 5.781751 7.717749 28.256508
F 5.019927 7.717749 50.072318
F 4.258102 7.717749 71.888127
F 3.496277 7.717749 93.703937
F 2.734452 7.717749 115.519746
F 6.543576 30.871007 6.440698
F 5.781751 30.871007 28.256508
F 5.019927 30.871007 50.072318
F 4.258102 30.871007 71.888127
F 3.496277 30.871007 93.703937
F 2.734452 30.871007 115.519746
F 6.543576 54.024264 6.440698
F 5.781751 54.024264 28.256508
F 5.019927 54.024264 50.072318
F 4.258102 54.024264 71.888127
F 3.496277 54.024264 93.703937
F 2.734452 54.024264 115.519746
F 33.262393 7.717749 7.373740
F 32.500568 7.717749 29.189550
F 31.738743 7.717749 51.005359
F 30.976918 7.717749 72.821168
F 30.215094 7.717749 94.636979
F 29.453269 7.717749 116.452788
F 33.262393 30.871007 7.373740
F 32.500568 30.871007 29.189550
F 31.738743 30.871007 51.005359
F 30.976918 30.871007 72.821168
F 30.215094 30.871007 94.636979
F 29.453269 30.871007 116.452788
F 33.262393 54.024264 7.373740
F 32.500568 54.024264 29.189550
F 31.738743 54.024264 51.005359
F 30.976918 54.024264 72.821168
F 30.215094 54.024264 94.636979
F 29.453269 54.024264 116.452788
F 6.543576 15.435502 6.440699
F 5.781751 15.435502 28.256509
F 5.019927 15.435502 50.072319
F 4.258102 15.435502 71.888128
F 3.496277 15.435502 93.703938
F 2.734452 15.435502 115.519747
F 6.543576 38.588760 6.440699
F 5.781751 38.588760 28.256509
F 5.019927 38.588760 50.072319
F 4.258102 38.588760 71.888128
F 3.496277 38.588760 93.703938
F 2.734452 38.588760 115.519747
F 6.543576 61.742017 6.440699
F 5.781751 61.742017 28.256509
F 5.019927 61.742017 50.072319
F 4.258102 61.742017 71.888128
F 3.496277 61.742017 93.703938
F 2.734452 61.742017 115.519747
F 33.262393 15.435502 7.373741
F 32.500568 15.435502 29.189551
F 31.738743 15.435502 51.005360
F 30.976918 15.435502 72.821169
F 30.215094 15.435502 94.636980
F 29.453269 15.435502 116.452789
F 33.262393 38.588760 7.373741
F 32.500568 38.588760 29.189551
F 31.738743 38.588760 51.005360
F 30.976918 38.588760 72.821169
F 30.215094 38.588760 94.636980
F 29.453269 38.588760 116.452789
F 33.262393 61.742017 7.373741
F 32.500568 61.742017 29.189551
F 31.738743 61.742017 51.005360
F 30.976918 61.742017 72.821169
F 30.215094 61.742017 94.636980
F 29.453269 61.742017 116.452789
F 6.543576 0.000000 6.440698
F 5.781751 0.000000 28.256508
F 5.019927 0.000000 50.072318
F 4.258102 0.000000 71.888127
F 3.496277 0.000000 93.703937
F 2.734452 0.000000 115.519746
F 6.543576 23.153257 6.440698
F 5.781751 23.153257 28.256508
F 5.019927 23.153257 50.072318
F 4.258102 23.153257 71.888127
F 3.496277 23.153257 93.703937
F 2.734452 23.153257 115.519746
F 6.543576 46.306515 6.440698
F 5.781751 46.306515 28.256508
F 5.019927 46.306515 50.072318
F 4.258102 46.306515 71.888127
F 3.496277 46.306515 93.703937
F 2.734452 46.306515 115.519746
F 33.262393 0.000000 7.373740
F 32.500568 0.000000 29.189550
F 31.738743 0.000000 51.005359
F 30.976918 0.000000 72.821168
F 30.215094 0.000000 94.636979
F 29.453269 0.000000 116.452788
F 33.262393 23.153257 7.373740
F 32.500568 23.153257 29.189550
F 31.738743 23.153257 51.005359
F 30.976918 23.153257 72.821168
F 30.215094 23.153257 94.636979
F 29.453269 23.153257 116.452788
F 33.262393 46.306515 7.373740
F 32.500568 46.306515 29.189550
F 31.738743 46.306515 51.005359
F 30.976918 46.306515 72.821168
F 30.215094 46.306515 94.636979
F 29.453269 46.306515 116.452788
F 15.449845 7.717750 6.751713
F 14.688020 7.717750 28.567522
F 13.926195 7.717750 50.383331
F 13.164370 7.717750 72.199142
F 12.402545 7.717750 94.014951
F 11.640720 7.717750 115.830761
F 15.449845 30.871007 6.751713
F 14.688020 30.871007 28.567522
F 13.926195 30.871007 50.383331
F 13.164370 30.871007 72.199142
F 12.402545 30.871007 94.014951
F 11.640720 30.871007 115.830761
F 15.449845 54.024265 6.751713
F 14.688020 54.024265 28.567522
F 13.926195 54.024265 50.383331
F 13.164370 54.024265 72.199142
F 12.402545 54.024265 94.014951
F 11.640720 54.024265 115.830761
F 42.168661 7.717750 7.684754
F 41.406836 7.717750 29.500564
F 40.645012 7.717750 51.316373
F 39.883187 7.717750 73.132183
F 39.121362 7.717750 94.947992
F 38.359537 7.717750 116.763803
F 42.168661 30.871007 7.684754
F 41.406836 30.871007 29.500564
F 40.645012 30.871007 51.316373
F 39.883187 30.871007 73.132183
F 39.121362 30.871007 94.947992
F 38.359537 30.871007 116.763803
F 42.168661 54.024265 7.684754
F 41.406836 54.024265 29.500564
F 40.645012 54.024265 51.316373
F 39.883187 54.024265 73.132183
F 39.121362 54.024265 94.947992
F 38.359537 54.024265 116.763803
F 15.449845 15.435503 6.751714
F 14.688020 15.435503 28.567523
F 13.926195 15.435503 50.383332
F 13.164370 15.435503 72.199143
F 12.402545 15.435503 94.014952
F 11.640720 15.435503 115.830762
F 15.449845 38.588760 6.751714
F 14.688020 38.588760 28.567523
F 13.926195 38.588760 50.383332
F 13.164370 38.588760 72.199143
F 12.402545 38.588760 94.014952
F 11.640720 38.588760 115.830762
F 15.449845 61.742018 6.751714
F 14.688020 61.742018 28.567523
F 13.926195 61.742018 50.383332
F 13.164370 61.742018 72.199143
F 12.402545 61.742018 94.014952
F 11.640720 61.742018 115.830762
F 42.168661 15.435503 7.684755
F 41.406836 15.435503 29.500565
F 40.645012 15.435503 51.316374
F 39.883187 15.435503 73.132184
F 39.121362 15.435503 94.947993
F 38.359537 15.435503 116.763804
F 42.168661 38.588760 7.684755
F 41.406836 38.588760 29.500565
F 40.645012 38.588760 51.316374
F 39.883187 38.588760 73.132184
F 39.121362 38.588760 94.947993
F 38.359537 38.588760 116.763804
F 42.168661 61.742018 7.684755
F 41.406836 61.742018 29.500565
F 40.645012 61.742018 51.316374
F 39.883187 61.742018 73.132184
F 39.121362 61.742018 94.947993
F 38.359537 61.742018 116.763804
F 15.449845 0.000000 6.751713
F 14.688020 0.000000 28.567522
F 13.926195 0.000000 50.383331
F 13.164370 0.000000 72.199142
F 12.402545 0.000000 94.014951
F 11.640720 0.000000 115.830761
F 15.449845 23.153258 6.751713
F 14.688020 23.153258 28.567522
F 13.926195 23.153258 50.383331
F 13.164370 23.153258 72.199142
F 12.402545 23.153258 94.014951
F 11.640720 23.153258 115.830761
F 15.449845 46.306515 6.751713
F 14.688020 46.306515 28.567522
F 13.926195 46.306515 50.383331
F 13.164370 46.306515 72.199142
F 12.402545 46.306515 94.014951
F 11.640720 46.306515 115.830761
F 42.168661 0.000000 7.684754
F 41.406836 0.000000 29.500564
F 40.645012 0.000000 51.316373
F 39.883187 0.000000 73.132183
F 39.121362 0.000000 94.947992
F 38.359537 0.000000 116.763803
F 42.168661 23.153258 7.684754
F 41.406836 23.153258 29.500564
F 40.645012 23.153258 51.316373
F 39.883187 23.153258 73.132183
F 39.121362 23.153258 94.947992
F 38.359537 23.153258 116.763803
F 42.168661 46.306515 7.684754
F 41.406836 46.306515 29.500564
F 40.645012 46.306515 51.316373
F 39.883187 46.306515 73.132183
F 39.121362 46.306515 94.947992
F 38.359537 46.306515 116.763803
F 24.356122 7.717751 7.062727
F 23.594297 7.717751 28.878537
F 22.832472 7.717751 50.694346
F 22.070647 7.717751 72.510157
F 21.308822 7.717751 94.325966
F 20.546997 7.717751 116.141775
F 24.356122 30.871008 7.062727
F 23.594297 30.871008 28.878537
F 22.832472 30.871008 50.694346
F 22.070647 30.871008 72.510157
F 21.308822 30.871008 94.325966
F 20.546997 30.871008 116.141775
F 24.356122 54.024266 7.062727
F 23.594297 54.024266 28.878537
F 22.832472 54.024266 50.694346
F 22.070647 54.024266 72.510157
F 21.308822 54.024266 94.325966
F 20.546997 54.024266 116.141775
F 51.074938 7.717751 7.995768
F 50.313114 7.717751 29.811579
F 49.551289 7.717751 51.627388
F 48.789464 7.717751 73.443198
F 48.027639 7.717751 95.259008
F 47.265814 7.717751 117.074817
F 51.074938 30.871008 7.995768
F 50.313114 30.871008 29.811579
F 49.551289 30.871008 51.627388
F 48.789464 30.871008 73.443198
F 48.027639 30.871008 95.259008
F 47.265814 30.871008 117.074817
F 51.074938 54.024266 7.995768
F 50.313114 54.024266 29.811579
F 49.551289 54.024266 51.627388
F 48.789464 54.024266 73.443198
F 48.027639 54.024266 95.259008
F 47.265814 54.024266 117.074817
F 24.356122 15.435503 7.062728
F 23.594297 15.435503 28.878538
F 22.832472 15.435503 50.694347
F 22.070647 15.435503 72.510158
F 21.308822 15.435503 94.325967
F 20.546997 15.435503 116.141776
F 24.356122 38.588761 7.062728
F 23.594297 38.588761 28.878538
F 22.832472 38.588761 50.694347
F 22.070647 38.588761 72.510158
F 21.308822 38.588761 94.325967
F 20.546997 38.588761 116.141776
F 24.356122 61.742018 7.062728
F 23.594297 61.742018 28.878538
F 22.832472 61.742018 50.694347
F 22.070647 61.742018 72.510158
F 21.308822 61.742018 94.325967
F 20.546997 61.742018 116.141776
F 51.074938 15.435503 7.995769
F 50.313114 15.435503 29.811580
F 49.551289 15.435503 51.627389
F 48.789464 15.435503 73.443199
F 48.027639 15.435503 95.259009
F 47.265814 15.435503 117.074818
F 51.074938 38.588761 7.995769
F 50.313114 38.588761 29.811580
F 49.551289 38.588761 51.627389
F 48.789464 38.588761 73.443199
F 48.027639 38.588761 95.259009
F 47.265814 38.588761 117.074818
F 51.074938 61.742018 7.995769
F 50.313114 61.742018 29.811580
F 49.551289 61.742018 51.627389
F 48.789464 61.742018 73.443199
F 48.027639 61.742018 95.259009
F 47.265814 61.742018 117.074818
F 24.356122 0.000001 7.062727
F 23.594297 0.000001 28.878537
F 22.832472 0.000001 50.694346
F 22.070647 0.000001 72.510157
F 21.308822 0.000001 94.325966
F 20.546997 0.000001 116.141775
F 24.356122 23.153259 7.062727
F 23.594297 23.153259 28.878537
F 22.832472 23.153259 50.694346
F 22.070647 23.153259 72.510157
F 21.308822 23.153259 94.325966
F 20.546997 23.153259 116.141775
F 24.356122 46.306516 7.062727
F 23.594297 46.306516 28.878537
F 22.832472 46.306516 50.694346
F 22.070647 46.306516 72.510157
F 21.308822 46.306516 94.325966
F 20.546997 46.306516 116.141775
F 51.074938 0.000001 7.995768
F 50.313114 0.000001 29.811579
F 49.551289 0.000001 51.627388
F 48.789464 0.000001 73.443198
F 48.027639 0.000001 95.259008
F 47.265814 0.000001 117.074817
F 51.074938 23.153259 7.995768
F 50.313114 23.153259 29.811579
F 49.551289 23.153259 51.627388
F 48.789464 23.153259 73.443198
F 48.027639 23.153259 95.259008
F 47.265814 23.153259 117.074817
F 51.074938 46.306516 7.995768
F 50.313114 46.306516 29.811579
F 49.551289 46.306516 51.627388
F 48.789464 46.306516 73.443198
F 48.027639 46.306516 95.259008
F 47.265814 46.306516 117.074817
F 8.897126 1.286291 2.882484
F 8.135301 1.286291 24.698293
F 7.373476 1.286291 46.514104
F 6.611651 1.286291 68.329913
F 5.849827 1.286291 90.145722
F 5.088002 1.286291 111.961533
F 8.897126 24.439548 2.882484
F 8.135301 24.439548 24.698293
F 7.373476 24.439548 46.514104
F 6.611651 24.439548 68.329913
F 5.849827 24.439548 90.145722
F 5.088002 24.439548 111.961533
F 8.897126 47.592806 2.882484
F 8.135301 47.592806 24.698293
F 7.373476 47.592806 46.514104
F 6.611651 47.592806 68.329913
F 5.849827 47.592806 90.145722
F 5.088002 47.592806 111.961533
F 35.615944 1.286291 3.815526
F 34.854119 1.286291 25.631335
F 34.092294 1.286291 47.447145
F 33.330469 1.286291 69.262955
F 32.568644 1.286291 91.078764
F 31.806819 1.286291 112.894574
F 35.615944 24.439548 3.815526
F 34.854119 24.439548 25.631335
F 34.092294 24.439548 47.447145
F 33.330469 24.439548 69.262955
F 32.568644 24.439548 91.078764
F 31.806819 24.439548 112.894574
F 35.615944 47.592806 3.815526
F 34.854119 47.592806 25.631335
F 34.092294 47.592806 47.447145
F 33.330469 47.592806 69.262955
F 32.568644 47.592806 91.078764
F 31.806819 47.592806 112.894574
F 8.897126 9.004040 2.882484
F 8.135301 9.004040 24.698293
F 7.373476 9.004040 46.514104
F 6.611651 9.004040 68.329913
F 5.849827 9.004040 90.145722
F 5.088002 9.004040 111.961533
F 8.897126 32.157298 2.882484
F 8.135301 32.157298 24.698293
F 7.373476 32.157298 46.514104
F 6.611651 32.157298 68.329913
F 5.849827 32.157298 90.145722
F 5.088002 32.157298 111.961533
F 8.897126 55.310555 2.882484
F 8.135301 55.310555 24.698293
F 7.373476 55.310555 46.514104
F 6.611651 55.310555 68.329913
F 5.849827 55.310555 90.145722
F 5.088002 55.310555 111.961533
F 35.615944 9.004040 3.815526
F 34.854119 9.004040 25.631335
F 34.092294 9.004040 47.447145
F 33.330469 9.004040 69.262955
F 32.568644 9.004040 91.078764
F 31.806819 9.004040 112.894574
F 35.615944 32.157298 3.815526
F 34.854119 32.157298 25.631335
F 34.092294 32.157298 47.447145
F 33.330469 32.157298 69.262955
F 32.568644 32.157298 91.078764
F 31.806819 32.157298 112.894574
F 35.615944 55.310555 3.815526
F 34.854119 55.310555 25.631335
F 34.092294 55.310555 47.447145
F 33.330469 55.310555 69.262955
F 32.568644 55.310555 91.078764
F 31.806819 55.310555 112.894574
F 8.897126 16.721795 2.882485
F 8.135301 16.721795 24.698294
F 7.373476 16.721795 46.514104
F 6.611651 16.721795 68.329914
F 5.849826 16.721795 90.145723
F 5.088002 16.721795 111.961534
F 8.897126 39.875053 2.882485
F 8.135301 39.875053 24.698294
F 7.373476 39.875053 46.514104
F 6.611651 39.875053 68.329914
F 5.849826 39.875053 90.145723
F 5.088002 39.875053 111.961534
F 8.897126 63.028310 2.882485
F 8.135301 63.028310 24.698294
F 7.373476 63.028310 46.514104
F 6.611651 63.028310 68.329914
F 5.849826 63.028310 90.145723
F 5.088002 63.028310 111.961534
F 35.615944 16.721795 3.815527
F 34.854119 16.721795 25.631336
F 34.092294 16.721795 47.447145
F 33.330469 16.721795 69.262956
F 32.568644 16.721795 91.078765
F 31.806819 16.721795 112.894575
F 35.615944 39.875053 3.815527
F 34.854119 39.875053 25.631336
F 34.092294 39.875053 47.447145
F 33.330469 39.875053 69.262956
F 32.568644 39.875053 91.078765
F 31.806819 39.875053 112.894575
F 35.615944 63.028310 3.815527
F 34.854119 63.028310 25.631336
F 34.092294 63.028310 47.447145
F 33.330469 63.028310 69.262956
F 32.568644 63.028310 91.078765
F 31.806819 63.028310 112.894575
F 17.803397 1.286290 3.193498
F 17.041572 1.286290 25.009308
F 16.279747 1.286290 46.825117
F 15.517923 1.286290 68.640927
F 14.756098 1.286290 90.456737
F 13.994273 1.286290 112.272546
F 17.803397 24.439548 3.193498
F 17.041572 24.439548 25.009308
F 16.279747 24.439548 46.825117
F 15.517923 24.439548 68.640927
F 14.756098 24.439548 90.456737
F 13.994273 24.439548 112.272546
F 17.803397 47.592806 3.193498
F 17.041572 47.592806 25.009308
F 16.279747 47.592806 46.825117
F 15.517923 47.592806 68.640927
F 14.756098 47.592806 90.456737
F 13.994273 47.592806 112.272546
F 44.522214 1.286290 4.126540
F 43.760389 1.286290 25.942350
F 42.998564 1.286290 47.758159
F 42.236739 1.286290 69.573968
F 41.474914 1.286290 91.389779
F 40.713090 1.286290 113.205588
F 44.522214 24.439548 4.126540
F 43.760389 24.439548 25.942350
F 42.998564 24.439548 47.758159
F 42.236739 24.439548 69.573968
F 41.474914 24.439548 91.389779
F 40.713090 24.439548 113.205588
F 44.522214 47.592806 4.126540
F 43.760389 47.592806 25.942350
F 42.998564 47.592806 47.758159
F 42.236739 47.592806 69.573968
F 41.474914 47.592806 91.389779
F 40.713090 47.592806 113.205588
F 17.803397 9.004040 3.193498
F 17.041572 9.004040 25.009308
F 16.279747 9.004040 46.825117
F 15.517923 9.004040 68.640927
F 14.756098 9.004040 90.456737
F 13.994273 9.004040 112.272546
F 17.803397 32.157297 3.193498
F 17.041572 32.157297 25.009308
F 16.279747 32.157297 46.825117
F 15.517923 32.157297 68.640927
F 14.756098 32.157297 90.456737
F 13.994273 32.157297 112.272546
F 17.803397 55.310555 3.193498
F 17.041572 55.310555 25.009308
F 16.279747 55.310555 46.825117
F 15.517923 55.310555 68.640927
F 14.756098 55.310555 90.456737
F 13.994273 55.310555 112.272546
F 44.522214 9.004040 4.126540
F 43.760389 9.004040 25.942350
F 42.998564 9.004040 47.758159
F 42.236739 9.004040 69.573968
F 41.474914 9.004040 91.389779
F 40.713090 9.004040 113.205588
F 44.522214 32.157297 4.126540
F 43.760389 32.157297 25.942350
F 42.998564 32.157297 47.758159
F 42.236739 32.157297 69.573968
F 41.474914 32.157297 91.389779
F 40.713090 32.157297 113.205588
F 44.522214 55.310555 4.126540
F 43.760389 55.310555 25.942350
F 42.998564 55.310555 47.758159
F 42.236739 55.310555 69.573968
F 41.474914 55.310555 91.389779
F 40.713090 55.310555 113.205588
F 17.803397 16.721795 3.193499
F 17.041572 16.721795 25.009308
F 16.279747 16.721795 46.825118
F 15.517923 16.721795 68.640928
F 14.756098 16.721795 90.456738
F 13.994273 16.721795 112.272547
F 17.803397 39.875053 3.193499
F 17.041572 39.875053 25.009308
F 16.279747 39.875053 46.825118
F 15.517923 39.875053 68.640928
F 14.756098 39.875053 90.456738
F 13.994273 39.875053 112.272547
F 17.803397 63.028310 3.193499
F 17.041572 63.028310 25.009308
F 16.279747 63.028310 46.825118
F 15.517923 63.028310 68.640928
F 14.756098 63.028310 90.456738
F 13.994273 63.028310 112.272547
F 44.522214 16.721795 4.126541
F 43.760389 16.721795 25.942350
F 42.998564 16.721795 47.758160
F 42.236739 16.721795 69.573969
F 41.474914 16.721795 91.389780
F 40.713090 16.721795 113.205589
F 44.522214 39.875053 4.126541
F 43.760389 39.875053 25.942350
F 42.998564 39.875053 47.758160
F 42.236739 39.875053 69.573969
F 41.474914 39.875053 91.389780
F 40.713090 39.875053 113.205589
F 44.522214 63.028310 4.126541
F 43.760389 63.028310 25.942350
F 42.998564 63.028310 47.758160
F 42.236739 63.028310 69.573969
F 41.474914 63.028310 91.389780
F 40.713090 63.028310 113.205589
F 26.709673 1.286290 3.504512
F 25.947849 1.286290 25.320322
F 25.186024 1.286290 47.136132
F 24.424199 1.286290 68.951941
F 23.662374 1.286290 90.767751
F 22.900549 1.286290 112.583560
F 26.709673 24.439548 3.504512
F 25.947849 24.439548 25.320322
F 25.186024 24.439548 47.136132
F 24.424199 24.439548 68.951941
F 23.662374 24.439548 90.767751
F 22.900549 24.439548 112.583560
F 26.709673 47.592805 3.504512
F 25.947849 47.592805 25.320322
F 25.186024 47.592805 47.136132
F 24.424199 47.592805 68.951941
F 23.662374 47.592805 90.767751
F 22.900549 47.592805 112.583560
F 51.143016 1.286290 69.884982
F 50.381191 1.286290 91.700793
F 49.619366 1.286290 113.516602
F 51.143016 24.439548 69.884982
F 50.381191 24.439548 91.700793
F 49.619366 24.439548 113.516602
F 51.143016 47.592805 69.884982
F 50.381191 47.592805 91.700793
F 49.619366 47.592805 113.516602
F 26.709673 9.004040 3.504512
F 25.947849 9.004040 25.320322
F 25.186024 9.004040 47.136132
F 24.424199 9.004040 68.951941
F 23.662374 9.004040 90.767751
F 22.900549 9.004040 112.583560
F 26.709673 32.157297 3.504512
F 25.947849 32.157297 25.320322
F 25.186024 32.157297 47.136132
F 24.424199 32.157297 68.951941
F 23.662374 32.157297 90.767751
F 22.900549 32.157297 112.583560
F 26.709673 55.310555 3.504512
F 25.947849 55.310555 25.320322
F 25.186024 55.310555 47.136132
F 24.424199 55.310555 68.951941
F 23.662374 55.310555 90.767751
F 22.900549 55.310555 112.583560
F 51.143016 9.004040 69.884982
F 50.381191 9.004040 91.700793
F 49.619366 9.004040 113.516602
F 51.143016 32.157297 69.884982
F 50.381191 32.157297 91.700793
F 49.619366 32.157297 113.516602
F 51.143016 55.310555 69.884982
F 50.381191 55.310555 91.700793
F 49.619366 55.310555 113.516602
F 26.709673 16.721795 3.504513
F 25.947849 16.721795 25.320322
F 25.186024 16.721795 47.136133
F 24.424199 16.721795 68.951942
F 23.662374 16.721795 90.767752
F 22.900549 16.721795 112.583561
F 26.709673 39.875052 3.504513
F 25.947849 39.875052 25.320322
F 25.186024 39.875052 47.136133
F 24.424199 39.875052 68.951942
F 23.662374 39.875052 90.767752
F 22.900549 39.875052 112.583561
F 26.709673 63.028310 3.504513
F 25.947849 63.028310 25.320322
F 25.186024 63.028310 47.136133
F 24.424199 63.028310 68.951942
F 23.662374 63.028310 90.767752
F 22.900549 63.028310 112.583561
F 51.143015 16.721795 69.884983
F 50.381191 16.721795 91.700794
F 49.619366 16.721795 113.516603
F 51.143015 39.875052 69.884983
F 50.381191 39.875052 91.700794
F 49.619366 39.875052 113.516603
F 51.143015 63.028310 69.884983
F 50.381191 63.028310 91.700794
F 49.619366 63.028310 113.516603
F 8.770140 3.858875 6.518451
F 8.008315 3.858875 28.334262
F 7.246490 3.858875 50.150071
F 6.484666 3.858875 71.965880
F 5.722841 3.858875 93.781690
F 4.961016 3.858875 115.597500
F 8.770140 27.012132 6.518451
F 8.008315 27.012132 28.334262
F 7.246490 27.012132 50.150071
F 6.484666 27.012132 71.965880
F 5.722841 27.012132 93.781690
F 4.961016 27.012132 115.597500
F 8.770140 50.165390 6.518451
F 8.008315 50.165390 28.334262
F 7.246490 50.165390 50.150071
F 6.484666 50.165390 71.965880
F 5.722841 50.165390 93.781690
F 4.961016 50.165390 115.597500
F 35.488958 3.858875 7.451493
F 34.727133 3.858875 29.267303
F 33.965308 3.858875 51.083113
F 33.203483 3.858875 72.898922
F 32.441658 3.858875 94.714732
F 31.679834 3.858875 116.530541
F 35.488958 27.012132 7.451493
F 34.727133 27.012132 29.267303
F 33.965308 27.012132 51.083113
F 33.203483 27.012132 72.898922
F 32.441658 27.012132 94.714732
F 31.679834 27.012132 116.530541
F 35.488958 50.165390 7.451493
F 34.727133 50.165390 29.267303
F 33.965308 50.165390 51.083113
F 33.203483 50.165390 72.898922
F 32.441658 50.165390 94.714732
F 31.679834 50.165390 116.530541
F 8.770140 11.576625 6.518451
F 8.008315 11.576625 28.334262
F 7.246490 11.576625 50.150071
F 6.484666 11.576625 71.965881
F 5.722841 11.576625 93.781690
F 4.961016 11.576625 115.597500
F 8.770140 34.729882 6.518451
F 8.008315 34.729882 28.334262
F 7.246490 34.729882 50.150071
F 6.484666 34.729882 71.965881
F 5.722841 34.729882 93.781690
F 4.961016 34.729882 115.597500
F 8.770140 57.883140 6.518451
F 8.008315 57.883140 28.334262
F 7.246490 57.883140 50.150071
F 6.484666 57.883140 71.965881
F 5.722841 57.883140 93.781690
F 4.961016 57.883140 115.597500
F 35.488958 11.576625 7.451493
F 34.727133 11.576625 29.267303
F 33.965308 11.576625 51.083113
F 33.203483 11.576625 72.898923
F 32.441658 11.576625 94.714732
F 31.679834 11.576625 116.530541
F 35.488958 34.729882 7.451493
F 34.727133 34.729882 29.267303
F 33.965308 34.729882 51.083113
F 33.203483 34.729882 72.898923
F 32.441658 34.729882 94.714732
F 31.679834 34.729882 116.530541
F 35.488958 57.883140 7.451493
F 34.727133 57.883140 29.267303
F 33.965308 57.883140 51.083113
F 33.203483 57.883140 72.898923
F 32.441658 57.883140 94.714732
F 31.679834 57.883140 116.530541
F 8.770140 19.294380 6.518452
F 8.008315 19.294380 28.334262
F 7.246490 19.294380 50.150072
F 6.484666 19.294380 71.965881
F 5.722841 19.294380 93.781690
F 4.961016 19.294380 115.597501
F 8.770140 42.447638 6.518452
F 8.008315 42.447638 28.334262
F 7.246490 42.447638 50.150072
F 6.484666 42.447638 71.965881
F 5.722841 42.447638 93.781690
F 4.961016 42.447638 115.597501
F 8.770140 65.600895 6.518452
F 8.008315 65.600895 28.334262
F 7.246490 65.600895 50.150072
F 6.484666 65.600895 71.965881
F 5.722841 65.600895 93.781690
F 4.961016 65.600895 115.597501
F 35.488958 19.294380 7.451494
F 34.727133 19.294380 29.267303
F 33.965308 19.294380 51.083114
F 33.203483 19.294380 72.898923
F 32.441658 19.294380 94.714732
F 31.679834 19.294380 116.530542
F 35.488958 42.447638 7.451494
F 34.727133 42.447638 29.267303
F 33.965308 42.447638 51.083114
F 33.203483 42.447638 72.898923
F 32.441658 42.447638 94.714732
F 31.679834 42.447638 116.530542
F 35.488958 65.600895 7.451494
F 34.727133 65.600895 29.267303
F 33.965308 65.600895 51.083114
F 33.203483 65.600895 72.898923
F 32.441658 65.600895 94.714732
F 31.679834 65.600895 116.530542
F 17.676411 3.858876 6.829466
F 16.914586 3.858876 28.645276
F 16.152762 3.858876 50.461086
F 15.390937 3.858876 72.276895
F 14.629112 3.858876 94.092705
F 13.867287 3.858876 115.908515
F 17.676411 27.012134 6.829466
F 16.914586 27.012134 28.645276
F 16.152762 27.012134 50.461086
F 15.390937 27.012134 72.276895
F 14.629112 27.012134 94.092705
F 13.867287 27.012134 115.908515
F 17.676411 50.165391 6.829466
F 16.914586 50.165391 28.645276
F 16.152762 50.165391 50.461086
F 15.390937 50.165391 72.276895
F 14.629112 50.165391 94.092705
F 13.867287 50.165391 115.908515
F 44.395228 3.858876 7.762508
F 43.633403 3.858876 29.578318
F 42.871578 3.858876 51.394127
F 42.109753 3.858876 73.209937
F 41.347929 3.858876 95.025747
F 40.586104 3.858876 116.841556
F 44.395228 27.012134 7.762508
F 43.633403 27.012134 29.578318
F 42.871578 27.012134 51.394127
F 42.109753 27.012134 73.209937
F 41.347929 27.012134 95.025747
F 40.586104 27.012134 116.841556
F 44.395228 50.165391 7.762508
F 43.633403 50.165391 29.578318
F 42.871578 50.165391 51.394127
F 42.109753 50.165391 73.209937
F 41.347929 50.165391 95.025747
F 40.586104 50.165391 116.841556
F 17.676411 11.576626 6.829466
F 16.914586 11.576626 28.645276
F 16.152762 11.576626 50.461086
F 15.390937 11.576626 72.276896
F 14.629112 11.576626 94.092705
F 13.867287 11.576626 115.908515
F 17.676411 34.729884 6.829466
F 16.914586 34.729884 28.645276
F 16.152762 34.729884 50.461086
F 15.390937 34.729884 72.276896
F 14.629112 34.729884 94.092705
F 13.867287 34.729884 115.908515
F 17.676411 57.883141 6.829466
F 16.914586 57.883141 28.645276
F 16.152762 57.883141 50.461086
F 15.390937 57.883141 72.276896
F 14.629112 57.883141 94.092705
F 13.867287 57.883141 115.908515
F 44.395228 11.576626 7.762508
F 43.633403 11.576626 29.578318
F 42.871578 11.576626 51.394127
F 42.109753 11.576626 73.209938
F 41.347929 11.576626 95.025747
F 40.586104 11.576626 116.841556
F 44.395228 34.729884 7.762508
F 43.633403 34.729884 29.578318
F 42.871578 34.729884 51.394127
F 42.109753 34.729884 73.209938
F 41.347929 34.729884 95.025747
F 40.586104 34.729884 116.841556
F 44.395228 57.883141 7.762508
F 43.633403 57.883141 29.578318
F 42.871578 57.883141 51.394127
F 42.109753 57.883141 73.209938
F 41.347929 57.883141 95.025747
F 40.586104 57.883141 116.841556
F 17.676411 19.294382 6.829467
F 16.914586 19.294382 28.645276
F 16.152762 19.294382 50.461087
F 15.390937 19.294382 72.276896
F 14.629112 19.294382 94.092705
F 13.867287 19.294382 115.908516
F 17.676411 42.447639 6.829467
F 16.914586 42.447639 28.645276
F 16.152762 42.447639 50.461087
F 15.390937 42.447639 72.276896
F 14.629112 42.447639 94.092705
F 13.867287 42.447639 115.908516
F 17.676411 65.600897 6.829467
F 16.914586 65.600897 28.645276
F 16.152762 65.600897 50.461087
F 15.390937 65.600897 72.276896
F 14.629112 65.600897 94.092705
F 13.867287 65.600897 115.908516
F 44.395228 19.294382 7.762509
F 43.633403 19.294382 29.578318
F 42.871578 19.294382 51.394128
F 42.109753 19.294382 73.209938
F 41.347929 19.294382 95.025747
F 40.586104 19.294382 116.841557
F 44.395228 42.447639 7.762509
F 43.633403 42.447639 29.578318
F 42.871578 42.447639 51.394128
F 42.109753 42.447639 73.209938
F 41.347929 42.447639 95.025747
F 40.586104 42.447639 116.841557
F 44.395228 65.600897 7.762509
F 43.633403 65.600897 29.578318
F 42.871578 65.600897 51.394128
F 42.109753 65.600897 73.209938
F 41.347929 65.600897 95.025747
F 40.586104 65.600897 116.841557
F 26.582690 3.858875 7.140480
F 25.820865 3.858875 28.956289
F 25.059040 3.858875 50.772100
F 24.297215 3.858875 72.587909
F 23.535390 3.858875 94.403718
F 22.773565 3.858875 116.219529
F 26.582690 27.012133 7.140480
F 25.820865 27.012133 28.956289
F 25.059040 27.012133 50.772100
F 24.297215 27.012133 72.587909
F 23.535390 27.012133 94.403718
F 22.773565 27.012133 116.219529
F 26.582690 50.165390 7.140480
F 25.820865 50.165390 28.956289
F 25.059040 50.165390 50.772100
F 24.297215 50.165390 72.587909
F 23.535390 50.165390 94.403718
F 22.773565 50.165390 116.219529
F 51.016032 3.858875 73.520951
F 50.254207 3.858875 95.336760
F 49.492382 3.858875 117.152570
F 51.016032 27.012133 73.520951
F 50.254207 27.012133 95.336760
F 49.492382 27.012133 117.152570
F 51.016032 50.165390 73.520951
F 50.254207 50.165390 95.336760
F 49.492382 50.165390 117.152570
F 26.582690 11.576625 7.140480
F 25.820865 11.576625 28.956289
F 25.059040 11.576625 50.772100
F 24.297215 11.576625 72.587909
F 23.535390 11.576625 94.403719
F 22.773565 11.576625 116.219529
F 26.582690 34.729883 7.140480
F 25.820865 34.729883 28.956289
F 25.059040 34.729883 50.772100
F 24.297215 34.729883 72.587909
F 23.535390 34.729883 94.403719
F 22.773565 34.729883 116.219529
F 26.582690 57.883140 7.140480
F 25.820865 57.883140 28.956289
F 25.059040 57.883140 50.772100
F 24.297215 57.883140 72.587909
F 23.535390 57.883140 94.403719
F 22.773565 57.883140 116.219529
F 51.016032 11.576625 73.520951
F 50.254207 11.576625 95.336761
F 49.492382 11.576625 117.152570
F 51.016032 34.729883 73.520951
F 50.254207 34.729883 95.336761
F 49.492382 34.729883 117.152570
F 51.016032 57.883140 73.520951
F 50.254207 57.883140 95.336761
F 49.492382 57.883140 117.152570
F 26.582690 19.294381 7.140480
F 25.820865 19.294381 28.956290
F 25.059040 19.294381 50.772100
F 24.297215 19.294381 72.587910
F 23.535390 19.294381 94.403719
F 22.773565 19.294381 116.219529
F 26.582690 42.447638 7.140480
F 25.820865 42.447638 28.956290
F 25.059040 42.447638 50.772100
F 24.297215 42.447638 72.587910
F 23.535390 42.447638 94.403719
F 22.773565 42.447638 116.219529
F 26.582690 65.600896 7.140480
F 25.820865 65.600896 28.956290
F 25.059040 65.600896 50.772100
F 24.297215 65.600896 72.587910
F 23.535390 65.600896 94.403719
F 22.773565 65.600896 116.219529
F 51.016032 19.294381 73.520952
F 50.254207 19.294381 95.336761
F 49.492382 19.294381 117.152570
F 51.016032 42.447638 73.520952
F 50.254207 42.447638 95.336761
F 49.492382 42.447638 117.152570
F 51.016032 65.600896 73.520952
F 50.254207 65.600896 95.336761
F 49.492382 65.600896 117.152570
F 8.865381 3.858875 3.791477
F 8.103556 3.858875 25.607286
F 7.341731 3.858875 47.423097
F 6.579907 3.858875 69.238906
F 5.818082 3.858875 91.054715
F 5.056257 3.858875 112.870525
F 8.865381 27.012133 3.791477
F 8.103556 27.012133 25.607286
F 7.341731 27.012133 47.423097
F 6.579907 27.012133 69.238906
F 5.818082 27.012133 91.054715
F 5.056257 27.012133 112.870525
F 8.865381 50.165390 3.791477
F 8.103556 50.165390 25.607286
F 7.341731 50.165390 47.423097
F 6.579907 50.165390 69.238906
F 5.818082 50.165390 91.054715
F 5.056257 50.165390 112.870525
F 35.584198 3.858875 4.724519
F 34.822373 3.858875 26.540328
F 34.060548 3.858875 48.356138
F 33.298723 3.858875 70.171947
F 32.536898 3.858875 91.987757
F 31.775074 3.858875 113.803567
F 35.584198 27.012133 4.724519
F 34.822373 27.012133 26.540328
F 34.060548 27.012133 48.356138
F 33.298723 27.012133 70.171947
F 32.536898 27.012133 91.987757
F 31.775074 27.012133 113.803567
F 35.584198 50.165390 4.724519
F 34.822373 50.165390 26.540328
F 34.060548 50.165390 48.356138
F 33.298723 50.165390 70.171947
F 32.536898 50.165390 91.987757
F 31.775074 50.165390 113.803567
F 8.865381 11.576625 3.791477
F 8.103556 11.576625 25.607286
F 7.341732 11.576625 47.423096
F 6.579907 11.576625 69.238906
F 5.818082 11.576625 91.054715
F 5.056257 11.576625 112.870525
F 8.865381 34.729883 3.791477
F 8.103556 34.729883 25.607286
F 7.341732 34.729883 47.423096
F 6.579907 34.729883 69.238906
F 5.818082 34.729883 91.054715
F 5.056257 34.729883 112.870525
F 8.865381 57.883140 3.791477
F 8.103556 57.883140 25.607286
F 7.341732 57.883140 47.423096
F 6.579907 57.883140 69.238906
F 5.818082 57.883140 91.054715
F 5.056257 57.883140 112.870525
F 35.584198 11.576625 4.724519
F 34.822373 11.576625 26.540328
F 34.060548 11.576625 48.356137
F 33.298723 11.576625 70.171947
F 32.536898 11.576625 91.987757
F 31.775074 11.576625 113.803567
F 35.584198 34.729883 4.724519
F 34.822373 34.729883 26.540328
F 34.060548 34.729883 48.356137
F 33.298723 34.729883 70.171947
F 32.536898 34.729883 91.987757
F 31.775074 34.729883 113.803567
F 35.584198 57.883140 4.724519
F 34.822373 57.883140 26.540328
F 34.060548 57.883140 48.356137
F 33.298723 57.883140 70.171947
F 32.536898 57.883140 91.987757
F 31.775074 57.883140 113.803567
F 8.865381 19.294381 3.791476
F 8.103556 19.294381 25.607286
F 7.341732 19.294381 47.423096
F 6.579907 19.294381 69.238905
F 5.818082 19.294381 91.054715
F 5.056257 19.294381 112.870524
F 8.865381 42.447638 3.791476
F 8.103556 42.447638 25.607286
F 7.341732 42.447638 47.423096
F 6.579907 42.447638 69.238905
F 5.818082 42.447638 91.054715
F 5.056257 42.447638 112.870524
F 8.865381 65.600896 3.791476
F 8.103556 65.600896 25.607286
F 7.341732 65.600896 47.423096
F 6.579907 65.600896 69.238905
F 5.818082 65.600896 91.054715
F 5.056257 65.600896 112.870524
F 35.584198 19.294381 4.724518
F 34.822373 19.294381 26.540328
F 34.060548 19.294381 48.356137
F 33.298723 19.294381 70.171946
F 32.536898 19.294381 91.987757
F 31.775074 19.294381 113.803566
F 35.584198 42.447638 4.724518
F 34.822373 42.447638 26.540328
F 34.060548 42.447638 48.356137
F 33.298723 42.447638 70.171946
F 32.536898 42.447638 91.987757
F 31.775074 42.447638 113.803566
F 35.584198 65.600896 4.724518
F 34.822373 65.600896 26.540328
F 34.060548 65.600896 48.356137
F 33.298723 65.600896 70.171946
F 32.536898 65.600896 91.987757
F 31.775074 65.600896 113.803566
F 17.771652 3.858876 4.102490
F 17.009828 3.858876 25.918300
F 16.248003 3.858876 47.734109
F 15.486178 3.858876 69.549919
F 14.724353 3.858876 91.365729
F 13.962528 3.858876 113.181538
F 17.771652 27.012133 4.102490
F 17.009828 27.012133 25.918300
F 16.248003 27.012133 47.734109
F 15.486178 27.012133 69.549919
F 14.724353 27.012133 91.365729
F 13.962528 27.012133 113.181538
F 17.771652 50.165391 4.102490
F 17.009828 50.165391 25.918300
F 16.248003 50.165391 47.734109
F 15.486178 50.165391 69.549919
F 14.724353 50.165391 91.365729
F 13.962528 50.165391 113.181538
F 44.490469 3.858876 5.035531
F 43.728644 3.858876 26.851342
F 42.966819 3.858876 48.667151
F 42.204995 3.858876 70.482960
F 41.443170 3.858876 92.298771
F 40.681345 3.858876 114.114580
F 44.490469 27.012133 5.035531
F 43.728644 27.012133 26.851342
F 42.966819 27.012133 48.667151
F 42.204995 27.012133 70.482960
F 41.443170 27.012133 92.298771
F 40.681345 27.012133 114.114580
F 44.490469 50.165391 5.035531
F 43.728644 50.165391 26.851342
F 42.966819 50.165391 48.667151
F 42.204995 50.165391 70.482960
F 41.443170 50.165391 92.298771
F 40.681345 50.165391 114.114580
F 17.771652 11.576626 4.102490
F 17.009828 11.576626 25.918299
F 16.248003 11.576626 47.734109
F 15.486178 11.576626 69.549919
F 14.724353 11.576626 91.365729
F 13.962528 11.576626 113.181538
F 17.771652 34.729883 4.102490
F 17.009828 34.729883 25.918299
F 16.248003 34.729883 47.734109
F 15.486178 34.729883 69.549919
F 14.724353 34.729883 91.365729
F 13.962528 34.729883 113.181538
F 17.771652 57.883141 4.102490
F 17.009828 57.883141 25.918299
F 16.248003 57.883141 47.734109
F 15.486178 57.883141 69.549919
F 14.724353 57.883141 91.365729
F 13.962528 57.883141 113.181538
F 44.490469 11.576626 5.035531
F 43.728644 11.576626 26.851341
F 42.966819 11.576626 48.667151
F 42.204995 11.576626 70.482960
F 41.443170 11.576626 92.298771
F 40.681345 11.576626 114.114580
F 44.490469 34.729883 5.035531
F 43.728644 34.729883 26.851341
F 42.966819 34.729883 48.667151
F 42.204995 34.729883 70.482960
F 41.443170 34.729883 92.298771
F 40.681345 34.729883 114.114580
F 44.490469 57.883141 5.035531
F 43.728644 57.883141 26.851341
F 42.966819 57.883141 48.667151
F 42.204995 57.883141 70.482960
F 41.443170 57.883141 92.298771
F 40.681345 57.883141 114.114580
F 17.771652 19.294381 4.102490
F 17.009828 19.294381 25.918299
F 16.248003 19.294381 47.734108
F 15.486178 19.294381 69.549919
F 14.724353 19.294381 91.365728
F 13.962528 19.294381 113.181537
F 17.771652 42.447639 4.102490
F 17.009828 42.447639 25.918299
F 16.248003 42.447639 47.734108
F 15.486178 42.447639 69.549919
F 14.724353 42.447639 91.365728
F 13.962528 42.447639 113.181537
F 17.771652 65.600896 4.102490
F 17.009828 65.600896 25.918299
F 16.248003 65.600896 47.734108
F 15.486178 65.600896 69.549919
F 14.724353 65.600896 91.365728
F 13.962528 65.600896 113.181537
F 44.490469 19.294381 5.035531
F 43.728644 19.294381 26.851341
F 42.966819 19.294381 48.667150
F 42.204995 19.294381 70.482960
F 41.443170 19.294381 92.298770
F 40.681345 19.294381 114.114579
F 44.490469 42.447639 5.035531
F 43.728644 42.447639 26.851341
F 42.966819 42.447639 48.667150
F 42.204995 42.447639 70.482960
F 41.443170 42.447639 92.298770
F 40.681345 42.447639 114.114579
F 44.490469 65.600896 5.035531
F 43.728644 65.600896 26.851341
F 42.966819 65.600896 48.667150
F 42.204995 65.600896 70.482960
F 41.443170 65.600896 92.298770
F 40.681345 65.600896 114.114579
F 26.677929 3.858875 4.413505
F 25.916104 3.858875 26.229314
F 25.154279 3.858875 48.045123
F 24.392454 3.858875 69.860934
F 23.630629 3.858875 91.676743
F 22.868804 3.858875 113.492553
F 26.677929 27.012133 4.413505
F 25.916104 27.012133 26.229314
F 25.154279 27.012133 48.045123
F 24.392454 27.012133 69.860934
F 23.630629 27.012133 91.676743
F 22.868804 27.012133 113.492553
F 26.677929 50.165390 4.413505
F 25.916104 50.165390 26.229314
F 25.154279 50.165390 48.045123
F 24.392454 50.165390 69.860934
F 23.630629 50.165390 91.676743
F 22.868804 50.165390 113.492553
F 51.111271 3.858875 70.793975
F 50.349446 3.858875 92.609785
F 49.587621 3.858875 114.425595
F 51.111271 27.012133 70.793975
F 50.349446 27.012133 92.609785
F 49.587621 27.012133 114.425595
F 51.111271 50.165390 70.793975
F 50.349446 50.165390 92.609785
F 49.587621 50.165390 114.425595
F 26.677929 11.576625 4.413504
F 25.916104 11.576625 26.229314
F 25.154279 11.576625 48.045123
F 24.392454 11.576625 69.860934
F 23.630629 11.576625 91.676743
F 22.868804 11.576625 113.492552
F 26.677929 34.729883 4.413504
F 25.916104 34.729883 26.229314
F 25.154279 34.729883 48.045123
F 24.392454 34.729883 69.860934
F 23.630629 34.729883 91.676743
F 22.868804 34.729883 113.492552
F 26.677929 57.883140 4.413504
F 25.916104 57.883140 26.229314
F 25.154279 57.883140 48.045123
F 24.392454 57.883140 69.860934
F 23.630629 57.883140 91.676743
F 22.868804 57.883140 113.492552
F 51.111271 11.576625 70.793975
F 50.349446 11.576625 92.609785
F 49.587621 11.576625 114.425594
F 51.111271 34.729883 70.793975
F 50.349446 34.729883 92.609785
F 49.587621 34.729883 114.425594
F 51.111271 57.883140 70.793975
F 50.349446 57.883140 92.609785
F 49.587621 57.883140 114.425594
F 26.677929 19.294381 4.413504
F 25.916104 19.294381 26.229313
F 25.154279 19.294381 48.045123
F 24.392454 19.294381 69.860933
F 23.630629 19.294381 91.676742
F 22.868804 19.294381 113.492552
F 26.677929 42.447638 4.413504
F 25.916104 42.447638 26.229313
F 25.154279 42.447638 48.045123
F 24.392454 42.447638 69.860933
F 23.630629 42.447638 91.676742
F 22.868804 42.447638 113.492552
F 26.677929 65.600896 4.413504
F 25.916104 65.600896 26.229313
F 25.154279 65.600896 48.045123
F 24.392454 65.600896 69.860933
F 23.630629 65.600896 91.676742
F 22.868804 65.600896 113.492552
F 51.111271 19.294381 70.793974
F 50.349446 19.294381 92.609784
F 49.587621 19.294381 114.425594
F 51.111271 42.447638 70.793974
F 50.349446 42.447638 92.609784
F 49.587621 42.447638 114.425594
F 51.111271 65.600896 70.793974
F 50.349446 65.600896 92.609784
F 49.587621 65.600896 114.425594
F 8.992341 1.286291 0.155508
F 8.230516 1.286291 21.971318
F 7.468691 1.286291 43.787127
F 6.706866 1.286291 65.602937
F 5.945042 1.286291 87.418747
F 5.183217 1.286291 109.234556
F 8.992341 24.439549 0.155508
F 8.230516 24.439549 21.971318
F 7.468691 24.439549 43.787127
F 6.706866 24.439549 65.602937
F 5.945042 24.439549 87.418747
F 5.183217 24.439549 109.234556
F 8.992341 47.592806 0.155508
F 8.230516 47.592806 21.971318
F 7.468691 47.592806 43.787127
F 6.706866 47.592806 65.602937
F 5.945042 47.592806 87.418747
F 5.183217 47.592806 109.234556
F 35.711159 1.286291 1.088549
F 34.949334 1.286291 22.904360
F 34.187509 1.286291 44.720169
F 33.425684 1.286291 66.535978
F 32.663859 1.286291 88.351789
F 31.902034 1.286291 110.167598
F 35.711159 24.439549 1.088549
F 34.949334 24.439549 22.904360
F 34.187509 24.439549 44.720169
F 33.425684 24.439549 66.535978
F 32.663859 24.439549 88.351789
F 31.902034 24.439549 110.167598
F 35.711159 47.592806 1.088549
F 34.949334 47.592806 22.904360
F 34.187509 47.592806 44.720169
F 33.425684 47.592806 66.535978
F 32.663859 47.592806 88.351789
F 31.902034 47.592806 110.167598
F 8.992341 9.004041 0.155508
F 8.230516 9.004041 21.971318
F 7.468691 9.004041 43.787127
F 6.706866 9.004041 65.602937
F 5.945042 9.004041 87.418747
F 5.183217 9.004041 109.234556
F 8.992341 32.157298 0.155508
F 8.230516 32.157298 21.971318
F 7.468691 32.157298 43.787127
F 6.706866 32.157298 65.602937
F 5.945042 32.157298 87.418747
F 5.183217 32.157298 109.234556
F 8.992341 55.310556 0.155508
F 8.230516 55.310556 21.971318
F 7.468691 55.310556 43.787127
F 6.706866 55.310556 65.602937
F 5.945042 55.310556 87.418747
F 5.183217 55.310556 109.234556
F 35.711159 9.004041 1.088549
F 34.949334 9.004041 22.904360
F 34.187509 9.004041 44.720169
F 33.425684 9.004041 66.535978
F 32.663859 9.004041 88.351789
F 31.902034 9.004041 110.167598
F 35.711159 32.157298 1.088549
F 34.949334 32.157298 22.904360
F 34.187509 32.157298 44.720169
F 33.425684 32.157298 66.535978
F 32.663859 32.157298 88.351789
F 31.902034 32.157298 110.167598
F 35.711159 55.310556 1.088549
F 34.949334 55.310556 22.904360
F 34.187509 55.310556 44.720169
F 33.425684 55.310556 66.535978
F 32.663859 55.310556 88.351789
F 31.902034 55.310556 110.167598
F 8.992341 16.721796 0.155507
F 8.230516 16.721796 21.971317
F 7.468691 16.721796 43.787126
F 6.706866 16.721796 65.602937
F 5.945042 16.721796 87.418746
F 5.183217 16.721796 109.234555
F 8.992341 39.875053 0.155507
F 8.230516 39.875053 21.971317
F 7.468691 39.875053 43.787126
F 6.706866 39.875053 65.602937
F 5.945042 39.875053 87.418746
F 5.183217 39.875053 109.234555
F 8.992341 63.028311 0.155507
F 8.230516 63.028311 21.971317
F 7.468691 63.028311 43.787126
F 6.706866 63.028311 65.602937
F 5.945042 63.028311 87.418746
F 5.183217 63.028311 109.234555
F 35.711159 16.721796 1.088548
F 34.949334 16.721796 22.904359
F 34.187509 16.721796 44.720168
F 33.425684 16.721796 66.535978
F 32.663859 16.721796 88.351788
F 31.902034 16.721796 110.167597
F 35.711159 39.875053 1.088548
F 34.949334 39.875053 22.904359
F 34.187509 39.875053 44.720168
F 33.425684 39.875053 66.535978
F 32.663859 39.875053 88.351788
F 31.902034 39.875053 110.167597
F 35.711159 63.028311 1.088548
F 34.949334 63.028311 22.904359
F 34.187509 63.028311 44.720168
F 33.425684 63.028311 66.535978
F 32.663859 63.028311 88.351788
F 31.902034 63.028311 110.167597
F 17.898612 1.286290 0.466522
F 17.136787 1.286290 22.282331
F 16.374963 1.286290 44.098140
F 15.613138 1.286290 65.913951
F 14.851313 1.286290 87.729760
F 14.089488 1.286290 109.545569
F 17.898612 24.439547 0.466522
F 17.136787 24.439547 22.282331
F 16.374963 24.439547 44.098140
F 15.613138 24.439547 65.913951
F 14.851313 24.439547 87.729760
F 14.089488 24.439547 109.545569
F 17.898612 47.592805 0.466522
F 17.136787 47.592805 22.282331
F 16.374963 47.592805 44.098140
F 15.613138 47.592805 65.913951
F 14.851313 47.592805 87.729760
F 14.089488 47.592805 109.545569
F 44.617429 1.286290 1.399563
F 43.855604 1.286290 23.215373
F 43.093779 1.286290 45.031182
F 42.331954 1.286290 66.846992
F 41.570130 1.286290 88.662801
F 40.808305 1.286290 110.478611
F 44.617429 24.439547 1.399563
F 43.855604 24.439547 23.215373
F 43.093779 24.439547 45.031182
F 42.331954 24.439547 66.846992
F 41.570130 24.439547 88.662801
F 40.808305 24.439547 110.478611
F 44.617429 47.592805 1.399563
F 43.855604 47.592805 23.215373
F 43.093779 47.592805 45.031182
F 42.331954 47.592805 66.846992
F 41.570130 47.592805 88.662801
F 40.808305 47.592805 110.478611
F 17.898612 9.004039 0.466522
F 17.136787 9.004039 22.282331
F 16.374963 9.004039 44.098140
F 15.613138 9.004039 65.913951
F 14.851313 9.004039 87.729760
F 14.089488 9.004039 109.545570
F 17.898612 32.157297 0.466522
F 17.136787 32.157297 22.282331
F 16.374963 32.157297 44.098140
F 15.613138 32.157297 65.913951
F 14.851313 32.157297 87.729760
F 14.089488 32.157297 109.545570
F 17.898612 55.310554 0.466522
F 17.136787 55.310554 22.282331
F 16.374963 55.310554 44.098140
F 15.613138 55.310554 65.913951
F 14.851313 55.310554 87.729760
F 14.089488 55.310554 109.545570
F 44.617429 9.004039 1.399563
F 43.855604 9.004039 23.215373
F 43.093779 9.004039 45.031182
F 42.331954 9.004039 66.846992
F 41.570130 9.004039 88.662801
F 40.808305 9.004039 110.478612
F 44.617429 32.157297 1.399563
F 43.855604 32.157297 23.215373
F 43.093779 32.157297 45.031182
F 42.331954 32.157297 66.846992
F 41.570130 32.157297 88.662801
F 40.808305 32.157297 110.478612
F 44.617429 55.310554 1.399563
F 43.855604 55.310554 23.215373
F 43.093779 55.310554 45.031182
F 42.331954 55.310554 66.846992
F 41.570130 55.310554 88.662801
F 40.808305 55.310554 110.478612
F 17.898612 16.721795 0.466521
F 17.136787 16.721795 22.282330
F 16.374963 16.721795 44.098140
F 15.613138 16.721795 65.913950
F 14.851313 16.721795 87.729759
F 14.089488 16.721795 109.545569
F 17.898612 39.875052 0.466521
F 17.136787 39.875052 22.282330
F 16.374963 39.875052 44.098140
F 15.613138 39.875052 65.913950
F 14.851313 39.875052 87.729759
F 14.089488 39.875052 109.545569
F 17.898612 63.028310 0.466521
F 17.136787 63.028310 22.282330
F 16.374963 63.028310 44.098140
F 15.613138 63.028310 65.913950
F 14.851313 63.028310 87.729759
F 14.089488 63.028310 109.545569
F 44.617429 16.721795 1.399562
F 43.855604 16.721795 23.215372
F 43.093779 16.721795 45.031182
F 42.331954 16.721795 66.846991
F 41.570130 16.721795 88.662800
F 40.808305 16.721795 110.478611
F 44.617429 39.875052 1.399562
F 43.855604 39.875052 23.215372
F 43.093779 39.875052 45.031182
F 42.331954 39.875052 66.846991
F 41.570130 39.875052 88.662800
F 40.808305 39.875052 110.478611
F 44.617429 63.028310 1.399562
F 43.855604 63.028310 23.215372
F 43.093779 63.028310 45.031182
F 42.331954 63.028310 66.846991
F 41.570130 63.028310 88.662800
F 40.808305 63.028310 110.478611
F 26.804890 1.286290 0.777536
F 26.043065 1.286290 22.593345
F 25.281240 1.286290 44.409154
F 24.519415 1.286290 66.224965
F 23.757590 1.286290 88.040774
F 22.995765 1.286290 109.856584
F 26.804890 24.439548 0.777536
F 26.043065 24.439548 22.593345
F 25.281240 24.439548 44.409154
F 24.519415 24.439548 66.224965
F 23.757590 24.439548 88.040774
F 22.995765 24.439548 109.856584
F 26.804890 47.592805 0.777536
F 26.043065 47.592805 22.593345
F 25.281240 47.592805 44.409154
F 24.519415 47.592805 66.224965
F 23.757590 47.592805 88.040774
F 22.995765 47.592805 109.856584
F 51.238233 1.286290 67.158006
F 50.476408 1.286290 88.973816
F 49.714583 1.286290 110.789626
F 51.238233 24.439548 67.158006
F 50.476408 24.439548 88.973816
F 49.714583 24.439548 110.789626
F 51.238233 47.592805 67.158006
F 50.476408 47.592805 88.973816
F 49.714583 47.592805 110.789626
F 26.804890 9.004039 0.777536
F 26.043065 9.004039 22.593345
F 25.281240 9.004039 44.409155
F 24.519415 9.004039 66.224965
F 23.757590 9.004039 88.040774
F 22.995765 9.004039 109.856584
F 26.804890 32.157297 0.777536
F 26.043065 32.157297 22.593345
F 25.281240 32.157297 44.409155
F 24.519415 32.157297 66.224965
F 23.757590 32.157297 88.040774
F 22.995765 32.157297 109.856584
F 26.804890 55.310555 0.777536
F 26.043065 55.310555 22.593345
F 25.281240 55.310555 44.409155
F 24.519415 55.310555 66.224965
F 23.757590 55.310555 88.040774
F 22.995765 55.310555 109.856584
F 51.238233 9.004039 67.158006
F 50.476408 9.004039 88.973816
F 49.714583 9.004039 110.789626
F 51.238233 32.157297 67.158006
F 50.476408 32.157297 88.973816
F 49.714583 32.157297 110.789626
F 51.238233 55.310555 67.158006
F 50.476408 55.310555 88.973816
F 49.714583 55.310555 110.789626
F 26.804890 16.721795 0.777535
F 26.043065 16.721795 22.593344
F 25.281240 16.721795 44.409154
F 24.519415 16.721795 66.224964
F 23.757590 16.721795 88.040773
F 22.995765 16.721795 109.856583
F 26.804890 39.875052 0.777535
F 26.043065 39.875052 22.593344
F 25.281240 39.875052 44.409154
F 24.519415 39.875052 66.224964
F 23.757590 39.875052 88.040773
F 22.995765 39.875052 109.856583
F 26.804890 63.028310 0.777535
F 26.043065 63.028310 22.593344
F 25.281240 63.028310 44.409154
F 24.519415 63.028310 66.224964
F 23.757590 63.028310 88.040773
F 22.995765 63.028310 109.856583
F 51.238233 16.721795 67.158005
F 50.476408 16.721795 88.973815
F 49.714583 16.721795 110.789625
F 51.238233 39.875052 67.158005
F 50.476408 39.875052 88.973815
F 49.714583 39.875052 110.789625
F 51.238233 63.028310 67.158005
F 50.476408 63.028310 88.973815
F 49.714583 63.028310 110.789625
F 11.091950 7.717750 3.869230
F 10.330125 7.717750 25.685040
F 9.568300 7.717750 47.500850
F 8.806475 7.717750 69.316659
F 8.044651 7.717750 91.132470
F 7.282826 7.717750 112.948279
F 11.091950 30.871007 3.869230
F 10.330125 30.871007 25.685040
F 9.568300 30.871007 47.500850
F 8.806475 30.871007 69.316659
F 8.044651 30.871007 91.132470
F 7.282826 30.871007 112.948279
F 11.091950 54.024265 3.869230
F 10.330125 54.024265 25.685040
F 9.568300 54.024265 47.500850
F 8.806475 54.024265 69.316659
F 8.044651 54.024265 91.132470
F 7.282826 54.024265 112.948279
F 37.810768 7.717750 4.802272
F 37.048943 7.717750 26.618081
F 36.287118 7.717750 48.433892
F 35.525293 7.717750 70.249701
F 34.763468 7.717750 92.065511
F 34.001643 7.717750 113.881321
F 37.810768 30.871007 4.802272
F 37.048943 30.871007 26.618081
F 36.287118 30.871007 48.433892
F 35.525293 30.871007 70.249701
F 34.763468 30.871007 92.065511
F 34.001643 30.871007 113.881321
F 37.810768 54.024265 4.802272
F 37.048943 54.024265 26.618081
F 36.287118 54.024265 48.433892
F 35.525293 54.024265 70.249701
F 34.763468 54.024265 92.065511
F 34.001643 54.024265 113.881321
F 11.091950 15.435502 3.869229
F 10.330125 15.435502 25.685039
F 9.568300 15.435502 47.500849
F 8.806475 15.435502 69.316658
F 8.044651 15.435502 91.132468
F 7.282826 15.435502 112.948278
F 11.091950 38.588760 3.869229
F 10.330125 38.588760 25.685039
F 9.568300 38.588760 47.500849
F 8.806475 38.588760 69.316658
F 8.044651 38.588760 91.132468
F 7.282826 38.588760 112.948278
F 11.091950 61.742018 3.869229
F 10.330125 61.742018 25.685039
F 9.568300 61.742018 47.500849
F 8.806475 61.742018 69.316658
F 8.044651 61.742018 91.132468
F 7.282826 61.742018 112.948278
F 37.810768 15.435502 4.802271
F 37.048943 15.435502 26.618080
F 36.287118 15.435502 48.433891
F 35.525293 15.435502 70.249700
F 34.763468 15.435502 92.065509
F 34.001643 15.435502 113.881320
F 37.810768 38.588760 4.802271
F 37.048943 38.588760 26.618080
F 36.287118 38.588760 48.433891
F 35.525293 38.588760 70.249700
F 34.763468 38.588760 92.065509
F 34.001643 38.588760 113.881320
F 37.810768 61.742018 4.802271
F 37.048943 61.742018 26.618080
F 36.287118 61.742018 48.433891
F 35.525293 61.742018 70.249700
F 34.763468 61.742018 92.065509
F 34.001643 61.742018 113.881320
F 11.091950 0.000000 3.869230
F 10.330125 0.000000 25.685040
F 9.568300 0.000000 47.500850
F 8.806475 0.000000 69.316659
F 8.044651 0.000000 91.132469
F 7.282826 0.000000 112.948279
F 11.091950 23.153258 3.869230
F 10.330125 23.153258 25.685040
F 9.568300 23.153258 47.500850
F 8.806475 23.153258 69.316659
F 8.044651 23.153258 91.132469
F 7.282826 23.153258 112.948279
F 11.091950 46.306515 3.869230
F 10.330125 46.306515 25.685040
F 9.568300 46.306515 47.500850
F 8.806475 46.306515 69.316659
F 8.044651 46.306515 91.132469
F 7.282826 46.306515 112.948279
F 37.810768 0.000000 4.802272
F 37.048943 0.000000 26.618081
F 36.287118 0.000000 48.433892
F 35.525293 0.000000 70.249701
F 34.763468 0.000000 92.065510
F 34.001643 0.000000 113.881321
F 37.810768 23.153258 4.802272
F 37.048943 23.153258 26.618081
F 36.287118 23.153258 48.433892
F 35.525293 23.153258 70.249701
F 34.763468 23.153258 92.065510
F 34.001643 23.153258 113.881321
F 37.810768 46.306515 4.802272
F 37.048943 46.306515 26.618081
F 36.287118 46.306515 48.433892
F 35.525293 46.306515 70.249701
F 34.763468 46.306515 92.065510
F 34.001643 46.306515 113.881321
F 19.998223 7.717750 4.180243
F 19.236398 7.717750 25.996054
F 18.474574 7.717750 47.811863
F 17.712749 7.717750 69.627672
F 16.950924 7.717750 91.443483
F 16.189099 7.717750 113.259292
F 19.998223 30.871008 4.180243
F 19.236398 30.871008 25.996054
F 18.474574 30.871008 47.811863
F 17.712749 30.871008 69.627672
F 16.950924 30.871008 91.443483
F 16.189099 30.871008 113.259292
F 19.998223 54.024265 4.180243
F 19.236398 54.024265 25.996054
F 18.474574 54.024265 47.811863
F 17.712749 54.024265 69.627672
F 16.950924 54.024265 91.443483
F 16.189099 54.024265 113.259292
F 46.717040 7.717750 5.113285
F 45.955215 7.717750 26.929095
F 45.193390 7.717750 48.744905
F 44.431565 7.717750 70.560714
F 43.669741 7.717750 92.376524
F 42.907916 7.717750 114.192333
F 46.717040 30.871008 5.113285
F 45.955215 30.871008 26.929095
F 45.193390 30.871008 48.744905
F 44.431565 30.871008 70.560714
F 43.669741 30.871008 92.376524
F 42.907916 30.871008 114.192333
F 46.717040 54.024265 5.113285
F 45.955215 54.024265 26.929095
F 45.193390 54.024265 48.744905
F 44.431565 54.024265 70.560714
F 43.669741 54.024265 92.376524
F 42.907916 54.024265 114.192333
F 19.998223 15.435503 4.180242
F 19.236398 15.435503 25.996052
F 18.474574 15.435503 47.811862
F 17.712749 15.435503 69.627671
F 16.950924 15.435503 91.443482
F 16.189099 15.435503 113.259291
F 19.998223 38.588760 4.180242
F 19.236398 38.588760 25.996052
F 18.474574 38.588760 47.811862
F 17.712749 38.588760 69.627671
F 16.950924 38.588760 91.443482
F 16.189099 38.588760 113.259291
F 19.998223 61.742018 4.180242
F 19.236398 61.742018 25.996052
F 18.474574 61.742018 47.811862
F 17.712749 61.742018 69.627671
F 16.950924 61.742018 91.443482
F 16.189099 61.742018 113.259291
F 46.717040 15.435503 5.113284
F 45.955215 15.435503 26.929093
F 45.193390 15.435503 48.744904
F 44.431565 15.435503 70.560713
F 43.669741 15.435503 92.376523
F 42.907916 15.435503 114.192332
F 46.717040 38.588760 5.113284
F 45.955215 38.588760 26.929093
F 45.193390 38.588760 48.744904
F 44.431565 38.588760 70.560713
F 43.669741 38.588760 92.376523
F 42.907916 38.588760 114.192332
F 46.717040 61.742018 5.113284
F 45.955215 61.742018 26.929093
F 45.193390 61.742018 48.744904
F 44.431565 61.742018 70.560713
F 43.669741 61.742018 92.376523
F 42.907916 61.742018 114.192332
F 19.998223 0.000001 4.180243
F 19.236398 0.000001 25.996053
F 18.474574 0.000001 47.811863
F 17.712749 0.000001 69.627672
F 16.950924 0.000001 91.443483
F 16.189099 0.000001 113.259292
F 19.998223 23.153258 4.180243
F 19.236398 23.153258 25.996053
F 18.474574 23.153258 47.811863
F 17.712749 23.153258 69.627672
F 16.950924 23.153258 91.443483
F 16.189099 23.153258 113.259292
F 19.998223 46.306516 4.180243
F 19.236398 46.306516 25.996053
F 18.474574 46.306516 47.811863
F 17.712749 46.306516 69.627672
F 16.950924 46.306516 91.443483
F 16.189099 46.306516 113.259292
F 46.717040 0.000001 5.113285
F 45.955215 0.000001 26.929094
F 45.193390 0.000001 48.744905
F 44.431565 0.000001 70.560714
F 43.669741 0.000001 92.376524
F 42.907916 0.000001 114.192333
F 46.717040 23.153258 5.113285
F 45.955215 23.153258 26.929094
F 45.193390 23.153258 48.744905
F 44.431565 23.153258 70.560714
F 43.669741 23.153258 92.376524
F 42.907916 23.153258 114.192333
F 46.717040 46.306516 5.113285
F 45.955215 46.306516 26.929094
F 45.193390 46.306516 48.744905
F 44.431565 46.306516 70.560714
F 43.669741 46.306516 92.376524
F 42.907916 46.306516 114.192333
F 28.904498 7.717750 4.491258
F 28.142674 7.717750 26.307068
F 27.380849 7.717750 48.122878
F 26.619024 7.717750 69.938687
F 25.857199 7.717750 91.754497
F 25.095374 7.717750 113.570307
F 28.904498 30.871007 4.491258
F 28.142674 30.871007 26.307068
F 27.380849 30.871007 48.122878
F 26.619024 30.871007 69.938687
F 25.857199 30.871007 91.754497
F 25.095374 30.871007 113.570307
F 28.904498 54.024265 4.491258
F 28.142674 54.024265 26.307068
F 27.380849 54.024265 48.122878
F 26.619024 54.024265 69.938687
F 25.857199 54.024265 91.754497
F 25.095374 54.024265 113.570307
F 51.814192 7.717750 114.503348
F 51.814192 30.871007 114.503348
F 51.814192 54.024265 114.503348
F 28.904499 15.435502 4.491257
F 28.142674 15.435502 26.307067
F 27.380849 15.435502 48.122877
F 26.619024 15.435502 69.938686
F 25.857199 15.435502 91.754496
F 25.095374 15.435502 113.570306
F 28.904499 38.588760 4.491257
F 28.142674 38.588760 26.307067
F 27.380849 38.588760 48.122877
F 26.619024 38.588760 69.938686
F 25.857199 38.588760 91.754496
F 25.095374 38.588760 113.570306
F 28.904499 61.742018 4.491257
F 28.142674 61.742018 26.307067
F 27.380849 61.742018 48.122877
F 26.619024 61.742018 69.938686
F 25.857199 61.742018 91.754496
F 25.095374 61.742018 113.570306
F 51.814192 15.435502 114.503347
F 51.814192 38.588760 114.503347
F 51.814192 61.742018 114.503347
F 28.904498 0.000000 4.491258
F 28.142674 0.000000 26.307068
F 27.380849 0.000000 48.122878
F 26.619024 0.000000 69.938687
F 25.857199 0.000000 91.754497
F 25.095374 0.000000 113.570307
F 28.904498 23.153258 4.491258
F 28.142674 23.153258 26.307068
F 27.380849 23.153258 48.122878
F 26.619024 23.153258 69.938687
F 25.857199 23.153258 91.754497
F 25.095374 23.153258 113.570307
F 28.904498 46.306515 4.491258
F 28.142674 46.306515 26.307068
F 27.380849 46.306515 48.122878
F 26.619024 46.306515 69.938687
F 25.857199 46.306515 91.754497
F 25.095374 46.306515 113.570307
F 51.814192 0.000000 114.503348
F 51.814192 23.153258 114.503348
F 51.814192 46.306515 114.503348
F 11.218906 5.145165 0.233262
F 10.457081 5.145165 22.049071
F 9.695256 5.145165 43.864881
F 8.933431 5.145165 65.680691
F 8.171606 5.145165 87.496500
F 7.409782 5.145165 109.312310
F 11.218906 28.298423 0.233262
F 10.457081 28.298423 22.049071
F 9.695256 28.298423 43.864881
F 8.933431 28.298423 65.680691
F 8.171606 28.298423 87.496500
F 7.409782 28.298423 109.312310
F 11.218906 51.451680 0.233262
F 10.457081 51.451680 22.049071
F 9.695256 51.451680 43.864881
F 8.933431 51.451680 65.680691
F 8.171606 51.451680 87.496500
F 7.409782 51.451680 109.312310
F 37.937723 5.145165 1.166304
F 37.175898 5.145165 22.982113
F 36.414073 5.145165 44.797922
F 35.652248 5.145165 66.613733
F 34.890423 5.145165 88.429542
F 34.128598 5.145165 110.245351
F 37.937723 28.298423 1.166304
F 37.175898 28.298423 22.982113
F 36.414073 28.298423 44.797922
F 35.652248 28.298423 66.613733
F 34.890423 28.298423 88.429542
F 34.128598 28.298423 110.245351
F 37.937723 51.451680 1.166304
F 37.175898 51.451680 22.982113
F 36.414073 51.451680 44.797922
F 35.652248 51.451680 66.613733
F 34.890423 51.451680 88.429542
F 34.128598 51.451680 110.245351
F 11.218906 12.862918 0.233261
F 10.457081 12.862918 22.049070
F 9.695256 12.862918 43.864880
F 8.933431 12.862918 65.680690
F 8.171606 12.862918 87.496499
F 7.409782 12.862918 109.312310
F 11.218906 36.016175 0.233261
F 10.457081 36.016175 22.049070
F 9.695256 36.016175 43.864880
F 8.933431 36.016175 65.680690
F 8.171606 36.016175 87.496499
F 7.409782 36.016175 109.312310
F 11.218906 59.169433 0.233261
F 10.457081 59.169433 22.049070
F 9.695256 59.169433 43.864880
F 8.933431 59.169433 65.680690
F 8.171606 59.169433 87.496499
F 7.409782 59.169433 109.312310
F 37.937723 12.862918 1.166303
F 37.175898 12.862918 22.982112
F 36.414073 12.862918 44.797921
F 35.652248 12.862918 66.613732
F 34.890423 12.862918 88.429541
F 34.128598 12.862918 110.245351
F 37.937723 36.016175 1.166303
F 37.175898 36.016175 22.982112
F 36.414073 36.016175 44.797921
F 35.652248 36.016175 66.613732
F 34.890423 36.016175 88.429541
F 34.128598 36.016175 110.245351
F 37.937723 59.169433 1.166303
F 37.175898 59.169433 22.982112
F 36.414073 59.169433 44.797921
F 35.652248 59.169433 66.613732
F 34.890423 59.169433 88.429541
F 34.128598 59.169433 110.245351
F 11.218906 20.580673 0.233261
F 10.457081 20.580673 22.049071
F 9.695256 20.580673 43.864881
F 8.933431 20.580673 65.680690
F 8.171606 20.580673 87.496500
F 7.409782 20.580673 109.312310
F 11.218906 43.733930 0.233261
F 10.457081 43.733930 22.049071
F 9.695256 43.733930 43.864881
F 8.933431 43.733930 65.680690
F 8.171606 43.733930 87.496500
F 7.409782 43.733930 109.312310
F 11.218906 66.887188 0.233261
F 10.457081 66.887188 22.049071
F 9.695256 66.887188 43.864881
F 8.933431 66.887188 65.680690
F 8.171606 66.887188 87.496500
F 7.409782 66.887188 109.312310
F 37.937723 20.580673 1.166303
F 37.175898 20.580673 22.982113
F 36.414073 20.580673 44.797922
F 35.652248 20.580673 66.613732
F 34.890423 20.580673 88.429542
F 34.128598 20.580673 110.245351
F 37.937723 43.733930 1.166303
F 37.175898 43.733930 22.982113
F 36.414073 43.733930 44.797922
F 35.652248 43.733930 66.613732
F 34.890423 43.733930 88.429542
F 34.128598 43.733930 110.245351
F 37.937723 66.887188 1.166303
F 37.175898 66.887188 22.982113
F 36.414073 66.887188 44.797922
F 35.652248 66.887188 66.613732
F 34.890423 66.887188 88.429542
F 34.128598 66.887188 110.245351
F 20.125180 5.145164 0.544274
F 19.363355 5.145164 22.360084
F 18.601530 5.145164 44.175894
F 17.839706 5.145164 65.991703
F 17.077881 5.145164 87.807513
F 16.316056 5.145164 109.623323
F 20.125180 28.298421 0.544274
F 19.363355 28.298421 22.360084
F 18.601530 28.298421 44.175894
F 17.839706 28.298421 65.991703
F 17.077881 28.298421 87.807513
F 16.316056 28.298421 109.623323
F 20.125180 51.451679 0.544274
F 19.363355 51.451679 22.360084
F 18.601530 51.451679 44.175894
F 17.839706 51.451679 65.991703
F 17.077881 51.451679 87.807513
F 16.316056 51.451679 109.623323
F 46.843997 5.145164 1.477316
F 46.082172 5.145164 23.293126
F 45.320347 5.145164 45.108935
F 44.558522 5.145164 66.924745
F 43.796697 5.145164 88.740555
F 43.034873 5.145164 110.556364
F 46.843997 28.298421 1.477316
F 46.082172 28.298421 23.293126
F 45.320347 28.298421 45.108935
F 44.558522 28.298421 66.924745
F 43.796697 28.298421 88.740555
F 43.034873 28.298421 110.556364
F 46.843997 51.451679 1.477316
F 46.082172 51.451679 23.293126
F 45.320347 51.451679 45.108935
F 44.558522 51.451679 66.924745
F 43.796697 51.451679 88.740555
F 43.034873 51.451679 110.556364
F 20.125180 12.862916 0.544273
F 19.363355 12.862916 22.360083
F 18.601530 12.862916 44.175893
F 17.839706 12.862916 65.991702
F 17.077881 12.862916 87.807512
F 16.316056 12.862916 109.623322
F 20.125180 36.016174 0.544273
F 19.363355 36.016174 22.360083
F 18.601530 36.016174 44.175893
F 17.839706 36.016174 65.991702
F 17.077881 36.016174 87.807512
F 16.316056 36.016174 109.623322
F 20.125180 59.169431 0.544273
F 19.363355 59.169431 22.360083
F 18.601530 59.169431 44.175893
F 17.839706 59.169431 65.991702
F 17.077881 59.169431 87.807512
F 16.316056 59.169431 109.623322
F 46.843997 12.862916 1.477315
F 46.082172 12.862916 23.293125
F 45.320347 12.862916 45.108934
F 44.558522 12.862916 66.924744
F 43.796697 12.862916 88.740554
F 43.034873 12.862916 110.556363
F 46.843997 36.016174 1.477315
F 46.082172 36.016174 23.293125
F 45.320347 36.016174 45.108934
F 44.558522 36.016174 66.924744
F 43.796697 36.016174 88.740554
F 43.034873 36.016174 110.556363
F 46.843997 59.169431 1.477315
F 46.082172 59.169431 23.293125
F 45.320347 59.169431 45.108934
F 44.558522 59.169431 66.924744
F 43.796697 59.169431 88.740554
F 43.034873 59.169431 110.556363
F 20.125180 20.580671 0.544274
F 19.363355 20.580671 22.360083
F 18.601530 20.580671 44.175894
F 17.839706 20.580671 65.991703
F 17.077881 20.580671 87.807512
F 16.316056 20.580671 109.623323
F 20.125180 43.733929 0.544274
F 19.363355 43.733929 22.360083
F 18.601530 43.733929 44.175894
F 17.839706 43.733929 65.991703
F 17.077881 43.733929 87.807512
F 16.316056 43.733929 109.623323
F 20.125180 66.887186 0.544274
F 19.363355 66.887186 22.360083
F 18.601530 66.887186 44.175894
F 17.839706 66.887186 65.991703
F 17.077881 66.887186 87.807512
F 16.316056 66.887186 109.623323
F 46.843997 20.580671 1.477316
F 46.082172 20.580671 23.293125
F 45.320347 20.580671 45.108935
F 44.558522 20.580671 66.924745
F 43.796697 20.580671 88.740554
F 43.034873 20.580671 110.556364
F 46.843997 43.733929 1.477316
F 46.082172 43.733929 23.293125
F 45.320347 43.733929 45.108935
F 44.558522 43.733929 66.924745
F 43.796697 43.733929 88.740554
F 43.034873 43.733929 110.556364
F 46.843997 66.887186 1.477316
F 46.082172 66.887186 23.293125
F 45.320347 66.887186 45.108935
F 44.558522 66.887186 66.924745
F 43.796697 66.887186 88.740554
F 43.034873 66.887186 110.556364
F 29.031456 5.145165 0.855289
F 28.269631 5.145165 22.671099
F 27.507807 5.145165 44.486909
F 26.745982 5.145165 66.302719
F 25.984157 5.145165 88.118528
F 25.222332 5.145165 109.934338
F 29.031456 28.298423 0.855289
F 28.269631 28.298423 22.671099
F 27.507807 28.298423 44.486909
F 26.745982 28.298423 66.302719
F 25.984157 28.298423 88.118528
F 25.222332 28.298423 109.934338
F 29.031456 51.451680 0.855289
F 28.269631 51.451680 22.671099
F 27.507807 51.451680 44.486909
F 26.745982 51.451680 66.302719
F 25.984157 51.451680 88.118528
F 25.222332 51.451680 109.934338
F 29.031456 12.862917 0.855288
F 28.269631 12.862917 22.671098
F 27.507807 12.862917 44.486908
F 26.745982 12.862917 66.302718
F 25.984157 12.862917 88.118527
F 25.222332 12.862917 109.934337
F 29.031456 36.016175 0.855288
F 28.269631 36.016175 22.671098
F 27.507807 36.016175 44.486908
F 26.745982 36.016175 66.302718
F 25.984157 36.016175 88.118527
F 25.222332 36.016175 109.934337
F 29.031456 59.169432 0.855288
F 28.269631 59.169432 22.671098
F 27.507807 59.169432 44.486908
F 26.745982 59.169432 66.302718
F 25.984157 59.169432 88.118527
F 25.222332 59.169432 109.934337
F 29.031456 20.580673 0.855289
F 28.269631 20.580673 22.671099
F 27.507807 20.580673 44.486909
F 26.745982 20.580673 66.302718
F 25.984157 20.580673 88.118528
F 25.222332 20.580673 109.934338
F 29.031456 43.733930 0.855289
F 28.269631 43.733930 22.671099
F 27.507807 43.733930 44.486909
F 26.745982 43.733930 66.302718
F 25.984157 43.733930 88.118528
F 25.222332 43.733930 109.934338
F 29.031456 66.887188 0.855289
F 28.269631 66.887188 22.671099
F 27.507807 66.887188 44.486909
F 26.745982 66.887188 66.302718
F 25.984157 66.887188 88.118528
F 25.222332 66.887188 109.934338
F 11.123691 5.145165 2.960237
F 10.361866 5.145165 24.776047
F 9.600041 5.145165 46.591856
F 8.838216 5.145165 68.407666
F 8.076391 5.145165 90.223476
F 7.314566 5.145165 112.039285
F 11.123691 28.298423 2.960237
F 10.361866 28.298423 24.776047
F 9.600041 28.298423 46.591856
F 8.838216 28.298423 68.407666
F 8.076391 28.298423 90.223476
F 7.314566 28.298423 112.039285
F 11.123691 51.451680 2.960237
F 10.361866 51.451680 24.776047
F 9.600041 51.451680 46.591856
F 8.838216 51.451680 68.407666
F 8.076391 51.451680 90.223476
F 7.314566 51.451680 112.039285
F 37.842507 5.145165 3.893279
F 37.080683 5.145165 25.709088
F 36.318858 5.145165 47.524898
F 35.557033 5.145165 69.340708
F 34.795208 5.145165 91.156517
F 34.033383 5.145165 112.972327
F 37.842507 28.298423 3.893279
F 37.080683 28.298423 25.709088
F 36.318858 28.298423 47.524898
F 35.557033 28.298423 69.340708
F 34.795208 28.298423 91.156517
F 34.033383 28.298423 112.972327
F 37.842507 51.451680 3.893279
F 37.080683 51.451680 25.709088
F 36.318858 51.451680 47.524898
F 35.557033 51.451680 69.340708
F 34.795208 51.451680 91.156517
F 34.033383 51.451680 112.972327
F 11.123691 12.862917 2.960237
F 10.361866 12.862917 24.776048
F 9.600041 12.862917 46.591857
F 8.838216 12.862917 68.407667
F 8.076391 12.862917 90.223477
F 7.314566 12.862917 112.039286
F 11.123691 36.016175 2.960237
F 10.361866 36.016175 24.776048
F 9.600041 36.016175 46.591857
F 8.838216 36.016175 68.407667
F 8.076391 36.016175 90.223477
F 7.314566 36.016175 112.039286
F 11.123691 59.169432 2.960237
F 10.361866 59.169432 24.776048
F 9.600041 59.169432 46.591857
F 8.838216 59.169432 68.407667
F 8.076391 59.169432 90.223477
F 7.314566 59.169432 112.039286
F 37.842507 12.862917 3.893279
F 37.080683 12.862917 25.709089
F 36.318858 12.862917 47.524899
F 35.557033 12.862917 69.340709
F 34.795208 12.862917 91.156518
F 34.033383 12.862917 112.972328
F 37.842507 36.016175 3.893279
F 37.080683 36.016175 25.709089
F 36.318858 36.016175 47.524899
F 35.557033 36.016175 69.340709
F 34.795208 36.016175 91.156518
F 34.033383 36.016175 112.972328
F 37.842507 59.169432 3.893279
F 37.080683 59.169432 25.709089
F 36.318858 59.169432 47.524899
F 35.557033 59.169432 69.340709
F 34.795208 59.169432 91.156518
F 34.033383 59.169432 112.972328
F 11.123691 20.580673 2.960237
F 10.361866 20.580673 24.776047
F 9.600041 20.580673 46.591857
F 8.838216 20.580673 68.407666
F 8.076391 20.580673 90.223476
F 7.314566 20.580673 112.039286
F 11.123691 43.733930 2.960237
F 10.361866 43.733930 24.776047
F 9.600041 43.733930 46.591857
F 8.838216 43.733930 68.407666
F 8.076391 43.733930 90.223476
F 7.314566 43.733930 112.039286
F 11.123691 66.887188 2.960237
F 10.361866 66.887188 24.776047
F 9.600041 66.887188 46.591857
F 8.838216 66.887188 68.407666
F 8.076391 66.887188 90.223476
F 7.314566 66.887188 112.039286
F 37.842507 20.580673 3.893279
F 37.080683 20.580673 25.709088
F 36.318858 20.580673 47.524899
F 35.557033 20.580673 69.340708
F 34.795208 20.580673 91.156517
F 34.033383 20.580673 112.972328
F 37.842507 43.733930 3.893279
F 37.080683 43.733930 25.709088
F 36.318858 43.733930 47.524899
F 35.557033 43.733930 69.340708
F 34.795208 43.733930 91.156517
F 34.033383 43.733930 112.972328
F 37.842507 66.887188 3.893279
F 37.080683 66.887188 25.709088
F 36.318858 66.887188 47.524899
F 35.557033 66.887188 69.340708
F 34.795208 66.887188 91.156517
F 34.033383 66.887188 112.972328
F 20.029964 5.145164 3.271252
F 19.268139 5.145164 25.087062
F 18.506314 5.145164 46.902871
F 17.744489 5.145164 68.718681
F 16.982665 5.145164 90.534491
F 16.220840 5.145164 112.350301
F 20.029964 28.298422 3.271252
F 19.268139 28.298422 25.087062
F 18.506314 28.298422 46.902871
F 17.744489 28.298422 68.718681
F 16.982665 28.298422 90.534491
F 16.220840 28.298422 112.350301
F 20.029964 51.451679 3.271252
F 19.268139 51.451679 25.087062
F 18.506314 51.451679 46.902871
F 17.744489 51.451679 68.718681
F 16.982665 51.451679 90.534491
F 16.220840 51.451679 112.350301
F 46.748781 5.145164 4.204294
F 45.986956 5.145164 26.020103
F 45.225131 5.145164 47.835913
F 44.463306 5.145164 69.651723
F 43.701481 5.145164 91.467532
F 42.939656 5.145164 113.283342
F 46.748781 28.298422 4.204294
F 45.986956 28.298422 26.020103
F 45.225131 28.298422 47.835913
F 44.463306 28.298422 69.651723
F 43.701481 28.298422 91.467532
F 42.939656 28.298422 113.283342
F 46.748781 51.451679 4.204294
F 45.986956 51.451679 26.020103
F 45.225131 51.451679 47.835913
F 44.463306 51.451679 69.651723
F 43.701481 51.451679 91.467532
F 42.939656 51.451679 113.283342
F 20.029964 12.862917 3.271252
F 19.268139 12.862917 25.087063
F 18.506314 12.862917 46.902872
F 17.744489 12.862917 68.718682
F 16.982664 12.862917 90.534492
F 16.220840 12.862917 112.350301
F 20.029964 36.016174 3.271252
F 19.268139 36.016174 25.087063
F 18.506314 36.016174 46.902872
F 17.744489 36.016174 68.718682
F 16.982664 36.016174 90.534492
F 16.220840 36.016174 112.350301
F 20.029964 59.169432 3.271252
F 19.268139 59.169432 25.087063
F 18.506314 59.169432 46.902872
F 17.744489 59.169432 68.718682
F 16.982664 59.169432 90.534492
F 16.220840 59.169432 112.350301
F 46.748781 12.862917 4.204294
F 45.986956 12.862917 26.020104
F 45.225131 12.862917 47.835914
F 44.463306 12.862917 69.651724
F 43.701481 12.862917 91.467533
F 42.939656 12.862917 113.283342
F 46.748781 36.016174 4.204294
F 45.986956 36.016174 26.020104
F 45.225131 36.016174 47.835914
F 44.463306 36.016174 69.651724
F 43.701481 36.016174 91.467533
F 42.939656 36.016174 113.283342
F 46.748781 59.169432 4.204294
F 45.986956 59.169432 26.020104
F 45.225131 59.169432 47.835914
F 44.463306 59.169432 69.651724
F 43.701481 59.169432 91.467533
F 42.939656 59.169432 113.283342
F 20.029964 20.580672 3.271252
F 19.268139 20.580672 25.087062
F 18.506314 20.580672 46.902872
F 17.744489 20.580672 68.718681
F 16.982665 20.580672 90.534491
F 16.220840 20.580672 112.350301
F 20.029964 43.733929 3.271252
F 19.268139 43.733929 25.087062
F 18.506314 43.733929 46.902872
F 17.744489 43.733929 68.718681
F 16.982665 43.733929 90.534491
F 16.220840 43.733929 112.350301
F 20.029964 66.887187 3.271252
F 19.268139 66.887187 25.087062
F 18.506314 66.887187 46.902872
F 17.744489 66.887187 68.718681
F 16.982665 66.887187 90.534491
F 16.220840 66.887187 112.350301
F 46.748781 20.580672 4.204294
F 45.986956 20.580672 26.020103
F 45.225131 20.580672 47.835914
F 44.463306 20.580672 69.651723
F 43.701481 20.580672 91.467532
F 42.939656 20.580672 113.283342
F 46.748781 43.733929 4.204294
F 45.986956 43.733929 26.020103
F 45.225131 43.733929 47.835914
F 44.463306 43.733929 69.651723
F 43.701481 43.733929 91.467532
F 42.939656 43.733929 113.283342
F 46.748781 66.887187 4.204294
F 45.986956 66.887187 26.020103
F 45.225131 66.887187 47.835914
F 44.463306 66.887187 69.651723
F 43.701481 66.887187 91.467532
F 42.939656 66.887187 113.283342
F 28.936239 5.145165 3.582264
F 28.174414 5.145165 25.398075
F 27.412590 5.145165 47.213884
F 26.650765 5.145165 69.029694
F 25.888940 5.145165 90.845504
F 25.127115 5.145165 112.661313
F 28.936239 28.298423 3.582264
F 28.174414 28.298423 25.398075
F 27.412590 28.298423 47.213884
F 26.650765 28.298423 69.029694
F 25.888940 28.298423 90.845504
F 25.127115 28.298423 112.661313
F 28.936239 51.451680 3.582264
F 28.174414 51.451680 25.398075
F 27.412590 51.451680 47.213884
F 26.650765 51.451680 69.029694
F 25.888940 51.451680 90.845504
F 25.127115 51.451680 112.661313
F 51.845933 5.145165 113.594354
F 51.845933 28.298423 113.594354
F 51.845933 51.451680 113.594354
F 28.936239 12.862917 3.582265
F 28.174414 12.862917 25.398076
F 27.412589 12.862917 47.213885
F 26.650765 12.862917 69.029695
F 25.888940 12.862917 90.845505
F 25.127115 12.862917 112.661314
F 28.936239 36.016175 3.582265
F 28.174414 36.016175 25.398076
F 27.412589 36.016175 47.213885
F 26.650765 36.016175 69.029695
F 25.888940 36.016175 90.845505
F 25.127115 36.016175 112.661314
F 28.936239 59.169432 3.582265
F 28.174414 59.169432 25.398076
F 27.412589 59.169432 47.213885
F 26.650765 59.169432 69.029695
F 25.888940 59.169432 90.845505
F 25.127115 59.169432 112.661314
F 51.845933 12.862917 113.594355
F 51.845933 36.016175 113.594355
F 51.845933 59.169432 113.594355
F 28.936239 20.580672 3.582265
F 28.174414 20.580672 25.398075
F 27.412590 20.580672 47.213884
F 26.650765 20.580672 69.029694
F 25.888940 20.580672 90.845504
F 25.127115 20.580672 112.661314
F 28.936239 43.733930 3.582265
F 28.174414 43.733930 25.398075
F 27.412590 43.733930 47.213884
F 26.650765 43.733930 69.029694
F 25.888940 43.733930 90.845504
F 25.127115 43.733930 112.661314
F 28.936239 66.887188 3.582265
F 28.174414 66.887188 25.398075
F 27.412590 66.887188 47.213884
F 26.650765 66.887188 69.029694
F 25.888940 66.887188 90.845504
F 25.127115 66.887188 112.661314
F 51.845933 20.580672 113.594355
F 51.845933 43.733930 113.594355
F 51.845933 66.887188 113.594355
F 10.996709 7.717749 6.596205
F 10.234884 7.717749 28.412015
F 9.473059 7.717749 50.227824
F 8.711234 7.717749 72.043634
F 7.949410 7.717749 93.859444
F 7.187585 7.717749 115.675253
F 10.996709 30.871007 6.596205
F 10.234884 30.871007 28.412015
F 9.473059 30.871007 50.227824
F 8.711234 30.871007 72.043634
F 7.949410 30.871007 93.859444
F 7.187585 30.871007 115.675253
F 10.996709 54.024264 6.596205
F 10.234884 54.024264 28.412015
F 9.473059 54.024264 50.227824
F 8.711234 54.024264 72.043634
F 7.949410 54.024264 93.859444
F 7.187585 54.024264 115.675253
F 37.715527 7.717749 7.529246
F 36.953702 7.717749 29.345057
F 36.191877 7.717749 51.160866
F 35.430052 7.717749 72.976675
F 34.668227 7.717749 94.792486
F 33.906402 7.717749 116.608295
F 37.715527 30.871007 7.529246
F 36.953702 30.871007 29.345057
F 36.191877 30.871007 51.160866
F 35.430052 30.871007 72.976675
F 34.668227 30.871007 94.792486
F 33.906402 30.871007 116.608295
F 37.715527 54.024264 7.529246
F 36.953702 54.024264 29.345057
F 36.191877 54.024264 51.160866
F 35.430052 54.024264 72.976675
F 34.668227 54.024264 94.792486
F 33.906402 54.024264 116.608295
F 10.996709 15.435502 6.596206
F 10.234884 15.435502 28.412016
F 9.473059 15.435502 50.227825
F 8.711234 15.435502 72.043635
F 7.949409 15.435502 93.859445
F 7.187585 15.435502 115.675254
F 10.996709 38.588760 6.596206
F 10.234884 38.588760 28.412016
F 9.473059 38.588760 50.227825
F 8.711234 38.588760 72.043635
F 7.949409 38.588760 93.859445
F 7.187585 38.588760 115.675254
F 10.996709 61.742017 6.596206
F 10.234884 61.742017 28.412016
F 9.473059 61.742017 50.227825
F 8.711234 61.742017 72.043635
F 7.949409 61.742017 93.859445
F 7.187585 61.742017 115.675254
F 37.715527 15.435502 7.529247
F 36.953702 15.435502 29.345058
F 36.191877 15.435502 51.160867
F 35.430052 15.435502 72.976676
F 34.668227 15.435502 94.792487
F 33.906402 15.435502 116.608296
F 37.715527 38.588760 7.529247
F 36.953702 38.588760 29.345058
F 36.191877 38.588760 51.160867
F 35.430052 38.588760 72.976676
F 34.668227 38.588760 94.792487
F 33.906402 38.588760 116.608296
F 37.715527 61.742017 7.529247
F 36.953702 61.742017 29.345058
F 36.191877 61.742017 51.160867
F 35.430052 61.742017 72.976676
F 34.668227 61.742017 94.792487
F 33.906402 61.742017 116.608296
F 10.996709 0.000000 6.596205
F 10.234884 0.000000 28.412015
F 9.473059 0.000000 50.227824
F 8.711234 0.000000 72.043635
F 7.949410 0.000000 93.859444
F 7.187585 0.000000 115.675253
F 10.996709 23.153257 6.596205
F 10.234884 23.153257 28.412015
F 9.473059 23.153257 50.227824
F 8.711234 23.153257 72.043635
F 7.949410 23.153257 93.859444
F 7.187585 23.153257 115.675253
F 10.996709 46.306515 6.596205
F 10.234884 46.306515 28.412015
F 9.473059 46.306515 50.227824
F 8.711234 46.306515 72.043635
F 7.949410 46.306515 93.859444
F 7.187585 46.306515 115.675253
F 37.715527 0.000000 7.529246
F 36.953702 0.000000 29.345057
F 36.191877 0.000000 51.160866
F 35.430052 0.000000 72.976676
F 34.668227 0.000000 94.792486
F 33.906402 0.000000 116.608295
F 37.715527 23.153257 7.529246
F 36.953702 23.153257 29.345057
F 36.191877 23.153257 51.160866
F 35.430052 23.153257 72.976676
F 34.668227 23.153257 94.792486
F 33.906402 23.153257 116.608295
F 37.715527 46.306515 7.529246
F 36.953702 46.306515 29.345057
F 36.191877 46.306515 51.160866
F 35.430052 46.306515 72.976676
F 34.668227 46.306515 94.792486
F 33.906402 46.306515 116.608295
F 19.902982 7.717751 6.907220
F 19.141157 7.717751 28.723030
F 18.379332 7.717751 50.538839
F 17.617508 7.717751 72.354650
F 16.855683 7.717751 94.170459
F 16.093858 7.717751 115.986268
F 19.902982 30.871008 6.907220
F 19.141157 30.871008 28.723030
F 18.379332 30.871008 50.538839
F 17.617508 30.871008 72.354650
F 16.855683 30.871008 94.170459
F 16.093858 30.871008 115.986268
F 19.902982 54.024266 6.907220
F 19.141157 54.024266 28.723030
F 18.379332 54.024266 50.538839
F 17.617508 54.024266 72.354650
F 16.855683 54.024266 94.170459
F 16.093858 54.024266 115.986268
F 46.621799 7.717751 7.840261
F 45.859974 7.717751 29.656072
F 45.098149 7.717751 51.471881
F 44.336324 7.717751 73.287691
F 43.574499 7.717751 95.103500
F 42.812675 7.717751 116.919310
F 46.621799 30.871008 7.840261
F 45.859974 30.871008 29.656072
F 45.098149 30.871008 51.471881
F 44.336324 30.871008 73.287691
F 43.574499 30.871008 95.103500
F 42.812675 30.871008 116.919310
F 46.621799 54.024266 7.840261
F 45.859974 54.024266 29.656072
F 45.098149 54.024266 51.471881
F 44.336324 54.024266 73.287691
F 43.574499 54.024266 95.103500
F 42.812675 54.024266 116.919310
F 19.902982 15.435503 6.907221
F 19.141157 15.435503 28.723031
F 18.379332 15.435503 50.538840
F 17.617508 15.435503 72.354651
F 16.855683 15.435503 94.170460
F 16.093858 15.435503 115.986269
F 19.902982 38.588761 6.907221
F 19.141157 38.588761 28.723031
F 18.379332 38.588761 50.538840
F 17.617508 38.588761 72.354651
F 16.855683 38.588761 94.170460
F 16.093858 38.588761 115.986269
F 19.902982 61.742018 6.907221
F 19.141157 61.742018 28.723031
F 18.379332 61.742018 50.538840
F 17.617508 61.742018 72.354651
F 16.855683 61.742018 94.170460
F 16.093858 61.742018 115.986269
F 46.621799 15.435503 7.840262
F 45.859974 15.435503 29.656073
F 45.098149 15.435503 51.471882
F 44.336324 15.435503 73.287692
F 43.574499 15.435503 95.103501
F 42.812675 15.435503 116.919311
F 46.621799 38.588761 7.840262
F 45.859974 38.588761 29.656073
F 45.098149 38.588761 51.471882
F 44.336324 38.588761 73.287692
F 43.574499 38.588761 95.103501
F 42.812675 38.588761 116.919311
F 46.621799 61.742018 7.840262
F 45.859974 61.742018 29.656073
F 45.098149 61.742018 51.471882
F 44.336324 61.742018 73.287692
F 43.574499 61.742018 95.103501
F 42.812675 61.742018 116.919311
F 19.902982 0.000001 6.907220
F 19.141157 0.000001 28.723030
F 18.379332 0.000001 50.538839
F 17.617508 0.000001 72.354650
F 16.855683 0.000001 94.170459
F 16.093858 0.000001 115.986268
F 19.902982 23.153259 6.907220
F 19.141157 23.153259 28.723030
F 18.379332 23.153259 50.538839
F 17.617508 23.153259 72.354650
F 16.855683 23.153259 94.170459
F 16.093858 23.153259 115.986268
F 19.902982 46.306516 6.907220
F 19.141157 46.306516 28.723030
F 18.379332 46.306516 50.538839
F 17.617508 46.306516 72.354650
F 16.855683 46.306516 94.170459
F 16.093858 46.306516 115.986268
F 46.621799 0.000001 7.840261
F 45.859974 0.000001 29.656072
F 45.098149 0.000001 51.471881
F 44.336324 0.000001 73.287691
F 43.574499 0.000001 95.103500
F 42.812675 0.000001 116.919310
F 46.621799 23.153259 7.840261
F 45.859974 23.153259 29.656072
F 45.098149 23.153259 51.471881
F 44.336324 23.153259 73.287691
F 43.574499 23.153259 95.103500
F 42.812675 23.153259 116.919310
F 46.621799 46.306516 7.840261
F 45.859974 46.306516 29.656072
F 45.098149 46.306516 51.471881
F 44.336324 46.306516 73.287691
F 43.574499 46.306516 95.103500
F 42.812675 46.306516 116.919310
F 28.809259 7.717750 7.218233
F 28.047435 7.717750 29.034043
F 27.285610 7.717750 50.849852
F 26.523785 7.717750 72.665662
F 25.761960 7.717750 94.481472
F 25.000135 7.717750 116.297281
F 28.809259 30.871007 7.218233
F 28.047435 30.871007 29.034043
F 27.285610 30.871007 50.849852
F 26.523785 30.871007 72.665662
F 25.761960 30.871007 94.481472
F 25.000135 30.871007 116.297281
F 28.809259 54.024265 7.218233
F 28.047435 54.024265 29.034043
F 27.285610 54.024265 50.849852
F 26.523785 54.024265 72.665662
F 25.761960 54.024265 94.481472
F 25.000135 54.024265 116.297281
F 51.718952 7.717750 117.230323
F 51.718952 30.871007 117.230323
F 51.718952 54.024265 117.230323
F 28.809259 15.435502 7.218234
F 28.047435 15.435502 29.034044
F 27.285610 15.435502 50.849853
F 26.523785 15.435502 72.665664
F 25.761960 15.435502 94.481473
F 25.000135 15.435502 116.297282
F 28.809259 38.588760 7.218234
F 28.047435 38.588760 29.034044
F 27.285610 38.588760 50.849853
F 26.523785 38.588760 72.665664
F 25.761960 38.588760 94.481473
F 25.000135 38.588760 116.297282
F 28.809259 61.742017 7.218234
F 28.047435 61.742017 29.034044
F 27.285610 61.742017 50.849853
F 26.523785 61.742017 72.665664
F 25.761960 61.742017 94.481473
F 25.000135 61.742017 116.297282
F 51.718952 15.435502 117.230324
F 51.718952 38.588760 117.230324
F 51.718952 61.742017 117.230324
F 28.809259 0.000000 7.218233
F 28.047435 0.000000 29.034043
F 27.285610 0.000000 50.849852
F 26.523785 0.000000 72.665663
F 25.761960 0.000000 94.481472
F 25.000135 0.000000 116.297281
F 28.809259 23.153258 7.218233
F 28.047435 23.153258 29.034043
F 27.285610 23.153258 50.849852
F 26.523785 23.153258 72.665663
F 25.761960 23.153258 94.481472
F 25.000135 23.153258 116.297281
F 28.809259 46.306515 7.218233
F 28.047435 46.306515 29.034043
F 27.285610 46.306515 50.849852
F 26.523785 46.306515 72.665663
F 25.761960 46.306515 94.481472
F 25.000135 46.306515 116.297281
F 51.718952 0.000000 117.230323
F 51.718952 23.153258 117.230323
F 51.718952 46.306515 117.230323
F 4.190051 1.286291 9.998914
F 3.428226 1.286291 31.814723
F 2.666401 1.286291 53.630532
F 1.904576 1.286291 75.446343
F 1.142751 1.286291 97.262152
F 0.380926 1.286291 119.077962
F 4.190051 24.439548 9.998914
F 3.428226 24.439548 31.814723
F 2.666401 24.439548 53.630532
F 1.904576 24.439548 75.446343
F 1.142751 24.439548 97.262152
F 0.380926 24.439548 119.077962
F 4.190051 47.592806 9.998914
F 3.428226 47.592806 31.814723
F 2.666401 47.592806 53.630532
F 1.904576 47.592806 75.446343
F 1.142751 47.592806 97.262152
F 0.380926 47.592806 119.077962
F 30.908867 1.286291 10.931955
F 30.147043 1.286291 32.747765
F 29.385218 1.286291 54.563574
F 28.623393 1.286291 76.379384
F 27.861568 1.286291 98.195193
F 27.099743 1.286291 120.011004
F 30.908867 24.439548 10.931955
F 30.147043 24.439548 32.747765
F 29.385218 24.439548 54.563574
F 28.623393 24.439548 76.379384
F 27.861568 24.439548 98.195193
F 27.099743 24.439548 120.011004
F 30.908867 47.592806 10.931955
F 30.147043 47.592806 32.747765
F 29.385218 47.592806 54.563574
F 28.623393 47.592806 76.379384
F 27.861568 47.592806 98.195193
F 27.099743 47.592806 120.011004
F 4.190051 9.004040 9.998914
F 3.428226 9.004040 31.814723
F 2.666401 9.004040 53.630532
F 1.904576 9.004040 75.446343
F 1.142751 9.004040 97.262152
F 0.380926 9.004040 119.077962
F 4.190051 32.157298 9.998914
F 3.428226 32.157298 31.814723
F 2.666401 32.157298 53.630532
F 1.904576 32.157298 75.446343
F 1.142751 32.157298 97.262152
F 0.380926 32.157298 119.077962
F 4.190051 55.310555 9.998914
F 3.428226 55.310555 31.814723
F 2.666401 55.310555 53.630532
F 1.904576 55.310555 75.446343
F 1.142751 55.310555 97.262152
F 0.380926 55.310555 119.077962
F 30.908867 9.004040 10.931955
F 30.147043 9.004040 32.747765
F 29.385218 9.004040 54.563574
F 28.623393 9.004040 76.379384
F 27.861568 9.004040 98.195193
F 27.099743 9.004040 120.011004
F 30.908867 32.157298 10.931955
F 30.147043 32.157298 32.747765
F 29.385218 32.157298 54.563574
F 28.623393 32.157298 76.379384
F 27.861568 32.157298 98.195193
F 27.099743 32.157298 120.011004
F 30.908867 55.310555 10.931955
F 30.147043 55.310555 32.747765
F 29.385218 55.310555 54.563574
F 28.623393 55.310555 76.379384
F 27.861568 55.310555 98.195193
F 27.099743 55.310555 120.011004
F 4.190051 16.721795 9.998914
F 3.428226 16.721795 31.814724
F 2.666401 16.721795 53.630533
F 1.904576 16.721795 75.446344
F 1.142751 16.721795 97.262153
F 0.380926 16.721795 119.077962
F 4.190051 39.875053 9.998914
F 3.428226 39.875053 31.814724
F 2.666401 39.875053 53.630533
F 1.904576 39.875053 75.446344
F 1.142751 39.875053 97.262153
F 0.380926 39.875053 119.077962
F 4.190051 63.028310 9.998914
F 3.428226 63.028310 31.814724
F 2.666401 63.028310 53.630533
F 1.904576 63.028310 75.446344
F 1.142751 63.028310 97.262153
F 0.380926 63.028310 119.077962
F 30.908867 16.721795 10.931955
F 30.147043 16.721795 32.747766
F 29.385218 16.721795 54.563575
F 28.623393 16.721795 76.379385
F 27.861568 16.721795 98.195194
F 27.099743 16.721795 120.011004
F 30.908867 39.875053 10.931955
F 30.147043 39.875053 32.747766
F 29.385218 39.875053 54.563575
F 28.623393 39.875053 76.379385
F 27.861568 39.875053 98.195194
F 27.099743 39.875053 120.011004
F 30.908867 63.028310 10.931955
F 30.147043 63.028310 32.747766
F 29.385218 63.028310 54.563575
F 28.623393 63.028310 76.379385
F 27.861568 63.028310 98.195194
F 27.099743 63.028310 120.011004
F 13.096319 1.286291 10.309927
F 12.334494 1.286291 32.125737
F 11.572669 1.286291 53.941547
F 10.810844 1.286291 75.757356
F 10.049020 1.286291 97.573166
F 9.287195 1.286291 119.388976
F 13.096319 24.439548 10.309927
F 12.334494 24.439548 32.125737
F 11.572669 24.439548 53.941547
F 10.810844 24.439548 75.757356
F 10.049020 24.439548 97.573166
F 9.287195 24.439548 119.388976
F 13.096319 47.592806 10.309927
F 12.334494 47.592806 32.125737
F 11.572669 47.592806 53.941547
F 10.810844 47.592806 75.757356
F 10.049020 47.592806 97.573166
F 9.287195 47.592806 119.388976
F 39.815136 1.286291 11.242969
F 39.053311 1.286291 33.058778
F 38.291486 1.286291 54.874589
F 37.529661 1.286291 76.690398
F 36.767836 1.286291 98.506207
F 36.006011 1.286291 120.322018
F 39.815136 24.439548 11.242969
F 39.053311 24.439548 33.058778
F 38.291486 24.439548 54.874589
F 37.529661 24.439548 76.690398
F 36.767836 24.439548 98.506207
F 36.006011 24.439548 120.322018
F 39.815136 47.592806 11.242969
F 39.053311 47.592806 33.058778
F 38.291486 47.592806 54.874589
F 37.529661 47.592806 76.690398
F 36.767836 47.592806 98.506207
F 36.006011 47.592806 120.322018
F 13.096319 9.004040 10.309927
F 12.334494 9.004040 32.125737
F 11.572669 9.004040 53.941547
F 10.810844 9.004040 75.757356
F 10.049020 9.004040 97.573166
F 9.287195 9.004040 119.388976
F 13.096319 32.157298 10.309927
F 12.334494 32.157298 32.125737
F 11.572669 32.157298 53.941547
F 10.810844 32.157298 75.757356
F 10.049020 32.157298 97.573166
F 9.287195 32.157298 119.388976
F 13.096319 55.310555 10.309927
F 12.334494 55.310555 32.125737
F 11.572669 55.310555 53.941547
F 10.810844 55.310555 75.757356
F 10.049020 55.310555 97.573166
F 9.287195 55.310555 119.388976
F 39.815136 9.004040 11.242969
F 39.053311 9.004040 33.058778
F 38.291486 9.004040 54.874589
F 37.529661 9.004040 76.690398
F 36.767836 9.004040 98.506207
F 36.006011 9.004040 120.322018
F 39.815136 32.157298 11.242969
F 39.053311 32.157298 33.058778
F 38.291486 32.157298 54.874589
F 37.529661 32.157298 76.690398
F 36.767836 32.157298 98.506207
F 36.006011 32.157298 120.322018
F 39.815136 55.310555 11.242969
F 39.053311 55.310555 33.058778
F 38.291486 55.310555 54.874589
F 37.529661 55.310555 76.690398
F 36.767836 55.310555 98.506207
F 36.006011 55.310555 120.322018
F 13.096319 16.721795 10.309928
F 12.334494 16.721795 32.125738
F 11.572669 16.721795 53.941547
F 10.810844 16.721795 75.757357
F 10.049019 16.721795 97.573167
F 9.287195 16.721795 119.388977
F 13.096319 39.875053 10.309928
F 12.334494 39.875053 32.125738
F 11.572669 39.875053 53.941547
F 10.810844 39.875053 75.757357
F 10.049019 39.875053 97.573167
F 9.287195 39.875053 119.388977
F 13.096319 63.028310 10.309928
F 12.334494 63.028310 32.125738
F 11.572669 63.028310 53.941547
F 10.810844 63.028310 75.757357
F 10.049019 63.028310 97.573167
F 9.287195 63.028310 119.388977
F 39.815136 16.721795 11.242970
F 39.053311 16.721795 33.058779
F 38.291486 16.721795 54.874589
F 37.529661 16.721795 76.690399
F 36.767836 16.721795 98.506208
F 36.006011 16.721795 120.322019
F 39.815136 39.875053 11.242970
F 39.053311 39.875053 33.058779
F 38.291486 39.875053 54.874589
F 37.529661 39.875053 76.690399
F 36.767836 39.875053 98.506208
F 36.006011 39.875053 120.322019
F 39.815136 63.028310 11.242970
F 39.053311 63.028310 33.058779
F 38.291486 63.028310 54.874589
F 37.529661 63.028310 76.690399
F 36.767836 63.028310 98.506208
F 36.006011 63.028310 120.322019
F 22.002593 1.286290 10.620942
F 21.240768 1.286290 32.436752
F 20.478943 1.286290 54.252562
F 19.717119 1.286290 76.068371
F 18.955294 1.286290 97.884181
F 18.193469 1.286290 119.699991
F 22.002593 24.439547 10.620942
F 21.240768 24.439547 32.436752
F 20.478943 24.439547 54.252562
F 19.717119 24.439547 76.068371
F 18.955294 24.439547 97.884181
F 18.193469 24.439547 119.699991
F 22.002593 47.592805 10.620942
F 21.240768 47.592805 32.436752
F 20.478943 47.592805 54.252562
F 19.717119 47.592805 76.068371
F 18.955294 47.592805 97.884181
F 18.193469 47.592805 119.699991
F 48.721411 1.286290 11.553984
F 47.959586 1.286290 33.369793
F 47.197761 1.286290 55.185604
F 46.435936 1.286290 77.001413
F 45.674111 1.286290 98.817222
F 44.912287 1.286290 120.633032
F 48.721411 24.439547 11.553984
F 47.959586 24.439547 33.369793
F 47.197761 24.439547 55.185604
F 46.435936 24.439547 77.001413
F 45.674111 24.439547 98.817222
F 44.912287 24.439547 120.633032
F 48.721411 47.592805 11.553984
F 47.959586 47.592805 33.369793
F 47.197761 47.592805 55.185604
F 46.435936 47.592805 77.001413
F 45.674111 47.592805 98.817222
F 44.912287 47.592805 120.633032
F 22.002593 9.004039 10.620942
F 21.240768 9.004039 32.436752
F 20.478943 9.004039 54.252562
F 19.717119 9.004039 76.068371
F 18.955294 9.004039 97.884181
F 18.193469 9.004039 119.699991
F 22.002593 32.157297 10.620942
F 21.240768 32.157297 32.436752
F 20.478943 32.157297 54.252562
F 19.717119 32.157297 76.068371
F 18.955294 32.157297 97.884181
F 18.193469 32.157297 119.699991
F 22.002593 55.310554 10.620942
F 21.240768 55.310554 32.436752
F 20.478943 55.310554 54.252562
F 19.717119 55.310554 76.068371
F 18.955294 55.310554 97.884181
F 18.193469 55.310554 119.699991
F 48.721411 9.004039 11.553984
F 47.959586 9.004039 33.369793
F 47.197761 9.004039 55.185604
F 46.435936 9.004039 77.001413
F 45.674111 9.004039 98.817222
F 44.912287 9.004039 120.633032
F 48.721411 32.157297 11.553984
F 47.959586 32.157297 33.369793
F 47.197761 32.157297 55.185604
F 46.435936 32.157297 77.001413
F 45.674111 32.157297 98.817222
F 44.912287 32.157297 120.633032
F 48.721411 55.310554 11.553984
F 47.959586 55.310554 33.369793
F 47.197761 55.310554 55.185604
F 46.435936 55.310554 77.001413
F 45.674111 55.310554 98.817222
F 44.912287 55.310554 120.633032
F 22.002593 16.721795 10.620943
F 21.240768 16.721795 32.436753
F 20.478943 16.721795 54.252562
F 19.717119 16.721795 76.068372
F 18.955294 16.721795 97.884182
F 18.193469 16.721795 119.699992
F 22.002593 39.875052 10.620943
F 21.240768 39.875052 32.436753
F 20.478943 39.875052 54.252562
F 19.717119 39.875052 76.068372
F 18.955294 39.875052 97.884182
F 18.193469 39.875052 119.699992
F 22.002593 63.028310 10.620943
F 21.240768 63.028310 32.436753
F 20.478943 63.028310 54.252562
F 19.717119 63.028310 76.068372
F 18.955294 63.028310 97.884182
F 18.193469 63.028310 119.699992
F 48.721411 16.721795 11.553985
F 47.959586 16.721795 33.369794
F 47.197761 16.721795 55.185604
F 46.435936 16.721795 77.001414
F 45.674111 16.721795 98.817223
F 44.912286 16.721795 120.633033
F 48.721411 39.875052 11.553985
F 47.959586 39.875052 33.369794
F 47.197761 39.875052 55.185604
F 46.435936 39.875052 77.001414
F 45.674111 39.875052 98.817223
F 44.912286 39.875052 120.633033
F 48.721411 63.028310 11.553985
F 47.959586 63.028310 33.369794
F 47.197761 63.028310 55.185604
F 46.435936 63.028310 77.001414
F 45.674111 63.028310 98.817223
F 44.912286 63.028310 120.633033
F 4.063066 3.858875 13.634880
F 3.301241 3.858875 35.450690
F 2.539416 3.858875 57.266499
F 1.777591 3.858875 79.082310
F 1.015766 3.858875 100.898119
F 0.253942 3.858875 122.713928
F 4.063066 27.012132 13.634880
F 3.301241 27.012132 35.450690
F 2.539416 27.012132 57.266499
F 1.777591 27.012132 79.082310
F 1.015766 27.012132 100.898119
F 0.253942 27.012132 122.713928
F 4.063066 50.165390 13.634880
F 3.301241 50.165390 35.450690
F 2.539416 50.165390 57.266499
F 1.777591 50.165390 79.082310
F 1.015766 50.165390 100.898119
F 0.253942 50.165390 122.713928
F 30.781883 3.858875 14.567922
F 30.020058 3.858875 36.383732
F 29.258233 3.858875 58.199541
F 28.496408 3.858875 80.015351
F 27.734583 3.858875 101.831161
F 26.972758 3.858875 123.646970
F 30.781883 27.012132 14.567922
F 30.020058 27.012132 36.383732
F 29.258233 27.012132 58.199541
F 28.496408 27.012132 80.015351
F 27.734583 27.012132 101.831161
F 26.972758 27.012132 123.646970
F 30.781883 50.165390 14.567922
F 30.020058 50.165390 36.383732
F 29.258233 50.165390 58.199541
F 28.496408 50.165390 80.015351
F 27.734583 50.165390 101.831161
F 26.972758 50.165390 123.646970
F 4.063066 11.576625 13.634881
F 3.301241 11.576625 35.450690
F 2.539416 11.576625 57.266499
F 1.777591 11.576625 79.082310
F 1.015766 11.576625 100.898119
F 0.253942 11.576625 122.713929
F 4.063066 34.729882 13.634881
F 3.301241 34.729882 35.450690
F 2.539416 34.729882 57.266499
F 1.777591 34.729882 79.082310
F 1.015766 34.729882 100.898119
F 0.253942 34.729882 122.713929
F 4.063066 57.883140 13.634881
F 3.301241 57.883140 35.450690
F 2.539416 57.883140 57.266499
F 1.777591 57.883140 79.082310
F 1.015766 57.883140 100.898119
F 0.253942 57.883140 122.713929
F 30.781883 11.576625 14.567923
F 30.020058 11.576625 36.383732
F 29.258233 11.576625 58.199541
F 28.496408 11.576625 80.015351
F 27.734583 11.576625 101.831161
F 26.972758 11.576625 123.646971
F 30.781883 34.729882 14.567923
F 30.020058 34.729882 36.383732
F 29.258233 34.729882 58.199541
F 28.496408 34.729882 80.015351
F 27.734583 34.729882 101.831161
F 26.972758 34.729882 123.646971
F 30.781883 57.883140 14.567923
F 30.020058 57.883140 36.383732
F 29.258233 57.883140 58.199541
F 28.496408 57.883140 80.015351
F 27.734583 57.883140 101.831161
F 26.972758 57.883140 123.646971
F 4.063066 19.294380 13.634881
F 3.301241 19.294380 35.450691
F 2.539416 19.294380 57.266500
F 1.777591 19.294380 79.082310
F 1.015766 19.294380 100.898120
F 0.253942 19.294380 122.713929
F 4.063066 42.447638 13.634881
F 3.301241 42.447638 35.450691
F 2.539416 42.447638 57.266500
F 1.777591 42.447638 79.082310
F 1.015766 42.447638 100.898120
F 0.253942 42.447638 122.713929
F 4.063066 65.600895 13.634881
F 3.301241 65.600895 35.450691
F 2.539416 65.600895 57.266500
F 1.777591 65.600895 79.082310
F 1.015766 65.600895 100.898120
F 0.253942 65.600895 122.713929
F 30.781883 19.294380 14.567923
F 30.020058 19.294380 36.383733
F 29.258233 19.294380 58.199542
F 28.496408 19.294380 80.015351
F 27.734583 19.294380 101.831162
F 26.972758 19.294380 123.646971
F 30.781883 42.447638 14.567923
F 30.020058 42.447638 36.383733
F 29.258233 42.447638 58.199542
F 28.496408 42.447638 80.015351
F 27.734583 42.447638 101.831162
F 26.972758 42.447638 123.646971
F 30.781883 65.600895 14.567923
F 30.020058 65.600895 36.383733
F 29.258233 65.600895 58.199542
F 28.496408 65.600895 80.015351
F 27.734583 65.600895 101.831162
F 26.972758 65.600895 123.646971
F 12.969332 3.858875 13.945895
F 12.207507 3.858875 35.761704
F 11.445682 3.858875 57.577514
F 10.683858 3.858875 79.393323
F 9.922033 3.858875 101.209133
F 9.160208 3.858875 123.024943
F 12.969332 27.012133 13.945895
F 12.207507 27.012133 35.761704
F 11.445682 27.012133 57.577514
F 10.683858 27.012133 79.393323
F 9.922033 27.012133 101.209133
F 9.160208 27.012133 123.024943
F 12.969332 50.165390 13.945895
F 12.207507 50.165390 35.761704
F 11.445682 50.165390 57.577514
F 10.683858 50.165390 79.393323
F 9.922033 50.165390 101.209133
F 9.160208 50.165390 123.024943
F 39.688150 3.858875 14.878936
F 38.926325 3.858875 36.694746
F 38.164500 3.858875 58.510556
F 37.402675 3.858875 80.326365
F 36.640850 3.858875 102.142174
F 35.879026 3.858875 123.957985
F 39.688150 27.012133 14.878936
F 38.926325 27.012133 36.694746
F 38.164500 27.012133 58.510556
F 37.402675 27.012133 80.326365
F 36.640850 27.012133 102.142174
F 35.879026 27.012133 123.957985
F 39.688150 50.165390 14.878936
F 38.926325 50.165390 36.694746
F 38.164500 50.165390 58.510556
F 37.402675 50.165390 80.326365
F 36.640850 50.165390 102.142174
F 35.879026 50.165390 123.957985
F 12.969332 11.576625 13.945895
F 12.207507 11.576625 35.761704
F 11.445682 11.576625 57.577514
F 10.683858 11.576625 79.393323
F 9.922033 11.576625 101.209134
F 9.160208 11.576625 123.024943
F 12.969332 34.729883 13.945895
F 12.207507 34.729883 35.761704
F 11.445682 34.729883 57.577514
F 10.683858 34.729883 79.393323
F 9.922033 34.729883 101.209134
F 9.160208 34.729883 123.024943
F 12.969332 57.883140 13.945895
F 12.207507 57.883140 35.761704
F 11.445682 57.883140 57.577514
F 10.683858 57.883140 79.393323
F 9.922033 57.883140 101.209134
F 9.160208 57.883140 123.024943
F 39.688150 11.576625 14.878936
F 38.926325 11.576625 36.694746
F 38.164500 11.576625 58.510556
F 37.402675 11.576625 80.326365
F 36.640850 11.576625 102.142175
F 35.879026 11.576625 123.957985
F 39.688150 34.729883 14.878936
F 38.926325 34.729883 36.694746
F 38.164500 34.729883 58.510556
F 37.402675 34.729883 80.326365
F 36.640850 34.729883 102.142175
F 35.879026 34.729883 123.957985
F 39.688150 57.883140 14.878936
F 38.926325 57.883140 36.694746
F 38.164500 57.883140 58.510556
F 37.402675 57.883140 80.326365
F 36.640850 57.883140 102.142175
F 35.879026 57.883140 123.957985
F 12.969332 19.294380 13.945895
F 12.207507 19.294380 35.761705
F 11.445682 19.294380 57.577514
F 10.683858 19.294380 79.393324
F 9.922033 19.294380 101.209134
F 9.160208 19.294380 123.024943
F 12.969332 42.447638 13.945895
F 12.207507 42.447638 35.761705
F 11.445682 42.447638 57.577514
F 10.683858 42.447638 79.393324
F 9.922033 42.447638 101.209134
F 9.160208 42.447638 123.024943
F 12.969332 65.600896 13.945895
F 12.207507 65.600896 35.761705
F 11.445682 65.600896 57.577514
F 10.683858 65.600896 79.393324
F 9.922033 65.600896 101.209134
F 9.160208 65.600896 123.024943
F 39.688150 19.294380 14.878936
F 38.926325 19.294380 36.694747
F 38.164500 19.294380 58.510556
F 37.402675 19.294380 80.326366
F 36.640850 19.294380 102.142175
F 35.879026 19.294380 123.957985
F 39.688150 42.447638 14.878936
F 38.926325 42.447638 36.694747
F 38.164500 42.447638 58.510556
F 37.402675 42.447638 80.326366
F 36.640850 42.447638 102.142175
F 35.879026 42.447638 123.957985
F 39.688150 65.600896 14.878936
F 38.926325 65.600896 36.694747
F 38.164500 65.600896 58.510556
F 37.402675 65.600896 80.326366
F 36.640850 65.600896 102.142175
F 35.879026 65.600896 123.957985
F 21.875609 3.858876 14.256910
F 21.113785 3.858876 36.072719
F 20.351960 3.858876 57.888529
F 19.590135 3.858876 79.704338
F 18.828310 3.858876 101.520149
F 18.066485 3.858876 123.335958
F 21.875609 27.012134 14.256910
F 21.113785 27.012134 36.072719
F 20.351960 27.012134 57.888529
F 19.590135 27.012134 79.704338
F 18.828310 27.012134 101.520149
F 18.066485 27.012134 123.335958
F 21.875609 50.165391 14.256910
F 21.113785 50.165391 36.072719
F 20.351960 50.165391 57.888529
F 19.590135 50.165391 79.704338
F 18.828310 50.165391 101.520149
F 18.066485 50.165391 123.335958
F 48.594426 3.858876 15.189951
F 47.832601 3.858876 37.005761
F 47.070776 3.858876 58.821571
F 46.308951 3.858876 80.637380
F 45.547127 3.858876 102.453190
F 44.785302 3.858876 124.269000
F 48.594426 27.012134 15.189951
F 47.832601 27.012134 37.005761
F 47.070776 27.012134 58.821571
F 46.308951 27.012134 80.637380
F 45.547127 27.012134 102.453190
F 44.785302 27.012134 124.269000
F 48.594426 50.165391 15.189951
F 47.832601 50.165391 37.005761
F 47.070776 50.165391 58.821571
F 46.308951 50.165391 80.637380
F 45.547127 50.165391 102.453190
F 44.785302 50.165391 124.269000
F 21.875609 11.576626 14.256910
F 21.113784 11.576626 36.072720
F 20.351960 11.576626 57.888529
F 19.590135 11.576626 79.704338
F 18.828310 11.576626 101.520149
F 18.066485 11.576626 123.335958
F 21.875609 34.729884 14.256910
F 21.113784 34.729884 36.072720
F 20.351960 34.729884 57.888529
F 19.590135 34.729884 79.704338
F 18.828310 34.729884 101.520149
F 18.066485 34.729884 123.335958
F 21.875609 57.883141 14.256910
F 21.113784 57.883141 36.072720
F 20.351960 57.883141 57.888529
F 19.590135 57.883141 79.704338
F 18.828310 57.883141 101.520149
F 18.066485 57.883141 123.335958
F 48.594426 11.576626 15.189951
F 47.832601 11.576626 37.005762
F 47.070776 11.576626 58.821571
F 46.308951 11.576626 80.637380
F 45.547127 11.576626 102.453190
F 44.785302 11.576626 124.269000
F 48.594426 34.729884 15.189951
F 47.832601 34.729884 37.005762
F 47.070776 34.729884 58.821571
F 46.308951 34.729884 80.637380
F 45.547127 34.729884 102.453190
F 44.785302 34.729884 124.269000
F 48.594426 57.883141 15.189951
F 47.832601 57.883141 37.005762
F 47.070776 57.883141 58.821571
F 46.308951 57.883141 80.637380
F 45.547127 57.883141 102.453190
F 44.785302 57.883141 124.269000
F 21.875609 19.294382 14.256911
F 21.113784 19.294382 36.072720
F 20.351960 19.294382 57.888529
F 19.590135 19.294382 79.704339
F 18.828310 19.294382 101.520149
F 18.066485 19.294382 123.335959
F 21.875609 42.447639 14.256911
F 21.113784 42.447639 36.072720
F 20.351960 42.447639 57.888529
F 19.590135 42.447639 79.704339
F 18.828310 42.447639 101.520149
F 18.066485 42.447639 123.335959
F 21.875609 65.600897 14.256911
F 21.113784 65.600897 36.072720
F 20.351960 65.600897 57.888529
F 19.590135 65.600897 79.704339
F 18.828310 65.600897 101.520149
F 18.066485 65.600897 123.335959
F 48.594426 19.294382 15.189952
F 47.832601 19.294382 37.005762
F 47.070776 19.294382 58.821571
F 46.308951 19.294382 80.637381
F 45.547127 19.294382 102.453190
F 44.785302 19.294382 124.269001
F 48.594426 42.447639 15.189952
F 47.832601 42.447639 37.005762
F 47.070776 42.447639 58.821571
F 46.308951 42.447639 80.637381
F 45.547127 42.447639 102.453190
F 44.785302 42.447639 124.269001
F 48.594426 65.600897 15.189952
F 47.832601 65.600897 37.005762
F 47.070776 65.600897 58.821571
F 46.308951 65.600897 80.637381
F 45.547127 65.600897 102.453190
F 44.785302 65.600897 124.269001
F 4.158306 3.858875 10.907905
F 3.396481 3.858875 32.723716
F 2.634656 3.858875 54.539525
F 1.872831 3.858875 76.355334
F 1.111007 3.858875 98.171145
F 0.349182 3.858875 119.986954
F 4.158306 27.012133 10.907905
F 3.396481 27.012133 32.723716
F 2.634656 27.012133 54.539525
F 1.872831 27.012133 76.355334
F 1.111007 27.012133 98.171145
F 0.349182 27.012133 119.986954
F 4.158306 50.165390 10.907905
F 3.396481 50.165390 32.723716
F 2.634656 50.165390 54.539525
F 1.872831 50.165390 76.355334
F 1.111007 50.165390 98.171145
F 0.349182 50.165390 119.986954
F 30.877123 3.858875 11.840947
F 30.115298 3.858875 33.656757
F 29.353473 3.858875 55.472567
F 28.591648 3.858875 77.288376
F 27.829823 3.858875 99.104186
F 27.067998 3.858875 120.919996
F 30.877123 27.012133 11.840947
F 30.115298 27.012133 33.656757
F 29.353473 27.012133 55.472567
F 28.591648 27.012133 77.288376
F 27.829823 27.012133 99.104186
F 27.067998 27.012133 120.919996
F 30.877123 50.165390 11.840947
F 30.115298 50.165390 33.656757
F 29.353473 50.165390 55.472567
F 28.591648 50.165390 77.288376
F 27.829823 50.165390 99.104186
F 27.067998 50.165390 120.919996
F 4.158306 11.576625 10.907905
F 3.396481 11.576625 32.723715
F 2.634656 11.576625 54.539525
F 1.872831 11.576625 76.355334
F 1.111007 11.576625 98.171145
F 0.349182 11.576625 119.986954
F 4.158306 34.729883 10.907905
F 3.396481 34.729883 32.723715
F 2.634656 34.729883 54.539525
F 1.872831 34.729883 76.355334
F 1.111007 34.729883 98.171145
F 0.349182 34.729883 119.986954
F 4.158306 57.883140 10.907905
F 3.396481 57.883140 32.723715
F 2.634656 57.883140 54.539525
F 1.872831 57.883140 76.355334
F 1.111007 57.883140 98.171145
F 0.349182 57.883140 119.986954
F 30.877123 11.576625 11.840947
F 30.115298 11.576625 33.656756
F 29.353473 11.576625 55.472567
F 28.591648 11.576625 77.288376
F 27.829823 11.576625 99.104186
F 27.067998 11.576625 120.919996
F 30.877123 34.729883 11.840947
F 30.115298 34.729883 33.656756
F 29.353473 34.729883 55.472567
F 28.591648 34.729883 77.288376
F 27.829823 34.729883 99.104186
F 27.067998 34.729883 120.919996
F 30.877123 57.883140 11.840947
F 30.115298 57.883140 33.656756
F 29.353473 57.883140 55.472567
F 28.591648 57.883140 77.288376
F 27.829823 57.883140 99.104186
F 27.067998 57.883140 120.919996
F 4.158306 19.294381 10.907904
F 3.396481 19.294381 32.723715
F 2.634656 19.294381 54.539524
F 1.872831 19.294381 76.355334
F 1.111007 19.294381 98.171144
F 0.349182 19.294381 119.986953
F 4.158306 42.447638 10.907904
F 3.396481 42.447638 32.723715
F 2.634656 42.447638 54.539524
F 1.872831 42.447638 76.355334
F 1.111007 42.447638 98.171144
F 0.349182 42.447638 119.986953
F 4.158306 65.600896 10.907904
F 3.396481 65.600896 32.723715
F 2.634656 65.600896 54.539524
F 1.872831 65.600896 76.355334
F 1.111007 65.600896 98.171144
F 0.349182 65.600896 119.986953
F 30.877123 19.294381 11.840946
F 30.115298 19.294381 33.656756
F 29.353473 19.294381 55.472566
F 28.591648 19.294381 77.288376
F 27.829823 19.294381 99.104185
F 27.067998 19.294381 120.919995
F 30.877123 42.447638 11.840946
F 30.115298 42.447638 33.656756
F 29.353473 42.447638 55.472566
F 28.591648 42.447638 77.288376
F 27.829823 42.447638 99.104185
F 27.067998 42.447638 120.919995
F 30.877123 65.600896 11.840946
F 30.115298 65.600896 33.656756
F 29.353473 65.600896 55.472566
F 28.591648 65.600896 77.288376
F 27.829823 65.600896 99.104185
F 27.067998 65.600896 120.919995
F 13.064573 3.858875 11.218919
F 12.302748 3.858875 33.034729
F 11.540924 3.858875 54.850539
F 10.779099 3.858875 76.666348
F 10.017274 3.858875 98.482158
F 9.255449 3.858875 120.297968
F 13.064573 27.012133 11.218919
F 12.302748 27.012133 33.034729
F 11.540924 27.012133 54.850539
F 10.779099 27.012133 76.666348
F 10.017274 27.012133 98.482158
F 9.255449 27.012133 120.297968
F 13.064573 50.165390 11.218919
F 12.302748 50.165390 33.034729
F 11.540924 50.165390 54.850539
F 10.779099 50.165390 76.666348
F 10.017274 50.165390 98.482158
F 9.255449 50.165390 120.297968
F 39.783391 3.858875 12.151961
F 39.021566 3.858875 33.967770
F 38.259741 3.858875 55.783580
F 37.497916 3.858875 77.599390
F 36.736091 3.858875 99.415200
F 35.974267 3.858875 121.231009
F 39.783391 27.012133 12.151961
F 39.021566 27.012133 33.967770
F 38.259741 27.012133 55.783580
F 37.497916 27.012133 77.599390
F 36.736091 27.012133 99.415200
F 35.974267 27.012133 121.231009
F 39.783391 50.165390 12.151961
F 39.021566 50.165390 33.967770
F 38.259741 50.165390 55.783580
F 37.497916 50.165390 77.599390
F 36.736091 50.165390 99.415200
F 35.974267 50.165390 121.231009
F 13.064573 11.576625 11.218919
F 12.302748 11.576625 33.034729
F 11.540924 11.576625 54.850539
F 10.779099 11.576625 76.666348
F 10.017274 11.576625 98.482157
F 9.255449 11.576625 120.297968
F 13.064573 34.729883 11.218919
F 12.302748 34.729883 33.034729
F 11.540924 34.729883 54.850539
F 10.779099 34.729883 76.666348
F 10.017274 34.729883 98.482157
F 9.255449 34.729883 120.297968
F 13.064573 57.883140 11.218919
F 12.302748 57.883140 33.034729
F 11.540924 57.883140 54.850539
F 10.779099 57.883140 76.666348
F 10.017274 57.883140 98.482157
F 9.255449 57.883140 120.297968
F 39.783391 11.576625 12.151961
F 39.021566 11.576625 33.967770
F 38.259741 11.576625 55.783580
F 37.497916 11.576625 77.599390
F 36.736092 11.576625 99.415199
F 35.974267 11.576625 121.231009
F 39.783391 34.729883 12.151961
F 39.021566 34.729883 33.967770
F 38.259741 34.729883 55.783580
F 37.497916 34.729883 77.599390
F 36.736092 34.729883 99.415199
F 35.974267 34.729883 121.231009
F 39.783391 57.883140 12.151961
F 39.021566 57.883140 33.967770
F 38.259741 57.883140 55.783580
F 37.497916 57.883140 77.599390
F 36.736092 57.883140 99.415199
F 35.974267 57.883140 121.231009
F 13.064573 19.294381 11.218918
F 12.302748 19.294381 33.034729
F 11.540924 19.294381 54.850538
F 10.779099 19.294381 76.666348
F 10.017274 19.294381 98.482157
F 9.255449 19.294381 120.297967
F 13.064573 42.447638 11.218918
F 12.302748 42.447638 33.034729
F 11.540924 42.447638 54.850538
F 10.779099 42.447638 76.666348
F 10.017274 42.447638 98.482157
F 9.255449 42.447638 120.297967
F 13.064573 65.600896 11.218918
F 12.302748 65.600896 33.034729
F 11.540924 65.600896 54.850538
F 10.779099 65.600896 76.666348
F 10.017274 65.600896 98.482157
F 9.255449 65.600896 120.297967
F 39.783391 19.294381 12.151960
F 39.021566 19.294381 33.967770
F 38.259741 19.294381 55.783579
F 37.497916 19.294381 77.599390
F 36.736092 19.294381 99.415199
F 35.974267 19.294381 121.231008
F 39.783391 42.447638 12.151960
F 39.021566 42.447638 33.967770
F 38.259741 42.447638 55.783579
F 37.497916 42.447638 77.599390
F 36.736092 42.447638 99.415199
F 35.974267 42.447638 121.231008
F 39.783391 65.600896 12.151960
F 39.021566 65.600896 33.967770
F 38.259741 65.600896 55.783579
F 37.497916 65.600896 77.599390
F 36.736092 65.600896 99.415199
F 35.974267 65.600896 121.231008
F 21.970850 3.858876 11.529932
F 21.209025 3.858876 33.345742
F 20.447200 3.858876 55.161552
F 19.685375 3.858876 76.977361
F 18.923550 3.858876 98.793171
F 18.161725 3.858876 120.608981
F 21.970850 27.012133 11.529932
F 21.209025 27.012133 33.345742
F 20.447200 27.012133 55.161552
F 19.685375 27.012133 76.977361
F 18.923550 27.012133 98.793171
F 18.161725 27.012133 120.608981
F 21.970850 50.165391 11.529932
F 21.209025 50.165391 33.345742
F 20.447200 50.165391 55.161552
F 19.685375 50.165391 76.977361
F 18.923550 50.165391 98.793171
F 18.161725 50.165391 120.608981
F 48.689666 3.858876 12.462974
F 47.927841 3.858876 34.278783
F 47.166016 3.858876 56.094593
F 46.404192 3.858876 77.910403
F 45.642367 3.858876 99.726213
F 44.880542 3.858876 121.542022
F 48.689666 27.012133 12.462974
F 47.927841 27.012133 34.278783
F 47.166016 27.012133 56.094593
F 46.404192 27.012133 77.910403
F 45.642367 27.012133 99.726213
F 44.880542 27.012133 121.542022
F 48.689666 50.165391 12.462974
F 47.927841 50.165391 34.278783
F 47.166016 50.165391 56.094593
F 46.404192 50.165391 77.910403
F 45.642367 50.165391 99.726213
F 44.880542 50.165391 121.542022
F 21.970850 11.576626 11.529932
F 21.209025 11.576626 33.345742
F 20.447200 11.576626 55.161552
F 19.685375 11.576626 76.977361
F 18.923550 11.576626 98.793170
F 18.161725 11.576626 120.608981
F 21.970850 34.729883 11.529932
F 21.209025 34.729883 33.345742
F 20.447200 34.729883 55.161552
F 19.685375 34.729883 76.977361
F 18.923550 34.729883 98.793170
F 18.161725 34.729883 120.608981
F 21.970850 57.883141 11.529932
F 21.209025 57.883141 33.345742
F 20.447200 57.883141 55.161552
F 19.685375 57.883141 76.977361
F 18.923550 57.883141 98.793170
F 18.161725 57.883141 120.608981
F 48.689666 11.576626 12.462974
F 47.927841 11.576626 34.278783
F 47.166016 11.576626 56.094593
F 46.404192 11.576626 77.910403
F 45.642367 11.576626 99.726212
F 44.880542 11.576626 121.542022
F 48.689666 34.729883 12.462974
F 47.927841 34.729883 34.278783
F 47.166016 34.729883 56.094593
F 46.404192 34.729883 77.910403
F 45.642367 34.729883 99.726212
F 44.880542 34.729883 121.542022
F 48.689666 57.883141 12.462974
F 47.927841 57.883141 34.278783
F 47.166016 57.883141 56.094593
F 46.404192 57.883141 77.910403
F 45.642367 57.883141 99.726212
F 44.880542 57.883141 121.542022
F 21.970850 19.294381 11.529931
F 21.209025 19.294381 33.345742
F 20.447200 19.294381 55.161551
F 19.685375 19.294381 76.977361
F 18.923550 19.294381 98.793170
F 18.161725 19.294381 120.608980
F 21.970850 42.447639 11.529931
F 21.209025 42.447639 33.345742
F 20.447200 42.447639 55.161551
F 19.685375 42.447639 76.977361
F 18.923550 42.447639 98.793170
F 18.161725 42.447639 120.608980
F 21.970850 65.600896 11.529931
F 21.209025 65.600896 33.345742
F 20.447200 65.600896 55.161551
F 19.685375 65.600896 76.977361
F 18.923550 65.600896 98.793170
F 18.161725 65.600896 120.608980
F 48.689666 19.294381 12.462973
F 47.927841 19.294381 34.278783
F 47.166017 19.294381 56.094592
F 46.404192 19.294381 77.910403
F 45.642367 19.294381 99.726212
F 44.880542 19.294381 121.542021
F 48.689666 42.447639 12.462973
F 47.927841 42.447639 34.278783
F 47.166017 42.447639 56.094592
F 46.404192 42.447639 77.910403
F 45.642367 42.447639 99.726212
F 44.880542 42.447639 121.542021
F 48.689666 65.600896 12.462973
F 47.927841 65.600896 34.278783
F 47.166017 65.600896 56.094592
F 46.404192 65.600896 77.910403
F 45.642367 65.600896 99.726212
F 44.880542 65.600896 121.542021
F 4.285267 1.286291 7.271937
F 3.523442 1.286291 29.087747
F 2.761617 1.286291 50.903557
F 1.999792 1.286291 72.719366
F 1.237967 1.286291 94.535177
F 0.476142 1.286291 116.350986
F 4.285267 24.439549 7.271937
F 3.523442 24.439549 29.087747
F 2.761617 24.439549 50.903557
F 1.999792 24.439549 72.719366
F 1.237967 24.439549 94.535177
F 0.476142 24.439549 116.350986
F 4.285267 47.592806 7.271937
F 3.523442 47.592806 29.087747
F 2.761617 47.592806 50.903557
F 1.999792 47.592806 72.719366
F 1.237967 47.592806 94.535177
F 0.476142 47.592806 116.350986
F 31.004084 1.286291 8.204979
F 30.242259 1.286291 30.020788
F 29.480434 1.286291 51.836599
F 28.718609 1.286291 73.652408
F 27.956784 1.286291 95.468218
F 27.194959 1.286291 117.284028
F 31.004084 24.439549 8.204979
F 30.242259 24.439549 30.020788
F 29.480434 24.439549 51.836599
F 28.718609 24.439549 73.652408
F 27.956784 24.439549 95.468218
F 27.194959 24.439549 117.284028
F 31.004084 47.592806 8.204979
F 30.242259 47.592806 30.020788
F 29.480434 47.592806 51.836599
F 28.718609 47.592806 73.652408
F 27.956784 47.592806 95.468218
F 27.194959 47.592806 117.284028
F 4.285267 9.004040 7.271937
F 3.523442 9.004040 29.087748
F 2.761617 9.004040 50.903557
F 1.999792 9.004040 72.719366
F 1.237967 9.004040 94.535177
F 0.476142 9.004040 116.350986
F 4.285267 32.157298 7.271937
F 3.523442 32.157298 29.087748
F 2.761617 32.157298 50.903557
F 1.999792 32.157298 72.719366
F 1.237967 32.157298 94.535177
F 0.476142 32.157298 116.350986
F 4.285267 55.310555 7.271937
F 3.523442 55.310555 29.087748
F 2.761617 55.310555 50.903557
F 1.999792 55.310555 72.719366
F 1.237967 55.310555 94.535177
F 0.476142 55.310555 116.350986
F 31.004084 9.004040 8.204979
F 30.242259 9.004040 30.020789
F 29.480434 9.004040 51.836599
F 28.718609 9.004040 73.652408
F 27.956784 9.004040 95.468218
F 27.194959 9.004040 117.284028
F 31.004084 32.157298 8.204979
F 30.242259 32.157298 30.020789
F 29.480434 32.157298 51.836599
F 28.718609 32.157298 73.652408
F 27.956784 32.157298 95.468218
F 27.194959 32.157298 117.284028
F 31.004084 55.310555 8.204979
F 30.242259 55.310555 30.020789
F 29.480434 55.310555 51.836599
F 28.718609 55.310555 73.652408
F 27.956784 55.310555 95.468218
F 27.194959 55.310555 117.284028
F 4.285267 16.721796 7.271936
F 3.523442 16.721796 29.087747
F 2.761617 16.721796 50.903556
F 1.999792 16.721796 72.719365
F 1.237967 16.721796 94.535176
F 0.476143 16.721796 116.350985
F 4.285267 39.875053 7.271936
F 3.523442 39.875053 29.087747
F 2.761617 39.875053 50.903556
F 1.999792 39.875053 72.719365
F 1.237967 39.875053 94.535176
F 0.476143 39.875053 116.350985
F 4.285267 63.028311 7.271936
F 3.523442 63.028311 29.087747
F 2.761617 63.028311 50.903556
F 1.999792 63.028311 72.719365
F 1.237967 63.028311 94.535176
F 0.476143 63.028311 116.350985
F 31.004084 16.721796 8.204978
F 30.242259 16.721796 30.020788
F 29.480434 16.721796 51.836598
F 28.718609 16.721796 73.652407
F 27.956784 16.721796 95.468217
F 27.194959 16.721796 117.284027
F 31.004084 39.875053 8.204978
F 30.242259 39.875053 30.020788
F 29.480434 39.875053 51.836598
F 28.718609 39.875053 73.652407
F 27.956784 39.875053 95.468217
F 27.194959 39.875053 117.284027
F 31.004084 63.028311 8.204978
F 30.242259 63.028311 30.020788
F 29.480434 63.028311 51.836598
F 28.718609 63.028311 73.652407
F 27.956784 63.028311 95.468217
F 27.194959 63.028311 117.284027
F 13.191534 1.286291 7.582951
F 12.429709 1.286291 29.398760
F 11.667884 1.286291 51.214571
F 10.906059 1.286291 73.030380
F 10.144235 1.286291 94.846190
F 9.382410 1.286291 116.662000
F 13.191534 24.439548 7.582951
F 12.429709 24.439548 29.398760
F 11.667884 24.439548 51.214571
F 10.906059 24.439548 73.030380
F 10.144235 24.439548 94.846190
F 9.382410 24.439548 116.662000
F 13.191534 47.592806 7.582951
F 12.429709 47.592806 29.398760
F 11.667884 47.592806 51.214571
F 10.906059 47.592806 73.030380
F 10.144235 47.592806 94.846190
F 9.382410 47.592806 116.662000
F 39.910351 1.286291 8.515993
F 39.148526 1.286291 30.331802
F 38.386701 1.286291 52.147612
F 37.624876 1.286291 73.963422
F 36.863051 1.286291 95.779232
F 36.101226 1.286291 117.595041
F 39.910351 24.439548 8.515993
F 39.148526 24.439548 30.331802
F 38.386701 24.439548 52.147612
F 37.624876 24.439548 73.963422
F 36.863051 24.439548 95.779232
F 36.101226 24.439548 117.595041
F 39.910351 47.592806 8.515993
F 39.148526 47.592806 30.331802
F 38.386701 47.592806 52.147612
F 37.624876 47.592806 73.963422
F 36.863051 47.592806 95.779232
F 36.101226 47.592806 117.595041
F 13.191534 9.004040 7.582951
F 12.429709 9.004040 29.398760
F 11.667884 9.004040 51.214571
F 10.906059 9.004040 73.030380
F 10.144235 9.004040 94.846190
F 9.382410 9.004040 116.662000
F 13.191534 32.157298 7.582951
F 12.429709 32.157298 29.398760
F 11.667884 32.157298 51.214571
F 10.906059 32.157298 73.030380
F 10.144235 32.157298 94.846190
F 9.382410 32.157298 116.662000
F 13.191534 55.310555 7.582951
F 12.429709 55.310555 29.398760
F 11.667884 55.310555 51.214571
F 10.906059 55.310555 73.030380
F 10.144235 55.310555 94.846190
F 9.382410 55.310555 116.662000
F 39.910351 9.004040 8.515993
F 39.148526 9.004040 30.331802
F 38.386701 9.004040 52.147612
F 37.624876 9.004040 73.963422
F 36.863051 9.004040 95.779232
F 36.101226 9.004040 117.595041
F 39.910351 32.157298 8.515993
F 39.148526 32.157298 30.331802
F 38.386701 32.157298 52.147612
F 37.624876 32.157298 73.963422
F 36.863051 32.157298 95.779232
F 36.101226 32.157298 117.595041
F 39.910351 55.310555 8.515993
F 39.148526 55.310555 30.331802
F 38.386701 55.310555 52.147612
F 37.624876 55.310555 73.963422
F 36.863051 55.310555 95.779232
F 36.101226 55.310555 117.595041
F 13.191534 16.721795 7.582950
F 12.429709 16.721795 29.398760
F 11.667884 16.721795 51.214570
F 10.906059 16.721795 73.030379
F 10.144235 16.721795 94.846189
F 9.382410 16.721795 116.661999
F 13.191534 39.875053 7.582950
F 12.429709 39.875053 29.398760
F 11.667884 39.875053 51.214570
F 10.906059 39.875053 73.030379
F 10.144235 39.875053 94.846189
F 9.382410 39.875053 116.661999
F 13.191534 63.028310 7.582950
F 12.429709 63.028310 29.398760
F 11.667884 63.028310 51.214570
F 10.906059 63.028310 73.030379
F 10.144235 63.028310 94.846189
F 9.382410 63.028310 116.661999
F 39.910351 16.721795 8.515992
F 39.148526 16.721795 30.331802
F 38.386701 16.721795 52.147611
F 37.624876 16.721795 73.963421
F 36.863051 16.721795 95.779231
F 36.101226 16.721795 117.595040
F 39.910351 39.875053 8.515992
F 39.148526 39.875053 30.331802
F 38.386701 39.875053 52.147611
F 37.624876 39.875053 73.963421
F 36.863051 39.875053 95.779231
F 36.101226 39.875053 117.595040
F 39.910351 63.028310 8.515992
F 39.148526 63.028310 30.331802
F 38.386701 63.028310 52.147611
F 37.624876 63.028310 73.963421
F 36.863051 63.028310 95.779231
F 36.101226 63.028310 117.595040
F 22.097809 1.286290 7.893964
F 21.335984 1.286290 29.709773
F 20.574160 1.286290 51.525584
F 19.812335 1.286290 73.341393
F 19.050510 1.286290 95.157202
F 18.288685 1.286290 116.973013
F 22.097809 24.439547 7.893964
F 21.335984 24.439547 29.709773
F 20.574160 24.439547 51.525584
F 19.812335 24.439547 73.341393
F 19.050510 24.439547 95.157202
F 18.288685 24.439547 116.973013
F 22.097809 47.592805 7.893964
F 21.335984 47.592805 29.709773
F 20.574160 47.592805 51.525584
F 19.812335 47.592805 73.341393
F 19.050510 47.592805 95.157202
F 18.288685 47.592805 116.973013
F 48.816627 1.286290 8.827006
F 48.054802 1.286290 30.642815
F 47.292977 1.286290 52.458625
F 46.531152 1.286290 74.274435
F 45.769328 1.286290 96.090244
F 45.007503 1.286290 117.906054
F 48.816627 24.439547 8.827006
F 48.054802 24.439547 30.642815
F 47.292977 24.439547 52.458625
F 46.531152 24.439547 74.274435
F 45.769328 24.439547 96.090244
F 45.007503 24.439547 117.906054
F 48.816627 47.592805 8.827006
F 48.054802 47.592805 30.642815
F 47.292977 47.592805 52.458625
F 46.531152 47.592805 74.274435
F 45.769328 47.592805 96.090244
F 45.007503 47.592805 117.906054
F 22.097809 9.004039 7.893964
F 21.335984 9.004039 29.709773
F 20.574160 9.004039 51.525584
F 19.812335 9.004039 73.341393
F 19.050510 9.004039 95.157202
F 18.288685 9.004039 116.973013
F 22.097809 32.157296 7.893964
F 21.335984 32.157296 29.709773
F 20.574160 32.157296 51.525584
F 19.812335 32.157296 73.341393
F 19.050510 32.157296 95.157202
F 18.288685 32.157296 116.973013
F 22.097809 55.310554 7.893964
F 21.335984 55.310554 29.709773
F 20.574160 55.310554 51.525584
F 19.812335 55.310554 73.341393
F 19.050510 55.310554 95.157202
F 18.288685 55.310554 116.973013
F 48.816627 9.004039 8.827006
F 48.054802 9.004039 30.642815
F 47.292977 9.004039 52.458625
F 46.531152 9.004039 74.274435
F 45.769328 9.004039 96.090244
F 45.007503 9.004039 117.906054
F 48.816627 32.157296 8.827006
F 48.054802 32.157296 30.642815
F 47.292977 32.157296 52.458625
F 46.531152 32.157296 74.274435
F 45.769328 32.157296 96.090244
F 45.007503 32.157296 117.906054
F 48.816627 55.310554 8.827006
F 48.054802 55.310554 30.642815
F 47.292977 55.310554 52.458625
F 46.531152 55.310554 74.274435
F 45.769328 55.310554 96.090244
F 45.007503 55.310554 117.906054
F 22.097809 16.721794 7.893963
F 21.335984 16.721794 29.709772
F 20.574160 16.721794 51.525583
F 19.812335 16.721794 73.341392
F 19.050510 16.721794 95.157202
F 18.288685 16.721794 116.973012
F 22.097809 39.875052 7.893963
F 21.335984 39.875052 29.709772
F 20.574160 39.875052 51.525583
F 19.812335 39.875052 73.341392
F 19.050510 39.875052 95.157202
F 18.288685 39.875052 116.973012
F 22.097809 63.028309 7.893963
F 21.335984 63.028309 29.709772
F 20.574160 63.028309 51.525583
F 19.812335 63.028309 73.341392
F 19.050510 63.028309 95.157202
F 18.288685 63.028309 116.973012
F 48.816627 16.721794 8.827005
F 48.054802 16.721794 30.642814
F 47.292977 16.721794 52.458624
F 46.531152 16.721794 74.274434
F 45.769328 16.721794 96.090244
F 45.007503 16.721794 117.906053
F 48.816627 39.875052 8.827005
F 48.054802 39.875052 30.642814
F 47.292977 39.875052 52.458624
F 46.531152 39.875052 74.274434
F 45.769328 39.875052 96.090244
F 45.007503 39.875052 117.906053
F 48.816627 63.028309 8.827005
F 48.054802 63.028309 30.642814
F 47.292977 63.028309 52.458624
F 46.531152 63.028309 74.274434
F 45.769328 63.028309 96.090244
F 45.007503 63.028309 117.906053
F 6.384875 7.717750 10.985659
F 5.623050 7.717750 32.801469
F 4.861225 7.717750 54.617279
F 4.099400 7.717750 76.433088
F 3.337575 7.717750 98.248898
F 2.575751 7.717750 120.064707
F 6.384875 30.871007 10.985659
F 5.623050 30.871007 32.801469
F 4.861225 30.871007 54.617279
F 4.099400 30.871007 76.433088
F 3.337575 30.871007 98.248898
F 2.575751 30.871007 120.064707
F 6.384875 54.024265 10.985659
F 5.623050 54.024265 32.801469
F 4.861225 54.024265 54.617279
F 4.099400 54.024265 76.433088
F 3.337575 54.024265 98.248898
F 2.575751 54.024265 120.064707
F 33.103692 7.717750 11.918701
F 32.341867 7.717750 33.734511
F 31.580042 7.717750 55.550320
F 30.818217 7.717750 77.366130
F 30.056392 7.717750 99.181940
F 29.294567 7.717750 120.997749
F 33.103692 30.871007 11.918701
F 32.341867 30.871007 33.734511
F 31.580042 30.871007 55.550320
F 30.818217 30.871007 77.366130
F 30.056392 30.871007 99.181940
F 29.294567 30.871007 120.997749
F 33.103692 54.024265 11.918701
F 32.341867 54.024265 33.734511
F 31.580042 54.024265 55.550320
F 30.818217 54.024265 77.366130
F 30.056392 54.024265 99.181940
F 29.294567 54.024265 120.997749
F 6.384875 15.435503 10.985658
F 5.623050 15.435503 32.801468
F 4.861225 15.435503 54.617278
F 4.099400 15.435503 76.433087
F 3.337575 15.435503 98.248897
F 2.575751 15.435503 120.064706
F 6.384875 38.588760 10.985658
F 5.623050 38.588760 32.801468
F 4.861225 38.588760 54.617278
F 4.099400 38.588760 76.433087
F 3.337575 38.588760 98.248897
F 2.575751 38.588760 120.064706
F 6.384875 61.742018 10.985658
F 5.623050 61.742018 32.801468
F 4.861225 61.742018 54.617278
F 4.099400 61.742018 76.433087
F 3.337575 61.742018 98.248897
F 2.575751 61.742018 120.064706
F 33.103692 15.435503 11.918700
F 32.341867 15.435503 33.734510
F 31.580042 15.435503 55.550319
F 30.818217 15.435503 77.366129
F 30.056392 15.435503 99.181939
F 29.294567 15.435503 120.997748
F 33.103692 38.588760 11.918700
F 32.341867 38.588760 33.734510
F 31.580042 38.588760 55.550319
F 30.818217 38.588760 77.366129
F 30.056392 38.588760 99.181939
F 29.294567 38.588760 120.997748
F 33.103692 61.742018 11.918700
F 32.341867 61.742018 33.734510
F 31.580042 61.742018 55.550319
F 30.818217 61.742018 77.366129
F 30.056392 61.742018 99.181939
F 29.294567 61.742018 120.997748
F 6.384875 0.000000 10.985659
F 5.623050 0.000000 32.801468
F 4.861225 0.000000 54.617279
F 4.099400 0.000000 76.433088
F 3.337575 0.000000 98.248898
F 2.575751 0.000000 120.064707
F 6.384875 23.153258 10.985659
F 5.623050 23.153258 32.801468
F 4.861225 23.153258 54.617279
F 4.099400 23.153258 76.433088
F 3.337575 23.153258 98.248898
F 2.575751 23.153258 120.064707
F 6.384875 46.306515 10.985659
F 5.623050 46.306515 32.801468
F 4.861225 46.306515 54.617279
F 4.099400 46.306515 76.433088
F 3.337575 46.306515 98.248898
F 2.575751 46.306515 120.064707
F 33.103692 0.000000 11.918701
F 32.341867 0.000000 33.734510
F 31.580042 0.000000 55.550320
F 30.818217 0.000000 77.366130
F 30.056392 0.000000 99.181940
F 29.294567 0.000000 120.997749
F 33.103692 23.153258 11.918701
F 32.341867 23.153258 33.734510
F 31.580042 23.153258 55.550320
F 30.818217 23.153258 77.366130
F 30.056392 23.153258 99.181940
F 29.294567 23.153258 120.997749
F 33.103692 46.306515 11.918701
F 32.341867 46.306515 33.734510
F 31.580042 46.306515 55.550320
F 30.818217 46.306515 77.366130
F 30.056392 46.306515 99.181940
F 29.294567 46.306515 120.997749
F 15.291144 7.717750 11.296673
F 14.529319 7.717750 33.112482
F 13.767494 7.717750 54.928292
F 13.005669 7.717750 76.744102
F 12.243845 7.717750 98.559912
F 11.482020 7.717750 120.375721
F 15.291144 30.871007 11.296673
F 14.529319 30.871007 33.112482
F 13.767494 30.871007 54.928292
F 13.005669 30.871007 76.744102
F 12.243845 30.871007 98.559912
F 11.482020 30.871007 120.375721
F 15.291144 54.024265 11.296673
F 14.529319 54.024265 33.112482
F 13.767494 54.024265 54.928292
F 13.005669 54.024265 76.744102
F 12.243845 54.024265 98.559912
F 11.482020 54.024265 120.375721
F 42.009961 7.717750 12.229714
F 41.248136 7.717750 34.045524
F 40.486311 7.717750 55.861334
F 39.724486 7.717750 77.677143
F 38.962661 7.717750 99.492954
F 38.200836 7.717750 121.308763
F 42.009961 30.871007 12.229714
F 41.248136 30.871007 34.045524
F 40.486311 30.871007 55.861334
F 39.724486 30.871007 77.677143
F 38.962661 30.871007 99.492954
F 38.200836 30.871007 121.308763
F 42.009961 54.024265 12.229714
F 41.248136 54.024265 34.045524
F 40.486311 54.024265 55.861334
F 39.724486 54.024265 77.677143
F 38.962661 54.024265 99.492954
F 38.200836 54.024265 121.308763
F 15.291144 15.435502 11.296672
F 14.529319 15.435502 33.112481
F 13.767494 15.435502 54.928291
F 13.005670 15.435502 76.744101
F 12.243845 15.435502 98.559911
F 11.482020 15.435502 120.375720
F 15.291144 38.588760 11.296672
F 14.529319 38.588760 33.112481
F 13.767494 38.588760 54.928291
F 13.005670 38.588760 76.744101
F 12.243845 38.588760 98.559911
F 11.482020 38.588760 120.375720
F 15.291144 61.742017 11.296672
F 14.529319 61.742017 33.112481
F 13.767494 61.742017 54.928291
F 13.005670 61.742017 76.744101
F 12.243845 61.742017 98.559911
F 11.482020 61.742017 120.375720
F 42.009961 15.435502 12.229713
F 41.248136 15.435502 34.045523
F 40.486311 15.435502 55.861333
F 39.724486 15.435502 77.677142
F 38.962661 15.435502 99.492953
F 38.200836 15.435502 121.308762
F 42.009961 38.588760 12.229713
F 41.248136 38.588760 34.045523
F 40.486311 38.588760 55.861333
F 39.724486 38.588760 77.677142
F 38.962661 38.588760 99.492953
F 38.200836 38.588760 121.308762
F 42.009961 61.742017 12.229713
F 41.248136 61.742017 34.045523
F 40.486311 61.742017 55.861333
F 39.724486 61.742017 77.677142
F 38.962661 61.742017 99.492953
F 38.200836 61.742017 121.308762
F 15.291144 0.000000 11.296673
F 14.529319 0.000000 33.112482
F 13.767494 0.000000 54.928292
F 13.005669 0.000000 76.744102
F 12.243845 0.000000 98.559912
F 11.482020 0.000000 120.375721
F 15.291144 23.153258 11.296673
F 14.529319 23.153258 33.112482
F 13.767494 23.153258 54.928292
F 13.005669 23.153258 76.744102
F 12.243845 23.153258 98.559912
F 11.482020 23.153258 120.375721
F 15.291144 46.306515 11.296673
F 14.529319 46.306515 33.112482
F 13.767494 46.306515 54.928292
F 13.005669 46.306515 76.744102
F 12.243845 46.306515 98.559912
F 11.482020 46.306515 120.375721
F 42.009961 0.000000 12.229714
F 41.248136 0.000000 34.045524
F 40.486311 0.000000 55.861334
F 39.724486 0.000000 77.677143
F 38.962661 0.000000 99.492954
F 38.200836 0.000000 121.308763
F 42.009961 23.153258 12.229714
F 41.248136 23.153258 34.045524
F 40.486311 23.153258 55.861334
F 39.724486 23.153258 77.677143
F 38.962661 23.153258 99.492954
F 38.200836 23.153258 121.308763
F 42.009961 46.306515 12.229714
F 41.248136 46.306515 34.045524
F 40.486311 46.306515 55.861334
F 39.724486 46.306515 77.677143
F 38.962661 46.306515 99.492954
F 38.200836 46.306515 121.308763
F 24.197420 7.717750 11.607686
F 23.435595 7.717750 33.423496
F 22.673771 7.717750 55.239305
F 21.911946 7.717750 77.055116
F 21.150121 7.717750 98.870925
F 20.388296 7.717750 120.686734
F 24.197420 30.871008 11.607686
F 23.435595 30.871008 33.423496
F 22.673771 30.871008 55.239305
F 21.911946 30.871008 77.055116
F 21.150121 30.871008 98.870925
F 20.388296 30.871008 120.686734
F 24.197420 54.024265 11.607686
F 23.435595 54.024265 33.423496
F 22.673771 54.024265 55.239305
F 21.911946 54.024265 77.055116
F 21.150121 54.024265 98.870925
F 20.388296 54.024265 120.686734
F 50.916237 7.717750 12.540727
F 50.154412 7.717750 34.356538
F 49.392587 7.717750 56.172347
F 48.630762 7.717750 77.988157
F 47.868938 7.717750 99.803967
F 47.107113 7.717750 121.619776
F 50.916237 30.871008 12.540727
F 50.154412 30.871008 34.356538
F 49.392587 30.871008 56.172347
F 48.630762 30.871008 77.988157
F 47.868938 30.871008 99.803967
F 47.107113 30.871008 121.619776
F 50.916237 54.024265 12.540727
F 50.154412 54.024265 34.356538
F 49.392587 54.024265 56.172347
F 48.630762 54.024265 77.988157
F 47.868938 54.024265 99.803967
F 47.107113 54.024265 121.619776
F 24.197420 15.435503 11.607685
F 23.435595 15.435503 33.423495
F 22.673771 15.435503 55.239304
F 21.911946 15.435503 77.055114
F 21.150121 15.435503 98.870924
F 20.388296 15.435503 120.686733
F 24.197420 38.588760 11.607685
F 23.435595 38.588760 33.423495
F 22.673771 38.588760 55.239304
F 21.911946 38.588760 77.055114
F 21.150121 38.588760 98.870924
F 20.388296 38.588760 120.686733
F 24.197420 61.742018 11.607685
F 23.435595 61.742018 33.423495
F 22.673771 61.742018 55.239304
F 21.911946 61.742018 77.055114
F 21.150121 61.742018 98.870924
F 20.388296 61.742018 120.686733
F 50.916237 15.435503 12.540726
F 50.154412 15.435503 34.356537
F 49.392587 15.435503 56.172346
F 48.630762 15.435503 77.988155
F 47.868938 15.435503 99.803966
F 47.107113 15.435503 121.619775
F 50.916237 38.588760 12.540726
F 50.154412 38.588760 34.356537
F 49.392587 38.588760 56.172346
F 48.630762 38.588760 77.988155
F 47.868938 38.588760 99.803966
F 47.107113 38.588760 121.619775
F 50.916237 61.742018 12.540726
F 50.154412 61.742018 34.356537
F 49.392587 61.742018 56.172346
F 48.630762 61.742018 77.988155
F 47.868938 61.742018 99.803966
F 47.107113 61.742018 121.619775
F 24.197420 0.000001 11.607686
F 23.435595 0.000001 33.423496
F 22.673771 0.000001 55.239305
F 21.911946 0.000001 77.055115
F 21.150121 0.000001 98.870925
F 20.388296 0.000001 120.686734
F 24.197420 23.153258 11.607686
F 23.435595 23.153258 33.423496
F 22.673771 23.153258 55.239305
F 21.911946 23.153258 77.055115
F 21.150121 23.153258 98.870925
F 20.388296 23.153258 120.686734
F 24.197420 46.306516 11.607686
F 23.435595 46.306516 33.423496
F 22.673771 46.306516 55.239305
F 21.911946 46.306516 77.055115
F 21.150121 46.306516 98.870925
F 20.388296 46.306516 120.686734
F 50.916237 0.000001 12.540727
F 50.154412 0.000001 34.356538
F 49.392587 0.000001 56.172347
F 48.630762 0.000001 77.988156
F 47.868938 0.000001 99.803967
F 47.107113 0.000001 121.619776
F 50.916237 23.153258 12.540727
F 50.154412 23.153258 34.356538
F 49.392587 23.153258 56.172347
F 48.630762 23.153258 77.988156
F 47.868938 23.153258 99.803967
F 47.107113 23.153258 121.619776
F 50.916237 46.306516 12.540727
F 50.154412 46.306516 34.356538
F 49.392587 46.306516 56.172347
F 48.630762 46.306516 77.988156
F 47.868938 46.306516 99.803967
F 47.107113 46.306516 121.619776
F 6.511832 5.145166 7.349691
F 5.750007 5.145166 29.165501
F 4.988182 5.145166 50.981310
F 4.226357 5.145166 72.797121
F 3.464532 5.145166 94.612930
F 2.702707 5.145166 116.428739
F 6.511832 28.298423 7.349691
F 5.750007 28.298423 29.165501
F 4.988182 28.298423 50.981310
F 4.226357 28.298423 72.797121
F 3.464532 28.298423 94.612930
F 2.702707 28.298423 116.428739
F 6.511832 51.451681 7.349691
F 5.750007 51.451681 29.165501
F 4.988182 51.451681 50.981310
F 4.226357 51.451681 72.797121
F 3.464532 51.451681 94.612930
F 2.702707 51.451681 116.428739
F 33.230648 5.145166 8.282732
F 32.468823 5.145166 30.098543
F 31.706999 5.145166 51.914352
F 30.945174 5.145166 73.730162
F 30.183349 5.145166 95.545972
F 29.421524 5.145166 117.361781
F 33.230648 28.298423 8.282732
F 32.468823 28.298423 30.098543
F 31.706999 28.298423 51.914352
F 30.945174 28.298423 73.730162
F 30.183349 28.298423 95.545972
F 29.421524 28.298423 117.361781
F 33.230648 51.451681 8.282732
F 32.468823 51.451681 30.098543
F 31.706999 51.451681 51.914352
F 30.945174 51.451681 73.730162
F 30.183349 51.451681 95.545972
F 29.421524 51.451681 117.361781
F 6.511832 12.862918 7.349690
F 5.750007 12.862918 29.165500
F 4.988182 12.862918 50.981309
F 4.226357 12.862918 72.797120
F 3.464532 12.862918 94.612929
F 2.702707 12.862918 116.428738
F 6.511832 36.016175 7.349690
F 5.750007 36.016175 29.165500
F 4.988182 36.016175 50.981309
F 4.226357 36.016175 72.797120
F 3.464532 36.016175 94.612929
F 2.702707 36.016175 116.428738
F 6.511832 59.169433 7.349690
F 5.750007 59.169433 29.165500
F 4.988182 59.169433 50.981309
F 4.226357 59.169433 72.797120
F 3.464532 59.169433 94.612929
F 2.702707 59.169433 116.428738
F 33.230648 12.862918 8.282731
F 32.468823 12.862918 30.098542
F 31.706999 12.862918 51.914351
F 30.945174 12.862918 73.730161
F 30.183349 12.862918 95.545971
F 29.421524 12.862918 117.361780
F 33.230648 36.016175 8.282731
F 32.468823 36.016175 30.098542
F 31.706999 36.016175 51.914351
F 30.945174 36.016175 73.730161
F 30.183349 36.016175 95.545971
F 29.421524 36.016175 117.361780
F 33.230648 59.169433 8.282731
F 32.468823 59.169433 30.098542
F 31.706999 59.169433 51.914351
F 30.945174 59.169433 73.730161
F 30.183349 59.169433 95.545971
F 29.421524 59.169433 117.361780
F 6.511832 20.580673 7.349691
F 5.750007 20.580673 29.165500
F 4.988182 20.580673 50.981310
F 4.226357 20.580673 72.797120
F 3.464532 20.580673 94.612930
F 2.702707 20.580673 116.428739
F 6.511832 43.733931 7.349691
F 5.750007 43.733931 29.165500
F 4.988182 43.733931 50.981310
F 4.226357 43.733931 72.797120
F 3.464532 43.733931 94.612930
F 2.702707 43.733931 116.428739
F 6.511832 66.887188 7.349691
F 5.750007 66.887188 29.165500
F 4.988182 66.887188 50.981310
F 4.226357 66.887188 72.797120
F 3.464532 66.887188 94.612930
F 2.702707 66.887188 116.428739
F 33.230648 20.580673 8.282732
F 32.468823 20.580673 30.098542
F 31.706999 20.580673 51.914352
F 30.945174 20.580673 73.730161
F 30.183349 20.580673 95.545972
F 29.421524 20.580673 117.361781
F 33.230648 43.733931 8.282732
F 32.468823 43.733931 30.098542
F 31.706999 43.733931 51.914352
F 30.945174 43.733931 73.730161
F 30.183349 43.733931 95.545972
F 29.421524 43.733931 117.361781
F 33.230648 66.887188 8.282732
F 32.468823 66.887188 30.098542
F 31.706999 66.887188 51.914352
F 30.945174 66.887188 73.730161
F 30.183349 66.887188 95.545972
F 29.421524 66.887188 117.361781
F 15.418100 5.145165 7.660705
F 14.656275 5.145165 29.476514
F 13.894450 5.145165 51.292324
F 13.132625 5.145165 73.108133
F 12.370800 5.145165 94.923943
F 11.608976 5.145165 116.739753
F 15.418100 28.298422 7.660705
F 14.656275 28.298422 29.476514
F 13.894450 28.298422 51.292324
F 13.132625 28.298422 73.108133
F 12.370800 28.298422 94.923943
F 11.608976 28.298422 116.739753
F 15.418100 51.451680 7.660705
F 14.656275 51.451680 29.476514
F 13.894450 51.451680 51.292324
F 13.132625 51.451680 73.108133
F 12.370800 51.451680 94.923943
F 11.608976 51.451680 116.739753
F 42.136917 5.145165 8.593746
F 41.375092 5.145165 30.409555
F 40.613267 5.145165 52.225366
F 39.851442 5.145165 74.041175
F 39.089617 5.145165 95.856984
F 38.327792 5.145165 117.672795
F 42.136917 28.298422 8.593746
F 41.375092 28.298422 30.409555
F 40.613267 28.298422 52.225366
F 39.851442 28.298422 74.041175
F 39.089617 28.298422 95.856984
F 38.327792 28.298422 117.672795
F 42.136917 51.451680 8.593746
F 41.375092 51.451680 30.409555
F 40.613267 51.451680 52.225366
F 39.851442 51.451680 74.041175
F 39.089617 51.451680 95.856984
F 38.327792 51.451680 117.672795
F 15.418100 12.862917 7.660704
F 14.656275 12.862917 29.476513
F 13.894450 12.862917 51.292323
F 13.132625 12.862917 73.108132
F 12.370800 12.862917 94.923942
F 11.608976 12.862917 116.739752
F 15.418100 36.016174 7.660704
F 14.656275 36.016174 29.476513
F 13.894450 36.016174 51.292323
F 13.132625 36.016174 73.108132
F 12.370800 36.016174 94.923942
F 11.608976 36.016174 116.739752
F 15.418100 59.169432 7.660704
F 14.656275 59.169432 29.476513
F 13.894450 59.169432 51.292323
F 13.132625 59.169432 73.108132
F 12.370800 59.169432 94.923942
F 11.608976 59.169432 116.739752
F 42.136917 12.862917 8.593745
F 41.375092 12.862917 30.409554
F 40.613267 12.862917 52.225365
F 39.851442 12.862917 74.041174
F 39.089617 12.862917 95.856983
F 38.327792 12.862917 117.672794
F 42.136917 36.016174 8.593745
F 41.375092 36.016174 30.409554
F 40.613267 36.016174 52.225365
F 39.851442 36.016174 74.041174
F 39.089617 36.016174 95.856983
F 38.327792 36.016174 117.672794
F 42.136917 59.169432 8.593745
F 41.375092 59.169432 30.409554
F 40.613267 59.169432 52.225365
F 39.851442 59.169432 74.041174
F 39.089617 59.169432 95.856983
F 38.327792 59.169432 117.672794
F 15.418100 20.580672 7.660705
F 14.656275 20.580672 29.476514
F 13.894450 20.580672 51.292323
F 13.132625 20.580672 73.108133
F 12.370800 20.580672 94.923943
F 11.608976 20.580672 116.739753
F 15.418100 43.733930 7.660705
F 14.656275 43.733930 29.476514
F 13.894450 43.733930 51.292323
F 13.132625 43.733930 73.108133
F 12.370800 43.733930 94.923943
F 11.608976 43.733930 116.739753
F 15.418100 66.887187 7.660705
F 14.656275 66.887187 29.476514
F 13.894450 66.887187 51.292323
F 13.132625 66.887187 73.108133
F 12.370800 66.887187 94.923943
F 11.608976 66.887187 116.739753
F 42.136917 20.580672 8.593746
F 41.375092 20.580672 30.409555
F 40.613267 20.580672 52.225365
F 39.851442 20.580672 74.041175
F 39.089617 20.580672 95.856984
F 38.327792 20.580672 117.672795
F 42.136917 43.733930 8.593746
F 41.375092 43.733930 30.409555
F 40.613267 43.733930 52.225365
F 39.851442 43.733930 74.041175
F 39.089617 43.733930 95.856984
F 38.327792 43.733930 117.672795
F 42.136917 66.887187 8.593746
F 41.375092 66.887187 30.409555
F 40.613267 66.887187 52.225365
F 39.851442 66.887187 74.041175
F 39.089617 66.887187 95.856984
F 38.327792 66.887187 117.672795
F 24.324378 5.145164 7.971718
F 23.562553 5.145164 29.787528
F 22.800728 5.145164 51.603337
F 22.038904 5.145164 73.419147
F 21.277079 5.145164 95.234957
F 20.515254 5.145164 117.050766
F 24.324378 28.298422 7.971718
F 23.562553 28.298422 29.787528
F 22.800728 28.298422 51.603337
F 22.038904 28.298422 73.419147
F 21.277079 28.298422 95.234957
F 20.515254 28.298422 117.050766
F 24.324378 51.451679 7.971718
F 23.562553 51.451679 29.787528
F 22.800728 51.451679 51.603337
F 22.038904 51.451679 73.419147
F 21.277079 51.451679 95.234957
F 20.515254 51.451679 117.050766
F 51.043195 5.145164 8.904759
F 50.281370 5.145164 30.720570
F 49.519545 5.145164 52.536379
F 48.757720 5.145164 74.352188
F 47.995895 5.145164 96.167998
F 47.234071 5.145164 117.983808
F 51.043195 28.298422 8.904759
F 50.281370 28.298422 30.720570
F 49.519545 28.298422 52.536379
F 48.757720 28.298422 74.352188
F 47.995895 28.298422 96.167998
F 47.234071 28.298422 117.983808
F 51.043195 51.451679 8.904759
F 50.281370 51.451679 30.720570
F 49.519545 51.451679 52.536379
F 48.757720 51.451679 74.352188
F 47.995895 51.451679 96.167998
F 47.234071 51.451679 117.983808
F 24.324378 12.862916 7.971717
F 23.562553 12.862916 29.787527
F 22.800728 12.862916 51.603336
F 22.038904 12.862916 73.419147
F 21.277079 12.862916 95.234956
F 20.515254 12.862916 117.050765
F 24.324378 36.016174 7.971717
F 23.562553 36.016174 29.787527
F 22.800728 36.016174 51.603336
F 22.038904 36.016174 73.419147
F 21.277079 36.016174 95.234956
F 20.515254 36.016174 117.050765
F 24.324378 59.169431 7.971717
F 23.562553 59.169431 29.787527
F 22.800728 59.169431 51.603336
F 22.038904 59.169431 73.419147
F 21.277079 59.169431 95.234956
F 20.515254 59.169431 117.050765
F 51.043195 12.862916 8.904758
F 50.281370 12.862916 30.720569
F 49.519545 12.862916 52.536378
F 48.757720 12.862916 74.352188
F 47.995895 12.862916 96.167997
F 47.234071 12.862916 117.983807
F 51.043195 36.016174 8.904758
F 50.281370 36.016174 30.720569
F 49.519545 36.016174 52.536378
F 48.757720 36.016174 74.352188
F 47.995895 36.016174 96.167997
F 47.234071 36.016174 117.983807
F 51.043195 59.169431 8.904758
F 50.281370 59.169431 30.720569
F 49.519545 59.169431 52.536378
F 48.757720 59.169431 74.352188
F 47.995895 59.169431 96.167997
F 47.234071 59.169431 117.983807
F 24.324378 20.580672 7.971718
F 23.562553 20.580672 29.787527
F 22.800728 20.580672 51.603337
F 22.038904 20.580672 73.419147
F 21.277079 20.580672 95.234957
F 20.515254 20.580672 117.050766
F 24.324378 43.733929 7.971718
F 23.562553 43.733929 29.787527
F 22.800728 43.733929 51.603337
F 22.038904 43.733929 73.419147
F 21.277079 43.733929 95.234957
F 20.515254 43.733929 117.050766
F 24.324378 66.887187 7.971718
F 23.562553 66.887187 29.787527
F 22.800728 66.887187 51.603337
F 22.038904 66.887187 73.419147
F 21.277079 66.887187 95.234957
F 20.515254 66.887187 117.050766
F 51.043195 20.580672 8.904759
F 50.281370 20.580672 30.720569
F 49.519545 20.580672 52.536379
F 48.757720 20.580672 74.352188
F 47.995895 20.580672 96.167998
F 47.234071 20.580672 117.983808
F 51.043195 43.733929 8.904759
F 50.281370 43.733929 30.720569
F 49.519545 43.733929 52.536379
F 48.757720 43.733929 74.352188
F 47.995895 43.733929 96.167998
F 47.234071 43.733929 117.983808
F 51.043195 66.887187 8.904759
F 50.281370 66.887187 30.720569
F 49.519545 66.887187 52.536379
F 48.757720 66.887187 74.352188
F 47.995895 66.887187 96.167998
F 47.234071 66.887187 117.983808
F 6.416616 5.145165 10.076666
F 5.654791 5.145165 31.892476
F 4.892966 5.145165 53.708286
F 4.131141 5.145165 75.524096
F 3.369316 5.145165 97.339905
F 2.607491 5.145165 119.155714
F 6.416616 28.298423 10.076666
F 5.654791 28.298423 31.892476
F 4.892966 28.298423 53.708286
F 4.131141 28.298423 75.524096
F 3.369316 28.298423 97.339905
F 2.607491 28.298423 119.155714
F 6.416616 51.451680 10.076666
F 5.654791 51.451680 31.892476
F 4.892966 51.451680 53.708286
F 4.131141 51.451680 75.524096
F 3.369316 51.451680 97.339905
F 2.607491 51.451680 119.155714
F 33.135432 5.145165 11.009708
F 32.373607 5.145165 32.825518
F 31.611783 5.145165 54.641327
F 30.849958 5.145165 76.457138
F 30.088133 5.145165 98.272947
F 29.326308 5.145165 120.088756
F 33.135432 28.298423 11.009708
F 32.373607 28.298423 32.825518
F 31.611783 28.298423 54.641327
F 30.849958 28.298423 76.457138
F 30.088133 28.298423 98.272947
F 29.326308 28.298423 120.088756
F 33.135432 51.451680 11.009708
F 32.373607 51.451680 32.825518
F 31.611783 51.451680 54.641327
F 30.849958 51.451680 76.457138
F 30.088133 51.451680 98.272947
F 29.326308 51.451680 120.088756
F 6.416616 12.862917 10.076667
F 5.654791 12.862917 31.892477
F 4.892966 12.862917 53.708287
F 4.131141 12.862917 75.524097
F 3.369316 12.862917 97.339906
F 2.607491 12.862917 119.155715
F 6.416616 36.016175 10.076667
F 5.654791 36.016175 31.892477
F 4.892966 36.016175 53.708287
F 4.131141 36.016175 75.524097
F 3.369316 36.016175 97.339906
F 2.607491 36.016175 119.155715
F 6.416616 59.169432 10.076667
F 5.654791 59.169432 31.892477
F 4.892966 59.169432 53.708287
F 4.131141 59.169432 75.524097
F 3.369316 59.169432 97.339906
F 2.607491 59.169432 119.155715
F 33.135432 12.862917 11.009709
F 32.373607 12.862917 32.825519
F 31.611782 12.862917 54.641328
F 30.849958 12.862917 76.457139
F 30.088133 12.862917 98.272948
F 29.326308 12.862917 120.088757
F 33.135432 36.016175 11.009709
F 32.373607 36.016175 32.825519
F 31.611782 36.016175 54.641328
F 30.849958 36.016175 76.457139
F 30.088133 36.016175 98.272948
F 29.326308 36.016175 120.088757
F 33.135432 59.169432 11.009709
F 32.373607 59.169432 32.825519
F 31.611782 59.169432 54.641328
F 30.849958 59.169432 76.457139
F 30.088133 59.169432 98.272948
F 29.326308 59.169432 120.088757
F 6.416616 20.580673 10.076667
F 5.654791 20.580673 31.892476
F 4.892966 20.580673 53.708286
F 4.131141 20.580673 75.524096
F 3.369316 20.580673 97.339905
F 2.607491 20.580673 119.155715
F 6.416616 43.733930 10.076667
F 5.654791 43.733930 31.892476
F 4.892966 43.733930 53.708286
F 4.131141 43.733930 75.524096
F 3.369316 43.733930 97.339905
F 2.607491 43.733930 119.155715
F 6.416616 66.887188 10.076667
F 5.654791 66.887188 31.892476
F 4.892966 66.887188 53.708286
F 4.131141 66.887188 75.524096
F 3.369316 66.887188 97.339905
F 2.607491 66.887188 119.155715
F 33.135432 20.580673 11.009709
F 32.373607 20.580673 32.825518
F 31.611783 20.580673 54.641327
F 30.849958 20.580673 76.457138
F 30.088133 20.580673 98.272947
F 29.326308 20.580673 120.088757
F 33.135432 43.733930 11.009709
F 32.373607 43.733930 32.825518
F 31.611783 43.733930 54.641327
F 30.849958 43.733930 76.457138
F 30.088133 43.733930 98.272947
F 29.326308 43.733930 120.088757
F 33.135432 66.887188 11.009709
F 32.373607 66.887188 32.825518
F 31.611783 66.887188 54.641327
F 30.849958 66.887188 76.457138
F 30.088133 66.887188 98.272947
F 29.326308 66.887188 120.088757
F 15.322885 5.145165 10.387681
F 14.561060 5.145165 32.203490
F 13.799235 5.145165 54.019300
F 13.037410 5.145165 75.835110
F 12.275585 5.145165 97.650919
F 11.513760 5.145165 119.466729
F 15.322885 28.298422 10.387681
F 14.561060 28.298422 32.203490
F 13.799235 28.298422 54.019300
F 13.037410 28.298422 75.835110
F 12.275585 28.298422 97.650919
F 11.513760 28.298422 119.466729
F 15.322885 51.451680 10.387681
F 14.561060 51.451680 32.203490
F 13.799235 51.451680 54.019300
F 13.037410 51.451680 75.835110
F 12.275585 51.451680 97.650919
F 11.513760 51.451680 119.466729
F 42.041701 5.145165 11.320722
F 41.279877 5.145165 33.136532
F 40.518052 5.145165 54.952342
F 39.756227 5.145165 76.768151
F 38.994402 5.145165 98.583961
F 38.232577 5.145165 120.399771
F 42.041701 28.298422 11.320722
F 41.279877 28.298422 33.136532
F 40.518052 28.298422 54.952342
F 39.756227 28.298422 76.768151
F 38.994402 28.298422 98.583961
F 38.232577 28.298422 120.399771
F 42.041701 51.451680 11.320722
F 41.279877 51.451680 33.136532
F 40.518052 51.451680 54.952342
F 39.756227 51.451680 76.768151
F 38.994402 51.451680 98.583961
F 38.232577 51.451680 120.399771
F 15.322885 12.862917 10.387682
F 14.561060 12.862917 32.203491
F 13.799235 12.862917 54.019301
F 13.037410 12.862917 75.835111
F 12.275585 12.862917 97.650920
F 11.513760 12.862917 119.466730
F 15.322885 36.016175 10.387682
F 14.561060 36.016175 32.203491
F 13.799235 36.016175 54.019301
F 13.037410 36.016175 75.835111
F 12.275585 36.016175 97.650920
F 11.513760 36.016175 119.466730
F 15.322885 59.169432 10.387682
F 14.561060 59.169432 32.203491
F 13.799235 59.169432 54.019301
F 13.037410 59.169432 75.835111
F 12.275585 59.169432 97.650920
F 11.513760 59.169432 119.466730
F 42.041701 12.862917 11.320723
F 41.279877 12.862917 33.136533
F 40.518052 12.862917 54.952343
F 39.756227 12.862917 76.768152
F 38.994402 12.862917 98.583962
F 38.232577 12.862917 120.399772
F 42.041701 36.016175 11.320723
F 41.279877 36.016175 33.136533
F 40.518052 36.016175 54.952343
F 39.756227 36.016175 76.768152
F 38.994402 36.016175 98.583962
F 38.232577 36.016175 120.399772
F 42.041701 59.169432 11.320723
F 41.279877 59.169432 33.136533
F 40.518052 59.169432 54.952343
F 39.756227 59.169432 76.768152
F 38.994402 59.169432 98.583962
F 38.232577 59.169432 120.399772
F 15.322885 20.580672 10.387681
F 14.561060 20.580672 32.203491
F 13.799235 20.580672 54.019300
F 13.037410 20.580672 75.835110
F 12.275585 20.580672 97.650920
F 11.513760 20.580672 119.466729
F 15.322885 43.733930 10.387681
F 14.561060 43.733930 32.203491
F 13.799235 43.733930 54.019300
F 13.037410 43.733930 75.835110
F 12.275585 43.733930 97.650920
F 11.513760 43.733930 119.466729
F 15.322885 66.887187 10.387681
F 14.561060 66.887187 32.203491
F 13.799235 66.887187 54.019300
F 13.037410 66.887187 75.835110
F 12.275585 66.887187 97.650920
F 11.513760 66.887187 119.466729
F 42.041701 20.580672 11.320722
F 41.279877 20.580672 33.136533
F 40.518052 20.580672 54.952342
F 39.756227 20.580672 76.768151
F 38.994402 20.580672 98.583962
F 38.232577 20.580672 120.399771
F 42.041701 43.733930 11.320722
F 41.279877 43.733930 33.136533
F 40.518052 43.733930 54.952342
F 39.756227 43.733930 76.768151
F 38.994402 43.733930 98.583962
F 38.232577 43.733930 120.399771
F 42.041701 66.887187 11.320722
F 41.279877 66.887187 33.136533
F 40.518052 66.887187 54.952342
F 39.756227 66.887187 76.768151
F 38.994402 66.887187 98.583962
F 38.232577 66.887187 120.399771
F 24.229161 5.145164 10.698695
F 23.467336 5.145164 32.514505
F 22.705511 5.145164 54.330314
F 21.943686 5.145164 76.146125
F 21.181862 5.145164 97.961934
F 20.420037 5.145164 119.777743
F 24.229161 28.298422 10.698695
F 23.467336 28.298422 32.514505
F 22.705511 28.298422 54.330314
F 21.943686 28.298422 76.146125
F 21.181862 28.298422 97.961934
F 20.420037 28.298422 119.777743
F 24.229161 51.451679 10.698695
F 23.467336 51.451679 32.514505
F 22.705511 51.451679 54.330314
F 21.943686 51.451679 76.146125
F 21.181862 51.451679 97.961934
F 20.420037 51.451679 119.777743
F 50.947979 5.145164 11.631736
F 50.186154 5.145164 33.447547
F 49.424329 5.145164 55.263356
F 48.662504 5.145164 77.079166
F 47.900679 5.145164 98.894976
F 47.138854 5.145164 120.710785
F 50.947979 28.298422 11.631736
F 50.186154 28.298422 33.447547
F 49.424329 28.298422 55.263356
F 48.662504 28.298422 77.079166
F 47.900679 28.298422 98.894976
F 47.138854 28.298422 120.710785
F 50.947979 51.451679 11.631736
F 50.186154 51.451679 33.447547
F 49.424329 51.451679 55.263356
F 48.662504 51.451679 77.079166
F 47.900679 51.451679 98.894976
F 47.138854 51.451679 120.710785
F 24.229161 12.862917 10.698696
F 23.467336 12.862917 32.514506
F 22.705511 12.862917 54.330315
F 21.943686 12.862917 76.146125
F 21.181861 12.862917 97.961935
F 20.420037 12.862917 119.777744
F 24.229161 36.016174 10.698696
F 23.467336 36.016174 32.514506
F 22.705511 36.016174 54.330315
F 21.943686 36.016174 76.146125
F 21.181861 36.016174 97.961935
F 20.420037 36.016174 119.777744
F 24.229161 59.169432 10.698696
F 23.467336 59.169432 32.514506
F 22.705511 59.169432 54.330315
F 21.943686 59.169432 76.146125
F 21.181861 59.169432 97.961935
F 20.420037 59.169432 119.777744
F 50.947979 12.862917 11.631737
F 50.186154 12.862917 33.447548
F 49.424329 12.862917 55.263357
F 48.662504 12.862917 77.079166
F 47.900679 12.862917 98.894977
F 47.138854 12.862917 120.710786
F 50.947979 36.016174 11.631737
F 50.186154 36.016174 33.447548
F 49.424329 36.016174 55.263357
F 48.662504 36.016174 77.079166
F 47.900679 36.016174 98.894977
F 47.138854 36.016174 120.710786
F 50.947979 59.169432 11.631737
F 50.186154 59.169432 33.447548
F 49.424329 59.169432 55.263357
F 48.662504 59.169432 77.079166
F 47.900679 59.169432 98.894977
F 47.138854 59.169432 120.710786
F 24.229161 20.580672 10.698696
F 23.467336 20.580672 32.514505
F 22.705511 20.580672 54.330314
F 21.943686 20.580672 76.146125
F 21.181862 20.580672 97.961934
F 20.420037 20.580672 119.777744
F 24.229161 43.733929 10.698696
F 23.467336 43.733929 32.514505
F 22.705511 43.733929 54.330314
F 21.943686 43.733929 76.146125
F 21.181862 43.733929 97.961934
F 20.420037 43.733929 119.777744
F 24.229161 66.887187 10.698696
F 23.467336 66.887187 32.514505
F 22.705511 66.887187 54.330314
F 21.943686 66.887187 76.146125
F 21.181862 66.887187 97.961934
F 20.420037 66.887187 119.777744
F 50.947979 20.580672 11.631737
F 50.186154 20.580672 33.447547
F 49.424329 20.580672 55.263356
F 48.662504 20.580672 77.079166
F 47.900679 20.580672 98.894976
F 47.138854 20.580672 120.710786
F 50.947979 43.733929 11.631737
F 50.186154 43.733929 33.447547
F 49.424329 43.733929 55.263356
F 48.662504 43.733929 77.079166
F 47.900679 43.733929 98.894976
F 47.138854 43.733929 120.710786
F 50.947979 66.887187 11.631737
F 50.186154 66.887187 33.447547
F 49.424329 66.887187 55.263356
F 48.662504 66.887187 77.079166
F 47.900679 66.887187 98.894976
F 47.138854 66.887187 120.710786
F 6.289635 7.717749 13.712633
F 5.527810 7.717749 35.528444
F 4.765985 7.717749 57.344253
F 4.004160 7.717749 79.160063
F 3.242335 7.717749 100.975873
F 2.480510 7.717749 122.791682
F 6.289635 30.871007 13.712633
F 5.527810 30.871007 35.528444
F 4.765985 30.871007 57.344253
F 4.004160 30.871007 79.160063
F 3.242335 30.871007 100.975873
F 2.480510 30.871007 122.791682
F 6.289635 54.024264 13.712633
F 5.527810 54.024264 35.528444
F 4.765985 54.024264 57.344253
F 4.004160 54.024264 79.160063
F 3.242335 54.024264 100.975873
F 2.480510 54.024264 122.791682
F 33.008451 7.717749 14.645675
F 32.246627 7.717749 36.461485
F 31.484802 7.717749 58.277295
F 30.722977 7.717749 80.093105
F 29.961152 7.717749 101.908914
F 29.199327 7.717749 123.724723
F 33.008451 30.871007 14.645675
F 32.246627 30.871007 36.461485
F 31.484802 30.871007 58.277295
F 30.722977 30.871007 80.093105
F 29.961152 30.871007 101.908914
F 29.199327 30.871007 123.724723
F 33.008451 54.024264 14.645675
F 32.246627 54.024264 36.461485
F 31.484802 54.024264 58.277295
F 30.722977 54.024264 80.093105
F 29.961152 54.024264 101.908914
F 29.199327 54.024264 123.724723
F 6.289635 15.435502 13.712634
F 5.527810 15.435502 35.528445
F 4.765985 15.435502 57.344254
F 4.004160 15.435502 79.160064
F 3.242335 15.435502 100.975874
F 2.480510 15.435502 122.791683
F 6.289635 38.588760 13.712634
F 5.527810 38.588760 35.528445
F 4.765985 38.588760 57.344254
F 4.004160 38.588760 79.160064
F 3.242335 38.588760 100.975874
F 2.480510 38.588760 122.791683
F 6.289635 61.742017 13.712634
F 5.527810 61.742017 35.528445
F 4.765985 61.742017 57.344254
F 4.004160 61.742017 79.160064
F 3.242335 61.742017 100.975874
F 2.480510 61.742017 122.791683
F 33.008451 15.435502 14.645676
F 32.246627 15.435502 36.461486
F 31.484802 15.435502 58.277296
F 30.722977 15.435502 80.093106
F 29.961152 15.435502 101.908915
F 29.199327 15.435502 123.724724
F 33.008451 38.588760 14.645676
F 32.246627 38.588760 36.461486
F 31.484802 38.588760 58.277296
F 30.722977 38.588760 80.093106
F 29.961152 38.588760 101.908915
F 29.199327 38.588760 123.724724
F 33.008451 61.742017 14.645676
F 32.246627 61.742017 36.461486
F 31.484802 61.742017 58.277296
F 30.722977 61.742017 80.093106
F 29.961152 61.742017 101.908915
F 29.199327 61.742017 123.724724
F 6.289635 0.000000 13.712634
F 5.527810 0.000000 35.528444
F 4.765985 0.000000 57.344253
F 4.004160 0.000000 79.160063
F 3.242335 0.000000 100.975873
F 2.480510 0.000000 122.791682
F 6.289635 23.153257 13.712634
F 5.527810 23.153257 35.528444
F 4.765985 23.153257 57.344253
F 4.004160 23.153257 79.160063
F 3.242335 23.153257 100.975873
F 2.480510 23.153257 122.791682
F 6.289635 46.306515 13.712634
F 5.527810 46.306515 35.528444
F 4.765985 46.306515 57.344253
F 4.004160 46.306515 79.160063
F 3.242335 46.306515 100.975873
F 2.480510 46.306515 122.791682
F 33.008451 0.000000 14.645676
F 32.246627 0.000000 36.461485
F 31.484802 0.000000 58.277295
F 30.722977 0.000000 80.093105
F 29.961152 0.000000 101.908914
F 29.199327 0.000000 123.724723
F 33.008451 23.153257 14.645676
F 32.246627 23.153257 36.461485
F 31.484802 23.153257 58.277295
F 30.722977 23.153257 80.093105
F 29.961152 23.153257 101.908914
F 29.199327 23.153257 123.724723
F 33.008451 46.306515 14.645676
F 32.246627 46.306515 36.461485
F 31.484802 46.306515 58.277295
F 30.722977 46.306515 80.093105
F 29.961152 46.306515 101.908914
F 29.199327 46.306515 123.724723
F 15.195903 7.717750 14.023648
F 14.434078 7.717750 35.839457
F 13.672253 7.717750 57.655268
F 12.910428 7.717750 79.471077
F 12.148604 7.717750 101.286886
F 11.386779 7.717750 123.102697
F 15.195903 30.871007 14.023648
F 14.434078 30.871007 35.839457
F 13.672253 30.871007 57.655268
F 12.910428 30.871007 79.471077
F 12.148604 30.871007 101.286886
F 11.386779 30.871007 123.102697
F 15.195903 54.024265 14.023648
F 14.434078 54.024265 35.839457
F 13.672253 54.024265 57.655268
F 12.910428 54.024265 79.471077
F 12.148604 54.024265 101.286886
F 11.386779 54.024265 123.102697
F 41.914720 7.717750 14.956690
F 41.152895 7.717750 36.772499
F 40.391070 7.717750 58.588309
F 39.629245 7.717750 80.404119
F 38.867420 7.717750 102.219928
F 38.105595 7.717750 124.035738
F 41.914720 30.871007 14.956690
F 41.152895 30.871007 36.772499
F 40.391070 30.871007 58.588309
F 39.629245 30.871007 80.404119
F 38.867420 30.871007 102.219928
F 38.105595 30.871007 124.035738
F 41.914720 54.024265 14.956690
F 41.152895 54.024265 36.772499
F 40.391070 54.024265 58.588309
F 39.629245 54.024265 80.404119
F 38.867420 54.024265 102.219928
F 38.105595 54.024265 124.035738
F 15.195903 15.435503 14.023649
F 14.434078 15.435503 35.839458
F 13.672253 15.435503 57.655269
F 12.910428 15.435503 79.471078
F 12.148604 15.435503 101.286887
F 11.386779 15.435503 123.102698
F 15.195903 38.588760 14.023649
F 14.434078 38.588760 35.839458
F 13.672253 38.588760 57.655269
F 12.910428 38.588760 79.471078
F 12.148604 38.588760 101.286887
F 11.386779 38.588760 123.102698
F 15.195903 61.742018 14.023649
F 14.434078 61.742018 35.839458
F 13.672253 61.742018 57.655269
F 12.910428 61.742018 79.471078
F 12.148604 61.742018 101.286887
F 11.386779 61.742018 123.102698
F 41.914720 15.435503 14.956691
F 41.152895 15.435503 36.772500
F 40.391070 15.435503 58.588310
F 39.629245 15.435503 80.404120
F 38.867420 15.435503 102.219929
F 38.105595 15.435503 124.035739
F 41.914720 38.588760 14.956691
F 41.152895 38.588760 36.772500
F 40.391070 38.588760 58.588310
F 39.629245 38.588760 80.404120
F 38.867420 38.588760 102.219929
F 38.105595 38.588760 124.035739
F 41.914720 61.742018 14.956691
F 41.152895 61.742018 36.772500
F 40.391070 61.742018 58.588310
F 39.629245 61.742018 80.404120
F 38.867420 61.742018 102.219929
F 38.105595 61.742018 124.035739
F 15.195903 0.000000 14.023648
F 14.434078 0.000000 35.839457
F 13.672253 0.000000 57.655268
F 12.910428 0.000000 79.471077
F 12.148604 0.000000 101.286887
F 11.386779 0.000000 123.102697
F 15.195903 23.153258 14.023648
F 14.434078 23.153258 35.839457
F 13.672253 23.153258 57.655268
F 12.910428 23.153258 79.471077
F 12.148604 23.153258 101.286887
F 11.386779 23.153258 123.102697
F 15.195903 46.306515 14.023648
F 14.434078 46.306515 35.839457
F 13.672253 46.306515 57.655268
F 12.910428 46.306515 79.471077
F 12.148604 46.306515 101.286887
F 11.386779 46.306515 123.102697
F 41.914720 0.000000 14.956690
F 41.152895 0.000000 36.772499
F 40.391070 0.000000 58.588309
F 39.629245 0.000000 80.404119
F 38.867420 0.000000 102.219929
F 38.105595 0.000000 124.035738
F 41.914720 23.153258 14.956690
F 41.152895 23.153258 36.772499
F 40.391070 23.153258 58.588309
F 39.629245 23.153258 80.404119
F 38.867420 23.153258 102.219929
F 38.105595 23.153258 124.035738
F 41.914720 46.306515 14.956690
F 41.152895 46.306515 36.772499
F 40.391070 46.306515 58.588309
F 39.629245 46.306515 80.404119
F 38.867420 46.306515 102.219929
F 38.105595 46.306515 124.035738
F 24.102180 7.717751 14.334663
F 23.340355 7.717751 36.150472
F 22.578530 7.717751 57.966282
F 21.816706 7.717751 79.782092
F 21.054881 7.717751 101.597901
F 20.293056 7.717751 123.413712
F 24.102180 30.871008 14.334663
F 23.340355 30.871008 36.150472
F 22.578530 30.871008 57.966282
F 21.816706 30.871008 79.782092
F 21.054881 30.871008 101.597901
F 20.293056 30.871008 123.413712
F 24.102180 54.024266 14.334663
F 23.340355 54.024266 36.150472
F 22.578530 54.024266 57.966282
F 21.816706 54.024266 79.782092
F 21.054881 54.024266 101.597901
F 20.293056 54.024266 123.413712
F 50.820997 7.717751 15.267705
F 50.059172 7.717751 37.083514
F 49.297347 7.717751 58.899323
F 48.535522 7.717751 80.715134
F 47.773697 7.717751 102.530943
F 47.011873 7.717751 124.346753
F 50.820997 30.871008 15.267705
F 50.059172 30.871008 37.083514
F 49.297347 30.871008 58.899323
F 48.535522 30.871008 80.715134
F 47.773697 30.871008 102.530943
F 47.011873 30.871008 124.346753
F 50.820997 54.024266 15.267705
F 50.059172 54.024266 37.083514
F 49.297347 54.024266 58.899323
F 48.535522 54.024266 80.715134
F 47.773697 54.024266 102.530943
F 47.011873 54.024266 124.346753
F 24.102180 15.435503 14.334664
F 23.340355 15.435503 36.150473
F 22.578530 15.435503 57.966283
F 21.816706 15.435503 79.782093
F 21.054881 15.435503 101.597902
F 20.293056 15.435503 123.413713
F 24.102180 38.588761 14.334664
F 23.340355 38.588761 36.150473
F 22.578530 38.588761 57.966283
F 21.816706 38.588761 79.782093
F 21.054881 38.588761 101.597902
F 20.293056 38.588761 123.413713
F 24.102180 61.742018 14.334664
F 23.340355 61.742018 36.150473
F 22.578530 61.742018 57.966283
F 21.816706 61.742018 79.782093
F 21.054881 61.742018 101.597902
F 20.293056 61.742018 123.413713
F 50.820997 15.435503 15.267706
F 50.059172 15.435503 37.083515
F 49.297347 15.435503 58.899324
F 48.535522 15.435503 80.715135
F 47.773697 15.435503 102.530944
F 47.011873 15.435503 124.346754
F 50.820997 38.588761 15.267706
F 50.059172 38.588761 37.083515
F 49.297347 38.588761 58.899324
F 48.535522 38.588761 80.715135
F 47.773697 38.588761 102.530944
F 47.011873 38.588761 124.346754
F 50.820997 61.742018 15.267706
F 50.059172 61.742018 37.083515
F 49.297347 61.742018 58.899324
F 48.535522 61.742018 80.715135
F 47.773697 61.742018 102.530944
F 47.011873 61.742018 124.346754
F 24.102180 0.000001 14.334663
F 23.340355 0.000001 36.150472
F 22.578530 0.000001 57.966283
F 21.816706 0.000001 79.782092
F 21.054881 0.000001 101.597901
F 20.293056 0.000001 123.413712
F 24.102180 23.153259 14.334663
F 23.340355 23.153259 36.150472
F 22.578530 23.153259 57.966283
F 21.816706 23.153259 79.782092
F 21.054881 23.153259 101.597901
F 20.293056 23.153259 123.413712
F 24.102180 46.306516 14.334663
F 23.340355 46.306516 36.150472
F 22.578530 46.306516 57.966283
F 21.816706 46.306516 79.782092
F 21.054881 46.306516 101.597901
F 20.293056 46.306516 123.413712
F 50.820997 0.000001 15.267705
F 50.059172 0.000001 37.083514
F 49.297347 0.000001 58.899324
F 48.535522 0.000001 80.715134
F 47.773697 0.000001 102.530943
F 47.011873 0.000001 124.346753
F 50.820997 23.153259 15.267705
F 50.059172 23.153259 37.083514
F 49.297347 23.153259 58.899324
F 48.535522 23.153259 80.715134
F 47.773697 23.153259 102.530943
F 47.011873 23.153259 124.346753
F 50.820997 46.306516 15.267705
F 50.059172 46.306516 37.083514
F 49.297347 46.306516 58.899324
F 48.535522 46.306516 80.715134
F 47.773697 46.306516 102.530943
F 47.011873 46.306516 124.346753
F 8.643184 1.286291 10.154420
F 7.881359 1.286291 31.970230
F 7.119535 1.286291 53.786040
F 6.357710 1.286291 75.601849
F 5.595885 1.286291 97.417659
F 4.834060 1.286291 119.233469
F 8.643184 24.439548 10.154420
F 7.881359 24.439548 31.970230
F 7.119535 24.439548 53.786040
F 6.357710 24.439548 75.601849
F 5.595885 24.439548 97.417659
F 4.834060 24.439548 119.233469
F 8.643184 47.592806 10.154420
F 7.881359 47.592806 31.970230
F 7.119535 47.592806 53.786040
F 6.357710 47.592806 75.601849
F 5.595885 47.592806 97.417659
F 4.834060 47.592806 119.233469
F 35.362002 1.286291 11.087462
F 34.600177 1.286291 32.903271
F 33.838352 1.286291 54.719082
F 33.076527 1.286291 76.534891
F 32.314703 1.286291 98.350700
F 31.552878 1.286291 120.166511
F 35.362002 24.439548 11.087462
F 34.600177 24.439548 32.903271
F 33.838352 24.439548 54.719082
F 33.076527 24.439548 76.534891
F 32.314703 24.439548 98.350700
F 31.552878 24.439548 120.166511
F 35.362002 47.592806 11.087462
F 34.600177 47.592806 32.903271
F 33.838352 47.592806 54.719082
F 33.076527 47.592806 76.534891
F 32.314703 47.592806 98.350700
F 31.552878 47.592806 120.166511
F 8.643184 9.004040 10.154420
F 7.881359 9.004040 31.970230
F 7.119535 9.004040 53.786040
F 6.357710 9.004040 75.601849
F 5.595885 9.004040 97.417659
F 4.834060 9.004040 119.233469
F 8.643184 32.157298 10.154420
F 7.881359 32.157298 31.970230
F 7.119535 32.157298 53.786040
F 6.357710 32.157298 75.601849
F 5.595885 32.157298 97.417659
F 4.834060 32.157298 119.233469
F 8.643184 55.310555 10.154420
F 7.881359 55.310555 31.970230
F 7.119535 55.310555 53.786040
F 6.357710 55.310555 75.601849
F 5.595885 55.310555 97.417659
F 4.834060 55.310555 119.233469
F 35.362002 9.004040 11.087462
F 34.600177 9.004040 32.903271
F 33.838352 9.004040 54.719082
F 33.076527 9.004040 76.534891
F 32.314703 9.004040 98.350700
F 31.552878 9.004040 120.166511
F 35.362002 32.157298 11.087462
F 34.600177 32.157298 32.903271
F 33.838352 32.157298 54.719082
F 33.076527 32.157298 76.534891
F 32.314703 32.157298 98.350700
F 31.552878 32.157298 120.166511
F 35.362002 55.310555 11.087462
F 34.600177 55.310555 32.903271
F 33.838352 55.310555 54.719082
F 33.076527 55.310555 76.534891
F 32.314703 55.310555 98.350700
F 31.552878 55.310555 120.166511
F 8.643184 16.721795 10.154421
F 7.881359 16.721795 31.970231
F 7.119535 16.721795 53.786040
F 6.357710 16.721795 75.601850
F 5.595885 16.721795 97.417660
F 4.834060 16.721795 119.233470
F 8.643184 39.875053 10.154421
F 7.881359 39.875053 31.970231
F 7.119535 39.875053 53.786040
F 6.357710 39.875053 75.601850
F 5.595885 39.875053 97.417660
F 4.834060 39.875053 119.233470
F 8.643184 63.028310 10.154421
F 7.881359 63.028310 31.970231
F 7.119535 63.028310 53.786040
F 6.357710 63.028310 75.601850
F 5.595885 63.028310 97.417660
F 4.834060 63.028310 119.233470
F 35.362002 16.721795 11.087463
F 34.600177 16.721795 32.903272
F 33.838352 16.721795 54.719082
F 33.076527 16.721795 76.534892
F 32.314703 16.721795 98.350701
F 31.552878 16.721795 120.166512
F 35.362002 39.875053 11.087463
F 34.600177 39.875053 32.903272
F 33.838352 39.875053 54.719082
F 33.076527 39.875053 76.534892
F 32.314703 39.875053 98.350701
F 31.552878 39.875053 120.166512
F 35.362002 63.028310 11.087463
F 34.600177 63.028310 32.903272
F 33.838352 63.028310 54.719082
F 33.076527 63.028310 76.534892
F 32.314703 63.028310 98.350701
F 31.552878 63.028310 120.166512
F 17.549456 1.286290 10.465434
F 16.787631 1.286290 32.281245
F 16.025806 1.286290 54.097054
F 15.263981 1.286290 75.912863
F 14.502156 1.286290 97.728674
F 13.740331 1.286290 119.544483
F 17.549456 24.439548 10.465434
F 16.787631 24.439548 32.281245
F 16.025806 24.439548 54.097054
F 15.263981 24.439548 75.912863
F 14.502156 24.439548 97.728674
F 13.740331 24.439548 119.544483
F 17.549456 47.592806 10.465434
F 16.787631 47.592806 32.281245
F 16.025806 47.592806 54.097054
F 15.263981 47.592806 75.912863
F 14.502156 47.592806 97.728674
F 13.740331 47.592806 119.544483
F 44.268272 1.286290 11.398476
F 43.506447 1.286290 33.214286
F 42.744623 1.286290 55.030096
F 41.982798 1.286290 76.845905
F 41.220973 1.286290 98.661715
F 40.459148 1.286290 120.477524
F 44.268272 24.439548 11.398476
F 43.506447 24.439548 33.214286
F 42.744623 24.439548 55.030096
F 41.982798 24.439548 76.845905
F 41.220973 24.439548 98.661715
F 40.459148 24.439548 120.477524
F 44.268272 47.592806 11.398476
F 43.506447 47.592806 33.214286
F 42.744623 47.592806 55.030096
F 41.982798 47.592806 76.845905
F 41.220973 47.592806 98.661715
F 40.459148 47.592806 120.477524
F 17.549456 9.004040 10.465434
F 16.787631 9.004040 32.281245
F 16.025806 9.004040 54.097054
F 15.263981 9.004040 75.912863
F 14.502156 9.004040 97.728674
F 13.740331 9.004040 119.544483
F 17.549456 32.157297 10.465434
F 16.787631 32.157297 32.281245
F 16.025806 32.157297 54.097054
F 15.263981 32.157297 75.912863
F 14.502156 32.157297 97.728674
F 13.740331 32.157297 119.544483
F 17.549456 55.310555 10.465434
F 16.787631 55.310555 32.281245
F 16.025806 55.310555 54.097054
F 15.263981 55.310555 75.912863
F 14.502156 55.310555 97.728674
F 13.740331 55.310555 119.544483
F 44.268272 9.004040 11.398476
F 43.506447 9.004040 33.214286
F 42.744623 9.004040 55.030096
F 41.982798 9.004040 76.845905
F 41.220973 9.004040 98.661715
F 40.459148 9.004040 120.477524
F 44.268272 32.157297 11.398476
F 43.506447 32.157297 33.214286
F 42.744623 32.157297 55.030096
F 41.982798 32.157297 76.845905
F 41.220973 32.157297 98.661715
F 40.459148 32.157297 120.477524
F 44.268272 55.310555 11.398476
F 43.506447 55.310555 33.214286
F 42.744623 55.310555 55.030096
F 41.982798 55.310555 76.845905
F 41.220973 55.310555 98.661715
F 40.459148 55.310555 120.477524
F 17.549456 16.721795 10.465435
F 16.787631 16.721795 32.281245
F 16.025806 16.721795 54.097055
F 15.263981 16.721795 75.912864
F 14.502156 16.721795 97.728675
F 13.740331 16.721795 119.544484
F 17.549456 39.875053 10.465435
F 16.787631 39.875053 32.281245
F 16.025806 39.875053 54.097055
F 15.263981 39.875053 75.912864
F 14.502156 39.875053 97.728675
F 13.740331 39.875053 119.544484
F 17.549456 63.028310 10.465435
F 16.787631 63.028310 32.281245
F 16.025806 63.028310 54.097055
F 15.263981 63.028310 75.912864
F 14.502156 63.028310 97.728675
F 13.740331 63.028310 119.544484
F 44.268272 16.721795 11.398477
F 43.506447 16.721795 33.214286
F 42.744622 16.721795 55.030097
F 41.982798 16.721795 76.845906
F 41.220973 16.721795 98.661716
F 40.459148 16.721795 120.477525
F 44.268272 39.875053 11.398477
F 43.506447 39.875053 33.214286
F 42.744622 39.875053 55.030097
F 41.982798 39.875053 76.845906
F 41.220973 39.875053 98.661716
F 40.459148 39.875053 120.477525
F 44.268272 63.028310 11.398477
F 43.506447 63.028310 33.214286
F 42.744622 63.028310 55.030097
F 41.982798 63.028310 76.845906
F 41.220973 63.028310 98.661716
F 40.459148 63.028310 120.477525
F 26.455732 1.286290 10.776448
F 25.693907 1.286290 32.592259
F 24.932082 1.286290 54.408068
F 24.170257 1.286290 76.223877
F 23.408432 1.286290 98.039688
F 22.646607 1.286290 119.855497
F 26.455732 24.439548 10.776448
F 25.693907 24.439548 32.592259
F 24.932082 24.439548 54.408068
F 24.170257 24.439548 76.223877
F 23.408432 24.439548 98.039688
F 22.646607 24.439548 119.855497
F 26.455732 47.592805 10.776448
F 25.693907 47.592805 32.592259
F 24.932082 47.592805 54.408068
F 24.170257 47.592805 76.223877
F 23.408432 47.592805 98.039688
F 22.646607 47.592805 119.855497
F 50.889074 1.286290 77.156919
F 50.127249 1.286290 98.972729
F 49.365424 1.286290 120.788538
F 50.889074 24.439548 77.156919
F 50.127249 24.439548 98.972729
F 49.365424 24.439548 120.788538
F 50.889074 47.592805 77.156919
F 50.127249 47.592805 98.972729
F 49.365424 47.592805 120.788538
F 26.455732 9.004040 10.776448
F 25.693907 9.004040 32.592259
F 24.932082 9.004040 54.408068
F 24.170257 9.004040 76.223877
F 23.408432 9.004040 98.039688
F 22.646607 9.004040 119.855497
F 26.455732 32.157297 10.776448
F 25.693907 32.157297 32.592259
F 24.932082 32.157297 54.408068
F 24.170257 32.157297 76.223877
F 23.408432 32.157297 98.039688
F 22.646607 32.157297 119.855497
F 26.455732 55.310555 10.776448
F 25.693907 55.310555 32.592259
F 24.932082 55.310555 54.408068
F 24.170257 55.310555 76.223877
F 23.408432 55.310555 98.039688
F 22.646607 55.310555 119.855497
F 50.889074 9.004040 77.156919
F 50.127249 9.004040 98.972729
F 49.365424 9.004040 120.788538
F 50.889074 32.157297 77.156919
F 50.127249 32.157297 98.972729
F 49.365424 32.157297 120.788538
F 50.889074 55.310555 77.156919
F 50.127249 55.310555 98.972729
F 49.365424 55.310555 120.788538
F 26.455732 16.721795 10.776449
F 25.693907 16.721795 32.592259
F 24.932082 16.721795 54.408069
F 24.170257 16.721795 76.223878
F 23.408432 16.721795 98.039689
F 22.646607 16.721795 119.855498
F 26.455732 39.875052 10.776449
F 25.693907 39.875052 32.592259
F 24.932082 39.875052 54.408069
F 24.170257 39.875052 76.223878
F 23.408432 39.875052 98.039689
F 22.646607 39.875052 119.855498
F 26.455732 63.028310 10.776449
F 25.693907 63.028310 32.592259
F 24.932082 63.028310 54.408069
F 24.170257 63.028310 76.223878
F 23.408432 63.028310 98.039689
F 22.646607 63.028310 119.855498
F 50.889074 16.721795 77.156920
F 50.127249 16.721795 98.972730
F 49.365424 16.721795 120.788539
F 50.889074 39.875052 77.156920
F 50.127249 39.875052 98.972730
F 49.365424 39.875052 120.788539
F 50.889074 63.028310 77.156920
F 50.127249 63.028310 98.972730
F 49.365424 63.028310 120.788539
F 8.516199 3.858875 13.790388
F 7.754374 3.858875 35.606197
F 6.992549 3.858875 57.422006
F 6.230724 3.858875 79.237817
F 5.468899 3.858875 101.053626
F 4.707074 3.858875 122.869435
F 8.516199 27.012132 13.790388
F 7.754374 27.012132 35.606197
F 6.992549 27.012132 57.422006
F 6.230724 27.012132 79.237817
F 5.468899 27.012132 101.053626
F 4.707074 27.012132 122.869435
F 8.516199 50.165390 13.790388
F 7.754374 50.165390 35.606197
F 6.992549 50.165390 57.422006
F 6.230724 50.165390 79.237817
F 5.468899 50.165390 101.053626
F 4.707074 50.165390 122.869435
F 35.235016 3.858875 14.723429
F 34.473191 3.858875 36.539239
F 33.711367 3.858875 58.355048
F 32.949542 3.858875 80.170858
F 32.187717 3.858875 101.986668
F 31.425892 3.858875 123.802477
F 35.235016 27.012132 14.723429
F 34.473191 27.012132 36.539239
F 33.711367 27.012132 58.355048
F 32.949542 27.012132 80.170858
F 32.187717 27.012132 101.986668
F 31.425892 27.012132 123.802477
F 35.235016 50.165390 14.723429
F 34.473191 50.165390 36.539239
F 33.711367 50.165390 58.355048
F 32.949542 50.165390 80.170858
F 32.187717 50.165390 101.986668
F 31.425892 50.165390 123.802477
F 8.516199 11.576625 13.790388
F 7.754374 11.576625 35.606197
F 6.992549 11.576625 57.422006
F 6.230724 11.576625 79.237817
F 5.468899 11.576625 101.053626
F 4.707074 11.576625 122.869436
F 8.516199 34.729882 13.790388
F 7.754374 34.729882 35.606197
F 6.992549 34.729882 57.422006
F 6.230724 34.729882 79.237817
F 5.468899 34.729882 101.053626
F 4.707074 34.729882 122.869436
F 8.516199 57.883140 13.790388
F 7.754374 57.883140 35.606197
F 6.992549 57.883140 57.422006
F 6.230724 57.883140 79.237817
F 5.468899 57.883140 101.053626
F 4.707074 57.883140 122.869436
F 35.235016 11.576625 14.723429
F 34.473191 11.576625 36.539239
F 33.711367 11.576625 58.355048
F 32.949542 11.576625 80.170858
F 32.187717 11.576625 101.986668
F 31.425892 11.576625 123.802478
F 35.235016 34.729882 14.723429
F 34.473191 34.729882 36.539239
F 33.711367 34.729882 58.355048
F 32.949542 34.729882 80.170858
F 32.187717 34.729882 101.986668
F 31.425892 34.729882 123.802478
F 35.235016 57.883140 14.723429
F 34.473191 57.883140 36.539239
F 33.711367 57.883140 58.355048
F 32.949542 57.883140 80.170858
F 32.187717 57.883140 101.986668
F 31.425892 57.883140 123.802478
F 8.516199 19.294380 13.790388
F 7.754374 19.294380 35.606198
F 6.992549 19.294380 57.422007
F 6.230724 19.294380 79.237817
F 5.468899 19.294380 101.053627
F 4.707074 19.294380 122.869436
F 8.516199 42.447638 13.790388
F 7.754374 42.447638 35.606198
F 6.992549 42.447638 57.422007
F 6.230724 42.447638 79.237817
F 5.468899 42.447638 101.053627
F 4.707074 42.447638 122.869436
F 8.516199 65.600895 13.790388
F 7.754374 65.600895 35.606198
F 6.992549 65.600895 57.422007
F 6.230724 65.600895 79.237817
F 5.468899 65.600895 101.053627
F 4.707074 65.600895 122.869436
F 35.235016 19.294380 14.723429
F 34.473191 19.294380 36.539240
F 33.711367 19.294380 58.355049
F 32.949542 19.294380 80.170858
F 32.187717 19.294380 101.986669
F 31.425892 19.294380 123.802478
F 35.235016 42.447638 14.723429
F 34.473191 42.447638 36.539240
F 33.711367 42.447638 58.355049
F 32.949542 42.447638 80.170858
F 32.187717 42.447638 101.986669
F 31.425892 42.447638 123.802478
F 35.235016 65.600895 14.723429
F 34.473191 65.600895 36.539240
F 33.711367 65.600895 58.355049
F 32.949542 65.600895 80.170858
F 32.187717 65.600895 101.986669
F 31.425892 65.600895 123.802478
F 17.422470 3.858876 14.101403
F 16.660645 3.858876 35.917212
F 15.898820 3.858876 57.733021
F 15.136995 3.858876 79.548831
F 14.375170 3.858876 101.364641
F 13.613345 3.858876 123.180450
F 17.422470 27.012134 14.101403
F 16.660645 27.012134 35.917212
F 15.898820 27.012134 57.733021
F 15.136995 27.012134 79.548831
F 14.375170 27.012134 101.364641
F 13.613345 27.012134 123.180450
F 17.422470 50.165391 14.101403
F 16.660645 50.165391 35.917212
F 15.898820 50.165391 57.733021
F 15.136995 50.165391 79.548831
F 14.375170 50.165391 101.364641
F 13.613345 50.165391 123.180450
F 44.141286 3.858876 15.034444
F 43.379462 3.858876 36.850253
F 42.617637 3.858876 58.666063
F 41.855812 3.858876 80.481873
F 41.093987 3.858876 102.297682
F 40.332162 3.858876 124.113492
F 44.141286 27.012134 15.034444
F 43.379462 27.012134 36.850253
F 42.617637 27.012134 58.666063
F 41.855812 27.012134 80.481873
F 41.093987 27.012134 102.297682
F 40.332162 27.012134 124.113492
F 44.141286 50.165391 15.034444
F 43.379462 50.165391 36.850253
F 42.617637 50.165391 58.666063
F 41.855812 50.165391 80.481873
F 41.093987 50.165391 102.297682
F 40.332162 50.165391 124.113492
F 17.422470 11.576626 14.101403
F 16.660645 11.576626 35.917212
F 15.898820 11.576626 57.733021
F 15.136995 11.576626 79.548831
F 14.375170 11.576626 101.364641
F 13.613345 11.576626 123.180451
F 17.422470 34.729884 14.101403
F 16.660645 34.729884 35.917212
F 15.898820 34.729884 57.733021
F 15.136995 34.729884 79.548831
F 14.375170 34.729884 101.364641
F 13.613345 34.729884 123.180451
F 17.422470 57.883141 14.101403
F 16.660645 57.883141 35.917212
F 15.898820 57.883141 57.733021
F 15.136995 57.883141 79.548831
F 14.375170 57.883141 101.364641
F 13.613345 57.883141 123.180451
F 44.141286 11.576626 15.034444
F 43.379462 11.576626 36.850253
F 42.617637 11.576626 58.666063
F 41.855812 11.576626 80.481873
F 41.093987 11.576626 102.297682
F 40.332162 11.576626 124.113493
F 44.141286 34.729884 15.034444
F 43.379462 34.729884 36.850253
F 42.617637 34.729884 58.666063
F 41.855812 34.729884 80.481873
F 41.093987 34.729884 102.297682
F 40.332162 34.729884 124.113493
F 44.141286 57.883141 15.034444
F 43.379462 57.883141 36.850253
F 42.617637 57.883141 58.666063
F 41.855812 57.883141 80.481873
F 41.093987 57.883141 102.297682
F 40.332162 57.883141 124.113493
F 17.422470 19.294382 14.101403
F 16.660645 19.294382 35.917213
F 15.898820 19.294382 57.733022
F 15.136995 19.294382 79.548831
F 14.375170 19.294382 101.364642
F 13.613345 19.294382 123.180451
F 17.422470 42.447639 14.101403
F 16.660645 42.447639 35.917213
F 15.898820 42.447639 57.733022
F 15.136995 42.447639 79.548831
F 14.375170 42.447639 101.364642
F 13.613345 42.447639 123.180451
F 17.422470 65.600897 14.101403
F 16.660645 65.600897 35.917213
F 15.898820 65.600897 57.733022
F 15.136995 65.600897 79.548831
F 14.375170 65.600897 101.364642
F 13.613345 65.600897 123.180451
F 44.141286 19.294382 15.034444
F 43.379462 19.294382 36.850254
F 42.617637 19.294382 58.666064
F 41.855812 19.294382 80.481873
F 41.093987 19.294382 102.297683
F 40.332162 19.294382 124.113493
F 44.141286 42.447639 15.034444
F 43.379462 42.447639 36.850254
F 42.617637 42.447639 58.666064
F 41.855812 42.447639 80.481873
F 41.093987 42.447639 102.297683
F 40.332162 42.447639 124.113493
F 44.141286 65.600897 15.034444
F 43.379462 65.600897 36.850254
F 42.617637 65.600897 58.666064
F 41.855812 65.600897 80.481873
F 41.093987 65.600897 102.297683
F 40.332162 65.600897 124.113493
F 26.328748 3.858875 14.412416
F 25.566923 3.858875 36.228225
F 24.805098 3.858875 58.044035
F 24.043273 3.858875 79.859845
F 23.281449 3.858875 101.675655
F 22.519624 3.858875 123.491464
F 26.328748 27.012133 14.412416
F 25.566923 27.012133 36.228225
F 24.805098 27.012133 58.044035
F 24.043273 27.012133 79.859845
F 23.281449 27.012133 101.675655
F 22.519624 27.012133 123.491464
F 26.328748 50.165390 14.412416
F 25.566923 50.165390 36.228225
F 24.805098 50.165390 58.044035
F 24.043273 50.165390 79.859845
F 23.281449 50.165390 101.675655
F 22.519624 50.165390 123.491464
F 50.762090 3.858875 80.792886
F 50.000265 3.858875 102.608696
F 49.238440 3.858875 124.424506
F 50.762090 27.012133 80.792886
F 50.000265 27.012133 102.608696
F 49.238440 27.012133 124.424506
F 50.762090 50.165390 80.792886
F 50.000265 50.165390 102.608696
F 49.238440 50.165390 124.424506
F 26.328748 11.576625 14.412416
F 25.566923 11.576625 36.228226
F 24.805098 11.576625 58.044035
F 24.043273 11.576625 79.859845
F 23.281449 11.576625 101.675655
F 22.519624 11.576625 123.491464
F 26.328748 34.729883 14.412416
F 25.566923 34.729883 36.228226
F 24.805098 34.729883 58.044035
F 24.043273 34.729883 79.859845
F 23.281449 34.729883 101.675655
F 22.519624 34.729883 123.491464
F 26.328748 57.883140 14.412416
F 25.566923 57.883140 36.228226
F 24.805098 57.883140 58.044035
F 24.043273 57.883140 79.859845
F 23.281449 57.883140 101.675655
F 22.519624 57.883140 123.491464
F 50.762090 11.576625 80.792886
F 50.000265 11.576625 102.608696
F 49.238440 11.576625 124.424506
F 50.762090 34.729883 80.792886
F 50.000265 34.729883 102.608696
F 49.238440 34.729883 124.424506
F 50.762090 57.883140 80.792886
F 50.000265 57.883140 102.608696
F 49.238440 57.883140 124.424506
F 26.328748 19.294381 14.412417
F 25.566923 19.294381 36.228226
F 24.805098 19.294381 58.044036
F 24.043273 19.294381 79.859846
F 23.281449 19.294381 101.675655
F 22.519624 19.294381 123.491465
F 26.328748 42.447638 14.412417
F 25.566923 42.447638 36.228226
F 24.805098 42.447638 58.044036
F 24.043273 42.447638 79.859846
F 23.281449 42.447638 101.675655
F 22.519624 42.447638 123.491465
F 26.328748 65.600896 14.412417
F 25.566923 65.600896 36.228226
F 24.805098 65.600896 58.044036
F 24.043273 65.600896 79.859846
F 23.281449 65.600896 101.675655
F 22.519624 65.600896 123.491465
F 50.762090 19.294381 80.792887
F 50.000265 19.294381 102.608696
F 49.238440 19.294381 124.424507
F 50.762090 42.447638 80.792887
F 50.000265 42.447638 102.608696
F 49.238440 42.447638 124.424507
F 50.762090 65.600896 80.792887
F 50.000265 65.600896 102.608696
F 49.238440 65.600896 124.424507
F 8.611440 3.858875 11.063412
F 7.849615 3.858875 32.879222
F 7.087790 3.858875 54.695032
F 6.325965 3.858875 76.510841
F 5.564140 3.858875 98.326652
F 4.802315 3.858875 120.142461
F 8.611440 27.012133 11.063412
F 7.849615 27.012133 32.879222
F 7.087790 27.012133 54.695032
F 6.325965 27.012133 76.510841
F 5.564140 27.012133 98.326652
F 4.802315 27.012133 120.142461
F 8.611440 50.165390 11.063412
F 7.849615 50.165390 32.879222
F 7.087790 50.165390 54.695032
F 6.325965 50.165390 76.510841
F 5.564140 50.165390 98.326652
F 4.802315 50.165390 120.142461
F 35.330256 3.858875 11.996454
F 34.568431 3.858875 33.812263
F 33.806607 3.858875 55.628074
F 33.044782 3.858875 77.443883
F 32.282957 3.858875 99.259693
F 31.521132 3.858875 121.075502
F 35.330256 27.012133 11.996454
F 34.568431 27.012133 33.812263
F 33.806607 27.012133 55.628074
F 33.044782 27.012133 77.443883
F 32.282957 27.012133 99.259693
F 31.521132 27.012133 121.075502
F 35.330256 50.165390 11.996454
F 34.568431 50.165390 33.812263
F 33.806607 50.165390 55.628074
F 33.044782 50.165390 77.443883
F 32.282957 50.165390 99.259693
F 31.521132 50.165390 121.075502
F 8.611440 11.576625 11.063412
F 7.849615 11.576625 32.879222
F 7.087790 11.576625 54.695032
F 6.325965 11.576625 76.510841
F 5.564140 11.576625 98.326652
F 4.802315 11.576625 120.142461
F 8.611440 34.729883 11.063412
F 7.849615 34.729883 32.879222
F 7.087790 34.729883 54.695032
F 6.325965 34.729883 76.510841
F 5.564140 34.729883 98.326652
F 4.802315 34.729883 120.142461
F 8.611440 57.883140 11.063412
F 7.849615 57.883140 32.879222
F 7.087790 57.883140 54.695032
F 6.325965 57.883140 76.510841
F 5.564140 57.883140 98.326652
F 4.802315 57.883140 120.142461
F 35.330256 11.576625 11.996454
F 34.568431 11.576625 33.812263
F 33.806607 11.576625 55.628074
F 33.044782 11.576625 77.443883
F 32.282957 11.576625 99.259693
F 31.521132 11.576625 121.075502
F 35.330256 34.729883 11.996454
F 34.568431 34.729883 33.812263
F 33.806607 34.729883 55.628074
F 33.044782 34.729883 77.443883
F 32.282957 34.729883 99.259693
F 31.521132 34.729883 121.075502
F 35.330256 57.883140 11.996454
F 34.568431 57.883140 33.812263
F 33.806607 57.883140 55.628074
F 33.044782 57.883140 77.443883
F 32.282957 57.883140 99.259693
F 31.521132 57.883140 121.075502
F 8.611440 19.294381 11.063411
F 7.849615 19.294381 32.879222
F 7.087790 19.294381 54.695031
F 6.325965 19.294381 76.510841
F 5.564140 19.294381 98.326651
F 4.802315 19.294381 120.142460
F 8.611440 42.447638 11.063411
F 7.849615 42.447638 32.879222
F 7.087790 42.447638 54.695031
F 6.325965 42.447638 76.510841
F 5.564140 42.447638 98.326651
F 4.802315 42.447638 120.142460
F 8.611440 65.600896 11.063411
F 7.849615 65.600896 32.879222
F 7.087790 65.600896 54.695031
F 6.325965 65.600896 76.510841
F 5.564140 65.600896 98.326651
F 4.802315 65.600896 120.142460
F 35.330256 19.294381 11.996453
F 34.568431 19.294381 33.812263
F 33.806607 19.294381 55.628073
F 33.044782 19.294381 77.443883
F 32.282957 19.294381 99.259692
F 31.521132 19.294381 121.075501
F 35.330256 42.447638 11.996453
F 34.568431 42.447638 33.812263
F 33.806607 42.447638 55.628073
F 33.044782 42.447638 77.443883
F 32.282957 42.447638 99.259692
F 31.521132 42.447638 121.075501
F 35.330256 65.600896 11.996453
F 34.568431 65.600896 33.812263
F 33.806607 65.600896 55.628073
F 33.044782 65.600896 77.443883
F 32.282957 65.600896 99.259692
F 31.521132 65.600896 121.075501
F 17.517711 3.858876 11.374425
F 16.755886 3.858876 33.190235
F 15.994061 3.858876 55.006045
F 15.232236 3.858876 76.821855
F 14.470411 3.858876 98.637664
F 13.708587 3.858876 120.453474
F 17.517711 27.012133 11.374425
F 16.755886 27.012133 33.190235
F 15.994061 27.012133 55.006045
F 15.232236 27.012133 76.821855
F 14.470411 27.012133 98.637664
F 13.708587 27.012133 120.453474
F 17.517711 50.165391 11.374425
F 16.755886 50.165391 33.190235
F 15.994061 50.165391 55.006045
F 15.232236 50.165391 76.821855
F 14.470411 50.165391 98.637664
F 13.708587 50.165391 120.453474
F 44.236528 3.858876 12.307467
F 43.474703 3.858876 34.123277
F 42.712878 3.858876 55.939086
F 41.951053 3.858876 77.754897
F 41.189228 3.858876 99.570706
F 40.427403 3.858876 121.386515
F 44.236528 27.012133 12.307467
F 43.474703 27.012133 34.123277
F 42.712878 27.012133 55.939086
F 41.951053 27.012133 77.754897
F 41.189228 27.012133 99.570706
F 40.427403 27.012133 121.386515
F 44.236528 50.165391 12.307467
F 43.474703 50.165391 34.123277
F 42.712878 50.165391 55.939086
F 41.951053 50.165391 77.754897
F 41.189228 50.165391 99.570706
F 40.427403 50.165391 121.386515
F 17.517711 11.576626 11.374425
F 16.755886 11.576626 33.190235
F 15.994061 11.576626 55.006045
F 15.232236 11.576626 76.821854
F 14.470411 11.576626 98.637664
F 13.708587 11.576626 120.453474
F 17.517711 34.729883 11.374425
F 16.755886 34.729883 33.190235
F 15.994061 34.729883 55.006045
F 15.232236 34.729883 76.821854
F 14.470411 34.729883 98.637664
F 13.708587 34.729883 120.453474
F 17.517711 57.883141 11.374425
F 16.755886 57.883141 33.190235
F 15.994061 57.883141 55.006045
F 15.232236 57.883141 76.821854
F 14.470411 57.883141 98.637664
F 13.708587 57.883141 120.453474
F 44.236528 11.576626 12.307467
F 43.474703 11.576626 34.123277
F 42.712878 11.576626 55.939086
F 41.951053 11.576626 77.754896
F 41.189228 11.576626 99.570706
F 40.427403 11.576626 121.386515
F 44.236528 34.729883 12.307467
F 43.474703 34.729883 34.123277
F 42.712878 34.729883 55.939086
F 41.951053 34.729883 77.754896
F 41.189228 34.729883 99.570706
F 40.427403 34.729883 121.386515
F 44.236528 57.883141 12.307467
F 43.474703 57.883141 34.123277
F 42.712878 57.883141 55.939086
F 41.951053 57.883141 77.754896
F 41.189228 57.883141 99.570706
F 40.427403 57.883141 121.386515
F 17.517711 19.294381 11.374425
F 16.755886 19.294381 33.190234
F 15.994061 19.294381 55.006045
F 15.232236 19.294381 76.821854
F 14.470411 19.294381 98.637663
F 13.708587 19.294381 120.453474
F 17.517711 42.447639 11.374425
F 16.755886 42.447639 33.190234
F 15.994061 42.447639 55.006045
F 15.232236 42.447639 76.821854
F 14.470411 42.447639 98.637663
F 13.708587 42.447639 120.453474
F 17.517711 65.600896 11.374425
F 16.755886 65.600896 33.190234
F 15.994061 65.600896 55.006045
F 15.232236 65.600896 76.821854
F 14.470411 65.600896 98.637663
F 13.708587 65.600896 120.453474
F 44.236528 19.294381 12.307467
F 43.474703 19.294381 34.123276
F 42.712878 19.294381 55.939086
F 41.951053 19.294381 77.754896
F 41.189228 19.294381 99.570705
F 40.427403 19.294381 121.386515
F 44.236528 42.447639 12.307467
F 43.474703 42.447639 34.123276
F 42.712878 42.447639 55.939086
F 41.951053 42.447639 77.754896
F 41.189228 42.447639 99.570705
F 40.427403 42.447639 121.386515
F 44.236528 65.600896 12.307467
F 43.474703 65.600896 34.123276
F 42.712878 65.600896 55.939086
F 41.951053 65.600896 77.754896
F 41.189228 65.600896 99.570705
F 40.427403 65.600896 121.386515
F 26.423987 3.858875 11.685440
F 25.662162 3.858875 33.501250
F 24.900337 3.858875 55.317060
F 24.138513 3.858875 77.132869
F 23.376688 3.858875 98.948678
F 22.614863 3.858875 120.764489
F 26.423987 27.012133 11.685440
F 25.662162 27.012133 33.501250
F 24.900337 27.012133 55.317060
F 24.138513 27.012133 77.132869
F 23.376688 27.012133 98.948678
F 22.614863 27.012133 120.764489
F 26.423987 50.165390 11.685440
F 25.662162 50.165390 33.501250
F 24.900337 50.165390 55.317060
F 24.138513 50.165390 77.132869
F 23.376688 50.165390 98.948678
F 22.614863 50.165390 120.764489
F 50.857329 3.858875 78.065911
F 50.095504 3.858875 99.881720
F 49.333679 3.858875 121.697530
F 50.857329 27.012133 78.065911
F 50.095504 27.012133 99.881720
F 49.333679 27.012133 121.697530
F 50.857329 50.165390 78.065911
F 50.095504 50.165390 99.881720
F 49.333679 50.165390 121.697530
F 26.423987 11.576625 11.685440
F 25.662162 11.576625 33.501250
F 24.900337 11.576625 55.317059
F 24.138513 11.576625 77.132869
F 23.376688 11.576625 98.948678
F 22.614863 11.576625 120.764489
F 26.423987 34.729883 11.685440
F 25.662162 34.729883 33.501250
F 24.900337 34.729883 55.317059
F 24.138513 34.729883 77.132869
F 23.376688 34.729883 98.948678
F 22.614863 34.729883 120.764489
F 26.423987 57.883140 11.685440
F 25.662162 57.883140 33.501250
F 24.900337 57.883140 55.317059
F 24.138513 57.883140 77.132869
F 23.376688 57.883140 98.948678
F 22.614863 57.883140 120.764489
F 50.857329 11.576625 78.065911
F 50.095504 11.576625 99.881720
F 49.333679 11.576625 121.697530
F 50.857329 34.729883 78.065911
F 50.095504 34.729883 99.881720
F 49.333679 34.729883 121.697530
F 50.857329 57.883140 78.065911
F 50.095504 57.883140 99.881720
F 49.333679 57.883140 121.697530
F 26.423987 19.294381 11.685439
F 25.662162 19.294381 33.501250
F 24.900337 19.294381 55.317059
F 24.138513 19.294381 77.132868
F 23.376688 19.294381 98.948678
F 22.614863 19.294381 120.764488
F 26.423987 42.447638 11.685439
F 25.662162 42.447638 33.501250
F 24.900337 42.447638 55.317059
F 24.138513 42.447638 77.132868
F 23.376688 42.447638 98.948678
F 22.614863 42.447638 120.764488
F 26.423987 65.600896 11.685439
F 25.662162 65.600896 33.501250
F 24.900337 65.600896 55.317059
F 24.138513 65.600896 77.132868
F 23.376688 65.600896 98.948678
F 22.614863 65.600896 120.764488
F 50.857329 19.294381 78.065910
F 50.095504 19.294381 99.881720
F 49.333680 19.294381 121.697529
F 50.857329 42.447638 78.065910
F 50.095504 42.447638 99.881720
F 49.333680 42.447638 121.697529
F 50.857329 65.600896 78.065910
F 50.095504 65.600896 99.881720
F 49.333680 65.600896 121.697529
F 8.738399 1.286291 7.427444
F 7.976575 1.286291 29.243254
F 7.214750 1.286291 51.059064
F 6.452925 1.286291 72.874873
F 5.691100 1.286291 94.690683
F 4.929275 1.286291 116.506493
F 8.738399 24.439549 7.427444
F 7.976575 24.439549 29.243254
F 7.214750 24.439549 51.059064
F 6.452925 24.439549 72.874873
F 5.691100 24.439549 94.690683
F 4.929275 24.439549 116.506493
F 8.738399 47.592806 7.427444
F 7.976575 47.592806 29.243254
F 7.214750 47.592806 51.059064
F 6.452925 47.592806 72.874873
F 5.691100 47.592806 94.690683
F 4.929275 47.592806 116.506493
F 35.457217 1.286291 8.360486
F 34.695392 1.286291 30.176295
F 33.933567 1.286291 51.992106
F 33.171743 1.286291 73.807915
F 32.409918 1.286291 95.623725
F 31.648093 1.286291 117.439534
F 35.457217 24.439549 8.360486
F 34.695392 24.439549 30.176295
F 33.933567 24.439549 51.992106
F 33.171743 24.439549 73.807915
F 32.409918 24.439549 95.623725
F 31.648093 24.439549 117.439534
F 35.457217 47.592806 8.360486
F 34.695392 47.592806 30.176295
F 33.933567 47.592806 51.992106
F 33.171743 47.592806 73.807915
F 32.409918 47.592806 95.623725
F 31.648093 47.592806 117.439534
F 8.738399 9.004041 7.427444
F 7.976575 9.004041 29.243254
F 7.214750 9.004041 51.059064
F 6.452925 9.004041 72.874873
F 5.691100 9.004041 94.690683
F 4.929275 9.004041 116.506493
F 8.738399 32.157298 7.427444
F 7.976575 32.157298 29.243254
F 7.214750 32.157298 51.059064
F 6.452925 32.157298 72.874873
F 5.691100 32.157298 94.690683
F 4.929275 32.157298 116.506493
F 8.738399 55.310556 7.427444
F 7.976575 55.310556 29.243254
F 7.214750 55.310556 51.059064
F 6.452925 55.310556 72.874873
F 5.691100 55.310556 94.690683
F 4.929275 55.310556 116.506493
F 35.457217 9.004041 8.360486
F 34.695392 9.004041 30.176295
F 33.933567 9.004041 51.992106
F 33.171743 9.004041 73.807915
F 32.409918 9.004041 95.623725
F 31.648093 9.004041 117.439534
F 35.457217 32.157298 8.360486
F 34.695392 32.157298 30.176295
F 33.933567 32.157298 51.992106
F 33.171743 32.157298 73.807915
F 32.409918 32.157298 95.623725
F 31.648093 32.157298 117.439534
F 35.457217 55.310556 8.360486
F 34.695392 55.310556 30.176295
F 33.933567 55.310556 51.992106
F 33.171743 55.310556 73.807915
F 32.409918 55.310556 95.623725
F 31.648093 55.310556 117.439534
F 8.738399 16.721796 7.427443
F 7.976575 16.721796 29.243254
F 7.214750 16.721796 51.059063
F 6.452925 16.721796 72.874872
F 5.691100 16.721796 94.690682
F 4.929275 16.721796 116.506492
F 8.738399 39.875053 7.427443
F 7.976575 39.875053 29.243254
F 7.214750 39.875053 51.059063
F 6.452925 39.875053 72.874872
F 5.691100 39.875053 94.690682
F 4.929275 39.875053 116.506492
F 8.738399 63.028311 7.427443
F 7.976575 63.028311 29.243254
F 7.214750 63.028311 51.059063
F 6.452925 63.028311 72.874872
F 5.691100 63.028311 94.690682
F 4.929275 63.028311 116.506492
F 35.457217 16.721796 8.360485
F 34.695392 16.721796 30.176295
F 33.933567 16.721796 51.992105
F 33.171743 16.721796 73.807914
F 32.409918 16.721796 95.623724
F 31.648093 16.721796 117.439533
F 35.457217 39.875053 8.360485
F 34.695392 39.875053 30.176295
F 33.933567 39.875053 51.992105
F 33.171743 39.875053 73.807914
F 32.409918 39.875053 95.623724
F 31.648093 39.875053 117.439533
F 35.457217 63.028311 8.360485
F 34.695392 63.028311 30.176295
F 33.933567 63.028311 51.992105
F 33.171743 63.028311 73.807914
F 32.409918 63.028311 95.623724
F 31.648093 63.028311 117.439533
F 17.644671 1.286290 7.738457
F 16.882846 1.286290 29.554267
F 16.121021 1.286290 51.370077
F 15.359196 1.286290 73.185887
F 14.597371 1.286290 95.001696
F 13.835546 1.286290 116.817506
F 17.644671 24.439547 7.738457
F 16.882846 24.439547 29.554267
F 16.121021 24.439547 51.370077
F 15.359196 24.439547 73.185887
F 14.597371 24.439547 95.001696
F 13.835546 24.439547 116.817506
F 17.644671 47.592805 7.738457
F 16.882846 47.592805 29.554267
F 16.121021 47.592805 51.370077
F 15.359196 47.592805 73.185887
F 14.597371 47.592805 95.001696
F 13.835546 47.592805 116.817506
F 44.363487 1.286290 8.671499
F 43.601663 1.286290 30.487309
F 42.839838 1.286290 52.303118
F 42.078013 1.286290 74.118929
F 41.316188 1.286290 95.934738
F 40.554363 1.286290 117.750547
F 44.363487 24.439547 8.671499
F 43.601663 24.439547 30.487309
F 42.839838 24.439547 52.303118
F 42.078013 24.439547 74.118929
F 41.316188 24.439547 95.934738
F 40.554363 24.439547 117.750547
F 44.363487 47.592805 8.671499
F 43.601663 47.592805 30.487309
F 42.839838 47.592805 52.303118
F 42.078013 47.592805 74.118929
F 41.316188 47.592805 95.934738
F 40.554363 47.592805 117.750547
F 17.644671 9.004039 7.738457
F 16.882846 9.004039 29.554267
F 16.121021 9.004039 51.370077
F 15.359196 9.004039 73.185887
F 14.597371 9.004039 95.001696
F 13.835546 9.004039 116.817506
F 17.644671 32.157297 7.738457
F 16.882846 32.157297 29.554267
F 16.121021 32.157297 51.370077
F 15.359196 32.157297 73.185887
F 14.597371 32.157297 95.001696
F 13.835546 32.157297 116.817506
F 17.644671 55.310554 7.738457
F 16.882846 55.310554 29.554267
F 16.121021 55.310554 51.370077
F 15.359196 55.310554 73.185887
F 14.597371 55.310554 95.001696
F 13.835546 55.310554 116.817506
F 44.363487 9.004039 8.671499
F 43.601663 9.004039 30.487309
F 42.839838 9.004039 52.303118
F 42.078013 9.004039 74.118929
F 41.316188 9.004039 95.934738
F 40.554363 9.004039 117.750547
F 44.363487 32.157297 8.671499
F 43.601663 32.157297 30.487309
F 42.839838 32.157297 52.303118
F 42.078013 32.157297 74.118929
F 41.316188 32.157297 95.934738
F 40.554363 32.157297 117.750547
F 44.363487 55.310554 8.671499
F 43.601663 55.310554 30.487309
F 42.839838 55.310554 52.303118
F 42.078013 55.310554 74.118929
F 41.316188 55.310554 95.934738
F 40.554363 55.310554 117.750547
F 17.644671 16.721795 7.738457
F 16.882846 16.721795 29.554266
F 16.121021 16.721795 51.370076
F 15.359196 16.721795 73.185886
F 14.597371 16.721795 95.001695
F 13.835546 16.721795 116.817506
F 17.644671 39.875052 7.738457
F 16.882846 39.875052 29.554266
F 16.121021 39.875052 51.370076
F 15.359196 39.875052 73.185886
F 14.597371 39.875052 95.001695
F 13.835546 39.875052 116.817506
F 17.644671 63.028310 7.738457
F 16.882846 63.028310 29.554266
F 16.121021 63.028310 51.370076
F 15.359196 63.028310 73.185886
F 14.597371 63.028310 95.001695
F 13.835546 63.028310 116.817506
F 44.363487 16.721795 8.671499
F 43.601663 16.721795 30.487308
F 42.839838 16.721795 52.303117
F 42.078013 16.721795 74.118928
F 41.316188 16.721795 95.934737
F 40.554363 16.721795 117.750547
F 44.363487 39.875052 8.671499
F 43.601663 39.875052 30.487308
F 42.839838 39.875052 52.303117
F 42.078013 39.875052 74.118928
F 41.316188 39.875052 95.934737
F 40.554363 39.875052 117.750547
F 44.363487 63.028310 8.671499
F 43.601663 63.028310 30.487308
F 42.839838 63.028310 52.303117
F 42.078013 63.028310 74.118928
F 41.316188 63.028310 95.934737
F 40.554363 63.028310 117.750547
F 26.550948 1.286290 8.049472
F 25.789123 1.286290 29.865281
F 25.027298 1.286290 51.681091
F 24.265473 1.286290 73.496901
F 23.503648 1.286290 95.312710
F 22.741824 1.286290 117.128520
F 26.550948 24.439548 8.049472
F 25.789123 24.439548 29.865281
F 25.027298 24.439548 51.681091
F 24.265473 24.439548 73.496901
F 23.503648 24.439548 95.312710
F 22.741824 24.439548 117.128520
F 26.550948 47.592805 8.049472
F 25.789123 47.592805 29.865281
F 25.027298 47.592805 51.681091
F 24.265473 47.592805 73.496901
F 23.503648 47.592805 95.312710
F 22.741824 47.592805 117.128520
F 50.984291 1.286290 74.429943
F 50.222466 1.286290 96.245752
F 49.460641 1.286290 118.061561
F 50.984291 24.439548 74.429943
F 50.222466 24.439548 96.245752
F 49.460641 24.439548 118.061561
F 50.984291 47.592805 74.429943
F 50.222466 47.592805 96.245752
F 49.460641 47.592805 118.061561
F 26.550948 9.004039 8.049472
F 25.789123 9.004039 29.865281
F 25.027298 9.004039 51.681091
F 24.265473 9.004039 73.496901
F 23.503648 9.004039 95.312710
F 22.741824 9.004039 117.128521
F 26.550948 32.157297 8.049472
F 25.789123 32.157297 29.865281
F 25.027298 32.157297 51.681091
F 24.265473 32.157297 73.496901
F 23.503648 32.157297 95.312710
F 22.741824 32.157297 117.128521
F 26.550948 55.310555 8.049472
F 25.789123 55.310555 29.865281
F 25.027298 55.310555 51.681091
F 24.265473 55.310555 73.496901
F 23.503648 55.310555 95.312710
F 22.741824 55.310555 117.128521
F 50.984291 9.004039 74.429943
F 50.222466 9.004039 96.245752
F 49.460641 9.004039 118.061562
F 50.984291 32.157297 74.429943
F 50.222466 32.157297 96.245752
F 49.460641 32.157297 118.061562
F 50.984291 55.310555 74.429943
F 50.222466 55.310555 96.245752
F 49.460641 55.310555 118.061562
F 26.550948 16.721795 8.049471
F 25.789123 16.721795 29.865280
F 25.027298 16.721795 51.681091
F 24.265473 16.721795 73.496900
F 23.503648 16.721795 95.312709
F 22.741824 16.721795 117.128520
F 26.550948 39.875052 8.049471
F 25.789123 39.875052 29.865280
F 25.027298 39.875052 51.681091
F 24.265473 39.875052 73.496900
F 23.503648 39.875052 95.312709
F 22.741824 39.875052 117.128520
F 26.550948 63.028310 8.049471
F 25.789123 63.028310 29.865280
F 25.027298 63.028310 51.681091
F 24.265473 63.028310 73.496900
F 23.503648 63.028310 95.312709
F 22.741824 63.028310 117.128520
F 50.984291 16.721795 74.429942
F 50.222466 16.721795 96.245751
F 49.460641 16.721795 118.061561
F 50.984291 39.875052 74.429942
F 50.222466 39.875052 96.245751
F 49.460641 39.875052 118.061561
F 50.984291 63.028310 74.429942
F 50.222466 63.028310 96.245751
F 49.460641 63.028310 118.061561
F 10.838008 7.717750 11.141166
F 10.076184 7.717750 32.956976
F 9.314359 7.717750 54.772785
F 8.552534 7.717750 76.588595
F 7.790709 7.717750 98.404405
F 7.028884 7.717750 120.220214
F 10.838008 30.871007 11.141166
F 10.076184 30.871007 32.956976
F 9.314359 30.871007 54.772785
F 8.552534 30.871007 76.588595
F 7.790709 30.871007 98.404405
F 7.028884 30.871007 120.220214
F 10.838008 54.024265 11.141166
F 10.076184 54.024265 32.956976
F 9.314359 54.024265 54.772785
F 8.552534 54.024265 76.588595
F 7.790709 54.024265 98.404405
F 7.028884 54.024265 120.220214
F 37.556826 7.717750 12.074208
F 36.795001 7.717750 33.890018
F 36.033176 7.717750 55.705827
F 35.271352 7.717750 77.521636
F 34.509527 7.717750 99.337447
F 33.747702 7.717750 121.153256
F 37.556826 30.871007 12.074208
F 36.795001 30.871007 33.890018
F 36.033176 30.871007 55.705827
F 35.271352 30.871007 77.521636
F 34.509527 30.871007 99.337447
F 33.747702 30.871007 121.153256
F 37.556826 54.024265 12.074208
F 36.795001 54.024265 33.890018
F 36.033176 54.024265 55.705827
F 35.271352 54.024265 77.521636
F 34.509527 54.024265 99.337447
F 33.747702 54.024265 121.153256
F 10.838008 15.435502 11.141165
F 10.076184 15.435502 32.956975
F 9.314359 15.435502 54.772784
F 8.552534 15.435502 76.588594
F 7.790709 15.435502 98.404404
F 7.028884 15.435502 120.220213
F 10.838008 38.588760 11.141165
F 10.076184 38.588760 32.956975
F 9.314359 38.588760 54.772784
F 8.552534 38.588760 76.588594
F 7.790709 38.588760 98.404404
F 7.028884 38.588760 120.220213
F 10.838008 61.742018 11.141165
F 10.076184 61.742018 32.956975
F 9.314359 61.742018 54.772784
F 8.552534 61.742018 76.588594
F 7.790709 61.742018 98.404404
F 7.028884 61.742018 120.220213
F 37.556826 15.435502 12.074207
F 36.795001 15.435502 33.890017
F 36.033176 15.435502 55.705826
F 35.271352 15.435502 77.521635
F 34.509527 15.435502 99.337446
F 33.747702 15.435502 121.153255
F 37.556826 38.588760 12.074207
F 36.795001 38.588760 33.890017
F 36.033176 38.588760 55.705826
F 35.271352 38.588760 77.521635
F 34.509527 38.588760 99.337446
F 33.747702 38.588760 121.153255
F 37.556826 61.742018 12.074207
F 36.795001 61.742018 33.890017
F 36.033176 61.742018 55.705826
F 35.271352 61.742018 77.521635
F 34.509527 61.742018 99.337446
F 33.747702 61.742018 121.153255
F 10.838008 0.000000 11.141166
F 10.076184 0.000000 32.956975
F 9.314359 0.000000 54.772785
F 8.552534 0.000000 76.588595
F 7.790709 0.000000 98.404405
F 7.028884 0.000000 120.220214
F 10.838008 23.153258 11.141166
F 10.076184 23.153258 32.956975
F 9.314359 23.153258 54.772785
F 8.552534 23.153258 76.588595
F 7.790709 23.153258 98.404405
F 7.028884 23.153258 120.220214
F 10.838008 46.306515 11.141166
F 10.076184 46.306515 32.956975
F 9.314359 46.306515 54.772785
F 8.552534 46.306515 76.588595
F 7.790709 46.306515 98.404405
F 7.028884 46.306515 120.220214
F 37.556826 0.000000 12.074208
F 36.795001 0.000000 33.890017
F 36.033176 0.000000 55.705827
F 35.271352 0.000000 77.521636
F 34.509527 0.000000 99.337447
F 33.747702 0.000000 121.153256
F 37.556826 23.153258 12.074208
F 36.795001 23.153258 33.890017
F 36.033176 23.153258 55.705827
F 35.271352 23.153258 77.521636
F 34.509527 23.153258 99.337447
F 33.747702 23.153258 121.153256
F 37.556826 46.306515 12.074208
F 36.795001 46.306515 33.890017
F 36.033176 46.306515 55.705827
F 35.271352 46.306515 77.521636
F 34.509527 46.306515 99.337447
F 33.747702 46.306515 121.153256
F 19.744282 7.717750 11.452179
F 18.982457 7.717750 33.267989
F 18.220632 7.717750 55.083798
F 17.458807 7.717750 76.899609
F 16.696982 7.717750 98.715418
F 15.935157 7.717750 120.531227
F 19.744282 30.871008 11.452179
F 18.982457 30.871008 33.267989
F 18.220632 30.871008 55.083798
F 17.458807 30.871008 76.899609
F 16.696982 30.871008 98.715418
F 15.935157 30.871008 120.531227
F 19.744282 54.024265 11.452179
F 18.982457 54.024265 33.267989
F 18.220632 54.024265 55.083798
F 17.458807 54.024265 76.899609
F 16.696982 54.024265 98.715418
F 15.935157 54.024265 120.531227
F 46.463098 7.717750 12.385220
F 45.701274 7.717750 34.201031
F 44.939449 7.717750 56.016840
F 44.177624 7.717750 77.832650
F 43.415799 7.717750 99.648460
F 42.653974 7.717750 121.464269
F 46.463098 30.871008 12.385220
F 45.701274 30.871008 34.201031
F 44.939449 30.871008 56.016840
F 44.177624 30.871008 77.832650
F 43.415799 30.871008 99.648460
F 42.653974 30.871008 121.464269
F 46.463098 54.024265 12.385220
F 45.701274 54.024265 34.201031
F 44.939449 54.024265 56.016840
F 44.177624 54.024265 77.832650
F 43.415799 54.024265 99.648460
F 42.653974 54.024265 121.464269
F 19.744282 15.435503 11.452178
F 18.982457 15.435503 33.267988
F 18.220632 15.435503 55.083797
F 17.458807 15.435503 76.899608
F 16.696982 15.435503 98.715417
F 15.935157 15.435503 120.531226
F 19.744282 38.588760 11.452178
F 18.982457 38.588760 33.267988
F 18.220632 38.588760 55.083797
F 17.458807 38.588760 76.899608
F 16.696982 38.588760 98.715417
F 15.935157 38.588760 120.531226
F 19.744282 61.742018 11.452178
F 18.982457 61.742018 33.267988
F 18.220632 61.742018 55.083797
F 17.458807 61.742018 76.899608
F 16.696982 61.742018 98.715417
F 15.935157 61.742018 120.531226
F 46.463098 15.435503 12.385219
F 45.701274 15.435503 34.201030
F 44.939449 15.435503 56.016839
F 44.177624 15.435503 77.832649
F 43.415799 15.435503 99.648459
F 42.653974 15.435503 121.464268
F 46.463098 38.588760 12.385219
F 45.701274 38.588760 34.201030
F 44.939449 38.588760 56.016839
F 44.177624 38.588760 77.832649
F 43.415799 38.588760 99.648459
F 42.653974 38.588760 121.464268
F 46.463098 61.742018 12.385219
F 45.701274 61.742018 34.201030
F 44.939449 61.742018 56.016839
F 44.177624 61.742018 77.832649
F 43.415799 61.742018 99.648459
F 42.653974 61.742018 121.464268
F 19.744282 0.000001 11.452179
F 18.982457 0.000001 33.267989
F 18.220632 0.000001 55.083798
F 17.458807 0.000001 76.899608
F 16.696982 0.000001 98.715418
F 15.935157 0.000001 120.531227
F 19.744282 23.153258 11.452179
F 18.982457 23.153258 33.267989
F 18.220632 23.153258 55.083798
F 17.458807 23.153258 76.899608
F 16.696982 23.153258 98.715418
F 15.935157 23.153258 120.531227
F 19.744282 46.306516 11.452179
F 18.982457 46.306516 33.267989
F 18.220632 46.306516 55.083798
F 17.458807 46.306516 76.899608
F 16.696982 46.306516 98.715418
F 15.935157 46.306516 120.531227
F 46.463098 0.000001 12.385220
F 45.701274 0.000001 34.201031
F 44.939449 0.000001 56.016840
F 44.177624 0.000001 77.832649
F 43.415799 0.000001 99.648460
F 42.653974 0.000001 121.464269
F 46.463098 23.153258 12.385220
F 45.701274 23.153258 34.201031
F 44.939449 23.153258 56.016840
F 44.177624 23.153258 77.832649
F 43.415799 23.153258 99.648460
F 42.653974 23.153258 121.464269
F 46.463098 46.306516 12.385220
F 45.701274 46.306516 34.201031
F 44.939449 46.306516 56.016840
F 44.177624 46.306516 77.832649
F 43.415799 46.306516 99.648460
F 42.653974 46.306516 121.464269
F 28.650557 7.717750 11.763194
F 27.888732 7.717750 33.579004
F 27.126907 7.717750 55.394813
F 26.365082 7.717750 77.210623
F 25.603257 7.717750 99.026433
F 24.841433 7.717750 120.842242
F 28.650557 30.871007 11.763194
F 27.888732 30.871007 33.579004
F 27.126907 30.871007 55.394813
F 26.365082 30.871007 77.210623
F 25.603257 30.871007 99.026433
F 24.841433 30.871007 120.842242
F 28.650557 54.024265 11.763194
F 27.888732 54.024265 33.579004
F 27.126907 54.024265 55.394813
F 26.365082 54.024265 77.210623
F 25.603257 54.024265 99.026433
F 24.841433 54.024265 120.842242
F 51.560250 7.717750 121.775284
F 51.560250 30.871007 121.775284
F 51.560250 54.024265 121.775284
F 28.650557 15.435502 11.763193
F 27.888732 15.435502 33.579002
F 27.126907 15.435502 55.394812
F 26.365082 15.435502 77.210622
F 25.603257 15.435502 99.026432
F 24.841433 15.435502 120.842241
F 28.650557 38.588760 11.763193
F 27.888732 38.588760 33.579002
F 27.126907 38.588760 55.394812
F 26.365082 38.588760 77.210622
F 25.603257 38.588760 99.026432
F 24.841433 38.588760 120.842241
F 28.650557 61.742018 11.763193
F 27.888732 61.742018 33.579002
F 27.126907 61.742018 55.394812
F 26.365082 61.742018 77.210622
F 25.603257 61.742018 99.026432
F 24.841433 61.742018 120.842241
F 51.560250 15.435502 121.775283
F 51.560250 38.588760 121.775283
F 51.560250 61.742018 121.775283
F 28.650557 0.000000 11.763194
F 27.888732 0.000000 33.579003
F 27.126907 0.000000 55.394813
F 26.365082 0.000000 77.210623
F 25.603257 0.000000 99.026433
F 24.841433 0.000000 120.842242
F 28.650557 23.153258 11.763194
F 27.888732 23.153258 33.579003
F 27.126907 23.153258 55.394813
F 26.365082 23.153258 77.210623
F 25.603257 23.153258 99.026433
F 24.841433 23.153258 120.842242
F 28.650557 46.306515 11.763194
F 27.888732 46.306515 33.579003
F 27.126907 46.306515 55.394813
F 26.365082 46.306515 77.210623
F 25.603257 46.306515 99.026433
F 24.841433 46.306515 120.842242
F 51.560250 0.000000 121.775284
F 51.560250 23.153258 121.775284
F 51.560250 46.306515 121.775284
F 10.964964 5.145165 7.505198
F 10.203139 5.145165 29.321008
F 9.441315 5.145165 51.136817
F 8.679490 5.145165 72.952627
F 7.917665 5.145165 94.768437
F 7.155840 5.145165 116.584246
F 10.964964 28.298423 7.505198
F 10.203139 28.298423 29.321008
F 9.441315 28.298423 51.136817
F 8.679490 28.298423 72.952627
F 7.917665 28.298423 94.768437
F 7.155840 28.298423 116.584246
F 10.964964 51.451680 7.505198
F 10.203139 51.451680 29.321008
F 9.441315 51.451680 51.136817
F 8.679490 51.451680 72.952627
F 7.917665 51.451680 94.768437
F 7.155840 51.451680 116.584246
F 37.683781 5.145165 8.438239
F 36.921956 5.145165 30.254050
F 36.160131 5.145165 52.069859
F 35.398306 5.145165 73.885669
F 34.636481 5.145165 95.701478
F 33.874657 5.145165 117.517288
F 37.683781 28.298423 8.438239
F 36.921956 28.298423 30.254050
F 36.160131 28.298423 52.069859
F 35.398306 28.298423 73.885669
F 34.636481 28.298423 95.701478
F 33.874657 28.298423 117.517288
F 37.683781 51.451680 8.438239
F 36.921956 51.451680 30.254050
F 36.160131 51.451680 52.069859
F 35.398306 51.451680 73.885669
F 34.636481 51.451680 95.701478
F 33.874657 51.451680 117.517288
F 10.964964 12.862918 7.505197
F 10.203139 12.862918 29.321007
F 9.441315 12.862918 51.136816
F 8.679490 12.862918 72.952626
F 7.917665 12.862918 94.768436
F 7.155840 12.862918 116.584245
F 10.964964 36.016175 7.505197
F 10.203139 36.016175 29.321007
F 9.441315 36.016175 51.136816
F 8.679490 36.016175 72.952626
F 7.917665 36.016175 94.768436
F 7.155840 36.016175 116.584245
F 10.964964 59.169433 7.505197
F 10.203139 59.169433 29.321007
F 9.441315 59.169433 51.136816
F 8.679490 59.169433 72.952626
F 7.917665 59.169433 94.768436
F 7.155840 59.169433 116.584245
F 37.683781 12.862918 8.438238
F 36.921956 12.862918 30.254049
F 36.160131 12.862918 52.069858
F 35.398306 12.862918 73.885668
F 34.636482 12.862918 95.701477
F 33.874657 12.862918 117.517287
F 37.683781 36.016175 8.438238
F 36.921956 36.016175 30.254049
F 36.160131 36.016175 52.069858
F 35.398306 36.016175 73.885668
F 34.636482 36.016175 95.701477
F 33.874657 36.016175 117.517287
F 37.683781 59.169433 8.438238
F 36.921956 59.169433 30.254049
F 36.160131 59.169433 52.069858
F 35.398306 59.169433 73.885668
F 34.636482 59.169433 95.701477
F 33.874657 59.169433 117.517287
F 10.964964 20.580673 7.505198
F 10.203139 20.580673 29.321007
F 9.441315 20.580673 51.136817
F 8.679490 20.580673 72.952626
F 7.917665 20.580673 94.768437
F 7.155840 20.580673 116.584246
F 10.964964 43.733930 7.505198
F 10.203139 43.733930 29.321007
F 9.441315 43.733930 51.136817
F 8.679490 43.733930 72.952626
F 7.917665 43.733930 94.768437
F 7.155840 43.733930 116.584246
F 10.964964 66.887188 7.505198
F 10.203139 66.887188 29.321007
F 9.441315 66.887188 51.136817
F 8.679490 66.887188 72.952626
F 7.917665 66.887188 94.768437
F 7.155840 66.887188 116.584246
F 37.683781 20.580673 8.438239
F 36.921956 20.580673 30.254049
F 36.160131 20.580673 52.069859
F 35.398306 20.580673 73.885668
F 34.636481 20.580673 95.701478
F 33.874657 20.580673 117.517288
F 37.683781 43.733930 8.438239
F 36.921956 43.733930 30.254049
F 36.160131 43.733930 52.069859
F 35.398306 43.733930 73.885668
F 34.636481 43.733930 95.701478
F 33.874657 43.733930 117.517288
F 37.683781 66.887188 8.438239
F 36.921956 66.887188 30.254049
F 36.160131 66.887188 52.069859
F 35.398306 66.887188 73.885668
F 34.636481 66.887188 95.701478
F 33.874657 66.887188 117.517288
F 19.871239 5.145164 7.816211
F 19.109414 5.145164 29.632020
F 18.347589 5.145164 51.447830
F 17.585764 5.145164 73.263639
F 16.823939 5.145164 95.079450
F 16.062114 5.145164 116.895259
F 19.871239 28.298421 7.816211
F 19.109414 28.298421 29.632020
F 18.347589 28.298421 51.447830
F 17.585764 28.298421 73.263639
F 16.823939 28.298421 95.079450
F 16.062114 28.298421 116.895259
F 19.871239 51.451679 7.816211
F 19.109414 51.451679 29.632020
F 18.347589 51.451679 51.447830
F 17.585764 51.451679 73.263639
F 16.823939 51.451679 95.079450
F 16.062114 51.451679 116.895259
F 46.590055 5.145164 8.749252
F 45.828230 5.145164 30.565061
F 45.066405 5.145164 52.380872
F 44.304581 5.145164 74.196681
F 43.542756 5.145164 96.012491
F 42.780931 5.145164 117.828301
F 46.590055 28.298421 8.749252
F 45.828230 28.298421 30.565061
F 45.066405 28.298421 52.380872
F 44.304581 28.298421 74.196681
F 43.542756 28.298421 96.012491
F 42.780931 28.298421 117.828301
F 46.590055 51.451679 8.749252
F 45.828230 51.451679 30.565061
F 45.066405 51.451679 52.380872
F 44.304581 51.451679 74.196681
F 43.542756 51.451679 96.012491
F 42.780931 51.451679 117.828301
F 19.871239 12.862916 7.816210
F 19.109414 12.862916 29.632019
F 18.347589 12.862916 51.447829
F 17.585764 12.862916 73.263638
F 16.823939 12.862916 95.079449
F 16.062114 12.862916 116.895258
F 19.871239 36.016174 7.816210
F 19.109414 36.016174 29.632019
F 18.347589 36.016174 51.447829
F 17.585764 36.016174 73.263638
F 16.823939 36.016174 95.079449
F 16.062114 36.016174 116.895258
F 19.871239 59.169431 7.816210
F 19.109414 59.169431 29.632019
F 18.347589 59.169431 51.447829
F 17.585764 59.169431 73.263638
F 16.823939 59.169431 95.079449
F 16.062114 59.169431 116.895258
F 46.590055 12.862916 8.749251
F 45.828230 12.862916 30.565060
F 45.066406 12.862916 52.380871
F 44.304581 12.862916 74.196680
F 43.542756 12.862916 96.012490
F 42.780931 12.862916 117.828300
F 46.590055 36.016174 8.749251
F 45.828230 36.016174 30.565060
F 45.066406 36.016174 52.380871
F 44.304581 36.016174 74.196680
F 43.542756 36.016174 96.012490
F 42.780931 36.016174 117.828300
F 46.590055 59.169431 8.749251
F 45.828230 59.169431 30.565060
F 45.066406 59.169431 52.380871
F 44.304581 59.169431 74.196680
F 43.542756 59.169431 96.012490
F 42.780931 59.169431 117.828300
F 19.871239 20.580671 7.816211
F 19.109414 20.580671 29.632020
F 18.347589 20.580671 51.447830
F 17.585764 20.580671 73.263639
F 16.823939 20.580671 95.079449
F 16.062114 20.580671 116.895259
F 19.871239 43.733929 7.816211
F 19.109414 43.733929 29.632020
F 18.347589 43.733929 51.447830
F 17.585764 43.733929 73.263639
F 16.823939 43.733929 95.079449
F 16.062114 43.733929 116.895259
F 19.871239 66.887186 7.816211
F 19.109414 66.887186 29.632020
F 18.347589 66.887186 51.447830
F 17.585764 66.887186 73.263639
F 16.823939 66.887186 95.079449
F 16.062114 66.887186 116.895259
F 46.590055 20.580671 8.749252
F 45.828230 20.580671 30.565061
F 45.066405 20.580671 52.380872
F 44.304581 20.580671 74.196681
F 43.542756 20.580671 96.012490
F 42.780931 20.580671 117.828301
F 46.590055 43.733929 8.749252
F 45.828230 43.733929 30.565061
F 45.066405 43.733929 52.380872
F 44.304581 43.733929 74.196681
F 43.542756 43.733929 96.012490
F 42.780931 43.733929 117.828301
F 46.590055 66.887186 8.749252
F 45.828230 66.887186 30.565061
F 45.066405 66.887186 52.380872
F 44.304581 66.887186 74.196681
F 43.542756 66.887186 96.012490
F 42.780931 66.887186 117.828301
F 28.777515 5.145165 8.127226
F 28.015690 5.145165 29.943036
F 27.253865 5.145165 51.758845
F 26.492040 5.145165 73.574654
F 25.730215 5.145165 95.390465
F 24.968390 5.145165 117.206274
F 28.777515 28.298423 8.127226
F 28.015690 28.298423 29.943036
F 27.253865 28.298423 51.758845
F 26.492040 28.298423 73.574654
F 25.730215 28.298423 95.390465
F 24.968390 28.298423 117.206274
F 28.777515 51.451680 8.127226
F 28.015690 51.451680 29.943036
F 27.253865 51.451680 51.758845
F 26.492040 51.451680 73.574654
F 25.730215 51.451680 95.390465
F 24.968390 51.451680 117.206274
F 51.687207 5.145165 118.139316
F 51.687207 28.298423 118.139316
F 51.687207 51.451680 118.139316
F 28.777515 12.862917 8.127225
F 28.015690 12.862917 29.943035
F 27.253865 12.862917 51.758844
F 26.492040 12.862917 73.574653
F 25.730215 12.862917 95.390464
F 24.968390 12.862917 117.206273
F 28.777515 36.016175 8.127225
F 28.015690 36.016175 29.943035
F 27.253865 36.016175 51.758844
F 26.492040 36.016175 73.574653
F 25.730215 36.016175 95.390464
F 24.968390 36.016175 117.206273
F 28.777515 59.169432 8.127225
F 28.015690 59.169432 29.943035
F 27.253865 59.169432 51.758844
F 26.492040 59.169432 73.574653
F 25.730215 59.169432 95.390464
F 24.968390 59.169432 117.206273
F 51.687207 12.862917 118.139315
F 51.687207 36.016175 118.139315
F 51.687207 59.169432 118.139315
F 28.777515 20.580673 8.127226
F 28.015690 20.580673 29.943035
F 27.253865 20.580673 51.758845
F 26.492040 20.580673 73.574654
F 25.730215 20.580673 95.390465
F 24.968390 20.580673 117.206274
F 28.777515 43.733930 8.127226
F 28.015690 43.733930 29.943035
F 27.253865 43.733930 51.758845
F 26.492040 43.733930 73.574654
F 25.730215 43.733930 95.390465
F 24.968390 43.733930 117.206274
F 28.777515 66.887188 8.127226
F 28.015690 66.887188 29.943035
F 27.253865 66.887188 51.758845
F 26.492040 66.887188 73.574654
F 25.730215 66.887188 95.390465
F 24.968390 66.887188 117.206274
F 51.687207 20.580673 118.139316
F 51.687207 43.733930 118.139316
F 51.687207 66.887188 118.139316
F 10.869749 5.145165 10.232174
F 10.107924 5.145165 32.047983
F 9.346099 5.145165 53.863792
F 8.584275 5.145165 75.679603
F 7.822450 5.145165 97.495412
F 7.060625 5.145165 119.311221
F 10.869749 28.298423 10.232174
F 10.107924 28.298423 32.047983
F 9.346099 28.298423 53.863792
F 8.584275 28.298423 75.679603
F 7.822450 28.298423 97.495412
F 7.060625 28.298423 119.311221
F 10.869749 51.451680 10.232174
F 10.107924 51.451680 32.047983
F 9.346099 51.451680 53.863792
F 8.584275 51.451680 75.679603
F 7.822450 51.451680 97.495412
F 7.060625 51.451680 119.311221
F 37.588566 5.145165 11.165215
F 36.826741 5.145165 32.981025
F 36.064916 5.145165 54.796834
F 35.303091 5.145165 76.612644
F 34.541266 5.145165 98.428454
F 33.779442 5.145165 120.244263
F 37.588566 28.298423 11.165215
F 36.826741 28.298423 32.981025
F 36.064916 28.298423 54.796834
F 35.303091 28.298423 76.612644
F 34.541266 28.298423 98.428454
F 33.779442 28.298423 120.244263
F 37.588566 51.451680 11.165215
F 36.826741 51.451680 32.981025
F 36.064916 51.451680 54.796834
F 35.303091 51.451680 76.612644
F 34.541266 51.451680 98.428454
F 33.779442 51.451680 120.244263
F 10.869749 12.862917 10.232174
F 10.107924 12.862917 32.047984
F 9.346099 12.862917 53.863793
F 8.584275 12.862917 75.679604
F 7.822450 12.862917 97.495413
F 7.060625 12.862917 119.311222
F 10.869749 36.016175 10.232174
F 10.107924 36.016175 32.047984
F 9.346099 36.016175 53.863793
F 8.584275 36.016175 75.679604
F 7.822450 36.016175 97.495413
F 7.060625 36.016175 119.311222
F 10.869749 59.169432 10.232174
F 10.107924 59.169432 32.047984
F 9.346099 59.169432 53.863793
F 8.584275 59.169432 75.679604
F 7.822450 59.169432 97.495413
F 7.060625 59.169432 119.311222
F 37.588566 12.862917 11.165215
F 36.826741 12.862917 32.981026
F 36.064916 12.862917 54.796835
F 35.303091 12.862917 76.612645
F 34.541266 12.862917 98.428455
F 33.779442 12.862917 120.244264
F 37.588566 36.016175 11.165215
F 36.826741 36.016175 32.981026
F 36.064916 36.016175 54.796835
F 35.303091 36.016175 76.612645
F 34.541266 36.016175 98.428455
F 33.779442 36.016175 120.244264
F 37.588566 59.169432 11.165215
F 36.826741 59.169432 32.981026
F 36.064916 59.169432 54.796835
F 35.303091 59.169432 76.612645
F 34.541266 59.169432 98.428455
F 33.779442 59.169432 120.244264
F 10.869749 20.580673 10.232174
F 10.107924 20.580673 32.047983
F 9.346099 20.580673 53.863793
F 8.584275 20.580673 75.679603
F 7.822450 20.580673 97.495412
F 7.060625 20.580673 119.311222
F 10.869749 43.733930 10.232174
F 10.107924 43.733930 32.047983
F 9.346099 43.733930 53.863793
F 8.584275 43.733930 75.679603
F 7.822450 43.733930 97.495412
F 7.060625 43.733930 119.311222
F 10.869749 66.887188 10.232174
F 10.107924 66.887188 32.047983
F 9.346099 66.887188 53.863793
F 8.584275 66.887188 75.679603
F 7.822450 66.887188 97.495412
F 7.060625 66.887188 119.311222
F 37.588566 20.580673 11.165215
F 36.826741 20.580673 32.981025
F 36.064916 20.580673 54.796835
F 35.303091 20.580673 76.612644
F 34.541266 20.580673 98.428454
F 33.779442 20.580673 120.244264
F 37.588566 43.733930 11.165215
F 36.826741 43.733930 32.981025
F 36.064916 43.733930 54.796835
F 35.303091 43.733930 76.612644
F 34.541266 43.733930 98.428454
F 33.779442 43.733930 120.244264
F 37.588566 66.887188 11.165215
F 36.826741 66.887188 32.981025
F 36.064916 66.887188 54.796835
F 35.303091 66.887188 76.612644
F 34.541266 66.887188 98.428454
F 33.779442 66.887188 120.244264
F 19.776022 5.145164 10.543189
F 19.014197 5.145164 32.358998
F 18.252373 5.145164 54.174807
F 17.490548 5.145164 75.990618
F 16.728723 5.145164 97.806427
F 15.966898 5.145164 119.622237
F 19.776022 28.298422 10.543189
F 19.014197 28.298422 32.358998
F 18.252373 28.298422 54.174807
F 17.490548 28.298422 75.990618
F 16.728723 28.298422 97.806427
F 15.966898 28.298422 119.622237
F 19.776022 51.451679 10.543189
F 19.014197 51.451679 32.358998
F 18.252373 51.451679 54.174807
F 17.490548 51.451679 75.990618
F 16.728723 51.451679 97.806427
F 15.966898 51.451679 119.622237
F 46.494839 5.145164 11.476230
F 45.733014 5.145164 33.292040
F 44.971189 5.145164 55.107849
F 44.209364 5.145164 76.923659
F 43.447540 5.145164 98.739469
F 42.685715 5.145164 120.555279
F 46.494839 28.298422 11.476230
F 45.733014 28.298422 33.292040
F 44.971189 28.298422 55.107849
F 44.209364 28.298422 76.923659
F 43.447540 28.298422 98.739469
F 42.685715 28.298422 120.555279
F 46.494839 51.451679 11.476230
F 45.733014 51.451679 33.292040
F 44.971189 51.451679 55.107849
F 44.209364 51.451679 76.923659
F 43.447540 51.451679 98.739469
F 42.685715 51.451679 120.555279
F 19.776022 12.862917 10.543189
F 19.014197 12.862917 32.358999
F 18.252373 12.862917 54.174808
F 17.490548 12.862917 75.990619
F 16.728723 12.862917 97.806428
F 15.966898 12.862917 119.622237
F 19.776022 36.016174 10.543189
F 19.014197 36.016174 32.358999
F 18.252373 36.016174 54.174808
F 17.490548 36.016174 75.990619
F 16.728723 36.016174 97.806428
F 15.966898 36.016174 119.622237
F 19.776022 59.169432 10.543189
F 19.014197 59.169432 32.358999
F 18.252373 59.169432 54.174808
F 17.490548 59.169432 75.990619
F 16.728723 59.169432 97.806428
F 15.966898 59.169432 119.622237
F 46.494839 12.862917 11.476230
F 45.733014 12.862917 33.292041
F 44.971189 12.862917 55.107850
F 44.209364 12.862917 76.923660
F 43.447540 12.862917 98.739470
F 42.685715 12.862917 120.555279
F 46.494839 36.016174 11.476230
F 45.733014 36.016174 33.292041
F 44.971189 36.016174 55.107850
F 44.209364 36.016174 76.923660
F 43.447540 36.016174 98.739470
F 42.685715 36.016174 120.555279
F 46.494839 59.169432 11.476230
F 45.733014 59.169432 33.292041
F 44.971189 59.169432 55.107850
F 44.209364 59.169432 76.923660
F 43.447540 59.169432 98.739470
F 42.685715 59.169432 120.555279
F 19.776022 20.580672 10.543189
F 19.014197 20.580672 32.358998
F 18.252373 20.580672 54.174808
F 17.490548 20.580672 75.990618
F 16.728723 20.580672 97.806427
F 15.966898 20.580672 119.622237
F 19.776022 43.733929 10.543189
F 19.014197 43.733929 32.358998
F 18.252373 43.733929 54.174808
F 17.490548 43.733929 75.990618
F 16.728723 43.733929 97.806427
F 15.966898 43.733929 119.622237
F 19.776022 66.887187 10.543189
F 19.014197 66.887187 32.358998
F 18.252373 66.887187 54.174808
F 17.490548 66.887187 75.990618
F 16.728723 66.887187 97.806427
F 15.966898 66.887187 119.622237
F 46.494839 20.580672 11.476230
F 45.733014 20.580672 33.292040
F 44.971189 20.580672 55.107850
F 44.209364 20.580672 76.923659
F 43.447540 20.580672 98.739469
F 42.685715 20.580672 120.555279
F 46.494839 43.733929 11.476230
F 45.733014 43.733929 33.292040
F 44.971189 43.733929 55.107850
F 44.209364 43.733929 76.923659
F 43.447540 43.733929 98.739469
F 42.685715 43.733929 120.555279
F 46.494839 66.887187 11.476230
F 45.733014 66.887187 33.292040
F 44.971189 66.887187 55.107850
F 44.209364 66.887187 76.923659
F 43.447540 66.887187 98.739469
F 42.685715 66.887187 120.555279
F 28.682298 5.145165 10.854201
F 27.920473 5.145165 32.670011
F 27.158648 5.145165 54.485820
F 26.396823 5.145165 76.301631
F 25.634998 5.145165 98.117440
F 24.873173 5.145165 119.933249
F 28.682298 28.298423 10.854201
F 27.920473 28.298423 32.670011
F 27.158648 28.298423 54.485820
F 26.396823 28.298423 76.301631
F 25.634998 28.298423 98.117440
F 24.873173 28.298423 119.933249
F 28.682298 51.451680 10.854201
F 27.920473 51.451680 32.670011
F 27.158648 51.451680 54.485820
F 26.396823 51.451680 76.301631
F 25.634998 51.451680 98.117440
F 24.873173 51.451680 119.933249
F 51.591991 5.145165 120.866291
F 51.591991 28.298423 120.866291
F 51.591991 51.451680 120.866291
F 28.682298 12.862917 10.854202
F 27.920473 12.862917 32.670012
F 27.158648 12.862917 54.485821
F 26.396823 12.862917 76.301632
F 25.634998 12.862917 98.117441
F 24.873173 12.862917 119.933250
F 28.682298 36.016175 10.854202
F 27.920473 36.016175 32.670012
F 27.158648 36.016175 54.485821
F 26.396823 36.016175 76.301632
F 25.634998 36.016175 98.117441
F 24.873173 36.016175 119.933250
F 28.682298 59.169432 10.854202
F 27.920473 59.169432 32.670012
F 27.158648 59.169432 54.485821
F 26.396823 59.169432 76.301632
F 25.634998 59.169432 98.117441
F 24.873173 59.169432 119.933250
F 51.591991 12.862917 120.866292
F 51.591991 36.016175 120.866292
F 51.591991 59.169432 120.866292
F 28.682298 20.580672 10.854202
F 27.920473 20.580672 32.670011
F 27.158648 20.580672 54.485820
F 26.396823 20.580672 76.301631
F 25.634998 20.580672 98.117440
F 24.873173 20.580672 119.933250
F 28.682298 43.733930 10.854202
F 27.920473 43.733930 32.670011
F 27.158648 43.733930 54.485820
F 26.396823 43.733930 76.301631
F 25.634998 43.733930 98.117440
F 24.873173 43.733930 119.933250
F 28.682298 66.887188 10.854202
F 27.920473 66.887188 32.670011
F 27.158648 66.887188 54.485820
F 26.396823 66.887188 76.301631
F 25.634998 66.887188 98.117440
F 24.873173 66.887188 119.933250
F 51.591991 20.580672 120.866292
F 51.591991 43.733930 120.866292
F 51.591991 66.887188 120.866292
F 10.742767 7.717749 13.868141
F 9.980943 7.717749 35.683950
F 9.219118 7.717749 57.499760
F 8.457293 7.717749 79.315570
F 7.695468 7.717749 101.131379
F 6.933643 7.717749 122.947190
F 10.742767 30.871007 13.868141
F 9.980943 30.871007 35.683950
F 9.219118 30.871007 57.499760
F 8.457293 30.871007 79.315570
F 7.695468 30.871007 101.131379
F 6.933643 30.871007 122.947190
F 10.742767 54.024264 13.868141
F 9.980943 54.024264 35.683950
F 9.219118 54.024264 57.499760
F 8.457293 54.024264 79.315570
F 7.695468 54.024264 101.131379
F 6.933643 54.024264 122.947190
F 37.461585 7.717749 14.801183
F 36.699760 7.717749 36.616992
F 35.937935 7.717749 58.432801
F 35.176110 7.717749 80.248612
F 34.414286 7.717749 102.064421
F 33.652461 7.717749 123.880231
F 37.461585 30.871007 14.801183
F 36.699760 30.871007 36.616992
F 35.937935 30.871007 58.432801
F 35.176110 30.871007 80.248612
F 34.414286 30.871007 102.064421
F 33.652461 30.871007 123.880231
F 37.461585 54.024264 14.801183
F 36.699760 54.024264 36.616992
F 35.937935 54.024264 58.432801
F 35.176110 54.024264 80.248612
F 34.414286 54.024264 102.064421
F 33.652461 54.024264 123.880231
F 10.742767 15.435502 13.868142
F 9.980942 15.435502 35.683951
F 9.219118 15.435502 57.499761
F 8.457293 15.435502 79.315571
F 7.695468 15.435502 101.131380
F 6.933643 15.435502 122.947191
F 10.742767 38.588760 13.868142
F 9.980942 38.588760 35.683951
F 9.219118 38.588760 57.499761
F 8.457293 38.588760 79.315571
F 7.695468 38.588760 101.131380
F 6.933643 38.588760 122.947191
F 10.742767 61.742017 13.868142
F 9.980942 61.742017 35.683951
F 9.219118 61.742017 57.499761
F 8.457293 61.742017 79.315571
F 7.695468 61.742017 101.131380
F 6.933643 61.742017 122.947191
F 37.461585 15.435502 14.801184
F 36.699760 15.435502 36.616993
F 35.937935 15.435502 58.432802
F 35.176110 15.435502 80.248613
F 34.414286 15.435502 102.064422
F 33.652461 15.435502 123.880232
F 37.461585 38.588760 14.801184
F 36.699760 38.588760 36.616993
F 35.937935 38.588760 58.432802
F 35.176110 38.588760 80.248613
F 34.414286 38.588760 102.064422
F 33.652461 38.588760 123.880232
F 37.461585 61.742017 14.801184
F 36.699760 61.742017 36.616993
F 35.937935 61.742017 58.432802
F 35.176110 61.742017 80.248613
F 34.414286 61.742017 102.064422
F 33.652461 61.742017 123.880232
F 10.742767 0.000000 13.868141
F 9.980943 0.000000 35.683950
F 9.219118 0.000000 57.499760
F 8.457293 0.000000 79.315570
F 7.695468 0.000000 101.131379
F 6.933643 0.000000 122.947190
F 10.742767 23.153257 13.868141
F 9.980943 23.153257 35.683950
F 9.219118 23.153257 57.499760
F 8.457293 23.153257 79.315570
F 7.695468 23.153257 101.131379
F 6.933643 23.153257 122.947190
F 10.742767 46.306515 13.868141
F 9.980943 46.306515 35.683950
F 9.219118 46.306515 57.499760
F 8.457293 46.306515 79.315570
F 7.695468 46.306515 101.131379
F 6.933643 46.306515 122.947190
F 37.461585 0.000000 14.801183
F 36.699760 0.000000 36.616992
F 35.937935 0.000000 58.432801
F 35.176110 0.000000 80.248612
F 34.414286 0.000000 102.064421
F 33.652461 0.000000 123.880231
F 37.461585 23.153257 14.801183
F 36.699760 23.153257 36.616992
F 35.937935 23.153257 58.432801
F 35.176110 23.153257 80.248612
F 34.414286 23.153257 102.064421
F 33.652461 23.153257 123.880231
F 37.461585 46.306515 14.801183
F 36.699760 46.306515 36.616992
F 35.937935 46.306515 58.432801
F 35.176110 46.306515 80.248612
F 34.414286 46.306515 102.064421
F 33.652461 46.306515 123.880231
F 19.649041 7.717751 14.179156
F 18.887216 7.717751 35.994965
F 18.125391 7.717751 57.810775
F 17.363566 7.717751 79.626585
F 16.601741 7.717751 101.442394
F 15.839916 7.717751 123.258205
F 19.649041 30.871008 14.179156
F 18.887216 30.871008 35.994965
F 18.125391 30.871008 57.810775
F 17.363566 30.871008 79.626585
F 16.601741 30.871008 101.442394
F 15.839916 30.871008 123.258205
F 19.649041 54.024266 14.179156
F 18.887216 54.024266 35.994965
F 18.125391 54.024266 57.810775
F 17.363566 54.024266 79.626585
F 16.601741 54.024266 101.442394
F 15.839916 54.024266 123.258205
F 46.367857 7.717751 15.112198
F 45.606032 7.717751 36.928007
F 44.844208 7.717751 58.743816
F 44.082383 7.717751 80.559627
F 43.320558 7.717751 102.375436
F 42.558733 7.717751 124.191246
F 46.367857 30.871008 15.112198
F 45.606032 30.871008 36.928007
F 44.844208 30.871008 58.743816
F 44.082383 30.871008 80.559627
F 43.320558 30.871008 102.375436
F 42.558733 30.871008 124.191246
F 46.367857 54.024266 15.112198
F 45.606032 54.024266 36.928007
F 44.844208 54.024266 58.743816
F 44.082383 54.024266 80.559627
F 43.320558 54.024266 102.375436
F 42.558733 54.024266 124.191246
F 19.649041 15.435503 14.179157
F 18.887216 15.435503 35.994966
F 18.125391 15.435503 57.810776
F 17.363566 15.435503 79.626586
F 16.601741 15.435503 101.442395
F 15.839916 15.435503 123.258206
F 19.649041 38.588761 14.179157
F 18.887216 38.588761 35.994966
F 18.125391 38.588761 57.810776
F 17.363566 38.588761 79.626586
F 16.601741 38.588761 101.442395
F 15.839916 38.588761 123.258206
F 19.649041 61.742018 14.179157
F 18.887216 61.742018 35.994966
F 18.125391 61.742018 57.810776
F 17.363566 61.742018 79.626586
F 16.601741 61.742018 101.442395
F 15.839916 61.742018 123.258206
F 46.367857 15.435503 15.112199
F 45.606032 15.435503 36.928008
F 44.844208 15.435503 58.743817
F 44.082383 15.435503 80.559628
F 43.320558 15.435503 102.375437
F 42.558733 15.435503 124.191247
F 46.367857 38.588761 15.112199
F 45.606032 38.588761 36.928008
F 44.844208 38.588761 58.743817
F 44.082383 38.588761 80.559628
F 43.320558 38.588761 102.375437
F 42.558733 38.588761 124.191247
F 46.367857 61.742018 15.112199
F 45.606032 61.742018 36.928008
F 44.844208 61.742018 58.743817
F 44.082383 61.742018 80.559628
F 43.320558 61.742018 102.375437
F 42.558733 61.742018 124.191247
F 19.649041 0.000001 14.179156
F 18.887216 0.000001 35.994965
F 18.125391 0.000001 57.810775
F 17.363566 0.000001 79.626585
F 16.601741 0.000001 101.442394
F 15.839916 0.000001 123.258205
F 19.649041 23.153259 14.179156
F 18.887216 23.153259 35.994965
F 18.125391 23.153259 57.810775
F 17.363566 23.153259 79.626585
F 16.601741 23.153259 101.442394
F 15.839916 23.153259 123.258205
F 19.649041 46.306516 14.179156
F 18.887216 46.306516 35.994965
F 18.125391 46.306516 57.810775
F 17.363566 46.306516 79.626585
F 16.601741 46.306516 101.442394
F 15.839916 46.306516 123.258205
F 46.367857 0.000001 15.112198
F 45.606032 0.000001 36.928007
F 44.844208 0.000001 58.743816
F 44.082383 0.000001 80.559627
F 43.320558 0.000001 102.375436
F 42.558733 0.000001 124.191246
F 46.367857 23.153259 15.112198
F 45.606032 23.153259 36.928007
F 44.844208 23.153259 58.743816
F 44.082383 23.153259 80.559627
F 43.320558 23.153259 102.375436
F 42.558733 23.153259 124.191246
F 46.367857 46.306516 15.112198
F 45.606032 46.306516 36.928007
F 44.844208 46.306516 58.743816
F 44.082383 46.306516 80.559627
F 43.320558 46.306516 102.375436
F 42.558733 46.306516 124.191246
F 28.555318 7.717750 14.490169
F 27.793493 7.717750 36.305978
F 27.031668 7.717750 58.121788
F 26.269843 7.717750 79.937598
F 25.508018 7.717750 101.753407
F 24.746194 7.717750 123.569218
F 28.555318 30.871007 14.490169
F 27.793493 30.871007 36.305978
F 27.031668 30.871007 58.121788
F 26.269843 30.871007 79.937598
F 25.508018 30.871007 101.753407
F 24.746194 30.871007 123.569218
F 28.555318 54.024265 14.490169
F 27.793493 54.024265 36.305978
F 27.031668 54.024265 58.121788
F 26.269843 54.024265 79.937598
F 25.508018 54.024265 101.753407
F 24.746194 54.024265 123.569218
F 51.465010 7.717750 124.502259
F 51.465010 30.871007 124.502259
F 51.465010 54.024265 124.502259
F 28.555318 15.435502 14.490170
F 27.793493 15.435502 36.305979
F 27.031668 15.435502 58.121789
F 26.269843 15.435502 79.937599
F 25.508018 15.435502 101.753408
F 24.746193 15.435502 123.569219
F 28.555318 38.588760 14.490170
F 27.793493 38.588760 36.305979
F 27.031668 38.588760 58.121789
F 26.269843 38.588760 79.937599
F 25.508018 38.588760 101.753408
F 24.746193 38.588760 123.569219
F 28.555318 61.742017 14.490170
F 27.793493 61.742017 36.305979
F 27.031668 61.742017 58.121789
F 26.269843 61.742017 79.937599
F 25.508018 61.742017 101.753408
F 24.746193 61.742017 123.569219
F 51.465010 15.435502 124.502260
F 51.465010 38.588760 124.502260
F 51.465010 61.742017 124.502260
F 28.555318 0.000000 14.490169
F 27.793493 0.000000 36.305978
F 27.031668 0.000000 58.121788
F 26.269843 0.000000 79.937598
F 25.508018 0.000000 101.753407
F 24.746194 0.000000 123.569218
F 28.555318 23.153258 14.490169
F 27.793493 23.153258 36.305978
F 27.031668 23.153258 58.121788
F 26.269843 23.153258 79.937598
F 25.508018 23.153258 101.753407
F 24.746194 23.153258 123.569218
F 28.555318 46.306515 14.490169
F 27.793493 46.306515 36.305978
F 27.031668 46.306515 58.121788
F 26.269843 46.306515 79.937598
F 25.508018 46.306515 101.753407
F 24.746194 46.306515 123.569218
F 51.465010 0.000000 124.502259
F 51.465010 23.153258 124.502259
F 51.465010 46.306515 124.502259
F 3.936109 1.286291 17.270849
F 3.174284 1.286291 39.086659
F 2.412459 1.286291 60.902469
F 1.650635 1.286291 82.718278
F 0.888810 1.286291 104.534088
F 0.126985 1.286291 126.349898
F 3.936109 24.439548 17.270849
F 3.174284 24.439548 39.086659
F 2.412459 24.439548 60.902469
F 1.650635 24.439548 82.718278
F 0.888810 24.439548 104.534088
F 0.126985 24.439548 126.349898
F 3.936109 47.592806 17.270849
F 3.174284 47.592806 39.086659
F 2.412459 47.592806 60.902469
F 1.650635 47.592806 82.718278
F 0.888810 47.592806 104.534088
F 0.126985 47.592806 126.349898
F 30.654926 1.286291 18.203891
F 29.893101 1.286291 40.019701
F 29.131276 1.286291 61.835510
F 28.369451 1.286291 83.651320
F 27.607626 1.286291 105.467130
F 26.845802 1.286291 127.282939
F 30.654926 24.439548 18.203891
F 29.893101 24.439548 40.019701
F 29.131276 24.439548 61.835510
F 28.369451 24.439548 83.651320
F 27.607626 24.439548 105.467130
F 26.845802 24.439548 127.282939
F 30.654926 47.592806 18.203891
F 29.893101 47.592806 40.019701
F 29.131276 47.592806 61.835510
F 28.369451 47.592806 83.651320
F 27.607626 47.592806 105.467130
F 26.845802 47.592806 127.282939
F 3.936109 9.004040 17.270849
F 3.174284 9.004040 39.086658
F 2.412459 9.004040 60.902469
F 1.650635 9.004040 82.718278
F 0.888810 9.004040 104.534088
F 0.126985 9.004040 126.349898
F 3.936109 32.157298 17.270849
F 3.174284 32.157298 39.086658
F 2.412459 32.157298 60.902469
F 1.650635 32.157298 82.718278
F 0.888810 32.157298 104.534088
F 0.126985 32.157298 126.349898
F 3.936109 55.310555 17.270849
F 3.174284 55.310555 39.086658
F 2.412459 55.310555 60.902469
F 1.650635 55.310555 82.718278
F 0.888810 55.310555 104.534088
F 0.126985 55.310555 126.349898
F 30.654926 9.004040 18.203891
F 29.893101 9.004040 40.019700
F 29.131276 9.004040 61.835510
F 28.369451 9.004040 83.651320
F 27.607626 9.004040 105.467130
F 26.845802 9.004040 127.282939
F 30.654926 32.157298 18.203891
F 29.893101 32.157298 40.019700
F 29.131276 32.157298 61.835510
F 28.369451 32.157298 83.651320
F 27.607626 32.157298 105.467130
F 26.845802 32.157298 127.282939
F 30.654926 55.310555 18.203891
F 29.893101 55.310555 40.019700
F 29.131276 55.310555 61.835510
F 28.369451 55.310555 83.651320
F 27.607626 55.310555 105.467130
F 26.845802 55.310555 127.282939
F 3.936109 16.721795 17.270850
F 3.174284 16.721795 39.086659
F 2.412459 16.721795 60.902470
F 1.650635 16.721795 82.718279
F 0.888810 16.721795 104.534088
F 0.126985 16.721795 126.349899
F 3.936109 39.875053 17.270850
F 3.174284 39.875053 39.086659
F 2.412459 39.875053 60.902470
F 1.650635 39.875053 82.718279
F 0.888810 39.875053 104.534088
F 0.126985 39.875053 126.349899
F 3.936109 63.028310 17.270850
F 3.174284 63.028310 39.086659
F 2.412459 63.028310 60.902470
F 1.650635 63.028310 82.718279
F 0.888810 63.028310 104.534088
F 0.126985 63.028310 126.349899
F 30.654926 16.721795 18.203892
F 29.893101 16.721795 40.019701
F 29.131276 16.721795 61.835511
F 28.369451 16.721795 83.651321
F 27.607626 16.721795 105.467130
F 26.845801 16.721795 127.282940
F 30.654926 39.875053 18.203892
F 29.893101 39.875053 40.019701
F 29.131276 39.875053 61.835511
F 28.369451 39.875053 83.651321
F 27.607626 39.875053 105.467130
F 26.845801 39.875053 127.282940
F 30.654926 63.028310 18.203892
F 29.893101 63.028310 40.019701
F 29.131276 63.028310 61.835511
F 28.369451 63.028310 83.651321
F 27.607626 63.028310 105.467130
F 26.845801 63.028310 127.282940
F 12.842377 1.286291 17.581863
F 12.080552 1.286291 39.397673
F 11.318728 1.286291 61.213482
F 10.556903 1.286291 83.029292
F 9.795078 1.286291 104.845102
F 9.033253 1.286291 126.660911
F 12.842377 24.439548 17.581863
F 12.080552 24.439548 39.397673
F 11.318728 24.439548 61.213482
F 10.556903 24.439548 83.029292
F 9.795078 24.439548 104.845102
F 9.033253 24.439548 126.660911
F 12.842377 47.592806 17.581863
F 12.080552 47.592806 39.397673
F 11.318728 47.592806 61.213482
F 10.556903 47.592806 83.029292
F 9.795078 47.592806 104.845102
F 9.033253 47.592806 126.660911
F 39.561194 1.286291 18.514904
F 38.799369 1.286291 40.330715
F 38.037544 1.286291 62.146524
F 37.275719 1.286291 83.962333
F 36.513895 1.286291 105.778144
F 35.752070 1.286291 127.593953
F 39.561194 24.439548 18.514904
F 38.799369 24.439548 40.330715
F 38.037544 24.439548 62.146524
F 37.275719 24.439548 83.962333
F 36.513895 24.439548 105.778144
F 35.752070 24.439548 127.593953
F 39.561194 47.592806 18.514904
F 38.799369 47.592806 40.330715
F 38.037544 47.592806 62.146524
F 37.275719 47.592806 83.962333
F 36.513895 47.592806 105.778144
F 35.752070 47.592806 127.593953
F 12.842377 9.004040 17.581863
F 12.080552 9.004040 39.397673
F 11.318728 9.004040 61.213482
F 10.556903 9.004040 83.029292
F 9.795078 9.004040 104.845102
F 9.033253 9.004040 126.660911
F 12.842377 32.157298 17.581863
F 12.080552 32.157298 39.397673
F 11.318728 32.157298 61.213482
F 10.556903 32.157298 83.029292
F 9.795078 32.157298 104.845102
F 9.033253 32.157298 126.660911
F 12.842377 55.310555 17.581863
F 12.080552 55.310555 39.397673
F 11.318728 55.310555 61.213482
F 10.556903 55.310555 83.029292
F 9.795078 55.310555 104.845102
F 9.033253 55.310555 126.660911
F 39.561194 9.004040 18.514904
F 38.799369 9.004040 40.330715
F 38.037544 9.004040 62.146524
F 37.275719 9.004040 83.962333
F 36.513895 9.004040 105.778144
F 35.752070 9.004040 127.593953
F 39.561194 32.157298 18.514904
F 38.799369 32.157298 40.330715
F 38.037544 32.157298 62.146524
F 37.275719 32.157298 83.962333
F 36.513895 32.157298 105.778144
F 35.752070 32.157298 127.593953
F 39.561194 55.310555 18.514904
F 38.799369 55.310555 40.330715
F 38.037544 55.310555 62.146524
F 37.275719 55.310555 83.962333
F 36.513895 55.310555 105.778144
F 35.752070 55.310555 127.593953
F 12.842377 16.721795 17.581864
F 12.080552 16.721795 39.397673
F 11.318728 16.721795 61.213483
F 10.556903 16.721795 83.029293
F 9.795078 16.721795 104.845103
F 9.033253 16.721795 126.660912
F 12.842377 39.875053 17.581864
F 12.080552 39.875053 39.397673
F 11.318728 39.875053 61.213483
F 10.556903 39.875053 83.029293
F 9.795078 39.875053 104.845103
F 9.033253 39.875053 126.660912
F 12.842377 63.028310 17.581864
F 12.080552 63.028310 39.397673
F 11.318728 63.028310 61.213483
F 10.556903 63.028310 83.029293
F 9.795078 63.028310 104.845103
F 9.033253 63.028310 126.660912
F 39.561194 16.721795 18.514905
F 38.799369 16.721795 40.330715
F 38.037544 16.721795 62.146525
F 37.275719 16.721795 83.962334
F 36.513895 16.721795 105.778145
F 35.752070 16.721795 127.593954
F 39.561194 39.875053 18.514905
F 38.799369 39.875053 40.330715
F 38.037544 39.875053 62.146525
F 37.275719 39.875053 83.962334
F 36.513895 39.875053 105.778145
F 35.752070 39.875053 127.593954
F 39.561194 63.028310 18.514905
F 38.799369 63.028310 40.330715
F 38.037544 63.028310 62.146525
F 37.275719 63.028310 83.962334
F 36.513895 63.028310 105.778145
F 35.752070 63.028310 127.593954
F 21.748652 1.286290 17.892878
F 20.986827 1.286290 39.708688
F 20.225002 1.286290 61.524497
F 19.463177 1.286290 83.340307
F 18.701352 1.286290 105.156117
F 17.939527 1.286290 126.971926
F 21.748652 24.439547 17.892878
F 20.986827 24.439547 39.708688
F 20.225002 24.439547 61.524497
F 19.463177 24.439547 83.340307
F 18.701352 24.439547 105.156117
F 17.939527 24.439547 126.971926
F 21.748652 47.592805 17.892878
F 20.986827 47.592805 39.708688
F 20.225002 47.592805 61.524497
F 19.463177 47.592805 83.340307
F 18.701352 47.592805 105.156117
F 17.939527 47.592805 126.971926
F 48.467469 1.286290 18.825919
F 47.705644 1.286290 40.641730
F 46.943820 1.286290 62.457539
F 46.181995 1.286290 84.273348
F 45.420170 1.286290 106.089159
F 44.658345 1.286290 127.904968
F 48.467469 24.439547 18.825919
F 47.705644 24.439547 40.641730
F 46.943820 24.439547 62.457539
F 46.181995 24.439547 84.273348
F 45.420170 24.439547 106.089159
F 44.658345 24.439547 127.904968
F 48.467469 47.592805 18.825919
F 47.705644 47.592805 40.641730
F 46.943820 47.592805 62.457539
F 46.181995 47.592805 84.273348
F 45.420170 47.592805 106.089159
F 44.658345 47.592805 127.904968
F 21.748652 9.004039 17.892878
F 20.986827 9.004039 39.708688
F 20.225002 9.004039 61.524497
F 19.463177 9.004039 83.340307
F 18.701352 9.004039 105.156117
F 17.939527 9.004039 126.971926
F 21.748652 32.157297 17.892878
F 20.986827 32.157297 39.708688
F 20.225002 32.157297 61.524497
F 19.463177 32.157297 83.340307
F 18.701352 32.157297 105.156117
F 17.939527 32.157297 126.971926
F 21.748652 55.310554 17.892878
F 20.986827 55.310554 39.708688
F 20.225002 55.310554 61.524497
F 19.463177 55.310554 83.340307
F 18.701352 55.310554 105.156117
F 17.939527 55.310554 126.971926
F 48.467469 9.004039 18.825919
F 47.705644 9.004039 40.641730
F 46.943820 9.004039 62.457539
F 46.181995 9.004039 84.273348
F 45.420170 9.004039 106.089159
F 44.658345 9.004039 127.904968
F 48.467469 32.157297 18.825919
F 47.705644 32.157297 40.641730
F 46.943820 32.157297 62.457539
F 46.181995 32.157297 84.273348
F 45.420170 32.157297 106.089159
F 44.658345 32.157297 127.904968
F 48.467469 55.310554 18.825919
F 47.705644 55.310554 40.641730
F 46.943820 55.310554 62.457539
F 46.181995 55.310554 84.273348
F 45.420170 55.310554 106.089159
F 44.658345 55.310554 127.904968
F 21.748652 16.721795 17.892879
F 20.986827 16.721795 39.708688
F 20.225002 16.721795 61.524498
F 19.463177 16.721795 83.340308
F 18.701352 16.721795 105.156118
F 17.939527 16.721795 126.971927
F 21.748652 39.875052 17.892879
F 20.986827 39.875052 39.708688
F 20.225002 39.875052 61.524498
F 19.463177 39.875052 83.340308
F 18.701352 39.875052 105.156118
F 17.939527 39.875052 126.971927
F 21.748652 63.028310 17.892879
F 20.986827 63.028310 39.708688
F 20.225002 63.028310 61.524498
F 19.463177 63.028310 83.340308
F 18.701352 63.028310 105.156118
F 17.939527 63.028310 126.971927
F 48.467469 16.721795 18.825920
F 47.705644 16.721795 40.641730
F 46.943819 16.721795 62.457540
F 46.181995 16.721795 84.273349
F 45.420170 16.721795 106.089160
F 44.658345 16.721795 127.904969
F 48.467469 39.875052 18.825920
F 47.705644 39.875052 40.641730
F 46.943819 39.875052 62.457540
F 46.181995 39.875052 84.273349
F 45.420170 39.875052 106.089160
F 44.658345 39.875052 127.904969
F 48.467469 63.028310 18.825920
F 47.705644 63.028310 40.641730
F 46.943819 63.028310 62.457540
F 46.181995 63.028310 84.273349
F 45.420170 63.028310 106.089160
F 44.658345 63.028310 127.904969
F 3.809124 3.858875 20.906817
F 3.047299 3.858875 42.722627
F 2.285475 3.858875 64.538437
F 1.523650 3.858875 86.354246
F 0.761825 3.858875 108.170055
F 0.000000 3.858875 129.985866
F 3.809124 27.012132 20.906817
F 3.047299 27.012132 42.722627
F 2.285475 27.012132 64.538437
F 1.523650 27.012132 86.354246
F 0.761825 27.012132 108.170055
F 0.000000 27.012132 129.985866
F 3.809124 50.165390 20.906817
F 3.047299 50.165390 42.722627
F 2.285475 50.165390 64.538437
F 1.523650 50.165390 86.354246
F 0.761825 50.165390 108.170055
F 0.000000 50.165390 129.985866
F 30.527941 3.858875 21.839859
F 29.766116 3.858875 43.655668
F 29.004291 3.858875 65.471479
F 28.242466 3.858875 87.287288
F 27.480642 3.858875 109.103097
F 26.718817 3.858875 130.918907
F 30.527941 27.012132 21.839859
F 29.766116 27.012132 43.655668
F 29.004291 27.012132 65.471479
F 28.242466 27.012132 87.287288
F 27.480642 27.012132 109.103097
F 26.718817 27.012132 130.918907
F 30.527941 50.165390 21.839859
F 29.766116 50.165390 43.655668
F 29.004291 50.165390 65.471479
F 28.242466 50.165390 87.287288
F 27.480642 50.165390 109.103097
F 26.718817 50.165390 130.918907
F 3.809124 11.576625 20.906817
F 3.047299 11.576625 42.722627
F 2.285475 11.576625 64.538437
F 1.523650 11.576625 86.354246
F 0.761825 11.576625 108.170055
F 0.000000 11.576625 129.985866
F 3.809124 34.729882 20.906817
F 3.047299 34.729882 42.722627
F 2.285475 34.729882 64.538437
F 1.523650 34.729882 86.354246
F 0.761825 34.729882 108.170055
F 0.000000 34.729882 129.985866
F 3.809124 57.883140 20.906817
F 3.047299 57.883140 42.722627
F 2.285475 57.883140 64.538437
F 1.523650 57.883140 86.354246
F 0.761825 57.883140 108.170055
F 0.000000 57.883140 129.985866
F 30.527941 11.576625 21.839859
F 29.766116 11.576625 43.655668
F 29.004291 11.576625 65.471479
F 28.242466 11.576625 87.287288
F 27.480642 11.576625 109.103097
F 26.718817 11.576625 130.918907
F 30.527941 34.729882 21.839859
F 29.766116 34.729882 43.655668
F 29.004291 34.729882 65.471479
F 28.242466 34.729882 87.287288
F 27.480642 34.729882 109.103097
F 26.718817 34.729882 130.918907
F 30.527941 57.883140 21.839859
F 29.766116 57.883140 43.655668
F 29.004291 57.883140 65.471479
F 28.242466 57.883140 87.287288
F 27.480642 57.883140 109.103097
F 26.718817 57.883140 130.918907
F 3.809124 19.294380 20.906817
F 3.047299 19.294380 42.722628
F 2.285475 19.294380 64.538437
F 1.523650 19.294380 86.354247
F 0.761825 19.294380 108.170056
F 0.000000 19.294380 129.985866
F 3.809124 42.447638 20.906817
F 3.047299 42.447638 42.722628
F 2.285475 42.447638 64.538437
F 1.523650 42.447638 86.354247
F 0.761825 42.447638 108.170056
F 0.000000 42.447638 129.985866
F 3.809124 65.600895 20.906817
F 3.047299 65.600895 42.722628
F 2.285475 65.600895 64.538437
F 1.523650 65.600895 86.354247
F 0.761825 65.600895 108.170056
F 0.000000 65.600895 129.985866
F 30.527941 19.294380 21.839859
F 29.766116 19.294380 43.655669
F 29.004291 19.294380 65.471479
F 28.242466 19.294380 87.287289
F 27.480642 19.294380 109.103098
F 26.718817 19.294380 130.918907
F 30.527941 42.447638 21.839859
F 29.766116 42.447638 43.655669
F 29.004291 42.447638 65.471479
F 28.242466 42.447638 87.287289
F 27.480642 42.447638 109.103098
F 26.718817 42.447638 130.918907
F 30.527941 65.600895 21.839859
F 29.766116 65.600895 43.655669
F 29.004291 65.600895 65.471479
F 28.242466 65.600895 87.287289
F 27.480642 65.600895 109.103098
F 26.718817 65.600895 130.918907
F 12.715391 3.858875 21.217831
F 11.953566 3.858875 43.033641
F 11.191741 3.858875 64.849451
F 10.429916 3.858875 86.665260
F 9.668091 3.858875 108.481070
F 8.906266 3.858875 130.296879
F 12.715391 27.012133 21.217831
F 11.953566 27.012133 43.033641
F 11.191741 27.012133 64.849451
F 10.429916 27.012133 86.665260
F 9.668091 27.012133 108.481070
F 8.906266 27.012133 130.296879
F 12.715391 50.165390 21.217831
F 11.953566 50.165390 43.033641
F 11.191741 50.165390 64.849451
F 10.429916 50.165390 86.665260
F 9.668091 50.165390 108.481070
F 8.906266 50.165390 130.296879
F 39.434208 3.858875 22.150873
F 38.672383 3.858875 43.966683
F 37.910559 3.858875 65.782492
F 37.148734 3.858875 87.598302
F 36.386909 3.858875 109.414112
F 35.625084 3.858875 131.229921
F 39.434208 27.012133 22.150873
F 38.672383 27.012133 43.966683
F 37.910559 27.012133 65.782492
F 37.148734 27.012133 87.598302
F 36.386909 27.012133 109.414112
F 35.625084 27.012133 131.229921
F 39.434208 50.165390 22.150873
F 38.672383 50.165390 43.966683
F 37.910559 50.165390 65.782492
F 37.148734 50.165390 87.598302
F 36.386909 50.165390 109.414112
F 35.625084 50.165390 131.229921
F 12.715391 11.576625 21.217831
F 11.953566 11.576625 43.033641
F 11.191741 11.576625 64.849451
F 10.429916 11.576625 86.665260
F 9.668091 11.576625 108.481070
F 8.906266 11.576625 130.296879
F 12.715391 34.729883 21.217831
F 11.953566 34.729883 43.033641
F 11.191741 34.729883 64.849451
F 10.429916 34.729883 86.665260
F 9.668091 34.729883 108.481070
F 8.906266 34.729883 130.296879
F 12.715391 57.883140 21.217831
F 11.953566 57.883140 43.033641
F 11.191741 57.883140 64.849451
F 10.429916 57.883140 86.665260
F 9.668091 57.883140 108.481070
F 8.906266 57.883140 130.296879
F 39.434208 11.576625 22.150873
F 38.672383 11.576625 43.966683
F 37.910559 11.576625 65.782492
F 37.148734 11.576625 87.598302
F 36.386909 11.576625 109.414112
F 35.625084 11.576625 131.229921
F 39.434208 34.729883 22.150873
F 38.672383 34.729883 43.966683
F 37.910559 34.729883 65.782492
F 37.148734 34.729883 87.598302
F 36.386909 34.729883 109.414112
F 35.625084 34.729883 131.229921
F 39.434208 57.883140 22.150873
F 38.672383 57.883140 43.966683
F 37.910559 57.883140 65.782492
F 37.148734 57.883140 87.598302
F 36.386909 57.883140 109.414112
F 35.625084 57.883140 131.229921
F 12.715391 19.294380 21.217832
F 11.953566 19.294380 43.033641
F 11.191741 19.294380 64.849452
F 10.429916 19.294380 86.665261
F 9.668091 19.294380 108.481070
F 8.906266 19.294380 130.296880
F 12.715391 42.447638 21.217832
F 11.953566 42.447638 43.033641
F 11.191741 42.447638 64.849452
F 10.429916 42.447638 86.665261
F 9.668091 42.447638 108.481070
F 8.906266 42.447638 130.296880
F 12.715391 65.600896 21.217832
F 11.953566 65.600896 43.033641
F 11.191741 65.600896 64.849452
F 10.429916 65.600896 86.665261
F 9.668091 65.600896 108.481070
F 8.906266 65.600896 130.296880
F 39.434208 19.294380 22.150874
F 38.672383 19.294380 43.966683
F 37.910558 19.294380 65.782493
F 37.148734 19.294380 87.598303
F 36.386909 19.294380 109.414112
F 35.625084 19.294380 131.229922
F 39.434208 42.447638 22.150874
F 38.672383 42.447638 43.966683
F 37.910558 42.447638 65.782493
F 37.148734 42.447638 87.598303
F 36.386909 42.447638 109.414112
F 35.625084 42.447638 131.229922
F 39.434208 65.600896 22.150874
F 38.672383 65.600896 43.966683
F 37.910558 65.600896 65.782493
F 37.148734 65.600896 87.598303
F 36.386909 65.600896 109.414112
F 35.625084 65.600896 131.229922
F 21.621668 3.858876 21.528846
F 20.859843 3.858876 43.344656
F 20.098018 3.858876 65.160466
F 19.336193 3.858876 86.976275
F 18.574368 3.858876 108.792085
F 17.812543 3.858876 130.607895
F 21.621668 27.012134 21.528846
F 20.859843 27.012134 43.344656
F 20.098018 27.012134 65.160466
F 19.336193 27.012134 86.976275
F 18.574368 27.012134 108.792085
F 17.812543 27.012134 130.607895
F 21.621668 50.165391 21.528846
F 20.859843 50.165391 43.344656
F 20.098018 50.165391 65.160466
F 19.336193 50.165391 86.976275
F 18.574368 50.165391 108.792085
F 17.812543 50.165391 130.607895
F 48.340484 3.858876 22.461888
F 47.578660 3.858876 44.277698
F 46.816835 3.858876 66.093507
F 46.055010 3.858876 87.909317
F 45.293185 3.858876 109.725127
F 44.531360 3.858876 131.540936
F 48.340484 27.012134 22.461888
F 47.578660 27.012134 44.277698
F 46.816835 27.012134 66.093507
F 46.055010 27.012134 87.909317
F 45.293185 27.012134 109.725127
F 44.531360 27.012134 131.540936
F 48.340484 50.165391 22.461888
F 47.578660 50.165391 44.277698
F 46.816835 50.165391 66.093507
F 46.055010 50.165391 87.909317
F 45.293185 50.165391 109.725127
F 44.531360 50.165391 131.540936
F 21.621668 11.576626 21.528846
F 20.859843 11.576626 43.344656
F 20.098018 11.576626 65.160466
F 19.336193 11.576626 86.976276
F 18.574368 11.576626 108.792085
F 17.812543 11.576626 130.607895
F 21.621668 34.729884 21.528846
F 20.859843 34.729884 43.344656
F 20.098018 34.729884 65.160466
F 19.336193 34.729884 86.976276
F 18.574368 34.729884 108.792085
F 17.812543 34.729884 130.607895
F 21.621668 57.883141 21.528846
F 20.859843 57.883141 43.344656
F 20.098018 57.883141 65.160466
F 19.336193 57.883141 86.976276
F 18.574368 57.883141 108.792085
F 17.812543 57.883141 130.607895
F 48.340484 11.576626 22.461888
F 47.578660 11.576626 44.277698
F 46.816835 11.576626 66.093507
F 46.055010 11.576626 87.909318
F 45.293185 11.576626 109.725127
F 44.531360 11.576626 131.540936
F 48.340484 34.729884 22.461888
F 47.578660 34.729884 44.277698
F 46.816835 34.729884 66.093507
F 46.055010 34.729884 87.909318
F 45.293185 34.729884 109.725127
F 44.531360 34.729884 131.540936
F 48.340484 57.883141 22.461888
F 47.578660 57.883141 44.277698
F 46.816835 57.883141 66.093507
F 46.055010 57.883141 87.909318
F 45.293185 57.883141 109.725127
F 44.531360 57.883141 131.540936
F 21.621668 19.294382 21.528847
F 20.859843 19.294382 43.344656
F 20.098018 19.294382 65.160467
F 19.336193 19.294382 86.976276
F 18.574368 19.294382 108.792085
F 17.812543 19.294382 130.607896
F 21.621668 42.447639 21.528847
F 20.859843 42.447639 43.344656
F 20.098018 42.447639 65.160467
F 19.336193 42.447639 86.976276
F 18.574368 42.447639 108.792085
F 17.812543 42.447639 130.607896
F 21.621668 65.600897 21.528847
F 20.859843 65.600897 43.344656
F 20.098018 65.600897 65.160467
F 19.336193 65.600897 86.976276
F 18.574368 65.600897 108.792085
F 17.812543 65.600897 130.607896
F 48.340484 19.294382 22.461889
F 47.578660 19.294382 44.277698
F 46.816835 19.294382 66.093508
F 46.055010 19.294382 87.909318
F 45.293185 19.294382 109.725127
F 44.531360 19.294382 131.540937
F 48.340484 42.447639 22.461889
F 47.578660 42.447639 44.277698
F 46.816835 42.447639 66.093508
F 46.055010 42.447639 87.909318
F 45.293185 42.447639 109.725127
F 44.531360 42.447639 131.540937
F 48.340484 65.600897 22.461889
F 47.578660 65.600897 44.277698
F 46.816835 65.600897 66.093508
F 46.055010 65.600897 87.909318
F 45.293185 65.600897 109.725127
F 44.531360 65.600897 131.540937
F 3.904364 3.858875 18.179843
F 3.142540 3.858875 39.995652
F 2.380715 3.858875 61.811462
F 1.618890 3.858875 83.627272
F 0.857065 3.858875 105.443081
F 0.095240 3.858875 127.258891
F 3.904364 27.012133 18.179843
F 3.142540 27.012133 39.995652
F 2.380715 27.012133 61.811462
F 1.618890 27.012133 83.627272
F 0.857065 27.012133 105.443081
F 0.095240 27.012133 127.258891
F 3.904364 50.165390 18.179843
F 3.142540 50.165390 39.995652
F 2.380715 50.165390 61.811462
F 1.618890 50.165390 83.627272
F 0.857065 50.165390 105.443081
F 0.095240 50.165390 127.258891
F 30.623181 3.858875 19.112885
F 29.861356 3.858875 40.928694
F 29.099531 3.858875 62.744503
F 28.337706 3.858875 84.560313
F 27.575882 3.858875 106.376123
F 26.814057 3.858875 128.191933
F 30.623181 27.012133 19.112885
F 29.861356 27.012133 40.928694
F 29.099531 27.012133 62.744503
F 28.337706 27.012133 84.560313
F 27.575882 27.012133 106.376123
F 26.814057 27.012133 128.191933
F 30.623181 50.165390 19.112885
F 29.861356 50.165390 40.928694
F 29.099531 50.165390 62.744503
F 28.337706 50.165390 84.560313
F 27.575882 50.165390 106.376123
F 26.814057 50.165390 128.191933
F 3.904364 11.576625 18.179842
F 3.142540 11.576625 39.995652
F 2.380715 11.576625 61.811462
F 1.618890 11.576625 83.627272
F 0.857065 11.576625 105.443081
F 0.095240 11.576625 127.258890
F 3.904364 34.729883 18.179842
F 3.142540 34.729883 39.995652
F 2.380715 34.729883 61.811462
F 1.618890 34.729883 83.627272
F 0.857065 34.729883 105.443081
F 0.095240 34.729883 127.258890
F 3.904364 57.883140 18.179842
F 3.142540 57.883140 39.995652
F 2.380715 57.883140 61.811462
F 1.618890 57.883140 83.627272
F 0.857065 57.883140 105.443081
F 0.095240 57.883140 127.258890
F 30.623181 11.576625 19.112884
F 29.861356 11.576625 40.928694
F 29.099531 11.576625 62.744503
F 28.337706 11.576625 84.560313
F 27.575882 11.576625 106.376123
F 26.814057 11.576625 128.191932
F 30.623181 34.729883 19.112884
F 29.861356 34.729883 40.928694
F 29.099531 34.729883 62.744503
F 28.337706 34.729883 84.560313
F 27.575882 34.729883 106.376123
F 26.814057 34.729883 128.191932
F 30.623181 57.883140 19.112884
F 29.861356 57.883140 40.928694
F 29.099531 57.883140 62.744503
F 28.337706 57.883140 84.560313
F 27.575882 57.883140 106.376123
F 26.814057 57.883140 128.191932
F 3.904364 19.294381 18.179842
F 3.142540 19.294381 39.995651
F 2.380715 19.294381 61.811462
F 1.618890 19.294381 83.627271
F 0.857065 19.294381 105.443080
F 0.095240 19.294381 127.258890
F 3.904364 42.447638 18.179842
F 3.142540 42.447638 39.995651
F 2.380715 42.447638 61.811462
F 1.618890 42.447638 83.627271
F 0.857065 42.447638 105.443080
F 0.095240 42.447638 127.258890
F 3.904364 65.600896 18.179842
F 3.142540 65.600896 39.995651
F 2.380715 65.600896 61.811462
F 1.618890 65.600896 83.627271
F 0.857065 65.600896 105.443080
F 0.095240 65.600896 127.258890
F 30.623181 19.294381 19.112884
F 29.861356 19.294381 40.928693
F 29.099531 19.294381 62.744503
F 28.337707 19.294381 84.560312
F 27.575882 19.294381 106.376122
F 26.814057 19.294381 128.191932
F 30.623181 42.447638 19.112884
F 29.861356 42.447638 40.928693
F 29.099531 42.447638 62.744503
F 28.337707 42.447638 84.560312
F 27.575882 42.447638 106.376122
F 26.814057 42.447638 128.191932
F 30.623181 65.600896 19.112884
F 29.861356 65.600896 40.928693
F 29.099531 65.600896 62.744503
F 28.337707 65.600896 84.560312
F 27.575882 65.600896 106.376122
F 26.814057 65.600896 128.191932
F 12.810632 3.858875 18.490856
F 12.048807 3.858875 40.306666
F 11.286982 3.858875 62.122475
F 10.525157 3.858875 83.938286
F 9.763332 3.858875 105.754095
F 9.001507 3.858875 127.569904
F 12.810632 27.012133 18.490856
F 12.048807 27.012133 40.306666
F 11.286982 27.012133 62.122475
F 10.525157 27.012133 83.938286
F 9.763332 27.012133 105.754095
F 9.001507 27.012133 127.569904
F 12.810632 50.165390 18.490856
F 12.048807 50.165390 40.306666
F 11.286982 50.165390 62.122475
F 10.525157 50.165390 83.938286
F 9.763332 50.165390 105.754095
F 9.001507 50.165390 127.569904
F 39.529449 3.858875 19.423897
F 38.767624 3.858875 41.239708
F 38.005800 3.858875 63.055517
F 37.243975 3.858875 84.871327
F 36.482150 3.858875 106.687136
F 35.720325 3.858875 128.502946
F 39.529449 27.012133 19.423897
F 38.767624 27.012133 41.239708
F 38.005800 27.012133 63.055517
F 37.243975 27.012133 84.871327
F 36.482150 27.012133 106.687136
F 35.720325 27.012133 128.502946
F 39.529449 50.165390 19.423897
F 38.767624 50.165390 41.239708
F 38.005800 50.165390 63.055517
F 37.243975 50.165390 84.871327
F 36.482150 50.165390 106.687136
F 35.720325 50.165390 128.502946
F 12.810632 11.576625 18.490856
F 12.048807 11.576625 40.306666
F 11.286982 11.576625 62.122475
F 10.525157 11.576625 83.938285
F 9.763332 11.576625 105.754095
F 9.001507 11.576625 127.569904
F 12.810632 34.729883 18.490856
F 12.048807 34.729883 40.306666
F 11.286982 34.729883 62.122475
F 10.525157 34.729883 83.938285
F 9.763332 34.729883 105.754095
F 9.001507 34.729883 127.569904
F 12.810632 57.883140 18.490856
F 12.048807 57.883140 40.306666
F 11.286982 57.883140 62.122475
F 10.525157 57.883140 83.938285
F 9.763332 57.883140 105.754095
F 9.001507 57.883140 127.569904
F 39.529449 11.576625 19.423897
F 38.767624 11.576625 41.239708
F 38.005800 11.576625 63.055517
F 37.243975 11.576625 84.871326
F 36.482150 11.576625 106.687136
F 35.720325 11.576625 128.502946
F 39.529449 34.729883 19.423897
F 38.767624 34.729883 41.239708
F 38.005800 34.729883 63.055517
F 37.243975 34.729883 84.871326
F 36.482150 34.729883 106.687136
F 35.720325 34.729883 128.502946
F 39.529449 57.883140 19.423897
F 38.767624 57.883140 41.239708
F 38.005800 57.883140 63.055517
F 37.243975 57.883140 84.871326
F 36.482150 57.883140 106.687136
F 35.720325 57.883140 128.502946
F 12.810632 19.294381 18.490856
F 12.048807 19.294381 40.306665
F 11.286982 19.294381 62.122475
F 10.525157 19.294381 83.938285
F 9.763332 19.294381 105.754094
F 9.001507 19.294381 127.569904
F 12.810632 42.447638 18.490856
F 12.048807 42.447638 40.306665
F 11.286982 42.447638 62.122475
F 10.525157 42.447638 83.938285
F 9.763332 42.447638 105.754094
F 9.001507 42.447638 127.569904
F 12.810632 65.600896 18.490856
F 12.048807 65.600896 40.306665
F 11.286982 65.600896 62.122475
F 10.525157 65.600896 83.938285
F 9.763332 65.600896 105.754094
F 9.001507 65.600896 127.569904
F 39.529449 19.294381 19.423897
F 38.767624 19.294381 41.239707
F 38.005800 19.294381 63.055517
F 37.243975 19.294381 84.871326
F 36.482150 19.294381 106.687135
F 35.720325 19.294381 128.502946
F 39.529449 42.447638 19.423897
F 38.767624 42.447638 41.239707
F 38.005800 42.447638 63.055517
F 37.243975 42.447638 84.871326
F 36.482150 42.447638 106.687135
F 35.720325 42.447638 128.502946
F 39.529449 65.600896 19.423897
F 38.767624 65.600896 41.239707
F 38.005800 65.600896 63.055517
F 37.243975 65.600896 84.871326
F 36.482150 65.600896 106.687135
F 35.720325 65.600896 128.502946
F 21.716908 3.858876 18.801869
F 20.955083 3.858876 40.617679
F 20.193258 3.858876 62.433488
F 19.431433 3.858876 84.249299
F 18.669608 3.858876 106.065108
F 17.907784 3.858876 127.880917
F 21.716908 27.012133 18.801869
F 20.955083 27.012133 40.617679
F 20.193258 27.012133 62.433488
F 19.431433 27.012133 84.249299
F 18.669608 27.012133 106.065108
F 17.907784 27.012133 127.880917
F 21.716908 50.165391 18.801869
F 20.955083 50.165391 40.617679
F 20.193258 50.165391 62.433488
F 19.431433 50.165391 84.249299
F 18.669608 50.165391 106.065108
F 17.907784 50.165391 127.880917
F 48.435725 3.858876 19.734910
F 47.673900 3.858876 41.550721
F 46.912075 3.858876 63.366530
F 46.150250 3.858876 85.182340
F 45.388425 3.858876 106.998149
F 44.626600 3.858876 128.813959
F 48.435725 27.012133 19.734910
F 47.673900 27.012133 41.550721
F 46.912075 27.012133 63.366530
F 46.150250 27.012133 85.182340
F 45.388425 27.012133 106.998149
F 44.626600 27.012133 128.813959
F 48.435725 50.165391 19.734910
F 47.673900 50.165391 41.550721
F 46.912075 50.165391 63.366530
F 46.150250 50.165391 85.182340
F 45.388425 50.165391 106.998149
F 44.626600 50.165391 128.813959
F 21.716908 11.576626 18.801869
F 20.955083 11.576626 40.617679
F 20.193258 11.576626 62.433488
F 19.431433 11.576626 84.249298
F 18.669608 11.576626 106.065108
F 17.907784 11.576626 127.880917
F 21.716908 34.729883 18.801869
F 20.955083 34.729883 40.617679
F 20.193258 34.729883 62.433488
F 19.431433 34.729883 84.249298
F 18.669608 34.729883 106.065108
F 17.907784 34.729883 127.880917
F 21.716908 57.883141 18.801869
F 20.955083 57.883141 40.617679
F 20.193258 57.883141 62.433488
F 19.431433 57.883141 84.249298
F 18.669608 57.883141 106.065108
F 17.907784 57.883141 127.880917
F 48.435725 11.576626 19.734910
F 47.673900 11.576626 41.550721
F 46.912075 11.576626 63.366530
F 46.150250 11.576626 85.182339
F 45.388425 11.576626 106.998149
F 44.626600 11.576626 128.813959
F 48.435725 34.729883 19.734910
F 47.673900 34.729883 41.550721
F 46.912075 34.729883 63.366530
F 46.150250 34.729883 85.182339
F 45.388425 34.729883 106.998149
F 44.626600 34.729883 128.813959
F 48.435725 57.883141 19.734910
F 47.673900 57.883141 41.550721
F 46.912075 57.883141 63.366530
F 46.150250 57.883141 85.182339
F 45.388425 57.883141 106.998149
F 44.626600 57.883141 128.813959
F 21.716908 19.294381 18.801869
F 20.955083 19.294381 40.617678
F 20.193258 19.294381 62.433488
F 19.431433 19.294381 84.249298
F 18.669608 19.294381 106.065107
F 17.907784 19.294381 127.880917
F 21.716908 42.447639 18.801869
F 20.955083 42.447639 40.617678
F 20.193258 42.447639 62.433488
F 19.431433 42.447639 84.249298
F 18.669608 42.447639 106.065107
F 17.907784 42.447639 127.880917
F 21.716908 65.600896 18.801869
F 20.955083 65.600896 40.617678
F 20.193258 65.600896 62.433488
F 19.431433 65.600896 84.249298
F 18.669608 65.600896 106.065107
F 17.907784 65.600896 127.880917
F 48.435725 19.294381 19.734910
F 47.673900 19.294381 41.550720
F 46.912075 19.294381 63.366530
F 46.150250 19.294381 85.182339
F 45.388425 19.294381 106.998148
F 44.626600 19.294381 128.813959
F 48.435725 42.447639 19.734910
F 47.673900 42.447639 41.550720
F 46.912075 42.447639 63.366530
F 46.150250 42.447639 85.182339
F 45.388425 42.447639 106.998148
F 44.626600 42.447639 128.813959
F 48.435725 65.600896 19.734910
F 47.673900 65.600896 41.550720
F 46.912075 65.600896 63.366530
F 46.150250 65.600896 85.182339
F 45.388425 65.600896 106.998148
F 44.626600 65.600896 128.813959
F 4.031325 1.286291 14.543874
F 3.269500 1.286291 36.359683
F 2.507675 1.286291 58.175492
F 1.745851 1.286291 79.991303
F 0.984026 1.286291 101.807112
F 0.222201 1.286291 123.622922
F 4.031325 24.439549 14.543874
F 3.269500 24.439549 36.359683
F 2.507675 24.439549 58.175492
F 1.745851 24.439549 79.991303
F 0.984026 24.439549 101.807112
F 0.222201 24.439549 123.622922
F 4.031325 47.592806 14.543874
F 3.269500 47.592806 36.359683
F 2.507675 47.592806 58.175492
F 1.745851 47.592806 79.991303
F 0.984026 47.592806 101.807112
F 0.222201 47.592806 123.622922
F 30.750142 1.286291 15.476916
F 29.988317 1.286291 37.292725
F 29.226492 1.286291 59.108534
F 28.464667 1.286291 80.924344
F 27.702842 1.286291 102.740154
F 26.941018 1.286291 124.555964
F 30.750142 24.439549 15.476916
F 29.988317 24.439549 37.292725
F 29.226492 24.439549 59.108534
F 28.464667 24.439549 80.924344
F 27.702842 24.439549 102.740154
F 26.941018 24.439549 124.555964
F 30.750142 47.592806 15.476916
F 29.988317 47.592806 37.292725
F 29.226492 47.592806 59.108534
F 28.464667 47.592806 80.924344
F 27.702842 47.592806 102.740154
F 26.941018 47.592806 124.555964
F 4.031325 9.004040 14.543874
F 3.269500 9.004040 36.359683
F 2.507675 9.004040 58.175492
F 1.745851 9.004040 79.991303
F 0.984026 9.004040 101.807112
F 0.222201 9.004040 123.622922
F 4.031325 32.157298 14.543874
F 3.269500 32.157298 36.359683
F 2.507675 32.157298 58.175492
F 1.745851 32.157298 79.991303
F 0.984026 32.157298 101.807112
F 0.222201 32.157298 123.622922
F 4.031325 55.310555 14.543874
F 3.269500 55.310555 36.359683
F 2.507675 55.310555 58.175492
F 1.745851 55.310555 79.991303
F 0.984026 55.310555 101.807112
F 0.222201 55.310555 123.622922
F 30.750142 9.004040 15.476916
F 29.988317 9.004040 37.292725
F 29.226492 9.004040 59.108534
F 28.464667 9.004040 80.924344
F 27.702842 9.004040 102.740154
F 26.941018 9.004040 124.555964
F 30.750142 32.157298 15.476916
F 29.988317 32.157298 37.292725
F 29.226492 32.157298 59.108534
F 28.464667 32.157298 80.924344
F 27.702842 32.157298 102.740154
F 26.941018 32.157298 124.555964
F 30.750142 55.310555 15.476916
F 29.988317 55.310555 37.292725
F 29.226492 55.310555 59.108534
F 28.464667 55.310555 80.924344
F 27.702842 55.310555 102.740154
F 26.941018 55.310555 124.555964
F 4.031325 16.721796 14.543873
F 3.269500 16.721796 36.359682
F 2.507675 16.721796 58.175492
F 1.745851 16.721796 79.991302
F 0.984026 16.721796 101.807111
F 0.222201 16.721796 123.622921
F 4.031325 39.875053 14.543873
F 3.269500 39.875053 36.359682
F 2.507675 39.875053 58.175492
F 1.745851 39.875053 79.991302
F 0.984026 39.875053 101.807111
F 0.222201 39.875053 123.622921
F 4.031325 63.028311 14.543873
F 3.269500 63.028311 36.359682
F 2.507675 63.028311 58.175492
F 1.745851 63.028311 79.991302
F 0.984026 63.028311 101.807111
F 0.222201 63.028311 123.622921
F 30.750142 16.721796 15.476915
F 29.988317 16.721796 37.292724
F 29.226492 16.721796 59.108534
F 28.464667 16.721796 80.924343
F 27.702842 16.721796 102.740153
F 26.941018 16.721796 124.555963
F 30.750142 39.875053 15.476915
F 29.988317 39.875053 37.292724
F 29.226492 39.875053 59.108534
F 28.464667 39.875053 80.924343
F 27.702842 39.875053 102.740153
F 26.941018 39.875053 124.555963
F 30.750142 63.028311 15.476915
F 29.988317 63.028311 37.292724
F 29.226492 63.028311 59.108534
F 28.464667 63.028311 80.924343
F 27.702842 63.028311 102.740153
F 26.941018 63.028311 124.555963
F 12.937592 1.286291 14.854888
F 12.175768 1.286291 36.670697
F 11.413943 1.286291 58.486506
F 10.652118 1.286291 80.302316
F 9.890293 1.286291 102.118126
F 9.128468 1.286291 123.933935
F 12.937592 24.439548 14.854888
F 12.175768 24.439548 36.670697
F 11.413943 24.439548 58.486506
F 10.652118 24.439548 80.302316
F 9.890293 24.439548 102.118126
F 9.128468 24.439548 123.933935
F 12.937592 47.592806 14.854888
F 12.175768 47.592806 36.670697
F 11.413943 47.592806 58.486506
F 10.652118 47.592806 80.302316
F 9.890293 47.592806 102.118126
F 9.128468 47.592806 123.933935
F 39.656409 1.286291 15.787929
F 38.894584 1.286291 37.603739
F 38.132759 1.286291 59.419548
F 37.370935 1.286291 81.235358
F 36.609110 1.286291 103.051167
F 35.847285 1.286291 124.866977
F 39.656409 24.439548 15.787929
F 38.894584 24.439548 37.603739
F 38.132759 24.439548 59.419548
F 37.370935 24.439548 81.235358
F 36.609110 24.439548 103.051167
F 35.847285 24.439548 124.866977
F 39.656409 47.592806 15.787929
F 38.894584 47.592806 37.603739
F 38.132759 47.592806 59.419548
F 37.370935 47.592806 81.235358
F 36.609110 47.592806 103.051167
F 35.847285 47.592806 124.866977
F 12.937592 9.004040 14.854888
F 12.175768 9.004040 36.670697
F 11.413943 9.004040 58.486506
F 10.652118 9.004040 80.302316
F 9.890293 9.004040 102.118126
F 9.128468 9.004040 123.933936
F 12.937592 32.157298 14.854888
F 12.175768 32.157298 36.670697
F 11.413943 32.157298 58.486506
F 10.652118 32.157298 80.302316
F 9.890293 32.157298 102.118126
F 9.128468 32.157298 123.933936
F 12.937592 55.310555 14.854888
F 12.175768 55.310555 36.670697
F 11.413943 55.310555 58.486506
F 10.652118 55.310555 80.302316
F 9.890293 55.310555 102.118126
F 9.128468 55.310555 123.933936
F 39.656409 9.004040 15.787929
F 38.894584 9.004040 37.603739
F 38.132759 9.004040 59.419548
F 37.370935 9.004040 81.235358
F 36.609110 9.004040 103.051167
F 35.847285 9.004040 124.866978
F 39.656409 32.157298 15.787929
F 38.894584 32.157298 37.603739
F 38.132759 32.157298 59.419548
F 37.370935 32.157298 81.235358
F 36.609110 32.157298 103.051167
F 35.847285 32.157298 124.866978
F 39.656409 55.310555 15.787929
F 38.894584 55.310555 37.603739
F 38.132759 55.310555 59.419548
F 37.370935 55.310555 81.235358
F 36.609110 55.310555 103.051167
F 35.847285 55.310555 124.866978
F 12.937592 16.721795 14.854887
F 12.175768 16.721795 36.670696
F 11.413943 16.721795 58.486506
F 10.652118 16.721795 80.302315
F 9.890293 16.721795 102.118125
F 9.128468 16.721795 123.933935
F 12.937592 39.875053 14.854887
F 12.175768 39.875053 36.670696
F 11.413943 39.875053 58.486506
F 10.652118 39.875053 80.302315
F 9.890293 39.875053 102.118125
F 9.128468 39.875053 123.933935
F 12.937592 63.028310 14.854887
F 12.175768 63.028310 36.670696
F 11.413943 63.028310 58.486506
F 10.652118 63.028310 80.302315
F 9.890293 63.028310 102.118125
F 9.128468 63.028310 123.933935
F 39.656409 16.721795 15.787928
F 38.894584 16.721795 37.603738
F 38.132759 16.721795 59.419548
F 37.370935 16.721795 81.235357
F 36.609110 16.721795 103.051166
F 35.847285 16.721795 124.866977
F 39.656409 39.875053 15.787928
F 38.894584 39.875053 37.603738
F 38.132759 39.875053 59.419548
F 37.370935 39.875053 81.235357
F 36.609110 39.875053 103.051166
F 35.847285 39.875053 124.866977
F 39.656409 63.028310 15.787928
F 38.894584 63.028310 37.603738
F 38.132759 63.028310 59.419548
F 37.370935 63.028310 81.235357
F 36.609110 63.028310 103.051166
F 35.847285 63.028310 124.866977
F 21.843868 1.286290 15.165900
F 21.082043 1.286290 36.981710
F 20.320218 1.286290 58.797519
F 19.558393 1.286290 80.613328
F 18.796568 1.286290 102.429139
F 18.034743 1.286290 124.244948
F 21.843868 24.439547 15.165900
F 21.082043 24.439547 36.981710
F 20.320218 24.439547 58.797519
F 19.558393 24.439547 80.613328
F 18.796568 24.439547 102.429139
F 18.034743 24.439547 124.244948
F 21.843868 47.592805 15.165900
F 21.082043 47.592805 36.981710
F 20.320218 47.592805 58.797519
F 19.558393 47.592805 80.613328
F 18.796568 47.592805 102.429139
F 18.034743 47.592805 124.244948
F 48.562685 1.286290 16.098941
F 47.800861 1.286290 37.914752
F 47.039036 1.286290 59.730561
F 46.277211 1.286290 81.546370
F 45.515386 1.286290 103.362180
F 44.753561 1.286290 125.177990
F 48.562685 24.439547 16.098941
F 47.800861 24.439547 37.914752
F 47.039036 24.439547 59.730561
F 46.277211 24.439547 81.546370
F 45.515386 24.439547 103.362180
F 44.753561 24.439547 125.177990
F 48.562685 47.592805 16.098941
F 47.800861 47.592805 37.914752
F 47.039036 47.592805 59.730561
F 46.277211 47.592805 81.546370
F 45.515386 47.592805 103.362180
F 44.753561 47.592805 125.177990
F 21.843868 9.004039 15.165900
F 21.082043 9.004039 36.981710
F 20.320218 9.004039 58.797519
F 19.558393 9.004039 80.613329
F 18.796568 9.004039 102.429139
F 18.034743 9.004039 124.244948
F 21.843868 32.157296 15.165900
F 21.082043 32.157296 36.981710
F 20.320218 32.157296 58.797519
F 19.558393 32.157296 80.613329
F 18.796568 32.157296 102.429139
F 18.034743 32.157296 124.244948
F 21.843868 55.310554 15.165900
F 21.082043 55.310554 36.981710
F 20.320218 55.310554 58.797519
F 19.558393 55.310554 80.613329
F 18.796568 55.310554 102.429139
F 18.034743 55.310554 124.244948
F 48.562685 9.004039 16.098941
F 47.800861 9.004039 37.914752
F 47.039036 9.004039 59.730561
F 46.277211 9.004039 81.546371
F 45.515386 9.004039 103.362180
F 44.753561 9.004039 125.177990
F 48.562685 32.157296 16.098941
F 47.800861 32.157296 37.914752
F 47.039036 32.157296 59.730561
F 46.277211 32.157296 81.546371
F 45.515386 32.157296 103.362180
F 44.753561 32.157296 125.177990
F 48.562685 55.310554 16.098941
F 47.800861 55.310554 37.914752
F 47.039036 55.310554 59.730561
F 46.277211 55.310554 81.546371
F 45.515386 55.310554 103.362180
F 44.753561 55.310554 125.177990
F 21.843868 16.721794 15.165900
F 21.082043 16.721794 36.981709
F 20.320218 16.721794 58.797518
F 19.558393 16.721794 80.613328
F 18.796568 16.721794 102.429138
F 18.034743 16.721794 124.244947
F 21.843868 39.875052 15.165900
F 21.082043 39.875052 36.981709
F 20.320218 39.875052 58.797518
F 19.558393 39.875052 80.613328
F 18.796568 39.875052 102.429138
F 18.034743 39.875052 124.244947
F 21.843868 63.028309 15.165900
F 21.082043 63.028309 36.981709
F 20.320218 63.028309 58.797518
F 19.558393 63.028309 80.613328
F 18.796568 63.028309 102.429138
F 18.034743 63.028309 124.244947
F 48.562685 16.721794 16.098941
F 47.800861 16.721794 37.914751
F 47.039036 16.721794 59.730560
F 46.277211 16.721794 81.546370
F 45.515386 16.721794 103.362179
F 44.753561 16.721794 125.177989
F 48.562685 39.875052 16.098941
F 47.800861 39.875052 37.914751
F 47.039036 39.875052 59.730560
F 46.277211 39.875052 81.546370
F 45.515386 39.875052 103.362179
F 44.753561 39.875052 125.177989
F 48.562685 63.028309 16.098941
F 47.800861 63.028309 37.914751
F 47.039036 63.028309 59.730560
F 46.277211 63.028309 81.546370
F 45.515386 63.028309 103.362179
F 44.753561 63.028309 125.177989
F 6.130933 7.717750 18.257596
F 5.369108 7.717750 40.073406
F 4.607283 7.717750 61.889215
F 3.845459 7.717750 83.705025
F 3.083634 7.717750 105.520835
F 2.321809 7.717750 127.336645
F 6.130933 30.871007 18.257596
F 5.369108 30.871007 40.073406
F 4.607283 30.871007 61.889215
F 3.845459 30.871007 83.705025
F 3.083634 30.871007 105.520835
F 2.321809 30.871007 127.336645
F 6.130933 54.024265 18.257596
F 5.369108 54.024265 40.073406
F 4.607283 54.024265 61.889215
F 3.845459 54.024265 83.705025
F 3.083634 54.024265 105.520835
F 2.321809 54.024265 127.336645
F 32.849750 7.717750 19.190638
F 32.087925 7.717750 41.006447
F 31.326100 7.717750 62.822257
F 30.564275 7.717750 84.638067
F 29.802450 7.717750 106.453876
F 29.040626 7.717750 128.269687
F 32.849750 30.871007 19.190638
F 32.087925 30.871007 41.006447
F 31.326100 30.871007 62.822257
F 30.564275 30.871007 84.638067
F 29.802450 30.871007 106.453876
F 29.040626 30.871007 128.269687
F 32.849750 54.024265 19.190638
F 32.087925 54.024265 41.006447
F 31.326100 54.024265 62.822257
F 30.564275 54.024265 84.638067
F 29.802450 54.024265 106.453876
F 29.040626 54.024265 128.269687
F 6.130933 15.435503 18.257595
F 5.369108 15.435503 40.073405
F 4.607284 15.435503 61.889214
F 3.845459 15.435503 83.705024
F 3.083634 15.435503 105.520834
F 2.321809 15.435503 127.336644
F 6.130933 38.588760 18.257595
F 5.369108 38.588760 40.073405
F 4.607284 38.588760 61.889214
F 3.845459 38.588760 83.705024
F 3.083634 38.588760 105.520834
F 2.321809 38.588760 127.336644
F 6.130933 61.742018 18.257595
F 5.369108 61.742018 40.073405
F 4.607284 61.742018 61.889214
F 3.845459 61.742018 83.705024
F 3.083634 61.742018 105.520834
F 2.321809 61.742018 127.336644
F 32.849750 15.435503 19.190637
F 32.087925 15.435503 41.006446
F 31.326100 15.435503 62.822256
F 30.564275 15.435503 84.638066
F 29.802450 15.435503 106.453875
F 29.040626 15.435503 128.269686
F 32.849750 38.588760 19.190637
F 32.087925 38.588760 41.006446
F 31.326100 38.588760 62.822256
F 30.564275 38.588760 84.638066
F 29.802450 38.588760 106.453875
F 29.040626 38.588760 128.269686
F 32.849750 61.742018 19.190637
F 32.087925 61.742018 41.006446
F 31.326100 61.742018 62.822256
F 30.564275 61.742018 84.638066
F 29.802450 61.742018 106.453875
F 29.040626 61.742018 128.269686
F 6.130933 0.000000 18.257595
F 5.369108 0.000000 40.073406
F 4.607283 0.000000 61.889215
F 3.845459 0.000000 83.705025
F 3.083634 0.000000 105.520835
F 2.321809 0.000000 127.336644
F 6.130933 23.153258 18.257595
F 5.369108 23.153258 40.073406
F 4.607283 23.153258 61.889215
F 3.845459 23.153258 83.705025
F 3.083634 23.153258 105.520835
F 2.321809 23.153258 127.336644
F 6.130933 46.306515 18.257595
F 5.369108 46.306515 40.073406
F 4.607283 46.306515 61.889215
F 3.845459 46.306515 83.705025
F 3.083634 46.306515 105.520835
F 2.321809 46.306515 127.336644
F 32.849750 0.000000 19.190637
F 32.087925 0.000000 41.006447
F 31.326100 0.000000 62.822257
F 30.564275 0.000000 84.638067
F 29.802450 0.000000 106.453876
F 29.040626 0.000000 128.269686
F 32.849750 23.153258 19.190637
F 32.087925 23.153258 41.006447
F 31.326100 23.153258 62.822257
F 30.564275 23.153258 84.638067
F 29.802450 23.153258 106.453876
F 29.040626 23.153258 128.269686
F 32.849750 46.306515 19.190637
F 32.087925 46.306515 41.006447
F 31.326100 46.306515 62.822257
F 30.564275 46.306515 84.638067
F 29.802450 46.306515 106.453876
F 29.040626 46.306515 128.269686
F 15.037202 7.717750 18.568610
F 14.275378 7.717750 40.384419
F 13.513553 7.717750 62.200229
F 12.751728 7.717750 84.016039
F 11.989903 7.717750 105.831848
F 11.228078 7.717750 127.647658
F 15.037202 30.871007 18.568610
F 14.275378 30.871007 40.384419
F 13.513553 30.871007 62.200229
F 12.751728 30.871007 84.016039
F 11.989903 30.871007 105.831848
F 11.228078 30.871007 127.647658
F 15.037202 54.024265 18.568610
F 14.275378 54.024265 40.384419
F 13.513553 54.024265 62.200229
F 12.751728 54.024265 84.016039
F 11.989903 54.024265 105.831848
F 11.228078 54.024265 127.647658
F 41.756019 7.717750 19.501652
F 40.994194 7.717750 41.317461
F 40.232369 7.717750 63.133270
F 39.470545 7.717750 84.949081
F 38.708720 7.717750 106.764890
F 37.946895 7.717750 128.580699
F 41.756019 30.871007 19.501652
F 40.994194 30.871007 41.317461
F 40.232369 30.871007 63.133270
F 39.470545 30.871007 84.949081
F 38.708720 30.871007 106.764890
F 37.946895 30.871007 128.580699
F 41.756019 54.024265 19.501652
F 40.994194 54.024265 41.317461
F 40.232369 54.024265 63.133270
F 39.470545 54.024265 84.949081
F 38.708720 54.024265 106.764890
F 37.946895 54.024265 128.580699
F 15.037202 15.435502 18.568608
F 14.275378 15.435502 40.384418
F 13.513553 15.435502 62.200228
F 12.751728 15.435502 84.016038
F 11.989903 15.435502 105.831847
F 11.228078 15.435502 127.647657
F 15.037202 38.588760 18.568608
F 14.275378 38.588760 40.384418
F 13.513553 38.588760 62.200228
F 12.751728 38.588760 84.016038
F 11.989903 38.588760 105.831847
F 11.228078 38.588760 127.647657
F 15.037202 61.742017 18.568608
F 14.275378 61.742017 40.384418
F 13.513553 61.742017 62.200228
F 12.751728 61.742017 84.016038
F 11.989903 61.742017 105.831847
F 11.228078 61.742017 127.647657
F 41.756019 15.435502 19.501650
F 40.994194 15.435502 41.317460
F 40.232369 15.435502 63.133269
F 39.470545 15.435502 84.949080
F 38.708720 15.435502 106.764889
F 37.946895 15.435502 128.580698
F 41.756019 38.588760 19.501650
F 40.994194 38.588760 41.317460
F 40.232369 38.588760 63.133269
F 39.470545 38.588760 84.949080
F 38.708720 38.588760 106.764889
F 37.946895 38.588760 128.580698
F 41.756019 61.742017 19.501650
F 40.994194 61.742017 41.317460
F 40.232369 61.742017 63.133269
F 39.470545 61.742017 84.949080
F 38.708720 61.742017 106.764889
F 37.946895 61.742017 128.580698
F 15.037202 0.000000 18.568609
F 14.275378 0.000000 40.384419
F 13.513553 0.000000 62.200229
F 12.751728 0.000000 84.016039
F 11.989903 0.000000 105.831848
F 11.228078 0.000000 127.647658
F 15.037202 23.153258 18.568609
F 14.275378 23.153258 40.384419
F 13.513553 23.153258 62.200229
F 12.751728 23.153258 84.016039
F 11.989903 23.153258 105.831848
F 11.228078 23.153258 127.647658
F 15.037202 46.306515 18.568609
F 14.275378 46.306515 40.384419
F 13.513553 46.306515 62.200229
F 12.751728 46.306515 84.016039
F 11.989903 46.306515 105.831848
F 11.228078 46.306515 127.647658
F 41.756019 0.000000 19.501651
F 40.994194 0.000000 41.317461
F 40.232369 0.000000 63.133270
F 39.470545 0.000000 84.949081
F 38.708720 0.000000 106.764890
F 37.946895 0.000000 128.580699
F 41.756019 23.153258 19.501651
F 40.994194 23.153258 41.317461
F 40.232369 23.153258 63.133270
F 39.470545 23.153258 84.949081
F 38.708720 23.153258 106.764890
F 37.946895 23.153258 128.580699
F 41.756019 46.306515 19.501651
F 40.994194 46.306515 41.317461
F 40.232369 46.306515 63.133270
F 39.470545 46.306515 84.949081
F 38.708720 46.306515 106.764890
F 37.946895 46.306515 128.580699
F 23.943479 7.717750 18.879623
F 23.181654 7.717750 40.695433
F 22.419829 7.717750 62.511243
F 21.658004 7.717750 84.327052
F 20.896179 7.717750 106.142861
F 20.134354 7.717750 127.958672
F 23.943479 30.871008 18.879623
F 23.181654 30.871008 40.695433
F 22.419829 30.871008 62.511243
F 21.658004 30.871008 84.327052
F 20.896179 30.871008 106.142861
F 20.134354 30.871008 127.958672
F 23.943479 54.024265 18.879623
F 23.181654 54.024265 40.695433
F 22.419829 54.024265 62.511243
F 21.658004 54.024265 84.327052
F 20.896179 54.024265 106.142861
F 20.134354 54.024265 127.958672
F 50.662295 7.717750 19.812665
F 49.900471 7.717750 41.628474
F 49.138646 7.717750 63.444284
F 48.376821 7.717750 85.260094
F 47.614996 7.717750 107.075903
F 46.853171 7.717750 128.891713
F 50.662295 30.871008 19.812665
F 49.900471 30.871008 41.628474
F 49.138646 30.871008 63.444284
F 48.376821 30.871008 85.260094
F 47.614996 30.871008 107.075903
F 46.853171 30.871008 128.891713
F 50.662295 54.024265 19.812665
F 49.900471 54.024265 41.628474
F 49.138646 54.024265 63.444284
F 48.376821 54.024265 85.260094
F 47.614996 54.024265 107.075903
F 46.853171 54.024265 128.891713
F 23.943479 15.435503 18.879622
F 23.181654 15.435503 40.695432
F 22.419829 15.435503 62.511242
F 21.658004 15.435503 84.327051
F 20.896179 15.435503 106.142860
F 20.134354 15.435503 127.958671
F 23.943479 38.588760 18.879622
F 23.181654 38.588760 40.695432
F 22.419829 38.588760 62.511242
F 21.658004 38.588760 84.327051
F 20.896179 38.588760 106.142860
F 20.134354 38.588760 127.958671
F 23.943479 61.742018 18.879622
F 23.181654 61.742018 40.695432
F 22.419829 61.742018 62.511242
F 21.658004 61.742018 84.327051
F 20.896179 61.742018 106.142860
F 20.134354 61.742018 127.958671
F 50.662295 15.435503 19.812664
F 49.900471 15.435503 41.628473
F 49.138646 15.435503 63.444283
F 48.376821 15.435503 85.260093
F 47.614996 15.435503 107.075902
F 46.853171 15.435503 128.891712
F 50.662295 38.588760 19.812664
F 49.900471 38.588760 41.628473
F 49.138646 38.588760 63.444283
F 48.376821 38.588760 85.260093
F 47.614996 38.588760 107.075902
F 46.853171 38.588760 128.891712
F 50.662295 61.742018 19.812664
F 49.900471 61.742018 41.628473
F 49.138646 61.742018 63.444283
F 48.376821 61.742018 85.260093
F 47.614996 61.742018 107.075902
F 46.853171 61.742018 128.891712
F 23.943479 0.000001 18.879623
F 23.181654 0.000001 40.695433
F 22.419829 0.000001 62.511242
F 21.658004 0.000001 84.327052
F 20.896179 0.000001 106.142861
F 20.134354 0.000001 127.958672
F 23.943479 23.153258 18.879623
F 23.181654 23.153258 40.695433
F 22.419829 23.153258 62.511242
F 21.658004 23.153258 84.327052
F 20.896179 23.153258 106.142861
F 20.134354 23.153258 127.958672
F 23.943479 46.306516 18.879623
F 23.181654 46.306516 40.695433
F 22.419829 46.306516 62.511242
F 21.658004 46.306516 84.327052
F 20.896179 46.306516 106.142861
F 20.134354 46.306516 127.958672
F 50.662295 0.000001 19.812665
F 49.900471 0.000001 41.628474
F 49.138646 0.000001 63.444283
F 48.376821 0.000001 85.260094
F 47.614996 0.000001 107.075903
F 46.853171 0.000001 128.891713
F 50.662295 23.153258 19.812665
F 49.900471 23.153258 41.628474
F 49.138646 23.153258 63.444283
F 48.376821 23.153258 85.260094
F 47.614996 23.153258 107.075903
F 46.853171 23.153258 128.891713
F 50.662295 46.306516 19.812665
F 49.900471 46.306516 41.628474
F 49.138646 46.306516 63.444283
F 48.376821 46.306516 85.260094
F 47.614996 46.306516 107.075903
F 46.853171 46.306516 128.891713
F 6.257890 5.145166 14.621627
F 5.496065 5.145166 36.437437
F 4.734240 5.145166 58.253247
F 3.972415 5.145166 80.069056
F 3.210591 5.145166 101.884865
F 2.448766 5.145166 123.700676
F 6.257890 28.298423 14.621627
F 5.496065 28.298423 36.437437
F 4.734240 28.298423 58.253247
F 3.972415 28.298423 80.069056
F 3.210591 28.298423 101.884865
F 2.448766 28.298423 123.700676
F 6.257890 51.451681 14.621627
F 5.496065 51.451681 36.437437
F 4.734240 51.451681 58.253247
F 3.972415 51.451681 80.069056
F 3.210591 51.451681 101.884865
F 2.448766 51.451681 123.700676
F 32.976707 5.145166 15.554669
F 32.214882 5.145166 37.370478
F 31.453057 5.145166 59.186288
F 30.691232 5.145166 81.002098
F 29.929407 5.145166 102.817907
F 29.167582 5.145166 124.633717
F 32.976707 28.298423 15.554669
F 32.214882 28.298423 37.370478
F 31.453057 28.298423 59.186288
F 30.691232 28.298423 81.002098
F 29.929407 28.298423 102.817907
F 29.167582 28.298423 124.633717
F 32.976707 51.451681 15.554669
F 32.214882 51.451681 37.370478
F 31.453057 51.451681 59.186288
F 30.691232 51.451681 81.002098
F 29.929407 51.451681 102.817907
F 29.167582 51.451681 124.633717
F 6.257890 12.862918 14.621626
F 5.496065 12.862918 36.437436
F 4.734240 12.862918 58.253246
F 3.972415 12.862918 80.069055
F 3.210591 12.862918 101.884865
F 2.448766 12.862918 123.700675
F 6.257890 36.016175 14.621626
F 5.496065 36.016175 36.437436
F 4.734240 36.016175 58.253246
F 3.972415 36.016175 80.069055
F 3.210591 36.016175 101.884865
F 2.448766 36.016175 123.700675
F 6.257890 59.169433 14.621626
F 5.496065 59.169433 36.437436
F 4.734240 59.169433 58.253246
F 3.972415 59.169433 80.069055
F 3.210591 59.169433 101.884865
F 2.448766 59.169433 123.700675
F 32.976707 12.862918 15.554668
F 32.214882 12.862918 37.370477
F 31.453057 12.862918 59.186287
F 30.691232 12.862918 81.002097
F 29.929407 12.862918 102.817907
F 29.167582 12.862918 124.633716
F 32.976707 36.016175 15.554668
F 32.214882 36.016175 37.370477
F 31.453057 36.016175 59.186287
F 30.691232 36.016175 81.002097
F 29.929407 36.016175 102.817907
F 29.167582 36.016175 124.633716
F 32.976707 59.169433 15.554668
F 32.214882 59.169433 37.370477
F 31.453057 59.169433 59.186287
F 30.691232 59.169433 81.002097
F 29.929407 59.169433 102.817907
F 29.167582 59.169433 124.633716
F 6.257890 20.580673 14.621627
F 5.496065 20.580673 36.437437
F 4.734240 20.580673 58.253246
F 3.972415 20.580673 80.069056
F 3.210591 20.580673 101.884865
F 2.448766 20.580673 123.700676
F 6.257890 43.733931 14.621627
F 5.496065 43.733931 36.437437
F 4.734240 43.733931 58.253246
F 3.972415 43.733931 80.069056
F 3.210591 43.733931 101.884865
F 2.448766 43.733931 123.700676
F 6.257890 66.887188 14.621627
F 5.496065 66.887188 36.437437
F 4.734240 66.887188 58.253246
F 3.972415 66.887188 80.069056
F 3.210591 66.887188 101.884865
F 2.448766 66.887188 123.700676
F 32.976707 20.580673 15.554669
F 32.214882 20.580673 37.370478
F 31.453057 20.580673 59.186287
F 30.691232 20.580673 81.002098
F 29.929407 20.580673 102.817907
F 29.167582 20.580673 124.633717
F 32.976707 43.733931 15.554669
F 32.214882 43.733931 37.370478
F 31.453057 43.733931 59.186287
F 30.691232 43.733931 81.002098
F 29.929407 43.733931 102.817907
F 29.167582 43.733931 124.633717
F 32.976707 66.887188 15.554669
F 32.214882 66.887188 37.370478
F 31.453057 66.887188 59.186287
F 30.691232 66.887188 81.002098
F 29.929407 66.887188 102.817907
F 29.167582 66.887188 124.633717
F 15.164158 5.145165 14.932640
F 14.402333 5.145165 36.748450
F 13.640509 5.145165 58.564260
F 12.878684 5.145165 80.380070
F 12.116859 5.145165 102.195879
F 11.355034 5.145165 124.011688
F 15.164158 28.298422 14.932640
F 14.402333 28.298422 36.748450
F 13.640509 28.298422 58.564260
F 12.878684 28.298422 80.380070
F 12.116859 28.298422 102.195879
F 11.355034 28.298422 124.011688
F 15.164158 51.451680 14.932640
F 14.402333 51.451680 36.748450
F 13.640509 51.451680 58.564260
F 12.878684 51.451680 80.380070
F 12.116859 51.451680 102.195879
F 11.355034 51.451680 124.011688
F 41.882975 5.145165 15.865682
F 41.121150 5.145165 37.681492
F 40.359325 5.145165 59.497301
F 39.597500 5.145165 81.313111
F 38.835676 5.145165 103.128921
F 38.073851 5.145165 124.944730
F 41.882975 28.298422 15.865682
F 41.121150 28.298422 37.681492
F 40.359325 28.298422 59.497301
F 39.597500 28.298422 81.313111
F 38.835676 28.298422 103.128921
F 38.073851 28.298422 124.944730
F 41.882975 51.451680 15.865682
F 41.121150 51.451680 37.681492
F 40.359325 51.451680 59.497301
F 39.597500 51.451680 81.313111
F 38.835676 51.451680 103.128921
F 38.073851 51.451680 124.944730
F 15.164158 12.862917 14.932639
F 14.402333 12.862917 36.748449
F 13.640509 12.862917 58.564259
F 12.878684 12.862917 80.380069
F 12.116859 12.862917 102.195878
F 11.355034 12.862917 124.011687
F 15.164158 36.016174 14.932639
F 14.402333 36.016174 36.748449
F 13.640509 36.016174 58.564259
F 12.878684 36.016174 80.380069
F 12.116859 36.016174 102.195878
F 11.355034 36.016174 124.011687
F 15.164158 59.169432 14.932639
F 14.402333 59.169432 36.748449
F 13.640509 59.169432 58.564259
F 12.878684 59.169432 80.380069
F 12.116859 59.169432 102.195878
F 11.355034 59.169432 124.011687
F 41.882975 12.862917 15.865681
F 41.121150 12.862917 37.681491
F 40.359325 12.862917 59.497300
F 39.597500 12.862917 81.313110
F 38.835676 12.862917 103.128920
F 38.073851 12.862917 124.944729
F 41.882975 36.016174 15.865681
F 41.121150 36.016174 37.681491
F 40.359325 36.016174 59.497300
F 39.597500 36.016174 81.313110
F 38.835676 36.016174 103.128920
F 38.073851 36.016174 124.944729
F 41.882975 59.169432 15.865681
F 41.121150 59.169432 37.681491
F 40.359325 59.169432 59.497300
F 39.597500 59.169432 81.313110
F 38.835676 59.169432 103.128920
F 38.073851 59.169432 124.944729
F 15.164158 20.580672 14.932640
F 14.402333 20.580672 36.748450
F 13.640509 20.580672 58.564260
F 12.878684 20.580672 80.380069
F 12.116859 20.580672 102.195879
F 11.355034 20.580672 124.011688
F 15.164158 43.733930 14.932640
F 14.402333 43.733930 36.748450
F 13.640509 43.733930 58.564260
F 12.878684 43.733930 80.380069
F 12.116859 43.733930 102.195879
F 11.355034 43.733930 124.011688
F 15.164158 66.887187 14.932640
F 14.402333 66.887187 36.748450
F 13.640509 66.887187 58.564260
F 12.878684 66.887187 80.380069
F 12.116859 66.887187 102.195879
F 11.355034 66.887187 124.011688
F 41.882975 20.580672 15.865682
F 41.121150 20.580672 37.681492
F 40.359325 20.580672 59.497301
F 39.597500 20.580672 81.313110
F 38.835676 20.580672 103.128921
F 38.073851 20.580672 124.944730
F 41.882975 43.733930 15.865682
F 41.121150 43.733930 37.681492
F 40.359325 43.733930 59.497301
F 39.597500 43.733930 81.313110
F 38.835676 43.733930 103.128921
F 38.073851 43.733930 124.944730
F 41.882975 66.887187 15.865682
F 41.121150 66.887187 37.681492
F 40.359325 66.887187 59.497301
F 39.597500 66.887187 81.313110
F 38.835676 66.887187 103.128921
F 38.073851 66.887187 124.944730
F 24.070436 5.145164 15.243654
F 23.308612 5.145164 37.059463
F 22.546787 5.145164 58.875274
F 21.784962 5.145164 80.691083
F 21.023137 5.145164 102.506892
F 20.261312 5.145164 124.322703
F 24.070436 28.298422 15.243654
F 23.308612 28.298422 37.059463
F 22.546787 28.298422 58.875274
F 21.784962 28.298422 80.691083
F 21.023137 28.298422 102.506892
F 20.261312 28.298422 124.322703
F 24.070436 51.451679 15.243654
F 23.308612 51.451679 37.059463
F 22.546787 51.451679 58.875274
F 21.784962 51.451679 80.691083
F 21.023137 51.451679 102.506892
F 20.261312 51.451679 124.322703
F 50.789253 5.145164 16.176696
F 50.027428 5.145164 37.992505
F 49.265603 5.145164 59.808315
F 48.503779 5.145164 81.624125
F 47.741954 5.145164 103.439934
F 46.980129 5.145164 125.255744
F 50.789253 28.298422 16.176696
F 50.027428 28.298422 37.992505
F 49.265603 28.298422 59.808315
F 48.503779 28.298422 81.624125
F 47.741954 28.298422 103.439934
F 46.980129 28.298422 125.255744
F 50.789253 51.451679 16.176696
F 50.027428 51.451679 37.992505
F 49.265603 51.451679 59.808315
F 48.503779 51.451679 81.624125
F 47.741954 51.451679 103.439934
F 46.980129 51.451679 125.255744
F 24.070437 12.862916 15.243653
F 23.308612 12.862916 37.059462
F 22.546787 12.862916 58.875273
F 21.784962 12.862916 80.691082
F 21.023137 12.862916 102.506891
F 20.261312 12.862916 124.322702
F 24.070437 36.016174 15.243653
F 23.308612 36.016174 37.059462
F 22.546787 36.016174 58.875273
F 21.784962 36.016174 80.691082
F 21.023137 36.016174 102.506891
F 20.261312 36.016174 124.322702
F 24.070437 59.169431 15.243653
F 23.308612 59.169431 37.059462
F 22.546787 59.169431 58.875273
F 21.784962 59.169431 80.691082
F 21.023137 59.169431 102.506891
F 20.261312 59.169431 124.322702
F 50.789253 12.862916 16.176695
F 50.027428 12.862916 37.992504
F 49.265604 12.862916 59.808314
F 48.503779 12.862916 81.624124
F 47.741954 12.862916 103.439933
F 46.980129 12.862916 125.255743
F 50.789253 36.016174 16.176695
F 50.027428 36.016174 37.992504
F 49.265604 36.016174 59.808314
F 48.503779 36.016174 81.624124
F 47.741954 36.016174 103.439933
F 46.980129 36.016174 125.255743
F 50.789253 59.169431 16.176695
F 50.027428 59.169431 37.992504
F 49.265604 59.169431 59.808314
F 48.503779 59.169431 81.624124
F 47.741954 59.169431 103.439933
F 46.980129 59.169431 125.255743
F 24.070436 20.580672 15.243654
F 23.308612 20.580672 37.059463
F 22.546787 20.580672 58.875273
F 21.784962 20.580672 80.691083
F 21.023137 20.580672 102.506892
F 20.261312 20.580672 124.322703
F 24.070436 43.733929 15.243654
F 23.308612 43.733929 37.059463
F 22.546787 43.733929 58.875273
F 21.784962 43.733929 80.691083
F 21.023137 43.733929 102.506892
F 20.261312 43.733929 124.322703
F 24.070436 66.887187 15.243654
F 23.308612 66.887187 37.059463
F 22.546787 66.887187 58.875273
F 21.784962 66.887187 80.691083
F 21.023137 66.887187 102.506892
F 20.261312 66.887187 124.322703
F 50.789253 20.580672 16.176696
F 50.027428 20.580672 37.992505
F 49.265604 20.580672 59.808314
F 48.503779 20.580672 81.624125
F 47.741954 20.580672 103.439934
F 46.980129 20.580672 125.255744
F 50.789253 43.733929 16.176696
F 50.027428 43.733929 37.992505
F 49.265604 43.733929 59.808314
F 48.503779 43.733929 81.624125
F 47.741954 43.733929 103.439934
F 46.980129 43.733929 125.255744
F 50.789253 66.887187 16.176696
F 50.027428 66.887187 37.992505
F 49.265604 66.887187 59.808314
F 48.503779 66.887187 81.624125
F 47.741954 66.887187 103.439934
F 46.980129 66.887187 125.255744
F 6.162674 5.145165 17.348602
F 5.400849 5.145165 39.164412
F 4.639024 5.145165 60.980222
F 3.877199 5.145165 82.796031
F 3.115375 5.145165 104.611841
F 2.353550 5.145165 126.427651
F 6.162674 28.298423 17.348602
F 5.400849 28.298423 39.164412
F 4.639024 28.298423 60.980222
F 3.877199 28.298423 82.796031
F 3.115375 28.298423 104.611841
F 2.353550 28.298423 126.427651
F 6.162674 51.451680 17.348602
F 5.400849 51.451680 39.164412
F 4.639024 51.451680 60.980222
F 3.877199 51.451680 82.796031
F 3.115375 51.451680 104.611841
F 2.353550 51.451680 126.427651
F 32.881491 5.145165 18.281644
F 32.119666 5.145165 40.097453
F 31.357841 5.145165 61.913264
F 30.596016 5.145165 83.729073
F 29.834191 5.145165 105.544882
F 29.072366 5.145165 127.360693
F 32.881491 28.298423 18.281644
F 32.119666 28.298423 40.097453
F 31.357841 28.298423 61.913264
F 30.596016 28.298423 83.729073
F 29.834191 28.298423 105.544882
F 29.072366 28.298423 127.360693
F 32.881491 51.451680 18.281644
F 32.119666 51.451680 40.097453
F 31.357841 51.451680 61.913264
F 30.596016 51.451680 83.729073
F 29.834191 51.451680 105.544882
F 29.072366 51.451680 127.360693
F 6.162674 12.862917 17.348603
F 5.400849 12.862917 39.164413
F 4.639024 12.862917 60.980223
F 3.877199 12.862917 82.796032
F 3.115374 12.862917 104.611842
F 2.353550 12.862917 126.427652
F 6.162674 36.016175 17.348603
F 5.400849 36.016175 39.164413
F 4.639024 36.016175 60.980223
F 3.877199 36.016175 82.796032
F 3.115374 36.016175 104.611842
F 2.353550 36.016175 126.427652
F 6.162674 59.169432 17.348603
F 5.400849 59.169432 39.164413
F 4.639024 59.169432 60.980223
F 3.877199 59.169432 82.796032
F 3.115374 59.169432 104.611842
F 2.353550 59.169432 126.427652
F 32.881491 12.862917 18.281645
F 32.119666 12.862917 40.097454
F 31.357841 12.862917 61.913265
F 30.596016 12.862917 83.729074
F 29.834191 12.862917 105.544883
F 29.072366 12.862917 127.360694
F 32.881491 36.016175 18.281645
F 32.119666 36.016175 40.097454
F 31.357841 36.016175 61.913265
F 30.596016 36.016175 83.729074
F 29.834191 36.016175 105.544883
F 29.072366 36.016175 127.360694
F 32.881491 59.169432 18.281645
F 32.119666 59.169432 40.097454
F 31.357841 59.169432 61.913265
F 30.596016 59.169432 83.729074
F 29.834191 59.169432 105.544883
F 29.072366 59.169432 127.360694
F 6.162674 20.580673 17.348602
F 5.400849 20.580673 39.164413
F 4.639024 20.580673 60.980222
F 3.877199 20.580673 82.796031
F 3.115374 20.580673 104.611842
F 2.353550 20.580673 126.427651
F 6.162674 43.733930 17.348602
F 5.400849 43.733930 39.164413
F 4.639024 43.733930 60.980222
F 3.877199 43.733930 82.796031
F 3.115374 43.733930 104.611842
F 2.353550 43.733930 126.427651
F 6.162674 66.887188 17.348602
F 5.400849 66.887188 39.164413
F 4.639024 66.887188 60.980222
F 3.877199 66.887188 82.796031
F 3.115374 66.887188 104.611842
F 2.353550 66.887188 126.427651
F 32.881491 20.580673 18.281644
F 32.119666 20.580673 40.097454
F 31.357841 20.580673 61.913264
F 30.596016 20.580673 83.729073
F 29.834191 20.580673 105.544883
F 29.072366 20.580673 127.360693
F 32.881491 43.733930 18.281644
F 32.119666 43.733930 40.097454
F 31.357841 43.733930 61.913264
F 30.596016 43.733930 83.729073
F 29.834191 43.733930 105.544883
F 29.072366 43.733930 127.360693
F 32.881491 66.887188 18.281644
F 32.119666 66.887188 40.097454
F 31.357841 66.887188 61.913264
F 30.596016 66.887188 83.729073
F 29.834191 66.887188 105.544883
F 29.072366 66.887188 127.360693
F 15.068943 5.145165 17.659616
F 14.307118 5.145165 39.475427
F 13.545293 5.145165 61.291236
F 12.783469 5.145165 83.107045
F 12.021644 5.145165 104.922855
F 11.259819 5.145165 126.738665
F 15.068943 28.298422 17.659616
F 14.307118 28.298422 39.475427
F 13.545293 28.298422 61.291236
F 12.783469 28.298422 83.107045
F 12.021644 28.298422 104.922855
F 11.259819 28.298422 126.738665
F 15.068943 51.451680 17.659616
F 14.307118 51.451680 39.475427
F 13.545293 51.451680 61.291236
F 12.783469 51.451680 83.107045
F 12.021644 51.451680 104.922855
F 11.259819 51.451680 126.738665
F 41.787760 5.145165 18.592658
F 41.025935 5.145165 40.408468
F 40.264110 5.145165 62.224277
F 39.502285 5.145165 84.040087
F 38.740460 5.145165 105.855897
F 37.978636 5.145165 127.671706
F 41.787760 28.298422 18.592658
F 41.025935 28.298422 40.408468
F 40.264110 28.298422 62.224277
F 39.502285 28.298422 84.040087
F 38.740460 28.298422 105.855897
F 37.978636 28.298422 127.671706
F 41.787760 51.451680 18.592658
F 41.025935 51.451680 40.408468
F 40.264110 51.451680 62.224277
F 39.502285 51.451680 84.040087
F 38.740460 51.451680 105.855897
F 37.978636 51.451680 127.671706
F 15.068943 12.862917 17.659617
F 14.307118 12.862917 39.475427
F 13.545293 12.862917 61.291237
F 12.783469 12.862917 83.107046
F 12.021644 12.862917 104.922856
F 11.259819 12.862917 126.738666
F 15.068943 36.016175 17.659617
F 14.307118 36.016175 39.475427
F 13.545293 36.016175 61.291237
F 12.783469 36.016175 83.107046
F 12.021644 36.016175 104.922856
F 11.259819 36.016175 126.738666
F 15.068943 59.169432 17.659617
F 14.307118 59.169432 39.475427
F 13.545293 59.169432 61.291237
F 12.783469 59.169432 83.107046
F 12.021644 59.169432 104.922856
F 11.259819 59.169432 126.738666
F 41.787760 12.862917 18.592659
F 41.025935 12.862917 40.408469
F 40.264110 12.862917 62.224278
F 39.502285 12.862917 84.040088
F 38.740460 12.862917 105.855898
F 37.978636 12.862917 127.671707
F 41.787760 36.016175 18.592659
F 41.025935 36.016175 40.408469
F 40.264110 36.016175 62.224278
F 39.502285 36.016175 84.040088
F 38.740460 36.016175 105.855898
F 37.978636 36.016175 127.671707
F 41.787760 59.169432 18.592659
F 41.025935 59.169432 40.408469
F 40.264110 59.169432 62.224278
F 39.502285 59.169432 84.040088
F 38.740460 59.169432 105.855898
F 37.978636 59.169432 127.671707
F 15.068943 20.580672 17.659617
F 14.307118 20.580672 39.475427
F 13.545293 20.580672 61.291236
F 12.783469 20.580672 83.107046
F 12.021644 20.580672 104.922855
F 11.259819 20.580672 126.738666
F 15.068943 43.733930 17.659617
F 14.307118 43.733930 39.475427
F 13.545293 43.733930 61.291236
F 12.783469 43.733930 83.107046
F 12.021644 43.733930 104.922855
F 11.259819 43.733930 126.738666
F 15.068943 66.887187 17.659617
F 14.307118 66.887187 39.475427
F 13.545293 66.887187 61.291236
F 12.783469 66.887187 83.107046
F 12.021644 66.887187 104.922855
F 11.259819 66.887187 126.738666
F 41.787760 20.580672 18.592659
F 41.025935 20.580672 40.408468
F 40.264110 20.580672 62.224277
F 39.502285 20.580672 84.040088
F 38.740460 20.580672 105.855897
F 37.978636 20.580672 127.671707
F 41.787760 43.733930 18.592659
F 41.025935 43.733930 40.408468
F 40.264110 43.733930 62.224277
F 39.502285 43.733930 84.040088
F 38.740460 43.733930 105.855897
F 37.978636 43.733930 127.671707
F 41.787760 66.887187 18.592659
F 41.025935 66.887187 40.408468
F 40.264110 66.887187 62.224277
F 39.502285 66.887187 84.040088
F 38.740460 66.887187 105.855897
F 37.978636 66.887187 127.671707
F 23.975219 5.145164 17.970631
F 23.213395 5.145164 39.786441
F 22.451570 5.145164 61.602251
F 21.689745 5.145164 83.418060
F 20.927920 5.145164 105.233869
F 20.166095 5.145164 127.049680
F 23.975219 28.298422 17.970631
F 23.213395 28.298422 39.786441
F 22.451570 28.298422 61.602251
F 21.689745 28.298422 83.418060
F 20.927920 28.298422 105.233869
F 20.166095 28.298422 127.049680
F 23.975219 51.451679 17.970631
F 23.213395 51.451679 39.786441
F 22.451570 51.451679 61.602251
F 21.689745 51.451679 83.418060
F 20.927920 51.451679 105.233869
F 20.166095 51.451679 127.049680
F 50.694037 5.145164 18.903673
F 49.932212 5.145164 40.719482
F 49.170387 5.145164 62.535292
F 48.408562 5.145164 84.351102
F 47.646738 5.145164 106.166911
F 46.884913 5.145164 127.982721
F 50.694037 28.298422 18.903673
F 49.932212 28.298422 40.719482
F 49.170387 28.298422 62.535292
F 48.408562 28.298422 84.351102
F 47.646738 28.298422 106.166911
F 46.884913 28.298422 127.982721
F 50.694037 51.451679 18.903673
F 49.932212 51.451679 40.719482
F 49.170387 51.451679 62.535292
F 48.408562 51.451679 84.351102
F 47.646738 51.451679 106.166911
F 46.884913 51.451679 127.982721
F 23.975219 12.862917 17.970632
F 23.213394 12.862917 39.786442
F 22.451570 12.862917 61.602251
F 21.689745 12.862917 83.418061
F 20.927920 12.862917 105.233870
F 20.166095 12.862917 127.049681
F 23.975219 36.016174 17.970632
F 23.213394 36.016174 39.786442
F 22.451570 36.016174 61.602251
F 21.689745 36.016174 83.418061
F 20.927920 36.016174 105.233870
F 20.166095 36.016174 127.049681
F 23.975219 59.169432 17.970632
F 23.213394 59.169432 39.786442
F 22.451570 59.169432 61.602251
F 21.689745 59.169432 83.418061
F 20.927920 59.169432 105.233870
F 20.166095 59.169432 127.049681
F 50.694037 12.862917 18.903674
F 49.932212 12.862917 40.719483
F 49.170387 12.862917 62.535292
F 48.408562 12.862917 84.351103
F 47.646738 12.862917 106.166912
F 46.884913 12.862917 127.982722
F 50.694037 36.016174 18.903674
F 49.932212 36.016174 40.719483
F 49.170387 36.016174 62.535292
F 48.408562 36.016174 84.351103
F 47.646738 36.016174 106.166912
F 46.884913 36.016174 127.982722
F 50.694037 59.169432 18.903674
F 49.932212 59.169432 40.719483
F 49.170387 59.169432 62.535292
F 48.408562 59.169432 84.351103
F 47.646738 59.169432 106.166912
F 46.884913 59.169432 127.982722
F 23.975219 20.580672 17.970631
F 23.213395 20.580672 39.786441
F 22.451570 20.580672 61.602251
F 21.689745 20.580672 83.418060
F 20.927920 20.580672 105.233870
F 20.166095 20.580672 127.049680
F 23.975219 43.733929 17.970631
F 23.213395 43.733929 39.786441
F 22.451570 43.733929 61.602251
F 21.689745 43.733929 83.418060
F 20.927920 43.733929 105.233870
F 20.166095 43.733929 127.049680
F 23.975219 66.887187 17.970631
F 23.213395 66.887187 39.786441
F 22.451570 66.887187 61.602251
F 21.689745 66.887187 83.418060
F 20.927920 66.887187 105.233870
F 20.166095 66.887187 127.049680
F 50.694037 20.580672 18.903673
F 49.932212 20.580672 40.719482
F 49.170387 20.580672 62.535292
F 48.408562 20.580672 84.351102
F 47.646738 20.580672 106.166912
F 46.884913 20.580672 127.982721
F 50.694037 43.733929 18.903673
F 49.932212 43.733929 40.719482
F 49.170387 43.733929 62.535292
F 48.408562 43.733929 84.351102
F 47.646738 43.733929 106.166912
F 46.884913 43.733929 127.982721
F 50.694037 66.887187 18.903673
F 49.932212 66.887187 40.719482
F 49.170387 66.887187 62.535292
F 48.408562 66.887187 84.351102
F 47.646738 66.887187 106.166912
F 46.884913 66.887187 127.982721
F 6.035693 7.717749 20.984571
F 5.273868 7.717749 42.800380
F 4.512043 7.717749 64.616189
F 3.750219 7.717749 86.432000
F 2.988394 7.717749 108.247809
F 2.226569 7.717749 130.063619
F 6.035693 30.871007 20.984571
F 5.273868 30.871007 42.800380
F 4.512043 30.871007 64.616189
F 3.750219 30.871007 86.432000
F 2.988394 30.871007 108.247809
F 2.226569 30.871007 130.063619
F 6.035693 54.024264 20.984571
F 5.273868 54.024264 42.800380
F 4.512043 54.024264 64.616189
F 3.750219 54.024264 86.432000
F 2.988394 54.024264 108.247809
F 2.226569 54.024264 130.063619
F 32.754510 7.717749 21.917612
F 31.992685 7.717749 43.733422
F 31.230860 7.717749 65.549231
F 30.469035 7.717749 87.365041
F 29.707210 7.717749 109.180851
F 28.945386 7.717749 130.996661
F 32.754510 30.871007 21.917612
F 31.992685 30.871007 43.733422
F 31.230860 30.871007 65.549231
F 30.469035 30.871007 87.365041
F 29.707210 30.871007 109.180851
F 28.945386 30.871007 130.996661
F 32.754510 54.024264 21.917612
F 31.992685 54.024264 43.733422
F 31.230860 54.024264 65.549231
F 30.469035 54.024264 87.365041
F 29.707210 54.024264 109.180851
F 28.945386 54.024264 130.996661
F 6.035693 15.435502 20.984572
F 5.273868 15.435502 42.800381
F 4.512043 15.435502 64.616191
F 3.750219 15.435502 86.432001
F 2.988394 15.435502 108.247810
F 2.226569 15.435502 130.063620
F 6.035693 38.588760 20.984572
F 5.273868 38.588760 42.800381
F 4.512043 38.588760 64.616191
F 3.750219 38.588760 86.432001
F 2.988394 38.588760 108.247810
F 2.226569 38.588760 130.063620
F 6.035693 61.742017 20.984572
F 5.273868 61.742017 42.800381
F 4.512043 61.742017 64.616191
F 3.750219 61.742017 86.432001
F 2.988394 61.742017 108.247810
F 2.226569 61.742017 130.063620
F 32.754510 15.435502 21.917613
F 31.992685 15.435502 43.733423
F 31.230860 15.435502 65.549233
F 30.469035 15.435502 87.365042
F 29.707210 15.435502 109.180852
F 28.945385 15.435502 130.996662
F 32.754510 38.588760 21.917613
F 31.992685 38.588760 43.733423
F 31.230860 38.588760 65.549233
F 30.469035 38.588760 87.365042
F 29.707210 38.588760 109.180852
F 28.945385 38.588760 130.996662
F 32.754510 61.742017 21.917613
F 31.992685 61.742017 43.733423
F 31.230860 61.742017 65.549233
F 30.469035 61.742017 87.365042
F 29.707210 61.742017 109.180852
F 28.945385 61.742017 130.996662
F 6.035693 0.000000 20.984571
F 5.273868 0.000000 42.800380
F 4.512043 0.000000 64.616190
F 3.750219 0.000000 86.432000
F 2.988394 0.000000 108.247809
F 2.226569 0.000000 130.063619
F 6.035693 23.153257 20.984571
F 5.273868 23.153257 42.800380
F 4.512043 23.153257 64.616190
F 3.750219 23.153257 86.432000
F 2.988394 23.153257 108.247809
F 2.226569 23.153257 130.063619
F 6.035693 46.306515 20.984571
F 5.273868 46.306515 42.800380
F 4.512043 46.306515 64.616190
F 3.750219 46.306515 86.432000
F 2.988394 46.306515 108.247809
F 2.226569 46.306515 130.063619
F 32.754510 0.000000 21.917612
F 31.992685 0.000000 43.733422
F 31.230860 0.000000 65.549232
F 30.469035 0.000000 87.365041
F 29.707210 0.000000 109.180851
F 28.945386 0.000000 130.996661
F 32.754510 23.153257 21.917612
F 31.992685 23.153257 43.733422
F 31.230860 23.153257 65.549232
F 30.469035 23.153257 87.365041
F 29.707210 23.153257 109.180851
F 28.945386 23.153257 130.996661
F 32.754510 46.306515 21.917612
F 31.992685 46.306515 43.733422
F 31.230860 46.306515 65.549232
F 30.469035 46.306515 87.365041
F 29.707210 46.306515 109.180851
F 28.945386 46.306515 130.996661
F 14.941961 7.717750 21.295585
F 14.180136 7.717750 43.111395
F 13.418312 7.717750 64.927204
F 12.656487 7.717750 86.743013
F 11.894662 7.717750 108.558824
F 11.132837 7.717750 130.374633
F 14.941961 30.871007 21.295585
F 14.180136 30.871007 43.111395
F 13.418312 30.871007 64.927204
F 12.656487 30.871007 86.743013
F 11.894662 30.871007 108.558824
F 11.132837 30.871007 130.374633
F 14.941961 54.024265 21.295585
F 14.180136 54.024265 43.111395
F 13.418312 54.024265 64.927204
F 12.656487 54.024265 86.743013
F 11.894662 54.024265 108.558824
F 11.132837 54.024265 130.374633
F 41.660778 7.717750 22.228626
F 40.898953 7.717750 44.044436
F 40.137128 7.717750 65.860246
F 39.375303 7.717750 87.676055
F 38.613479 7.717750 109.491865
F 37.851654 7.717750 131.307675
F 41.660778 30.871007 22.228626
F 40.898953 30.871007 44.044436
F 40.137128 30.871007 65.860246
F 39.375303 30.871007 87.676055
F 38.613479 30.871007 109.491865
F 37.851654 30.871007 131.307675
F 41.660778 54.024265 22.228626
F 40.898953 54.024265 44.044436
F 40.137128 54.024265 65.860246
F 39.375303 54.024265 87.676055
F 38.613479 54.024265 109.491865
F 37.851654 54.024265 131.307675
F 14.941961 15.435503 21.295586
F 14.180136 15.435503 43.111396
F 13.418312 15.435503 64.927205
F 12.656487 15.435503 86.743014
F 11.894662 15.435503 108.558825
F 11.132837 15.435503 130.374634
F 14.941961 38.588760 21.295586
F 14.180136 38.588760 43.111396
F 13.418312 38.588760 64.927205
F 12.656487 38.588760 86.743014
F 11.894662 38.588760 108.558825
F 11.132837 38.588760 130.374634
F 14.941961 61.742018 21.295586
F 14.180136 61.742018 43.111396
F 13.418312 61.742018 64.927205
F 12.656487 61.742018 86.743014
F 11.894662 61.742018 108.558825
F 11.132837 61.742018 130.374634
F 41.660778 15.435503 22.228627
F 40.898953 15.435503 44.044437
F 40.137128 15.435503 65.860247
F 39.375303 15.435503 87.676056
F 38.613479 15.435503 109.491866
F 37.851654 15.435503 131.307676
F 41.660778 38.588760 22.228627
F 40.898953 38.588760 44.044437
F 40.137128 38.588760 65.860247
F 39.375303 38.588760 87.676056
F 38.613479 38.588760 109.491866
F 37.851654 38.588760 131.307676
F 41.660778 61.742018 22.228627
F 40.898953 61.742018 44.044437
F 40.137128 61.742018 65.860247
F 39.375303 61.742018 87.676056
F 38.613479 61.742018 109.491866
F 37.851654 61.742018 131.307676
F 14.941961 0.000000 21.295585
F 14.180136 0.000000 43.111395
F 13.418312 0.000000 64.927204
F 12.656487 0.000000 86.743013
F 11.894662 0.000000 108.558824
F 11.132837 0.000000 130.374633
F 14.941961 23.153258 21.295585
F 14.180136 23.153258 43.111395
F 13.418312 23.153258 64.927204
F 12.656487 23.153258 86.743013
F 11.894662 23.153258 108.558824
F 11.132837 23.153258 130.374633
F 14.941961 46.306515 21.295585
F 14.180136 46.306515 43.111395
F 13.418312 46.306515 64.927204
F 12.656487 46.306515 86.743013
F 11.894662 46.306515 108.558824
F 11.132837 46.306515 130.374633
F 41.660778 0.000000 22.228626
F 40.898953 0.000000 44.044436
F 40.137128 0.000000 65.860246
F 39.375303 0.000000 87.676055
F 38.613479 0.000000 109.491865
F 37.851654 0.000000 131.307675
F 41.660778 23.153258 22.228626
F 40.898953 23.153258 44.044436
F 40.137128 23.153258 65.860246
F 39.375303 23.153258 87.676055
F 38.613479 23.153258 109.491865
F 37.851654 23.153258 131.307675
F 41.660778 46.306515 22.228626
F 40.898953 46.306515 44.044436
F 40.137128 46.306515 65.860246
F 39.375303 46.306515 87.676055
F 38.613479 46.306515 109.491865
F 37.851654 46.306515 131.307675
F 23.848239 7.717751 21.606600
F 23.086414 7.717751 43.422409
F 22.324589 7.717751 65.238219
F 21.562764 7.717751 87.054028
F 20.800939 7.717751 108.869838
F 20.039114 7.717751 130.685648
F 23.848239 30.871008 21.606600
F 23.086414 30.871008 43.422409
F 22.324589 30.871008 65.238219
F 21.562764 30.871008 87.054028
F 20.800939 30.871008 108.869838
F 20.039114 30.871008 130.685648
F 23.848239 54.024266 21.606600
F 23.086414 54.024266 43.422409
F 22.324589 54.024266 65.238219
F 21.562764 54.024266 87.054028
F 20.800939 54.024266 108.869838
F 20.039114 54.024266 130.685648
F 50.567055 7.717751 22.539641
F 49.805230 7.717751 44.355451
F 49.043406 7.717751 66.171261
F 48.281581 7.717751 87.987070
F 47.519756 7.717751 109.802879
F 46.757931 7.717751 131.618690
F 50.567055 30.871008 22.539641
F 49.805230 30.871008 44.355451
F 49.043406 30.871008 66.171261
F 48.281581 30.871008 87.987070
F 47.519756 30.871008 109.802879
F 46.757931 30.871008 131.618690
F 50.567055 54.024266 22.539641
F 49.805230 54.024266 44.355451
F 49.043406 54.024266 66.171261
F 48.281581 54.024266 87.987070
F 47.519756 54.024266 109.802879
F 46.757931 54.024266 131.618690
F 23.848239 15.435503 21.606601
F 23.086414 15.435503 43.422410
F 22.324589 15.435503 65.238220
F 21.562764 15.435503 87.054029
F 20.800939 15.435503 108.869840
F 20.039114 15.435503 130.685649
F 23.848239 38.588761 21.606601
F 23.086414 38.588761 43.422410
F 22.324589 38.588761 65.238220
F 21.562764 38.588761 87.054029
F 20.800939 38.588761 108.869840
F 20.039114 38.588761 130.685649
F 23.848239 61.742018 21.606601
F 23.086414 61.742018 43.422410
F 22.324589 61.742018 65.238220
F 21.562764 61.742018 87.054029
F 20.800939 61.742018 108.869840
F 20.039114 61.742018 130.685649
F 50.567055 15.435503 22.539642
F 49.805230 15.435503 44.355452
F 49.043405 15.435503 66.171262
F 48.281581 15.435503 87.987071
F 47.519756 15.435503 109.802881
F 46.757931 15.435503 131.618691
F 50.567055 38.588761 22.539642
F 49.805230 38.588761 44.355452
F 49.043405 38.588761 66.171262
F 48.281581 38.588761 87.987071
F 47.519756 38.588761 109.802881
F 46.757931 38.588761 131.618691
F 50.567055 61.742018 22.539642
F 49.805230 61.742018 44.355452
F 49.043405 61.742018 66.171262
F 48.281581 61.742018 87.987071
F 47.519756 61.742018 109.802881
F 46.757931 61.742018 131.618691
F 23.848239 0.000001 21.606600
F 23.086414 0.000001 43.422409
F 22.324589 0.000001 65.238219
F 21.562764 0.000001 87.054028
F 20.800939 0.000001 108.869839
F 20.039114 0.000001 130.685648
F 23.848239 23.153259 21.606600
F 23.086414 23.153259 43.422409
F 22.324589 23.153259 65.238219
F 21.562764 23.153259 87.054028
F 20.800939 23.153259 108.869839
F 20.039114 23.153259 130.685648
F 23.848239 46.306516 21.606600
F 23.086414 46.306516 43.422409
F 22.324589 46.306516 65.238219
F 21.562764 46.306516 87.054028
F 20.800939 46.306516 108.869839
F 20.039114 46.306516 130.685648
F 50.567055 0.000001 22.539641
F 49.805230 0.000001 44.355451
F 49.043406 0.000001 66.171261
F 48.281581 0.000001 87.987070
F 47.519756 0.000001 109.802880
F 46.757931 0.000001 131.618690
F 50.567055 23.153259 22.539641
F 49.805230 23.153259 44.355451
F 49.043406 23.153259 66.171261
F 48.281581 23.153259 87.987070
F 47.519756 23.153259 109.802880
F 46.757931 23.153259 131.618690
F 50.567055 46.306516 22.539641
F 49.805230 46.306516 44.355451
F 49.043406 46.306516 66.171261
F 48.281581 46.306516 87.987070
F 47.519756 46.306516 109.802880
F 46.757931 46.306516 131.618690
F 8.389243 1.286291 17.426356
F 7.627418 1.286291 39.242166
F 6.865593 1.286291 61.057976
F 6.103768 1.286291 82.873785
F 5.341943 1.286291 104.689595
F 4.580118 1.286291 126.505404
F 8.389243 24.439548 17.426356
F 7.627418 24.439548 39.242166
F 6.865593 24.439548 61.057976
F 6.103768 24.439548 82.873785
F 5.341943 24.439548 104.689595
F 4.580118 24.439548 126.505404
F 8.389243 47.592806 17.426356
F 7.627418 47.592806 39.242166
F 6.865593 47.592806 61.057976
F 6.103768 47.592806 82.873785
F 5.341943 47.592806 104.689595
F 4.580118 47.592806 126.505404
F 35.108060 1.286291 18.359398
F 34.346236 1.286291 40.175208
F 33.584411 1.286291 61.991017
F 32.822586 1.286291 83.806826
F 32.060761 1.286291 105.622637
F 31.298936 1.286291 127.438446
F 35.108060 24.439548 18.359398
F 34.346236 24.439548 40.175208
F 33.584411 24.439548 61.991017
F 32.822586 24.439548 83.806826
F 32.060761 24.439548 105.622637
F 31.298936 24.439548 127.438446
F 35.108060 47.592806 18.359398
F 34.346236 47.592806 40.175208
F 33.584411 47.592806 61.991017
F 32.822586 47.592806 83.806826
F 32.060761 47.592806 105.622637
F 31.298936 47.592806 127.438446
F 8.389243 9.004040 17.426356
F 7.627418 9.004040 39.242166
F 6.865593 9.004040 61.057976
F 6.103768 9.004040 82.873785
F 5.341943 9.004040 104.689595
F 4.580118 9.004040 126.505404
F 8.389243 32.157298 17.426356
F 7.627418 32.157298 39.242166
F 6.865593 32.157298 61.057976
F 6.103768 32.157298 82.873785
F 5.341943 32.157298 104.689595
F 4.580118 32.157298 126.505404
F 8.389243 55.310555 17.426356
F 7.627418 55.310555 39.242166
F 6.865593 55.310555 61.057976
F 6.103768 55.310555 82.873785
F 5.341943 55.310555 104.689595
F 4.580118 55.310555 126.505404
F 35.108060 9.004040 18.359398
F 34.346236 9.004040 40.175208
F 33.584411 9.004040 61.991017
F 32.822586 9.004040 83.806826
F 32.060761 9.004040 105.622637
F 31.298936 9.004040 127.438446
F 35.108060 32.157298 18.359398
F 34.346236 32.157298 40.175208
F 33.584411 32.157298 61.991017
F 32.822586 32.157298 83.806826
F 32.060761 32.157298 105.622637
F 31.298936 32.157298 127.438446
F 35.108060 55.310555 18.359398
F 34.346236 55.310555 40.175208
F 33.584411 55.310555 61.991017
F 32.822586 55.310555 83.806826
F 32.060761 55.310555 105.622637
F 31.298936 55.310555 127.438446
F 8.389243 16.721795 17.426357
F 7.627418 16.721795 39.242166
F 6.865593 16.721795 61.057977
F 6.103768 16.721795 82.873786
F 5.341943 16.721795 104.689596
F 4.580118 16.721795 126.505405
F 8.389243 39.875053 17.426357
F 7.627418 39.875053 39.242166
F 6.865593 39.875053 61.057977
F 6.103768 39.875053 82.873786
F 5.341943 39.875053 104.689596
F 4.580118 39.875053 126.505405
F 8.389243 63.028310 17.426357
F 7.627418 63.028310 39.242166
F 6.865593 63.028310 61.057977
F 6.103768 63.028310 82.873786
F 5.341943 63.028310 104.689596
F 4.580118 63.028310 126.505405
F 35.108060 16.721795 18.359399
F 34.346236 16.721795 40.175208
F 33.584411 16.721795 61.991018
F 32.822586 16.721795 83.806827
F 32.060761 16.721795 105.622638
F 31.298936 16.721795 127.438447
F 35.108060 39.875053 18.359399
F 34.346236 39.875053 40.175208
F 33.584411 39.875053 61.991018
F 32.822586 39.875053 83.806827
F 32.060761 39.875053 105.622638
F 31.298936 39.875053 127.438447
F 35.108060 63.028310 18.359399
F 34.346236 63.028310 40.175208
F 33.584411 63.028310 61.991018
F 32.822586 63.028310 83.806827
F 32.060761 63.028310 105.622638
F 31.298936 63.028310 127.438447
F 17.295514 1.286290 17.737371
F 16.533689 1.286290 39.553180
F 15.771864 1.286290 61.368989
F 15.010039 1.286290 83.184800
F 14.248215 1.286290 105.000609
F 13.486390 1.286290 126.816419
F 17.295514 24.439548 17.737371
F 16.533689 24.439548 39.553180
F 15.771864 24.439548 61.368989
F 15.010039 24.439548 83.184800
F 14.248215 24.439548 105.000609
F 13.486390 24.439548 126.816419
F 17.295514 47.592806 17.737371
F 16.533689 47.592806 39.553180
F 15.771864 47.592806 61.368989
F 15.010039 47.592806 83.184800
F 14.248215 47.592806 105.000609
F 13.486390 47.592806 126.816419
F 44.014331 1.286290 18.670412
F 43.252506 1.286290 40.486222
F 42.490681 1.286290 62.302031
F 41.728856 1.286290 84.117841
F 40.967031 1.286290 105.933651
F 40.205206 1.286290 127.749461
F 44.014331 24.439548 18.670412
F 43.252506 24.439548 40.486222
F 42.490681 24.439548 62.302031
F 41.728856 24.439548 84.117841
F 40.967031 24.439548 105.933651
F 40.205206 24.439548 127.749461
F 44.014331 47.592806 18.670412
F 43.252506 47.592806 40.486222
F 42.490681 47.592806 62.302031
F 41.728856 47.592806 84.117841
F 40.967031 47.592806 105.933651
F 40.205206 47.592806 127.749461
F 17.295514 9.004040 17.737371
F 16.533689 9.004040 39.553180
F 15.771864 9.004040 61.368989
F 15.010039 9.004040 83.184800
F 14.248215 9.004040 105.000609
F 13.486390 9.004040 126.816419
F 17.295514 32.157297 17.737371
F 16.533689 32.157297 39.553180
F 15.771864 32.157297 61.368989
F 15.010039 32.157297 83.184800
F 14.248215 32.157297 105.000609
F 13.486390 32.157297 126.816419
F 17.295514 55.310555 17.737371
F 16.533689 55.310555 39.553180
F 15.771864 55.310555 61.368989
F 15.010039 55.310555 83.184800
F 14.248215 55.310555 105.000609
F 13.486390 55.310555 126.816419
F 44.014331 9.004040 18.670412
F 43.252506 9.004040 40.486222
F 42.490681 9.004040 62.302031
F 41.728856 9.004040 84.117841
F 40.967031 9.004040 105.933651
F 40.205206 9.004040 127.749461
F 44.014331 32.157297 18.670412
F 43.252506 32.157297 40.486222
F 42.490681 32.157297 62.302031
F 41.728856 32.157297 84.117841
F 40.967031 32.157297 105.933651
F 40.205206 32.157297 127.749461
F 44.014331 55.310555 18.670412
F 43.252506 55.310555 40.486222
F 42.490681 55.310555 62.302031
F 41.728856 55.310555 84.117841
F 40.967031 55.310555 105.933651
F 40.205206 55.310555 127.749461
F 17.295514 16.721795 17.737371
F 16.533689 16.721795 39.553181
F 15.771864 16.721795 61.368990
F 15.010039 16.721795 83.184801
F 14.248214 16.721795 105.000610
F 13.486390 16.721795 126.816419
F 17.295514 39.875053 17.737371
F 16.533689 39.875053 39.553181
F 15.771864 39.875053 61.368990
F 15.010039 39.875053 83.184801
F 14.248214 39.875053 105.000610
F 13.486390 39.875053 126.816419
F 17.295514 63.028310 17.737371
F 16.533689 63.028310 39.553181
F 15.771864 63.028310 61.368990
F 15.010039 63.028310 83.184801
F 14.248214 63.028310 105.000610
F 13.486390 63.028310 126.816419
F 44.014331 16.721795 18.670412
F 43.252506 16.721795 40.486223
F 42.490681 16.721795 62.302032
F 41.728856 16.721795 84.117842
[truncated: 566,956 more chars]
