# Supplementary material for: Molecular-resolution imaging of ice crystallized from liquid water by cryogenic liquid-cell TEM
Source: Nat Commun. 2025 Sep 25;16:8342. doi: 10.1038/s41467-025-62451-0 (PMC12462463; doi:10.1038/s41467-025-62451-0)
Supplement: Supplementary file 9 — Supplementary Data 1 [file 41467_2025_62451_MOESM9_ESM.zip › supercell_4_3_6/2.0/minimized.xyz]

30231
F30231
F 4.465551 1.306200 2.733950
F 4.465550 9.025662 2.733951
F 4.465551 16.745129 2.733950
F 13.348765 1.286678 3.054966
F 13.348765 9.006140 3.054966
F 13.348765 16.725606 3.054966
F 22.257047 1.286672 3.366055
F 22.257047 9.006134 3.366055
F 22.257047 16.725600 3.366055
F 4.331749 3.846032 6.354024
F 4.331749 11.565493 6.354024
F 13.226141 3.859727 6.675932
F 13.226141 11.579190 6.675932
F 22.134426 3.859734 6.987020
F 22.134426 11.579196 6.987021
F 4.424899 3.848836 3.653152
F 4.424900 11.568298 3.653152
F 13.319753 3.859828 3.950792
F 13.319753 11.579290 3.950791
F 22.228037 3.859835 4.261872
F 22.228037 11.579297 4.261871
F 4.462405 1.285433 0.031912
F 3.791342 1.300408 21.832815
F 4.462405 9.004895 0.031912
F 3.791342 9.019869 21.832815
F 4.462405 16.724361 0.031911
F 3.791343 16.739336 21.832815
F 13.401597 1.288123 0.335821
F 13.401597 9.007585 0.335821
F 13.401597 16.727051 0.335820
F 22.309854 1.288125 0.646904
F 22.309854 9.007587 0.646904
F 22.309854 16.727053 0.646904
F 6.631959 7.715515 3.719755
F 6.631959 15.434980 3.719755
F 19.399402 15.438927 21.455851
F 15.546849 7.719566 4.028559
F 15.546849 15.439030 4.028559
F 15.546849 0.000104 4.028559
F 24.455102 7.719565 4.339642
F 24.455102 15.439030 4.339642
F 24.455101 0.000104 4.339642
F 6.707327 5.151620 0.103389
F 6.707327 12.871083 0.103389
F 15.628661 5.147855 0.413591
F 15.628661 12.867319 0.413591
F 24.536916 5.147856 0.724675
F 24.536916 12.867320 0.724675
F 6.659205 5.149934 2.819535
F 6.659205 12.869397 2.819535
F 15.575856 5.146402 3.132742
F 15.575856 12.865866 3.132742
F 24.484109 5.146402 3.443825
F 24.484109 12.865866 3.443825
F 6.536057 7.716185 6.440474
F 6.536056 15.435649 6.440474
F 19.399402 7.719462 21.455850
F 15.453237 7.719465 6.753708
F 15.453237 15.438930 6.753709
F 15.453237 0.000003 6.753708
F 24.361490 7.719464 7.064791
F 24.361490 15.438929 7.064791
F 24.361490 0.000002 7.064791
F 8.891519 1.284715 2.901034
F 8.891519 9.004176 2.901034
F 8.891519 16.723643 2.901035
F 17.802922 1.286672 3.210513
F 17.802922 9.006134 3.210513
F 17.802922 16.725600 3.210513
F 26.711173 1.286672 3.521596
F 26.711173 9.006134 3.521596
F 26.711173 16.725600 3.521596
F 8.768551 3.861717 6.521668
F 8.768551 11.581179 6.521668
F 17.680299 3.859734 6.831479
F 17.680299 11.579196 6.831479
F 26.588552 3.859733 7.142562
F 26.588552 11.579196 7.142562
F 8.862322 3.861786 3.793776
F 8.862322 11.581248 3.793776
F 17.773911 3.859835 4.106330
F 17.773911 11.579298 4.106330
F 26.682163 3.859835 4.417414
F 26.682163 11.579297 4.417413
F 8.946166 1.288085 0.180416
F 8.946166 9.007547 0.180416
F 8.946166 16.727013 0.180416
F 17.855728 1.288125 0.491363
F 17.855728 9.007587 0.491363
F 17.855728 16.727054 0.491363
F 11.092530 7.719602 3.873008
F 11.092530 15.439067 3.873007
F 11.092530 0.000140 3.873008
F 20.000976 7.719565 4.184101
F 20.000976 15.439030 4.184100
F 20.000976 0.000104 4.184101
F 11.173973 5.147684 0.257902
F 11.173973 12.867148 0.257901
F 20.082790 5.147856 0.569133
F 20.082790 12.867319 0.569133
F 11.121495 5.146354 2.977218
F 11.121495 12.865818 2.977218
F 20.029983 5.146402 3.288284
F 20.029983 12.865866 3.288284
F 10.998875 7.719509 6.598184
F 10.998875 15.438974 6.598184
F 10.998875 0.000048 6.598184
F 19.907364 7.719464 6.909249
F 19.907363 15.438929 6.909250
F 19.907364 0.000002 6.909250
F 4.204915 1.300407 9.989911
F 4.204915 9.019869 9.989911
F 4.204915 16.739335 9.989911
F 13.099188 1.286582 10.312210
F 13.099188 9.006044 10.312210
F 13.099188 16.725510 10.312211
F 22.007472 1.286575 10.623299
F 22.007472 9.006037 10.623299
F 22.007472 16.725504 10.623299
F 4.077905 3.845899 13.626684
F 4.077905 11.565361 13.626684
F 12.972177 3.859725 13.948983
F 12.972177 11.579187 13.948983
F 21.880462 3.859731 14.260071
F 21.880463 11.579194 14.260071
F 4.172348 3.845899 10.922490
F 4.172348 11.565361 10.922491
F 13.067436 3.859725 11.221411
F 13.067436 11.579187 11.221410
F 21.975721 3.859731 11.532490
F 21.975721 11.579194 11.532490
F 4.299336 1.300409 7.285718
F 4.299336 9.019871 7.285718
F 4.299336 16.739337 7.285717
F 13.194425 1.286582 7.584665
F 13.194424 9.006044 7.584665
F 13.194425 16.725510 7.584665
F 22.102709 1.286575 7.895744
F 22.102709 9.006037 7.895744
F 22.102709 16.725504 7.895744
F 6.377157 7.716209 10.989735
F 6.377157 15.435674 10.989735
F 10.490913 0.000045 21.144784
F 15.294533 7.719462 11.299178
F 15.294533 15.438927 11.299177
F 15.294533 0.000000 11.299178
F 24.202785 7.719462 11.610261
F 24.202785 15.438927 11.610261
F 24.202785 0.000000 11.610261
F 6.504144 5.149554 7.353017
F 6.504144 12.869018 7.353016
F 15.421517 5.146306 7.662432
F 15.421517 12.865770 7.662432
F 24.329772 5.146306 7.973515
F 24.329772 12.865770 7.973515
F 6.409042 5.149559 10.076632
F 6.409042 12.869023 10.076632
F 15.326281 5.146306 10.389987
F 15.326281 12.865769 10.389988
F 24.234534 5.146306 10.701070
F 24.234534 12.865770 10.701070
F 6.282034 7.716209 13.713402
F 6.282034 15.435674 13.713403
F 10.490913 15.438972 21.144784
F 15.199273 7.719462 14.026759
F 15.199273 15.438927 14.026760
F 15.199273 0.000000 14.026759
F 24.107527 7.719462 14.337842
F 24.107527 15.438926 14.337842
F 10.490913 7.719507 21.144784
F 8.641598 1.284592 10.157943
F 8.641599 9.004053 10.157943
F 8.641599 16.723520 10.157943
F 17.553346 1.286575 10.467757
F 17.553346 9.006038 10.467757
F 17.553346 16.725504 10.467758
F 26.461598 1.286575 10.778840
F 26.461597 9.006037 10.778840
F 26.461598 16.725504 10.778841
F 8.514588 3.861715 13.794714
F 8.514588 11.581178 13.794715
F 17.426336 3.859731 14.104530
F 17.426336 11.579193 14.104530
F 26.334588 3.859731 14.415613
F 26.334588 11.579193 14.415613
F 8.609944 3.861715 11.064357
F 8.609944 11.581178 11.064357
F 17.521595 3.859731 11.376949
F 17.521595 11.579193 11.376949
F 26.429847 3.859731 11.688032
F 26.429846 11.579193 11.688032
F 8.736936 1.284594 7.427623
F 8.736936 9.004056 7.427623
F 8.736936 16.723522 7.427623
F 17.648583 1.286576 7.740203
F 17.648583 9.006038 7.740203
F 17.648583 16.725504 7.740203
F 26.556835 1.286576 8.051286
F 26.556835 9.006037 8.051286
F 26.556835 16.725504 8.051286
F 10.840172 7.719507 11.143604
F 10.840172 15.438972 11.143603
F 10.840172 0.000045 11.143604
F 19.748659 7.719462 11.454720
F 19.748659 15.438927 11.454719
F 19.526410 12.865770 17.819076
F 10.967157 5.146261 7.506858
F 10.967157 12.865725 7.506858
F 19.875645 5.146306 7.817974
F 19.875645 12.865770 7.817973
F 10.871918 5.146261 10.234462
F 10.871918 12.865724 10.234462
F 19.780408 5.146306 10.545528
F 19.780408 12.865770 10.545529
F 10.744911 7.719507 13.871234
F 10.744911 15.438972 13.871234
F 10.744911 0.000045 13.871234
F 19.653400 7.719462 14.182301
F 19.653400 15.438927 14.182301
F 19.526410 5.146306 17.819075
F 3.950918 1.300408 17.263459
F 3.950918 9.019870 17.263459
F 3.950918 16.739336 17.263459
F 12.845190 1.286582 17.585758
F 12.845190 9.006044 17.585758
F 12.845190 16.725510 17.585758
F 21.753474 1.286575 17.896846
F 21.753474 9.006037 17.896846
F 21.753474 16.725504 17.896847
F 3.823906 3.845899 20.900234
F 3.823907 11.565361 20.900234
F 12.718180 3.859725 21.222532
F 12.718179 11.579187 21.222532
F 21.626465 3.859731 21.533621
F 21.626465 11.579194 21.533621
F 3.918350 3.845899 18.196040
F 3.918350 11.565361 18.196040
F 12.813439 3.859725 18.494960
F 12.813439 11.579187 18.494960
F 21.721723 3.859731 18.806040
F 21.721723 11.579193 18.806039
F 4.045340 1.300408 14.559265
F 4.045340 9.019869 14.559265
F 4.045340 16.739336 14.559265
F 12.940429 1.286582 14.858185
F 12.940429 9.006044 14.858185
F 12.940429 16.725510 14.858185
F 21.848714 1.286575 15.169264
F 21.848714 9.006037 15.169264
F 21.848714 16.725503 15.169264
F 6.123159 7.716209 18.263285
F 6.123158 15.435674 18.263285
F 10.617921 12.865724 17.508009
F 15.040535 7.719462 18.572727
F 15.040535 15.438927 18.572727
F 10.617920 5.146261 17.508009
F 23.948787 7.719462 18.883811
F 23.948787 15.438927 18.883810
F 19.621650 12.865770 15.091493
F 6.250146 5.149559 14.626510
F 6.250146 12.869023 14.626509
F 15.167522 5.146306 14.935952
F 15.167522 12.865769 14.935951
F 24.075776 5.146306 15.247035
F 24.075776 12.865770 15.247035
F 6.155043 5.149559 17.350178
F 6.155043 12.869023 17.350178
F 15.072283 5.146306 17.663534
F 15.072283 12.865769 17.663534
F 23.980536 5.146306 17.974617
F 23.980536 12.865770 17.974617
F 6.028036 7.716209 20.986952
F 6.028036 15.435674 20.986953
F 19.621649 5.146306 15.091494
F 14.945275 7.719462 21.300309
F 14.945275 15.438927 21.300309
F 10.713161 12.865725 14.780377
F 23.853529 7.719462 21.611392
F 23.853529 15.438926 21.611392
F 10.713161 5.146261 14.780378
F 8.387601 1.284591 17.431490
F 8.387601 9.004053 17.431490
F 8.387601 16.723519 17.431490
F 17.299348 1.286575 17.741305
F 17.299348 9.006038 17.741305
F 17.299348 16.725504 17.741305
F 26.207600 1.286575 18.052388
F 26.207600 9.006037 18.052388
F 26.207600 16.725504 18.052388
F 8.260590 3.861715 21.068264
F 8.260590 11.581178 21.068264
F 17.172338 3.859731 21.378079
F 17.172338 11.579194 21.378080
F 26.080590 3.859731 21.689162
F 26.080590 11.579193 21.689163
F 8.355946 3.861715 18.337907
F 8.355946 11.581178 18.337906
F 17.267597 3.859731 18.650498
F 17.267597 11.579194 18.650498
F 26.175848 3.859731 18.961581
F 26.175848 11.579193 18.961581
F 8.482937 1.284591 14.701132
F 8.482937 9.004053 14.701131
F 8.482937 16.723520 14.701131
F 17.394588 1.286575 15.013723
F 17.394588 9.006037 15.013723
F 17.394588 16.725504 15.013723
F 26.302840 1.286575 15.324806
F 26.302840 9.006037 15.324806
F 26.302840 16.725504 15.324806
F 10.586174 7.719507 18.417153
F 10.586174 15.438972 18.417153
F 10.586174 0.000045 18.417153
F 19.494661 7.719462 18.728269
F 19.494661 15.438927 18.728269
F 3.696920 1.300408 24.537009
F 3.696920 9.019870 24.537009
F 3.696920 16.739336 24.537010
F 12.591192 1.286582 24.859308
F 12.591192 9.006044 24.859308
F 12.591192 16.725510 24.859308
F 21.499476 1.286575 25.170396
F 21.499476 9.006037 25.170396
F 21.499476 16.725504 25.170397
F 3.569909 3.845899 28.173784
F 3.569909 11.565361 28.173784
F 12.464181 3.859725 28.496082
F 12.464181 11.579187 28.496082
F 21.372467 3.859731 28.807171
F 21.372467 11.579194 28.807171
F 3.664352 3.845899 25.469590
F 3.664352 11.565361 25.469590
F 12.559441 3.859725 25.768510
F 12.559440 11.579187 25.768510
F 21.467725 3.859731 26.079589
F 21.467725 11.579193 26.079589
F 3.029348 1.300408 43.653463
F 3.029348 9.019869 43.653463
F 3.029349 16.739336 43.653463
F 12.686431 1.286582 22.131735
F 12.686431 9.006044 22.131735
F 12.686431 16.725510 22.131735
F 21.594716 1.286575 22.442814
F 21.594716 9.006037 22.442814
F 21.594716 16.725503 22.442814
F 5.869161 7.716209 25.536835
F 5.869161 15.435674 25.536835
F 18.637408 15.438927 43.276499
F 14.786537 7.719462 25.846277
F 14.786537 15.438927 25.846277
F 18.637409 7.719462 43.276498
F 23.694789 7.719462 26.157360
F 23.694789 15.438927 26.157360
F 9.728919 0.000045 42.965432
F 5.996148 5.149559 21.900060
F 5.996148 12.869023 21.900060
F 14.913524 5.146306 22.209502
F 14.913524 12.865770 22.209501
F 23.821778 5.146306 22.520585
F 23.821778 12.865770 22.520585
F 5.901045 5.149559 24.623728
F 5.901045 12.869023 24.623728
F 14.818285 5.146306 24.937084
F 14.818285 12.865769 24.937084
F 23.726538 5.146306 25.248167
F 23.726538 12.865770 25.248167
F 5.774038 7.716209 28.260502
F 5.774038 15.435674 28.260503
F 9.728919 15.438972 42.965432
F 14.691277 7.719462 28.573859
F 14.691278 15.438927 28.573859
F 14.691277 0.000000 28.573859
F 23.599531 7.719462 28.884942
F 23.599531 15.438926 28.884942
F 23.599531 0.000000 28.884942
F 8.133603 1.284591 24.705040
F 8.133603 9.004053 24.705040
F 8.133603 16.723519 24.705040
F 17.045350 1.286575 25.014855
F 17.045350 9.006038 25.014855
F 17.045350 16.725504 25.014855
F 25.953602 1.286575 25.325938
F 25.953602 9.006037 25.325938
F 25.953602 16.725504 25.325938
F 8.006592 3.861715 28.341814
F 8.006592 11.581178 28.341814
F 16.918340 3.859731 28.651629
F 16.918340 11.579194 28.651629
F 25.826593 3.859731 28.962712
F 25.826592 11.579193 28.962712
F 8.101948 3.861715 25.611456
F 8.101948 11.581178 25.611456
F 17.013599 3.859731 25.924048
F 17.013599 11.579194 25.924048
F 25.921851 3.859731 26.235131
F 25.921850 11.579193 26.235131
F 8.228939 1.284591 21.974681
F 8.228939 9.004054 21.974681
F 8.228939 16.723520 21.974681
F 17.140589 1.286575 22.287273
F 17.140590 9.006037 22.287273
F 17.140590 16.725504 22.287272
F 26.048842 1.286575 22.598356
F 26.048842 9.006037 22.598356
F 26.048842 16.725504 22.598356
F 10.332176 7.719507 25.690703
F 10.332176 15.438972 25.690703
F 10.332176 0.000045 25.690703
F 19.240663 7.719462 26.001819
F 19.240663 15.438927 26.001818
F 9.728919 7.719507 42.965432
F 10.459163 5.146261 22.053928
F 10.459163 12.865725 22.053927
F 19.367652 5.146306 22.365044
F 19.367652 12.865770 22.365043
F 10.363922 5.146261 24.781559
F 10.363922 12.865724 24.781559
F 19.272412 5.146306 25.092625
F 19.272412 12.865770 25.092626
F 10.236915 7.719507 28.418333
F 10.236915 15.438972 28.418334
F 10.236915 0.000045 28.418333
F 19.145404 7.719462 28.729400
F 19.145404 15.438927 28.729400
F 18.764416 12.865770 39.639724
F 3.442922 1.300408 31.810558
F 3.442922 9.019870 31.810559
F 3.442922 16.739336 31.810559
F 12.337194 1.286582 32.132857
F 12.337194 9.006044 32.132857
F 12.337194 16.725510 32.132857
F 21.245478 1.286575 32.443945
F 21.245478 9.006037 32.443945
F 21.245478 16.725504 32.443946
F 3.315911 3.845899 35.447333
F 3.315911 11.565361 35.447332
F 12.210184 3.859725 35.769631
F 12.210183 11.579187 35.769631
F 21.118469 3.859731 36.080720
F 21.118469 11.579194 36.080720
F 3.410354 3.845899 32.743139
F 3.410354 11.565361 32.743139
F 12.305442 3.859725 33.042059
F 12.305442 11.579187 33.042059
F 21.213727 3.859731 33.353138
F 21.213727 11.579194 33.353138
F 3.537344 1.300408 29.106364
F 3.537344 9.019869 29.106364
F 3.537344 16.739336 29.106364
F 12.432433 1.286582 29.405284
F 12.432433 9.006044 29.405284
F 12.432433 16.725510 29.405284
F 21.340718 1.286575 29.716363
F 21.340718 9.006037 29.716364
F 21.340718 16.725503 29.716363
F 5.615163 7.716209 32.810384
F 5.615163 15.435674 32.810384
F 18.764416 5.146306 39.639723
F 14.532539 7.719462 33.119826
F 14.532539 15.438927 33.119825
F 14.532539 0.000000 33.119826
F 23.440791 7.719462 33.430909
F 23.440791 15.438927 33.430909
F 9.855927 12.865724 39.328657
F 5.742150 5.149559 29.173609
F 5.742150 12.869023 29.173609
F 14.659526 5.146306 29.483051
F 14.659526 12.865769 29.483051
F 23.567780 5.146306 29.794135
F 23.567780 12.865770 29.794134
F 5.647048 5.149559 31.897277
F 5.647048 12.869023 31.897277
F 14.564287 5.146306 32.210633
F 14.564287 12.865769 32.210633
F 23.472540 5.146306 32.521716
F 23.472540 12.865770 32.521717
F 5.520041 7.716209 35.534051
F 5.520040 15.435674 35.534052
F 9.855927 5.146261 39.328657
F 14.437279 7.719462 35.847407
F 14.437280 15.438927 35.847407
F 18.859656 12.865770 36.912141
F 23.345533 7.719462 36.158490
F 23.345533 15.438926 36.158491
F 18.859656 5.146306 36.912142
F 7.879605 1.284591 31.978589
F 7.879605 9.004053 31.978589
F 7.879605 16.723519 31.978590
F 16.791353 1.286575 32.288404
F 16.791353 9.006038 32.288404
F 16.791353 16.725504 32.288404
F 25.699604 1.286575 32.599487
F 25.699604 9.006037 32.599487
F 25.699604 16.725504 32.599487
F 7.752594 3.861715 35.615363
F 7.752594 11.581178 35.615363
F 16.664342 3.859731 35.925178
F 16.664342 11.579194 35.925178
F 25.572594 3.859731 36.236261
F 25.572594 11.579193 36.236261
F 7.847950 3.861715 32.885005
F 7.847950 11.581178 32.885005
F 16.759601 3.859731 33.197597
F 16.759601 11.579194 33.197597
F 25.667853 3.859731 33.508680
F 25.667852 11.579193 33.508680
F 7.974941 1.284591 29.248231
F 7.974941 9.004053 29.248231
F 7.974941 16.723520 29.248231
F 16.886592 1.286575 29.560822
F 16.886592 9.006037 29.560822
F 16.886592 16.725504 29.560822
F 25.794844 1.286575 29.871905
F 25.794844 9.006037 29.871905
F 25.794844 16.725504 29.871905
F 10.078178 7.719507 32.964252
F 10.078178 15.438972 32.964251
F 10.078178 0.000045 32.964251
F 18.986666 7.719462 33.275368
F 18.986666 15.438927 33.275367
F 9.951168 12.865725 36.601026
F 10.205165 5.146261 29.327477
F 10.205165 12.865725 29.327477
F 19.113654 5.146306 29.638593
F 19.113654 12.865769 29.638592
F 10.109924 5.146261 32.055108
F 10.109924 12.865724 32.055108
F 19.018414 5.146306 32.366174
F 19.018414 12.865770 32.366175
F 9.982917 7.719507 35.691882
F 9.982917 15.438972 35.691882
F 9.982917 0.000045 35.691882
F 18.891407 7.719462 36.002949
F 18.891406 15.438927 36.002949
F 9.951168 5.146261 36.601026
F 3.188924 1.300408 39.084107
F 3.188924 9.019870 39.084107
F 3.188924 16.739336 39.084107
F 12.083196 1.286582 39.406406
F 12.083196 9.006044 39.406406
F 12.083196 16.725510 39.406406
F 20.991480 1.286575 39.717495
F 20.991480 9.006037 39.717495
F 20.991480 16.725504 39.717495
F 3.061913 3.845899 42.720882
F 3.061913 11.565361 42.720882
F 11.956186 3.859725 43.043181
F 11.956186 11.579187 43.043181
F 20.864471 3.859731 43.354269
F 20.864471 11.579194 43.354269
F 3.156356 3.845899 40.016689
F 3.156357 11.565361 40.016689
F 12.051445 3.859725 40.315609
F 12.051445 11.579187 40.315608
F 20.959729 3.859731 40.626688
F 20.959729 11.579194 40.626688
F 3.283346 1.300408 36.379913
F 3.283346 9.019869 36.379913
F 3.283346 16.739336 36.379913
F 12.178435 1.286582 36.678833
F 12.178435 9.006044 36.678833
F 12.178435 16.725510 36.678833
F 21.086720 1.286575 36.989913
F 21.086720 9.006037 36.989913
F 21.086720 16.725503 36.989912
F 5.361165 7.716209 40.083933
F 5.361165 15.435674 40.083933
F 18.732668 15.438927 40.548917
F 14.278541 7.719462 40.393376
F 14.278541 15.438927 40.393375
F 14.278541 0.000000 40.393376
F 23.186794 7.719462 40.704459
F 23.186793 15.438927 40.704459
F 18.732667 7.719462 40.548917
F 5.488152 5.149559 36.447158
F 5.488152 12.869023 36.447158
F 14.405528 5.146306 36.756600
F 14.405528 12.865770 36.756600
F 23.313782 5.146306 37.067683
F 23.313782 12.865770 37.067683
F 5.393050 5.149559 39.170826
F 5.393050 12.869023 39.170826
F 14.310289 5.146306 39.484182
F 14.310289 12.865770 39.484182
F 23.218542 5.146306 39.795265
F 23.218542 12.865770 39.795265
F 5.266042 7.716209 42.807601
F 5.266042 15.435674 42.807601
F 9.824180 0.000045 40.237801
F 14.183281 7.719462 43.120957
F 14.183282 15.438927 43.120958
F 14.183281 0.000000 43.120957
F 23.091535 7.719462 43.432040
F 23.091535 15.438927 43.432040
F 9.824180 15.438972 40.237801
F 7.625607 1.284591 39.252138
F 7.625607 9.004053 39.252138
F 7.625607 16.723519 39.252138
F 16.537354 1.286575 39.561953
F 16.537355 9.006038 39.561953
F 16.537354 16.725504 39.561953
F 25.445606 1.286575 39.873036
F 25.445606 9.006037 39.873036
F 25.445606 16.725504 39.873036
F 7.498596 3.861715 42.888912
F 7.498596 11.581178 42.888912
F 16.410344 3.859731 43.198727
F 16.410344 11.579194 43.198728
F 25.318597 3.859731 43.509811
F 25.318597 11.579193 43.509810
F 7.593952 3.861715 40.158555
F 7.593952 11.581178 40.158554
F 16.505603 3.859731 40.471146
F 16.505603 11.579194 40.471146
F 25.413855 3.859731 40.782230
F 25.413855 11.579193 40.782229
F 7.720943 1.284591 36.521780
F 7.720943 9.004053 36.521780
F 7.720943 16.723520 36.521779
F 16.632594 1.286575 36.834371
F 16.632594 9.006037 36.834371
F 16.632594 16.725504 36.834371
F 25.540846 1.286575 37.145454
F 25.540846 9.006037 37.145454
F 25.540846 16.725503 37.145454
F 9.824180 7.719507 40.237801
F 2.934927 1.300408 46.357658
F 2.934926 9.019870 46.357658
F 2.934927 16.739336 46.357658
F 11.829199 1.286582 46.679956
F 11.829198 9.006044 46.679956
F 11.829198 16.725510 46.679956
F 20.737482 1.286575 46.991044
F 20.737482 9.006037 46.991045
F 20.737482 16.725504 46.991044
F 2.807915 3.845899 49.994432
F 2.807915 11.565361 49.994432
F 11.702188 3.859725 50.316730
F 11.702188 11.579187 50.316731
F 20.610473 3.859731 50.627819
F 20.610473 11.579193 50.627819
F 2.902358 3.845899 47.290239
F 2.902358 11.565361 47.290239
F 11.797446 3.859725 47.589158
F 11.797447 11.579187 47.589158
F 20.705731 3.859731 47.900238
F 20.705731 11.579194 47.900237
F 2.267354 1.300408 65.474111
F 2.267354 9.019869 65.474111
F 2.267355 16.739336 65.474112
F 11.924437 1.286582 43.952383
F 11.924437 9.006044 43.952383
F 11.924437 16.725510 43.952383
F 20.832722 1.286575 44.263462
F 20.832722 9.006037 44.263462
F 20.832722 16.725503 44.263462
F 5.107167 7.716209 47.357483
F 5.107167 15.435674 47.357483
F 17.875415 15.438927 65.097147
F 14.024543 7.719462 47.666926
F 14.024543 15.438927 47.666925
F 14.024543 0.000000 47.666926
F 22.932795 7.719462 47.978009
F 22.932795 15.438927 47.978008
F 17.875415 7.719462 65.097147
F 5.234154 5.149559 43.720708
F 5.234154 12.869023 43.720708
F 14.151530 5.146306 44.030151
F 14.151530 12.865770 44.030150
F 23.059784 5.146306 44.341233
F 23.059785 12.865770 44.341233
F 5.139051 5.149559 46.444376
F 5.139051 12.869023 46.444376
F 14.056291 5.146306 46.757733
F 14.056291 12.865769 46.757733
F 22.964544 5.146306 47.068815
F 22.964544 12.865770 47.068815
F 5.012045 7.716209 50.081151
F 5.012045 15.435674 50.081151
F 8.966925 0.000045 64.786080
F 13.929283 7.719462 50.394507
F 13.929284 15.438927 50.394507
F 13.929283 0.000000 50.394507
F 22.837537 7.719462 50.705590
F 22.837537 15.438927 50.705590
F 8.966925 15.438972 64.786081
F 7.371609 1.284591 46.525688
F 7.371609 9.004053 46.525688
F 7.371609 16.723520 46.525688
F 16.283357 1.286575 46.835503
F 16.283357 9.006038 46.835503
F 16.283357 16.725504 46.835503
F 25.191608 1.286575 47.146586
F 25.191608 9.006037 47.146586
F 25.191608 16.725504 47.146586
F 7.244598 3.861715 50.162462
F 7.244598 11.581178 50.162462
F 16.156346 3.859731 50.472278
F 16.156346 11.579194 50.472278
F 25.064599 3.859731 50.783360
F 25.064599 11.579193 50.783361
F 7.339954 3.861715 47.432105
F 7.339954 11.581178 47.432104
F 16.251605 3.859731 47.744697
F 16.251606 11.579193 47.744696
F 25.159857 3.859731 48.055779
F 25.159857 11.579193 48.055779
F 7.466945 1.284591 43.795330
F 7.466945 9.004053 43.795330
F 7.466945 16.723520 43.795329
F 16.378596 1.286575 44.107921
F 16.378596 9.006037 44.107921
F 16.378596 16.725504 44.107921
F 25.286848 1.286575 44.419004
F 25.286848 9.006037 44.419004
F 25.286848 16.725504 44.419004
F 9.570182 7.719507 47.511351
F 9.570182 15.438972 47.511351
F 9.570182 0.000045 47.511351
F 18.478670 7.719462 47.822467
F 18.478670 15.438927 47.822467
F 18.478670 0.000000 47.822467
F 9.697169 5.146261 43.874576
F 9.697170 12.865725 43.874576
F 18.605658 5.146306 44.185692
F 18.605658 12.865770 44.185691
F 9.601928 5.146261 46.602207
F 9.601929 12.865724 46.602207
F 18.510418 5.146306 46.913274
F 18.510418 12.865770 46.913274
F 9.474921 7.719507 50.238982
F 9.474921 15.438972 50.238982
F 9.474921 0.000045 50.238982
F 18.383411 7.719462 50.550048
F 18.383410 15.438927 50.550049
F 8.966925 7.719507 64.786080
F 2.680928 1.300408 53.631206
F 2.680928 9.019870 53.631206
F 2.680929 16.739336 53.631207
F 11.575201 1.286582 53.953505
F 11.575201 9.006044 53.953505
F 11.575200 16.725510 53.953505
F 20.483484 1.286575 54.264594
F 20.483484 9.006037 54.264594
F 20.483484 16.725504 54.264594
F 2.553917 3.845899 57.267981
F 2.553917 11.565361 57.267981
F 11.448190 3.859725 57.590279
F 11.448190 11.579187 57.590279
F 20.356475 3.859732 57.901368
F 20.356475 11.579194 57.901368
F 2.648360 3.845899 54.563787
F 2.648360 11.565361 54.563787
F 11.543449 3.859725 54.862707
F 11.543449 11.579187 54.862707
F 20.451733 3.859731 55.173787
F 20.451733 11.579194 55.173787
F 2.775350 1.300408 50.927012
F 2.775350 9.019869 50.927012
F 2.775351 16.739336 50.927012
F 11.670439 1.286582 51.225933
F 11.670439 9.006044 51.225933
F 11.670439 16.725510 51.225932
F 20.578724 1.286575 51.537012
F 20.578724 9.006037 51.537012
F 20.578724 16.725503 51.537012
F 4.853169 7.716209 54.631032
F 4.853169 15.435674 54.631032
F 18.002422 12.865770 61.460372
F 13.770545 7.719462 54.940474
F 13.770545 15.438927 54.940474
F 18.002422 5.146306 61.460372
F 22.678798 7.719462 55.251557
F 22.678798 15.438927 55.251557
F 9.093933 12.865724 61.149306
F 4.980157 5.149559 50.994258
F 4.980157 12.869023 50.994257
F 13.897532 5.146306 51.303700
F 13.897532 12.865769 51.303699
F 22.805786 5.146306 51.614783
F 22.805786 12.865770 51.614782
F 4.885054 5.149559 53.717925
F 4.885054 12.869023 53.717926
F 13.802293 5.146306 54.031282
F 13.802293 12.865769 54.031282
F 22.710546 5.146306 54.342364
F 22.710546 12.865770 54.342364
F 4.758047 7.716209 57.354699
F 4.758046 15.435674 57.354700
F 9.093933 5.146261 61.149306
F 13.675286 7.719462 57.668056
F 13.675286 15.438927 57.668056
F 18.097662 12.865770 58.732790
F 22.583539 7.719462 57.979138
F 22.583539 15.438926 57.979139
F 18.097662 5.146306 58.732790
F 7.117611 1.284591 53.799237
F 7.117611 9.004053 53.799237
F 7.117611 16.723519 53.799237
F 16.029359 1.286575 54.109052
F 16.029359 9.006038 54.109052
F 16.029359 16.725504 54.109053
F 24.937610 1.286575 54.420135
F 24.937610 9.006037 54.420135
F 24.937610 16.725504 54.420136
F 6.990600 3.861715 57.436011
F 6.990600 11.581178 57.436011
F 15.902348 3.859731 57.745826
F 15.902348 11.579194 57.745826
F 24.810601 3.859731 58.056909
F 24.810601 11.579193 58.056909
F 7.085956 3.861715 54.705654
F 7.085956 11.581178 54.705653
F 15.997607 3.859731 55.018245
F 15.997608 11.579194 55.018245
F 24.905859 3.859731 55.329329
F 24.905859 11.579193 55.329328
F 7.212947 1.284591 51.068879
F 7.212947 9.004054 51.068879
F 7.212947 16.723520 51.068879
F 16.124598 1.286575 51.381471
F 16.124598 9.006037 51.381471
F 16.124598 16.725504 51.381470
F 25.032850 1.286575 51.692554
F 25.032850 9.006037 51.692554
F 25.032850 16.725504 51.692554
F 9.316184 7.719507 54.784900
F 9.316184 15.438972 54.784900
F 9.316184 0.000045 54.784900
F 18.224672 7.719462 55.096016
F 18.224672 15.438927 55.096016
F 9.189174 12.865725 58.421674
F 9.443172 5.146261 51.148125
F 9.443172 12.865725 51.148125
F 18.351660 5.146306 51.459241
F 18.351660 12.865770 51.459241
F 9.347931 5.146261 53.875756
F 9.347931 12.865724 53.875756
F 18.256420 5.146306 54.186823
F 18.256420 12.865770 54.186823
F 9.220923 7.719507 57.512530
F 9.220923 15.438972 57.512531
F 9.220923 0.000045 57.512530
F 18.129413 7.719462 57.823597
F 18.129413 15.438927 57.823597
F 9.189174 5.146261 58.421675
F 2.426930 1.300408 60.904756
F 2.426930 9.019870 60.904755
F 2.426931 16.739336 60.904756
F 11.321203 1.286582 61.227054
F 11.321203 9.006044 61.227054
F 11.321203 16.725510 61.227055
F 20.229486 1.286575 61.538143
F 20.229486 9.006037 61.538143
F 20.229486 16.725504 61.538143
F 2.299919 3.845899 64.541531
F 2.299920 11.565361 64.541531
F 11.194192 3.859725 64.863829
F 11.194192 11.579187 64.863829
F 20.102477 3.859731 65.174918
F 20.102477 11.579194 65.174918
F 2.394362 3.845899 61.837337
F 2.394363 11.565361 61.837337
F 11.289451 3.859725 62.136257
F 11.289451 11.579187 62.136257
F 20.197735 3.859731 62.447336
F 20.197736 11.579193 62.447336
F 2.521352 1.300408 58.200561
F 2.521352 9.019869 58.200561
F 2.521352 16.739336 58.200561
F 11.416442 1.286582 58.499481
F 11.416441 9.006044 58.499481
F 11.416441 16.725510 58.499481
F 20.324726 1.286575 58.810561
F 20.324726 9.006037 58.810561
F 20.324726 16.725503 58.810560
F 4.599171 7.716209 61.904581
F 4.599171 15.435674 61.904581
F 17.970674 15.438927 62.369565
F 13.516547 7.719462 62.214024
F 13.516547 15.438927 62.214024
F 17.970674 7.719462 62.369566
F 22.424800 7.719462 62.525107
F 22.424800 15.438927 62.525107
F 9.062186 0.000045 62.058449
F 4.726158 5.149559 58.267806
F 4.726158 12.869023 58.267806
F 13.643534 5.146306 58.577249
F 13.643534 12.865769 58.577248
F 22.551789 5.146306 58.888332
F 22.551789 12.865770 58.888332
F 4.631056 5.149559 60.991474
F 4.631056 12.869023 60.991475
F 13.548295 5.146306 61.304831
F 13.548295 12.865769 61.304831
F 22.456548 5.146306 61.615914
F 22.456548 12.865770 61.615914
F 4.504049 7.716209 64.628249
F 4.504048 15.435674 64.628249
F 9.062186 15.438972 62.058449
F 13.421288 7.719462 64.941605
F 13.421288 15.438927 64.941606
F 13.421288 0.000000 64.941605
F 22.329541 7.719462 65.252689
F 22.329541 15.438927 65.252689
F 22.329541 0.000000 65.252688
F 6.863613 1.284591 61.072786
F 6.863613 9.004053 61.072786
F 6.863613 16.723519 61.072787
F 15.775361 1.286576 61.382601
F 15.775361 9.006038 61.382601
F 15.775361 16.725504 61.382601
F 24.683612 1.286575 61.693684
F 24.683612 9.006037 61.693684
F 24.683612 16.725504 61.693684
F 6.736602 3.861715 64.709561
F 6.736602 11.581178 64.709561
F 15.648350 3.859731 65.019376
F 15.648350 11.579194 65.019376
F 24.556603 3.859731 65.330459
F 24.556603 11.579193 65.330459
F 6.831958 3.861715 61.979203
F 6.831958 11.581178 61.979203
F 15.743609 3.859731 62.291795
F 15.743610 11.579194 62.291795
F 24.651861 3.859731 62.602878
F 24.651861 11.579193 62.602878
F 6.958949 1.284591 58.342428
F 6.958949 9.004053 58.342428
F 6.958949 16.723520 58.342428
F 15.870600 1.286575 58.655019
F 15.870600 9.006037 58.655019
F 15.870600 16.725504 58.655019
F 24.778852 1.286575 58.966102
F 24.778852 9.006037 58.966102
F 24.778852 16.725503 58.966102
F 9.062186 7.719507 62.058450
F 2.172933 1.300408 68.178306
F 2.172932 9.019870 68.178306
F 2.172933 16.739336 68.178306
F 11.067205 1.286582 68.500604
F 11.067205 9.006044 68.500604
F 11.067205 16.725510 68.500605
F 19.975488 1.286575 68.811693
F 19.975488 9.006037 68.811693
F 19.975488 16.725504 68.811693
F 2.045921 3.845899 71.815080
F 2.045921 11.565361 71.815081
F 10.940194 3.859725 72.137379
F 10.940194 11.579187 72.137379
F 19.848479 3.859731 72.448468
F 19.848479 11.579194 72.448468
F 2.140364 3.845899 69.110887
F 2.140365 11.565361 69.110887
F 11.035453 3.859725 69.409807
F 11.035453 11.579187 69.409807
F 19.943738 3.859731 69.720886
F 19.943738 11.579194 69.720886
F 1.505361 1.300408 87.294760
F 1.505361 9.019869 87.294760
F 1.505361 16.739336 87.294759
F 11.162444 1.286582 65.773032
F 11.162443 9.006044 65.773031
F 11.162443 16.725510 65.773032
F 20.070728 1.286575 66.084111
F 20.070728 9.006037 66.084111
F 20.070728 16.725503 66.084111
F 4.345173 7.716209 69.178131
F 4.345173 15.435674 69.178131
F 26.021672 15.438926 87.228878
F 13.262549 7.719462 69.487574
F 13.262549 15.438927 69.487574
F 26.021672 7.719462 87.228878
F 22.170802 7.719462 69.798657
F 22.170802 15.438927 69.798657
F 17.113421 15.438927 86.917795
F 4.472161 5.149559 65.541356
F 4.472161 12.869023 65.541356
F 13.389536 5.146306 65.850799
F 13.389536 12.865770 65.850798
F 22.297791 5.146306 66.161882
F 22.297791 12.865770 66.161881
F 4.377058 5.149559 68.265024
F 4.377058 12.869023 68.265025
F 13.294297 5.146306 68.578381
F 13.294297 12.865769 68.578381
F 22.202550 5.146306 68.889464
F 22.202550 12.865770 68.889464
F 4.250051 7.716209 71.901799
F 4.250051 15.435674 71.901799
F 17.113421 7.719462 86.917795
F 13.167290 7.719462 72.215155
F 13.167290 15.438927 72.215156
F 13.167290 0.000000 72.215155
F 22.075543 7.719462 72.526238
F 22.075543 15.438926 72.526239
F 8.204932 0.000045 86.606729
F 6.609615 1.284591 68.346336
F 6.609615 9.004053 68.346336
F 6.609615 16.723519 68.346337
F 15.521363 1.286575 68.656152
F 15.521363 9.006038 68.656152
F 15.521363 16.725504 68.656152
F 24.429614 1.286575 68.967234
F 24.429614 9.006037 68.967234
F 24.429614 16.725504 68.967235
F 6.482604 3.861715 71.983110
F 6.482605 11.581178 71.983111
F 15.394352 3.859731 72.292926
F 15.394352 11.579194 72.292926
F 24.302605 3.859731 72.604009
F 24.302605 11.579193 72.604009
F 6.577961 3.861715 69.252753
F 6.577961 11.581178 69.252753
F 15.489611 3.859731 69.565345
F 15.489612 11.579194 69.565345
F 24.397863 3.859731 69.876428
F 24.397863 11.579193 69.876428
F 6.704951 1.284591 65.615978
F 6.704951 9.004053 65.615978
F 6.704951 16.723520 65.615978
F 15.616602 1.286575 65.928570
F 15.616602 9.006037 65.928570
F 15.616602 16.725504 65.928570
F 24.524854 1.286575 66.239653
F 24.524854 9.006037 66.239653
F 24.524854 16.725504 66.239653
F 8.808188 7.719507 69.331999
F 8.808188 15.438972 69.331999
F 8.808188 0.000045 69.331999
F 17.716676 7.719462 69.643116
F 17.716676 15.438927 69.643115
F 8.204932 15.438972 86.606729
F 26.624926 7.719462 69.954199
F 26.624926 15.438926 69.954199
F 8.204932 7.719507 86.606729
F 8.935176 5.146261 65.695224
F 8.935176 12.865725 65.695224
F 17.843664 5.146306 66.006340
F 17.843664 12.865769 66.006340
F 8.839935 5.146261 68.422856
F 8.839935 12.865724 68.422856
F 17.748424 5.146306 68.733922
F 17.748424 12.865770 68.733922
F 26.656674 5.146306 69.045005
F 26.656674 12.865770 69.045005
F 8.712927 7.719507 72.059630
F 8.712927 15.438972 72.059630
F 8.712927 0.000045 72.059630
F 17.621417 7.719462 72.370697
F 17.621417 15.438927 72.370697
F 26.148678 12.865770 83.592103
F 26.529668 7.719462 72.681779
F 26.529668 15.438926 72.681780
F 26.148678 5.146306 83.592103
F 1.918934 1.300408 75.451855
F 1.918934 9.019870 75.451855
F 1.918935 16.739336 75.451855
F 10.813207 1.286582 75.774153
F 10.813207 9.006044 75.774153
F 10.813207 16.725510 75.774154
F 19.721491 1.286575 76.085242
F 19.721491 9.006037 76.085242
F 19.721491 16.725503 76.085243
F 1.791923 3.845899 79.088629
F 1.791923 11.565361 79.088629
F 10.686196 3.859725 79.410927
F 10.686196 11.579187 79.410927
F 19.594481 3.859731 79.722016
F 19.594481 11.579194 79.722016
F 1.886366 3.845899 76.384436
F 1.886366 11.565361 76.384435
F 10.781455 3.859725 76.683355
F 10.781455 11.579187 76.683355
F 19.689740 3.859731 76.994435
F 19.689740 11.579193 76.994435
F 2.013356 1.300408 72.747661
F 2.013356 9.019869 72.747661
F 2.013357 16.739336 72.747660
F 10.908445 1.286582 73.046581
F 10.908445 9.006044 73.046581
F 10.908445 16.725510 73.046580
F 19.816730 1.286575 73.357660
F 19.816730 9.006037 73.357660
F 19.816730 16.725503 73.357660
F 4.091175 7.716209 76.451680
F 4.091175 15.435674 76.451680
F 17.240428 12.865770 83.281021
F 13.008551 7.719462 76.761123
F 13.008551 15.438927 76.761122
F 13.008551 0.000000 76.761123
F 21.916804 7.719462 77.072206
F 21.916804 15.438927 77.072206
F 17.240428 5.146306 83.281020
F 4.218163 5.149559 72.814906
F 4.218163 12.869023 72.814906
F 13.135538 5.146306 73.124348
F 13.135538 12.865769 73.124347
F 22.043793 5.146306 73.435431
F 22.043793 12.865770 73.435431
F 4.123060 5.149559 75.538574
F 4.123060 12.869023 75.538574
F 13.040299 5.146306 75.851930
F 13.040299 12.865770 75.851930
F 21.948552 5.146306 76.163013
F 21.948552 12.865770 76.163013
F 3.996053 7.716209 79.175348
F 3.996053 15.435674 79.175348
F 8.331939 12.865724 82.969954
F 12.913292 7.719462 79.488704
F 12.913292 15.438927 79.488704
F 12.913292 0.000000 79.488704
F 21.821545 7.719462 79.799787
F 21.821545 15.438927 79.799787
F 8.331939 5.146261 82.969954
F 6.355617 1.284591 75.619885
F 6.355617 9.004053 75.619885
F 6.355617 16.723519 75.619886
F 15.267365 1.286575 75.929701
F 15.267365 9.006037 75.929701
F 15.267365 16.725504 75.929701
F 24.175616 1.286575 76.240783
F 24.175616 9.006037 76.240783
F 24.175616 16.725504 76.240784
F 6.228606 3.861715 79.256659
F 6.228606 11.581178 79.256660
F 15.140354 3.859731 79.566475
F 15.140354 11.579194 79.566475
F 24.048607 3.859731 79.877558
F 24.048607 11.579193 79.877558
F 6.323963 3.861715 76.526302
F 6.323963 11.581178 76.526302
F 15.235613 3.859731 76.838894
F 15.235614 11.579194 76.838893
F 24.143865 3.859731 77.149977
F 24.143865 11.579193 77.149977
F 6.450953 1.284591 72.889527
F 6.450953 9.004053 72.889527
F 6.450953 16.723520 72.889527
F 15.362604 1.286575 73.202119
F 15.362604 9.006037 73.202119
F 15.362604 16.725504 73.202119
F 24.270856 1.286575 73.513202
F 24.270856 9.006037 73.513202
F 24.270856 16.725504 73.513202
F 8.554190 7.719507 76.605549
F 8.554191 15.438972 76.605548
F 8.554190 0.000045 76.605548
F 17.462678 7.719462 76.916665
F 17.462678 15.438927 76.916664
F 26.243919 12.865770 80.864522
F 26.370928 7.719462 77.227748
F 26.370928 15.438926 77.227747
F 26.243919 5.146306 80.864522
F 8.681178 5.146261 72.968774
F 8.681178 12.865725 72.968774
F 17.589666 5.146306 73.279890
F 17.589666 12.865770 73.279889
F 26.497917 5.146307 73.590973
F 26.497917 12.865770 73.590973
F 8.585937 5.146261 75.696405
F 8.585937 12.865724 75.696405
F 17.494426 5.146306 76.007471
F 17.494426 12.865770 76.007472
F 26.402676 5.146307 76.318554
F 26.402676 12.865770 76.318554
F 8.458929 7.719507 79.333179
F 8.458929 15.438972 79.333179
F 8.458930 0.000045 79.333179
F 17.367419 7.719462 79.644246
F 17.367419 15.438927 79.644246
F 17.335668 12.865769 80.553438
F 26.275670 7.719462 79.955328
F 26.275670 15.438926 79.955328
F 17.335668 5.146306 80.553439
F 1.664937 1.300408 82.725404
F 1.664937 9.019870 82.725404
F 1.664937 16.739336 82.725404
F 10.559209 1.286582 83.047703
F 10.559209 9.006044 83.047702
F 10.559209 16.725510 83.047703
F 19.467492 1.286575 83.358791
F 19.467492 9.006037 83.358791
F 19.467493 16.725504 83.358791
F 1.537925 3.845899 86.362179
F 1.537926 11.565361 86.362179
F 10.432198 3.859725 86.684477
F 10.432198 11.579187 86.684477
F 19.340483 3.859731 86.995566
F 19.340483 11.579194 86.995566
F 1.632368 3.845899 83.657985
F 1.632369 11.565361 83.657985
F 10.527457 3.859725 83.956905
F 10.527457 11.579187 83.956905
F 19.435742 3.859731 84.267985
F 19.435742 11.579194 84.267984
F 1.759359 1.300408 80.021210
F 1.759359 9.019869 80.021210
F 1.759359 16.739336 80.021210
F 10.654448 1.286582 80.320130
F 10.654447 9.006044 80.320130
F 10.654448 16.725510 80.320130
F 19.562732 1.286575 80.631209
F 19.562732 9.006037 80.631209
F 19.562732 16.725503 80.631209
F 3.837177 7.716209 83.725230
F 3.837177 15.435674 83.725230
F 8.427180 12.865725 80.242322
F 12.754553 7.719462 84.034672
F 12.754553 15.438927 84.034672
F 8.427180 5.146261 80.242323
F 21.662806 7.719462 84.345755
F 21.662806 15.438927 84.345755
F 26.116930 15.438926 84.501297
F 3.964164 5.149559 80.088455
F 3.964164 12.869023 80.088454
F 12.881541 5.146306 80.397897
F 12.881541 12.865769 80.397897
F 21.789795 5.146306 80.708980
F 21.789795 12.865770 80.708980
F 3.869062 5.149559 82.812123
F 3.869062 12.869023 82.812123
F 12.786301 5.146306 83.125479
F 12.786301 12.865769 83.125479
F 21.694554 5.146306 83.436562
F 21.694554 12.865770 83.436562
F 3.742055 7.716209 86.448897
F 3.742055 15.435674 86.448898
F 26.116930 7.719462 84.501297
F 12.659294 7.719462 86.762254
F 12.659294 15.438927 86.762254
F 12.659294 0.000000 86.762254
F 21.567547 7.719462 87.073336
F 21.567547 15.438927 87.073337
F 17.208680 15.438927 84.190213
F 6.101619 1.284591 82.893435
F 6.101619 9.004053 82.893435
F 6.101619 16.723519 82.893435
F 15.013367 1.286576 83.203250
F 15.013367 9.006038 83.203250
F 15.013367 16.725504 83.203250
F 23.921618 1.286575 83.514333
F 23.921618 9.006037 83.514333
F 23.921618 16.725504 83.514333
F 5.974608 3.861715 86.530209
F 5.974608 11.581178 86.530209
F 14.886357 3.859731 86.840024
F 14.886357 11.579194 86.840025
F 23.794609 3.859731 87.151107
F 23.794609 11.579193 87.151108
F 6.069964 3.861715 83.799852
F 6.069964 11.581178 83.799851
F 14.981616 3.859731 84.112443
F 14.981616 11.579194 84.112443
F 23.889867 3.859731 84.423526
F 23.889867 11.579193 84.423526
F 6.196955 1.284591 80.163076
F 6.196955 9.004053 80.163076
F 6.196955 16.723520 80.163076
F 15.108606 1.286575 80.475668
F 15.108606 9.006037 80.475668
F 15.108606 16.725504 80.475668
F 24.016858 1.286575 80.786751
F 24.016858 9.006037 80.786751
F 24.016858 16.725504 80.786751
F 8.300193 7.719507 83.879098
F 8.300193 15.438972 83.879098
F 8.300193 0.000045 83.879098
F 17.208680 7.719462 84.190214
F 1.410939 1.300408 89.998954
F 1.410939 9.019870 89.998954
F 1.410939 16.739336 89.998954
F 10.305211 1.286582 90.321252
F 10.305211 9.006044 90.321252
F 10.305211 16.725510 90.321253
F 19.213494 1.286575 90.632341
F 19.213494 9.006037 90.632341
F 19.213494 16.725503 90.632342
F 1.283927 3.845899 93.635729
F 1.283927 11.565361 93.635729
F 10.178200 3.859725 93.958027
F 10.178200 11.579187 93.958027
F 19.086485 3.859731 94.269116
F 19.086485 11.579194 94.269116
F 1.378370 3.845899 90.931535
F 1.378371 11.565361 90.931535
F 10.273459 3.859725 91.230455
F 10.273459 11.579187 91.230455
F 19.181744 3.859731 91.541534
F 19.181744 11.579194 91.541534
F 0.572888 1.231961 109.144315
F 0.572887 8.951422 109.144315
F 0.572890 16.670889 109.144314
F 10.400450 1.286582 87.593680
F 10.400450 9.006044 87.593680
F 10.400450 16.725510 87.593680
F 19.308734 1.286575 87.904759
F 19.308734 9.006037 87.904759
F 19.308734 16.725503 87.904759
F 3.583179 7.716209 90.998780
F 3.583179 15.435674 90.998780
F 25.259678 15.438926 109.049526
F 12.500555 7.719462 91.308222
F 12.500555 15.438927 91.308222
F 25.259678 7.719462 109.049526
F 21.408808 7.719462 91.619306
F 21.408808 15.438927 91.619305
F 16.351427 15.438927 108.738444
F 3.710167 5.149559 87.362005
F 3.710167 12.869023 87.362005
F 12.627543 5.146306 87.671447
F 12.627542 12.865769 87.671447
F 21.535797 5.146306 87.982530
F 21.535797 12.865770 87.982530
F 3.615064 5.149559 90.085673
F 3.615064 12.869023 90.085673
F 12.532303 5.146306 90.399029
F 12.532303 12.865769 90.399029
F 21.440556 5.146306 90.710112
F 21.440556 12.865770 90.710112
F 3.488057 7.716209 93.722447
F 3.488057 15.435674 93.722448
F 16.351427 7.719462 108.738443
F 12.405296 7.719462 94.035804
F 12.405296 15.438927 94.035804
F 7.442684 0.000085 108.427397
F 21.313549 7.719462 94.346887
F 21.313549 15.438927 94.346887
F 7.442684 15.439012 108.427397
F 5.847621 1.284591 90.166985
F 5.847621 9.004053 90.166985
F 5.847621 16.723519 90.166985
F 14.759369 1.286575 90.476800
F 14.759369 9.006037 90.476800
F 14.759369 16.725504 90.476800
F 23.667620 1.286575 90.787883
F 23.667620 9.006037 90.787883
F 23.667620 16.725503 90.787883
F 5.720611 3.861715 93.803759
F 5.720611 11.581178 93.803759
F 14.632359 3.859731 94.113574
F 14.632359 11.579194 94.113574
F 23.540611 3.859731 94.424657
F 23.540611 11.579193 94.424657
F 5.815967 3.861715 91.073401
F 5.815967 11.581178 91.073401
F 14.727618 3.859731 91.385993
F 14.727618 11.579194 91.385993
F 23.635869 3.859731 91.697076
F 23.635869 11.579193 91.697076
F 5.942958 1.284591 87.436626
F 5.942958 9.004053 87.436626
F 5.942958 16.723520 87.436626
F 14.854608 1.286575 87.749218
F 14.854608 9.006037 87.749218
F 14.854608 16.725504 87.749218
F 23.762860 1.286575 88.060301
F 23.762860 9.006037 88.060301
F 23.762860 16.725503 88.060301
F 8.046195 7.719507 91.152648
F 8.046195 15.438972 91.152648
F 8.046195 0.000045 91.152648
F 16.954682 7.719462 91.463764
F 16.954682 15.438927 91.463764
F 7.442684 7.719547 108.427397
F 25.862932 7.719462 91.774847
F 25.862932 15.438926 91.774847
F 25.386685 12.865770 105.412751
F 8.173182 5.146261 87.515873
F 8.173182 12.865725 87.515872
F 17.081670 5.146306 87.826989
F 17.081670 12.865770 87.826988
F 25.989921 5.146307 88.138072
F 25.989921 12.865770 88.138072
F 8.077941 5.146261 90.243504
F 8.077941 12.865725 90.243504
F 16.986430 5.146306 90.554570
F 16.986430 12.865770 90.554571
F 25.894681 5.146307 90.865653
F 25.894681 12.865770 90.865654
F 7.950934 7.719507 93.880279
F 7.950933 15.438972 93.880279
F 7.950934 0.000045 93.880278
F 16.859423 7.719462 94.191345
F 16.859423 15.438927 94.191346
F 25.386685 5.146306 105.412751
F 25.767674 7.719462 94.502428
F 25.767674 15.438926 94.502428
F 16.478434 12.865770 105.101669
F 1.156940 1.300408 97.272504
F 1.156940 9.019870 97.272504
F 1.156941 16.739336 97.272504
F 10.051213 1.286582 97.594802
F 10.051213 9.006044 97.594802
F 10.051213 16.725510 97.594802
F 18.959497 1.286575 97.905890
F 18.959497 9.006037 97.905890
F 18.959497 16.725504 97.905891
F 1.029939 3.845891 100.909311
F 1.029940 11.565353 100.909311
F 9.924202 3.859725 101.231576
F 9.924202 11.579187 101.231576
F 18.832487 3.859731 101.542665
F 18.832487 11.579193 101.542665
F 1.124373 3.845898 98.205088
F 1.124374 11.565360 98.205088
F 10.019461 3.859725 98.504004
F 10.019461 11.579187 98.504004
F 18.927746 3.859731 98.815084
F 18.927746 11.579193 98.815083
F 1.251362 1.300408 94.568309
F 1.251362 9.019869 94.568309
F 1.251363 16.739336 94.568309
F 10.146452 1.286582 94.867229
F 10.146452 9.006044 94.867229
F 10.146452 16.725510 94.867229
F 19.054736 1.286575 95.178309
F 19.054736 9.006037 95.178309
F 19.054736 16.725503 95.178308
F 3.329180 7.716209 98.272330
F 3.329180 15.435674 98.272329
F 16.478434 5.146306 105.101668
F 12.246558 7.719462 98.581771
F 12.246557 15.438927 98.581771
F 7.569957 12.865725 104.790603
F 21.154810 7.719462 98.892854
F 21.154810 15.438927 98.892854
F 7.569957 5.146261 104.790602
F 3.456169 5.149559 94.635554
F 3.456169 12.869023 94.635554
F 12.373544 5.146306 94.944996
F 12.373544 12.865769 94.944996
F 21.281799 5.146306 95.256080
F 21.281799 12.865770 95.256079
F 3.361066 5.149559 97.359222
F 3.361066 12.869023 97.359222
F 12.278305 5.146306 97.672578
F 12.278305 12.865769 97.672578
F 21.186559 5.146306 97.983661
F 21.186558 12.865770 97.983661
F 3.234056 7.716208 100.995998
F 3.234056 15.435673 100.995998
F 25.481925 12.865770 102.685170
F 12.151298 7.719462 101.309352
F 12.151298 15.438927 101.309353
F 12.151298 0.000000 101.309353
F 21.059551 7.719462 101.620435
F 21.059551 15.438927 101.620436
F 25.481925 5.146307 102.685170
F 5.593623 1.284591 97.440534
F 5.593623 9.004053 97.440534
F 5.593623 16.723519 97.440534
F 14.505371 1.286575 97.750349
F 14.505371 9.006038 97.750349
F 14.505371 16.725504 97.750349
F 23.413622 1.286575 98.061432
F 23.413622 9.006037 98.061432
F 23.413622 16.725504 98.061432
F 5.466609 3.861718 101.077311
F 5.466609 11.581180 101.077311
F 14.378361 3.859731 101.387123
F 14.378360 11.579193 101.387123
F 23.286613 3.859731 101.698206
F 23.286613 11.579193 101.698206
F 5.561968 3.861716 98.346951
F 5.561968 11.581178 98.346951
F 14.473619 3.859731 98.659542
F 14.473620 11.579194 98.659542
F 23.381871 3.859731 98.970625
F 23.381871 11.579193 98.970625
F 5.688960 1.284591 94.710176
F 5.688960 9.004054 94.710176
F 5.688959 16.723520 94.710175
F 14.600610 1.286575 95.022767
F 14.600610 9.006037 95.022767
F 14.600610 16.725504 95.022767
F 23.508862 1.286575 95.333850
F 23.508862 9.006037 95.333850
F 23.508862 16.725504 95.333850
F 7.792197 7.719507 98.426197
F 7.792197 15.438972 98.426196
F 7.792197 0.000045 98.426197
F 16.700684 7.719462 98.737313
F 16.700684 15.438927 98.737312
F 16.573674 12.865770 102.374086
F 25.608934 7.719462 99.048396
F 25.608934 15.438926 99.048396
F 16.573674 5.146306 102.374087
F 7.919184 5.146261 94.789422
F 7.919184 12.865725 94.789422
F 16.827672 5.146306 95.100538
F 16.827672 12.865769 95.100538
F 25.735923 5.146306 95.411621
F 25.735923 12.865770 95.411621
F 7.823943 5.146261 97.517053
F 7.823943 12.865724 97.517053
F 16.732432 5.146306 97.828120
F 16.732432 12.865770 97.828120
F 25.640683 5.146307 98.139202
F 25.640683 12.865770 98.139203
F 7.696935 7.719507 101.153827
F 7.696935 15.438972 101.153828
F 7.696936 0.000045 101.153827
F 16.605425 7.719462 101.464894
F 16.605425 15.438927 101.464894
F 7.665187 12.865724 102.062971
F 25.513676 7.719462 101.775976
F 25.513676 15.438926 101.775977
F 7.665187 5.146261 102.062971
F 0.902983 1.299351 104.545873
F 0.902983 9.018812 104.545873
F 0.902984 16.738279 104.545873
F 9.797215 1.286582 104.868351
F 9.797215 9.006044 104.868351
F 9.797215 16.725510 104.868351
F 18.705499 1.286575 105.179440
F 18.705499 9.006037 105.179440
F 18.705499 16.725504 105.179440
F 0.774322 3.829828 108.189942
F 0.774323 11.549290 108.189943
F 9.670204 3.859725 108.505126
F 9.670204 11.579188 108.505126
F 18.578489 3.859731 108.816214
F 18.578489 11.579194 108.816214
F 0.875616 3.843039 105.479251
F 0.875616 11.562501 105.479251
F 9.765464 3.859725 105.777553
F 9.765464 11.579187 105.777553
F 18.673748 3.859731 106.088633
F 18.673748 11.579194 106.088633
F 0.997372 1.300361 101.841976
F 0.997372 9.019822 101.841976
F 0.997372 16.739289 101.841975
F 9.892454 1.286582 102.140778
F 9.892454 9.006044 102.140778
F 9.892454 16.725510 102.140778
F 18.800738 1.286575 102.451858
F 18.800738 9.006037 102.451858
F 18.800738 16.725503 102.451857
F 3.074720 7.716423 105.547885
F 3.074720 15.435888 105.547884
F 25.354936 15.438926 106.321945
F 11.992560 7.719462 105.855320
F 11.992559 15.438927 105.855320
F 25.354936 7.719461 106.321945
F 20.900812 7.719462 106.166403
F 20.900812 15.438927 106.166403
F 16.446686 15.438927 106.010862
F 3.202205 5.149593 101.909221
F 3.202205 12.869057 101.909221
F 12.119547 5.146306 102.218545
F 12.119547 12.865770 102.218545
F 21.027801 5.146306 102.529628
F 21.027801 12.865770 102.529628
F 3.107939 5.150067 104.632833
F 3.107939 12.869530 104.632834
F 12.024307 5.146306 104.946127
F 12.024307 12.865769 104.946128
F 20.932560 5.146306 105.257210
F 20.932560 12.865770 105.257210
F 2.958763 7.722292 108.279403
F 2.958764 15.441757 108.279404
F 2.958763 0.002830 108.279404
F 11.897300 7.719462 108.582902
F 11.897300 15.438927 108.582902
F 16.446686 7.719462 106.010862
F 20.805553 7.719462 108.893985
F 20.805553 15.438926 108.893985
F 7.538196 0.000046 105.699748
F 5.339563 1.284575 104.714215
F 5.339563 9.004037 104.714215
F 5.339563 16.723503 104.714215
F 14.251373 1.286575 105.023898
F 14.251373 9.006038 105.023898
F 14.251373 16.725504 105.023898
F 23.159624 1.286575 105.334981
F 23.159624 9.006037 105.334981
F 23.159624 16.725504 105.334981
F 5.212631 3.861819 108.351059
F 5.212630 11.581282 108.351059
F 14.124363 3.859731 108.660672
F 14.124363 11.579194 108.660673
F 23.032615 3.859731 108.971755
F 23.032615 11.579193 108.971756
F 5.308081 3.861716 105.620551
F 5.308081 11.581178 105.620551
F 14.219622 3.859731 105.933091
F 14.219622 11.579194 105.933091
F 23.127873 3.859731 106.244175
F 23.127873 11.579193 106.244174
F 5.434955 1.284589 101.983734
F 5.434956 9.004051 101.983734
F 5.434956 16.723517 101.983734
F 14.346613 1.286575 102.296316
F 14.346612 9.006037 102.296316
F 14.346613 16.725504 102.296316
F 23.254864 1.286575 102.607399
F 23.254864 9.006037 102.607399
F 23.254864 16.725504 102.607399
F 7.538196 7.719508 105.699747
F 7.538196 15.438973 105.699747
F 0.653897 1.338546 111.863733
F 0.653897 9.058008 111.863733
F 0.653897 16.777474 111.863733
F 9.543218 1.286581 112.141901
F 9.543218 9.006043 112.141901
F 9.543218 16.725509 112.141902
F 18.451501 1.286575 112.452990
F 18.451501 9.006037 112.452990
F 18.451501 16.725503 112.452990
F 0.552298 3.803908 115.530607
F 0.552298 11.523370 115.530606
F 9.416209 3.859725 115.778675
F 9.416209 11.579188 115.778676
F 18.324491 3.859731 116.089764
F 18.324491 11.579194 116.089764
F 0.457202 3.911388 112.777653
F 0.457201 11.630850 112.777653
F 9.511444 3.859725 113.051103
F 9.511444 11.579187 113.051102
F 18.419750 3.859731 113.362183
F 18.419750 11.579193 113.362183
F 9.638448 1.286582 109.414328
F 9.638448 9.006043 109.414327
F 9.638448 16.725510 109.414327
F 18.546741 1.286575 109.725408
F 18.546741 9.006037 109.725408
F 18.546741 16.725503 109.725407
F 2.822871 7.719456 112.825619
F 2.822871 15.438921 112.825618
F 15.636289 15.437377 130.534354
F 11.738561 7.719462 113.128871
F 11.738561 15.438927 113.128870
F 11.738561 0.000000 113.128871
F 20.646814 7.719462 113.439954
F 20.646814 15.438927 113.439953
F 20.646814 0.000000 113.439954
F 2.947106 5.147067 109.187056
F 2.947106 12.866531 109.187056
F 11.865549 5.146306 109.492095
F 11.865549 12.865769 109.492095
F 20.773803 5.146306 109.803178
F 20.773803 12.865770 109.803178
F 2.813698 5.138530 111.922704
F 2.813698 12.857994 111.922705
F 11.770309 5.146306 112.219677
F 11.770309 12.865770 112.219678
F 20.678562 5.146306 112.530760
F 20.678562 12.865770 112.530761
F 2.696324 7.723410 115.556882
F 2.696324 15.442875 115.556882
F 2.696324 0.003948 115.556882
F 11.643301 7.719462 115.856452
F 11.643301 15.438927 115.856452
F 15.636289 7.717912 130.534354
F 20.551555 7.719462 116.167535
F 20.551555 15.438927 116.167535
F 20.551555 0.000000 116.167535
F 5.085976 1.284494 111.987816
F 5.085976 9.003956 111.987816
F 5.085976 16.723422 111.987816
F 13.997375 1.286575 112.297448
F 13.997375 9.006038 112.297448
F 13.997375 16.725504 112.297448
F 22.905626 1.286575 112.608531
F 22.905626 9.006037 112.608531
F 22.905626 16.725504 112.608531
F 4.959381 3.861663 115.624507
F 4.959381 11.581126 115.624507
F 13.870365 3.859731 115.934222
F 13.870365 11.579194 115.934223
F 22.778617 3.859731 116.245305
F 22.778617 11.579193 116.245305
F 5.049158 3.861649 112.894261
F 5.049158 11.581111 112.894261
F 13.965624 3.859731 113.206641
F 13.965624 11.579194 113.206641
F 22.873875 3.859731 113.517725
F 22.873875 11.579193 113.517724
F 5.178698 1.284764 109.257504
F 5.178698 9.004226 109.257504
F 5.178698 16.723692 109.257504
F 14.092614 1.286575 109.569866
F 14.092615 9.006037 109.569866
F 14.092614 16.725504 109.569866
F 23.000866 1.286575 109.880949
F 23.000866 9.006037 109.880949
F 23.000866 16.725504 109.880949
F 7.284218 7.719516 112.973299
F 7.284218 15.438981 112.973299
F 7.284218 0.000054 112.973299
F 16.192688 7.719462 113.284412
F 16.192688 15.438927 113.284412
F 6.719650 0.003245 130.224933
F 25.100938 7.719462 113.595495
F 25.100939 15.438926 113.595495
F 6.719650 15.442172 130.224933
F 7.411184 5.146258 109.336527
F 7.411184 12.865722 109.336527
F 16.319676 5.146306 109.647637
F 16.319676 12.865770 109.647637
F 25.227927 5.146306 109.958720
F 25.227927 12.865770 109.958720
F 7.315376 5.146169 112.064199
F 7.315376 12.865633 112.064200
F 16.224437 5.146306 112.375219
F 16.224437 12.865770 112.375219
F 25.132687 5.146306 112.686301
F 25.132687 12.865770 112.686302
F 7.188381 7.719601 115.700975
F 7.188381 15.439065 115.700975
F 7.188381 0.000139 115.700975
F 16.097429 7.719462 116.011993
F 16.097429 15.438927 116.011994
F 6.719650 7.722707 130.224933
F 25.005680 7.719462 116.323076
F 25.005680 15.438926 116.323076
F 24.626372 12.865666 127.230470
F 0.414409 1.315544 119.162242
F 0.414409 9.035006 119.162242
F 0.414409 16.754473 119.162242
F 9.289226 1.286582 119.415450
F 9.289226 9.006044 119.415450
F 9.289226 16.725510 119.415450
F 18.197503 1.286575 119.726539
F 18.197503 9.006037 119.726539
F 18.197503 16.725504 119.726539
F 0.196674 3.888451 122.750659
F 0.196675 11.607913 122.750660
F 9.162203 3.859729 123.052215
F 9.162203 11.579191 123.052215
F 18.070496 3.859731 123.363284
F 18.070496 11.579193 123.363284
F 0.313572 3.878928 119.996801
F 0.313573 11.598390 119.996802
F 9.257459 3.859724 120.324652
F 9.257459 11.579186 120.324652
F 18.165752 3.859731 120.635730
F 18.165752 11.579194 120.635730
F 0.388825 1.252229 116.417796
F 0.388825 8.971691 116.417796
F 0.388825 16.691158 116.417796
F 9.384436 1.286582 116.687877
F 9.384435 9.006044 116.687877
F 9.384436 16.725510 116.687877
F 18.292743 1.286575 116.998957
F 18.292743 9.006037 116.998957
F 18.292743 16.725503 116.998957
F 2.580617 7.711943 120.099297
F 2.580617 15.431408 120.099297
F 24.626373 5.146203 127.230469
F 11.484564 7.719462 120.402418
F 11.484564 15.438927 120.402417
F 15.718122 12.865666 126.919387
F 20.392816 7.719462 120.713501
F 20.392816 15.438926 120.713500
F 15.718122 5.146202 126.919386
F 2.702634 5.150214 116.462588
F 2.702634 12.869678 116.462587
F 11.611551 5.146306 116.765645
F 11.611551 12.865769 116.765644
F 20.519805 5.146306 117.076728
F 20.519805 12.865770 117.076727
F 2.589962 5.149169 119.186290
F 2.589962 12.868632 119.186290
F 11.516311 5.146306 119.493227
F 11.516311 12.865770 119.493227
F 20.424565 5.146306 119.804309
F 20.424565 12.865770 119.804310
F 2.474089 7.715867 122.818752
F 2.474089 15.435331 122.818752
F 6.806325 12.864133 126.610230
F 11.389307 7.719462 123.129972
F 11.389307 15.438927 123.129972
F 6.806325 5.144670 126.610230
F 20.297560 7.719462 123.441055
F 20.297560 15.438926 123.441055
F 24.719966 12.865768 124.505320
F 4.832725 1.284966 119.261031
F 4.832725 9.004428 119.261031
F 4.832725 16.723894 119.261031
F 13.743377 1.286575 119.570997
F 13.743377 9.006038 119.570997
F 13.743377 16.725504 119.570998
F 22.651628 1.286575 119.882080
F 22.651628 9.006037 119.882080
F 22.651628 16.725504 119.882081
F 4.704504 3.861164 122.897444
F 4.704504 11.580626 122.897444
F 13.616369 3.859731 123.207742
F 13.616369 11.579193 123.207743
F 22.524622 3.859730 123.518825
F 22.524622 11.579193 123.518825
F 4.798084 3.861639 120.167739
F 4.798084 11.581101 120.167739
F 13.711626 3.859731 120.480188
F 13.711626 11.579194 120.480188
F 22.619877 3.859731 120.791272
F 22.619877 11.579193 120.791272
F 4.922699 1.284313 116.530783
F 4.922699 9.003775 116.530783
F 4.922699 16.723241 116.530783
F 13.838616 1.286575 116.843416
F 13.838616 9.006037 116.843416
F 13.838616 16.725504 116.843416
F 22.746869 1.286575 117.154499
F 22.746868 9.006037 117.154499
F 22.746869 16.725504 117.154499
F 7.030294 7.719541 120.246825
F 7.030294 15.439006 120.246825
F 7.030294 0.000079 120.246825
F 15.938690 7.719462 120.557959
F 15.938690 15.438927 120.557959
F 24.719966 5.146304 124.505321
F 24.846941 7.719462 120.869042
F 24.846941 15.438926 120.869042
F 15.811715 12.865767 124.194237
F 7.157241 5.146241 116.610060
F 7.157241 12.865705 116.610060
F 16.065678 5.146306 116.921186
F 16.065678 12.865770 116.921186
F 24.973929 5.146306 117.232269
F 24.973929 12.865770 117.232269
F 7.061691 5.146190 119.337748
F 7.061691 12.865654 119.337749
F 15.970439 5.146306 119.648768
F 15.970439 12.865770 119.648768
F 24.878689 5.146307 119.959850
F 24.878689 12.865770 119.959851
F 6.934801 7.719621 122.974600
F 6.934801 15.439086 122.974600
F 6.934801 0.000160 122.974600
F 15.843433 7.719462 123.285513
F 15.843434 15.438926 123.285514
F 15.811715 5.146303 124.194237
F 24.751685 7.719461 123.596596
F 24.751685 15.438926 123.596596
F 6.903019 12.865579 123.883435
F 0.044711 1.232159 126.363633
F 0.044711 8.951621 126.363633
F 0.044711 16.671088 126.363633
F 9.036833 1.286466 126.686111
F 9.036833 9.005928 126.686111
F 9.036833 16.725394 126.686111
F 17.945186 1.286472 126.997157
F 17.945186 9.005933 126.997157
F 17.945186 16.725400 126.997158
F 6.903018 5.146115 123.883435
F 24.544540 15.437376 130.845437
F 24.544540 7.717912 130.845437
F 24.597365 15.438830 128.126287
F 8.951244 3.859941 130.302200
F 8.951244 11.579403 130.302201
F 17.863351 3.858181 130.612125
F 17.863351 11.577644 130.612125
F 0.041510 3.865984 127.095420
F 0.041510 11.585446 127.095420
F 9.007482 3.859670 127.582155
F 9.007482 11.579133 127.582155
F 17.916176 3.859635 127.892975
F 17.916176 11.579097 127.892974
F 0.140978 1.252316 123.493846
F 0.140978 8.971777 123.493846
F 0.140978 16.691244 123.493846
F 9.130502 1.286581 123.960934
F 9.130502 9.006043 123.960934
F 9.130502 16.725509 123.960934
F 18.038779 1.286573 124.272008
F 18.038779 9.006034 124.272008
F 18.038779 16.725501 124.272007
F 2.291246 7.714759 127.360691
F 2.291246 15.434224 127.360691
F 24.597365 7.719365 128.126288
F 11.234983 7.719367 127.659663
F 11.234983 15.438832 127.659662
F 15.689115 15.438830 127.815204
F 20.143241 7.719365 127.970746
F 20.143241 15.438830 127.970745
F 15.689115 7.719365 127.815204
F 2.442174 5.150379 123.727978
F 2.442174 12.869843 123.727977
F 11.357586 5.146303 124.038698
F 11.357586 12.865767 124.038697
F 20.265842 5.146303 124.349779
F 20.265842 12.865767 124.349779
F 2.356589 5.152301 126.449206
F 2.356589 12.871765 126.449206
F 11.263935 5.146189 126.763877
F 11.263935 12.865652 126.763877
F 20.172248 5.146202 127.074928
F 20.172248 12.865666 127.074929
F 2.260555 7.735517 130.073078
F 2.260556 15.454982 130.073078
F 2.260555 0.016056 130.073077
F 11.182040 7.717947 130.378815
F 11.182040 15.437412 130.378815
F 6.779656 0.000492 127.504374
F 20.090415 7.717912 130.689896
F 20.090415 15.437377 130.689896
F 6.779656 15.439418 127.504374
F 4.571167 1.285134 126.535992
F 4.571167 9.004596 126.535992
F 4.571167 16.724062 126.535992
F 13.491061 1.286471 126.841616
F 13.491061 9.005934 126.841616
F 13.491061 16.725400 126.841616
F 22.399312 1.286471 127.152699
F 22.399312 9.005934 127.152699
F 22.399312 16.725400 127.152699
F 4.508012 3.848822 130.149985
F 4.508013 11.568284 130.149985
F 13.409183 3.858170 130.456574
F 13.409183 11.577633 130.456574
F 22.317477 3.858181 130.767666
F 22.317477 11.577643 130.767667
F 4.540568 3.865112 127.437775
F 4.540567 11.584574 127.437774
F 13.462048 3.859635 127.737432
F 13.462048 11.579097 127.737432
F 22.370302 3.859634 128.048516
F 22.370302 11.579097 128.048517
F 4.672075 1.285804 123.805691
F 4.672075 9.005266 123.805691
F 4.672075 16.724732 123.805690
F 13.584653 1.286573 124.116467
F 13.584653 9.006035 124.116467
F 13.584653 16.725501 124.116466
F 22.492905 1.286573 124.427550
F 22.492905 9.006034 124.427550
F 22.492905 16.725501 124.427549
F 6.779656 7.719954 127.504374
F 4.465550 24.464593 2.733951
F 4.465551 32.184055 2.733951
F 13.348765 24.445071 3.054966
F 13.348765 32.164533 3.054966
F 22.257047 24.445064 3.366055
F 22.257047 32.164526 3.366055
F 4.331749 27.004424 6.354024
F 4.331749 34.723886 6.354024
F 4.331749 19.284960 6.354024
F 13.226140 27.018120 6.675932
F 13.226141 34.737583 6.675932
F 13.226141 19.298656 6.675932
F 22.134426 27.018127 6.987020
F 22.134426 34.737589 6.987021
F 22.134426 19.298663 6.987021
F 4.424899 27.007229 3.653152
F 4.424900 34.726691 3.653152
F 4.424900 19.287765 3.653152
F 13.319753 27.018221 3.950792
F 19.399402 23.158393 21.455850
F 13.319753 19.298757 3.950791
F 22.228037 27.018228 4.261872
F 19.399402 30.877855 21.455850
F 22.228037 19.298764 4.261871
F 4.462405 24.443826 0.031912
F 3.791342 24.458801 21.832815
F 4.462405 32.163288 0.031912
F 3.791342 32.178262 21.832815
F 13.401597 24.446516 0.335821
F 13.401597 32.165978 0.335821
F 22.309854 24.446518 0.646904
F 22.309854 32.165979 0.646904
F 6.631959 30.873908 3.719755
F 6.631959 23.154446 3.719755
F 15.546849 30.877959 4.028559
F 15.546849 23.158497 4.028559
F 24.455102 30.877958 4.339642
F 24.455102 23.158496 4.339642
F 6.707327 28.310012 0.103389
F 6.707327 20.590550 0.103389
F 15.628661 28.306248 0.413591
F 15.628661 20.586786 0.413591
F 24.536916 28.306249 0.724675
F 24.536916 20.586787 0.724675
F 6.659205 28.308326 2.819535
F 6.659205 20.588864 2.819535
F 15.575856 28.304795 3.132742
F 15.575856 20.585333 3.132742
F 24.484109 28.304795 3.443825
F 24.484109 20.585333 3.443825
F 6.536056 30.874578 6.440474
F 6.536056 23.155116 6.440474
F 15.453237 30.877857 6.753708
F 15.453237 23.158396 6.753708
F 24.361490 30.877857 7.064791
F 24.361490 23.158396 7.064791
F 8.891519 24.443107 2.901034
F 8.891519 32.162569 2.901034
F 17.802922 24.445065 3.210513
F 17.802922 32.164527 3.210513
F 26.711173 24.445065 3.521596
F 26.711173 32.164527 3.521596
F 8.768551 27.020110 6.521668
F 10.490913 23.158438 21.144784
F 8.768551 19.300646 6.521668
F 17.680299 27.018127 6.831479
F 17.680299 34.737589 6.831479
F 17.680299 19.298663 6.831479
F 26.588552 27.018126 7.142562
F 26.588552 34.737589 7.142562
F 26.588552 19.298663 7.142562
F 8.862322 27.020179 3.793776
F 10.490913 30.877900 21.144784
F 8.862322 19.300715 3.793776
F 17.773911 27.018228 4.106330
F 19.526410 20.585236 17.819075
F 17.773911 19.298764 4.106330
F 26.682163 27.018228 4.417414
F 19.526410 28.304699 17.819076
F 26.682163 19.298764 4.417413
F 8.946166 24.446478 0.180416
F 8.946166 32.165940 0.180416
F 17.855728 24.446518 0.491363
F 17.855728 32.165980 0.491363
F 11.092530 30.877995 3.873008
F 11.092530 23.158533 3.873008
F 20.000976 30.877958 4.184101
F 20.000976 23.158496 4.184101
F 11.173973 28.306077 0.257902
F 11.173973 20.586615 0.257901
F 20.082790 28.306248 0.569133
F 20.082790 20.586786 0.569133
F 11.121495 28.304747 2.977218
F 11.121495 20.585285 2.977218
F 20.029983 28.304795 3.288284
F 20.029983 20.585333 3.288284
F 10.998875 30.877902 6.598184
F 10.998875 23.158440 6.598184
F 19.907363 30.877857 6.909250
F 19.907364 23.158395 6.909250
F 4.204915 24.458800 9.989911
F 4.204915 32.178262 9.989911
F 13.099188 24.444975 10.312210
F 13.099188 32.164437 10.312210
F 22.007472 24.444968 10.623299
F 22.007472 32.164430 10.623299
F 4.077905 27.004292 13.626684
F 4.077905 34.723754 13.626684
F 4.077905 19.284828 13.626684
F 12.972177 27.018117 13.948983
F 12.972177 34.737580 13.948983
F 12.972177 19.298653 13.948983
F 21.880463 27.018124 14.260071
F 21.880463 34.737587 14.260072
F 21.880463 19.298660 14.260072
F 4.172348 27.004292 10.922490
F 4.172348 34.723754 10.922490
F 4.172348 19.284828 10.922490
F 13.067436 27.018118 11.221411
F 13.067436 34.737580 11.221410
F 13.067436 19.298654 11.221410
F 21.975721 27.018124 11.532490
F 21.975721 34.737586 11.532490
F 21.975721 19.298660 11.532490
F 4.299336 24.458802 7.285718
F 4.299336 32.178263 7.285718
F 13.194424 24.444975 7.584665
F 13.194425 32.164437 7.584665
F 22.102709 24.444968 7.895744
F 22.102709 32.164430 7.895744
F 6.377157 30.874602 10.989735
F 6.377157 23.155140 10.989736
F 15.294533 30.877855 11.299178
F 15.294533 23.158393 11.299178
F 24.202785 30.877855 11.610261
F 24.202785 23.158393 11.610261
F 6.504144 28.307947 7.353017
F 6.504144 20.588485 7.353017
F 15.421517 28.304699 7.662432
F 15.421517 20.585236 7.662432
F 24.329772 28.304699 7.973515
F 24.329772 20.585237 7.973515
F 6.409042 28.307952 10.076632
F 6.409042 20.588490 10.076632
F 15.326281 28.304698 10.389987
F 15.326281 20.585236 10.389987
F 24.234534 28.304699 10.701070
F 24.234534 20.585237 10.701070
F 6.282034 30.874602 13.713402
F 6.282034 23.155140 13.713403
F 15.199273 30.877855 14.026759
F 15.199273 23.158393 14.026759
F 24.107527 30.877855 14.337842
F 24.107527 23.158393 14.337842
F 8.641598 24.442984 10.157943
F 8.641599 32.162446 10.157943
F 17.553346 24.444968 10.467757
F 17.553346 32.164430 10.467757
F 26.461597 24.444968 10.778840
F 26.461598 32.164430 10.778840
F 8.514588 27.020108 13.794714
F 10.617921 20.585191 17.508009
F 8.514588 19.300644 13.794714
F 17.426336 27.018124 14.104530
F 17.426336 34.737586 14.104530
F 17.426336 19.298660 14.104530
F 26.334588 27.018124 14.415613
F 26.334588 34.737586 14.415613
F 26.334588 19.298660 14.415613
F 8.609944 27.020108 11.064357
F 10.617920 28.304654 17.508009
F 8.609944 19.300644 11.064357
F 17.521595 27.018124 11.376949
F 17.521595 34.737586 11.376949
F 17.521595 19.298660 11.376949
F 26.429846 27.018124 11.688032
F 26.429847 34.737586 11.688032
F 26.429846 19.298660 11.688032
F 8.736936 24.442987 7.427623
F 8.736936 32.162448 7.427623
F 17.648583 24.444969 7.740203
F 17.648583 32.164431 7.740203
F 26.556835 24.444969 8.051286
F 26.556835 32.164430 8.051286
F 10.840172 30.877900 11.143604
F 10.840172 23.158439 11.143604
F 19.748659 30.877855 11.454720
F 19.748659 23.158393 11.454720
F 10.967157 28.304654 7.506858
F 10.967157 20.585192 7.506858
F 19.875645 28.304699 7.817974
F 19.875645 20.585237 7.817974
F 10.871918 28.304654 10.234462
F 10.871918 20.585192 10.234462
F 19.780408 28.304699 10.545529
F 19.780408 20.585236 10.545529
F 10.744911 30.877900 13.871234
F 10.744911 23.158438 13.871234
F 19.653400 30.877855 14.182301
F 19.653400 23.158393 14.182301
F 3.950918 24.458801 17.263459
F 3.950918 32.178263 17.263459
F 12.845190 24.444975 17.585758
F 12.845190 32.164437 17.585758
F 21.753474 24.444968 17.896846
F 21.753474 32.164430 17.896846
F 3.823906 27.004292 20.900234
F 3.823907 34.723754 20.900234
F 3.823907 19.284828 20.900234
F 12.718179 27.018118 21.222532
F 12.718179 34.737580 21.222532
F 12.718179 19.298654 21.222533
F 21.626465 27.018124 21.533621
F 21.626465 34.737587 21.533621
F 21.626465 19.298660 21.533621
F 3.918350 27.004292 18.196040
F 3.918350 34.723754 18.196040
F 3.918350 19.284828 18.196040
F 12.813438 27.018118 18.494960
F 12.813439 34.737580 18.494960
F 12.813438 19.298654 18.494960
F 21.721723 27.018124 18.806040
F 21.721723 34.737586 18.806039
F 21.721723 19.298660 18.806040
F 4.045340 24.458801 14.559265
F 4.045340 32.178262 14.559265
F 12.940429 24.444975 14.858185
F 12.940429 32.164437 14.858185
F 21.848714 24.444968 15.169264
F 21.848714 32.164430 15.169264
F 6.123159 30.874602 18.263285
F 6.123158 23.155140 18.263285
F 15.040534 30.877855 18.572727
F 15.040535 23.158393 18.572727
F 23.948787 30.877855 18.883811
F 23.948787 23.158393 18.883811
F 6.250146 28.307952 14.626510
F 6.250146 20.588489 14.626509
F 15.167522 28.304698 14.935952
F 15.167522 20.585236 14.935952
F 24.075776 28.304699 15.247035
F 24.075776 20.585237 15.247035
F 6.155043 28.307952 17.350178
F 6.155043 20.588489 17.350178
F 15.072283 28.304698 17.663534
F 15.072283 20.585236 17.663534
F 23.980535 28.304699 17.974617
F 23.980536 20.585237 17.974617
F 6.028036 30.874602 20.986952
F 6.028036 23.155140 20.986952
F 14.945275 30.877855 21.300309
F 14.945275 23.158393 21.300309
F 23.853529 30.877855 21.611392
F 23.853529 23.158393 21.611392
F 8.387601 24.442984 17.431490
F 8.387601 32.162446 17.431490
F 17.299348 24.444968 17.741305
F 17.299348 32.164430 17.741305
F 26.207600 24.444968 18.052388
F 26.207600 32.164430 18.052388
F 8.260590 27.020108 21.068264
F 19.621650 20.585236 15.091493
F 8.260590 19.300644 21.068264
F 17.172338 27.018124 21.378079
F 17.172338 34.737586 21.378080
F 17.172338 19.298660 21.378079
F 26.080590 27.018124 21.689162
F 26.080590 34.737586 21.689163
F 26.080590 19.298660 21.689163
F 8.355946 27.020108 18.337907
F 19.621649 28.304699 15.091494
F 8.355946 19.300645 18.337906
F 17.267597 27.018124 18.650498
F 17.267597 34.737586 18.650498
F 17.267597 19.298660 18.650498
F 26.175848 27.018124 18.961581
F 26.175848 34.737586 18.961581
F 26.175848 19.298660 18.961581
F 8.482937 24.442984 14.701132
F 8.482937 32.162446 14.701132
F 17.394588 24.444968 15.013723
F 17.394588 32.164430 15.013723
F 26.302840 24.444968 15.324806
F 26.302840 32.164430 15.324806
F 10.586174 30.877900 18.417153
F 10.586174 23.158438 18.417153
F 19.494661 30.877855 18.728269
F 19.494661 23.158393 18.728269
F 10.713161 28.304654 14.780378
F 10.713161 20.585191 14.780378
F 3.696920 24.458801 24.537009
F 3.696920 32.178263 24.537009
F 12.591192 24.444975 24.859308
F 12.591192 32.164437 24.859308
F 21.499476 24.444968 25.170396
F 21.499476 32.164430 25.170396
F 3.569909 27.004292 28.173784
F 3.569909 34.723754 28.173784
F 3.569909 19.284828 28.173784
F 12.464181 27.018118 28.496082
F 12.464181 34.737580 28.496082
F 12.464181 19.298653 28.496082
F 21.372467 27.018124 28.807171
F 21.372467 34.737586 28.807171
F 21.372467 19.298660 28.807171
F 3.664352 27.004292 25.469590
F 3.664352 34.723754 25.469590
F 3.664352 19.284828 25.469590
F 12.559440 27.018118 25.768510
F 12.559440 34.737580 25.768510
F 12.559440 19.298654 25.768510
F 21.467725 27.018124 26.079589
F 21.467725 34.737586 26.079589
F 21.467725 19.298660 26.079589
F 3.029348 24.458801 43.653463
F 3.029348 32.178262 43.653463
F 12.686431 24.444975 22.131735
F 12.686431 32.164437 22.131735
F 21.594716 24.444968 22.442814
F 21.594716 32.164430 22.442814
F 5.869161 30.874602 25.536835
F 5.869161 23.155140 25.536835
F 14.786537 30.877855 25.846277
F 14.786537 23.158393 25.846277
F 23.694789 30.877855 26.157360
F 23.694789 23.158393 26.157360
F 5.996148 28.307952 21.900060
F 5.996148 20.588489 21.900060
F 14.913524 28.304698 22.209502
F 14.913524 20.585236 22.209502
F 23.821778 28.304699 22.520585
F 23.821778 20.585237 22.520585
F 5.901045 28.307952 24.623728
F 5.901045 20.588490 24.623728
F 14.818285 28.304698 24.937084
F 14.818285 20.585236 24.937084
F 23.726538 28.304699 25.248167
F 23.726538 20.585237 25.248167
F 5.774038 30.874602 28.260502
F 5.774038 23.155140 28.260502
F 14.691277 30.877855 28.573859
F 14.691277 23.158393 28.573859
F 23.599531 30.877855 28.884942
F 23.599531 23.158393 28.884942
F 8.133603 24.442984 24.705040
F 8.133603 32.162446 24.705040
F 17.045350 24.444968 25.014855
F 17.045350 32.164430 25.014855
F 25.953602 24.444968 25.325938
F 25.953602 32.164430 25.325938
F 8.006592 27.020108 28.341814
F 18.637409 23.158393 43.276498
F 8.006592 19.300644 28.341814
F 16.918340 27.018124 28.651629
F 16.918340 34.737587 28.651629
F 16.918340 19.298661 28.651629
F 25.826593 27.018124 28.962712
F 25.826593 34.737586 28.962712
F 25.826593 19.298660 28.962712
F 8.101948 27.020108 25.611456
F 18.637408 30.877855 43.276498
F 8.101948 19.300644 25.611456
F 17.013599 27.018124 25.924048
F 17.013599 34.737586 25.924048
F 17.013599 19.298660 25.924048
F 25.921850 27.018124 26.235131
F 25.921851 34.737586 26.235131
F 25.921850 19.298660 26.235131
F 8.228939 24.442984 21.974681
F 8.228939 32.162446 21.974681
F 17.140589 24.444968 22.287273
F 17.140590 32.164430 22.287273
F 26.048842 24.444969 22.598356
F 26.048842 32.164430 22.598356
F 10.332176 30.877900 25.690703
F 10.332176 23.158438 25.690703
F 19.240663 30.877855 26.001819
F 19.240663 23.158393 26.001819
F 10.459163 28.304654 22.053928
F 10.459163 20.585191 22.053928
F 19.367652 28.304699 22.365044
F 19.367652 20.585236 22.365043
F 10.363922 28.304654 24.781559
F 10.363922 20.585191 24.781559
F 19.272412 28.304699 25.092626
F 19.272412 20.585236 25.092625
F 10.236915 30.877900 28.418333
F 10.236915 23.158438 28.418333
F 19.145404 30.877855 28.729400
F 19.145404 23.158393 28.729400
F 3.442922 24.458801 31.810558
F 3.442922 32.178263 31.810559
F 12.337194 24.444975 32.132856
F 12.337194 32.164437 32.132857
F 21.245478 24.444968 32.443945
F 21.245478 32.164430 32.443945
F 3.315911 27.004292 35.447333
F 3.315911 34.723754 35.447332
F 3.315911 19.284828 35.447333
F 12.210183 27.018117 35.769631
F 12.210183 34.737580 35.769631
F 12.210183 19.298653 35.769631
F 21.118469 27.018124 36.080719
F 21.118469 34.737586 36.080720
F 21.118469 19.298660 36.080720
F 3.410354 27.004292 32.743139
F 3.410354 34.723754 32.743139
F 3.410354 19.284828 32.743139
F 12.305442 27.018118 33.042059
F 12.305442 34.737580 33.042059
F 12.305442 19.298654 33.042059
F 21.213727 27.018124 33.353138
F 21.213727 34.737586 33.353138
F 21.213727 19.298660 33.353138
F 3.537344 24.458801 29.106364
F 3.537344 32.178262 29.106364
F 12.432433 24.444975 29.405284
F 12.432433 32.164437 29.405284
F 21.340718 24.444968 29.716363
F 21.340718 32.164430 29.716363
F 5.615163 30.874602 32.810384
F 5.615163 23.155140 32.810384
F 14.532539 30.877855 33.119826
F 14.532539 23.158393 33.119826
F 23.440791 30.877855 33.430909
F 23.440791 23.158393 33.430909
F 5.742150 28.307952 29.173609
F 5.742150 20.588489 29.173609
F 14.659526 28.304698 29.483051
F 14.659526 20.585236 29.483051
F 23.567780 28.304699 29.794135
F 23.567780 20.585237 29.794134
F 5.647047 28.307952 31.897277
F 5.647048 20.588489 31.897277
F 14.564287 28.304698 32.210633
F 14.564287 20.585236 32.210634
F 23.472540 28.304699 32.521716
F 23.472540 20.585237 32.521716
F 5.520041 30.874602 35.534051
F 5.520040 23.155140 35.534051
F 14.437279 30.877855 35.847407
F 14.437279 23.158393 35.847407
F 23.345533 30.877855 36.158490
F 23.345533 23.158393 36.158490
F 7.879605 24.442984 31.978589
F 7.879605 32.162446 31.978589
F 16.791353 24.444968 32.288404
F 16.791353 32.164430 32.288404
F 25.699604 24.444968 32.599487
F 25.699604 32.164430 32.599487
F 7.752594 27.020108 35.615363
F 9.728919 23.158438 42.965432
F 7.752594 19.300644 35.615363
F 16.664342 27.018124 35.925178
F 16.664342 34.737586 35.925178
F 16.664342 19.298660 35.925178
F 25.572595 27.018124 36.236261
F 25.572594 34.737586 36.236261
F 25.572594 19.298660 36.236261
F 7.847950 27.020108 32.885005
F 9.728919 30.877900 42.965432
F 7.847950 19.300645 32.885005
F 16.759601 27.018124 33.197597
F 16.759601 34.737586 33.197597
F 16.759601 19.298660 33.197597
F 25.667852 27.018124 33.508680
F 25.667853 34.737586 33.508680
F 25.667852 19.298660 33.508680
F 7.974941 24.442984 29.248231
F 7.974941 32.162446 29.248231
F 16.886592 24.444968 29.560822
F 16.886592 32.164430 29.560822
F 25.794844 24.444969 29.871905
F 25.794844 32.164430 29.871905
F 10.078178 30.877900 32.964252
F 10.078178 23.158438 32.964251
F 18.986666 30.877855 33.275368
F 18.986666 23.158393 33.275368
F 10.205165 28.304654 29.327477
F 10.205165 20.585191 29.327477
F 19.113654 28.304698 29.638593
F 19.113654 20.585236 29.638593
F 10.109924 28.304654 32.055108
F 10.109924 20.585191 32.055108
F 19.018414 28.304699 32.366175
F 19.018414 20.585236 32.366175
F 9.982917 30.877900 35.691882
F 9.982917 23.158438 35.691882
F 18.891407 30.877855 36.002949
F 18.891407 23.158393 36.002949
F 3.188924 24.458801 39.084107
F 3.188924 32.178263 39.084107
F 12.083196 24.444975 39.406406
F 12.083196 32.164437 39.406406
F 20.991480 24.444968 39.717495
F 20.991480 32.164430 39.717495
F 3.061913 27.004292 42.720882
F 3.061913 34.723754 42.720882
F 3.061913 19.284828 42.720882
F 11.956186 27.018118 43.043181
F 11.956186 34.737580 43.043181
F 11.956186 19.298654 43.043181
F 20.864471 27.018124 43.354269
F 20.864471 34.737587 43.354270
F 20.864471 19.298661 43.354269
F 3.156356 27.004292 40.016689
F 3.156357 34.723754 40.016689
F 3.156357 19.284828 40.016688
F 12.051444 27.018118 40.315609
F 12.051445 34.737580 40.315608
F 12.051445 19.298654 40.315608
F 20.959729 27.018124 40.626688
F 20.959729 34.737586 40.626688
F 20.959729 19.298660 40.626688
F 3.283346 24.458800 36.379913
F 3.283346 32.178262 36.379913
F 12.178435 24.444975 36.678833
F 12.178436 32.164437 36.678833
F 21.086720 24.444968 36.989913
F 21.086720 32.164430 36.989913
F 5.361165 30.874602 40.083933
F 5.361165 23.155140 40.083933
F 14.278541 30.877855 40.393376
F 14.278541 23.158393 40.393376
F 23.186794 30.877855 40.704459
F 23.186794 23.158393 40.704459
F 5.488152 28.307952 36.447158
F 5.488152 20.588489 36.447158
F 14.405528 28.304698 36.756600
F 14.405528 20.585236 36.756600
F 23.313782 28.304699 37.067683
F 23.313782 20.585237 37.067683
F 5.393050 28.307952 39.170826
F 5.393050 20.588490 39.170826
F 14.310289 28.304698 39.484183
F 14.310289 20.585236 39.484183
F 23.218542 28.304699 39.795265
F 23.218542 20.585237 39.795265
F 5.266042 30.874602 42.807601
F 5.266042 23.155140 42.807601
F 14.183281 30.877855 43.120957
F 14.183281 23.158393 43.120957
F 23.091535 30.877855 43.432040
F 23.091535 23.158393 43.432040
F 7.625607 24.442984 39.252138
F 7.625607 32.162446 39.252138
F 16.537354 24.444968 39.561953
F 16.537354 32.164430 39.561953
F 25.445606 24.444968 39.873036
F 25.445606 32.164430 39.873036
F 7.498596 27.020108 42.888912
F 18.764416 20.585236 39.639724
F 7.498596 19.300644 42.888912
F 16.410344 27.018124 43.198727
F 16.410344 34.737587 43.198727
F 16.410344 19.298660 43.198728
F 25.318597 27.018124 43.509810
F 25.318597 34.737586 43.509810
F 25.318597 19.298660 43.509811
F 7.593952 27.020108 40.158555
F 18.764416 28.304699 39.639723
F 7.593952 19.300644 40.158554
F 16.505603 27.018124 40.471146
F 16.505603 34.737586 40.471146
F 16.505603 19.298660 40.471146
F 25.413855 27.018124 40.782230
F 25.413855 34.737586 40.782229
F 25.413855 19.298660 40.782229
F 7.720943 24.442984 36.521780
F 7.720943 32.162446 36.521780
F 16.632594 24.444968 36.834371
F 16.632594 32.164430 36.834371
F 25.540846 24.444968 37.145454
F 25.540846 32.164430 37.145454
F 9.824180 30.877900 40.237801
F 9.824180 23.158438 40.237801
F 18.732668 30.877855 40.548917
F 18.732667 23.158393 40.548917
F 9.951168 28.304654 36.601026
F 9.951168 20.585191 36.601026
F 18.859656 28.304698 36.912142
F 18.859656 20.585236 36.912142
F 9.855927 28.304654 39.328657
F 9.855927 20.585191 39.328657
F 2.934926 24.458801 46.357658
F 2.934927 32.178263 46.357658
F 11.829199 24.444975 46.679956
F 11.829199 32.164437 46.679956
F 20.737482 24.444968 46.991044
F 20.737482 32.164430 46.991044
F 2.807915 27.004292 49.994432
F 2.807915 34.723754 49.994432
F 2.807915 19.284828 49.994432
F 11.702188 27.018117 50.316730
F 11.702188 34.737580 50.316731
F 11.702188 19.298653 50.316731
F 20.610473 27.018124 50.627819
F 20.610473 34.737586 50.627819
F 20.610473 19.298660 50.627819
F 2.902358 27.004292 47.290239
F 2.902358 34.723754 47.290239
F 2.902359 19.284828 47.290238
F 11.797446 27.018118 47.589158
F 11.797447 34.737580 47.589158
F 11.797447 19.298654 47.589158
F 20.705731 27.018124 47.900238
F 20.705731 34.737586 47.900238
F 20.705731 19.298660 47.900238
F 2.267354 24.458801 65.474111
F 2.267354 32.178262 65.474111
F 11.924437 24.444975 43.952383
F 11.924437 32.164437 43.952383
F 20.832722 24.444968 44.263463
F 20.832722 32.164430 44.263462
F 5.107167 30.874602 47.357483
F 5.107167 23.155140 47.357483
F 14.024543 30.877855 47.666926
F 14.024543 23.158393 47.666925
F 22.932795 30.877855 47.978009
F 22.932796 23.158393 47.978009
F 5.234154 28.307952 43.720708
F 5.234155 20.588489 43.720708
F 14.151530 28.304698 44.030151
F 14.151530 20.585236 44.030150
F 23.059784 28.304699 44.341233
F 23.059784 20.585237 44.341233
F 5.139051 28.307952 46.444376
F 5.139052 20.588489 46.444376
F 14.056291 28.304698 46.757733
F 14.056291 20.585236 46.757733
F 22.964544 28.304699 47.068815
F 22.964544 20.585237 47.068815
F 5.012045 30.874602 50.081151
F 5.012045 23.155140 50.081151
F 13.929283 30.877855 50.394507
F 13.929283 23.158393 50.394507
F 22.837537 30.877855 50.705590
F 22.837537 23.158393 50.705590
F 7.371609 24.442984 46.525688
F 7.371609 32.162446 46.525688
F 16.283357 24.444968 46.835503
F 16.283357 32.164430 46.835503
F 25.191608 24.444968 47.146586
F 25.191608 32.164430 47.146586
F 7.244598 27.020108 50.162462
F 17.875415 23.158393 65.097147
F 7.244598 19.300644 50.162463
F 16.156346 27.018124 50.472278
F 16.156346 34.737587 50.472278
F 16.156346 19.298660 50.472278
F 25.064599 27.018124 50.783360
F 25.064599 34.737586 50.783361
F 25.064599 19.298660 50.783361
F 7.339954 27.020108 47.432105
F 17.875415 30.877855 65.097147
F 7.339954 19.300644 47.432105
F 16.251606 27.018124 47.744697
F 16.251605 34.737586 47.744696
F 16.251605 19.298660 47.744696
F 25.159857 27.018124 48.055779
F 25.159857 34.737586 48.055779
F 25.159857 19.298660 48.055779
F 7.466945 24.442984 43.795330
F 7.466945 32.162446 43.795330
F 16.378596 24.444968 44.107921
F 16.378596 32.164430 44.107921
F 25.286848 24.444969 44.419004
F 25.286848 32.164430 44.419004
F 9.570182 30.877900 47.511351
F 9.570182 23.158439 47.511351
F 18.478670 30.877855 47.822467
F 18.478670 23.158393 47.822467
F 9.697169 28.304654 43.874576
F 9.697170 20.585191 43.874576
F 18.605658 28.304699 44.185692
F 18.605658 20.585236 44.185692
F 9.601928 28.304654 46.602207
F 9.601929 20.585191 46.602207
F 18.510418 28.304699 46.913274
F 18.510418 20.585236 46.913274
F 9.474921 30.877900 50.238982
F 9.474921 23.158438 50.238982
F 18.383410 30.877855 50.550048
F 18.383411 23.158393 50.550048
F 2.680928 24.458801 53.631207
F 2.680928 32.178263 53.631207
F 11.575201 24.444975 53.953505
F 11.575201 32.164437 53.953505
F 20.483484 24.444968 54.264594
F 20.483484 32.164430 54.264594
F 2.553917 27.004292 57.267980
F 2.553917 34.723754 57.267981
F 2.553917 19.284828 57.267981
F 11.448189 27.018118 57.590279
F 11.448189 34.737580 57.590279
F 11.448190 19.298654 57.590279
F 20.356475 27.018124 57.901368
F 20.356475 34.737587 57.901368
F 20.356475 19.298660 57.901368
F 2.648360 27.004292 54.563787
F 2.648360 34.723754 54.563787
F 2.648360 19.284828 54.563787
F 11.543449 27.018118 54.862707
F 11.543449 34.737580 54.862707
F 11.543449 19.298654 54.862707
F 20.451733 27.018124 55.173787
F 20.451733 34.737586 55.173787
F 20.451734 19.298660 55.173786
F 2.775350 24.458800 50.927012
F 2.775350 32.178262 50.927012
F 11.670439 24.444975 51.225933
F 11.670439 32.164437 51.225933
F 20.578724 24.444968 51.537012
F 20.578724 32.164430 51.537012
F 4.853169 30.874602 54.631032
F 4.853169 23.155140 54.631032
F 13.770545 30.877855 54.940474
F 13.770545 23.158393 54.940474
F 22.678798 30.877855 55.251557
F 22.678798 23.158393 55.251558
F 4.980157 28.307952 50.994257
F 4.980157 20.588489 50.994257
F 13.897532 28.304698 51.303700
F 13.897532 20.585236 51.303699
F 22.805786 28.304699 51.614783
F 22.805786 20.585237 51.614782
F 4.885054 28.307952 53.717925
F 4.885054 20.588490 53.717925
F 13.802293 28.304698 54.031282
F 13.802293 20.585236 54.031282
F 22.710546 28.304699 54.342364
F 22.710546 20.585237 54.342364
F 4.758046 30.874602 57.354699
F 4.758046 23.155140 57.354699
F 13.675286 30.877855 57.668056
F 13.675286 23.158393 57.668056
F 22.583539 30.877855 57.979138
F 22.583539 23.158393 57.979139
F 7.117611 24.442984 53.799237
F 7.117611 32.162446 53.799237
F 16.029359 24.444968 54.109052
F 16.029359 32.164430 54.109052
F 24.937610 24.444968 54.420135
F 24.937610 32.164430 54.420135
F 6.990600 27.020108 57.436011
F 8.966925 23.158438 64.786080
F 6.990600 19.300644 57.436011
F 15.902348 27.018124 57.745826
F 15.902348 34.737587 57.745826
F 15.902348 19.298661 57.745827
F 24.810601 27.018124 58.056909
F 24.810601 34.737586 58.056909
F 24.810601 19.298660 58.056909
F 7.085956 27.020108 54.705654
F 8.966925 30.877900 64.786080
F 7.085956 19.300644 54.705653
F 15.997608 27.018124 55.018245
F 15.997607 34.737586 55.018245
F 15.997607 19.298660 55.018245
F 24.905859 27.018124 55.329329
F 24.905859 34.737586 55.329328
F 24.905859 19.298660 55.329328
F 7.212947 24.442984 51.068879
F 7.212947 32.162446 51.068879
F 16.124598 24.444968 51.381471
F 16.124598 32.164430 51.381471
F 25.032850 24.444968 51.692554
F 25.032850 32.164430 51.692554
F 9.316184 30.877900 54.784900
F 9.316184 23.158438 54.784900
F 18.224672 30.877855 55.096016
F 18.224672 23.158393 55.096016
F 9.443172 28.304654 51.148125
F 9.443172 20.585191 51.148125
F 18.351660 28.304699 51.459241
F 18.351660 20.585236 51.459241
F 9.347931 28.304654 53.875756
F 9.347931 20.585191 53.875757
F 18.256420 28.304699 54.186823
F 18.256420 20.585236 54.186823
F 9.220923 30.877900 57.512530
F 9.220923 23.158438 57.512530
F 18.129413 30.877855 57.823597
F 18.129413 23.158393 57.823597
F 2.426930 24.458801 60.904756
F 2.426930 32.178263 60.904756
F 11.321203 24.444975 61.227054
F 11.321203 32.164437 61.227054
F 20.229486 24.444968 61.538143
F 20.229486 32.164430 61.538143
F 2.299919 27.004292 64.541531
F 2.299920 34.723754 64.541531
F 2.299920 19.284828 64.541531
F 11.194192 27.018117 64.863829
F 11.194192 34.737580 64.863829
F 11.194192 19.298653 64.863829
F 20.102477 27.018124 65.174918
F 20.102477 34.737586 65.174918
F 20.102477 19.298660 65.174918
F 2.394362 27.004292 61.837337
F 2.394363 34.723754 61.837337
F 2.394363 19.284828 61.837337
F 11.289451 27.018117 62.136257
F 11.289451 34.737580 62.136257
F 11.289451 19.298654 62.136257
F 20.197735 27.018124 62.447336
F 20.197735 34.737586 62.447336
F 20.197735 19.298660 62.447336
F 2.521352 24.458801 58.200561
F 2.521352 32.178262 58.200561
F 11.416441 24.444975 58.499481
F 11.416442 32.164437 58.499481
F 20.324726 24.444968 58.810561
F 20.324726 32.164430 58.810561
F 4.599171 30.874602 61.904581
F 4.599171 23.155140 61.904581
F 13.516547 30.877855 62.214024
F 13.516547 23.158393 62.214024
F 22.424800 30.877855 62.525107
F 22.424800 23.158393 62.525107
F 4.726158 28.307952 58.267806
F 4.726158 20.588489 58.267806
F 13.643534 28.304698 58.577249
F 13.643534 20.585236 58.577249
F 22.551788 28.304699 58.888332
F 22.551788 20.585237 58.888332
F 4.631056 28.307952 60.991474
F 4.631056 20.588490 60.991474
F 13.548295 28.304698 61.304831
F 13.548295 20.585236 61.304831
F 22.456548 28.304699 61.615914
F 22.456548 20.585237 61.615914
F 4.504048 30.874602 64.628249
F 4.504048 23.155140 64.628249
F 13.421288 30.877855 64.941605
F 13.421288 23.158393 64.941605
F 22.329541 30.877855 65.252689
F 22.329541 23.158393 65.252688
F 6.863613 24.442984 61.072786
F 6.863613 32.162446 61.072786
F 15.775361 24.444968 61.382601
F 15.775361 32.164430 61.382601
F 24.683612 24.444968 61.693684
F 24.683612 32.164430 61.693684
F 6.736602 27.020108 64.709561
F 18.002422 20.585236 61.460372
F 6.736602 19.300644 64.709561
F 15.648350 27.018124 65.019376
F 15.648350 34.737586 65.019376
F 15.648350 19.298660 65.019376
F 24.556603 27.018124 65.330459
F 24.556603 34.737586 65.330459
F 24.556603 19.298660 65.330459
F 6.831958 27.020108 61.979203
F 18.002422 28.304699 61.460372
F 6.831958 19.300645 61.979203
F 15.743610 27.018124 62.291795
F 15.743610 34.737586 62.291795
F 15.743610 19.298660 62.291795
F 24.651861 27.018124 62.602878
F 24.651861 34.737586 62.602878
F 24.651861 19.298660 62.602878
F 6.958949 24.442984 58.342428
F 6.958949 32.162446 58.342428
F 15.870600 24.444968 58.655019
F 15.870600 32.164430 58.655019
F 24.778852 24.444968 58.966103
F 24.778852 32.164430 58.966102
F 9.062186 30.877900 62.058450
F 9.062186 23.158439 62.058449
F 17.970674 30.877855 62.369566
F 17.970674 23.158393 62.369565
F 9.189174 28.304654 58.421675
F 9.189174 20.585191 58.421674
F 18.097662 28.304699 58.732790
F 18.097662 20.585236 58.732790
F 9.093933 28.304654 61.149306
F 9.093933 20.585191 61.149306
F 2.172932 24.458801 68.178306
F 2.172933 32.178263 68.178306
F 11.067205 24.444975 68.500604
F 11.067205 32.164437 68.500604
F 19.975488 24.444968 68.811693
F 19.975488 32.164430 68.811693
F 2.045921 27.004292 71.815080
F 2.045921 34.723754 71.815081
F 2.045921 19.284828 71.815080
F 10.940194 27.018118 72.137379
F 10.940194 34.737580 72.137379
F 10.940194 19.298653 72.137379
F 19.848479 27.018124 72.448468
F 19.848479 34.737587 72.448468
F 19.848479 19.298660 72.448468
F 2.140364 27.004292 69.110887
F 2.140365 34.723754 69.110887
F 2.140365 19.284828 69.110886
F 11.035453 27.018118 69.409807
F 11.035453 34.737580 69.409807
F 11.035453 19.298654 69.409806
F 19.943738 27.018124 69.720886
F 19.943738 34.737586 69.720886
F 19.943738 19.298660 69.720886
F 1.505361 24.458800 87.294760
F 1.505361 32.178262 87.294760
F 11.162443 24.444975 65.773032
F 11.162444 32.164437 65.773032
F 20.070728 24.444968 66.084111
F 20.070728 32.164430 66.084111
F 4.345173 30.874602 69.178131
F 4.345173 23.155140 69.178131
F 13.262549 30.877855 69.487574
F 13.262549 23.158393 69.487574
F 22.170802 30.877855 69.798657
F 22.170802 23.158393 69.798657
F 4.472161 28.307952 65.541356
F 4.472161 20.588489 65.541356
F 13.389536 28.304698 65.850799
F 13.389536 20.585236 65.850798
F 22.297791 28.304699 66.161882
F 22.297791 20.585237 66.161881
F 4.377058 28.307952 68.265024
F 4.377058 20.588489 68.265024
F 13.294297 28.304698 68.578381
F 13.294297 20.585236 68.578381
F 22.202550 28.304699 68.889464
F 22.202550 20.585237 68.889464
F 4.250051 30.874602 71.901799
F 4.250051 23.155140 71.901799
F 13.167290 30.877855 72.215155
F 13.167290 23.158393 72.215155
F 22.075543 30.877855 72.526238
F 22.075543 23.158393 72.526238
F 6.609615 24.442984 68.346336
F 6.609615 32.162446 68.346336
F 15.521363 24.444968 68.656151
F 15.521363 32.164430 68.656152
F 24.429614 24.444968 68.967234
F 24.429614 32.164430 68.967234
F 6.482605 27.020108 71.983110
F 26.021672 23.158393 87.228878
F 6.482605 19.300644 71.983111
F 15.394352 27.018124 72.292926
F 15.394352 34.737587 72.292926
F 15.394352 19.298661 72.292926
F 24.302605 27.018124 72.604009
F 24.302605 34.737586 72.604009
F 24.302605 19.298660 72.604009
F 6.577961 27.020108 69.252753
F 26.021672 30.877854 87.228878
F 6.577961 19.300645 69.252753
F 15.489612 27.018124 69.565345
F 15.489612 34.737586 69.565345
F 15.489612 19.298660 69.565345
F 24.397863 27.018124 69.876428
F 24.397863 34.737586 69.876428
F 24.397863 19.298660 69.876428
F 6.704951 24.442984 65.615978
F 6.704951 32.162446 65.615978
F 15.616602 24.444968 65.928570
F 15.616602 32.164430 65.928570
F 24.524854 24.444969 66.239653
F 24.524854 32.164430 66.239653
F 8.808188 30.877900 69.331999
F 8.808188 23.158438 69.331999
F 17.716676 30.877855 69.643116
F 17.716676 23.158393 69.643116
F 26.624926 30.877854 69.954199
F 26.624926 23.158392 69.954199
F 8.935176 28.304654 65.695224
F 8.935176 20.585191 65.695224
F 17.843664 28.304698 66.006340
F 17.843664 20.585236 66.006340
F 8.839935 28.304654 68.422855
F 8.839935 20.585192 68.422855
F 17.748424 28.304699 68.733922
F 17.748424 20.585236 68.733922
F 26.656674 28.304699 69.045005
F 26.656674 20.585237 69.045005
F 8.712927 30.877900 72.059630
F 8.712927 23.158438 72.059630
F 17.621417 30.877855 72.370697
F 17.621417 23.158393 72.370697
F 26.529668 30.877854 72.681779
F 26.529668 23.158393 72.681779
F 1.918934 24.458801 75.451855
F 1.918934 32.178263 75.451855
F 10.813207 24.444975 75.774153
F 10.813207 32.164437 75.774153
F 19.721491 24.444968 76.085242
F 19.721491 32.164430 76.085242
F 1.791923 27.004292 79.088629
F 1.791923 34.723754 79.088629
F 1.791923 19.284828 79.088629
F 10.686196 27.018118 79.410927
F 10.686196 34.737580 79.410927
F 10.686196 19.298654 79.410928
F 19.594481 27.018124 79.722016
F 19.594481 34.737586 79.722016
F 19.594481 19.298660 79.722017
F 1.886366 27.004292 76.384435
F 1.886366 34.723754 76.384435
F 1.886366 19.284828 76.384435
F 10.781455 27.018118 76.683355
F 10.781455 34.737580 76.683355
F 10.781455 19.298654 76.683355
F 19.689740 27.018124 76.994435
F 19.689740 34.737586 76.994435
F 19.689740 19.298660 76.994435
F 2.013356 24.458800 72.747661
F 2.013356 32.178262 72.747661
F 10.908445 24.444975 73.046581
F 10.908445 32.164437 73.046581
F 19.816730 24.444968 73.357660
F 19.816730 32.164430 73.357660
F 4.091175 30.874602 76.451680
F 4.091175 23.155140 76.451680
F 13.008551 30.877855 76.761123
F 13.008551 23.158393 76.761122
F 21.916804 30.877855 77.072206
F 21.916804 23.158393 77.072206
F 4.218163 28.307952 72.814906
F 4.218163 20.588489 72.814906
F 13.135538 28.304698 73.124348
F 13.135538 20.585236 73.124348
F 22.043793 28.304699 73.435431
F 22.043793 20.585237 73.435431
F 4.123060 28.307952 75.538574
F 4.123060 20.588489 75.538574
F 13.040299 28.304698 75.851930
F 13.040299 20.585236 75.851930
F 21.948552 28.304699 76.163013
F 21.948552 20.585237 76.163013
F 3.996053 30.874602 79.175348
F 3.996053 23.155140 79.175348
F 12.913292 30.877855 79.488704
F 12.913292 23.158393 79.488704
F 21.821545 30.877855 79.799787
F 21.821545 23.158393 79.799787
F 6.355617 24.442984 75.619885
F 6.355617 32.162446 75.619885
F 15.267365 24.444968 75.929700
F 15.267365 32.164430 75.929701
F 24.175616 24.444968 76.240783
F 24.175616 32.164430 76.240783
F 6.228606 27.020108 79.256659
F 17.113421 23.158393 86.917795
F 6.228606 19.300644 79.256660
F 15.140354 27.018124 79.566475
F 15.140354 34.737586 79.566475
F 15.140354 19.298660 79.566475
F 24.048607 27.018124 79.877557
F 24.048607 34.737586 79.877558
F 24.048607 19.298660 79.877558
F 6.323963 27.020108 76.526302
F 17.113421 30.877855 86.917795
F 6.323963 19.300644 76.526302
F 15.235614 27.018124 76.838894
F 15.235614 34.737586 76.838893
F 15.235614 19.298660 76.838893
F 24.143865 27.018124 77.149977
F 24.143865 34.737586 77.149977
F 24.143865 19.298660 77.149977
F 6.450953 24.442984 72.889527
F 6.450953 32.162446 72.889527
F 15.362604 24.444968 73.202119
F 15.362604 32.164430 73.202119
F 24.270856 24.444968 73.513202
F 24.270856 32.164430 73.513202
F 8.554190 30.877900 76.605549
F 8.554190 23.158438 76.605548
F 17.462678 30.877855 76.916665
F 17.462678 23.158393 76.916664
F 26.370928 30.877854 77.227748
F 26.370928 23.158393 77.227747
F 8.681178 28.304654 72.968774
F 8.681178 20.585191 72.968773
F 17.589666 28.304699 73.279890
F 17.589666 20.585236 73.279889
F 26.497917 28.304699 73.590973
F 26.497917 20.585237 73.590973
F 8.585937 28.304654 75.696405
F 8.585937 20.585191 75.696405
F 17.494426 28.304699 76.007471
F 17.494426 20.585236 76.007472
F 26.402676 28.304699 76.318554
F 26.402676 20.585237 76.318554
F 8.458930 30.877900 79.333179
F 8.458929 23.158438 79.333179
F 17.367419 30.877855 79.644246
F 17.367419 23.158393 79.644245
F 26.275670 30.877854 79.955328
F 26.275670 23.158393 79.955328
F 1.664937 24.458801 82.725404
F 1.664937 32.178263 82.725404
F 10.559209 24.444975 83.047702
F 10.559209 32.164437 83.047702
F 19.467492 24.444968 83.358791
F 19.467492 32.164430 83.358791
F 1.537925 27.004292 86.362179
F 1.537926 34.723754 86.362179
F 1.537926 19.284828 86.362179
F 10.432198 27.018118 86.684477
F 10.432198 34.737580 86.684477
F 10.432198 19.298654 86.684477
F 19.340483 27.018124 86.995566
F 19.340483 34.737586 86.995566
F 19.340483 19.298660 86.995566
F 1.632368 27.004292 83.657985
F 1.632369 34.723754 83.657985
F 1.632369 19.284828 83.657985
F 10.527457 27.018118 83.956905
F 10.527457 34.737580 83.956905
F 10.527457 19.298654 83.956905
F 19.435742 27.018124 84.267985
F 19.435742 34.737586 84.267985
F 19.435742 19.298660 84.267984
F 1.759359 24.458801 80.021210
F 1.759359 32.178262 80.021210
F 10.654448 24.444975 80.320130
F 10.654448 32.164437 80.320130
F 19.562732 24.444968 80.631209
F 19.562732 32.164430 80.631209
F 3.837177 30.874602 83.725230
F 3.837177 23.155140 83.725230
F 12.754553 30.877855 84.034672
F 12.754553 23.158393 84.034672
F 21.662806 30.877855 84.345755
F 21.662806 23.158393 84.345755
F 3.964164 28.307952 80.088454
F 3.964165 20.588489 80.088454
F 12.881541 28.304698 80.397897
F 12.881541 20.585236 80.397897
F 21.789795 28.304699 80.708980
F 21.789795 20.585237 80.708980
F 3.869062 28.307952 82.812122
F 3.869062 20.588490 82.812123
F 12.786301 28.304698 83.125479
F 12.786301 20.585236 83.125479
F 21.694554 28.304699 83.436562
F 21.694554 20.585237 83.436562
F 3.742055 30.874602 86.448897
F 3.742055 23.155140 86.448898
F 12.659294 30.877855 86.762254
F 12.659294 23.158393 86.762254
F 21.567547 30.877855 87.073336
F 21.567547 23.158393 87.073336
F 6.101619 24.442984 82.893435
F 6.101619 32.162446 82.893435
F 15.013367 24.444968 83.203250
F 15.013367 32.164430 83.203250
F 23.921618 24.444968 83.514333
F 23.921618 32.164430 83.514333
F 5.974608 27.020108 86.530209
F 8.204932 23.158438 86.606729
F 5.974608 19.300644 86.530209
F 14.886357 27.018124 86.840024
F 14.886357 34.737587 86.840025
F 14.886357 19.298660 86.840025
F 23.794609 27.018124 87.151107
F 23.794609 34.737586 87.151108
F 23.794609 19.298660 87.151108
F 6.069964 27.020108 83.799852
F 8.204932 30.877900 86.606728
F 6.069964 19.300645 83.799851
F 14.981616 27.018124 84.112444
F 14.981616 34.737586 84.112443
F 14.981616 19.298660 84.112443
F 23.889867 27.018124 84.423526
F 23.889867 34.737586 84.423526
F 23.889867 19.298660 84.423526
F 6.196955 24.442984 80.163076
F 6.196955 32.162446 80.163076
F 15.108606 24.444968 80.475668
F 15.108606 32.164430 80.475668
F 24.016858 24.444969 80.786751
F 24.016858 32.164430 80.786751
F 8.300193 30.877900 83.879098
F 8.300193 23.158438 83.879098
F 17.208680 30.877855 84.190214
F 17.208680 23.158393 84.190214
F 26.116930 30.877854 84.501297
F 26.116930 23.158392 84.501297
F 8.427180 28.304654 80.242323
F 8.427180 20.585191 80.242323
F 17.335668 28.304698 80.553439
F 17.335668 20.585236 80.553438
F 26.243919 28.304699 80.864522
F 26.243919 20.585237 80.864522
F 8.331939 28.304654 82.969954
F 8.331939 20.585191 82.969954
F 17.240428 28.304699 83.281020
F 17.240428 20.585236 83.281020
F 26.148678 28.304699 83.592103
F 26.148678 20.585237 83.592103
F 1.410939 24.458801 89.998954
F 1.410939 32.178263 89.998954
F 10.305211 24.444975 90.321252
F 10.305211 32.164437 90.321252
F 19.213494 24.444968 90.632341
F 19.213494 32.164430 90.632341
F 1.283927 27.004292 93.635729
F 1.283927 34.723754 93.635729
F 1.283927 19.284828 93.635729
F 10.178200 27.018117 93.958027
F 10.178200 34.737580 93.958027
F 10.178200 19.298653 93.958027
F 19.086485 27.018124 94.269116
F 19.086485 34.737587 94.269116
F 19.086485 19.298660 94.269116
F 1.378370 27.004292 90.931535
F 1.378371 34.723754 90.931535
F 1.378371 19.284828 90.931535
F 10.273459 27.018118 91.230455
F 10.273459 34.737580 91.230455
F 10.273459 19.298654 91.230455
F 19.181744 27.018124 91.541534
F 19.181744 34.737586 91.541534
F 19.181744 19.298660 91.541534
F 0.572888 24.390353 109.144315
F 0.572887 32.109815 109.144315
F 10.400450 24.444975 87.593680
F 10.400450 32.164437 87.593680
F 19.308734 24.444968 87.904759
F 19.308734 32.164430 87.904759
F 3.583179 30.874602 90.998780
F 3.583179 23.155140 90.998780
F 12.500555 30.877855 91.308222
F 12.500555 23.158393 91.308222
F 21.408808 30.877855 91.619306
F 21.408808 23.158393 91.619306
F 3.710167 28.307952 87.362005
F 3.710167 20.588489 87.362005
F 12.627543 28.304698 87.671447
F 12.627542 20.585236 87.671447
F 21.535797 28.304699 87.982530
F 21.535797 20.585237 87.982530
F 3.615064 28.307952 90.085673
F 3.615064 20.588490 90.085673
F 12.532303 28.304698 90.399029
F 12.532303 20.585236 90.399029
F 21.440556 28.304699 90.710112
F 21.440556 20.585237 90.710112
F 3.488057 30.874602 93.722447
F 3.488057 23.155140 93.722447
F 12.405296 30.877855 94.035804
F 12.405296 23.158393 94.035804
F 21.313549 30.877855 94.346887
F 21.313549 23.158393 94.346887
F 5.847621 24.442984 90.166985
F 5.847621 32.162446 90.166985
F 14.759369 24.444968 90.476800
F 14.759369 32.164430 90.476800
F 23.667620 24.444968 90.787883
F 23.667620 32.164430 90.787883
F 5.720611 27.020108 93.803759
F 25.259678 23.158393 109.049526
F 5.720611 19.300644 93.803759
F 14.632359 27.018124 94.113574
F 14.632359 34.737586 94.113574
F 14.632358 19.298660 94.113574
F 23.540611 27.018124 94.424657
F 23.540611 34.737586 94.424657
F 23.540611 19.298660 94.424657
F 5.815967 27.020108 91.073401
F 25.259678 30.877854 109.049526
F 5.815967 19.300644 91.073401
F 14.727618 27.018124 91.385993
F 14.727618 34.737586 91.385993
F 14.727618 19.298660 91.385993
F 23.635869 27.018124 91.697076
F 23.635869 34.737586 91.697076
F 23.635869 19.298660 91.697076
F 5.942958 24.442984 87.436626
F 5.942958 32.162446 87.436626
F 14.854608 24.444968 87.749218
F 14.854608 32.164430 87.749218
F 23.762860 24.444968 88.060301
F 23.762860 32.164430 88.060301
F 8.046195 30.877900 91.152648
F 8.046195 23.158438 91.152648
F 16.954682 30.877855 91.463764
F 16.954682 23.158393 91.463764
F 25.862932 30.877854 91.774847
F 25.862932 23.158393 91.774847
F 8.173182 28.304654 87.515873
F 8.173182 20.585191 87.515872
F 17.081670 28.304699 87.826989
F 17.081670 20.585236 87.826988
F 25.989921 28.304700 88.138072
F 25.989921 20.585237 88.138072
F 8.077941 28.304654 90.243504
F 8.077941 20.585191 90.243504
F 16.986431 28.304699 90.554571
F 16.986431 20.585236 90.554571
F 25.894681 28.304699 90.865653
F 25.894681 20.585237 90.865653
F 7.950934 30.877900 93.880279
F 7.950934 23.158438 93.880278
F 16.859423 30.877855 94.191345
F 16.859423 23.158393 94.191345
F 25.767674 30.877854 94.502428
F 25.767674 23.158393 94.502428
F 1.156940 24.458801 97.272504
F 1.156940 32.178263 97.272504
F 10.051213 24.444975 97.594802
F 10.051213 32.164437 97.594802
F 18.959497 24.444968 97.905890
F 18.959497 32.164430 97.905890
F 1.029939 27.004284 100.909311
F 1.029940 34.723746 100.909311
F 1.029940 19.284820 100.909311
F 9.924202 27.018117 101.231576
F 9.924202 34.737580 101.231576
F 9.924202 19.298653 101.231576
F 18.832487 27.018124 101.542665
F 18.832487 34.737586 101.542665
F 18.832487 19.298660 101.542665
F 1.124373 27.004291 98.205088
F 1.124373 34.723753 98.205088
F 1.124374 19.284827 98.205088
F 10.019461 27.018118 98.504004
F 10.019461 34.737580 98.504004
F 10.019461 19.298654 98.504004
F 18.927746 27.018124 98.815084
F 18.927746 34.737586 98.815083
F 18.927746 19.298660 98.815083
F 1.251362 24.458800 94.568309
F 1.251362 32.178262 94.568309
F 10.146452 24.444975 94.867229
F 10.146452 32.164437 94.867229
F 19.054736 24.444968 95.178309
F 19.054736 32.164430 95.178308
F 3.329180 30.874602 98.272330
F 3.329180 23.155140 98.272330
F 12.246557 30.877855 98.581771
F 12.246557 23.158393 98.581771
F 21.154810 30.877855 98.892854
F 21.154810 23.158393 98.892854
F 3.456169 28.307952 94.635554
F 3.456169 20.588489 94.635554
F 12.373544 28.304698 94.944996
F 12.373544 20.585236 94.944996
F 21.281799 28.304699 95.256080
F 21.281799 20.585237 95.256079
F 3.361066 28.307952 97.359222
F 3.361066 20.588490 97.359222
F 12.278305 28.304698 97.672578
F 12.278305 20.585236 97.672579
F 21.186558 28.304699 97.983661
F 21.186558 20.585237 97.983661
F 3.234056 30.874601 100.995998
F 3.234056 23.155139 100.995998
F 12.151298 30.877855 101.309352
F 12.151298 23.158393 101.309353
F 21.059551 30.877855 101.620435
F 21.059552 23.158393 101.620435
F 5.593623 24.442984 97.440534
F 5.593623 32.162446 97.440534
F 14.505371 24.444968 97.750349
F 14.505371 32.164430 97.750349
F 23.413622 24.444968 98.061432
F 23.413622 32.164430 98.061432
F 5.466609 27.020110 101.077311
F 16.351427 23.158393 108.738444
F 5.466609 19.300647 101.077312
F 14.378361 27.018124 101.387123
F 14.378361 34.737586 101.387123
F 14.378361 19.298660 101.387123
F 23.286613 27.018124 101.698206
F 23.286613 34.737586 101.698206
F 23.286613 19.298660 101.698206
F 5.561968 27.020109 98.346951
F 16.351427 30.877855 108.738443
F 5.561968 19.300645 98.346951
F 14.473620 27.018124 98.659542
F 14.473619 34.737586 98.659542
F 14.473620 19.298660 98.659542
F 23.381871 27.018124 98.970625
F 23.381871 34.737586 98.970625
F 23.381871 19.298660 98.970625
F 5.688960 24.442984 94.710176
F 5.688959 32.162446 94.710176
F 14.600610 24.444968 95.022767
F 14.600610 32.164430 95.022767
F 23.508862 24.444969 95.333850
F 23.508862 32.164430 95.333850
F 7.792197 30.877900 98.426197
F 7.792197 23.158439 98.426197
F 16.700684 30.877855 98.737313
F 16.700684 23.158393 98.737313
F 25.608934 30.877855 99.048396
F 25.608934 23.158393 99.048396
F 7.919184 28.304654 94.789422
F 7.919184 20.585191 94.789422
F 16.827672 28.304698 95.100538
F 16.827672 20.585236 95.100538
F 25.735923 28.304699 95.411621
F 25.735923 20.585237 95.411621
F 7.823943 28.304654 97.517053
F 7.823943 20.585191 97.517053
F 16.732432 28.304699 97.828120
F 16.732432 20.585236 97.828120
F 25.640683 28.304699 98.139202
F 25.640683 20.585237 98.139202
F 7.696936 30.877900 101.153827
F 7.696936 23.158438 101.153827
F 16.605425 30.877855 101.464894
F 16.605425 23.158393 101.464894
F 25.513676 30.877854 101.775976
F 25.513676 23.158393 101.775976
F 0.902983 24.457743 104.545873
F 0.902983 32.177205 104.545873
F 9.797215 24.444975 104.868351
F 9.797215 32.164437 104.868351
F 18.705499 24.444968 105.179440
F 18.705499 32.164430 105.179439
F 0.774322 26.988221 108.189942
F 0.774323 34.707683 108.189943
F 0.774323 19.268757 108.189942
F 9.670204 27.018118 108.505126
F 9.670204 34.737581 108.505126
F 9.670204 19.298654 108.505126
F 18.578489 27.018124 108.816214
F 18.578489 34.737586 108.816214
F 18.578489 19.298660 108.816214
F 0.875616 27.001432 105.479251
F 0.875616 34.720894 105.479251
F 0.875616 19.281968 105.479251
F 9.765464 27.018118 105.777553
F 9.765464 34.737580 105.777553
F 9.765464 19.298654 105.777553
F 18.673748 27.018124 106.088633
F 18.673748 34.737586 106.088633
F 18.673748 19.298660 106.088632
F 0.997372 24.458753 101.841976
F 0.997372 32.178215 101.841976
F 9.892454 24.444975 102.140778
F 9.892454 32.164437 102.140778
F 18.800738 24.444968 102.451858
F 18.800738 32.164430 102.451857
F 3.074720 30.874816 105.547885
F 3.074720 23.155354 105.547885
F 11.992559 30.877855 105.855321
F 11.992559 23.158393 105.855320
F 20.900812 30.877855 106.166403
F 20.900812 23.158393 106.166404
F 3.202205 28.307986 101.909221
F 3.202205 20.588524 101.909221
F 12.119547 28.304698 102.218545
F 12.119547 20.585236 102.218545
F 21.027801 28.304699 102.529628
F 21.027801 20.585237 102.529628
F 3.107939 28.308460 104.632833
F 3.107939 20.588997 104.632833
F 12.024307 28.304698 104.946127
F 12.024308 20.585236 104.946127
F 20.932560 28.304699 105.257210
F 20.932560 20.585237 105.257210
F 2.958763 30.880685 108.279403
F 2.958763 23.161223 108.279404
F 11.897300 30.877855 108.582902
F 11.897300 23.158393 108.582902
F 20.805554 30.877855 108.893985
F 20.805553 23.158393 108.893985
F 5.339563 24.442968 104.714215
F 5.339563 32.162430 104.714215
F 14.251373 24.444968 105.023898
F 14.251373 32.164430 105.023898
F 23.159624 24.444968 105.334981
F 23.159624 32.164430 105.334981
F 5.212631 27.020212 108.351058
F 7.442684 23.158478 108.427397
F 5.212631 19.300748 108.351059
F 14.124363 27.018124 108.660672
F 14.124363 34.737587 108.660673
F 14.124363 19.298661 108.660673
F 23.032615 27.018124 108.971755
F 23.032615 34.737586 108.971756
F 23.032615 19.298660 108.971756
F 5.308081 27.020109 105.620551
F 7.442684 30.877940 108.427397
F 5.308081 19.300645 105.620551
F 14.219622 27.018124 105.933091
F 14.219622 34.737586 105.933091
F 14.219622 19.298660 105.933091
F 23.127873 27.018124 106.244175
F 23.127873 34.737586 106.244174
F 23.127873 19.298660 106.244174
F 5.434955 24.442981 101.983734
F 5.434956 32.162443 101.983734
F 14.346613 24.444968 102.296316
F 14.346612 32.164430 102.296316
F 23.254864 24.444969 102.607399
F 23.254864 32.164430 102.607399
F 7.538196 30.877901 105.699747
F 7.538196 23.158440 105.699748
F 16.446686 30.877855 106.010862
F 16.446686 23.158393 106.010862
F 25.354937 30.877854 106.321945
F 25.354936 23.158392 106.321945
F 7.665187 28.304654 102.062971
F 7.665187 20.585191 102.062971
F 16.573674 28.304699 102.374087
F 16.573674 20.585236 102.374086
F 25.481925 28.304699 102.685170
F 25.481925 20.585237 102.685170
F 7.569957 28.304654 104.790602
F 7.569957 20.585192 104.790602
F 16.478434 28.304699 105.101669
F 16.478434 20.585236 105.101669
F 25.386685 28.304699 105.412751
F 25.386685 20.585237 105.412751
F 0.653897 24.496939 111.863733
F 0.653897 32.216401 111.863733
F 9.543218 24.444974 112.141901
F 9.543218 32.164436 112.141901
F 18.451501 24.444968 112.452990
F 18.451501 32.164430 112.452990
F 0.552298 26.962301 115.530607
F 0.552298 34.681763 115.530606
F 0.552298 19.242837 115.530607
F 9.416209 27.018118 115.778675
F 9.416209 34.737581 115.778676
F 9.416209 19.298654 115.778676
F 18.324491 27.018124 116.089764
F 18.324491 34.737586 116.089765
F 18.324492 19.298660 116.089765
F 0.457202 27.069781 112.777653
F 24.626372 20.585133 127.230470
F 0.457202 19.350317 112.777653
F 9.511444 27.018118 113.051103
F 9.511444 34.737580 113.051102
F 9.511444 19.298654 113.051102
F 18.419750 27.018124 113.362183
F 18.419750 34.737586 113.362183
F 18.419750 19.298660 113.362183
F 9.638448 24.444974 109.414328
F 9.638448 32.164436 109.414327
F 18.546741 24.444968 109.725408
F 18.546741 32.164430 109.725407
F 2.822871 30.877849 112.825619
F 2.822871 23.158387 112.825619
F 11.738561 30.877855 113.128871
F 11.738561 23.158393 113.128871
F 20.646814 30.877855 113.439954
F 20.646814 23.158393 113.439954
F 2.947106 28.305460 109.187056
F 2.947106 20.585997 109.187056
F 11.865549 28.304698 109.492095
F 11.865549 20.585236 109.492095
F 20.773803 28.304699 109.803178
F 20.773803 20.585237 109.803178
F 2.813698 28.296923 111.922704
F 2.813698 20.577461 111.922705
F 11.770309 28.304699 112.219677
F 11.770309 20.585236 112.219678
F 20.678562 28.304699 112.530760
F 20.678562 20.585237 112.530760
F 2.696324 30.881803 115.556882
F 2.696324 23.162341 115.556882
F 11.643301 30.877855 115.856452
F 11.643301 23.158393 115.856452
F 20.551555 30.877855 116.167535
F 20.551555 23.158393 116.167535
F 5.085976 24.442887 111.987816
F 5.085976 32.162349 111.987816
F 13.997375 24.444968 112.297448
F 13.997375 32.164430 112.297448
F 22.905626 24.444969 112.608531
F 22.905626 32.164430 112.608531
F 4.959381 27.020056 115.624507
F 24.626373 28.304596 127.230469
F 4.959381 19.300592 115.624507
F 13.870365 27.018124 115.934222
F 13.870365 34.737586 115.934222
F 13.870365 19.298660 115.934223
F 22.778617 27.018124 116.245305
F 22.778617 34.737586 116.245305
F 22.778617 19.298660 116.245306
F 5.049158 27.020042 112.894261
F 15.718122 20.585133 126.919387
F 5.049158 19.300578 112.894261
F 13.965624 27.018124 113.206641
F 13.965624 34.737586 113.206641
F 13.965624 19.298660 113.206641
F 22.873875 27.018124 113.517725
F 22.873875 34.737586 113.517724
F 22.873875 19.298660 113.517724
F 5.178698 24.443157 109.257504
F 5.178698 32.162619 109.257504
F 14.092614 24.444968 109.569866
F 14.092614 32.164430 109.569866
F 23.000866 24.444968 109.880949
F 23.000866 32.164430 109.880949
F 7.284218 30.877909 112.973299
F 7.284218 23.158447 112.973299
F 16.192688 30.877855 113.284412
F 16.192688 23.158393 113.284412
F 25.100939 30.877854 113.595495
F 25.100938 23.158393 113.595495
F 7.411184 28.304651 109.336527
F 7.411184 20.585188 109.336527
F 16.319676 28.304699 109.647637
F 16.319676 20.585236 109.647637
F 25.227927 28.304699 109.958720
F 25.227927 20.585237 109.958720
F 7.315376 28.304562 112.064199
F 7.315376 20.585100 112.064199
F 16.224437 28.304699 112.375219
F 16.224437 20.585236 112.375219
F 25.132687 28.304699 112.686301
F 25.132687 20.585237 112.686302
F 7.188381 30.877994 115.700975
F 7.188381 23.158531 115.700975
F 16.097429 30.877855 116.011993
F 16.097429 23.158393 116.011993
F 25.005680 30.877854 116.323076
F 25.005680 23.158393 116.323076
F 0.414409 24.473937 119.162242
F 0.414409 32.193399 119.162242
F 9.289226 24.444975 119.415450
F 9.289226 32.164437 119.415450
F 18.197503 24.444968 119.726539
F 18.197503 32.164430 119.726539
F 0.196674 27.046844 122.750659
F 15.718122 28.304595 126.919387
F 0.196675 19.327379 122.750660
F 9.162203 27.018121 123.052215
F 9.162203 34.737584 123.052215
F 9.162203 19.298657 123.052215
F 18.070496 27.018124 123.363284
F 18.070496 34.737586 123.363284
F 18.070496 19.298660 123.363284
F 0.313572 27.037321 119.996801
F 6.806325 20.583600 126.610230
F 0.313572 19.317857 119.996801
F 9.257459 27.018116 120.324652
F 9.257459 34.737579 120.324652
F 9.257459 19.298653 120.324652
F 18.165752 27.018124 120.635730
F 18.165752 34.737586 120.635730
F 18.165752 19.298660 120.635730
F 0.388825 24.410622 116.417796
F 0.388825 32.130084 116.417797
F 9.384436 24.444975 116.687877
F 9.384436 32.164437 116.687877
F 18.292743 24.444968 116.998957
F 18.292743 32.164430 116.998957
F 2.580617 30.870336 120.099297
F 2.580617 23.150874 120.099297
F 11.484564 30.877855 120.402418
F 11.484564 23.158393 120.402417
F 20.392816 30.877855 120.713501
F 20.392816 23.158393 120.713501
F 2.702634 28.308607 116.462588
F 2.702634 20.589145 116.462588
F 11.611551 28.304698 116.765645
F 11.611551 20.585236 116.765644
F 20.519805 28.304699 117.076728
F 20.519805 20.585237 117.076728
F 2.589962 28.307562 119.186290
F 2.589962 20.588099 119.186290
F 11.516311 28.304698 119.493227
F 11.516311 20.585236 119.493227
F 20.424565 28.304699 119.804309
F 20.424565 20.585237 119.804310
F 2.474089 30.874259 122.818752
F 2.474089 23.154797 122.818752
F 11.389307 30.877854 123.129972
F 11.389307 23.158393 123.129972
F 20.297560 30.877854 123.441055
F 20.297560 23.158393 123.441055
F 4.832725 24.443359 119.261031
F 4.832725 32.162821 119.261031
F 13.743377 24.444968 119.570997
F 13.743377 32.164430 119.570997
F 22.651628 24.444968 119.882080
F 22.651628 32.164430 119.882080
F 4.704504 27.019557 122.897443
F 6.806325 28.303063 126.610230
F 4.704504 19.300093 122.897444
F 13.616369 27.018124 123.207742
F 13.616369 34.737586 123.207743
F 13.616369 19.298660 123.207743
F 22.524622 27.018124 123.518825
F 22.524622 34.737586 123.518825
F 22.524622 19.298660 123.518826
F 4.798084 27.020032 120.167739
F 24.719966 20.585235 124.505321
F 4.798084 19.300568 120.167738
F 13.711626 27.018124 120.480188
F 13.711626 34.737586 120.480188
F 13.711626 19.298660 120.480188
F 22.619877 27.018124 120.791272
F 22.619877 34.737586 120.791272
F 22.619877 19.298660 120.791271
F 4.922699 24.442706 116.530783
F 4.922699 32.162168 116.530783
F 13.838616 24.444968 116.843416
F 13.838616 32.164430 116.843416
F 22.746869 24.444968 117.154499
F 22.746869 32.164430 117.154499
F 7.030294 30.877934 120.246825
F 7.030294 23.158472 120.246825
F 15.938690 30.877855 120.557959
F 15.938690 23.158393 120.557959
F 24.846941 30.877854 120.869043
F 24.846941 23.158393 120.869042
F 7.157241 28.304634 116.610060
F 7.157241 20.585172 116.610060
F 16.065678 28.304699 116.921186
F 16.065678 20.585236 116.921186
F 24.973929 28.304699 117.232269
F 24.973929 20.585237 117.232269
F 7.061691 28.304583 119.337748
F 7.061691 20.585121 119.337749
F 15.970439 28.304699 119.648768
F 15.970439 20.585236 119.648768
F 24.878689 28.304699 119.959850
F 24.878689 20.585237 119.959851
F 6.934801 30.878014 122.974600
F 6.934801 23.158552 122.974600
F 15.843433 30.877854 123.285513
F 15.843433 23.158393 123.285513
F 24.751685 30.877854 123.596596
F 24.751685 23.158392 123.596596
F 0.044711 24.390552 126.363633
F 0.044711 32.110014 126.363633
F 9.036833 24.444859 126.686111
F 9.036833 32.164321 126.686111
F 17.945186 24.444864 126.997157
F 17.945186 32.164326 126.997157
F 24.544540 23.156843 130.845437
F 24.544540 30.876304 130.845437
F 15.636289 23.156843 130.534354
F 15.636289 30.876305 130.534354
F 6.719650 23.161638 130.224933
F 6.719650 30.881100 130.224933
F 8.951244 27.018334 130.302200
F 24.719966 28.304697 124.505321
F 8.951244 19.298870 130.302201
F 17.863351 27.016574 130.612125
F 17.863351 34.736037 130.612125
F 17.863351 19.297111 130.612125
F 0.041511 27.024377 127.095420
F 15.811715 20.585234 124.194237
F 0.041510 19.304913 127.095420
F 9.007482 27.018063 127.582155
F 9.007483 34.737526 127.582155
F 9.007482 19.298599 127.582155
F 17.916176 27.018027 127.892975
F 17.916176 34.737490 127.892974
F 17.916176 19.298564 127.892975
F 0.140978 24.410709 123.493846
F 0.140978 32.130170 123.493846
F 9.130502 24.444974 123.960934
F 9.130502 32.164436 123.960934
F 18.038779 24.444965 124.272008
F 18.038779 32.164427 124.272008
F 2.291246 30.873152 127.360691
F 2.291246 23.153690 127.360691
F 11.234983 30.877760 127.659663
F 11.234983 23.158298 127.659663
F 20.143241 30.877758 127.970746
F 20.143241 23.158296 127.970746
F 2.442174 28.308772 123.727978
F 2.442174 20.589310 123.727977
F 11.357586 28.304696 124.038698
F 11.357586 20.585233 124.038698
F 20.265842 28.304696 124.349779
F 20.265842 20.585234 124.349779
F 2.356589 28.310694 126.449206
F 2.356589 20.591232 126.449206
F 11.263935 28.304581 126.763877
F 11.263935 20.585119 126.763877
F 20.172248 28.304595 127.074928
F 20.172248 20.585133 127.074929
F 2.260555 30.893910 130.073078
F 2.260556 23.174449 130.073077
F 11.182040 30.876340 130.378815
F 11.182040 23.156879 130.378815
F 20.090415 30.876305 130.689896
F 20.090415 23.156843 130.689896
F 4.571167 24.443527 126.535992
F 4.571167 32.162989 126.535992
F 13.491061 24.444864 126.841616
F 13.491061 32.164326 126.841616
F 22.399312 24.444865 127.152699
F 22.399312 32.164326 127.152699
F 4.508012 27.007215 130.149985
F 4.508013 34.726677 130.149985
F 4.508013 19.287751 130.149985
F 13.409183 27.016563 130.456574
F 13.409183 34.736026 130.456574
F 13.409183 19.297099 130.456574
F 22.317477 27.016574 130.767666
F 22.317477 34.736036 130.767667
F 22.317477 19.297110 130.767667
F 4.540568 27.023505 127.437774
F 15.811715 28.304696 124.194237
F 4.540568 19.304041 127.437774
F 13.462048 27.018027 127.737432
F 13.462048 34.737490 127.737432
F 13.462048 19.298563 127.737432
F 22.370302 27.018027 128.048516
F 22.370302 34.737490 128.048517
F 22.370302 19.298563 128.048516
F 4.672075 24.444197 123.805691
F 4.672075 32.163659 123.805691
F 13.584653 24.444966 124.116467
F 13.584653 32.164428 124.116467
F 22.492905 24.444966 124.427550
F 22.492905 32.164428 124.427550
F 6.779656 30.878347 127.504374
F 6.779656 23.158885 127.504374
F 15.689115 30.877758 127.815204
F 15.689115 23.158296 127.815204
F 24.597365 30.877758 128.126288
F 24.597365 23.158296 128.126287
F 6.903018 28.304508 123.883435
F 6.903019 20.585045 123.883435
F 4.465551 47.622986 2.733950
F 4.465551 39.903522 2.733950
F 13.348765 47.603464 3.054966
F 13.348765 39.883999 3.054966
F 22.257047 47.603457 3.366055
F 22.257047 39.883993 3.366055
F 4.331749 50.162817 6.354024
F 4.331749 42.443353 6.354024
F 13.226141 50.176513 6.675932
F 13.226141 42.457049 6.675932
F 22.134426 50.176519 6.987020
F 22.134426 42.457056 6.987021
F 4.424899 50.165622 3.653152
F 4.424900 42.446158 3.653152
F 13.319753 50.176614 3.950792
F 13.319753 42.457150 3.950791
F 22.228037 50.176621 4.261872
F 22.228037 42.457157 4.261871
F 4.462405 47.602219 0.031912
F 3.791342 47.617193 21.832815
F 4.462405 39.882754 0.031911
F 3.791343 39.897729 21.832815
F 13.401597 47.604909 0.335821
F 13.401597 39.885444 0.335820
F 22.309854 47.604911 0.646904
F 22.309854 39.885446 0.646904
F 6.631959 38.593372 3.719755
F 6.631959 46.312838 3.719755
F 15.546849 38.597423 4.028559
F 15.546849 46.316890 4.028559
F 24.455102 38.597423 4.339642
F 24.455102 46.316889 4.339642
F 6.707327 51.468405 0.103389
F 6.707327 36.029476 0.103389
F 6.707327 43.748943 0.103389
F 15.628661 51.464641 0.413591
F 15.628661 36.025712 0.413591
F 15.628661 43.745178 0.413591
F 24.536916 51.464641 0.724675
F 24.536916 36.025713 0.724675
F 24.536916 43.745179 0.724675
F 6.659205 51.466719 2.819535
F 6.659205 36.027790 2.819535
F 6.659205 43.747257 2.819535
F 15.575856 51.463188 3.132742
F 15.575856 36.024259 3.132742
F 15.575856 43.743725 3.132742
F 24.484109 51.463188 3.443825
F 24.484109 36.024259 3.443825
F 24.484109 43.743726 3.443825
F 6.536056 38.594042 6.440475
F 6.536056 46.313509 6.440474
F 15.453237 38.597322 6.753709
F 15.453237 46.316788 6.753708
F 24.361490 38.597322 7.064791
F 24.361490 46.316788 7.064791
F 8.891519 47.601500 2.901034
F 8.891519 39.882035 2.901035
F 17.802922 47.603458 3.210513
F 17.802922 39.883993 3.210513
F 26.711173 47.603457 3.521596
F 26.711173 39.883993 3.521596
F 8.768551 50.178503 6.521668
F 8.768551 42.459039 6.521668
F 17.680299 50.176520 6.831479
F 17.680299 42.457056 6.831479
F 26.588552 50.176519 7.142562
F 26.588552 42.457055 7.142562
F 8.862322 50.178571 3.793776
F 8.862322 42.459108 3.793776
F 17.773911 50.176621 4.106330
F 17.773911 42.457157 4.106330
F 26.682163 50.176620 4.417414
F 26.682163 42.457156 4.417413
F 8.946166 47.604871 0.180416
F 8.946166 39.885406 0.180416
F 17.855728 47.604911 0.491363
F 17.855728 39.885446 0.491363
F 11.092530 38.597460 3.873007
F 11.092530 46.316926 3.873008
F 20.000976 38.597423 4.184100
F 20.000976 46.316889 4.184101
F 11.173973 51.464470 0.257902
F 11.173973 36.025541 0.257901
F 11.173973 43.745007 0.257901
F 20.082790 51.464641 0.569133
F 20.082790 36.025712 0.569133
F 20.082790 43.745179 0.569133
F 11.121495 51.463140 2.977218
F 11.121495 36.024211 2.977218
F 11.121495 43.743677 2.977218
F 20.029983 51.463188 3.288283
F 20.029983 36.024259 3.288284
F 20.029983 43.743726 3.288284
F 10.998875 38.597367 6.598184
F 10.998875 46.316833 6.598184
F 19.907363 38.597322 6.909250
F 19.907364 46.316788 6.909249
F 4.204915 47.617193 9.989911
F 4.204915 39.897728 9.989911
F 13.099188 47.603367 10.312210
F 13.099188 39.883903 10.312211
F 22.007472 47.603361 10.623299
F 22.007472 39.883896 10.623299
F 4.077905 50.162685 13.626684
F 4.077905 42.443221 13.626684
F 12.972177 50.176510 13.948983
F 12.972177 42.457046 13.948983
F 21.880462 50.176517 14.260071
F 21.880463 42.457053 14.260072
F 4.172348 50.162685 10.922490
F 4.172348 42.443220 10.922490
F 13.067436 50.176510 11.221411
F 13.067436 42.457046 11.221410
F 21.975721 50.176517 11.532490
F 21.975721 42.457053 11.532490
F 4.299336 47.617195 7.285718
F 4.299336 39.897730 7.285717
F 13.194425 47.603368 7.584665
F 13.194425 39.883903 7.584664
F 22.102709 47.603361 7.895744
F 22.102709 39.883896 7.895744
F 6.377157 38.594067 10.989735
F 6.377157 46.313533 10.989735
F 15.294533 38.597320 11.299177
F 15.294533 46.316786 11.299178
F 24.202785 38.597319 11.610261
F 24.202785 46.316786 11.610261
F 6.504144 51.466340 7.353017
F 6.504144 36.027411 7.353016
F 6.504144 43.746878 7.353017
F 15.421517 51.463092 7.662432
F 15.421518 36.024163 7.662432
F 15.421517 43.743629 7.662432
F 24.329772 51.463092 7.973515
F 24.329772 36.024163 7.973515
F 24.329772 43.743629 7.973515
F 6.409042 51.466344 10.076632
F 6.409042 36.027416 10.076632
F 6.409042 43.746882 10.076632
F 15.326281 51.463091 10.389987
F 15.326281 36.024162 10.389988
F 15.326281 43.743629 10.389987
F 24.234534 51.463092 10.701070
F 24.234534 36.024163 10.701070
F 24.234534 43.743629 10.701070
F 6.282034 38.594067 13.713403
F 6.282034 46.313533 13.713403
F 15.199273 38.597320 14.026760
F 15.199273 46.316786 14.026759
F 24.107527 38.597319 14.337842
F 24.107527 46.316786 14.337842
F 8.641598 47.601377 10.157943
F 8.641599 39.881912 10.157943
F 17.553346 47.603361 10.467757
F 17.553346 39.883897 10.467758
F 26.461598 47.603361 10.778840
F 26.461597 39.883896 10.778841
F 8.514588 50.178501 13.794714
F 8.514588 42.459037 13.794715
F 17.426336 50.176517 14.104530
F 17.426336 42.457053 14.104530
F 26.334588 50.176516 14.415613
F 26.334588 42.457053 14.415613
F 8.609944 50.178501 11.064357
F 8.609944 42.459037 11.064357
F 17.521595 50.176517 11.376949
F 17.521595 42.457053 11.376949
F 26.429847 50.176516 11.688032
F 26.429846 42.457052 11.688032
F 8.736936 47.601379 7.427623
F 8.736936 39.881915 7.427623
F 17.648583 47.603361 7.740203
F 17.648583 39.883897 7.740203
F 26.556835 47.603361 8.051286
F 26.556835 39.883896 8.051286
F 10.840172 38.597365 11.143603
F 10.840172 46.316831 11.143604
F 19.748659 38.597319 11.454719
F 19.748659 46.316786 11.454719
F 10.967157 51.463047 7.506858
F 10.967157 36.024118 7.506857
F 10.967157 43.743584 7.506858
F 19.875645 51.463092 7.817974
F 19.875645 36.024163 7.817973
F 19.875645 43.743629 7.817974
F 10.871918 51.463046 10.234462
F 10.871918 36.024118 10.234462
F 10.871918 43.743584 10.234462
F 19.780408 51.463091 10.545528
F 19.780408 36.024162 10.545528
F 19.780408 43.743629 10.545529
F 10.744911 38.597365 13.871234
F 10.744911 46.316831 13.871234
F 19.653400 38.597320 14.182301
F 19.653400 46.316786 14.182301
F 3.950918 47.617194 17.263459
F 3.950918 39.897729 17.263459
F 12.845190 47.603367 17.585758
F 12.845190 39.883903 17.585758
F 21.753474 47.603361 17.896846
F 21.753474 39.883896 17.896847
F 3.823906 50.162685 20.900234
F 3.823907 42.443221 20.900234
F 12.718180 50.176510 21.222532
F 12.718180 42.457047 21.222533
F 21.626465 50.176517 21.533621
F 21.626465 42.457053 21.533621
F 3.918350 50.162684 18.196040
F 3.918350 42.443220 18.196040
F 12.813439 50.176510 18.494960
F 12.813438 42.457047 18.494960
F 21.721723 50.176517 18.806040
F 21.721723 42.457053 18.806040
F 4.045340 47.617193 14.559265
F 4.045340 39.897729 14.559264
F 12.940429 47.603367 14.858185
F 12.940429 39.883903 14.858185
F 21.848714 47.603361 15.169264
F 21.848714 39.883896 15.169264
F 6.123159 38.594067 18.263285
F 6.123158 46.313533 18.263285
F 15.040535 38.597320 18.572727
F 15.040535 46.316786 18.572727
F 23.948787 38.597319 18.883810
F 23.948787 46.316785 18.883811
F 6.250146 51.466345 14.626510
F 6.250146 36.027416 14.626509
F 6.250146 43.746882 14.626509
F 15.167522 51.463091 14.935952
F 15.167522 36.024162 14.935951
F 15.167522 43.743629 14.935952
F 24.075776 51.463092 15.247035
F 24.075776 36.024163 15.247035
F 24.075776 43.743629 15.247035
F 6.155043 51.466344 17.350178
F 6.155043 36.027416 17.350178
F 6.155043 43.746882 17.350178
F 15.072283 51.463092 17.663534
F 15.072283 36.024162 17.663534
F 15.072283 43.743629 17.663534
F 23.980536 51.463092 17.974617
F 23.980536 36.024163 17.974617
F 23.980536 43.743629 17.974617
F 6.028036 38.594067 20.986953
F 6.028036 46.313533 20.986952
F 14.945275 38.597320 21.300309
F 14.945275 46.316786 21.300309
F 23.853529 38.597319 21.611392
F 23.853529 46.316786 21.611392
F 8.387601 47.601377 17.431490
F 8.387601 39.881912 17.431490
F 17.299348 47.603361 17.741305
F 17.299348 39.883897 17.741305
F 26.207600 47.603361 18.052388
F 26.207599 39.883896 18.052388
F 8.260590 50.178501 21.068264
F 8.260590 42.459037 21.068264
F 17.172338 50.176517 21.378079
F 17.172338 42.457053 21.378079
F 26.080590 50.176516 21.689162
F 26.080590 42.457053 21.689162
F 8.355946 50.178501 18.337907
F 8.355946 42.459037 18.337906
F 17.267597 50.176517 18.650498
F 17.267597 42.457053 18.650498
F 26.175848 50.176516 18.961581
F 26.175848 42.457053 18.961581
F 8.482937 47.601377 14.701132
F 8.482937 39.881912 14.701131
F 17.394588 47.603361 15.013723
F 17.394588 39.883896 15.013723
F 26.302840 47.603361 15.324806
F 26.302840 39.883896 15.324806
F 10.586174 38.597365 18.417153
F 10.586174 46.316831 18.417153
F 19.494661 38.597319 18.728269
F 19.494661 46.316786 18.728269
F 10.713161 51.463046 14.780378
F 10.713161 36.024118 14.780377
F 10.713161 43.743584 14.780378
F 19.621649 51.463092 15.091494
F 19.621650 36.024163 15.091493
F 19.621650 43.743629 15.091493
F 10.617920 51.463046 17.508009
F 10.617921 36.024118 17.508009
F 10.617921 43.743584 17.508009
F 19.526410 51.463092 17.819075
F 19.526410 36.024163 17.819076
F 19.526410 43.743629 17.819075
F 10.490913 38.597365 21.144784
F 10.490913 46.316831 21.144784
F 19.399402 38.597320 21.455851
F 19.399402 46.316786 21.455850
F 13.319753 34.737684 3.950791
F 22.228037 34.737690 4.261872
F 8.768551 34.739572 6.521668
F 8.862322 34.739641 3.793776
F 17.773911 34.737690 4.106330
F 26.682163 34.737690 4.417413
F 8.514588 34.739570 13.794715
F 8.609944 34.739571 11.064357
F 8.260590 34.739570 21.068264
F 8.355946 34.739571 18.337906
F 3.696920 47.617194 24.537009
F 3.696920 39.897729 24.537010
F 12.591192 47.603367 24.859308
F 12.591192 39.883903 24.859308
F 21.499476 47.603361 25.170396
F 21.499476 39.883896 25.170397
F 3.569909 50.162685 28.173784
F 3.569909 42.443221 28.173784
F 12.464181 50.176510 28.496082
F 12.464181 42.457046 28.496082
F 21.372467 50.176517 28.807171
F 21.372467 42.457053 28.807171
F 3.664352 50.162684 25.469590
F 3.664352 42.443220 25.469590
F 12.559441 50.176510 25.768510
F 12.559440 42.457046 25.768510
F 21.467725 50.176517 26.079589
F 21.467725 42.457053 26.079589
F 3.029348 47.617193 43.653463
F 3.029349 39.897729 43.653463
F 12.686431 47.603368 22.131735
F 12.686431 39.883903 22.131735
F 21.594716 47.603361 22.442814
F 21.594716 39.883896 22.442814
F 5.869161 38.594067 25.536835
F 5.869161 46.313533 25.536835
F 14.786537 38.597320 25.846277
F 14.786537 46.316786 25.846277
F 23.694789 38.597319 26.157360
F 23.694789 46.316786 26.157360
F 5.996148 51.466345 21.900060
F 5.996148 36.027415 21.900059
F 5.996148 43.746882 21.900060
F 14.913524 51.463091 22.209502
F 14.913524 36.024162 22.209501
F 14.913524 43.743629 22.209502
F 23.821778 51.463092 22.520585
F 23.821778 36.024163 22.520585
F 23.821778 43.743629 22.520585
F 5.901045 51.466344 24.623728
F 5.901045 36.027416 24.623728
F 5.901045 43.746882 24.623728
F 14.818285 51.463091 24.937084
F 14.818285 36.024162 24.937084
F 14.818285 43.743629 24.937084
F 23.726538 51.463092 25.248167
F 23.726538 36.024163 25.248167
F 23.726538 43.743629 25.248167
F 5.774038 38.594067 28.260503
F 5.774038 46.313533 28.260502
F 14.691277 38.597320 28.573859
F 14.691277 46.316786 28.573859
F 23.599531 38.597319 28.884942
F 23.599531 46.316786 28.884942
F 8.133603 47.601377 24.705040
F 8.133603 39.881912 24.705040
F 17.045350 47.603361 25.014855
F 17.045350 39.883897 25.014855
F 25.953602 47.603361 25.325938
F 25.953602 39.883896 25.325938
F 8.006592 50.178501 28.341814
F 8.006592 42.459037 28.341814
F 16.918340 50.176517 28.651629
F 16.918340 42.457053 28.651629
F 25.826593 50.176516 28.962712
F 25.826593 42.457052 28.962712
F 8.101948 50.178501 25.611456
F 8.101948 42.459037 25.611456
F 17.013599 50.176517 25.924048
F 17.013599 42.457053 25.924048
F 25.921851 50.176516 26.235131
F 25.921850 42.457052 26.235131
F 8.228939 47.601377 21.974681
F 8.228939 39.881912 21.974681
F 17.140589 47.603361 22.287273
F 17.140589 39.883896 22.287272
F 26.048842 47.603361 22.598356
F 26.048842 39.883896 22.598356
F 10.332176 38.597365 25.690703
F 10.332176 46.316831 25.690703
F 19.240663 38.597319 26.001818
F 19.240663 46.316786 26.001819
F 10.459163 51.463046 22.053928
F 10.459163 36.024117 22.053927
F 10.459163 43.743584 22.053928
F 19.367652 51.463091 22.365044
F 19.367652 36.024163 22.365043
F 19.367651 43.743629 22.365043
F 10.363922 51.463046 24.781559
F 10.363922 36.024118 24.781559
F 10.363922 43.743584 24.781559
F 19.272412 51.463092 25.092625
F 19.272412 36.024163 25.092626
F 19.272412 43.743629 25.092625
F 10.236915 38.597365 28.418334
F 10.236915 46.316831 28.418333
F 19.145404 38.597319 28.729400
F 19.145404 46.316786 28.729400
F 3.442922 47.617194 31.810558
F 3.442922 39.897729 31.810559
F 12.337194 47.603368 32.132857
F 12.337194 39.883903 32.132857
F 21.245478 47.603361 32.443945
F 21.245478 39.883896 32.443946
F 3.315911 50.162685 35.447333
F 3.315911 42.443221 35.447333
F 12.210184 50.176510 35.769631
F 12.210183 42.457046 35.769631
F 21.118469 50.176517 36.080720
F 21.118469 42.457053 36.080720
F 3.410354 50.162684 32.743139
F 3.410354 42.443220 32.743139
F 12.305442 50.176510 33.042059
F 12.305442 42.457047 33.042059
F 21.213727 50.176517 33.353138
F 21.213727 42.457053 33.353138
F 3.537344 47.617193 29.106364
F 3.537344 39.897729 29.106364
F 12.432433 47.603368 29.405284
F 12.432433 39.883903 29.405284
F 21.340718 47.603361 29.716363
F 21.340718 39.883896 29.716363
F 5.615163 38.594067 32.810384
F 5.615163 46.313533 32.810384
F 14.532539 38.597320 33.119825
F 14.532539 46.316786 33.119826
F 23.440791 38.597319 33.430909
F 23.440791 46.316786 33.430909
F 5.742150 51.466345 29.173609
F 5.742150 36.027416 29.173609
F 5.742150 43.746882 29.173609
F 14.659526 51.463091 29.483051
F 14.659526 36.024162 29.483051
F 14.659526 43.743629 29.483051
F 23.567780 51.463092 29.794135
F 23.567780 36.024163 29.794134
F 23.567780 43.743629 29.794134
F 5.647048 51.466344 31.897277
F 5.647048 36.027416 31.897277
F 5.647048 43.746882 31.897277
F 14.564287 51.463091 32.210633
F 14.564287 36.024162 32.210633
F 14.564287 43.743629 32.210634
F 23.472540 51.463092 32.521716
F 23.472540 36.024163 32.521716
F 23.472540 43.743629 32.521716
F 5.520040 38.594067 35.534052
F 5.520040 46.313533 35.534051
F 14.437279 38.597320 35.847407
F 14.437279 46.316786 35.847407
F 23.345533 38.597319 36.158490
F 23.345533 46.316785 36.158490
F 7.879605 47.601377 31.978589
F 7.879604 39.881912 31.978589
F 16.791353 47.603361 32.288404
F 16.791353 39.883897 32.288404
F 25.699604 47.603361 32.599487
F 25.699604 39.883896 32.599487
F 7.752594 50.178501 35.615363
F 7.752594 42.459037 35.615363
F 16.664342 50.176517 35.925178
F 16.664342 42.457053 35.925178
F 25.572594 50.176516 36.236261
F 25.572594 42.457052 36.236261
F 7.847950 50.178501 32.885005
F 7.847950 42.459037 32.885005
F 16.759601 50.176517 33.197597
F 16.759601 42.457053 33.197597
F 25.667853 50.176516 33.508680
F 25.667852 42.457052 33.508680
F 7.974941 47.601377 29.248231
F 7.974941 39.881912 29.248231
F 16.886592 47.603361 29.560823
F 16.886592 39.883896 29.560822
F 25.794844 47.603361 29.871905
F 25.794844 39.883896 29.871905
F 10.078178 38.597365 32.964251
F 10.078178 46.316831 32.964251
F 18.986665 38.597319 33.275367
F 18.986666 46.316786 33.275368
F 10.205165 51.463046 29.327477
F 10.205165 36.024118 29.327477
F 10.205165 43.743584 29.327477
F 19.113654 51.463091 29.638593
F 19.113654 36.024163 29.638592
F 19.113654 43.743629 29.638593
F 10.109924 51.463046 32.055108
F 10.109924 36.024118 32.055108
F 10.109924 43.743584 32.055108
F 19.018414 51.463091 32.366174
F 19.018414 36.024162 32.366175
F 19.018414 43.743629 32.366175
F 9.982917 38.597365 35.691882
F 9.982917 46.316831 35.691882
F 18.891406 38.597320 36.002949
F 18.891407 46.316786 36.002949
F 3.188924 47.617194 39.084107
F 3.188925 39.897729 39.084107
F 12.083196 47.603367 39.406406
F 12.083196 39.883903 39.406406
F 20.991480 47.603361 39.717495
F 20.991480 39.883896 39.717495
F 3.061913 50.162685 42.720882
F 3.061913 42.443221 42.720882
F 11.956186 50.176510 43.043181
F 11.956186 42.457047 43.043181
F 20.864471 50.176517 43.354269
F 20.864471 42.457053 43.354269
F 3.156356 50.162684 40.016689
F 3.156356 42.443220 40.016688
F 12.051445 50.176510 40.315609
F 12.051445 42.457046 40.315608
F 20.959729 50.176517 40.626688
F 20.959729 42.457053 40.626687
F 3.283346 47.617193 36.379913
F 3.283346 39.897729 36.379912
F 12.178435 47.603367 36.678833
F 12.178435 39.883903 36.678833
F 21.086720 47.603361 36.989913
F 21.086720 39.883896 36.989912
F 5.361165 38.594067 40.083933
F 5.361165 46.313533 40.083933
F 14.278541 38.597320 40.393375
F 14.278541 46.316786 40.393376
F 23.186793 38.597319 40.704459
F 23.186794 46.316785 40.704459
F 5.488152 51.466345 36.447158
F 5.488152 36.027415 36.447158
F 5.488152 43.746882 36.447158
F 14.405528 51.463091 36.756600
F 14.405528 36.024162 36.756600
F 14.405528 43.743629 36.756600
F 23.313782 51.463092 37.067683
F 23.313782 36.024163 37.067683
F 23.313782 43.743629 37.067683
F 5.393050 51.466345 39.170826
F 5.393050 36.027416 39.170826
F 5.393050 43.746882 39.170826
F 14.310289 51.463092 39.484182
F 14.310289 36.024163 39.484183
F 14.310289 43.743629 39.484183
F 23.218542 51.463091 39.795265
F 23.218542 36.024163 39.795265
F 23.218542 43.743629 39.795265
F 5.266042 38.594067 42.807601
F 5.266042 46.313533 42.807601
F 14.183281 38.597320 43.120958
F 14.183281 46.316786 43.120957
F 23.091535 38.597319 43.432040
F 23.091535 46.316786 43.432040
F 7.625607 47.601377 39.252138
F 7.625607 39.881912 39.252138
F 16.537354 47.603361 39.561953
F 16.537355 39.883897 39.561953
F 25.445606 47.603361 39.873036
F 25.445606 39.883896 39.873036
F 7.498596 50.178501 42.888912
F 7.498596 42.459037 42.888912
F 16.410344 50.176517 43.198727
F 16.410344 42.457053 43.198728
F 25.318597 50.176516 43.509811
F 25.318597 42.457052 43.509811
F 7.593952 50.178501 40.158555
F 7.593952 42.459037 40.158554
F 16.505603 50.176517 40.471146
F 16.505603 42.457053 40.471147
F 25.413855 50.176516 40.782230
F 25.413855 42.457052 40.782229
F 7.720943 47.601377 36.521780
F 7.720943 39.881912 36.521779
F 16.632594 47.603361 36.834371
F 16.632594 39.883896 36.834371
F 25.540846 47.603361 37.145454
F 25.540846 39.883896 37.145454
F 9.824180 38.597365 40.237801
F 9.824180 46.316831 40.237801
F 18.732668 38.597319 40.548917
F 18.732667 46.316786 40.548917
F 9.951168 51.463046 36.601026
F 9.951167 36.024118 36.601026
F 9.951168 43.743584 36.601026
F 18.859656 51.463091 36.912142
F 18.859656 36.024163 36.912141
F 18.859656 43.743629 36.912142
F 9.855927 51.463046 39.328657
F 9.855927 36.024118 39.328657
F 9.855927 43.743584 39.328657
F 18.764416 51.463091 39.639723
F 18.764416 36.024162 39.639724
F 18.764416 43.743629 39.639724
F 9.728919 38.597365 42.965432
F 9.728919 46.316831 42.965432
F 18.637408 38.597319 43.276499
F 18.637409 46.316785 43.276498
F 8.006592 34.739570 28.341814
F 8.101948 34.739571 25.611456
F 7.752594 34.739570 35.615363
F 7.847950 34.739571 32.885005
F 7.498596 34.739570 42.888912
F 7.593952 34.739571 40.158554
F 2.934927 47.617194 46.357658
F 2.934927 39.897729 46.357658
F 11.829198 47.603368 46.679956
F 11.829198 39.883903 46.679956
F 20.737482 47.603361 46.991044
F 20.737482 39.883896 46.991045
F 2.807915 50.162685 49.994432
F 2.807915 42.443221 49.994432
F 11.702188 50.176510 50.316730
F 11.702188 42.457046 50.316731
F 20.610473 50.176517 50.627819
F 20.610473 42.457053 50.627819
F 2.902358 50.162684 47.290239
F 2.902358 42.443220 47.290239
F 11.797446 50.176510 47.589158
F 11.797447 42.457046 47.589158
F 20.705731 50.176517 47.900238
F 20.705731 42.457053 47.900237
F 2.267354 47.617193 65.474111
F 2.267355 39.897729 65.474112
F 11.924437 47.603367 43.952383
F 11.924437 39.883903 43.952383
F 20.832722 47.603361 44.263463
F 20.832722 39.883896 44.263462
F 5.107167 38.594067 47.357483
F 5.107167 46.313533 47.357483
F 14.024543 38.597320 47.666925
F 14.024543 46.316786 47.666925
F 22.932795 38.597319 47.978008
F 22.932795 46.316786 47.978009
F 5.234154 51.466345 43.720708
F 5.234154 36.027415 43.720708
F 5.234154 43.746882 43.720708
F 14.151530 51.463091 44.030151
F 14.151530 36.024162 44.030150
F 14.151530 43.743629 44.030150
F 23.059784 51.463092 44.341233
F 23.059784 36.024163 44.341233
F 23.059784 43.743629 44.341233
F 5.139051 51.466344 46.444376
F 5.139052 36.027416 46.444376
F 5.139052 43.746882 46.444376
F 14.056291 51.463091 46.757733
F 14.056291 36.024162 46.757733
F 14.056291 43.743629 46.757733
F 22.964544 51.463091 47.068815
F 22.964544 36.024163 47.068815
F 22.964544 43.743629 47.068815
F 5.012045 38.594067 50.081151
F 5.012045 46.313533 50.081151
F 13.929284 38.597320 50.394507
F 13.929284 46.316786 50.394507
F 22.837537 38.597320 50.705590
F 22.837537 46.316786 50.705590
F 7.371609 47.601377 46.525688
F 7.371609 39.881912 46.525688
F 16.283357 47.603361 46.835503
F 16.283357 39.883897 46.835503
F 25.191608 47.603361 47.146586
F 25.191608 39.883896 47.146586
F 7.244598 50.178501 50.162462
F 7.244598 42.459037 50.162463
F 16.156346 50.176517 50.472278
F 16.156346 42.457053 50.472278
F 25.064599 50.176516 50.783360
F 25.064599 42.457052 50.783361
F 7.339954 50.178501 47.432105
F 7.339954 42.459037 47.432105
F 16.251605 50.176517 47.744697
F 16.251605 42.457053 47.744696
F 25.159857 50.176516 48.055779
F 25.159857 42.457053 48.055779
F 7.466945 47.601377 43.795330
F 7.466945 39.881912 43.795329
F 16.378596 47.603361 44.107921
F 16.378596 39.883896 44.107921
F 25.286848 47.603361 44.419004
F 25.286848 39.883896 44.419004
F 9.570182 38.597365 47.511351
F 9.570182 46.316831 47.511351
F 18.478670 38.597319 47.822467
F 18.478670 46.316786 47.822467
F 9.697169 51.463046 43.874576
F 9.697169 36.024118 43.874576
F 9.697170 43.743584 43.874576
F 18.605658 51.463091 44.185692
F 18.605658 36.024163 44.185691
F 18.605658 43.743629 44.185692
F 9.601928 51.463046 46.602207
F 9.601929 36.024118 46.602207
F 9.601929 43.743584 46.602207
F 18.510418 51.463092 46.913274
F 18.510418 36.024163 46.913274
F 18.510418 43.743629 46.913274
F 9.474921 38.597365 50.238982
F 9.474921 46.316831 50.238982
F 18.383410 38.597320 50.550049
F 18.383411 46.316786 50.550048
F 2.680928 47.617194 53.631206
F 2.680929 39.897729 53.631207
F 11.575201 47.603368 53.953505
F 11.575201 39.883903 53.953505
F 20.483484 47.603361 54.264594
F 20.483484 39.883896 54.264594
F 2.553917 50.162685 57.267981
F 2.553917 42.443221 57.267981
F 11.448190 50.176510 57.590279
F 11.448190 42.457047 57.590279
F 20.356475 50.176517 57.901368
F 20.356475 42.457053 57.901368
F 2.648360 50.162685 54.563787
F 2.648360 42.443220 54.563787
F 11.543449 50.176510 54.862707
F 11.543449 42.457047 54.862707
F 20.451733 50.176517 55.173787
F 20.451734 42.457053 55.173786
F 2.775350 47.617193 50.927012
F 2.775351 39.897729 50.927012
F 11.670439 47.603367 51.225933
F 11.670439 39.883903 51.225932
F 20.578724 47.603361 51.537012
F 20.578724 39.883896 51.537012
F 4.853169 38.594067 54.631032
F 4.853169 46.313533 54.631032
F 13.770545 38.597320 54.940474
F 13.770545 46.316786 54.940474
F 22.678798 38.597319 55.251557
F 22.678798 46.316785 55.251558
F 4.980157 51.466345 50.994258
F 4.980157 36.027416 50.994257
F 4.980157 43.746882 50.994257
F 13.897532 51.463091 51.303700
F 13.897532 36.024162 51.303699
F 13.897532 43.743629 51.303699
F 22.805786 51.463092 51.614783
F 22.805786 36.024163 51.614782
F 22.805786 43.743629 51.614782
F 4.885054 51.466344 53.717925
F 4.885054 36.027416 53.717926
F 4.885054 43.746882 53.717925
F 13.802293 51.463091 54.031282
F 13.802293 36.024163 54.031282
F 13.802293 43.743629 54.031282
F 22.710546 51.463092 54.342364
F 22.710546 36.024163 54.342364
F 22.710546 43.743629 54.342364
F 4.758046 38.594067 57.354700
F 4.758046 46.313533 57.354699
F 13.675286 38.597320 57.668056
F 13.675286 46.316786 57.668056
F 22.583539 38.597319 57.979139
F 22.583539 46.316785 57.979139
F 7.117611 47.601377 53.799237
F 7.117611 39.881912 53.799237
F 16.029359 47.603361 54.109052
F 16.029359 39.883897 54.109053
F 24.937610 47.603361 54.420135
F 24.937610 39.883896 54.420136
F 6.990600 50.178501 57.436011
F 6.990600 42.459037 57.436011
F 15.902348 50.176517 57.745826
F 15.902348 42.457053 57.745827
F 24.810601 50.176516 58.056909
F 24.810601 42.457053 58.056909
F 7.085956 50.178501 54.705654
F 7.085956 42.459037 54.705653
F 15.997607 50.176517 55.018245
F 15.997607 42.457053 55.018245
F 24.905859 50.176516 55.329329
F 24.905859 42.457053 55.329328
F 7.212947 47.601377 51.068879
F 7.212947 39.881912 51.068879
F 16.124598 47.603361 51.381471
F 16.124598 39.883896 51.381470
F 25.032850 47.603361 51.692554
F 25.032850 39.883896 51.692554
F 9.316184 38.597365 54.784900
F 9.316184 46.316831 54.784900
F 18.224672 38.597319 55.096016
F 18.224672 46.316786 55.096016
F 9.443172 51.463046 51.148125
F 9.443172 36.024118 51.148125
F 9.443172 43.743584 51.148125
F 18.351660 51.463092 51.459241
F 18.351660 36.024163 51.459241
F 18.351660 43.743629 51.459241
F 9.347931 51.463046 53.875756
F 9.347931 36.024118 53.875756
F 9.347931 43.743584 53.875757
F 18.256420 51.463091 54.186823
F 18.256420 36.024162 54.186823
F 18.256420 43.743629 54.186823
F 9.220923 38.597365 57.512531
F 9.220923 46.316831 57.512530
F 18.129413 38.597319 57.823597
F 18.129413 46.316786 57.823597
F 2.426930 47.617194 60.904756
F 2.426931 39.897729 60.904756
F 11.321203 47.603367 61.227054
F 11.321203 39.883903 61.227055
F 20.229486 47.603361 61.538143
F 20.229486 39.883896 61.538143
F 2.299919 50.162685 64.541531
F 2.299920 42.443221 64.541531
F 11.194192 50.176510 64.863829
F 11.194192 42.457046 64.863829
F 20.102477 50.176517 65.174918
F 20.102477 42.457053 65.174918
F 2.394362 50.162684 61.837337
F 2.394363 42.443220 61.837337
F 11.289451 50.176510 62.136257
F 11.289451 42.457046 62.136257
F 20.197735 50.176517 62.447336
F 20.197735 42.457053 62.447336
F 2.521352 47.617193 58.200561
F 2.521352 39.897729 58.200561
F 11.416442 47.603368 58.499481
F 11.416442 39.883903 58.499481
F 20.324726 47.603361 58.810561
F 20.324726 39.883896 58.810560
F 4.599171 38.594067 61.904581
F 4.599171 46.313533 61.904581
F 13.516547 38.597320 62.214024
F 13.516547 46.316786 62.214024
F 22.424800 38.597319 62.525107
F 22.424800 46.316786 62.525107
F 4.726158 51.466345 58.267806
F 4.726158 36.027415 58.267806
F 4.726158 43.746882 58.267806
F 13.643534 51.463091 58.577249
F 13.643534 36.024162 58.577248
F 13.643534 43.743629 58.577249
F 22.551789 51.463092 58.888332
F 22.551789 36.024163 58.888332
F 22.551788 43.743629 58.888332
F 4.631056 51.466344 60.991474
F 4.631056 36.027416 60.991475
F 4.631056 43.746882 60.991474
F 13.548295 51.463091 61.304831
F 13.548295 36.024162 61.304831
F 13.548295 43.743629 61.304831
F 22.456548 51.463092 61.615914
F 22.456548 36.024163 61.615914
F 22.456548 43.743629 61.615914
F 4.504048 38.594067 64.628249
F 4.504048 46.313533 64.628249
F 13.421288 38.597320 64.941606
F 13.421288 46.316786 64.941605
F 22.329541 38.597320 65.252689
F 22.329541 46.316786 65.252688
F 6.863613 47.601377 61.072786
F 6.863613 39.881912 61.072787
F 15.775361 47.603361 61.382601
F 15.775361 39.883897 61.382601
F 24.683612 47.603361 61.693684
F 24.683612 39.883896 61.693684
F 6.736602 50.178501 64.709561
F 6.736602 42.459037 64.709561
F 15.648350 50.176517 65.019376
F 15.648350 42.457053 65.019376
F 24.556603 50.176516 65.330459
F 24.556603 42.457052 65.330459
F 6.831958 50.178501 61.979203
F 6.831958 42.459037 61.979203
F 15.743609 50.176517 62.291795
F 15.743610 42.457053 62.291795
F 24.651861 50.176516 62.602878
F 24.651861 42.457052 62.602878
F 6.958949 47.601377 58.342428
F 6.958949 39.881912 58.342428
F 15.870600 47.603361 58.655019
F 15.870600 39.883896 58.655019
F 24.778852 47.603361 58.966102
F 24.778852 39.883896 58.966102
F 9.062186 38.597365 62.058449
F 9.062186 46.316831 62.058449
F 17.970674 38.597319 62.369565
F 17.970674 46.316786 62.369565
F 9.189174 51.463046 58.421675
F 9.189174 36.024118 58.421674
F 9.189174 43.743584 58.421674
F 18.097662 51.463092 58.732790
F 18.097662 36.024163 58.732790
F 18.097662 43.743629 58.732790
F 9.093933 51.463046 61.149306
F 9.093933 36.024118 61.149306
F 9.093933 43.743584 61.149306
F 18.002422 51.463092 61.460372
F 18.002422 36.024163 61.460372
F 18.002422 43.743629 61.460372
F 8.966925 38.597365 64.786081
F 8.966925 46.316831 64.786080
F 17.875415 38.597320 65.097147
F 17.875415 46.316786 65.097147
F 7.244598 34.739570 50.162462
F 7.339954 34.739571 47.432104
F 6.990600 34.739570 57.436011
F 7.085956 34.739571 54.705653
F 6.736602 34.739570 64.709561
F 6.831958 34.739571 61.979203
F 2.172933 47.617194 68.178306
F 2.172933 39.897729 68.178306
F 11.067205 47.603367 68.500604
F 11.067205 39.883903 68.500605
F 19.975488 47.603361 68.811693
F 19.975488 39.883896 68.811694
F 2.045921 50.162685 71.815080
F 2.045922 42.443221 71.815080
F 10.940194 50.176510 72.137379
F 10.940194 42.457046 72.137379
F 19.848479 50.176517 72.448468
F 19.848479 42.457053 72.448468
F 2.140364 50.162684 69.110887
F 2.140365 42.443220 69.110886
F 11.035453 50.176510 69.409807
F 11.035453 42.457047 69.409806
F 19.943738 50.176517 69.720886
F 19.943738 42.457053 69.720886
F 1.505361 47.617193 87.294760
F 1.505361 39.897729 87.294759
F 11.162444 47.603367 65.773032
F 11.162444 39.883903 65.773032
F 20.070728 47.603361 66.084111
F 20.070728 39.883896 66.084111
F 4.345173 38.594067 69.178131
F 4.345173 46.313533 69.178131
F 13.262549 38.597320 69.487574
F 13.262549 46.316786 69.487574
F 22.170802 38.597319 69.798657
F 22.170802 46.316785 69.798657
F 4.472161 51.466345 65.541356
F 4.472161 36.027416 65.541356
F 4.472161 43.746882 65.541356
F 13.389536 51.463091 65.850799
F 13.389536 36.024162 65.850798
F 13.389536 43.743629 65.850798
F 22.297791 51.463092 66.161882
F 22.297791 36.024163 66.161881
F 22.297791 43.743629 66.161881
F 4.377058 51.466344 68.265024
F 4.377058 36.027416 68.265025
F 4.377058 43.746882 68.265024
F 13.294297 51.463091 68.578381
F 13.294297 36.024162 68.578381
F 13.294297 43.743629 68.578381
F 22.202550 51.463092 68.889464
F 22.202550 36.024163 68.889464
F 22.202550 43.743629 68.889464
F 4.250051 38.594067 71.901799
F 4.250051 46.313533 71.901799
F 13.167290 38.597320 72.215156
F 13.167290 46.316786 72.215155
F 22.075543 38.597319 72.526239
F 22.075543 46.316785 72.526238
F 6.609615 47.601377 68.346336
F 6.609615 39.881912 68.346337
F 15.521363 47.603361 68.656151
F 15.521363 39.883897 68.656152
F 24.429614 47.603361 68.967234
F 24.429614 39.883896 68.967235
F 6.482604 50.178501 71.983110
F 6.482604 42.459037 71.983111
F 15.394352 50.176517 72.292926
F 15.394352 42.457053 72.292926
F 24.302605 50.176516 72.604009
F 24.302605 42.457053 72.604009
F 6.577961 50.178501 69.252753
F 6.577961 42.459037 69.252753
F 15.489611 50.176517 69.565345
F 15.489612 42.457053 69.565345
F 24.397863 50.176516 69.876428
F 24.397863 42.457053 69.876428
F 6.704951 47.601377 65.615978
F 6.704951 39.881912 65.615978
F 15.616602 47.603361 65.928570
F 15.616602 39.883896 65.928570
F 24.524854 47.603361 66.239653
F 24.524854 39.883896 66.239653
F 8.808188 38.597365 69.331999
F 8.808188 46.316831 69.331999
F 17.716676 38.597319 69.643115
F 17.716676 46.316786 69.643116
F 26.624926 38.597319 69.954199
F 26.624926 46.316785 69.954199
F 8.935176 51.463046 65.695224
F 8.935176 36.024118 65.695224
F 8.935176 43.743584 65.695224
F 17.843664 51.463091 66.006340
F 17.843664 36.024162 66.006340
F 17.843664 43.743629 66.006340
F 8.839935 51.463046 68.422856
F 8.839935 36.024118 68.422856
F 8.839935 43.743584 68.422855
F 17.748424 51.463092 68.733922
F 17.748424 36.024162 68.733922
F 17.748424 43.743629 68.733922
F 26.656674 51.463092 69.045005
F 26.656674 36.024163 69.045005
F 26.656674 43.743630 69.045005
F 8.712927 38.597365 72.059630
F 8.712927 46.316831 72.059630
F 17.621417 38.597320 72.370697
F 17.621417 46.316786 72.370697
F 26.529668 38.597319 72.681780
F 26.529668 46.316785 72.681780
F 1.918934 47.617194 75.451855
F 1.918935 39.897729 75.451855
F 10.813207 47.603367 75.774153
F 10.813207 39.883903 75.774154
F 19.721491 47.603361 76.085242
F 19.721491 39.883896 76.085243
F 1.791923 50.162685 79.088629
F 1.791923 42.443221 79.088629
F 10.686196 50.176510 79.410927
F 10.686196 42.457047 79.410928
F 19.594481 50.176517 79.722016
F 19.594481 42.457053 79.722017
F 1.886366 50.162684 76.384436
F 1.886366 42.443220 76.384435
F 10.781455 50.176510 76.683355
F 10.781455 42.457046 76.683355
F 19.689740 50.176517 76.994435
F 19.689740 42.457053 76.994435
F 2.013356 47.617193 72.747661
F 2.013357 39.897729 72.747660
F 10.908445 47.603367 73.046581
F 10.908445 39.883903 73.046580
F 19.816730 47.603361 73.357660
F 19.816730 39.883896 73.357660
F 4.091175 38.594067 76.451680
F 4.091175 46.313533 76.451680
F 13.008551 38.597320 76.761122
F 13.008551 46.316786 76.761123
F 21.916804 38.597319 77.072206
F 21.916804 46.316785 77.072206
F 4.218163 51.466345 72.814906
F 4.218163 36.027416 72.814906
F 4.218163 43.746882 72.814906
F 13.135538 51.463091 73.124348
F 13.135538 36.024162 73.124348
F 13.135538 43.743629 73.124348
F 22.043793 51.463092 73.435431
F 22.043793 36.024163 73.435431
F 22.043793 43.743629 73.435431
F 4.123060 51.466344 75.538574
F 4.123060 36.027416 75.538574
F 4.123060 43.746882 75.538574
F 13.040299 51.463092 75.851930
F 13.040299 36.024163 75.851930
F 13.040299 43.743629 75.851930
F 21.948552 51.463092 76.163013
F 21.948552 36.024163 76.163013
F 21.948552 43.743629 76.163013
F 3.996053 38.594067 79.175348
F 3.996053 46.313533 79.175348
F 12.913292 38.597320 79.488704
F 12.913292 46.316786 79.488704
F 21.821545 38.597320 79.799787
F 21.821545 46.316786 79.799787
F 6.355617 47.601377 75.619885
F 6.355617 39.881912 75.619886
F 15.267365 47.603361 75.929700
F 15.267365 39.883897 75.929701
F 24.175616 47.603361 76.240783
F 24.175616 39.883896 76.240784
F 6.228606 50.178501 79.256659
F 6.228606 42.459037 79.256660
F 15.140354 50.176517 79.566475
F 15.140354 42.457053 79.566475
F 24.048607 50.176516 79.877558
F 24.048607 42.457053 79.877558
F 6.323963 50.178501 76.526302
F 6.323963 42.459037 76.526302
F 15.235613 50.176517 76.838894
F 15.235614 42.457053 76.838893
F 24.143865 50.176516 77.149977
F 24.143865 42.457053 77.149977
F 6.450953 47.601377 72.889527
F 6.450953 39.881912 72.889527
F 15.362604 47.603361 73.202119
F 15.362604 39.883896 73.202119
F 24.270856 47.603361 73.513202
F 24.270856 39.883896 73.513202
F 8.554191 38.597365 76.605548
F 8.554190 46.316831 76.605548
F 17.462678 38.597319 76.916664
F 17.462678 46.316786 76.916664
F 26.370928 38.597319 77.227747
F 26.370928 46.316785 77.227748
F 8.681178 51.463046 72.968774
F 8.681178 36.024118 72.968774
F 8.681178 43.743584 72.968773
F 17.589666 51.463092 73.279890
F 17.589666 36.024163 73.279889
F 17.589666 43.743629 73.279889
F 26.497917 51.463092 73.590973
F 26.497917 36.024163 73.590973
F 26.497917 43.743630 73.590973
F 8.585937 51.463046 75.696405
F 8.585937 36.024118 75.696405
F 8.585937 43.743584 75.696405
F 17.494426 51.463092 76.007471
F 17.494426 36.024163 76.007472
F 17.494426 43.743629 76.007472
F 26.402676 51.463092 76.318554
F 26.402676 36.024163 76.318554
F 26.402676 43.743630 76.318554
F 8.458930 38.597365 79.333179
F 8.458930 46.316831 79.333179
F 17.367419 38.597320 79.644246
F 17.367419 46.316786 79.644245
F 26.275670 38.597319 79.955328
F 26.275670 46.316785 79.955328
F 1.664937 47.617194 82.725404
F 1.664937 39.897729 82.725404
F 10.559209 47.603368 83.047702
F 10.559209 39.883903 83.047703
F 19.467492 47.603361 83.358791
F 19.467493 39.883896 83.358792
F 1.537925 50.162685 86.362179
F 1.537926 42.443221 86.362179
F 10.432198 50.176510 86.684477
F 10.432198 42.457047 86.684477
F 19.340483 50.176517 86.995566
F 19.340483 42.457053 86.995566
F 1.632368 50.162684 83.657985
F 1.632369 42.443220 83.657985
F 10.527457 50.176510 83.956905
F 10.527457 42.457047 83.956905
F 19.435742 50.176517 84.267985
F 19.435742 42.457053 84.267984
F 1.759359 47.617193 80.021210
F 1.759359 39.897729 80.021210
F 10.654448 47.603368 80.320130
F 10.654448 39.883903 80.320129
F 19.562732 47.603361 80.631209
F 19.562732 39.883896 80.631209
F 3.837177 38.594067 83.725230
F 3.837177 46.313533 83.725230
F 12.754553 38.597320 84.034672
F 12.754553 46.316786 84.034672
F 21.662806 38.597319 84.345755
F 21.662806 46.316786 84.345755
F 3.964164 51.466345 80.088455
F 3.964164 36.027415 80.088454
F 3.964165 43.746882 80.088454
F 12.881541 51.463091 80.397897
F 12.881541 36.024162 80.397897
F 12.881541 43.743629 80.397897
F 21.789795 51.463092 80.708980
F 21.789795 36.024163 80.708980
F 21.789795 43.743629 80.708980
F 3.869062 51.466344 82.812123
F 3.869062 36.027416 82.812123
F 3.869062 43.746882 82.812123
F 12.786301 51.463091 83.125479
F 12.786301 36.024162 83.125479
F 12.786301 43.743629 83.125479
F 21.694554 51.463091 83.436562
F 21.694554 36.024162 83.436562
F 21.694554 43.743629 83.436562
F 3.742055 38.594067 86.448898
F 3.742055 46.313533 86.448897
F 12.659294 38.597320 86.762254
F 12.659294 46.316786 86.762254
F 21.567547 38.597320 87.073337
F 21.567547 46.316786 87.073336
F 6.101619 47.601377 82.893435
F 6.101619 39.881912 82.893435
F 15.013367 47.603361 83.203250
F 15.013367 39.883897 83.203250
F 23.921618 47.603361 83.514333
F 23.921618 39.883896 83.514333
F 5.974608 50.178501 86.530209
F 5.974608 42.459037 86.530209
F 14.886357 50.176517 86.840025
F 14.886357 42.457053 86.840025
F 23.794609 50.176516 87.151107
F 23.794609 42.457053 87.151108
F 6.069964 50.178501 83.799852
F 6.069964 42.459037 83.799851
F 14.981616 50.176517 84.112444
F 14.981616 42.457053 84.112443
F 23.889867 50.176516 84.423526
F 23.889867 42.457052 84.423526
F 6.196955 47.601377 80.163076
F 6.196955 39.881912 80.163076
F 15.108606 47.603361 80.475668
F 15.108606 39.883896 80.475668
F 24.016858 47.603361 80.786751
F 24.016858 39.883896 80.786751
F 8.300193 38.597365 83.879098
F 8.300193 46.316831 83.879098
F 17.208680 38.597319 84.190213
F 17.208680 46.316786 84.190214
F 26.116930 38.597319 84.501297
F 26.116930 46.316785 84.501297
F 8.427180 51.463046 80.242323
F 8.427180 36.024118 80.242322
F 8.427180 43.743584 80.242322
F 17.335668 51.463091 80.553439
F 17.335668 36.024162 80.553438
F 17.335668 43.743629 80.553438
F 26.243919 51.463092 80.864522
F 26.243919 36.024163 80.864522
F 26.243919 43.743630 80.864522
F 8.331939 51.463046 82.969954
F 8.331939 36.024118 82.969954
F 8.331939 43.743584 82.969954
F 17.240428 51.463092 83.281020
F 17.240428 36.024162 83.281021
F 17.240428 43.743629 83.281020
F 26.148678 51.463092 83.592103
F 26.148678 36.024163 83.592103
F 26.148678 43.743629 83.592103
F 8.204932 38.597365 86.606729
F 8.204932 46.316831 86.606729
F 17.113421 38.597320 86.917795
F 17.113421 46.316786 86.917795
F 26.021672 38.597319 87.228878
F 26.021672 46.316785 87.228878
F 6.482605 34.739570 71.983111
F 6.577961 34.739571 69.252753
F 6.228606 34.739570 79.256660
F 6.323963 34.739571 76.526302
F 5.974608 34.739570 86.530209
F 6.069964 34.739571 83.799851
F 1.410939 47.617194 89.998954
F 1.410939 39.897729 89.998954
F 10.305211 47.603367 90.321252
F 10.305211 39.883903 90.321253
F 19.213494 47.603361 90.632341
F 19.213494 39.883896 90.632342
F 1.283927 50.162685 93.635729
F 1.283928 42.443221 93.635729
F 10.178200 50.176510 93.958027
F 10.178200 42.457046 93.958027
F 19.086485 50.176517 94.269116
F 19.086485 42.457053 94.269116
F 1.378370 50.162684 90.931535
F 1.378371 42.443220 90.931535
F 10.273459 50.176510 91.230455
F 10.273459 42.457047 91.230455
F 19.181744 50.176517 91.541534
F 19.181744 42.457053 91.541534
F 0.572888 47.548746 109.144315
F 0.572889 39.829282 109.144314
F 10.400450 47.603367 87.593680
F 10.400450 39.883903 87.593680
F 19.308734 47.603361 87.904759
F 19.308734 39.883896 87.904759
F 3.583179 38.594067 90.998780
F 3.583179 46.313533 90.998780
F 12.500555 38.597320 91.308222
F 12.500555 46.316786 91.308222
F 21.408808 38.597319 91.619305
F 21.408808 46.316786 91.619306
F 3.710167 51.466345 87.362005
F 3.710167 36.027416 87.362005
F 3.710167 43.746882 87.362005
F 12.627543 51.463091 87.671447
F 12.627543 36.024162 87.671447
F 12.627543 43.743629 87.671447
F 21.535797 51.463092 87.982530
F 21.535797 36.024163 87.982530
F 21.535797 43.743629 87.982530
F 3.615064 51.466344 90.085673
F 3.615064 36.027416 90.085673
F 3.615064 43.746882 90.085673
F 12.532303 51.463091 90.399029
F 12.532303 36.024162 90.399029
F 12.532303 43.743629 90.399029
F 21.440556 51.463092 90.710112
F 21.440556 36.024163 90.710112
F 21.440556 43.743629 90.710112
F 3.488057 38.594067 93.722448
F 3.488057 46.313533 93.722447
F 12.405296 38.597320 94.035804
F 12.405296 46.316786 94.035804
F 21.313549 38.597319 94.346887
F 21.313549 46.316785 94.346887
F 5.847621 47.601377 90.166985
F 5.847621 39.881912 90.166985
F 14.759369 47.603361 90.476800
F 14.759369 39.883897 90.476800
F 23.667620 47.603361 90.787883
F 23.667620 39.883896 90.787883
F 5.720611 50.178501 93.803759
F 5.720611 42.459037 93.803759
F 14.632359 50.176517 94.113574
F 14.632358 42.457053 94.113574
F 23.540611 50.176516 94.424657
F 23.540611 42.457052 94.424657
F 5.815967 50.178501 91.073401
F 5.815967 42.459037 91.073401
F 14.727618 50.176517 91.385993
F 14.727618 42.457053 91.385993
F 23.635869 50.176516 91.697076
F 23.635869 42.457052 91.697076
F 5.942958 47.601377 87.436626
F 5.942958 39.881912 87.436626
F 14.854608 47.603361 87.749218
F 14.854608 39.883896 87.749218
F 23.762860 47.603361 88.060301
F 23.762860 39.883896 88.060301
F 8.046195 38.597365 91.152648
F 8.046195 46.316831 91.152648
F 16.954682 38.597319 91.463764
F 16.954682 46.316786 91.463764
F 25.862932 38.597319 91.774847
F 25.862932 46.316785 91.774847
F 8.173182 51.463046 87.515873
F 8.173182 36.024118 87.515872
F 8.173182 43.743584 87.515872
F 17.081670 51.463092 87.826989
F 17.081670 36.024163 87.826988
F 17.081670 43.743629 87.826988
F 25.989921 51.463092 88.138072
F 25.989921 36.024163 88.138072
F 25.989921 43.743630 88.138072
F 8.077941 51.463047 90.243504
F 8.077941 36.024118 90.243504
F 8.077941 43.743584 90.243504
F 16.986430 51.463092 90.554570
F 16.986430 36.024163 90.554571
F 16.986431 43.743629 90.554571
F 25.894681 51.463092 90.865653
F 25.894681 36.024163 90.865653
F 25.894681 43.743630 90.865653
F 7.950933 38.597365 93.880279
F 7.950934 46.316831 93.880278
F 16.859423 38.597320 94.191346
F 16.859423 46.316786 94.191345
F 25.767674 38.597319 94.502428
F 25.767674 46.316785 94.502428
F 1.156940 47.617194 97.272504
F 1.156941 39.897729 97.272504
F 10.051213 47.603367 97.594802
F 10.051213 39.883903 97.594802
F 18.959497 47.603361 97.905890
F 18.959497 39.883896 97.905891
F 1.029939 50.162677 100.909311
F 1.029940 42.443213 100.909311
F 9.924202 50.176510 101.231576
F 9.924202 42.457046 101.231576
F 18.832487 50.176517 101.542665
F 18.832487 42.457053 101.542665
F 1.124373 50.162684 98.205088
F 1.124373 42.443220 98.205088
F 10.019461 50.176510 98.504004
F 10.019461 42.457046 98.504004
F 18.927746 50.176517 98.815084
F 18.927746 42.457053 98.815083
F 1.251362 47.617193 94.568309
F 1.251363 39.897729 94.568309
F 10.146452 47.603368 94.867229
F 10.146452 39.883903 94.867229
F 19.054736 47.603361 95.178309
F 19.054736 39.883896 95.178309
F 3.329180 38.594066 98.272329
F 3.329180 46.313532 98.272329
F 12.246557 38.597320 98.581771
F 12.246557 46.316786 98.581771
F 21.154810 38.597319 98.892854
F 21.154810 46.316785 98.892854
F 3.456169 51.466345 94.635554
F 3.456169 36.027415 94.635554
F 3.456169 43.746882 94.635554
F 12.373544 51.463091 94.944996
F 12.373544 36.024162 94.944996
F 12.373544 43.743629 94.944996
F 21.281799 51.463091 95.256080
F 21.281799 36.024163 95.256079
F 21.281799 43.743629 95.256079
F 3.361066 51.466344 97.359222
F 3.361066 36.027416 97.359222
F 3.361066 43.746882 97.359222
F 12.278305 51.463091 97.672578
F 12.278305 36.024163 97.672578
F 12.278305 43.743629 97.672579
F 21.186559 51.463091 97.983661
F 21.186558 36.024162 97.983661
F 21.186559 43.743629 97.983661
F 3.234056 38.594066 100.995998
F 3.234056 46.313532 100.995998
F 12.151298 38.597320 101.309353
F 12.151298 46.316786 101.309353
F 21.059551 38.597320 101.620436
F 21.059551 46.316786 101.620435
F 5.593623 47.601377 97.440534
F 5.593623 39.881912 97.440534
F 14.505371 47.603361 97.750349
F 14.505371 39.883897 97.750349
F 23.413622 47.603361 98.061432
F 23.413622 39.883896 98.061432
F 5.466609 50.178503 101.077311
F 5.466609 42.459039 101.077312
F 14.378360 50.176517 101.387123
F 14.378361 42.457053 101.387123
F 23.286613 50.176516 101.698206
F 23.286613 42.457052 101.698206
F 5.561968 50.178501 98.346951
F 5.561968 42.459038 98.346951
F 14.473619 50.176517 98.659542
F 14.473620 42.457053 98.659542
F 23.381871 50.176516 98.970625
F 23.381871 42.457052 98.970625
F 5.688960 47.601377 94.710176
F 5.688959 39.881912 94.710175
F 14.600610 47.603361 95.022767
F 14.600610 39.883896 95.022767
F 23.508862 47.603361 95.333850
F 23.508862 39.883896 95.333850
F 7.792197 38.597365 98.426196
F 7.792197 46.316831 98.426197
F 16.700684 38.597319 98.737312
F 16.700684 46.316786 98.737313
F 25.608934 38.597319 99.048396
F 25.608934 46.316785 99.048396
F 7.919184 51.463046 94.789422
F 7.919184 36.024118 94.789422
F 7.919184 43.743584 94.789422
F 16.827672 51.463091 95.100538
F 16.827672 36.024162 95.100538
F 16.827672 43.743629 95.100538
F 25.735923 51.463092 95.411621
F 25.735923 36.024163 95.411621
F 25.735923 43.743630 95.411621
F 7.823943 51.463046 97.517053
F 7.823943 36.024117 97.517053
F 7.823943 43.743584 97.517053
F 16.732432 51.463091 97.828120
F 16.732432 36.024162 97.828120
F 16.732432 43.743629 97.828120
F 25.640683 51.463092 98.139202
F 25.640683 36.024163 98.139203
F 25.640683 43.743630 98.139202
F 7.696936 38.597365 101.153828
F 7.696936 46.316831 101.153827
F 16.605425 38.597320 101.464894
F 16.605425 46.316786 101.464894
F 25.513676 38.597319 101.775977
F 25.513676 46.316785 101.775976
F 0.902983 47.616136 104.545873
F 0.902984 39.896672 104.545873
F 9.797215 47.603368 104.868351
F 9.797215 39.883903 104.868351
F 18.705499 47.603361 105.179440
F 18.705499 39.883896 105.179440
F 0.774322 50.146614 108.189942
F 0.774323 42.427150 108.189943
F 9.670204 50.176511 108.505126
F 9.670204 42.457047 108.505126
F 18.578489 50.176517 108.816214
F 18.578489 42.457053 108.816214
F 0.875616 50.159824 105.479251
F 0.875616 42.440360 105.479251
F 9.765464 50.176510 105.777553
F 9.765464 42.457047 105.777553
F 18.673748 50.176517 106.088633
F 18.673748 42.457053 106.088632
F 0.997372 47.617146 101.841976
F 0.997372 39.897682 101.841975
F 9.892454 47.603367 102.140778
F 9.892454 39.883903 102.140778
F 18.800738 47.603361 102.451858
F 18.800738 39.883896 102.451857
F 3.074720 38.594281 105.547884
F 3.074720 46.313747 105.547885
F 11.992559 38.597320 105.855320
F 11.992560 46.316786 105.855320
F 20.900812 38.597319 106.166403
F 20.900812 46.316785 106.166404
F 3.202205 51.466379 101.909221
F 3.202205 36.027450 101.909221
F 3.202205 43.746917 101.909221
F 12.119547 51.463091 102.218545
F 12.119547 36.024162 102.218545
F 12.119547 43.743629 102.218545
F 21.027801 51.463092 102.529628
F 21.027801 36.024163 102.529628
F 21.027801 43.743629 102.529628
F 3.107939 51.466852 104.632833
F 3.107939 36.027923 104.632833
F 3.107939 43.747390 104.632833
F 12.024307 51.463091 104.946127
F 12.024308 36.024162 104.946128
F 12.024308 43.743629 104.946127
F 20.932560 51.463091 105.257210
F 20.932560 36.024163 105.257210
F 20.932560 43.743629 105.257210
F 2.958764 38.600149 108.279404
F 2.958763 46.319616 108.279403
F 11.897300 38.597319 108.582902
F 11.897300 46.316786 108.582902
F 20.805553 38.597319 108.893985
F 20.805553 46.316785 108.893985
F 5.339563 47.601361 104.714215
F 5.339563 39.881896 104.714215
F 14.251373 47.603361 105.023898
F 14.251373 39.883897 105.023898
F 23.159624 47.603361 105.334981
F 23.159624 39.883896 105.334981
F 5.212631 50.178605 108.351059
F 5.212630 42.459141 108.351059
F 14.124363 50.176517 108.660672
F 14.124363 42.457053 108.660673
F 23.032615 50.176516 108.971755
F 23.032615 42.457053 108.971756
F 5.308081 50.178501 105.620551
F 5.308081 42.459038 105.620551
F 14.219622 50.176517 105.933091
F 14.219622 42.457053 105.933092
F 23.127873 50.176516 106.244175
F 23.127873 42.457053 106.244174
F 5.434956 47.601374 101.983734
F 5.434955 39.881910 101.983734
F 14.346613 47.603361 102.296316
F 14.346612 39.883896 102.296316
F 23.254864 47.603361 102.607399
F 23.254864 39.883896 102.607399
F 7.538196 38.597366 105.699747
F 7.538196 46.316832 105.699748
F 16.446686 38.597319 106.010862
F 16.446686 46.316786 106.010862
F 25.354937 38.597319 106.321945
F 25.354937 46.316785 106.321946
F 7.665187 51.463046 102.062971
F 7.665186 36.024117 102.062971
F 7.665187 43.743584 102.062971
F 16.573674 51.463091 102.374087
F 16.573674 36.024163 102.374086
F 16.573674 43.743629 102.374086
F 25.481925 51.463092 102.685170
F 25.481925 36.024163 102.685170
F 25.481925 43.743630 102.685170
F 7.569957 51.463047 104.790602
F 7.569957 36.024118 104.790603
F 7.569957 43.743585 104.790602
F 16.478434 51.463092 105.101668
F 16.478434 36.024163 105.101669
F 16.478434 43.743629 105.101669
F 25.386685 51.463092 105.412751
F 25.386685 36.024163 105.412751
F 25.386685 43.743630 105.412751
F 7.442684 38.597405 108.427397
F 7.442684 46.316871 108.427397
F 16.351427 38.597320 108.738444
F 16.351427 46.316786 108.738444
F 25.259678 38.597319 109.049526
F 25.259678 46.316785 109.049526
F 5.720611 34.739570 93.803759
F 5.815967 34.739571 91.073401
F 5.466609 34.739573 101.077311
F 5.561968 34.739571 98.346951
F 5.212630 34.739674 108.351059
F 5.308081 34.739571 105.620551
F 0.653897 47.655332 111.863733
F 0.653897 39.935867 111.863733
F 9.543218 47.603367 112.141901
F 9.543218 39.883902 112.141902
F 18.451501 47.603361 112.452990
F 18.451501 39.883896 112.452990
F 0.552298 50.120694 115.530607
F 0.552298 42.401230 115.530607
F 9.416209 50.176511 115.778675
F 9.416209 42.457047 115.778676
F 18.324491 50.176517 116.089764
F 18.324491 42.457053 116.089764
F 0.457202 50.228173 112.777653
F 0.457202 42.508709 112.777653
F 9.511444 50.176511 113.051103
F 9.511444 42.457047 113.051102
F 18.419750 50.176517 113.362183
F 18.419750 42.457053 113.362183
F 9.638448 47.603367 109.414328
F 9.638448 39.883902 109.414327
F 18.546741 47.603361 109.725408
F 18.546741 39.883896 109.725407
F 2.822871 38.597314 112.825618
F 2.822871 46.316780 112.825619
F 11.738561 38.597320 113.128870
F 11.738561 46.316786 113.128871
F 20.646814 38.597319 113.439953
F 20.646814 46.316786 113.439954
F 2.947106 51.463852 109.187056
F 2.947106 36.024923 109.187056
F 2.947106 43.744390 109.187056
F 11.865549 51.463091 109.492095
F 11.865549 36.024162 109.492095
F 11.865549 43.743629 109.492095
F 20.773803 51.463092 109.803178
F 20.773803 36.024163 109.803178
F 20.773803 43.743629 109.803178
F 2.813698 51.455315 111.922704
F 2.813698 36.016387 111.922705
F 2.813698 43.735853 111.922705
F 11.770309 51.463092 112.219677
F 11.770309 36.024163 112.219678
F 11.770309 43.743629 112.219678
F 20.678562 51.463092 112.530760
F 20.678562 36.024163 112.530761
F 20.678562 43.743629 112.530760
F 2.696324 38.601267 115.556882
F 2.696324 46.320734 115.556882
F 11.643301 38.597319 115.856452
F 11.643301 46.316786 115.856452
F 20.551555 38.597320 116.167535
F 20.551555 46.316786 116.167535
F 5.085976 47.601280 111.987816
F 5.085976 39.881815 111.987816
F 13.997375 47.603361 112.297448
F 13.997375 39.883897 112.297448
F 22.905626 47.603361 112.608531
F 22.905626 39.883896 112.608531
F 4.959381 50.178449 115.624507
F 4.959381 42.458985 115.624507
F 13.870365 50.176517 115.934222
F 13.870365 42.457053 115.934223
F 22.778617 50.176516 116.245305
F 22.778617 42.457052 116.245306
F 5.049158 50.178434 112.894261
F 5.049158 42.458971 112.894261
F 13.965624 50.176517 113.206641
F 13.965624 42.457053 113.206641
F 22.873875 50.176516 113.517725
F 22.873875 42.457052 113.517724
F 5.178698 47.601550 109.257504
F 5.178698 39.882085 109.257503
F 14.092614 47.603361 109.569866
F 14.092614 39.883896 109.569866
F 23.000866 47.603361 109.880949
F 23.000866 39.883896 109.880949
F 7.284218 38.597374 112.973299
F 7.284218 46.316840 112.973299
F 16.192688 38.597319 113.284412
F 16.192688 46.316786 113.284412
F 25.100939 38.597319 113.595495
F 25.100939 46.316785 113.595495
F 7.411184 51.463043 109.336527
F 7.411184 36.024115 109.336527
F 7.411184 43.743581 109.336527
F 16.319676 51.463092 109.647637
F 16.319676 36.024163 109.647637
F 16.319676 43.743629 109.647637
F 25.227927 51.463092 109.958720
F 25.227927 36.024163 109.958720
F 25.227927 43.743630 109.958720
F 7.315376 51.462955 112.064199
F 7.315376 36.024026 112.064199
F 7.315376 43.743492 112.064199
F 16.224437 51.463091 112.375219
F 16.224437 36.024162 112.375219
F 16.224437 43.743629 112.375219
F 25.132687 51.463092 112.686301
F 25.132687 36.024163 112.686302
F 25.132687 43.743629 112.686302
F 7.188381 38.597458 115.700975
F 7.188381 46.316924 115.700975
F 16.097429 38.597320 116.011994
F 16.097429 46.316786 116.011993
F 25.005680 38.597319 116.323076
F 25.005680 46.316785 116.323076
F 0.414409 47.632330 119.162242
F 0.414409 39.912866 119.162242
F 9.289226 47.603368 119.415450
F 9.289226 39.883903 119.415450
F 18.197503 47.603361 119.726539
F 18.197503 39.883896 119.726539
F 0.196674 50.205237 122.750659
F 0.196675 42.485772 122.750660
F 9.162203 50.176514 123.052215
F 9.162203 42.457050 123.052215
F 18.070496 50.176517 123.363284
F 18.070496 42.457053 123.363284
F 0.313572 50.195714 119.996801
F 0.313572 42.476250 119.996801
F 9.257459 50.176509 120.324652
F 9.257459 42.457045 120.324652
F 18.165752 50.176517 120.635730
F 18.165752 42.457053 120.635730
F 0.388825 47.569015 116.417796
F 0.388825 39.849550 116.417796
F 9.384436 47.603368 116.687877
F 9.384436 39.883903 116.687877
F 18.292743 47.603361 116.998957
F 18.292743 39.883896 116.998957
F 2.580617 38.589801 120.099297
F 2.580617 46.309267 120.099297
F 11.484564 38.597320 120.402417
F 11.484564 46.316786 120.402417
F 20.392816 38.597319 120.713500
F 20.392816 46.316785 120.713501
F 2.702634 51.467000 116.462588
F 2.702634 36.028071 116.462587
F 2.702634 43.747538 116.462588
F 11.611551 51.463091 116.765645
F 11.611551 36.024162 116.765644
F 11.611551 43.743629 116.765644
F 20.519805 51.463092 117.076728
F 20.519805 36.024163 117.076727
F 20.519805 43.743629 117.076728
F 2.589962 51.465954 119.186290
F 2.589962 36.027025 119.186290
F 2.589962 43.746492 119.186290
F 11.516311 51.463092 119.493227
F 11.516311 36.024163 119.493227
F 11.516311 43.743629 119.493227
F 20.424565 51.463091 119.804309
F 20.424565 36.024163 119.804309
F 20.424565 43.743629 119.804310
F 2.474089 38.593724 122.818752
F 2.474089 46.313190 122.818752
F 11.389307 38.597319 123.129972
F 11.389307 46.316785 123.129972
F 20.297560 38.597319 123.441055
F 20.297560 46.316785 123.441055
F 4.832725 47.601751 119.261031
F 4.832725 39.882287 119.261031
F 13.743377 47.603361 119.570997
F 13.743377 39.883897 119.570998
F 22.651628 47.603361 119.882080
F 22.651628 39.883896 119.882081
F 4.704504 50.177949 122.897444
F 4.704504 42.458486 122.897444
F 13.616369 50.176517 123.207742
F 13.616369 42.457053 123.207743
F 22.524622 50.176516 123.518825
F 22.524622 42.457052 123.518826
F 4.798084 50.178424 120.167739
F 4.798084 42.458960 120.167738
F 13.711626 50.176517 120.480188
F 13.711626 42.457053 120.480188
F 22.619877 50.176516 120.791272
F 22.619877 42.457052 120.791271
F 4.922699 47.601098 116.530783
F 4.922699 39.881634 116.530783
F 13.838616 47.603361 116.843416
F 13.838616 39.883896 116.843416
F 22.746868 47.603361 117.154499
F 22.746868 39.883896 117.154499
F 7.030294 38.597399 120.246825
F 7.030294 46.316865 120.246825
F 15.938690 38.597319 120.557959
F 15.938690 46.316786 120.557959
F 24.846941 38.597319 120.869042
F 24.846941 46.316785 120.869042
F 7.157241 51.463027 116.610060
F 7.157241 36.024098 116.610060
F 7.157241 43.743565 116.610060
F 16.065678 51.463092 116.921186
F 16.065678 36.024163 116.921186
F 16.065678 43.743629 116.921186
F 24.973929 51.463092 117.232269
F 24.973929 36.024163 117.232269
F 24.973929 43.743630 117.232269
F 7.061691 51.462976 119.337748
F 7.061691 36.024047 119.337749
F 7.061691 43.743513 119.337749
F 15.970439 51.463092 119.648768
F 15.970438 36.024163 119.648768
F 15.970439 43.743629 119.648768
F 24.878689 51.463092 119.959850
F 24.878689 36.024163 119.959851
F 24.878689 43.743630 119.959851
F 6.934801 38.597479 122.974600
F 6.934801 46.316945 122.974600
F 15.843434 38.597319 123.285514
F 15.843433 46.316785 123.285513
F 24.751685 38.597319 123.596596
F 24.751685 46.316785 123.596596
F 0.044711 47.548945 126.363633
F 0.044711 39.829480 126.363633
F 9.036833 47.603252 126.686111
F 9.036833 39.883787 126.686111
F 17.945186 47.603257 126.997157
F 17.945186 39.883792 126.997158
F 24.544540 46.315235 130.845437
F 24.544540 38.595769 130.845437
F 15.636289 46.315236 130.534354
F 15.636289 38.595770 130.534354
F 8.951244 50.176727 130.302200
F 8.951244 42.457263 130.302201
F 17.863351 50.174967 130.612125
F 17.863351 42.455503 130.612125
F 0.041510 50.182770 127.095420
F 0.041510 42.463306 127.095420
F 9.007482 50.176456 127.582155
F 9.007482 42.456992 127.582155
F 17.916176 50.176420 127.892975
F 17.916176 42.456956 127.892975
F 0.140978 47.569101 123.493846
F 0.140978 39.849637 123.493846
F 9.130502 47.603367 123.960934
F 9.130502 39.883902 123.960934
F 18.038779 47.603358 124.272008
F 18.038779 39.883894 124.272008
F 2.291246 38.592617 127.360691
F 2.291246 46.312083 127.360691
F 11.234983 38.597225 127.659662
F 11.234983 46.316691 127.659663
F 20.143240 38.597223 127.970745
F 20.143240 46.316689 127.970746
F 2.442174 51.467165 123.727978
F 2.442174 36.028236 123.727977
F 2.442174 43.747703 123.727977
F 11.357586 51.463089 124.038698
F 11.357586 36.024159 124.038697
F 11.357586 43.743626 124.038698
F 20.265842 51.463089 124.349779
F 20.265842 36.024160 124.349779
F 20.265842 43.743627 124.349779
F 2.356589 51.469087 126.449206
F 2.356589 36.030158 126.449206
F 2.356589 43.749624 126.449206
F 11.263935 51.462974 126.763877
F 11.263935 36.024045 126.763877
F 11.263935 43.743512 126.763877
F 20.172248 51.462988 127.074928
F 20.172248 36.024059 127.074929
F 20.172248 43.743525 127.074929
F 2.260556 38.613376 130.073078
F 2.260555 46.332842 130.073077
F 11.182040 38.595805 130.378815
F 11.182040 46.315271 130.378815
F 20.090415 38.595770 130.689896
F 20.090415 46.315236 130.689896
F 4.571167 47.601919 126.535992
F 4.571167 39.882455 126.535992
F 13.491061 47.603257 126.841616
F 13.491061 39.883793 126.841616
F 22.399312 47.603257 127.152699
F 22.399312 39.883792 127.152699
F 4.508012 50.165607 130.149985
F 4.508013 42.446143 130.149985
F 13.409183 50.174956 130.456574
F 13.409183 42.455492 130.456574
F 22.317477 50.174967 130.767666
F 22.317477 42.455503 130.767667
F 4.540568 50.181898 127.437775
F 4.540568 42.462434 127.437774
F 13.462048 50.176420 127.737432
F 13.462048 42.456956 127.737432
F 22.370302 50.176420 128.048516
F 22.370302 42.456956 128.048516
F 4.672075 47.602590 123.805691
F 4.672075 39.883125 123.805690
F 13.584653 47.603359 124.116467
F 13.584653 39.883894 124.116466
F 22.492905 47.603358 124.427550
F 22.492905 39.883894 124.427549
F 6.779656 38.597811 127.504374
F 6.779656 46.317277 127.504374
F 15.689115 38.597223 127.815204
F 15.689115 46.316689 127.815204
F 24.597365 38.597223 128.126287
F 24.597365 46.316689 128.126287
F 6.903018 51.462901 123.883435
F 6.903018 36.023972 123.883435
F 6.903019 43.743438 123.883435
F 15.811715 51.463089 124.194237
F 15.811715 36.024160 124.194237
F 15.811715 43.743627 124.194237
F 24.719966 51.463090 124.505321
F 24.719966 36.024161 124.505320
F 24.719966 43.743627 124.505321
F 6.806325 51.461455 126.610230
F 6.806325 36.022527 126.610230
F 6.806325 43.741993 126.610230
F 15.718122 51.462988 126.919386
F 15.718122 36.024059 126.919387
F 15.718122 43.743526 126.919387
F 24.626373 51.462988 127.230469
F 24.626372 36.024059 127.230470
F 24.626372 43.743526 127.230470
F 6.719650 38.600565 130.224933
F 6.719650 46.320031 130.224933
F 0.457201 34.789243 112.777653
F 4.959381 34.739518 115.624507
F 5.049158 34.739504 112.894261
F 0.196676 34.766305 122.750660
F 0.313573 34.756783 119.996802
F 4.704504 34.739019 122.897444
F 4.798084 34.739494 120.167739
F 8.951244 34.737796 130.302201
F 0.041510 34.743839 127.095420
F 4.540568 34.742968 127.437774
F 4.465550 55.342447 2.733951
F 4.465551 63.061914 2.733950
F 13.348765 55.322926 3.054966
F 13.348765 63.042392 3.054966
F 22.257047 55.322919 3.366055
F 22.257047 63.042386 3.366055
F 4.331749 57.882279 6.354024
F 4.331749 65.601746 6.354024
F 13.226141 57.895975 6.675932
F 13.226140 65.615442 6.675932
F 22.134426 57.895982 6.987021
F 22.134426 65.615449 6.987021
F 4.424900 57.885084 3.653152
F 4.424900 65.604551 3.653152
F 13.319753 57.896076 3.950791
F 13.319753 65.615543 3.950791
F 22.228037 57.896083 4.261871
F 22.228037 65.615550 4.261871
F 4.462405 55.321680 0.031912
F 3.791342 55.336655 21.832815
F 4.462405 63.041147 0.031911
F 3.791343 63.056122 21.832815
F 13.401597 55.324371 0.335821
F 13.401597 63.043837 0.335820
F 22.309854 55.324372 0.646904
F 22.309854 63.043838 0.646904
F 6.631959 54.032300 3.719755
F 6.631959 61.751765 3.719755
F 15.546849 54.036352 4.028559
F 15.546849 61.755816 4.028559
F 24.455102 54.036351 4.339642
F 24.455102 61.755816 4.339642
F 6.707327 59.187869 0.103389
F 6.707327 66.907336 0.103389
F 15.628661 59.184105 0.413591
F 15.628661 66.903571 0.413591
F 24.536916 59.184105 0.724675
F 24.536916 66.903572 0.724675
F 6.659205 59.186183 2.819535
F 6.659205 66.905650 2.819535
F 15.575856 59.182651 3.132742
F 15.575856 66.902118 3.132742
F 24.484109 59.182652 3.443825
F 24.484109 66.902119 3.443825
F 6.536057 54.032970 6.440474
F 6.536056 61.752435 6.440474
F 15.453237 54.036250 6.753708
F 15.453237 61.755715 6.753709
F 24.361490 54.036250 7.064791
F 24.361490 61.755715 7.064791
F 8.891519 55.320962 2.901034
F 8.891519 63.040428 2.901034
F 17.802922 55.322920 3.210513
F 17.802922 63.042386 3.210513
F 26.711173 55.322919 3.521596
F 26.711173 63.042386 3.521596
F 8.768551 57.897965 6.521668
F 8.768551 65.617432 6.521668
F 17.680299 57.895982 6.831479
F 17.680299 65.615449 6.831479
F 26.588552 57.895981 7.142562
F 26.588552 65.615448 7.142562
F 8.862322 57.898034 3.793776
F 8.862322 65.617501 3.793776
F 17.773911 57.896083 4.106330
F 17.773911 65.615550 4.106330
F 26.682163 57.896083 4.417413
F 26.682163 65.615549 4.417413
F 8.946166 55.324333 0.180416
F 8.946166 63.043799 0.180416
F 17.855728 55.324373 0.491363
F 17.855728 63.043839 0.491363
F 11.092530 54.036388 3.873008
F 11.092530 61.755852 3.873007
F 20.000976 54.036351 4.184101
F 20.000976 61.755816 4.184100
F 11.173973 59.183934 0.257901
F 11.173973 66.903401 0.257901
F 20.082790 59.184105 0.569133
F 20.082790 66.903572 0.569133
F 11.121495 59.182604 2.977218
F 11.121495 66.902071 2.977218
F 20.029983 59.182652 3.288284
F 20.029983 66.902119 3.288284
F 10.998875 54.036295 6.598184
F 10.998875 61.755760 6.598184
F 19.907364 54.036250 6.909249
F 19.907363 61.755715 6.909250
F 4.204915 55.336654 9.989911
F 4.204915 63.056121 9.989911
F 13.099188 55.322829 10.312210
F 13.099188 63.042295 10.312211
F 22.007472 55.322823 10.623299
F 22.007472 63.042289 10.623299
F 4.077905 57.882147 13.626684
F 4.077905 65.601613 13.626684
F 12.972177 57.895972 13.948983
F 12.972177 65.615439 13.948983
F 21.880463 57.895979 14.260071
F 21.880463 65.615446 14.260072
F 4.172348 57.882146 10.922491
F 4.172348 65.601613 10.922490
F 13.067436 57.895973 11.221410
F 13.067436 65.615439 11.221410
F 21.975721 57.895979 11.532490
F 21.975721 65.615446 11.532490
F 4.299336 55.336656 7.285718
F 4.299336 63.056123 7.285717
F 13.194424 55.322830 7.584665
F 13.194425 63.042296 7.584664
F 22.102709 55.322823 7.895744
F 22.102709 63.042289 7.895744
F 6.377157 54.032995 10.989735
F 6.377157 61.752459 10.989735
F 15.294533 54.036248 11.299178
F 15.294533 61.755712 11.299177
F 24.202785 54.036247 11.610261
F 24.202785 61.755712 11.610261
F 6.504144 59.185804 7.353016
F 6.504144 66.905270 7.353017
F 15.421517 59.182555 7.662432
F 15.421517 66.902022 7.662432
F 24.329772 59.182556 7.973515
F 24.329772 66.902023 7.973515
F 6.409042 59.185808 10.076632
F 6.409042 66.905275 10.076632
F 15.326281 59.182555 10.389988
F 15.326281 66.902022 10.389987
F 24.234534 59.182556 10.701070
F 24.234534 66.902022 10.701070
F 6.282034 54.032995 13.713402
F 6.282034 61.752460 13.713403
F 15.199273 54.036248 14.026759
F 15.199273 61.755713 14.026760
F 24.107527 54.036248 14.337842
F 24.107527 61.755712 14.337842
F 8.641599 55.320839 10.157943
F 8.641599 63.040305 10.157943
F 17.553346 55.322823 10.467757
F 17.553346 63.042289 10.467758
F 26.461597 55.322823 10.778840
F 26.461597 63.042289 10.778841
F 8.514588 57.897963 13.794715
F 8.514588 65.617430 13.794715
F 17.426336 57.895979 14.104530
F 17.426336 65.615446 14.104530
F 26.334588 57.895979 14.415613
F 26.334588 65.615446 14.415613
F 8.609944 57.897963 11.064357
F 8.609944 65.617430 11.064357
F 17.521595 57.895979 11.376949
F 17.521595 65.615446 11.376949
F 26.429846 57.895979 11.688032
F 26.429846 65.615446 11.688032
F 8.736936 55.320841 7.427623
F 8.736936 63.040307 7.427623
F 17.648583 55.322823 7.740203
F 17.648583 63.042290 7.740203
F 26.556835 55.322823 8.051286
F 26.556835 63.042290 8.051286
F 10.840172 54.036293 11.143604
F 10.840172 61.755758 11.143603
F 19.748659 54.036247 11.454720
F 19.748659 61.755712 11.454719
F 10.967157 59.182511 7.506858
F 10.967157 66.901978 7.506858
F 19.875645 59.182555 7.817973
F 19.875645 66.902022 7.817974
F 10.871918 59.182510 10.234462
F 10.871918 66.901977 10.234462
F 19.780408 59.182555 10.545529
F 19.780408 66.902022 10.545529
F 10.744911 54.036293 13.871234
F 10.744911 61.755758 13.871234
F 19.653400 54.036248 14.182301
F 19.653400 61.755712 14.182301
F 3.950918 55.336655 17.263459
F 3.950918 63.056122 17.263459
F 12.845190 55.322829 17.585758
F 12.845190 63.042296 17.585758
F 21.753474 55.322823 17.896846
F 21.753474 63.042289 17.896847
F 3.823907 57.882147 20.900234
F 3.823907 65.601613 20.900234
F 12.718179 57.895973 21.222532
F 12.718179 65.615439 21.222533
F 21.626465 57.895979 21.533621
F 21.626465 65.615446 21.533621
F 3.918350 57.882146 18.196040
F 3.918350 65.601613 18.196040
F 12.813438 57.895973 18.494960
F 12.813438 65.615439 18.494960
F 21.721723 57.895979 18.806039
F 21.721723 65.615446 18.806040
F 4.045340 55.336655 14.559265
F 4.045340 63.056122 14.559265
F 12.940429 55.322829 14.858185
F 12.940429 63.042296 14.858185
F 21.848714 55.322823 15.169264
F 21.848714 63.042289 15.169264
F 6.123159 54.032995 18.263285
F 6.123158 61.752459 18.263285
F 15.040535 54.036248 18.572727
F 15.040535 61.755712 18.572727
F 23.948787 54.036247 18.883811
F 23.948787 61.755712 18.883810
F 6.250146 59.185808 14.626509
F 6.250146 66.905275 14.626509
F 15.167522 59.182555 14.935951
F 15.167522 66.902022 14.935952
F 24.075776 59.182555 15.247035
F 24.075776 66.902022 15.247035
F 6.155043 59.185808 17.350178
F 6.155043 66.905275 17.350178
F 15.072283 59.182555 17.663534
F 15.072283 66.902022 17.663534
F 23.980536 59.182556 17.974617
F 23.980536 66.902022 17.974617
F 6.028036 54.032995 20.986952
F 6.028036 61.752459 20.986953
F 14.945275 54.036248 21.300309
F 14.945275 61.755713 21.300309
F 23.853529 54.036248 21.611392
F 23.853529 61.755712 21.611392
F 8.387601 55.320839 17.431490
F 8.387601 63.040305 17.431490
F 17.299348 55.322823 17.741305
F 17.299348 63.042289 17.741305
F 26.207600 55.322823 18.052388
F 26.207600 63.042289 18.052388
F 8.260590 57.897963 21.068264
F 8.260590 65.617430 21.068264
F 17.172338 57.895979 21.378080
F 17.172338 65.615446 21.378079
F 26.080590 57.895979 21.689162
F 26.080590 65.615446 21.689162
F 8.355946 57.897963 18.337906
F 8.355946 65.617430 18.337906
F 17.267597 57.895979 18.650498
F 17.267597 65.615446 18.650498
F 26.175848 57.895979 18.961581
F 26.175848 65.615446 18.961581
F 8.482937 55.320839 14.701131
F 8.482937 63.040305 14.701131
F 17.394588 55.322823 15.013723
F 17.394588 63.042289 15.013723
F 26.302840 55.322823 15.324806
F 26.302840 63.042289 15.324806
F 10.586174 54.036293 18.417153
F 10.586174 61.755758 18.417153
F 19.494661 54.036247 18.728269
F 19.494661 61.755712 18.728269
F 10.713161 59.182510 14.780378
F 10.713161 66.901977 14.780378
F 19.621650 59.182555 15.091493
F 19.621650 66.902022 15.091493
F 10.617921 59.182510 17.508009
F 10.617921 66.901977 17.508009
F 19.526410 59.182556 17.819076
F 19.526410 66.902022 17.819076
F 10.490913 54.036293 21.144784
F 10.490913 61.755758 21.144784
F 19.399402 54.036248 21.455850
F 19.399402 61.755712 21.455851
F 6.631959 69.471232 3.719755
F 19.399402 69.475179 21.455850
F 6.536056 69.471902 6.440474
F 6.377157 69.471926 10.989736
F 6.282034 69.471926 13.713403
F 24.107527 69.475179 14.337842
F 19.748659 69.475179 11.454720
F 19.653400 69.475179 14.182301
F 6.123158 69.471926 18.263285
F 15.040534 69.475179 18.572727
F 23.948787 69.475179 18.883811
F 6.028036 69.471926 20.986952
F 14.945275 69.475179 21.300309
F 23.853529 69.475179 21.611392
F 19.494661 69.475179 18.728269
F 3.696920 55.336655 24.537009
F 3.696920 63.056122 24.537010
F 12.591192 55.322829 24.859308
F 12.591192 63.042295 24.859308
F 21.499476 55.322823 25.170396
F 21.499476 63.042289 25.170397
F 3.569909 57.882147 28.173784
F 3.569909 65.601613 28.173784
F 12.464181 57.895973 28.496082
F 12.464181 65.615439 28.496082
F 21.372467 57.895979 28.807171
F 21.372467 65.615446 28.807171
F 3.664352 57.882146 25.469590
F 3.664352 65.601613 25.469590
F 12.559440 57.895973 25.768510
F 12.559440 65.615439 25.768510
F 21.467725 57.895979 26.079589
F 21.467725 65.615446 26.079589
F 3.029348 55.336655 43.653463
F 3.029349 63.056122 43.653463
F 12.686431 55.322829 22.131735
F 12.686431 63.042296 22.131735
F 21.594716 55.322823 22.442814
F 21.594716 63.042289 22.442814
F 5.869161 54.032995 25.536835
F 5.869161 61.752460 25.536835
F 14.786537 54.036248 25.846277
F 14.786537 61.755712 25.846277
F 23.694789 54.036247 26.157360
F 23.694789 61.755712 26.157360
F 5.996148 59.185808 21.900060
F 5.996148 66.905275 21.900060
F 14.913524 59.182555 22.209501
F 14.913524 66.902022 22.209502
F 23.821778 59.182555 22.520585
F 23.821778 66.902022 22.520585
F 5.901045 59.185808 24.623728
F 5.901045 66.905275 24.623728
F 14.818285 59.182555 24.937084
F 14.818285 66.902022 24.937085
F 23.726538 59.182556 25.248167
F 23.726538 66.902022 25.248167
F 5.774038 54.032995 28.260502
F 5.774038 61.752460 28.260503
F 14.691277 54.036248 28.573859
F 14.691277 61.755713 28.573859
F 23.599531 54.036248 28.884942
F 23.599531 61.755712 28.884942
F 8.133603 55.320839 24.705040
F 8.133603 63.040305 24.705040
F 17.045350 55.322823 25.014855
F 17.045350 63.042289 25.014855
F 25.953602 55.322823 25.325938
F 25.953602 63.042289 25.325938
F 8.006592 57.897963 28.341814
F 8.006592 65.617430 28.341814
F 16.918340 57.895979 28.651629
F 16.918340 65.615446 28.651629
F 25.826592 57.895979 28.962712
F 25.826593 65.615446 28.962712
F 8.101948 57.897963 25.611456
F 8.101948 65.617430 25.611456
F 17.013599 57.895979 25.924048
F 17.013599 65.615446 25.924048
F 25.921850 57.895979 26.235131
F 25.921850 65.615446 26.235131
F 8.228939 55.320839 21.974681
F 8.228939 63.040305 21.974681
F 17.140590 55.322823 22.287273
F 17.140590 63.042289 22.287272
F 26.048842 55.322823 22.598356
F 26.048842 63.042289 22.598356
F 10.332176 54.036293 25.690703
F 10.332176 61.755758 25.690703
F 19.240663 54.036247 26.001819
F 19.240663 61.755712 26.001818
F 10.459163 59.182510 22.053927
F 10.459163 66.901977 22.053928
F 19.367652 59.182555 22.365043
F 19.367652 66.902022 22.365043
F 10.363922 59.182510 24.781559
F 10.363922 66.901977 24.781559
F 19.272412 59.182556 25.092626
F 19.272412 66.902022 25.092626
F 10.236915 54.036293 28.418333
F 10.236915 61.755758 28.418334
F 19.145404 54.036248 28.729400
F 19.145404 61.755712 28.729400
F 3.442922 55.336655 31.810559
F 3.442922 63.056122 31.810559
F 12.337194 55.322829 32.132857
F 12.337194 63.042296 32.132857
F 21.245478 55.322823 32.443945
F 21.245478 63.042289 32.443946
F 3.315911 57.882147 35.447332
F 3.315911 65.601614 35.447333
F 12.210183 57.895973 35.769631
F 12.210183 65.615439 35.769631
F 21.118469 57.895979 36.080720
F 21.118469 65.615446 36.080720
F 3.410354 57.882146 32.743139
F 3.410354 65.601613 32.743139
F 12.305442 57.895973 33.042059
F 12.305442 65.615439 33.042059
F 21.213727 57.895979 33.353138
F 21.213727 65.615446 33.353138
F 3.537344 55.336655 29.106364
F 3.537344 63.056122 29.106364
F 12.432433 55.322829 29.405284
F 12.432433 63.042296 29.405284
F 21.340718 55.322823 29.716364
F 21.340718 63.042289 29.716363
F 5.615163 54.032995 32.810384
F 5.615163 61.752459 32.810384
F 14.532539 54.036248 33.119826
F 14.532539 61.755712 33.119825
F 23.440791 54.036247 33.430909
F 23.440791 61.755712 33.430909
F 5.742150 59.185809 29.173609
F 5.742150 66.905275 29.173609
F 14.659526 59.182555 29.483051
F 14.659526 66.902022 29.483051
F 23.567780 59.182555 29.794134
F 23.567780 66.902022 29.794134
F 5.647048 59.185808 31.897277
F 5.647048 66.905275 31.897277
F 14.564287 59.182555 32.210633
F 14.564287 66.902022 32.210634
F 23.472540 59.182556 32.521717
F 23.472540 66.902022 32.521716
F 5.520041 54.032995 35.534051
F 5.520040 61.752459 35.534052
F 14.437279 54.036248 35.847407
F 14.437280 61.755713 35.847407
F 23.345533 54.036248 36.158490
F 23.345533 61.755712 36.158491
F 7.879605 55.320839 31.978589
F 7.879604 63.040305 31.978589
F 16.791353 55.322823 32.288404
F 16.791353 63.042289 32.288404
F 25.699604 55.322823 32.599487
F 25.699604 63.042289 32.599487
F 7.752594 57.897963 35.615363
F 7.752594 65.617430 35.615363
F 16.664342 57.895979 35.925178
F 16.664342 65.615446 35.925178
F 25.572594 57.895979 36.236261
F 25.572594 65.615446 36.236261
F 7.847950 57.897963 32.885005
F 7.847950 65.617430 32.885005
F 16.759601 57.895979 33.197597
F 16.759601 65.615446 33.197597
F 25.667852 57.895979 33.508680
F 25.667852 65.615446 33.508680
F 7.974941 55.320839 29.248231
F 7.974941 63.040305 29.248231
F 16.886592 55.322823 29.560822
F 16.886592 63.042289 29.560822
F 25.794844 55.322823 29.871905
F 25.794844 63.042289 29.871905
F 10.078178 54.036293 32.964252
F 10.078178 61.755758 32.964251
F 18.986666 54.036247 33.275368
F 18.986666 61.755712 33.275367
F 10.205165 59.182510 29.327477
F 10.205165 66.901977 29.327477
F 19.113654 59.182555 29.638592
F 19.113654 66.902022 29.638593
F 10.109924 59.182510 32.055108
F 10.109924 66.901977 32.055108
F 19.018414 59.182555 32.366175
F 19.018414 66.902022 32.366175
F 9.982917 54.036293 35.691882
F 9.982917 61.755758 35.691882
F 18.891407 54.036248 36.002949
F 18.891406 61.755712 36.002949
F 3.188924 55.336655 39.084107
F 3.188924 63.056122 39.084107
F 12.083196 55.322829 39.406406
F 12.083196 63.042295 39.406406
F 20.991480 55.322823 39.717495
F 20.991480 63.042289 39.717495
F 3.061913 57.882147 42.720882
F 3.061913 65.601614 42.720882
F 11.956186 57.895973 43.043181
F 11.956186 65.615439 43.043181
F 20.864471 57.895979 43.354269
F 20.864471 65.615446 43.354269
F 3.156357 57.882146 40.016689
F 3.156357 65.601613 40.016688
F 12.051445 57.895973 40.315608
F 12.051445 65.615439 40.315608
F 20.959729 57.895979 40.626688
F 20.959729 65.615446 40.626687
F 3.283346 55.336655 36.379913
F 3.283346 63.056122 36.379913
F 12.178435 55.322829 36.678833
F 12.178435 63.042295 36.678833
F 21.086720 55.322823 36.989913
F 21.086720 63.042289 36.989912
F 5.361165 54.032995 40.083933
F 5.361165 61.752460 40.083933
F 14.278541 54.036248 40.393376
F 14.278541 61.755712 40.393375
F 23.186794 54.036247 40.704459
F 23.186793 61.755712 40.704459
F 5.488152 59.185808 36.447158
F 5.488152 66.905275 36.447158
F 14.405528 59.182555 36.756600
F 14.405528 66.902022 36.756600
F 23.313782 59.182555 37.067683
F 23.313782 66.902022 37.067683
F 5.393050 59.185808 39.170826
F 5.393050 66.905275 39.170826
F 14.310289 59.182555 39.484182
F 14.310289 66.902022 39.484183
F 23.218542 59.182556 39.795265
F 23.218542 66.902022 39.795265
F 5.266042 54.032995 42.807601
F 5.266042 61.752459 42.807601
F 14.183281 54.036248 43.120957
F 14.183281 61.755713 43.120958
F 23.091535 54.036248 43.432040
F 23.091535 61.755712 43.432040
F 7.625607 55.320839 39.252138
F 7.625607 63.040305 39.252138
F 16.537355 55.322823 39.561953
F 16.537354 63.042289 39.561953
F 25.445606 55.322823 39.873036
F 25.445606 63.042289 39.873036
F 7.498596 57.897963 42.888912
F 7.498596 65.617430 42.888912
F 16.410344 57.895979 43.198728
F 16.410344 65.615446 43.198728
F 25.318597 57.895979 43.509810
F 25.318597 65.615446 43.509811
F 7.593952 57.897963 40.158554
F 7.593952 65.617430 40.158554
F 16.505603 57.895979 40.471146
F 16.505603 65.615446 40.471146
F 25.413855 57.895979 40.782229
F 25.413855 65.615446 40.782229
F 7.720943 55.320839 36.521780
F 7.720943 63.040305 36.521779
F 16.632594 55.322823 36.834371
F 16.632594 63.042289 36.834371
F 25.540846 55.322823 37.145454
F 25.540846 63.042289 37.145454
F 9.824180 54.036293 40.237801
F 9.824180 61.755758 40.237801
F 18.732667 54.036247 40.548917
F 18.732668 61.755712 40.548917
F 9.951168 59.182510 36.601026
F 9.951168 66.901977 36.601026
F 18.859656 59.182555 36.912141
F 18.859656 66.902022 36.912142
F 9.855927 59.182510 39.328657
F 9.855927 66.901977 39.328657
F 18.764416 59.182556 39.639724
F 18.764416 66.902022 39.639724
F 9.728919 54.036293 42.965432
F 9.728919 61.755758 42.965432
F 18.637409 54.036247 43.276498
F 18.637408 61.755712 43.276499
F 5.869161 69.471926 25.536835
F 18.637409 69.475179 43.276498
F 14.786537 69.475179 25.846277
F 23.694789 69.475179 26.157360
F 5.774038 69.471926 28.260502
F 19.240663 69.475179 26.001819
F 19.145404 69.475179 28.729400
F 5.615163 69.471926 32.810384
F 23.440791 69.475179 33.430909
F 5.520040 69.471926 35.534051
F 14.437279 69.475179 35.847407
F 23.345533 69.475179 36.158490
F 18.986666 69.475179 33.275368
F 18.891407 69.475179 36.002949
F 5.361165 69.471926 40.083933
F 18.732668 69.475179 40.548917
F 23.186794 69.475179 40.704459
F 5.266042 69.471926 42.807601
F 23.091535 69.475179 43.432040
F 2.934926 55.336655 46.357658
F 2.934927 63.056122 46.357658
F 11.829198 55.322829 46.679956
F 11.829199 63.042295 46.679956
F 20.737482 55.322823 46.991045
F 20.737482 63.042289 46.991044
F 2.807915 57.882147 49.994432
F 2.807915 65.601614 49.994432
F 11.702188 57.895972 50.316731
F 11.702187 65.615439 50.316731
F 20.610473 57.895979 50.627819
F 20.610473 65.615446 50.627819
F 2.902358 57.882146 47.290239
F 2.902359 65.601613 47.290238
F 11.797447 57.895973 47.589158
F 11.797447 65.615439 47.589158
F 20.705731 57.895979 47.900237
F 20.705731 65.615446 47.900238
F 2.267354 55.336655 65.474111
F 2.267355 63.056122 65.474112
F 11.924437 55.322829 43.952383
F 11.924437 63.042296 43.952383
F 20.832722 55.322823 44.263462
F 20.832722 63.042289 44.263462
F 5.107167 54.032995 47.357483
F 5.107167 61.752459 47.357483
F 14.024543 54.036248 47.666926
F 14.024543 61.755712 47.666925
F 22.932795 54.036247 47.978009
F 22.932795 61.755712 47.978008
F 5.234154 59.185808 43.720708
F 5.234155 66.905275 43.720708
F 14.151530 59.182555 44.030150
F 14.151530 66.902022 44.030150
F 23.059784 59.182555 44.341233
F 23.059784 66.902022 44.341233
F 5.139051 59.185808 46.444376
F 5.139052 66.905275 46.444376
F 14.056291 59.182555 46.757733
F 14.056291 66.902022 46.757733
F 22.964544 59.182556 47.068815
F 22.964544 66.902022 47.068815
F 5.012045 54.032995 50.081151
F 5.012045 61.752459 50.081151
F 13.929283 54.036248 50.394507
F 13.929284 61.755713 50.394507
F 22.837537 54.036248 50.705590
F 22.837537 61.755712 50.705590
F 7.371609 55.320839 46.525688
F 7.371609 63.040305 46.525688
F 16.283357 55.322823 46.835503
F 16.283357 63.042289 46.835503
F 25.191608 55.322823 47.146586
F 25.191608 63.042289 47.146586
F 7.244598 57.897963 50.162462
F 7.244598 65.617430 50.162463
F 16.156346 57.895979 50.472278
F 16.156346 65.615446 50.472278
F 25.064599 57.895979 50.783360
F 25.064599 65.615446 50.783361
F 7.339954 57.897963 47.432104
F 7.339954 65.617430 47.432105
F 16.251606 57.895979 47.744696
F 16.251605 65.615446 47.744696
F 25.159857 57.895979 48.055779
F 25.159857 65.615446 48.055779
F 7.466945 55.320839 43.795330
F 7.466945 63.040305 43.795329
F 16.378596 55.322823 44.107921
F 16.378596 63.042289 44.107921
F 25.286848 55.322823 44.419004
F 25.286848 63.042289 44.419004
F 9.570182 54.036293 47.511351
F 9.570182 61.755758 47.511351
F 18.478670 54.036247 47.822467
F 18.478670 61.755712 47.822467
F 9.697170 59.182510 43.874576
F 9.697170 66.901977 43.874576
F 18.605658 59.182555 44.185691
F 18.605658 66.902022 44.185692
F 9.601929 59.182510 46.602207
F 9.601929 66.901977 46.602207
F 18.510418 59.182556 46.913274
F 18.510418 66.902022 46.913274
F 9.474921 54.036293 50.238982
F 9.474921 61.755758 50.238982
F 18.383411 54.036248 50.550048
F 18.383410 61.755712 50.550049
F 2.680928 55.336655 53.631206
F 2.680929 63.056122 53.631207
F 11.575201 55.322829 53.953505
F 11.575201 63.042296 53.953505
F 20.483484 55.322823 54.264594
F 20.483484 63.042289 54.264594
F 2.553917 57.882147 57.267981
F 2.553917 65.601613 57.267981
F 11.448190 57.895973 57.590279
F 11.448190 65.615439 57.590279
F 20.356475 57.895979 57.901368
F 20.356475 65.615446 57.901368
F 2.648360 57.882146 54.563787
F 2.648360 65.601613 54.563787
F 11.543449 57.895973 54.862707
F 11.543449 65.615439 54.862707
F 20.451733 57.895979 55.173787
F 20.451734 65.615446 55.173786
F 2.775350 55.336655 50.927012
F 2.775351 63.056122 50.927012
F 11.670439 55.322829 51.225933
F 11.670439 63.042295 51.225932
F 20.578724 55.322823 51.537012
F 20.578724 63.042289 51.537012
F 4.853169 54.032995 54.631032
F 4.853169 61.752460 54.631032
F 13.770545 54.036248 54.940474
F 13.770545 61.755712 54.940474
F 22.678798 54.036247 55.251557
F 22.678798 61.755712 55.251557
F 4.980157 59.185808 50.994257
F 4.980157 66.905275 50.994257
F 13.897532 59.182555 51.303699
F 13.897532 66.902022 51.303699
F 22.805786 59.182555 51.614782
F 22.805786 66.902022 51.614782
F 4.885054 59.185808 53.717926
F 4.885054 66.905275 53.717925
F 13.802293 59.182555 54.031282
F 13.802293 66.902022 54.031282
F 22.710546 59.182556 54.342364
F 22.710546 66.902022 54.342364
F 4.758047 54.032995 57.354699
F 4.758046 61.752459 57.354700
F 13.675286 54.036248 57.668056
F 13.675286 61.755713 57.668056
F 22.583539 54.036247 57.979138
F 22.583539 61.755712 57.979139
F 7.117611 55.320839 53.799237
F 7.117611 63.040305 53.799237
F 16.029359 55.322823 54.109052
F 16.029359 63.042289 54.109053
F 24.937610 55.322823 54.420135
F 24.937610 63.042289 54.420136
F 6.990600 57.897963 57.436011
F 6.990600 65.617430 57.436011
F 15.902348 57.895979 57.745826
F 15.902348 65.615446 57.745827
F 24.810601 57.895979 58.056909
F 24.810601 65.615446 58.056909
F 7.085956 57.897963 54.705653
F 7.085956 65.617430 54.705653
F 15.997608 57.895979 55.018245
F 15.997607 65.615446 55.018245
F 24.905859 57.895979 55.329328
F 24.905859 65.615446 55.329328
F 7.212947 55.320839 51.068879
F 7.212947 63.040305 51.068879
F 16.124598 55.322823 51.381471
F 16.124598 63.042289 51.381470
F 25.032850 55.322823 51.692554
F 25.032850 63.042289 51.692554
F 9.316184 54.036293 54.784900
F 9.316184 61.755758 54.784900
F 18.224672 54.036247 55.096016
F 18.224672 61.755712 55.096016
F 9.443172 59.182510 51.148125
F 9.443172 66.901977 51.148125
F 18.351660 59.182555 51.459241
F 18.351660 66.902022 51.459241
F 9.347931 59.182510 53.875756
F 9.347931 66.901977 53.875757
F 18.256420 59.182555 54.186823
F 18.256420 66.902022 54.186823
F 9.220923 54.036293 57.512530
F 9.220923 61.755758 57.512531
F 18.129413 54.036247 57.823597
F 18.129413 61.755712 57.823597
F 2.426930 55.336655 60.904755
F 2.426931 63.056122 60.904756
F 11.321203 55.322829 61.227054
F 11.321203 63.042296 61.227055
F 20.229486 55.322823 61.538143
F 20.229486 63.042289 61.538143
F 2.299920 57.882147 64.541531
F 2.299920 65.601613 64.541531
F 11.194192 57.895973 64.863829
F 11.194192 65.615439 64.863829
F 20.102477 57.895979 65.174918
F 20.102477 65.615446 65.174918
F 2.394363 57.882146 61.837337
F 2.394363 65.601613 61.837337
F 11.289451 57.895972 62.136257
F 11.289451 65.615439 62.136257
F 20.197736 57.895979 62.447336
F 20.197735 65.615446 62.447336
F 2.521352 55.336655 58.200561
F 2.521352 63.056122 58.200561
F 11.416441 55.322829 58.499481
F 11.416441 63.042296 58.499481
F 20.324726 55.322823 58.810561
F 20.324726 63.042289 58.810560
F 4.599171 54.032995 61.904581
F 4.599171 61.752460 61.904581
F 13.516547 54.036248 62.214024
F 13.516547 61.755712 62.214024
F 22.424800 54.036247 62.525107
F 22.424800 61.755712 62.525107
F 4.726158 59.185808 58.267806
F 4.726158 66.905275 58.267806
F 13.643534 59.182555 58.577248
F 13.643534 66.902022 58.577249
F 22.551789 59.182555 58.888332
F 22.551788 66.902022 58.888332
F 4.631056 59.185808 60.991475
F 4.631056 66.905275 60.991474
F 13.548295 59.182555 61.304831
F 13.548295 66.902022 61.304831
F 22.456548 59.182556 61.615914
F 22.456548 66.902022 61.615914
F 4.504049 54.032995 64.628249
F 4.504048 61.752459 64.628249
F 13.421288 54.036248 64.941605
F 13.421288 61.755713 64.941606
F 22.329541 54.036248 65.252689
F 22.329541 61.755712 65.252689
F 6.863613 55.320839 61.072786
F 6.863613 63.040305 61.072787
F 15.775361 55.322823 61.382601
F 15.775361 63.042289 61.382601
F 24.683612 55.322823 61.693684
F 24.683612 63.042289 61.693684
F 6.736602 57.897963 64.709561
F 6.736602 65.617430 64.709561
F 15.648350 57.895979 65.019376
F 15.648350 65.615446 65.019376
F 24.556603 57.895979 65.330459
F 24.556603 65.615446 65.330459
F 6.831958 57.897963 61.979203
F 6.831958 65.617430 61.979203
F 15.743610 57.895979 62.291795
F 15.743610 65.615446 62.291795
F 24.651861 57.895979 62.602878
F 24.651861 65.615446 62.602878
F 6.958949 55.320839 58.342428
F 6.958949 63.040305 58.342428
F 15.870600 55.322823 58.655019
F 15.870600 63.042289 58.655019
F 24.778852 55.322823 58.966102
F 24.778852 63.042289 58.966102
F 9.062186 54.036293 62.058450
F 9.062186 61.755758 62.058449
F 17.970674 54.036247 62.369566
F 17.970674 61.755712 62.369565
F 9.189174 59.182510 58.421674
F 9.189174 66.901977 58.421674
F 18.097662 59.182555 58.732790
F 18.097662 66.902022 58.732790
F 9.093933 59.182510 61.149306
F 9.093933 66.901977 61.149306
F 18.002422 59.182556 61.460372
F 18.002422 66.902022 61.460372
F 8.966925 54.036293 64.786080
F 8.966925 61.755758 64.786081
F 17.875415 54.036248 65.097147
F 17.875415 61.755712 65.097147
F 5.107167 69.471926 47.357483
F 17.875415 69.475179 65.097147
F 22.932795 69.475179 47.978009
F 5.012045 69.471926 50.081151
F 22.837537 69.475179 50.705590
F 18.383411 69.475179 50.550048
F 4.853169 69.471926 54.631032
F 13.770545 69.475179 54.940474
F 22.678798 69.475179 55.251558
F 4.758046 69.471926 57.354699
F 13.675286 69.475179 57.668056
F 22.583539 69.475179 57.979139
F 18.224672 69.475179 55.096016
F 18.129413 69.475179 57.823597
F 4.599171 69.471926 61.904581
F 17.970674 69.475179 62.369565
F 13.516547 69.475179 62.214024
F 22.424800 69.475179 62.525107
F 4.504048 69.471926 64.628249
F 2.172932 55.336655 68.178306
F 2.172933 63.056122 68.178306
F 11.067205 55.322829 68.500604
F 11.067205 63.042295 68.500605
F 19.975488 55.322823 68.811693
F 19.975488 63.042289 68.811693
F 2.045921 57.882147 71.815081
F 2.045922 65.601614 71.815080
F 10.940194 57.895973 72.137379
F 10.940194 65.615439 72.137379
F 19.848479 57.895979 72.448468
F 19.848479 65.615446 72.448468
F 2.140365 57.882146 69.110887
F 2.140365 65.601613 69.110886
F 11.035453 57.895973 69.409807
F 11.035453 65.615440 69.409806
F 19.943738 57.895979 69.720886
F 19.943738 65.615446 69.720886
F 1.505361 55.336655 87.294760
F 1.505361 63.056122 87.294759
F 11.162443 55.322829 65.773031
F 11.162443 63.042295 65.773032
F 20.070728 55.322823 66.084111
F 20.070728 63.042289 66.084111
F 4.345173 54.032995 69.178131
F 4.345173 61.752459 69.178131
F 13.262549 54.036248 69.487574
F 13.262549 61.755712 69.487574
F 22.170802 54.036247 69.798657
F 22.170802 61.755712 69.798657
F 4.472161 59.185808 65.541356
F 4.472161 66.905275 65.541356
F 13.389536 59.182555 65.850798
F 13.389536 66.902022 65.850798
F 22.297791 59.182555 66.161881
F 22.297791 66.902022 66.161881
F 4.377058 59.185808 68.265025
F 4.377058 66.905275 68.265024
F 13.294297 59.182555 68.578381
F 13.294297 66.902022 68.578381
F 22.202550 59.182556 68.889464
F 22.202550 66.902022 68.889464
F 4.250051 54.032995 71.901799
F 4.250051 61.752459 71.901799
F 13.167290 54.036248 72.215155
F 13.167290 61.755713 72.215156
F 22.075543 54.036247 72.526238
F 22.075543 61.755712 72.526239
F 6.609615 55.320839 68.346336
F 6.609615 63.040305 68.346337
F 15.521363 55.322823 68.656152
F 15.521363 63.042289 68.656152
F 24.429614 55.322823 68.967234
F 24.429614 63.042289 68.967235
F 6.482605 57.897963 71.983111
F 6.482605 65.617430 71.983111
F 15.394352 57.895979 72.292926
F 15.394352 65.615446 72.292926
F 24.302605 57.895979 72.604009
F 24.302605 65.615446 72.604009
F 6.577961 57.897963 69.252753
F 6.577961 65.617430 69.252753
F 15.489612 57.895979 69.565345
F 15.489612 65.615446 69.565345
F 24.397863 57.895979 69.876428
F 24.397863 65.615446 69.876428
F 6.704951 55.320839 65.615978
F 6.704951 63.040305 65.615978
F 15.616602 55.322823 65.928570
F 15.616602 63.042289 65.928570
F 24.524854 55.322823 66.239653
F 24.524854 63.042289 66.239652
F 8.808188 54.036293 69.331999
F 8.808188 61.755758 69.331999
F 17.716676 54.036247 69.643116
F 17.716676 61.755712 69.643115
F 26.624926 54.036247 69.954199
F 26.624926 61.755712 69.954199
F 8.935176 59.182510 65.695224
F 8.935176 66.901977 65.695224
F 17.843664 59.182555 66.006340
F 17.843664 66.902022 66.006340
F 8.839935 59.182510 68.422856
F 8.839935 66.901977 68.422855
F 17.748424 59.182555 68.733922
F 17.748424 66.902022 68.733922
F 26.656674 59.182556 69.045005
F 26.656674 66.902023 69.045005
F 8.712927 54.036293 72.059630
F 8.712927 61.755757 72.059630
F 17.621417 54.036248 72.370697
F 17.621417 61.755712 72.370697
F 26.529668 54.036247 72.681779
F 26.529668 61.755712 72.681780
F 1.918934 55.336655 75.451855
F 1.918935 63.056122 75.451855
F 10.813207 55.322829 75.774153
F 10.813207 63.042295 75.774154
F 19.721491 55.322822 76.085242
F 19.721491 63.042289 76.085243
F 1.791923 57.882147 79.088629
F 1.791923 65.601614 79.088629
F 10.686196 57.895973 79.410927
F 10.686196 65.615439 79.410928
F 19.594481 57.895979 79.722016
F 19.594481 65.615446 79.722017
F 1.886366 57.882146 76.384435
F 1.886366 65.601613 76.384435
F 10.781455 57.895973 76.683355
F 10.781455 65.615439 76.683355
F 19.689740 57.895979 76.994435
F 19.689740 65.615446 76.994435
F 2.013356 55.336655 72.747661
F 2.013357 63.056122 72.747660
F 10.908445 55.322829 73.046581
F 10.908445 63.042296 73.046580
F 19.816730 55.322823 73.357660
F 19.816730 63.042289 73.357660
F 4.091175 54.032995 76.451680
F 4.091175 61.752460 76.451680
F 13.008551 54.036248 76.761123
F 13.008551 61.755712 76.761122
F 21.916804 54.036247 77.072206
F 21.916804 61.755712 77.072206
F 4.218163 59.185808 72.814906
F 4.218163 66.905275 72.814906
F 13.135538 59.182555 73.124347
F 13.135538 66.902022 73.124348
F 22.043793 59.182555 73.435431
F 22.043793 66.902022 73.435431
F 4.123060 59.185808 75.538574
F 4.123060 66.905275 75.538574
F 13.040299 59.182555 75.851930
F 13.040299 66.902022 75.851930
F 21.948552 59.182556 76.163013
F 21.948552 66.902022 76.163013
F 3.996053 54.032995 79.175348
F 3.996053 61.752459 79.175348
F 12.913292 54.036248 79.488704
F 12.913292 61.755713 79.488704
F 21.821545 54.036248 79.799787
F 21.821545 61.755712 79.799787
F 6.355617 55.320839 75.619885
F 6.355617 63.040305 75.619886
F 15.267365 55.322823 75.929701
F 15.267365 63.042289 75.929701
F 24.175616 55.322823 76.240783
F 24.175616 63.042289 76.240784
F 6.228606 57.897963 79.256660
F 6.228606 65.617430 79.256660
F 15.140354 57.895979 79.566475
F 15.140354 65.615446 79.566475
F 24.048607 57.895979 79.877558
F 24.048607 65.615446 79.877558
F 6.323963 57.897963 76.526302
F 6.323963 65.617430 76.526302
F 15.235614 57.895979 76.838893
F 15.235614 65.615446 76.838893
F 24.143865 57.895979 77.149977
F 24.143865 65.615446 77.149976
F 6.450953 55.320839 72.889527
F 6.450953 63.040305 72.889527
F 15.362604 55.322823 73.202119
F 15.362604 63.042289 73.202119
F 24.270856 55.322823 73.513202
F 24.270856 63.042289 73.513202
F 8.554190 54.036293 76.605549
F 8.554191 61.755758 76.605548
F 17.462678 54.036247 76.916665
F 17.462678 61.755712 76.916664
F 26.370928 54.036247 77.227748
F 26.370928 61.755712 77.227747
F 8.681178 59.182510 72.968774
F 8.681178 66.901977 72.968773
F 17.589666 59.182555 73.279889
F 17.589666 66.902022 73.279889
F 26.497917 59.182556 73.590973
F 26.497917 66.902023 73.590973
F 8.585937 59.182510 75.696405
F 8.585937 66.901977 75.696405
F 17.494426 59.182556 76.007472
F 17.494426 66.902022 76.007472
F 26.402676 59.182556 76.318554
F 26.402676 66.902023 76.318554
F 8.458929 54.036293 79.333179
F 8.458929 61.755758 79.333179
F 17.367419 54.036248 79.644246
F 17.367419 61.755712 79.644246
F 26.275670 54.036247 79.955328
F 26.275670 61.755712 79.955328
F 1.664937 55.336655 82.725404
F 1.664937 63.056122 82.725404
F 10.559209 55.322829 83.047702
F 10.559209 63.042296 83.047703
F 19.467492 55.322823 83.358791
F 19.467493 63.042289 83.358791
F 1.537926 57.882147 86.362179
F 1.537926 65.601614 86.362179
F 10.432198 57.895973 86.684477
F 10.432198 65.615439 86.684477
F 19.340483 57.895979 86.995566
F 19.340483 65.615446 86.995566
F 1.632369 57.882146 83.657985
F 1.632369 65.601613 83.657985
F 10.527457 57.895973 83.956905
F 10.527457 65.615439 83.956905
F 19.435742 57.895979 84.267984
F 19.435742 65.615446 84.267984
F 1.759359 55.336655 80.021210
F 1.759359 63.056122 80.021210
F 10.654447 55.322829 80.320130
F 10.654448 63.042296 80.320129
F 19.562732 55.322823 80.631209
F 19.562732 63.042289 80.631209
F 3.837177 54.032995 83.725230
F 3.837177 61.752459 83.725230
F 12.754553 54.036248 84.034672
F 12.754553 61.755712 84.034672
F 21.662806 54.036247 84.345755
F 21.662806 61.755712 84.345755
F 3.964164 59.185808 80.088454
F 3.964165 66.905275 80.088454
F 12.881541 59.182555 80.397897
F 12.881541 66.902022 80.397897
F 21.789795 59.182555 80.708980
F 21.789795 66.902022 80.708980
F 3.869062 59.185808 82.812123
F 3.869062 66.905275 82.812123
F 12.786301 59.182555 83.125479
F 12.786301 66.902022 83.125479
F 21.694554 59.182556 83.436562
F 21.694554 66.902022 83.436562
F 3.742055 54.032995 86.448897
F 3.742055 61.752459 86.448898
F 12.659294 54.036248 86.762254
F 12.659294 61.755713 86.762254
F 21.567547 54.036248 87.073336
F 21.567547 61.755712 87.073337
F 6.101619 55.320839 82.893435
F 6.101619 63.040305 82.893435
F 15.013367 55.322823 83.203250
F 15.013367 63.042289 83.203250
F 23.921618 55.322823 83.514333
F 23.921618 63.042289 83.514333
F 5.974608 57.897963 86.530209
F 5.974608 65.617430 86.530209
F 14.886357 57.895979 86.840025
F 14.886357 65.615446 86.840025
F 23.794609 57.895979 87.151108
F 23.794609 65.615446 87.151108
F 6.069964 57.897963 83.799851
F 6.069964 65.617430 83.799851
F 14.981616 57.895979 84.112443
F 14.981616 65.615446 84.112443
F 23.889867 57.895979 84.423526
F 23.889867 65.615446 84.423526
F 6.196955 55.320839 80.163076
F 6.196955 63.040305 80.163076
F 15.108606 55.322823 80.475668
F 15.108606 63.042289 80.475668
F 24.016858 55.322823 80.786751
F 24.016858 63.042289 80.786751
F 8.300193 54.036293 83.879098
F 8.300193 61.755758 83.879098
F 17.208680 54.036247 84.190214
F 17.208680 61.755712 84.190213
F 26.116930 54.036247 84.501297
F 26.116930 61.755712 84.501297
F 8.427180 59.182510 80.242322
F 8.427180 66.901977 80.242322
F 17.335668 59.182555 80.553438
F 17.335668 66.902022 80.553438
F 26.243919 59.182556 80.864522
F 26.243919 66.902023 80.864522
F 8.331939 59.182510 82.969954
F 8.331939 66.901977 82.969954
F 17.240428 59.182555 83.281021
F 17.240428 66.902022 83.281020
F 26.148678 59.182556 83.592103
F 26.148678 66.902023 83.592103
F 8.204932 54.036293 86.606729
F 8.204932 61.755758 86.606729
F 17.113421 54.036248 86.917795
F 17.113421 61.755712 86.917795
F 26.021672 54.036247 87.228878
F 26.021672 61.755712 87.228878
F 4.345173 69.471926 69.178131
F 26.021672 69.475178 87.228878
F 13.262549 69.475179 69.487574
F 22.170802 69.475179 69.798657
F 17.113421 69.475179 86.917795
F 4.250051 69.471926 71.901799
F 22.075543 69.475179 72.526238
F 17.716676 69.475179 69.643116
F 26.624926 69.475178 69.954199
F 17.621417 69.475179 72.370697
F 26.529668 69.475178 72.681780
F 4.091175 69.471926 76.451680
F 21.916804 69.475179 77.072206
F 3.996053 69.471926 79.175348
F 21.821545 69.475179 79.799787
F 17.462678 69.475179 76.916664
F 26.370928 69.475178 77.227748
F 17.367419 69.475179 79.644246
F 26.275670 69.475178 79.955328
F 3.837177 69.471926 83.725230
F 12.754553 69.475179 84.034672
F 21.662806 69.475179 84.345755
F 26.116930 69.475178 84.501297
F 3.742055 69.471926 86.448898
F 21.567547 69.475179 87.073336
F 17.208680 69.475179 84.190214
F 1.410939 55.336655 89.998954
F 1.410939 63.056122 89.998954
F 10.305211 55.322829 90.321252
F 10.305211 63.042296 90.321253
F 19.213494 55.322823 90.632341
F 19.213494 63.042289 90.632342
F 1.283927 57.882147 93.635729
F 1.283928 65.601613 93.635729
F 10.178200 57.895973 93.958027
F 10.178200 65.615439 93.958027
F 19.086485 57.895979 94.269116
F 19.086485 65.615446 94.269116
F 1.378371 57.882146 90.931535
F 1.378371 65.601613 90.931535
F 10.273459 57.895973 91.230455
F 10.273459 65.615439 91.230455
F 19.181744 57.895979 91.541534
F 19.181744 65.615446 91.541534
F 0.572887 55.268207 109.144315
F 0.572890 62.987675 109.144314
F 10.400450 55.322829 87.593680
F 10.400450 63.042295 87.593680
F 19.308734 55.322822 87.904759
F 19.308734 63.042289 87.904759
F 3.583179 54.032995 90.998780
F 3.583179 61.752460 90.998780
F 12.500555 54.036248 91.308222
F 12.500555 61.755712 91.308222
F 21.408808 54.036247 91.619306
F 21.408808 61.755712 91.619305
F 3.710167 59.185808 87.362005
F 3.710167 66.905275 87.362005
F 12.627542 59.182555 87.671447
F 12.627542 66.902022 87.671447
F 21.535797 59.182555 87.982530
F 21.535797 66.902022 87.982530
F 3.615064 59.185808 90.085673
F 3.615064 66.905275 90.085673
F 12.532303 59.182555 90.399029
F 12.532303 66.902022 90.399029
F 21.440556 59.182556 90.710112
F 21.440556 66.902023 90.710112
F 3.488057 54.032995 93.722447
F 3.488057 61.752459 93.722448
F 12.405296 54.036248 94.035804
F 12.405296 61.755713 94.035804
F 21.313549 54.036247 94.346887
F 21.313549 61.755712 94.346887
F 5.847621 55.320839 90.166985
F 5.847621 63.040305 90.166985
F 14.759369 55.322823 90.476800
F 14.759369 63.042289 90.476800
F 23.667620 55.322823 90.787883
F 23.667620 63.042289 90.787883
F 5.720611 57.897963 93.803759
F 5.720611 65.617430 93.803759
F 14.632359 57.895979 94.113574
F 14.632358 65.615446 94.113574
F 23.540611 57.895979 94.424657
F 23.540611 65.615446 94.424657
F 5.815967 57.897963 91.073401
F 5.815967 65.617430 91.073401
F 14.727618 57.895979 91.385993
F 14.727618 65.615446 91.385993
F 23.635869 57.895979 91.697076
F 23.635869 65.615446 91.697076
F 5.942958 55.320839 87.436626
F 5.942958 63.040305 87.436626
F 14.854608 55.322823 87.749218
F 14.854608 63.042289 87.749218
F 23.762860 55.322823 88.060301
F 23.762860 63.042289 88.060301
F 8.046195 54.036293 91.152648
F 8.046195 61.755758 91.152648
F 16.954682 54.036247 91.463764
F 16.954682 61.755712 91.463764
F 25.862932 54.036247 91.774847
F 25.862932 61.755712 91.774847
F 8.173182 59.182510 87.515872
F 8.173182 66.901977 87.515872
F 17.081670 59.182555 87.826988
F 17.081670 66.902022 87.826988
F 25.989921 59.182556 88.138072
F 25.989921 66.902023 88.138072
F 8.077941 59.182510 90.243504
F 8.077941 66.901977 90.243504
F 16.986430 59.182556 90.554571
F 16.986431 66.902022 90.554571
F 25.894681 59.182556 90.865654
F 25.894681 66.902023 90.865653
F 7.950934 54.036293 93.880279
F 7.950933 61.755758 93.880279
F 16.859423 54.036248 94.191345
F 16.859423 61.755712 94.191346
F 25.767674 54.036247 94.502428
F 25.767674 61.755712 94.502428
F 1.156940 55.336655 97.272504
F 1.156941 63.056122 97.272504
F 10.051213 55.322829 97.594802
F 10.051213 63.042295 97.594802
F 18.959497 55.322823 97.905890
F 18.959497 63.042289 97.905891
F 1.029940 57.882138 100.909311
F 1.029940 65.601605 100.909311
F 9.924202 57.895973 101.231576
F 9.924202 65.615439 101.231576
F 18.832487 57.895979 101.542665
F 18.832487 65.615446 101.542665
F 1.124374 57.882146 98.205088
F 1.124374 65.601613 98.205088
F 10.019461 57.895973 98.504004
F 10.019461 65.615439 98.504004
F 18.927746 57.895979 98.815083
F 18.927746 65.615446 98.815083
F 1.251362 55.336655 94.568309
F 1.251363 63.056122 94.568309
F 10.146452 55.322829 94.867229
F 10.146452 63.042295 94.867229
F 19.054736 55.322823 95.178309
F 19.054736 63.042289 95.178308
F 3.329180 54.032994 98.272330
F 3.329180 61.752459 98.272329
F 12.246558 54.036248 98.581771
F 12.246557 61.755712 98.581771
F 21.154810 54.036247 98.892854
F 21.154810 61.755712 98.892854
F 3.456169 59.185808 94.635554
F 3.456169 66.905275 94.635554
F 12.373544 59.182555 94.944996
F 12.373544 66.902022 94.944996
F 21.281799 59.182555 95.256079
F 21.281799 66.902022 95.256079
F 3.361066 59.185808 97.359222
F 3.361066 66.905275 97.359222
F 12.278305 59.182555 97.672578
F 12.278305 66.902022 97.672579
F 21.186558 59.182556 97.983661
F 21.186558 66.902022 97.983661
F 3.234056 54.032994 100.995998
F 3.234056 61.752458 100.995998
F 12.151298 54.036248 101.309352
F 12.151298 61.755713 101.309353
F 21.059551 54.036248 101.620435
F 21.059551 61.755712 101.620436
F 5.593623 55.320839 97.440534
F 5.593623 63.040305 97.440534
F 14.505371 55.322823 97.750349
F 14.505371 63.042289 97.750349
F 23.413622 55.322823 98.061432
F 23.413622 63.042289 98.061432
F 5.466609 57.897966 101.077311
F 5.466609 65.617432 101.077312
F 14.378360 57.895979 101.387123
F 14.378361 65.615446 101.387123
F 23.286613 57.895979 101.698206
F 23.286613 65.615446 101.698206
F 5.561968 57.897964 98.346951
F 5.561968 65.617431 98.346951
F 14.473620 57.895979 98.659542
F 14.473620 65.615446 98.659542
F 23.381871 57.895979 98.970625
F 23.381871 65.615446 98.970625
F 5.688960 55.320839 94.710176
F 5.688959 63.040305 94.710175
F 14.600610 55.322823 95.022767
F 14.600610 63.042289 95.022767
F 23.508862 55.322823 95.333850
F 23.508862 63.042289 95.333850
F 7.792197 54.036293 98.426197
F 7.792197 61.755758 98.426196
F 16.700684 54.036247 98.737313
F 16.700684 61.755712 98.737312
F 25.608934 54.036247 99.048396
F 25.608934 61.755712 99.048396
F 7.919184 59.182510 94.789422
F 7.919184 66.901977 94.789422
F 16.827672 59.182555 95.100538
F 16.827672 66.902022 95.100538
F 25.735923 59.182556 95.411621
F 25.735923 66.902023 95.411621
F 7.823943 59.182510 97.517053
F 7.823943 66.901977 97.517053
F 16.732432 59.182555 97.828120
F 16.732432 66.902022 97.828120
F 25.640683 59.182556 98.139203
F 25.640683 66.902023 98.139202
F 7.696935 54.036293 101.153827
F 7.696936 61.755758 101.153828
F 16.605425 54.036248 101.464894
F 16.605425 61.755712 101.464894
F 25.513676 54.036247 101.775976
F 25.513676 61.755712 101.775977
F 0.902983 55.335598 104.545873
F 0.902984 63.055065 104.545873
F 9.797215 55.322829 104.868351
F 9.797215 63.042296 104.868351
F 18.705499 55.322823 105.179440
F 18.705499 63.042289 105.179440
F 0.774323 57.866075 108.189943
F 0.774323 65.585543 108.189942
F 9.670204 57.895973 108.505126
F 9.670204 65.615440 108.505126
F 18.578489 57.895979 108.816214
F 18.578489 65.615446 108.816214
F 0.875616 57.879286 105.479251
F 0.875616 65.598753 105.479251
F 9.765464 57.895973 105.777553
F 9.765464 65.615439 105.777553
F 18.673748 57.895979 106.088633
F 18.673748 65.615446 106.088632
F 0.997372 55.336608 101.841976
F 0.997372 63.056075 101.841975
F 9.892454 55.322829 102.140778
F 9.892454 63.042296 102.140778
F 18.800738 55.322823 102.451858
F 18.800738 63.042289 102.451857
F 3.074720 54.033209 105.547885
F 3.074720 61.752673 105.547884
F 11.992559 54.036248 105.855320
F 11.992559 61.755712 105.855320
F 20.900812 54.036247 106.166403
F 20.900812 61.755712 106.166403
F 3.202205 59.185843 101.909221
F 3.202205 66.905309 101.909221
F 12.119547 59.182555 102.218545
F 12.119547 66.902022 102.218545
F 21.027801 59.182555 102.529628
F 21.027801 66.902022 102.529628
F 3.107939 59.186316 104.632834
F 3.107939 66.905783 104.632833
F 12.024307 59.182555 104.946128
F 12.024308 66.902022 104.946128
F 20.932560 59.182556 105.257210
F 20.932560 66.902022 105.257210
F 2.958763 54.039078 108.279403
F 2.958764 61.758542 108.279404
F 11.897300 54.036248 108.582902
F 11.897300 61.755712 108.582902
F 20.805554 54.036247 108.893985
F 20.805553 61.755712 108.893985
F 5.339563 55.320823 104.714215
F 5.339563 63.040289 104.714215
F 14.251373 55.322823 105.023898
F 14.251373 63.042289 105.023898
F 23.159624 55.322823 105.334981
F 23.159624 63.042289 105.334981
F 5.212631 57.898067 108.351059
F 5.212631 65.617534 108.351059
F 14.124363 57.895979 108.660673
F 14.124363 65.615446 108.660673
F 23.032615 57.895979 108.971756
F 23.032615 65.615446 108.971756
F 5.308081 57.897964 105.620551
F 5.308081 65.617431 105.620551
F 14.219622 57.895979 105.933091
F 14.219622 65.615446 105.933091
F 23.127873 57.895979 106.244174
F 23.127873 65.615446 106.244174
F 5.434956 55.320836 101.983734
F 5.434955 63.040302 101.983734
F 14.346612 55.322823 102.296316
F 14.346612 63.042289 102.296316
F 23.254864 55.322823 102.607399
F 23.254864 63.042289 102.607399
F 7.538196 54.036294 105.699747
F 7.538196 61.755759 105.699747
F 16.446686 54.036247 106.010862
F 16.446686 61.755712 106.010862
F 25.354936 54.036247 106.321945
F 25.354936 61.755712 106.321945
F 7.665187 59.182510 102.062971
F 7.665187 66.901977 102.062971
F 16.573674 59.182555 102.374086
F 16.573674 66.902022 102.374086
F 25.481925 59.182556 102.685170
F 25.481925 66.902023 102.685170
F 7.569957 59.182511 104.790603
F 7.569957 66.901978 104.790602
F 16.478434 59.182556 105.101669
F 16.478434 66.902022 105.101669
F 25.386685 59.182556 105.412751
F 25.386685 66.902023 105.412751
F 7.442684 54.036333 108.427397
F 7.442684 61.755798 108.427397
F 16.351427 54.036248 108.738443
F 16.351427 61.755712 108.738444
F 25.259678 54.036247 109.049526
F 25.259678 61.755712 109.049526
F 3.583179 69.471926 90.998780
F 25.259678 69.475178 109.049526
F 12.500555 69.475179 91.308222
F 21.408808 69.475179 91.619305
F 16.351427 69.475179 108.738444
F 3.488057 69.471926 93.722447
F 12.405296 69.475179 94.035804
F 21.313549 69.475179 94.346887
F 16.954682 69.475179 91.463764
F 25.862932 69.475178 91.774847
F 16.859423 69.475179 94.191345
F 25.767674 69.475178 94.502428
F 3.329180 69.471926 98.272330
F 12.246557 69.475179 98.581771
F 21.154810 69.475179 98.892854
F 3.234056 69.471925 100.995998
F 21.059551 69.475179 101.620435
F 16.700684 69.475179 98.737313
F 25.608934 69.475178 99.048396
F 16.605425 69.475179 101.464894
F 25.513676 69.475178 101.775976
F 3.074720 69.472140 105.547885
F 25.354937 69.475178 106.321946
F 11.992559 69.475179 105.855320
F 20.900812 69.475179 106.166404
F 16.446686 69.475179 106.010862
F 11.897300 69.475179 108.582902
F 20.805553 69.475179 108.893985
F 0.653897 55.374793 111.863733
F 0.653897 63.094260 111.863733
F 9.543218 55.322828 112.141901
F 9.543218 63.042295 112.141902
F 18.451501 55.322823 112.452990
F 18.451501 63.042289 112.452990
F 0.552298 57.840156 115.530606
F 0.552298 65.559622 115.530607
F 9.416209 57.895973 115.778676
F 9.416208 65.615440 115.778676
F 18.324491 57.895979 116.089764
F 18.324492 65.615446 116.089765
F 0.457201 57.947635 112.777653
F 0.457202 65.667102 112.777653
F 9.511444 57.895973 113.051102
F 9.511444 65.615440 113.051102
F 18.419750 57.895979 113.362183
F 18.419750 65.615446 113.362183
F 9.638448 55.322829 109.414327
F 9.638448 63.042295 109.414327
F 18.546741 55.322823 109.725407
F 18.546741 63.042289 109.725407
F 2.822871 54.036241 112.825619
F 2.822871 61.755706 112.825618
F 11.738561 54.036248 113.128871
F 11.738561 61.755712 113.128870
F 20.646814 54.036247 113.439954
F 20.646814 61.755712 113.439953
F 2.947106 59.183316 109.187056
F 2.947106 66.902783 109.187056
F 11.865549 59.182555 109.492095
F 11.865549 66.902022 109.492095
F 20.773803 59.182555 109.803178
F 20.773803 66.902022 109.803178
F 2.813698 59.174779 111.922705
F 2.813698 66.894246 111.922705
F 11.770309 59.182555 112.219678
F 11.770309 66.902022 112.219678
F 20.678562 59.182556 112.530761
F 20.678562 66.902022 112.530761
F 2.696324 54.040196 115.556882
F 2.696324 61.759660 115.556882
F 11.643301 54.036248 115.856452
F 11.643301 61.755712 115.856452
F 20.551555 54.036248 116.167535
F 20.551555 61.755712 116.167535
F 5.085976 55.320741 111.987816
F 5.085976 63.040208 111.987816
F 13.997375 55.322823 112.297448
F 13.997375 63.042289 112.297448
F 22.905626 55.322823 112.608531
F 22.905626 63.042289 112.608531
F 4.959381 57.897911 115.624507
F 4.959381 65.617378 115.624507
F 13.870365 57.895979 115.934223
F 13.870365 65.615446 115.934223
F 22.778617 57.895979 116.245305
F 22.778617 65.615446 116.245306
F 5.049158 57.897897 112.894261
F 5.049158 65.617364 112.894261
F 13.965624 57.895979 113.206641
F 13.965624 65.615446 113.206641
F 22.873875 57.895979 113.517724
F 22.873875 65.615446 113.517724
F 5.178698 55.321012 109.257504
F 5.178698 63.040478 109.257503
F 14.092615 55.322823 109.569866
F 14.092614 63.042289 109.569866
F 23.000866 55.322823 109.880949
F 23.000866 63.042289 109.880949
F 7.284218 54.036302 112.973299
F 7.284218 61.755767 112.973299
F 16.192688 54.036247 113.284412
F 16.192688 61.755712 113.284412
F 25.100938 54.036247 113.595495
F 25.100939 61.755712 113.595495
F 7.411184 59.182507 109.336527
F 7.411184 66.901974 109.336527
F 16.319676 59.182555 109.647637
F 16.319676 66.902022 109.647637
F 25.227927 59.182556 109.958720
F 25.227927 66.902023 109.958720
F 7.315376 59.182418 112.064200
F 7.315376 66.901885 112.064199
F 16.224437 59.182555 112.375219
F 16.224437 66.902022 112.375219
F 25.132687 59.182556 112.686302
F 25.132687 66.902023 112.686302
F 7.188381 54.036386 115.700975
F 7.188381 61.755851 115.700975
F 16.097429 54.036248 116.011993
F 16.097429 61.755712 116.011994
F 25.005680 54.036247 116.323076
F 25.005680 61.755712 116.323076
F 0.414409 55.351792 119.162242
F 0.414409 63.071258 119.162242
F 9.289226 55.322830 119.415450
F 9.289226 63.042296 119.415450
F 18.197503 55.322823 119.726539
F 18.197503 63.042289 119.726539
F 0.196675 57.924698 122.750660
F 0.196675 65.644165 122.750660
F 9.162203 57.895976 123.052215
F 9.162203 65.615443 123.052215
F 18.070496 57.895979 123.363284
F 18.070496 65.615446 123.363284
F 0.313573 57.915176 119.996802
F 0.313572 65.634643 119.996801
F 9.257459 57.895971 120.324652
F 9.257459 65.615438 120.324652
F 18.165752 57.895979 120.635730
F 18.165752 65.615446 120.635730
F 0.388825 55.288477 116.417796
F 0.388825 63.007943 116.417796
F 9.384435 55.322829 116.687877
F 9.384436 63.042296 116.687877
F 18.292743 55.322823 116.998957
F 18.292743 63.042289 116.998957
F 2.580617 54.028729 120.099297
F 2.580617 61.748193 120.099297
F 11.484564 54.036248 120.402418
F 11.484564 61.755712 120.402417
F 20.392816 54.036247 120.713501
F 20.392816 61.755712 120.713500
F 2.702634 59.186464 116.462587
F 2.702634 66.905930 116.462588
F 11.611551 59.182555 116.765644
F 11.611551 66.902022 116.765644
F 20.519805 59.182555 117.076727
F 20.519805 66.902022 117.076728
F 2.589962 59.185418 119.186290
F 2.589962 66.904885 119.186290
F 11.516311 59.182555 119.493227
F 11.516311 66.902022 119.493227
F 20.424565 59.182556 119.804310
F 20.424565 66.902022 119.804310
F 2.474089 54.032652 122.818752
F 2.474089 61.752117 122.818752
F 11.389307 54.036247 123.129972
F 11.389307 61.755712 123.129972
F 20.297560 54.036247 123.441055
F 20.297560 61.755712 123.441055
F 4.832725 55.321213 119.261031
F 4.832725 63.040679 119.261031
F 13.743377 55.322823 119.570997
F 13.743377 63.042289 119.570998
F 22.651628 55.322823 119.882080
F 22.651628 63.042289 119.882081
F 4.704504 57.897412 122.897444
F 4.704504 65.616878 122.897444
F 13.616369 57.895979 123.207743
F 13.616369 65.615446 123.207743
F 22.524622 57.895978 123.518825
F 22.524622 65.615445 123.518826
F 4.798084 57.897887 120.167739
F 4.798084 65.617353 120.167738
F 13.711626 57.895979 120.480188
F 13.711626 65.615446 120.480188
F 22.619877 57.895979 120.791272
F 22.619877 65.615446 120.791271
F 4.922699 55.320560 116.530783
F 4.922699 63.040027 116.530783
F 13.838616 55.322823 116.843416
F 13.838616 63.042289 116.843416
F 22.746868 55.322823 117.154499
F 22.746869 63.042289 117.154499
F 7.030294 54.036327 120.246825
F 7.030294 61.755792 120.246825
F 15.938690 54.036247 120.557959
F 15.938690 61.755712 120.557959
F 24.846941 54.036247 120.869043
F 24.846941 61.755712 120.869042
F 7.157241 59.182491 116.610060
F 7.157241 66.901958 116.610060
F 16.065678 59.182555 116.921186
F 16.065678 66.902022 116.921186
F 24.973929 59.182556 117.232269
F 24.973929 66.902023 117.232269
F 7.061691 59.182439 119.337749
F 7.061691 66.901906 119.337749
F 15.970439 59.182556 119.648768
F 15.970439 66.902022 119.648768
F 24.878689 59.182556 119.959851
F 24.878689 66.902023 119.959851
F 6.934801 54.036407 122.974600
F 6.934801 61.755872 122.974600
F 15.843433 54.036247 123.285513
F 15.843434 61.755712 123.285514
F 24.751685 54.036247 123.596596
F 24.751685 61.755711 123.596596
F 0.044711 55.268407 126.363633
F 0.044711 62.987873 126.363633
F 9.036833 55.322713 126.686111
F 9.036833 63.042180 126.686111
F 17.945186 55.322719 126.997157
F 17.945186 63.042185 126.997158
F 24.544540 61.754162 130.845437
F 24.544540 54.034697 130.845437
F 15.636289 61.754162 130.534354
F 15.636289 54.034698 130.534354
F 8.951244 57.896189 130.302201
F 8.951244 65.615656 130.302201
F 17.863351 57.894429 130.612125
F 17.863351 65.613896 130.612125
F 0.041510 57.902232 127.095420
F 0.041510 65.621699 127.095420
F 9.007482 57.895918 127.582155
F 9.007482 65.615385 127.582155
F 17.916176 57.895883 127.892974
F 17.916176 65.615349 127.892974
F 0.140977 55.288563 123.493846
F 0.140978 63.008030 123.493846
F 9.130502 55.322829 123.960934
F 9.130502 63.042295 123.960934
F 18.038779 55.322820 124.272008
F 18.038779 63.042286 124.272007
F 2.291246 54.031545 127.360691
F 2.291246 61.751010 127.360691
F 11.234983 54.036153 127.659663
F 11.234983 61.755617 127.659662
F 20.143241 54.036151 127.970746
F 20.143241 61.755616 127.970745
F 2.442174 59.186629 123.727977
F 2.442174 66.906096 123.727977
F 11.357586 59.182552 124.038697
F 11.357586 66.902019 124.038698
F 20.265842 59.182553 124.349779
F 20.265842 66.902020 124.349779
F 2.356589 59.188551 126.449206
F 2.356589 66.908017 126.449206
F 11.263935 59.182438 126.763877
F 11.263935 66.901904 126.763877
F 20.172248 59.182452 127.074929
F 20.172248 66.901919 127.074929
F 2.260555 54.052303 130.073078
F 2.260556 61.771768 130.073078
F 11.182040 54.034733 130.378815
F 11.182040 61.754198 130.378815
F 20.090415 54.034698 130.689896
F 20.090415 61.754162 130.689896
F 4.571167 55.321381 126.535992
F 4.571167 63.040847 126.535992
F 13.491061 55.322719 126.841616
F 13.491061 63.042185 126.841616
F 22.399312 55.322719 127.152699
F 22.399312 63.042186 127.152699
F 4.508013 57.885069 130.149985
F 4.508013 65.604536 130.149985
F 13.409183 57.894418 130.456574
F 13.409183 65.613885 130.456574
F 22.317477 57.894429 130.767667
F 22.317477 65.613896 130.767667
F 4.540568 57.901360 127.437774
F 4.540568 65.620827 127.437774
F 13.462048 57.895883 127.737432
F 13.462049 65.615349 127.737432
F 22.370302 57.895882 128.048517
F 22.370302 65.615349 128.048516
F 4.672075 55.322052 123.805691
F 4.672075 63.041518 123.805690
F 13.584653 55.322820 124.116467
F 13.584653 63.042287 124.116466
F 22.492905 55.322820 124.427550
F 22.492905 63.042287 124.427549
F 6.779656 54.036739 127.504374
F 6.779656 61.756204 127.504374
F 15.689115 54.036151 127.815204
F 15.689115 61.755616 127.815204
F 24.597365 54.036151 128.126288
F 24.597365 61.755616 128.126287
F 6.903019 59.182365 123.883435
F 6.903019 66.901831 123.883435
F 15.811715 59.182553 124.194237
F 15.811715 66.902019 124.194237
F 24.719966 59.182553 124.505321
F 24.719966 66.902020 124.505321
F 6.806325 59.180919 126.610230
F 6.806325 66.900386 126.610230
F 15.718122 59.182452 126.919387
F 15.718122 66.901919 126.919387
F 24.626372 59.182452 127.230470
F 24.626372 66.901919 127.230470
F 6.719650 54.039493 130.224933
F 6.719650 61.758957 130.224933
F 2.822871 69.475173 112.825619
F 11.643301 69.475179 115.856452
F 16.192688 69.475179 113.284412
F 25.100939 69.475178 113.595495
F 16.097429 69.475179 116.011993
F 25.005680 69.475178 116.323076
F 2.580617 69.467660 120.099297
F 11.484564 69.475179 120.402417
F 20.392816 69.475179 120.713501
F 2.474089 69.471583 122.818752
F 11.389307 69.475178 123.129972
F 20.297560 69.475178 123.441055
F 15.938690 69.475179 120.557959
F 24.846941 69.475178 120.869042
F 15.843433 69.475178 123.285513
F 24.751685 69.475178 123.596596
F 24.544540 69.473628 130.845437
F 15.636289 69.473629 130.534354
F 24.597365 69.475082 128.126287
F 2.291246 69.470476 127.360691
F 11.234983 69.475084 127.659663
F 15.689115 69.475082 127.815204
F 20.143240 69.475082 127.970746
F 11.182040 69.473664 130.378815
F 20.090415 69.473629 130.689896
F 31.165296 1.286672 3.677137
F 31.165296 9.006134 3.677137
F 31.165296 16.725600 3.677137
F 40.073541 1.286672 3.988220
F 40.073541 9.006134 3.988220
F 40.073541 16.725600 3.988220
F 48.983695 1.285435 4.301260
F 48.983695 9.004896 4.301260
F 48.983695 16.724363 4.301260
F 31.042674 3.859733 7.298102
F 31.042674 11.579195 7.298103
F 39.950919 3.859733 7.609186
F 39.950919 11.579196 7.609186
F 48.872905 3.864125 7.924287
F 48.872905 11.583587 7.924287
F 31.136286 3.859835 4.572955
F 31.136286 11.579297 4.572955
F 40.044530 3.859835 4.884038
F 40.044530 11.579297 4.884038
F 48.957308 3.860776 5.194807
F 48.957308 11.580238 5.194806
F 31.218102 1.288126 0.957988
F 31.218102 9.007588 0.957988
F 31.218102 16.727054 0.957987
F 40.126345 1.288126 1.269070
F 40.126345 9.007588 1.269070
F 40.126345 16.727054 1.269069
F 49.029392 1.289839 1.582330
F 49.029392 9.009301 1.582330
F 49.029392 16.728767 1.582330
F 33.363349 7.719565 4.650726
F 33.363349 15.439030 4.650725
F 33.363349 0.000103 4.650725
F 42.271596 7.719566 4.961809
F 42.271596 15.439030 4.961808
F 42.271596 0.000103 4.961809
F 51.185389 7.718162 5.286423
F 51.185389 15.437627 5.286423
F 53.320553 16.686934 16.270737
F 33.445161 5.147857 1.035758
F 33.445161 12.867321 1.035758
F 42.353406 5.147856 1.346841
F 42.353406 12.867320 1.346840
F 51.258439 5.143235 1.665179
F 51.258439 12.862699 1.665179
F 33.392356 5.146403 3.754907
F 33.392356 12.865867 3.754908
F 42.300607 5.146403 4.065991
F 42.300607 12.865867 4.065991
F 51.224171 5.139826 4.386552
F 51.224171 12.859290 4.386553
F 33.269737 7.719464 7.375873
F 33.269737 15.438929 7.375874
F 33.269737 0.000002 7.375873
F 42.178002 7.719463 7.686957
F 42.178002 15.438928 7.686957
F 42.178002 0.000001 7.686957
F 51.138658 7.734472 8.024682
F 51.138658 15.453937 8.024682
F 51.138658 0.015010 8.024682
F 35.619419 1.286672 3.832678
F 35.619419 9.006134 3.832678
F 35.619419 16.725600 3.832679
F 44.527691 1.286672 4.143772
F 44.527691 9.006134 4.143772
F 44.527691 16.725600 4.143772
F 35.496796 3.859733 7.453644
F 35.496796 11.579196 7.453644
F 44.405346 3.859804 7.764792
F 44.405346 11.579266 7.764792
F 35.590408 3.859834 4.728496
F 35.590408 11.579297 4.728496
F 44.498772 3.859870 5.039561
F 44.498772 11.579332 5.039561
F 35.672223 1.288126 1.113529
F 35.672224 9.007588 1.113529
F 35.672223 16.727054 1.113529
F 44.580300 1.288149 1.424634
F 44.580300 9.007611 1.424634
F 44.580300 16.727078 1.424633
F 26.763979 1.288125 0.802446
F 26.763979 9.007587 0.802446
F 26.763979 16.727054 0.802446
F 37.817471 7.719565 4.806267
F 37.817471 15.439030 4.806266
F 37.817471 0.000103 4.806267
F 46.725926 7.719684 5.117383
F 46.725926 15.439149 5.117383
F 46.725926 0.000222 5.117383
F 28.909226 7.719565 4.495184
F 28.909226 15.439030 4.495184
F 28.909226 0.000103 4.495184
F 37.899283 5.147856 1.191300
F 37.899283 12.867321 1.191299
F 46.807458 5.147978 1.502495
F 46.807458 12.867442 1.502494
F 28.991039 5.147856 0.880217
F 28.991039 12.867320 0.880216
F 37.846477 5.146403 3.910449
F 37.846477 12.865866 3.910449
F 46.755664 5.146343 4.221709
F 46.755664 12.865807 4.221709
F 28.938233 5.146403 3.599366
F 28.938233 12.865867 3.599366
F 37.723858 7.719464 7.531415
F 37.723858 15.438929 7.531415
F 37.723858 0.000002 7.531415
F 46.635046 7.719916 7.842990
F 46.635046 15.439380 7.842990
F 46.635046 0.000453 7.842990
F 28.815615 7.719464 7.220332
F 28.815615 15.438929 7.220332
F 28.815615 0.000002 7.220332
F 30.915721 1.286576 10.934382
F 30.915721 9.006038 10.934382
F 30.915721 16.725504 10.934382
F 39.823967 1.286576 11.245465
F 39.823967 9.006038 11.245465
F 39.823967 16.725504 11.245465
F 48.754973 1.279982 11.562730
F 48.754973 8.999444 11.562730
F 48.754973 16.718910 11.562730
F 30.788711 3.859731 14.571154
F 30.788711 11.579193 14.571154
F 39.696957 3.859731 14.882237
F 39.696957 11.579193 14.882237
F 48.635469 3.868141 15.201764
F 48.635469 11.587603 15.201764
F 30.883970 3.859731 11.843573
F 30.883970 11.579193 11.843573
F 39.792215 3.859731 12.154656
F 39.792215 11.579193 12.154656
F 48.723209 3.865747 12.463827
F 48.723209 11.585210 12.463826
F 31.010958 1.286576 8.206828
F 31.010959 9.006038 8.206828
F 31.010958 16.725504 8.206827
F 39.919203 1.286576 8.517911
F 39.919203 9.006038 8.517911
F 39.919203 16.725504 8.517910
F 48.842107 1.282823 8.828162
F 48.842107 9.002285 8.828162
F 48.842107 16.721751 8.828161
F 33.111032 7.719462 11.921344
F 33.111032 15.438926 11.921344
F 53.320553 8.967467 16.270737
F 42.019308 7.719461 12.232429
F 42.019308 15.438925 12.232428
F 53.320553 1.248006 16.270737
F 51.011245 7.741633 12.543500
F 51.011245 15.461098 12.543500
F 51.011245 0.022172 12.543500
F 33.238018 5.146307 8.284598
F 33.238018 12.865771 8.284598
F 42.146282 5.146307 8.595682
F 42.146282 12.865771 8.595682
F 51.097847 5.137190 8.914550
F 51.097847 12.856653 8.914550
F 33.142780 5.146307 11.012152
F 33.142780 12.865770 11.012152
F 42.051056 5.146308 11.323235
F 42.051056 12.865771 11.323236
F 51.050491 5.119973 11.667326
F 51.050491 12.839437 11.667326
F 33.015774 7.719461 14.648924
F 33.015774 15.438926 14.648925
F 53.271813 11.631065 19.903321
F 41.924071 7.719462 14.960009
F 41.924071 15.438926 14.960010
F 53.271814 3.911603 19.903322
F 50.958637 7.756331 15.310647
F 50.958636 15.475795 15.310647
F 50.958637 0.036869 15.310647
F 35.369843 1.286576 11.089923
F 35.369843 9.006038 11.089923
F 35.369843 16.725504 11.089923
F 44.278571 1.286465 11.401109
F 44.278571 9.005927 11.401110
F 44.278571 16.725393 11.401110
F 35.242833 3.859731 14.726695
F 35.242833 11.579193 14.726695
F 44.151756 3.859885 15.037921
F 44.151756 11.579348 15.037921
F 35.338091 3.859731 11.999115
F 35.338091 11.579193 11.999114
F 44.246830 3.859853 12.310140
F 44.246830 11.579315 12.310140
F 35.465080 1.286576 8.362369
F 35.465080 9.006038 8.362369
F 35.465080 16.725504 8.362369
F 44.373668 1.286486 8.673412
F 44.373668 9.005948 8.673412
F 44.373668 16.725415 8.673412
F 37.565154 7.719461 12.076886
F 37.565154 15.438926 12.076885
F 53.479423 11.565803 0.831152
F 46.477633 7.720248 12.387616
F 46.477633 15.439713 12.387616
F 46.477633 0.000786 12.387616
F 28.656910 7.719462 11.765803
F 28.656910 15.438926 11.765802
F 53.479423 3.846340 0.831152
F 37.692139 5.146307 8.440140
F 37.692139 12.865771 8.440139
F 46.602976 5.145780 8.751046
F 46.602976 12.865244 8.751046
F 28.783896 5.146307 8.129057
F 28.783896 12.865770 8.129057
F 37.596902 5.146307 11.167694
F 37.596902 12.865770 11.167693
F 46.509489 5.145566 11.479510
F 46.509490 12.865030 11.479510
F 28.688658 5.146306 10.856611
F 28.688658 12.865770 10.856611
F 37.469895 7.719461 14.804466
F 37.469895 15.438926 14.804466
F 53.292717 16.688583 19.051285
F 46.384631 7.720761 15.116782
F 46.384631 15.440226 15.116782
F 46.384631 0.001299 15.116782
F 28.561652 7.719462 14.493383
F 28.561652 15.438926 14.493384
F 53.292717 8.969117 19.051285
F 30.661723 1.286576 18.207929
F 30.661723 9.006038 18.207929
F 30.661723 16.725504 18.207929
F 39.569971 1.286576 18.519011
F 39.569971 9.006038 18.519011
F 39.569971 16.725504 18.519012
F 48.519256 1.274978 18.840699
F 48.519256 8.994440 18.840699
F 48.519256 16.713907 18.840700
F 35.679845 3.858181 0.230596
F 35.679845 11.577643 0.230596
F 44.588112 3.858186 0.541699
F 44.588112 11.577648 0.541699
F 30.629972 3.859731 19.117123
F 30.629972 11.579193 19.117123
F 39.538219 3.859731 19.428206
F 39.538219 11.579193 19.428205
F 48.492752 3.871355 19.733565
F 48.492752 11.590817 19.733565
F 30.756963 1.286576 15.480348
F 30.756963 9.006038 15.480348
F 30.756963 16.725504 15.480348
F 39.665209 1.286576 15.791430
F 39.665209 9.006038 15.791430
F 39.665209 16.725504 15.791430
F 48.604682 1.278624 16.099691
F 48.604683 8.998085 16.099691
F 48.604682 16.717552 16.099691
F 32.857034 7.719461 19.194894
F 32.857034 15.438926 19.194893
F 53.292717 1.249655 19.051284
F 41.765346 7.719462 19.505979
F 41.765346 15.438927 19.505978
F 53.394535 16.709550 9.007272
F 50.836202 7.759429 19.811043
F 50.836202 15.478894 19.811043
F 50.836202 0.039967 19.811043
F 32.984022 5.146307 15.558119
F 32.984022 12.865771 15.558118
F 41.892312 5.146306 15.869203
F 41.892312 12.865770 15.869203
F 50.922136 5.113172 16.178667
F 50.922136 12.832636 16.178667
F 32.888782 5.146307 18.285699
F 32.888782 12.865770 18.285700
F 41.797094 5.146307 18.596784
F 41.797094 12.865770 18.596784
F 50.877294 5.097575 18.958070
F 50.877294 12.817039 18.958071
F 53.464387 16.723154 1.747518
F 53.464387 9.003688 1.747518
F 53.394535 8.990084 9.007272
F 37.906908 7.717912 0.308367
F 37.906908 15.437376 0.308367
F 53.394535 1.270622 9.007272
F 46.813528 7.717515 0.619155
F 46.813528 15.436980 0.619156
F 53.356305 11.606323 12.636803
F 35.115845 1.286576 18.363470
F 35.115845 9.006038 18.363470
F 35.115845 16.725504 18.363470
F 44.025221 1.286306 18.674782
F 44.025221 9.005768 18.674782
F 44.025221 16.725234 18.674782
F 31.225723 3.858181 0.075055
F 31.225723 11.577643 0.075055
F 40.133968 3.858181 0.386138
F 40.133968 11.577644 0.386138
F 49.041104 3.858052 0.698385
F 49.041105 11.577514 0.698385
F 35.084093 3.859731 19.272664
F 35.084093 11.579193 19.272664
F 43.993531 3.860024 19.583597
F 43.993531 11.579486 19.583597
F 35.211085 1.286576 15.635889
F 35.211085 9.006038 15.635889
F 35.211085 16.725504 15.635889
F 44.120188 1.286361 15.946864
F 44.120188 9.005823 15.946864
F 44.120188 16.725289 15.946863
F 37.311156 7.719462 19.350435
F 37.311157 15.438926 19.350435
F 53.356305 3.886860 12.636803
F 46.227720 7.721274 19.660705
F 46.227720 15.440739 19.660705
F 46.227720 0.001812 19.660705
F 28.402912 7.719462 19.039352
F 28.402912 15.438926 19.039352
F 53.331726 11.610668 15.405855
F 37.438143 5.146306 15.713660
F 37.438143 12.865770 15.713660
F 46.351995 5.145152 16.024211
F 46.351995 12.864616 16.024210
F 28.529900 5.146306 15.402577
F 28.529900 12.865770 15.402577
F 37.342904 5.146307 18.441241
F 37.342904 12.865770 18.441241
F 46.260089 5.144748 18.753671
F 46.260090 12.864212 18.753671
F 28.434660 5.146306 18.130158
F 28.434660 12.865770 18.130158
F 33.452785 7.717911 0.152826
F 33.452785 15.437376 0.152826
F 53.331726 3.891206 15.405854
F 42.361016 7.717911 0.463907
F 42.361017 15.437376 0.463908
F 53.367924 16.703582 11.759978
F 28.307654 7.719461 21.766933
F 51.261895 7.715503 0.785758
F 28.307654 15.438926 21.766933
F 51.261895 15.434967 0.785758
F 53.367924 8.984115 11.759978
F 53.367925 1.264654 11.759978
F 53.448722 1.288907 4.470886
F 53.448722 9.008369 4.470886
F 53.448722 16.727835 4.470886
F 53.408345 3.868394 8.115509
F 53.408345 11.587856 8.115509
F 53.435757 3.865611 5.378284
F 53.435757 11.585073 5.378284
F 53.464387 1.284226 1.747518
F 30.407725 1.286576 25.481479
F 30.407725 9.006038 25.481479
F 30.407725 16.725504 25.481479
F 39.315972 1.286576 25.792562
F 39.315972 9.006037 25.792562
F 39.315972 16.725504 25.792562
F 48.275720 1.273598 26.112236
F 48.275720 8.993060 26.112236
F 48.275719 16.712527 26.112236
F 30.280715 3.859731 29.118253
F 30.280715 11.579193 29.118253
F 39.188961 3.859731 29.429336
F 39.188961 11.579194 29.429337
F 48.117700 3.861346 29.741539
F 48.117699 11.580808 29.741539
F 30.375974 3.859731 26.390673
F 30.375974 11.579193 26.390673
F 39.284220 3.859731 26.701755
F 39.284220 11.579194 26.701755
F 48.234637 3.871496 27.005681
F 48.234637 11.590959 27.005681
F 30.502965 1.286576 22.753898
F 30.502965 9.006038 22.753898
F 30.502965 16.725504 22.753897
F 39.411212 1.286576 23.064981
F 39.411211 9.006038 23.064981
F 39.411212 16.725504 23.064980
F 48.377381 1.271477 23.368207
F 48.377381 8.990939 23.368207
F 48.377381 16.710405 23.368207
F 32.603036 7.719462 26.468443
F 32.603036 15.438926 26.468443
F 53.463704 16.739336 38.149978
F 41.511339 7.719458 26.779531
F 41.511339 15.438922 26.779530
F 53.463703 9.019869 38.149978
F 50.651486 7.790566 27.044967
F 50.651486 15.510031 27.044967
F 50.651486 0.071104 27.044967
F 32.730024 5.146307 22.831668
F 32.730024 12.865771 22.831668
F 41.638338 5.146308 23.142754
F 41.638338 12.865772 23.142754
F 50.759343 5.094508 23.424927
F 50.759344 12.813971 23.424927
F 32.634784 5.146307 25.559249
F 32.634784 12.865770 25.559249
F 41.543080 5.146311 25.870330
F 41.543080 12.865774 25.870331
F 50.703502 5.071503 26.239844
F 50.703504 12.790966 26.239844
F 32.507778 7.719461 29.196024
F 32.507778 15.438926 29.196024
F 53.463704 1.300407 38.149978
F 41.416057 7.719456 29.507104
F 41.416057 15.438921 29.507104
F 53.463713 11.565361 41.788970
F 50.318354 7.700199 29.779297
F 50.318353 15.419662 29.779297
F 53.463712 3.845899 41.788970
F 34.861847 1.286576 25.637020
F 34.861847 9.006038 25.637020
F 34.861847 16.725504 25.637021
F 43.771007 1.286362 25.948265
F 43.771007 9.005824 25.948265
F 43.771007 16.725290 25.948265
F 34.734837 3.859731 29.273794
F 34.734837 11.579193 29.273795
F 43.643504 3.859823 29.584944
F 43.643504 11.579285 29.584944
F 34.830095 3.859731 26.546214
F 34.830095 11.579193 26.546214
F 43.739065 3.859888 26.857204
F 43.739066 11.579351 26.857203
F 34.957087 1.286576 22.909439
F 34.957087 9.006038 22.909439
F 34.957087 16.725504 22.909439
F 43.866468 1.286309 23.220375
F 43.866468 9.005771 23.220375
F 43.866468 16.725237 23.220374
F 37.057158 7.719461 26.623985
F 37.057159 15.438926 26.623985
F 53.239027 11.629579 22.694002
F 45.974340 7.720537 26.934734
F 45.974340 15.440002 26.934733
F 45.974340 0.001075 26.934733
F 28.148914 7.719462 26.312902
F 28.148914 15.438926 26.312902
F 53.239027 3.910117 22.694002
F 37.184146 5.146307 22.987210
F 37.184146 12.865771 22.987209
F 46.102566 5.144959 23.297899
F 46.102566 12.864422 23.297899
F 28.275902 5.146306 22.676127
F 28.275902 12.865770 22.676127
F 37.088906 5.146307 25.714791
F 37.088906 12.865770 25.714791
F 46.004374 5.145028 26.027016
F 46.004374 12.864492 26.027017
F 28.180662 5.146307 25.403708
F 28.180662 12.865770 25.403708
F 36.961899 7.719461 29.351565
F 36.961899 15.438926 29.351566
F 53.463715 16.739336 40.855821
F 45.873615 7.721426 29.664250
F 45.873615 15.440890 29.664250
F 45.873615 0.001963 29.664250
F 28.053656 7.719462 29.040483
F 28.053656 15.438926 29.040483
F 53.463715 9.019870 40.855820
F 30.153727 1.286576 32.755028
F 30.153727 9.006038 32.755028
F 30.153727 16.725504 32.755029
F 39.061973 1.286575 33.066111
F 39.061973 9.006037 33.066111
F 39.061973 16.725503 33.066112
F 47.979405 1.289757 33.375144
F 47.979405 9.009219 33.375144
F 47.979405 16.728686 33.375144
F 30.026717 3.859731 36.391802
F 30.026718 11.579193 36.391802
F 38.934962 3.859731 36.702885
F 38.934962 11.579194 36.702885
F 47.852373 3.856493 37.012225
F 47.852373 11.575955 37.012225
F 30.121976 3.859731 33.664222
F 30.121976 11.579193 33.664221
F 39.030222 3.859731 33.975304
F 39.030222 11.579194 33.975304
F 47.947707 3.856608 34.287793
F 47.947707 11.576070 34.287793
F 30.248967 1.286576 30.027447
F 30.248967 9.006038 30.027447
F 30.248967 16.725504 30.027447
F 39.157212 1.286575 30.338529
F 39.157212 9.006037 30.338529
F 39.157212 16.725503 30.338529
F 48.076823 1.288000 30.648349
F 48.076823 9.007462 30.648349
F 48.076823 16.726928 30.648349
F 32.349039 7.719462 33.741993
F 32.349039 15.438926 33.741992
F 53.463715 1.300408 40.855821
F 41.257317 7.719456 34.053080
F 41.257317 15.438920 34.053080
F 53.456903 16.744041 30.866007
F 50.151600 7.705457 34.374760
F 50.151599 15.424921 34.374760
F 53.456902 9.024574 30.866007
F 32.476026 5.146307 30.105218
F 32.476026 12.865771 30.105218
F 41.384311 5.146312 30.416305
F 41.384311 12.865776 30.416305
F 50.403865 5.108759 30.705502
F 50.403862 12.828224 30.705503
F 32.380786 5.146307 32.832799
F 32.380786 12.865770 32.832799
F 41.289066 5.146313 33.143878
F 41.289066 12.865776 33.143879
F 50.184286 5.160645 33.435089
F 50.184285 12.880110 33.435089
F 32.253780 7.719462 36.469573
F 32.253780 15.438926 36.469573
F 53.456902 1.305112 30.866006
F 41.162058 7.719456 36.780652
F 41.162058 15.438920 36.780653
F 53.463725 11.565265 34.510916
F 50.057160 7.705601 37.079492
F 50.057159 15.425065 37.079492
F 53.463724 3.845803 34.510917
F 34.607849 1.286576 32.910569
F 34.607849 9.006038 32.910569
F 34.607849 16.725504 32.910570
F 43.516334 1.286529 33.221685
F 43.516334 9.005992 33.221685
F 43.516334 16.725458 33.221685
F 34.480839 3.859730 36.547343
F 34.480839 11.579193 36.547343
F 43.389324 3.859777 36.858460
F 43.389324 11.579239 36.858460
F 34.576097 3.859731 33.819763
F 34.576097 11.579193 33.819763
F 43.484585 3.859776 34.130825
F 43.484585 11.579238 34.130825
F 34.703089 1.286576 30.182988
F 34.703089 9.006038 30.182988
F 34.703089 16.725504 30.182988
F 43.611611 1.286525 30.494039
F 43.611611 9.005987 30.494039
F 43.611611 16.725454 30.494038
F 36.803160 7.719462 33.897534
F 36.803160 15.438926 33.897534
F 53.463703 11.565352 37.216811
F 45.714909 7.721448 34.207343
F 45.714909 15.440913 34.207342
F 45.714909 0.001986 34.207343
F 27.894916 7.719462 33.586451
F 27.894916 15.438926 33.586450
F 53.463702 3.845890 37.216811
F 36.930148 5.146307 30.260760
F 36.930148 12.865771 30.260759
F 45.843424 5.144570 30.570746
F 45.843424 12.864034 30.570745
F 28.021904 5.146307 29.949677
F 28.021904 12.865770 29.949676
F 36.834908 5.146307 32.988340
F 36.834908 12.865770 32.988341
F 45.746528 5.144342 33.300964
F 45.746528 12.863806 33.300964
F 27.926664 5.146306 32.677257
F 27.926664 12.865770 32.677258
F 36.707901 7.719461 36.625114
F 36.707901 15.438926 36.625114
F 53.463619 16.739208 33.575995
F 45.619554 7.721447 36.937707
F 45.619554 15.440912 36.937707
F 45.619554 0.001985 36.937707
F 27.799658 7.719462 36.314031
F 27.799658 15.438926 36.314032
F 53.463619 9.019741 33.575994
F 29.899729 1.286576 40.028577
F 29.899729 9.006038 40.028577
F 29.899729 16.725504 40.028577
F 38.807975 1.286575 40.339661
F 38.807975 9.006037 40.339661
F 38.807975 16.725503 40.339661
F 47.725356 1.289828 40.649103
F 47.725356 9.009289 40.649104
F 47.725356 16.728756 40.649103
F 30.534713 3.859731 21.844704
F 29.772720 3.859731 43.665351
F 30.534713 11.579193 21.844703
F 29.772720 11.579193 43.665351
F 39.442960 3.859731 22.155786
F 39.442960 11.579193 22.155786
F 48.408274 3.875469 22.478350
F 48.408274 11.594931 22.478350
F 29.867978 3.859731 40.937771
F 29.867978 11.579193 40.937771
F 38.776223 3.859732 41.248854
F 38.776223 11.579194 41.248854
F 47.693469 3.856479 41.562210
F 47.693469 11.575941 41.562210
F 29.994969 1.286576 37.300996
F 29.994969 9.006038 37.300996
F 29.994969 16.725504 37.300996
F 38.903214 1.286575 37.612079
F 38.903214 9.006037 37.612079
F 38.903214 16.725503 37.612078
F 47.820460 1.289828 37.925431
F 47.820460 9.009290 37.925431
F 47.820460 16.728756 37.925430
F 32.095041 7.719462 41.015542
F 32.095041 15.438926 41.015541
F 53.463619 1.300280 33.575994
F 41.003319 7.719456 41.326630
F 41.003319 15.438920 41.326630
F 53.226146 16.667187 23.525329
F 49.897600 7.705630 41.648928
F 49.897599 15.425094 41.648928
F 53.226146 8.947720 23.525330
F 32.222028 5.146307 37.378767
F 32.222028 12.865771 37.378766
F 41.130307 5.146312 37.689855
F 41.130307 12.865776 37.689854
F 50.024587 5.160138 38.012150
F 50.024587 12.879602 38.012150
F 32.126789 5.146307 40.106347
F 32.126789 12.865770 40.106348
F 41.035068 5.146313 40.417428
F 41.035068 12.865776 40.417428
F 49.930165 5.160138 40.716348
F 49.930164 12.879602 40.716348
F 32.761776 7.719461 21.922474
F 32.761776 15.438926 21.922474
F 53.226146 1.228259 23.525330
F 41.670084 7.719460 22.233557
F 41.670085 15.438924 22.233557
F 53.196489 11.654484 27.143386
F 50.797037 7.775430 22.601893
F 50.797037 15.494895 22.601893
F 50.797037 0.055968 22.601893
F 34.353852 1.286576 40.184119
F 34.353852 9.006038 40.184119
F 34.353852 16.725504 40.184119
F 43.262336 1.286530 40.495235
F 43.262337 9.005992 40.495235
F 43.262336 16.725458 40.495235
F 34.988835 3.859731 22.000245
F 34.988835 11.579193 22.000245
F 43.898313 3.860027 22.311564
F 43.898313 11.579489 22.311564
F 34.322100 3.859731 41.093313
F 34.322100 11.579193 41.093312
F 43.230587 3.859777 41.404378
F 43.230587 11.579239 41.404378
F 34.449091 1.286576 37.456538
F 34.449091 9.006038 37.456538
F 34.449091 16.725504 37.456537
F 43.357577 1.286530 37.767603
F 43.357577 9.005992 37.767603
F 43.357578 16.725458 37.767603
F 36.549163 7.719461 41.171083
F 36.549163 15.438926 41.171083
F 53.196491 3.935021 27.143387
F 45.460912 7.721446 41.480898
F 45.460912 15.440911 41.480897
F 45.460912 0.001985 41.480898
F 27.640918 7.719462 40.860000
F 27.640918 15.438926 40.860000
F 53.338819 11.615873 29.946574
F 36.676150 5.146306 37.534308
F 36.676150 12.865770 37.534308
F 45.587901 5.144321 37.844120
F 45.587901 12.863785 37.844120
F 27.767907 5.146306 37.223225
F 27.767907 12.865770 37.223225
F 36.580910 5.146307 40.261889
F 36.580910 12.865770 40.261889
F 45.492563 5.144321 40.574481
F 45.492564 12.863785 40.574482
F 27.672666 5.146307 39.950806
F 27.672666 12.865770 39.950806
F 37.215897 7.719461 22.078015
F 37.215897 15.438926 22.078016
F 53.338816 3.896412 29.946574
F 46.133844 7.720523 22.390106
F 46.133844 15.439988 22.390106
F 46.133844 0.001061 22.390106
F 27.545660 7.719462 43.587581
F 27.545660 15.438926 43.587581
F 53.217090 16.655129 26.332978
F 53.217090 1.216201 26.332978
F 53.217090 8.935662 26.332978
F 29.645731 1.286576 47.302127
F 29.645731 9.006038 47.302127
F 29.645731 16.725504 47.302127
F 38.553977 1.286575 47.613211
F 38.553977 9.006037 47.613211
F 38.553977 16.725503 47.613211
F 47.471358 1.289827 47.922654
F 47.471358 9.009289 47.922654
F 47.471358 16.728756 47.922654
F 29.518722 3.859731 50.938901
F 29.518722 11.579193 50.938902
F 38.426967 3.859731 51.249985
F 38.426967 11.579194 51.249985
F 47.344348 3.856479 51.559428
F 47.344348 11.575941 51.559428
F 29.613980 3.859731 48.211321
F 29.613980 11.579193 48.211321
F 38.522226 3.859731 48.522404
F 38.522226 11.579194 48.522403
F 47.439471 3.856479 48.835759
F 47.439471 11.575941 48.835759
F 29.740971 1.286576 44.574546
F 29.740971 9.006038 44.574546
F 29.740971 16.725504 44.574545
F 38.649217 1.286575 44.885629
F 38.649216 9.006037 44.885629
F 38.649216 16.725503 44.885628
F 47.566461 1.289827 45.198984
F 47.566461 9.009289 45.198984
F 47.566461 16.728756 45.198984
F 31.841042 7.719462 48.289092
F 31.841042 15.438926 48.289091
F 53.463606 16.739345 59.984249
F 40.749322 7.719456 48.600180
F 40.749322 15.438920 48.600180
F 53.463606 9.019878 59.984249
F 49.643602 7.705630 48.922478
F 49.643601 15.425094 48.922478
F 53.463606 1.300417 59.984249
F 31.968030 5.146307 44.652317
F 31.968030 12.865771 44.652316
F 40.876309 5.146313 44.963405
F 40.876309 12.865776 44.963404
F 49.770589 5.160138 45.285703
F 49.770589 12.879602 45.285703
F 31.872791 5.146307 47.379898
F 31.872790 12.865771 47.379898
F 40.781070 5.146313 47.690978
F 40.781070 12.865776 47.690978
F 49.676167 5.160137 47.989898
F 49.676167 12.879602 47.989898
F 31.745784 7.719461 51.016672
F 31.745784 15.438926 51.016672
F 53.464617 11.566965 63.618362
F 40.654063 7.719456 51.327752
F 40.654063 15.438920 51.327753
F 53.464616 3.847503 63.618362
F 49.549159 7.705630 51.626673
F 49.549158 15.425094 51.626673
F 53.463703 11.565361 44.494812
F 34.099853 1.286576 47.457669
F 34.099853 9.006038 47.457669
F 34.099853 16.725504 47.457669
F 43.008339 1.286530 47.768785
F 43.008339 9.005992 47.768785
F 43.008339 16.725458 47.768785
F 33.972843 3.859730 51.094443
F 33.972843 11.579193 51.094443
F 42.881328 3.859777 51.405559
F 42.881328 11.579239 51.405560
F 34.068102 3.859731 48.366863
F 34.068102 11.579193 48.366862
F 42.976589 3.859777 48.677928
F 42.976589 11.579239 48.677928
F 34.195093 1.286576 44.730088
F 34.195093 9.006038 44.730087
F 34.195093 16.725504 44.730087
F 43.103580 1.286530 45.041153
F 43.103580 9.005991 45.041153
F 43.103580 16.725458 45.041153
F 36.295165 7.719461 48.444634
F 36.295165 15.438926 48.444633
F 53.463702 3.845899 44.494812
F 45.206914 7.721446 48.754448
F 45.206914 15.440911 48.754448
F 45.206914 0.001985 48.754448
F 27.386920 7.719462 48.133550
F 27.386920 15.438926 48.133550
F 53.463478 16.739289 62.691634
F 36.422152 5.146307 44.807858
F 36.422152 12.865771 44.807858
F 45.333902 5.144321 45.117672
F 45.333902 12.863785 45.117672
F 27.513909 5.146307 44.496775
F 27.513909 12.865770 44.496775
F 36.326912 5.146307 47.535439
F 36.326912 12.865770 47.535439
F 45.238565 5.144321 47.848031
F 45.238565 12.863785 47.848032
F 27.418668 5.146306 47.224356
F 27.418668 12.865770 47.224357
F 36.199905 7.719461 51.172214
F 36.199905 15.438926 51.172214
F 53.463478 9.019823 62.691633
F 45.111558 7.721447 51.484806
F 45.111558 15.440911 51.484807
F 45.111558 0.001984 51.484806
F 27.291662 7.719462 50.861131
F 27.291662 15.438926 50.861131
F 53.463478 1.300361 62.691633
F 29.391733 1.286576 54.575676
F 29.391733 9.006038 54.575676
F 29.391733 16.725504 54.575677
F 38.299979 1.286575 54.886760
F 38.299979 9.006037 54.886760
F 38.299979 16.725503 54.886760
F 47.217360 1.289828 55.196203
F 47.217360 9.009289 55.196203
F 47.217360 16.728756 55.196203
F 29.264724 3.859731 58.212450
F 29.264724 11.579193 58.212450
F 38.172968 3.859731 58.523534
F 38.172968 11.579194 58.523534
F 47.090347 3.856482 58.832950
F 47.090347 11.575944 58.832950
F 29.359982 3.859731 55.484870
F 29.359982 11.579193 55.484870
F 38.268228 3.859731 55.795952
F 38.268228 11.579194 55.795952
F 47.185472 3.856479 56.109307
F 47.185472 11.575942 56.109307
F 29.486973 1.286576 51.848096
F 29.486973 9.006038 51.848096
F 29.486973 16.725504 51.848095
F 38.395218 1.286575 52.159178
F 38.395218 9.006037 52.159178
F 38.395218 16.725503 52.159177
F 47.312463 1.289828 52.472534
F 47.312463 9.009289 52.472534
F 47.312463 16.728756 52.472533
F 31.587045 7.719461 55.562641
F 31.587045 15.438926 55.562640
F 53.463704 16.739336 52.705944
F 40.495324 7.719456 55.873729
F 40.495323 15.438920 55.873729
F 53.463704 9.019869 52.705945
F 49.389604 7.705630 56.196028
F 49.389603 15.425095 56.196028
F 53.463704 1.300408 52.705945
F 31.714033 5.146307 51.925866
F 31.714033 12.865771 51.925866
F 40.622311 5.146313 52.236954
F 40.622311 12.865776 52.236954
F 49.516591 5.160138 52.559253
F 49.516591 12.879602 52.559252
F 31.618793 5.146307 54.653447
F 31.618793 12.865770 54.653447
F 40.527072 5.146313 54.964527
F 40.527072 12.865776 54.964527
F 49.422169 5.160137 55.263447
F 49.422168 12.879602 55.263447
F 31.491786 7.719461 58.290221
F 31.491786 15.438926 58.290221
F 53.463712 11.565360 56.344935
F 40.400064 7.719456 58.601301
F 40.400064 15.438920 58.601301
F 53.463711 3.845898 56.344936
F 49.295155 7.705628 58.900242
F 49.295154 15.425092 58.900243
F 53.463701 11.565353 59.050781
F 33.845855 1.286576 54.731218
F 33.845855 9.006038 54.731218
F 33.845855 16.725504 54.731218
F 42.754341 1.286530 55.042334
F 42.754341 9.005992 55.042334
F 42.754340 16.725458 55.042335
F 33.718845 3.859731 58.367992
F 33.718845 11.579193 58.367992
F 42.627330 3.859777 58.679108
F 42.627330 11.579239 58.679108
F 33.814104 3.859731 55.640412
F 33.814104 11.579193 55.640411
F 42.722591 3.859777 55.951477
F 42.722591 11.579239 55.951477
F 33.941095 1.286576 52.003637
F 33.941095 9.006038 52.003637
F 33.941095 16.725504 52.003637
F 42.849582 1.286530 52.314703
F 42.849582 9.005992 52.314703
F 42.849582 16.725458 52.314702
F 36.041167 7.719461 55.718182
F 36.041167 15.438926 55.718182
F 53.463700 3.845891 59.050781
F 44.952916 7.721446 56.027996
F 44.952916 15.440911 56.027996
F 44.952916 0.001984 56.027996
F 27.132922 7.719462 55.407099
F 27.132922 15.438926 55.407099
F 53.463715 16.739336 55.411787
F 36.168154 5.146307 52.081407
F 36.168154 12.865770 52.081407
F 45.079904 5.144321 52.391222
F 45.079904 12.863785 52.391221
F 27.259911 5.146306 51.770325
F 27.259911 12.865770 51.770324
F 36.072915 5.146307 54.808988
F 36.072914 12.865770 54.808988
F 44.984567 5.144321 55.121580
F 44.984567 12.863785 55.121581
F 27.164670 5.146306 54.497905
F 27.164670 12.865770 54.497906
F 35.945907 7.719461 58.445762
F 35.945907 15.438926 58.445762
F 53.463714 9.019870 55.411787
F 44.857557 7.721445 58.758342
F 44.857557 15.440910 58.758342
F 44.857557 0.001983 58.758342
F 27.037664 7.719461 58.134680
F 27.037664 15.438926 58.134680
F 53.463714 1.300408 55.411787
F 29.137735 1.286576 61.849225
F 29.137735 9.006038 61.849225
F 29.137735 16.725504 61.849226
F 38.045981 1.286575 62.160309
F 38.045981 9.006037 62.160309
F 38.045981 16.725503 62.160309
F 46.960470 1.291127 62.467207
F 46.960470 9.010589 62.467208
F 46.960470 16.730056 62.467208
F 29.010726 3.859731 65.486000
F 29.010726 11.579193 65.486000
F 38.680964 3.859731 43.976435
F 38.680964 11.579194 43.976435
F 47.598346 3.856479 44.285878
F 47.598346 11.575941 44.285878
F 29.105984 3.859731 62.758420
F 29.105984 11.579193 62.758419
F 38.014230 3.859731 63.069502
F 38.014230 11.579194 63.069502
F 46.931290 3.856141 63.382533
F 46.931290 11.575603 63.382533
F 29.232975 1.286576 59.121644
F 29.232975 9.006038 59.121644
F 29.232975 16.725504 59.121644
F 38.141220 1.286575 59.432727
F 38.141220 9.006037 59.432726
F 38.141220 16.725503 59.432727
F 47.058334 1.289909 59.745796
F 47.058334 9.009371 59.745796
F 47.058334 16.728837 59.745796
F 31.333047 7.719462 62.836190
F 31.333047 15.438926 62.836190
F 53.463704 16.739336 45.427962
F 40.241324 7.719456 63.147278
F 40.241323 15.438920 63.147278
F 53.463704 9.019869 45.427962
F 49.123991 7.697904 63.441624
F 49.123990 15.417369 63.441624
F 53.463704 1.300408 45.427962
F 31.460035 5.146307 59.199415
F 31.460035 12.865771 59.199415
F 40.368313 5.146312 59.510503
F 40.368313 12.865776 59.510502
F 49.262594 5.159975 59.832404
F 49.262594 12.879438 59.832404
F 31.364795 5.146307 61.926996
F 31.364795 12.865770 61.926996
F 40.273074 5.146313 62.238076
F 40.273074 12.865776 62.238076
F 49.168057 5.156430 62.534143
F 49.168056 12.875895 62.534143
F 31.999782 7.719461 43.743122
F 31.999782 15.438926 43.743122
F 53.463713 11.565361 49.066954
F 40.908060 7.719456 44.054202
F 40.908061 15.438920 44.054203
F 53.463712 3.845899 49.066954
F 49.803156 7.705630 44.353122
F 49.803156 15.425094 44.353123
F 53.463703 11.565361 51.772796
F 33.591858 1.286576 62.004767
F 33.591858 9.006038 62.004767
F 33.591858 16.725504 62.004767
F 42.500294 1.286542 62.315846
F 42.500294 9.006004 62.315846
F 42.500294 16.725470 62.315846
F 34.226841 3.859731 43.820893
F 34.226841 11.579193 43.820893
F 43.135326 3.859777 44.132010
F 43.135326 11.579239 44.132010
F 33.560106 3.859731 62.913961
F 33.560106 11.579193 62.913961
F 42.468592 3.859776 63.225025
F 42.468592 11.579238 63.225025
F 33.687097 1.286576 59.277186
F 33.687097 9.006038 59.277186
F 33.687097 16.725504 59.277186
F 42.595583 1.286530 59.588250
F 42.595583 9.005992 59.588250
F 42.595583 16.725458 59.588250
F 35.787169 7.719461 62.991732
F 35.787169 15.438926 62.991732
F 53.463702 3.845899 51.772796
F 44.698528 7.721401 63.301226
F 44.698528 15.440866 63.301225
F 44.698528 0.001939 63.301225
F 26.878924 7.719462 62.680649
F 26.878924 15.438926 62.680649
F 53.463715 16.739336 48.133804
F 35.914156 5.146307 59.354957
F 35.914156 12.865771 59.354956
F 44.825906 5.144322 59.664768
F 44.825906 12.863785 59.664767
F 27.005913 5.146306 59.043874
F 27.005913 12.865770 59.043874
F 35.818917 5.146307 62.082538
F 35.818916 12.865770 62.082538
F 44.730566 5.144331 62.395097
F 44.730566 12.863795 62.395097
F 26.910672 5.146307 61.771455
F 26.910672 12.865770 61.771455
F 36.453904 7.719461 43.898664
F 36.453904 15.438926 43.898664
F 53.463715 9.019870 48.133804
F 45.365556 7.721447 44.211256
F 45.365556 15.440911 44.211256
F 45.365556 0.001984 44.211256
F 26.783666 7.719462 65.408229
F 26.783666 15.438926 65.408230
F 53.463715 1.300408 48.133804
F 28.883737 1.286576 69.122776
F 28.883737 9.006038 69.122776
F 28.883737 16.725504 69.122776
F 37.791982 1.286576 69.433858
F 37.791982 9.006038 69.433858
F 37.791982 16.725504 69.433859
F 46.684028 1.289358 69.742488
F 46.684028 9.008819 69.742489
F 46.684028 16.728286 69.742489
F 28.756728 3.859731 72.759550
F 28.756728 11.579193 72.759550
F 37.664971 3.859731 73.070633
F 37.664971 11.579193 73.070633
F 46.564168 3.859086 73.381108
F 46.564168 11.578548 73.381108
F 28.851986 3.859731 70.031970
F 28.851986 11.579193 70.031970
F 37.760230 3.859731 70.343052
F 37.760230 11.579193 70.343052
F 46.656430 3.857338 70.653514
F 46.656431 11.576801 70.653514
F 28.978977 1.286576 66.395195
F 28.978977 9.006038 66.395194
F 28.978977 16.725504 66.395194
F 37.887221 1.286576 66.706277
F 37.887221 9.006038 66.706277
F 37.887221 16.725504 66.706277
F 46.780670 1.283236 67.017007
F 46.780670 9.002698 67.017008
F 46.780670 16.722164 67.017007
F 31.079049 7.719462 70.109740
F 31.079049 15.438926 70.109740
F 53.456627 1.275271 84.543360
F 39.987287 7.719466 70.420819
F 39.987287 15.438931 70.420819
F 39.987287 0.000004 70.420819
F 48.801394 7.675724 70.762847
F 48.801394 15.395188 70.762846
F 53.456626 8.994732 84.543360
F 31.206037 5.146307 66.472965
F 31.206037 12.865771 66.472965
F 40.114311 5.146313 66.784053
F 40.114311 12.865777 66.784053
F 48.983509 5.144061 67.090939
F 48.983508 12.863525 67.090938
F 31.110797 5.146307 69.200546
F 31.110797 12.865770 69.200546
F 40.019038 5.146303 69.511632
F 40.019038 12.865767 69.511632
F 48.850532 5.177751 69.775051
F 48.850532 12.897215 69.775051
F 30.983790 7.719461 72.837320
F 30.983790 15.438926 72.837321
F 53.456627 16.714199 84.543360
F 39.892032 7.719464 73.148405
F 39.892032 15.438929 73.148405
F 39.892032 0.000002 73.148405
F 48.730972 7.682574 73.444870
F 48.730972 15.402038 73.444870
F 53.444718 3.873735 85.436693
F 33.337860 1.286576 69.278317
F 33.337860 9.006038 69.278317
F 33.337860 16.725504 69.278317
F 42.245852 1.286671 69.589324
F 42.245852 9.006133 69.589324
F 42.245852 16.725599 69.589324
F 50.913540 1.306663 69.899339
F 50.913539 9.026125 69.899339
F 50.913539 16.745592 69.899339
F 33.210849 3.859731 72.915091
F 33.210849 11.579193 72.915091
F 42.118987 3.859677 73.226133
F 42.118987 11.579140 73.226133
F 50.858375 3.844905 73.530582
F 50.858375 11.564367 73.530582
F 33.306108 3.859731 70.187511
F 33.306108 11.579193 70.187511
F 42.214212 3.859665 70.498611
F 42.214212 11.579127 70.498611
F 50.911112 3.851810 70.822291
F 50.911112 11.571272 70.822291
F 33.433099 1.286576 66.550736
F 33.433099 9.006038 66.550735
F 33.433099 16.725504 66.550736
F 42.341067 1.286647 66.861874
F 42.341067 9.006109 66.861874
F 42.341067 16.725575 66.861874
F 50.970887 1.328754 67.174572
F 50.970887 9.048216 67.174572
F 50.970887 16.767682 67.174572
F 35.533171 7.719462 70.265281
F 35.533171 15.438926 70.265281
F 53.444719 11.593197 85.436693
F 44.437667 7.719265 70.576392
F 44.437667 15.438730 70.576392
F 44.596058 15.438226 66.029628
F 35.660158 5.146306 66.628507
F 35.660158 12.865770 66.628506
F 44.571188 5.144045 66.937944
F 44.571188 12.863509 66.937943
F 26.751915 5.146307 66.317424
F 26.751915 12.865770 66.317424
F 35.564919 5.146306 69.356088
F 35.564919 12.865770 69.356088
F 44.470486 5.146355 69.666720
F 44.470486 12.865819 69.666720
F 35.437912 7.719461 72.992862
F 35.437912 15.438926 72.992862
F 44.596058 7.718762 66.029627
F 44.344342 7.719483 73.303891
F 44.344342 15.438947 73.303892
F 44.344342 0.000021 73.303892
F 28.629739 1.286576 76.396325
F 28.629739 9.006038 76.396325
F 28.629739 16.725504 76.396325
F 37.537984 1.286576 76.707408
F 37.537984 9.006038 76.707407
F 37.537984 16.725504 76.707408
F 46.442436 1.285742 77.019197
F 46.442436 9.005203 77.019197
F 46.442436 16.724670 77.019198
F 28.502730 3.859731 80.033098
F 28.502730 11.579193 80.033099
F 37.410973 3.859731 80.344181
F 37.410973 11.579193 80.344181
F 46.319541 3.861362 80.656505
F 46.319541 11.580824 80.656505
F 28.597988 3.859731 77.305518
F 28.597988 11.579193 77.305518
F 37.506232 3.859731 77.616601
F 37.506232 11.579193 77.616601
F 46.411729 3.860264 77.927197
F 46.411729 11.579727 77.927197
F 28.724980 1.286576 73.668744
F 28.724980 9.006038 73.668744
F 28.724979 16.725504 73.668743
F 37.633223 1.286576 73.979826
F 37.633223 9.006038 73.979826
F 37.633223 16.725504 73.979826
F 46.533116 1.287756 74.291461
F 46.533116 9.007218 74.291461
F 46.533116 16.726684 74.291461
F 30.825051 7.719462 77.383289
F 30.825051 15.438926 77.383289
F 35.691910 15.438926 65.719313
F 39.733295 7.719463 77.694370
F 39.733295 15.438928 77.694370
F 39.733295 0.000001 77.694370
F 48.589202 7.686649 78.031450
F 48.589202 15.406114 78.031449
F 35.691910 7.719461 65.719312
F 30.952039 5.146307 73.746515
F 30.952039 12.865771 73.746514
F 39.860280 5.146304 74.057595
F 39.860280 12.865768 74.057595
F 48.694822 5.184301 74.400216
F 48.694823 12.903765 74.400216
F 30.856799 5.146307 76.474095
F 30.856799 12.865770 76.474096
F 39.765043 5.146305 76.785179
F 39.765043 12.865769 76.785179
F 48.627128 5.176321 77.083008
F 48.627128 12.895785 77.083008
F 30.729792 7.719461 80.110869
F 30.729792 15.438926 80.110870
F 43.965306 12.865623 84.214374
F 39.638037 7.719463 80.421953
F 39.638037 15.438927 80.421953
F 39.638037 0.000000 80.421953
F 48.525196 7.699826 80.724761
F 48.525196 15.419291 80.724761
F 43.965306 5.146159 84.214374
F 33.083862 1.286576 76.551866
F 33.083862 9.006038 76.551866
F 33.083862 16.725504 76.551866
F 41.992061 1.286612 76.862923
F 41.992062 9.006074 76.862923
F 41.992062 16.725540 76.862923
F 50.791505 1.296602 77.168185
F 50.791505 9.016064 77.168185
F 50.791505 16.735531 77.168186
F 32.956851 3.859731 80.188640
F 32.956851 11.579193 80.188640
F 41.865086 3.859704 80.499704
F 41.865086 11.579166 80.499704
F 50.716738 3.859707 80.811175
F 50.716738 11.579169 80.811175
F 33.052110 3.859731 77.461060
F 33.052110 11.579193 77.461060
F 41.960319 3.859697 77.772168
F 41.960319 11.579159 77.772167
F 50.776203 3.854624 78.088586
F 50.776203 11.574086 78.088585
F 33.179101 1.286576 73.824285
F 33.179101 9.006038 73.824285
F 33.179101 16.725504 73.824285
F 42.087253 1.286625 74.135404
F 42.087253 9.006087 74.135404
F 42.087253 16.725554 74.135404
F 50.845822 1.297013 74.455153
F 50.845822 9.016475 74.455153
F 50.845821 16.735942 74.455153
F 35.279173 7.719461 77.538830
F 35.279173 15.438926 77.538830
F 35.056923 12.865770 83.903186
F 44.186326 7.719530 77.849856
F 44.186326 15.438995 77.849856
F 44.186326 0.000068 77.849856
F 35.406160 5.146307 73.902056
F 35.406160 12.865771 73.902056
F 44.312276 5.146320 74.213097
F 44.312276 12.865783 74.213097
F 35.310921 5.146307 76.629637
F 35.310921 12.865770 76.629637
F 44.218300 5.146222 76.940750
F 44.218300 12.865686 76.940750
F 35.183914 7.719461 80.266411
F 35.183914 15.438926 80.266411
F 35.056923 5.146306 83.903186
F 44.091919 7.719586 80.577572
F 44.091919 15.439050 80.577572
F 44.091919 0.000123 80.577572
F 28.375742 1.286576 83.669874
F 28.375742 9.006038 83.669874
F 28.375741 16.725504 83.669874
F 37.283986 1.286576 83.980956
F 37.283986 9.006038 83.980956
F 37.283986 16.725504 83.980957
F 46.195294 1.284683 84.293493
F 46.195294 9.004145 84.293493
F 46.195295 16.723611 84.293493
F 28.248732 3.859731 87.306648
F 28.248732 11.579193 87.306648
F 37.918971 3.859731 65.797083
F 37.918970 11.579194 65.797083
F 46.828867 3.847464 66.103863
F 46.828867 11.566926 66.103863
F 28.343990 3.859731 84.579068
F 28.343990 11.579193 84.579068
F 37.252234 3.859731 84.890151
F 37.252234 11.579193 84.890150
F 46.164150 3.861418 85.200184
F 46.164150 11.580880 85.200184
F 28.470981 1.286576 80.942293
F 28.470981 9.006038 80.942293
F 28.470981 16.725504 80.942292
F 37.379225 1.286576 81.253375
F 37.379225 9.006038 81.253375
F 37.379225 16.725504 81.253375
F 46.288633 1.285210 81.563538
F 46.288633 9.004671 81.563539
F 46.288633 16.724138 81.563538
F 30.571053 7.719462 84.656839
F 30.571053 15.438926 84.656838
F 44.060024 12.865654 81.486614
F 39.479299 7.719463 84.967921
F 39.479299 15.438927 84.967920
F 39.479299 0.000000 84.967921
F 48.382557 7.707127 85.289478
F 48.382557 15.426592 85.289478
F 44.060024 5.146190 81.486614
F 30.698041 5.146307 81.020064
F 30.698041 12.865771 81.020063
F 39.606285 5.146305 81.331145
F 39.606285 12.865769 81.331145
F 48.486766 5.169133 81.660423
F 48.486766 12.888597 81.660422
F 30.602801 5.146307 83.747644
F 30.602801 12.865770 83.747645
F 39.511047 5.146306 84.058728
F 39.511047 12.865769 84.058728
F 48.419705 5.156024 84.366808
F 48.419705 12.875488 84.366809
F 31.237788 7.719461 65.563770
F 31.237788 15.438926 65.563771
F 35.152162 12.865771 81.175605
F 40.146025 7.719468 65.874857
F 40.146025 15.438933 65.874858
F 40.146025 0.000006 65.874858
F 48.969406 7.658600 66.131491
F 48.969406 15.378065 66.131491
F 35.152162 5.146307 81.175605
F 32.829864 1.286576 83.825415
F 32.829864 9.006038 83.825415
F 32.829864 16.725504 83.825415
F 41.738118 1.286598 84.136483
F 41.738118 9.006060 84.136483
F 41.738118 16.725526 84.136483
F 50.638176 1.275913 84.455354
F 50.638176 8.995375 84.455354
F 50.638176 16.714842 84.455355
F 33.464847 3.859731 65.641541
F 33.464847 11.579193 65.641541
F 42.373221 3.859716 65.952632
F 42.373221 11.579178 65.952632
F 32.798112 3.859731 84.734609
F 32.798112 11.579193 84.734609
F 41.706369 3.859710 85.045708
F 41.706369 11.579172 85.045708
F 50.621524 3.874110 85.349965
F 50.621524 11.593572 85.349965
F 32.925103 1.286576 81.097834
F 32.925103 9.006038 81.097834
F 32.925103 16.725504 81.097834
F 41.833343 1.286601 81.408936
F 41.833343 9.006063 81.408936
F 41.833343 16.725530 81.408935
F 50.699993 1.281902 81.719066
F 50.699993 9.001364 81.719066
F 50.699993 16.720831 81.719066
F 35.025175 7.719461 84.812380
F 35.025175 15.438926 84.812380
F 43.933473 0.000142 85.123379
F 43.933472 7.719604 85.123379
F 43.933472 15.439069 85.123379
F 28.121744 1.286576 90.943424
F 28.121744 9.006038 90.943424
F 28.121744 16.725504 90.943424
F 37.029988 1.286576 91.254507
F 37.029988 9.006038 91.254507
F 37.029988 16.725504 91.254507
F 45.944308 1.284446 91.567265
F 45.944308 9.003908 91.567265
F 45.944308 16.723374 91.567265
F 27.994734 3.859731 94.580198
F 27.994734 11.579193 94.580198
F 36.902977 3.859731 94.891281
F 36.902977 11.579193 94.891281
F 45.819020 3.861772 95.203932
F 45.819020 11.581234 95.203932
F 28.089992 3.859731 91.852618
F 28.089992 11.579193 91.852618
F 36.998236 3.859731 92.163700
F 36.998236 11.579193 92.163700
F 45.913294 3.861716 92.473617
F 45.913294 11.581178 92.473617
F 28.216984 1.286576 88.215843
F 28.216984 9.006038 88.215843
F 28.216984 16.725504 88.215842
F 37.125227 1.286576 88.526926
F 37.125227 9.006038 88.526925
F 37.125227 16.725504 88.526925
F 46.038526 1.284825 88.836943
F 46.038526 9.004287 88.836943
F 46.038526 16.723753 88.836943
F 30.317055 7.719461 91.930388
F 30.317055 15.438926 91.930388
F 53.463160 16.734720 103.651294
F 39.225302 7.719462 92.241471
F 39.225302 15.438927 92.241470
F 53.463159 9.015253 103.651294
F 48.156075 7.719655 92.554880
F 48.156075 15.439120 92.554880
F 48.156075 0.000194 92.554880
F 30.444043 5.146307 88.293613
F 30.444043 12.865771 88.293613
F 39.352289 5.146306 88.604696
F 39.352288 12.865770 88.604695
F 48.272058 5.150702 88.921438
F 48.272058 12.870165 88.921437
F 30.348803 5.146307 91.021194
F 30.348803 12.865770 91.021194
F 39.257050 5.146306 91.332278
F 39.257050 12.865770 91.332278
F 48.191830 5.144001 91.648201
F 48.191830 12.863465 91.648201
F 30.221797 7.719461 94.657969
F 30.221796 15.438926 94.657969
F 53.463159 1.295791 103.651294
F 39.130043 7.719462 94.969052
F 39.130043 15.438927 94.969052
F 53.463828 11.566461 107.288914
F 48.083982 7.730597 95.290935
F 48.083982 15.450062 95.290936
F 48.083982 0.011135 95.290935
F 32.575866 1.286576 91.098965
F 32.575866 9.006038 91.098965
F 32.575866 16.725504 91.098965
F 41.484141 1.286591 91.410038
F 41.484141 9.006054 91.410038
F 41.484141 16.725520 91.410038
F 50.475401 1.263538 91.739663
F 50.475401 8.983000 91.739663
F 50.475401 16.702467 91.739663
F 32.448855 3.859731 94.735739
F 32.448855 11.579193 94.735739
F 41.357141 3.859719 95.046816
F 41.357141 11.579181 95.046816
F 50.401253 3.890988 95.383444
F 50.401253 11.610450 95.383445
F 32.544114 3.859731 92.008159
F 32.544114 11.579193 92.008159
F 41.452394 3.859716 92.319254
F 41.452395 11.579179 92.319254
F 50.459483 3.885623 92.618118
F 50.459483 11.605085 92.618118
F 32.671105 1.286576 88.371384
F 32.671105 9.006038 88.371384
F 32.671105 16.725504 88.371384
F 41.579370 1.286594 88.682481
F 41.579370 9.006056 88.682481
F 41.579370 16.725522 88.682480
F 50.541799 1.265342 88.983484
F 50.541799 8.984804 88.983484
F 50.541799 16.704271 88.983484
F 34.771177 7.719461 92.085930
F 34.771177 15.438926 92.085929
F 53.463828 3.846999 107.288914
F 43.679951 7.719635 92.396919
F 43.679951 15.439100 92.396919
F 43.679951 0.000173 92.396919
F 34.898164 5.146307 88.449155
F 34.898164 12.865770 88.449154
F 43.806707 5.146150 88.760149
F 43.806707 12.865613 88.760149
F 34.802925 5.146307 91.176736
F 34.802925 12.865770 91.176736
F 43.711809 5.146125 91.487965
F 43.711809 12.865589 91.487965
F 34.675918 7.719461 94.813510
F 34.675918 15.438926 94.813510
F 53.409296 11.598466 88.185175
F 43.584947 7.719638 95.124732
F 43.584947 15.439102 95.124732
F 43.584947 0.000176 95.124732
F 27.867746 1.286576 98.216973
F 27.867746 9.006038 98.216973
F 27.867746 16.725504 98.216973
F 36.775990 1.286576 98.528056
F 36.775990 9.006038 98.528056
F 36.775990 16.725504 98.528056
F 45.690600 1.284932 98.840488
F 45.690600 9.004394 98.840488
F 45.690600 16.723860 98.840488
F 27.740736 3.859731 101.853747
F 27.740736 11.579193 101.853747
F 36.648979 3.859731 102.164830
F 36.648979 11.579193 102.164830
F 45.560564 3.861557 102.477404
F 45.560564 11.581019 102.477404
F 27.835994 3.859731 99.126167
F 27.835994 11.579193 99.126166
F 36.744238 3.859731 99.437249
F 36.744239 11.579193 99.437249
F 45.658629 3.861421 99.747436
F 45.658629 11.580884 99.747436
F 27.962986 1.286576 95.489392
F 27.962986 9.006038 95.489392
F 27.962986 16.725504 95.489392
F 36.871229 1.286576 95.800475
F 36.871229 9.006038 95.800475
F 36.871229 16.725504 95.800474
F 45.787596 1.284697 96.110656
F 45.787596 9.004158 96.110656
F 45.787596 16.723624 96.110656
F 30.063057 7.719462 99.203937
F 30.063057 15.438926 99.203937
F 53.409295 3.879004 88.185175
F 38.971304 7.719462 99.515020
F 38.971304 15.438927 99.515020
F 53.465253 16.739559 106.358155
F 47.915827 7.727304 99.821105
F 47.915827 15.446769 99.821104
F 47.915827 0.007843 99.821105
F 30.190045 5.146307 95.567163
F 30.190045 12.865771 95.567163
F 39.098291 5.146306 95.878245
F 39.098291 12.865770 95.878244
F 48.048410 5.137102 96.185129
F 48.048410 12.856565 96.185129
F 30.094805 5.146307 98.294744
F 30.094805 12.865770 98.294744
F 39.003052 5.146306 98.605827
F 39.003052 12.865770 98.605827
F 47.946168 5.138533 98.922734
F 47.946168 12.857998 98.922734
F 29.967798 7.719462 101.931518
F 29.967798 15.438926 101.931518
F 53.465253 9.020092 106.358155
F 38.876044 7.719462 102.242601
F 38.876044 15.438927 102.242601
F 53.465253 1.300631 106.358155
F 47.793006 7.716192 102.551448
F 47.793006 15.435657 102.551448
F 53.298161 16.691743 96.337008
F 32.321868 1.286576 98.372514
F 32.321868 9.006038 98.372514
F 32.321868 16.725504 98.372515
F 41.230150 1.286585 98.683592
F 41.230150 9.006047 98.683592
F 41.230150 16.725513 98.683592
F 50.310528 1.261804 99.019157
F 50.310528 8.981266 99.019157
F 50.310528 16.700733 99.019157
F 32.194857 3.859730 102.009288
F 32.194857 11.579193 102.009289
F 41.103134 3.859724 102.320368
F 41.103134 11.579186 102.320368
F 49.994852 3.847741 102.630343
F 49.994851 11.567203 102.630344
F 32.290116 3.859731 99.281708
F 32.290116 11.579193 99.281708
F 41.198399 3.859723 99.592798
F 41.198399 11.579186 99.592797
F 50.302230 3.887306 99.908409
F 50.302230 11.606768 99.908409
F 32.417107 1.286576 95.644934
F 32.417107 9.006038 95.644933
F 32.417107 16.725504 95.644933
F 41.325395 1.286586 95.956026
F 41.325395 9.006048 95.956026
F 41.325395 16.725514 95.956025
F 50.387103 1.252432 96.251956
F 50.387103 8.971893 96.251956
F 50.387103 16.691360 96.251955
F 34.517179 7.719461 99.359479
F 34.517179 15.438926 99.359479
F 53.298161 8.972276 96.337008
F 43.425985 7.719587 99.670486
F 43.425985 15.439052 99.670486
F 43.425985 0.000125 99.670486
F 34.644166 5.146306 95.722704
F 34.644166 12.865771 95.722704
F 43.553167 5.146128 96.033689
F 43.553167 12.865591 96.033689
F 34.548927 5.146307 98.450285
F 34.548927 12.865770 98.450285
F 43.457705 5.146192 98.761449
F 43.457705 12.865656 98.761449
F 34.421920 7.719461 102.087059
F 34.421920 15.438926 102.087059
F 53.298161 1.252815 96.337008
F 43.330406 7.719516 102.398176
F 43.330406 15.438980 102.398176
F 43.330406 0.000054 102.398176
F 27.613748 1.286576 105.490522
F 27.613748 9.006038 105.490522
F 27.613747 16.725504 105.490522
F 36.521992 1.286576 105.801605
F 36.521992 9.006038 105.801605
F 36.521992 16.725504 105.801605
F 45.433593 1.284599 106.114196
F 45.433593 9.004061 106.114196
F 45.433593 16.723527 106.114196
F 27.486738 3.859731 109.127296
F 27.486738 11.579193 109.127297
F 37.156975 3.859731 87.617731
F 37.156975 11.579193 87.617731
F 46.069903 3.861645 87.930378
F 46.069903 11.581107 87.930378
F 27.581996 3.859731 106.399716
F 27.581996 11.579193 106.399716
F 36.490241 3.859731 106.710799
F 36.490241 11.579193 106.710799
F 45.401980 3.861707 107.020608
F 45.401980 11.581169 107.020608
F 27.708987 1.286576 102.762941
F 27.708988 9.006038 102.762941
F 27.708987 16.725504 102.762941
F 36.617231 1.286576 103.074024
F 36.617231 9.006038 103.074024
F 36.617231 16.725504 103.074023
F 45.528896 1.284683 103.383848
F 45.528896 9.004145 103.383847
F 45.528896 16.723611 103.383847
F 29.809059 7.719462 106.477487
F 29.809059 15.438926 106.477486
F 53.255129 11.606382 99.995169
F 38.717306 7.719462 106.788569
F 38.717306 15.438927 106.788569
F 53.255129 3.886920 99.995169
F 47.634017 7.715983 107.102052
F 47.634017 15.435448 107.102052
F 53.466041 11.567135 102.727869
F 29.936047 5.146307 102.840711
F 29.936047 12.865771 102.840711
F 38.844293 5.146306 103.151794
F 38.844293 12.865769 103.151794
F 47.760572 5.149864 103.464291
F 47.760572 12.869328 103.464290
F 29.840807 5.146307 105.568292
F 29.840807 12.865770 105.568293
F 38.749054 5.146306 105.879376
F 38.749054 12.865769 105.879376
F 47.666234 5.149660 106.188862
F 47.666234 12.869124 106.188862
F 30.475794 7.719461 87.384419
F 30.475794 15.438926 87.384419
F 53.466040 3.847673 102.727868
F 39.384040 7.719462 87.695502
F 39.384040 15.438927 87.695503
F 39.384040 0.000000 87.695502
F 48.307076 7.716640 88.007364
F 48.307076 15.436104 88.007364
F 53.276452 16.700711 99.104328
F 32.067870 1.286576 105.646064
F 32.067870 9.006038 105.646064
F 32.067870 16.725504 105.646064
F 40.976150 1.286582 105.957143
F 40.976150 9.006044 105.957143
F 40.976150 16.725510 105.957144
F 49.869648 1.300611 106.256576
F 49.869648 9.020073 106.256576
F 49.869647 16.739539 106.256576
F 32.702853 3.859731 87.462190
F 32.702853 11.579193 87.462190
F 41.611117 3.859712 87.773260
F 41.611117 11.579174 87.773260
F 50.558535 3.878436 88.098248
F 50.558535 11.597898 88.098248
F 32.036118 3.859731 106.555257
F 32.036118 11.579193 106.555258
F 40.944399 3.859725 106.866345
F 40.944399 11.579188 106.866345
F 49.838627 3.846191 107.188704
F 49.838627 11.565653 107.188704
F 32.163109 1.286576 102.918483
F 32.163109 9.006038 102.918483
F 32.163109 16.725504 102.918482
F 41.071387 1.286582 103.229570
F 41.071387 9.006044 103.229570
F 41.071387 16.725510 103.229570
F 49.966273 1.295635 103.551416
F 49.966273 9.015097 103.551416
F 49.966272 16.734564 103.551416
F 34.263181 7.719461 106.633028
F 34.263181 15.438926 106.633028
F 53.276452 8.981244 99.104328
F 43.171663 7.719507 106.944092
F 43.171663 15.438972 106.944092
F 43.171663 0.000045 106.944093
F 34.390168 5.146307 102.996253
F 34.390168 12.865771 102.996253
F 43.298654 5.146248 103.307302
F 43.298654 12.865712 103.307301
F 34.294929 5.146306 105.723834
F 34.294929 12.865770 105.723834
F 43.203416 5.146259 106.034949
F 43.203416 12.865723 106.034949
F 34.929916 7.719461 87.539960
F 34.929916 15.438926 87.539961
F 53.276452 1.261783 99.104328
F 43.838503 7.719621 87.851164
F 43.838503 15.439085 87.851164
F 43.838503 0.000158 87.851164
F 53.365484 1.263042 91.826007
F 53.365484 8.982504 91.826007
F 53.365484 16.701970 91.826007
F 53.312571 3.891379 95.468961
F 53.312572 11.610841 95.468961
F 53.352783 3.885292 92.703418
F 53.352783 11.604754 92.703418
F 53.397419 1.265713 89.069531
F 53.397419 8.985174 89.069531
F 53.397419 16.704641 89.069531
F 27.359750 1.286576 112.764072
F 27.359750 9.006038 112.764072
F 27.359750 16.725504 112.764072
F 36.267994 1.286576 113.075155
F 36.267994 9.006038 113.075155
F 36.267994 16.725504 113.075155
F 45.173807 1.287331 113.385279
F 45.173807 9.006793 113.385279
F 45.173807 16.726259 113.385280
F 27.232740 3.859731 116.400846
F 27.232740 11.579193 116.400847
F 36.140983 3.859731 116.711929
F 36.140983 11.579193 116.711930
F 45.047071 3.859106 117.022521
F 45.047071 11.578568 117.022521
F 27.327998 3.859731 113.673266
F 27.327998 11.579193 113.673266
F 36.236242 3.859731 113.984349
F 36.236243 11.579193 113.984349
F 45.141538 3.858878 114.295741
F 45.141538 11.578341 114.295741
F 27.454990 1.286576 110.036491
F 27.454990 9.006038 110.036491
F 27.454990 16.725504 110.036490
F 36.363233 1.286576 110.347574
F 36.363233 9.006038 110.347574
F 36.363233 16.725504 110.347573
F 45.274596 1.284664 110.657042
F 45.274596 9.004125 110.657042
F 45.274596 16.723592 110.657042
F 29.555061 7.719461 113.751037
F 29.555061 15.438926 113.751037
F 26.771601 11.577643 130.923207
F 38.463306 7.719462 114.062119
F 38.463306 15.438926 114.062119
F 26.771601 3.858180 130.923207
F 47.356456 7.716420 114.374658
F 47.356456 15.435885 114.374657
F 53.478386 1.308162 110.879878
F 29.682049 5.146307 110.114262
F 29.682049 12.865771 110.114262
F 38.590295 5.146306 110.425344
F 38.590295 12.865770 110.425343
F 47.506440 5.149710 110.740015
F 47.506440 12.869173 110.740015
F 29.586809 5.146307 112.841842
F 29.586809 12.865770 112.841843
F 38.495054 5.146306 113.152926
F 38.495054 12.865770 113.152926
F 47.386145 5.150568 113.461796
F 47.386145 12.870032 113.461796
F 29.459803 7.719461 116.478617
F 29.459802 15.438926 116.478617
F 53.478386 9.027624 110.879878
F 38.368046 7.719462 116.789700
F 38.368047 15.438927 116.789701
F 53.478387 16.747091 110.879878
F 47.263230 7.716751 117.098498
F 47.263230 15.436216 117.098498
F 53.463801 3.856689 109.990424
F 31.813872 1.286576 112.919613
F 31.813872 9.006038 112.919613
F 31.813872 16.725504 112.919614
F 40.722107 1.286575 113.230697
F 40.722108 9.006037 113.230697
F 40.722108 16.725503 113.230697
F 49.561082 1.309395 113.524653
F 49.561082 9.028857 113.524653
F 49.561082 16.748323 113.524653
F 31.686862 3.859731 116.556387
F 31.686862 11.579193 116.556388
F 40.595099 3.859732 116.867471
F 40.595099 11.579194 116.867471
F 49.445308 3.839890 117.160529
F 49.445308 11.559353 117.160529
F 31.782120 3.859731 113.828807
F 31.782120 11.579193 113.828807
F 40.690354 3.859732 114.139889
F 40.690354 11.579194 114.139889
F 49.531607 3.835252 114.454813
F 49.531606 11.554714 114.454812
F 31.909111 1.286576 110.192032
F 31.909111 9.006038 110.192032
F 31.909111 16.725504 110.192032
F 40.817389 1.286581 110.503120
F 40.817389 9.006043 110.503121
F 40.817389 16.725510 110.503120
F 49.700336 1.305456 110.830180
F 49.700336 9.024918 110.830180
F 49.700336 16.744385 110.830180
F 34.009183 7.719461 113.906578
F 34.009183 15.438926 113.906578
F 53.463802 11.576151 109.990424
F 42.917273 7.719465 114.217630
F 42.917273 15.438930 114.217630
F 42.917273 0.000003 114.217630
F 51.632516 7.660919 114.557329
F 51.632516 15.380383 114.557329
F 43.076366 0.000033 109.671695
F 34.136170 5.146307 110.269803
F 34.136170 12.865771 110.269803
F 43.044664 5.146250 110.580871
F 43.044664 12.865714 110.580870
F 34.040931 5.146307 112.997384
F 34.040931 12.865770 112.997384
F 42.948963 5.146319 113.308462
F 42.948963 12.865783 113.308462
F 51.659150 5.195032 113.503430
F 51.659150 12.914496 113.503431
F 33.913924 7.719461 116.634159
F 33.913924 15.438926 116.634159
F 43.076366 15.438960 109.671695
F 42.822032 7.719459 116.945235
F 42.822032 15.438924 116.945235
F 43.076366 7.719495 109.671695
F 51.575044 7.687689 117.245528
F 51.575043 15.407153 117.245528
F 34.167922 15.438926 109.360609
F 27.105752 1.286576 120.037621
F 27.105752 9.006038 120.037621
F 27.105752 16.725504 120.037622
F 36.013996 1.286576 120.348704
F 36.013996 9.006038 120.348704
F 36.013996 16.725504 120.348705
F 44.920769 1.286988 120.659483
F 44.920769 9.006450 120.659483
F 44.920769 16.725916 120.659483
F 26.978745 3.859730 123.674366
F 26.978745 11.579193 123.674367
F 35.886988 3.859731 123.985449
F 35.886988 11.579193 123.985449
F 44.794374 3.859499 124.296367
F 44.794374 11.578961 124.296367
F 27.074000 3.859731 120.946813
F 27.074000 11.579193 120.946813
F 35.982245 3.859731 121.257896
F 35.982245 11.579193 121.257896
F 44.889009 3.859331 121.569234
F 44.889009 11.578793 121.569234
F 27.200992 1.286576 117.310041
F 27.200992 9.006038 117.310041
F 27.200992 16.725504 117.310040
F 36.109235 1.286576 117.621123
F 36.109235 9.006038 117.621123
F 36.109235 16.725504 117.621123
F 45.015296 1.287177 117.932571
F 45.015296 9.006639 117.932571
F 45.015296 16.726105 117.932571
F 29.301063 7.719462 121.024584
F 29.301063 15.438926 121.024583
F 34.167922 7.719461 109.360608
F 38.209308 7.719462 121.335666
F 38.209308 15.438926 121.335666
F 51.315181 12.872310 128.170530
F 47.107670 7.717269 121.648030
F 47.107670 15.436734 121.648030
F 51.315181 5.152847 128.170530
F 29.428051 5.146307 117.387811
F 29.428051 12.865771 117.387811
F 38.336295 5.146306 117.698894
F 38.336295 12.865770 117.698893
F 47.231405 5.149211 118.011458
F 47.231405 12.868674 118.011457
F 29.332811 5.146307 120.115391
F 29.332811 12.865770 120.115392
F 38.241056 5.146307 120.426475
F 38.241056 12.865770 120.426475
F 47.139821 5.148165 120.736072
F 47.139821 12.867629 120.736072
F 29.205807 7.719461 123.752137
F 29.205807 15.438926 123.752137
F 42.442847 12.865666 127.852635
F 38.114051 7.719462 124.063220
F 38.114051 15.438926 124.063220
F 42.442847 5.146202 127.852635
F 47.016449 7.718430 124.373530
F 47.016449 15.437895 124.373530
F 33.534617 12.865666 127.541552
F 31.559874 1.286576 120.193163
F 31.559874 9.006038 120.193163
F 31.559874 16.725504 120.193163
F 40.468115 1.286575 120.504245
F 40.468115 9.006037 120.504245
F 40.468115 16.725503 120.504246
F 49.332670 1.301253 120.806820
F 49.332670 9.020715 120.806820
F 49.332671 16.740181 120.806820
F 31.432866 3.859730 123.829907
F 31.432866 11.579193 123.829908
F 40.341109 3.859731 124.140991
F 40.341109 11.579193 124.140991
F 49.221239 3.850786 124.447486
F 49.221239 11.570248 124.447486
F 31.528122 3.859731 121.102354
F 31.528122 11.579193 121.102354
F 40.436364 3.859731 121.413436
F 40.436364 11.579194 121.413437
F 49.297266 3.842330 121.737045
F 49.297266 11.561792 121.737045
F 31.655113 1.286576 117.465582
F 31.655113 9.006038 117.465582
F 31.655113 16.725504 117.465581
F 40.563351 1.286575 117.776663
F 40.563351 9.006037 117.776663
F 40.563351 16.725503 117.776663
F 49.407148 1.310718 118.104274
F 49.407148 9.030180 118.104274
F 49.407148 16.749646 118.104274
F 33.755185 7.719461 121.180125
F 33.755185 15.438926 121.180125
F 33.534617 5.146203 127.541552
F 42.663337 7.719462 121.491205
F 42.663337 15.438926 121.491205
F 51.369799 12.876168 125.457296
F 51.455039 7.702517 121.827378
F 51.455039 15.421981 121.827378
F 51.369798 5.156704 125.457296
F 33.882172 5.146307 117.543352
F 33.882172 12.865771 117.543352
F 42.790275 5.146310 117.854432
F 42.790275 12.865773 117.854432
F 51.539549 5.172732 118.198332
F 51.539549 12.892196 118.198331
F 33.786933 5.146307 120.270933
F 33.786933 12.865770 120.270933
F 42.695091 5.146307 120.582014
F 42.695091 12.865771 120.582014
F 51.487343 5.166554 120.893061
F 51.487343 12.886017 120.893062
F 33.659928 7.719461 123.907679
F 33.659928 15.438926 123.907679
F 42.536402 12.865767 125.127484
F 42.568127 7.719462 124.218761
F 42.568127 15.438927 124.218761
F 42.536402 5.146303 125.127484
F 51.400228 7.706276 124.534263
F 51.400228 15.425740 124.534263
F 33.628209 12.865768 124.816403
F 26.853436 1.286472 127.308240
F 26.853436 9.005934 127.308240
F 26.853435 16.725400 127.308240
F 35.761680 1.286472 127.619323
F 35.761680 9.005934 127.619323
F 35.761680 16.725400 127.619323
F 44.669571 1.286564 127.930340
F 44.669571 9.006025 127.930340
F 44.669571 16.725492 127.930340
F 36.394981 3.859731 109.438379
F 36.394981 11.579193 109.438380
F 45.306606 3.861688 109.750756
F 45.306606 11.581150 109.750756
F 26.824425 3.859634 128.204058
F 26.824425 11.579096 128.204058
F 35.732669 3.859635 128.515140
F 35.732669 11.579097 128.515140
F 44.640581 3.859544 128.826294
F 44.640581 11.579007 128.826294
F 26.947029 1.286573 124.583092
F 26.947029 9.006035 124.583092
F 26.947029 16.725501 124.583091
F 35.855272 1.286573 124.894174
F 35.855272 9.006035 124.894174
F 35.855272 16.725501 124.894174
F 44.762669 1.286798 125.205407
F 44.762669 9.006260 125.205407
F 44.762669 16.725726 125.205407
F 29.051488 7.719365 128.281829
F 29.051488 15.438830 128.281829
F 33.628209 5.146304 124.816403
F 37.959733 7.719365 128.592911
F 37.959733 15.438830 128.592910
F 51.287902 15.434044 129.069497
F 46.865130 7.718713 128.904435
F 46.865130 15.438178 128.904435
F 51.287902 7.714579 129.069498
F 29.174088 5.146304 124.660862
F 29.174088 12.865768 124.660862
F 38.082332 5.146304 124.971944
F 38.082332 12.865768 124.971944
F 46.984298 5.147667 125.283874
F 46.984298 12.867130 125.283873
F 29.080495 5.146203 127.386011
F 29.080495 12.865667 127.386011
F 37.988740 5.146203 127.697093
F 37.988740 12.865666 127.697093
F 46.894579 5.146526 128.007982
F 46.894579 12.865990 128.007983
F 29.713800 7.719461 109.205067
F 29.713800 15.438926 109.205067
F 42.413834 15.438831 128.748452
F 38.622046 7.719462 109.516151
F 38.622046 15.438927 109.516151
F 38.622046 0.000000 109.516151
F 47.537759 7.715506 109.824916
F 47.537759 15.434970 109.824917
F 42.413834 7.719366 128.748452
F 31.307558 1.286472 127.463781
F 31.307558 9.005934 127.463781
F 31.307558 16.725400 127.463782
F 40.215802 1.286472 127.774865
F 40.215803 9.005934 127.774865
F 40.215803 16.725400 127.774864
F 49.111177 1.290078 128.084541
F 49.111176 9.009540 128.084541
F 49.111177 16.729006 128.084541
F 31.940859 3.859730 109.282838
F 31.940859 11.579193 109.282838
F 40.849139 3.859725 109.593917
F 40.849139 11.579187 109.593918
F 49.743989 3.847496 109.893021
F 49.743989 11.566958 109.893021
F 31.278547 3.859634 128.359599
F 31.278547 11.579097 128.359599
F 40.186793 3.859635 128.670682
F 40.186793 11.579097 128.670682
F 49.081483 3.854388 128.986219
F 49.081483 11.573851 128.986219
F 31.401150 1.286573 124.738633
F 31.401150 9.006035 124.738633
F 31.401150 16.725502 124.738633
F 40.309393 1.286573 125.049715
F 40.309393 9.006035 125.049715
F 40.309394 16.725501 125.049715
F 49.187472 1.297652 125.369014
F 49.187472 9.017114 125.369014
F 49.187472 16.736580 125.369014
F 33.505610 7.719365 128.437370
F 33.505610 15.438829 128.437370
F 28.998664 7.717911 131.000978
F 28.998663 15.437376 131.000978
F 31.165296 24.445065 3.677137
F 31.165296 32.164527 3.677137
F 40.073541 24.445065 3.988220
F 40.073541 32.164527 3.988220
F 48.983695 24.443827 4.301260
F 48.983695 32.163289 4.301260
F 31.042674 27.018126 7.298102
F 31.042674 34.737588 7.298103
F 31.042674 19.298662 7.298103
F 39.950919 27.018126 7.609186
F 39.950919 34.737589 7.609186
F 39.950919 19.298662 7.609186
F 48.872905 27.022518 7.924287
F 53.320553 32.125860 16.270737
F 48.872905 19.303054 7.924288
F 31.136286 27.018228 4.572955
F 53.320553 24.406399 16.270737
F 31.136286 19.298764 4.572955
F 40.044530 27.018227 4.884038
F 53.271813 19.350532 19.903321
F 40.044530 19.298764 4.884037
F 48.957308 27.019168 5.194807
F 53.271813 27.069996 19.903322
F 48.957308 19.299705 5.194806
F 31.218102 24.446519 0.957988
F 31.218102 32.165981 0.957988
F 40.126345 24.446518 1.269070
F 40.126345 32.165980 1.269070
F 49.029392 24.448232 1.582330
F 49.029392 32.167693 1.582330
F 33.363349 30.877958 4.650726
F 33.363349 23.158496 4.650726
F 42.271596 30.877958 4.961809
F 42.271596 23.158497 4.961809
F 51.185389 30.876555 5.286423
F 51.185389 23.157093 5.286423
F 33.445161 28.306250 1.035758
F 33.445161 20.586787 1.035758
F 42.353406 28.306249 1.346841
F 42.353406 20.586787 1.346840
F 51.258439 28.301628 1.665179
F 51.258439 20.582166 1.665179
F 33.392356 28.304796 3.754907
F 33.392356 20.585334 3.754908
F 42.300607 28.304796 4.065991
F 42.300607 20.585334 4.065991
F 51.224171 28.298219 4.386552
F 51.224171 20.578757 4.386553
F 33.269737 30.877857 7.375873
F 33.269737 23.158395 7.375873
F 42.178002 30.877856 7.686957
F 42.178002 23.158394 7.686957
F 51.138658 30.892865 8.024682
F 51.138658 23.173403 8.024682
F 35.619419 24.445065 3.832678
F 35.619419 32.164527 3.832678
F 44.527691 24.445065 4.143772
F 44.527691 32.164526 4.143772
F 35.496796 27.018126 7.453644
F 35.496796 34.737588 7.453644
F 35.496796 19.298662 7.453644
F 44.405346 27.018197 7.764792
F 53.479423 19.285269 0.831152
F 44.405346 19.298733 7.764792
F 35.590408 27.018227 4.728496
F 53.479423 34.724195 0.831152
F 35.590408 19.298764 4.728496
F 44.498772 27.018262 5.039561
F 53.479423 27.004733 0.831152
F 44.498772 19.298798 5.039561
F 35.672223 24.446519 1.113529
F 35.672224 32.165981 1.113529
F 44.580300 24.446542 1.424634
F 44.580300 32.166004 1.424634
F 26.763979 24.446518 0.802446
F 26.763979 32.165980 0.802446
F 37.817471 30.877958 4.806267
F 37.817471 23.158496 4.806267
F 46.725926 30.878077 5.117383
F 46.725926 23.158615 5.117383
F 28.909226 30.877958 4.495184
F 28.909226 23.158496 4.495184
F 37.899283 28.306249 1.191300
F 37.899283 20.586787 1.191299
F 46.807458 28.306371 1.502495
F 46.807458 20.586909 1.502495
F 28.991039 28.306249 0.880217
F 28.991039 20.586787 0.880217
F 37.846477 28.304796 3.910449
F 37.846477 20.585334 3.910449
F 46.755664 28.304736 4.221709
F 46.755664 20.585273 4.221709
F 28.938233 28.304796 3.599366
F 28.938233 20.585333 3.599366
F 37.723859 30.877857 7.531415
F 37.723858 23.158395 7.531415
F 46.635046 30.878308 7.842990
F 46.635046 23.158846 7.842990
F 28.815615 30.877857 7.220332
F 28.815615 23.158395 7.220332
F 30.915721 24.444969 10.934382
F 30.915721 32.164431 10.934382
F 39.823967 24.444969 11.245465
F 39.823967 32.164431 11.245465
F 48.754973 24.438375 11.562730
F 48.754973 32.157837 11.562730
F 30.788711 27.018124 14.571153
F 30.788711 34.737586 14.571154
F 30.788711 19.298660 14.571154
F 39.696957 27.018124 14.882237
F 39.696957 34.737586 14.882237
F 39.696957 19.298660 14.882237
F 48.635469 27.026534 15.201764
F 53.292717 32.127510 19.051285
F 48.635469 19.307070 15.201764
F 30.883970 27.018124 11.843573
F 30.883970 34.737586 11.843573
F 30.883970 19.298660 11.843573
F 39.792215 27.018124 12.154656
F 39.792215 34.737586 12.154656
F 39.792215 19.298660 12.154656
F 48.723209 27.024140 12.463827
F 53.292717 24.408048 19.051285
F 48.723209 19.304676 12.463826
F 31.010959 24.444969 8.206828
F 31.010958 32.164431 8.206828
F 39.919203 24.444969 8.517911
F 39.919203 32.164431 8.517911
F 48.842107 24.441216 8.828162
F 48.842107 32.160677 8.828162
F 33.111032 30.877854 11.921344
F 33.111032 23.158393 11.921344
F 42.019308 30.877853 12.232429
F 42.019308 23.158391 12.232429
F 51.011245 30.900026 12.543500
F 51.011245 23.180565 12.543500
F 33.238018 28.304700 8.284598
F 33.238018 20.585237 8.284598
F 42.146282 28.304700 8.595682
F 42.146282 20.585237 8.595682
F 51.097848 28.295583 8.914550
F 51.097847 20.576120 8.914550
F 33.142780 28.304700 11.012152
F 33.142780 20.585237 11.012152
F 42.051056 28.304700 11.323235
F 42.051056 20.585238 11.323235
F 51.050491 28.278366 11.667326
F 51.050491 20.558904 11.667326
F 33.015774 30.877854 14.648924
F 33.015774 23.158392 14.648925
F 41.924071 30.877854 14.960009
F 41.924071 23.158392 14.960009
F 50.958637 30.914723 15.310647
F 50.958637 23.195262 15.310647
F 35.369843 24.444969 11.089923
F 35.369843 32.164431 11.089923
F 44.278571 24.444858 11.401109
F 44.278571 32.164320 11.401109
F 35.242833 27.018123 14.726695
F 35.242833 34.737586 14.726695
F 35.242833 19.298659 14.726695
F 44.151756 27.018278 15.037921
F 53.394535 32.148477 9.007272
F 44.151756 19.298815 15.037921
F 35.338091 27.018124 11.999115
F 35.338091 34.737586 11.999114
F 35.338091 19.298660 11.999114
F 44.246830 27.018245 12.310140
F 53.394535 24.429015 9.007272
F 44.246830 19.298782 12.310140
F 35.465080 24.444969 8.362369
F 35.465080 32.164431 8.362369
F 44.373668 24.444879 8.673412
F 44.373668 32.164341 8.673412
F 37.565154 30.877854 12.076886
F 37.565154 23.158392 12.076886
F 46.477633 30.878641 12.387616
F 46.477633 23.159179 12.387616
F 28.656910 30.877854 11.765803
F 28.656910 23.158393 11.765803
F 37.692139 28.304700 8.440140
F 37.692139 20.585237 8.440139
F 46.602976 28.304173 8.751046
F 46.602976 20.584711 8.751046
F 28.783896 28.304700 8.129057
F 28.783896 20.585238 8.129057
F 37.596902 28.304700 11.167693
F 37.596902 20.585237 11.167694
F 46.509490 28.303959 11.479510
F 46.509490 20.584497 11.479510
F 28.688658 28.304699 10.856611
F 28.688658 20.585237 10.856611
F 37.469895 30.877854 14.804466
F 37.469895 23.158392 14.804466
F 46.384631 30.879154 15.116782
F 46.384631 23.159692 15.116782
F 28.561652 30.877854 14.493383
F 28.561652 23.158393 14.493383
F 30.661723 24.444969 18.207929
F 30.661723 32.164431 18.207929
F 39.569970 24.444969 18.519011
F 39.569971 32.164431 18.519012
F 48.519256 24.433371 18.840699
F 48.519256 32.152833 18.840699
F 35.679845 27.016574 0.230596
F 35.679845 34.736036 0.230596
F 35.679845 19.297110 0.230596
F 44.588112 27.016579 0.541699
F 44.588112 34.736041 0.541699
F 44.588112 19.297115 0.541699
F 30.629972 27.018124 19.117123
F 30.629972 34.737586 19.117123
F 30.629972 19.298660 19.117123
F 39.538219 27.018124 19.428206
F 39.538219 34.737586 19.428205
F 39.538219 19.298660 19.428206
F 48.492752 27.029747 19.733565
F 53.356305 19.325789 12.636803
F 48.492752 19.310284 19.733565
F 30.756963 24.444969 15.480348
F 30.756963 32.164431 15.480348
F 39.665209 24.444969 15.791430
F 39.665209 32.164431 15.791430
F 48.604682 24.437016 16.099691
F 48.604682 32.156478 16.099691
F 32.857034 30.877854 19.194894
F 32.857034 23.158393 19.194894
F 41.765346 30.877855 19.505979
F 41.765346 23.158393 19.505979
F 50.836202 30.917822 19.811043
F 50.836202 23.198360 19.811043
F 32.984022 28.304700 15.558119
F 32.984022 20.585237 15.558118
F 41.892312 28.304699 15.869203
F 41.892312 20.585236 15.869203
F 50.922136 28.271565 16.178667
F 50.922136 20.552103 16.178667
F 32.888782 28.304700 18.285699
F 32.888782 20.585237 18.285699
F 41.797094 28.304699 18.596784
F 41.797094 20.585237 18.596784
F 50.877293 28.255968 18.958070
F 50.877293 20.536505 18.958071
F 53.367924 32.142508 11.759978
F 53.367924 24.423046 11.759978
F 37.906908 30.876304 0.308367
F 37.906908 23.156843 0.308367
F 46.813528 30.875908 0.619155
F 46.813528 23.156446 0.619155
F 35.115845 24.444969 18.363470
F 35.115845 32.164431 18.363470
F 44.025221 24.444698 18.674782
F 44.025221 32.164160 18.674782
F 31.225723 27.016573 0.075054
F 31.225723 34.736036 0.075055
F 31.225723 19.297110 0.075055
F 40.133968 27.016574 0.386138
F 40.133968 34.736037 0.386138
F 40.133968 19.297110 0.386138
F 49.041105 27.016444 0.698385
F 49.041105 34.735907 0.698385
F 49.041105 19.296981 0.698385
F 35.084093 27.018124 19.272664
F 35.084094 34.737586 19.272664
F 35.084094 19.298660 19.272664
F 43.993531 27.018416 19.583597
F 53.356304 27.045253 12.636803
F 43.993531 19.298952 19.583596
F 35.211085 24.444969 15.635889
F 35.211085 32.164431 15.635889
F 44.120188 24.444754 15.946864
F 44.120188 32.164216 15.946864
F 37.311156 30.877854 19.350435
F 37.311156 23.158393 19.350435
F 46.227720 30.879667 19.660705
F 46.227720 23.160205 19.660705
F 28.402912 30.877854 19.039352
F 28.402912 23.158393 19.039352
F 37.438143 28.304699 15.713660
F 37.438143 20.585237 15.713660
F 46.351995 28.303545 16.024211
F 46.351995 20.584082 16.024210
F 28.529900 28.304699 15.402577
F 28.529900 20.585237 15.402577
F 37.342904 28.304700 18.441241
F 37.342904 20.585237 18.441241
F 46.260090 28.303141 18.753671
F 46.260090 20.583679 18.753671
F 28.434660 28.304699 18.130158
F 28.434660 20.585237 18.130158
F 33.452785 30.876304 0.152826
F 33.452785 23.156842 0.152826
F 42.361016 30.876304 0.463907
F 42.361016 23.156842 0.463907
F 28.307654 30.877854 21.766933
F 51.261895 30.873896 0.785758
F 28.307654 23.158393 21.766933
F 51.261895 23.154434 0.785758
F 53.448722 24.447300 4.470886
F 53.448722 32.166762 4.470886
F 53.408345 27.026786 8.115509
F 53.331726 19.330135 15.405855
F 53.408345 19.307323 8.115509
F 53.435757 27.024004 5.378284
F 53.331726 27.049599 15.405854
F 53.435757 19.304540 5.378284
F 53.464387 24.442619 1.747518
F 53.464387 32.162081 1.747518
F 30.407725 24.444969 25.481479
F 30.407725 32.164431 25.481479
F 39.315972 24.444969 25.792562
F 39.315972 32.164431 25.792562
F 48.275720 24.431991 26.112236
F 48.275720 32.151453 26.112236
F 30.280715 27.018124 29.118253
F 30.280715 34.737586 29.118253
F 30.280715 19.298660 29.118253
F 39.188961 27.018124 29.429336
F 39.188961 34.737587 29.429336
F 39.188961 19.298660 29.429337
F 48.117700 27.019739 29.741539
F 53.463703 32.178262 38.149978
F 48.117699 19.300275 29.741540
F 30.375974 27.018124 26.390673
F 30.375974 34.737586 26.390673
F 30.375974 19.298660 26.390672
F 39.284220 27.018124 26.701756
F 39.284220 34.737587 26.701755
F 39.284220 19.298660 26.701756
F 48.234637 27.029889 27.005681
F 53.463704 24.458800 38.149978
F 48.234637 19.310425 27.005681
F 30.502965 24.444969 22.753898
F 30.502965 32.164431 22.753898
F 39.411211 24.444969 23.064981
F 39.411211 32.164431 23.064981
F 48.377381 24.429870 23.368207
F 48.377381 32.149331 23.368207
F 32.603036 30.877854 26.468443
F 32.603036 23.158393 26.468443
F 41.511339 30.877850 26.779531
F 41.511339 23.158388 26.779531
F 50.651486 30.948959 27.044967
F 50.651486 23.229497 27.044967
F 32.730024 28.304700 22.831668
F 32.730024 20.585237 22.831668
F 41.638338 28.304701 23.142754
F 41.638338 20.585238 23.142754
F 50.759343 28.252901 23.424927
F 50.759344 20.533439 23.424927
F 32.634784 28.304700 25.559249
F 32.634784 20.585237 25.559249
F 41.543080 28.304703 25.870330
F 41.543080 20.585241 25.870331
F 50.703502 28.229896 26.239844
F 50.703504 20.510433 26.239844
F 32.507778 30.877854 29.196024
F 32.507778 23.158392 29.196024
F 41.416057 30.877849 29.507104
F 41.416057 23.158387 29.507104
F 50.318354 30.858591 29.779297
F 50.318354 23.139130 29.779297
F 34.861847 24.444969 25.637020
F 34.861847 32.164431 25.637020
F 43.771007 24.444755 25.948265
F 43.771007 32.164217 25.948265
F 34.734837 27.018123 29.273794
F 34.734837 34.737586 29.273795
F 34.734837 19.298660 29.273795
F 43.643504 27.018215 29.584944
F 53.463713 19.284828 41.788970
F 43.643504 19.298752 29.584944
F 34.830096 27.018124 26.546214
F 34.830096 34.737586 26.546214
F 34.830096 19.298660 26.546214
F 43.739066 27.018281 26.857204
F 53.463713 34.723754 41.788970
F 43.739066 19.298817 26.857203
F 34.957087 24.444969 22.909439
F 34.957087 32.164431 22.909439
F 43.866468 24.444702 23.220375
F 43.866468 32.164164 23.220375
F 37.057158 30.877854 26.623985
F 37.057158 23.158392 26.623985
F 45.974340 30.878930 26.934734
F 45.974340 23.159468 26.934733
F 28.148914 30.877854 26.312902
F 28.148914 23.158393 26.312902
F 37.184146 28.304700 22.987210
F 37.184146 20.585237 22.987210
F 46.102566 28.303351 23.297899
F 46.102566 20.583889 23.297899
F 28.275902 28.304699 22.676127
F 28.275902 20.585237 22.676127
F 37.088906 28.304699 25.714791
F 37.088906 20.585237 25.714791
F 46.004374 28.303421 26.027016
F 46.004374 20.583959 26.027016
F 28.180662 28.304699 25.403708
F 28.180662 20.585237 25.403708
F 36.961899 30.877854 29.351565
F 36.961899 23.158392 29.351565
F 45.873615 30.879818 29.664250
F 45.873615 23.160356 29.664250
F 28.053656 30.877854 29.040483
F 28.053656 23.158393 29.040483
F 30.153727 24.444969 32.755028
F 30.153727 32.164431 32.755028
F 39.061973 24.444968 33.066111
F 39.061973 32.164430 33.066111
F 47.979405 24.448150 33.375144
F 47.979405 32.167612 33.375144
F 30.026717 27.018123 36.391802
F 30.026718 34.737586 36.391802
F 30.026717 19.298660 36.391802
F 38.934962 27.018124 36.702885
F 38.934962 34.737587 36.702885
F 38.934962 19.298660 36.702886
F 47.852373 27.014886 37.012225
F 47.852373 34.734348 37.012225
F 47.852373 19.295422 37.012225
F 30.121976 27.018124 33.664222
F 30.121976 34.737586 33.664221
F 30.121976 19.298660 33.664221
F 39.030222 27.018124 33.975304
F 39.030222 34.737587 33.975304
F 39.030222 19.298660 33.975304
F 47.947707 27.015000 34.287793
F 47.947707 34.734463 34.287793
F 47.947707 19.295537 34.287793
F 30.248967 24.444969 30.027447
F 30.248967 32.164431 30.027447
F 39.157212 24.444968 30.338529
F 39.157212 32.164430 30.338529
F 48.076823 24.446393 30.648349
F 48.076823 32.165855 30.648349
F 32.349039 30.877854 33.741993
F 32.349039 23.158393 33.741992
F 41.257317 30.877848 34.053080
F 41.257317 23.158386 34.053080
F 50.151600 30.863850 34.374760
F 50.151600 23.144388 34.374760
F 32.476026 28.304700 30.105218
F 32.476026 20.585237 30.105217
F 41.384311 28.304705 30.416305
F 41.384311 20.585243 30.416305
F 50.403864 28.267152 30.705502
F 50.403861 20.547691 30.705503
F 32.380786 28.304700 32.832799
F 32.380786 20.585237 32.832799
F 41.289066 28.304705 33.143878
F 41.289066 20.585243 33.143879
F 50.184285 28.319038 33.435089
F 50.184285 20.599576 33.435089
F 32.253780 30.877854 36.469573
F 32.253780 23.158392 36.469573
F 41.162058 30.877848 36.780653
F 41.162058 23.158386 36.780653
F 50.057160 30.863993 37.079492
F 50.057160 23.144532 37.079492
F 34.607849 24.444969 32.910569
F 34.607849 32.164431 32.910569
F 43.516334 24.444922 33.221685
F 43.516334 32.164384 33.221685
F 34.480839 27.018123 36.547343
F 34.480839 34.737586 36.547343
F 34.480839 19.298660 36.547344
F 43.389324 27.018170 36.858460
F 53.463712 27.004292 41.788970
F 43.389324 19.298706 36.858460
F 34.576097 27.018124 33.819763
F 34.576097 34.737586 33.819763
F 34.576097 19.298660 33.819763
F 43.484585 27.018169 34.130825
F 53.239027 19.349046 22.694002
F 43.484585 19.298705 34.130825
F 34.703089 24.444969 30.182988
F 34.703089 32.164431 30.182988
F 43.611611 24.444918 30.494039
F 43.611611 32.164380 30.494039
F 36.803160 30.877855 33.897534
F 36.803160 23.158393 33.897534
F 45.714909 30.879841 34.207343
F 45.714909 23.160379 34.207343
F 27.894916 30.877854 33.586451
F 27.894916 23.158393 33.586451
F 36.930148 28.304700 30.260759
F 36.930148 20.585237 30.260759
F 45.843424 28.302963 30.570746
F 45.843424 20.583501 30.570745
F 28.021905 28.304699 29.949677
F 28.021905 20.585237 29.949676
F 36.834908 28.304700 32.988340
F 36.834908 20.585237 32.988340
F 45.746528 28.302735 33.300964
F 45.746528 20.583272 33.300964
F 27.926664 28.304699 32.677257
F 27.926664 20.585237 32.677257
F 36.707901 30.877854 36.625114
F 36.707901 23.158392 36.625114
F 45.619554 30.879840 36.937707
F 45.619554 23.160378 36.937707
F 27.799658 30.877854 36.314031
F 27.799658 23.158393 36.314031
F 29.899729 24.444969 40.028577
F 29.899729 32.164431 40.028577
F 38.807975 24.444968 40.339661
F 38.807975 32.164430 40.339661
F 47.725356 24.448220 40.649103
F 47.725356 32.167682 40.649103
F 30.534713 27.018124 21.844703
F 29.772720 27.018124 43.665351
F 30.534713 34.737586 21.844703
F 29.772720 34.737586 43.665351
F 30.534713 19.298660 21.844703
F 29.772719 19.298660 43.665352
F 39.442960 27.018123 22.155786
F 39.442960 34.737586 22.155786
F 39.442960 19.298659 22.155787
F 48.408274 27.033862 22.478350
F 53.239028 27.068509 22.694002
F 48.408274 19.314398 22.478351
F 29.867978 27.018124 40.937771
F 29.867978 34.737586 40.937771
F 29.867978 19.298660 40.937771
F 38.776223 27.018124 41.248854
F 38.776223 34.737587 41.248854
F 38.776223 19.298660 41.248853
F 47.693469 27.014872 41.562210
F 47.693469 34.734334 41.562210
F 47.693469 19.295408 41.562209
F 29.994969 24.444969 37.300996
F 29.994969 32.164431 37.300996
F 38.903214 24.444968 37.612079
F 38.903214 32.164430 37.612079
F 47.820460 24.448221 37.925431
F 47.820460 32.167683 37.925431
F 32.095041 30.877854 41.015542
F 32.095041 23.158393 41.015542
F 41.003319 30.877848 41.326630
F 41.003319 23.158386 41.326630
F 49.897600 30.864023 41.648928
F 49.897600 23.144561 41.648928
F 32.222028 28.304700 37.378767
F 32.222028 20.585237 37.378767
F 41.130307 28.304705 37.689855
F 41.130307 20.585243 37.689855
F 50.024587 28.318531 38.012150
F 50.024587 20.599069 38.012150
F 32.126789 28.304700 40.106347
F 32.126789 20.585237 40.106348
F 41.035068 28.304705 40.417428
F 41.035068 20.585243 40.417428
F 49.930165 28.318531 40.716348
F 49.930164 20.599069 40.716348
F 32.761776 30.877854 21.922474
F 32.761776 23.158392 21.922474
F 41.670084 30.877852 22.233557
F 41.670084 23.158391 22.233557
F 50.797037 30.933823 22.601893
F 50.797037 23.214361 22.601893
F 34.353852 24.444969 40.184119
F 34.353852 32.164431 40.184119
F 43.262336 24.444923 40.495235
F 43.262336 32.164384 40.495235
F 34.988835 27.018123 22.000245
F 34.988835 34.737586 22.000245
F 34.988835 19.298660 22.000245
F 43.898313 27.018419 22.311564
F 53.463715 32.178263 40.855820
F 43.898313 19.298956 22.311564
F 34.322100 27.018124 41.093313
F 34.322100 34.737586 41.093312
F 34.322100 19.298660 41.093312
F 43.230587 27.018170 41.404378
F 53.463714 24.458801 40.855821
F 43.230587 19.298706 41.404379
F 34.449091 24.444969 37.456538
F 34.449091 32.164431 37.456538
F 43.357577 24.444922 37.767603
F 43.357577 32.164384 37.767603
F 36.549163 30.877854 41.171083
F 36.549163 23.158392 41.171083
F 45.460912 30.879839 41.480898
F 45.460912 23.160377 41.480898
F 27.640918 30.877854 40.860000
F 27.640918 23.158393 40.860000
F 36.676150 28.304699 37.534308
F 36.676150 20.585237 37.534308
F 45.587901 28.302713 37.844120
F 45.587901 20.583251 37.844120
F 27.767907 28.304699 37.223225
F 27.767907 20.585237 37.223225
F 36.580910 28.304700 40.261889
F 36.580910 20.585237 40.261889
F 45.492564 28.302714 40.574481
F 45.492563 20.583252 40.574482
F 27.672666 28.304699 39.950806
F 27.672666 20.585237 39.950806
F 37.215897 30.877854 22.078015
F 37.215897 23.158392 22.078015
F 46.133844 30.878916 22.390106
F 46.133844 23.159454 22.390106
F 27.545660 30.877854 43.587581
F 27.545660 23.158393 43.587581
F 53.217090 24.374594 26.332978
F 53.217090 32.094055 26.332978
F 53.338817 27.054804 29.946574
F 53.456902 32.182967 30.866007
F 53.338820 19.335339 29.946573
F 53.196490 27.093414 27.143386
F 53.456902 24.463505 30.866006
F 53.196489 19.373951 27.143386
F 53.226146 24.386652 23.525330
F 53.226146 32.106113 23.525330
F 53.463619 24.458673 33.575994
F 53.463619 32.178135 33.575995
F 53.463702 27.004283 37.216811
F 53.463703 34.723745 37.216811
F 53.463703 19.284819 37.216811
F 53.463724 27.004196 34.510917
F 53.463725 34.723658 34.510916
F 53.463725 19.284732 34.510916
F 29.645731 24.444969 47.302127
F 29.645731 32.164431 47.302127
F 38.553977 24.444968 47.613211
F 38.553977 32.164430 47.613211
F 47.471358 24.448220 47.922654
F 47.471358 32.167682 47.922654
F 29.518722 27.018123 50.938901
F 29.518722 34.737586 50.938902
F 29.518721 19.298660 50.938902
F 38.426966 27.018124 51.249985
F 38.426966 34.737587 51.249985
F 38.426966 19.298660 51.249985
F 47.344348 27.014872 51.559428
F 47.344348 34.734334 51.559428
F 47.344348 19.295408 51.559428
F 29.613980 27.018124 48.211321
F 29.613980 34.737586 48.211321
F 29.613980 19.298660 48.211321
F 38.522226 27.018124 48.522404
F 38.522226 34.737587 48.522403
F 38.522226 19.298660 48.522403
F 47.439471 27.014872 48.835759
F 47.439471 34.734334 48.835759
F 47.439471 19.295408 48.835759
F 29.740971 24.444969 44.574546
F 29.740971 32.164431 44.574546
F 38.649216 24.444968 44.885629
F 38.649216 32.164430 44.885629
F 47.566461 24.448220 45.198984
F 47.566461 32.167682 45.198984
F 31.841042 30.877855 48.289092
F 31.841042 23.158393 48.289092
F 40.749322 30.877848 48.600180
F 40.749322 23.158386 48.600180
F 49.643602 30.864023 48.922478
F 49.643602 23.144561 48.922478
F 31.968030 28.304700 44.652317
F 31.968030 20.585237 44.652317
F 40.876309 28.304705 44.963405
F 40.876308 20.585243 44.963405
F 49.770589 28.318531 45.285703
F 49.770589 20.599069 45.285703
F 31.872791 28.304700 47.379898
F 31.872791 20.585237 47.379898
F 40.781070 28.304705 47.690978
F 40.781070 20.585243 47.690978
F 49.676167 28.318531 47.989898
F 49.676167 20.599069 47.989898
F 31.745784 30.877854 51.016672
F 31.745784 23.158392 51.016672
F 40.654063 30.877848 51.327752
F 40.654062 23.158387 51.327752
F 49.549159 30.864023 51.626673
F 49.549159 23.144561 51.626673
F 34.099853 24.444969 47.457669
F 34.099853 32.164431 47.457669
F 43.008339 24.444923 47.768785
F 43.008339 32.164384 47.768785
F 33.972843 27.018123 51.094443
F 33.972843 34.737586 51.094443
F 33.972843 19.298659 51.094443
F 42.881328 27.018170 51.405559
F 53.463606 32.178271 59.984249
F 42.881328 19.298706 51.405560
F 34.068102 27.018124 48.366863
F 34.068102 34.737586 48.366862
F 34.068102 19.298660 48.366862
F 42.976589 27.018170 48.677928
F 53.463606 24.458810 59.984249
F 42.976589 19.298706 48.677928
F 34.195093 24.444969 44.730088
F 34.195093 32.164431 44.730087
F 43.103580 24.444922 45.041153
F 43.103580 32.164384 45.041153
F 36.295165 30.877854 48.444633
F 36.295165 23.158393 48.444634
F 45.206914 30.879839 48.754448
F 45.206914 23.160377 48.754448
F 27.386920 30.877854 48.133551
F 27.386920 23.158393 48.133550
F 36.422152 28.304700 44.807858
F 36.422152 20.585237 44.807858
F 45.333902 28.302714 45.117672
F 45.333902 20.583252 45.117672
F 27.513909 28.304700 44.496775
F 27.513909 20.585237 44.496775
F 36.326912 28.304700 47.535439
F 36.326912 20.585237 47.535440
F 45.238565 28.302714 47.848032
F 45.238565 20.583252 47.848032
F 27.418669 28.304699 47.224356
F 27.418668 20.585237 47.224357
F 36.199905 30.877854 51.172214
F 36.199905 23.158392 51.172214
F 45.111558 30.879839 51.484806
F 45.111558 23.160378 51.484806
F 27.291662 30.877854 50.861131
F 27.291662 23.158393 50.861131
F 29.391733 24.444969 54.575676
F 29.391733 32.164431 54.575676
F 38.299979 24.444968 54.886760
F 38.299979 32.164430 54.886760
F 47.217360 24.448220 55.196203
F 47.217360 32.167682 55.196203
F 29.264724 27.018124 58.212450
F 29.264724 34.737586 58.212450
F 29.264724 19.298660 58.212450
F 38.172968 27.018124 58.523534
F 38.172968 34.737587 58.523534
F 38.172968 19.298660 58.523534
F 47.090347 27.014875 58.832950
F 47.090347 34.734337 58.832950
F 47.090347 19.295411 58.832950
F 29.359982 27.018124 55.484870
F 29.359982 34.737586 55.484870
F 29.359982 19.298660 55.484870
F 38.268228 27.018124 55.795952
F 38.268228 34.737587 55.795952
F 38.268228 19.298660 55.795952
F 47.185472 27.014872 56.109307
F 47.185472 34.734334 56.109307
F 47.185473 19.295408 56.109307
F 29.486973 24.444969 51.848096
F 29.486973 32.164431 51.848096
F 38.395218 24.444968 52.159178
F 38.395218 32.164430 52.159178
F 47.312463 24.448220 52.472534
F 47.312463 32.167682 52.472534
F 31.587045 30.877854 55.562641
F 31.587045 23.158393 55.562641
F 40.495324 30.877848 55.873729
F 40.495324 23.158386 55.873729
F 49.389604 30.864023 56.196028
F 49.389604 23.144561 56.196028
F 31.714033 28.304700 51.925866
F 31.714033 20.585237 51.925866
F 40.622311 28.304705 52.236954
F 40.622311 20.585243 52.236954
F 49.516591 28.318531 52.559253
F 49.516591 20.599069 52.559252
F 31.618793 28.304700 54.653447
F 31.618793 20.585237 54.653447
F 40.527072 28.304705 54.964527
F 40.527072 20.585243 54.964527
F 49.422169 28.318530 55.263447
F 49.422169 20.599068 55.263447
F 31.491786 30.877854 58.290221
F 31.491786 23.158392 58.290221
F 40.400064 30.877848 58.601301
F 40.400064 23.158387 58.601301
F 49.295155 30.864020 58.900242
F 49.295155 23.144559 58.900243
F 33.845855 24.444969 54.731218
F 33.845855 32.164431 54.731218
F 42.754341 24.444922 55.042334
F 42.754341 32.164384 55.042334
F 33.718845 27.018123 58.367992
F 33.718845 34.737586 58.367992
F 33.718845 19.298660 58.367992
F 42.627330 27.018170 58.679108
F 53.464617 19.286432 63.618362
F 42.627330 19.298706 58.679109
F 33.814104 27.018124 55.640412
F 33.814104 34.737586 55.640411
F 33.814104 19.298660 55.640411
F 42.722591 27.018170 55.951477
F 53.464617 34.725358 63.618362
F 42.722591 19.298706 55.951477
F 33.941095 24.444969 52.003637
F 33.941095 32.164431 52.003637
F 42.849582 24.444922 52.314703
F 42.849582 32.164384 52.314702
F 36.041167 30.877854 55.718182
F 36.041167 23.158393 55.718182
F 44.952916 30.879839 56.027996
F 44.952916 23.160377 56.027996
F 27.132922 30.877854 55.407099
F 27.132922 23.158393 55.407099
F 36.168154 28.304700 52.081407
F 36.168154 20.585237 52.081407
F 45.079904 28.302714 52.391222
F 45.079904 20.583252 52.391222
F 27.259911 28.304699 51.770325
F 27.259911 20.585237 51.770324
F 36.072915 28.304700 54.808988
F 36.072914 20.585237 54.808989
F 44.984567 28.302714 55.121581
F 44.984567 20.583252 55.121581
F 27.164670 28.304699 54.497905
F 27.164670 20.585237 54.497906
F 35.945907 30.877854 58.445762
F 35.945907 23.158392 58.445762
F 44.857557 30.879838 58.758342
F 44.857557 23.160376 58.758342
F 27.037664 30.877854 58.134680
F 27.037664 23.158393 58.134680
F 29.137735 24.444969 61.849225
F 29.137735 32.164431 61.849225
F 38.045981 24.444968 62.160308
F 38.045981 32.164430 62.160309
F 46.960470 24.449520 62.467207
F 46.960470 32.168982 62.467207
F 29.010726 27.018123 65.486000
F 29.010726 34.737586 65.486000
F 29.010726 19.298660 65.486000
F 38.680964 27.018124 43.976435
F 38.680964 34.737587 43.976435
F 38.680964 19.298660 43.976435
F 47.598347 27.014872 44.285878
F 47.598346 34.734334 44.285878
F 47.598347 19.295408 44.285878
F 29.105984 27.018124 62.758420
F 29.105984 34.737586 62.758419
F 29.105984 19.298660 62.758419
F 38.014230 27.018124 63.069502
F 38.014230 34.737587 63.069502
F 38.014230 19.298661 63.069502
F 46.931290 27.014533 63.382533
F 46.931290 34.733996 63.382533
F 46.931290 19.295070 63.382533
F 29.232975 24.444969 59.121644
F 29.232975 32.164431 59.121644
F 38.141220 24.444968 59.432727
F 38.141220 32.164430 59.432726
F 47.058334 24.448302 59.745796
F 47.058334 32.167764 59.745796
F 31.333047 30.877854 62.836190
F 31.333047 23.158393 62.836190
F 40.241323 30.877848 63.147278
F 40.241323 23.158387 63.147278
F 49.123991 30.856298 63.441624
F 49.123991 23.136836 63.441624
F 31.460035 28.304700 59.199415
F 31.460035 20.585237 59.199415
F 40.368313 28.304705 59.510503
F 40.368313 20.585243 59.510503
F 49.262594 28.318368 59.832404
F 49.262594 20.598906 59.832404
F 31.364795 28.304700 61.926996
F 31.364795 20.585237 61.926996
F 40.273074 28.304705 62.238076
F 40.273074 20.585243 62.238076
F 49.168057 28.314823 62.534143
F 49.168056 20.595361 62.534143
F 31.999782 30.877854 43.743122
F 31.999782 23.158392 43.743122
F 40.908060 30.877848 44.054202
F 40.908060 23.158386 44.054202
F 49.803156 30.864022 44.353122
F 49.803156 23.144561 44.353122
F 33.591858 24.444969 62.004767
F 33.591858 32.164431 62.004767
F 42.500294 24.444935 62.315845
F 42.500294 32.164397 62.315846
F 34.226841 27.018123 43.820893
F 34.226841 34.737586 43.820893
F 34.226841 19.298660 43.820893
F 43.135326 27.018170 44.132010
F 53.464616 27.005896 63.618362
F 43.135326 19.298706 44.132010
F 33.560106 27.018124 62.913961
F 33.560106 34.737586 62.913961
F 33.560106 19.298660 62.913961
F 42.468592 27.018169 63.225025
F 53.463703 19.284828 44.494812
F 42.468592 19.298705 63.225024
F 33.687097 24.444969 59.277186
F 33.687097 32.164431 59.277186
F 42.595583 24.444923 59.588250
F 42.595583 32.164385 59.588250
F 35.787169 30.877854 62.991732
F 35.787169 23.158392 62.991732
F 44.698528 30.879794 63.301226
F 44.698528 23.160332 63.301225
F 26.878924 30.877855 62.680649
F 26.878924 23.158393 62.680649
F 35.914156 28.304700 59.354957
F 35.914156 20.585237 59.354956
F 44.825906 28.302714 59.664768
F 44.825906 20.583252 59.664768
F 27.005913 28.304699 59.043874
F 27.005913 20.585237 59.043873
F 35.818917 28.304700 62.082538
F 35.818917 20.585237 62.082538
F 44.730566 28.302724 62.395097
F 44.730566 20.583262 62.395097
F 26.910672 28.304699 61.771455
F 26.910672 20.585237 61.771455
F 36.453904 30.877854 43.898664
F 36.453904 23.158392 43.898664
F 45.365556 30.879839 44.211256
F 45.365556 23.160378 44.211256
F 26.783666 30.877854 65.408229
F 26.783666 23.158393 65.408229
F 53.463714 24.458801 48.133804
F 53.463715 32.178263 48.133804
F 53.463702 27.004292 51.772796
F 53.463703 34.723754 51.772796
F 53.463703 19.284828 51.772796
F 53.463712 27.004292 49.066954
F 53.463713 34.723754 49.066954
F 53.463713 19.284828 49.066953
F 53.463704 24.458800 45.427962
F 53.463704 32.178262 45.427962
F 53.463714 24.458801 55.411787
F 53.463714 32.178263 55.411787
F 53.463700 27.004284 59.050781
F 53.463701 34.723746 59.050781
F 53.463701 19.284820 59.050781
F 53.463711 27.004291 56.344935
F 53.463712 34.723753 56.344935
F 53.463712 19.284827 56.344935
F 53.463704 24.458800 52.705945
F 53.463704 32.178262 52.705945
F 53.463478 24.458754 62.691633
F 53.463478 32.178216 62.691633
F 53.463702 27.004292 44.494812
F 53.463703 34.723754 44.494812
F 28.883737 24.444969 69.122776
F 28.883737 32.164431 69.122776
F 37.791982 24.444969 69.433858
F 37.791982 32.164431 69.433858
F 46.684028 24.447750 69.742488
F 46.684028 32.167212 69.742488
F 28.756728 27.018124 72.759550
F 28.756728 34.737586 72.759550
F 28.756728 19.298660 72.759550
F 37.664971 27.018124 73.070633
F 37.664971 34.737586 73.070633
F 37.664971 19.298660 73.070633
F 46.564168 27.017479 73.381108
F 46.564168 34.736941 73.381109
F 46.564168 19.298015 73.381109
F 28.851986 27.018124 70.031970
F 28.851986 34.737586 70.031970
F 28.851986 19.298660 70.031969
F 37.760230 27.018124 70.343052
F 37.760230 34.737586 70.343052
F 37.760230 19.298660 70.343052
F 46.656430 27.015731 70.653514
F 46.656430 34.735193 70.653514
F 46.656431 19.296267 70.653514
F 28.978977 24.444969 66.395195
F 28.978977 32.164431 66.395194
F 37.887221 24.444969 66.706277
F 37.887221 32.164431 66.706277
F 46.780670 24.441629 67.017007
F 46.780670 32.161091 67.017007
F 31.079049 30.877855 70.109740
F 31.079049 23.158393 70.109740
F 39.987287 30.877859 70.420820
F 39.987287 23.158397 70.420819
F 48.801394 30.834117 70.762847
F 48.801394 23.114655 70.762847
F 31.206037 28.304700 66.472965
F 31.206037 20.585237 66.472965
F 40.114311 28.304705 66.784053
F 40.114311 20.585243 66.784053
F 48.983509 28.302454 67.090939
F 48.983508 20.582993 67.090938
F 31.110797 28.304700 69.200546
F 31.110797 20.585237 69.200546
F 40.019038 28.304696 69.511632
F 40.019038 20.585233 69.511632
F 48.850532 28.336144 69.775051
F 48.850532 20.616682 69.775051
F 30.983790 30.877854 72.837320
F 30.983790 23.158392 72.837320
F 39.892032 30.877857 73.148405
F 39.892032 23.158395 73.148405
F 48.730972 30.840966 73.444870
F 48.730972 23.121505 73.444870
F 33.337860 24.444969 69.278317
F 33.337860 32.164431 69.278317
F 42.245852 24.445064 69.589324
F 42.245852 32.164525 69.589324
F 50.913539 24.465056 69.899339
F 50.913540 32.184518 69.899339
F 33.210849 27.018123 72.915091
F 33.210849 34.737586 72.915091
F 33.210849 19.298659 72.915091
F 42.118987 27.018070 73.226133
F 42.118987 34.737533 73.226133
F 42.118987 19.298607 73.226133
F 50.858375 27.003298 73.530582
F 50.858375 34.722760 73.530582
F 50.858375 19.283834 73.530582
F 33.306108 27.018124 70.187511
F 33.306108 34.737586 70.187511
F 33.306108 19.298660 70.187510
F 42.214212 27.018057 70.498611
F 42.214212 34.737520 70.498611
F 42.214212 19.298594 70.498611
F 50.911112 27.010203 70.822291
F 50.911112 34.729665 70.822291
F 50.911111 19.290739 70.822290
F 33.433099 24.444969 66.550736
F 33.433099 32.164431 66.550736
F 42.341067 24.445040 66.861874
F 42.341067 32.164502 66.861874
F 50.970887 24.487148 67.174572
F 50.970887 32.206609 67.174573
F 35.533171 30.877854 70.265281
F 35.533171 23.158393 70.265281
F 44.437667 30.877658 70.576392
F 44.437667 23.158196 70.576392
F 35.660158 28.304699 66.628507
F 35.660158 20.585237 66.628506
F 44.571188 28.302438 66.937944
F 44.571188 20.582975 66.937943
F 26.751915 28.304700 66.317424
F 26.751915 20.585237 66.317423
F 35.564919 28.304699 69.356088
F 35.564919 20.585237 69.356088
F 44.470486 28.304748 69.666720
F 44.470486 20.585285 69.666720
F 35.437912 30.877854 72.992862
F 35.437912 23.158392 72.992862
F 44.344342 30.877875 73.303891
F 44.344342 23.158414 73.303891
F 28.629739 24.444969 76.396325
F 28.629739 32.164431 76.396325
F 37.537984 24.444969 76.707407
F 37.537984 32.164431 76.707408
F 46.442436 24.444134 77.019197
F 46.442436 32.163596 77.019197
F 28.502730 27.018123 80.033098
F 28.502730 34.737586 80.033099
F 28.502730 19.298660 80.033099
F 37.410973 27.018124 80.344181
F 37.410973 34.737586 80.344181
F 37.410973 19.298660 80.344182
F 46.319541 27.019755 80.656505
F 53.456626 24.433663 84.543360
F 46.319541 19.300291 80.656505
F 28.597988 27.018124 77.305518
F 28.597988 34.737586 77.305518
F 28.597988 19.298660 77.305518
F 37.506232 27.018124 77.616601
F 37.506232 34.737586 77.616601
F 37.506232 19.298660 77.616601
F 46.411729 27.018657 77.927197
F 53.456627 32.153125 84.543360
F 46.411729 19.299193 77.927197
F 28.724980 24.444969 73.668744
F 28.724980 32.164431 73.668744
F 37.633223 24.444969 73.979826
F 37.633223 32.164431 73.979826
F 46.533116 24.446149 74.291461
F 46.533116 32.165611 74.291461
F 30.825051 30.877854 77.383289
F 30.825051 23.158393 77.383289
F 39.733295 30.877856 77.694370
F 39.733295 23.158394 77.694370
F 48.589202 30.845042 78.031450
F 48.589202 23.125580 78.031449
F 30.952039 28.304700 73.746515
F 30.952039 20.585237 73.746514
F 39.860280 28.304696 74.057595
F 39.860280 20.585234 74.057595
F 48.694822 28.342694 74.400216
F 48.694822 20.623232 74.400216
F 30.856799 28.304700 76.474095
F 30.856799 20.585237 76.474095
F 39.765043 28.304698 76.785179
F 39.765043 20.585235 76.785179
F 48.627127 28.334714 77.083008
F 48.627127 20.615251 77.083008
F 30.729792 30.877854 80.110869
F 30.729792 23.158392 80.110870
F 39.638037 30.877855 80.421953
F 39.638037 23.158393 80.421953
F 48.525196 30.858219 80.724761
F 48.525196 23.138758 80.724761
F 33.083862 24.444969 76.551866
F 33.083862 32.164431 76.551866
F 41.992062 24.445005 76.862922
F 41.992061 32.164467 76.862923
F 50.791505 24.454995 77.168185
F 50.791505 32.174457 77.168185
F 32.956851 27.018123 80.188640
F 32.956851 34.737586 80.188640
F 32.956851 19.298660 80.188640
F 41.865086 27.018097 80.499704
F 41.865086 34.737559 80.499704
F 41.865086 19.298633 80.499704
F 50.716738 27.018101 80.811175
F 50.716738 34.737562 80.811175
F 50.716738 19.298637 80.811175
F 33.052110 27.018124 77.461060
F 33.052110 34.737586 77.461060
F 33.052110 19.298660 77.461059
F 41.960319 27.018089 77.772168
F 41.960319 34.737552 77.772167
F 41.960319 19.298626 77.772167
F 50.776203 27.013017 78.088585
F 50.776203 34.732479 78.088585
F 50.776203 19.293553 78.088585
F 33.179101 24.444969 73.824285
F 33.179101 32.164431 73.824285
F 42.087253 24.445018 74.135404
F 42.087253 32.164480 74.135404
F 50.845822 24.455407 74.455153
F 50.845822 32.174868 74.455153
F 35.279173 30.877854 77.538830
F 35.279173 23.158392 77.538830
F 44.186326 30.877923 77.849856
F 44.186326 23.158461 77.849856
F 35.406160 28.304700 73.902056
F 35.406160 20.585237 73.902055
F 44.312276 28.304712 74.213097
F 44.312276 20.585250 74.213097
F 35.310921 28.304700 76.629637
F 35.310921 20.585237 76.629637
F 44.218300 28.304615 76.940750
F 44.218300 20.585153 76.940750
F 35.183914 30.877854 80.266411
F 35.183914 23.158392 80.266411
F 44.091919 30.877978 80.577572
F 44.091919 23.158516 80.577572
F 28.375741 24.444969 83.669874
F 28.375742 32.164431 83.669874
F 37.283986 24.444969 83.980956
F 37.283986 32.164431 83.980956
F 46.195294 24.443076 84.293493
F 46.195294 32.162538 84.293493
F 28.248732 27.018123 87.306648
F 28.248732 34.737586 87.306648
F 28.248732 19.298660 87.306648
F 37.918970 27.018124 65.797083
F 37.918970 34.737587 65.797083
F 37.918970 19.298660 65.797084
F 46.828867 27.005857 66.103862
F 46.828867 34.725319 66.103863
F 46.828867 19.286393 66.103863
F 28.343990 27.018124 84.579068
F 28.343990 34.737586 84.579068
F 28.343990 19.298660 84.579067
F 37.252234 27.018124 84.890151
F 37.252234 34.737586 84.890150
F 37.252234 19.298660 84.890150
F 46.164150 27.019811 85.200184
F 53.444718 27.032128 85.436693
F 46.164150 19.300347 85.200184
F 28.470981 24.444969 80.942293
F 28.470981 32.164431 80.942293
F 37.379225 24.444969 81.253375
F 37.379225 32.164431 81.253375
F 46.288633 24.443602 81.563538
F 46.288633 32.163064 81.563538
F 30.571053 30.877854 84.656839
F 30.571053 23.158393 84.656839
F 39.479299 30.877855 84.967921
F 39.479299 23.158393 84.967921
F 48.382557 30.865520 85.289478
F 48.382557 23.146058 85.289478
F 30.698041 28.304700 81.020063
F 30.698041 20.585237 81.020063
F 39.606285 28.304698 81.331145
F 39.606285 20.585236 81.331145
F 48.486766 28.327526 81.660423
F 48.486766 20.608064 81.660423
F 30.602801 28.304700 83.747644
F 30.602801 20.585237 83.747644
F 39.511047 28.304698 84.058728
F 39.511047 20.585236 84.058728
F 48.419704 28.314417 84.366808
F 48.419704 20.594955 84.366809
F 31.237788 30.877854 65.563770
F 31.237788 23.158392 65.563771
F 40.146025 30.877861 65.874858
F 40.146025 23.158399 65.874858
F 48.969406 30.816993 66.131491
F 48.969406 23.097532 66.131491
F 32.829864 24.444969 83.825415
F 32.829864 32.164431 83.825415
F 41.738118 24.444990 84.136483
F 41.738118 32.164452 84.136483
F 50.638176 24.434307 84.455354
F 50.638176 32.153768 84.455354
F 33.464847 27.018123 65.641541
F 33.464847 34.737586 65.641541
F 33.464847 19.298660 65.641541
F 42.373221 27.018108 65.952632
F 42.373221 34.737571 65.952632
F 42.373221 19.298645 65.952632
F 32.798112 27.018124 84.734609
F 32.798112 34.737586 84.734609
F 32.798112 19.298660 84.734609
F 41.706369 27.018103 85.045708
F 41.706369 34.737565 85.045708
F 41.706369 19.298639 85.045707
F 50.621524 27.032503 85.349965
F 53.444719 19.312664 85.436692
F 50.621524 19.313039 85.349965
F 32.925103 24.444969 81.097834
F 32.925103 32.164431 81.097834
F 41.833343 24.444994 81.408936
F 41.833343 32.164456 81.408936
F 50.699993 24.440296 81.719066
F 50.699993 32.159757 81.719066
F 35.025175 30.877854 84.812380
F 35.025175 23.158393 84.812380
F 43.933472 30.877997 85.123379
F 43.933472 23.158535 85.123379
F 35.152162 28.304700 81.175605
F 35.152162 20.585237 81.175605
F 44.060024 28.304583 81.486614
F 44.060024 20.585121 81.486613
F 35.056923 28.304699 83.903186
F 35.056923 20.585237 83.903186
F 43.965306 28.304552 84.214374
F 43.965306 20.585090 84.214374
F 35.691910 30.877854 65.719312
F 35.691910 23.158392 65.719312
F 44.596058 30.877155 66.029628
F 44.596058 23.157693 66.029627
F 28.121744 24.444969 90.943424
F 28.121744 32.164431 90.943424
F 37.029988 24.444969 91.254507
F 37.029988 32.164431 91.254507
F 45.944308 24.442838 91.567265
F 45.944308 32.162300 91.567265
F 27.994734 27.018124 94.580198
F 27.994734 34.737586 94.580198
F 27.994734 19.298660 94.580198
F 36.902977 27.018124 94.891281
F 36.902977 34.737586 94.891281
F 36.902977 19.298660 94.891281
F 45.819020 27.020165 95.203932
F 53.463159 32.173646 103.651294
F 45.819020 19.300701 95.203933
F 28.089992 27.018124 91.852618
F 28.089992 34.737586 91.852618
F 28.089992 19.298660 91.852618
F 36.998236 27.018124 92.163701
F 36.998236 34.737586 92.163700
F 36.998236 19.298660 92.163701
F 45.913294 27.020109 92.473617
F 53.463159 24.454184 103.651294
F 45.913294 19.300645 92.473617
F 28.216984 24.444969 88.215843
F 28.216984 32.164431 88.215843
F 37.125227 24.444969 88.526926
F 37.125227 32.164431 88.526926
F 46.038526 24.443218 88.836943
F 46.038526 32.162680 88.836943
F 30.317055 30.877854 91.930388
F 30.317055 23.158393 91.930388
F 39.225301 30.877855 92.241471
F 39.225302 23.158393 92.241471
F 48.156075 30.878048 92.554880
F 48.156075 23.158586 92.554880
F 30.444043 28.304700 88.293613
F 30.444043 20.585237 88.293613
F 39.352289 28.304698 88.604696
F 39.352288 20.585236 88.604695
F 48.272058 28.309095 88.921438
F 48.272058 20.589632 88.921438
F 30.348803 28.304700 91.021194
F 30.348803 20.585237 91.021194
F 39.257050 28.304699 91.332278
F 39.257050 20.585236 91.332278
F 48.191829 28.302394 91.648201
F 48.191830 20.582932 91.648201
F 30.221796 30.877854 94.657969
F 30.221796 23.158392 94.657969
F 39.130043 30.877855 94.969052
F 39.130042 23.158393 94.969052
F 48.083982 30.888990 95.290935
F 48.083982 23.169528 95.290935
F 32.575866 24.444969 91.098965
F 32.575866 32.164431 91.098965
F 41.484141 24.444984 91.410038
F 41.484141 32.164446 91.410038
F 50.475401 24.421931 91.739663
F 50.475401 32.141393 91.739663
F 32.448855 27.018123 94.735739
F 32.448855 34.737586 94.735739
F 32.448855 19.298660 94.735739
F 41.357141 27.018112 95.046816
F 41.357141 34.737574 95.046816
F 41.357141 19.298648 95.046816
F 50.401253 27.049381 95.383444
F 53.463828 19.285927 107.288913
F 50.401253 19.329917 95.383444
F 32.544114 27.018124 92.008159
F 32.544114 34.737586 92.008159
F 32.544114 19.298660 92.008159
F 41.452395 27.018109 92.319254
F 41.452394 34.737571 92.319254
F 41.452395 19.298645 92.319254
F 50.459483 27.044016 92.618118
F 53.463828 34.724854 107.288914
F 50.459483 19.324552 92.618118
F 32.671105 24.444969 88.371384
F 32.671105 32.164431 88.371384
F 41.579370 24.444987 88.682481
F 41.579370 32.164449 88.682481
F 50.541799 24.423735 88.983484
F 50.541799 32.143197 88.983484
F 34.771177 30.877854 92.085930
F 34.771177 23.158392 92.085930
F 43.679951 30.878028 92.396919
F 43.679951 23.158566 92.396919
F 34.898164 28.304700 88.449155
F 34.898164 20.585237 88.449155
F 43.806707 28.304542 88.760149
F 43.806708 20.585080 88.760149
F 34.802925 28.304700 91.176736
F 34.802925 20.585237 91.176736
F 43.711809 28.304518 91.487965
F 43.711809 20.585056 91.487965
F 34.675918 30.877854 94.813510
F 34.675918 23.158392 94.813510
F 43.584947 30.878030 95.124732
F 43.584947 23.158569 95.124732
F 27.867746 24.444969 98.216973
F 27.867746 32.164431 98.216973
F 36.775990 24.444969 98.528056
F 36.775990 32.164431 98.528056
F 45.690600 24.443325 98.840488
F 45.690600 32.162787 98.840488
F 27.740736 27.018123 101.853747
F 27.740736 34.737586 101.853747
F 27.740736 19.298660 101.853747
F 36.648979 27.018124 102.164829
F 36.648979 34.737586 102.164830
F 36.648979 19.298660 102.164830
F 45.560564 27.019950 102.477404
F 53.463828 27.005392 107.288914
F 45.560564 19.300486 102.477404
F 27.835994 27.018124 99.126167
F 27.835994 34.737586 99.126166
F 27.835994 19.298660 99.126166
F 36.744238 27.018124 99.437249
F 36.744239 34.737586 99.437249
F 36.744238 19.298660 99.437249
F 45.658629 27.019814 99.747436
F 53.409296 19.317933 88.185175
F 45.658629 19.300350 99.747436
F 27.962986 24.444969 95.489392
F 27.962986 32.164431 95.489392
F 36.871229 24.444969 95.800475
F 36.871229 32.164431 95.800475
F 45.787596 24.443089 96.110656
F 45.787596 32.162551 96.110656
F 30.063057 30.877855 99.203937
F 30.063057 23.158393 99.203937
F 38.971303 30.877855 99.515020
F 38.971304 23.158393 99.515020
F 47.915827 30.885697 99.821105
F 47.915827 23.166235 99.821105
F 30.190045 28.304700 95.567163
F 30.190045 20.585237 95.567163
F 39.098291 28.304699 95.878245
F 39.098291 20.585237 95.878245
F 48.048410 28.295495 96.185129
F 48.048410 20.576032 96.185129
F 30.094805 28.304700 98.294744
F 30.094805 20.585237 98.294744
F 39.003052 28.304699 98.605827
F 39.003052 20.585237 98.605827
F 47.946168 28.296926 98.922734
F 47.946168 20.577464 98.922734
F 29.967798 30.877854 101.931518
F 29.967798 23.158392 101.931518
F 38.876044 30.877855 102.242601
F 38.876044 23.158393 102.242601
F 47.793006 30.874585 102.551448
F 47.793006 23.155123 102.551448
F 32.321868 24.444969 98.372514
F 32.321868 32.164431 98.372514
F 41.230150 24.444978 98.683592
F 41.230150 32.164440 98.683592
F 50.310528 24.420197 99.019157
F 50.310528 32.139659 99.019157
F 32.194857 27.018123 102.009288
F 32.194857 34.737586 102.009289
F 32.194857 19.298659 102.009289
F 41.103134 27.018117 102.320367
F 41.103134 34.737579 102.320368
F 41.103134 19.298653 102.320368
F 49.994852 27.006134 102.630343
F 49.994851 34.725596 102.630343
F 49.994851 19.286670 102.630344
F 32.290116 27.018123 99.281708
F 32.290116 34.737586 99.281708
F 32.290116 19.298660 99.281708
F 41.198399 27.018116 99.592798
F 41.198399 34.737578 99.592797
F 41.198399 19.298652 99.592797
F 50.302230 27.045699 99.908409
F 53.409295 27.037397 88.185175
F 50.302230 19.326235 99.908409
F 32.417107 24.444969 95.644934
F 32.417107 32.164431 95.644934
F 41.325395 24.444979 95.956026
F 41.325395 32.164441 95.956026
F 50.387103 24.410825 96.251956
F 50.387103 32.130286 96.251956
F 34.517179 30.877854 99.359479
F 34.517179 23.158392 99.359479
F 43.425985 30.877980 99.670486
F 43.425985 23.158518 99.670486
F 34.644166 28.304699 95.722704
F 34.644166 20.585237 95.722704
F 43.553167 28.304520 96.033689
F 43.553167 20.585058 96.033689
F 34.548927 28.304700 98.450285
F 34.548927 20.585237 98.450285
F 43.457705 28.304585 98.761449
F 43.457705 20.585122 98.761449
F 34.421920 30.877854 102.087059
F 34.421920 23.158392 102.087059
F 43.330406 30.877908 102.398176
F 43.330406 23.158447 102.398176
F 27.613747 24.444969 105.490522
F 27.613748 32.164431 105.490522
F 36.521992 24.444969 105.801605
F 36.521992 32.164431 105.801605
F 45.433593 24.442992 106.114195
F 45.433593 32.162454 106.114195
F 27.486738 27.018124 109.127296
F 27.486738 34.737586 109.127297
F 27.486738 19.298660 109.127297
F 37.156975 27.018124 87.617731
F 37.156975 34.737586 87.617731
F 37.156975 19.298660 87.617732
F 46.069903 27.020038 87.930378
F 53.465253 32.178485 106.358155
F 46.069903 19.300574 87.930378
F 27.581996 27.018124 106.399716
F 27.581996 34.737586 106.399716
F 27.581996 19.298660 106.399716
F 36.490240 27.018124 106.710799
F 36.490241 34.737586 106.710799
F 36.490240 19.298660 106.710798
F 45.401980 27.020099 107.020608
F 53.465252 24.459023 106.358155
F 45.401980 19.300636 107.020608
F 27.708988 24.444969 102.762941
F 27.708987 32.164431 102.762941
F 36.617231 24.444969 103.074024
F 36.617231 32.164431 103.074024
F 45.528896 24.443075 103.383848
F 45.528896 32.162537 103.383847
F 29.809059 30.877854 106.477487
F 29.809059 23.158393 106.477487
F 38.717306 30.877855 106.788569
F 38.717306 23.158393 106.788569
F 47.634017 30.874376 107.102052
F 47.634017 23.154914 107.102052
F 29.936047 28.304700 102.840711
F 29.936047 20.585237 102.840711
F 38.844293 28.304698 103.151794
F 38.844293 20.585236 103.151794
F 47.760572 28.308257 103.464291
F 47.760572 20.588795 103.464291
F 29.840807 28.304700 105.568292
F 29.840807 20.585237 105.568293
F 38.749054 28.304698 105.879376
F 38.749054 20.585236 105.879376
F 47.666234 28.308053 106.188862
F 47.666234 20.588590 106.188862
F 30.475794 30.877854 87.384419
F 30.475794 23.158392 87.384419
F 39.384040 30.877855 87.695502
F 39.384040 23.158393 87.695502
F 48.307076 30.875033 88.007364
F 48.307076 23.155571 88.007364
F 32.067870 24.444969 105.646064
F 32.067870 32.164431 105.646064
F 40.976150 24.444975 105.957143
F 40.976150 32.164436 105.957143
F 49.869648 24.459004 106.256576
F 49.869648 32.178465 106.256576
F 32.702853 27.018123 87.462189
F 32.702853 34.737586 87.462190
F 32.702853 19.298660 87.462190
F 41.611117 27.018105 87.773260
F 41.611117 34.737567 87.773260
F 41.611117 19.298641 87.773260
F 50.558535 27.036829 88.098248
F 53.298161 32.130669 96.337008
F 50.558535 19.317365 88.098248
F 32.036118 27.018124 106.555257
F 32.036118 34.737586 106.555258
F 32.036118 19.298660 106.555257
F 40.944399 27.018118 106.866345
F 40.944399 34.737580 106.866345
F 40.944399 19.298654 106.866345
F 49.838627 27.004584 107.188704
F 49.838627 34.724046 107.188704
F 49.838627 19.285120 107.188704
F 32.163109 24.444969 102.918483
F 32.163109 32.164431 102.918483
F 41.071387 24.444975 103.229570
F 41.071387 32.164437 103.229570
F 49.966273 24.454028 103.551416
F 49.966273 32.173490 103.551416
F 34.263181 30.877854 106.633028
F 34.263181 23.158393 106.633028
F 43.171663 30.877900 106.944092
F 43.171663 23.158438 106.944093
F 34.390168 28.304700 102.996253
F 34.390168 20.585237 102.996253
F 43.298654 28.304641 103.307302
F 43.298654 20.585178 103.307302
F 34.294929 28.304699 105.723834
F 34.294929 20.585237 105.723834
F 43.203416 28.304652 106.034949
F 43.203416 20.585190 106.034949
F 34.929916 30.877854 87.539960
F 34.929916 23.158392 87.539960
F 43.838503 30.878013 87.851164
F 43.838503 23.158552 87.851164
F 53.365484 24.421435 91.826007
F 53.365484 32.140897 91.826007
F 53.312572 27.049772 95.468961
F 53.298161 24.411208 96.337008
F 53.312572 19.330308 95.468961
F 53.352783 27.043685 92.703418
F 53.255129 19.325849 99.995169
F 53.352783 19.324221 92.703418
F 53.397419 24.424106 89.069531
F 53.397419 32.143567 89.069531
F 53.276452 24.420176 99.104328
F 53.276452 32.139637 99.104328
F 53.466041 27.006066 102.727868
F 53.466041 34.725528 102.727868
F 53.466041 19.286602 102.727869
F 53.255128 27.045313 99.995169
F 27.359750 24.444969 112.764072
F 27.359750 32.164431 112.764072
F 36.267994 24.444969 113.075155
F 36.267994 32.164431 113.075155
F 45.173807 24.445724 113.385279
F 45.173807 32.165186 113.385279
F 27.232740 27.018123 116.400846
F 27.232740 34.737586 116.400847
F 27.232740 19.298660 116.400847
F 36.140983 27.018124 116.711929
F 36.140983 34.737586 116.711930
F 36.140983 19.298660 116.711929
F 45.047071 27.017499 117.022521
F 45.047071 34.736961 117.022521
F 45.047071 19.298035 117.022521
F 27.327998 27.018124 113.673266
F 27.327998 34.737586 113.673266
F 27.327999 19.298660 113.673266
F 36.236242 27.018124 113.984349
F 36.236243 34.737586 113.984349
F 36.236242 19.298660 113.984348
F 45.141538 27.017271 114.295741
F 45.141538 34.736733 114.295741
F 45.141539 19.297807 114.295741
F 27.454990 24.444969 110.036491
F 27.454990 32.164431 110.036491
F 36.363233 24.444969 110.347574
F 36.363233 32.164431 110.347574
F 45.274596 24.443056 110.657042
F 45.274596 32.162518 110.657042
F 29.555061 30.877854 113.751037
F 29.555061 23.158393 113.751037
F 38.463306 30.877854 114.062120
F 38.463306 23.158393 114.062119
F 47.356456 30.874813 114.374658
F 47.356456 23.155352 114.374658
F 29.682049 28.304700 110.114261
F 29.682049 20.585237 110.114261
F 38.590295 28.304698 110.425344
F 38.590295 20.585236 110.425344
F 47.506440 28.308103 110.740016
F 47.506440 20.588640 110.740015
F 29.586809 28.304700 112.841842
F 29.586809 20.585237 112.841843
F 38.495054 28.304699 113.152926
F 38.495054 20.585237 113.152926
F 47.386145 28.308961 113.461796
F 47.386145 20.589498 113.461796
F 29.459802 30.877854 116.478617
F 29.459802 23.158392 116.478617
F 38.368046 30.877854 116.789700
F 38.368046 23.158393 116.789700
F 47.263230 30.875144 117.098498
F 47.263230 23.155682 117.098498
F 31.813872 24.444969 112.919613
F 31.813872 32.164431 112.919613
F 40.722108 24.444968 113.230697
F 40.722107 32.164430 113.230697
F 49.561082 24.467788 113.524653
F 49.561082 32.187250 113.524653
F 31.686862 27.018123 116.556387
F 31.686862 34.737586 116.556388
F 31.686862 19.298660 116.556388
F 40.595099 27.018124 116.867471
F 40.595099 34.737587 116.867471
F 40.595099 19.298661 116.867471
F 49.445308 26.998283 117.160529
F 49.445308 34.717746 117.160529
F 49.445308 19.278820 117.160529
F 31.782120 27.018124 113.828807
F 31.782120 34.737586 113.828807
F 31.782120 19.298660 113.828807
F 40.690354 27.018124 114.139889
F 40.690354 34.737587 114.139889
F 40.690354 19.298661 114.139889
F 49.531607 26.993645 114.454813
F 49.531607 34.713107 114.454812
F 49.531607 19.274181 114.454812
F 31.909111 24.444969 110.192032
F 31.909111 32.164431 110.192032
F 40.817389 24.444974 110.503120
F 40.817389 32.164436 110.503120
F 49.700336 24.463849 110.830180
F 49.700336 32.183311 110.830180
F 34.009183 30.877854 113.906578
F 34.009183 23.158393 113.906578
F 42.917273 30.877858 114.217630
F 42.917273 23.158396 114.217630
F 51.632516 30.819311 114.557329
F 51.632516 23.099850 114.557330
F 34.136170 28.304700 110.269803
F 34.136170 20.585237 110.269803
F 43.044664 28.304643 110.580871
F 43.044664 20.585181 110.580871
F 34.040931 28.304700 112.997384
F 34.040931 20.585237 112.997384
F 42.948963 28.304712 113.308462
F 42.948963 20.585250 113.308462
F 51.659150 28.353425 113.503430
F 51.659150 20.633963 113.503431
F 33.913924 30.877854 116.634159
F 33.913924 23.158392 116.634159
F 42.822032 30.877852 116.945235
F 42.822032 23.158390 116.945235
F 51.575044 30.846082 117.245528
F 51.575044 23.126620 117.245528
F 27.105752 24.444969 120.037621
F 27.105752 32.164431 120.037622
F 36.013996 24.444969 120.348704
F 36.013996 32.164431 120.348704
F 44.920769 24.445381 120.659483
F 44.920769 32.164843 120.659483
F 26.978745 27.018123 123.674366
F 26.978745 34.737585 123.674367
F 26.978745 19.298659 123.674366
F 35.886988 27.018123 123.985449
F 35.886988 34.737586 123.985449
F 35.886988 19.298659 123.985449
F 44.794375 27.017892 124.296367
F 44.794374 34.737354 124.296367
F 44.794375 19.298428 124.296367
F 27.074000 27.018124 120.946813
F 27.074000 34.737586 120.946813
F 27.074000 19.298660 120.946813
F 35.982245 27.018124 121.257896
F 35.982245 34.737586 121.257896
F 35.982245 19.298660 121.257896
F 44.889009 27.017724 121.569234
F 44.889009 34.737186 121.569234
F 44.889009 19.298260 121.569234
F 27.200992 24.444969 117.310041
F 27.200992 32.164431 117.310041
F 36.109235 24.444969 117.621123
F 36.109235 32.164431 117.621123
F 45.015296 24.445570 117.932571
F 45.015296 32.165032 117.932571
F 29.301063 30.877854 121.024584
F 29.301063 23.158393 121.024584
F 38.209308 30.877854 121.335666
F 38.209308 23.158393 121.335666
F 47.107670 30.875662 121.648030
F 47.107670 23.156200 121.648030
F 29.428051 28.304700 117.387811
F 29.428051 20.585237 117.387811
F 38.336295 28.304699 117.698894
F 38.336295 20.585237 117.698894
F 47.231405 28.307604 118.011458
F 47.231405 20.588141 118.011458
F 29.332811 28.304700 120.115391
F 29.332811 20.585237 120.115392
F 38.241056 28.304699 120.426475
F 38.241056 20.585237 120.426475
F 47.139821 28.306558 120.736072
F 47.139821 20.587096 120.736072
F 29.205807 30.877854 123.752137
F 29.205807 23.158392 123.752137
F 38.114051 30.877854 124.063220
F 38.114051 23.158392 124.063220
F 47.016449 30.876823 124.373530
F 47.016449 23.157361 124.373530
F 31.559874 24.444969 120.193163
F 31.559874 32.164431 120.193163
F 40.468115 24.444968 120.504245
F 40.468115 32.164430 120.504245
F 49.332670 24.459646 120.806820
F 49.332670 32.179108 120.806820
F 31.432866 27.018123 123.829907
F 31.432866 34.737585 123.829908
F 31.432866 19.298659 123.829908
F 40.341109 27.018124 124.140991
F 40.341109 34.737586 124.140991
F 40.341109 19.298660 124.140991
F 49.221239 27.009179 124.447486
F 49.221239 34.728641 124.447486
F 49.221239 19.289715 124.447486
F 31.528122 27.018124 121.102354
F 31.528122 34.737586 121.102354
F 31.528122 19.298660 121.102354
F 40.436364 27.018124 121.413437
F 40.436364 34.737586 121.413436
F 40.436364 19.298660 121.413436
F 49.297266 27.000723 121.737045
F 49.297266 34.720185 121.737045
F 49.297267 19.281259 121.737044
F 31.655113 24.444969 117.465582
F 31.655113 32.164431 117.465582
F 40.563351 24.444968 117.776663
F 40.563351 32.164430 117.776663
F 49.407148 24.469111 118.104274
F 49.407148 32.188573 118.104274
F 33.755185 30.877854 121.180125
F 33.755185 23.158392 121.180125
F 42.663337 30.877854 121.491205
F 42.663337 23.158392 121.491205
F 51.455040 30.860910 121.827378
F 51.455039 23.141448 121.827378
F 33.882172 28.304700 117.543352
F 33.882172 20.585237 117.543352
F 42.790275 28.304702 117.854432
F 42.790275 20.585240 117.854432
F 51.539549 28.331125 118.198332
F 51.539549 20.611663 118.198332
F 33.786933 28.304699 120.270933
F 33.786933 20.585237 120.270933
F 42.695091 28.304700 120.582014
F 42.695091 20.585237 120.582014
F 51.487343 28.324947 120.893062
F 51.487344 20.605484 120.893062
F 33.659929 30.877854 123.907679
F 33.659928 23.158392 123.907679
F 42.568127 30.877855 124.218761
F 42.568127 23.158393 124.218761
F 51.400228 30.864669 124.534263
F 51.400228 23.145207 124.534263
F 26.853436 24.444865 127.308240
F 26.853436 32.164327 127.308240
F 35.761680 24.444865 127.619323
F 35.761680 32.164327 127.619323
F 44.669571 24.444956 127.930340
F 44.669571 32.164418 127.930340
F 36.394981 27.018124 109.438379
F 36.394981 34.737586 109.438380
F 36.394981 19.298660 109.438380
F 45.306606 27.020081 109.750756
F 26.771601 19.297110 130.923207
F 45.306606 19.300617 109.750756
F 26.824425 27.018027 128.204058
F 26.824425 34.737490 128.204058
F 26.824425 19.298563 128.204058
F 35.732669 27.018027 128.515140
F 35.732669 34.737490 128.515140
F 35.732669 19.298564 128.515140
F 44.640581 27.017937 128.826294
F 44.640581 34.737399 128.826294
F 44.640581 19.298473 128.826294
F 26.947029 24.444966 124.583092
F 26.947029 32.164428 124.583092
F 35.855272 24.444966 124.894174
F 35.855272 32.164428 124.894174
F 44.762669 24.445191 125.205407
F 44.762669 32.164653 125.205407
F 29.051488 30.877758 128.281829
F 29.051488 23.158296 128.281829
F 37.959733 30.877758 128.592911
F 37.959733 23.158296 128.592911
F 46.865130 30.877106 128.904435
F 46.865130 23.157644 128.904435
F 29.174088 28.304697 124.660862
F 29.174088 20.585235 124.660862
F 38.082332 28.304696 124.971944
F 38.082332 20.585234 124.971944
F 46.984298 28.306060 125.283874
F 46.984298 20.586597 125.283874
F 29.080495 28.304596 127.386010
F 29.080495 20.585134 127.386011
F 37.988740 28.304595 127.697093
F 37.988740 20.585133 127.697094
F 46.894579 28.304919 128.007983
F 46.894579 20.585457 128.007983
F 29.713800 30.877854 109.205067
F 29.713800 23.158392 109.205067
F 38.622046 30.877855 109.516151
F 38.622046 23.158393 109.516151
F 47.537759 30.873899 109.824916
F 47.537760 23.154437 109.824917
F 31.307558 24.444865 127.463781
F 31.307558 32.164327 127.463781
F 40.215803 24.444865 127.774864
F 40.215802 32.164326 127.774865
F 49.111177 24.448471 128.084541
F 49.111177 32.167933 128.084541
F 31.940859 27.018123 109.282838
F 31.940859 34.737586 109.282838
F 31.940859 19.298659 109.282838
F 40.849139 27.018118 109.593917
F 40.849139 34.737580 109.593918
F 40.849139 19.298654 109.593918
F 49.743989 27.005890 109.893021
F 49.743989 34.725351 109.893021
F 49.743989 19.286425 109.893021
F 31.278547 27.018027 128.359599
F 31.278547 34.737490 128.359599
F 31.278547 19.298563 128.359599
F 40.186793 27.018028 128.670682
F 40.186793 34.737490 128.670682
F 40.186793 19.298564 128.670681
F 49.081483 27.012781 128.986219
F 49.081484 34.732244 128.986219
F 49.081483 19.293318 128.986219
F 31.401150 24.444966 124.738633
F 31.401150 32.164428 124.738633
F 40.309393 24.444965 125.049715
F 40.309393 32.164427 125.049715
F 49.187472 24.456045 125.369014
F 49.187472 32.175507 125.369014
F 33.505610 30.877758 128.437370
F 33.505610 23.158296 128.437370
F 42.413834 30.877759 128.748452
F 42.413834 23.158297 128.748452
F 51.287902 30.872972 129.069498
F 51.287902 23.153510 129.069498
F 33.628209 28.304697 124.816403
F 33.628209 20.585234 124.816403
F 42.536402 28.304695 125.127484
F 42.536402 20.585233 125.127484
F 51.369798 28.315097 125.457296
F 51.369798 20.595635 125.457296
F 33.534617 28.304596 127.541552
F 33.534617 20.585133 127.541552
F 42.442847 28.304595 127.852635
F 42.442847 20.585133 127.852635
F 51.315181 28.311240 128.170530
F 51.315181 20.591777 128.170530
F 34.167922 30.877854 109.360608
F 34.167922 23.158392 109.360609
F 43.076366 30.877888 109.671695
F 43.076366 23.158426 109.671695
F 53.463802 19.295618 109.990424
F 53.463802 34.734544 109.990424
F 53.463801 27.015082 109.990423
F 53.478386 32.186017 110.879878
F 53.478386 24.466555 110.879878
F 26.771601 27.016573 130.923207
F 26.771601 34.736036 130.923207
F 28.998663 30.876304 131.000978
F 28.998664 23.156842 131.000978
F 31.165296 47.603458 3.677137
F 31.165296 39.883993 3.677137
F 40.073541 47.603458 3.988220
F 40.073541 39.883993 3.988220
F 48.983695 47.602220 4.301260
F 48.983695 39.882755 4.301260
F 31.042674 50.176519 7.298102
F 31.042674 42.457055 7.298103
F 39.950919 50.176519 7.609186
F 39.950919 42.457055 7.609186
F 48.872905 50.180911 7.924287
F 48.872905 42.461447 7.924287
F 31.136286 50.176620 4.572955
F 31.136286 42.457156 4.572955
F 40.044530 50.176620 4.884038
F 40.044530 42.457156 4.884037
F 48.957308 50.177561 5.194807
F 48.957308 42.458097 5.194806
F 31.218102 47.604912 0.957988
F 31.218102 39.885447 0.957987
F 40.126345 47.604911 1.269070
F 40.126345 39.885447 1.269069
F 49.029392 47.606624 1.582330
F 49.029392 39.887160 1.582330
F 33.363349 38.597423 4.650725
F 33.363349 46.316889 4.650725
F 42.271596 38.597423 4.961808
F 42.271596 46.316889 4.961809
F 51.185389 38.596020 5.286423
F 51.185389 46.315486 5.286423
F 33.445161 51.464642 1.035758
F 33.445161 36.025713 1.035758
F 33.445161 43.745180 1.035758
F 42.353406 51.464642 1.346841
F 42.353406 36.025713 1.346840
F 42.353406 43.745180 1.346840
F 51.258439 51.460021 1.665179
F 51.258439 36.021092 1.665179
F 51.258439 43.740558 1.665179
F 33.392356 51.463189 3.754907
F 33.392356 36.024260 3.754908
F 33.392356 43.743726 3.754908
F 42.300607 51.463189 4.065991
F 42.300607 36.024260 4.065991
F 42.300607 43.743727 4.065991
F 51.224171 51.456612 4.386552
F 51.224171 36.017683 4.386553
F 51.224171 43.737150 4.386553
F 33.269737 38.597321 7.375874
F 33.269737 46.316788 7.375873
F 42.178002 38.597321 7.686957
F 42.178002 46.316787 7.686957
F 51.138658 38.612330 8.024682
F 51.138658 46.331796 8.024682
F 35.619419 47.603458 3.832678
F 35.619419 39.883993 3.832679
F 44.527691 47.603458 4.143772
F 44.527691 39.883993 4.143772
F 35.496796 50.176519 7.453644
F 35.496796 42.457055 7.453644
F 44.405346 50.176589 7.764792
F 44.405346 42.457126 7.764792
F 35.590408 50.176620 4.728496
F 35.590408 42.457156 4.728496
F 44.498772 50.176655 5.039561
F 44.498772 42.457191 5.039561
F 35.672224 47.604911 1.113529
F 35.672223 39.885447 1.113528
F 44.580300 47.604935 1.424634
F 44.580300 39.885470 1.424633
F 26.763979 47.604911 0.802446
F 26.763979 39.885446 0.802446
F 37.817471 38.597423 4.806266
F 37.817471 46.316889 4.806267
F 46.725926 38.597542 5.117383
F 46.725926 46.317008 5.117383
F 28.909226 38.597423 4.495184
F 28.909226 46.316889 4.495184
F 37.899283 51.464642 1.191300
F 37.899283 36.025713 1.191299
F 37.899283 43.745180 1.191299
F 46.807458 51.464764 1.502495
F 46.807458 36.025835 1.502494
F 46.807458 43.745302 1.502495
F 28.991039 51.464642 0.880217
F 28.991039 36.025713 0.880216
F 28.991039 43.745180 0.880217
F 37.846477 51.463188 3.910449
F 37.846477 36.024260 3.910449
F 37.846477 43.743726 3.910449
F 46.755664 51.463128 4.221709
F 46.755664 36.024199 4.221709
F 46.755664 43.743666 4.221709
F 28.938233 51.463189 3.599366
F 28.938233 36.024260 3.599366
F 28.938233 43.743726 3.599366
F 37.723858 38.597322 7.531415
F 37.723858 46.316788 7.531415
F 46.635046 38.597773 7.842990
F 46.635046 46.317239 7.842990
F 28.815615 38.597322 7.220332
F 28.815615 46.316788 7.220332
F 30.915721 47.603361 10.934382
F 30.915721 39.883897 10.934382
F 39.823967 47.603361 11.245465
F 39.823967 39.883897 11.245465
F 48.754973 47.596768 11.562730
F 48.754973 39.877303 11.562730
F 30.788711 50.176516 14.571154
F 30.788711 42.457053 14.571154
F 39.696957 50.176516 14.882237
F 39.696957 42.457053 14.882237
F 48.635469 50.184926 15.201764
F 48.635469 42.465462 15.201764
F 30.883970 50.176516 11.843573
F 30.883970 42.457052 11.843573
F 39.792215 50.176517 12.154656
F 39.792215 42.457053 12.154656
F 48.723209 50.182533 12.463827
F 48.723209 42.463069 12.463826
F 31.010958 47.603362 8.206828
F 31.010959 39.883897 8.206827
F 39.919203 47.603362 8.517911
F 39.919203 39.883897 8.517910
F 48.842107 47.599609 8.828162
F 48.842107 39.880144 8.828162
F 33.111032 38.597319 11.921344
F 33.111032 46.316785 11.921344
F 42.019308 38.597318 12.232428
F 42.019308 46.316784 12.232429
F 51.011245 38.619491 12.543500
F 51.011245 46.338957 12.543500
F 33.238018 51.463093 8.284598
F 33.238018 36.024164 8.284598
F 33.238018 43.743630 8.284598
F 42.146282 51.463093 8.595682
F 42.146282 36.024164 8.595682
F 42.146282 43.743630 8.595682
F 51.097847 51.453975 8.914550
F 51.097847 36.015046 8.914550
F 51.097847 43.734513 8.914550
F 33.142780 51.463092 11.012152
F 33.142780 36.024163 11.012152
F 33.142780 43.743630 11.012152
F 42.051056 51.463093 11.323235
F 42.051056 36.024164 11.323236
F 42.051056 43.743631 11.323235
F 51.050491 51.436759 11.667326
F 51.050491 35.997829 11.667326
F 51.050491 43.717296 11.667326
F 33.015774 38.597319 14.648925
F 33.015774 46.316785 14.648925
F 41.924071 38.597319 14.960010
F 41.924071 46.316785 14.960009
F 50.958636 38.634188 15.310647
F 50.958637 46.353654 15.310647
F 35.369843 47.603361 11.089923
F 35.369843 39.883897 11.089923
F 44.278571 47.603251 11.401109
F 44.278571 39.883786 11.401110
F 35.242833 50.176516 14.726695
F 35.242833 42.457052 14.726695
F 44.151756 50.176671 15.037921
F 44.151756 42.457207 15.037921
F 35.338091 50.176516 11.999115
F 35.338091 42.457052 11.999114
F 44.246830 50.176638 12.310140
F 44.246830 42.457175 12.310140
F 35.465080 47.603362 8.362369
F 35.465080 39.883897 8.362369
F 44.373668 47.603272 8.673412
F 44.373668 39.883807 8.673412
F 37.565154 38.597319 12.076885
F 37.565154 46.316785 12.076886
F 46.477633 38.598106 12.387616
F 46.477633 46.317572 12.387616
F 28.656910 38.597319 11.765802
F 28.656910 46.316785 11.765803
F 37.692139 51.463093 8.440140
F 37.692139 36.024164 8.440139
F 37.692139 43.743630 8.440139
F 46.602976 51.462566 8.751046
F 46.602976 36.023637 8.751046
F 46.602976 43.743103 8.751046
F 28.783896 51.463093 8.129057
F 28.783896 36.024164 8.129057
F 28.783896 43.743630 8.129057
F 37.596902 51.463092 11.167694
F 37.596902 36.024163 11.167693
F 37.596902 43.743630 11.167694
F 46.509490 51.462352 11.479510
F 46.509489 36.023423 11.479510
F 46.509490 43.742890 11.479510
F 28.688658 51.463092 10.856611
F 28.688658 36.024163 10.856611
F 28.688658 43.743630 10.856611
F 37.469895 38.597319 14.804466
F 37.469895 46.316785 14.804466
F 46.384631 38.598619 15.116782
F 46.384631 46.318085 15.116782
F 28.561652 38.597319 14.493384
F 28.561652 46.316785 14.493383
F 30.661723 47.603362 18.207929
F 30.661723 39.883897 18.207929
F 39.569970 47.603362 18.519011
F 39.569971 39.883897 18.519012
F 48.519256 47.591764 18.840699
F 48.519256 39.872299 18.840700
F 35.679845 50.174966 0.230596
F 35.679845 42.455503 0.230596
F 44.588112 50.174972 0.541699
F 44.588112 42.455508 0.541699
F 30.629972 50.176516 19.117123
F 30.629972 42.457053 19.117123
F 39.538219 50.176516 19.428206
F 39.538219 42.457053 19.428206
F 48.492752 50.188140 19.733565
F 48.492752 42.468677 19.733565
F 30.756963 47.603362 15.480348
F 30.756963 39.883897 15.480348
F 39.665209 47.603362 15.791430
F 39.665209 39.883897 15.791430
F 48.604683 47.595409 16.099691
F 48.604682 39.875945 16.099691
F 32.857034 38.597319 19.194893
F 32.857034 46.316785 19.194893
F 41.765346 38.597320 19.505978
F 41.765346 46.316786 19.505979
F 50.836202 38.637287 19.811043
F 50.836202 46.356753 19.811043
F 32.984022 51.463093 15.558119
F 32.984022 36.024163 15.558118
F 32.984022 43.743630 15.558118
F 41.892312 51.463092 15.869203
F 41.892312 36.024163 15.869203
F 41.892312 43.743629 15.869203
F 50.922136 51.429958 16.178667
F 50.922136 35.991029 16.178667
F 50.922136 43.710496 16.178667
F 32.888782 51.463092 18.285699
F 32.888782 36.024163 18.285700
F 32.888782 43.743630 18.285699
F 41.797094 51.463092 18.596784
F 41.797095 36.024163 18.596784
F 41.797094 43.743630 18.596784
F 50.877294 51.414360 18.958070
F 50.877293 35.975431 18.958071
F 50.877293 43.694898 18.958071
F 53.331726 34.769061 15.405855
F 53.435757 34.743466 5.378284
F 37.906908 38.595769 0.308367
F 37.906908 46.315235 0.308367
F 46.813528 38.595373 0.619156
F 46.813528 46.314839 0.619155
F 35.115845 47.603362 18.363470
F 35.115845 39.883897 18.363470
F 44.025221 47.603091 18.674782
F 44.025221 39.883627 18.674782
F 31.225723 50.174966 0.075055
F 31.225723 42.455503 0.075055
F 40.133968 50.174967 0.386138
F 40.133968 42.455503 0.386138
F 49.041104 50.174837 0.698385
F 49.041105 42.455373 0.698385
F 35.084093 50.176516 19.272664
F 35.084094 42.457052 19.272664
F 43.993531 50.176809 19.583597
F 43.993531 42.457345 19.583596
F 35.211085 47.603362 15.635889
F 35.211085 39.883897 15.635889
F 44.120188 47.603147 15.946864
F 44.120188 39.883682 15.946863
F 37.311157 38.597319 19.350435
F 37.311156 46.316785 19.350435
F 46.227720 38.599132 19.660704
F 46.227720 46.318598 19.660705
F 28.402912 38.597319 19.039352
F 28.402912 46.316785 19.039352
F 37.438143 51.463092 15.713660
F 37.438143 36.024163 15.713660
F 37.438143 43.743630 15.713660
F 46.351995 51.461938 16.024211
F 46.351995 36.023009 16.024210
F 46.351995 43.742475 16.024210
F 28.529900 51.463092 15.402577
F 28.529900 36.024163 15.402577
F 28.529900 43.743630 15.402577
F 37.342904 51.463092 18.441241
F 37.342904 36.024163 18.441241
F 37.342904 43.743630 18.441241
F 46.260090 51.461534 18.753671
F 46.260089 36.022605 18.753671
F 46.260090 43.742072 18.753671
F 28.434660 51.463092 18.130158
F 28.434660 36.024163 18.130158
F 28.434660 43.743629 18.130158
F 33.452785 38.595769 0.152826
F 33.452785 46.315235 0.152825
F 42.361017 38.595769 0.463908
F 42.361016 46.315235 0.463907
F 28.307654 38.597319 21.766933
F 51.261895 38.593360 0.785759
F 28.307654 46.316785 21.766933
F 51.261895 46.312827 0.785758
F 53.448722 47.605693 4.470886
F 53.448722 39.886228 4.470886
F 53.408345 50.185179 8.115509
F 53.408345 42.465716 8.115509
F 53.435757 50.182397 5.378284
F 53.435757 42.462933 5.378284
F 53.464387 47.601012 1.747518
F 53.464387 39.881547 1.747518
F 53.367925 47.581439 11.759978
F 53.367924 39.861974 11.759978
F 53.331726 50.207992 15.405854
F 53.331726 42.488528 15.405855
F 53.356305 50.203646 12.636803
F 53.356305 42.484182 12.636803
F 53.394535 47.587408 9.007272
F 53.394535 39.867943 9.007272
F 53.292717 47.566441 19.051284
F 53.292717 39.846976 19.051285
F 53.479423 50.163126 0.831152
F 53.479423 42.443662 0.831152
F 53.271814 50.228388 19.903322
F 53.271813 42.508925 19.903321
F 53.320553 47.564791 16.270737
F 53.320553 39.845327 16.270737
F 48.872905 34.741980 7.924288
F 31.136286 34.737690 4.572955
F 40.044530 34.737690 4.884037
F 48.957308 34.738631 5.194806
F 53.271813 34.789458 19.903321
F 44.405346 34.737659 7.764792
F 35.590408 34.737690 4.728496
F 44.498772 34.737725 5.039561
F 48.635469 34.745996 15.201764
F 48.723209 34.743602 12.463827
F 44.151756 34.737740 15.037921
F 44.246830 34.737708 12.310140
F 48.492752 34.749210 19.733565
F 43.993531 34.737879 19.583597
F 53.356305 34.764716 12.636803
F 53.408345 34.746249 8.115509
F 30.407725 47.603361 25.481479
F 30.407725 39.883897 25.481479
F 39.315972 47.603361 25.792562
F 39.315972 39.883897 25.792562
F 48.275720 47.590384 26.112236
F 48.275719 39.870919 26.112236
F 30.280715 50.176516 29.118253
F 30.280715 42.457052 29.118253
F 39.188961 50.176517 29.429336
F 39.188961 42.457053 29.429337
F 48.117700 50.178132 29.741539
F 48.117699 42.458668 29.741540
F 30.375974 50.176516 26.390673
F 30.375974 42.457053 26.390672
F 39.284220 50.176517 26.701755
F 39.284220 42.457053 26.701756
F 48.234637 50.188282 27.005681
F 48.234637 42.468818 27.005681
F 30.502965 47.603361 22.753898
F 30.502965 39.883897 22.753897
F 39.411211 47.603361 23.064981
F 39.411212 39.883897 23.064980
F 48.377381 47.588262 23.368207
F 48.377381 39.868798 23.368207
F 32.603036 38.597319 26.468443
F 32.603036 46.316785 26.468443
F 41.511339 38.597315 26.779530
F 41.511339 46.316781 26.779531
F 50.651486 38.668423 27.044967
F 50.651486 46.387890 27.044967
F 32.730024 51.463092 22.831668
F 32.730024 36.024163 22.831668
F 32.730024 43.743630 22.831668
F 41.638338 51.463094 23.142754
F 41.638338 36.024164 23.142754
F 41.638338 43.743631 23.142754
F 50.759343 51.411294 23.424927
F 50.759344 35.972364 23.424927
F 50.759344 43.691831 23.424927
F 32.634784 51.463092 25.559249
F 32.634784 36.024163 25.559249
F 32.634784 43.743630 25.559249
F 41.543080 51.463096 25.870330
F 41.543080 36.024167 25.870331
F 41.543080 43.743634 25.870331
F 50.703502 51.388289 26.239844
F 50.703503 35.949359 26.239844
F 50.703504 43.668826 26.239844
F 32.507778 38.597319 29.196024
F 32.507778 46.316785 29.196024
F 41.416057 38.597314 29.507104
F 41.416057 46.316780 29.507104
F 50.318353 38.578056 29.779297
F 50.318354 46.297522 29.779297
F 34.861847 47.603361 25.637020
F 34.861847 39.883897 25.637021
F 43.771007 47.603148 25.948265
F 43.771007 39.883683 25.948265
F 34.734837 50.176516 29.273794
F 34.734837 42.457052 29.273795
F 43.643504 50.176608 29.584944
F 43.643504 42.457144 29.584944
F 34.830095 50.176516 26.546214
F 34.830095 42.457053 26.546214
F 43.739065 50.176674 26.857204
F 43.739066 42.457210 26.857203
F 34.957087 47.603362 22.909439
F 34.957087 39.883897 22.909439
F 43.866468 47.603094 23.220375
F 43.866468 39.883630 23.220374
F 37.057159 38.597319 26.623985
F 37.057158 46.316785 26.623985
F 45.974340 38.598394 26.934733
F 45.974340 46.317861 26.934733
F 28.148914 38.597319 26.312902
F 28.148914 46.316785 26.312902
F 37.184146 51.463092 22.987210
F 37.184146 36.024163 22.987209
F 37.184146 43.743630 22.987210
F 46.102566 51.461744 23.297899
F 46.102566 36.022815 23.297899
F 46.102566 43.742282 23.297899
F 28.275902 51.463092 22.676127
F 28.275902 36.024163 22.676127
F 28.275902 43.743630 22.676127
F 37.088906 51.463092 25.714791
F 37.088906 36.024163 25.714791
F 37.088906 43.743630 25.714791
F 46.004374 51.461814 26.027016
F 46.004374 36.022885 26.027017
F 46.004374 43.742351 26.027016
F 28.180662 51.463092 25.403708
F 28.180662 36.024163 25.403708
F 28.180662 43.743630 25.403708
F 36.961899 38.597319 29.351566
F 36.961899 46.316785 29.351565
F 45.873615 38.599283 29.664250
F 45.873615 46.318749 29.664250
F 28.053656 38.597319 29.040483
F 28.053656 46.316785 29.040483
F 30.153727 47.603361 32.755028
F 30.153727 39.883897 32.755029
F 39.061973 47.603361 33.066111
F 39.061973 39.883896 33.066112
F 47.979405 47.606543 33.375144
F 47.979405 39.887078 33.375144
F 30.026717 50.176516 36.391802
F 30.026718 42.457053 36.391802
F 38.934962 50.176517 36.702885
F 38.934962 42.457053 36.702886
F 47.852373 50.173279 37.012225
F 47.852373 42.453815 37.012225
F 30.121976 50.176516 33.664222
F 30.121976 42.457053 33.664221
F 39.030222 50.176517 33.975304
F 39.030222 42.457053 33.975304
F 47.947707 50.173393 34.287793
F 47.947707 42.453929 34.287793
F 30.248967 47.603362 30.027447
F 30.248967 39.883897 30.027447
F 39.157212 47.603361 30.338529
F 39.157212 39.883896 30.338529
F 48.076823 47.604786 30.648349
F 48.076823 39.885321 30.648349
F 32.349039 38.597319 33.741992
F 32.349039 46.316785 33.741992
F 41.257317 38.597313 34.053080
F 41.257317 46.316779 34.053080
F 50.151599 38.583314 34.374760
F 50.151600 46.302781 34.374760
F 32.476026 51.463092 30.105218
F 32.476026 36.024163 30.105218
F 32.476026 43.743630 30.105217
F 41.384311 51.463098 30.416305
F 41.384311 36.024169 30.416305
F 41.384311 43.743635 30.416305
F 50.403865 51.425545 30.705502
F 50.403861 35.986617 30.705503
F 50.403862 43.706083 30.705502
F 32.380786 51.463092 32.832799
F 32.380786 36.024163 32.832799
F 32.380786 43.743630 32.832799
F 41.289066 51.463098 33.143878
F 41.289066 36.024169 33.143879
F 41.289066 43.743636 33.143879
F 50.184286 51.477431 33.435089
F 50.184285 36.038502 33.435089
F 50.184285 43.757969 33.435089
F 32.253780 38.597319 36.469573
F 32.253780 46.316785 36.469573
F 41.162058 38.597313 36.780653
F 41.162058 46.316779 36.780653
F 50.057159 38.583458 37.079492
F 50.057159 46.302924 37.079492
F 34.607849 47.603362 32.910569
F 34.607849 39.883897 32.910570
F 43.516334 47.603315 33.221685
F 43.516334 39.883851 33.221685
F 34.480839 50.176516 36.547343
F 34.480839 42.457052 36.547344
F 43.389324 50.176563 36.858460
F 43.389324 42.457099 36.858460
F 34.576097 50.176516 33.819763
F 34.576097 42.457052 33.819763
F 43.484585 50.176562 34.130825
F 43.484585 42.457098 34.130825
F 34.703089 47.603362 30.182988
F 34.703089 39.883897 30.182988
F 43.611611 47.603311 30.494039
F 43.611611 39.883846 30.494038
F 36.803160 38.597319 33.897534
F 36.803160 46.316785 33.897534
F 45.714909 38.599306 34.207342
F 45.714909 46.318772 34.207343
F 27.894916 38.597319 33.586450
F 27.894916 46.316785 33.586451
F 36.930148 51.463092 30.260760
F 36.930148 36.024163 30.260759
F 36.930148 43.743630 30.260759
F 45.843424 51.461356 30.570746
F 45.843424 36.022427 30.570745
F 45.843424 43.741894 30.570745
F 28.021904 51.463092 29.949677
F 28.021905 36.024163 29.949676
F 28.021904 43.743630 29.949676
F 36.834908 51.463092 32.988340
F 36.834908 36.024163 32.988341
F 36.834908 43.743630 32.988340
F 45.746528 51.461127 33.300964
F 45.746528 36.022198 33.300964
F 45.746528 43.741665 33.300964
F 27.926664 51.463092 32.677257
F 27.926664 36.024163 32.677258
F 27.926664 43.743629 32.677257
F 36.707901 38.597319 36.625114
F 36.707901 46.316785 36.625114
F 45.619554 38.599305 36.937707
F 45.619554 46.318771 36.937707
F 27.799658 38.597319 36.314031
F 27.799658 46.316785 36.314031
F 29.899729 47.603361 40.028577
F 29.899729 39.883897 40.028577
F 38.807975 47.603361 40.339661
F 38.807975 39.883896 40.339661
F 47.725356 47.606613 40.649103
F 47.725356 39.887148 40.649104
F 30.534713 50.176516 21.844704
F 29.772720 50.176516 43.665351
F 30.534713 42.457053 21.844703
F 29.772720 42.457053 43.665352
F 39.442960 50.176516 22.155786
F 39.442960 42.457052 22.155787
F 48.408274 50.192254 22.478350
F 48.408274 42.472790 22.478351
F 29.867978 50.176516 40.937771
F 29.867978 42.457053 40.937771
F 38.776223 50.176517 41.248854
F 38.776223 42.457053 41.248853
F 47.693469 50.173265 41.562210
F 47.693469 42.453801 41.562209
F 29.994969 47.603361 37.300996
F 29.994969 39.883897 37.300996
F 38.903214 47.603361 37.612079
F 38.903214 39.883896 37.612078
F 47.820460 47.606614 37.925431
F 47.820460 39.887149 37.925430
F 32.095041 38.597319 41.015541
F 32.095041 46.316785 41.015542
F 41.003319 38.597313 41.326630
F 41.003319 46.316779 41.326630
F 49.897599 38.583487 41.648928
F 49.897600 46.302954 41.648928
F 32.222028 51.463092 37.378767
F 32.222028 36.024163 37.378766
F 32.222028 43.743630 37.378767
F 41.130307 51.463098 37.689855
F 41.130307 36.024169 37.689855
F 41.130307 43.743636 37.689855
F 50.024587 51.476923 38.012150
F 50.024586 36.037995 38.012150
F 50.024587 43.757461 38.012150
F 32.126789 51.463092 40.106347
F 32.126789 36.024163 40.106348
F 32.126789 43.743630 40.106348
F 41.035068 51.463098 40.417428
F 41.035068 36.024169 40.417428
F 41.035068 43.743636 40.417428
F 49.930165 51.476923 40.716348
F 49.930164 36.037994 40.716348
F 49.930164 43.757461 40.716348
F 32.761776 38.597319 21.922474
F 32.761776 46.316785 21.922474
F 41.670085 38.597317 22.233557
F 41.670084 46.316783 22.233557
F 50.797037 38.653288 22.601893
F 50.797037 46.372754 22.601893
F 34.353852 47.603361 40.184119
F 34.353852 39.883897 40.184119
F 43.262336 47.603316 40.495235
F 43.262337 39.883851 40.495235
F 34.988835 50.176516 22.000245
F 34.988835 42.457052 22.000245
F 43.898313 50.176812 22.311564
F 43.898313 42.457348 22.311564
F 34.322100 50.176516 41.093313
F 34.322100 42.457052 41.093312
F 43.230587 50.176563 41.404378
F 43.230587 42.457099 41.404379
F 34.449091 47.603362 37.456538
F 34.449091 39.883897 37.456537
F 43.357577 47.603315 37.767603
F 43.357577 39.883851 37.767603
F 36.549163 38.597319 41.171083
F 36.549163 46.316785 41.171083
F 45.460912 38.599304 41.480897
F 45.460912 46.318770 41.480898
F 27.640918 38.597319 40.860000
F 27.640918 46.316785 40.860000
F 36.676150 51.463092 37.534308
F 36.676150 36.024163 37.534308
F 36.676150 43.743630 37.534308
F 45.587901 51.461106 37.844120
F 45.587901 36.022178 37.844120
F 45.587901 43.741644 37.844120
F 27.767906 51.463092 37.223225
F 27.767907 36.024163 37.223225
F 27.767907 43.743630 37.223225
F 36.580910 51.463092 40.261889
F 36.580910 36.024163 40.261889
F 36.580910 43.743630 40.261889
F 45.492564 51.461107 40.574481
F 45.492563 36.022178 40.574482
F 45.492563 43.741644 40.574482
F 27.672666 51.463092 39.950806
F 27.672666 36.024163 39.950806
F 27.672666 43.743630 39.950806
F 37.215897 38.597319 22.078016
F 37.215897 46.316785 22.078015
F 46.133844 38.598381 22.390106
F 46.133844 46.317847 22.390106
F 27.545660 38.597319 43.587581
F 27.545660 46.316785 43.587581
F 53.217090 47.532986 26.332978
F 53.217091 39.813522 26.332978
F 53.338816 50.213198 29.946574
F 53.338819 42.493733 29.946574
F 53.196491 50.251806 27.143387
F 53.196489 42.532343 27.143386
F 53.226146 47.545044 23.525330
F 53.226146 39.825580 23.525329
F 53.463619 47.617066 33.575994
F 53.463619 39.897601 33.575995
F 53.463702 50.162676 37.216811
F 53.463703 42.443212 37.216811
F 53.463724 50.162588 34.510917
F 53.463725 42.443124 34.510917
F 53.456902 47.621898 30.866006
F 53.456903 39.902434 30.866007
F 53.463715 47.617194 40.855821
F 53.463715 39.897729 40.855820
F 53.239027 50.226902 22.694002
F 53.239027 42.507439 22.694002
F 53.463712 50.162684 41.788970
F 53.463713 42.443220 41.788970
F 53.463704 47.617193 38.149978
F 53.463704 39.897729 38.149977
F 48.117699 34.739201 29.741539
F 48.234637 34.749351 27.005681
F 43.643504 34.737678 29.584944
F 43.739065 34.737743 26.857203
F 43.389324 34.737632 36.858460
F 43.484585 34.737631 34.130825
F 48.408274 34.753324 22.478351
F 53.239027 34.787972 22.694002
F 43.898313 34.737882 22.311564
F 43.230587 34.737632 41.404378
F 53.338821 34.774265 29.946573
F 53.196490 34.812877 27.143386
F 29.645731 47.603361 47.302127
F 29.645731 39.883897 47.302127
F 38.553977 47.603361 47.613211
F 38.553977 39.883896 47.613211
F 47.471358 47.606613 47.922654
F 47.471358 39.887148 47.922654
F 29.518722 50.176516 50.938901
F 29.518722 42.457053 50.938902
F 38.426967 50.176517 51.249985
F 38.426966 42.457053 51.249985
F 47.344348 50.173265 51.559428
F 47.344348 42.453801 51.559428
F 29.613980 50.176516 48.211321
F 29.613980 42.457052 48.211321
F 38.522226 50.176517 48.522404
F 38.522226 42.457053 48.522403
F 47.439471 50.173265 48.835759
F 47.439471 42.453801 48.835759
F 29.740971 47.603362 44.574546
F 29.740971 39.883897 44.574545
F 38.649216 47.603361 44.885629
F 38.649217 39.883896 44.885628
F 47.566461 47.606613 45.198984
F 47.566461 39.887148 45.198984
F 31.841042 38.597319 48.289092
F 31.841042 46.316785 48.289092
F 40.749322 38.597313 48.600180
F 40.749322 46.316779 48.600180
F 49.643601 38.583487 48.922478
F 49.643602 46.302954 48.922478
F 31.968030 51.463092 44.652317
F 31.968030 36.024163 44.652316
F 31.968030 43.743630 44.652317
F 40.876309 51.463098 44.963405
F 40.876309 36.024169 44.963405
F 40.876309 43.743636 44.963405
F 49.770589 51.476924 45.285703
F 49.770589 36.037995 45.285703
F 49.770589 43.757462 45.285703
F 31.872791 51.463092 47.379898
F 31.872791 36.024163 47.379898
F 31.872791 43.743630 47.379898
F 40.781070 51.463098 47.690978
F 40.781070 36.024169 47.690978
F 40.781070 43.743636 47.690978
F 49.676167 51.476923 47.989898
F 49.676167 36.037994 47.989898
F 49.676167 43.757461 47.989898
F 31.745784 38.597319 51.016672
F 31.745784 46.316785 51.016672
F 40.654063 38.597313 51.327753
F 40.654063 46.316779 51.327752
F 49.549158 38.583487 51.626673
F 49.549159 46.302954 51.626673
F 34.099853 47.603361 47.457669
F 34.099853 39.883897 47.457669
F 43.008339 47.603316 47.768785
F 43.008339 39.883851 47.768785
F 33.972843 50.176516 51.094443
F 33.972843 42.457052 51.094443
F 42.881328 50.176563 51.405559
F 42.881328 42.457099 51.405560
F 34.068102 50.176516 48.366863
F 34.068102 42.457052 48.366862
F 42.976589 50.176563 48.677928
F 42.976589 42.457099 48.677928
F 34.195093 47.603362 44.730088
F 34.195093 39.883897 44.730087
F 43.103580 47.603315 45.041153
F 43.103580 39.883850 45.041153
F 36.295165 38.597319 48.444633
F 36.295165 46.316785 48.444634
F 45.206914 38.599304 48.754447
F 45.206914 46.318770 48.754448
F 27.386920 38.597319 48.133550
F 27.386920 46.316785 48.133550
F 36.422152 51.463092 44.807858
F 36.422152 36.024163 44.807858
F 36.422152 43.743630 44.807858
F 45.333902 51.461107 45.117672
F 45.333902 36.022178 45.117672
F 45.333902 43.741645 45.117672
F 27.513909 51.463092 44.496775
F 27.513909 36.024163 44.496775
F 27.513909 43.743630 44.496775
F 36.326912 51.463092 47.535439
F 36.326912 36.024163 47.535439
F 36.326912 43.743630 47.535440
F 45.238565 51.461107 47.848031
F 45.238565 36.022178 47.848032
F 45.238565 43.741645 47.848032
F 27.418668 51.463092 47.224356
F 27.418668 36.024163 47.224357
F 27.418668 43.743629 47.224357
F 36.199905 38.597319 51.172214
F 36.199905 46.316785 51.172214
F 45.111558 38.599304 51.484807
F 45.111558 46.318770 51.484806
F 27.291662 38.597319 50.861131
F 27.291662 46.316785 50.861131
F 29.391733 47.603361 54.575676
F 29.391733 39.883897 54.575677
F 38.299979 47.603361 54.886760
F 38.299979 39.883896 54.886760
F 47.217360 47.606613 55.196203
F 47.217360 39.887148 55.196203
F 29.264724 50.176516 58.212450
F 29.264724 42.457053 58.212450
F 38.172968 50.176517 58.523534
F 38.172968 42.457053 58.523534
F 47.090347 50.173268 58.832950
F 47.090347 42.453804 58.832950
F 29.359982 50.176516 55.484870
F 29.359982 42.457053 55.484870
F 38.268228 50.176517 55.795952
F 38.268228 42.457053 55.795952
F 47.185472 50.173265 56.109307
F 47.185473 42.453801 56.109307
F 29.486973 47.603362 51.848096
F 29.486973 39.883897 51.848095
F 38.395218 47.603361 52.159178
F 38.395218 39.883896 52.159177
F 47.312463 47.606613 52.472534
F 47.312463 39.887149 52.472533
F 31.587045 38.597319 55.562640
F 31.587045 46.316785 55.562641
F 40.495323 38.597313 55.873729
F 40.495324 46.316779 55.873729
F 49.389603 38.583487 56.196028
F 49.389604 46.302954 56.196028
F 31.714033 51.463092 51.925866
F 31.714033 36.024163 51.925866
F 31.714033 43.743630 51.925866
F 40.622311 51.463098 52.236954
F 40.622311 36.024169 52.236954
F 40.622311 43.743636 52.236954
F 49.516591 51.476924 52.559253
F 49.516591 36.037995 52.559252
F 49.516591 43.757462 52.559252
F 31.618793 51.463092 54.653447
F 31.618793 36.024163 54.653447
F 31.618793 43.743630 54.653447
F 40.527072 51.463098 54.964527
F 40.527072 36.024169 54.964527
F 40.527072 43.743636 54.964527
F 49.422169 51.476923 55.263447
F 49.422169 36.037994 55.263447
F 49.422169 43.757461 55.263447
F 31.491786 38.597319 58.290221
F 31.491786 46.316785 58.290221
F 40.400064 38.597313 58.601301
F 40.400064 46.316779 58.601301
F 49.295154 38.583485 58.900243
F 49.295155 46.302951 58.900243
F 33.845855 47.603362 54.731218
F 33.845855 39.883897 54.731218
F 42.754341 47.603315 55.042334
F 42.754340 39.883851 55.042335
F 33.718845 50.176516 58.367992
F 33.718845 42.457052 58.367992
F 42.627330 50.176563 58.679108
F 42.627330 42.457099 58.679109
F 33.814104 50.176516 55.640412
F 33.814104 42.457052 55.640411
F 42.722591 50.176563 55.951477
F 42.722591 42.457099 55.951477
F 33.941095 47.603362 52.003637
F 33.941095 39.883897 52.003637
F 42.849582 47.603315 52.314703
F 42.849582 39.883851 52.314702
F 36.041167 38.597319 55.718182
F 36.041167 46.316785 55.718182
F 44.952916 38.599304 56.027995
F 44.952916 46.318770 56.027996
F 27.132922 38.597319 55.407099
F 27.132922 46.316785 55.407099
F 36.168154 51.463092 52.081407
F 36.168154 36.024163 52.081407
F 36.168154 43.743630 52.081407
F 45.079904 51.461107 52.391222
F 45.079904 36.022178 52.391221
F 45.079904 43.741644 52.391222
F 27.259911 51.463092 51.770325
F 27.259911 36.024163 51.770324
F 27.259911 43.743630 51.770324
F 36.072915 51.463092 54.808988
F 36.072914 36.024163 54.808988
F 36.072914 43.743630 54.808989
F 44.984567 51.461107 55.121580
F 44.984567 36.022178 55.121581
F 44.984567 43.741645 55.121581
F 27.164670 51.463092 54.497905
F 27.164670 36.024163 54.497906
F 27.164670 43.743629 54.497906
F 35.945907 38.597319 58.445762
F 35.945907 46.316785 58.445762
F 44.857557 38.599303 58.758342
F 44.857557 46.318769 58.758342
F 27.037664 38.597319 58.134680
F 27.037664 46.316785 58.134680
F 29.137735 47.603361 61.849225
F 29.137735 39.883897 61.849226
F 38.045981 47.603361 62.160308
F 38.045981 39.883896 62.160309
F 46.960470 47.607913 62.467207
F 46.960470 39.888448 62.467208
F 29.010726 50.176516 65.486000
F 29.010726 42.457052 65.486000
F 38.680964 50.176517 43.976435
F 38.680964 42.457053 43.976435
F 47.598346 50.173265 44.285878
F 47.598346 42.453801 44.285878
F 29.105984 50.176516 62.758420
F 29.105984 42.457053 62.758419
F 38.014230 50.176517 63.069502
F 38.014230 42.457053 63.069502
F 46.931290 50.172926 63.382533
F 46.931290 42.453462 63.382533
F 29.232975 47.603362 59.121644
F 29.232975 39.883897 59.121644
F 38.141220 47.603361 59.432727
F 38.141220 39.883896 59.432726
F 47.058334 47.606695 59.745796
F 47.058334 39.887230 59.745796
F 31.333047 38.597319 62.836190
F 31.333047 46.316785 62.836190
F 40.241324 38.597313 63.147278
F 40.241323 46.316779 63.147278
F 49.123990 38.575762 63.441624
F 49.123991 46.295228 63.441624
F 31.460035 51.463092 59.199415
F 31.460035 36.024163 59.199415
F 31.460035 43.743630 59.199415
F 40.368313 51.463098 59.510503
F 40.368313 36.024169 59.510502
F 40.368313 43.743636 59.510503
F 49.262594 51.476760 59.832404
F 49.262594 36.037831 59.832404
F 49.262594 43.757298 59.832404
F 31.364795 51.463092 61.926996
F 31.364795 36.024163 61.926996
F 31.364795 43.743630 61.926996
F 40.273074 51.463098 62.238075
F 40.273074 36.024169 62.238076
F 40.273074 43.743636 62.238076
F 49.168057 51.473216 62.534143
F 49.168056 36.034287 62.534143
F 49.168056 43.753754 62.534143
F 31.999782 38.597319 43.743122
F 31.999782 46.316785 43.743122
F 40.908060 38.597313 44.054203
F 40.908060 46.316779 44.054202
F 49.803156 38.583487 44.353123
F 49.803156 46.302953 44.353122
F 33.591858 47.603361 62.004767
F 33.591858 39.883897 62.004767
F 42.500294 47.603328 62.315846
F 42.500294 39.883863 62.315846
F 34.226841 50.176516 43.820893
F 34.226841 42.457053 43.820893
F 43.135326 50.176563 44.132010
F 43.135326 42.457099 44.132010
F 33.560106 50.176516 62.913961
F 33.560106 42.457053 62.913961
F 42.468592 50.176562 63.225025
F 42.468592 42.457098 63.225025
F 33.687097 47.603362 59.277186
F 33.687097 39.883897 59.277186
F 42.595583 47.603316 59.588250
F 42.595583 39.883851 59.588250
F 35.787169 38.597319 62.991732
F 35.787169 46.316785 62.991732
F 44.698528 38.599258 63.301225
F 44.698528 46.318725 63.301225
F 26.878924 38.597319 62.680649
F 26.878924 46.316785 62.680649
F 35.914156 51.463092 59.354957
F 35.914156 36.024163 59.354956
F 35.914156 43.743630 59.354956
F 44.825906 51.461107 59.664768
F 44.825906 36.022178 59.664767
F 44.825906 43.741645 59.664768
F 27.005913 51.463092 59.043874
F 27.005913 36.024163 59.043874
F 27.005913 43.743630 59.043873
F 35.818917 51.463092 62.082538
F 35.818916 36.024163 62.082538
F 35.818917 43.743630 62.082538
F 44.730566 51.461117 62.395097
F 44.730566 36.022188 62.395097
F 44.730566 43.741655 62.395097
F 26.910672 51.463092 61.771455
F 26.910672 36.024163 61.771455
F 26.910672 43.743630 61.771455
F 36.453904 38.597319 43.898664
F 36.453904 46.316785 43.898664
F 45.365556 38.599304 44.211256
F 45.365556 46.318770 44.211256
F 26.783666 38.597319 65.408230
F 26.783666 46.316785 65.408229
F 53.463715 47.617194 48.133804
F 53.463715 39.897729 48.133804
F 53.463702 50.162685 51.772796
F 53.463703 42.443221 51.772796
F 53.463712 50.162684 49.066954
F 53.463713 42.443220 49.066953
F 53.463704 47.617193 45.427962
F 53.463704 39.897729 45.427961
F 53.463714 47.617194 55.411787
F 53.463715 39.897729 55.411787
F 53.463700 50.162677 59.050781
F 53.463701 42.443213 59.050781
F 53.463711 50.162683 56.344936
F 53.463712 42.443219 56.344935
F 53.463704 47.617193 52.705945
F 53.463704 39.897729 52.705944
F 53.463478 47.617147 62.691633
F 53.463478 39.897682 62.691634
F 53.463702 50.162685 44.494812
F 53.463703 42.443221 44.494813
F 53.464616 50.164288 63.618362
F 53.464617 42.444824 63.618362
F 53.463605 47.617203 59.984249
F 53.463606 39.897738 59.984249
F 42.881328 34.737632 51.405560
F 42.976589 34.737632 48.677928
F 42.627330 34.737632 58.679108
F 42.722591 34.737632 55.951477
F 43.135326 34.737632 44.132010
F 42.468592 34.737631 63.225025
F 28.883737 47.603361 69.122776
F 28.883737 39.883897 69.122776
F 37.791982 47.603361 69.433858
F 37.791982 39.883897 69.433859
F 46.684028 47.606143 69.742488
F 46.684028 39.886678 69.742489
F 28.756728 50.176516 72.759550
F 28.756728 42.457053 72.759550
F 37.664971 50.176516 73.070633
F 37.664971 42.457053 73.070633
F 46.564168 50.175872 73.381108
F 46.564168 42.456408 73.381109
F 28.851986 50.176516 70.031970
F 28.851986 42.457053 70.031969
F 37.760230 50.176516 70.343052
F 37.760230 42.457053 70.343052
F 46.656430 50.174124 70.653514
F 46.656431 42.454660 70.653514
F 28.978977 47.603362 66.395195
F 28.978977 39.883897 66.395194
F 37.887221 47.603362 66.706277
F 37.887221 39.883897 66.706277
F 46.780670 47.600022 67.017007
F 46.780670 39.880557 67.017007
F 31.079049 38.597319 70.109740
F 31.079049 46.316785 70.109740
F 39.987287 38.597324 70.420819
F 39.987287 46.316790 70.420819
F 48.801394 38.553581 70.762846
F 48.801394 46.273048 70.762847
F 31.206037 51.463092 66.472965
F 31.206037 36.024163 66.472965
F 31.206037 43.743630 66.472965
F 40.114311 51.463098 66.784053
F 40.114311 36.024169 66.784053
F 40.114311 43.743636 66.784053
F 48.983509 51.460847 67.090939
F 48.983508 36.021918 67.090938
F 48.983508 43.741385 67.090938
F 31.110797 51.463092 69.200546
F 31.110797 36.024163 69.200546
F 31.110797 43.743630 69.200546
F 40.019038 51.463089 69.511632
F 40.019038 36.024160 69.511632
F 40.019038 43.743626 69.511632
F 48.850532 51.494537 69.775051
F 48.850532 36.055608 69.775051
F 48.850532 43.775074 69.775051
F 30.983790 38.597319 72.837321
F 30.983790 46.316785 72.837320
F 39.892032 38.597321 73.148405
F 39.892032 46.316788 73.148405
F 48.730972 38.560431 73.444870
F 48.730972 46.279897 73.444870
F 33.337860 47.603361 69.278317
F 33.337860 39.883897 69.278317
F 42.245852 47.603457 69.589324
F 42.245852 39.883992 69.589324
F 50.913540 47.623448 69.899339
F 50.913539 39.903984 69.899339
F 33.210849 50.176516 72.915091
F 33.210849 42.457052 72.915091
F 42.118987 50.176463 73.226133
F 42.118987 42.456999 73.226133
F 50.858375 50.161691 73.530582
F 50.858375 42.442227 73.530582
F 33.306108 50.176516 70.187511
F 33.306108 42.457053 70.187510
F 42.214212 50.176451 70.498611
F 42.214212 42.456987 70.498611
F 50.911112 50.168595 70.822291
F 50.911111 42.449131 70.822290
F 33.433099 47.603362 66.550736
F 33.433099 39.883897 66.550736
F 42.341067 47.603433 66.861874
F 42.341067 39.883968 66.861874
F 50.970887 47.645540 67.174572
F 50.970887 39.926075 67.174572
F 35.533171 38.597319 70.265281
F 35.533171 46.316785 70.265281
F 44.437667 38.597122 70.576392
F 44.437667 46.316589 70.576392
F 35.660158 51.463092 66.628507
F 35.660158 36.024163 66.628506
F 35.660158 43.743630 66.628506
F 44.571188 51.460831 66.937944
F 44.571188 36.021902 66.937943
F 44.571188 43.741368 66.937943
F 26.751915 51.463092 66.317424
F 26.751915 36.024163 66.317424
F 26.751915 43.743630 66.317423
F 35.564919 51.463092 69.356088
F 35.564919 36.024163 69.356088
F 35.564919 43.743630 69.356088
F 44.470486 51.463140 69.666720
F 44.470486 36.024211 69.666720
F 44.470486 43.743678 69.666720
F 35.437912 38.597319 72.992862
F 35.437912 46.316785 72.992862
F 44.344342 38.597340 73.303892
F 44.344342 46.316806 73.303891
F 28.629739 47.603361 76.396325
F 28.629739 39.883897 76.396325
F 37.537984 47.603361 76.707408
F 37.537984 39.883897 76.707408
F 46.442436 47.602527 77.019197
F 46.442436 39.883063 77.019198
F 28.502730 50.176516 80.033098
F 28.502730 42.457053 80.033099
F 37.410973 50.176516 80.344181
F 37.410973 42.457053 80.344182
F 46.319541 50.178147 80.656505
F 46.319541 42.458684 80.656505
F 28.597988 50.176516 77.305518
F 28.597988 42.457053 77.305518
F 37.506232 50.176517 77.616601
F 37.506232 42.457053 77.616601
F 46.411729 50.177050 77.927197
F 46.411729 42.457586 77.927197
F 28.724979 47.603362 73.668744
F 28.724980 39.883897 73.668743
F 37.633223 47.603361 73.979826
F 37.633223 39.883897 73.979826
F 46.533116 47.604542 74.291461
F 46.533116 39.885077 74.291461
F 30.825051 38.597319 77.383289
F 30.825051 46.316785 77.383289
F 39.733295 38.597321 77.694370
F 39.733295 46.316787 77.694370
F 48.589202 38.564506 78.031449
F 48.589202 46.283973 78.031449
F 30.952039 51.463093 73.746515
F 30.952039 36.024163 73.746514
F 30.952039 43.743630 73.746514
F 39.860280 51.463089 74.057595
F 39.860280 36.024160 74.057595
F 39.860280 43.743627 74.057595
F 48.694822 51.501087 74.400216
F 48.694822 36.062158 74.400216
F 48.694822 43.781624 74.400216
F 30.856799 51.463092 76.474095
F 30.856799 36.024163 76.474096
F 30.856799 43.743630 76.474095
F 39.765043 51.463091 76.785179
F 39.765043 36.024162 76.785180
F 39.765043 43.743628 76.785179
F 48.627128 51.493106 77.083008
F 48.627128 36.054177 77.083008
F 48.627128 43.773644 77.083008
F 30.729792 38.597319 80.110870
F 30.729792 46.316785 80.110869
F 39.638037 38.597320 80.421953
F 39.638037 46.316786 80.421953
F 48.525196 38.577684 80.724761
F 48.525196 46.297150 80.724761
F 33.083862 47.603361 76.551866
F 33.083862 39.883897 76.551866
F 41.992061 47.603398 76.862923
F 41.992062 39.883933 76.862923
F 50.791505 47.613388 77.168185
F 50.791505 39.893923 77.168186
F 32.956851 50.176516 80.188640
F 32.956851 42.457053 80.188640
F 41.865086 50.176489 80.499704
F 41.865086 42.457026 80.499704
F 50.716738 50.176493 80.811175
F 50.716738 42.457029 80.811175
F 33.052110 50.176516 77.461060
F 33.052110 42.457052 77.461060
F 41.960319 50.176482 77.772168
F 41.960319 42.457019 77.772167
F 50.776203 50.171410 78.088586
F 50.776203 42.451946 78.088585
F 33.179101 47.603362 73.824285
F 33.179101 39.883897 73.824285
F 42.087253 47.603411 74.135404
F 42.087253 39.883946 74.135404
F 50.845822 47.613799 74.455153
F 50.845822 39.894334 74.455153
F 35.279173 38.597319 77.538830
F 35.279173 46.316785 77.538830
F 44.186326 38.597388 77.849856
F 44.186326 46.316854 77.849856
F 35.406160 51.463092 73.902056
F 35.406160 36.024163 73.902056
F 35.406160 43.743630 73.902055
F 44.312276 51.463105 74.213097
F 44.312276 36.024176 74.213097
F 44.312276 43.743643 74.213097
F 35.310921 51.463092 76.629637
F 35.310921 36.024163 76.629637
F 35.310921 43.743630 76.629637
F 44.218300 51.463008 76.940750
F 44.218300 36.024079 76.940750
F 44.218300 43.743546 76.940750
F 35.183914 38.597319 80.266411
F 35.183914 46.316785 80.266411
F 44.091919 38.597443 80.577572
F 44.091919 46.316909 80.577571
F 28.375742 47.603362 83.669874
F 28.375742 39.883897 83.669874
F 37.283986 47.603361 83.980956
F 37.283986 39.883897 83.980957
F 46.195294 47.601469 84.293493
F 46.195294 39.882004 84.293493
F 28.248732 50.176516 87.306648
F 28.248732 42.457053 87.306648
F 37.918971 50.176517 65.797083
F 37.918970 42.457053 65.797084
F 46.828867 50.164249 66.103863
F 46.828867 42.444786 66.103863
F 28.343990 50.176516 84.579068
F 28.343990 42.457053 84.579067
F 37.252234 50.176516 84.890151
F 37.252234 42.457053 84.890150
F 46.164150 50.178203 85.200184
F 46.164150 42.458740 85.200184
F 28.470981 47.603362 80.942293
F 28.470981 39.883897 80.942292
F 37.379225 47.603361 81.253375
F 37.379225 39.883897 81.253375
F 46.288633 47.601995 81.563538
F 46.288633 39.882530 81.563538
F 30.571053 38.597319 84.656838
F 30.571053 46.316785 84.656838
F 39.479299 38.597320 84.967921
F 39.479299 46.316786 84.967921
F 48.382557 38.584985 85.289478
F 48.382557 46.304451 85.289478
F 30.698041 51.463092 81.020064
F 30.698041 36.024163 81.020063
F 30.698041 43.743630 81.020063
F 39.606285 51.463091 81.331145
F 39.606285 36.024162 81.331145
F 39.606285 43.743628 81.331145
F 48.486766 51.485919 81.660423
F 48.486766 36.046990 81.660422
F 48.486766 43.766457 81.660423
F 30.602801 51.463092 83.747644
F 30.602801 36.024163 83.747645
F 30.602801 43.743630 83.747644
F 39.511047 51.463091 84.058728
F 39.511047 36.024163 84.058728
F 39.511047 43.743629 84.058728
F 48.419705 51.472810 84.366808
F 48.419704 36.033881 84.366809
F 48.419705 43.753347 84.366809
F 31.237788 38.597319 65.563771
F 31.237788 46.316785 65.563771
F 40.146025 38.597325 65.874858
F 40.146025 46.316792 65.874858
F 48.969406 38.536458 66.131491
F 48.969406 46.255924 66.131491
F 32.829864 47.603361 83.825415
F 32.829864 39.883897 83.825415
F 41.738118 47.603383 84.136483
F 41.738118 39.883919 84.136483
F 50.638177 47.592699 84.455354
F 50.638176 39.873234 84.455355
F 33.464847 50.176516 65.641541
F 33.464847 42.457052 65.641541
F 42.373221 50.176501 65.952632
F 42.373221 42.457037 65.952632
F 32.798112 50.176516 84.734609
F 32.798112 42.457052 84.734609
F 41.706369 50.176496 85.045708
F 41.706369 42.457032 85.045707
F 50.621524 50.190895 85.349965
F 50.621524 42.471431 85.349965
F 32.925103 47.603362 81.097834
F 32.925103 39.883897 81.097834
F 41.833343 47.603387 81.408936
F 41.833343 39.883922 81.408935
F 50.699993 47.598688 81.719066
F 50.699993 39.879223 81.719066
F 35.025175 38.597319 84.812380
F 35.025175 46.316785 84.812380
F 43.933472 38.597462 85.123379
F 43.933472 46.316928 85.123379
F 35.152162 51.463092 81.175605
F 35.152162 36.024163 81.175605
F 35.152162 43.743630 81.175605
F 44.060024 51.462976 81.486614
F 44.060024 36.024047 81.486614
[truncated: 567,169 more chars]
