# Supplementary material for: Molecular-resolution imaging of ice crystallized from liquid water by cryogenic liquid-cell TEM
Source: Nat Commun. 2025 Sep 25;16:8342. doi: 10.1038/s41467-025-62451-0 (PMC12462463; doi:10.1038/s41467-025-62451-0)
Supplement: Supplementary file 9 — Supplementary Data 1 [file 41467_2025_62451_MOESM9_ESM.zip › supercell_4_3_3/0.0/93K_relaxed.xyz]

15552
F15552
F 0.010708 1.286284 2.728630
F 0.010708 9.004014 2.728630
F 0.010708 16.721704 2.728630
F 8.922377 1.286284 2.728630
F 8.922377 9.004014 2.728630
F 8.922377 16.721704 2.728630
F 0.010694 3.858864 6.366810
F 0.010694 11.576604 6.366810
F 8.922367 3.858864 6.366810
F 8.922367 11.576604 6.366810
F 2.238607 12.862904 14.552710
F 2.238607 5.145154 14.552710
F 0.010706 3.858864 3.638180
F 0.010706 11.576604 3.638180
F 8.922377 3.858864 3.638180
F 8.922377 11.576604 3.638180
F 0.010696 1.286284 0.000002
F 0.010696 9.004014 0.000002
F 0.010696 16.721704 0.000001
F 8.922367 1.286284 0.000002
F 8.922367 9.004014 0.000002
F 8.922367 16.721704 0.000001
F 8.922367 16.721704 14.552710
F 8.922367 9.004014 14.552710
F 8.922367 1.286284 14.552710
F 2.238627 7.717724 3.638180
F 2.238627 15.435504 3.638180
F 15.697147 12.934104 14.658010
F 11.150347 7.717724 3.638180
F 11.150347 15.435504 3.638180
F 15.843347 5.096884 14.538110
F 2.238607 5.145154 0.000003
F 2.238607 12.862904 0.000002
F 11.150247 5.145154 0.000002
F 11.150247 12.862904 0.000001
F 2.238627 5.145154 2.728630
F 2.238627 12.862904 2.728630
F 11.150347 5.145154 2.728630
F 11.150347 12.862904 2.728630
F 2.238617 7.717724 6.366810
F 2.238617 15.435504 6.366810
F 6.694447 12.862904 14.552710
F 11.150247 7.717724 6.366810
F 11.150247 15.435504 6.366810
F 6.694447 5.145154 14.552710
F 4.466547 1.286284 2.728630
F 4.466547 9.004014 2.728630
F 4.466547 16.721704 2.728630
F 13.378247 1.286284 2.728630
F 13.378247 9.004014 2.728630
F 13.378247 16.721704 2.728630
F 4.466527 3.858864 6.366810
F 4.466527 11.576604 6.366810
F 13.378247 3.858864 6.366810
F 13.378247 11.576604 6.366810
F 4.466537 3.858864 3.638180
F 4.466537 11.576604 3.638180
F 13.378247 3.858864 3.638180
F 13.378247 11.576604 3.638180
F 4.466527 1.286284 0.000002
F 4.466527 9.004014 0.000002
F 4.466527 16.721704 0.000001
F 13.378247 1.286284 0.000002
F 13.378247 9.004014 0.000002
F 13.378247 16.721704 0.000001
F 6.694457 7.717724 3.638180
F 6.694457 15.435504 3.638180
F 13.378247 16.721704 14.552710
F 15.659547 7.550764 3.579810
F 15.679747 15.540804 3.541750
F 15.609847 5.148164 9.919100
F 6.694447 5.145154 0.000003
F 6.694447 12.862904 0.000002
F 6.694447 7.717724 13.643110
F 15.744347 7.626264 13.539010
F 6.694457 5.145154 2.728630
F 6.694457 12.862904 2.728630
F 15.806847 4.862634 2.882050
F 15.731947 13.010904 2.632090
F 6.694447 7.717724 6.366810
F 6.694447 15.435504 6.366810
F 13.378247 9.004014 14.552710
F 15.576747 7.623924 6.411360
F 15.636847 15.373204 6.345140
F 15.646747 12.911004 9.819280
F 0.010708 1.286284 10.005010
F 0.010708 9.004014 10.005010
F 0.010708 16.721704 10.005010
F 8.922377 1.286284 10.005010
F 8.922377 9.004014 10.005010
F 8.922377 16.721704 10.005010
F 0.010694 3.858864 13.643110
F 0.010694 11.576604 13.643110
F 8.922367 3.858864 13.643110
F 8.922367 11.576604 13.643110
F 0.010696 16.721704 14.552710
F 0.010696 9.004014 14.552710
F 0.010706 3.858864 10.914510
F 0.010706 11.576604 10.914510
F 8.922377 3.858864 10.914510
F 8.922377 11.576604 10.914510
F 0.010696 1.286284 7.276350
F 0.010696 9.004014 7.276350
F 0.010696 16.721704 7.276350
F 8.922367 1.286284 7.276350
F 8.922367 9.004014 7.276350
F 8.922367 16.721704 7.276350
F 0.010696 1.286284 14.552710
F 11.150247 5.145154 14.552710
F 15.714947 15.508504 13.496310
F 2.238627 7.717724 10.914510
F 2.238627 15.435504 10.914510
F 13.378247 1.286284 14.552710
F 11.150347 7.717724 10.914510
F 11.150347 15.435504 10.914510
F 4.466527 16.721704 14.552710
F 2.238607 5.145154 7.276350
F 2.238607 12.862904 7.276350
F 11.150247 5.145154 7.276350
F 11.150247 12.862904 7.276350
F 2.238627 5.145154 10.005010
F 2.238627 12.862904 10.005010
F 11.150347 5.145154 10.005010
F 11.150347 12.862904 10.005010
F 2.238617 7.717724 13.643110
F 2.238617 15.435504 13.643110
F 4.466527 9.004014 14.552710
F 11.150247 7.717724 13.643110
F 11.150247 15.435504 13.643110
F 4.466527 1.286284 14.552710
F 4.466547 1.286284 10.005010
F 4.466547 9.004014 10.005010
F 4.466547 16.721704 10.005010
F 13.378247 1.286284 10.005010
F 13.378247 9.004014 10.005010
F 13.378247 16.721704 10.005010
F 4.466527 3.858864 13.643110
F 4.466527 11.576604 13.643110
F 13.378247 3.858864 13.643110
F 13.378247 11.576604 13.643110
F 4.466537 3.858864 10.914510
F 4.466537 11.576604 10.914510
F 13.378247 3.858864 10.914510
F 13.378247 11.576604 10.914510
F 4.466527 1.286284 7.276350
F 4.466527 9.004014 7.276350
F 4.466527 16.721704 7.276350
F 13.378247 1.286284 7.276350
F 13.378247 9.004014 7.276350
F 13.378247 16.721704 7.276350
F 6.694457 7.717724 10.914510
F 6.694457 15.435504 10.914510
F 11.150247 12.862904 14.552710
F 15.568347 7.808224 10.814210
F 15.801147 15.354804 10.792510
F 6.694447 15.435504 13.643110
F 6.694447 5.145154 7.276350
F 6.694447 12.862904 7.276350
F 15.837447 4.972624 7.242610
F 15.722847 12.885304 7.185690
F 6.694457 5.145154 10.005010
F 6.694457 12.862904 10.005010
F 15.582747 12.864904 -0.043791
F 15.547547 0.065994 10.924310
F 15.632747 5.044504 0.016327
F 15.603747 0.041680 13.753710
F 0.010708 1.286284 24.557710
F 0.010708 9.004014 24.557710
F 0.010708 16.721704 24.557710
F 8.922377 1.286284 24.557710
F 8.922377 9.004014 24.557710
F 8.922377 16.721704 24.557710
F 0.010694 3.858864 28.195810
F 0.010694 11.576604 28.195810
F 8.922367 3.858864 28.195810
F 8.922367 11.576604 28.195810
F 15.770347 7.560574 18.083910
F 15.620147 15.485604 18.172610
F 0.010706 3.858864 25.467210
F 0.010706 11.576604 25.467210
F 8.922377 3.858864 25.467210
F 8.922377 11.576604 25.467210
F 0.010696 1.286284 21.829010
F 0.010696 9.004014 21.829010
F 0.010696 16.721704 21.829010
F 8.922367 1.286284 21.829010
F 8.922367 9.004014 21.829010
F 8.922367 16.721704 21.829010
F 6.694457 15.435504 18.190910
F 6.694457 7.717724 18.190910
F 13.378247 11.576604 18.190910
F 2.238627 7.717724 25.467210
F 2.238627 15.435504 25.467210
F 4.466527 11.576604 20.919510
F 11.150347 7.717724 25.467210
F 11.150347 15.435504 25.467210
F 15.570547 15.605804 20.876310
F 2.238607 5.145154 21.829010
F 2.238607 12.862904 21.829010
F 11.150247 5.145154 21.829010
F 11.150247 12.862904 21.829010
F 2.238627 5.145154 24.557710
F 2.238627 12.862904 24.557710
F 11.150347 5.145154 24.557710
F 11.150347 12.862904 24.557710
F 2.238617 7.717724 28.195810
F 2.238617 15.435504 28.195810
F 15.479047 7.660114 20.974910
F 11.150247 7.717724 28.195810
F 11.150247 15.435504 28.195810
F 6.694447 15.435504 20.919510
F 4.466547 1.286284 24.557710
F 4.466547 9.004014 24.557710
F 4.466547 16.721704 24.557710
F 13.378247 1.286284 24.557710
F 13.378247 9.004014 24.557710
F 13.378247 16.721704 24.557710
F 4.466527 3.858864 28.195810
F 4.466527 11.576604 28.195810
F 13.378247 3.858864 28.195810
F 13.378247 11.576604 28.195810
F 4.466537 3.858864 25.467210
F 4.466537 11.576604 25.467210
F 13.378247 3.858864 25.467210
F 13.378247 11.576604 25.467210
F 4.466527 1.286284 21.829010
F 4.466527 9.004014 21.829010
F 4.466527 16.721704 21.829010
F 13.378247 1.286284 21.829010
F 13.378247 9.004014 21.829010
F 13.378247 16.721704 21.829010
F 6.694457 7.717724 25.467210
F 6.694457 15.435504 25.467210
F 6.694447 7.717724 20.919510
F 15.531947 7.818014 25.578410
F 15.646847 15.415204 25.653510
F 13.378247 9.004014 17.281310
F 6.694447 5.145154 21.829010
F 6.694447 12.862904 21.829010
F 15.657447 5.142454 21.995110
F 15.541447 12.949504 21.795910
F 6.694457 5.145154 24.557710
F 6.694457 12.862904 24.557710
F 15.579947 5.253524 24.707210
F 15.498447 12.985704 24.508510
F 6.694447 7.717724 28.195810
F 6.694447 15.435504 28.195810
F 15.690447 12.781904 17.334910
F 15.704047 7.661084 28.361510
F 15.624847 15.329904 28.220710
F 4.466527 3.858864 20.919510
F 0.010708 1.286284 31.834010
F 0.010708 9.004014 31.834010
F 0.010708 16.721704 31.834010
F 8.922377 1.286284 31.834010
F 8.922377 9.004014 31.834010
F 8.922377 16.721704 31.834010
F 0.010696 1.286284 29.105410
F 0.010696 9.004014 29.105410
F 0.010696 16.721704 29.105410
F 8.922367 1.286284 29.105410
F 8.922367 9.004014 29.105410
F 8.922367 16.721704 29.105410
F 13.378247 3.858864 18.190910
F 4.466537 11.576604 18.190910
F 4.466537 3.858864 18.190910
F 2.238607 5.145154 29.105410
F 2.238607 12.862904 29.105410
F 11.150247 5.145154 29.105410
F 11.150247 12.862904 29.105410
F 2.238627 5.145154 31.834010
F 2.238627 12.862904 31.834010
F 11.150347 5.145154 31.834010
F 11.150347 12.862904 31.834010
F 4.466547 1.286284 31.834010
F 4.466547 9.004014 31.834010
F 4.466547 16.721704 31.834010
F 13.378247 1.286284 31.834010
F 13.378247 9.004014 31.834010
F 13.378247 16.721704 31.834010
F 4.466527 1.286284 29.105410
F 4.466527 9.004014 29.105410
F 4.466527 16.721704 29.105410
F 13.378247 1.286284 29.105410
F 13.378247 9.004014 29.105410
F 13.378247 16.721704 29.105410
F 6.694447 5.145154 29.105410
F 6.694447 12.862904 29.105410
F 15.593247 5.020884 29.143710
F 15.596947 12.725104 28.995410
F 6.694457 5.145154 31.834010
F 6.694457 12.862904 31.834010
F 15.521247 5.215904 31.726610
F 15.559047 12.876104 31.692310
F 0.010708 1.286284 17.281310
F 0.010708 9.004014 17.281310
F 0.010708 16.721704 17.281310
F 8.922377 1.286284 17.281310
F 8.922377 9.004014 17.281310
F 8.922377 16.721704 17.281310
F 0.010694 3.858864 20.919510
F 0.010694 11.576604 20.919510
F 8.922367 3.858864 20.919510
F 8.922367 11.576604 20.919510
F 13.378247 11.576604 20.919510
F 13.378247 3.858864 20.919510
F 0.010706 3.858864 18.190910
F 0.010706 11.576604 18.190910
F 8.922377 3.858864 18.190910
F 8.922377 11.576604 18.190910
F 2.238627 7.717724 18.190910
F 2.238627 15.435504 18.190910
F 15.756347 5.069374 17.253110
F 11.150347 7.717724 18.190910
F 11.150347 15.435504 18.190910
F 6.694457 12.862904 17.281310
F 2.238627 5.145154 17.281310
F 2.238627 12.862904 17.281310
F 11.150347 5.145154 17.281310
F 11.150347 12.862904 17.281310
F 2.238617 7.717724 20.919510
F 2.238617 15.435504 20.919510
F 6.694457 5.145154 17.281310
F 11.150247 7.717724 20.919510
F 11.150247 15.435504 20.919510
F 13.378247 16.721704 17.281310
F 4.466547 1.286284 17.281310
F 4.466547 9.004014 17.281310
F 4.466547 16.721704 17.281310
F 13.378247 1.286284 17.281310
F 15.749147 0.251426 20.926110
F 15.609447 0.010997 18.180210
F 15.574747 15.350604 32.756810
F 15.545947 0.009855 32.830010
F 15.580047 7.772014 32.658610
F 0.010708 1.286284 46.386710
F 0.010708 9.004014 46.386710
F 0.010708 16.721704 46.386710
F 8.922377 1.286284 46.386710
F 8.922377 9.004014 46.386710
F 8.922377 16.721704 46.386710
F 0.010706 3.858864 47.296310
F 0.010706 11.576604 47.296310
F 8.922377 3.858864 47.296310
F 8.922377 11.576604 47.296310
F 0.010696 1.286284 43.658110
F 0.010696 9.004014 43.658110
F 0.010696 16.721704 43.658110
F 8.922367 1.286284 43.658110
F 8.922367 9.004014 43.658110
F 8.922367 16.721704 43.658110
F 15.665647 15.332404 40.273610
F 15.643947 7.740684 39.900110
F 4.466537 11.576604 40.019910
F 2.238627 7.717724 47.296310
F 2.238627 15.435504 47.296310
F 4.466527 1.286284 36.381710
F 11.150347 7.717724 47.296310
F 11.150347 15.435504 47.296310
F 15.625547 15.345204 43.017910
F 2.238607 5.145154 43.658110
F 2.238607 12.862904 43.658110
F 11.150247 5.145154 43.658110
F 11.150247 12.862904 43.658110
F 2.238627 5.145154 46.386710
F 2.238627 12.862904 46.386710
F 11.150347 5.145154 46.386710
F 11.150347 12.862904 46.386710
F 4.466547 1.286284 46.386710
F 4.466547 9.004014 46.386710
F 4.466547 16.721704 46.386710
F 13.378247 1.286284 46.386710
F 13.378247 9.004014 46.386710
F 13.378247 16.721704 46.386710
F 4.466537 3.858864 47.296310
F 4.466537 11.576604 47.296310
F 13.378247 3.858864 47.296310
F 13.378247 11.576604 47.296310
F 4.466527 1.286284 43.658110
F 4.466527 9.004014 43.658110
F 4.466527 16.721704 43.658110
F 13.378247 1.286284 43.658110
F 13.378247 9.004014 43.658110
F 13.378247 16.721704 43.658110
F 6.694457 7.717724 47.296310
F 6.694457 15.435504 47.296310
F 15.291647 7.487754 42.420410
F 15.595547 7.615714 47.317310
F 15.594247 15.431204 47.369610
F 13.378247 11.576604 42.748510
F 6.694447 5.145154 43.658110
F 6.694447 12.862904 43.658110
F 15.679747 5.005324 43.623210
F 15.647447 12.610704 43.718910
F 6.694457 5.145154 46.386710
F 6.694457 12.862904 46.386710
F 15.660147 5.153094 46.259210
F 15.756847 12.879204 46.442810
F 0.010694 3.858864 35.472210
F 0.010694 11.576604 35.472210
F 8.922367 3.858864 35.472210
F 8.922367 11.576604 35.472210
F 6.694457 15.435504 40.019910
F 6.694457 7.717724 40.019910
F 0.010706 3.858864 32.743610
F 0.010706 11.576604 32.743610
F 8.922377 3.858864 32.743610
F 8.922377 11.576604 32.743610
F 2.238627 7.717724 32.743610
F 2.238627 15.435504 32.743610
F 6.694447 15.435504 42.748510
F 11.150347 7.717724 32.743610
F 11.150347 15.435504 32.743610
F 6.694447 7.717724 42.748510
F 2.238617 7.717724 35.472210
F 2.238617 15.435504 35.472210
F 15.680247 12.772404 39.136110
F 11.150247 7.717724 35.472210
F 11.150247 15.435504 35.472210
F 15.652847 5.154614 39.105110
F 4.466527 3.858864 35.472210
F 4.466527 11.576604 35.472210
F 13.378247 3.858864 35.472210
F 13.378247 11.576604 35.472210
F 4.466537 3.858864 32.743610
F 4.466537 11.576604 32.743610
F 13.378247 3.858864 32.743610
F 13.378247 11.576604 32.743610
F 6.694457 7.717724 32.743610
F 6.694457 15.435504 32.743610
F 6.694457 12.862904 39.110410
F 13.378247 3.858864 40.019910
F 4.466537 3.858864 40.019910
F 13.378247 11.576604 40.019910
F 6.694447 7.717724 35.472210
F 6.694447 15.435504 35.472210
F 6.694457 5.145154 39.110410
F 15.631547 7.543574 35.511210
F 15.585547 15.241904 35.544710
F 13.378247 3.858864 42.748510
F 0.010708 1.286284 39.110410
F 0.010708 9.004014 39.110410
F 0.010708 16.721704 39.110410
F 8.922377 1.286284 39.110410
F 8.922377 9.004014 39.110410
F 8.922377 16.721704 39.110410
F 0.010694 3.858864 42.748510
F 0.010694 11.576604 42.748510
F 8.922367 3.858864 42.748510
F 8.922367 11.576604 42.748510
F 13.378247 16.721704 36.381710
F 13.378247 9.004014 36.381710
F 0.010706 3.858864 40.019910
F 0.010706 11.576604 40.019910
F 8.922377 3.858864 40.019910
F 8.922377 11.576604 40.019910
F 0.010696 1.286284 36.381710
F 0.010696 9.004014 36.381710
F 0.010696 16.721704 36.381710
F 8.922367 1.286284 36.381710
F 8.922367 9.004014 36.381710
F 8.922367 16.721704 36.381710
F 13.378247 1.286284 36.381710
F 4.466527 16.721704 36.381710
F 4.466527 9.004014 36.381710
F 2.238627 7.717724 40.019910
F 2.238627 15.435504 40.019910
F 15.599447 12.794504 36.408210
F 11.150347 7.717724 40.019910
F 11.150347 15.435504 40.019910
F 15.579347 4.971124 36.422610
F 2.238607 5.145154 36.381710
F 2.238607 12.862904 36.381710
F 11.150247 5.145154 36.381710
F 11.150247 12.862904 36.381710
F 2.238627 5.145154 39.110410
F 2.238627 12.862904 39.110410
F 11.150347 5.145154 39.110410
F 11.150347 12.862904 39.110410
F 2.238617 7.717724 42.748510
F 2.238617 15.435504 42.748510
F 6.694447 12.862904 36.381710
F 11.150247 7.717724 42.748510
F 11.150247 15.435504 42.748510
F 6.694447 5.145154 36.381710
F 4.466547 1.286284 39.110410
F 4.466547 9.004014 39.110410
F 4.466547 16.721704 39.110410
F 13.378247 1.286284 39.110410
F 13.378247 9.004014 39.110410
F 13.378247 16.721704 39.110410
F 4.466527 3.858864 42.748510
F 4.466527 11.576604 42.748510
F 15.614447 -0.034858 47.214210
F 15.610947 -0.006734 40.111510
F 15.693047 -0.039330 42.704910
F 0.010694 3.858864 50.024910
F 0.010694 11.576604 50.024910
F 8.922367 3.858864 50.024910
F 8.922367 11.576604 50.024910
F 15.526447 15.323504 61.610410
F 15.519347 7.633624 61.809210
F 2.238617 7.717724 50.024910
F 2.238617 15.435504 50.024910
F 13.378247 3.858864 64.577610
F 11.150247 7.717724 50.024910
F 11.150247 15.435504 50.024910
F 15.562547 15.435504 64.275510
F 4.466527 3.858864 50.024910
F 4.466527 11.576604 50.024910
F 13.378247 3.858864 50.024910
F 13.378247 11.576604 50.024910
F 6.694447 7.717724 50.024910
F 6.694447 15.435504 50.024910
F 15.569747 7.754974 64.585810
F 15.741247 7.783084 50.100810
F 15.509947 15.361504 50.153210
F 13.378247 11.576604 64.577610
F 0.010708 1.286284 53.663110
F 0.010708 9.004014 53.663110
F 0.010708 16.721704 53.663110
F 8.922377 1.286284 53.663110
F 8.922377 9.004014 53.663110
F 8.922377 16.721704 53.663110
F 0.010694 3.858864 57.301210
F 0.010694 11.576604 57.301210
F 8.922367 3.858864 57.301210
F 8.922367 11.576604 57.301210
F 13.378247 3.858864 61.849010
F 6.694457 15.435504 61.849010
F 0.010706 3.858864 54.572610
F 0.010706 11.576604 54.572610
F 8.922377 3.858864 54.572610
F 8.922377 11.576604 54.572610
F 0.010696 1.286284 50.934410
F 0.010696 9.004014 50.934410
F 0.010696 16.721704 50.934410
F 8.922367 1.286284 50.934410
F 8.922367 9.004014 50.934410
F 8.922367 16.721704 50.934410
F 6.694457 7.717724 61.849010
F 13.378247 16.721704 58.210810
F 13.378247 9.004014 58.210810
F 2.238627 7.717724 54.572610
F 2.238627 15.435504 54.572610
F 6.694447 15.435504 64.577610
F 11.150347 7.717724 54.572610
F 11.150347 15.435504 54.572610
F 6.694447 7.717724 64.577610
F 2.238607 5.145154 50.934410
F 2.238607 12.862904 50.934410
F 11.150247 5.145154 50.934410
F 11.150247 12.862904 50.934410
F 2.238627 5.145154 53.663110
F 2.238627 12.862904 53.663110
F 11.150347 5.145154 53.663110
F 11.150347 12.862904 53.663110
F 2.238617 7.717724 57.301210
F 2.238617 15.435504 57.301210
F 15.634347 12.747404 60.745710
F 11.150247 7.717724 57.301210
F 11.150247 15.435504 57.301210
F 15.461947 5.081644 60.884510
F 4.466547 1.286284 53.663110
F 4.466547 9.004014 53.663110
F 4.466547 16.721704 53.663110
F 13.378247 1.286284 53.663110
F 13.378247 9.004014 53.663110
F 13.378247 16.721704 53.663110
F 4.466527 3.858864 57.301210
F 4.466527 11.576604 57.301210
F 13.378247 3.858864 57.301210
F 13.378247 11.576604 57.301210
F 4.466537 3.858864 54.572610
F 4.466537 11.576604 54.572610
F 13.378247 3.858864 54.572610
F 13.378247 11.576604 54.572610
F 4.466527 1.286284 50.934410
F 4.466527 9.004014 50.934410
F 4.466527 16.721704 50.934410
F 13.378247 1.286284 50.934410
F 13.378247 9.004014 50.934410
F 13.378247 16.721704 50.934410
F 6.694457 7.717724 54.572610
F 6.694457 15.435504 54.572610
F 6.694457 12.862904 60.939410
F 15.517247 7.802534 54.538610
F 15.651847 15.482404 54.648810
F 4.466537 3.858864 61.849010
F 6.694447 5.145154 50.934410
F 6.694447 12.862904 50.934410
F 15.666947 5.143874 50.895610
F 15.572147 12.878904 51.041710
F 6.694457 5.145154 53.663110
F 6.694457 12.862904 53.663110
F 15.614447 5.096764 53.600810
F 15.548947 12.893004 53.803510
F 6.694447 7.717724 57.301210
F 6.694447 15.435504 57.301210
F 6.694457 5.145154 60.939410
F 15.476547 7.710104 57.227710
F 15.665747 15.469404 57.440610
F 4.466537 11.576604 61.849010
F 0.010708 1.286284 60.939410
F 0.010708 9.004014 60.939410
F 0.010708 16.721704 60.939410
F 8.922377 1.286284 60.939410
F 8.922377 9.004014 60.939410
F 8.922377 16.721704 60.939410
F 0.010694 3.858864 64.577610
F 0.010694 11.576604 64.577610
F 8.922367 3.858864 64.577610
F 8.922367 11.576604 64.577610
F 13.378247 1.286284 58.210810
F 4.466527 16.721704 58.210810
F 0.010706 3.858864 61.849010
F 0.010706 11.576604 61.849010
F 8.922377 3.858864 61.849010
F 8.922377 11.576604 61.849010
F 0.010696 1.286284 58.210810
F 0.010696 9.004014 58.210810
F 0.010696 16.721704 58.210810
F 8.922367 1.286284 58.210810
F 8.922367 9.004014 58.210810
F 8.922367 16.721704 58.210810
F 4.466527 9.004014 58.210810
F 4.466527 1.286284 58.210810
F 13.378247 11.576604 61.849010
F 2.238627 7.717724 61.849010
F 2.238627 15.435504 61.849010
F 15.724047 12.899504 58.071810
F 11.150347 7.717724 61.849010
F 11.150347 15.435504 61.849010
F 15.517047 5.238584 58.201910
F 2.238607 5.145154 58.210810
F 2.238607 12.862904 58.210810
F 11.150247 5.145154 58.210810
F 11.150247 12.862904 58.210810
F 2.238627 5.145154 60.939410
F 2.238627 12.862904 60.939410
F 11.150347 5.145154 60.939410
F 11.150347 12.862904 60.939410
F 2.238617 7.717724 64.577610
F 2.238617 15.435504 64.577610
F 6.694447 12.862904 58.210810
F 11.150247 7.717724 64.577610
F 11.150247 15.435504 64.577610
F 6.694447 5.145154 58.210810
F 4.466547 1.286284 60.939410
F 4.466547 9.004014 60.939410
F 4.466547 16.721704 60.939410
F 13.378247 1.286284 60.939410
F 13.378247 9.004014 60.939410
F 13.378247 16.721704 60.939410
F 4.466527 3.858864 64.577610
F 4.466527 11.576604 64.577610
F 15.558247 0.069070 50.014210
F 15.686347 0.006040 57.203110
F 0.010708 24.439504 2.728630
F 0.010708 32.157204 2.728630
F 8.922377 24.439504 2.728630
F 8.922377 32.157204 2.728630
F 0.010694 27.012104 6.366810
F 0.010694 34.729804 6.366810
F 0.010694 19.294304 6.366810
F 8.922367 27.012104 6.366810
F 8.922367 34.729804 6.366810
F 8.922367 19.294304 6.366810
F 15.628847 20.502004 14.575110
F 15.669847 28.300104 14.713410
F 6.694447 20.580604 14.552710
F 0.010706 27.012104 3.638180
F 0.010706 34.729804 3.638180
F 0.010706 19.294304 3.638180
F 8.922377 27.012104 3.638180
F 8.922377 34.729804 3.638180
F 8.922377 19.294304 3.638180
F 0.010696 24.439504 0.000002
F 0.010696 32.157204 0.000002
F 8.922367 24.439504 0.000002
F 8.922367 32.157204 0.000002
F 6.694447 28.298304 14.552710
F 13.378247 32.157204 14.552710
F 2.238627 30.870904 3.638180
F 2.238627 23.153204 3.638180
F 11.150347 30.870904 3.638180
F 11.150347 23.153204 3.638180
F 2.238607 28.298304 0.000003
F 2.238607 20.580604 0.000002
F 11.150247 28.298304 0.000002
F 11.150247 20.580604 0.000002
F 2.238627 28.298304 2.728630
F 2.238627 20.580604 2.728630
F 11.150347 28.298304 2.728630
F 11.150347 20.580604 2.728630
F 2.238617 30.870904 6.366810
F 2.238617 23.153204 6.366810
F 11.150247 30.870904 6.366810
F 11.150247 23.153204 6.366810
F 4.466547 24.439504 2.728630
F 4.466547 32.157204 2.728630
F 13.378247 24.439504 2.728630
F 13.378247 32.157204 2.728630
F 4.466527 27.012104 6.366810
F 4.466527 34.729804 6.366810
F 4.466527 19.294304 6.366810
F 13.378247 27.012104 6.366810
F 13.378247 34.729804 6.366810
F 13.378247 19.294304 6.366810
F 4.466537 27.012104 3.638180
F 4.466537 34.729804 3.638180
F 4.466537 19.294304 3.638180
F 13.378247 27.012104 3.638180
F 13.378247 34.729804 3.638180
F 13.378247 19.294304 3.638180
F 4.466527 24.439504 0.000002
F 4.466527 32.157204 0.000002
F 13.378247 24.439504 0.000002
F 13.378247 32.157204 0.000002
F 6.694457 30.870904 3.638180
F 6.694457 23.153204 3.638180
F 15.604147 30.874204 3.601300
F 15.605747 23.198004 3.485300
F 6.694447 28.298304 0.000003
F 6.694447 20.580604 0.000002
F 2.238607 20.580604 14.552710
F 2.238607 28.298304 14.552710
F 6.694457 28.298304 2.728630
F 6.694457 20.580604 2.728630
F 15.754947 28.175504 2.760930
F 15.579747 20.458704 2.752620
F 6.694447 30.870904 6.366810
F 6.694447 23.153204 6.366810
F 15.650847 30.837904 6.275440
F 15.672247 23.081904 6.279130
F 0.010708 24.439504 10.005010
F 0.010708 32.157204 10.005010
F 8.922377 24.439504 10.005010
F 8.922377 32.157204 10.005010
F 0.010694 27.012104 13.643110
F 0.010694 34.729804 13.643110
F 0.010694 19.294304 13.643110
F 8.922367 27.012104 13.643110
F 8.922367 34.729804 13.643110
F 8.922367 19.294304 13.643110
F 13.378247 24.439504 14.552710
F 4.466527 32.157204 14.552710
F 4.466527 24.439504 14.552710
F 0.010706 27.012104 10.914510
F 0.010706 34.729804 10.914510
F 0.010706 19.294304 10.914510
F 8.922377 27.012104 10.914510
F 8.922377 34.729804 10.914510
F 8.922377 19.294304 10.914510
F 0.010696 24.439504 7.276350
F 0.010696 32.157204 7.276350
F 8.922367 24.439504 7.276350
F 8.922367 32.157204 7.276350
F 11.150247 20.580604 14.552710
F 11.150247 28.298304 14.552710
F 2.238627 30.870904 10.914510
F 2.238627 23.153204 10.914510
F 11.150347 30.870904 10.914510
F 11.150347 23.153204 10.914510
F 2.238607 28.298304 7.276350
F 2.238607 20.580604 7.276350
F 11.150247 28.298304 7.276350
F 11.150247 20.580604 7.276350
F 2.238627 28.298304 10.005010
F 2.238627 20.580604 10.005010
F 11.150347 28.298304 10.005010
F 11.150347 20.580604 10.005010
F 2.238617 30.870904 13.643110
F 2.238617 23.153204 13.643110
F 11.150247 30.870904 13.643110
F 11.150247 23.153204 13.643110
F 4.466547 24.439504 10.005010
F 4.466547 32.157204 10.005010
F 13.378247 24.439504 10.005010
F 13.378247 32.157204 10.005010
F 4.466527 27.012104 13.643110
F 4.466527 34.729804 13.643110
F 4.466527 19.294304 13.643110
F 13.378247 27.012104 13.643110
F 13.378247 34.729804 13.643110
F 13.378247 19.294304 13.643110
F 4.466537 27.012104 10.914510
F 4.466537 34.729804 10.914510
F 4.466537 19.294304 10.914510
F 13.378247 27.012104 10.914510
F 13.378247 34.729804 10.914510
F 13.378247 19.294304 10.914510
F 4.466527 24.439504 7.276350
F 4.466527 32.157204 7.276350
F 13.378247 24.439504 7.276350
F 13.378247 32.157204 7.276350
F 6.694457 30.870904 10.914510
F 6.694457 23.153204 10.914510
F 15.673547 31.072204 10.893010
F 15.627047 23.219304 10.870210
F 6.694447 28.298304 7.276350
F 6.694447 20.580604 7.276350
F 15.732447 28.177204 7.170970
F 15.680347 20.446304 7.239600
F 6.694457 28.298304 10.005010
F 6.694457 20.580604 10.005010
F 15.659547 28.396804 9.872080
F 15.732347 20.549804 10.087310
F 6.694447 30.870904 13.643110
F 6.694447 23.153204 13.643110
F 15.730547 30.936704 13.635510
F 15.593747 23.196604 13.677810
F 0.010696 24.439504 14.552710
F 0.010696 32.157204 14.552710
F 8.922367 24.439504 14.552710
F 8.922367 32.157204 14.552710
F 15.563247 20.413004 0.101447
F 15.622647 28.228904 0.008553
F 0.010708 24.439504 24.557710
F 0.010708 32.157204 24.557710
F 8.922377 24.439504 24.557710
F 8.922377 32.157204 24.557710
F 0.010694 27.012104 28.195810
F 0.010694 34.729804 28.195810
F 0.010694 19.294304 28.195810
F 8.922367 27.012104 28.195810
F 8.922367 34.729804 28.195810
F 8.922367 19.294304 28.195810
F 15.666847 23.051404 21.012510
F 15.511847 30.718004 20.986510
F 6.694447 23.153204 20.919510
F 0.010706 27.012104 25.467210
F 0.010706 34.729804 25.467210
F 0.010706 19.294304 25.467210
F 8.922377 27.012104 25.467210
F 8.922377 34.729804 25.467210
F 8.922377 19.294304 25.467210
F 0.010696 24.439504 21.829010
F 0.010696 32.157204 21.829010
F 8.922367 24.439504 21.829010
F 8.922367 32.157204 21.829010
F 6.694447 30.870904 20.919510
F 15.517847 20.587304 17.267510
F 2.238627 30.870904 25.467210
F 2.238627 23.153204 25.467210
F 11.150347 30.870904 25.467210
F 11.150347 23.153204 25.467210
F 2.238607 28.298304 21.829010
F 2.238607 20.580604 21.829010
F 11.150247 28.298304 21.829010
F 11.150247 20.580604 21.829010
F 2.238627 28.298304 24.557710
F 2.238627 20.580604 24.557710
F 11.150347 28.298304 24.557710
F 11.150347 20.580604 24.557710
F 2.238617 30.870904 28.195810
F 2.238617 23.153204 28.195810
F 11.150247 30.870904 28.195810
F 11.150247 23.153204 28.195810
F 4.466547 24.439504 24.557710
F 4.466547 32.157204 24.557710
F 13.378247 24.439504 24.557710
F 13.378247 32.157204 24.557710
F 4.466527 27.012104 28.195810
F 4.466527 34.729804 28.195810
F 4.466527 19.294304 28.195810
F 13.378247 27.012104 28.195810
F 13.378247 34.729804 28.195810
F 13.378247 19.294304 28.195810
F 4.466537 27.012104 25.467210
F 4.466537 34.729804 25.467210
F 4.466537 19.294304 25.467210
F 13.378247 27.012104 25.467210
F 13.378247 34.729804 25.467210
F 13.378247 19.294304 25.467210
F 4.466527 24.439504 21.829010
F 4.466527 32.157204 21.829010
F 13.378247 24.439504 21.829010
F 13.378247 32.157204 21.829010
F 6.694457 30.870904 25.467210
F 6.694457 23.153204 25.467210
F 15.568047 30.876104 25.574110
F 15.693847 23.256304 25.475510
F 6.694447 28.298304 21.829010
F 6.694447 20.580604 21.829010
F 15.614847 28.144204 21.936310
F 15.676647 20.381904 21.905110
F 6.694457 28.298304 24.557710
F 6.694457 20.580604 24.557710
F 15.620647 28.327204 24.718710
F 15.641547 20.424704 24.594310
F 6.694447 30.870904 28.195810
F 6.694447 23.153204 28.195810
F 15.681247 30.923304 28.370310
F 15.739547 23.065204 28.233910
F 0.010708 24.439504 31.834010
F 0.010708 32.157204 31.834010
F 8.922377 24.439504 31.834010
F 8.922377 32.157204 31.834010
F 0.010696 24.439504 29.105410
F 0.010696 32.157204 29.105410
F 8.922367 24.439504 29.105410
F 8.922367 32.157204 29.105410
F 15.629147 28.373504 17.445610
F 6.694457 20.580604 17.281310
F 2.238607 28.298304 29.105410
F 2.238607 20.580604 29.105410
F 11.150247 28.298304 29.105410
F 11.150247 20.580604 29.105410
F 2.238627 28.298304 31.834010
F 2.238627 20.580604 31.834010
F 11.150347 28.298304 31.834010
F 11.150347 20.580604 31.834010
F 4.466547 24.439504 31.834010
F 4.466547 32.157204 31.834010
F 13.378247 24.439504 31.834010
F 13.378247 32.157204 31.834010
F 4.466527 24.439504 29.105410
F 4.466527 32.157204 29.105410
F 13.378247 24.439504 29.105410
F 13.378247 32.157204 29.105410
F 6.694447 28.298304 29.105410
F 6.694447 20.580604 29.105410
F 15.621147 28.196804 29.365410
F 15.654647 20.499604 29.084310
F 6.694457 28.298304 31.834010
F 6.694457 20.580604 31.834010
F 15.737547 28.163804 32.042210
F 15.687947 20.373004 31.827710
F 0.010708 24.439504 17.281310
F 0.010708 32.157204 17.281310
F 8.922377 24.439504 17.281310
F 8.922377 32.157204 17.281310
F 0.010694 27.012104 20.919510
F 0.010694 34.729804 20.919510
F 0.010694 19.294304 20.919510
F 8.922367 27.012104 20.919510
F 8.922367 34.729804 20.919510
F 8.922367 19.294304 20.919510
F 6.694457 28.298304 17.281310
F 15.603347 23.164804 18.133310
F 15.593947 30.979004 18.325610
F 0.010706 27.012104 18.190910
F 0.010706 34.729804 18.190910
F 0.010706 19.294304 18.190910
F 8.922377 27.012104 18.190910
F 8.922377 34.729804 18.190910
F 8.922377 19.294304 18.190910
F 2.238627 30.870904 18.190910
F 2.238627 23.153204 18.190910
F 11.150347 30.870904 18.190910
F 11.150347 23.153204 18.190910
F 2.238627 28.298304 17.281310
F 2.238627 20.580604 17.281310
F 11.150347 28.298304 17.281310
F 11.150347 20.580604 17.281310
F 2.238617 30.870904 20.919510
F 2.238617 23.153204 20.919510
F 11.150247 30.870904 20.919510
F 11.150247 23.153204 20.919510
F 4.466547 24.439504 17.281310
F 4.466547 32.157204 17.281310
F 13.378247 24.439504 17.281310
F 13.378247 32.157204 17.281310
F 4.466527 27.012104 20.919510
F 4.466527 34.729804 20.919510
F 4.466527 19.294304 20.919510
F 13.378247 27.012104 20.919510
F 13.378247 34.729804 20.919510
F 13.378247 19.294304 20.919510
F 4.466537 27.012104 18.190910
F 4.466537 34.729804 18.190910
F 4.466537 19.294304 18.190910
F 13.378247 27.012104 18.190910
F 13.378247 34.729804 18.190910
F 13.378247 19.294304 18.190910
F 6.694457 30.870904 18.190910
F 6.694457 23.153204 18.190910
F 15.654547 23.084204 32.751510
F 0.010708 24.439504 46.386710
F 0.010708 32.157204 46.386710
F 8.922377 24.439504 46.386710
F 8.922377 32.157204 46.386710
F 0.010706 27.012104 47.296310
F 0.010706 34.729804 47.296310
F 0.010706 19.294304 47.296310
F 8.922377 27.012104 47.296310
F 8.922377 34.729804 47.296310
F 8.922377 19.294304 47.296310
F 0.010696 24.439504 43.658110
F 0.010696 32.157204 43.658110
F 8.922367 24.439504 43.658110
F 8.922367 32.157204 43.658110
F 15.610047 23.053604 42.795910
F 15.575847 30.817404 42.587910
F 2.238627 30.870904 47.296310
F 2.238627 23.153204 47.296310
F 11.150347 30.870904 47.296310
F 11.150347 23.153204 47.296310
F 2.238607 28.298304 43.658110
F 2.238607 20.580604 43.658110
F 11.150247 28.298304 43.658110
F 11.150247 20.580604 43.658110
F 2.238627 28.298304 46.386710
F 2.238627 20.580604 46.386710
F 11.150347 28.298304 46.386710
F 11.150347 20.580604 46.386710
F 4.466547 24.439504 46.386710
F 4.466547 32.157204 46.386710
F 13.378247 24.439504 46.386710
F 13.378247 32.157204 46.386710
F 4.466537 27.012104 47.296310
F 4.466537 34.729804 47.296310
F 4.466537 19.294304 47.296310
F 13.378247 27.012104 47.296310
F 13.378247 34.729804 47.296310
F 13.378247 19.294304 47.296310
F 4.466527 24.439504 43.658110
F 4.466527 32.157204 43.658110
F 13.378247 24.439504 43.658110
F 13.378247 32.157204 43.658110
F 6.694457 30.870904 47.296310
F 6.694457 23.153204 47.296310
F 15.647447 31.088804 47.221910
F 15.506047 23.155104 47.262710
F 6.694447 28.298304 43.658110
F 6.694447 20.580604 43.658110
F 15.541647 28.333704 43.588510
F 15.533947 20.507504 43.543910
F 6.694457 28.298304 46.386710
F 6.694457 20.580604 46.386710
F 15.559347 28.554004 46.363610
F 15.590847 20.561504 46.327510
F 0.010694 27.012104 35.472210
F 0.010694 34.729804 35.472210
F 0.010694 19.294304 35.472210
F 8.922367 27.012104 35.472210
F 8.922367 34.729804 35.472210
F 8.922367 19.294304 35.472210
F 6.694447 23.153204 42.748510
F 6.694447 30.870904 42.748510
F 15.666747 20.509704 39.048410
F 0.010706 27.012104 32.743610
F 0.010706 34.729804 32.743610
F 0.010706 19.294304 32.743610
F 8.922377 27.012104 32.743610
F 8.922377 34.729804 32.743610
F 8.922377 19.294304 32.743610
F 2.238627 30.870904 32.743610
F 2.238627 23.153204 32.743610
F 11.150347 30.870904 32.743610
F 11.150347 23.153204 32.743610
F 2.238617 30.870904 35.472210
F 2.238617 23.153204 35.472210
F 11.150247 30.870904 35.472210
F 11.150247 23.153204 35.472210
F 4.466527 27.012104 35.472210
F 4.466527 34.729804 35.472210
F 4.466527 19.294304 35.472210
F 13.378247 27.012104 35.472210
F 13.378247 34.729804 35.472210
F 13.378247 19.294304 35.472210
F 4.466537 27.012104 32.743610
F 4.466537 34.729804 32.743610
F 4.466537 19.294304 32.743610
F 13.378247 27.012104 32.743610
F 13.378247 34.729804 32.743610
F 13.378247 19.294304 32.743610
F 6.694457 30.870904 32.743610
F 6.694457 23.153204 32.743610
F 6.694447 20.580604 36.381710
F 6.694447 28.298304 36.381710
F 6.694447 30.870904 35.472210
F 6.694447 23.153204 35.472210
F 15.458047 30.876604 35.380210
F 15.595447 23.279304 35.420010
F 0.010708 24.439504 39.110410
F 0.010708 32.157204 39.110410
F 8.922377 24.439504 39.110410
F 8.922377 32.157204 39.110410
F 0.010694 27.012104 42.748510
F 0.010694 34.729804 42.748510
F 0.010694 19.294304 42.748510
F 8.922367 27.012104 42.748510
F 8.922367 34.729804 42.748510
F 8.922367 19.294304 42.748510
F 15.579247 28.208204 39.046610
F 6.694457 20.580604 39.110410
F 6.694457 28.298304 39.110410
F 0.010706 27.012104 40.019910
F 0.010706 34.729804 40.019910
F 0.010706 19.294304 40.019910
F 8.922377 27.012104 40.019910
F 8.922377 34.729804 40.019910
F 8.922377 19.294304 40.019910
F 0.010696 24.439504 36.381710
F 0.010696 32.157204 36.381710
F 8.922367 24.439504 36.381710
F 8.922367 32.157204 36.381710
F 15.567647 20.641204 36.329610
F 15.552947 28.201904 36.351910
F 2.238627 30.870904 40.019910
F 2.238627 23.153204 40.019910
F 11.150347 30.870904 40.019910
F 11.150347 23.153204 40.019910
F 2.238607 28.298304 36.381710
F 2.238607 20.580604 36.381710
F 11.150247 28.298304 36.381710
F 11.150247 20.580604 36.381710
F 2.238627 28.298304 39.110410
F 2.238627 20.580604 39.110410
F 11.150347 28.298304 39.110410
F 11.150347 20.580604 39.110410
F 2.238617 30.870904 42.748510
F 2.238617 23.153204 42.748510
F 11.150247 30.870904 42.748510
F 11.150247 23.153204 42.748510
F 4.466547 24.439504 39.110410
F 4.466547 32.157204 39.110410
F 13.378247 24.439504 39.110410
F 13.378247 32.157204 39.110410
F 4.466527 27.012104 42.748510
F 4.466527 34.729804 42.748510
F 4.466527 19.294304 42.748510
F 13.378247 27.012104 42.748510
F 13.378247 34.729804 42.748510
F 13.378247 19.294304 42.748510
F 4.466537 27.012104 40.019910
F 4.466537 34.729804 40.019910
F 4.466537 19.294304 40.019910
F 13.378247 27.012104 40.019910
F 13.378247 34.729804 40.019910
F 13.378247 19.294304 40.019910
F 4.466527 24.439504 36.381710
F 4.466527 32.157204 36.381710
F 13.378247 24.439504 36.381710
F 13.378247 32.157204 36.381710
F 6.694457 30.870904 40.019910
F 6.694457 23.153204 40.019910
F 15.640147 30.863604 39.889710
F 15.684247 23.081304 39.997910
F 15.503347 30.759004 32.643310
F 0.010694 27.012104 50.024910
F 0.010694 34.729804 50.024910
F 0.010694 19.294304 50.024910
F 8.922367 27.012104 50.024910
F 8.922367 34.729804 50.024910
F 8.922367 19.294304 50.024910
F 15.572447 22.954204 64.513610
F 15.639747 30.940304 64.715510
F 6.694447 23.153204 64.577610
F 2.238617 30.870904 50.024910
F 2.238617 23.153204 50.024910
F 11.150247 30.870904 50.024910
F 11.150247 23.153204 50.024910
F 4.466527 27.012104 50.024910
F 4.466527 34.729804 50.024910
F 4.466527 19.294304 50.024910
F 13.378247 27.012104 50.024910
F 13.378247 34.729804 50.024910
F 13.378247 19.294304 50.024910
F 6.694447 30.870904 50.024910
F 6.694447 23.153204 50.024910
F 15.651747 30.923904 50.068110
F 15.619247 23.187904 49.901110
F 0.010708 24.439504 53.663110
F 0.010708 32.157204 53.663110
F 8.922377 24.439504 53.663110
F 8.922377 32.157204 53.663110
F 0.010694 27.012104 57.301210
F 0.010694 34.729804 57.301210
F 0.010694 19.294304 57.301210
F 8.922367 27.012104 57.301210
F 8.922367 34.729804 57.301210
F 8.922367 19.294304 57.301210
F 6.694447 30.870904 64.577610
F 15.745447 20.380504 61.143410
F 15.504747 28.254604 60.915410
F 0.010706 27.012104 54.572610
F 0.010706 34.729804 54.572610
F 0.010706 19.294304 54.572610
F 8.922377 27.012104 54.572610
F 8.922377 34.729804 54.572610
F 8.922377 19.294304 54.572610
F 0.010696 24.439504 50.934410
F 0.010696 32.157204 50.934410
F 8.922367 24.439504 50.934410
F 8.922367 32.157204 50.934410
F 6.694457 20.580604 60.939410
F 6.694457 28.298304 60.939410
F 2.238627 30.870904 54.572610
F 2.238627 23.153204 54.572610
F 11.150347 30.870904 54.572610
F 11.150347 23.153204 54.572610
F 2.238607 28.298304 50.934410
F 2.238607 20.580604 50.934410
F 11.150247 28.298304 50.934410
F 11.150247 20.580604 50.934410
F 2.238627 28.298304 53.663110
F 2.238627 20.580604 53.663110
F 11.150347 28.298304 53.663110
F 11.150347 20.580604 53.663110
F 2.238617 30.870904 57.301210
F 2.238617 23.153204 57.301210
F 11.150247 30.870904 57.301210
F 11.150247 23.153204 57.301210
F 4.466547 24.439504 53.663110
F 4.466547 32.157204 53.663110
F 13.378247 24.439504 53.663110
F 13.378247 32.157204 53.663110
F 4.466527 27.012104 57.301210
F 4.466527 34.729804 57.301210
F 4.466527 19.294304 57.301210
F 13.378247 27.012104 57.301210
F 13.378247 34.729804 57.301210
F 13.378247 19.294304 57.301210
F 4.466537 27.012104 54.572610
F 4.466537 34.729804 54.572610
F 4.466537 19.294304 54.572610
F 13.378247 27.012104 54.572610
F 13.378247 34.729804 54.572610
F 13.378247 19.294304 54.572610
F 4.466527 24.439504 50.934410
F 4.466527 32.157204 50.934410
F 13.378247 24.439504 50.934410
F 13.378247 32.157204 50.934410
F 6.694457 30.870904 54.572610
F 6.694457 23.153204 54.572610
F 15.658847 30.931104 54.637710
F 15.463847 23.183604 54.517410
F 6.694447 28.298304 50.934410
F 6.694447 20.580604 50.934410
F 15.605047 28.333204 50.787210
F 15.499347 20.798504 50.871610
F 6.694457 28.298304 53.663110
F 6.694457 20.580604 53.663110
F 15.424147 28.417204 53.555110
F 15.617247 20.487904 53.620610
F 6.694447 30.870904 57.301210
F 6.694447 23.153204 57.301210
F 15.778547 30.847604 57.325410
F 15.584547 23.025904 57.195910
F 0.010708 24.439504 60.939410
F 0.010708 32.157204 60.939410
F 8.922377 24.439504 60.939410
F 8.922377 32.157204 60.939410
F 0.010694 27.012104 64.577610
F 0.010694 34.729804 64.577610
F 0.010694 19.294304 64.577610
F 8.922367 27.012104 64.577610
F 8.922367 34.729804 64.577610
F 8.922367 19.294304 64.577610
F 15.528247 20.569604 58.265010
F 15.585947 28.139604 58.216210
F 6.694447 20.580604 58.210810
F 0.010706 27.012104 61.849010
F 0.010706 34.729804 61.849010
F 0.010706 19.294304 61.849010
F 8.922377 27.012104 61.849010
F 8.922377 34.729804 61.849010
F 8.922377 19.294304 61.849010
F 0.010696 24.439504 58.210810
F 0.010696 32.157204 58.210810
F 8.922367 24.439504 58.210810
F 8.922367 32.157204 58.210810
F 6.694447 28.298304 58.210810
F 15.671447 23.053704 61.825210
F 2.238627 30.870904 61.849010
F 2.238627 23.153204 61.849010
F 11.150347 30.870904 61.849010
F 11.150347 23.153204 61.849010
F 2.238607 28.298304 58.210810
F 2.238607 20.580604 58.210810
F 11.150247 28.298304 58.210810
F 11.150247 20.580604 58.210810
F 2.238627 28.298304 60.939410
F 2.238627 20.580604 60.939410
F 11.150347 28.298304 60.939410
F 11.150347 20.580604 60.939410
F 2.238617 30.870904 64.577610
F 2.238617 23.153204 64.577610
F 11.150247 30.870904 64.577610
F 11.150247 23.153204 64.577610
F 4.466547 24.439504 60.939410
F 4.466547 32.157204 60.939410
F 13.378247 24.439504 60.939410
F 13.378247 32.157204 60.939410
F 4.466527 27.012104 64.577610
F 4.466527 34.729804 64.577610
F 4.466527 19.294304 64.577610
F 13.378247 27.012104 64.577610
F 13.378247 34.729804 64.577610
F 13.378247 19.294304 64.577610
F 4.466537 27.012104 61.849010
F 4.466537 34.729804 61.849010
F 4.466537 19.294304 61.849010
F 13.378247 27.012104 61.849010
F 13.378247 34.729804 61.849010
F 13.378247 19.294304 61.849010
F 4.466527 24.439504 58.210810
F 4.466527 32.157204 58.210810
F 13.378247 24.439504 58.210810
F 13.378247 32.157204 58.210810
F 6.694457 30.870904 61.849010
F 6.694457 23.153204 61.849010
F 15.764147 31.045804 61.966810
F 0.010708 47.592704 2.728630
F 0.010708 39.874904 2.728630
F 8.922377 47.592704 2.728630
F 8.922377 39.874904 2.728630
F 0.010694 50.165204 6.366810
F 0.010694 42.447504 6.366810
F 8.922367 50.165204 6.366810
F 8.922367 42.447504 6.366810
F 15.648447 43.692904 14.480510
F 15.633047 35.901304 14.598810
F 0.010706 50.165204 3.638180
F 0.010706 42.447504 3.638180
F 8.922377 50.165204 3.638180
F 8.922377 42.447504 3.638180
F 0.010696 47.592704 0.000002
F 0.010696 39.874904 0.000001
F 8.922367 47.592704 0.000002
F 8.922367 39.874904 0.000001
F 2.238607 43.733804 14.552710
F 6.694447 43.733804 14.552710
F 2.238627 38.588604 3.638180
F 2.238627 46.306404 3.638180
F 11.150347 38.588604 3.638180
F 11.150347 46.306404 3.638180
F 2.238607 51.451504 0.000003
F 2.238607 36.016104 0.000002
F 2.238607 43.733804 0.000002
F 11.150247 51.451504 0.000002
F 11.150247 36.016104 0.000001
F 11.150247 43.733804 0.000002
F 2.238627 51.451504 2.728630
F 2.238627 36.016104 2.728630
F 2.238627 43.733804 2.728630
F 11.150347 51.451504 2.728630
F 11.150347 36.016104 2.728630
F 11.150347 43.733804 2.728630
F 2.238617 38.588604 6.366810
F 2.238617 46.306404 6.366810
F 11.150247 38.588604 6.366810
F 11.150247 46.306404 6.366810
F 4.466547 47.592704 2.728630
F 4.466547 39.874904 2.728630
F 13.378247 47.592704 2.728630
F 13.378247 39.874904 2.728630
F 4.466527 50.165204 6.366810
F 4.466527 42.447504 6.366810
F 13.378247 50.165204 6.366810
F 13.378247 42.447504 6.366810
F 4.466537 50.165204 3.638180
F 4.466537 42.447504 3.638180
F 13.378247 50.165204 3.638180
F 13.378247 42.447504 3.638180
F 4.466527 47.592704 0.000002
F 4.466527 39.874904 0.000001
F 13.378247 47.592704 0.000002
F 13.378247 39.874904 0.000001
F 6.694457 38.588604 3.638180
F 6.694457 46.306404 3.638180
F 15.704047 38.656104 3.576020
F 15.676547 46.528004 3.629820
F 6.694447 51.451504 0.000003
F 6.694447 36.016104 0.000002
F 6.694447 43.733804 0.000002
F 11.150247 43.733804 14.552710
F 11.150247 36.016104 14.552710
F 11.150247 51.451504 14.552710
F 6.694457 51.451504 2.728630
F 6.694457 36.016104 2.728630
F 6.694457 43.733804 2.728630
F 15.654747 51.447004 7.315210
F 15.657547 35.945104 2.729650
F 15.655547 43.840204 2.724940
F 6.694447 38.588604 6.366810
F 6.694447 46.306404 6.366810
F 15.704947 38.528504 6.326800
F 15.689247 46.370404 6.297280
F 0.010708 47.592704 10.005010
F 0.010708 39.874904 10.005010
F 8.922377 47.592704 10.005010
F 8.922377 39.874904 10.005010
F 0.010694 50.165204 13.643110
F 0.010694 42.447504 13.643110
F 8.922367 50.165204 13.643110
F 8.922367 42.447504 13.643110
F 6.694447 36.016104 14.552710
F 6.694447 51.451504 14.552710
F 0.010706 50.165204 10.914510
F 0.010706 42.447504 10.914510
F 8.922377 50.165204 10.914510
F 8.922377 42.447504 10.914510
F 0.010696 47.592704 7.276350
F 0.010696 39.874904 7.276350
F 8.922367 47.592704 7.276350
F 8.922367 39.874904 7.276350
F 13.378247 39.874904 14.552710
F 13.378247 47.592704 14.552710
F 2.238627 38.588604 10.914510
F 2.238627 46.306404 10.914510
F 11.150347 38.588604 10.914510
F 11.150347 46.306404 10.914510
F 2.238607 51.451504 7.276350
F 2.238607 36.016104 7.276350
F 2.238607 43.733804 7.276350
F 11.150247 51.451504 7.276350
F 11.150247 36.016104 7.276350
F 11.150247 43.733804 7.276350
F 2.238627 51.451504 10.005010
F 2.238627 36.016104 10.005010
F 2.238627 43.733804 10.005010
F 11.150347 51.451504 10.005010
F 11.150347 36.016104 10.005010
F 11.150347 43.733804 10.005010
F 2.238617 38.588604 13.643110
F 2.238617 46.306404 13.643110
F 11.150247 38.588604 13.643110
F 11.150247 46.306404 13.643110
F 4.466547 47.592704 10.005010
F 4.466547 39.874904 10.005010
F 13.378247 47.592704 10.005010
F 13.378247 39.874904 10.005010
F 4.466527 50.165204 13.643110
F 4.466527 42.447504 13.643110
F 13.378247 50.165204 13.643110
F 13.378247 42.447504 13.643110
F 4.466537 50.165204 10.914510
F 4.466537 42.447504 10.914510
F 13.378247 50.165204 10.914510
F 13.378247 42.447504 10.914510
F 4.466527 47.592704 7.276350
F 4.466527 39.874904 7.276350
F 13.378247 47.592704 7.276350
F 13.378247 39.874904 7.276350
F 6.694457 38.588604 10.914510
F 6.694457 46.306404 10.914510
F 15.592247 38.562204 10.953510
F 15.919047 46.119804 10.983810
F 6.694447 51.451504 7.276350
F 6.694447 36.016104 7.276350
F 6.694447 43.733804 7.276350
F 15.574247 51.428304 9.908060
F 15.561047 36.027304 7.337420
F 15.698747 43.651104 7.365520
F 6.694457 51.451504 10.005010
F 6.694457 36.016104 10.005010
F 6.694457 43.733804 10.005010
F 15.716647 51.275704 2.972810
F 15.606247 36.006904 9.981580
F 15.766247 43.654104 10.135710
F 6.694447 38.588604 13.643110
F 6.694447 46.306404 13.643110
F 15.582947 38.383504 13.722310
F 15.702947 46.373004 13.833210
F 0.010696 47.592704 14.552710
F 0.010696 39.874904 14.552710
F 8.922367 47.592704 14.552710
F 8.922367 39.874904 14.552710
F 4.466527 39.874904 14.552710
F 4.466527 47.592704 14.552710
F 2.238607 51.451504 14.552710
F 2.238607 36.016104 14.552710
F 15.637447 51.455604 14.510810
F 15.523047 43.855204 0.002726
F 0.010708 47.592704 24.557710
F 0.010708 39.874904 24.557710
F 8.922377 47.592704 24.557710
F 8.922377 39.874904 24.557710
F 0.010694 50.165204 28.195810
F 0.010694 42.447504 28.195810
F 8.922367 50.165204 28.195810
F 8.922367 42.447504 28.195810
F 15.622447 46.310304 20.981910
F 15.669447 38.505804 21.218110
F 0.010706 50.165204 25.467210
F 0.010706 42.447504 25.467210
F 8.922377 50.165204 25.467210
F 8.922377 42.447504 25.467210
F 0.010696 47.592704 21.829010
F 0.010696 39.874904 21.829010
F 8.922367 47.592704 21.829010
F 8.922367 39.874904 21.829010
F 6.694447 46.306404 20.919510
F 6.694447 38.588604 20.919510
F 2.238627 38.588604 25.467210
F 2.238627 46.306404 25.467210
F 11.150347 38.588604 25.467210
F 11.150347 46.306404 25.467210
F 2.238607 51.451504 21.829010
F 2.238607 36.016104 21.829010
F 2.238607 43.733804 21.829010
F 11.150247 51.451504 21.829010
F 11.150247 36.016104 21.829010
F 11.150247 43.733804 21.829010
F 2.238627 51.451504 24.557710
F 2.238627 36.016104 24.557710
F 2.238627 43.733804 24.557710
F 11.150347 51.451504 24.557710
F 11.150347 36.016104 24.557710
F 11.150347 43.733804 24.557710
F 2.238617 38.588604 28.195810
F 2.238617 46.306404 28.195810
F 11.150247 38.588604 28.195810
F 11.150247 46.306404 28.195810
F 4.466547 47.592704 24.557710
F 4.466547 39.874904 24.557710
F 13.378247 47.592704 24.557710
F 13.378247 39.874904 24.557710
F 4.466527 50.165204 28.195810
F 4.466527 42.447504 28.195810
F 13.378247 50.165204 28.195810
F 13.378247 42.447504 28.195810
F 4.466537 50.165204 25.467210
F 4.466537 42.447504 25.467210
F 13.378247 50.165204 25.467210
F 13.378247 42.447504 25.467210
F 4.466527 47.592704 21.829010
F 4.466527 39.874904 21.829010
F 13.378247 47.592704 21.829010
F 13.378247 39.874904 21.829010
F 6.694457 38.588604 25.467210
F 6.694457 46.306404 25.467210
F 15.558847 38.674104 25.668410
F 15.711447 46.344904 25.571710
F 6.694447 51.451504 21.829010
F 6.694447 36.016104 21.829010
F 6.694447 43.733804 21.829010
F 15.633547 51.252304 31.950910
F 15.601447 35.950104 21.927110
F 15.706647 43.686204 22.181110
F 6.694457 51.451504 24.557710
F 6.694457 36.016104 24.557710
F 6.694457 43.733804 24.557710
F 15.566647 51.519004 17.247510
F 15.585247 36.084704 24.619110
F 15.607347 43.829604 24.813810
F 6.694447 38.588604 28.195810
F 6.694447 46.306404 28.195810
F 15.640047 38.733404 28.353910
F 15.752147 46.479304 28.252310
F 0.010708 47.592704 31.834010
F 0.010708 39.874904 31.834010
F 8.922377 47.592704 31.834010
F 8.922377 39.874904 31.834010
F 0.010696 47.592704 29.105410
F 0.010696 39.874904 29.105410
F 8.922367 47.592704 29.105410
F 8.922367 39.874904 29.105410
F 15.547347 43.742304 17.252310
F 15.586747 36.115704 17.288910
F 2.238607 51.451504 29.105410
F 2.238607 36.016104 29.105410
F 2.238607 43.733804 29.105410
F 11.150247 51.451504 29.105410
F 11.150247 36.016104 29.105410
F 11.150247 43.733804 29.105410
F 2.238627 51.451504 31.834010
F 2.238627 36.016104 31.834010
F 2.238627 43.733804 31.834010
F 11.150347 51.451504 31.834010
F 11.150347 36.016104 31.834010
F 11.150347 43.733804 31.834010
F 4.466547 47.592704 31.834010
F 4.466547 39.874904 31.834010
F 13.378247 47.592704 31.834010
F 13.378247 39.874904 31.834010
F 4.466527 47.592704 29.105410
F 4.466527 39.874904 29.105410
F 13.378247 47.592704 29.105410
F 13.378247 39.874904 29.105410
F 6.694447 51.451504 29.105410
F 6.694447 36.016104 29.105410
F 6.694447 43.733804 29.105410
F 15.730847 51.506904 21.857010
F 15.629647 36.110004 29.170710
F 15.599047 43.935004 29.096610
F 6.694457 51.451504 31.834010
F 6.694457 36.016104 31.834010
F 6.694457 43.733804 31.834010
F 15.859847 51.359904 24.598810
F 15.790147 35.895104 31.867610
F 15.617347 43.904504 31.880010
F 0.010708 47.592704 17.281310
F 0.010708 39.874904 17.281310
F 8.922377 47.592704 17.281310
F 8.922377 39.874904 17.281310
F 0.010694 50.165204 20.919510
F 0.010694 42.447504 20.919510
F 8.922367 50.165204 20.919510
F 8.922367 42.447504 20.919510
F 6.694457 36.016104 17.281310
F 6.694457 43.733804 17.281310
F 0.010706 50.165204 18.190910
F 0.010706 42.447504 18.190910
F 8.922377 50.165204 18.190910
F 8.922377 42.447504 18.190910
F 2.238627 38.588604 18.190910
F 2.238627 46.306404 18.190910
F 11.150347 38.588604 18.190910
F 11.150347 46.306404 18.190910
F 2.238627 51.451504 17.281310
F 2.238627 36.016104 17.281310
F 2.238627 43.733804 17.281310
F 11.150347 51.451504 17.281310
F 11.150347 36.016104 17.281310
F 11.150347 43.733804 17.281310
F 2.238617 38.588604 20.919510
F 2.238617 46.306404 20.919510
F 11.150247 38.588604 20.919510
F 11.150247 46.306404 20.919510
F 4.466547 47.592704 17.281310
F 4.466547 39.874904 17.281310
F 13.378247 47.592704 17.281310
F 13.378247 39.874904 17.281310
F 4.466527 50.165204 20.919510
F 4.466527 42.447504 20.919510
F 13.378247 50.165204 20.919510
F 13.378247 42.447504 20.919510
F 4.466537 50.165204 18.190910
F 4.466537 42.447504 18.190910
F 13.378247 50.165204 18.190910
F 13.378247 42.447504 18.190910
F 6.694457 38.588604 18.190910
F 6.694457 46.306404 18.190910
F 15.564847 38.638704 18.252510
F 15.498547 46.303104 18.329210
F 6.694457 51.451504 17.281310
F 15.681847 51.498104 29.148710
F 0.010708 47.592704 46.386710
F 0.010708 39.874904 46.386710
F 8.922377 47.592704 46.386710
F 8.922377 39.874904 46.386710
F 0.010706 50.165204 47.296310
F 0.010706 42.447504 47.296310
F 8.922377 50.165204 47.296310
F 8.922377 42.447504 47.296310
F 0.010696 47.592704 43.658110
F 0.010696 39.874904 43.658110
F 8.922367 47.592704 43.658110
F 8.922367 39.874904 43.658110
F 15.509247 46.354604 42.812610
F 15.504247 38.572404 42.695010
F 2.238627 38.588604 47.296310
F 2.238627 46.306404 47.296310
F 11.150347 38.588604 47.296310
F 11.150347 46.306404 47.296310
F 2.238607 51.451504 43.658110
F 2.238607 36.016104 43.658110
F 2.238607 43.733804 43.658110
F 11.150247 51.451504 43.658110
F 11.150247 36.016104 43.658110
F 11.150247 43.733804 43.658110
F 2.238627 51.451504 46.386710
F 2.238627 36.016104 46.386710
F 2.238627 43.733804 46.386710
F 11.150347 51.451504 46.386710
F 11.150347 36.016104 46.386710
F 11.150347 43.733804 46.386710
F 4.466547 47.592704 46.386710
F 4.466547 39.874904 46.386710
F 13.378247 47.592704 46.386710
F 13.378247 39.874904 46.386710
F 4.466537 50.165204 47.296310
F 4.466537 42.447504 47.296310
F 13.378247 50.165204 47.296310
F 13.378247 42.447504 47.296310
F 4.466527 47.592704 43.658110
F 4.466527 39.874904 43.658110
F 13.378247 47.592704 43.658110
F 13.378247 39.874904 43.658110
F 6.694457 38.588604 47.296310
F 6.694457 46.306404 47.296310
F 15.655647 38.678904 47.262910
F 15.610647 46.475504 47.489710
F 6.694447 51.451504 43.658110
F 6.694447 36.016104 43.658110
F 6.694447 43.733804 43.658110
F 15.548147 51.413604 43.672810
F 15.640947 35.925204 43.693410
F 15.574447 43.767104 43.799510
F 6.694457 51.451504 46.386710
F 6.694457 36.016104 46.386710
F 6.694457 43.733804 46.386710
F 15.601747 43.779804 36.181210
F 15.558547 36.115604 46.442310
F 15.648947 43.923204 46.565310
F 0.010694 50.165204 35.472210
F 0.010694 42.447504 35.472210
F 8.922367 50.165204 35.472210
F 8.922367 42.447504 35.472210
F 6.694447 46.306404 42.748510
F 6.694447 38.588604 42.748510
F 0.010706 50.165204 32.743610
F 0.010706 42.447504 32.743610
F 8.922377 50.165204 32.743610
F 8.922377 42.447504 32.743610
F 2.238627 38.588604 32.743610
F 2.238627 46.306404 32.743610
F 11.150347 38.588604 32.743610
F 11.150347 46.306404 32.743610
F 2.238617 38.588604 35.472210
F 2.238617 46.306404 35.472210
F 11.150247 38.588604 35.472210
F 11.150247 46.306404 35.472210
F 4.466527 50.165204 35.472210
F 4.466527 42.447504 35.472210
F 13.378247 50.165204 35.472210
F 13.378247 42.447504 35.472210
F 4.466537 50.165204 32.743610
F 4.466537 42.447504 32.743610
F 13.378247 50.165204 32.743610
F 13.378247 42.447504 32.743610
F 6.694457 38.588604 32.743610
F 6.694457 46.306404 32.743610
F 6.694457 51.451504 39.110410
F 6.694457 36.016104 39.110410
F 6.694447 38.588604 35.472210
F 6.694447 46.306404 35.472210
F 15.638847 38.517104 35.591010
F 15.687747 46.477704 35.266010
F 0.010708 47.592704 39.110410
F 0.010708 39.874904 39.110410
F 8.922377 47.592704 39.110410
F 8.922377 39.874904 39.110410
F 0.010694 50.165204 42.748510
F 0.010694 42.447504 42.748510
F 8.922367 50.165204 42.748510
F 8.922367 42.447504 42.748510
F 15.730347 43.644504 39.001410
F 15.598947 35.899604 39.159010
F 0.010706 50.165204 40.019910
F 0.010706 42.447504 40.019910
F 8.922377 50.165204 40.019910
F 8.922377 42.447504 40.019910
F 0.010696 47.592704 36.381710
F 0.010696 39.874904 36.381710
F 8.922367 47.592704 36.381710
F 8.922367 39.874904 36.381710
F 15.841147 51.474104 36.272710
F 6.694457 43.733804 39.110410
F 2.238627 38.588604 40.019910
F 2.238627 46.306404 40.019910
F 11.150347 38.588604 40.019910
F 11.150347 46.306404 40.019910
F 2.238607 51.451504 36.381710
F 2.238607 36.016104 36.381710
F 2.238607 43.733804 36.381710
F 11.150247 51.451504 36.381710
F 11.150247 36.016104 36.381710
F 11.150247 43.733804 36.381710
F 2.238627 51.451504 39.110410
F 2.238627 36.016104 39.110410
F 2.238627 43.733804 39.110410
F 11.150347 51.451504 39.110410
F 11.150347 36.016104 39.110410
F 11.150347 43.733804 39.110410
F 2.238617 38.588604 42.748510
F 2.238617 46.306404 42.748510
F 11.150247 38.588604 42.748510
F 11.150247 46.306404 42.748510
F 4.466547 47.592704 39.110410
F 4.466547 39.874904 39.110410
F 13.378247 47.592704 39.110410
F 13.378247 39.874904 39.110410
F 4.466527 50.165204 42.748510
F 4.466527 42.447504 42.748510
F 13.378247 50.165204 42.748510
F 13.378247 42.447504 42.748510
F 4.466537 50.165204 40.019910
F 4.466537 42.447504 40.019910
F 13.378247 50.165204 40.019910
F 13.378247 42.447504 40.019910
F 4.466527 47.592704 36.381710
F 4.466527 39.874904 36.381710
F 13.378247 47.592704 36.381710
F 13.378247 39.874904 36.381710
F 6.694457 38.588604 40.019910
F 6.694457 46.306404 40.019910
F 15.504347 38.449104 40.007010
F 15.529347 46.330804 40.017510
F 6.694447 51.451504 36.381710
F 6.694447 36.016104 36.381710
F 6.694447 43.733804 36.381710
F 15.635747 51.325204 39.073510
F 15.553047 35.990304 36.528010
F 15.628447 51.436704 46.395910
F 15.806447 46.509504 32.566810
F 15.627047 38.494204 32.809810
F 0.010694 50.165204 50.024910
F 0.010694 42.447504 50.024910
F 8.922367 50.165204 50.024910
F 8.922367 42.447504 50.024910
F 15.552447 51.356804 58.233710
F 15.636247 38.647204 64.555310
F 2.238617 38.588604 50.024910
F 2.238617 46.306404 50.024910
F 11.150247 38.588604 50.024910
F 11.150247 46.306404 50.024910
F 4.466527 50.165204 50.024910
F 4.466527 42.447504 50.024910
F 13.378247 50.165204 50.024910
F 13.378247 42.447504 50.024910
F 6.694447 38.588604 50.024910
F 6.694447 46.306404 50.024910
F 15.575347 38.551904 50.015410
F 15.650347 46.111004 50.304310
F 0.010708 47.592704 53.663110
F 0.010708 39.874904 53.663110
F 8.922377 47.592704 53.663110
F 8.922377 39.874904 53.663110
F 0.010694 50.165204 57.301210
F 0.010694 42.447504 57.301210
F 8.922367 50.165204 57.301210
F 8.922367 42.447504 57.301210
F 6.694447 46.306404 64.577610
F 6.694447 38.588604 64.577610
F 0.010706 50.165204 54.572610
F 0.010706 42.447504 54.572610
F 8.922377 50.165204 54.572610
F 8.922377 42.447504 54.572610
F 0.010696 47.592704 50.934410
F 0.010696 39.874904 50.934410
F 8.922367 47.592704 50.934410
F 8.922367 39.874904 50.934410
F 15.586747 43.770104 60.887710
F 15.638847 36.033104 61.089510
F 2.238627 38.588604 54.572610
F 2.238627 46.306404 54.572610
F 11.150347 38.588604 54.572610
F 11.150347 46.306404 54.572610
F 2.238607 51.451504 50.934410
F 2.238607 36.016104 50.934410
F 2.238607 43.733804 50.934410
F 11.150247 51.451504 50.934410
F 11.150247 36.016104 50.934410
F 11.150247 43.733804 50.934410
F 2.238627 51.451504 53.663110
F 2.238627 36.016104 53.663110
F 2.238627 43.733804 53.663110
F 11.150347 51.451504 53.663110
F 11.150347 36.016104 53.663110
F 11.150347 43.733804 53.663110
F 2.238617 38.588604 57.301210
F 2.238617 46.306404 57.301210
F 11.150247 38.588604 57.301210
F 11.150247 46.306404 57.301210
F 4.466547 47.592704 53.663110
F 4.466547 39.874904 53.663110
F 13.378247 47.592704 53.663110
F 13.378247 39.874904 53.663110
F 4.466527 50.165204 57.301210
F 4.466527 42.447504 57.301210
F 13.378247 50.165204 57.301210
F 13.378247 42.447504 57.301210
F 4.466537 50.165204 54.572610
F 4.466537 42.447504 54.572610
F 13.378247 50.165204 54.572610
F 13.378247 42.447504 54.572610
F 4.466527 47.592704 50.934410
F 4.466527 39.874904 50.934410
F 13.378247 47.592704 50.934410
F 13.378247 39.874904 50.934410
F 6.694457 38.588604 54.572610
F 6.694457 46.306404 54.572610
F 15.516447 38.503804 54.627810
F 15.614547 46.376604 54.604110
F 6.694447 51.451504 50.934410
F 6.694447 36.016104 50.934410
F 6.694447 43.733804 50.934410
F 15.584747 46.373004 64.526410
F 15.577147 35.926804 50.849210
F 15.703447 43.588704 51.181210
F 6.694457 51.451504 53.663110
F 6.694457 36.016104 53.663110
F 6.694457 43.733804 53.663110
F 15.602947 43.683604 58.137310
F 15.685347 35.828904 53.752310
F 15.634847 43.756604 53.907810
F 6.694447 38.588604 57.301210
F 6.694447 46.306404 57.301210
F 15.798647 38.440904 57.336310
F 15.724947 46.327504 57.394210
F 0.010708 47.592704 60.939410
F 0.010708 39.874904 60.939410
F 8.922377 47.592704 60.939410
F 8.922377 39.874904 60.939410
F 0.010694 50.165204 64.577610
F 0.010694 42.447504 64.577610
F 8.922367 50.165204 64.577610
F 8.922367 42.447504 64.577610
F 15.610247 51.515504 60.990810
F 6.694457 43.733804 60.939410
F 0.010706 50.165204 61.849010
F 0.010706 42.447504 61.849010
F 8.922377 50.165204 61.849010
F 8.922377 42.447504 61.849010
F 0.010696 47.592704 58.210810
F 0.010696 39.874904 58.210810
F 8.922367 47.592704 58.210810
F 8.922367 39.874904 58.210810
F 6.694457 36.016104 60.939410
F 6.694457 51.451504 60.939410
F 2.238627 38.588604 61.849010
F 2.238627 46.306404 61.849010
F 11.150347 38.588604 61.849010
F 11.150347 46.306404 61.849010
F 2.238607 51.451504 58.210810
F 2.238607 36.016104 58.210810
F 2.238607 43.733804 58.210810
F 11.150247 51.451504 58.210810
F 11.150247 36.016104 58.210810
F 11.150247 43.733804 58.210810
F 2.238627 51.451504 60.939410
F 2.238627 36.016104 60.939410
F 2.238627 43.733804 60.939410
F 11.150347 51.451504 60.939410
F 11.150347 36.016104 60.939410
F 11.150347 43.733804 60.939410
F 2.238617 38.588604 64.577610
F 2.238617 46.306404 64.577610
F 11.150247 38.588604 64.577610
F 11.150247 46.306404 64.577610
F 4.466547 47.592704 60.939410
F 4.466547 39.874904 60.939410
F 13.378247 47.592704 60.939410
F 13.378247 39.874904 60.939410
F 4.466527 50.165204 64.577610
F 4.466527 42.447504 64.577610
F 13.378247 50.165204 64.577610
F 13.378247 42.447504 64.577610
F 4.466537 50.165204 61.849010
F 4.466537 42.447504 61.849010
F 13.378247 50.165204 61.849010
F 13.378247 42.447504 61.849010
F 4.466527 47.592704 58.210810
F 4.466527 39.874904 58.210810
F 13.378247 47.592704 58.210810
F 13.378247 39.874904 58.210810
F 6.694457 38.588604 61.849010
F 6.694457 46.306404 61.849010
F 15.557847 38.639304 61.961110
F 15.700947 46.468104 61.867710
F 6.694447 51.451504 58.210810
F 6.694447 36.016104 58.210810
F 6.694447 43.733804 58.210810
F 15.601247 51.415604 51.017710
F 15.658547 35.825104 58.344610
F 15.591447 51.437404 53.799210
F 15.636547 51.339304 65.677610
F 15.540547 36.124404 65.486510
F 0.010708 55.310404 2.728630
F 0.010708 63.028104 2.728630
F 8.922377 55.310404 2.728630
F 8.922377 63.028104 2.728630
F 0.010694 57.883004 6.366810
F 0.010694 65.600704 6.366810
F 8.922367 57.883004 6.366810
F 8.922367 65.600704 6.366810
F 6.694447 69.459604 13.643110
F 6.694457 69.459604 10.914510
F 0.010706 57.883004 3.638180
F 0.010706 65.600704 3.638180
F 8.922377 57.883004 3.638180
F 8.922377 65.600704 3.638180
F 0.010696 55.310404 0.000002
F 0.010696 63.028104 0.000001
F 8.922367 55.310404 0.000002
F 8.922367 63.028104 0.000001
F 11.150247 69.459604 13.643110
F 2.238617 69.459604 13.643110
F 2.238627 54.024104 3.638180
F 2.238627 61.741804 3.638180
F 11.150347 54.024104 3.638180
F 11.150347 61.741804 3.638180
F 2.238607 59.169304 0.000002
F 2.238607 66.887004 0.000002
F 11.150247 59.169304 0.000001
F 11.150247 66.887004 0.000002
F 2.238627 59.169304 2.728630
F 2.238627 66.887004 2.728630
F 11.150347 59.169304 2.728630
F 11.150347 66.887004 2.728630
F 2.238617 54.024104 6.366810
F 2.238617 61.741804 6.366810
F 11.150247 54.024104 6.366810
F 11.150247 61.741804 6.366810
F 4.466547 55.310404 2.728630
F 4.466547 63.028104 2.728630
F 13.378247 55.310404 2.728630
F 13.378247 63.028104 2.728630
F 4.466527 57.883004 6.366810
F 4.466527 65.600704 6.366810
F 13.378247 57.883004 6.366810
F 13.378247 65.600704 6.366810
F 4.466537 57.883004 3.638180
F 4.466537 65.600704 3.638180
F 13.378247 57.883004 3.638180
F 13.378247 65.600704 3.638180
F 4.466527 55.310404 0.000002
F 4.466527 63.028104 0.000001
F 13.378247 55.310404 0.000002
F 13.378247 63.028104 0.000001
F 6.694457 54.024104 3.638180
F 6.694457 61.741804 3.638180
F 15.584547 53.964804 3.673680
F 15.553747 61.486604 3.693830
F 6.694447 59.169304 0.000002
F 6.694447 66.887004 0.000002
F 11.150347 69.459604 3.638180
F 2.238627 69.459604 3.638180
F 6.694457 59.169304 2.728630
F 6.694457 66.887004 2.728630
F 15.719047 59.009304 2.720050
F 15.564847 66.750604 2.538280
F 6.694447 54.024104 6.366810
F 6.694447 61.741804 6.366810
F 15.516747 53.880404 6.400860
F 15.841847 61.588304 6.425620
F 0.010708 55.310404 10.005010
F 0.010708 63.028104 10.005010
F 8.922377 55.310404 10.005010
F 8.922377 63.028104 10.005010
F 0.010694 57.883004 13.643110
F 0.010694 65.600704 13.643110
F 8.922367 57.883004 13.643110
F 8.922367 65.600704 13.643110
F 11.150347 69.459604 10.914510
F 2.238627 69.459604 10.914510
F 0.010706 57.883004 10.914510
F 0.010706 65.600704 10.914510
F 8.922377 57.883004 10.914510
F 8.922377 65.600704 10.914510
F 0.010696 55.310404 7.276350
F 0.010696 63.028104 7.276350
F 8.922367 55.310404 7.276350
F 8.922367 63.028104 7.276350
F 6.694447 69.459604 6.366810
F 6.694457 69.459604 3.638180
F 2.238627 54.024104 10.914510
F 2.238627 61.741804 10.914510
F 11.150347 54.024104 10.914510
F 11.150347 61.741804 10.914510
F 2.238607 59.169304 7.276350
F 2.238607 66.887004 7.276350
F 11.150247 59.169304 7.276350
F 11.150247 66.887004 7.276350
F 2.238627 59.169304 10.005010
F 2.238627 66.887004 10.005010
F 11.150347 59.169304 10.005010
F 11.150347 66.887004 10.005010
F 2.238617 54.024104 13.643110
F 2.238617 61.741804 13.643110
F 11.150247 54.024104 13.643110
F 11.150247 61.741804 13.643110
F 4.466547 55.310404 10.005010
F 4.466547 63.028104 10.005010
F 13.378247 55.310404 10.005010
F 13.378247 63.028104 10.005010
F 4.466527 57.883004 13.643110
F 4.466527 65.600704 13.643110
F 13.378247 57.883004 13.643110
F 13.378247 65.600704 13.643110
F 4.466537 57.883004 10.914510
F 4.466537 65.600704 10.914510
F 13.378247 57.883004 10.914510
F 13.378247 65.600704 10.914510
F 4.466527 55.310404 7.276350
F 4.466527 63.028104 7.276350
F 13.378247 55.310404 7.276350
F 13.378247 63.028104 7.276350
F 6.694457 54.024104 10.914510
F 6.694457 61.741804 10.914510
F 15.420647 53.867504 10.884510
F 15.543847 61.739204 11.044610
F 6.694447 59.169304 7.276350
F 6.694447 66.887004 7.276350
F 15.588947 59.078004 7.323740
F 15.632947 66.896004 7.174270
F 6.694457 59.169304 10.005010
F 6.694457 66.887004 10.005010
F 15.498447 59.189004 10.048810
F 15.516847 67.106804 9.851610
F 6.694447 54.024104 13.643110
F 6.694447 61.741804 13.643110
F 15.590647 54.023404 13.529210
F 15.645147 61.737204 13.713410
F 0.010696 55.310404 14.552710
F 0.010696 63.028104 14.552710
F 8.922367 55.310404 14.552710
F 8.922367 63.028104 14.552710
F 11.150247 69.459604 6.366810
F 2.238617 69.459604 6.366810
F 2.238607 59.169304 14.552710
F 2.238607 66.887004 14.552710
F 11.150247 59.169304 14.552710
F 11.150247 66.887004 14.552710
F 4.466527 55.310404 14.552710
F 4.466527 63.028104 14.552710
F 13.378247 55.310404 14.552710
F 13.378247 63.028104 14.552710
F 6.694447 59.169304 14.552710
F 6.694447 66.887004 14.552710
F 15.751747 59.216604 14.624210
F 15.569347 66.752804 14.404510
F 15.579747 69.332204 3.557860
F 15.473647 69.365204 6.224270
F 15.678447 66.964604 -0.309016
F 0.010708 55.310404 24.557710
F 0.010708 63.028104 24.557710
F 8.922377 55.310404 24.557710
F 8.922377 63.028104 24.557710
F 0.010694 57.883004 28.195810
F 0.010694 65.600704 28.195810
F 8.922367 57.883004 28.195810
F 8.922367 65.600704 28.195810
F 6.694457 69.459604 18.190910
F 11.150247 69.459604 20.919510
F 0.010706 57.883004 25.467210
F 0.010706 65.600704 25.467210
F 8.922377 57.883004 25.467210
F 8.922377 65.600704 25.467210
F 0.010696 55.310404 21.829010
F 0.010696 63.028104 21.829010
F 8.922367 55.310404 21.829010
F 8.922367 63.028104 21.829010
F 2.238617 69.459604 20.919510
F 11.150347 69.459604 18.190910
F 2.238627 54.024104 25.467210
F 2.238627 61.741804 25.467210
F 11.150347 54.024104 25.467210
F 11.150347 61.741804 25.467210
F 2.238607 59.169304 21.829010
F 2.238607 66.887004 21.829010
F 11.150247 59.169304 21.829010
F 11.150247 66.887004 21.829010
F 2.238627 59.169304 24.557710
F 2.238627 66.887004 24.557710
F 11.150347 59.169304 24.557710
F 11.150347 66.887004 24.557710
F 2.238617 54.024104 28.195810
F 2.238617 61.741804 28.195810
F 11.150247 54.024104 28.195810
F 11.150247 61.741804 28.195810
F 4.466547 55.310404 24.557710
F 4.466547 63.028104 24.557710
F 13.378247 55.310404 24.557710
F 13.378247 63.028104 24.557710
F 4.466527 57.883004 28.195810
F 4.466527 65.600704 28.195810
F 13.378247 57.883004 28.195810
F 13.378247 65.600704 28.195810
F 4.466537 57.883004 25.467210
F 4.466537 65.600704 25.467210
F 13.378247 57.883004 25.467210
F 13.378247 65.600704 25.467210
F 4.466527 55.310404 21.829010
F 4.466527 63.028104 21.829010
F 13.378247 55.310404 21.829010
F 13.378247 63.028104 21.829010
F 6.694457 54.024104 25.467210
F 6.694457 61.741804 25.467210
F 15.645047 54.094004 25.493910
F 15.596647 61.764904 25.517710
F 6.694447 59.169304 21.829010
F 6.694447 66.887004 21.829010
F 15.521047 59.183504 21.933610
F 15.531547 66.979104 21.635410
F 6.694457 59.169304 24.557710
F 6.694457 66.887004 24.557710
F 15.663047 59.225104 24.636710
F 15.612247 67.019304 24.398310
F 6.694447 54.024104 28.195810
F 6.694447 61.741804 28.195810
F 15.768247 54.107604 28.187710
F 15.585547 61.758904 28.204210
F 0.010708 55.310404 31.834010
F 0.010708 63.028104 31.834010
F 8.922377 55.310404 31.834010
F 8.922377 63.028104 31.834010
F 0.010696 55.310404 29.105410
F 0.010696 63.028104 29.105410
F 8.922367 55.310404 29.105410
F 8.922367 63.028104 29.105410
F 2.238627 69.459604 18.190910
F 6.694447 69.459604 28.195810
F 2.238607 59.169304 29.105410
F 2.238607 66.887004 29.105410
F 11.150247 59.169304 29.105410
F 11.150247 66.887004 29.105410
F 2.238627 59.169304 31.834010
F 2.238627 66.887004 31.834010
F 11.150347 59.169304 31.834010
F 11.150347 66.887004 31.834010
F 4.466547 55.310404 31.834010
F 4.466547 63.028104 31.834010
F 13.378247 55.310404 31.834010
F 13.378247 63.028104 31.834010
F 4.466527 55.310404 29.105410
F 4.466527 63.028104 29.105410
F 13.378247 55.310404 29.105410
F 13.378247 63.028104 29.105410
F 6.694447 59.169304 29.105410
F 6.694447 66.887004 29.105410
F 15.663447 59.256104 28.984210
F 15.685447 66.891404 28.959210
F 6.694457 59.169304 31.834010
F 6.694457 66.887004 31.834010
F 15.567747 59.188104 31.849210
F 15.688247 66.864904 31.694810
F 0.010708 55.310404 17.281310
F 0.010708 63.028104 17.281310
F 8.922377 55.310404 17.281310
F 8.922377 63.028104 17.281310
F 0.010694 57.883004 20.919510
F 0.010694 65.600704 20.919510
F 8.922367 57.883004 20.919510
F 8.922367 65.600704 20.919510
F 6.694457 69.459604 25.467210
F 6.694447 69.459604 20.919510
F 0.010706 57.883004 18.190910
F 0.010706 65.600704 18.190910
F 8.922377 57.883004 18.190910
F 8.922377 65.600704 18.190910
F 2.238627 54.024104 18.190910
F 2.238627 61.741804 18.190910
F 11.150347 54.024104 18.190910
F 11.150347 61.741804 18.190910
F 2.238627 59.169304 17.281310
F 2.238627 66.887004 17.281310
F 11.150347 59.169304 17.281310
F 11.150347 66.887004 17.281310
F 2.238617 54.024104 20.919510
F 2.238617 61.741804 20.919510
F 11.150247 54.024104 20.919510
F 11.150247 61.741804 20.919510
F 4.466547 55.310404 17.281310
F 4.466547 63.028104 17.281310
F 13.378247 55.310404 17.281310
F 13.378247 63.028104 17.281310
F 4.466527 57.883004 20.919510
F 4.466527 65.600704 20.919510
F 13.378247 57.883004 20.919510
F 13.378247 65.600704 20.919510
F 4.466537 57.883004 18.190910
F 4.466537 65.600704 18.190910
F 13.378247 57.883004 18.190910
F 13.378247 65.600704 18.190910
F 6.694457 54.024104 18.190910
F 6.694457 61.741804 18.190910
F 15.644347 54.106504 18.205410
F 15.451847 61.701804 18.221610
F 6.694457 59.169304 17.281310
F 6.694457 66.887004 17.281310
F 15.568547 59.145304 17.406410
F 15.606047 66.805504 17.252710
F 6.694447 54.024104 20.919510
F 6.694447 61.741804 20.919510
F 15.718947 54.122404 20.969410
F 15.695347 61.683604 21.095910
F 2.238627 69.459604 25.467210
F 11.150347 69.459604 25.467210
F 2.238617 69.459604 28.195810
F 11.150247 69.459604 28.195810
F 15.706147 69.545404 28.324010
F 15.731247 61.767904 32.750610
F 15.754247 69.513904 25.478410
F 0.010708 55.310404 46.386710
F 0.010708 63.028104 46.386710
F 8.922377 55.310404 46.386710
F 8.922377 63.028104 46.386710
F 0.010706 57.883004 47.296310
F 0.010706 65.600704 47.296310
F 8.922377 57.883004 47.296310
F 8.922377 65.600704 47.296310
F 0.010696 55.310404 43.658110
F 0.010696 63.028104 43.658110
F 8.922367 55.310404 43.658110
F 8.922367 63.028104 43.658110
F 6.694457 69.459604 40.019910
F 11.150247 69.459604 42.748510
F 2.238627 54.024104 47.296310
F 2.238627 61.741804 47.296310
F 11.150347 54.024104 47.296310
F 11.150347 61.741804 47.296310
F 2.238607 59.169304 43.658110
F 2.238607 66.887004 43.658110
F 11.150247 59.169304 43.658110
F 11.150247 66.887004 43.658110
F 2.238627 59.169304 46.386710
F 2.238627 66.887004 46.386710
F 11.150347 59.169304 46.386710
F 11.150347 66.887004 46.386710
F 4.466547 55.310404 46.386710
F 4.466547 63.028104 46.386710
F 13.378247 55.310404 46.386710
F 13.378247 63.028104 46.386710
F 4.466537 57.883004 47.296310
F 4.466537 65.600704 47.296310
F 13.378247 57.883004 47.296310
F 13.378247 65.600704 47.296310
F 4.466527 55.310404 43.658110
F 4.466527 63.028104 43.658110
F 13.378247 55.310404 43.658110
F 13.378247 63.028104 43.658110
F 6.694457 54.024104 47.296310
F 6.694457 61.741804 47.296310
F 15.536747 54.030604 47.370710
F 15.584747 61.733904 47.356210
F 6.694447 59.169304 43.658110
F 6.694447 66.887004 43.658110
F 15.557047 59.279804 43.614910
F 15.589047 66.778404 43.725310
F 6.694457 59.169304 46.386710
F 6.694457 66.887004 46.386710
F 15.538147 59.198304 46.363110
F 15.656347 66.760904 46.385110
F 0.010694 57.883004 35.472210
F 0.010694 65.600704 35.472210
F 8.922367 57.883004 35.472210
F 8.922367 65.600704 35.472210
F 2.238617 69.459604 42.748510
F 11.150347 69.459604 40.019910
F 0.010706 57.883004 32.743610
F 0.010706 65.600704 32.743610
F 8.922377 57.883004 32.743610
F 8.922377 65.600704 32.743610
F 2.238627 54.024104 32.743610
F 2.238627 61.741804 32.743610
F 11.150347 54.024104 32.743610
F 11.150347 61.741804 32.743610
F 2.238617 54.024104 35.472210
F 2.238617 61.741804 35.472210
F 11.150247 54.024104 35.472210
F 11.150247 61.741804 35.472210
F 4.466527 57.883004 35.472210
F 4.466527 65.600704 35.472210
F 13.378247 57.883004 35.472210
F 13.378247 65.600704 35.472210
F 4.466537 57.883004 32.743610
F 4.466537 65.600704 32.743610
F 13.378247 57.883004 32.743610
F 13.378247 65.600704 32.743610
F 6.694457 54.024104 32.743610
F 6.694457 61.741804 32.743610
F 11.150347 69.459604 32.743610
F 2.238617 69.459604 35.472210
F 6.694447 54.024104 35.472210
F 6.694447 61.741804 35.472210
F 15.732947 54.077404 35.462410
F 15.531247 61.739104 35.398610
F 0.010708 55.310404 39.110410
F 0.010708 63.028104 39.110410
F 8.922377 55.310404 39.110410
F 8.922377 63.028104 39.110410
F 0.010694 57.883004 42.748510
F 0.010694 65.600704 42.748510
F 8.922367 57.883004 42.748510
F 8.922367 65.600704 42.748510
F 2.238627 69.459604 40.019910
F 6.694447 69.459604 35.472210
F 0.010706 57.883004 40.019910
F 0.010706 65.600704 40.019910
F 8.922377 57.883004 40.019910
F 8.922377 65.600704 40.019910
F 0.010696 55.310404 36.381710
F 0.010696 63.028104 36.381710
F 8.922367 55.310404 36.381710
F 8.922367 63.028104 36.381710
F 6.694457 69.459604 32.743610
F 11.150247 69.459604 35.472210
F 2.238627 54.024104 40.019910
F 2.238627 61.741804 40.019910
F 11.150347 54.024104 40.019910
F 11.150347 61.741804 40.019910
F 2.238607 59.169304 36.381710
F 2.238607 66.887004 36.381710
F 11.150247 59.169304 36.381710
F 11.150247 66.887004 36.381710
F 2.238627 59.169304 39.110410
F 2.238627 66.887004 39.110410
F 11.150347 59.169304 39.110410
F 11.150347 66.887004 39.110410
F 2.238617 54.024104 42.748510
F 2.238617 61.741804 42.748510
F 11.150247 54.024104 42.748510
F 11.150247 61.741804 42.748510
F 4.466547 55.310404 39.110410
F 4.466547 63.028104 39.110410
F 13.378247 55.310404 39.110410
F 13.378247 63.028104 39.110410
F 4.466527 57.883004 42.748510
F 4.466527 65.600704 42.748510
F 13.378247 57.883004 42.748510
F 13.378247 65.600704 42.748510
F 4.466537 57.883004 40.019910
F 4.466537 65.600704 40.019910
F 13.378247 57.883004 40.019910
F 13.378247 65.600704 40.019910
F 4.466527 55.310404 36.381710
F 4.466527 63.028104 36.381710
F 13.378247 55.310404 36.381710
F 13.378247 63.028104 36.381710
F 6.694457 54.024104 40.019910
F 6.694457 61.741804 40.019910
F 15.515047 53.929404 39.919310
F 15.676247 61.864704 39.842610
F 6.694447 59.169304 36.381710
F 6.694447 66.887004 36.381710
F 15.551047 59.208404 36.289110
F 15.446547 66.904504 36.414310
F 6.694457 59.169304 39.110410
F 6.694457 66.887004 39.110410
F 15.472147 59.164904 39.055110
F 15.528647 66.913004 39.175110
F 6.694447 54.024104 42.748510
F 6.694447 61.741804 42.748510
F 15.430447 53.938204 42.627310
F 15.525647 61.714604 42.515510
F 2.238627 69.459604 47.296310
F 11.150347 69.459604 47.296310
F 6.694457 69.459604 47.296310
F 2.238627 69.459604 32.743610
F 6.694447 69.459604 42.748510
F 15.605947 53.973004 32.636310
F 15.566647 69.416004 35.550510
F 0.010694 57.883004 50.024910
F 0.010694 65.600704 50.024910
F 8.922367 57.883004 50.024910
F 8.922367 65.600704 50.024910
F 6.694457 69.459604 61.849010
F 11.150247 69.459604 64.577610
F 2.238617 54.024104 50.024910
F 2.238617 61.741804 50.024910
F 11.150247 54.024104 50.024910
F 11.150247 61.741804 50.024910
F 4.466527 57.883004 50.024910
F 4.466527 65.600704 50.024910
F 13.378247 57.883004 50.024910
F 13.378247 65.600704 50.024910
F 6.694447 54.024104 50.024910
F 6.694447 61.741804 50.024910
F 15.792247 54.046304 50.036410
F 15.592047 61.705504 50.019910
F 0.010708 55.310404 53.663110
F 0.010708 63.028104 53.663110
F 8.922377 55.310404 53.663110
F 8.922377 63.028104 53.663110
F 0.010694 57.883004 57.301210
F 0.010694 65.600704 57.301210
F 8.922367 57.883004 57.301210
F 8.922367 65.600704 57.301210
F 2.238617 69.459604 64.577610
F 11.150347 69.459604 61.849010
F 0.010706 57.883004 54.572610
F 0.010706 65.600704 54.572610
F 8.922377 57.883004 54.572610
F 8.922377 65.600704 54.572610
F 0.010696 55.310404 50.934410
F 0.010696 63.028104 50.934410
F 8.922367 55.310404 50.934410
F 8.922367 63.028104 50.934410
F 2.238627 69.459604 61.849010
F 6.694447 69.459604 57.301210
F 2.238627 54.024104 54.572610
F 2.238627 61.741804 54.572610
F 11.150347 54.024104 54.572610
F 11.150347 61.741804 54.572610
F 2.238607 59.169304 50.934410
F 2.238607 66.887004 50.934410
F 11.150247 59.169304 50.934410
F 11.150247 66.887004 50.934410
F 2.238627 59.169304 53.663110
F 2.238627 66.887004 53.663110
F 11.150347 59.169304 53.663110
F 11.150347 66.887004 53.663110
F 2.238617 54.024104 57.301210
F 2.238617 61.741804 57.301210
F 11.150247 54.024104 57.301210
F 11.150247 61.741804 57.301210
F 4.466547 55.310404 53.663110
F 4.466547 63.028104 53.663110
F 13.378247 55.310404 53.663110
F 13.378247 63.028104 53.663110
F 4.466527 57.883004 57.301210
F 4.466527 65.600704 57.301210
F 13.378247 57.883004 57.301210
F 13.378247 65.600704 57.301210
F 4.466537 57.883004 54.572610
F 4.466537 65.600704 54.572610
F 13.378247 57.883004 54.572610
F 13.378247 65.600704 54.572610
F 4.466527 55.310404 50.934410
F 4.466527 63.028104 50.934410
F 13.378247 55.310404 50.934410
F 13.378247 63.028104 50.934410
F 6.694457 54.024104 54.572610
F 6.694457 61.741804 54.572610
F 15.834847 54.051804 54.547610
F 15.584047 61.838804 54.657910
F 6.694447 59.169304 50.934410
F 6.694447 66.887004 50.934410
F 15.548247 59.112204 50.963510
F 15.466447 66.897304 50.909610
F 6.694457 59.169304 53.663110
F 6.694457 66.887004 53.663110
F 15.582947 59.226904 53.640410
F 15.507547 66.953804 53.615410
F 6.694447 54.024104 57.301210
F 6.694447 61.741804 57.301210
F 15.623647 54.022704 57.274210
F 15.646247 61.701104 57.298510
F 0.010708 55.310404 60.939410
F 0.010708 63.028104 60.939410
F 8.922377 55.310404 60.939410
F 8.922377 63.028104 60.939410
F 0.010694 57.883004 64.577610
F 0.010694 65.600704 64.577610
F 8.922367 57.883004 64.577610
F 8.922367 65.600704 64.577610
F 6.694457 69.459604 54.572610
F 11.150247 69.459604 57.301210
F 0.010706 57.883004 61.849010
F 0.010706 65.600704 61.849010
F 8.922377 57.883004 61.849010
F 8.922377 65.600704 61.849010
F 0.010696 55.310404 58.210810
F 0.010696 63.028104 58.210810
F 8.922367 55.310404 58.210810
F 8.922367 63.028104 58.210810
F 2.238617 69.459604 57.301210
F 11.150347 69.459604 54.572610
F 2.238627 54.024104 61.849010
F 2.238627 61.741804 61.849010
F 11.150347 54.024104 61.849010
F 11.150347 61.741804 61.849010
F 2.238607 59.169304 58.210810
F 2.238607 66.887004 58.210810
F 11.150247 59.169304 58.210810
F 11.150247 66.887004 58.210810
F 2.238627 59.169304 60.939410
F 2.238627 66.887004 60.939410
F 11.150347 59.169304 60.939410
F 11.150347 66.887004 60.939410
F 2.238617 54.024104 64.577610
F 2.238617 61.741804 64.577610
F 11.150247 54.024104 64.577610
F 11.150247 61.741804 64.577610
F 4.466547 55.310404 60.939410
F 4.466547 63.028104 60.939410
F 13.378247 55.310404 60.939410
F 13.378247 63.028104 60.939410
F 4.466527 57.883004 64.577610
F 4.466527 65.600704 64.577610
F 13.378247 57.883004 64.577610
F 13.378247 65.600704 64.577610
F 4.466537 57.883004 61.849010
F 4.466537 65.600704 61.849010
F 13.378247 57.883004 61.849010
F 13.378247 65.600704 61.849010
F 4.466527 55.310404 58.210810
F 4.466527 63.028104 58.210810
F 13.378247 55.310404 58.210810
F 13.378247 63.028104 58.210810
F 6.694457 54.024104 61.849010
F 6.694457 61.741804 61.849010
F 15.455347 54.074904 61.806610
F 15.579947 61.708904 61.836810
F 6.694447 59.169304 58.210810
F 6.694447 66.887004 58.210810
F 15.619947 59.130404 58.112810
F 15.632947 66.985304 58.160610
F 6.694457 59.169304 60.939410
F 6.694457 66.887004 60.939410
F 15.628547 59.115504 60.912510
F 15.608647 66.815404 60.800510
F 6.694447 54.024104 64.577610
F 6.694447 61.741804 64.577610
F 15.482647 53.811404 64.535810
F 15.564147 61.678004 64.529210
F 2.238617 69.459604 50.024910
F 11.150247 69.459604 50.024910
F 6.694447 69.459604 50.024910
F 2.238627 69.459604 54.572610
F 6.694447 69.459604 64.577610
F 15.446247 69.577204 64.214010
F 15.551747 69.381104 61.519310
F 15.696247 59.088904 65.500310
F 15.570547 69.452204 54.491310
F 26.995647 1.304714 2.639660
F 26.788847 8.863484 2.760990
F 17.976447 8.994734 9.877500
F 18.036647 3.806794 6.271850
F 17.812747 11.640504 3.627690
F 22.472147 16.528304 9.993440
F 26.961947 3.983724 6.352750
F 26.725647 11.767404 6.195090
F 28.963947 12.723604 14.538410
F 29.072647 5.165934 14.529410
F 26.899147 3.937984 3.666100
F 26.651347 11.632204 3.469090
F 17.823747 1.141714 14.582210
F 24.611747 15.180704 11.029010
F 31.385447 1.221934 7.414490
F 17.738547 8.986764 14.694310
F 33.324447 7.676394 13.760510
F 17.919547 11.657304 11.006910
F 26.645447 8.848864 14.532610
F 26.789947 1.290174 14.593110
F 29.177047 7.677044 3.644280
F 29.180647 15.508004 3.505890
F 24.514547 12.453304 14.535310
F 19.786547 7.681234 3.652810
F 20.207647 15.641504 3.539860
F 17.806147 3.873294 10.985310
F 18.048247 3.670054 3.618120
F 24.602347 12.783504 10.079010
F 26.733047 16.501004 10.033210
F 17.796347 8.927744 7.200300
F 28.983847 5.098994 2.775620
F 29.050047 12.938204 2.506550
F 20.164247 5.209954 2.665730
F 20.004047 12.911204 2.831530
F 29.104147 7.653624 6.524750
F 29.230447 15.380404 6.333610
F 24.623047 5.086074 14.553710
F 20.022247 7.655914 6.334120
F 20.204747 15.505104 6.270290
F 33.640147 -0.023617 10.841110
F 31.370847 1.226734 2.554810
F 31.354147 8.989954 2.740560
F 24.714847 5.293284 7.229750
F 22.467147 1.342544 2.633330
F 22.037347 8.736434 2.545250
F 17.879247 16.473404 14.706710
F 31.413847 3.882574 6.386170
F 31.225747 11.430604 6.168950
F 22.451647 3.919704 6.268090
F 22.266447 11.610804 6.430740
F 31.301147 3.764544 3.662450
F 31.123847 11.504804 3.428520
F 22.457847 3.899794 3.605390
F 22.361247 11.546004 3.581420
F 26.672147 16.581304 14.807410
F 22.475547 16.692604 14.542110
F 17.881047 3.719514 13.745410
F 33.488747 13.009104 7.304380
F 24.450647 12.807504 7.307390
F 26.818047 16.683604 2.812060
F 33.670547 7.778234 3.587820
F 33.575547 15.711004 3.619980
F 33.466147 13.039204 14.610810
F 24.471447 7.722404 3.547400
F 24.701647 15.369804 3.649860
F 33.614447 5.042404 14.575310
F 20.108847 -0.020013 13.508710
F 24.512947 5.231024 10.053910
F 33.377347 13.053704 9.992610
F 31.301547 16.986204 7.342100
F 33.412947 5.075904 2.714950
F 33.318647 12.977904 2.812930
F 24.657447 5.175694 2.818060
F 24.512347 12.821204 2.660050
F 33.676247 7.608374 6.381850
F 33.490447 15.524604 6.318480
F 17.890947 1.125494 2.627930
F 24.600147 7.819494 6.200240
F 24.401547 15.506104 6.494900
F 22.315747 9.114374 14.327310
F 26.898847 1.233374 9.972460
F 26.759247 8.886804 9.714520
F 31.353347 16.830004 2.485880
F 26.922747 16.709004 7.300950
F 31.097047 16.623404 14.681110
F 24.668747 7.684224 10.875710
F 26.854047 3.871134 13.641610
F 26.720647 11.455004 13.557010
F 20.076147 5.287054 14.490310
F 24.547847 15.192104 13.805910
F 26.844747 3.780564 10.768110
F 26.821847 11.337704 10.854410
F 33.570847 5.133844 10.126910
F 17.772647 11.548104 13.708710
F 26.957647 1.408564 7.270410
F 26.850347 9.070674 7.030560
F 31.086847 16.472504 9.986240
F 24.476347 7.669734 13.544710
F 19.985447 12.818104 14.621310
F 33.344347 15.632404 13.574310
F 29.053047 7.694054 10.704610
F 28.996047 15.367904 11.089410
F 22.254147 1.204514 14.522210
F 20.125247 7.712314 10.891110
F 20.133147 15.254804 10.891310
F 17.744547 11.481604 6.278220
F 29.148247 5.093634 7.255580
F 29.087547 12.840504 7.072810
F 20.278547 5.096374 7.305310
F 20.000447 12.874004 7.203570
F 29.131447 5.021624 9.890020
F 28.925147 12.878004 9.932060
F 20.104047 5.180204 9.930100
F 20.094047 12.750204 9.883730
F 28.873647 7.640544 13.502010
F 28.896047 15.330904 13.748910
F 17.903447 16.751904 2.860870
F 20.028647 7.844844 13.623110
F 20.155547 15.485404 13.800310
F 31.362647 1.260044 14.619910
F 31.181247 1.085694 10.123610
F 31.346347 9.046744 9.872630
F 33.570847 5.115654 7.386310
F 22.233347 1.417204 9.735270
F 22.421447 9.004474 10.035810
F 31.100547 9.170324 14.505010
F 31.501847 3.771444 13.573610
F 31.253047 11.764304 13.591410
F 22.253847 3.851114 13.804910
F 22.171847 11.788004 13.517510
F 31.357647 3.786984 10.849010
F 31.240947 11.653904 10.715110
F 22.262647 3.891294 10.967110
F 22.220847 11.412404 10.892010
F 22.468147 16.740004 2.818150
F 31.408047 8.975244 7.189690
F 17.798247 1.327604 9.933460
F 22.363647 1.226054 6.940440
F 22.303947 8.961584 7.135390
F 22.267647 16.865504 7.379630
F 33.512947 7.770104 10.970410
F 33.393047 15.573204 10.928010
F 18.046047 16.591004 9.834720
F 17.802247 16.653504 7.200210
F 17.646947 9.074894 2.781840
F 24.618447 4.984934 0.067908
F 17.676147 1.147004 7.132450
F 31.342247 9.038964 0.066656
F 33.687147 -0.064114 13.605910
F 17.659247 1.313744 -0.186375
F 19.993947 -0.173156 6.299520
F 33.699547 0.345869 3.813680
F 24.524447 0.099341 10.912710
F 24.837647 0.082582 3.658360
F 29.235847 0.087851 6.237470
F 33.580347 0.033378 6.494530
F 26.780947 8.915704 0.003846
F 26.724447 1.320884 -0.011317
F 22.301647 1.217414 -0.117850
F 24.622347 12.841004 -0.166199
F 29.106247 4.984394 0.005544
F 26.933547 1.524544 24.750210
F 26.789547 9.237924 24.545910
F 26.644347 1.366484 17.380810
F 24.727147 5.326364 17.229510
F 24.583647 5.094154 31.880310
F 17.852847 16.609504 31.941710
F 26.767047 4.130984 28.189910
F 26.612347 11.588904 28.227310
F 24.674347 7.770084 18.168610
F 24.572247 15.288604 18.124310
F 26.913147 4.192624 25.534310
F 26.588547 11.991504 25.460310
F 24.641047 12.787004 17.293510
F 17.858347 16.776404 17.386510
F 26.836447 1.408774 22.078110
F 26.922147 9.122054 21.840310
F 28.821847 12.830804 31.664110
F 33.645947 15.555204 18.262110
F 33.660947 7.709624 17.900110
F 22.340347 11.676204 18.234510
F 29.202647 7.975944 25.292310
F 29.167247 15.576004 25.460710
F 24.446247 15.588504 20.720610
F 20.119347 7.709434 25.409810
F 20.474147 15.567404 25.666010
F 17.792947 11.670004 21.068010
F 28.974947 5.306504 21.741710
F 29.105947 12.962404 21.967110
F 20.373947 5.085244 21.811010
F 20.075947 12.969704 22.031610
F 29.021347 5.410914 24.382810
F 29.147747 12.777104 24.736710
F 20.237747 5.118374 24.563910
F 19.955947 12.937604 24.676910
F 29.165647 7.794164 27.904610
F 28.975547 15.471804 28.262510
F 24.649347 7.772894 20.876110
F 20.359447 7.697844 28.149010
F 20.057247 15.440104 28.304310
F 17.861447 9.012464 17.386410
F 31.294147 1.477344 24.363210
F 31.424147 9.166034 24.501110
F 31.083747 1.422744 17.353410
F 22.640347 1.356494 24.448910
F 22.438247 8.989694 24.638810
F 22.441647 1.349644 17.189610
F 31.314147 4.094644 28.006410
F 31.178747 11.675404 28.191310
F 22.386347 3.745704 28.232410
F 22.318847 11.537704 28.229910
F 31.237047 4.049954 25.236010
F 31.388747 11.612704 25.551410
F 22.485047 3.758854 25.463810
F 22.211747 11.624204 25.517410
F 31.053347 1.220004 21.599710
F 31.543247 9.026564 21.861510
F 20.238347 -0.076349 18.129210
F 22.460147 1.265734 21.805610
F 22.524947 9.033094 21.836210
F 31.300647 8.994664 17.171410
F 33.676147 7.897044 25.309510
F 33.611847 15.752904 25.416810
F 33.739247 15.491504 20.965710
F 24.712847 7.847404 25.360510
F 24.604447 15.542004 25.644010
F 33.490947 7.753204 20.634910
F 33.518347 5.140934 21.716010
F 33.572647 12.871604 21.973010
F 24.588847 5.144354 21.791810
F 24.461547 13.022804 21.826610
F 33.590247 5.286134 24.525110
F 33.576247 13.115204 24.688410
F 24.690247 5.239654 24.556710
F 24.297647 12.987204 24.547910
F 33.594847 7.939584 28.056310
F 33.617047 15.547304 28.179210
F 22.272147 16.678004 21.900210
F 24.661047 7.778814 28.158910
F 24.709447 15.325604 28.216210
F 18.071447 8.917994 29.082310
F 17.941747 1.225484 17.390810
F 29.039147 5.454834 31.544310
F 22.402647 16.837904 24.561210
F 26.982947 8.973684 17.239710
F 20.158947 5.293204 17.287010
F 33.467747 13.095504 17.390310
F 26.848547 1.410414 28.897310
F 26.996647 8.994284 28.905010
F 17.796247 11.533704 25.345210
F 22.469947 4.010954 18.089010
F 31.285147 11.610604 18.068710
F 31.399747 3.962844 18.155110
F 29.079547 5.334154 28.886010
F 28.784947 12.890404 29.028810
F 20.179847 5.096484 29.022610
F 20.030247 12.846004 29.269510
F 20.128347 5.147094 31.743910
F 17.954747 3.897434 28.162410
F 17.860347 16.451204 24.799710
F 24.519847 13.135904 31.780110
F 17.912047 16.663304 29.089610
F 33.410547 12.924704 31.764410
F 18.006347 1.329874 29.108110
F 26.761747 16.799004 29.306210
F 33.493047 0.257034 28.165310
F 33.724747 5.078164 17.275310
F 31.398647 1.592664 29.173810
F 31.336947 9.058074 28.893910
F 26.869947 16.690204 21.683510
F 22.334047 1.152364 28.987910
F 22.480347 8.863494 29.130310
F 29.018347 5.087474 17.172010
F 33.430847 5.357794 28.965010
F 33.547147 12.951904 28.970210
F 24.624747 5.130484 29.218810
F 24.514047 12.764904 29.038810
F 22.558247 9.261034 17.139110
F 17.927747 11.460704 18.460010
F 22.381147 16.482104 29.068110
F 22.456547 16.836004 17.297610
F 18.054847 1.462644 21.762610
F 31.246947 8.991434 31.657710
F 24.834547 -0.002743 20.921510
F 26.750547 8.881034 31.611110
F 31.274647 16.660004 17.470010
F 18.048047 3.839044 18.234710
F 26.822147 3.889074 20.889810
F 26.896547 11.832004 21.199810
F 22.374847 11.583704 20.894610
F 22.456247 3.806334 20.767110
F 26.903447 3.924874 18.129010
F 26.857247 11.532804 18.388010
F 17.607147 16.661404 22.011610
F 22.287347 1.068064 31.693010
F 29.029947 7.632354 18.172810
F 29.043847 15.378204 18.193510
F 31.308547 1.339414 31.878910
F 20.306047 7.860194 18.211810
F 20.154047 15.411804 18.301710
F 26.975147 16.846004 32.063510
F 17.788447 8.982664 31.886510
F 29.025847 12.780204 17.307510
F 33.313147 5.235534 31.721810
F 22.379047 9.115784 31.914510
F 29.161647 7.864734 20.811510
F 29.138547 15.378304 20.904710
F 31.338247 16.650304 31.875410
F 20.377247 7.628434 20.871610
F 20.030947 15.462704 21.074710
F 26.865847 16.744504 24.532510
F 26.730847 16.674104 17.532610
F 17.786847 11.506904 28.094910
F 17.954847 3.853954 25.404310
F 31.344847 16.662904 21.901710
F 17.986347 4.138114 20.917210
F 19.989147 12.894304 17.430110
F 31.256547 4.012614 20.970210
F 31.363147 11.669404 20.834710
F 31.256747 16.633004 29.235910
F 19.967047 12.812804 31.980310
F 26.887547 1.486884 31.612710
F 31.354147 16.985504 24.494110
F 22.322747 16.665104 31.803610
F 17.859547 8.961444 21.878810
F 18.106047 1.266034 24.536010
F 17.885247 1.373134 31.823310
F 17.829247 8.816584 24.624810
F 29.205347 0.235282 28.327610
F 28.879447 0.146540 18.259710
F 20.173647 0.031203 27.876710
F 29.125447 0.256825 25.548210
F 33.547747 15.422104 33.013010
F 28.729547 0.012308 20.875210
F 17.675347 11.662004 32.707510
F 24.548447 15.606204 32.788610
F 19.948247 -0.076400 32.843710
F 24.591747 -0.037379 28.073610
F 20.270047 -0.008416 20.785110
F 22.190347 3.675874 32.581210
F 20.392447 0.049924 25.176810
F 26.948247 3.985864 32.491710
F 24.639147 7.685624 32.661410
F 24.671547 0.063908 25.391110
F 24.522047 -0.055215 18.203610
F 33.625147 0.372665 25.319010
F 33.398347 0.095313 20.952110
F 33.387447 0.232773 18.061610
F 20.088047 7.759524 32.662010
F 22.384747 11.654804 32.656710
F 29.195147 15.305404 32.874410
F 29.033447 0.037101 32.744410
F 26.764447 1.034164 46.275810
F 26.935447 8.889974 46.346310
F 17.688847 8.668004 43.445310
F 17.942347 3.814924 42.789010
F 26.763447 1.234214 39.063710
F 17.710447 16.652604 36.375810
F 26.833647 3.641724 47.300010
F 26.839647 11.437004 47.174010
F 17.936647 1.220944 43.419610
F 17.780347 1.323824 39.237910
F 26.920047 1.277314 43.567810
F 26.877447 8.908754 43.576810
F 17.981347 3.827154 35.506110
F 24.598247 15.599604 40.164410
F 24.673147 7.558254 39.945010
F 33.505247 4.996974 36.276610
F 29.228547 7.609994 47.291810
F 29.150947 15.419104 47.266710
F 24.654447 15.603004 42.819810
F 19.753047 7.536724 47.223210
F 19.989947 15.166704 47.068610
F 17.864347 11.458004 47.310110
F 29.073247 5.140064 43.681010
F 29.179147 12.763304 43.582710
F 20.268347 5.009914 43.672310
F 20.060147 12.613004 43.618410
F 29.110947 5.038504 46.348410
F 29.039447 12.834404 46.408010
F 20.017547 5.014034 46.528010
F 20.093547 12.662804 46.344910
F 31.149347 1.200994 46.397210
F 31.253447 9.046804 46.321210
F 17.903647 11.350404 42.471810
F 22.292547 1.208274 46.506310
F 22.257847 8.922744 46.418510
F 22.168247 16.735904 39.242810
F 31.290447 3.732494 47.375010
F 31.420547 11.638204 47.077610
F 22.325047 3.845854 47.425010
F 22.511047 11.575004 47.185710
F 31.146947 1.290444 43.668610
F 31.251347 8.826884 43.682610
F 33.339547 0.018403 47.285210
F 22.712547 1.069894 43.786010
F 22.365847 8.881954 43.588110
F 31.333547 16.835604 46.418610
F 33.518347 7.879614 47.042410
F 33.582347 15.534004 47.312510
F 24.598847 7.630774 42.722210
F 24.713847 7.858264 47.285110
F 24.777847 15.438204 47.365010
F 33.595747 15.459804 42.800010
F 33.543647 5.367324 43.790610
F 33.562247 12.887004 43.536010
F 24.592747 5.054994 43.662710
F 24.656547 12.923904 43.534210
F 33.519747 5.141904 46.522110
F 33.700847 12.867404 46.147810
F 24.674647 4.988624 46.332210
F 24.825347 12.917504 46.275110
F 26.699447 4.010894 35.331310
F 26.624447 11.439904 35.406710
F 33.463147 15.313504 40.087110
F 33.648347 7.805784 40.037610
F 22.422747 1.325104 39.070910
F 22.452647 11.444704 42.782610
F 29.004747 8.017034 32.753810
F 17.884447 16.667204 43.574210
F 17.894947 11.624004 35.440110
F 17.709947 16.700104 39.051210
F 33.736947 7.927584 42.799910
F 31.373147 3.952324 42.702710
F 31.348347 4.052574 39.978910
F 31.291847 1.400774 36.457410
F 28.920647 7.473664 35.448110
F 29.061647 15.224204 35.599410
F 24.762447 12.927504 39.146310
F 19.953647 7.762704 35.418710
F 19.999047 15.448104 35.615110
F 22.370847 16.495104 46.466310
F 31.243347 3.927724 35.417710
F 31.030647 11.409904 35.315410
F 22.181247 3.784634 35.263010
F 22.214647 11.517204 35.382710
F 31.286647 11.444004 42.680610
F 18.029847 11.652404 39.891110
F 31.210247 16.493304 36.467710
F 22.564547 11.542004 40.011510
F 22.304647 16.676004 36.427810
F 24.491547 -0.077064 40.080410
F 24.586747 4.926024 39.059310
F 17.692647 8.909004 46.346310
F 31.172947 16.563304 39.103210
F 33.466147 12.875104 39.037310
F 33.467047 7.770794 35.537010
F 33.443447 15.250504 35.668810
F 33.651447 5.295184 38.989010
F 24.250247 7.694984 35.478610
F 24.579047 15.485004 35.632510
F 24.500647 12.906004 36.521210
F 22.323747 16.597404 43.657710
F 26.946947 8.870964 39.139310
F 26.886847 16.626704 36.501810
F 26.980247 16.693404 46.438110
F 27.019847 16.611104 43.702210
F 22.510347 8.940744 39.178710
F 26.874547 3.810124 42.797910
F 26.802747 11.498704 42.703510
F 22.536647 3.610534 42.804510
F 22.080847 9.071814 36.385610
F 26.734847 3.781314 40.105610
F 26.896547 11.479504 40.040210
F 17.775947 1.301854 46.193110
F 22.309447 3.733394 40.021710
F 26.730847 1.549574 36.315010
F 26.626447 8.955444 36.428010
F 17.832947 16.688504 46.338510
F 22.344347 1.304274 36.346310
F 26.825447 16.836804 39.200710
F 31.152447 8.862774 36.214610
F 29.092947 7.431714 39.861110
F 28.814347 15.336704 40.079010
F 24.422547 5.118434 36.295710
F 20.288047 7.669364 39.937910
F 20.019547 15.428304 39.981810
F 31.361347 11.325604 39.982810
F 28.833647 5.004624 36.314010
F 28.784147 12.630804 36.516410
F 20.082847 5.164804 36.400210
F 20.129047 12.848704 36.318710
F 29.004547 4.867554 38.925510
F 29.105147 12.749804 39.120010
F 20.071947 5.095684 39.240510
F 20.450647 12.889904 39.024410
F 29.107947 7.680514 42.571610
F 29.193547 15.477904 42.816010
F 33.374147 12.560204 36.254110
F 20.135347 7.522644 42.629010
F 20.079547 15.256304 42.707910
F 31.361247 16.809404 43.709410
F 31.112347 1.524694 39.236910
F 31.340647 8.746834 38.923410
F 17.877347 1.224794 36.464110
F 17.592147 3.706294 47.346210
F 17.650147 9.176094 36.557310
F 17.992747 8.963054 39.193910
F 24.545447 -0.078144 47.144210
F 24.682247 0.015658 32.639910
F 24.634147 0.166142 35.369110
F 20.151647 -0.058226 35.575610
F 17.873747 3.923084 40.023710
F 26.545847 11.492104 32.512710
F 20.254347 0.108660 42.817610
F 20.151247 0.056843 40.032310
F 33.504047 0.163540 35.470710
F 29.072247 -0.029670 39.900210
F 20.110747 15.430904 32.828910
F 33.366247 -0.127938 42.763810
F 17.749847 3.965184 32.646910
F 24.850847 -0.241227 42.754110
F 33.371747 0.189049 39.923310
F 33.432347 7.812684 32.757510
F 31.150747 11.740804 32.678910
F 33.470847 -0.030958 32.614710
F 31.125247 3.939434 32.577110
F 20.116747 7.702534 64.739010
F 17.773947 3.783464 61.793510
F 24.610247 15.204404 61.841810
F 24.754247 7.534584 61.758810
F 33.539647 12.725104 65.517310
F 17.773947 9.071094 51.036110
F 17.886247 16.583504 60.908710
F 17.816047 11.551204 50.113110
F 19.862447 15.233804 49.907210
F 17.665647 16.858404 50.872010
F 22.436147 3.747354 64.539010
F 31.211647 3.957844 50.126510
F 22.112047 16.368404 50.896210
F 22.284347 11.531404 49.900110
F 17.908947 16.749904 53.630710
F 17.821147 1.312534 60.895710
F 26.701047 11.416004 64.443110
F 24.393547 15.459104 64.550110
F 17.752147 3.779534 57.495410
F 33.665447 15.359104 50.077810
F 26.752747 1.084134 53.799510
F 26.816247 8.922434 53.733410
F 26.820247 16.478304 58.141310
F 18.221747 16.845804 58.179610
F 29.150847 15.443104 49.992410
F 17.807747 1.205804 53.559410
F 26.962747 3.887384 57.513210
F 26.759347 11.565604 57.031510
F 33.607047 5.129174 58.208210
F 33.589147 15.459704 61.895510
F 26.588547 3.721494 54.691810
F 26.978547 11.579904 54.393210
F 22.278247 16.420104 61.056010
F 31.467347 4.025394 64.670210
F 26.697147 1.271144 51.101910
F 27.055247 9.049174 50.899610
F 33.528647 0.065413 64.587810
F 33.461547 7.668264 61.882110
F 17.758547 11.616804 64.533810
F 22.195047 8.890664 58.109010
F 28.970247 7.525624 54.746710
F 29.164647 15.407004 54.373710
F 17.886847 11.722304 54.399410
F 20.021047 7.746804 54.559710
F 20.089247 15.496904 54.428510
F 17.931547 3.906984 64.601910
F 28.889347 5.032674 51.140710
F 29.190447 12.868704 50.809310
F 19.976647 5.014254 50.954510
F 20.063547 12.777604 50.948010
F 28.879447 4.983184 53.852810
F 29.120847 12.826304 53.491710
F 19.912647 5.095024 53.698610
F 20.332747 12.876104 53.757810
F 28.964247 7.753324 57.414110
F 29.051047 15.230804 57.125310
F 24.606947 12.726504 60.865610
F 19.957947 7.658354 57.309810
F 20.169647 15.212004 57.121310
F 17.732247 3.716044 54.727610
F 31.523447 1.109894 53.706910
F 31.248847 8.865704 53.609610
F 17.931347 9.151194 53.761910
F 22.103747 1.401614 53.496710
F 22.302147 8.739274 53.425610
F 26.765947 3.916834 64.457110
F 31.305947 3.808614 57.329010
F 31.231847 11.500504 57.436510
F 22.282547 3.725204 57.277410
F 22.336547 11.426804 57.166910
F 31.247447 3.777524 54.556210
F 31.274747 11.403404 54.499510
F 22.222947 3.942604 54.505110
F 22.469147 11.281404 54.324910
F 31.276647 1.430324 51.056210
F 31.405047 8.904894 50.775710
F 22.389747 16.579404 58.272210
F 22.463747 1.130764 50.799010
F 22.372647 8.943564 50.808610
F 31.414547 11.511804 49.900110
F 33.583147 7.581094 54.488410
F 33.584747 15.178704 54.569810
F 24.568347 5.087914 60.965210
F 24.527147 7.708734 54.466010
F 24.718647 15.302404 54.385910
F 33.669347 12.885604 60.893110
F 33.591247 5.094624 50.942510
F 33.707047 12.791104 50.724510
F 24.582047 5.084004 50.780510
F 24.612347 12.592504 50.824510
F 33.370247 5.010754 53.652510
F 33.448047 12.552704 53.372610
F 24.380447 5.083274 53.469910
F 24.668247 12.776004 53.491010
F 33.575947 7.727704 57.243610
F 33.614347 15.441804 57.176310
F 33.658647 5.205884 60.933410
F 24.467147 7.691424 57.266710
F 24.529547 15.327004 57.213910
F 24.579447 12.585804 58.109110
F 26.965147 1.171964 60.893010
F 26.929247 8.916354 60.814310
F 26.769647 16.608404 50.784910
F 29.175247 7.720424 64.677410
F 22.383847 3.718034 50.127310
F 31.404847 16.590204 50.984310
F 22.319547 11.357404 64.415210
F 24.623147 7.473514 64.592810
F 22.377947 1.203854 58.206610
F 31.339647 16.702504 53.707910
F 26.949547 3.801424 61.814710
F 26.930647 11.507304 61.574310
F 29.145947 -0.058296 61.670110
F 19.786647 15.254004 64.666610
F 26.922247 1.206184 58.337610
F 26.696347 9.014684 58.129110
F 24.660947 7.789354 50.082410
F 31.417447 9.015364 58.289310
F 31.428747 1.219334 58.109410
F 22.351647 11.461804 61.829310
F 29.151147 7.638634 61.903310
F 28.946947 15.556704 61.683510
F 24.519747 5.094044 58.321410
F 20.039847 7.668234 61.937110
F 20.023347 15.228404 61.876510
F 24.458647 15.263504 50.138310
F 29.068547 5.271314 58.418510
F 29.004847 12.725704 58.118910
F 20.128647 4.937744 58.358510
F 20.256047 12.715004 58.155710
F 29.151147 5.070524 61.096310
F 29.036747 12.986604 60.792410
F 20.226747 5.162184 61.098410
F 20.174147 12.671704 60.853010
F 26.930947 11.458904 49.942910
F 31.229047 11.606204 64.701210
F 33.544847 12.783104 58.074210
F 33.534347 7.643354 64.689910
F 28.800747 15.488104 64.443910
F 31.347547 16.549604 58.159410
F 31.380547 1.243244 60.846710
F 31.364847 9.090424 61.084210
F 19.919847 7.727034 49.978510
F 22.316647 1.218194 60.864310
F 22.392247 8.809974 60.909210
F 17.795947 1.276564 50.881410
F 26.692047 3.780364 49.943610
F 31.272947 16.792104 61.012410
F 33.680547 7.498274 49.792610
F 33.403647 15.380904 64.695010
F 31.372047 3.752354 61.977810
F 31.465647 11.695204 61.847710
F 22.300547 3.781544 61.808510
F 17.823147 11.495804 61.709810
F 26.601447 16.804504 61.003610
F 26.911347 16.610804 53.614110
F 17.725747 8.946934 58.142010
F 29.079247 7.578304 49.979710
F 22.380247 16.647604 53.575910
F 17.959347 11.457304 57.198110
F 29.043447 -0.055347 54.506210
F 17.985247 1.086924 58.171510
F 17.708547 8.934764 60.792210
F 17.793547 3.747344 50.001410
F 17.634547 16.752204 65.629710
F 26.664847 16.913104 65.358910
F 29.088647 0.167504 50.283710
F 24.487247 0.003294 57.342910
F 33.437847 -0.186548 61.783910
F 31.258547 1.346424 65.343310
F 22.153647 16.500704 65.596410
F 20.028247 12.696004 65.579510
F 24.503347 -0.074032 64.260510
F 33.261447 -0.011789 50.012610
F 33.817547 -0.073051 54.690010
F 19.967047 0.023431 64.510210
F 24.585747 -0.081890 61.619710
F 33.607947 0.027360 57.323210
F 28.920447 12.833804 65.274110
F 31.011447 16.657604 65.317210
F 22.518047 8.919024 65.402210
F 20.171947 5.107014 65.522210
F 17.836747 9.047284 65.468610
F 33.609247 5.182774 65.512210
F 26.731447 24.288704 2.638500
F 26.882647 32.161604 2.544870
F 17.854847 19.170904 11.031310
F 24.565347 28.247104 9.787450
F 26.779447 26.738604 6.152850
F 33.650747 20.581204 9.965660
F 26.710447 19.446604 6.130960
F 24.616447 20.601104 14.501510
F 24.571347 28.470504 14.597410
F 33.362647 20.566004 14.506210
F 26.842347 26.900104 3.427570
F 24.643547 20.553004 7.371540
F 26.698047 19.218604 3.441520
F 17.875547 19.258704 6.403890
F 17.844847 27.050104 10.935810
F 18.036247 34.702004 10.891310
F 17.951747 24.423604 14.574710
F 17.941047 19.391204 3.665600
F 33.705047 28.336404 14.442810
F 22.564547 32.047304 14.486510
F 29.003647 30.858704 3.658920
F 29.117047 23.032304 3.733130
F 20.327247 30.708704 3.495510
F 20.148647 23.268704 3.761240
F 29.123847 28.396704 14.557910
F 28.900547 20.460504 14.698410
F 17.996047 24.484104 2.562000
F 24.681247 28.129804 7.069470
F 29.102447 28.238104 2.876320
F 29.030447 20.495904 2.668840
F 20.158947 28.172004 2.373060
F 20.097347 20.680204 2.705450
F 29.032747 30.835004 6.451340
F 28.981547 23.051804 6.455880
F 20.212647 30.995904 6.275130
F 20.168547 23.179704 6.620810
F 31.166347 24.163804 2.627880
F 31.430347 32.018304 2.700930
F 22.456847 24.518104 2.808920
F 22.383847 32.220904 2.579200
F 31.124547 27.083104 6.357090
F 17.851447 32.185104 7.365520
F 31.149347 19.470704 6.281110
F 22.343047 27.035804 6.398690
F 33.505047 28.269404 10.017710
F 22.411247 19.368204 6.372850
F 31.273547 26.848004 3.633240
F 33.557547 23.156204 10.929910
F 31.155547 19.155504 3.596000
F 22.553747 27.247304 3.717500
F 33.352747 20.886804 7.375730
F 22.302247 19.328804 3.654570
F 26.987447 32.088904 14.450610
F 26.911247 24.617904 14.379510
F 24.607147 23.290804 13.656010
F 24.808147 30.900104 13.467610
F 33.555647 30.744904 3.675110
F 33.358347 23.256904 3.557420
F 24.555147 31.103804 3.450260
F 24.643947 23.091204 3.748480
F 33.409047 28.128704 7.226300
F 33.485747 23.258604 13.679510
F 33.815047 30.935804 13.708710
F 24.782547 20.483204 10.025510
F 33.531447 28.201404 3.016360
F 33.379847 20.448304 2.834530
F 24.685047 28.468804 2.540900
F 24.471947 20.617104 2.555920
F 33.614447 30.599304 6.350280
F 33.491047 23.315804 6.281980
F 24.672447 30.933704 6.358990
F 24.505747 22.999104 6.397950
F 26.884447 24.422004 10.026310
F 27.001247 32.137604 10.007310
F 17.973547 27.088604 3.566480
F 18.033647 32.016604 2.834600
F 26.860047 27.180804 13.655710
F 26.780647 34.812504 3.592810
F 26.738447 19.152204 13.740610
F 22.411447 24.416104 14.446210
F 31.626247 32.155204 14.559510
F 31.227747 24.482904 14.696610
F 26.747247 27.004004 10.952010
F 17.998447 26.957204 6.350790
F 26.866647 19.133704 11.028810
F 24.473547 23.082504 10.963410
F 22.391947 32.340404 7.282950
F 33.642747 30.941404 10.999810
F 26.774347 24.426304 7.310680
F 26.838347 32.293904 7.318730
F 20.160047 20.496504 14.421510
F 20.028447 28.268604 14.757810
F 29.205647 30.843704 10.794210
F 29.039047 22.864404 10.886110
F 20.203347 30.721004 10.920510
F 20.070147 23.179704 10.799810
F 28.781247 28.332104 7.217900
F 28.995547 20.443504 7.441690
F 20.219247 28.474904 7.177000
F 20.067447 20.460404 7.311880
F 29.109847 28.173404 9.916980
F 29.143147 20.193004 10.164110
F 20.171147 28.287704 9.890350
F 20.155747 20.463004 10.097410
F 29.416747 31.020004 13.623010
F 29.112747 23.076604 13.617910
F 20.340647 30.777404 13.701010
F 20.082347 23.072704 13.577210
F 31.212947 24.331504 10.199310
F 31.361547 32.183604 10.027510
F 22.378647 24.367904 10.158610
F 22.406147 32.131204 10.080810
F 31.471447 26.958104 13.667510
F 17.871847 26.935704 13.752710
F 31.013147 19.248304 13.711510
F 22.452547 27.063204 13.681410
F 17.886347 19.031104 13.722810
F 22.498247 19.278104 13.533010
F 31.226847 26.918304 10.962810
F 17.939147 32.043704 14.593310
F 31.517947 19.048804 10.990210
F 22.338647 27.072204 10.943010
F 24.590247 30.857004 10.773710
F 22.536047 19.221104 10.881910
F 31.138547 24.490804 7.256160
F 31.349247 32.029204 7.268400
F 22.400347 24.405804 7.363610
F 17.811547 24.461404 9.963100
F 17.957247 24.441504 7.277870
F 18.099947 32.032704 10.027210
F 17.900547 34.572704 13.713210
F 22.232147 32.229804 -0.193541
F 26.755347 34.810204 6.310180
F 31.290347 34.498004 6.317860
F 31.382247 34.564904 3.639050
F 22.513847 34.665204 11.141810
F 31.238347 34.629004 11.077910
F 26.791247 24.407104 -0.198505
F 24.481947 20.689504 -0.181978
F 22.369447 24.477904 0.098395
F 31.290147 24.340204 -0.136160
F 17.739747 24.405404 -0.159305
F 26.853547 24.492904 24.534910
F 26.725047 32.168104 24.426210
F 31.307347 19.290804 18.235010
F 17.983847 27.115104 28.339110
F 26.821847 27.153204 28.110010
F 17.836347 24.532004 24.573010
F 26.854647 19.359604 28.278410
F 24.735747 23.200404 20.959010
F 24.687747 31.025604 20.975010
F 33.541647 23.203204 20.985010
F 26.868247 26.980604 25.394310
F 31.243147 27.032604 18.383510
F 26.953347 19.313504 25.493510
F 31.305747 32.236904 31.785110
F 17.810047 24.490004 29.030010
F 29.026347 28.413404 31.847910
F 26.985947 24.647904 21.817510
F 26.882447 32.353304 21.787510
F 33.686247 30.860104 20.930510
F 33.481647 20.547504 17.190110
F 29.101447 31.178504 25.482910
F 29.022647 23.228504 25.591510
F 19.920147 30.799004 25.210110
F 20.014747 23.165204 25.387510
F 29.040947 28.444004 22.016310
F 29.026347 20.836004 21.826910
F 19.873547 28.219704 21.759910
F 19.985747 20.574004 21.944410
F 29.029547 28.488204 24.703210
F 29.101747 20.812704 24.466510
F 20.027747 28.306404 24.361510
F 20.231047 20.483004 24.599310
F 28.972247 30.982804 28.234610
F 28.922647 23.269704 28.187610
F 20.041647 30.717704 28.114610
F 20.038347 23.091504 28.162710
F 31.229947 24.577704 24.556510
F 31.477347 32.202604 24.457910
F 22.406647 24.397204 24.433610
F 22.396047 32.151304 24.708010
F 31.333247 26.882004 28.096910
F 24.484147 20.802804 17.354610
F 31.244847 19.338504 28.283210
F 22.442147 26.982304 28.030010
F 24.688547 20.536004 31.788810
F 22.475247 19.258804 28.204510
F 31.390047 27.103304 25.355210
F 22.364947 24.501504 17.282410
F 31.215147 19.455704 25.512410
F 22.229647 27.016804 25.237410
F 17.922047 24.295404 31.603510
F 22.434947 19.276504 25.578610
F 31.304347 24.476804 21.780310
F 31.392247 32.181804 21.736610
F 22.306947 24.466004 21.636310
F 22.363847 32.010804 21.901110
F 33.720747 30.962104 25.332710
F 33.506747 23.235804 25.435410
F 24.623447 30.785604 25.463010
F 24.470947 23.207204 25.382810
F 33.598847 28.341104 21.846610
F 33.550447 20.512504 21.939510
F 24.659147 28.381904 21.878010
F 24.379447 20.712104 21.828110
F 33.612347 28.378604 24.494910
F 33.371547 20.680604 24.568710
F 24.574547 28.184404 24.646310
F 24.769647 20.677404 24.593110
F 33.472747 30.822404 27.929610
F 33.602147 23.221404 28.123510
F 24.668147 30.810904 28.149010
F 24.623347 23.205204 28.141810
F 31.352247 24.437804 17.455910
F 17.821747 19.463504 18.211510
F 18.015347 26.868504 32.769410
F 28.901547 20.412704 17.421410
F 26.766347 24.694104 29.145210
F 26.848147 32.032004 29.011010
F 31.529047 32.216404 17.298910
F 17.799847 31.907104 31.941310
F 29.130247 28.373104 29.077410
F 29.035547 20.814204 29.261710
F 20.240547 28.341804 29.115210
F 20.224647 20.429304 29.145210
F 18.002247 19.213204 28.250110
F 31.125347 24.458504 31.925310
F 33.487747 28.371404 31.747410
F 17.787547 32.188304 17.373010
F 33.474547 20.617704 31.649110
F 26.854547 32.129604 31.682810
F 17.856747 19.270504 25.388410
F 22.381747 31.973704 31.811710
F 31.207647 24.250804 29.153310
F 31.344247 32.092204 29.093510
F 22.276747 24.351504 28.966310
F 22.344047 32.132804 29.029610
F 33.598847 28.322804 29.146210
F 33.397547 20.690704 28.947410
F 24.465747 28.347204 29.128410
F 24.627847 20.724504 29.120410
F 17.888747 27.112404 25.515410
F 20.188447 28.359504 31.792810
F 17.927147 24.377904 21.837410
F 24.488147 28.458404 17.348110
F 22.370147 24.517704 31.793810
F 22.452347 27.040504 32.732710
F 29.053847 20.392204 31.961310
F 22.214247 19.319204 21.094810
F 26.865947 27.183304 20.768310
F 17.812147 19.171704 20.864510
F 26.680047 19.393804 21.019710
F 17.802247 24.547804 17.229910
F 24.645547 23.347704 18.284310
F 24.677347 30.870704 18.308210
F 27.010447 27.040704 17.971810
F 33.651047 28.022204 17.326210
F 26.638747 19.313304 18.351510
F 33.684547 23.041404 18.195410
F 33.633247 30.691504 18.137310
F 22.340647 27.210404 18.190310
F 29.239747 30.923804 18.251010
F 29.112647 22.971904 18.075710
F 20.119947 31.018804 18.190310
F 20.129747 23.193404 18.028010
F 24.767947 28.330204 31.808710
F 29.328947 28.435304 17.273310
F 20.118547 28.408404 17.435510
F 20.080747 20.534204 17.015410
F 29.060147 30.919904 21.039410
F 29.170247 23.303104 20.827310
F 20.037747 30.774904 20.868410
F 19.962347 23.123904 20.765910
F 20.117947 20.520804 31.897710
F 26.847047 24.302604 31.884110
F 26.882847 34.649004 32.689310
F 26.883047 24.313404 17.261610
F 31.357947 27.173904 21.110410
F 22.366347 19.465804 18.314510
F 31.220647 19.442304 20.989710
F 22.367647 27.170704 20.885610
F 22.455047 32.289304 17.169410
F 17.706147 32.294504 24.542410
F 26.815047 31.965804 17.186810
F 20.228547 30.746604 32.888510
F 17.815347 26.877004 20.976210
F 17.801547 32.051204 21.845210
F 17.816747 27.084304 18.305310
F 17.894047 31.937604 29.322910
F 24.579647 23.038704 32.752810
F 29.097147 30.961404 32.686810
F 31.331347 34.708004 28.014310
F 29.005947 22.990704 32.788110
F 31.374747 19.273704 32.894910
F 24.813947 30.901904 32.576710
F 17.768147 34.824704 18.193210
F 22.370347 34.600704 32.797410
F 17.799447 34.709404 25.587010
F 17.766347 34.618004 20.895210
F 31.154047 27.097104 32.734710
F 17.798247 19.177904 32.831110
F 22.525847 19.274904 32.836010
F 33.423747 23.129504 32.707010
F 26.863947 24.321304 46.393810
F 26.857647 32.028504 46.245410
F 31.196647 19.177504 39.871810
F 17.709547 24.480904 43.636810
F 26.958047 26.769604 47.284710
F 24.439747 23.139604 39.949510
F 26.817447 19.246204 47.422510
F 17.951047 32.136904 38.883410
F 17.787947 24.513704 46.313110
F 17.910447 32.195504 36.167510
F 26.681547 24.407104 43.693910
F 26.864447 32.124104 43.524510
F 24.358947 23.174004 42.733410
F 24.594247 30.892804 42.743210
F 29.077947 30.830204 47.029110
F 29.100247 23.188604 47.308310
F 20.331247 30.835004 47.063210
F 19.887647 23.145804 47.295810
F 29.056047 28.402904 43.565210
F 29.242147 20.674104 43.634510
F 20.067047 28.510304 43.506810
F 20.119447 20.552204 43.708510
F 29.104047 28.240104 46.407210
F 29.293847 20.551604 46.467010
F 20.151247 28.163504 46.283910
F 20.057047 20.554004 46.385510
F 31.266847 24.352604 46.405010
F 31.365147 32.174604 46.361010
F 22.237847 24.292304 46.485310
F 22.390647 32.186104 46.298510
F 31.292547 27.020004 47.146810
F 17.887747 27.056904 39.922510
F 31.415147 19.261604 47.412610
F 22.434847 26.959204 47.203210
F 17.945147 19.297204 39.917010
F 22.259547 19.141104 47.261010
F 31.453347 24.258804 43.654310
F 31.280147 32.224604 43.546510
F 22.058247 24.405404 43.738810
F 22.408447 32.204104 43.624610
F 33.521947 30.837704 47.186110
F 33.523247 23.091404 47.418410
F 24.519747 30.875204 47.413710
F 24.701447 23.005404 47.472110
F 33.516247 28.289704 43.728610
F 33.705147 20.372804 43.620410
F 24.406747 28.238304 43.540510
F 24.700147 20.642004 43.731010
F 33.564047 28.354104 46.427210
F 33.594947 20.570804 46.401810
F 24.760347 28.288804 46.348610
F 24.462147 20.483104 46.554010
F 26.841947 26.985204 35.441510
F 17.797947 27.121904 42.682010
F 26.816747 19.370704 35.613810
F 33.438247 22.916604 42.484010
F 33.607147 30.798104 42.551210
F 24.422847 20.411704 39.152210
F 33.570047 22.950404 39.766910
F 17.791647 34.637604 47.359310
F 17.768747 24.505104 39.147510
F 22.521947 19.302004 42.839910
F 31.332147 24.331304 38.855810
F 22.078047 26.874204 42.639810
F 31.251447 26.803404 42.608110
F 33.509847 30.802504 39.747710
F 17.683747 27.105304 47.216310
F 22.411047 32.108304 36.532810
F 29.194347 30.650304 35.611110
F 29.060647 23.318904 35.395910
F 20.205147 30.864304 35.640310
F 19.975047 23.007304 35.390310
F 31.217347 27.105204 35.422310
F 17.860647 24.501304 36.460910
F 31.170847 19.131704 35.599410
F 22.348647 26.797504 35.436110
F 22.418047 24.400404 38.963710
F 22.439347 19.166404 35.456410
F 22.296847 24.280504 36.346910
F 31.305847 26.837804 39.926510
F 31.382547 32.119004 36.324010
F 31.225247 24.504704 36.182410
F 22.110047 19.278304 40.144910
F 17.931547 27.113604 35.502510
F 19.864547 23.249304 42.497110
F 31.332547 19.388004 42.700410
F 22.455847 27.054704 39.865910
F 26.963447 26.956804 32.703110
F 33.481747 30.801204 35.436810
F 33.500947 23.005304 35.473210
F 24.484447 30.865804 35.364110
F 24.564247 23.113904 35.451410
F 26.710547 24.372504 38.954310
F 26.751947 32.045904 38.934010
F 22.452247 32.242204 39.320210
F 33.431747 20.366904 36.288010
F 26.807547 26.999104 42.569210
F 24.593647 30.811504 40.049410
F 26.811047 19.259604 42.881410
F 24.590647 28.306704 39.045210
F 33.482647 20.307104 39.137710
F 33.452447 28.059304 38.865710
F 26.740747 26.909404 39.873510
F 17.812147 19.214504 47.153710
F 26.784847 19.386304 40.093810
F 33.556447 28.261404 36.141910
F 17.942347 32.123904 46.291710
F 31.126747 32.047304 39.004410
F 26.740447 24.455804 36.278010
F 26.876947 32.010204 36.242710
F 24.544447 20.593704 36.340910
F 24.641647 28.361804 36.347810
F 28.861547 30.805004 39.896610
F 29.000447 23.229304 39.894010
F 20.202347 30.892504 39.819910
F 20.036247 23.299304 39.816010
F 29.050547 28.179104 36.490410
F 29.072647 20.783704 36.354410
F 20.202347 28.278604 36.484410
F 20.095047 20.555804 36.255910
F 29.085147 28.213804 39.173310
F 28.980747 20.689604 39.062010
F 20.206147 28.228304 39.291010
F 20.027747 20.694404 38.929910
F 29.173947 30.927004 42.690610
F 29.043747 23.201204 42.585810
F 20.209847 31.015604 42.448810
F 17.770947 32.091204 43.528110
F 17.773247 19.296104 35.553110
F 17.845447 19.325604 42.663010
F 22.508747 34.563904 35.591210
F 22.231447 34.668504 47.215810
F 22.401347 34.767304 42.970310
F 31.313647 34.663604 47.275110
F 26.904247 34.574604 35.365610
F 26.783647 19.305804 32.906010
F 33.587247 30.990204 32.681310
F 22.406547 34.771104 40.221410
F 31.336447 34.704204 32.632110
F 20.157747 23.189404 32.642710
F 28.893547 30.778804 49.905210
F 22.043447 27.011704 64.522310
F 17.844747 19.240904 64.696310
F 17.969447 19.432304 54.682810
F 29.119047 23.079104 50.134110
F 24.476047 30.901504 64.489610
F 26.621547 27.056504 64.573310
F 29.000847 30.612504 64.526910
F 20.056747 30.687104 49.901510
F 19.774747 23.042604 49.903610
F 31.454147 27.028804 49.894210
F 33.688447 23.117204 50.201810
F 33.459047 31.016204 49.955510
F 26.749447 26.806104 50.134610
F 24.596547 23.265104 64.451810
F 31.335347 19.239704 50.039010
F 22.035247 19.035904 49.827910
F 17.861847 27.163904 49.955710
F 17.863247 24.357904 60.827610
F 26.748247 19.349504 64.360410
F 26.752747 24.332204 53.656010
F 26.798847 31.972304 53.649910
F 17.875147 26.793504 57.455210
F 22.227447 19.102004 64.547910
F 26.766547 26.842204 57.242910
F 20.067947 23.182304 64.528210
F 26.933547 19.072804 57.276310
F 26.695447 19.403504 50.201710
F 24.708947 20.585704 60.969610
F 24.560847 28.196204 60.636610
F 26.950447 26.826204 54.476210
F 31.113947 34.717404 54.614410
F 26.760847 19.131504 54.457010
F 17.917747 32.230904 53.883110
F 22.305947 26.772904 50.012610
F 29.010547 23.118004 64.509910
F 26.795847 24.244704 50.947110
F 26.798747 32.096204 50.991810
F 33.716047 20.587104 60.904410
F 33.439847 28.254604 60.996210
F 29.114347 30.818804 54.490510
F 29.157247 23.164804 54.476710
F 20.218147 30.881604 54.497710
F 20.041747 22.877604 54.350310
F 29.097147 28.215704 50.783610
F 29.144447 20.627304 51.025410
F 20.170747 28.201904 50.962410
F 19.967347 20.371804 50.786810
F 29.013047 28.298904 53.462210
F 29.026747 20.581204 53.599010
F 20.144847 28.291004 53.706510
F 20.124747 20.391304 53.507710
F 29.055347 30.737604 57.222310
F 29.030147 23.117204 57.269510
F 20.211247 30.924504 57.108910
F 20.144047 23.034104 57.119810
F 31.481347 24.196404 53.676710
F 31.158147 32.239804 53.541310
F 22.261947 24.242004 53.563710
F 22.532547 31.884204 53.556110
F 31.455047 26.753604 57.114710
F 33.530347 30.793704 61.634510
F 31.362447 19.250504 57.218010
F 22.283047 26.761104 57.133610
F 33.565047 23.123704 64.546010
F 22.333647 19.113704 57.224510
F 31.227747 26.990604 54.247310
F 31.306547 31.811304 58.228510
F 31.262047 19.331104 54.254110
F 22.432347 27.061104 54.542210
F 22.688047 19.006704 61.844610
F 22.307947 19.151804 54.545210
F 31.449047 24.356604 50.976910
F 31.071447 32.179804 50.924610
F 22.127847 24.239004 50.906410
F 22.324347 31.917804 50.911110
F 33.426647 30.859304 54.568610
F 33.568047 22.977504 54.645610
F 24.738347 30.681104 54.663710
F 24.586447 23.166004 54.605910
F 33.476547 28.492904 50.782710
F 33.629747 20.560804 50.975610
F 24.476247 28.120204 50.965610
F 24.378047 20.464304 50.930110
F 33.624947 28.357104 53.610110
F 33.667247 20.424504 53.646210
F 24.763847 28.200604 53.710110
F 24.491247 20.606304 53.661610
F 33.609347 30.888604 57.232210
F 33.663347 23.184204 57.345810
F 24.654547 30.916304 57.545510
F 24.536947 23.072104 57.324810
F 26.890347 24.303104 60.976210
F 26.851347 31.981404 61.024910
F 18.076547 32.063604 58.268610
F 33.480347 30.697204 64.413610
F 20.049047 31.031504 64.405010
F 22.358247 32.157404 58.068510
F 22.314547 24.299704 58.115410
F 24.600647 20.520504 58.210810
F 24.548747 28.091504 57.971710
F 33.722747 20.432704 58.095910
F 26.704047 26.933704 61.791210
F 22.177547 26.987504 61.727310
F 26.983147 19.273004 61.659510
F 33.823547 23.162304 61.807910
F 31.308347 19.202104 64.403510
F 31.348247 24.191904 58.159710
F 26.772247 24.317904 58.189310
F 26.874447 32.165204 58.352810
F 33.414247 28.381604 58.277410
F 24.568847 23.179904 61.832810
F 29.050747 30.529804 61.813310
F 29.148347 23.130304 61.785210
F 20.229547 30.991804 61.813010
F 20.038747 23.009804 61.799810
F 29.091047 28.024804 58.116710
F 29.112047 20.556904 58.188910
F 20.165947 28.387504 57.912210
F 20.044447 20.484604 58.236110
F 29.020147 27.977504 60.795410
F 29.267847 20.558304 60.746910
F 20.049947 28.502304 60.742210
F 20.331847 20.362704 61.160510
F 18.017947 19.170904 62.021710
F 24.533847 23.015904 50.043710
F 24.647847 30.665904 50.226010
F 17.701347 27.014604 54.555010
F 31.439647 24.179804 60.883710
F 31.302447 32.052004 60.984810
F 22.314347 24.429304 60.864610
F 22.464447 32.151204 60.931310
F 31.257847 26.929104 64.573910
F 33.458447 20.587404 65.595210
F 17.657547 19.439804 49.859310
F 17.680147 26.901204 64.412510
F 17.943847 32.276104 61.049810
F 18.009247 31.970004 50.983610
F 31.313647 26.831104 61.789710
F 24.492047 30.609904 61.801110
F 31.474547 19.421104 61.799510
F 17.838747 24.269204 53.619010
F 17.704447 24.565504 50.913010
F 17.841247 19.495404 57.331610
F 31.274047 34.528404 62.066210
F 17.908547 27.004604 61.582710
F 20.115947 20.722204 65.530910
F 31.333247 34.657104 64.726910
F 31.152047 34.684104 50.119310
F 17.934447 24.264304 58.078110
F 22.393847 34.557204 50.047710
F 19.773147 28.344404 65.238310
F 22.464947 34.485704 54.486910
F 17.930547 34.657404 50.163610
F 33.440747 28.150004 65.576110
F 26.781947 31.919104 65.357110
F 26.726847 34.572404 54.451310
F 28.877147 28.148504 65.610210
F 17.941647 34.750004 54.708010
F 17.986147 34.890704 61.775810
F 22.339747 34.705404 57.341310
F 26.715747 34.578104 64.647410
F 31.377747 34.404504 57.450010
F 26.804347 34.612404 57.250410
F 17.870847 34.742204 57.348710
F 28.894647 20.616504 65.362510
F 31.269547 31.955104 65.511410
F 24.223647 28.342204 65.398210
F 17.944947 32.258904 65.534910
F 26.943147 47.677304 2.630150
F 26.651247 39.969004 2.655490
F 17.952047 49.867104 6.487270
F 18.067747 47.498004 2.731930
F 26.833147 50.187004 6.306160
F 26.827347 42.372104 6.420090
F 24.726947 43.583404 14.376810
F 24.627247 35.905304 14.634810
F 27.009147 50.101504 3.665780
F 26.742947 42.464104 3.613710
F 17.930147 47.298504 7.316370
F 24.738347 51.459704 10.004810
F 17.716747 39.642704 14.676210
F 24.775047 51.281904 2.931570
F 17.982147 42.326504 13.797910
F 33.487547 43.842604 14.401610
F 28.984947 38.524204 3.433190
F 29.067447 46.485704 3.773680
F 20.057547 38.539904 3.913990
F 20.267247 46.285704 3.626930
F 33.639947 35.918304 2.972390
F 17.730347 39.843204 7.285510
F 17.920847 50.116604 13.645110
F 29.142447 43.661904 14.532810
F 29.150847 35.846204 14.592810
F 17.818147 50.111104 10.924910
F 26.901347 47.529304 14.615110
F 29.105347 35.809204 2.594100
F 28.946847 43.851704 2.783500
F 17.819347 42.416804 3.533830
F 19.963847 36.033104 2.722830
F 20.080947 43.741304 2.788850
F 28.934047 38.457704 6.070250
F 29.120747 46.381904 6.429480
F 20.060547 38.476404 6.563470
F 20.217047 46.241404 6.218050
F 31.318247 47.592204 2.715130
F 31.452747 39.839504 2.827110
F 22.512947 47.612504 2.798330
F 22.199847 39.779604 2.847400
F 31.341347 50.171804 6.350640
F 31.316347 42.313504 6.390560
F 22.463847 50.199804 6.345900
F 22.274047 42.483304 6.393360
F 31.415847 50.149804 3.681090
F 31.121847 42.478104 3.597550
F 22.493047 50.174504 3.702580
F 22.291647 42.314304 3.743940
F 29.137747 51.392004 10.155610
F 33.568347 46.458504 13.504910
F 20.236447 35.885304 14.573910
F 33.408847 51.542904 14.867710
F 33.577347 38.522604 3.799240
F 33.467947 46.141604 3.623200
F 24.662947 38.488204 3.605980
F 24.731347 46.271604 3.619660
F 33.687547 38.625904 13.650210
F 18.070447 47.499804 14.581710
F 20.227547 43.500704 14.734110
F 22.382747 34.942204 6.355590
F 24.634947 51.369804 14.440610
F 31.261947 47.744104 14.565210
F 24.685547 51.517004 7.185380
F 31.322947 47.509704 0.061806
F 33.465547 43.681104 2.598580
F 20.170647 51.279104 7.357730
F 24.516347 35.972204 2.733290
F 24.468247 43.688404 2.829550
F 33.480247 38.551004 6.596760
F 33.286647 46.141504 6.370010
F 24.584047 38.572304 6.290140
F 24.671747 46.298704 6.192060
F 26.916147 47.309704 10.070610
F 26.855147 39.554204 9.991330
F 17.963247 47.630404 9.977320
F 31.191547 39.795904 14.583910
F 26.959247 50.139504 13.383010
F 26.888747 42.179704 13.519210
F 33.586747 36.117904 14.525410
F 17.776547 42.303504 6.292960
F 26.836847 50.066304 10.783610
F 26.847547 42.297304 10.808710
F 26.807447 39.707504 14.435410
F 33.495247 51.531704 7.472770
F 26.822247 47.606804 7.403600
F 26.878547 39.736204 7.229700
F 22.331047 39.601104 14.498810
F 22.386047 47.546604 14.530510
F 29.094047 38.573204 10.974710
F 29.163847 46.270504 11.034410
F 20.085647 38.436304 10.996710
F 20.194947 46.295904 10.846310
F 28.973347 51.557804 14.561610
F 29.045847 35.900304 7.178580
F 29.092147 43.778604 7.362040
F 24.560047 38.480704 13.683010
F 20.044847 35.894604 7.518930
F 19.962847 43.713204 7.314770
F 24.613847 46.314804 13.632010
F 29.121147 35.968204 10.045910
F 29.108347 43.611604 10.031210
F 20.008847 51.460704 10.108910
F 20.267147 35.891004 10.127310
F 20.087047 43.671704 10.179210
F 29.057247 38.520804 13.582210
F 29.140547 46.300604 13.722110
F 19.961047 38.481004 13.716210
F 20.196847 46.046504 13.602610
F 31.178747 47.683804 9.977400
F 31.205247 39.837804 10.005410
F 22.335447 47.551404 9.786250
F 22.230047 39.875704 9.962240
F 31.223747 50.297704 13.764910
F 31.229247 42.287704 13.579710
F 22.409547 50.129704 13.630810
F 22.384847 42.237604 13.718110
F 31.433447 50.297704 11.000510
F 31.247547 42.296204 10.866710
F 22.353547 50.183304 10.831410
F 22.445247 42.379104 11.039010
F 31.267247 47.588604 7.281710
F 31.209647 39.764304 7.357160
F 22.377347 47.538504 7.105370
F 22.352047 40.000904 7.241840
F 33.566547 38.680804 10.825310
F 33.618347 46.226204 10.814910
F 24.525747 38.550204 10.964910
F 24.593947 46.414304 10.879710
F 20.099247 51.272704 2.792540
F 33.353547 35.986404 7.337380
F 33.546347 43.593804 7.375640
F 20.153947 51.276604 14.502310
F 24.645347 36.074804 7.292460
F 24.536147 43.803304 7.167730
F 18.028747 49.940804 3.704760
F 33.260547 36.032204 10.007210
F 33.413247 43.697804 10.077110
F 33.538647 51.532304 10.189410
F 24.604147 36.024704 10.115910
F 24.606247 43.634104 10.141510
F 29.157247 51.298504 7.299770
F 17.941747 39.778604 10.138810
F 33.524047 51.434904 2.694410
F 29.141747 51.395304 2.800040
F 18.049947 39.775104 2.642320
F 17.759547 42.337104 11.006410
F 17.904547 34.555504 3.775680
F 22.371247 34.577604 13.799610
F 26.869147 34.645004 10.998010
F 22.163647 34.809804 3.681610
F 26.870447 47.526204 -0.086555
F 29.134547 35.835704 -0.086085
F 17.712747 34.766304 6.434590
F 31.483147 34.668104 13.692810
F 33.491947 43.420604 -0.228036
F 26.865047 34.685904 13.842010
F 20.001447 43.806304 0.063952
F 18.136247 39.779104 -0.089001
F 19.994547 35.976004 -0.023071
F 24.534347 43.888504 0.190858
F 26.705047 47.535504 24.405210
F 26.830447 39.788004 24.722710
F 24.758847 43.910004 31.826110
F 17.827747 40.008804 24.802810
F 26.811847 50.198304 27.948910
F 26.717947 42.548704 28.085410
F 24.583447 46.042704 20.763710
F 24.147247 38.654504 20.984610
F 26.932947 50.118204 25.237810
F 26.805547 42.415504 25.322410
F 33.564247 36.052204 17.324610
F 29.031047 35.937104 31.792110
F 26.716047 47.371404 21.569310
F 26.687747 39.738204 22.003310
F 33.563347 46.325104 20.977310
F 33.586947 38.521404 20.922910
F 29.056747 38.565204 25.374110
F 28.998147 46.212804 25.256810
F 19.874747 38.524504 25.670910
F 20.059047 46.382904 25.425010
F 31.319147 39.902604 17.403410
F 29.152647 35.987804 21.885910
F 28.756347 43.682004 21.892910
F 17.835247 42.532504 21.043210
F 20.009947 36.026304 21.818410
F 20.100547 43.690604 21.799710
F 17.908247 39.749704 17.450310
F 29.096947 36.063004 24.651210
F 28.983747 43.578004 24.549010
F 24.629947 51.388404 21.577310
F 19.953547 35.943704 24.592210
F 20.089147 43.803404 24.578510
F 28.923047 38.606604 28.144910
F 29.022847 46.327304 28.085810
F 20.058247 38.508704 28.330910
F 20.130147 46.526404 28.226410
F 31.290047 47.469104 24.531510
F 31.365147 40.011804 24.492610
F 22.192647 47.591304 24.278310
F 22.150347 39.737704 24.769410
F 31.330647 50.283304 28.206710
F 31.370947 42.625504 28.424310
F 22.431447 50.268404 27.994410
F 22.127747 42.414304 28.315710
F 31.220747 50.223304 25.484310
F 31.254047 42.456204 25.628810
F 22.239747 50.174004 25.206610
F 22.128747 42.358904 25.605610
F 31.330547 47.676104 21.832810
F 31.332147 39.796104 21.867410
F 22.345247 47.449704 21.491710
F 22.078547 39.862404 22.060410
F 33.435747 38.510904 25.382710
F 33.426647 46.371804 25.634010
F 24.487947 38.455204 25.606010
F 24.432547 46.326904 25.314710
F 31.164047 40.000604 31.619210
F 33.730047 35.866004 21.833510
F 33.364647 43.757404 21.825610
F 20.175047 35.886804 32.115010
F 24.345947 36.121204 21.749710
F 24.445547 43.679204 22.001310
F 20.096647 36.055104 17.347710
F 33.714247 35.903704 24.539610
F 33.540147 43.806404 24.754810
F 22.292447 34.791804 28.159110
F 24.245047 36.004404 24.431010
F 24.451447 43.582704 24.855010
F 33.445147 38.731204 28.251310
F 33.704647 46.433404 28.354210
F 24.529747 38.377504 28.279510
F 24.496947 46.367804 28.050210
F 29.226447 35.937104 17.255910
F 17.874047 47.792004 29.107510
F 33.463047 51.366304 24.523110
F 17.797547 50.118104 18.027110
F 26.713247 47.666104 28.809410
F 26.691747 39.949504 29.044710
F 17.798047 39.965404 22.023710
F 24.679647 35.925104 17.392610
F 17.820847 47.576604 24.522310
F 29.085347 35.889804 29.126110
F 29.003147 43.817304 29.176010
F 26.797047 47.629704 31.574110
F 20.090347 36.023704 29.453810
F 20.095447 43.938004 29.073610
F 17.925447 47.497404 21.834010
F 24.664147 51.496004 28.990710
F 31.274647 47.560004 17.355610
F 28.995647 51.478704 21.716710
F 17.872647 42.572204 25.645910
F 24.649647 51.412004 31.620610
F 26.817347 47.568004 17.282310
F 17.715447 47.534304 17.296610
F 22.443347 39.695004 31.722910
F 20.231747 51.539804 29.237310
F 31.289247 47.524704 28.981010
F 31.157747 39.938204 28.832710
F 22.294047 47.795804 28.887610
F 22.318947 39.783404 29.077310
F 26.502847 39.814604 31.763110
F 33.599347 36.102304 28.973710
F 33.576447 43.936004 29.326710
F 24.542447 51.387904 24.241810
F 24.618447 35.754204 29.185410
F 24.437747 43.734704 29.057410
F 17.949947 40.014704 29.089610
F 29.070347 51.542904 28.880110
F 28.947147 51.555504 17.228310
F 33.507247 43.729804 17.229510
F 26.586147 34.754304 25.372810
F 33.617147 36.072004 31.766510
F 20.249947 51.764504 24.369710
F 26.829147 39.739404 17.282510
F 22.333147 47.798904 31.663510
F 17.856247 39.994504 31.781010
F 26.824947 49.941104 20.689010
F 26.596047 42.199804 20.894810
F 31.235347 47.715204 31.783910
F 18.095047 47.493704 31.716810
F 26.789847 50.304304 18.171510
F 26.722447 42.207004 18.250610
F 33.582247 51.492004 29.150610
F 33.707247 51.387904 31.776110
F 29.071247 38.583104 18.203110
F 29.019447 46.234604 18.212710
F 20.165947 38.557004 18.261910
F 19.985147 46.179204 18.046110
F 29.100347 51.339204 24.407910
F 17.872247 50.109504 20.910710
F 29.187747 51.519204 31.539610
F 17.762147 42.286304 18.277410
F 24.500247 51.174004 17.213710
F 20.059947 43.423804 17.515410
F 28.999547 38.470904 20.963610
F 29.193647 46.335504 20.978210
F 19.935847 38.575204 21.079110
F 20.036547 46.178404 20.663810
F 20.013247 51.433804 17.385810
F 24.578347 43.603404 17.070910
F 29.015647 43.826404 31.814910
F 22.376547 39.880204 17.215410
F 31.337247 50.206304 21.075710
F 31.165347 42.423504 21.051510
F 22.401047 49.980604 20.837410
F 22.232747 42.238804 21.013210
F 31.056247 50.148004 18.225610
F 31.272047 42.518904 18.290710
F 22.261147 50.011504 18.135610
F 22.422447 42.335704 18.259710
F 33.486847 38.638004 18.148810
F 33.519047 46.427204 18.203910
F 24.536547 38.627804 18.113110
F 24.569847 46.203904 17.976110
F 22.215247 47.470704 17.147410
F 33.501647 51.567004 17.473610
F 20.351147 51.377604 21.671810
F 28.964147 43.680604 17.351810
F 33.542247 43.981504 32.025510
F 20.079547 51.484604 31.919310
F 24.607647 35.715804 31.754710
F 20.403147 43.695204 31.839310
F 17.972647 50.289504 28.267810
F 33.612447 51.775004 21.855510
F 17.875547 42.500704 28.233910
F 18.133647 50.130504 25.437310
F 22.217547 34.648004 20.956110
F 26.868247 34.628904 18.110610
F 31.419647 34.773404 20.830810
F 26.826247 34.688404 28.091410
F 22.168147 34.706404 25.375210
F 31.426847 34.716304 18.164110
F 22.372147 34.793504 18.203410
F 26.732947 34.989004 20.871810
F 17.993447 34.541404 28.367010
F 31.374547 34.719704 25.386510
F 17.956447 34.444104 32.845510
F 24.596247 46.457104 32.584210
F 31.340847 50.254404 32.574810
F 28.825847 38.740404 32.498910
F 22.528547 42.335604 32.677210
F 27.033747 47.614104 46.323210
F 26.910847 39.734804 46.394510
F 17.881847 42.363604 42.754910
F 17.767847 42.461304 35.450210
F 26.785047 50.139204 47.253910
F 26.918147 42.292104 46.976810
F 24.469847 51.475604 36.483010
F 17.779247 40.081404 46.357910
F 26.731647 47.591204 43.747110
F 26.915447 39.912004 43.663910
F 24.546847 46.393204 42.770810
F 24.681747 38.550504 42.664310
F 28.988647 38.292404 47.263510
F 29.127647 46.181304 47.350310
F 19.993647 38.738304 47.225010
F 20.072547 46.357904 47.395910
F 33.388247 43.843004 36.346710
F 28.946347 35.882204 43.658610
F 29.265447 43.876004 43.824510
F 29.129147 51.488104 36.087010
F 20.143247 36.020204 43.795610
F 20.027847 43.681904 43.804210
F 17.893347 50.215404 47.354510
F 29.010647 35.856704 46.395010
F 29.187547 43.739004 46.605610
F 22.419847 50.301504 32.747710
F 19.952347 36.003704 46.511610
F 20.006647 43.832104 46.496210
F 31.472247 47.590004 46.530110
F 31.304247 39.828204 46.397610
F 22.389447 47.464204 46.459010
F 22.613047 39.923304 46.531410
F 31.227747 50.119504 47.333610
F 31.346147 42.398304 47.473310
F 22.312847 50.204904 47.224510
F 22.256647 42.540604 47.144610
F 31.293147 47.538104 43.811510
F 31.459047 39.961404 43.607010
F 22.281447 47.544804 43.745310
F 22.421347 39.788504 43.822710
F 33.580647 38.495804 47.265010
F 33.561447 46.216104 47.465410
F 24.843247 38.421304 47.310510
F 24.775447 46.270604 47.410310
F 17.924747 47.480904 43.555910
F 17.791847 47.447904 39.096710
F 33.665147 43.645604 43.666510
F 33.549747 51.628104 43.864210
F 24.583647 36.096404 43.709210
F 24.654347 43.833004 43.532910
F 17.732247 50.131204 42.641710
F 33.483747 35.866904 46.378410
F 33.436947 43.778204 46.495910
F 17.932147 42.557404 47.445110
F 24.513547 35.951704 46.429210
F 24.603147 43.757304 46.348110
F 26.975847 50.188404 35.329710
F 26.681647 42.469004 35.500510
F 33.663047 46.334504 42.868710
F 33.661747 38.350104 42.586310
F 24.457847 51.571004 43.643310
F 17.745347 39.818304 39.253810
F 20.084547 51.591404 46.323210
F 33.431047 51.302004 38.999910
F 17.912647 42.421804 39.910310
F 29.107147 51.595404 43.752710
F 24.624147 51.409404 39.167910
F 24.727647 38.712304 40.011410
F 29.065347 38.685104 35.293310
F 28.877847 46.497304 35.322610
F 20.165747 38.804604 35.498410
F 20.077647 46.219704 35.516810
F 31.408647 50.304104 35.271210
F 31.078247 42.516204 35.444610
F 22.272547 50.181704 35.465810
F 22.295447 42.430804 35.375410
F 20.172847 51.537104 36.416810
F 26.777647 42.503704 32.789510
F 17.991247 42.536804 32.819210
F 33.527147 36.196004 36.158610
F 24.515347 43.758104 36.494910
F 24.774347 35.902804 36.498910
F 33.352747 35.996504 38.856410
F 28.977147 51.475104 46.429610
F 33.233047 38.752904 35.239210
F 33.319947 46.372404 35.561510
F 24.653147 38.426204 35.385210
F 24.442247 46.359004 35.439810
F 26.793047 47.588304 39.051510
F 26.917347 40.064704 39.144410
F 33.483747 51.564904 36.368710
F 17.956947 47.628504 36.313110
F 26.674647 50.301104 42.821810
F 26.917447 42.496504 42.908510
F 24.665147 43.744104 39.165210
F 24.750047 36.193204 39.117110
F 26.975047 50.222404 40.253510
F 26.954447 42.595904 40.133310
F 24.598447 51.397704 46.322210
F 33.536347 35.888604 43.634610
F 26.655847 47.658904 36.210010
F 26.869047 39.918404 36.352410
F 24.579347 46.265304 40.061010
F 33.465247 43.864304 39.053710
F 28.871147 38.498704 40.065510
F 29.012347 46.453804 40.014310
F 20.029247 38.757404 40.033010
F 20.195547 46.171704 40.043110
F 33.412347 51.489704 46.503610
F 29.153747 35.995704 36.238210
F 28.857847 43.845404 36.273610
F 28.929147 51.473904 38.846910
F 20.320147 36.188804 36.447010
F 20.172947 43.603204 36.515410
F 19.955247 51.223504 43.511910
F 28.994547 35.970804 39.072510
F 29.159147 43.901104 38.862210
F 17.939147 50.159904 39.943510
F 20.269947 36.020404 39.217810
F 20.299147 43.742404 39.128510
F 29.123547 38.525404 42.758410
F 28.969247 46.508404 42.794610
F 20.134447 38.681804 42.836710
F 20.212347 46.203504 42.786010
F 31.322447 47.588804 39.091110
F 31.090347 39.766504 39.053310
F 22.269547 47.496204 39.197110
F 22.349347 39.762504 39.114210
F 31.504647 50.098204 42.829010
F 31.345047 42.419004 42.630310
F 22.266847 50.079604 42.733810
F 22.240147 42.460304 42.745510
F 31.328547 50.173804 40.009210
F 31.238647 42.390904 39.813310
F 22.419147 50.115104 39.852010
F 22.395047 42.277404 39.993210
F 31.138647 47.739604 36.216310
F 31.106347 39.974804 36.365510
F 22.307347 47.683304 36.392510
F 22.430647 39.907904 36.321810
F 33.378247 38.540904 39.685910
F 33.589547 46.484704 40.150310
F 20.160347 51.352304 39.085810
F 33.485947 46.614404 32.899310
F 18.036047 50.164604 35.463710
F 17.739747 39.831504 36.413710
F 17.855047 39.754704 43.602710
F 17.867147 47.480104 46.354110
F 17.877847 34.707904 42.880310
F 26.739047 34.580604 47.177710
F 33.281047 38.805104 32.531710
F 31.337147 34.776704 35.342710
F 26.800747 34.649504 39.967210
F 26.758947 34.578304 42.718810
F 20.250447 46.263404 32.748110
F 31.311047 34.629504 39.978910
F 31.175347 34.818404 42.634310
F 18.084147 34.843304 35.660910
F 18.019747 34.667204 40.103310
F 24.414947 38.120904 32.754610
F 26.922547 50.218004 32.488610
F 17.977947 50.064004 32.692210
F 31.312147 42.628804 32.772510
F 20.055547 38.638404 32.699710
F 29.000147 46.347104 32.587010
F 17.705347 39.932204 61.093610
F 18.104647 39.799804 58.294710
F 17.955147 47.637104 58.241710
F 29.028847 38.587104 49.886910
F 26.726947 42.522904 64.647910
F 17.882647 39.788704 53.780610
F 22.337347 42.307304 49.912310
F 33.583747 46.276004 50.152210
F 24.647347 46.344004 64.660510
F 20.068147 46.359404 50.154510
F 17.800547 42.531404 64.852410
F 17.815747 42.514204 61.964510
F 18.134147 42.464104 50.300310
F 22.303847 50.110404 50.066810
F 17.808147 50.230204 64.628410
F 26.844247 49.962604 50.104810
F 26.723147 47.528404 53.874510
F 26.616447 39.778904 53.566310
F 17.857947 50.224304 50.121010
F 31.408247 50.044804 64.590510
F 26.699047 50.136504 57.416510
F 26.997647 42.387604 57.213610
F 17.792247 42.283104 57.260610
F 24.367047 46.342304 50.193010
F 26.895347 50.078404 54.761910
F 26.785547 42.219904 54.593210
F 20.019647 51.413704 65.455010
F 24.496847 51.569304 58.318210
F 26.743647 47.516104 51.160610
F 26.681447 39.712404 50.756910
F 24.461647 43.660704 61.020510
F 24.471947 35.937804 60.949810
F 28.866247 38.589104 54.538610
F 28.961247 46.243004 54.578510
F 20.118047 38.327104 54.513510
F 20.087847 46.336204 54.554310
F 22.308147 34.854204 64.664810
F 28.864447 36.112804 50.984310
F 28.913647 43.539804 50.616810
F 24.558647 38.334504 50.013710
F 20.188547 35.874004 50.854510
F 20.228947 43.731704 51.078510
F 17.778647 47.588404 50.998710
F 28.951547 35.963304 53.710410
F 28.976047 43.671504 53.415010
F 26.818647 34.569004 49.903710
F 20.101147 35.686804 53.532810
F 20.042147 43.697804 53.814310
F 28.988347 38.426604 57.275410
F 28.894047 46.437404 57.356610
F 20.147447 38.512704 57.208310
F 20.252147 46.229004 57.264710
F 31.155747 47.453604 53.684310
F 31.048247 39.821404 53.487910
F 22.280947 47.854904 53.737010
F 22.220147 39.862604 53.492810
F 31.083247 50.334604 57.562610
F 31.097247 42.513104 57.116310
F 22.178347 50.331104 57.425410
F 22.349447 42.306304 57.198610
F 31.132747 50.042204 54.834210
F 31.164047 42.360804 54.411210
F 22.257647 50.379004 54.621810
F 22.295347 42.324104 54.447210
F 31.346947 47.603304 50.924410
F 31.322847 39.644904 50.713210
F 22.211447 47.656104 51.100410
F 22.424547 39.729404 50.732910
F 33.398947 38.573104 54.614710
F 33.210147 46.111404 54.738710
F 24.385647 38.522904 54.666810
F 24.390147 46.082704 54.542510
F 33.637547 51.417904 60.754410
F 33.563547 35.797804 50.868710
F 33.643947 43.685604 50.865410
F 20.107347 38.572004 49.944310
F 24.631247 35.832604 50.878810
F 24.629147 43.659404 50.876410
F 20.319347 38.397504 64.557810
F 33.309847 36.088204 53.697610
F 33.446047 43.625304 53.592410
F 22.251347 42.609904 64.727810
F 24.440847 35.862504 53.726410
F 24.531247 43.469404 53.634310
F 33.303847 38.317004 57.279310
F 33.494247 46.268304 57.368710
F 24.613647 38.598804 57.379310
F 24.524147 46.184304 57.263510
F 26.476747 47.536004 61.024810
F 26.800647 40.008204 61.026310
F 33.498747 51.478804 58.104910
F 18.047447 39.959504 51.040810
F 24.551847 51.440604 61.045310
F 33.529347 35.845004 58.386310
F 17.741147 50.285704 61.973910
F 33.534247 43.557204 60.933010
F 26.791047 50.138004 61.819510
F 26.778447 42.505104 62.054110
F 19.887147 51.657804 53.685610
F 31.315447 42.262504 50.239610
F 26.595347 47.625404 58.248610
F 26.788747 39.909204 58.211610
F 33.504147 35.831204 61.000410
F 31.301047 39.671904 65.620310
F 29.064847 38.594604 61.856810
F 29.029347 46.332904 61.785310
F 20.038647 38.622604 61.786010
F 20.143447 46.378004 61.741510
F 29.267547 46.207204 64.597510
F 29.162847 35.700504 58.269810
F 29.032747 43.790004 58.169810
F 33.567247 38.377304 49.929610
F 20.158347 36.047604 58.199910
F 20.065047 43.645004 58.278810
F 24.804247 51.316404 53.698710
F 29.172147 35.802604 61.046710
F 28.869647 43.851304 60.819010
F 33.430447 38.248304 64.731010
F 20.204247 36.057804 60.877810
F 19.999147 43.673304 61.009710
F 24.783747 51.471104 50.810310
F 31.142047 42.165304 64.467010
F 20.076047 51.577404 51.085010
F 20.022447 51.400404 60.979810
F 31.314147 47.618604 61.004110
F 31.284647 39.803204 60.877310
F 22.203647 47.716304 61.002310
F 22.270447 39.956404 61.047510
F 26.700247 42.153404 49.898810
F 17.936347 47.653904 60.993410
F 31.166547 50.205504 49.967410
F 17.768147 50.210704 57.416710
F 31.204147 50.245504 61.843710
F 31.149247 42.514904 61.742710
F 22.282147 50.240404 61.889210
F 22.311947 42.481804 62.065410
F 31.169047 47.756004 58.308410
F 31.129947 39.868304 58.088210
F 22.370647 47.606504 58.368610
F 22.341847 39.769104 58.343810
F 33.399147 38.364604 61.779810
F 33.549947 46.205604 61.919710
F 24.523147 38.558804 61.798010
F 24.328447 46.257804 62.028310
F 29.057847 51.344904 50.997510
F 22.384547 50.069904 64.652310
F 33.397647 43.732504 58.353410
F 28.813847 51.626704 58.270910
F 24.628947 35.994004 58.206010
F 24.516847 43.734204 58.285010
F 28.928247 51.312504 53.751810
F 28.890947 46.312104 50.051310
F 33.365147 51.246004 53.777210
F 20.173047 46.290304 64.615110
F 29.078847 38.436804 64.723810
F 24.582547 38.616804 64.665410
F 33.413147 46.074004 64.531010
F 20.041047 51.525304 58.269110
F 26.868247 50.233904 64.559810
F 28.966647 51.583404 60.999710
F 33.449047 51.267404 51.004710
F 17.752947 50.144104 54.589410
F 17.879947 42.460204 54.589710
F 17.881947 47.619504 53.577710
F 26.774747 34.751304 61.856410
F 29.060247 43.623304 65.482910
F 17.693947 34.877504 64.654810
F 22.292747 34.621804 61.979710
F 17.873647 47.620704 65.509310
F 26.776947 39.799104 65.485010
F 24.612547 35.973404 65.458910
F 29.124747 51.365204 65.410410
F 22.339947 47.438704 65.581310
F 33.481847 35.741004 65.685010
F 24.519347 51.477604 65.644010
F 33.662947 51.663304 65.347610
F 22.337547 39.868204 65.518210
F 26.784147 55.257804 2.761560
F 27.002647 62.920504 2.933580
F 17.937047 63.100904 14.707710
F 17.923147 55.125604 14.522510
F 26.885947 57.975804 6.450080
F 26.867347 65.663904 6.379240
F 17.843347 65.634304 10.763210
F 17.846647 65.611504 6.180520
F 26.660147 57.850304 3.610430
F 26.786747 65.599004 3.460860
F 17.893947 57.732704 10.911210
F 24.758647 53.870104 13.661510
F 29.214347 59.261404 14.425310
F 17.788247 62.976104 10.042010
F 17.690447 55.102404 7.287960
F 18.005647 62.992604 7.334490
F 29.026847 53.968704 3.680440
F 29.267947 61.846104 3.850220
F 20.059047 53.979004 3.619560
F 20.109947 61.640704 3.577690
F 17.829147 55.164604 2.558590
F 17.852447 57.739204 6.524760
F 28.931447 67.031004 14.682210
F 24.559047 61.748104 13.594610
F 28.854147 59.239504 2.671580
F 29.233547 66.790204 2.816540
F 19.995847 59.105604 2.764050
F 20.003547 66.828004 2.747110
F 28.835147 53.792504 6.483240
F 29.229347 61.705804 6.423900
F 20.150747 53.903904 6.503630
F 20.147647 61.691504 6.412860
F 31.304247 55.339504 2.777190
F 31.562647 63.071904 2.770880
F 22.387047 55.333304 2.783450
F 22.492347 63.134204 2.492090
F 31.185647 57.869904 6.427490
F 31.365547 65.481804 6.420880
F 22.325247 57.902204 6.629660
F 22.376647 65.458904 6.383740
F 31.275347 57.988804 3.553230
F 31.440247 65.650504 3.657470
F 22.108847 57.797904 3.844640
F 22.361047 65.688404 3.643610
F 31.276747 55.522104 14.516910
F 31.438147 63.119304 14.481910
F 20.228547 66.995904 14.610310
F 33.548347 59.356904 14.413410
F 33.472447 53.975604 3.824790
F 33.637647 61.655104 3.715470
F 24.574847 53.949804 3.667890
F 24.615747 61.653104 3.569620
F 24.534247 66.919204 14.660610
F 24.552047 59.192104 14.485110
F 33.352347 66.707704 14.630210
F 22.343947 63.245004 14.447910
F 33.422647 59.194704 2.589470
F 33.596747 67.123304 2.663610
F 24.448547 59.071604 2.615390
F 24.565147 66.869404 2.668690
F 33.476447 54.152404 6.482450
F 33.551947 61.785904 6.462450
F 24.501347 54.071104 6.446440
F 24.593947 61.715104 6.428930
F 26.982747 55.313304 9.863700
F 26.812547 63.349804 9.973570
F 17.672147 55.161304 10.146510
F 26.887547 55.386504 14.482110
F 26.941647 58.069004 13.665710
F 26.743647 65.681804 13.693310
F 20.201147 59.180004 14.621810
F 26.663947 63.137204 14.632410
F 27.007947 57.830104 10.832910
F 26.750947 65.780004 10.906910
F 17.776247 65.547104 3.529330
F 17.797447 57.601204 3.666050
F 26.768047 55.458404 7.191490
F 26.941347 63.222504 7.309100
F 22.467047 55.140504 14.240510
F 17.973247 65.668304 13.685610
F 29.129347 54.062004 10.823710
F 28.931347 62.029404 10.945010
F 19.906147 54.028104 11.001110
F 20.030147 61.721504 10.959910
F 29.147947 59.105604 7.400210
F 29.153347 66.896104 6.995850
F 20.011147 59.059004 7.422590
F 20.241547 66.828004 7.108400
F 29.106747 59.467604 10.072810
F 29.095247 66.784304 9.772370
F 20.120047 59.120004 10.090110
F 20.152147 66.962104 9.838650
F 29.092447 54.091904 13.635810
F 28.841947 61.830604 13.629810
F 20.115547 53.776104 13.724510
F 20.115347 61.838404 13.584410
F 31.265247 55.372104 10.108710
F 31.469847 63.118004 10.370310
F 22.343447 55.298704 10.115610
F 22.319947 62.997504 10.116110
F 31.466347 57.982504 13.470110
F 31.078447 65.739504 13.627710
F 22.274547 57.711704 13.664410
F 22.471347 65.799604 13.406710
F 31.215747 57.930004 10.841910
F 31.378847 65.700104 10.946610
F 22.535547 58.022804 10.820310
F 22.336947 65.640804 10.690810
F 31.033447 55.279804 7.252190
F 31.383547 63.014404 7.662080
F 22.285647 55.164304 7.376110
F 22.443747 62.998404 7.344190
F 33.615747 54.177704 11.082210
F 33.652847 61.730204 10.850810
F 24.610047 54.035804 10.920110
F 24.606647 61.788004 10.843510
F 33.427447 59.196804 7.356400
F 33.529247 66.782804 7.272180
F 24.616047 59.142204 7.308400
F 24.521147 66.866604 7.356820
F 33.636647 59.157504 9.974460
F 33.486447 66.883104 9.942040
F 24.700447 59.304404 9.901080
F 24.566247 67.034204 10.043410
F 33.487947 54.130104 13.721010
F 33.623347 62.018304 13.547210
F 17.951447 57.848404 13.711510
F 17.638547 62.961204 2.797970
F 29.160547 69.419604 3.511490
F 24.536147 69.571904 13.709210
F 20.099347 69.388104 3.476160
F 26.747647 62.925504 0.103880
F 22.228147 62.881404 -0.155700
F 28.907947 69.238504 10.890110
F 24.572847 59.020204 -0.036829
F 26.656547 55.339004 -0.056954
F 29.167647 69.519604 13.610310
F 20.120447 69.566204 10.697210
F 29.135747 66.918604 -0.012786
F 24.749847 69.456404 6.367530
F 22.252447 55.157504 -0.035425
F 33.547047 59.284104 -0.088321
F 31.257947 55.426304 -0.104860
F 17.684447 62.769604 0.132042
F 20.118047 66.744004 0.070203
F 28.939047 59.164304 0.108612
F 27.002847 55.211604 24.356110
F 26.971147 63.330004 24.562510
F 24.439547 59.227204 31.785710
F 17.952247 55.407204 24.516910
F 26.900147 57.818004 28.200210
F 26.938047 65.615604 28.323610
F 24.608547 54.039704 20.871810
F 33.463647 67.088804 17.237410
F 27.060747 57.824404 25.466110
F 26.872947 65.740404 25.586510
F 17.813047 57.997904 18.341910
F 31.322147 63.088004 31.920110
F 26.894547 55.330804 21.640810
F 26.945147 63.166904 21.750810
F 28.993047 67.053004 17.337910
F 26.583347 55.338604 17.192910
F 29.194147 53.900004 25.303710
F 29.221247 62.045304 25.497010
F 20.232447 54.276804 25.502910
F 20.105247 61.797304 25.432910
F 29.070647 59.347704 21.901410
F 28.832047 67.063704 21.768510
F 20.153547 59.277704 21.833310
F 20.031347 66.857704 21.767310
F 29.179647 59.282204 24.621010
F 29.045947 67.078104 24.439310
F 20.122947 59.246204 24.420610
F 20.316247 66.795804 24.551710
F 29.201847 54.213704 27.961310
F 29.084747 61.701204 28.165010
F 20.372047 54.047304 28.266110
F 20.111847 62.073604 28.053610
F 31.362447 55.413104 24.502410
F 31.353647 63.197004 24.500510
F 22.416447 55.642604 24.488910
F 22.446647 63.033204 24.624010
F 31.462447 57.972504 28.091510
F 31.289647 65.643604 28.107610
F 22.283147 57.953004 28.197610
F 22.493247 65.623204 28.107110
F 31.463047 58.090404 25.327210
F 31.319647 65.797204 25.396510
F 22.327247 58.128104 25.424710
F 22.506647 65.554904 25.474410
F 31.295047 55.484104 21.762610
F 31.253347 63.199804 21.699710
F 22.368447 55.425904 21.775910
F 22.509047 63.016204 21.875510
F 33.610847 54.117704 25.253410
F 33.678147 62.017904 25.375910
F 24.573747 54.026104 25.349410
F 24.787947 61.741504 25.330210
F 33.564447 59.355104 21.721810
F 33.593647 66.973304 21.842610
F 24.664747 59.195304 21.721510
F 24.529447 66.876604 21.833210
F 33.613947 59.182204 24.443510
F 33.542247 67.073204 24.662510
F 24.690347 58.986904 24.438110
F 24.783647 67.004904 24.570210
F 33.716847 54.029304 28.030410
F 33.686247 61.947504 28.174210
F 24.693147 54.175904 28.058310
F 24.790847 61.523404 28.048710
F 20.109847 67.063104 31.528010
F 20.121547 59.126204 17.389710
F 17.796447 63.026904 17.345910
F 29.115247 66.925204 31.768710
F 26.938247 55.163504 29.111210
F 26.932647 63.047304 29.104910
F 24.808247 61.720304 21.082210
F 17.732147 63.255904 28.966910
F 29.253847 59.196804 29.128710
F 29.163847 67.091704 28.866710
F 20.168347 59.353404 28.999810
F 20.311647 67.020804 28.975410
F 17.724847 55.435004 17.418810
F 18.057747 63.076104 21.847110
F 33.633747 66.910904 31.589710
F 17.929647 55.389204 21.838010
F 29.016647 59.226304 17.149110
F 26.896947 62.890004 17.307310
F 26.837047 63.021904 31.730310
F 22.231047 65.500504 32.475910
F 31.413647 55.397604 29.092210
F 31.410447 62.942004 29.039710
F 22.507047 55.368304 28.917510
F 22.659047 63.034204 28.926110
F 33.696347 59.403204 29.093510
F 33.539647 67.214704 28.924610
F 24.563147 58.981404 29.047410
F 24.580047 66.926304 29.095110
F 24.650847 66.848804 17.366510
F 18.090747 65.902304 27.963710
F 17.967747 65.805804 25.032510
F 20.009247 59.147004 31.647210
F 17.930947 57.987604 28.138110
F 31.403547 55.289604 31.761310
F 29.137447 61.866004 32.863510
F 18.013547 57.926604 25.381110
F 26.923247 57.992304 20.825110
F 26.709647 65.711904 20.833510
F 31.109847 55.390604 17.175610
F 33.448247 61.882904 20.782710
F 26.871547 58.029304 18.068510
F 26.885147 65.456904 18.218510
F 29.006747 59.311104 31.698710
F 33.580447 59.211704 31.710010
F 28.956747 54.084704 18.049710
F 29.167347 61.785804 18.063210
F 20.047547 54.035404 18.105410
F 20.036647 61.856504 18.114910
F 24.587447 66.740204 31.729210
F 22.419647 63.003704 17.259010
F 33.455747 59.167604 17.141610
F 22.206547 55.457604 31.705810
F 29.112447 54.080504 20.855010
F 29.071147 61.831304 20.729710
F 20.148547 54.091904 20.918610
F 20.084847 61.776604 20.862310
F 20.154647 66.746104 17.306310
F 31.371747 63.237204 17.190110
F 22.367947 55.360104 16.987210
F 17.816947 65.534804 20.810310
F 31.401647 58.156904 20.990710
F 31.269147 65.744004 20.854210
F 22.378347 57.952004 20.883010
F 22.326747 65.572904 20.925310
F 31.253247 57.999404 18.250010
F 31.334247 65.730304 18.176410
F 22.396047 57.872904 18.102610
F 22.374147 65.623804 18.191210
F 33.389047 54.252704 18.314710
F 33.675347 61.749004 17.936310
F 24.461247 53.975404 18.137910
F 24.742247 61.711804 18.330910
F 17.914547 63.032804 24.503210
F 17.946447 55.277204 31.785410
F 24.691847 59.186504 17.217810
F 26.657447 55.322504 31.849810
F 33.445147 54.259404 20.995010
F 17.997847 55.303504 29.077910
F 17.763047 57.978504 21.062810
F 22.339047 62.887504 31.658310
F 17.819847 63.074204 31.750010
F 17.810747 65.553204 18.184910
F 33.613647 61.855104 32.679910
F 31.318847 65.622504 32.771910
F 17.934947 65.629504 32.654810
F 26.788247 55.310404 46.434510
F 26.968047 62.636504 46.289510
F 29.022547 69.505904 35.560510
F 17.799547 57.848504 42.738910
F 26.854447 57.835104 47.368310
F 27.009047 65.248704 47.246510
F 24.485847 53.975204 39.917710
F 33.573447 61.667304 39.905010
F 26.680547 55.319404 43.714510
F 26.890347 62.820804 43.466710
F 17.770947 65.671904 35.388210
F 17.742247 57.852604 47.297910
F 29.029947 54.067004 47.230510
F 29.223847 61.500704 47.393710
F 19.892747 54.090104 47.256110
F 20.263547 61.790404 47.262210
F 29.120147 58.937104 43.643010
F 29.201047 66.858104 43.730310
F 20.091547 59.068004 43.548410
F 20.104847 66.980204 43.637110
F 29.143347 58.992204 46.390110
F 29.111047 66.766704 46.575110
F 20.045347 59.246904 46.262310
F 20.262447 66.776304 46.256310
F 31.324647 55.305904 46.235010
F 31.286947 62.975904 46.428210
F 22.245947 55.235404 46.243210
F 22.478747 63.040904 46.381210
F 31.437547 57.763504 47.249610
F 31.315147 65.619904 47.339710
F 22.289647 57.906904 47.073410
F 22.412647 65.576204 47.356510
F 31.332447 55.227604 43.500410
F 31.260447 62.876804 43.577910
F 22.225047 55.455804 43.569810
F 22.508547 63.095004 43.561610
F 33.489247 54.112204 47.259110
F 33.555947 61.736004 47.128610
F 24.546147 53.955604 47.306710
F 24.535747 61.623304 47.317410
F 33.605947 59.009204 43.437710
F 33.897447 66.740504 43.466910
F 24.572047 59.289504 43.647410
F 24.621747 66.714304 43.667610
F 33.567347 59.167504 46.407510
F 33.485347 66.976104 46.162010
F 24.692447 59.032104 46.246510
F 24.807747 66.774404 46.424510
F 26.952647 57.827904 35.411310
F 26.804147 65.528704 35.434610
F 18.025247 65.390204 47.141910
F 17.967347 65.656804 42.702210
F 24.648947 61.692104 42.543010
F 24.487547 54.083504 42.653210
F 17.971047 62.849904 46.150810
F 22.333847 63.104104 36.002910
F 17.762047 63.143304 36.203810
F 17.674347 57.764604 40.106410
F 17.997547 65.822504 39.806610
F 17.716047 63.029404 43.450410
F 28.927647 54.168904 35.303610
F 29.014347 61.895304 35.609910
F 20.209147 54.103004 35.434010
F 20.157647 61.865504 35.194510
F 31.396847 57.745104 35.326310
F 31.333347 65.614404 35.450610
F 22.366447 58.119804 35.447210
F 22.356247 65.538804 35.136310
F 33.614247 53.840404 39.877710
F 33.684647 66.970804 36.244810
F 17.598647 55.263604 46.236010
F 24.419147 54.032904 32.538410
F 17.813547 58.105404 35.452010
F 33.709447 66.927604 39.033410
F 33.433347 59.354704 36.369510
F 33.684447 61.533904 42.611010
F 33.721447 54.179604 35.265110
F 33.448047 61.800204 35.419710
F 24.449747 53.977704 35.245410
F 24.594347 61.677904 35.328610
F 26.842847 55.344004 39.013610
F 26.976847 63.032404 39.198110
F 33.616847 54.049904 42.635310
F 24.625047 61.779204 39.818710
F 26.730447 57.897504 42.850410
F 26.933947 65.520404 42.748810
F 24.750747 66.848204 38.968710
F 33.557447 59.089204 39.105410
F 26.783747 57.960904 40.019010
F 26.918247 65.574904 39.954810
F 24.760747 59.149804 36.402010
F 17.963247 55.359004 36.453210
F 26.863147 55.352704 36.149610
F 26.805147 63.084804 36.451610
F 24.505647 59.259504 39.038110
F 24.537447 66.918404 36.273310
F 29.134647 54.103204 39.892910
F 29.089747 61.678004 40.107110
F 20.172647 53.916004 39.872910
F 20.140047 61.725304 39.879310
F 29.146647 59.028504 36.287010
F 29.017647 66.905204 36.337810
F 20.166047 59.375204 36.298810
F 20.071847 66.870204 36.427810
F 29.037847 59.127604 39.035710
F 29.117347 66.870104 39.115610
F 19.937547 59.163904 39.006210
F 20.331147 66.993804 39.058510
F 28.882647 54.206204 42.636210
F 29.065247 61.493104 42.771210
F 20.003247 53.904404 42.647410
F 20.200747 61.846104 42.691610
F 31.441947 55.295804 38.892710
F 31.340947 63.044604 39.251010
F 22.383547 55.460904 38.817010
F 22.365447 63.103904 38.925410
F 31.365147 57.819904 42.645610
F 31.557047 65.529304 42.673310
F 22.416347 57.976004 42.587010
F 22.342147 65.606104 42.806610
F 31.358947 57.872704 39.939510
F 31.511947 65.657204 39.942810
F 22.303247 58.028104 39.823610
F 22.549647 65.692504 39.936410
F 31.314647 55.168304 36.162610
F 31.393647 63.060604 36.467010
F 22.342447 55.497904 36.207610
F 17.868747 55.196804 39.230010
F 17.906547 63.164104 39.030310
F 17.640647 55.194304 43.342910
F 20.045347 69.288704 47.291510
F 26.833347 65.542804 32.714410
F 33.682847 54.105804 32.514710
F 29.044247 69.413104 42.577710
F 29.040047 69.409804 47.526510
F 24.638347 61.751204 32.582810
F 20.010147 61.698604 32.407910
F 20.220147 53.965804 32.644510
F 17.860247 57.889404 32.609810
F 26.564947 57.945004 32.649710
F 29.179247 54.159804 32.600710
F 31.220947 58.016504 32.620010
F 22.158447 58.018404 32.727910
F 26.875647 57.769104 49.981710
F 26.984247 65.499504 49.926010
F 33.664447 61.785504 64.305910
F 22.493147 57.886604 49.786610
F 31.467647 65.576704 64.511210
F 26.907847 57.912604 64.475510
F 17.913947 57.981304 54.426710
F 20.077347 61.734604 50.019610
F 28.963147 54.075504 64.726810
F 17.848947 62.930604 58.250410
F 20.161747 58.929104 65.529610
F 24.554247 53.938704 64.478610
F 24.567747 54.108404 49.888910
F 17.909247 57.818904 64.553710
F 17.712447 63.187504 51.005410
F 17.810947 57.888604 57.169610
F 26.962647 55.203604 53.663810
F 27.004647 63.017504 53.620710
F 29.191247 61.507404 50.130810
F 20.024547 54.046104 64.654710
F 26.747447 57.926804 57.329110
F 26.857047 65.561704 57.033110
F 33.564447 54.230704 64.474310
F 24.312847 69.492804 54.601910
F 26.893547 57.785204 54.679610
F 26.678047 65.738504 54.419810
F 22.387747 65.587404 50.086110
F 17.710947 65.337304 64.603410
F 26.749547 55.307804 50.944210
F 26.941747 62.799004 50.885710
F 20.081047 53.993904 49.958510
F 17.802347 55.280104 61.025410
F 29.156347 54.019804 54.608310
F 29.176747 61.515904 54.297410
F 20.116347 54.271504 54.574610
F 20.120947 61.743904 54.434210
F 29.213147 58.769604 50.920910
F 29.198547 66.923104 50.736910
F 20.258447 59.221404 50.912010
F 19.978947 66.795904 50.781310
F 29.135947 58.982604 53.655310
F 28.996547 66.845204 53.559910
F 20.277847 59.063404 53.732810
F 20.022947 66.826404 53.513010
F 29.144047 54.199804 57.297910
F 29.231847 61.744204 57.154310
F 20.106847 54.257304 57.357010
F 20.156647 61.863804 57.201110
F 31.524347 55.103904 53.649010
F 31.441947 63.005304 53.578910
F 22.428247 55.265404 53.577310
F 22.424647 62.901904 53.710110
F 31.372347 57.832304 57.285710
F 31.453647 65.581904 57.232810
F 22.408147 57.968304 57.366910
F 22.279647 65.701104 57.309710
F 31.372947 57.648404 54.435710
F 31.303147 65.449004 54.508710
F 22.460447 57.795504 54.668510
F 22.182647 65.575604 54.605210
F 31.219447 55.175604 50.956710
F 31.454747 62.746304 50.954610
F 22.212247 55.353204 50.843710
F 22.350747 62.966204 50.976210
F 33.725647 53.920304 54.580910
F 33.664447 61.684804 54.567210
F 24.645347 53.982404 54.391810
F 24.733047 61.723004 54.433910
F 33.463847 59.045104 50.848610
F 33.400347 66.798104 50.996210
F 24.568147 59.086004 50.890710
F 24.710747 66.779404 50.978910
F 33.653547 59.035404 53.589310
F 33.645647 66.746104 53.706410
F 24.609047 59.042004 53.592710
F 24.383147 66.944504 53.565610
F 33.528747 54.056004 57.340810
F 33.596347 61.754404 57.254710
F 24.347447 53.953604 57.188410
F 24.742747 61.892304 57.219310
F 26.833447 55.373704 60.891410
F 26.898247 63.011504 60.935810
F 17.791547 63.026704 53.707710
F 22.334947 65.587104 64.568410
F 22.348847 57.736904 64.611510
F 19.973647 69.452404 61.816410
F 17.875947 57.832804 61.892910
F 31.424147 57.552704 49.854110
F 26.931247 58.044404 61.736310
F 27.144047 65.482604 62.007310
F 31.165247 58.053704 64.500910
F 17.882647 55.549304 50.888710
F 26.627347 55.302304 58.120010
F 27.043347 63.079404 58.027710
F 33.783347 61.680004 49.854810
F 24.612747 61.686704 50.068310
F 29.147147 54.143204 61.922610
F 29.029247 61.668004 61.790710
F 20.131847 53.947404 61.874110
F 20.124547 61.562104 61.732310
F 29.183147 59.231504 58.075010
F 29.110047 66.790704 58.088110
F 20.103347 59.263404 58.237910
F 19.872247 66.861104 58.133710
F 29.236547 59.233504 60.714510
F 29.158847 66.784904 60.806810
F 20.168847 58.883304 60.952410
F 20.061247 66.824604 61.011310
F 28.939047 53.874104 49.963310
F 31.333747 65.331304 49.993610
F 18.004547 58.120504 50.050310
F 19.992447 61.473304 64.481810
F 31.532747 55.464704 61.029310
F 31.347947 62.943804 60.897410
F 22.349447 55.093104 60.844310
F 22.322647 63.056604 60.805710
F 26.739647 65.636604 64.805110
F 17.850647 55.380604 58.234110
F 29.008747 61.821304 64.562010
F 33.378947 53.832404 49.999010
F 31.458647 57.990104 61.804610
F 31.313447 65.325204 61.791310
F 22.540347 57.785004 61.848910
F 22.360447 65.588804 61.882110
F 31.420747 55.400304 58.331710
F 31.377847 63.031604 58.149710
F 22.435547 55.477604 58.208610
F 22.431147 63.005804 58.129910
F 33.668347 54.072004 61.847510
F 33.666047 61.562104 61.648510
F 24.618147 54.034604 61.810210
F 24.643647 61.792204 61.811110
F 33.639047 59.085304 58.160810
F 33.654547 66.871904 58.227810
F 24.591647 59.324504 58.148110
F 24.773647 66.901204 58.136210
F 33.792647 58.973004 60.869210
F 33.476847 66.849204 60.991610
F 24.615447 59.224404 60.809910
F 24.794347 66.668704 60.873910
F 24.437947 61.646704 64.465410
F 17.655147 65.437704 57.247610
F 17.913547 55.407104 53.571110
F 17.901847 62.889504 60.815010
F 17.778247 65.570804 54.542110
F 17.658647 65.402904 61.831110
F 17.782747 65.700404 49.879910
F 20.017147 69.287104 54.590710
F 20.248747 69.373104 50.112210
F 20.175547 69.408304 57.265410
F 29.104047 69.425804 57.233610
F 28.876347 69.586204 64.513910
F 24.600947 69.219404 49.952010
F 17.696547 55.271204 65.407710
F 24.469947 66.933804 65.512510
F 33.592147 66.915504 65.422710
F 31.378647 62.900204 65.507910
F 35.928647 3.856524 13.778310
F 35.680547 11.483704 13.578010
F 35.790547 3.892134 11.081510
F 44.896347 1.220264 2.819250
F 44.582947 9.066864 2.722000
F 51.507747 12.920904 14.541110
F 44.805847 3.911634 6.373400
F 44.824947 11.721904 6.400880
F 49.391647 16.611304 7.331060
F 35.655647 11.698604 10.891810
F 44.940247 3.791544 3.677250
F 44.658147 11.724604 3.588940
F 51.299947 7.892104 6.442590
F 35.794947 1.317834 14.686510
F 44.787847 9.209524 14.575510
F 37.974947 7.600124 3.522170
F 37.994847 15.373404 3.533330
F 35.725047 11.622204 6.457140
F 46.735247 7.666444 3.591030
F 46.967147 15.418004 3.489160
F 44.687547 16.544704 2.692070
F 35.878047 1.226494 7.368460
F 42.607547 15.598004 13.515910
F 35.812447 3.822724 6.403890
F 44.786247 1.357174 14.749810
F 38.147647 5.116184 2.585270
F 38.038847 12.660304 2.692660
F 47.099447 5.111964 2.660010
F 46.743247 12.903304 2.608090
F 38.167647 7.524274 6.251710
F 37.960547 15.585304 6.302360
F 51.499447 5.041134 14.447310
F 47.020947 7.852084 6.268320
F 47.089447 15.629304 6.147790
F 40.319747 9.139624 14.537210
F 40.112247 1.400114 2.850820
F 40.240547 8.924434 2.658850
F 35.671747 16.878304 7.322970
F 49.196447 1.276034 2.744700
F 49.086147 9.005984 2.683160
F 40.131547 16.832104 7.331260
F 40.307047 3.747074 6.493490
F 40.217247 11.594404 6.353350
F 49.287147 3.940534 6.362640
F 49.309247 11.772304 6.343170
F 40.274947 3.804574 3.776550
F 40.293847 11.445204 3.570890
F 49.399347 3.800074 3.642540
F 49.060347 11.635404 3.495640
F 44.656647 16.687704 7.133740
F 46.931047 4.968074 14.441710
F 37.806247 12.906304 14.555910
F 47.164847 12.814304 14.286310
F 40.203947 16.928404 9.995640
F 35.711847 8.997854 9.984330
F 42.620147 7.681124 3.911600
F 42.369247 15.261004 3.607180
F 35.705847 16.782104 14.542010
F 51.406647 7.908194 3.716350
F 51.632447 15.435704 3.632710
F 42.400847 12.852304 14.491710
F 35.882347 9.023634 2.807170
F 51.476247 7.596904 13.557710
F 35.841247 4.139074 3.605900
F 38.113947 5.355404 14.521010
F 42.615947 5.020664 2.890400
F 42.387847 12.668904 2.645790
F 51.498647 5.238174 2.703900
F 51.393947 12.829804 2.790050
F 42.573247 7.930644 6.575350
F 42.214247 15.415004 6.334140
F 40.297047 1.528804 14.616910
F 35.690447 8.893474 14.491010
F 51.676547 15.531304 6.509470
F 42.532947 5.099264 14.427510
F 44.808947 17.001104 9.919510
F 49.358247 16.827004 14.510410
F 51.493847 15.517604 13.596610
F 44.687747 1.306234 10.029010
F 44.483347 9.017634 10.018510
F 40.300447 16.626004 2.581400
F 44.717947 3.749284 13.552110
F 44.695747 11.668604 13.486610
F 49.389747 16.680304 2.691480
F 35.690847 16.778404 10.139710
F 44.630247 3.965544 10.718610
F 44.574347 11.584204 10.751410
F 44.622547 1.382364 7.190380
F 44.907547 9.139184 7.180910
F 42.626647 7.821364 13.707510
F 37.969747 7.719144 10.856710
F 38.097547 15.438404 10.986510
F 35.863547 1.516054 2.685330
F 46.772147 7.809734 10.758910
F 46.792447 15.589904 10.880310
F 40.473047 16.818304 14.528610
F 38.038947 4.964634 7.346030
F 38.099647 12.964604 7.168610
F 47.092347 5.161844 7.225450
F 47.137747 13.031704 7.175140
F 37.966247 5.171874 9.954190
F 37.914847 12.972504 9.869110
F 46.944147 5.208844 9.955560
F 46.874047 12.921104 10.031110
F 38.081847 7.858494 13.610310
F 38.166547 15.600404 13.683710
F 49.236847 8.917724 14.450310
F 46.836847 7.607584 13.465610
F 47.098247 15.472904 13.604110
F 35.863147 1.322004 10.113510
F 40.370647 1.249154 10.076710
F 40.178647 9.156534 10.013610
F 35.750047 16.889004 2.717420
F 49.328547 1.421374 10.054110
F 49.194747 9.110014 10.032710
F 35.602847 11.728104 3.632730
F 40.272847 3.905134 13.648310
F 40.199247 11.639604 13.693510
F 49.133947 3.775614 13.540910
F 49.467147 11.482404 13.535810
F 40.187347 3.894854 10.908710
F 40.169847 11.789604 10.859610
F 49.203747 4.013674 10.847810
F 49.325447 11.735704 10.802310
F 40.249247 1.229194 7.446640
F 40.266347 9.045944 7.283060
F 35.961447 8.979494 7.271920
F 49.249747 1.394024 7.267220
F 49.296547 9.208314 7.309850
F 49.097347 16.821504 10.019610
F 42.326247 7.834854 10.991810
F 42.553147 15.832604 10.807610
F 44.997247 16.908204 14.653010
F 51.447947 7.947054 10.770510
F 51.602047 15.448904 10.836510
F 49.145347 1.359384 14.552710
F 42.532547 5.223404 7.548420
F 42.503747 12.878104 7.153450
F 51.343947 5.308664 7.240880
F 51.653247 12.901504 7.242960
F 42.455747 5.255944 10.129310
F 42.548847 13.200604 9.904860
F 51.389247 5.313104 9.947670
F 51.703447 12.814304 9.942340
F 47.088347 5.179854 -0.066895
F 51.345947 -0.058156 13.630310
F 44.764447 1.201604 -0.002748
F 37.964347 -0.002089 3.655170
F 51.382247 0.199812 6.366790
F 51.504647 5.064714 0.023121
F 44.781847 8.920284 -0.094254
F 38.024247 -0.134846 6.288590
F 42.565947 0.085219 13.877010
F 38.077347 -0.009050 11.036210
F 38.067747 0.100660 13.870810
F 42.487547 0.024962 11.126510
F 42.450447 0.064771 3.513200
F 42.438747 0.139475 6.229750
F 46.961647 0.219616 13.559710
F 49.161847 1.042684 -0.071843
F 47.144247 0.051702 10.847710
F 35.778147 8.980534 -0.013037
F 46.957847 -0.053197 3.669950
F 40.283147 16.687604 -0.081973
F 49.134747 16.558004 -0.156125
F 38.149347 4.995484 -0.049203
F 44.674047 16.509804 -0.077741
F 40.399247 16.895104 24.605610
F 40.441547 16.741604 21.845810
F 35.863147 9.109504 31.910010
F 44.821947 1.274714 24.652310
F 44.935347 9.035594 24.394810
F 51.642147 12.995504 17.225910
F 44.757347 4.145264 28.447210
F 44.881547 11.804904 28.183110
F 35.886047 4.050914 20.795510
F 35.833547 1.112824 17.277510
F 45.072947 3.958644 25.737510
F 44.647447 11.685104 25.391210
F 44.527247 1.262894 21.711310
F 44.755047 8.760214 21.822910
F 49.273947 1.418714 31.846410
F 38.141447 7.708654 25.398210
F 38.142947 15.652304 25.444610
F 35.783047 9.051854 29.117110
F 47.065847 7.982854 25.666910
F 47.071847 15.578004 25.334810
F 44.741847 16.870604 29.120310
F 38.083847 5.350574 21.717210
F 38.082947 12.838504 21.670410
F 46.996347 5.022324 22.042410
F 47.024847 12.770004 21.997310
F 37.978847 5.130164 24.385010
F 38.063747 13.047204 24.476010
F 47.198847 5.424214 24.761010
F 47.053047 12.969004 24.711710
F 37.934447 7.832174 28.234410
F 38.157247 15.624504 28.141610
F 51.598647 7.616754 20.773510
F 47.191347 7.947734 28.340510
F 47.088947 15.486504 28.115610
F 35.755947 1.269184 31.649010
F 40.390047 1.261764 24.617010
F 40.459247 9.023494 24.631710
F 51.478847 15.446504 20.850010
F 49.378047 1.412804 24.386510
F 49.241247 9.184194 24.617410
F 49.152847 9.036164 17.264310
F 40.233447 3.912034 28.043310
F 40.126047 11.605804 28.223210
F 49.181447 4.083254 28.267310
F 49.344747 11.766304 28.216110
F 40.259747 3.971224 25.393110
F 40.231647 11.651104 25.423410
F 49.452547 4.015484 25.364710
F 49.297947 11.743904 25.570310
F 40.040747 1.382754 21.777710
F 40.410447 9.118924 21.939510
F 40.273547 9.144464 31.734210
F 44.756447 9.031104 17.341610
F 49.157647 8.839664 21.900110
F 35.879447 3.977634 25.520010
F 42.776447 7.668974 25.338310
F 42.743247 15.565404 25.417310
F 35.919147 1.438774 24.375410
F 51.540347 7.916624 25.432810
F 51.573247 15.568104 25.302010
F 44.779447 1.257084 17.390310
F 42.482347 5.161504 21.904910
F 42.598747 12.849604 21.673210
F 51.564447 5.034714 21.694010
F 51.514447 12.899704 21.877110
F 42.820047 5.045024 24.766510
F 42.446947 13.055204 24.380710
F 51.627447 5.422384 24.493210
F 51.623747 12.927204 24.571010
F 42.420647 7.934984 28.067610
F 42.642347 15.527404 28.134510
F 49.307547 1.435004 21.684710
F 51.691447 7.792744 28.075910
F 51.725947 15.671304 28.163710
F 42.664147 15.492504 20.863410
F 38.081047 13.048204 17.235910
F 37.919647 5.208294 31.809910
F 44.770247 1.338434 31.872410
F 46.853247 12.949304 31.877410
F 40.225047 1.212344 31.958310
F 35.937447 9.077014 24.425610
F 44.786947 1.462814 29.127010
F 44.799347 9.324804 28.919110
F 38.233647 5.174214 17.341810
F 38.141847 5.252704 29.090710
F 37.935347 13.149504 28.955710
F 47.064147 5.426234 29.315410
F 47.109747 12.968304 29.106710
F 47.030147 5.255014 31.978910
F 35.898947 16.895804 24.443810
F 49.232047 16.912804 29.029410
F 42.321647 5.242804 31.695610
F 44.652747 16.936204 31.882710
F 35.908547 11.686104 18.115110
F 40.046947 16.951804 31.763910
F 40.348147 16.676804 29.037110
F 35.966847 9.064314 17.457710
F 35.779447 11.634504 20.831010
F 40.200847 1.380244 29.152010
F 40.192047 9.136714 29.032310
F 35.658847 1.584944 21.773010
F 48.948147 1.515934 29.143410
F 49.527647 9.157514 29.188010
F 49.335047 9.121044 31.891510
F 42.374947 5.330084 28.930810
F 42.499947 12.904304 28.973310
F 44.716247 9.172924 31.622510
F 51.594247 13.018604 29.165910
F 42.465647 13.096404 31.861210
F 47.125547 12.808904 16.986810
F 42.400547 5.039744 17.087410
F 51.527247 5.155414 17.231410
F 42.595447 12.991204 17.203210
F 49.303447 16.638204 17.153910
F 35.594647 16.930804 31.768210
F 40.244047 1.347554 17.290710
F 49.195947 16.644104 21.693310
F 40.343247 9.167734 17.220910
F 44.675947 3.866504 20.921910
F 44.855147 11.462004 20.956210
F 45.040647 16.778804 17.365310
F 35.829047 1.437364 29.046010
F 44.739347 3.934884 18.161710
F 44.847847 11.628804 18.145710
F 38.271347 7.716074 18.291910
F 38.088547 15.482804 18.179710
F 42.489747 7.642964 20.820410
F 46.946547 7.745514 18.232210
F 47.056747 15.384004 18.085610
F 35.929347 16.747604 21.738610
F 51.348547 13.033304 31.827910
F 35.949347 16.660804 17.260410
F 46.954347 5.408014 17.097610
F 49.108547 16.876904 31.767810
F 38.187647 8.069454 20.956510
F 38.080347 15.543804 20.920110
F 49.178347 1.389064 17.266710
F 47.059147 7.551404 20.828310
F 47.049647 15.233004 20.909810
F 35.778847 11.633404 28.063910
F 44.815947 16.894304 24.502410
F 40.474647 16.755004 17.428710
F 51.417147 5.282154 32.034410
F 35.644447 8.961604 21.698510
F 51.478247 5.266244 29.338910
F 49.272347 16.842604 24.439410
F 40.337747 3.887464 20.980410
F 40.318447 11.673004 20.644110
F 49.256147 3.987284 20.871510
F 49.277147 11.484504 20.900810
F 40.346047 3.875224 18.227010
F 40.334147 11.734204 17.949910
F 49.122847 4.032484 18.133310
F 49.255547 11.528704 18.207110
F 42.411147 7.641114 18.091910
F 42.834047 15.584204 18.291110
F 35.851747 16.771104 29.075410
F 51.472647 7.729974 18.138010
F 51.467947 15.510304 18.130610
F 35.961547 3.758954 18.099310
F 44.909547 16.818904 21.767510
F 37.921747 13.051004 31.696910
F 35.788747 11.561304 25.330810
F 35.758047 4.075984 28.226710
F 46.882247 0.056050 28.296010
F 47.008547 -0.009311 20.904910
F 38.198347 -0.063296 18.251510
F 42.360147 0.155034 20.872910
F 38.068047 0.081780 28.172910
F 51.482247 0.151794 20.906910
F 37.780547 0.102944 20.903110
F 51.584147 0.054787 25.503810
F 38.231747 0.203015 25.565810
F 42.398847 0.128022 28.290710
F 51.614247 7.830164 32.722510
F 46.896347 15.556604 32.683810
F 38.018347 15.635904 32.951310
F 42.456347 7.844554 32.589010
F 35.755547 11.628204 42.672010
F 35.842447 11.541204 47.135410
F 35.722047 9.028794 36.396810
F 44.700047 1.200024 46.294010
F 44.870047 8.680304 46.379510
F 35.712247 16.615504 36.470610
F 49.307247 9.089564 36.056910
F 35.732047 11.746004 40.048710
F 44.724147 3.691294 47.029010
F 44.766347 11.463304 47.036710
F 44.688347 1.399194 43.612410
F 44.601147 9.014634 43.544610
F 35.704647 1.586014 36.404210
F 37.831047 7.623724 47.057310
F 38.152647 15.334804 47.331710
F 51.603947 15.309204 42.678910
F 47.134447 7.460134 47.222810
F 47.072947 15.238604 46.912110
F 51.606947 7.663894 35.482410
F 37.814147 4.953154 43.603110
F 38.191547 12.724204 43.565610
F 46.962347 5.043424 43.391310
F 47.273847 12.788304 43.605510
F 37.811647 4.980614 46.260810
F 38.144247 12.752104 46.345310
F 46.918147 4.957824 46.099110
F 47.094547 12.557704 46.358910
F 40.138147 1.210074 46.152910
F 40.172047 8.917494 46.095010
F 35.780247 9.038514 46.240810
F 49.279547 1.142904 46.267610
F 49.277447 8.870734 46.327910
F 35.790447 11.622204 35.326010
F 40.165647 3.815984 47.009210
F 40.368047 11.474604 47.323610
F 49.391047 3.646274 47.163510
F 49.295747 11.347504 47.141110
F 40.309147 1.089074 43.476210
F 40.171247 9.001684 43.388010
F 49.290947 1.379484 36.395610
F 49.341247 1.065054 43.522510
F 49.280247 9.070664 43.624310
F 44.885947 16.668004 38.957510
F 42.258047 7.635804 47.191110
F 42.679047 15.391604 47.234010
F 51.341947 5.146774 36.408610
F 51.605347 7.823824 47.222510
F 51.591447 15.212304 47.237010
F 51.290147 7.664434 42.534610
F 42.464747 4.975404 43.483610
F 42.632247 12.622204 43.613810
F 51.482947 5.238144 43.486810
F 51.824447 12.791204 43.580310
F 42.370147 5.074124 46.084610
F 42.634047 12.817804 46.236010
F 51.410947 5.200684 46.480210
F 51.484047 12.620004 46.279410
F 44.657647 3.840594 35.514710
F 44.895847 11.682504 35.621610
F 49.045647 1.268114 39.030510
F 35.793647 16.545304 39.203510
F 35.577647 1.069034 46.174410
F 36.042747 16.719004 46.488610
F 42.552047 13.048004 36.264410
F 42.540647 5.189224 36.282710
F 35.691447 3.757374 40.040210
F 36.024847 9.142494 43.656310
F 35.915047 16.616904 43.806510
F 51.495747 12.731304 36.125410
F 38.053847 7.785674 35.350110
F 38.196647 15.414104 35.524910
F 42.634147 15.487504 42.681210
F 46.918547 7.828294 35.481910
F 47.037847 15.740904 35.414810
F 42.494347 5.155834 38.902210
F 40.275347 3.981874 35.529110
F 40.260947 11.665204 35.428210
F 49.069847 3.929064 35.572210
F 49.217047 11.780804 35.311010
F 51.601247 15.389904 39.991110
F 35.871647 9.223494 39.022010
F 35.919847 4.020094 35.295010
F 35.657247 3.574504 47.209310
F 49.405047 16.618604 46.354310
F 40.281147 16.944104 36.328410
F 40.291847 9.129704 36.304010
F 44.738647 16.786704 36.304810
F 51.516947 7.662124 39.816710
F 42.464547 7.499734 42.701610
F 42.580447 7.855234 35.387210
F 42.497347 15.526704 35.460110
F 42.551847 15.481304 40.082710
F 35.748147 1.198024 39.039810
F 51.241647 15.484904 35.496010
F 51.650247 12.806504 38.944310
F 40.449047 16.716904 43.598010
F 40.452847 16.566904 46.308710
F 40.355747 16.772004 39.221610
F 44.645647 1.278224 39.139910
F 44.556247 9.123414 39.022610
F 44.899847 16.535204 46.355710
F 44.651947 3.784154 42.559010
F 44.959747 11.590704 42.716710
F 49.201247 16.930104 36.342910
F 49.260947 16.747404 39.158810
F 44.787647 3.887474 39.913310
F 44.929147 11.684104 40.024410
F 44.594547 1.242584 36.331910
F 44.753447 9.041924 36.391210
F 40.172447 1.359724 36.197310
F 37.913547 7.784944 39.876510
F 38.162247 15.359504 40.303510
F 51.529847 5.061314 38.964710
F 46.832647 7.878314 39.824010
F 47.085847 15.245504 40.006510
F 35.386547 3.873594 42.678810
F 38.039047 5.225844 36.263710
F 37.976947 12.785004 36.296010
F 46.831047 5.193024 36.236810
F 46.986047 13.110704 36.314310
F 37.857847 5.217484 39.009010
F 38.195547 12.824804 39.047410
F 46.926447 5.371014 38.955310
F 47.312847 12.696404 39.123910
F 38.002047 7.474314 42.645610
F 38.129447 15.468304 42.948610
F 42.652247 12.952804 38.972210
F 46.825547 7.717944 42.702010
F 47.075547 15.521704 42.796810
F 42.400447 7.715894 39.985610
F 39.992147 1.342744 38.979510
F 40.257747 8.947984 39.033910
F 35.729747 1.228764 43.501810
F 49.377447 16.554804 43.618910
F 49.225947 8.931054 38.800810
F 44.800947 16.723704 43.616010
F 40.105647 3.776604 42.663210
F 40.359347 11.574304 42.633510
F 49.344347 3.739784 42.724910
F 49.466347 11.628804 42.451610
F 40.078747 3.992734 39.885510
F 40.404947 11.548504 39.785010
F 49.141747 3.994884 39.929310
F 49.555047 11.428604 39.812410
F 35.585247 3.869614 32.551110
F 51.393147 15.661904 32.658410
F 37.834347 0.131233 35.595710
F 47.086847 7.912144 32.820410
F 38.069947 7.717454 32.583510
F 42.361247 0.114555 47.262610
F 51.559747 -0.107207 47.253810
F 40.128147 11.814904 32.639010
F 42.394547 -0.064343 35.315510
F 49.153947 11.792404 32.621410
F 44.807847 11.754104 32.908010
F 42.238447 15.733204 32.689710
F 35.740347 11.684604 32.649710
F 51.452047 -0.139582 39.870510
F 51.425047 -0.085337 42.517110
F 42.652247 -0.115036 42.619410
F 46.816847 -0.061988 39.904710
F 42.334947 0.126471 39.938110
F 47.107047 0.060040 35.427310
F 51.553547 0.178171 32.674210
F 51.512947 0.013066 35.420810
F 46.946147 0.024571 32.635710
F 37.978547 0.102221 32.837010
F 42.581347 0.051160 32.541510
F 40.179247 3.976084 32.760510
F 49.250147 4.011124 32.865110
F 44.628247 4.035524 32.812710
F 46.990347 7.480364 50.103110
F 44.864847 16.665604 58.090410
F 47.239947 15.243104 49.681410
F 42.442847 15.374404 64.537910
F 40.106547 11.493204 64.496810
F 38.187047 15.281104 50.145810
F 38.041547 15.388204 64.696710
F 42.715647 15.332404 49.816410
F 40.429247 3.814484 64.646110
F 35.856147 11.635204 54.649010
F 49.371647 16.571604 50.882410
F 40.298147 16.385804 58.084710
F 49.356947 16.529304 53.575610
F 51.767547 7.762104 64.704210
F 35.716147 3.831254 64.469610
F 35.748347 11.546704 64.590610
F 35.916047 11.521604 57.402410
F 40.232747 16.724904 53.617610
F 51.479947 15.320604 64.618510
F 51.759747 7.559964 61.872410
F 40.228347 3.661004 49.654610
F 44.649247 1.010694 53.659510
F 44.616647 8.901994 53.419710
F 35.954447 8.881624 58.176510
F 44.967547 3.472664 57.405510
F 44.833647 11.424604 57.366010
F 47.025347 7.695714 64.543310
F 44.922147 3.765584 64.543110
F 44.676847 3.509504 54.560610
F 44.727047 11.398504 54.545110
F 44.567047 1.079574 50.884410
F 44.742847 8.700774 50.804010
F 42.546847 7.723754 64.574210
F 38.178347 7.639664 54.327310
F 38.102047 15.228804 54.692710
F 49.217547 16.555204 58.284610
F 46.621047 7.513304 54.394310
F 47.088047 15.322804 54.339410
F 49.278347 16.405104 61.043410
F 38.014947 5.144334 50.637310
F 38.186047 12.704704 51.022010
F 47.089047 4.966424 51.007010
F 46.908247 12.701904 50.904710
F 37.997247 5.054804 53.381610
F 38.069247 12.661404 53.786710
F 46.868447 4.867664 53.556810
F 46.885947 12.713304 53.608410
F 38.155647 7.539054 57.058610
F 38.162847 15.087504 57.422610
F 44.762947 3.718654 49.815110
F 46.975347 7.704344 57.152810
F 47.031447 15.309404 57.126610
F 42.469247 7.505634 49.758710
F 40.204047 1.005384 53.734610
F 40.466247 8.876504 53.500710
F 40.475647 16.679704 50.905210
F 49.272347 1.399154 53.365610
F 48.827747 9.042544 53.614110
F 38.063447 7.467564 64.504810
F 40.288647 3.696434 57.292410
F 40.498947 11.537704 57.312510
F 49.384747 3.725744 57.345510
F 49.293947 11.402204 57.189810
F 40.150047 3.744384 54.599110
F 40.414647 11.472404 54.555310
F 49.209547 3.808824 54.618810
F 49.225747 11.590004 54.601910
F 40.172447 1.201524 50.725210
F 40.532847 8.891384 50.870510
F 35.683147 1.166784 61.049310
F 49.051347 1.195214 50.713110
F 49.206447 9.014244 51.017310
F 49.292247 3.819864 50.027310
F 42.563947 7.443594 54.565710
F 42.535047 15.506804 54.567910
F 35.821447 1.283344 53.666110
F 51.199847 7.749024 54.704710
F 51.556147 15.428904 54.746810
F 44.831247 16.594904 60.877210
F 42.342747 4.844944 50.678410
F 42.643647 12.816004 50.916910
F 51.588147 5.186534 50.955110
F 51.380747 12.733704 50.982310
F 42.495747 4.875474 53.684410
F 42.626847 12.918204 53.655810
F 51.424247 5.090914 53.650010
F 51.502747 12.802004 53.729210
F 42.670647 7.610304 57.348210
F 42.716347 15.349504 57.301010
F 35.732747 3.740284 50.003410
F 51.582547 7.661874 57.412010
F 51.406247 15.227704 57.502210
F 51.648847 12.816204 61.192710
F 35.845047 3.938574 54.617810
F 49.162247 11.609804 64.539610
F 40.471247 11.571104 49.893210
F 44.836647 1.045874 61.087610
F 44.862747 8.823334 61.056810
F 35.755247 1.206734 50.881010
F 49.172247 11.476404 49.885510
F 35.978547 9.012184 53.699210
F 35.927347 16.659004 51.066010
F 35.906047 16.650004 61.125010
F 44.886147 3.663174 61.707610
F 44.871947 11.399404 61.960410
F 44.774847 0.881129 58.388110
F 44.812147 8.937654 58.291310
F 46.888247 15.260904 64.499610
F 38.118447 7.576834 61.817210
F 38.131547 15.295804 61.816610
F 51.410347 5.160574 60.942010
F 47.275047 7.706984 61.825710
F 46.960047 15.226104 61.922910
F 44.599147 11.434304 64.588910
F 38.007747 5.037124 58.177910
F 38.241947 12.617304 58.386310
F 47.140047 4.958124 58.146610
F 47.103647 12.697204 58.106110
F 38.053447 4.999114 60.899910
F 38.082547 12.674504 61.083010
F 47.006347 5.064704 60.899910
F 47.081147 12.770804 60.897610
F 35.843447 16.475304 53.799910
F 51.415747 7.772054 50.032810
F 42.598947 12.750104 61.059810
F 35.826947 3.806204 57.340210
F 49.257247 3.738974 64.630610
F 36.003347 8.798764 51.012010
F 40.291847 1.263864 60.945010
F 40.266947 8.886684 60.897410
F 44.835347 11.317004 49.847110
F 49.215247 1.349964 60.998210
F 49.526747 8.906834 60.730310
F 38.075247 7.759414 49.691010
F 35.886047 3.717894 61.853410
F 35.870347 1.275854 58.325010
F 51.511547 15.176404 49.884810
F 35.955947 11.307504 50.080910
F 40.303747 3.895044 61.936310
F 40.385947 11.428604 61.808010
F 49.316447 4.020984 61.947310
F 49.303047 11.479004 61.705910
F 40.205447 1.061134 58.038210
F 40.415447 8.843144 58.154310
F 45.054347 16.530004 50.820210
F 49.271947 1.184964 58.402010
F 49.163647 8.947754 57.948410
F 40.293647 16.620104 60.793510
F 42.579347 7.608454 61.707610
F 42.526647 15.396004 61.761910
F 44.921147 16.478204 53.461010
F 35.933547 16.609004 58.265310
F 51.866147 15.473504 61.797010
F 42.603747 5.074694 60.928710
F 42.703647 4.942274 58.085010
F 42.595147 12.869304 58.244210
F 51.481547 5.136204 58.279310
F 51.503647 12.650704 58.404910
F 35.766847 8.961964 61.162810
F 35.730047 11.581704 61.878610
F 42.610347 5.119424 65.642310
F 51.556847 0.087051 64.493710
F 51.424447 -0.014526 54.224810
F 37.840547 -0.077683 49.833010
F 46.880547 -0.061975 49.753510
F 40.059747 1.396674 65.608710
F 47.014747 -0.127125 61.898510
F 51.609147 0.035160 57.157210
F 37.910447 -0.230039 57.345310
F 42.411347 -0.121118 49.951510
F 42.494447 -0.220054 54.625910
F 42.329147 -0.060285 62.082810
F 47.064847 -0.049645 54.389110
F 47.089347 -0.006507 57.352110
F 51.303447 -0.000680 61.846810
F 38.078547 -0.001678 64.555610
F 35.829247 16.740604 65.496610
F 40.261647 8.976674 65.408410
F 49.186847 9.030394 65.473610
F 35.825047 1.449014 65.412410
F 42.374047 12.754704 65.270910
F 37.865247 12.861204 65.466510
F 46.931947 12.831004 65.402710
F 51.424747 12.722704 65.468010
F 35.806547 27.045904 6.533660
F 35.860547 24.582204 9.880360
F 44.761447 24.342704 2.777880
F 44.834647 31.963404 2.665980
F 44.694247 26.978504 6.330720
F 40.524747 24.332004 14.389610
F 44.836347 19.351004 6.301460
F 51.619647 20.501604 2.766140
F 35.728547 32.114204 7.302950
F 35.701747 32.064104 2.701160
F 44.716147 27.048604 3.453610
F 42.424747 30.917704 13.388510
F 44.757447 19.190304 3.542700
F 35.664447 24.416904 2.818280
F 51.520947 20.520004 9.924940
F 37.868747 30.718404 3.571380
F 38.012547 23.213804 3.721610
F 47.134547 30.740504 3.518100
F 47.082147 23.079604 3.713760
F 35.879347 26.924704 3.820000
F 47.208447 20.681004 14.476510
F 35.804747 19.413304 3.700970
F 42.611147 20.556604 14.521310
F 37.852947 28.220904 2.615920
F 37.982147 20.803504 2.636350
F 46.987347 28.048004 2.600680
F 46.978347 20.506404 2.754280
F 37.898547 30.827504 6.377630
F 38.013347 23.064804 6.425940
F 47.150847 30.611304 6.264380
F 47.052947 23.138104 6.400550
F 40.207847 24.343904 2.726100
F 40.083847 32.124804 2.656080
F 49.275347 24.238804 2.621570
F 49.267147 32.017004 2.478310
F 40.213547 26.744304 6.361470
F 51.419347 30.890704 13.425610
F 40.030747 19.238804 6.261490
F 49.249247 26.907304 6.240370
F 42.630647 28.351304 14.491410
F 49.249447 19.102304 6.257800
F 40.115747 26.867604 3.554340
F 51.466747 30.799304 3.277410
F 40.014547 19.184804 3.616340
F 49.243547 26.962504 3.552610
F 35.789247 19.383704 10.986510
F 49.293747 19.245504 3.458310
F 51.607147 23.191604 13.620610
F 51.605947 28.510704 10.069710
F 35.947447 32.330104 14.604510
F 51.412747 20.540504 14.671310
F 42.359847 30.797204 3.509090
F 42.489347 23.164604 3.631180
F 51.606247 31.106704 10.723410
F 51.386347 23.004704 3.735840
F 44.753947 32.124604 14.281810
F 51.481347 28.404104 14.557210
F 38.338847 28.317804 14.718110
F 38.078247 20.438904 14.536410
F 42.539347 28.146504 2.470370
F 42.354047 20.674004 2.732290
F 51.620747 28.172104 2.620650
F 35.928947 24.378004 14.406210
F 42.551447 30.794004 6.192690
F 42.514347 23.083304 6.370180
F 51.432347 30.812604 6.132940
F 51.418847 22.938104 6.373100
F 36.049947 27.095104 13.627910
F 35.853047 27.027504 10.896110
F 44.810847 24.556204 9.769450
F 44.808647 32.310404 9.941820
F 44.918147 27.172504 13.491510
F 35.897247 32.205204 9.948400
F 44.891947 19.566504 13.644210
F 35.701047 19.337304 13.782310
F 49.294047 32.292904 14.530810
F 35.448447 19.505304 6.376900
F 44.710347 27.078204 10.810110
F 44.948547 24.655704 14.404610
F 44.846447 19.628704 10.853910
F 44.717547 24.400604 6.946080
F 44.840147 31.898104 7.015430
F 38.092447 30.963004 10.965610
F 38.028647 23.354804 10.833610
F 47.040247 30.996004 10.880310
F 47.128447 23.395004 10.823510
F 37.960147 28.372604 7.407640
F 37.872747 20.458204 7.337010
F 47.086647 28.048104 7.240040
F 47.095747 20.492904 7.093140
F 38.175847 28.348804 9.994390
F 37.999347 20.674804 10.043010
F 46.938647 28.420504 9.951070
F 47.015447 20.738004 9.840110
F 38.121447 30.928904 13.875310
F 38.192447 23.080904 13.589410
F 47.071647 31.111204 13.507910
F 47.220147 23.360604 13.596510
F 40.404847 24.397704 9.952410
F 40.248547 32.284904 9.935820
F 49.328347 24.496304 9.970900
F 49.198547 32.324404 9.877320
F 40.460447 27.020904 13.610010
F 42.845047 23.099004 13.578310
F 40.327947 19.396804 13.634710
F 49.394547 27.067804 13.414310
F 49.463447 24.498904 14.402210
F 49.357547 19.329804 13.651310
F 40.376247 27.090604 10.926710
F 47.232647 28.543704 14.468810
F 40.269047 19.412204 10.989110
F 49.303947 27.093804 10.725410
F 40.423947 32.284104 14.548910
F 49.249647 19.618804 10.914810
F 40.207147 24.276804 7.325940
F 40.230447 32.137604 7.110410
F 49.223247 24.348504 7.238200
F 49.157447 32.116904 7.117520
F 42.606947 31.147204 10.703410
F 42.582047 23.081104 10.907610
F 35.744147 24.492604 7.368640
F 51.506147 22.929804 11.028010
F 42.445347 28.200504 7.192250
F 42.377047 20.519504 7.136650
F 51.567947 28.249204 7.263580
F 51.435547 20.391504 7.237060
F 42.469347 28.404604 9.941950
F 42.495047 20.564904 9.810200
F 35.889947 24.372304 0.020892
F 49.297247 34.745304 13.640710
F 40.275747 24.326504 -0.089171
F 49.160247 31.983904 -0.281456
F 35.695547 34.619904 6.524780
F 35.835347 31.933804 -0.189491
F 37.865747 28.209804 -0.171422
F 35.840647 34.728304 3.728750
F 44.921047 24.345004 -0.034030
F 49.352347 24.403504 -0.185435
F 42.519647 20.544704 -0.013989
F 35.907547 32.141704 17.273110
F 51.413147 28.440404 17.239710
F 44.925547 24.497304 24.345810
F 44.747647 32.289304 24.424510
F 44.750747 26.953204 28.026510
F 35.923847 27.094704 25.474510
F 44.648347 19.322504 28.065510
F 47.376647 20.580104 17.241810
F 45.135547 24.649004 17.139310
F 40.227647 32.229304 17.288910
F 44.884547 27.109304 25.232310
F 51.393447 23.155204 21.158110
F 44.823047 19.435204 25.328910
F 44.627047 24.296404 21.533010
F 44.731747 32.215904 21.827510
F 38.073047 30.808204 25.408810
F 38.210647 23.246904 25.471610
F 46.952247 31.177604 25.479710
F 47.187347 23.145704 25.534910
F 38.254747 28.138404 21.859510
F 38.069447 20.541104 22.062010
F 46.872047 28.499004 21.753810
F 47.176947 20.533204 21.747410
F 38.127647 28.260704 24.508310
F 37.928147 20.648404 24.639010
F 47.058647 28.622304 24.453010
F 47.084947 20.663504 24.507710
F 37.984947 30.805304 28.219210
F 38.015547 23.283404 28.205510
F 46.821247 30.961404 28.234510
F 47.056847 23.245004 28.080410
F 40.324047 24.395404 24.442410
F 40.275747 32.178604 24.443810
F 49.276047 24.426304 24.558510
F 49.158047 32.221404 24.397210
F 40.223947 27.006304 28.170110
F 51.229947 28.294204 31.628610
F 40.238947 19.423504 28.352410
F 49.234047 27.166504 28.092410
F 42.422247 30.956704 20.724410
F 49.217247 19.398804 28.168310
F 40.286847 27.078004 25.498510
F 44.599247 32.244004 17.153710
F 40.304947 19.441204 25.564310
F 49.083847 27.072104 25.378710
F 51.347847 30.919604 20.762710
F 49.314947 19.310704 25.419510
F 40.338647 24.465104 21.725910
F 40.226347 32.147704 21.774710
F 49.138747 24.575304 21.803610
F 49.121447 32.362104 21.560710
F 42.595747 31.091504 25.319710
F 42.691447 23.404804 25.402010
F 51.297047 30.917404 25.550510
F 51.446747 23.203804 25.410810
F 42.514747 28.473504 21.756010
F 42.451947 20.445504 21.863010
F 51.253247 28.437204 21.793910
F 51.329147 20.697404 21.833210
F 42.472647 28.321204 24.657710
F 42.507847 20.728104 24.695910
F 51.295747 28.531304 24.488810
F 51.653447 20.649304 24.591410
F 42.521747 30.865804 28.035410
F 42.528547 23.084604 28.191410
F 51.599147 30.970904 28.265110
F 51.399547 23.359904 28.200210
F 35.747447 32.154704 31.811710
F 35.702447 19.362204 28.112910
F 35.968647 31.988304 21.782910
F 40.411647 24.414504 17.241610
F 44.661047 24.495304 29.028210
F 44.670447 32.317704 29.021110
F 38.054347 28.320204 29.155510
F 37.922947 20.733304 28.999210
F 46.761947 28.280604 28.941910
F 46.860647 20.760304 29.085910
F 42.422947 28.128404 31.760110
F 49.264947 32.265404 17.192510
F 42.696247 20.741004 17.251810
F 35.609047 32.161904 29.073110
F 49.206347 24.384504 17.215310
F 37.942547 20.446104 17.276410
F 37.923947 28.491104 31.852810
F 35.931947 24.160204 17.244610
F 40.328047 24.415104 29.046410
F 40.165247 32.182004 28.827210
F 49.036447 24.593504 29.201510
F 49.329747 32.231704 29.123610
F 42.512047 28.165204 29.152010
F 42.580047 20.651704 29.211410
F 51.712847 28.397504 28.972610
F 51.445547 20.697704 28.994010
F 35.762147 19.261304 18.203410
F 46.875647 28.224104 31.692310
F 49.186547 24.301404 31.969310
F 35.687247 24.491804 21.854410
F 35.772147 27.025004 28.274910
F 36.088047 26.677804 18.222910
F 38.316047 28.224804 17.476310
F 35.847947 24.460604 24.621610
F 44.779347 27.074504 20.795610
F 35.753647 24.375204 31.882410
F 44.760747 19.366104 20.881810
F 35.749647 19.301804 20.874810
F 35.786547 27.097804 20.971810
F 49.036347 32.182404 31.806210
F 44.907247 27.204904 18.100510
F 35.794447 24.412604 29.132710
F 45.004247 19.479304 18.206710
F 38.022047 30.706504 18.073610
F 38.245247 22.991604 18.179610
F 46.974647 30.954204 17.942510
F 47.094747 23.082704 18.158110
F 42.278747 20.673104 31.908610
F 40.354647 32.182304 31.627810
F 44.690647 32.083904 31.724710
F 51.472347 20.618404 31.645610
F 38.174147 30.726704 20.918310
F 37.992747 23.174404 21.023010
F 46.966747 31.122304 20.734210
F 46.943047 23.158804 20.839510
F 46.715147 20.615804 31.743310
F 40.138047 24.450004 31.753810
F 51.692747 20.725304 17.407510
F 37.882447 20.497804 31.750610
F 40.536747 27.044904 20.807410
F 42.601347 28.503404 17.138310
F 40.304147 19.251904 20.868710
F 49.056247 27.033904 20.822610
F 47.125447 28.316704 17.178810
F 49.279747 19.204704 21.048510
F 40.442947 26.877604 18.072310
F 42.427847 23.001504 20.628710
F 40.451947 19.417504 17.996610
F 49.342547 27.012304 17.963110
F 36.038047 32.250504 24.427810
F 49.550647 19.140004 18.216410
F 42.453147 30.943304 17.894010
F 42.812847 23.361504 17.903510
F 51.531347 30.937804 18.147210
F 51.473947 23.259404 18.402610
F 44.566247 24.473104 31.662710
F 35.599347 19.397904 25.297110
F 51.204547 31.104504 32.620110
F 44.664147 26.963304 32.743210
F 49.291247 34.964104 20.858510
F 44.825647 34.816904 17.959810
F 49.289947 34.857704 18.182110
F 40.238147 34.652004 32.819410
F 49.110347 34.726804 28.160510
F 44.746447 34.747704 20.736010
F 42.452047 23.225404 32.720810
F 49.136747 19.460904 32.797510
F 51.459947 22.996304 32.715010
F 35.809547 27.010604 32.861910
F 37.966247 23.115004 32.522710
F 40.076247 19.280704 32.648710
F 42.415447 30.750004 32.597310
F 49.008647 34.772104 32.744310
F 46.771147 30.743204 32.492410
F 44.499847 19.420504 32.742610
F 35.740647 27.037204 47.372510
F 42.565447 23.253504 39.939210
F 44.687047 24.316704 46.392910
F 44.954047 31.931104 46.527710
F 35.784647 31.946104 43.616910
F 35.611547 19.147304 35.483210
F 35.799147 24.257604 39.077110
F 44.702547 27.029204 47.235310
F 42.435647 28.320304 38.925810
F 44.949147 19.180004 47.118810
F 44.720647 24.473104 43.677510
F 44.612847 32.062804 43.779310
F 38.027847 30.614804 47.175110
F 38.023947 23.299404 47.262010
F 47.147847 30.689504 47.223610
F 47.040547 22.982004 47.274810
F 37.959047 28.159604 43.608410
F 38.006947 20.378604 43.773910
F 46.985447 28.359004 43.691910
F 47.128947 20.628304 43.687210
F 37.926147 28.024504 46.310910
F 37.979947 20.689004 46.419710
F 47.085647 28.146104 46.355310
F 47.104747 20.455104 46.313310
F 40.226547 24.540604 46.367010
F 40.344447 31.850804 46.274310
F 49.275247 24.326804 46.400410
F 49.234547 32.064804 46.306210
F 40.220247 27.055604 47.115010
F 35.697447 24.362404 36.484510
F 40.169147 19.281604 47.079110
F 49.354647 26.904504 47.276910
F 40.044147 24.492404 36.348510
F 49.390847 19.163304 47.364810
F 40.065347 24.447304 43.751910
F 40.213947 32.024504 43.494810
F 49.441847 24.477604 43.602210
F 49.262647 32.332204 43.657210
F 42.644647 30.723604 47.138110
F 42.239247 23.106104 47.316210
F 51.645647 30.812904 47.376010
F 51.511447 23.057104 47.329510
F 42.539647 28.348304 43.587410
F 42.542647 20.723204 43.591110
F 51.456247 28.147604 43.462210
F 51.725847 20.457004 43.616710
F 42.534247 28.222004 46.267110
F 42.642447 20.469704 46.293810
F 36.010247 19.213104 42.658210
F 51.638747 20.545504 46.380410
F 44.642347 27.124204 35.468410
F 51.431647 20.585604 36.530410
F 44.590847 19.477104 35.636910
F 40.214447 26.933104 39.984610
F 51.580547 28.274904 46.335510
F 42.392947 28.268804 36.257210
F 49.361047 27.093704 39.985710
F 35.846947 32.128504 38.846010
F 42.552747 30.886604 39.806010
F 51.523847 20.574104 39.094010
F 35.826447 32.161404 46.231810
F 42.501147 20.855104 36.523610
F 35.879747 26.865504 35.490610
F 38.105747 30.639004 35.456510
F 37.860747 23.133704 35.328010
F 47.017347 30.996704 35.383410
F 47.077347 23.231204 35.457910
F 40.253347 26.943004 35.255310
F 51.549547 23.157704 40.072410
F 40.297647 19.400804 35.342010
F 49.418547 26.906104 35.447510
F 51.453447 28.366304 36.253010
F 49.234147 19.546504 35.516610
F 51.509047 23.066404 42.694610
F 35.925147 32.198004 36.127510
F 51.390647 30.899004 42.713410
F 42.396247 23.339304 42.734210
F 49.192647 32.112604 36.371010
F 42.528647 30.926104 42.578010
F 35.633247 26.848904 42.847610
F 51.667747 28.243504 39.032010
F 35.558347 24.162904 43.553010
F 42.546247 20.506304 39.234610
F 42.403447 30.793304 35.253310
F 42.385647 23.423304 35.500710
F 51.339547 30.881104 35.357710
F 51.388547 23.057004 35.407810
F 40.167147 19.498304 39.871410
F 35.887947 19.217504 39.919110
F 44.877247 24.323304 39.009010
F 44.833747 32.142104 38.984310
F 44.845747 27.124504 42.743310
F 49.197147 24.436404 36.450910
F 44.798947 19.444504 42.772710
F 35.916547 19.319104 47.372710
F 49.403347 19.274504 40.029810
F 35.574347 26.838704 40.036710
F 44.807147 26.884504 39.888610
F 35.674347 24.344404 46.387610
F 44.713747 19.294304 39.997810
F 44.774947 24.534404 36.426410
F 44.680747 32.129804 36.233910
F 37.989347 30.781904 39.909010
F 38.099647 23.153904 40.041210
F 47.030947 30.975304 40.042810
F 46.992947 23.104504 40.098410
F 38.134247 28.104004 36.400410
F 37.867247 20.586704 36.310210
F 46.973947 28.278004 36.362210
F 46.976047 20.670604 36.342410
F 37.893747 28.105004 38.992210
F 37.965747 20.711404 39.071110
F 47.067247 28.254804 39.194710
F 47.184347 20.571004 39.095910
F 38.024147 30.845804 42.647310
F 37.954147 23.002304 42.665310
F 46.784347 31.057504 42.766310
F 47.099247 23.197804 42.778310
F 40.287247 24.383604 38.949410
F 40.323347 32.283304 39.270710
F 49.280247 24.492204 39.276910
F 49.136847 32.240004 39.052610
F 40.293547 26.972904 42.749010
F 40.308647 32.004404 36.499710
F 40.282747 19.301604 42.789710
F 49.241247 26.965404 42.659210
F 51.631547 30.756304 39.848710
F 49.349947 19.314404 42.707610
F 49.164747 26.915104 32.754010
F 35.839147 34.739704 47.158210
F 35.637947 19.412304 32.823810
F 44.619147 34.718304 35.316210
F 38.060547 31.016204 32.758910
F 46.718847 23.123804 32.768910
F 40.123147 27.013704 32.588310
F 49.062047 34.767204 35.456610
F 51.563747 22.973404 64.459410
F 35.765547 32.105604 60.880710
F 49.324247 19.269804 50.043710
F 51.571547 30.697004 50.043110
F 42.483147 31.005104 64.464810
F 44.763147 26.868404 50.024210
F 35.708547 19.436904 64.541710
F 35.847247 24.353704 53.582510
F 42.566547 28.357504 60.875310
F 38.081547 23.039304 49.962010
F 44.915147 19.064004 49.849610
F 40.192747 26.904304 64.631810
F 35.890447 32.092904 58.057610
F 44.705747 19.232504 64.676510
F 35.632847 26.833204 64.457610
F 35.825347 27.045104 61.797010
F 35.899447 19.131704 54.559210
F 44.699047 27.085004 64.458610
F 35.745147 26.925004 50.031210
F 44.898547 24.235104 53.661510
F 44.719147 32.011304 53.638210
F 44.614047 27.106904 57.103510
F 51.626547 23.068304 54.439410
F 44.791347 19.202504 57.183710
F 47.072247 23.019604 64.449610
F 42.599647 20.373404 61.052210
F 51.544747 28.209004 60.609210
F 44.780247 27.050404 54.349310
F 35.855447 24.540604 60.883310
F 44.754247 18.994404 54.471110
F 44.610347 24.258404 50.822910
F 44.610247 31.982204 50.935310
F 37.991047 30.814904 54.243510
F 38.133947 23.103904 54.427910
F 47.076247 30.864604 54.417410
F 46.982847 22.871604 54.441510
F 37.953847 28.266404 50.721310
F 38.061047 20.570204 50.990010
F 47.099347 28.099904 50.951710
F 46.925247 20.485004 50.864410
F 38.023747 28.250604 53.462510
F 38.127647 20.550104 53.737010
F 47.164147 28.162904 53.648110
F 46.977147 20.375504 53.479910
F 38.093347 30.855804 57.070910
F 38.110047 22.978504 57.110410
F 46.778347 30.562604 57.136810
F 46.999347 23.170604 57.214610
F 40.410547 24.386504 53.780710
F 40.288247 32.064804 53.598010
F 49.200247 24.282404 53.593610
F 49.135147 32.178604 53.563710
F 40.138247 26.900804 57.260810
F 49.103347 19.204904 64.371810
F 40.484147 19.031704 57.462310
F 49.178347 26.921604 57.287910
F 47.047547 30.690404 50.015410
F 49.277447 19.243804 57.127510
F 40.231147 27.067904 54.448910
F 42.637347 23.185904 64.576610
F 40.340947 19.169604 54.663910
F 49.465147 26.858104 54.689210
F 51.614047 20.400004 60.825410
F 49.270647 19.134004 54.448310
F 40.166347 24.338904 51.003110
F 40.295547 31.903204 50.939210
F 49.250547 24.493704 50.894510
F 49.451047 31.933504 50.869510
F 42.488547 30.611704 54.575710
F 42.663147 22.962004 54.469310
F 51.523647 30.685304 54.452610
F 35.909247 24.348504 58.166110
F 42.506047 28.041304 50.860910
F 42.592747 20.261804 50.863410
F 51.701747 28.086504 50.988210
F 51.597347 20.544204 50.871810
F 42.539047 28.138304 53.506110
F 42.502247 20.430504 53.547310
F 51.837347 28.002304 53.658910
F 36.135447 19.099504 57.316410
F 42.532847 30.783904 57.287010
F 42.364547 23.069704 57.487410
F 51.538547 30.699404 57.219110
F 51.642147 23.003904 57.204510
F 40.035947 19.401704 64.517810
F 51.516447 23.184004 50.002710
F 44.903047 24.384804 60.946810
F 44.646147 32.210804 60.812810
F 36.034647 19.268804 50.028410
F 40.221547 26.941304 50.058310
F 47.083547 23.094504 49.921810
F 46.877447 30.781804 64.345010
F 35.706047 27.134004 57.413810
F 51.369747 30.755404 64.308710
F 44.631147 26.948104 61.782810
F 51.465747 20.496504 53.561810
F 44.846147 19.251604 61.962210
F 44.624047 24.408804 58.160810
F 44.693947 32.110304 58.053310
F 38.083547 30.662204 61.715710
F 38.214547 23.290804 61.713310
F 46.743147 30.804404 61.788110
F 47.109847 23.053904 61.650910
F 38.073147 28.387904 58.037010
F 38.309547 20.485504 58.221310
F 46.933747 28.089304 58.254710
F 46.965947 20.454004 58.085010
F 38.220147 28.201304 60.942610
F 38.115047 20.641704 60.955710
F 46.852747 28.189704 61.000010
F 47.055747 20.516304 60.826310
F 35.835647 19.218004 61.820810
F 49.296647 27.059804 64.317210
F 35.750847 31.973404 50.928110
F 40.252647 19.241904 49.822610
F 40.575247 24.404904 60.943710
F 40.321347 32.143504 60.834110
F 49.382447 24.236204 60.853910
F 49.069447 31.859304 61.019410
F 42.530447 30.630304 49.984310
F 38.098047 23.209804 64.359710
F 38.113347 30.806304 64.547510
F 35.692847 32.123104 53.663010
F 49.416647 26.971104 49.962910
F 42.318847 22.965304 50.043510
F 40.497347 26.974004 61.712310
F 35.906047 27.032904 54.519110
F 40.215947 19.051504 61.812010
F 49.422247 26.884204 61.634310
F 35.924647 24.399604 50.865810
F 49.361847 19.064204 61.579410
F 40.139647 24.369304 58.267110
F 40.401147 32.380704 58.054010
F 49.361147 24.413004 58.066910
F 49.090547 31.836004 58.130810
F 42.475047 30.817004 61.772010
F 42.736647 22.993004 61.957010
F 51.445347 30.654304 61.625210
F 51.425847 22.902404 61.841610
F 42.299847 28.252904 58.145910
F 42.684447 20.490004 58.347510
F 51.598147 28.171504 57.971610
F 51.486847 20.351504 58.045110
F 38.075747 30.915704 49.920110
F 44.672247 34.841004 61.890610
F 35.944347 34.750804 64.475010
F 49.271147 34.585904 57.204810
F 47.048047 28.217204 65.291010
F 40.327647 32.246804 65.471710
F 35.850647 34.504204 49.895910
F 40.309847 34.811604 64.469610
F 40.122947 34.657104 54.480610
F 40.205747 34.778704 61.775310
F 44.515447 34.618704 49.903910
F 44.644547 34.738204 54.467410
F 49.183647 34.645704 54.595110
F 35.714147 34.767504 54.418510
F 40.069547 34.806804 57.171510
F 40.136547 34.524304 49.911210
F 35.849247 34.578904 61.795610
F 35.729747 34.807604 57.176810
F 44.692947 34.789304 57.263610
F 51.466347 28.243004 65.279510
F 37.928347 20.761504 65.369210
F 51.527947 20.377804 65.283810
F 46.891347 20.523304 65.471210
F 44.784747 32.116304 65.316810
F 42.393447 28.356004 65.285610
F 35.625247 42.367404 3.680920
F 35.807747 39.942304 14.513010
F 44.552647 47.703404 2.691610
F 44.540147 39.979404 2.844940
F 44.539847 50.222104 6.348700
F 44.893947 42.550204 6.257840
F 35.779347 42.626804 10.813010
F 35.679147 42.510204 13.476010
F 44.757947 50.263904 3.559590
F 44.626047 42.623904 3.466610
F 46.979647 51.501204 9.771550
F 35.741047 39.746004 2.800470
F 38.174447 38.539304 3.533540
F 37.952547 46.297404 3.663000
F 46.757547 38.462804 3.496340
F 47.052447 46.351204 3.506850
F 35.744047 39.873604 7.229530
F 42.378647 51.699004 14.686710
F 36.084847 47.547504 14.492310
F 47.006247 51.562204 14.457410
F 51.287147 51.406604 7.348090
F 35.744947 50.149704 3.807620
F 38.094947 51.500104 10.214810
F 38.011047 36.041004 2.701580
F 37.854847 43.688404 2.890980
F 51.453747 36.232504 14.385410
F 47.035247 35.825604 2.707500
F 46.922847 43.806904 2.477430
F 38.113847 38.597504 6.282550
F 37.792047 46.342504 6.419830
F 46.875647 38.783904 6.223280
F 46.978847 46.506404 6.212410
F 39.981447 47.648704 2.593270
F 40.262747 39.954804 2.537370
F 49.298347 47.630004 2.872350
F 49.114147 39.751404 2.711400
F 40.139447 50.104704 6.483070
F 40.341447 42.399704 6.364490
F 49.203747 50.105804 6.424160
F 49.316347 42.592304 6.242380
F 40.106947 50.172104 3.712100
F 40.090547 42.454704 3.727530
F 49.225247 50.226804 3.687450
F 49.179847 42.310404 3.488030
F 35.756847 42.444404 6.346460
F 42.295847 43.753904 14.558110
F 37.957047 51.448104 7.462110
F 35.740147 47.662304 2.950130
F 42.360647 38.570304 3.568400
F 42.257147 46.569604 3.486140
F 51.423847 38.436404 3.629170
F 51.430847 46.136704 3.815720
F 35.910647 47.669804 9.939270
F 51.513247 43.726404 14.239910
F 47.055347 51.503104 2.799790
F 40.210647 39.804204 14.368510
F 51.163547 36.001804 9.799870
F 35.793447 50.226504 10.969110
F 49.091047 39.913804 14.493310
F 42.431047 35.909404 2.675760
F 42.253047 43.909104 2.909600
F 35.684147 50.249104 6.497240
F 51.559947 35.842604 2.534840
F 51.323547 43.699004 2.668650
F 42.622447 38.688004 6.378930
F 42.414847 46.342504 6.311640
F 51.456147 38.572304 6.257490
F 51.381047 46.259204 6.526760
F 37.829247 51.637104 2.872020
F 42.365047 51.570204 9.906840
F 44.700447 47.687404 10.016210
F 44.911347 39.860504 9.920160
F 44.506647 50.230704 13.691510
F 44.542847 42.599804 13.558010
F 51.552947 51.424904 10.102610
F 51.417547 51.468304 2.710860
F 44.619547 50.316904 10.994510
F 44.838047 42.476404 10.780210
F 44.625947 47.562804 7.082110
F 44.631547 40.078404 7.119090
F 37.809247 38.739604 10.761810
F 38.022747 46.226004 10.717710
F 46.993747 38.363804 10.725610
F 46.890147 46.322004 11.007410
F 49.294047 47.798504 14.449910
F 37.965147 36.056204 7.349620
F 38.008547 43.701804 7.156810
F 35.621647 40.037604 9.909780
F 46.902047 36.170504 7.068920
F 47.086947 43.866004 7.170640
F 40.371047 47.448604 14.398810
F 38.004947 36.072304 10.043610
F 38.038347 43.574304 9.862960
F 35.759347 50.170004 13.769410
F 46.904247 35.845804 9.754590
F 46.991147 43.870104 9.965810
F 37.917647 38.590204 13.549110
F 38.163647 46.294504 13.413610
F 46.895247 38.403404 13.472010
F 46.973447 46.519504 13.772710
F 40.126747 47.549204 10.044310
F 40.230247 39.866104 10.033610
F 49.064547 47.614804 10.078010
F 49.114147 39.778304 9.819670
F 40.339247 50.114004 13.637710
F 40.001947 42.356904 13.683810
F 49.345247 50.274304 13.688610
F 49.215447 42.514804 13.405110
F 40.420747 50.137404 10.960910
F 40.218047 42.402404 11.007310
F 49.201847 50.241904 10.877710
F 49.270747 42.362604 10.498310
F 40.254147 47.385604 7.231220
F 40.384047 39.893204 7.364340
F 49.161747 47.653604 7.361780
F 49.288247 40.106104 7.045320
F 42.505447 38.621404 10.805310
F 42.615947 46.075204 10.714810
F 51.357347 38.613904 10.774210
F 51.468447 46.360104 10.883210
F 42.429447 51.535904 2.644990
F 42.507047 35.937604 7.253870
F 42.532147 43.739504 7.165640
F 51.672047 51.533404 14.431010
F 51.472747 36.018804 7.114510
F 51.544547 43.785404 7.251590
F 38.250047 51.400604 14.596010
F 42.523247 35.993204 10.035310
F 42.447347 43.585904 9.973970
F 42.360147 51.513804 7.328370
F 35.508547 47.583004 7.169440
F 51.593647 43.608004 9.953690
F 42.562747 38.725104 13.560710
F 42.617347 46.188604 13.492310
F 51.399647 38.736104 13.426610
F 51.481647 46.604004 13.608510
F 44.652747 47.698604 14.567410
F 44.853247 39.930904 14.535910
F 42.540047 36.090904 14.355710
F 37.983347 36.106704 14.610110
F 37.745647 43.749304 14.453210
F 46.926947 51.395804 6.977400
F 47.004347 35.909204 14.432310
F 46.901347 43.686304 14.465110
F 44.643747 34.499104 3.609870
F 44.693847 34.644604 13.569910
F 49.111247 34.858104 6.212980
F 40.160747 39.973804 -0.261524
F 40.310947 34.839304 13.705010
F 35.616047 34.870104 10.783110
F 40.199347 34.952604 11.023910
F 44.630647 47.610204 -0.067466
F 35.808247 34.841304 13.468010
F 40.277147 34.754504 6.257470
F 49.184547 47.373004 0.101988
F 44.713647 34.493804 6.359470
F 40.167347 34.639604 3.657300
F 49.084547 34.705504 11.010510
F 49.319447 34.595104 3.519090
F 44.633547 34.815704 10.922210
F 49.253147 39.781804 -0.003276
F 42.400947 43.861904 0.059412
F 51.403847 43.572804 -0.183630
F 51.543047 35.959304 -0.260965
F 47.021747 51.494404 0.082545
F 39.968747 47.806404 -0.052638
F 44.613947 39.916604 0.058631
F 44.714347 47.726704 17.361910
F 36.004347 50.040304 18.219610
F 44.725147 47.532304 24.553310
F 44.760147 40.017904 24.551510
F 44.835647 50.091604 27.951210
F 44.665947 42.534004 28.103910
F 40.394647 47.510804 31.917810
F 46.865047 51.504804 24.333810
F 38.025247 51.469104 29.037610
F 44.797147 42.451004 25.464110
F 45.017247 47.632804 21.785210
F 44.692747 39.847104 21.888510
F 38.053047 38.779604 25.175110
F 37.891247 46.370604 25.598910
F 47.010347 38.619004 25.470710
F 46.943347 46.354504 25.566910
F 35.692447 39.917604 31.651710
F 38.073847 36.173604 21.623210
F 37.947247 43.932704 21.959510
F 51.499147 43.784004 31.787610
F 46.976847 36.078904 21.769910
F 47.033947 43.738204 21.848410
F 35.626147 39.891504 24.663810
F 38.130247 36.230904 24.411110
F 37.933047 43.839904 24.499610
F 51.399747 43.780004 21.825810
F 46.766847 36.155504 24.503910
F 46.979547 43.729504 24.526910
F 38.032647 38.837004 27.957110
F 37.969947 46.447204 28.307310
F 46.911647 38.804304 28.229610
F 46.952147 46.320904 28.257210
F 40.287947 47.735204 24.645810
F 40.378947 40.188804 24.474810
F 49.129547 47.718804 24.465710
F 49.159547 39.919404 24.457810
F 40.407447 50.296904 28.185610
F 40.201447 42.460104 28.150810
F 49.148547 50.226104 28.028910
F 49.096647 42.429704 28.080010
F 40.188347 50.337404 25.421410
F 40.327147 42.697704 25.497310
F 49.009847 50.323904 25.384410
F 49.207247 42.411704 25.233710
F 40.337747 47.657004 21.972010
F 40.390247 40.085004 21.810510
F 49.471047 47.590404 21.737810
F 49.046347 39.995304 21.791010
F 42.578947 38.665004 25.426510
F 42.420947 46.523904 25.603110
F 51.405147 38.754504 25.490310
F 51.343847 46.457704 25.394610
F 35.714547 47.583104 17.188410
F 42.529347 36.027204 21.636210
F 42.635647 43.826904 21.897810
F 42.359547 35.921804 31.909010
F 51.520747 36.195604 21.920410
F 38.055947 51.662104 21.994510
F 51.251747 43.805604 29.059810
F 42.419747 36.187504 24.390210
F 42.630847 44.009004 24.748510
F 46.867247 51.478704 28.999010
F 51.479447 36.172304 24.600610
F 51.377847 43.808604 24.477910
F 42.192447 38.399804 28.140910
F 42.510647 46.382604 28.217110
F 51.379947 38.725904 28.167010
F 51.419647 46.364804 28.160810
F 38.132347 51.543104 17.357910
F 49.227747 47.571704 17.260010
F 42.451447 36.036404 17.087110
F 40.082547 39.941804 31.798910
F 44.677547 47.678004 29.192610
F 44.482247 39.899404 29.008610
F 51.494647 51.477804 17.088810
F 38.194747 36.341004 29.066910
F 37.903047 43.769704 29.123310
F 42.839947 51.571104 21.718110
F 46.979747 36.317104 29.113510
F 46.916747 43.753404 29.067110
F 46.865047 43.656504 17.245110
F 35.825547 42.475904 25.448710
F 35.804547 42.450004 18.196510
F 49.130947 39.916404 31.821910
F 38.070347 36.186604 31.858110
F 47.032447 51.474504 21.611410
F 42.619147 51.412504 29.234210
F 35.696647 50.238204 28.123410
F 35.751847 47.901504 21.818510
F 35.816747 47.802904 32.046310
F 40.365147 47.615104 29.255010
F 40.157547 39.943804 29.068710
F 49.178347 47.758604 29.096310
F 49.153747 40.036504 29.066610
F 47.039847 36.184704 17.231210
F 42.291547 35.926004 29.250010
F 42.467847 43.779204 29.163710
F 51.457447 36.107904 17.105310
F 51.323647 36.187804 28.997510
F 35.808747 50.292604 25.291210
F 46.946047 43.597904 31.748810
F 35.891647 50.541904 20.947710
F 44.754747 39.885304 17.182810
F 40.236847 47.756304 17.424310
F 35.687947 47.845504 29.332210
F 49.269247 39.917404 17.121510
F 42.522047 43.824004 17.344310
F 35.771447 42.634004 28.142810
F 40.457847 39.967804 17.065510
F 37.877047 51.614604 24.626310
F 44.985747 50.147604 20.686210
F 44.796947 42.217504 20.908610
F 38.243047 51.543004 31.752810
F 37.971847 43.853004 17.252910
F 44.839447 50.272004 17.994710
F 44.742847 42.424704 18.314010
F 38.288247 38.752704 18.186710
F 38.059547 46.333804 18.310310
F 46.933247 38.801704 18.274210
F 46.810747 46.170404 18.201110
F 51.591647 51.438404 31.982610
F 38.014747 43.745904 31.759510
F 46.930447 51.439904 31.709510
F 35.693847 42.611104 20.906410
F 44.789247 47.588004 31.991710
F 49.163147 47.566604 31.845510
F 37.956847 38.914004 20.839110
F 37.971447 46.525304 20.986410
F 46.895847 38.677704 20.963010
F 47.138347 46.310504 21.017910
F 37.939447 36.113804 17.314010
F 51.716447 43.597904 17.206910
F 51.306547 51.764304 29.175810
F 44.657947 50.279004 25.258810
F 40.317047 50.368904 21.003210
F 40.205747 42.788904 21.052110
F 49.197647 50.273404 20.724110
F 49.197347 42.482404 20.844410
F 40.256547 50.364004 18.385810
F 40.334947 42.725104 18.340310
F 49.276347 50.204704 18.012510
F 49.354847 42.508904 18.075210
F 42.488547 38.608104 18.117510
F 42.431647 46.272504 18.313010
F 51.560647 38.619204 18.227010
F 51.432547 46.328604 17.938710
F 51.468347 51.416604 21.803010
F 35.730647 47.678304 24.500910
F 46.866947 36.152304 31.761210
F 42.411047 51.494304 17.345010
F 42.402847 43.836604 31.802310
F 51.284147 35.783104 31.762510
F 42.456947 38.705004 20.878510
F 42.733347 46.404104 21.118410
F 51.310047 38.682204 20.814810
F 51.642947 46.235104 20.731510
F 42.516747 51.531404 31.987410
F 47.041847 51.640304 17.261610
F 44.518447 39.770304 31.745310
F 35.782947 40.045804 21.876610
F 35.779247 39.968204 28.952210
F 51.375947 51.490804 24.597710
F 42.532547 51.467904 24.426810
F 35.780547 39.786004 17.291110
F 49.254447 50.190604 32.844210
F 42.267247 38.620104 32.718610
F 40.245047 34.699204 25.403610
F 51.354547 46.317604 32.726110
F 49.183747 34.869004 25.399410
F 44.665747 35.030604 28.142310
F 40.253447 34.723904 18.157410
F 36.042447 34.817704 28.252410
F 44.639847 34.826104 25.413610
F 40.167447 34.848804 20.833410
F 40.165747 34.869104 28.136710
F 35.706747 34.586804 18.180210
F 35.992947 34.648404 20.853110
F 36.089847 34.816304 25.406410
F 42.565847 46.380504 32.838010
F 46.866447 38.672904 32.788510
F 35.670147 42.535904 35.258810
F 42.343047 51.516504 43.768810
F 44.873747 47.335204 46.251510
F 44.886247 39.677504 46.590110
F 35.736447 42.376904 39.882510
F 35.865447 47.553804 39.002210
F 44.586747 49.787704 47.220710
F 44.786047 42.360904 47.354510
F 44.750847 47.590404 43.486310
F 44.584447 39.893504 43.741810
F 38.114547 38.418104 47.435910
F 37.967547 46.060004 47.190210
F 47.039147 38.456504 47.467710
F 47.024547 46.073504 47.254010
F 51.486347 36.061304 39.114110
F 37.972847 36.032404 43.668510
F 37.967847 43.709104 43.464210
F 51.504347 46.055804 42.694110
F 46.938247 36.078304 43.798310
F 46.882847 43.583004 43.564210
F 38.193847 35.837004 46.360510
F 35.592647 47.604904 36.322310
F 37.956847 43.567304 46.201810
F 51.386647 51.171804 39.123610
F 47.018747 35.954404 46.469610
F 47.010047 43.631204 46.408410
F 40.263947 47.410204 46.299410
F 40.348847 39.654804 46.556310
F 49.246447 47.342604 46.415310
F 49.313847 39.524104 46.411910
F 40.226747 49.883504 47.170110
F 40.220947 42.361804 47.283010
F 49.117347 49.933804 47.129310
F 49.263047 42.242804 47.020110
F 40.177147 47.584404 43.535210
F 40.262647 39.833804 43.707410
F 49.183447 47.334204 43.539410
F 48.860147 39.827004 43.681210
F 42.475947 38.321404 47.329510
F 42.526747 46.048804 47.428710
F 51.655747 38.500604 47.310010
F 51.417647 46.041804 47.425110
F 51.273547 51.281204 43.533610
F 42.391447 35.887804 43.607210
F 42.593747 43.690004 43.664710
F 46.892747 51.286104 39.181410
F 51.434847 36.065604 43.816510
F 51.314047 43.534604 43.430410
F 35.545747 40.004804 36.218310
F 42.480247 35.836504 46.254410
F 42.520647 43.593004 46.475210
F 35.736547 47.499004 46.443110
F 51.542947 35.963304 46.405510
F 51.403747 43.508404 46.258410
F 44.622547 50.069804 35.609510
F 44.836647 42.163504 35.353510
F 51.484647 43.563104 38.989210
F 42.369747 51.405804 39.087610
F 35.952347 39.767404 46.425610
F 35.768847 42.393804 47.161610
F 51.250747 38.597004 42.819710
F 35.820847 47.708504 43.612310
F 35.783547 42.333904 42.698510
F 42.387847 51.450804 36.375610
F 37.900047 38.615404 35.606510
F 37.910647 46.203304 35.410210
F 46.941647 38.379804 35.509910
F 46.760447 46.299604 35.417710
F 40.272047 50.097904 35.395910
F 40.188947 42.463104 35.531210
F 49.052147 49.943604 35.578210
F 49.058547 42.385804 35.334210
F 42.407947 43.398904 39.020510
F 42.318647 38.442604 42.788810
F 35.636947 50.386404 42.668710
F 42.397247 46.174204 42.774110
F 35.700747 39.806504 39.108810
F 35.807847 50.071804 39.978910
F 51.314047 51.210404 46.235210
F 35.903247 39.800704 43.693710
F 42.618047 38.575704 35.489710
F 42.392147 46.175104 35.591810
F 51.375047 38.452204 35.338910
F 51.229347 46.218104 35.534810
F 37.988447 51.585904 43.613710
F 46.758547 51.386204 36.430210
F 44.512847 47.455304 39.099310
F 44.613547 39.597704 39.204110
F 44.558547 50.182504 42.619410
F 44.730347 42.332304 42.604010
F 51.330847 51.391804 36.460210
F 42.414347 51.200404 46.422910
F 44.598747 50.051904 39.751010
F 44.671447 42.131504 39.970210
F 44.544147 47.510504 36.405810
F 44.820347 39.762104 36.401910
F 37.967747 38.538904 39.969110
F 37.973247 46.262304 39.985610
F 46.812847 38.385704 39.993710
F 46.864847 46.097904 39.913210
F 46.905147 51.156704 46.412910
F 37.998547 36.068204 36.468510
F 37.970247 43.698904 36.401810
F 35.685647 50.255604 35.603010
F 46.839047 35.932504 36.541410
F 46.876547 43.776804 36.274910
F 35.611547 50.084404 47.365310
F 37.878047 36.075304 39.170510
F 37.884647 43.697204 39.158510
F 42.392047 35.723604 39.090910
F 46.832047 35.872504 39.162410
F 46.868147 43.532004 39.017210
F 37.966647 38.537704 42.766110
F 37.922747 46.254904 42.699310
F 46.683347 38.580204 42.786010
F 46.884947 46.127904 42.725110
F 40.155247 47.656304 39.085610
F 40.157747 39.713504 39.129810
F 49.255147 47.326704 39.204210
F 49.029747 39.577204 38.919010
F 40.099147 50.243904 42.628210
F 40.348447 42.354504 42.727010
F 48.977947 49.902104 42.707110
F 49.101947 42.274804 42.562810
F 40.244247 50.185504 40.005310
F 39.967347 42.258304 40.098310
F 49.105047 49.902804 39.971310
F 49.222447 42.251404 39.850510
F 40.116247 47.472204 36.398610
F 40.306147 39.815204 36.409810
F 49.056847 47.455204 36.487110
F 49.117947 39.825404 36.157610
F 42.376347 38.351604 40.127810
F 42.352447 46.041704 40.054410
F 51.361047 38.646604 40.062210
F 51.508147 45.993704 40.026810
F 46.840847 51.470004 43.647710
F 42.449347 35.769404 36.360510
F 42.594347 43.622704 36.271610
F 37.968347 51.482104 39.137910
F 51.458847 35.858704 36.278310
F 51.334147 43.577704 36.357510
F 37.941347 51.264604 46.347210
F 38.094047 51.428804 36.454110
F 47.021647 46.182004 32.714110
F 37.871847 38.773304 32.882010
F 40.331247 34.513504 47.267310
F 49.185847 42.504104 32.561710
F 35.751647 42.531604 32.691410
F 35.824547 34.862904 35.350010
F 40.419447 50.130004 32.630610
F 44.837647 50.277604 32.822810
F 44.595047 34.697704 39.950610
F 44.767447 34.678904 42.724510
F 49.201147 34.694804 47.356910
F 44.704147 34.490704 47.209010
F 51.319147 38.440804 32.557510
F 35.571347 34.565604 40.039210
F 44.664847 42.423504 32.663810
F 40.040147 34.612204 42.823210
F 40.103147 34.839604 40.115010
F 35.901847 34.580104 42.831510
F 49.225647 34.866104 40.098910
F 40.223647 42.535604 32.872110
F 36.098347 50.500504 32.799810
F 38.080647 46.387004 32.772910
F 40.118447 34.543004 35.549010
F 44.791247 34.651904 32.449810
F 49.279047 34.868804 42.794410
F 35.747647 34.689604 32.709910
F 35.800347 50.256804 64.503110
F 35.623647 47.229604 53.705010
F 46.818547 38.560304 64.643710
F 35.649447 50.197304 50.079510
F 37.845847 38.633804 64.732910
F 35.832747 42.054404 64.646010
F 51.481047 51.168904 50.909010
F 47.077347 38.356704 50.172910
F 35.654847 39.801604 61.061510
F 35.645747 47.404004 60.748010
F 35.267647 42.200104 57.265410
F 35.764447 49.953604 57.165510
F 46.882347 51.255804 57.988610
F 35.900447 47.478704 51.009810
F 40.285247 42.291704 49.931010
F 38.069747 51.381204 50.819310
F 44.584447 47.255804 53.560310
F 44.622247 39.750904 53.739010
F 44.562847 49.998904 57.223710
F 44.760447 42.377704 57.336410
F 37.939847 46.048004 50.052710
F 42.274647 51.170204 50.852310
F 44.681647 49.756104 54.494110
F 44.756547 42.303004 54.605610
F 44.857147 47.272004 50.817010
F 44.679447 39.486904 51.098110
F 38.073247 38.485604 54.515910
F 37.915147 46.217904 54.574910
F 46.965047 38.597004 54.448710
F 46.817547 46.218004 54.504510
F 42.351947 46.511604 64.596110
F 37.902147 36.014904 50.919110
F 37.978647 43.560404 51.019110
F 42.404647 38.295104 50.177410
F 46.806947 35.701404 50.960410
F 47.107047 43.344804 51.027110
F 42.546747 51.482204 61.026310
F 37.865047 36.053604 53.566110
F 37.900647 43.592604 53.717310
F 35.708247 50.047204 61.799410
F 46.853147 35.817004 53.692210
F 46.960147 43.710204 53.689310
F 37.975447 38.519704 57.315710
F 37.803847 45.952404 57.281710
F 46.840847 38.688404 57.237010
F 46.645347 46.161004 57.301910
F 40.167847 47.373704 53.614710
F 40.263447 39.794004 53.620310
F 49.105547 47.447104 53.749910
F 49.300647 39.791704 53.592310
F 40.247947 49.869804 57.408910
F 40.237047 42.474904 57.383410
F 49.184547 50.005904 57.290110
F 49.263447 42.427304 57.147810
F 40.311447 49.886404 54.675110
F 40.130247 42.291404 54.692610
F 49.204147 50.020504 54.643410
F 49.189447 42.314804 54.331410
F 40.229747 47.373804 50.878710
F 40.255447 39.771904 50.903210
F 49.295147 47.376104 51.030110
F 49.339247 39.666904 50.809710
F 42.432147 38.346204 54.666910
F 42.312747 46.101504 54.412810
F 51.520447 38.431604 54.438810
F 51.338647 46.270604 54.442510
F 51.431847 38.513904 64.462410
F 42.404847 35.630004 51.017010
F 42.617747 43.394904 50.901810
F 51.454947 45.914104 50.050210
F 51.462347 35.886604 50.842710
F 51.333547 43.287804 50.855710
F 51.405947 46.164604 64.564410
F 42.445947 35.862804 53.794610
F 42.416647 43.446404 53.677310
F 35.688747 39.951404 50.970710
F 37.910147 38.606504 50.106610
F 51.381647 43.619404 53.615710
F 42.578847 38.439104 57.390610
F 42.390347 46.045204 57.179310
F 51.279347 38.560904 57.126510
F 51.622947 46.371704 57.184510
F 35.496047 39.654504 58.310710
F 47.183147 45.829204 50.004310
F 44.559747 47.718404 61.044010
F 44.753247 39.915104 61.068310
F 35.664147 49.987804 54.485910
F 42.414547 51.323704 58.374310
F 51.346947 51.393604 58.224010
F 49.039247 42.016604 49.749510
F 44.647347 50.211404 61.974410
F 44.637547 42.561404 61.950710
F 44.443047 47.473904 58.357810
F 44.653347 39.848304 58.231110
F 38.049847 38.519404 61.910910
F 37.979347 46.299904 61.709310
F 46.832447 38.505204 61.865410
F 46.826447 46.150704 61.755210
F 49.196747 50.001704 64.476510
F 37.918247 35.963704 58.135810
F 37.629547 43.340504 57.942510
F 38.065647 51.225004 53.581110
F 47.041747 35.946004 58.074810
F 46.976647 43.484704 58.159210
F 44.535347 42.530004 64.719310
F 38.047547 35.951904 60.842310
F 38.017847 43.671104 60.641210
F 51.404747 51.313804 60.793910
F 47.026447 35.810804 60.880110
F 47.016147 43.579804 60.849610
F 49.124147 42.391504 64.423110
F 35.939247 42.324904 61.810110
F 46.837347 46.332704 64.417810
F 38.082347 51.207804 60.855610
F 40.243547 47.555004 60.907810
F 40.198147 39.930304 60.853510
F 49.161647 47.486004 61.022410
F 49.097947 39.736604 60.786310
F 40.149947 49.920604 49.926710
F 35.806347 42.397204 49.912210
F 46.895947 51.204304 50.881910
F 40.259747 42.561604 64.419510
F 40.296047 50.105204 61.932010
F 40.197547 42.573904 61.758010
F 49.089047 50.127104 61.791610
F 49.091447 42.253904 61.717810
F 39.993547 47.353704 58.295610
F 40.272947 39.892604 58.208510
F 49.006147 47.509804 58.165210
F 49.107847 39.969104 58.091010
F 42.464047 38.590504 61.925610
F 42.297247 46.287304 61.957210
F 51.415647 38.528904 61.865510
F 51.418147 46.102704 61.862310
F 51.475247 43.884004 58.073310
F 42.379647 35.913204 58.350910
F 42.411547 43.690004 58.384510
F 44.873947 50.236804 64.669410
F 51.533947 35.971804 58.032610
F 46.890247 51.104704 53.603110
F 44.867747 42.169504 49.995610
F 42.408947 36.208204 60.941910
F 42.465947 43.828004 61.076110
F 35.860047 39.745604 53.655410
F 51.479747 35.954404 60.809810
F 51.353047 43.670204 60.708610
F 42.630747 45.974404 50.116610
F 42.400947 38.656204 64.696910
F 40.284847 50.346104 64.650210
F 51.575647 38.457804 49.954810
F 35.591447 42.268804 54.598210
F 49.216847 34.617404 61.803910
F 46.905847 51.178904 60.690410
F 35.745447 47.514604 57.990110
F 44.596547 50.022704 49.962810
F 42.592047 51.369604 53.589010
F 38.092547 51.333204 58.155410
F 49.145447 50.115304 50.026410
F 37.947747 46.247804 64.452210
F 51.398947 35.803604 53.616710
F 51.275547 51.410804 53.620210
F 49.218447 34.648704 50.098810
F 49.191147 34.726404 64.473210
F 44.704747 34.728904 64.699410
F 51.527847 51.207604 65.537810
F 42.525847 36.020404 65.474010
F 46.934947 35.945804 65.446910
F 46.955647 43.804404 65.324610
F 37.953747 43.660204 65.626810
F 35.809547 47.600904 65.548310
F 35.519447 39.749604 65.674610
F 38.097747 36.084204 65.555210
F 38.026847 51.577904 65.568310
F 42.562947 51.496504 65.535710
F 35.806947 63.079904 2.722670
F 35.750547 63.131404 14.643210
F 44.689647 55.096204 2.530770
F 44.912647 62.935604 2.445910
F 44.732947 57.627904 6.233970
F 44.904747 65.547504 6.054680
F 35.872047 55.430604 10.303710
F 35.684347 63.289904 9.854760
F 44.659747 57.641704 3.474810
F 44.786347 65.322104 3.411830
F 35.770647 58.259204 3.647830
F 35.627047 65.771304 10.912810
F 38.020347 54.184504 3.755060
F 38.227247 61.991004 3.304480
F 47.035547 54.156204 3.521710
F 47.153747 61.816104 3.390850
F 51.573647 61.726404 10.709710
F 49.245347 55.411204 14.634010
F 35.880947 55.359904 14.708210
F 35.762747 65.566404 6.428680
F 38.084047 59.295604 2.502200
F 37.925347 67.082304 2.575850
F 46.883247 59.237104 2.489020
F 46.838347 66.898204 2.569320
F 38.134647 54.045504 6.395930
F 38.070147 61.834404 6.201360
F 47.012547 53.983004 6.248300
F 47.068847 61.828304 6.074520
F 40.011947 55.562304 2.610610
F 40.464047 63.275504 2.665100
F 49.310347 55.501404 2.564250
F 49.323247 63.134704 2.383350
F 40.310647 58.147604 6.349860
F 40.291347 65.830804 6.237210
F 49.230447 57.831604 5.981750
F 49.242347 65.717704 6.228110
F 40.231147 58.207504 3.555580
F 40.286947 65.802004 3.608390
F 49.268947 58.201004 3.279360
F 49.178847 65.598504 3.447890
F 51.409147 66.914004 14.529510
F 35.752647 58.018804 11.020810
F 51.544247 59.201204 14.353710
F 35.850747 57.977304 13.756410
F 42.217547 54.209304 3.542100
F 42.637347 61.881704 3.540540
F 51.409747 54.140404 3.555750
F 51.484247 61.919504 3.348430
F 42.414347 66.804304 14.595410
F 35.823047 55.397404 7.361950
F 49.316447 62.992004 14.396810
F 35.770547 58.060404 6.660120
F 42.504847 59.300804 2.573890
F 42.557147 67.064104 2.646950
F 51.647847 59.372304 2.430610
F 51.525247 66.841704 2.698770
F 42.245747 54.125104 6.286280
F 42.522647 61.590904 6.162910
F 51.472747 53.959104 6.148120
F 51.514947 61.660404 6.339720
F 42.370647 59.317204 14.449910
F 35.778147 65.746204 3.679500
F 44.725147 55.447004 9.990210
F 44.892247 63.164704 9.889410
F 44.639247 58.125204 13.470310
F 44.704747 65.705604 13.652110
F 35.594647 55.474104 2.994380
F 35.757547 62.921804 7.107970
F 44.835047 58.007804 10.809010
F 44.596147 65.780804 10.941210
F 44.569247 55.020904 7.307950
F 44.720247 63.045904 7.141650
F 38.026147 54.103404 11.232010
F 38.073047 61.755604 10.631610
F 46.902947 54.252404 10.935810
F 47.133347 61.786104 10.701710
F 38.026247 59.371204 7.289740
F 38.094147 66.783104 7.380980
F 46.919447 59.196604 7.034260
F 46.897347 67.110604 7.122340
F 38.121147 59.177104 10.111110
F 37.861347 66.942604 10.088710
F 47.122747 59.285104 9.708080
F 46.881547 66.859604 9.903570
F 38.252947 54.050004 13.800210
F 37.958047 62.054904 13.363310
F 46.836647 54.243904 13.746510
F 47.061947 61.824104 13.409110
F 40.203447 55.339104 9.952940
F 40.478647 63.117004 9.870870
F 49.251547 55.237704 9.887530
F 49.409347 63.024104 9.823120
F 40.103047 58.194404 13.576710
F 40.234447 65.641304 13.635010
F 49.222547 57.966804 13.649210
F 49.197847 65.637004 13.495610
F 40.359047 57.953704 10.965210
F 40.121547 65.733304 10.787810
F 49.297247 57.967104 10.760810
F 49.100947 65.605304 10.894210
F 40.075447 55.606904 7.223620
F 40.316447 63.233704 7.035550
F 49.262447 55.323104 7.106510
F 49.319747 63.172604 7.149990
F 42.508747 54.215104 11.004610
F 42.678147 61.836404 10.673410
F 51.450247 54.162604 10.826010
F 35.729847 65.713804 13.709110
F 42.640347 59.212804 7.191870
F 42.632447 66.928504 7.180140
F 51.488547 59.122204 7.156870
F 51.532547 66.974304 7.144390
F 42.563847 59.199004 9.914340
F 42.393047 66.925804 9.971020
F 51.381447 59.062804 9.797840
F 51.388147 66.875404 9.936750
F 42.408147 54.262204 13.565310
F 42.659747 61.907604 13.552310
F 51.345047 54.181304 13.586110
F 51.490347 61.874604 13.374110
F 44.685247 55.577004 14.475610
F 44.765347 63.084404 14.389610
F 37.944447 59.627504 14.590310
F 37.947447 67.002504 14.703310
F 46.997347 59.373404 14.593710
F 47.014847 67.027004 14.404010
F 40.277547 55.759004 14.631210
F 40.235047 62.921404 14.422410
F 44.749847 62.922504 -0.222806
F 40.327747 55.257504 -0.117879
F 51.408147 69.448404 10.854010
F 47.023747 66.752404 -0.061775
F 47.060347 58.998804 -0.207127
F 46.943247 69.695904 6.429630
F 44.873747 55.367204 -0.140589
F 40.465247 63.044604 -0.047755
F 51.543247 69.454004 3.785270
F 49.459247 55.206004 -0.233848
F 38.066847 66.731104 -0.171713
F 35.873447 62.930404 -0.089472
F 49.163347 62.881104 -0.310831
F 42.553947 67.021304 -0.038560
F 42.642247 59.162504 -0.114876
F 51.449647 59.126804 -0.256991
F 35.789947 63.229804 29.262310
F 35.872447 55.316204 31.689710
F 44.632447 55.435504 24.533110
F 44.839947 63.064804 24.454810
F 44.669747 57.848304 28.121410
F 44.573447 65.655504 27.961610
F 37.893047 66.957904 31.870710
F 35.814747 63.314004 17.325810
F 44.661747 57.983704 25.418710
F 44.835047 65.612904 25.265910
F 44.860447 55.296704 21.862710
F 44.756547 62.999404 21.675610
F 38.080247 54.238904 25.333610
F 37.843347 61.906404 25.534210
F 46.978447 54.098004 25.428010
F 47.050447 61.894604 25.240310
F 38.062047 59.195204 21.806510
F 38.159347 67.003304 21.964410
F 47.038947 59.123504 21.887810
F 46.963347 66.854404 21.785310
F 38.080947 59.420404 24.539810
F 38.008947 67.102304 24.693610
F 46.881547 59.354304 24.644910
F 46.981147 67.176704 24.564310
F 38.128047 54.107804 28.126310
F 37.981447 61.706604 28.315110
F 46.964647 54.125604 28.133210
F 46.908147 61.901304 28.039310
F 40.377347 55.423804 24.407610
F 40.274747 63.154504 24.497810
F 49.299047 55.355804 24.525710
F 49.293147 63.020704 24.518210
F 40.327847 57.803104 28.147610
F 40.129747 65.610804 28.409210
F 49.231447 58.042704 28.164510
F 49.191847 65.763204 27.992010
F 40.440947 57.990104 25.439210
F 40.157647 65.732704 25.577710
F 49.163947 57.920404 25.391710
F 48.963447 65.561104 25.393410
F 40.348447 55.444004 21.678910
F 40.131547 62.867204 21.718210
F 49.187847 55.289304 21.753610
F 49.055047 62.955604 21.672510
F 42.509147 54.004804 25.582510
F 42.609047 61.958904 25.392110
F 51.529847 54.131704 25.540510
F 51.450647 61.790404 25.430610
F 42.580447 59.207204 21.833610
F 42.511347 67.069304 21.805310
F 51.320147 59.193904 21.739510
F 51.426147 67.084404 21.788110
F 42.589247 59.364704 24.545410
F 42.421647 66.838004 24.578810
F 51.557047 59.139004 24.456010
F 51.435347 66.991104 24.598210
F 42.892947 54.011504 28.250010
F 42.305947 61.609804 28.132210
F 51.445247 54.198304 28.287310
F 51.240047 61.820804 28.163910
F 37.973347 66.831104 17.393610
F 38.064647 58.989604 31.776010
F 42.439647 59.114804 31.806610
F 35.720547 55.465804 21.815010
F 44.992047 55.372704 29.286310
F 44.598447 63.119704 29.090910
F 37.998447 59.143104 29.083110
F 37.995847 66.954604 29.163710
F 46.866347 59.305304 28.715210
F 46.919847 66.968604 29.012710
F 51.392347 67.015704 31.706810
F 51.597647 59.342904 17.195210
F 46.951447 59.281004 17.359110
F 35.794347 55.388804 17.567910
F 44.879647 55.220804 32.014210
F 35.685547 65.779504 18.340810
F 49.370947 55.385504 31.708110
F 44.520347 63.000004 31.825610
F 40.411747 55.201804 29.060410
F 40.240347 63.041304 29.229110
F 49.202047 55.508304 28.982210
F 49.079847 63.206504 29.145210
F 42.624747 59.144704 29.102110
F 42.352747 66.986104 28.975110
F 51.516547 59.261504 29.054610
F 51.288747 67.184104 28.927710
F 40.141347 62.937104 31.865810
F 46.811347 59.297804 31.471210
F 49.029547 63.286904 17.016410
F 51.319947 66.869404 17.292710
F 35.784347 55.413304 28.971810
F 40.325847 63.129104 17.221910
F 35.739547 65.711804 28.131610
F 35.788047 55.430804 24.510310
F 44.777347 58.039204 21.114010
F 44.653747 65.670904 20.941910
F 44.849147 55.544104 17.285510
F 35.663947 58.061404 18.024210
F 44.824547 58.091804 18.261110
F 44.778947 65.629004 18.260310
F 38.072447 54.097504 18.373710
F 38.051147 61.934304 18.217110
F 47.048747 54.221504 18.110710
F 46.904847 61.850004 18.147610
F 35.731347 58.039104 28.051410
F 40.457347 55.202504 31.922710
F 35.804347 57.929304 25.482910
F 46.881647 67.091604 17.215510
F 38.069947 54.198004 21.056910
F 37.801447 61.808004 20.904810
F 46.857347 54.008704 20.816410
F 46.875747 61.734304 20.808410
F 49.311847 55.429604 17.322210
F 35.747847 58.133604 20.805310
F 46.908647 66.891504 31.694010
F 42.543147 59.250304 17.180110
F 40.286847 58.016604 20.968310
F 40.397447 65.609604 21.013310
F 49.240447 57.828804 20.870510
F 49.214247 65.620304 20.962910
F 40.298247 58.119404 18.179310
F 40.376447 65.830004 18.299410
F 49.286747 58.073404 18.046910
F 49.044247 65.767704 18.262410
F 42.476247 54.299204 18.152610
F 42.547547 61.691904 18.123410
F 51.482947 54.059804 18.079710
F 51.300447 61.922404 18.139810
F 35.911447 63.112504 31.997210
F 49.184847 63.149204 31.820610
F 51.425947 59.070704 31.707410
F 42.558147 66.916204 17.344410
F 42.558647 54.253304 20.905510
F 42.479147 61.721304 20.837610
F 51.687247 54.014404 20.877710
F 51.392247 61.842904 20.797610
F 35.705347 63.319504 21.779410
F 40.228847 55.502504 17.429810
F 38.013647 59.475204 17.405510
F 35.801947 63.279004 24.493910
F 35.790147 65.805404 20.994610
F 44.794347 63.057704 17.189910
F 35.823747 65.864904 25.564210
F 42.506047 66.860704 31.880910
F 42.575647 69.508404 25.511710
F 42.455147 69.503904 18.260910
F 51.266547 69.776204 28.196110
F 47.208247 69.619304 25.549510
F 51.289847 69.503004 18.314910
F 47.170447 54.036604 32.650710
F 46.995647 69.618904 18.203510
F 49.029047 58.211404 32.487910
F 40.283947 57.700204 32.786310
F 46.836547 61.854904 32.732510
F 40.260047 65.557904 32.625410
F 37.967247 61.509004 32.776710
F 51.467347 61.708804 32.608410
F 35.706847 57.674904 40.073210
F 51.512747 61.511404 47.090710
F 44.890447 55.104504 46.462410
F 44.749847 63.046104 46.195610
F 35.867947 62.991304 43.420910
F 35.720347 55.354904 46.206110
F 44.846347 57.812504 47.076310
F 44.696647 65.608404 47.206510
F 44.682147 55.046504 43.786910
F 44.972647 63.058104 43.438410
F 37.916847 53.805604 47.207810
F 38.148647 61.899304 47.065610
F 47.175947 53.797604 47.115010
F 46.995247 61.660004 47.315710
F 38.016247 59.017504 43.689710
F 38.199247 66.818304 43.693310
F 46.905247 59.099804 43.512510
F 47.162147 67.062604 43.473910
F 38.326447 59.239604 46.423110
F 37.931847 66.751804 46.499710
F 47.152847 59.191404 46.181610
F 46.988547 66.743504 46.182410
F 40.307247 55.145604 46.476310
F 40.483247 63.028204 46.250910
F 49.284347 55.283604 46.200310
F 49.323547 62.675304 46.269110
F 40.479047 57.786204 47.229210
F 40.221647 65.561404 47.236910
F 49.279347 57.936904 47.164310
F 49.058047 65.379804 47.159410
F 40.411547 55.258804 43.653010
F 40.486447 62.914104 43.618910
F 49.318847 55.092904 43.491510
F 49.407647 62.903304 43.634010
F 42.672947 53.754004 47.414310
F 42.632947 61.737604 47.147410
F 51.405547 53.705704 47.268310
F 36.141547 65.493504 42.631910
F 42.589547 58.999004 43.609510
F 42.630147 66.848504 43.603210
F 51.352847 59.047704 43.566510
F 51.631947 66.825104 43.602510
F 42.671747 59.206604 46.324310
F 42.593847 66.983204 46.408310
F 51.620747 59.000504 46.189110
F 51.520247 66.710804 46.253110
F 44.613347 57.965904 35.475810
F 44.980647 65.716104 35.289710
F 42.503547 67.030104 39.078810
F 35.692347 63.125804 39.072210
F 35.666547 65.579404 47.149210
F 35.724447 55.085804 38.977410
F 35.823947 62.982604 46.047810
F 35.823847 65.471204 35.544510
F 35.778047 55.276004 43.558310
F 42.350847 59.159804 39.145410
F 38.094947 54.016004 35.500110
F 37.938047 61.697404 35.465410
F 46.808347 54.034904 35.437210
F 46.834947 61.906404 35.435710
F 40.142947 58.036004 35.562710
F 40.380147 65.667604 35.402510
F 49.021647 58.088304 35.299910
F 49.236947 65.567804 35.374510
F 35.905947 55.357604 36.302210
F 51.549147 66.814304 38.890510
F 51.567047 53.895704 42.777910
F 36.111547 57.934604 47.229610
F 42.713647 61.537504 42.653510
F 51.290947 59.261904 38.862110
F 42.517347 53.873304 42.847910
F 35.625447 57.922904 35.453010
F 42.475747 54.055004 35.558410
F 42.426947 61.868804 35.481510
F 51.237347 54.082104 35.636410
F 51.426747 61.897604 35.317410
F 35.775647 62.933704 36.451810
F 51.483047 61.573604 42.590210
F 44.652547 55.166404 39.025310
F 44.877947 63.031404 38.921010
F 44.743647 57.648504 42.735310
F 44.919247 65.677804 42.783210
F 36.058147 65.786404 39.935110
F 35.896747 57.798204 42.780210
F 44.643147 57.859504 39.949310
F 44.812547 65.710204 39.939910
F 44.603347 55.504104 36.378410
F 44.600347 63.163504 36.252810
F 37.914947 54.164104 40.119110
F 37.994947 61.825104 39.921910
F 47.009247 53.977804 39.946910
F 47.063647 61.557304 40.027010
F 37.870447 59.182804 36.403410
F 38.052747 66.975304 36.268310
F 46.825347 59.350704 36.332510
F 47.110747 66.891504 36.407710
F 37.865547 59.129204 39.123210
F 38.183947 66.908904 38.878310
F 46.963347 58.896104 38.990110
F 47.071047 66.987104 39.049210
F 38.023647 54.128204 42.815710
F 38.096947 61.601104 42.580610
F 47.022247 54.063404 42.681310
F 47.180847 61.610704 42.648710
F 40.233447 55.339204 39.099810
F 40.323647 63.051304 39.196310
F 49.168447 55.183804 39.066110
F 49.092347 63.039204 38.937510
F 40.282147 57.805004 42.686410
F 40.346647 65.518004 42.625810
F 49.128347 57.699604 42.634210
F 49.500347 65.607204 42.665610
F 40.099647 57.875504 40.128210
F 40.239947 65.616104 39.994010
F 49.414947 57.722204 39.909410
F 49.337247 65.556004 39.900610
F 40.284847 55.369804 36.270910
F 40.148747 63.079704 36.420910
F 48.952147 55.485404 36.315610
F 49.118847 63.051904 36.183910
F 42.483847 54.030304 40.107210
F 42.664347 61.789804 39.911510
F 51.232347 53.712504 39.928110
F 51.403947 61.776304 39.820710
F 42.334247 59.309304 36.268810
F 42.640447 66.982904 36.384010
F 51.309347 59.303504 36.208610
F 51.674147 66.774004 36.227610
F 46.878147 69.527204 42.591410
F 37.938947 69.312304 39.900010
F 35.728747 57.939404 32.697610
F 35.742247 65.729204 32.833310
F 38.072547 53.984504 32.731910
F 42.387547 61.728004 32.718610
F 38.076847 69.396404 42.616510
F 37.990947 69.421604 47.052010
F 47.063747 69.349304 47.030310
F 44.693347 65.577204 32.489210
F 44.788347 58.036404 32.634410
F 49.072747 65.668104 32.566110
F 51.338847 54.091804 32.911410
F 42.621047 54.000104 32.965010
F 35.722047 58.029404 64.684010
F 42.414047 62.028704 50.006710
F 47.265647 53.756304 50.002110
F 45.120747 57.896704 49.876210
F 35.896247 62.835604 58.165810
F 36.071147 57.734704 62.007910
F 51.638747 53.873304 64.558710
F 49.448347 57.729604 49.975210
F 51.449547 61.752204 64.363410
F 40.152747 65.520104 49.874910
F 38.083047 61.713204 49.815410
F 42.566747 61.725604 64.524610
F 49.486847 65.548404 64.610110
F 40.364347 65.619104 64.503410
F 35.788947 57.831704 54.481710
F 49.213547 65.324304 49.822310
F 44.797147 54.964204 53.380710
F 44.622747 63.004004 53.614710
F 45.017447 57.699904 57.048510
F 44.773847 65.743404 56.861510
F 36.062147 55.192804 61.053810
F 35.734547 63.033804 60.940210
F 44.982747 57.673104 54.294910
F 44.752547 65.671504 54.188610
F 44.883447 55.212404 50.503910
F 44.921447 63.020004 50.850910
F 38.094547 53.885104 54.416810
F 38.098447 61.536504 54.530210
F 46.896447 53.684804 54.377310
F 47.051547 61.737004 54.357210
F 38.009547 59.101504 50.906710
F 37.608147 66.965904 50.692210
F 47.219147 59.068804 50.821010
F 47.045047 66.879204 50.659610
F 38.229947 58.985504 53.611510
F 37.979547 66.518104 53.375510
F 47.098847 59.120604 53.545210
F 47.182347 66.863204 53.392010
F 38.039747 53.900704 57.211610
F 38.103147 61.614704 57.207010
F 47.091047 53.854904 57.195410
F 47.051747 61.521104 57.036010
F 40.335247 55.195204 53.480110
F 40.258847 62.993904 53.670810
F 49.217447 55.272504 53.726910
F 49.277047 62.929804 53.400510
F 40.418147 57.842204 57.355410
F 40.223247 65.255604 57.244410
F 49.635547 57.679104 56.971310
F 49.475147 65.483004 57.241510
F 40.379447 57.716904 54.559810
F 40.250647 65.438304 54.539610
F 49.347547 57.803404 54.239610
F 49.389947 65.431604 54.379010
F 40.363347 55.218404 50.796010
F 40.190147 63.088704 50.887210
F 49.341147 55.114704 50.916110
F 49.440147 62.879704 50.738810
F 42.552347 53.877604 54.519610
F 42.519847 61.582204 54.453710
F 51.625847 54.053904 54.354210
F 35.691147 55.239104 50.875010
F 42.752647 59.210104 50.848610
F 42.382347 66.786904 50.787610
F 51.567447 59.037504 50.864110
F 51.439647 66.734904 50.728710
F 42.794747 59.013104 53.536510
F 42.325247 66.755804 53.612910
F 51.584847 59.063604 53.763610
F 51.596547 66.825104 53.621310
F 42.417147 53.803504 57.284010
F 42.632547 61.773004 57.169210
F 51.679847 53.817004 57.003310
F 51.475147 61.843804 57.217610
F 38.008847 54.103304 64.577610
F 44.749947 65.555404 49.973310
F 44.845247 55.223704 60.679910
F 44.894747 63.129204 60.668910
F 44.874247 57.820004 64.469410
F 47.139147 61.723104 49.991410
F 35.731247 65.600104 61.687010
F 35.496747 65.418204 49.847210
F 44.824647 57.731304 61.607610
F 44.803247 65.716904 61.864710
F 44.745147 54.961904 58.000510
F 45.011047 63.017404 57.938010
F 38.178047 53.870604 61.895610
F 37.973447 61.708804 61.942710
F 47.077947 53.924304 61.662810
F 47.072747 61.804204 61.709210
F 38.122047 59.087704 58.153710
F 38.191247 66.757304 58.258010
F 47.206547 58.903704 58.058610
F 47.153847 66.816504 58.044910
F 38.035147 59.162804 60.860510
F 38.186047 66.731104 61.023410
F 47.233947 59.128404 60.847410
F 47.070347 66.966204 60.766410
F 42.703047 53.767604 50.070410
F 35.803847 57.887404 49.984210
F 37.986247 53.950704 50.008210
F 38.135047 61.929304 64.589310
F 40.271947 55.276704 61.093110
F 40.258447 62.873904 60.853910
F 49.396547 55.218504 60.857410
F 49.195847 63.181804 60.809910
F 51.556847 61.624004 49.823210
F 35.805447 55.101704 53.546810
F 35.906047 62.957404 50.867710
F 51.596847 53.857604 50.053210
F 40.318347 57.953204 61.823510
F 40.403047 65.603704 61.846710
F 49.306047 57.788404 61.829110
F 49.292047 65.652404 61.981710
F 40.238947 55.218404 58.312210
F 40.338047 62.695704 58.202310
F 49.581847 55.085304 58.092810
F 49.220447 62.910104 58.142110
F 42.569547 54.121604 61.815410
F 42.618747 61.989004 61.838410
F 51.443247 53.744104 61.825610
F 51.411847 61.824104 61.707510
F 42.839047 59.280704 58.047310
F 42.433547 66.527404 58.186910
F 51.573247 59.247504 58.208910
F 51.463547 67.050904 58.128110
F 42.563347 59.349904 60.938110
F 42.591247 66.900904 61.027610
F 51.380647 59.214704 60.825910
F 51.500347 66.885404 60.878910
F 42.677547 54.158804 64.559110
F 35.921747 55.196904 58.293010
F 46.897147 61.618304 64.417810
F 35.826847 65.363204 54.576110
F 51.530747 61.711304 54.437910
F 35.978047 65.384204 57.209110
F 35.728247 65.520904 64.500510
F 40.217247 57.828804 64.577910
F 40.518447 57.809404 49.998010
F 49.337047 57.774204 64.482210
F 44.646847 65.540204 64.568110
F 35.854547 57.718104 57.097410
F 46.995447 53.985404 64.436510
F 35.899647 62.943904 53.583910
F 51.391247 69.317304 49.970810
F 38.097347 69.284904 61.789010
F 42.276847 69.590804 64.737710
F 37.958347 69.135704 54.626610
F 42.522347 69.207804 57.315210
F 46.840447 69.310304 64.594410
F 38.054047 59.337304 65.425310
F 35.881947 55.546104 65.702310
F 51.638747 66.933104 65.551010
F 53.660547 1.317804 2.598910
F 53.805447 8.985284 2.802750
F 62.951147 16.696204 7.258350
F 62.735647 1.244324 2.670730
F 62.863647 9.106224 2.745840
F 69.353647 7.963764 13.710310
F 53.686347 4.048684 6.442620
F 53.753247 11.736804 6.265160
F 62.542347 3.725884 6.446370
F 62.793247 11.603404 6.369610
F 55.962747 12.903404 14.684010
F 55.835247 5.292884 14.677110
F 53.739447 3.936634 3.654640
F 69.568547 5.193794 2.893970
F 62.916047 3.818334 3.726860
F 62.745847 11.833704 3.589830
F 69.369747 15.456304 10.671710
F 69.374547 15.544604 13.641010
F 69.116347 12.896904 9.713020
F 64.881247 13.103004 14.674610
F 58.337047 1.270554 2.698610
F 69.476847 7.964794 6.452550
F 56.078847 7.926574 3.784340
F 56.172347 15.548504 3.748560
F 53.861247 16.733304 7.339100
F 65.051347 7.821564 3.816660
F 64.968247 15.591504 3.516370
F 53.814647 9.107374 9.996080
F 69.378147 15.390404 3.647310
F 53.661147 9.159244 14.587910
F 58.325747 16.732904 14.625510
F 60.622447 12.967004 10.113110
F 55.955447 5.254634 2.889630
F 55.922547 12.927704 2.749570
F 65.065647 5.102504 2.838310
F 64.950047 12.879804 2.692250
F 55.921447 7.823144 6.483790
F 56.245147 15.580204 6.449350
F 60.521747 13.089604 14.799910
F 64.887447 7.648744 6.362400
F 65.026947 15.344504 6.148370
F 60.353547 5.290984 14.634610
F 69.449147 7.935434 10.922010
F 58.269247 9.152764 2.723480
F 60.478747 5.169314 7.111540
F 67.334947 1.114664 2.702670
F 67.329447 8.951914 2.656590
F 53.863747 16.572904 9.945610
F 58.243047 3.800194 6.322990
F 58.358147 11.752404 6.171500
F 67.314247 3.981444 6.533400
F 67.260147 11.693804 6.209880
F 58.280447 4.004354 3.722990
F 58.261647 11.809704 3.381930
F 67.226547 3.791544 3.760450
F 67.236047 11.694704 3.564190
F 58.246747 16.847304 2.708480
F 60.177247 5.149184 10.025210
F 53.590247 11.633204 3.538500
F 67.148047 16.657604 7.017920
F 53.810147 16.861804 2.953520
F 60.554547 15.539704 13.692210
F 60.508147 7.940294 3.612560
F 60.453247 15.682104 3.651770
F 60.231947 7.592654 10.964810
F 69.308347 5.222234 14.354010
F 69.316847 13.059604 14.701910
F 53.743047 16.740404 14.605610
F 60.355947 7.839254 13.630110
F 60.684047 13.055504 7.313690
F 53.660547 1.128194 14.620210
F 64.591947 5.104304 14.411810
F 60.543647 5.210804 2.893970
F 60.595347 13.156404 2.796600
F 58.515147 16.730204 10.019210
F 58.313047 16.888404 7.302230
F 60.344847 7.682274 6.369730
F 60.632347 15.627404 6.352940
F 67.151047 9.195954 14.721510
F 67.112447 16.697904 9.852740
F 67.227547 16.840504 14.467110
F 62.621547 1.215434 14.600610
F 53.711347 1.193474 10.024010
F 67.197347 16.679604 2.532640
F 60.674647 15.399504 11.078510
F 62.559847 1.268654 10.050110
F 62.480047 8.871394 10.076510
F 62.794047 17.035304 14.681010
F 69.468847 5.275074 10.059410
F 53.646647 11.767404 13.681710
F 62.419547 3.734274 13.752210
F 62.722947 11.732304 13.630510
F 69.396447 12.940504 2.668520
F 62.805247 9.026194 14.367110
F 53.550347 3.884484 10.960310
F 53.821747 11.503704 11.121810
F 62.556047 3.928604 10.955610
F 62.741447 11.382504 10.989810
F 53.715247 1.342814 7.178260
F 53.749847 9.200544 7.273930
F 53.779747 3.816034 13.638910
F 62.536147 1.284854 7.331350
F 62.646047 8.943704 7.282310
F 62.700347 16.882604 2.733210
F 55.875247 7.696864 11.005210
F 56.262247 15.400004 10.980610
F 67.019547 1.442614 14.373410
F 64.846047 7.857744 10.903710
F 64.793247 15.430604 10.921810
F 69.425447 13.063504 7.067120
F 55.924447 5.203084 7.423740
F 56.133547 12.773304 7.134480
F 64.817947 5.113314 7.251320
F 64.988847 12.790204 7.037820
F 55.933747 5.166914 10.129710
F 55.970747 12.823604 9.959570
F 64.983447 5.112764 10.007910
F 64.905447 12.811804 9.858140
F 55.805547 7.922264 13.653310
F 55.980147 15.705604 13.632510
F 58.075647 9.230664 14.655010
F 65.148047 7.730584 13.706210
F 64.944447 15.683004 13.696710
F 58.029047 1.256744 14.344610
F 58.156347 1.089364 10.031410
F 58.154647 9.000784 10.118410
F 69.405847 15.524204 6.326900
F 67.133547 1.417264 9.908470
F 67.172847 9.069854 10.015810
F 69.560347 7.764284 3.691820
F 58.116047 3.884304 13.762410
F 58.246447 11.824204 13.709710
F 66.904447 4.129824 13.653910
F 67.152447 11.752004 13.766210
F 58.113747 3.692304 11.068210
F 58.349847 11.684504 10.993110
F 67.211747 3.997624 10.938010
F 67.083547 11.629304 10.931110
F 57.959547 1.136674 7.279370
F 58.148947 9.116644 7.442330
F 62.761147 16.697404 9.841720
F 67.039847 1.303884 7.137810
F 67.002547 9.177574 7.227040
F 69.627647 5.297374 7.235080
F 60.534747 -0.093263 3.745100
F 62.644747 1.174924 -0.035711
F 65.041147 0.058862 10.778610
F 60.337147 -0.037966 10.913610
F 60.187947 -0.090946 6.471600
F 60.516247 5.096484 0.125160
F 53.714447 1.314914 -0.167982
F 64.688547 0.072221 6.131040
F 58.117047 1.401864 0.016872
F 60.721947 12.804304 0.078827
F 69.575547 5.118944 0.094288
F 53.969847 9.078744 0.155723
F 67.099447 8.787624 -0.061537
F 55.883247 5.277774 0.080449
F 69.368947 12.848604 -0.015976
F 58.484447 9.042564 0.055179
F 62.710247 16.777004 0.012977
F 55.823647 0.004632 6.145040
F 65.094047 -0.163109 3.531290
F 69.373747 5.091974 21.919410
F 53.807847 8.990604 24.728310
F 69.332547 12.902804 22.062210
F 62.579247 1.374044 24.707410
F 62.733447 8.945394 24.472310
F 69.422247 5.120514 31.691410
F 53.603647 4.078714 28.292710
F 53.785847 11.691404 28.196810
F 62.687347 3.899174 28.244610
F 62.800747 11.510504 28.344110
F 58.069947 1.453974 17.011910
F 55.937247 12.889104 31.765910
F 53.793347 16.898504 24.441810
F 53.963047 11.748004 25.390210
F 62.579447 3.977434 25.554110
F 62.633447 11.651804 25.581410
F 69.451247 15.500904 20.957510
F 53.750447 9.109674 22.162310
F 53.839947 9.152434 31.701810
F 62.531847 1.267614 21.916810
F 62.674547 9.197204 21.813010
F 58.131847 16.780204 21.808910
F 56.002747 7.688354 25.359410
F 55.999947 15.570904 25.507310
F 62.836447 16.860104 31.807110
F 64.959947 7.750564 25.449810
F 65.015747 15.512804 25.346610
F 67.141547 1.450214 17.132810
F 55.921847 5.226584 21.762110
F 56.028847 12.980004 21.816910
F 64.933347 5.137974 21.852710
F 64.955447 13.076804 21.707710
F 55.971447 5.096524 24.590810
F 56.183347 13.074004 24.559510
F 65.019347 5.144284 24.543810
F 64.846847 12.889504 24.460910
F 56.146347 7.800544 28.099010
F 56.176147 15.586004 28.231210
F 53.692147 16.883604 21.724210
F 64.891047 7.600984 28.123210
F 64.831747 15.473404 28.141610
F 60.429847 15.716904 20.957210
F 58.139347 1.245944 24.691610
F 58.213547 8.944074 24.582410
F 67.218147 16.908404 31.970210
F 67.310147 1.279704 24.589710
F 67.248547 9.192754 24.543310
F 53.904147 16.872304 17.336210
F 58.158147 4.000744 28.250410
F 58.311647 11.762504 28.160310
F 67.053047 4.048344 28.204810
F 67.035747 11.679504 28.292510
F 58.085447 3.780514 25.548310
F 58.273247 11.559604 25.454610
F 67.113947 3.881254 25.564410
F 67.125547 11.798004 25.719610
F 58.014047 1.331274 21.945810
F 58.238447 8.936024 21.790010
F 54.024647 16.955404 29.161310
F 67.114847 1.343504 21.863410
F 66.958347 8.948854 21.792610
F 58.169747 9.044774 17.422510
F 60.459547 7.806844 25.431510
F 60.689647 15.435504 25.549510
F 60.529147 7.736114 20.850710
F 55.930747 12.883704 17.368110
F 58.328347 16.834704 29.269610
F 69.496347 12.786304 29.130510
F 60.416947 5.166504 21.937310
F 60.472647 13.161504 21.883310
F 64.869947 5.302284 31.869610
F 62.675747 16.644704 17.385010
F 60.353947 5.277384 24.712310
F 60.535047 12.936104 24.595810
F 62.718247 17.123404 21.712010
F 53.762147 1.296124 24.543710
F 60.576847 7.856684 28.093610
F 60.497847 15.381904 28.429810
F 62.725647 1.264884 17.336010
F 60.519347 12.867704 32.059810
F 58.312547 9.026664 31.930910
F 62.702947 16.690204 24.346910
F 62.610647 9.032914 31.787810
F 67.419947 16.615204 24.593110
F 69.358147 12.872204 31.803610
F 69.245147 5.349894 17.190910
F 69.560747 15.544704 25.675910
F 62.601547 1.344444 31.788910
F 53.590347 1.591864 29.158010
F 53.855647 9.157264 28.983610
F 67.130547 9.173744 31.806010
F 62.553547 1.283624 29.050310
F 62.816847 8.888184 29.091910
F 69.418547 7.699194 28.171710
F 55.930747 5.215344 28.957410
F 56.132747 12.923504 29.108210
F 64.854347 5.148444 29.155210
F 64.833847 12.982104 29.120610
F 69.328747 5.176994 24.612110
F 67.066047 3.989304 18.060010
F 67.259547 16.941204 17.233510
F 69.356747 12.906204 24.723910
F 64.974047 12.908004 17.436210
F 53.845047 16.758104 31.775610
F 53.672447 9.011884 17.277910
F 67.204947 16.866504 21.716710
F 58.413747 16.762504 24.526510
F 60.569647 5.448094 17.334410
F 58.117147 1.366284 29.067610
F 58.382947 9.023094 29.239010
F 62.731447 9.123534 17.034410
F 67.174947 1.508514 29.216210
F 66.957947 9.002494 28.973210
F 62.680547 16.678404 29.117110
F 60.496247 5.279064 29.109510
F 60.547847 12.761004 29.297410
F 53.890347 1.243534 21.764310
F 60.639047 5.080654 31.815910
F 69.420447 5.134844 29.038610
F 67.039647 16.784904 29.137910
F 56.038547 5.225814 17.267110
F 58.207647 11.557104 18.182710
F 69.441747 7.697754 25.392910
F 69.462447 15.605904 18.240410
F 53.614647 3.916424 25.607710
F 69.259747 15.303804 28.406110
F 58.541547 16.652604 32.045110
F 67.296147 11.629804 20.865210
F 53.835247 3.880394 20.768410
F 53.876947 11.566504 21.088710
F 62.619147 3.848354 21.000510
F 62.662447 11.787704 21.057210
F 60.261047 15.434504 18.223710
F 60.507947 7.872514 18.187610
F 53.721147 3.743314 18.024410
F 53.774247 11.582104 18.341410
F 62.635547 3.905814 18.330810
F 62.761147 11.532104 18.299510
F 55.757047 7.728414 18.169310
F 56.058347 15.495004 18.074010
F 64.916047 12.987704 31.966910
F 64.871147 7.773974 18.116810
F 65.135047 15.539604 18.225310
F 60.513847 12.904404 17.480210
F 64.765047 5.253274 17.120710
F 67.139847 1.338954 31.908110
F 53.697847 1.476474 31.917310
F 58.349147 16.816304 17.332110
F 56.051047 7.889724 21.114810
F 55.855147 15.484504 20.786010
F 58.235947 1.281794 31.865910
F 64.745047 7.672344 20.812010
F 64.900447 15.530304 20.873310
F 67.246347 11.796804 18.217810
F 69.280247 7.821134 20.892410
F 55.927147 5.263284 31.597110
F 58.380747 3.989434 18.141810
F 69.527647 7.949504 18.003710
F 69.547747 13.045304 17.332010
F 67.179647 9.191054 17.326110
F 58.169747 4.001584 20.876410
F 58.333547 11.640004 21.021510
F 67.024047 3.789274 20.792110
F 53.572447 1.096384 17.255810
F 60.362747 -0.002059 28.209310
F 69.440647 15.567004 32.840610
F 69.323147 -0.071660 28.349810
F 60.458947 0.071282 18.169410
F 69.348547 0.121589 20.921910
F 64.952847 15.560204 32.623710
F 55.935647 -0.014302 20.920410
F 60.381647 -0.057261 25.479410
F 69.315147 0.244365 18.236010
F 64.854647 0.212836 20.901310
F 55.895347 0.061540 18.282510
F 69.411547 -0.143125 25.585310
F 60.735347 15.445204 32.881410
F 58.153647 11.635404 32.862610
F 60.570247 -0.100974 32.858110
F 58.221247 3.856054 32.461910
F 53.729347 11.670704 32.506710
F 55.865847 -0.089452 32.774610
F 62.826747 11.560104 32.810010
F 53.700547 1.125704 46.352410
F 54.005547 9.020864 46.312510
F 69.356647 15.570804 35.540610
F 62.517847 1.130654 46.259410
F 62.613847 8.769004 46.337210
F 53.773647 3.862234 42.686210
F 53.663547 3.910544 47.262810
F 53.669547 11.607404 47.282210
F 62.721547 3.779104 47.422410
F 62.734847 11.339504 47.432810
F 53.654647 1.226434 43.594110
F 53.647447 8.933544 43.559210
F 62.614747 16.773104 36.557910
F 62.589847 1.187374 43.534910
F 62.519547 8.951124 43.608110
F 69.251147 7.694684 42.677710
F 56.071447 7.564094 47.504510
F 56.049547 15.401404 47.245010
F 60.239747 7.737304 39.917210
F 64.922947 7.720814 47.332610
F 64.956047 15.382204 47.318510
F 53.866347 16.792004 46.449110
F 55.944847 5.033154 43.722710
F 55.993047 12.848404 43.847510
F 64.836347 5.071804 43.707210
F 65.060847 12.719204 43.791510
F 56.026247 4.989584 46.456410
F 56.199247 12.842304 46.435010
F 64.918847 5.052874 46.358110
F 64.806447 12.945904 46.502910
F 58.147547 1.040774 46.324410
F 58.272147 9.005724 46.409910
F 58.121647 9.131554 39.170110
F 67.109047 1.333384 46.508310
F 67.089247 9.042384 46.225110
F 58.202047 16.754204 46.285610
F 58.194647 3.701104 47.343410
F 58.463547 11.542504 47.231510
F 67.219147 3.868994 47.338910
F 66.996147 11.569304 47.115210
F 58.182047 1.310644 43.567210
F 58.111447 9.047884 43.651110
F 66.947547 9.062094 39.015910
F 67.124947 1.373284 43.557010
F 67.065747 8.974814 43.612410
F 53.775147 16.674604 43.635810
F 60.360947 7.589574 47.218310
F 60.430347 15.430004 47.203610
F 53.683247 9.024184 39.022410
F 67.171847 16.753204 39.050910
F 67.164347 16.896404 36.413510
F 69.263847 12.913104 43.668010
F 60.541347 5.157044 43.450810
F 60.629247 12.806004 43.644810
F 69.343447 5.135094 36.553110
F 69.354747 15.573604 42.875010
F 60.389347 5.054774 46.320510
F 60.662147 12.821204 46.509010
F 69.174647 7.677054 40.006810
F 69.292047 7.772634 47.220310
F 53.637247 3.978284 35.431210
F 53.737247 11.438604 35.233210
F 62.713647 3.778674 35.495210
F 62.620347 11.800004 35.518610
F 62.699347 16.703004 46.369710
F 58.136547 16.866104 36.287610
F 67.204447 16.755004 46.565010
F 69.241647 13.014904 46.316010
F 62.432247 16.583304 43.617410
F 58.277547 11.663004 42.774810
F 66.847947 1.613084 36.530910
F 69.304847 5.008794 39.154310
F 60.377247 15.324504 42.732210
F 67.059847 3.858664 40.242110
F 53.688947 16.623604 39.118610
F 60.293047 7.848434 42.626810
F 56.147047 7.757194 35.483010
F 55.801647 15.642904 35.388210
F 69.454447 15.526704 47.319010
F 64.759647 7.696264 35.564210
F 64.929947 15.738404 35.389210
F 69.182347 15.383804 40.182810
F 58.199547 3.721124 35.223910
F 58.124347 11.662904 35.441710
F 67.074647 4.004164 35.367410
F 67.088647 11.741504 35.626710
F 67.176947 11.588104 42.774010
F 58.152447 3.752414 39.940610
F 66.998147 3.929384 42.862010
F 58.435447 1.232784 36.245210
F 69.194947 5.168674 43.805510
F 58.257647 11.609804 40.239710
F 60.359247 12.901404 39.076410
F 57.993747 16.882704 43.565610
F 67.030847 11.593404 39.902910
F 53.754647 1.393864 38.810810
F 60.311847 7.933244 35.483610
F 60.357047 15.531904 35.518710
F 60.378947 5.100204 39.031710
F 69.383547 12.858004 36.254310
F 67.101547 1.405284 39.118110
F 67.127247 9.096554 36.343310
F 69.418147 7.823984 35.376610
F 53.502547 16.960404 36.460710
F 58.201247 1.086134 39.113510
F 62.728647 1.231384 39.217310
F 62.389947 9.075474 39.109710
F 67.128447 16.490304 43.799610
F 69.360047 12.881304 38.907810
F 53.911047 11.489604 42.537810
F 62.822547 3.976904 42.799610
F 62.815147 11.509004 42.676910
F 58.181347 9.236614 36.630410
F 60.548747 15.488704 40.114910
F 58.298447 16.688104 39.019710
F 53.968847 11.603804 39.729810
F 62.722147 3.793154 40.088410
F 62.612847 11.639304 39.965010
F 53.836447 1.316804 36.213110
F 53.782747 8.992424 36.309510
F 58.297547 3.863014 42.717510
F 62.599347 1.285744 36.495610
F 62.449047 9.210014 36.288310
F 62.837447 16.690804 39.274610
F 55.779947 7.843374 40.082810
F 55.967547 15.635804 39.972210
F 69.453847 5.099544 46.456810
F 64.637347 7.812764 40.101810
F 65.075147 15.415004 40.184710
F 53.937547 3.781774 39.967510
F 56.113447 5.111624 36.324110
F 55.883647 12.972604 36.108810
F 64.876047 5.283234 36.463010
F 64.848147 13.180504 36.354510
F 56.098347 5.191804 39.143410
F 56.161447 12.981204 38.864510
F 64.808447 5.181004 39.158710
F 64.953847 12.965704 39.094010
F 55.894247 7.696144 42.906410
F 55.984747 15.424704 42.648210
F 60.165447 13.032204 36.385410
F 64.794047 7.626024 42.866210
F 64.750347 15.339504 42.941110
F 60.401647 5.286154 36.271710
F 64.895047 7.767364 32.720110
F 64.839947 0.021400 32.829710
F 67.125947 11.690904 32.805310
F 60.510547 -0.298964 39.663310
F 55.813747 -0.272906 47.190010
F 64.966147 0.053579 47.243810
F 55.831047 -0.178657 42.655010
F 56.137447 15.459104 32.691710
F 69.316047 -0.154489 42.704110
F 69.359447 0.458536 35.527510
F 56.235347 -0.010328 35.465410
F 53.702147 4.019694 32.822610
F 69.372447 7.751524 32.518610
F 60.465847 7.765914 32.791510
F 62.799647 3.913834 32.842410
F 56.045347 7.750744 32.784910
F 64.888147 -0.082796 35.565910
F 67.049547 3.903494 32.698110
F 69.358547 0.078692 39.921610
F 64.979447 0.007353 40.007310
F 60.276247 -0.155918 42.336310
F 53.748547 3.857344 64.511710
F 64.932847 5.207074 50.911510
F 69.462547 5.050124 58.212710
F 67.349647 11.406104 64.711810
F 58.403847 11.572504 64.484810
F 69.334247 15.458904 64.765610
F 53.720547 11.419504 57.392110
F 65.024347 7.499984 64.441110
F 64.986347 15.495504 64.699410
F 56.055847 15.241704 49.947310
F 69.498247 7.848024 64.591810
F 58.382047 1.431914 58.183010
F 53.450847 1.306204 50.911110
F 62.763647 16.693904 53.545310
F 55.822547 15.332304 64.686910
F 62.894347 11.284204 50.024910
F 69.383647 7.711694 49.985310
F 69.464547 15.511104 54.395710
F 67.278347 16.852404 50.965810
F 67.227547 3.810174 64.770110
F 62.736747 3.713284 64.754610
F 67.121547 3.780284 50.144910
F 53.754547 1.346564 53.697910
F 53.590547 8.890904 53.844510
F 58.197747 3.684954 50.081210
F 62.712647 1.329834 53.653410
F 62.795647 9.071934 53.528710
F 67.298247 17.034204 61.019110
F 69.365047 15.389704 57.122010
F 60.354047 15.356004 64.517710
F 62.692447 3.901104 57.296310
F 62.829147 11.681004 57.234110
F 62.655747 3.817464 50.052610
F 60.864747 15.186404 61.737810
F 60.589347 15.390204 49.946410
F 53.709847 11.516204 54.610910
F 62.499447 3.812844 54.619510
F 62.874647 11.484304 54.594610
F 69.593547 7.564594 57.233010
F 53.734747 8.904664 51.114010
F 69.403847 12.913604 58.129910
F 62.538047 1.252074 50.986410
F 62.641647 8.760724 50.875910
F 54.020347 16.794404 60.900110
F 55.979247 7.723154 54.714310
F 56.037147 15.421604 54.543510
F 62.769847 16.797804 60.937010
F 64.914947 7.793124 54.636810
F 65.018447 15.397504 54.397210
F 63.067447 11.450604 64.666110
F 56.103647 4.926494 51.056410
F 56.077847 12.601304 50.903010
F 69.425947 12.876604 60.860610
F 64.989047 12.902904 50.883210
F 55.919347 5.183554 53.720110
F 56.057747 12.786004 53.509410
F 64.854447 5.266494 53.695810
F 65.078747 12.800904 53.520010
F 56.071647 7.902764 57.473810
F 55.934447 15.369604 57.336010
F 53.615647 3.767194 54.693210
F 65.288447 7.823004 57.313210
F 65.069447 15.494204 57.296010
F 69.502947 12.825404 53.591910
F 58.051847 1.336564 53.539910
F 58.205547 8.884084 53.680210
F 62.749747 16.634604 58.202610
F 69.352447 5.151194 53.670610
F 67.179147 8.890244 53.529910
F 69.323647 15.417304 50.033410
F 58.162847 3.965954 57.434010
F 58.128047 11.782704 57.565410
F 67.102147 3.939694 57.424210
F 67.266847 11.533004 57.186910
F 58.101547 3.877574 54.608510
F 58.362047 11.525804 54.588010
F 67.105747 3.775264 54.509710
F 67.367847 11.383104 54.501710
F 57.940147 1.074264 50.827210
F 58.513647 9.042604 50.929610
F 67.294847 11.624604 61.971710
F 67.192347 1.179684 50.875110
F 67.035047 8.976674 50.803910
F 53.708147 3.949234 50.085410
F 60.516547 7.786974 54.576010
F 60.550347 15.474104 54.609910
F 60.510347 12.720004 60.876510
F 56.196547 7.824004 64.651210
F 65.059247 15.474104 49.996410
F 67.250547 1.191844 53.483310
F 60.417147 4.995274 51.121410
F 60.713147 12.750304 50.824010
F 58.388347 16.462604 61.037810
F 53.704747 16.698104 58.111110
F 60.284147 5.191784 53.782810
F 60.758447 12.891204 53.690810
F 60.528947 7.427884 49.943610
F 53.703347 3.991314 57.388910
F 60.582947 7.845124 57.225410
F 60.512347 15.409004 57.379110
F 60.345147 4.901204 60.924710
F 67.448147 16.790604 58.049210
F 53.739047 11.369504 49.969510
F 69.378047 4.984004 60.861010
F 53.530047 1.023334 60.963910
F 53.991147 9.005704 61.206410
F 69.386747 15.494904 61.977110
F 62.880047 1.600824 60.942910
F 62.879947 9.276414 60.875110
F 58.254647 16.448404 53.521010
F 67.302147 16.966504 53.712510
F 60.599247 7.595214 64.510510
F 69.323947 7.605674 54.548410
F 67.543247 8.937054 58.176310
F 60.824247 7.593544 61.847510
F 58.202647 3.967654 64.665610
F 53.670547 3.767204 61.757710
F 53.888647 11.672804 62.050210
F 62.765647 4.067804 61.981210
F 62.836847 11.763304 61.908010
F 53.786147 1.392874 58.306210
F 53.796347 8.888124 58.397410
F 69.513647 7.490944 61.898810
F 62.798247 1.434494 58.252810
F 62.977547 9.056534 58.128210
F 64.898547 7.795364 49.997610
F 56.283547 7.769414 62.048710
F 56.120947 15.437004 62.098710
F 53.739947 16.570404 53.686610
F 65.049347 7.934344 61.794410
F 65.101047 15.598504 61.897410
F 58.440347 9.183544 58.349410
F 56.036647 5.210434 58.249110
F 55.724947 12.827604 58.412110
F 64.871147 5.346494 58.282310
F 65.131547 12.774904 58.138710
F 55.874647 5.250164 60.927910
F 56.096747 12.822904 61.042310
F 65.083947 5.239654 60.971510
F 65.103347 12.935704 61.060610
F 53.811547 16.383204 50.964510
F 62.769047 16.738404 50.802810
F 60.564547 12.854104 58.161010
F 58.408447 11.450804 49.960910
F 69.371147 5.146254 50.964510
F 60.467447 5.212084 58.095410
F 58.042947 1.208054 60.854010
F 58.565947 8.877024 61.082610
F 58.246547 16.626604 58.300810
F 67.122547 1.308004 61.114810
F 67.534247 9.222844 60.948810
F 53.713247 11.738204 64.716610
F 58.244447 16.548104 50.860010
F 67.115447 11.699204 49.802010
F 67.249847 1.319154 58.249810
F 56.019847 7.653184 50.357710
F 58.050047 3.842294 61.945510
F 58.289747 11.480304 61.749210
F 67.141447 3.891944 62.103210
F 69.473147 12.773604 50.868210
F 60.333247 -0.094038 49.989510
F 69.570947 -0.050095 64.545310
F 60.416147 0.061760 54.525410
F 64.811147 -0.015112 61.887010
F 64.955047 0.183151 54.644710
F 60.570747 0.164224 61.700810
F 69.419547 0.055664 49.965810
F 55.870847 -0.104897 54.668510
F 64.851747 -0.116340 50.125310
F 65.021047 0.100824 64.450810
F 65.003347 0.255093 57.472810
F 56.161647 0.129136 57.368610
F 60.651247 0.174338 57.333810
F 69.410647 -0.074897 62.005310
F 69.393947 -0.078604 54.613110
F 69.417847 0.046584 57.314610
F 62.835447 8.818954 65.575310
F 53.473347 16.686804 65.748410
F 58.150447 16.562104 65.612010
F 67.126447 17.004304 65.414310
F 65.195947 12.941804 65.468610
F 56.121447 12.780304 65.499410
F 64.927647 5.090674 65.661810
F 67.352647 1.297884 65.456110
F 53.622247 24.307204 2.628380
F 53.751647 32.080004 2.570790
F 62.921947 24.514804 2.648570
F 62.685947 31.952004 2.673610
F 53.765147 27.048804 6.385780
F 58.218347 32.269604 14.551110
F 53.647047 19.136104 6.355250
F 62.459447 27.151204 6.171200
F 58.402047 24.533904 14.450910
F 62.573447 19.318704 6.259640
F 69.366547 30.771804 6.338230
F 69.353947 23.111104 10.700810
F 60.333447 20.567804 14.517910
F 53.673147 26.769404 3.617490
F 64.864347 20.847504 14.472610
F 53.894347 19.400904 3.735430
F 62.552447 27.225804 3.581200
F 67.127447 19.197604 10.799610
F 62.798947 19.558204 3.455290
F 69.639747 23.030604 3.736060
F 69.402847 20.677004 14.457510
F 53.532847 24.471804 9.923330
F 60.422847 23.195004 13.536810
F 56.070647 30.777904 3.517340
F 55.981247 23.197104 3.713720
F 65.155047 30.782004 3.405330
F 65.083747 23.198204 3.578770
F 67.177147 32.153304 7.173390
F 60.411347 30.997004 13.554210
F 69.556847 20.385604 9.873770
F 67.166747 24.397604 7.216260
F 55.760047 28.153804 2.598430
F 56.163647 20.686404 2.856070
F 64.981247 28.287104 2.815980
F 65.100247 20.646004 2.639370
F 55.991547 31.063404 6.269260
F 56.024147 23.071404 6.392950
F 64.917647 30.909704 6.331390
F 64.911347 23.139604 6.253300
F 58.404447 24.453004 2.668470
F 58.214447 32.217404 2.769290
F 67.355947 24.480404 2.803510
F 67.231847 32.147804 2.649850
F 58.077647 26.911004 6.175340
F 64.770047 28.329904 14.517910
F 58.190047 19.449504 6.266070
F 67.065947 27.084804 6.260190
F 60.536947 20.585804 7.361220
F 67.104747 19.231804 6.107520
F 58.095647 27.054104 3.507790
F 56.024547 20.610704 14.444610
F 58.429347 19.397204 3.610810
F 67.218647 26.970804 3.566610
F 55.920247 28.366704 14.509610
F 67.325047 19.295104 3.372080
F 69.594547 28.250504 2.786560
F 60.423847 23.298004 10.900710
F 58.332347 24.326604 7.151520
F 69.357847 30.905304 3.565490
F 60.310847 30.774204 3.539380
F 60.695747 23.355904 3.632380
F 69.588847 20.527004 2.675850
F 69.378347 28.171204 7.001800
F 69.531347 28.523804 14.580610
F 60.528647 20.628404 10.106610
F 60.328047 28.401204 9.936330
F 60.293347 31.079304 10.782510
F 60.350947 28.283604 2.549080
F 60.607847 20.826304 2.697540
F 69.458247 30.917704 10.577010
F 69.279447 20.511204 7.087140
F 60.383047 30.804604 6.230700
F 60.638247 23.190704 6.418150
F 69.563047 28.273404 9.718720
F 69.595647 23.103504 6.413570
F 69.180147 23.271404 13.541210
F 53.901447 32.362204 10.008710
F 62.839347 24.559304 10.117110
F 62.612147 32.173004 9.820380
F 53.710447 27.130704 13.638410
F 62.552247 32.349804 14.315310
F 53.735647 19.280304 13.734910
F 62.420047 27.005304 13.649510
F 60.265847 28.182604 7.271920
F 62.590647 19.496704 13.544110
F 60.262347 28.501504 14.547510
F 67.232547 31.936704 14.522210
F 67.287847 24.760804 14.604410
F 53.741147 26.998104 10.910810
F 58.260447 32.371304 7.204640
F 53.750447 19.200304 10.882310
F 62.575647 27.124804 10.910510
F 69.378247 30.975604 13.316610
F 62.951747 19.245704 10.879810
F 53.740947 24.408804 7.122880
F 53.618447 32.252304 7.214770
F 62.901447 24.584604 7.338770
F 62.491547 31.962604 7.026070
F 55.940647 30.892904 11.014210
F 55.755147 23.197104 10.846310
F 64.865147 30.843904 10.946610
F 65.028547 23.224704 10.792510
F 55.877347 28.490704 7.199090
F 55.991447 20.512504 7.352770
F 64.771547 28.248204 7.128800
F 64.950747 20.568404 7.088830
F 55.812147 28.387004 9.933080
F 55.960647 20.578104 10.029810
F 64.616747 28.396104 9.863540
F 65.006647 20.574904 9.868620
F 55.933947 30.953704 13.651010
F 56.091947 23.294704 13.667610
F 64.920147 30.891404 13.649010
F 65.012847 23.388004 13.600110
F 58.124047 24.428704 9.864020
F 58.029647 32.309604 9.763580
F 67.254847 24.514804 9.908400
F 67.028647 32.058204 9.853690
F 58.103947 27.143904 13.542610
F 62.657247 24.422604 14.652610
F 58.148647 19.217304 13.731910
F 67.227347 27.209604 13.525210
F 53.689547 32.113504 14.629510
F 67.065247 19.564404 13.521910
F 58.048747 27.129104 10.780810
F 53.758547 24.535004 14.512010
F 58.239447 19.280704 10.996310
F 67.124947 27.159504 10.751210
F 53.582747 34.711604 13.724310
F 53.565047 34.930804 10.721410
F 58.098347 34.818804 10.713910
F 55.925747 27.974404 -0.139899
F 62.683847 34.858104 13.340110
F 60.536047 20.545804 -0.016868
F 53.652447 34.770804 6.201280
F 62.746947 24.543504 0.063325
F 65.037647 20.709604 -0.029772
F 67.180947 24.541304 -0.066109
F 62.725947 34.778804 10.724510
F 67.209747 32.181204 -0.062450
F 62.796547 34.605704 3.581350
F 53.601247 24.486304 24.599610
F 69.483147 23.229904 25.407610
F 62.558147 24.523404 24.599110
F 62.626747 32.332804 24.417210
F 69.618547 20.613004 31.978910
F 67.163647 27.176604 18.029810
F 53.615647 19.339004 28.092010
F 62.725347 27.080104 28.274310
F 64.980947 20.561904 31.706110
F 62.434147 19.183504 28.230110
F 53.537247 32.118404 21.684310
F 69.483547 20.481804 21.798610
F 60.331147 23.238604 21.159310
F 53.632347 27.114204 25.376510
F 58.075247 27.109704 18.223710
F 53.877247 19.379704 25.429410
F 62.540747 27.115004 25.570610
F 60.286547 23.280804 18.340310
F 62.516747 19.206104 25.404410
F 56.079847 20.720904 17.316010
F 69.293047 28.469604 29.125810
F 62.467447 24.530204 21.875710
F 62.645747 32.012804 21.751710
F 55.734447 31.126304 25.432310
F 55.767947 23.088704 25.480210
F 64.795647 31.082604 25.563010
F 65.004347 23.350804 25.403810
F 55.733647 28.441704 21.797810
F 56.202947 20.667404 21.875610
F 64.717647 28.180204 21.904310
F 65.047647 20.786704 21.932910
F 55.825747 28.560904 24.580610
F 56.052447 20.617604 24.608710
F 64.855247 28.589604 24.680810
F 64.813147 20.588404 24.651410
F 55.890547 30.882904 28.197210
F 55.944547 23.243104 28.302710
F 64.915747 30.992904 28.391110
F 64.896747 23.112604 28.105910
F 57.997647 24.519304 24.645810
F 58.179647 32.173204 24.583110
F 67.278047 24.697404 24.694110
F 67.139647 32.051904 24.550610
F 58.268847 27.156104 28.026910
F 67.155347 19.464504 20.865310
F 58.024447 19.224904 28.181410
F 67.194147 27.072404 28.260310
F 66.903147 26.867804 20.857410
F 66.950347 19.420904 28.274710
F 58.103647 27.103304 25.194710
F 60.532247 30.913204 18.095510
F 58.380647 19.246104 25.422810
F 67.077947 27.191604 25.497810
F 58.152147 32.002904 31.671410
F 67.108747 19.166604 25.510810
F 58.067147 24.419704 21.819010
F 58.192847 32.232104 21.886310
F 67.274347 24.349204 21.933310
F 66.973547 31.932904 21.934010
F 60.521547 30.986404 25.414510
F 60.289447 23.289904 25.367510
F 67.033247 19.567304 18.171910
F 58.277047 19.257504 20.909110
F 60.149947 28.229004 21.450910
F 60.385247 20.722604 21.801410
F 69.542047 23.047704 28.167310
F 67.166047 24.448504 31.760210
F 60.413447 28.384704 24.280310
F 60.505447 20.643604 24.478310
F 58.216647 32.120604 17.286010
F 69.285647 28.172704 21.644010
F 60.135247 30.835004 28.280110
F 60.512147 23.148404 28.117510
F 55.908847 20.568104 31.877110
F 69.624347 28.536704 31.767110
F 64.822947 28.286304 17.278710
F 53.486747 32.112004 24.386410
F 64.871047 20.867604 17.127210
F 58.199147 24.588404 17.347710
F 53.761647 24.525704 29.181410
F 53.731547 32.189704 29.066410
F 62.758647 24.430604 28.989210
F 62.388347 31.847204 29.141810
F 55.971947 28.286004 29.081610
F 55.929747 20.546304 29.256410
F 64.946847 28.365204 29.118910
F 64.566347 20.638504 29.035810
F 62.560447 32.194404 31.837710
F 53.759647 32.234504 17.357610
F 69.350347 23.106504 20.950010
F 55.761147 28.320704 17.246510
F 60.360247 20.531504 31.702510
F 69.365047 20.541204 29.271110
F 69.428547 20.730204 17.252710
F 69.427947 28.467104 17.255710
F 58.323347 24.501004 29.067810
F 57.935547 32.317304 29.069310
F 67.202747 24.383704 29.119510
F 67.273347 32.066804 29.188610
F 60.405947 28.330604 29.136610
F 60.215947 20.596604 29.035710
F 53.518847 32.199004 31.790110
F 53.668847 24.525004 17.320610
F 53.624847 24.465604 21.936610
F 69.409047 23.253104 18.269510
F 69.707647 31.043404 18.189010
F 67.337147 32.023704 17.167110
F 53.872747 26.966104 28.107610
F 62.814847 32.179304 16.968010
F 53.642047 26.996704 18.271110
F 58.197247 24.291404 31.713210
F 53.543847 27.167904 20.979010
F 60.452047 28.278504 17.318710
F 53.688847 19.563904 21.035710
F 62.432047 27.030604 20.923210
F 58.212847 19.361604 18.245910
F 62.673647 19.728704 20.814810
F 60.381947 30.948104 20.874510
F 67.254647 24.512904 17.345310
F 69.358547 30.878804 20.763410
F 69.557947 30.927404 28.137010
F 62.510447 24.614004 17.449310
F 53.827047 19.469304 18.470110
F 62.764847 27.235704 18.308610
F 53.654147 24.518704 31.906710
F 62.514047 19.301704 18.069210
F 55.927847 30.820904 18.128410
F 55.971747 23.223904 18.220110
F 65.067747 30.952804 18.216810
F 64.964247 23.306104 18.306510
F 62.608647 24.453504 31.677510
F 60.352147 20.785904 17.278110
F 67.108647 32.410204 31.993610
F 69.407547 20.525204 24.607710
F 55.966647 31.013704 20.900710
F 55.793547 23.100504 20.839210
F 64.945347 30.648004 20.906910
F 64.962447 23.481904 20.990310
F 69.355747 30.751804 25.383810
F 55.733747 28.130204 31.659610
F 65.103447 28.411104 31.854910
F 60.335947 28.187404 31.868510
F 57.887047 26.924804 20.871010
F 69.420847 28.115104 24.346610
F 53.639047 34.874304 18.240110
F 58.169047 34.915104 28.241310
F 67.143547 34.587704 18.092010
F 62.645647 34.541704 28.251010
F 62.504647 34.479204 18.164810
F 57.997847 34.930104 25.490010
F 53.576247 34.797804 20.974610
F 69.324747 23.184004 32.686510
F 67.091947 34.961804 32.690710
F 62.578547 27.052704 32.677910
F 67.235147 19.534004 32.842710
F 69.370147 31.234204 32.924110
F 62.681647 19.361404 32.590910
F 53.768047 24.375704 46.304110
F 53.882747 32.143804 46.311910
F 62.922547 24.522104 46.379410
F 62.783847 32.215204 46.335710
F 53.752347 26.947804 47.325010
F 65.057847 28.273504 38.921610
F 53.942347 19.229404 47.204910
F 62.816647 27.215404 47.158910
F 69.523047 23.044104 47.400810
F 62.916547 19.344904 47.351610
F 53.726547 24.431704 43.604910
F 53.616347 32.176804 43.606710
F 62.803947 24.430704 43.600910
F 62.743547 31.976104 43.594510
F 56.140847 30.894104 47.160610
F 56.013147 23.134504 47.339310
F 64.819647 31.035804 47.346810
F 65.047047 23.281004 47.396010
F 56.002847 28.234004 43.491010
F 56.082447 20.619404 43.642810
F 64.960047 28.105304 43.729410
F 65.091447 20.623804 43.561710
F 55.862147 28.156704 46.186810
F 56.130847 20.663804 46.330210
F 65.167847 28.465604 46.514610
F 65.217247 20.748104 46.535410
F 58.359247 24.351904 46.548510
F 58.367447 32.152004 46.319810
F 67.304347 24.331004 46.302810
F 67.106847 32.204104 46.293910
F 58.314247 27.027704 47.104410
F 67.189747 32.317704 36.266810
F 58.197447 19.234004 47.462310
F 67.396247 26.978804 47.126210
F 64.897347 20.485004 39.257210
F 67.202647 19.351704 47.472010
F 58.310647 24.667904 43.853810
F 58.430447 32.261204 43.662010
F 67.227147 24.383104 43.610710
F 67.212547 32.002104 43.519310
F 60.553947 30.939704 47.025610
F 60.674847 23.181704 47.347210
F 53.685447 27.053904 35.594210
F 69.437747 31.037704 47.341110
F 60.510347 28.195704 43.647710
F 60.443447 20.506304 43.798610
F 69.407947 23.240004 35.517610
F 69.366547 23.127204 42.511410
F 60.579447 28.250604 46.318910
F 60.506447 20.483504 46.558310
F 69.505947 30.838204 42.765110
F 53.604947 24.484404 36.336210
F 69.524847 31.072504 35.603610
F 58.112347 24.332604 39.186810
F 53.651347 19.429604 35.401410
F 62.615147 26.861504 35.339010
F 67.315247 27.025504 39.938410
F 62.634947 19.271504 35.514110
F 69.558747 20.776904 36.458010
F 53.764147 32.079304 38.986510
F 60.445047 23.169804 43.013410
F 67.219347 32.250104 38.958910
F 58.191247 19.275404 39.995310
F 67.241847 19.101004 42.724710
F 69.429647 28.301004 43.719810
F 69.251147 28.391804 36.386510
F 56.164947 23.353804 42.754510
F 60.589247 28.274204 38.896610
F 67.233147 26.935904 42.728010
F 60.448547 20.755304 36.304410
F 60.314247 28.277104 36.102210
F 55.891947 30.865004 35.446510
F 55.878947 23.276104 35.440810
F 64.994047 30.750204 35.444210
F 64.814647 23.048104 35.342910
F 58.045247 26.853904 35.357510
F 67.139147 24.435204 38.725210
F 58.249747 19.424704 35.497210
F 67.093247 27.012104 35.375310
F 58.233347 19.415404 42.639110
F 67.302547 19.569104 35.477310
F 58.245447 24.355704 36.447310
F 65.122347 23.100804 42.551010
F 64.921647 30.738804 42.638210
F 58.292347 26.985004 39.824010
F 69.402647 20.376004 46.406910
F 56.179747 31.062404 42.736210
F 58.327547 26.963504 42.616410
F 60.263247 23.079004 40.142710
F 67.205747 19.330504 39.964610
F 60.522247 30.894704 40.174110
F 60.536747 30.879904 35.482510
F 60.433947 23.230604 35.411410
F 69.463647 28.395304 39.095010
F 69.457547 23.122704 39.804410
F 53.681547 24.365704 39.126510
F 69.420547 30.896804 40.059010
F 62.539247 24.199804 39.121210
F 62.753647 31.981104 39.197310
F 53.757847 26.967704 42.793410
F 67.080747 24.425704 36.055510
F 53.966947 19.179404 42.602610
F 62.708747 26.999004 42.614310
F 58.347247 32.059304 39.095710
F 62.656547 19.143804 42.873810
F 60.498947 30.775104 42.906410
F 69.448347 20.533904 39.220010
F 69.396047 20.546504 43.701010
F 53.708147 26.906804 40.059510
F 60.486247 20.569304 39.084910
F 53.713247 19.279704 39.959210
F 62.835447 26.833004 39.804910
F 58.228547 32.021004 36.277010
F 62.686947 19.362204 40.049810
F 69.600947 28.328404 46.432010
F 53.721947 31.957304 36.313910
F 62.761847 24.340304 36.445110
F 62.803247 31.944904 36.493910
F 56.022247 30.683704 39.980110
F 55.977847 23.152704 40.063010
F 65.147247 30.739904 40.064510
F 64.975147 23.138104 39.898710
F 56.055547 28.228004 36.442610
F 55.900047 20.621304 36.378510
F 64.765547 28.185104 36.322110
F 64.915747 20.521004 36.532910
F 55.901447 28.106604 39.199810
F 55.975647 20.502604 39.120410
F 53.519447 27.012204 32.857110
F 58.106747 26.840304 32.631010
F 64.718747 23.144604 32.674610
F 53.578147 19.316104 32.699610
F 67.183647 34.577204 42.524910
F 67.140847 34.693004 39.956210
F 55.930247 23.166304 32.646910
F 55.820147 30.702704 32.599510
F 53.823347 34.716504 47.218410
F 64.810847 30.935104 32.620610
F 60.450547 23.196004 32.691910
F 60.416447 30.650404 32.795310
F 67.320847 27.028904 32.534810
F 58.087647 19.362404 32.836810
F 55.982547 30.971504 49.986310
F 67.336847 24.705204 58.207810
F 64.900847 23.336304 49.981310
F 69.515047 31.138204 64.472410
F 69.496947 20.740904 53.600510
F 62.735347 26.943904 64.524110
F 53.913347 24.106504 58.107310
F 69.578347 28.328904 50.792410
F 69.450247 30.750304 57.195410
F 60.502847 30.957404 49.814310
F 64.975347 30.749804 50.065710
F 64.935847 30.865704 64.407010
F 69.438447 23.334904 64.665610
F 58.253747 19.355704 50.124910
F 58.506547 19.180704 61.933610
F 53.803547 19.149104 64.681610
F 69.500547 23.229104 57.498710
F 58.191147 32.102204 58.075910
F 53.767447 24.230304 60.868510
F 62.801847 19.369804 64.543410
F 69.364347 30.980804 50.162910
F 53.607347 26.820604 64.384410
F 58.440347 19.166404 64.723110
F 67.410747 27.060604 49.933410
F 53.662647 32.113304 53.601310
F 62.802147 24.532904 53.752810
F 62.777847 32.126104 53.516910
F 53.834547 26.827504 57.047310
F 58.327147 26.854904 61.723810
F 53.822547 19.219004 57.066910
F 62.556747 26.953804 57.277010
F 67.300947 27.176404 61.797010
F 62.751447 19.339104 57.294510
F 67.094547 19.343104 50.069310
F 69.496247 23.400304 50.177810
F 53.921547 19.059704 50.042010
F 54.069647 26.742004 54.435610
F 69.415347 20.770204 61.229210
F 53.747547 19.153104 54.324810
F 62.723947 27.032604 54.542910
F 69.643047 20.631604 50.932310
F 62.753747 19.225004 54.528010
F 53.800447 24.383404 50.951010
F 53.719047 32.245604 51.015010
F 62.891847 24.657204 51.062510
F 62.742447 32.208104 50.838510
F 55.995047 30.965204 54.521310
F 56.039747 22.851204 54.604810
F 65.139147 30.707504 54.348810
F 65.030247 23.242404 54.623610
F 56.123447 28.440904 50.835510
F 56.044247 20.580704 51.063910
F 65.135847 28.216704 50.795110
F 64.897347 20.805804 51.041910
F 56.149947 28.442704 53.550510
F 56.101947 20.342404 53.782510
F 65.064047 28.162904 53.467010
F 65.001447 20.682304 53.713410
F 55.940147 30.771304 57.289910
F 56.259347 22.951304 57.309810
F 64.999347 30.830304 57.206510
F 65.203447 23.228804 57.310710
F 58.220347 24.286404 53.777810
F 58.333347 32.139804 53.591110
F 67.481447 24.395504 53.836210
F 67.307647 32.188204 53.543910
F 58.254447 27.044604 57.125110
F 60.511647 20.593004 58.132810
F 58.327647 19.133604 57.159910
F 67.258947 27.206004 57.184710
F 60.414947 28.347404 58.123010
F 67.373247 19.338204 57.335810
F 58.214347 26.802104 54.467310
F 69.370247 30.877104 61.825210
F 58.650547 19.166004 54.469610
F 67.297447 27.007904 54.402810
F 69.570947 28.154304 58.125410
F 67.277147 19.495504 54.614010
F 58.422647 24.556804 50.934710
F 58.134147 32.279604 50.833510
F 67.191347 24.535604 51.059910
F 67.048447 32.401804 50.913710
F 60.461247 30.769504 54.554210
F 60.539547 23.167504 54.551810
F 62.864947 27.142604 49.911610
F 69.510947 28.343804 60.792010
F 60.545847 28.406404 50.781910
F 60.536447 20.755004 50.849110
F 62.753247 19.524004 50.066010
F 67.340947 27.125704 64.591110
F 60.383247 28.150004 53.482810
F 60.759247 20.637404 53.554310
F 53.905647 24.273404 53.586210
F 69.480847 20.759004 58.313010
F 60.574147 30.919304 57.293010
F 60.604347 23.225604 57.357610
F 53.929947 26.924404 50.087610
F 58.245747 24.571104 58.184410
F 60.572047 30.818804 64.326810
F 53.677647 32.044004 60.947410
F 62.819247 24.296304 60.915810
F 62.766047 32.057904 60.747110
F 67.334247 19.595604 64.559710
F 55.893247 30.572104 64.356110
F 65.048747 23.230504 64.430110
F 56.099147 22.880304 64.623010
F 67.092547 19.633104 61.866410
F 60.647647 23.181804 64.586410
F 60.477847 20.569804 60.823810
F 60.366147 28.353904 60.771910
F 69.609847 23.180204 54.805110
F 53.750547 26.886304 61.608610
F 60.532547 23.055404 61.886010
F 53.908347 19.321004 62.041510
F 62.557747 27.007704 61.685710
F 60.656847 30.853504 61.753510
F 62.709347 19.300804 61.836610
F 56.269847 23.056904 50.121010
F 53.687847 31.878304 58.180610
F 62.897547 24.438204 58.265410
F 62.914647 32.262904 57.990210
F 55.930147 30.578004 61.618410
F 56.089047 23.050404 61.994510
F 64.922247 30.827804 61.607210
F 65.163147 23.194104 61.764910
F 56.034847 28.232604 57.899910
F 56.114347 20.402504 58.185710
F 64.841647 28.128204 58.190210
F 65.070247 20.709504 58.114510
F 56.151747 28.018604 60.614110
F 56.238747 20.370604 60.963710
F 64.885947 28.143604 60.946210
F 64.787047 20.733404 60.712210
F 58.289747 26.866504 64.549910
F 69.576247 28.377204 53.668510
F 69.492547 23.360104 62.054110
F 58.412347 27.093304 49.953710
F 58.282047 24.209804 60.931910
F 58.239547 31.913404 60.767010
F 67.316047 24.602504 61.001110
F 67.215647 32.026004 60.724110
F 60.633747 23.353604 50.057110
F 67.317547 32.232304 57.919010
F 69.450547 30.917004 54.401710
F 53.703847 34.478104 61.780110
F 53.771647 34.437904 57.185710
F 62.729247 34.889604 57.346510
F 58.189847 34.677104 49.923010
F 67.217247 34.826804 57.255910
F 53.731047 24.423604 65.321110
F 56.019447 20.352504 65.473910
F 64.995247 28.206804 65.596410
F 53.562747 32.022504 65.277310
F 60.549847 28.271104 65.369910
F 58.138647 31.793304 65.364210
F 58.377347 24.371404 65.443910
F 62.638347 32.130504 65.412410
F 69.735447 20.612404 65.537910
F 69.576047 28.509504 65.461810
F 53.438447 47.509004 2.770370
F 53.672847 39.829204 2.709780
F 62.571347 47.522904 2.617670
F 62.472047 39.711604 2.518130
F 53.478047 50.143004 6.387360
F 53.827047 42.644704 6.401920
F 62.682947 50.276704 6.345770
F 62.780047 42.534804 6.376210
F 64.759447 51.603904 14.619610
F 69.463447 43.693204 9.971340
F 53.682447 50.003004 3.695240
F 69.542147 51.426604 7.219570
F 62.507247 50.063104 3.629260
F 62.736347 42.417404 3.552290
F 53.767447 42.502804 3.739890
F 55.926347 35.980204 14.542810
F 69.422947 35.862604 14.467210
F 64.768647 43.775704 14.605710
F 56.050547 38.603404 3.603800
F 55.796347 46.307904 3.740110
F 64.948747 38.602304 3.409460
F 64.949147 46.250104 3.497400
F 64.987647 35.944804 14.353410
F 64.609147 36.181904 7.202020
F 69.353747 43.866604 2.554640
F 67.034847 39.920104 14.534510
F 55.760847 51.454704 2.772160
F 69.252047 38.478704 13.764210
F 60.579747 46.412004 13.668510
F 55.987847 35.979004 2.832540
F 55.976647 43.818204 2.571020
F 69.317947 46.220804 13.510710
F 64.925547 36.029304 2.525830
F 64.789847 43.713204 2.627080
F 55.671647 38.726404 6.258640
F 55.928847 46.282104 6.451970
F 65.017447 38.655604 6.080160
F 64.997847 46.499404 6.307110
F 58.073147 47.611104 2.766990
F 58.245347 39.873704 2.690410
F 67.067347 47.563204 2.609160
F 67.247247 39.824904 2.500950
F 58.051147 49.898904 6.286970
F 58.198347 42.263704 6.391840
F 67.237247 50.310204 6.444850
F 67.149247 42.446804 6.218490
F 58.071547 50.083004 3.607730
F 58.152847 42.487504 3.612830
F 67.041847 50.056404 3.654460
F 67.130147 42.532004 3.436850
F 60.657747 51.573304 9.950960
F 60.343747 35.800404 14.349810
F 62.612147 39.704204 14.663810
F 60.347047 51.420704 2.762880
F 60.321347 38.237004 3.532190
F 60.318547 46.474104 3.829300
F 69.504647 38.583104 6.132740
F 69.386947 38.615204 10.925110
F 67.187247 47.409504 14.420410
F 58.273247 39.710004 14.486810
F 69.326147 46.305604 3.450600
F 58.235347 47.549604 14.455410
F 56.068747 43.694004 14.308910
F 62.695047 47.650104 14.701710
F 64.852647 51.378404 2.782290
F 60.598747 35.773304 2.616020
F 60.440747 43.679004 2.774540
F 53.806747 39.805404 14.514510
F 53.685847 42.334004 10.910410
F 69.348647 51.612804 14.509110
F 60.375447 38.435204 6.273700
F 60.346947 46.271404 6.555460
F 69.428547 46.277104 6.246070
F 69.567547 38.475704 3.467910
F 53.716847 47.602904 9.933500
F 69.429247 46.283204 10.866310
F 62.594747 47.634504 9.920590
F 62.732647 39.843104 9.765600
F 53.764947 50.109504 13.679610
F 53.666747 42.378004 13.522610
F 62.655847 50.131904 13.637810
F 62.669647 42.282604 13.771710
F 53.751547 47.665604 14.695210
F 60.595347 43.779004 14.620610
F 53.818147 50.194404 10.778610
F 60.198347 51.452204 7.228620
F 62.684647 50.220904 10.849610
F 62.820247 42.250804 11.014910
F 53.703647 47.503604 7.207000
F 53.533747 40.051704 7.118830
F 62.658047 47.535404 7.206400
F 62.587747 39.881304 7.085220
F 55.999847 38.611104 10.798110
F 56.070147 46.249204 10.886710
F 64.913747 38.565704 10.769710
F 64.820847 46.398004 10.680210
F 69.307447 43.782104 14.619610
F 55.739847 36.111204 7.019190
F 56.181247 43.709104 7.322900
F 69.417747 35.758804 2.626550
F 65.089047 51.471804 7.311840
F 64.962347 43.852304 7.103550
F 53.575047 39.903404 9.807400
F 55.842047 35.989604 9.766280
F 56.048947 43.629404 10.030410
F 69.369147 51.457504 9.976760
F 65.090847 35.995004 9.797270
F 64.759347 43.737104 9.864040
F 55.962947 38.608104 13.508610
F 55.914547 46.351904 13.662810
F 64.912147 38.518504 13.503610
F 64.778547 46.336704 13.467610
F 58.296647 47.523204 10.144310
F 58.103047 39.948404 9.843510
F 67.149547 47.578704 10.013710
F 67.144447 39.909604 10.068910
F 58.229847 50.081404 13.515810
F 58.366847 42.283104 13.700410
F 67.022847 50.261204 13.806510
F 67.070847 42.414504 13.708210
F 58.401447 50.267104 10.812310
F 58.331247 42.454704 11.021710
F 67.290047 50.070804 11.070610
F 67.065347 42.430804 10.794610
F 58.075747 47.469904 7.448960
F 58.040947 39.636204 7.284990
F 67.170247 47.645904 7.151410
F 67.136247 39.934504 7.012640
F 60.505047 38.659904 10.677710
F 60.564147 46.225304 10.932310
F 69.457447 36.044504 7.110960
F 55.987247 51.415604 14.475210
F 60.459947 51.441204 14.435110
F 60.386247 35.850204 7.255770
F 60.386147 43.562404 7.313450
F 69.220147 51.378004 2.869220
F 69.386247 36.008804 9.899450
F 60.385647 38.346404 13.473310
F 69.354947 43.714004 7.203260
F 60.405547 36.003304 9.914240
F 60.527747 43.714104 10.064310
F 65.019947 51.387204 10.054610
F 55.930747 51.266104 7.201200
F 56.122047 51.527704 9.959800
F 58.301947 34.744604 3.733640
F 69.267547 51.358404 0.263196
F 60.466947 51.356604 0.007099
F 66.940647 34.963404 6.130200
F 62.638647 47.483304 -0.091537
F 60.443047 35.845304 -0.049962
F 62.588947 34.577804 6.291080
F 55.757147 51.351804 0.164466
F 55.759047 43.536004 -0.077506
F 67.247347 34.734604 10.770910
F 58.116847 34.925904 6.358710
F 53.812547 34.593804 3.666200
F 67.111947 39.796004 -0.302409
F 58.014347 34.765304 13.449610
F 53.621147 47.408604 0.056142
F 60.277647 43.628304 -0.057576
F 67.104147 34.743204 3.487790
F 67.236947 34.551604 13.585910
F 58.158647 39.735304 0.016885
F 53.893047 39.766804 -0.025850
F 69.370147 43.745604 -0.101933
F 53.640847 47.593604 24.485010
F 69.329347 46.441804 25.472610
F 62.665447 47.306904 24.658110
F 62.542747 39.807004 24.531310
F 53.594547 50.453904 28.120910
F 53.796847 42.345304 28.376810
F 62.463547 50.319704 28.009510
F 62.626847 42.488204 28.282510
F 62.595247 39.844504 17.371510
F 62.638447 47.667404 31.874710
F 69.042847 38.468604 20.949710
F 53.661247 42.568804 25.543810
F 62.539947 49.993804 25.298610
F 62.652647 42.430304 25.560310
F 53.665247 47.717804 21.775510
F 53.642947 39.830604 21.795310
F 62.710447 47.400504 21.932810
F 62.474947 39.718904 21.804410
F 55.798147 38.612004 25.451610
F 55.899547 46.274604 25.527510
F 64.689947 38.474704 25.317110
F 64.872147 46.024804 25.478210
F 55.949947 35.970204 17.145710
F 56.044547 35.992004 21.666510
F 56.120547 43.823204 21.904210
F 67.280547 47.609904 17.203710
F 64.655247 35.838604 21.835510
F 64.759347 43.582404 21.770610
F 53.650047 39.731604 31.691710
F 55.844947 36.111204 24.508910
F 55.911547 43.700704 24.572710
F 64.918047 43.747104 17.292210
F 64.860747 35.949504 24.561710
F 64.795047 43.465404 24.474010
F 55.896847 38.482704 28.060910
F 55.781747 46.280104 28.189010
F 64.759347 38.622604 28.011610
F 64.869247 46.309404 28.242710
F 58.121147 47.458504 24.530310
F 58.095947 39.865504 24.551410
F 66.920347 47.654204 24.658610
F 66.993647 39.802004 24.428810
F 58.052647 50.276704 28.234110
F 58.355647 42.382404 28.056610
F 67.043947 50.210404 28.468610
F 67.051347 42.398304 28.077810
F 58.190347 50.195504 25.457010
F 58.093447 42.422904 25.388410
F 66.900847 50.188904 25.606910
F 67.257147 42.371904 25.360210
F 58.296247 47.773704 21.711010
F 58.260447 39.774404 21.740610
F 67.105747 47.633204 21.930910
F 66.882047 39.719204 21.760610
F 60.370947 38.564804 25.656110
F 60.353547 46.259904 25.615210
F 69.263547 43.711004 21.733710
F 69.272047 35.940504 21.749610
F 69.313747 38.638004 28.183410
F 60.324047 35.987604 21.898610
F 60.403747 43.617604 21.695110
F 69.338447 43.879904 24.496110
F 69.461147 46.352604 18.252710
F 69.428547 51.553204 31.931610
F 53.897247 39.771204 17.238010
F 60.402047 36.006804 24.610410
F 60.251947 43.642304 24.461810
F 53.844847 42.096704 18.266610
F 69.408447 35.995004 29.054910
F 56.040147 51.291504 21.927410
F 60.271847 38.415004 28.467010
F 60.324447 46.397604 28.306110
F 55.943647 51.469404 29.153110
F 60.452547 43.828404 31.926610
F 60.457147 51.378404 31.844010
F 60.178447 35.916604 32.055010
F 55.942547 51.588704 31.988610
F 69.339647 38.516804 18.201910
F 53.662147 47.821104 29.171410
F 60.380547 43.506404 17.269610
F 62.560347 47.706804 29.104910
F 62.554847 39.812704 29.145310
F 69.343947 35.943904 17.225310
F 55.946247 36.035004 29.064210
F 55.977547 43.704604 29.247010
F 67.003547 39.709104 31.846910
F 64.747747 35.997404 28.923510
F 64.867847 43.768604 29.134610
F 69.275147 43.726104 31.760010
F 69.403247 51.557004 21.884710
F 55.988747 35.889504 31.866210
F 55.955947 43.533904 17.083410
F 60.562447 51.615904 17.179310
F 60.302847 51.513704 29.042610
F 64.557247 51.481504 29.161710
F 60.359547 51.520204 24.519010
F 58.082447 47.652104 31.712010
F 58.267847 47.454504 17.159810
F 57.962047 47.721804 28.962210
F 58.134847 39.901104 29.208510
F 67.247547 47.700204 29.143910
F 67.095047 39.779004 29.108810
F 56.053247 51.281004 17.201710
F 60.419347 35.802704 29.362010
F 60.328347 43.859104 29.282410
F 69.295647 51.488204 24.687010
F 58.245147 39.786204 31.906610
F 60.592347 51.542804 21.780610
F 64.731847 35.870904 17.147110
F 69.110347 38.495004 25.364310
F 53.697547 39.789004 29.044910
F 69.351047 43.796304 17.208510
F 58.303047 39.716604 17.190510
F 53.735847 50.221404 18.038810
F 69.320147 43.822604 28.952310
F 67.026347 39.719504 17.300510
F 60.430647 36.005804 17.070210
F 53.699747 50.171504 25.392510
F 53.731247 50.206904 20.805710
F 53.590847 42.515404 21.082910
F 62.805547 50.077504 21.155910
F 62.618747 42.190604 20.806910
F 60.447547 46.271404 20.989310
F 60.380947 38.511204 20.772210
F 69.402647 36.051004 31.808410
F 56.067347 43.769404 31.822010
F 62.653447 50.168404 18.255210
F 62.638647 42.395304 18.219610
F 56.065947 38.449304 18.182910
F 55.954347 46.110004 18.319610
F 64.801847 38.400204 18.144010
F 64.983147 46.447204 18.272110
F 53.466847 39.905904 24.638110
F 67.178647 47.597104 31.798210
F 64.712147 36.085504 31.655910
F 69.287447 51.463304 17.394110
F 64.789447 51.523804 31.747310
F 62.706347 47.545204 17.302410
F 55.948947 38.609104 20.921910
F 55.873947 46.377404 21.011710
F 64.668047 38.390304 20.964810
F 64.915747 46.113404 21.005610
F 53.831447 47.571304 17.344010
F 64.805847 51.539904 17.317310
F 64.800647 43.681604 31.874710
F 69.310047 35.894904 24.558610
F 58.292947 50.237604 20.845110
F 58.056647 42.417904 20.827510
F 67.137447 50.094804 21.093010
F 67.072247 42.288904 20.766610
F 58.418047 50.064904 18.133010
F 58.220547 42.227404 18.087310
F 67.036247 50.211904 18.323910
F 67.231747 42.359504 18.025110
F 60.403247 38.542004 18.096310
F 60.570847 46.168004 18.255010
F 56.013547 51.412704 24.578310
F 53.668847 47.666504 31.950010
F 69.257747 46.275504 20.982110
F 62.481647 39.713404 31.843710
F 69.492047 46.331304 28.120810
F 64.868747 51.401404 24.661610
F 69.349247 51.675004 29.116210
F 64.929547 51.577804 21.924910
F 53.672547 34.701004 25.368510
F 53.683547 34.836204 28.116710
F 66.994247 34.621304 20.970310
F 67.095147 34.725704 25.428810
F 58.254147 34.776604 18.094110
F 67.052647 34.684504 28.245610
F 58.148347 34.712104 20.837510
F 62.630247 34.727804 25.598410
F 62.367947 34.572204 20.920910
F 53.688047 42.237204 32.675810
F 58.368447 42.363404 32.710810
F 60.394247 46.430504 32.816210
F 67.085547 50.145704 32.717010
F 62.701947 42.357904 32.861510
F 53.744947 47.347204 46.342010
F 53.797047 39.777204 46.358210
F 62.727047 47.695104 46.592010
F 62.784747 39.980404 46.151210
F 53.553047 50.031104 47.095010
F 53.666347 42.428904 47.278410
F 62.749647 50.362204 47.423310
F 62.544847 42.451304 47.303810
F 53.799947 47.413204 43.653610
F 53.741447 39.827004 43.566510
F 62.646647 47.658404 43.765910
F 62.753647 39.866304 43.482010
F 55.896747 38.499504 47.331910
F 55.980547 46.326904 47.556410
F 65.192047 38.698704 47.222610
F 65.054347 46.472804 47.277910
F 60.277947 38.348704 40.238410
F 56.018547 36.043204 43.643110
F 55.872447 43.793904 43.580010
F 69.308447 43.895804 36.358010
F 64.994147 36.074204 43.527410
F 64.822747 43.979704 43.677210
F 69.353247 36.140404 39.144210
F 55.917747 36.175604 46.263510
F 55.941947 43.790804 46.453210
F 69.412247 43.606504 46.633410
F 64.911247 36.055304 46.167710
F 64.807747 43.830604 46.496710
F 58.250447 47.561204 46.628610
F 58.148047 39.793004 46.518610
F 67.356047 47.557804 46.358410
F 67.386747 39.961704 46.261710
F 58.034247 50.219904 47.377110
F 58.201847 42.474104 47.278510
F 67.119447 50.065304 47.363710
F 66.969847 42.388004 47.344810
F 58.235447 47.593504 43.914210
F 58.083747 39.940704 43.732310
F 67.275247 47.737704 43.618410
F 67.309947 39.894304 43.505710
F 60.652947 38.470604 47.294010
F 60.481347 46.363004 47.369410
F 69.272947 36.012004 46.243710
F 69.505047 51.223904 46.328910
F 53.672447 39.723304 36.341410
F 60.259147 35.952104 43.649510
F 60.448947 43.749404 43.603610
F 55.915147 35.872504 36.402810
F 55.997547 51.452504 43.598710
F 55.698347 51.412304 36.475810
F 69.577747 46.406204 39.960810
F 60.458047 36.010204 46.434210
F 60.395747 43.847604 46.274010
F 60.491147 46.346504 40.085710
F 60.427647 51.350104 46.571410
F 53.667047 50.016904 39.863710
F 53.511947 50.137104 35.835410
F 53.576947 42.395504 35.346710
F 62.458047 49.995904 35.551910
F 62.566947 42.394704 35.515210
F 69.526747 51.552004 43.634910
F 53.702347 50.025704 42.672210
F 60.357547 51.362504 36.304810
F 69.596347 46.501104 42.703710
F 69.453447 46.309104 47.168610
F 69.356347 43.820404 39.126110
F 53.877647 42.312704 40.023910
F 65.048547 51.465504 46.312810
F 65.179747 51.454304 43.555610
F 60.431347 43.891904 36.622510
F 55.795647 38.437504 35.343110
F 55.810647 46.442804 35.410010
F 64.802547 38.648004 35.448910
F 64.894747 46.368504 35.485810
F 58.060447 50.189604 35.469810
F 58.165447 42.486404 35.499310
F 66.982147 50.294004 35.471010
F 67.218747 42.410304 35.364910
F 69.515247 38.288704 42.703610
F 69.607347 38.627104 47.155610
F 69.304347 43.792804 43.862710
F 64.915347 51.615204 39.195910
F 69.419147 38.650204 35.521310
F 60.519847 43.877504 39.376010
F 60.349147 35.871204 36.354110
F 60.519147 35.911604 39.060310
F 60.321547 38.551304 35.632110
F 60.310747 46.439504 35.595810
F 69.416447 36.053504 36.417810
F 60.721747 51.305904 43.940210
F 53.621047 47.486104 39.268810
F 53.882147 39.667804 38.968110
F 62.657747 47.621704 39.078310
F 62.306947 39.916004 39.157610
F 69.259747 51.656604 36.415210
F 53.714047 42.415204 42.721010
F 62.896747 50.211504 42.688410
F 62.826847 42.484304 42.806110
F 60.468947 46.354804 42.776110
F 60.352647 38.498904 42.917310
F 69.284647 38.729204 39.970710
F 69.445547 35.791804 43.631310
F 62.733147 50.073904 39.956210
F 62.728947 42.590804 40.018310
F 53.435247 47.411304 36.522010
F 60.413847 51.246704 39.074510
F 62.559047 47.572404 36.449210
F 62.557047 39.881904 36.431810
F 56.082347 38.451204 40.066110
F 55.962147 46.379804 39.889910
F 64.620447 38.523404 39.868410
F 64.781147 46.331704 39.964710
F 69.346247 51.478704 39.145810
F 64.676247 51.533704 36.511810
F 55.917047 43.697904 36.255710
F 55.832447 51.297204 46.240910
F 64.961247 36.026304 36.429910
F 65.023547 43.622504 36.303510
F 55.936547 51.387504 39.158510
F 55.990547 35.889704 39.033610
F 56.056547 43.798404 38.963010
F 69.378347 46.348304 35.369010
F 64.857147 35.979104 39.077910
F 64.768147 43.838504 38.935810
F 55.945047 38.585804 42.713210
F 56.106847 46.316304 42.655410
F 65.081347 38.629404 42.562810
F 64.932047 46.446104 42.570510
F 58.245847 47.570204 39.186110
F 58.113647 39.920304 39.112310
F 67.160147 47.515804 39.167310
F 66.920047 39.887904 39.052310
F 58.275247 50.198104 42.983710
F 58.081947 42.410004 42.760610
F 67.319747 50.181504 42.634310
F 67.174347 42.570804 42.875010
F 58.124747 50.199304 40.207610
F 58.224147 42.426404 40.115810
F 67.154847 50.251204 39.905510
F 67.074347 42.590004 40.104310
F 57.884647 47.686304 36.464310
F 58.006647 39.846704 36.188610
F 67.253347 47.699004 36.432410
F 67.015047 39.881504 36.305610
F 53.585347 34.649104 32.692310
F 67.209347 34.884604 35.494410
F 53.646247 34.616604 35.482110
F 67.124247 42.361304 32.652010
F 67.082347 34.739704 47.133510
F 62.686047 34.637204 42.821310
F 55.855647 46.288404 32.666510
F 58.216347 50.219704 32.845610
F 69.329247 46.266604 32.690310
F 64.830147 38.537704 32.674510
F 62.624047 34.731704 47.246710
F 69.351847 38.639604 32.835110
F 55.862747 38.597304 32.666010
F 62.616747 34.515904 40.088410
F 58.251147 34.701604 39.822510
F 62.748847 34.730504 35.613010
F 53.757047 34.656204 39.857210
F 58.123247 34.726604 42.492010
F 53.626047 34.741004 42.637010
F 58.088347 34.642004 35.361610
F 58.155447 34.697104 47.234410
F 60.342947 38.475904 32.938110
F 53.800947 50.304704 32.919210
F 58.085847 34.473704 32.684610
F 64.889947 46.171704 32.789910
F 62.659447 34.795104 32.779910
F 62.682647 50.208104 32.756110
F 69.478847 46.398804 54.508510
F 69.511947 51.374904 51.043510
F 69.385547 43.889704 58.123310
F 69.397447 46.327604 49.946910
F 64.949847 51.535704 60.988910
F 69.480747 43.826004 60.803410
F 67.056747 50.203304 64.610710
F 58.181147 50.132604 64.649810
F 64.924247 38.434004 64.480110
F 69.429147 38.874104 57.481410
F 69.456347 36.079204 53.651310
F 69.412547 46.386404 64.456410
F 69.516447 38.761604 49.930810
F 60.406247 46.302804 64.599210
F 55.915647 46.324604 64.628310
F 62.756447 50.109404 50.230410
F 67.307747 50.150204 50.188910
F 67.381447 42.327604 50.202210
F 53.557247 47.634504 53.677010
F 53.750847 39.852404 53.626210
F 62.558347 47.695704 53.845110
F 62.686547 39.949504 53.655410
F 53.834447 50.186004 57.323010
F 53.763647 42.453804 57.308810
F 62.826147 50.386404 57.306610
F 62.656747 42.502104 57.041110
F 65.019147 51.632004 50.877710
F 53.733847 49.953004 64.489010
F 53.538547 50.231804 54.572310
F 53.623647 42.534404 54.628910
F 62.702447 50.260104 54.626210
F 62.989247 42.581704 54.375710
F 53.715147 47.179904 50.999410
F 53.761047 39.669404 50.976910
F 62.677747 47.521004 51.122910
F 62.659447 39.995004 50.871810
F 56.101347 38.476604 54.594610
F 55.892847 46.417004 54.617310
F 64.902947 38.707804 54.529210
F 65.001947 46.428004 54.284810
F 67.241147 42.325304 64.522310
F 56.017547 35.897104 50.933010
F 55.825447 43.723504 50.842210
F 53.643447 42.320404 64.422410
F 64.807747 36.117804 51.012910
F 65.180047 43.753304 50.931210
F 60.516247 46.248004 50.160610
F 56.269647 35.841304 53.562710
F 55.923947 43.803204 53.641510
F 55.909447 38.428404 50.069910
F 64.965147 36.153004 53.690910
F 65.312547 43.703304 53.694110
F 56.141247 38.378604 57.351010
F 55.946047 46.204904 57.430510
F 64.915647 38.700404 57.251210
F 64.827647 46.419304 57.030010
F 58.022547 47.698904 53.771610
F 58.125947 39.819404 53.475110
F 67.262547 47.652704 53.748310
F 67.251447 39.902804 53.704510
F 58.381147 50.178204 57.399910
F 58.122847 42.232104 57.251810
F 67.213547 50.398204 57.417910
F 67.159747 42.496504 57.288410
F 58.231047 50.259504 54.728410
F 58.169847 42.371304 54.497610
F 67.174047 50.333604 54.716410
F 67.522547 42.444304 54.684610
F 58.290547 47.617604 50.989710
F 58.130547 39.837504 50.765210
F 67.165147 47.617904 51.092810
F 67.090747 39.666904 50.996210
F 60.477747 38.641704 54.562110
F 60.244847 46.415004 54.391010
F 69.218747 46.385704 57.158510
F 60.522747 38.663604 50.151410
F 62.659647 42.242804 64.582310
F 60.533647 36.173704 50.956710
F 60.509647 43.702904 51.083010
F 69.411947 38.605704 61.918210
F 58.260947 42.572304 50.144110
F 69.487547 38.615204 64.596510
F 69.421347 36.094504 50.943610
F 60.655247 35.998404 53.755010
F 60.428047 43.831104 53.823910
F 58.160647 42.164204 64.639110
F 53.739747 49.842404 50.052310
F 69.640147 43.750104 50.858810
F 60.365647 38.482004 57.249610
F 60.525847 46.338204 57.268210
F 60.432847 38.391704 64.557110
F 64.897047 46.299004 64.449510
F 53.669447 47.321104 60.889910
F 53.659547 39.883904 60.770310
F 62.555847 47.584704 60.718810
F 62.636347 39.758504 60.934310
F 69.375547 51.441304 60.954910
F 69.578347 51.487204 53.757410
F 64.841947 51.542004 53.570510
F 55.922347 51.361104 53.794410
F 62.864947 42.603804 49.980510
F 53.775747 42.269704 49.996610
F 53.773747 49.908904 61.876010
F 53.487147 42.447104 61.751210
F 62.742847 49.990004 61.688710
F 62.688847 42.371004 61.782910
F 53.831147 47.532104 58.151510
F 53.749647 39.814704 58.054810
F 62.624747 47.776104 58.065410
F 62.684547 39.918804 58.160310
F 55.826747 38.330004 61.835910
F 56.008247 46.177904 62.029110
F 64.952147 38.543604 61.844610
F 64.880847 46.204504 61.660110
F 55.886147 51.264404 61.007610
F 55.899447 35.841404 58.309210
F 56.065647 43.542004 58.260710
F 60.556147 51.303104 50.978110
F 65.066847 36.067604 58.112410
F 64.858947 43.752804 58.026010
F 69.446347 36.040904 60.915710
F 56.049447 35.763004 61.015810
F 56.035947 43.611704 61.072410
F 65.008647 51.663204 58.324210
F 64.904547 35.824004 60.966910
F 64.781447 43.568504 60.726610
F 56.152647 51.427104 58.206610
F 60.527147 51.590404 53.786210
F 69.464547 43.780404 53.609010
F 56.004647 38.410104 64.428210
F 58.267847 47.616604 60.891410
F 58.217647 39.658004 61.046610
F 67.066747 47.642104 60.896410
F 67.020047 39.972204 60.946610
F 65.019347 46.409504 50.067610
F 69.344647 46.338404 61.758810
F 60.565147 51.712304 58.066710
F 58.271947 50.154304 50.223610
F 58.120147 50.174904 61.996510
F 58.181847 42.230704 61.866410
F 67.075147 50.135004 61.942010
F 67.020547 42.437804 61.898610
F 58.282047 47.582404 58.160210
F 58.293847 39.714504 58.321610
F 66.974647 47.769104 58.163710
F 67.031647 39.933604 58.370610
F 60.552447 38.363304 61.827910
F 60.508447 46.267904 61.869010
F 56.144047 46.218004 50.199910
F 69.391747 38.757204 54.798410
F 60.577047 51.509604 60.779510
F 60.343447 35.897804 58.151410
F 60.458247 43.765604 58.051410
F 69.558247 51.552304 58.250410
F 55.865947 51.314604 50.883810
F 69.321747 36.132304 58.190910
F 62.572147 49.924404 64.432210
F 60.409347 35.806704 60.847710
F 60.407447 43.566404 60.881410
F 64.846447 38.479304 49.874410
F 58.275747 34.503704 61.915610
F 53.810947 34.696504 49.950910
F 53.815347 34.680004 54.504910
F 62.663847 34.655504 61.737910
F 62.722047 34.847104 49.946310
F 67.197247 34.819104 50.025410
F 67.199347 34.632304 61.630110
F 53.650947 34.635404 64.459110
F 67.053447 34.855404 54.563310
F 62.632147 34.651504 64.535310
F 58.400547 34.485504 54.577410
F 58.124547 34.669504 57.246110
F 62.853647 34.613804 54.505210
F 67.360647 34.841004 64.272910
F 58.282147 34.493604 64.582210
F 64.929247 43.689304 65.304310
F 67.201747 47.623604 65.350110
F 58.215147 47.650804 65.576510
F 69.585347 36.063304 65.343810
F 55.918347 35.692304 65.512210
F 64.903947 51.343404 65.423810
F 62.667447 39.556104 65.253810
F 65.044347 35.849404 65.246410
F 53.780047 55.307104 2.714910
F 53.974847 63.000204 2.592350
F 62.768147 55.167404 2.723370
F 62.680047 63.125104 2.594470
F 53.675147 57.916204 6.314840
F 53.691847 65.649704 6.420910
F 62.619547 57.713404 6.468100
F 62.779347 65.709004 6.309330
F 67.123547 63.099404 14.570610
F 67.044847 55.572804 14.742010
F 53.832347 57.829004 3.491920
F 53.877247 65.605504 3.532460
F 62.858247 57.687804 3.704400
F 62.660447 65.582504 3.629450
F 60.435247 61.719504 13.721310
F 69.394547 59.362304 7.217900
F 58.123847 62.929104 14.625410
F 69.374447 62.022904 10.769410
F 55.914647 53.975004 3.619850
F 56.023147 61.548504 3.597230
F 65.040547 53.875504 3.642600
F 64.919847 61.706204 3.540360
F 60.414147 54.137404 13.570310
F 64.788847 66.863704 14.462210
F 69.216847 59.407804 14.472810
F 53.709447 57.846404 10.690710
F 56.195047 59.069704 2.794450
F 56.053047 66.880804 2.561700
F 64.921847 59.129804 2.694730
F 65.064847 66.757704 2.582600
F 56.109247 53.707704 6.242350
F 56.114947 61.853104 6.440490
F 64.966047 54.077404 6.362640
F 64.880047 61.933804 6.180530
F 58.221047 55.336304 2.739820
F 58.221647 62.787204 2.443080
F 67.248347 55.192704 2.726590
F 67.200547 62.901004 2.557980
F 58.076647 57.639704 6.471810
F 58.242847 65.488604 6.224920
F 67.093147 58.025704 6.612620
F 67.154247 65.827704 6.340920
F 58.424147 57.827104 3.677900
F 58.071047 65.458504 3.422390
F 67.170547 57.780304 3.629620
F 67.174947 65.413804 3.568820
F 69.247947 61.839004 6.287290
F 58.117447 55.349304 14.661410
F 60.464347 66.909104 14.720310
F 55.895747 66.827904 14.459410
F 60.487047 54.017604 3.690580
F 60.541847 61.655904 3.532900
F 69.516447 59.238704 2.915040
F 69.374747 53.991304 6.484290
F 60.556547 59.170004 14.250510
F 64.871947 59.220304 14.611810
F 62.571047 63.055704 14.640310
F 53.800747 63.086204 14.457810
F 60.612347 59.007404 2.664720
F 60.332747 66.785104 2.771200
F 69.479347 66.856804 2.899340
F 53.815047 55.341304 14.397510
F 60.304747 53.994304 6.357060
F 60.422247 61.706904 6.300430
F 69.283047 62.072104 13.463710
F 69.434647 54.055604 10.831310
F 53.849047 55.120104 9.836610
F 53.813147 63.048304 9.825520
F 62.805847 55.272804 10.064110
F 62.417047 63.145804 9.853170
F 53.797547 57.942304 13.591710
F 53.680647 65.571904 13.568110
F 62.708847 57.879904 13.711210
F 62.644447 65.503304 13.624110
F 56.157747 59.221104 14.487110
F 69.456047 66.915904 7.505080
F 69.234547 67.097304 14.595910
F 53.504947 65.516304 10.893610
F 62.669847 57.965604 10.945610
F 62.646747 65.662704 10.849210
F 53.856147 55.256804 7.046210
F 53.790147 63.109104 7.208900
F 62.648847 55.116204 7.344720
F 62.556247 63.027004 7.143480
F 56.022947 53.986904 10.870510
F 55.916047 61.691304 10.840510
F 64.989447 53.968004 11.138910
F 64.609447 61.882104 10.947210
F 55.979147 59.275704 7.220470
F 56.023947 66.872204 6.983880
F 64.818447 59.369704 7.158220
F 64.855347 66.991404 7.303430
F 56.044047 59.092004 10.037910
F 55.789447 66.688904 9.864290
F 64.820647 59.305504 9.963940
F 64.925647 66.928404 10.065210
F 56.079447 53.899504 13.637310
F 55.972047 61.685304 13.558710
F 64.892747 54.179204 13.895210
F 64.954647 61.694204 13.669110
F 58.137547 55.345904 10.040710
F 58.211247 62.942204 10.084610
F 67.071147 55.298204 10.251210
F 67.035947 63.260404 10.045310
F 58.417147 57.763404 13.675910
F 58.306847 65.433204 13.748810
F 67.014147 57.968104 13.530210
F 67.121647 65.690204 13.700210
F 58.382347 57.845204 10.875110
F 58.141447 65.486404 11.016110
F 67.039447 57.885704 10.847210
F 67.174847 65.653804 11.071010
F 57.995947 55.170104 7.312680
F 58.304747 62.909704 7.355520
F 67.179347 55.330004 7.533130
F 66.926747 63.336204 7.399290
F 60.405447 54.091804 10.911210
F 60.396847 61.692604 11.004210
F 69.521647 61.950504 3.551560
F 62.585347 55.387104 14.521110
F 60.308247 59.286904 7.346270
F 60.373147 66.756004 7.272600
F 69.203447 54.200304 13.706810
F 69.187647 59.229904 9.946350
F 60.469547 59.262904 10.067910
F 60.355347 66.916204 9.977310
F 69.454647 53.927804 3.713350
F 69.509847 66.964204 10.171210
F 53.810147 55.318504 -0.121939
F 64.791447 69.508004 13.475410
F 55.837847 69.397604 13.544310
F 67.261547 63.229904 -0.101813
F 55.987447 69.571604 3.477970
F 55.922747 69.142204 10.836610
F 60.424747 67.147804 0.028380
F 60.351847 69.422504 13.751010
F 56.082347 66.800404 -0.091833
F 62.768647 63.230004 -0.039402
F 69.308847 69.520704 6.460940
F 69.512047 69.621404 13.667010
F 69.393547 69.633404 10.877210
F 69.698647 69.525104 3.827410
F 69.655747 66.877204 0.049805
F 62.614947 55.210804 0.077867
F 67.156447 55.292104 -0.040630
F 64.906247 66.891704 -0.102696
F 53.713447 62.915004 -0.132470
F 53.864847 55.439304 24.640210
F 53.723847 63.216104 24.557910
F 62.822147 55.336504 24.476410
F 62.579847 63.050404 24.427510
F 53.716047 58.075604 28.345510
F 69.311047 61.816504 25.439910
F 62.569447 57.923704 28.245210
F 62.627147 65.717804 28.253110
F 60.277447 61.687004 20.731210
F 62.743447 55.380604 17.211910
F 53.750047 58.086604 25.620310
F 53.614247 65.720404 25.579810
F 62.449747 57.775904 25.545110
F 62.644247 65.530404 25.414710
F 53.726147 55.298304 21.895110
F 53.713947 63.030504 21.851310
F 62.730547 55.508004 21.831810
F 62.247147 63.235004 21.725410
F 56.101347 53.920204 25.682310
F 55.827247 61.730304 25.440810
F 64.902447 53.995104 25.508010
F 64.667747 61.780004 25.391210
F 55.949347 59.171104 21.864510
F 55.940747 66.822804 21.790410
F 64.872247 59.322804 21.875110
F 64.875647 66.988704 21.956210
F 56.027247 59.092304 24.527410
F 55.974747 66.839504 24.551410
F 64.676947 59.152304 24.681910
F 64.940047 66.945004 24.758910
F 55.908147 54.053504 28.395810
F 55.950847 61.971104 28.245910
F 64.884047 54.069004 28.231810
F 64.835147 61.700304 28.093710
F 58.146147 55.418804 24.425310
F 58.182347 63.047504 24.502410
F 67.104047 55.483204 24.549910
F 67.055147 63.075204 24.555110
F 58.201547 58.003604 28.003710
F 58.105347 65.679804 28.074610
F 67.207147 58.050104 28.192210
F 67.207347 65.731404 28.325810
F 58.170247 57.944704 25.345710
F 58.080047 65.623604 25.369810
F 66.876947 57.961304 25.524910
F 67.225447 65.550204 25.615110
F 58.125647 55.140104 21.698210
F 58.125847 62.953204 21.793810
F 66.997547 55.351504 21.848410
F 67.094547 63.047204 21.758410
F 60.432347 54.041204 25.353610
F 60.388047 61.722604 25.339510
F 69.453047 67.016404 21.718110
F 53.684847 62.844904 31.789410
F 60.369947 59.121504 21.775210
F 60.197247 66.876004 21.794110
F 69.147847 59.230304 24.510710
F 60.277147 59.267204 31.686010
F 60.353847 59.134204 24.481210
F 60.388347 66.943404 24.443110
F 69.285847 61.825504 18.109810
F 69.443247 54.144704 18.112110
F 60.396147 54.093404 28.105810
F 60.586147 61.731404 28.078810
F 62.837947 62.936104 31.847610
F 67.148447 55.451804 31.909310
F 64.970747 59.100204 31.955310
F 69.472547 66.638604 24.686910
F 58.218047 55.181104 31.810410
F 69.512747 59.252804 31.897010
F 53.699647 55.300504 29.229910
F 53.488647 63.160504 29.015910
F 62.587947 55.289904 29.146910
F 62.846547 63.170104 29.070710
F 56.098147 59.322804 28.896710
F 55.845147 67.123804 28.885410
F 64.916647 59.108004 29.252810
F 64.931247 67.033404 29.155710
F 69.385647 59.356004 29.178910
F 69.482347 54.132404 25.338210
F 66.940847 63.034704 31.765010
F 60.578647 54.174204 20.914210
F 53.879047 57.943704 20.767710
F 69.143747 61.661804 20.828410
F 69.179647 67.198804 17.228510
F 55.873047 66.864104 31.613210
F 58.195747 55.331504 29.109610
F 58.405047 62.981904 29.047510
F 67.095747 55.449804 29.164310
F 66.950347 63.119204 29.077810
F 60.369947 59.245004 28.920410
F 60.334847 66.951804 29.091510
F 69.190747 61.946104 28.240210
F 60.284947 66.955004 17.496710
F 60.616247 66.838704 31.706510
F 58.272947 62.961904 31.711510
F 62.755647 63.208004 17.296210
F 62.613047 55.250904 31.960710
F 58.130447 55.404104 17.428410
F 55.896947 59.229804 31.666010
F 67.084247 63.224004 17.293910
F 53.683347 65.580604 20.979610
F 64.872047 59.365004 17.389610
F 58.213747 63.046104 17.409710
F 62.675047 57.896304 20.772210
F 62.433647 65.713104 20.894510
F 69.374247 66.883204 29.269810
F 53.595947 65.897704 28.273610
F 53.863847 58.016204 18.089810
F 53.624747 65.696104 18.063410
F 62.690547 58.006904 17.953010
F 62.492547 65.737604 18.152310
F 56.029547 53.858904 18.185710
F 55.841747 61.696804 18.159710
F 64.877747 54.039704 18.214910
F 64.800447 61.834604 18.326010
F 60.368347 59.265704 17.079110
F 69.478647 67.067804 31.968310
F 67.191947 55.406504 17.375610
F 69.443147 59.201004 17.076510
F 55.852947 53.835904 20.878510
F 55.986547 61.572104 20.863210
F 64.799947 54.114104 20.857710
F 64.688747 62.015304 21.068110
F 69.263647 54.293704 28.204110
F 64.763947 67.154804 17.282110
F 53.606047 63.202204 17.201510
F 53.797247 55.222104 17.092710
F 58.065047 57.906504 20.948510
F 58.071347 65.518604 20.876010
F 67.189247 57.994804 21.070010
F 67.048047 65.642004 20.904510
F 58.114547 57.950104 18.212010
F 58.022547 65.627004 18.277610
F 67.054547 57.908104 18.236110
F 66.995747 65.860204 18.267410
F 60.514547 54.244704 18.148010
F 60.461647 61.921804 18.090510
F 65.067047 66.899704 31.958910
F 53.695447 55.345104 31.992710
F 69.271147 54.032804 20.893710
F 56.068947 59.304704 17.224010
F 55.918547 67.056304 17.212810
F 69.359247 59.220604 21.867910
F 64.827347 69.675004 28.184710
F 55.904647 69.459104 25.479710
F 55.876447 69.630704 28.173710
F 64.921047 69.764104 25.444810
F 60.248547 69.611304 20.913910
F 65.038647 69.691904 18.277810
F 60.412647 61.850604 32.636510
F 58.156447 65.575404 32.528110
F 62.858947 65.435104 32.821310
F 69.403247 54.255904 35.514710
F 69.243747 59.253704 38.898010
F 62.506747 55.164204 46.349010
F 62.862447 62.921304 46.309410
F 53.786247 57.656604 47.290810
F 69.480647 61.521204 47.412010
F 62.747547 57.830504 47.295410
F 62.749747 65.686504 46.978010
F 53.786247 55.186004 43.607810
F 53.834347 62.857004 43.498810
F 62.548947 55.267604 43.581910
F 62.467147 63.034404 43.500310
F 55.807947 53.828204 47.243610
F 55.967747 61.439104 47.228410
F 64.837547 54.197904 47.307310
F 64.983647 61.544604 47.201410
F 55.824847 58.932404 43.522310
F 56.067047 66.761704 43.424810
F 64.868647 58.951204 43.517310
F 64.863647 66.947304 43.696210
F 55.992347 58.910904 46.195910
F 55.885347 66.694604 46.182410
F 64.931347 59.068404 46.261610
F 64.983747 66.998004 46.380610
F 58.257347 55.050404 46.317910
F 58.227647 62.773604 46.519910
F 67.128647 55.231304 46.211610
F 67.298547 62.845204 46.447010
F 58.332047 57.655704 47.229010
F 58.186547 65.538304 47.144310
F 67.200047 57.654204 47.285810
F 66.998847 65.467404 47.377310
F 58.188647 55.062704 43.640610
F 58.172447 62.894804 43.838510
F 67.190147 55.381904 43.363410
F 66.805347 62.871204 43.805610
F 60.340247 53.920304 47.554510
F 60.551347 61.668304 47.246410
F 53.879047 62.649104 46.154810
F 53.676247 55.046904 46.380210
F 60.290947 59.141504 43.733610
F 60.415947 66.834204 43.320110
F 53.588547 57.611304 35.441110
F 69.389547 59.396304 36.136410
F 60.552647 59.142204 46.366910
F 60.429347 66.589104 46.116810
F 53.747147 62.957304 36.169710
F 69.377747 59.283204 43.534210
F 69.216447 67.023104 39.140110
F 53.920347 65.528904 35.303110
F 62.710347 57.850004 35.474610
F 62.635547 65.375104 35.534210
F 69.137247 61.833504 42.635310
F 60.155747 61.641404 42.631910
F 67.164347 63.030404 36.283910
F 67.111747 55.424304 36.530510
F 58.078447 55.205604 36.287810
F 60.352447 53.835104 42.657010
F 60.440547 66.656204 36.296810
F 60.469347 61.672804 40.023310
F 53.670947 65.341104 47.181710
F 58.341447 62.821504 36.246510
F 55.679147 54.166004 35.646110
F 56.023447 61.503904 35.344610
F 64.742247 54.091204 35.643410
F 64.895447 61.651404 35.477210
F 58.049247 57.702404 35.325110
F 58.092747 65.388104 35.215310
F 67.229247 57.964004 35.552310
F 67.056447 65.701504 35.429610
F 60.180147 59.238604 38.979410
F 69.395447 53.852404 47.236510
F 69.478947 59.123204 46.202910
F 69.531947 61.912804 35.227810
F 60.317647 66.558204 38.961110
F 69.625347 54.058204 42.563910
F 60.296547 58.930204 36.244510
F 69.144847 66.842104 43.638710
F 60.354347 53.872304 35.460810
F 60.474747 61.442204 35.305110
F 69.433947 54.084104 40.014310
F 69.298447 61.825404 39.893010
F 53.444947 55.043504 39.181310
F 53.643947 62.999404 38.967310
F 62.412847 55.290604 39.184710
F 62.769847 62.835404 38.995310
F 53.661547 57.724904 42.691810
F 53.828147 65.474704 42.581010
F 62.538847 57.849504 42.659110
F 62.734947 65.571904 42.627010
F 60.145547 53.929004 39.854210
F 69.252847 66.811604 46.479910
F 53.557747 57.778504 39.930210
F 53.715747 65.552804 39.896710
F 62.468847 57.916704 39.978210
F 62.585347 65.512704 39.985610
F 53.347547 55.314704 36.587810
F 69.391347 67.148704 36.339710
F 62.523247 55.338404 36.435810
F 62.592447 62.664804 36.288910
F 55.820247 54.074104 40.015410
F 56.046647 61.533404 39.782310
F 64.653147 54.082204 39.968710
F 64.846547 61.508304 39.997810
F 55.825047 58.909004 36.128710
F 56.036047 66.800804 36.415510
F 64.950047 59.065004 36.462210
F 64.720047 66.747704 36.575410
F 55.828647 59.059704 38.907410
F 56.014347 66.862904 39.115410
F 64.700447 58.972104 39.145510
F 64.909947 66.750704 39.224610
F 55.873447 53.916904 42.674710
F 55.992247 61.473004 42.536110
F 64.830647 53.918104 42.752510
F 64.690447 61.492004 42.709810
F 57.873847 55.317304 38.838010
F 58.290647 62.800104 38.896810
F 66.990347 55.291904 39.349910
F 66.979747 62.853804 39.040110
F 58.208047 57.736104 42.835810
F 58.183547 65.377704 42.560910
F 67.093047 57.994404 42.552810
F 67.012947 65.378204 42.600310
F 58.041447 57.875804 39.846710
F 58.091147 65.301604 39.846410
F 67.148747 57.950004 39.733710
F 67.165647 65.534404 39.951610
F 69.303747 69.366604 47.289310
F 60.377747 53.929604 32.714610
F 62.640147 57.941504 32.698210
F 55.895247 54.181104 32.813110
F 65.057047 61.545604 32.809010
F 69.278547 61.906104 32.510110
F 53.660747 58.011304 32.795010
F 69.596747 69.634504 32.765110
F 64.887447 54.118004 32.761610
F 67.332647 65.577104 32.710910
F 57.991847 57.836304 32.502810
F 55.818947 69.431004 39.862310
F 67.302847 57.868704 32.780010
F 60.476847 69.090204 47.276610
F 69.315647 54.211104 32.638910
F 60.647247 69.215604 35.578010
F 65.033247 69.556204 42.581410
F 56.032347 61.671904 32.676610
F 53.659247 65.541504 32.583210
F 62.485447 65.689604 64.543710
F 53.854747 55.189004 53.603510
F 69.333847 66.818404 60.968010
F 58.092147 57.856304 50.191810
F 64.937747 61.911504 64.573510
F 69.327247 67.026804 50.957210
F 53.692447 63.159204 58.084210
F 53.813947 57.870504 64.424210
F 60.635047 61.631204 64.643810
F 55.781147 61.653504 49.963510
F 69.390947 61.727404 50.052510
F 69.379847 59.109904 60.833510
F 69.265547 59.113104 50.665910
F 69.448447 54.146904 61.946010
F 53.653047 65.453104 49.787610
F 58.308947 57.784304 64.559310
F 69.411947 61.698704 54.687910
F 69.529147 54.065004 54.455310
F 69.459947 54.032304 57.243010
F 53.804847 63.097804 53.726010
F 62.743647 55.379004 53.731310
F 62.680547 63.036004 53.467510
F 53.753047 57.912904 57.256610
F 53.688547 65.662404 57.135410
F 62.688647 58.070904 57.319010
F 62.620947 65.552604 57.160610
F 60.377647 54.024004 50.230610
F 53.821347 65.440404 64.504110
F 53.801647 57.730204 54.581310
F 53.842647 65.655604 54.505610
F 62.873747 57.999404 54.630710
F 62.710047 65.662104 54.459910
F 53.995947 55.040904 50.903210
F 53.722747 63.010804 50.830710
F 62.679747 55.395504 51.013110
F 62.519047 62.954504 50.793010
F 55.972847 53.804904 54.683910
F 56.001347 61.876204 54.555810
F 65.016247 54.197204 54.604910
F 64.884547 61.838604 54.545210
F 55.968647 59.069604 51.086210
F 55.791847 66.868204 50.872110
F 65.031047 59.107604 51.019610
F 64.711047 66.781004 50.881210
F 56.044847 59.061904 53.816510
F 55.920247 66.814904 53.588910
F 64.987447 59.188104 53.599610
F 65.120447 66.824504 53.773710
F 55.923147 54.024004 57.355110
F 55.943347 61.770204 57.274410
F 64.877647 54.040004 57.239410
F 64.984047 61.828004 57.312910
F 58.341547 55.169804 53.580410
F 58.251047 63.020904 53.579110
F 67.127047 55.209304 53.558710
F 67.173047 62.870204 53.565010
F 58.408747 57.979404 57.338410
F 58.225447 65.538604 57.215810
F 67.274247 57.707204 57.229010
F 66.792347 65.568004 57.419810
F 58.477447 57.810704 54.531410
F 58.191247 65.705704 54.474710
F 67.359647 57.868504 54.296410
F 67.256247 65.478804 54.585710
F 58.171547 55.241104 50.879910
F 58.080347 62.784904 50.955210
F 67.207147 55.139604 50.763810
F 67.227347 62.977004 50.796510
F 60.565047 54.075904 54.637410
F 60.593147 61.720104 54.520610
F 64.817247 53.947804 64.682110
F 60.352547 67.085804 60.768410
F 60.471347 59.039504 50.936710
F 60.235547 66.647304 50.708610
F 69.459747 59.185604 53.444010
F 69.413847 66.796304 53.609110
F 60.656947 59.174804 53.615710
F 60.454247 66.878604 53.437410
F 56.162547 53.973504 64.773810
F 58.061247 65.174104 49.877310
F 60.492547 54.284904 57.298810
F 60.436747 61.848304 57.252610
F 60.522347 53.757104 64.500010
F 55.977447 61.573704 64.469310
F 53.642647 55.245404 60.885510
F 53.731047 63.049704 60.914710
F 62.750347 55.418504 61.123810
F 62.783147 63.023404 61.048110
F 56.098147 53.807504 49.872110
F 69.335447 53.909404 64.559910
F 69.465947 61.814404 64.429710
F 63.003147 57.819304 64.647110
F 60.287947 61.560504 49.928810
F 67.171047 65.596904 50.101910
F 53.674247 57.887804 61.735210
F 53.735947 65.510304 61.812410
F 62.710247 58.036004 62.061410
F 62.621747 65.500704 61.912510
F 53.711747 55.230004 58.151910
F 69.301347 61.681304 61.730710
F 62.791347 55.590304 58.198110
F 62.709547 63.120704 58.266010
F 55.857947 53.932804 62.009710
F 55.946047 61.554504 61.829710
F 65.080947 54.180604 61.948710
F 65.016847 61.684204 61.868810
F 56.054547 59.139904 58.016110
F 55.998447 67.044804 58.202310
F 65.147747 59.151604 58.102110
F 64.656447 67.084804 58.078910
F 55.953447 59.121004 60.836810
F 55.993447 66.807104 60.923210
F 65.033647 59.065704 60.919110
F 64.768247 66.896004 60.825310
F 64.779147 54.131304 49.858310
F 58.514647 65.724204 64.459210
F 69.443947 53.877704 49.990910
F 64.826047 61.665404 49.963510
F 58.133447 55.143704 61.033410
F 58.195647 62.935504 61.068710
F 67.327047 55.422004 60.867210
F 67.112947 62.954204 60.877010
F 69.256147 61.681304 57.388410
F 53.726847 57.648004 50.018810
F 62.640647 65.498504 49.767110
F 69.473947 59.129204 58.207410
F 58.204447 57.871504 61.709410
F 58.235147 65.677204 61.705110
F 67.182447 57.849104 61.970310
F 67.131047 65.561404 61.793310
F 58.108747 55.489104 58.237910
F 58.273247 62.956504 58.258210
F 67.267847 55.255504 58.087910
F 67.269747 63.090804 58.220110
F 60.578247 54.018204 61.806110
F 60.521647 61.697704 62.047210
F 69.270747 66.731004 58.152810
F 67.094247 57.823504 49.982710
F 60.459847 59.340104 58.235810
F 60.498647 66.927804 58.066310
F 67.349847 65.909904 64.592210
F 62.779947 57.915104 50.051710
F 60.420247 59.283004 60.989710
F 67.142847 57.861404 64.732810
F 55.792647 69.301304 61.894210
F 55.887847 69.406004 64.637910
F 60.372547 69.667004 64.444610
F 55.620047 69.383704 49.889310
F 69.345647 59.177204 65.774610
F 56.111647 59.086504 65.559310
F 58.396247 55.216304 65.454310
F 60.622747 59.008604 65.375210
F 64.986147 59.499504 65.463510
F 58.212347 62.987204 65.318310
F 80.714747 1.347544 2.808210
F 80.804847 9.151454 2.507950
F 87.255047 5.058894 9.922770
F 71.836647 1.139804 2.708680
F 71.699247 9.080544 2.569310
F 87.315147 12.851004 14.539210
F 80.528647 3.639604 6.414980
F 80.313347 11.586104 6.207350
F 82.873147 12.684204 14.513010
F 82.875047 5.083474 14.346910
F 80.490847 3.926784 3.683710
F 80.532247 11.664604 3.491030
F 71.791647 3.692884 3.762250
F 71.714047 11.663604 3.422590
F 87.337947 7.637964 13.515610
F 87.235147 12.812204 9.961630
F 87.534247 5.221544 2.804120
F 76.038047 16.748004 2.701880
F 71.581147 9.336924 14.500910
F 71.665047 1.553334 14.593110
F 87.276947 15.237804 10.961110
F 78.238147 13.031404 7.389440
F 71.807847 3.964284 6.376720
F 82.948747 7.752954 3.443850
F 82.694747 15.607704 3.700300
F 78.368047 12.957704 14.482310
F 73.976347 7.709184 3.621320
F 73.877047 15.458104 3.667950
F 76.041147 16.647304 14.346810
F 76.009247 16.795504 9.945660
F 87.318247 15.307604 13.553210
F 85.061847 1.055394 14.580510
F 78.292347 4.985404 10.007910
F 82.665647 5.198814 2.616220
F 82.983547 13.116104 2.667830
F 73.912247 5.035464 2.746580
F 73.804647 12.943004 2.547820
F 82.758947 7.628714 6.312980
F 82.914847 15.369704 6.290560
F 78.352147 5.256754 14.546610
F 73.895247 7.697704 6.322870
F 73.803547 15.591004 6.405320
F 76.075547 1.422074 7.212880
F 84.994447 1.181764 2.713260
F 85.233147 8.879144 2.622350
F 71.629047 16.730904 2.751010
F 76.175147 1.376174 2.644510
F 76.182147 9.066894 2.861640
F 87.155947 12.769404 2.696450
F 85.271847 3.824914 6.212250
F 84.942447 11.553104 6.427590
F 76.105947 3.933094 6.380340
F 76.062147 11.691504 6.361000
F 85.176747 3.926754 3.489830
F 85.043347 11.485604 3.713800
F 76.300947 3.903264 3.643140
F 76.117347 11.741404 3.638230
F 74.034947 -0.031819 3.545460
F 78.373747 7.730744 13.259710
F 78.134547 15.347604 10.784310
F 73.890247 12.918404 14.671510
F 87.225547 12.926304 7.213320
F 87.369347 15.471504 6.297870
F 87.202647 15.521704 3.623450
F 85.049047 16.682704 14.327010
F 85.230447 16.711504 7.299850
F 78.503547 7.744004 3.568090
F 78.439447 15.433504 3.468100
F 71.642647 16.890804 9.934390
F 78.438347 12.720004 9.988490
F 71.497647 11.843004 13.794010
F 71.635647 4.174084 13.550310
F 71.633847 11.794304 6.130910
F 84.865147 8.772984 14.601210
F 76.097947 16.695904 7.199830
F 78.477947 5.099954 2.627810
F 78.264147 12.827504 2.461670
F 87.469747 4.928884 14.483010
F 78.363247 7.654874 10.584610
F 87.463047 7.804814 3.704060
F 78.197647 7.652654 6.299350
F 78.414847 15.406204 6.129680
F 76.230147 9.038274 14.321910
F 80.723247 1.175204 10.134410
F 80.540447 8.967294 9.723570
F 80.682547 16.595604 14.332310
F 71.698447 1.331724 10.065310
F 71.572247 9.239314 9.971050
F 71.653847 16.622604 14.494710
F 80.475647 3.923924 13.716210
F 80.640347 11.494904 13.663610
F 80.531747 16.839504 2.672510
F 80.454647 8.895914 14.522510
F 80.575047 3.817854 10.940410
F 80.576447 11.345104 10.780810
F 71.586847 3.927324 10.823410
F 71.401647 11.875104 10.952810
F 80.719147 1.175044 7.472500
F 80.363147 8.992004 7.024000
F 84.946747 8.913014 7.472050
F 80.545247 1.231494 14.492110
F 73.878447 5.287974 14.664310
F 78.282147 15.494404 13.583210
F 71.686147 1.452804 7.217100
F 71.658547 9.147484 7.334730
F 84.958147 16.730504 2.636500
F 82.691447 7.645654 10.669210
F 82.699647 15.455904 10.585210
F 75.999147 1.318234 14.576510
F 73.805047 7.979174 10.942910
F 73.816347 15.505604 10.889610
F 78.352347 5.127214 7.277940
F 82.937647 5.017524 7.303410
F 82.616847 12.783304 7.130430
F 74.076247 5.310474 7.310770
F 73.704847 13.072004 7.093510
F 82.709647 5.114044 9.964510
F 82.672747 12.815504 9.754580
F 73.775047 5.323864 10.050310
F 73.764347 13.014204 9.826340
F 82.689147 7.710124 13.539510
F 82.835847 15.325604 13.381110
F 76.034447 9.049034 7.246340
F 73.755747 7.962284 13.735210
F 73.685847 15.292704 13.589310
F 80.419947 16.548204 9.882830
F 85.069347 1.213154 9.888000
F 84.960747 9.212974 10.120410
F 87.280047 7.678464 10.724010
F 76.191347 1.556594 9.957310
F 76.125647 9.083584 9.950180
F 71.433747 16.739504 7.329420
F 85.247547 3.616894 13.516010
F 85.254947 11.437304 13.621710
F 76.015447 3.858284 13.667110
F 76.164547 11.692604 13.586610
F 84.990747 3.793474 10.914910
F 84.980547 11.814704 10.901710
F 75.874047 3.953964 10.860410
F 76.046747 11.742504 10.803910
F 85.328347 1.491364 7.221370
F 85.016547 16.724804 9.995510
F 80.604047 16.645704 7.147320
F 87.300147 5.146664 7.225260
F 87.270547 7.812544 6.452300
F 78.363747 0.056567 13.598510
F 82.817247 -0.214063 13.695410
F 78.287647 0.014614 6.377440
F 73.883547 0.027639 6.250250
F 87.351147 0.159752 13.740210
F 87.343747 5.154464 0.030350
F 87.466147 0.145344 11.010610
F 83.039647 0.001563 6.587170
F 78.286647 12.898204 -0.080459
F 87.304447 0.022623 3.647530
F 82.763047 5.149134 -0.029082
F 76.075247 16.777504 -0.042176
F 78.435047 0.065642 3.646160
F 78.320147 0.085463 10.838110
F 80.653547 16.725404 0.024395
F 82.796547 -0.091306 10.936410
F 73.830047 0.112410 13.743410
F 71.710047 1.267504 -0.091951
F 87.373847 0.036750 6.330560
F 82.945647 -0.066563 3.789690
F 85.159347 1.398174 0.049821
F 74.026947 12.952604 -0.067042
F 71.758447 16.680504 0.085636
F 76.267047 8.914744 0.141096
F 78.349547 4.990244 -0.222012
F 80.662347 1.435124 0.130644
F 80.455947 1.317534 24.758610
F 80.649547 8.889874 24.427210
F 85.075747 9.081734 17.238010
F 71.485147 1.301464 24.548710
F 71.653847 8.971034 24.560310
F 78.347747 5.206874 17.357110
F 80.640347 3.902064 28.160210
F 80.801047 11.659204 28.071010
F 78.229747 7.743794 18.274610
F 78.373047 15.485804 17.990510
F 80.693147 3.989634 25.548510
F 80.762947 11.534504 25.299710
F 71.608947 3.792334 25.454510
F 71.640047 11.622704 25.339310
F 74.073347 12.870804 31.877810
F 80.717547 8.940414 21.711310
F 80.466047 9.085394 17.436710
F 87.347747 5.209694 29.125610
F 87.254147 7.804784 20.725610
F 76.073347 11.534504 18.265710
F 71.662847 1.182014 21.876810
F 71.356547 9.094634 21.869210
F 71.724747 3.918194 28.257910
F 82.919747 7.761964 25.354910
F 82.796147 15.375704 25.301710
F 78.352747 15.479304 20.863410
F 73.902347 7.709214 25.481610
F 74.195747 15.570704 25.522010
F 71.624747 9.065724 31.780010
F 82.765547 5.089254 21.586210
F 82.818647 12.788704 21.584710
F 73.643547 5.288904 21.875610
F 73.935047 12.978004 21.664710
F 82.877047 5.359934 24.233710
F 82.913047 13.045204 24.418410
F 73.770347 5.154124 24.584810
F 74.064047 13.018104 24.552310
F 82.778047 7.877344 28.016510
F 82.917247 15.595204 28.061710
F 78.300847 7.834384 20.967110
F 73.865547 7.613764 28.358310
F 73.992947 15.450304 28.278710
F 87.442647 12.922204 31.877110
F 84.982147 1.053634 24.578910
F 85.170047 9.045764 24.441510
F 80.585747 16.819904 21.525810
F 75.921547 1.326854 24.749810
F 76.147247 9.035694 24.508210
F 87.270747 5.050854 17.189210
F 85.202447 3.858014 28.086110
F 85.302347 11.532704 28.163310
F 76.202747 4.008514 28.254910
F 76.216347 11.540404 27.979010
F 84.989447 3.928464 25.362910
F 84.955147 11.600804 25.507110
F 75.938747 4.029034 25.533510
F 76.192947 11.560404 25.260710
F 85.057347 1.359784 21.729910
F 85.122547 9.017884 21.715210
F 78.273047 12.802004 17.257010
F 76.042947 1.383834 21.994610
F 76.018347 9.216084 21.917410
F 82.808747 12.811604 17.389510
F 85.134247 11.562604 21.036210
F 85.180947 1.156364 17.265010
F 78.356747 12.934704 31.690210
F 78.341347 7.742784 25.298810
F 78.505447 15.517604 25.538610
F 87.397747 5.240334 24.546010
F 75.992747 9.053504 31.724110
F 87.284947 15.506104 25.385110
F 78.231947 5.311444 21.912610
F 78.485647 13.107404 21.796310
F 71.955047 16.642704 24.843710
F 87.142147 15.466104 20.895510
F 78.309947 5.133434 24.652310
F 78.498347 12.953504 24.647010
F 82.928347 5.090484 17.109310
F 76.428947 16.915904 24.652510
F 76.321147 1.285774 31.862410
F 78.325747 7.874294 27.982510
F 78.505747 15.614504 28.292610
F 87.404947 7.814324 28.205510
F 87.316647 15.488104 28.029610
F 87.446147 12.946404 29.123310
F 71.726547 9.161524 17.174210
F 71.663147 1.371004 17.396810
F 80.655247 16.593004 24.241510
F 80.583347 9.076384 31.780610
F 80.644047 1.204524 29.250410
F 80.583547 9.167794 28.992010
F 71.541247 3.763164 20.934610
F 75.938347 3.858944 18.199810
F 85.173147 11.655404 18.326910
F 85.006647 3.764024 18.083510
F 71.535947 1.350524 29.128310
F 71.599847 9.054064 29.101110
F 87.299347 12.945104 21.819610
F 83.000747 5.416614 29.041710
F 83.101447 12.971604 28.861210
F 74.014847 5.101604 29.239710
F 74.071847 12.881704 29.017410
F 85.064947 16.582304 31.718810
F 73.689047 5.326084 17.309610
F 85.054247 3.980064 20.854110
F 73.981847 12.922104 17.366610
F 71.733047 16.796804 31.836610
F 71.821347 1.466714 31.831110
F 76.162947 16.840904 21.941810
F 71.641047 16.562704 29.161510
F 87.438947 5.044944 31.893310
F 80.793347 16.894004 29.019810
F 84.965747 1.276044 29.042210
F 85.049447 8.985144 29.036510
F 84.964547 16.862504 21.672010
F 76.090747 1.442964 29.126510
F 76.064147 9.108144 28.955910
F 76.070647 1.298904 17.275210
F 78.467147 5.192584 31.618710
F 87.204047 5.298974 21.810710
F 78.414047 5.308994 28.907510
F 78.452147 13.020704 28.963110
F 87.252847 12.801604 24.494510
F 71.775447 16.654204 21.988110
F 87.288447 12.840504 17.238810
F 82.710747 5.249514 31.679310
F 85.106547 1.443544 31.758610
F 80.473947 1.391304 21.945310
F 87.414047 7.836244 25.522410
F 76.191247 16.706204 31.994210
F 80.786747 1.257364 32.076910
F 80.650347 16.811904 17.101610
F 80.275047 3.849304 20.944310
F 80.545747 11.457504 20.899110
F 76.126547 11.726004 20.949510
F 75.978247 3.853774 20.885310
F 80.600247 3.883104 18.152610
F 80.587947 11.704704 18.236510
F 71.521447 3.949834 18.190410
F 71.631047 11.653704 18.333510
F 82.866847 7.634814 17.952110
F 82.902447 15.490404 18.010210
F 85.154247 9.073884 31.734310
F 73.878547 7.851064 18.241110
F 73.972547 15.486304 18.120010
F 71.669947 11.630004 21.026610
F 85.143547 16.734204 28.889310
F 71.712847 16.809604 17.200510
F 73.883547 5.357034 32.015110
F 80.483547 1.053424 17.170110
F 82.928747 7.664814 20.695610
F 82.764747 15.599404 20.788910
F 71.811147 11.586304 28.149310
F 73.792647 7.949694 20.944710
F 73.939247 15.550004 20.881210
F 76.162047 9.034174 17.075710
F 85.100347 16.603304 17.180310
F 84.932647 16.829104 24.496810
F 82.875447 12.877804 31.845010
F 80.548547 16.836704 31.761510
F 76.145747 16.753604 29.253610
F 87.245447 7.657354 17.930610
F 76.123147 16.810704 17.087910
F 87.280947 15.315304 18.150910
F 87.376447 -0.015954 28.070910
F 82.694047 -0.193609 25.447010
F 82.804247 0.140467 28.124010
F 87.233447 -0.075388 20.945910
F 82.762447 0.092262 21.008810
F 87.203547 -0.140251 25.442610
F 87.424347 -0.105720 18.208410
F 80.647747 3.788784 32.874910
F 78.242447 0.100938 21.066710
F 82.764047 0.103566 18.362310
F 78.378047 7.718744 32.609210
F 73.734847 -0.033572 28.210110
F 78.131747 0.009351 25.569610
F 78.203447 -0.072588 18.212510
F 73.678147 0.080726 25.580410
F 73.818247 0.089695 18.318110
F 78.323847 0.024838 28.220810
F 87.524847 7.754614 32.747610
F 73.804947 7.874574 32.788310
F 71.676347 11.676904 32.878510
F 87.232647 15.464004 32.802110
F 78.466247 15.413404 32.859910
F 82.843047 15.459604 32.691810
F 76.321447 3.976984 32.698610
F 82.914147 7.764994 32.632010
F 84.971747 4.013784 32.677910
F 85.156347 11.525304 32.772710
F 83.022347 0.129192 32.794010
F 80.609047 11.737404 32.603310
F 78.454347 0.090597 32.772410
F 76.296247 11.520004 32.706310
F 80.770747 1.404344 46.437810
F 80.604347 9.020744 46.324910
F 85.127047 16.767704 43.673410
F 71.476247 1.087394 46.349710
F 71.367447 9.108994 46.386210
F 87.377247 12.791904 36.421210
F 80.408547 3.901814 47.196010
F 80.588047 11.662104 47.121910
F 71.655247 3.647264 47.329210
F 71.495647 11.717104 47.270510
F 80.609747 1.310464 43.695910
F 80.545047 8.983004 43.605210
F 87.376547 5.077394 36.313710
F 78.624447 15.440704 39.671310
F 78.298947 7.687274 39.986110
F 87.281947 7.694644 35.429510
F 87.319247 12.727104 43.570610
F 71.374647 9.095234 43.660010
F 73.693147 7.731434 42.777110
F 82.954847 7.637254 47.185910
F 82.738947 15.641404 47.234210
F 78.574447 15.619104 42.585610
F 73.797247 7.629124 47.224110
F 73.852847 15.481104 46.945510
F 71.396747 11.674104 42.667910
F 82.738847 5.038984 43.625610
F 82.794747 12.788104 43.699210
F 73.788147 5.160974 43.534510
F 73.630847 12.875504 43.709210
F 82.850947 5.129284 46.395110
F 82.806147 12.983604 46.574110
F 73.720247 5.167624 46.273910
F 73.648247 12.886204 46.355110
F 85.206047 1.293074 46.275610
F 85.243547 8.869154 46.427710
F 87.318047 7.498604 47.347310
F 76.243147 1.384034 46.407110
F 75.884647 9.056324 46.272810
F 85.155547 16.790804 46.432910
F 84.994447 3.849954 47.245110
F 85.020147 11.435104 47.168810
F 75.964047 3.878604 47.296310
F 75.995547 11.611004 47.056210
F 85.196447 1.230914 43.530810
F 85.161247 8.853154 43.625610
F 82.907647 15.297904 42.695910
F 76.278547 1.214314 43.575910
F 75.975747 8.940244 43.610210
F 85.082347 16.608804 39.144110
F 71.788647 11.643304 35.489810
F 87.318947 12.942504 46.301510
F 78.235147 7.672724 42.718110
F 78.309747 7.859274 47.125810
F 78.350247 15.452604 47.141310
F 87.512947 4.957504 39.078910
F 87.279047 5.051254 43.579810
F 85.078647 1.335514 39.117210
F 78.148147 5.146714 43.680010
F 78.297647 12.985504 43.459210
F 71.532647 16.623604 39.249910
F 87.297047 4.985984 46.201810
F 78.061447 5.336344 46.332710
F 78.278947 12.964504 46.139910
F 80.660447 3.963234 35.643310
F 80.738147 11.516304 35.319210
F 76.055347 16.710004 39.190310
F 73.936347 15.362704 42.751810
F 87.409947 7.658434 42.607010
F 76.143747 3.747384 39.922510
F 84.874447 11.592704 40.042810
F 80.573447 16.810004 36.190410
F 84.940347 16.767104 36.420510
F 87.324147 7.734994 39.811510
F 87.292947 15.504704 47.271410
F 80.796447 16.809204 38.893210
F 85.153447 3.895334 40.015410
F 71.510247 16.631004 36.507610
F 82.708947 7.687424 35.311510
F 82.803047 15.346904 35.316610
F 78.458447 12.879004 38.900310
F 73.755147 7.632734 35.650310
F 73.872047 15.593004 35.574610
F 71.569747 3.698674 42.718110
F 85.084347 3.807114 35.375110
F 85.112847 11.481304 35.457810
F 76.184147 3.864134 35.335510
F 76.083147 11.620704 35.440510
F 75.984947 11.584704 42.913910
F 87.294847 15.420604 39.936510
F 71.564447 4.041224 35.460210
F 71.554547 1.208994 43.594610
F 85.053047 11.498004 42.826010
F 85.100147 1.281044 36.189210
F 78.366247 5.217994 39.137010
F 76.049147 11.713404 40.149210
F 76.161747 1.262994 39.244310
F 80.502547 16.770804 46.322610
F 87.287247 15.435504 35.537010
F 85.116447 3.807534 42.819110
F 71.582647 16.711404 46.282310
F 78.313747 7.822574 35.466510
F 78.446747 15.361404 35.560110
F 78.459447 12.744304 36.111710
F 80.749547 1.187844 39.171710
F 80.533147 8.832464 39.274210
F 80.804147 16.771704 43.592210
F 71.653947 1.294654 39.096510
F 71.493547 8.965344 39.172310
F 76.152847 16.887904 46.060510
F 80.388947 3.805644 42.792610
F 80.528747 11.650704 42.626110
F 71.701847 16.830404 43.619910
F 76.097747 9.120164 36.468210
F 80.632747 3.722934 39.959310
F 80.483047 11.540604 39.868110
F 71.648247 3.911664 39.960410
F 71.529147 11.606004 39.941610
F 80.692747 1.277934 36.414810
F 80.652147 9.049724 36.445810
F 85.068147 8.894144 39.067010
F 76.208347 1.265484 36.414110
F 76.231147 16.602304 36.426710
F 85.012547 8.869034 36.278610
F 71.849947 1.507344 36.241110
F 71.496247 9.104054 36.518310
F 75.965547 9.083804 39.283910
F 82.720847 7.680124 40.173910
F 82.810347 15.302804 40.109410
F 78.361747 5.338514 36.446110
F 73.661547 7.654394 40.010910
F 73.826747 15.486404 40.098710
F 76.080147 3.787234 42.586910
F 82.911647 5.183204 36.241810
F 83.023447 12.767904 36.282110
F 73.918647 5.031634 36.353410
F 73.894747 13.000704 36.490410
F 82.907247 5.176054 38.954310
F 82.711847 12.687904 39.059410
F 73.823547 5.078384 38.990310
F 73.798247 12.975304 39.209510
F 82.694347 7.647744 42.914710
F 76.121547 16.777304 43.503910
F 87.377347 15.393904 42.610210
F 87.217647 12.684704 39.289510
F 87.334447 0.038927 39.884410
F 73.819947 15.376304 32.827810
F 82.964447 -0.086121 40.118110
F 87.387247 -0.110475 35.455210
F 73.800147 0.088132 47.159010
F 73.915047 0.140831 40.052710
F 87.540547 -0.005152 42.576210
F 78.532047 0.075483 35.485610
F 78.507447 -0.076090 42.744410
F 71.593347 4.053154 32.795810
F 82.732947 -0.211093 42.797010
F 73.986247 0.023417 35.412210
F 82.961447 -0.058774 47.093910
F 73.829447 0.073608 42.765910
F 87.448647 -0.120076 47.063710
F 73.982347 0.050324 32.595710
F 87.359347 7.613934 57.226310
F 73.889347 15.482804 64.614210
F 78.385247 15.438804 61.901710
F 78.336647 7.668594 61.587110
F 87.531047 15.325104 54.399410
F 85.229247 16.530104 60.732010
F 87.326747 12.808404 60.983010
F 71.524247 3.719164 49.882210
F 82.918947 15.392604 50.044010
F 85.066447 3.835854 64.722610
F 71.896947 11.564404 50.063810
F 87.338147 7.707434 64.443910
F 87.247047 12.849604 58.315510
F 71.699247 16.764704 53.550610
F 82.835847 15.422504 64.253310
F 85.193847 3.729664 49.943910
F 87.444047 4.980694 50.835810
F 78.256947 15.345504 49.837710
F 76.136547 11.567604 64.563610
F 78.489847 7.899434 49.816910
F 80.836647 1.386444 53.486710
F 80.483747 9.023144 53.417410
F 87.414047 12.775404 53.619710
F 71.465147 1.240524 53.628710
F 71.682547 8.935214 53.770610
F 76.055147 16.663704 53.550610
F 80.501047 3.866234 57.162410
F 80.373547 11.701404 57.253210
F 74.202747 7.732714 64.579810
F 80.486147 11.660904 64.516810
F 80.669647 3.917074 54.524510
F 80.523547 11.674804 54.456610
F 71.586847 3.882794 54.411210
F 71.687547 11.578404 54.507710
F 80.742947 1.274674 50.820710
F 80.760147 9.184194 50.772510
F 87.231047 15.258204 61.882310
F 87.431647 12.760104 50.857310
F 73.796547 15.647704 49.742610
F 76.044747 8.994304 58.146510
F 71.655447 1.276434 50.877010
F 71.725747 9.056964 51.064510
F 87.291347 5.110724 53.555110
F 82.843647 7.762134 54.342410
F 82.700047 15.378204 54.385310
F 85.062047 11.549304 61.795310
F 73.896347 7.506334 54.718510
F 73.832947 15.464404 54.467710
F 87.420047 15.344104 57.076810
F 82.976047 5.118234 50.829110
F 82.946447 12.793004 50.712910
F 73.767347 5.309804 50.990110
F 74.066747 13.094604 50.976810
F 82.788747 5.095504 53.514110
F 82.753247 12.835304 53.492810
F 73.834447 4.972564 53.553810
F 73.943847 12.875604 53.855810
F 82.639247 7.627524 57.213710
F 71.747647 3.807164 64.451810
F 78.284647 12.834804 60.968110
F 73.747247 7.841104 57.262810
F 73.910447 15.386304 57.262210
F 87.442147 7.652354 54.416410
F 84.901947 1.246004 53.436310
F 85.172647 9.027284 53.652210
F 71.619647 16.695904 60.819110
F 76.126747 1.135624 53.338410
F 75.951347 8.817644 53.607410
F 80.567047 3.940974 49.910210
F 84.945847 3.790274 57.151310
F 85.073747 11.571704 57.159910
F 76.180747 3.593544 57.174210
F 75.926747 11.514704 57.217710
F 84.872547 3.749784 54.394410
F 85.058047 11.645604 54.473310
F 76.065147 3.613444 54.359110
F 76.274147 11.495904 54.464210
F 85.120847 1.011734 50.770310
F 85.040447 8.979804 50.814810
F 76.013147 4.106184 49.976310
F 76.205647 1.504914 50.663210
F 76.200547 9.020664 50.857910
F 80.518147 16.523704 50.929710
F 87.382047 7.633814 50.165010
F 80.545847 16.624404 58.016210
F 78.468147 5.149444 60.793910
F 78.436347 7.656764 54.405110
F 78.283047 15.318104 54.708510
F 85.131547 3.981594 61.948210
F 85.240947 11.473104 49.914310
F 76.235947 3.800854 61.656010
F 78.458547 5.316764 50.732710
F 78.292347 12.880204 50.714910
F 80.407347 16.657504 53.634610
F 80.677647 3.821404 64.407110
F 78.146447 5.092364 53.421110
F 78.292047 12.919004 53.453310
F 71.644247 16.727404 58.049210
F 73.814047 7.740594 49.906010
F 87.313647 5.023494 58.050010
F 78.276047 7.670474 57.182310
F 78.437047 15.289504 57.451410
F 78.154347 12.787204 58.393210
F 80.675047 1.362814 60.587910
F 80.628347 8.843714 61.047310
F 82.886547 7.662624 64.588210
F 71.709047 1.361794 60.884010
F 71.629747 8.991774 61.030810
F 71.792347 11.828604 64.482410
F 85.196047 16.610104 50.857110
F 76.109447 3.843824 64.333810
F 76.091947 16.753504 60.776410
F 80.541947 16.745204 60.792910
F 80.716447 3.846354 61.699710
F 80.521247 11.532804 61.765110
F 71.551447 3.740404 61.823910
F 71.642347 11.568604 61.792310
F 80.545947 1.325944 57.984210
F 80.536747 9.039924 58.182710
F 87.535847 15.457204 50.077010
F 84.905247 8.973834 58.292610
F 85.164747 1.112104 58.042310
F 76.005047 11.539804 61.882810
F 71.588947 1.403694 58.101410
F 71.603747 9.093814 58.331610
F 85.130647 16.647704 57.990410
F 82.869447 7.640134 61.847010
F 82.777647 15.360404 61.420510
F 78.401347 5.062694 58.037110
F 73.908647 7.711114 61.764610
F 73.844247 15.533004 61.855910
F 71.530147 11.547404 57.117310
F 82.731447 4.986324 58.230410
F 82.818647 12.625504 58.262210
F 74.070747 5.169874 58.154910
F 73.656747 12.906704 58.130110
F 82.889447 5.136454 60.919610
F 82.746547 12.666104 60.949410
F 73.839947 4.976674 60.832210
F 73.883447 12.868404 60.982210
F 82.923347 7.758504 49.885910
F 85.101147 16.545804 53.706510
F 82.928547 -0.209732 57.030510
F 71.699447 4.036444 57.161910
F 82.784647 15.236104 57.224010
F 80.652247 11.721704 49.904910
F 85.219047 1.393454 60.788610
F 85.018447 8.867034 60.997510
F 76.045847 1.226454 60.808710
F 76.035247 11.646904 49.873810
F 76.201847 9.073014 60.874610
F 85.042147 11.582704 64.472810
F 78.404347 7.509054 64.488210
F 76.226347 16.634304 58.138510
F 87.204447 7.615474 61.874410
F 76.111647 1.122394 58.047210
F 71.624447 16.566104 50.857810
F 76.095747 16.717704 50.770410
F 78.192847 15.447104 64.541310
F 87.241047 15.349104 64.585010
F 87.374047 5.179604 60.921210
F 78.349747 0.220377 61.743910
F 73.874547 -0.051669 64.486910
F 87.459447 -0.073345 49.799510
F 87.559347 -0.220738 57.189810
F 80.594447 9.039594 65.217310
F 73.885147 -0.068363 54.331610
F 82.838747 -0.011376 54.464610
F 82.818647 -0.105208 49.725410
F 87.379947 0.204187 64.521710
F 73.927947 0.038843 49.873010
F 78.572347 0.198810 54.317010
F 73.914347 0.082733 57.080410
F 82.861847 0.072480 64.608610
F 73.665047 -0.150028 61.787710
F 73.985447 5.096174 65.515310
F 82.877647 12.865304 65.483110
F 85.030747 16.507704 65.388110
F 87.211247 12.680904 65.479810
F 85.064347 9.060214 65.354410
F 71.804447 9.220254 65.251210
F 76.015147 1.352924 65.373610
F 80.887147 24.652604 2.654780
F 80.640347 32.281604 2.673870
F 71.733347 24.463804 2.774570
F 71.601547 32.193704 2.757920
F 80.562047 27.005904 6.344790
F 71.577647 19.209604 13.730910
F 80.796347 19.363904 6.258230
F 78.308647 20.425204 14.459610
F 78.298747 28.322504 14.614210
F 87.366047 28.174304 2.719280
F 80.765147 27.130704 3.649970
F 71.699547 27.196604 13.696710
F 80.608947 19.427204 3.533720
F 87.389347 20.539804 2.638860
F 87.450847 23.263404 6.466730
F 71.669147 19.212104 3.645750
F 71.484847 24.521104 14.497010
F 87.358147 23.165404 13.535710
F 87.207347 28.310604 9.942180
F 76.303847 32.095304 14.498010
F 87.204247 30.885604 6.011470
F 82.793347 28.060604 14.527510
F 82.919447 30.886604 3.568040
F 83.025447 23.258004 3.556750
F 73.847847 30.872404 3.512850
F 73.919947 23.213004 3.690460
F 82.797547 20.631804 14.085010
F 87.377547 28.211804 14.443510
F 80.727747 32.208804 14.378110
F 87.479647 23.155204 3.697420
F 82.875947 28.264604 2.592430
F 82.987047 20.578804 2.625100
F 74.049247 28.295804 2.540880
F 73.934247 20.502804 2.806070
F 82.946947 30.726504 6.325560
F 83.008547 23.277604 6.316060
F 74.064647 30.803504 6.183890
F 74.133847 23.256704 6.434710
F 85.286447 24.522804 2.651420
F 85.180247 32.409904 2.460030
F 76.146147 24.302704 2.559340
F 76.238147 32.070704 2.785730
F 85.014847 27.328004 6.122240
F 78.350547 20.421104 9.902510
F 85.317147 19.344004 6.485350
F 76.168147 26.943004 6.235060
F 78.244447 28.078804 9.950870
F 76.314547 19.159704 6.386800
F 85.106747 27.031604 3.496700
F 71.734347 19.206704 6.296560
F 85.101847 19.348304 3.776170
F 76.261447 26.936804 3.419290
F 71.662447 26.900104 6.187470
F 76.279647 19.383804 3.622770
F 80.612347 24.506504 14.467210
F 87.335547 30.829804 13.648810
F 78.376347 23.177704 13.800210
F 87.318947 23.380404 10.852210
F 71.854847 26.991804 3.494700
F 76.077547 26.825904 10.824010
F 78.462447 30.776904 3.577740
F 78.555547 23.342604 3.428960
F 76.045447 34.636504 10.949310
F 78.365247 22.815504 10.990110
F 78.596947 30.800104 13.559210
F 85.031247 32.210404 7.227790
F 78.432147 30.662004 10.768010
F 76.281247 32.227804 7.123120
F 78.477447 28.383604 2.611030
F 78.409047 20.796304 2.590410
F 76.094547 19.349604 10.903410
F 87.250147 30.873404 3.336340
F 78.526647 30.844004 6.292470
F 78.588747 23.063404 6.162100
F 80.486347 24.318904 10.004710
F 80.642647 32.105604 10.064110
F 71.750347 24.573604 10.147110
F 71.754247 32.231304 10.007010
F 80.438447 27.044604 13.525310
F 87.380047 20.524704 14.430410
F 80.568047 19.220304 13.364710
F 76.158047 24.554004 14.540710
F 85.172547 32.014404 14.539410
F 85.165647 24.518304 14.199010
F 80.601247 26.999204 10.900910
F 85.090447 24.670704 7.243500
F 80.673347 19.185504 10.620410
F 71.754547 27.203004 10.954810
F 71.779147 32.260904 14.445710
F 71.688247 19.308304 11.088010
F 80.694447 24.544504 7.245810
F 80.719547 32.106504 7.276920
F 73.811747 20.699204 14.414010
F 73.981747 28.346304 14.630910
F 71.834547 24.376604 7.303690
F 71.658947 31.991104 7.385780
F 82.852447 30.839904 10.773010
F 82.837547 23.101404 10.768510
F 74.021147 30.962204 10.897810
F 73.959347 23.152904 10.978110
F 82.681147 28.305204 7.178550
F 83.056747 20.708004 7.111100
F 73.913147 28.245804 7.134920
F 74.099147 20.653804 7.268100
F 82.735747 28.398004 9.961470
F 82.916747 20.539604 9.890330
F 73.983847 28.296704 10.025910
F 74.002947 20.703204 9.976400
F 82.969847 30.767904 13.579210
F 82.758747 23.249104 13.403210
F 74.025747 30.994804 13.696510
F 73.871747 23.323904 13.688010
F 85.039247 24.493504 10.020910
F 85.205247 31.934404 9.992870
F 76.278547 24.323704 9.899380
F 76.149547 32.216404 9.890980
F 85.042547 26.994204 13.530810
F 78.305047 28.149204 7.197090
F 85.184847 19.280504 13.492910
F 76.055147 26.971204 13.600010
F 76.444947 24.427104 7.135970
F 75.940547 19.261704 13.566710
F 85.017147 27.107404 10.811310
F 78.491947 20.468604 7.156640
F 85.204447 19.327904 10.765210
F 87.445347 30.815804 10.858410
F 87.678247 20.606004 7.279980
F 87.179047 28.526104 7.268850
F 87.492847 20.621304 10.194010
F 76.203247 24.491004 0.006172
F 71.640447 24.491004 -0.106513
F 80.581647 32.117404 0.060191
F 76.122447 32.113804 0.001146
F 71.744547 32.162804 0.028158
F 80.692047 24.522104 -0.060359
F 71.698947 34.772804 10.751910
F 73.959047 20.723004 -0.031225
F 71.580447 34.576104 6.457490
F 73.907247 28.298704 -0.119315
F 80.404047 24.424804 24.418010
F 80.429647 31.955004 24.669810
F 71.683647 24.433104 24.219310
F 71.678547 31.986004 24.613010
F 80.583347 27.004104 28.269510
F 87.263047 20.553004 17.216010
F 80.685947 19.466504 28.039710
F 78.175647 23.161204 20.657210
F 78.292547 30.971504 20.843610
F 87.316347 30.803304 18.055610
F 80.485447 27.133804 25.379510
F 87.224647 28.226004 24.373510
F 80.665847 19.238604 25.173310
F 71.681947 26.920504 25.457510
F 87.139447 20.840504 24.517210
F 71.626547 19.312004 25.557810
F 80.499647 24.362504 21.670910
F 80.632047 32.271904 21.930410
F 73.998847 28.178204 31.739010
F 76.243247 24.364004 31.903210
F 71.594147 24.336004 21.522010
F 71.610047 32.129704 21.808910
F 82.719947 30.926004 25.614510
F 82.560147 23.233704 25.461710
F 73.873947 30.787704 25.423310
F 73.781747 23.225904 25.497910
F 82.834847 28.186704 21.708410
F 82.823947 20.841204 21.730210
F 73.822247 28.226804 22.098610
F 73.844847 20.635104 21.842210
F 82.816647 28.266604 24.326810
F 82.766147 20.595004 24.409910
F 73.917747 28.268904 24.613910
F 73.846647 20.723304 24.620110
F 82.787347 30.996504 28.294710
F 82.795647 23.144104 28.254310
F 73.935347 30.914404 28.165810
F 73.890147 23.068104 28.152710
F 84.867447 24.299104 24.454510
F 85.153847 32.142504 24.452310
F 75.962647 24.385004 24.452010
F 76.177747 32.265804 24.544810
F 85.072747 27.136504 28.005110
F 71.740147 24.408704 17.192610
F 85.179347 19.423104 28.157610
F 76.145047 26.852504 28.203510
F 71.766647 19.270104 20.870810
F 76.224047 19.299304 28.211610
F 85.077147 26.920804 25.365610
F 87.440147 20.715204 28.983110
F 85.077447 19.446504 25.456610
F 76.098447 26.816504 25.327810
F 82.837147 28.447204 17.343710
F 76.095347 19.479104 25.510810
F 85.113047 24.619504 21.818110
F 85.149447 32.190804 21.748410
F 76.134947 24.346304 21.819610
F 76.066647 32.349404 21.784710
F 84.947547 24.352604 31.821110
F 82.728247 20.259504 31.787410
F 78.178047 30.705404 25.462710
F 78.255947 23.232004 25.471510
F 71.555747 19.134004 28.259010
F 78.355647 20.554604 31.791610
F 78.325447 28.375504 21.728910
F 78.546847 20.637504 21.651310
F 84.953347 32.084504 17.244110
F 80.471347 24.497204 17.141610
F 78.084347 28.287804 24.358810
F 78.369447 20.632804 24.398010
F 85.103747 19.231904 17.996910
F 87.283947 23.146704 20.705310
F 78.220047 30.949804 28.248310
F 78.195247 23.161104 28.158610
F 80.771547 24.358704 32.044610
F 83.044047 20.663704 17.010110
F 71.828147 32.215904 17.155110
F 74.024247 28.515204 17.445610
F 80.396347 24.428804 29.271510
F 80.547147 32.135204 29.071610
F 87.156047 20.512604 31.679710
F 75.968647 27.037504 21.089110
F 71.731747 24.527704 29.153710
F 71.642847 32.229904 29.081310
F 82.966947 28.351404 29.054210
F 82.842147 20.655004 29.151610
F 73.993547 28.303004 29.034310
F 73.890447 20.505204 29.073310
F 78.218947 28.412904 31.990310
F 80.768447 32.301004 31.800010
F 87.294847 23.426304 25.283210
F 76.225247 32.225504 17.295510
F 82.726047 28.256504 31.792910
F 80.641147 32.344504 17.131210
F 87.353047 28.145404 29.066010
F 76.056347 24.589304 17.389610
F 85.123947 24.476004 28.980510
F 85.120847 32.130204 29.038910
F 76.090047 24.428304 29.231410
F 76.088747 32.292504 29.228110
F 74.150247 20.411004 31.873110
F 85.040647 26.992704 17.941210
F 78.238447 28.291104 29.212410
F 78.491647 20.653004 29.102410
F 71.680547 32.199204 31.721510
F 85.161147 24.415104 17.020010
F 87.309347 30.971804 20.878410
F 76.214447 19.283204 18.325610
F 87.286447 23.210004 28.036710
F 78.513447 20.511004 17.227110
F 78.312947 28.431704 17.350610
F 87.328547 28.189404 17.247510
F 80.500547 27.022204 20.808910
F 71.572147 26.929704 21.076110
F 80.787647 19.348904 20.691110
F 76.182047 19.386504 21.034910
F 78.420247 23.193304 17.990710
F 78.506947 31.018504 18.146210
F 80.533047 27.018904 18.131810
F 71.466847 27.047604 28.281110
F 80.974747 19.309204 17.771710
F 71.695447 27.056604 18.139710
F 76.045247 27.159104 18.453610
F 71.828947 19.367004 18.208910
F 82.656447 31.048004 18.212910
F 82.755847 23.214604 17.903810
F 74.082947 31.072904 18.289710
F 73.951947 23.102404 18.177310
F 85.218347 31.933804 31.753710
F 85.119347 27.205204 20.689510
F 87.382747 30.612804 28.193410
F 87.387247 20.674404 21.807210
F 82.902747 30.867404 20.827510
F 82.744047 23.259304 20.799010
F 73.973647 30.798304 20.893710
F 73.922747 23.140404 20.854110
F 71.662147 24.370704 31.988810
F 85.075547 19.496004 20.810610
F 74.018547 20.520104 17.153910
F 87.205347 28.002404 31.679910
F 76.119147 32.317504 31.990010
F 87.382347 28.310304 21.691310
F 87.334147 23.090504 17.976710
F 87.425347 30.845304 25.360010
F 87.321247 30.578804 32.674710
F 78.429647 31.135804 32.693610
F 82.838347 22.893004 32.774510
F 73.967047 30.864504 32.598310
F 85.178747 34.518304 32.868710
F 73.936747 22.951004 32.857310
F 87.161347 23.040004 32.651710
F 71.885447 19.339904 32.951210
F 84.972147 26.946104 32.689210
F 78.305847 23.023204 32.865910
F 85.086347 19.156804 32.563010
F 80.680447 24.238104 46.400410
F 80.595847 32.233204 46.399710
F 71.608747 24.316804 46.374510
F 71.825947 32.128904 46.336310
F 80.606047 26.861004 47.279510
F 75.999347 19.488004 42.871510
F 80.626347 19.260804 47.421310
F 71.683347 26.923704 47.274810
F 71.741747 19.361504 42.764910
F 71.737447 19.174704 47.199910
F 80.720347 24.488604 43.756810
F 80.705247 32.203404 43.687310
F 78.297947 23.445504 42.837010
F 78.455947 30.907004 42.763510
F 71.641647 24.429704 43.581910
F 71.759247 32.011604 43.660910
F 82.907047 30.985504 47.428310
F 82.948847 23.178704 47.350710
F 74.023147 30.910404 47.320210
F 73.903847 23.132404 47.349810
F 83.015947 28.393104 43.676910
F 82.864047 20.598104 43.526410
F 73.926347 28.274304 43.748110
F 73.855747 20.593204 43.676510
F 83.024547 28.360204 46.391210
F 82.937847 20.502704 46.279910
F 73.952547 28.315004 46.462110
F 73.681847 20.654404 46.284610
F 85.094147 24.539704 46.274010
F 85.216247 32.191604 46.469810
F 76.216447 24.257904 46.444710
F 76.053547 32.459704 46.404410
F 85.151547 27.042004 47.233710
F 87.511747 30.829704 39.944710
F 85.175247 19.293504 47.349110
F 76.160247 27.020804 47.194910
F 71.657847 27.054104 42.738410
F 75.941347 19.344104 47.366110
F 85.008547 24.606104 43.490710
F 85.291447 32.325804 43.616810
F 76.130547 24.590804 43.823610
F 76.216547 32.199304 43.579610
F 87.459247 30.800804 35.407910
F 87.230947 20.497604 39.081810
F 78.396847 31.017804 47.247110
F 78.518347 23.030304 47.449410
F 83.006947 31.064004 42.689410
F 87.352647 20.553304 46.455110
F 78.547447 28.337304 43.625410
F 78.235447 20.804204 43.790110
F 87.254547 20.504104 43.629110
F 87.293447 23.226104 42.695510
F 78.448547 28.375004 46.344110
F 78.331447 20.452004 46.454510
F 80.560047 27.220904 35.498610
F 71.686747 19.283404 35.666110
F 80.665747 19.339604 35.415410
F 87.525847 23.081504 35.349010
F 74.074547 23.199104 42.866910
F 78.434947 20.706104 39.387510
F 87.286447 20.551004 36.298110
F 76.220747 32.199504 39.048510
F 82.926747 23.153004 42.674810
F 76.066147 32.014004 36.313710
F 76.158447 27.101404 42.790110
F 76.050047 24.179604 36.392510
F 87.336347 30.782904 42.706010
F 85.328947 32.062404 36.406710
F 73.943747 28.209704 39.027710
F 85.173347 24.328704 36.272210
F 82.855947 30.955704 35.552710
F 82.965747 23.152204 35.377110
F 73.823447 30.847804 35.333210
F 73.883147 23.078604 35.544310
F 85.161247 26.983604 35.520110
F 71.422747 27.034704 35.459310
F 85.044247 19.220004 35.377810
F 76.140547 26.907904 35.730810
F 87.327747 28.248604 46.365410
F 76.385447 19.173304 35.618310
F 85.151247 27.099104 42.599910
F 87.438547 28.217504 38.924410
F 76.173247 19.411204 40.203510
F 85.163247 19.196104 42.555510
F 87.419647 28.111404 36.198210
F 76.248347 27.101404 40.138110
F 85.001147 19.108504 39.922010
F 74.072247 30.784804 42.810110
F 85.290647 32.152104 39.087110
F 85.216747 26.976404 39.835710
F 85.227147 24.297804 38.931410
F 82.842447 20.445704 39.124910
F 78.280547 30.932804 35.408310
F 78.332347 23.052904 35.431210
F 80.603147 24.323304 39.088110
F 80.799647 32.139204 39.220310
F 71.812447 24.425804 39.075510
F 71.795047 32.171304 39.180510
F 80.782747 27.008704 42.843010
F 78.377247 23.262204 40.070110
F 80.382347 19.445304 42.864810
F 78.586947 28.227904 39.407810
F 82.981747 28.256804 39.180210
F 73.921847 20.391604 39.134310
F 80.852447 26.909004 40.018310
F 78.532547 30.953604 40.030810
F 80.639047 19.222604 40.124510
F 71.724247 27.084504 40.009410
F 76.155047 24.590804 39.104410
F 71.643947 19.188604 40.046510
F 80.656147 24.419604 36.194410
F 80.447547 32.067004 36.563810
F 78.460447 20.535504 36.551810
F 78.281247 28.338604 36.582810
F 71.626947 24.489104 36.331910
F 71.684047 32.312004 36.458510
F 83.105547 31.000204 40.102110
F 82.871047 23.061304 39.916410
F 73.960047 30.759204 40.084510
F 73.973147 23.191004 39.887810
F 82.913047 28.432404 36.437010
F 82.893047 20.537204 36.296610
F 73.823247 28.280104 36.243210
F 74.103547 20.446304 36.495510
F 87.360047 23.144004 47.236510
F 87.481847 30.870204 47.249210
F 87.394247 23.090004 39.918810
F 87.512847 28.062104 43.564810
F 82.965547 30.929404 32.780010
F 76.176547 34.780604 42.801610
F 71.606447 34.894104 39.999910
F 76.348547 19.220804 32.940110
F 80.414047 19.293504 32.754210
F 76.199747 26.957404 32.973410
F 80.684547 34.741304 42.778310
F 71.826247 34.726604 42.690610
F 80.410547 27.088204 32.755610
F 71.733147 27.005904 32.623610
F 87.474847 20.603504 60.802010
F 87.393747 28.293804 53.465410
F 87.347547 23.147504 57.286710
F 85.281747 27.148804 50.057810
F 78.470747 23.294104 64.518210
F 87.204247 30.876704 57.232110
F 85.095947 19.128904 64.444710
F 87.548247 28.500604 50.850510
F 78.413847 23.029204 50.178010
F 84.947547 19.174204 50.102610
F 80.720247 19.086704 50.047710
F 78.369947 30.888604 49.954410
F 87.329347 23.061004 54.485410
F 82.942147 30.936504 50.103910
F 73.946047 23.258004 64.434610
F 87.429347 20.444204 53.558710
F 87.254247 28.248604 58.062810
F 76.142547 19.223304 49.997510
F 76.324947 26.951604 49.949410
F 87.455347 30.922304 49.902310
F 80.698147 24.325004 53.450510
F 80.493047 32.170704 53.721410
F 71.668047 24.605304 53.753410
F 71.704547 32.162004 53.511710
F 80.517847 27.139004 57.175310
F 87.105947 23.044604 49.996710
F 80.662947 19.349704 57.175210
F 87.313647 23.203504 61.773110
F 78.562947 20.589804 60.957110
F 78.317247 28.296104 61.113210
F 80.634947 26.828804 54.491010
F 87.275347 23.214804 64.577110
F 80.548647 19.204304 54.543810
F 71.806247 27.130104 54.645010
F 71.674647 19.458604 57.359110
F 71.680147 19.315104 54.690310
F 80.547747 24.463104 50.721310
F 80.664147 32.349604 51.012610
F 71.873047 19.205404 49.906310
F 80.854347 27.042704 50.020810
F 71.818447 24.763004 51.005710
F 71.913547 32.222404 50.852210
F 82.826747 30.809104 54.698610
F 82.939147 23.223604 54.344810
F 73.941347 30.954904 54.623910
F 73.930247 23.159704 54.673410
F 82.921347 28.451204 51.056210
F 82.823947 20.547904 50.885010
F 74.138547 28.280804 50.973710
F 73.924747 20.466204 50.991010
F 82.952247 28.310804 53.758010
F 82.723147 20.431204 53.687010
F 74.117147 28.226204 53.747210
F 73.886247 20.585104 53.709010
F 82.732747 30.840504 57.324110
F 82.873247 23.071904 57.172010
F 73.944947 30.956504 57.342210
F 74.017347 23.151904 57.501910
F 85.165947 24.384804 53.588410
F 85.019947 32.090604 53.632210
F 76.223047 24.409104 53.895810
F 76.157747 32.085004 53.576310
F 85.052947 27.184104 57.275110
F 71.646447 26.905504 57.305810
F 85.216447 19.235504 57.180310
F 76.207047 26.956304 57.224810
F 85.176647 26.986304 64.452910
F 76.394047 19.136404 57.199510
F 85.257047 26.890104 54.491410
F 76.036347 26.927704 64.490010
F 85.150647 19.218504 54.310410
F 76.362147 27.045004 54.570610
F 78.417347 30.955204 61.845410
F 76.103747 19.218004 54.487910
F 85.061047 24.524404 50.993010
F 85.283747 32.250104 50.996010
F 76.230947 24.502904 51.104410
F 76.111747 32.076804 50.926510
F 87.370147 28.478304 60.686410
F 74.012547 30.815204 49.980110
F 78.260847 30.779704 54.630310
F 78.519347 23.088604 54.408010
F 82.792147 30.891504 64.490410
F 71.508947 34.882604 49.876410
F 78.625147 28.274704 50.802310
F 78.462247 20.399604 50.905410
F 76.044347 26.929704 61.837010
F 87.173747 30.866404 54.487710
F 78.577347 28.416604 53.582910
F 78.240847 20.439204 53.711810
F 85.200947 24.427404 58.072610
F 71.846647 19.291804 64.531510
F 78.391247 30.699104 57.347410
F 78.699547 23.130804 57.176010
F 80.576747 24.596504 60.960910
F 80.635947 32.292304 60.938210
F 71.828447 24.530204 60.966810
F 71.557347 32.154804 60.958510
F 87.344147 31.092504 61.451010
F 76.361947 24.420704 58.096010
F 73.937447 30.947804 64.561410
F 78.544647 20.631504 58.209310
F 78.442947 28.272304 58.362510
F 85.283047 19.271304 61.701110
F 80.630547 27.164204 61.873510
F 85.263747 27.119104 61.522710
F 80.786347 19.371004 61.858810
F 71.803747 26.993104 61.910910
F 76.187147 19.455504 61.779610
F 71.571247 19.225004 61.925010
F 80.848047 24.659104 58.347810
F 80.473147 32.186104 58.222710
F 82.863247 23.082904 50.259310
F 78.457347 23.243604 61.908310
F 71.862147 24.472404 58.173010
F 71.695747 32.150404 58.282510
F 82.869147 31.016704 61.870210
F 82.780847 23.189904 61.969510
F 73.979947 30.973904 61.820710
F 73.908047 23.038404 61.641510
F 82.819347 28.378404 58.228410
F 83.056147 20.558404 58.277610
F 73.953447 28.362104 58.171010
F 73.993947 20.439504 58.242210
F 82.849447 28.406004 60.903510
F 82.921547 20.677004 60.888410
F 73.942447 28.333004 60.838110
F 73.867147 20.571604 60.902910
F 80.635947 27.012304 64.662010
F 80.671247 19.426604 64.630410
F 76.147047 19.357204 64.531910
F 82.971847 23.042404 64.605510
F 85.015047 24.407804 60.819110
F 84.988747 32.312704 60.902810
F 76.189947 24.341304 60.877910
F 76.227947 32.277504 60.964510
F 73.841947 23.182904 50.235010
F 76.203647 32.130104 58.176910
F 78.376647 30.981404 64.572710
F 87.413447 30.930304 64.283410
F 85.004747 32.167504 58.220210
F 71.806847 27.179504 49.906910
F 71.647747 27.018804 64.552010
F 87.195047 20.449404 50.940410
F 87.294147 20.580404 58.139210
F 82.973747 28.212204 65.361410
F 80.942447 34.798004 62.025510
F 80.740747 34.674604 64.689810
F 85.096547 34.584404 54.786510
F 76.249647 34.713504 54.562610
F 80.801947 34.712504 57.219910
F 82.974847 20.490504 65.396810
F 78.315947 20.711404 65.356210
F 87.264547 20.530604 65.514510
F 78.305947 28.250704 65.449110
F 85.199747 32.041404 65.296010
F 87.447447 28.305504 65.332710
F 85.117647 24.468604 65.461910
F 80.614347 47.713304 2.943980
F 80.431747 39.933604 2.726250
F 71.584347 47.508504 2.687050
F 71.680347 39.973904 2.615470
F 80.471947 50.208604 6.654540
F 80.597447 42.580204 6.414220
F 78.326347 43.789804 14.620410
F 78.380047 35.910004 14.748210
F 80.649347 50.296004 3.888980
F 80.693147 42.457304 3.683350
F 71.489747 50.167204 3.782220
F 71.542547 42.613004 3.478900
F 87.228047 38.626804 6.264130
F 71.458347 50.215504 13.560210
F 87.302847 43.899404 7.210020
F 87.098947 51.581904 7.266820
F 87.304347 38.693104 10.824710
F 87.211547 51.534204 9.929970
F 82.662047 38.650004 3.617400
F 82.869447 46.338704 3.555340
F 73.884047 38.660804 3.554630
F 73.729947 46.120404 3.627550
F 87.441947 43.904904 9.983160
F 82.779047 43.720904 14.513910
F 71.593347 42.368604 6.181150
F 85.184947 34.846804 6.450480
F 82.940047 35.859504 14.480210
F 87.276047 36.183204 2.715540
F 87.373247 51.498604 14.327410
F 82.861147 36.176704 2.630010
F 82.810347 43.794404 2.651270
F 73.711047 51.222704 2.732070
F 73.939647 36.104704 2.840760
F 73.870947 43.579504 2.686020
F 82.762447 38.566504 6.364140
F 82.664347 46.262904 6.445850
F 73.852747 38.599404 6.352080
F 73.733147 46.204504 6.344660
F 85.026847 47.675304 2.755740
F 84.909747 39.953804 2.731380
F 75.983647 47.579004 2.567730
F 76.072547 39.888604 2.665590
F 85.003747 50.341704 6.266340
F 84.840947 42.501104 6.422920
F 76.054547 50.083804 6.552870
F 76.128547 42.349304 6.352560
F 84.938147 50.319104 3.494400
F 84.935747 42.601004 3.792230
F 76.086047 50.167004 3.636830
F 76.231147 42.525304 3.718520
F 80.652447 47.526204 14.384310
F 87.276147 43.673504 2.845190
F 78.331547 36.014104 10.114610
F 71.644247 50.023804 6.537590
F 87.244147 46.506304 6.306890
F 82.938747 51.584704 7.186360
F 78.305347 38.719204 3.827780
F 78.293947 46.513804 3.531570
F 87.326347 51.424104 2.721380
F 78.311647 46.371904 13.715610
F 85.038947 39.941704 14.630510
F 73.845447 43.937004 14.597310
F 71.698047 42.480604 13.691510
F 73.928247 36.050904 14.477410
F 73.771947 51.605304 10.161710
F 87.254647 36.077404 14.483110
F 73.806547 51.369104 7.410860
F 87.544347 36.074004 7.427720
F 78.280547 36.239704 2.847800
F 78.435547 43.781104 2.860110
F 80.380147 39.814004 14.406810
F 78.168047 38.569704 13.730410
F 78.373547 38.752504 6.583140
F 78.179247 46.444704 6.212940
F 80.458847 47.600104 9.935760
F 80.471947 39.863604 10.177310
F 71.722047 47.612504 10.204310
F 71.588847 39.859204 10.077910
F 80.726547 50.180204 13.439010
F 80.486647 42.452704 13.695510
F 78.372547 51.400404 2.816130
F 73.781447 51.523804 14.518210
F 80.507147 50.336204 10.741810
F 80.472947 42.324204 10.990310
F 71.541247 50.170404 10.859110
F 71.587147 42.393204 10.981210
F 80.537647 47.659704 7.123810
F 80.649947 39.911604 7.439640
F 75.991547 40.007304 14.594510
F 76.123147 47.646404 14.624210
F 71.531447 47.501904 7.488580
F 71.660247 39.914104 7.200930
F 82.797547 38.600004 10.932210
F 82.658047 46.378804 10.845810
F 73.715047 38.567604 11.072210
F 73.917247 46.267404 10.993410
F 78.177247 51.537704 9.968670
F 82.719347 35.951004 7.360990
F 82.701847 43.767104 7.429780
F 85.046647 47.508604 14.752510
F 73.816847 35.936904 7.452390
F 73.751947 43.551804 7.221080
F 78.456447 51.442004 14.194810
F 82.706647 36.035604 10.017210
F 82.743847 43.733004 10.239410
F 78.227047 51.471604 7.220440
F 73.952547 35.902504 10.117310
F 73.970047 43.663404 9.938840
F 82.840647 38.551904 13.725910
F 82.929147 46.211604 13.705210
F 73.914847 38.556904 13.804310
F 73.897647 46.450004 13.726410
F 85.016947 47.515204 9.695330
F 85.014847 39.802504 10.001210
F 76.015547 47.634504 10.116310
F 76.058747 39.886104 10.195110
F 85.059447 50.004104 13.517510
F 85.188347 42.615104 13.568010
F 75.959647 50.279004 13.708910
F 76.121847 42.493904 13.877310
F 85.101847 50.183904 10.927110
F 85.188447 42.618004 10.832010
F 75.927447 50.156404 11.059510
F 75.931147 42.390904 11.052310
F 85.045647 47.653904 7.029630
F 84.966147 39.802604 7.285120
F 75.843047 47.574204 7.418250
F 76.062647 39.862504 7.391540
F 71.452547 47.606904 14.467010
F 82.926347 51.351804 14.561110
F 78.197347 38.580804 10.926210
F 78.318947 46.211404 10.896610
F 87.390247 38.649304 13.564110
F 87.429147 46.439004 13.629310
F 87.364147 46.380104 3.522470
F 82.719447 51.540204 2.827270
F 78.464747 36.094504 7.284800
F 78.334747 43.759804 7.063170
F 71.567647 39.866204 14.476810
F 78.382647 43.603204 9.925160
F 87.154047 35.884904 10.153910
F 82.945447 51.584004 10.039510
F 87.364147 46.535604 10.911210
F 87.348147 38.723304 3.572270
F 87.375847 43.653204 14.429610
F 76.103947 34.659704 13.673210
F 80.521147 34.826304 6.363270
F 76.123347 34.878004 6.400730
F 71.539147 47.707504 -0.046622
F 84.966847 34.537904 10.898410
F 78.318847 51.177504 0.080924
F 73.965447 43.831404 -0.035662
F 85.124647 34.785304 3.691040
F 80.583847 34.707604 13.747210
F 76.018647 47.613904 -0.146992
F 80.619847 39.853304 0.126442
F 83.005247 43.709704 -0.153606
F 82.746947 51.594404 0.076603
F 80.609047 34.806904 3.352720
F 71.711847 34.755504 3.698770
F 80.518847 34.641504 10.981510
F 76.110747 34.790404 3.632030
F 71.737847 34.855004 13.404610
F 78.517447 43.810204 0.075418
F 76.157847 39.846404 -0.097885
F 78.392447 36.145404 0.111560
F 80.596047 47.832004 0.280326
F 85.233847 34.609504 13.573710
F 71.666347 39.965504 -0.086745
F 87.310847 51.345304 -0.140817
F 80.891747 47.433104 24.419010
F 80.428347 39.907604 24.514210
F 71.595647 47.626504 24.581710
F 71.398647 39.827804 24.693310
F 80.732447 50.166104 28.224210
F 80.629547 42.429604 28.212110
F 78.233047 46.421604 20.768310
F 78.160547 38.778304 20.950410
F 80.666247 50.019904 25.253410
F 80.646747 42.351004 25.430610
F 71.755047 50.163404 25.604510
F 71.549747 42.503504 25.462410
F 80.535747 47.617704 21.734910
F 80.424747 39.888804 21.897510
F 87.355747 35.870504 24.752710
F 87.507447 43.614404 24.411610
F 71.505147 47.638104 21.875410
F 71.383247 39.890704 21.858510
F 82.856547 38.764904 25.534110
F 82.944647 46.095904 25.532410
F 73.786147 38.652604 25.424910
F 73.837347 46.195604 25.555410
F 87.257347 38.403604 28.145010
F 82.800347 36.253104 21.852410
F 82.656347 43.643804 21.840810
F 73.795647 51.483204 21.775110
F 73.715347 36.271804 21.861110
F 73.791747 43.703004 21.843110
F 80.676647 34.667804 28.261110
F 82.760947 36.226304 24.628610
F 82.934147 43.645304 24.552010
F 87.275147 43.691904 31.874910
F 73.786747 36.021804 24.468510
F 73.671847 43.649604 24.551510
F 82.673747 38.627904 28.202810
F 82.878747 46.217504 28.208010
F 73.739447 38.683104 28.153710
F 73.944147 46.475304 28.287310
F 85.159547 47.545604 24.537410
F 85.237047 39.731204 24.663110
F 76.043847 47.514104 24.634510
F 76.114447 39.981104 24.517310
F 84.915247 50.070204 28.038810
F 85.258447 42.364704 28.190510
F 76.033947 50.329304 28.218410
F 76.119047 42.515604 28.334010
F 85.009447 50.068904 25.237310
F 85.228447 42.414104 25.343610
F 76.029047 50.232604 25.496510
F 76.126847 42.511804 25.640110
F 84.930847 47.480404 21.810410
F 84.998647 39.730204 21.872210
F 76.049847 47.558404 21.829810
F 75.965547 39.949204 21.830010
F 85.111847 47.577404 31.817710
F 87.491047 38.467904 25.604510
F 78.236047 38.615904 25.688410
F 78.539247 46.402004 25.287310
F 73.821247 35.955204 31.949810
F 85.244547 47.569004 17.310310
F 78.478247 43.776204 31.822310
F 87.499347 46.330704 18.217610
F 78.242347 36.248304 21.717610
F 78.243847 43.870804 21.870210
F 78.269347 43.688404 17.393510
F 87.450447 35.959204 21.915710
F 87.447947 51.488204 17.077910
F 87.449147 46.123904 25.291110
F 78.186147 36.027404 24.588310
F 78.350847 43.641304 24.568110
F 85.197247 39.812804 31.865410
F 71.499647 39.796704 17.211910
F 78.269647 38.652504 28.275410
F 78.313747 46.368004 28.250510
F 87.430947 38.474004 18.192710
F 87.414747 51.458704 21.690210
F 73.885647 51.469604 29.141810
F 76.085047 39.911704 17.433510
F 80.599647 47.622504 28.924410
F 80.440047 39.895104 29.092510
F 80.361747 39.984804 17.214910
F 76.129647 40.041004 31.933810
F 71.801447 47.647404 29.090310
F 71.479947 39.958504 29.167710
F 87.133247 36.140504 17.198210
F 82.910447 35.960204 29.055710
F 82.901747 43.625004 28.994910
F 87.294747 51.435904 28.921710
F 73.769147 36.111804 29.253110
F 73.820247 43.794404 29.064410
F 87.459547 46.307604 20.951510
F 71.604847 39.884304 31.847110
F 87.203647 43.625304 21.753310
F 73.728147 43.575204 17.251710
F 71.545847 47.605504 17.069110
F 73.853547 43.958404 31.934710
F 83.002347 51.496404 17.240510
F 85.032447 39.626804 17.389610
F 82.758447 35.943904 17.228010
F 71.692347 42.420704 28.168310
F 85.198447 47.515804 29.051310
F 85.043747 39.801904 29.079210
F 76.212647 47.686504 29.162610
F 75.968647 39.857004 29.130010
F 73.952547 51.509204 17.143410
F 82.841147 51.597704 24.355110
F 73.661447 36.007104 17.260710
F 78.055647 35.814304 17.353110
F 87.427147 51.235504 31.634910
F 78.542047 43.741404 29.091910
F 78.490847 51.487604 28.943610
F 78.154447 51.418504 21.662510
F 78.373747 51.249804 24.314610
F 71.580847 42.469304 20.899610
F 71.594147 47.566704 31.788610
F 76.241747 47.759304 31.830010
F 83.006947 35.764804 31.729110
F 80.756847 47.742304 17.161910
F 82.924847 43.493304 31.837110
F 87.248147 35.773604 28.904410
F 80.419047 50.244904 20.691210
F 80.508747 42.471704 20.885310
F 87.307347 36.040104 31.749810
F 71.623447 50.292804 20.920910
F 80.692147 50.419604 18.048310
F 80.627947 42.505404 18.128510
F 71.744047 50.162204 18.274210
F 71.512347 42.412904 18.263210
F 82.488647 38.564904 18.065910
F 82.969447 46.283304 18.110010
F 73.680547 38.524004 18.109810
F 73.865947 46.195604 18.145310
F 80.827747 39.796904 31.770310
F 73.990647 51.534704 31.929010
F 80.623547 47.586704 31.640710
F 87.381847 46.209404 28.137610
F 78.609247 35.951304 31.837010
F 76.005447 47.529004 17.330810
F 82.623947 38.838204 20.901810
F 82.698947 46.199504 20.954510
F 73.570147 38.815104 20.857010
F 73.727947 46.298404 21.031410
F 78.231347 51.306504 16.989210
F 78.540847 36.067904 29.142410
F 82.796047 51.181504 31.868810
F 82.937947 51.632604 29.252010
F 85.129647 50.194904 20.766310
F 85.043847 42.317404 20.832810
F 75.905847 50.101004 20.810310
F 76.025647 42.469604 20.959110
F 85.257847 50.215804 18.056010
F 85.318847 42.428704 18.069310
F 76.051247 50.210204 18.035710
F 76.050647 42.457704 18.281010
F 87.300047 43.883404 17.095910
F 78.427247 51.391104 31.630710
F 78.282547 38.458104 18.203910
F 78.426247 46.471104 18.026510
F 82.948347 43.704704 17.238610
F 87.313147 38.592004 21.112810
F 71.532847 50.319104 28.326610
F 73.814347 51.356804 24.524410
F 82.828947 51.485504 21.524710
F 87.411647 43.674204 29.160310
F 87.541847 51.516304 24.518810
F 75.779847 34.731104 18.220310
F 76.153447 34.919804 28.411110
F 80.635347 34.754104 21.047010
F 71.599947 34.625804 18.208410
F 85.084847 34.707604 25.341810
F 71.559947 34.755604 20.911210
F 75.996247 34.883404 25.665010
F 85.024547 34.986804 20.951710
F 71.719847 34.736504 28.214710
F 71.497047 34.661304 25.503510
F 85.083647 34.600304 28.056410
F 71.550247 34.713804 32.733510
F 80.453347 34.627304 25.574210
F 85.039347 34.788304 18.196910
F 75.994047 34.903804 21.058310
F 80.441447 34.827304 18.140410
F 80.764847 34.760404 32.788510
F 87.406747 38.424904 32.715310
F 85.146147 50.121704 32.653910
F 80.581647 42.398604 32.627810
F 80.450047 49.978704 32.772110
F 78.446047 46.391204 32.642810
F 83.005547 38.353004 32.742010
F 80.580247 47.807004 46.214610
F 80.811947 39.947604 46.456810
F 71.791747 47.436304 46.569810
F 71.691147 40.039104 46.353510
F 80.578747 50.335904 47.203710
F 80.687447 42.568604 47.322110
F 71.871047 49.974804 47.177210
F 71.766647 42.550604 47.222510
F 80.762647 47.414404 43.363810
F 80.760547 39.993504 43.696710
F 78.490647 46.238104 42.534110
F 78.424747 38.595304 42.862210
F 71.642147 47.666504 43.763210
F 71.604147 39.924604 43.524510
F 83.099247 38.654404 47.216810
F 82.934347 46.486204 47.301210
F 73.932247 38.786704 47.383710
F 74.151347 46.249904 47.428410
F 87.293747 35.950804 39.001110
F 82.913847 35.987104 43.528710
F 82.891647 43.826704 43.692810
F 87.393747 46.368004 39.817010
F 73.848847 36.109904 43.902710
F 73.937047 43.909604 43.622310
F 73.812047 51.667504 36.214410
F 82.872547 36.131504 46.288710
F 82.812647 43.993304 46.414910
F 87.171847 46.139304 47.341110
F 73.835847 36.159004 46.608610
F 74.061547 43.661804 46.358010
F 85.169647 47.679304 46.230310
F 85.310447 39.868404 46.361810
F 76.257847 47.701504 46.317210
F 76.187147 40.042804 46.519210
F 85.114447 50.290604 47.266510
F 84.974747 42.440304 47.306610
F 76.383347 50.212104 47.370210
F 76.340947 42.619404 47.404110
F 85.142047 47.461004 43.596610
F 85.099547 40.008404 43.645410
F 76.432247 47.672404 43.511910
F 76.213447 39.961604 43.703710
F 87.255047 35.980604 43.717210
F 87.393047 43.638604 36.203610
F 78.554447 38.804004 47.357710
F 78.363847 46.448004 47.428810
F 87.219347 38.546004 42.792810
F 76.116847 47.558404 36.377710
F 82.969047 51.307504 39.077010
F 87.268047 43.615604 46.237010
F 78.472347 36.074604 43.779310
F 78.364947 43.751704 43.782210
F 76.117047 40.114704 36.602410
F 71.699947 42.651004 42.802110
F 87.496847 38.684004 47.343610
F 87.362647 51.381104 39.060910
F 78.603047 36.266004 46.497310
F 78.551347 43.956004 46.449910
F 80.686347 50.293904 35.526510
F 80.410847 42.494804 35.332210
F 78.477247 46.069504 39.778810
F 87.441347 43.666804 43.459510
F 87.434247 43.677304 39.066410
F 87.413047 51.242204 43.624010
F 78.191047 43.744104 36.401210
F 78.293847 38.505604 40.142210
F 87.356447 46.256704 42.678410
F 78.582347 51.760904 46.243510
F 73.933847 51.314504 39.096210
F 78.398847 35.988304 36.220510
F 82.928247 38.416704 35.501510
F 82.804547 46.264804 35.269410
F 74.036047 38.739304 35.552610
F 73.942347 46.176204 35.574610
F 85.265447 50.065604 35.335610
F 85.135747 42.192904 35.405610
F 76.111347 50.081304 35.576610
F 76.010447 42.523104 35.371410
F 78.407747 51.398004 36.348710
F 82.822847 46.323704 32.595210
F 87.516047 38.410504 35.401810
F 71.500147 42.625304 35.539510
F 82.757647 51.668204 46.471110
F 74.063547 51.555104 46.542610
F 71.701847 50.076204 42.591810
F 71.507047 50.413604 35.400110
F 87.139647 38.551004 39.874710
F 87.366847 51.450704 36.188910
F 78.343347 38.678404 35.640610
F 78.345147 46.337504 35.416110
F 80.758347 47.406904 39.020010
F 80.702747 39.817604 39.135810
F 71.906847 47.468704 38.868110
F 71.499547 39.895504 38.988910
F 80.876747 49.991904 42.775010
F 80.598947 42.517404 43.062410
F 78.566347 43.529604 39.116110
F 78.214147 36.099904 38.981310
F 80.811247 50.113104 39.924310
F 80.714147 42.329004 40.220810
F 71.688047 49.953404 39.913610
F 71.519547 42.383504 39.967410
F 80.744847 47.649604 36.285310
F 80.681047 39.940404 36.164810
F 85.162547 39.695804 36.292010
F 87.243747 36.204504 46.460310
F 71.615247 47.678904 36.079610
F 71.599747 39.862604 36.302010
F 82.903647 38.416504 40.028910
F 82.995847 46.311904 39.880510
F 73.856947 38.671604 40.016010
F 74.085447 46.160204 40.031810
F 73.806247 51.457404 43.763710
F 82.838147 35.790204 36.331010
F 82.790047 43.580904 36.465410
F 78.555447 51.572304 39.094710
F 73.815447 36.116404 36.439810
F 73.753447 43.630804 36.433010
F 78.717047 51.522304 43.465810
F 82.784447 35.916804 39.046810
F 82.861447 43.664404 39.153410
F 87.376947 35.937304 36.286910
F 73.898347 36.023604 39.148110
F 73.869747 43.553004 38.996310
F 82.978547 38.525904 42.866710
F 82.982547 46.162304 42.575910
F 73.881147 38.574804 42.762010
F 73.887647 46.389504 42.813410
F 85.121047 47.478704 38.868410
F 85.046947 39.865104 39.002310
F 76.291447 47.607104 39.118910
F 76.002647 39.879504 39.269010
F 85.106347 50.071204 42.714710
F 85.003747 42.594304 42.748110
F 76.228947 50.295704 42.686210
F 76.231647 42.612704 42.658410
F 85.150247 50.077904 39.980410
F 85.115847 42.333204 40.074710
F 76.184547 50.193904 39.894610
F 76.143347 42.500404 39.935510
F 85.185747 47.413804 36.156410
F 82.984847 51.383604 36.291110
F 82.991047 51.555504 43.717810
F 71.678547 34.922804 35.529510
F 87.496647 46.279304 35.419810
F 76.310947 34.944604 47.353310
F 87.446647 46.289204 32.736110
F 87.302347 51.518804 46.255310
F 76.070547 34.861204 35.595610
F 78.399747 38.600204 32.717610
F 80.613547 34.518304 35.437510
F 85.190047 34.663704 35.462810
F 71.485847 34.853204 47.262210
F 85.093647 34.880904 42.633710
F 76.232147 50.254604 32.786810
F 80.794147 34.836404 47.176710
F 71.554847 42.639104 32.693810
F 85.095847 34.734304 39.871910
F 73.862147 46.649704 32.854610
F 76.119947 42.702204 32.691310
F 85.117647 42.400104 32.799410
F 76.165647 34.781804 40.064110
F 71.725747 50.228504 32.557710
F 73.939947 38.803804 32.850610
F 80.519847 34.793304 39.965010
F 76.215747 34.979304 32.924210
F 85.077747 34.752204 47.247410
F 74.141147 46.220704 50.120910
F 80.574847 50.220004 64.541010
F 71.696347 42.545804 64.514610
F 73.881347 51.283004 58.145010
F 71.817647 42.386804 49.974310
F 78.628347 46.388604 50.041510
F 83.180447 38.601904 50.082110
F 87.270447 51.452304 58.205610
F 87.224547 51.499604 53.599710
F 78.393647 38.623004 64.584410
F 73.807047 38.595804 50.182510
F 80.678547 50.340104 50.022410
F 71.732747 50.116104 49.874210
F 76.517547 34.801504 62.039710
F 80.613647 34.689304 54.520410
F 87.355547 46.460004 61.859110
F 80.812047 47.773404 53.627010
F 80.768747 39.909704 53.567910
F 71.657747 47.635804 53.639010
F 71.786247 39.826204 53.813810
F 80.433147 50.203104 57.186510
F 80.852047 42.323704 57.203810
F 87.417047 38.654804 61.863710
F 71.578747 50.274804 64.586210
F 80.544247 50.208704 54.525510
F 80.806747 42.471204 54.424410
F 71.705947 50.079804 54.565210
F 71.881147 42.506704 54.423110
F 80.823747 47.746704 50.916510
F 80.811547 39.849004 50.975210
F 78.360447 43.841904 60.838410
F 87.332147 46.358204 64.577510
F 71.763447 47.443404 50.847910
F 71.556147 39.836804 51.127910
F 82.963947 38.547504 54.615310
F 82.816847 46.413204 54.648710
F 73.899947 38.556504 54.664710
F 73.840747 46.451104 54.522410
F 76.115047 50.064004 50.054710
F 85.067547 50.191504 64.595310
F 82.971047 43.843304 50.876410
F 85.256747 42.461604 50.030610
F 73.746447 36.024004 51.010210
F 74.049147 43.607004 50.811610
F 87.242047 36.000904 50.902010
F 82.912147 35.981604 53.747010
F 83.001147 43.874604 53.562510
F 76.168947 42.532704 64.639610
F 73.975247 36.020004 53.764510
F 74.108647 43.839704 53.608610
F 82.805047 38.454304 57.290210
F 82.705447 46.349604 57.354010
F 73.791647 38.606404 57.350110
F 73.942447 46.469204 57.244010
F 85.152047 47.624104 53.738010
F 85.139347 39.967604 53.813810
F 76.259647 47.616504 53.622810
F 76.289347 39.703804 53.789810
F 84.968647 50.040204 57.326810
F 85.145947 42.463504 57.494410
F 76.228347 50.101004 57.131810
F 76.280347 42.436104 57.060210
F 85.077347 50.183504 54.631610
F 85.059447 42.531604 54.715710
F 76.346547 50.166904 54.387010
F 76.285747 42.411404 54.316810
F 85.325247 47.710104 51.020810
F 85.346247 39.922404 51.038110
F 76.345347 47.497504 51.026710
F 76.155147 39.712304 51.119710
F 87.184947 51.430004 60.877210
F 82.710547 46.449104 64.709310
F 78.654147 38.603304 54.715810
F 78.600147 46.493504 54.515510
F 78.641547 35.934404 60.941910
F 73.774347 46.399604 64.520510
F 82.664947 51.375804 58.119010
F 82.943747 36.135604 51.017110
F 78.304347 35.989104 50.756010
F 78.552647 43.830404 50.983410
F 87.361747 38.612904 57.420210
F 73.915347 51.598804 50.901410
F 87.538047 43.705904 58.133510
F 78.487147 46.419404 64.753410
F 78.413447 35.997904 53.531610
F 78.575947 43.877704 53.642910
F 73.803747 51.492304 60.824010
F 87.473447 46.274504 50.049910
F 78.457747 38.623204 57.458810
F 78.326247 46.183904 57.281310
F 80.601947 47.790704 61.055010
F 80.445247 39.972704 60.978310
F 71.683747 47.521404 60.888110
F 71.723347 39.923904 61.236410
F 84.991447 50.207604 49.977010
F 87.339147 43.651804 53.713810
F 78.593347 38.671204 50.096410
F 85.190847 42.493404 64.513110
F 80.452447 50.386204 61.885610
F 80.527947 42.492204 61.801910
F 71.688247 50.287404 61.839910
F 71.599547 42.489604 61.810710
F 80.509747 47.735604 58.287310
F 80.759647 39.828904 58.153810
F 76.302747 42.169804 50.162310
F 87.275947 36.040204 60.935610
F 71.532747 47.547204 58.147110
F 71.782247 40.241204 58.404910
F 82.831247 38.714004 61.810410
F 82.828947 46.413204 61.899210
F 73.993847 38.462504 61.726710
F 73.985847 46.167604 61.802610
F 78.394347 51.560804 53.560910
F 82.973347 36.004304 58.234310
F 82.948247 43.753004 58.292610
F 82.821547 38.414504 64.542510
F 73.915247 36.005404 58.232510
F 74.116047 43.760604 57.869410
F 87.091947 43.847604 60.787110
F 82.979547 36.250804 60.979810
F 82.701947 43.876304 61.030010
F 82.815047 51.624504 60.872210
F 74.109247 35.895904 60.899210
F 74.047447 43.673604 60.665010
F 80.684847 42.552204 64.644410
F 87.280647 38.444904 54.685910
F 73.929947 38.524304 64.434610
F 87.378047 46.257604 57.388710
F 84.994747 47.585904 60.893610
F 85.048247 40.015204 60.971310
F 76.255647 47.416604 60.871210
F 76.144047 39.943304 60.774310
F 82.821347 51.570004 51.002810
F 87.364847 51.327404 50.874310
F 78.265947 51.454104 58.250110
F 73.909847 51.323704 53.650910
F 84.920247 50.193904 61.867810
F 85.017247 42.737204 61.975310
F 76.007547 50.072004 61.739510
F 76.174947 42.428904 61.801110
F 85.057847 47.532304 58.201410
F 85.034747 39.964204 58.267810
F 76.130547 47.638904 58.194810
F 75.997847 39.951204 58.036310
F 87.361447 38.524604 49.924110
F 82.963047 46.315404 50.166210
F 78.261647 38.563804 61.938610
F 78.522447 46.270104 61.864110
F 80.838747 42.533104 50.007010
F 78.237547 51.475904 60.863110
F 87.547647 43.733204 50.978810
F 82.849947 51.404204 53.667710
F 78.605247 36.014804 58.268010
F 78.493647 43.582104 58.148910
F 78.414847 51.338304 50.745610
F 75.851547 50.187104 64.593710
F 71.589947 50.152704 57.262310
F 71.683947 42.688504 57.243210
F 87.235347 46.088704 54.675710
F 87.194447 35.913704 53.633010
F 87.467447 36.048804 58.239310
F 87.528747 38.688904 64.573810
F 76.209947 34.810504 57.343710
F 76.082447 34.708804 50.112210
F 71.775647 34.776304 54.784310
F 85.119247 34.805504 57.498310
F 76.242447 34.618104 64.756010
F 80.581947 34.844004 49.950510
F 71.672447 34.732004 61.827410
F 85.032547 34.831204 61.955810
F 71.924347 34.803904 64.582410
F 71.632047 34.748704 57.509310
F 85.224147 34.683604 64.675110
F 84.917047 34.733504 49.849610
F 87.243247 43.737304 65.656510
F 84.936647 47.730104 65.626910
F 82.998247 35.829404 65.507210
F 87.398747 36.011304 65.452810
F 74.105447 35.987004 65.585210
F 73.779647 51.516004 65.596810
F 85.032847 39.753404 65.329910
F 80.491547 55.311904 2.602240
F 80.619047 63.138304 2.424890
F 71.708447 55.118204 2.863270
F 71.847347 63.108104 2.705050
F 80.427547 57.960004 6.354620
F 80.694847 65.563904 6.161840
F 73.690747 66.951404 14.571310
F 73.690947 59.265204 14.395910
F 80.481947 57.963104 3.513660
F 80.537847 65.576704 3.475330
F 71.689447 57.750304 3.688230
F 71.717347 65.706304 3.718880
F 87.320147 59.133204 14.629310
F 87.349047 66.970704 14.463110
F 71.481047 65.812604 13.671110
F 71.415047 57.987704 13.603610
F 87.194447 61.785104 3.522390
F 78.148547 66.789304 14.507610
F 82.732247 54.111304 3.673770
F 82.861447 61.725504 3.245000
F 74.043147 53.732404 3.626260
F 74.068347 61.591304 3.748070
F 71.720747 63.240604 14.468110
F 78.198847 59.169504 14.266510
F 71.467647 55.483704 14.437910
F 78.344747 66.923604 9.845050
F 82.721147 59.049304 2.522010
F 82.841647 66.866104 2.768730
F 73.916247 59.007904 2.990100
F 73.904347 66.791504 2.643900
F 82.810947 54.150304 6.347190
F 82.784647 61.852004 6.047610
F 73.917747 53.937804 6.421680
F 73.971547 61.656804 6.335240
F 84.968647 55.107804 2.593010
F 85.076747 63.053504 2.440060
F 76.171847 55.188504 2.570530
F 76.230047 63.143404 2.839740
F 84.971047 58.192204 6.178580
F 85.275247 65.402004 6.455500
F 76.110747 57.933104 6.087730
F 76.067147 65.609204 6.279140
F 85.114447 57.842404 3.567160
F 85.050547 65.507504 3.712670
F 76.241447 57.711004 3.511240
F 76.156247 65.763004 3.574760
F 87.240047 66.717104 2.706570
F 76.032947 63.149104 14.324210
F 75.917847 55.242904 14.488710
F 87.277747 66.890604 7.399680
F 74.026247 69.644104 11.130510
F 78.303047 54.048104 13.394210
F 78.307247 53.894504 3.616990
F 78.472347 61.784004 3.555740
F 80.390547 62.959404 14.551410
F 78.171447 61.681204 13.433210
F 84.828547 63.065604 14.638710
F 85.081247 55.406804 14.490210
F 87.118847 61.778504 13.637910
F 87.396247 54.080704 10.781310
F 78.306647 59.265804 2.558180
F 78.343947 66.917904 2.788480
F 87.414847 61.707404 6.347950
F 87.367447 59.154104 7.103750
F 78.261147 54.203904 6.357710
F 78.385747 61.825804 6.215450
F 80.593047 55.220104 9.871230
F 80.544047 62.939104 9.951780
F 71.704047 55.487804 9.860350
F 71.582747 63.204604 9.785220
F 80.470047 57.879504 13.679510
F 80.408847 65.597204 13.513210
F 82.754147 66.695604 14.696710
F 71.715147 65.675104 6.523170
F 80.431347 57.783304 10.815310
F 80.442747 65.579104 10.860710
F 71.444547 58.039204 10.887310
F 71.814847 65.752604 10.897610
F 80.573747 55.364204 7.165890
F 80.586147 62.986704 7.216770
F 71.487647 57.975804 6.391200
F 82.768147 59.026104 14.513710
F 71.667547 55.255604 7.153810
F 71.633447 63.030804 7.035000
F 82.957947 54.120204 10.752910
F 82.811747 61.729804 11.059610
F 73.831147 54.214304 10.858610
F 73.764847 61.894004 10.818610
F 82.704947 59.396404 7.148520
F 82.886847 66.751904 7.400590
F 73.842247 59.031204 7.191460
F 74.007747 67.033104 7.287900
F 82.850547 59.095504 9.921110
F 82.760047 66.769804 10.039010
F 73.629247 59.259604 9.912170
F 73.946747 67.069204 10.027010
F 82.766547 54.112404 13.576710
F 82.687247 61.795804 13.690610
F 73.718947 54.219204 13.557810
F 73.763447 61.747904 13.610210
F 85.137247 55.379104 9.942810
F 85.106647 62.947404 10.123810
F 76.064847 55.495504 9.963580
F 75.968347 62.920804 9.837400
F 85.071447 58.029904 13.608310
F 85.022847 65.561504 13.690010
F 75.952547 57.788304 13.628810
F 75.907147 65.712804 13.534710
F 85.146947 58.043504 10.788410
F 85.126347 65.519004 10.944610
F 75.862247 57.971404 10.842110
F 76.233547 65.563804 10.729110
F 85.139347 55.546504 7.214790
F 85.070647 62.839904 7.349530
F 76.073047 55.488204 7.308150
F 76.156247 63.107804 7.187620
F 87.485847 59.203504 9.830760
F 78.140747 59.093104 10.022010
F 78.307447 54.055004 10.756510
F 78.204047 61.805404 10.721210
F 87.348947 54.146404 6.320570
F 80.553447 55.343004 14.475210
F 78.219247 59.076604 7.325540
F 78.563447 66.980304 7.158920
F 87.323847 61.689004 10.946410
F 87.291947 54.041404 13.641610
F 87.250847 54.094304 3.599640
F 87.449747 58.999304 2.805790
F 87.225847 67.014504 10.053510
F 82.666347 59.132604 -0.139603
F 78.278747 67.096904 0.033200
F 85.135247 62.905504 -0.165793
F 87.300247 66.971804 0.105485
F 76.157347 63.116504 0.147292
F 71.842947 62.876604 0.055872
F 85.066147 55.216904 -0.178049
F 87.371847 59.196204 0.070226
F 82.823847 66.890804 0.047706
F 80.566947 55.331104 24.540410
F 80.532347 62.899504 24.644210
F 71.627647 55.286704 24.505210
F 71.612047 63.009104 24.623910
F 80.391147 58.079504 28.047110
F 80.508447 65.701504 27.948810
F 76.341247 55.353404 31.800510
F 71.552747 65.652404 20.791610
F 80.356447 58.040304 25.396010
F 80.533747 65.601704 25.134910
F 71.488747 58.001604 25.274910
F 71.577547 65.432704 25.696510
F 80.637247 55.240204 21.825810
F 80.660547 62.989604 21.671210
F 87.352547 66.838304 21.703110
F 71.552947 57.905304 20.921110
F 71.643547 55.241704 21.875110
F 71.426447 63.135004 21.867310
F 82.867547 54.155804 25.452810
F 82.841147 61.847304 25.368310
F 73.843747 53.900804 25.477310
F 73.971747 61.922604 25.469610
F 82.953847 59.141304 21.835810
F 82.999047 66.936604 21.578210
F 73.704847 59.210404 21.669410
F 73.725947 66.770404 21.921210
F 82.814047 59.216804 24.550210
F 82.889447 66.832604 24.438810
F 73.662447 59.310604 24.389410
F 73.581747 66.854604 24.758910
F 82.699847 54.155804 28.304210
F 82.981847 61.704204 28.120610
F 73.857647 54.054904 28.231210
F 73.807147 61.954704 28.212410
F 85.118247 55.406604 24.513610
F 85.188547 63.074404 24.357410
F 76.085347 55.281104 24.370410
F 76.145547 63.253504 24.474910
F 84.956747 57.991004 28.189610
F 85.101147 65.823104 28.216610
F 75.987447 57.825604 28.015310
F 76.203847 65.728304 28.273410
F 85.027147 57.979104 25.464310
F 85.118247 65.575804 25.454410
F 75.927247 57.902904 25.263710
F 76.064247 65.791604 25.634410
F 84.959247 55.184404 21.745710
F 85.127947 62.991104 21.592210
F 75.965247 55.333204 21.630710
F 76.015547 62.957404 21.747310
F 76.317347 63.024504 31.769210
F 87.243447 54.158804 28.179710
F 78.342247 53.923204 25.077810
F 78.204347 61.753504 25.499710
F 82.912747 59.190804 17.261610
F 87.341647 67.107104 31.681710
F 78.545247 59.037704 21.565210
F 78.348747 66.937404 21.748810
F 83.008747 67.030504 31.918110
F 80.696547 62.934104 17.215110
F 78.096047 59.227904 24.317310
F 78.202547 66.990404 24.653910
F 76.190647 63.049404 17.090310
F 78.454447 59.228704 17.314010
F 78.425347 54.083004 27.828610
F 78.193447 61.830404 28.179510
F 87.405847 58.963704 21.955910
F 87.466547 61.656004 20.990210
F 80.675447 55.232204 17.177410
F 87.312447 66.914204 29.063810
F 80.483347 55.535504 29.162110
F 80.679147 63.076404 28.770710
F 71.599147 65.540604 28.380910
F 71.529047 58.100604 28.027410
F 71.566647 55.504204 29.022110
F 71.648247 63.070204 29.197310
F 82.761647 59.184504 28.987510
F 82.692047 67.055204 28.999210
F 73.863947 59.232704 29.101610
F 73.835347 66.909204 29.121710
F 73.972847 66.917204 31.887010
F 78.681147 66.908204 31.930810
F 71.693947 55.466704 31.840910
F 82.940747 59.015204 31.726910
F 80.691647 62.924704 31.442510
F 73.933847 66.881204 17.426810
F 71.583847 55.513604 17.138610
F 85.214247 63.085204 17.355010
F 84.984647 55.337004 29.063410
F 85.227647 63.134204 28.956710
F 76.129547 55.267404 29.054810
F 76.010947 63.142304 29.155210
F 71.693247 63.154404 31.766610
F 87.326247 54.085104 25.441810
F 78.148147 59.203504 29.090510
F 78.385747 66.914704 29.268310
F 78.269147 66.742804 17.248810
F 78.272047 54.125804 20.806910
F 76.155047 55.191004 17.232310
F 87.359947 59.404304 17.328110
F 87.226447 58.975104 31.660310
F 73.822647 59.271904 31.786810
F 71.494447 63.183904 17.232310
F 85.254247 55.536504 17.222210
F 80.859447 57.718204 20.606710
F 80.632147 65.597904 20.944210
F 87.378347 61.763304 25.419210
F 78.319947 61.722604 20.998410
F 80.687547 57.877604 17.896710
F 80.494347 65.478104 18.204410
F 71.669947 58.107204 18.255610
F 71.413547 65.758604 18.008010
F 82.896847 54.066204 18.084510
F 82.972147 61.724304 18.099610
F 73.759647 54.252904 18.070010
F 73.871447 61.907004 18.057010
F 84.946847 55.073404 31.834810
F 87.324747 66.708504 24.392510
F 85.231447 63.197204 31.687910
F 87.419047 54.275404 20.958710
F 82.872647 54.061304 20.766310
F 82.978047 61.750404 20.922510
F 73.830747 53.949504 20.832310
F 73.790547 61.780704 20.769810
F 82.821847 66.998704 17.463010
F 87.414647 61.851104 18.319610
F 80.747547 55.370104 31.903810
F 73.900547 59.236904 17.064010
F 85.144347 57.801904 21.025110
F 85.198847 65.612704 20.803510
F 76.089847 58.004204 20.809310
F 76.044447 65.724004 20.960210
F 85.203347 57.983404 18.298610
F 85.141547 65.761204 18.082310
F 76.171747 57.835104 18.191910
F 76.146547 65.494104 18.131710
F 87.305147 59.126504 28.895010
F 87.482647 61.726604 28.161410
F 78.426347 53.906104 17.937410
F 78.291747 61.868104 18.288110
F 78.415947 59.047204 31.730010
F 87.336847 54.074204 18.178210
F 87.278947 67.021304 17.107810
F 87.315447 59.029504 24.660010
F 87.288947 69.603404 32.640910
F 73.973347 69.462804 20.966810
F 76.051747 57.891004 32.639610
F 78.445047 61.698504 32.536410
F 85.210547 65.698804 32.694410
F 73.966147 54.181604 32.606710
F 80.658847 57.916104 32.647610
F 83.011647 61.769804 32.432610
F 80.688947 55.570104 46.086910
F 80.595947 62.923404 46.283610
[truncated: 92,669 more chars]
