# Supplementary material for: Molecular-resolution imaging of ice crystallized from liquid water by cryogenic liquid-cell TEM
Source: Nat Commun. 2025 Sep 25;16:8342. doi: 10.1038/s41467-025-62451-0 (PMC12462463; doi:10.1038/s41467-025-62451-0)
Supplement: Supplementary file 9 — Supplementary Data 1 [file 41467_2025_62451_MOESM9_ESM.zip › supercell_4_3_3/0.2/93K_relaxed.xyz]

15552
F15552
F 0.134787 1.258519 2.788801
F 0.134787 8.976339 2.788801
F 0.134787 16.694119 2.788801
F 9.131101 1.287019 2.766201
F 9.131101 9.004839 2.766201
F 9.131101 16.722619 2.766201
F 0.129907 3.887799 6.411631
F 0.129907 11.605619 6.411631
F 9.125051 3.858909 6.398191
F 9.125051 11.576719 6.398191
F 0.162438 3.874879 3.656051
F 0.162438 11.592719 3.656051
F 9.132191 3.859519 3.671311
F 9.132191 11.577319 3.671311
F 0.112026 1.292279 0.031506
F 0.112026 9.010099 0.031506
F 0.112025 16.727919 0.031506
F 9.034921 1.277669 0.028956
F 9.034921 8.995489 0.028956
F 9.034921 16.713319 0.028956
F 2.433441 7.722939 3.646951
F 2.433441 15.440719 3.646951
F 2.433441 0.005123 3.646951
F 11.360141 7.718439 3.679081
F 11.360141 15.436219 3.679081
F 11.360141 0.000615 3.679081
F 2.332041 5.132899 0.004410
F 2.332041 12.850719 0.004410
F 11.262841 5.136579 0.036733
F 11.262841 12.854419 0.036733
F 2.429891 5.142139 2.746981
F 2.429891 12.859919 2.746981
F 11.359041 5.145919 2.773981
F 11.359041 12.863719 2.773981
F 2.424761 7.721519 6.378501
F 2.424761 15.439319 6.378501
F 2.424761 0.003698 6.378501
F 11.353041 7.717829 6.405971
F 11.353041 15.435619 6.405971
F 11.353041 0.000003 6.405971
F 4.672371 1.286829 2.750811
F 4.672371 9.004649 2.750811
F 4.672371 16.722519 2.750811
F 13.586941 1.287009 2.781761
F 13.586941 9.004829 2.781761
F 13.586941 16.722619 2.781761
F 4.666471 3.859049 6.382711
F 4.666471 11.576819 6.382711
F 13.580941 3.858919 6.413751
F 13.580941 11.576719 6.413751
F 4.673231 3.860409 3.655101
F 4.673231 11.578219 3.655101
F 13.588041 3.859529 3.686861
F 13.588041 11.577319 3.686861
F 4.578591 1.277199 0.013185
F 4.578591 8.995019 0.013185
F 4.578591 16.712819 0.013185
F 13.490841 1.277669 0.044510
F 13.490841 8.995489 0.044510
F 13.490841 16.713319 0.044509
F 6.903981 7.718529 3.663481
F 6.903981 15.436319 3.663481
F 6.903981 0.000706 3.663481
F 15.793141 7.647999 3.607231
F 15.952741 15.336919 3.554431
F 4.637911 16.721119 14.567701
F 6.806481 5.136419 0.021073
F 6.806481 12.854219 0.021072
F 13.552341 1.286299 14.599401
F 13.552341 9.004119 14.599401
F 6.902851 5.145859 2.758471
F 6.902851 12.863719 2.758471
F 15.868641 5.030629 2.749101
F 15.858141 12.801419 2.811671
F 6.896821 7.717879 6.390451
F 6.896821 15.435719 6.390451
F 6.896821 0.000061 6.390451
F 15.785741 7.809279 6.405531
F 15.779341 15.444719 6.321091
F 13.552341 16.721919 14.599401
F 0.121030 1.258539 10.048501
F 0.121030 8.976359 10.048501
F 0.121030 16.694219 10.048501
F 9.112381 1.286309 10.036101
F 9.112381 9.004129 10.036101
F 9.112371 16.721919 10.036101
F 0.112149 3.885599 13.686001
F 0.112149 11.603419 13.686001
F 9.099661 3.858909 13.674301
F 9.099661 11.576719 13.674301
F 0.147543 3.870799 10.930201
F 0.147543 11.588619 10.930201
F 9.109191 3.858909 10.945701
F 9.109191 11.576719 10.945701
F 0.155846 1.272829 7.290891
F 0.155846 8.990649 7.290891
F 0.155845 16.708519 7.290891
F 9.121881 1.286309 7.307511
F 9.121881 9.004129 7.307511
F 9.121881 16.721919 7.307511
F 2.411231 7.722119 10.920501
F 2.411231 15.439919 10.920501
F 2.411231 0.004300 10.920501
F 11.337141 7.717819 10.953501
F 11.337141 15.435619 10.953501
F 15.825741 12.733819 14.807201
F 2.423231 5.140729 7.282211
F 2.423231 12.858519 7.282211
F 11.349841 5.145209 7.315281
F 11.349841 12.863019 7.315281
F 2.412951 5.141709 10.016201
F 2.412951 12.859519 10.016201
F 11.340341 5.145209 10.043901
F 11.340341 12.863019 10.043901
F 2.401181 7.721109 13.654201
F 2.401181 15.438919 13.654201
F 2.401181 0.003283 13.654201
F 11.327641 7.717819 13.682101
F 11.327641 15.435619 13.682101
F 15.717841 5.247019 14.534501
F 4.653901 1.286199 10.020701
F 4.653901 9.004019 10.020701
F 4.653901 16.721819 10.020701
F 13.568241 1.286299 10.051701
F 13.568241 9.004119 10.051701
F 13.568241 16.721919 10.051701
F 4.641311 3.858989 13.658801
F 4.641311 11.576819 13.658801
F 13.555541 3.858909 13.689901
F 13.555541 11.576719 13.689901
F 4.650451 3.859789 10.929501
F 4.650451 11.577619 10.929501
F 13.565041 3.858909 10.961201
F 13.565041 11.576719 10.961201
F 4.662981 1.285409 7.291331
F 4.662981 9.003229 7.291331
F 4.662981 16.721019 7.291331
F 13.577741 1.286299 7.323061
F 13.577741 9.004119 7.323061
F 13.577741 16.721919 7.323061
F 6.881001 7.717909 10.937901
F 6.881001 15.435719 10.937901
F 6.881001 0.000088 10.937901
F 15.796341 7.841139 10.908201
F 15.822141 15.294419 11.077101
F 6.868301 12.862919 14.576101
F 6.893681 5.145119 7.299671
F 6.893681 12.862919 7.299661
F 15.738341 5.182079 7.438831
F 15.720841 12.901119 7.152081
F 6.884151 5.145159 10.028401
F 6.884151 12.863019 10.028401
F 15.838641 5.164449 10.181001
F 15.916441 12.830219 9.903231
F 6.871461 7.717869 13.666601
F 6.871461 15.435719 13.666601
F 6.871461 0.000050 13.666601
F 15.748341 7.922369 13.625501
F 15.849441 15.333319 13.739601
F 6.868301 5.145129 14.576101
F 0.139245 1.275989 14.569401
F 0.139245 8.993819 14.569401
F 0.139245 16.711619 14.569401
F 9.096481 1.286309 14.583901
F 9.096481 9.004129 14.583901
F 9.096481 16.721919 14.583901
F 2.399241 5.141109 14.558801
F 2.399241 12.858919 14.558801
F 11.324441 5.145209 14.591701
F 11.324441 12.863019 14.591701
F 4.637911 1.285449 14.567701
F 4.637911 9.003269 14.567701
F 18.132641 1.608329 2.672531
F 18.314941 4.102479 3.695281
F 15.775841 0.054857 11.175701
F 15.932441 0.230539 3.812001
F 0.086050 1.262969 24.598401
F 0.086050 8.980789 24.598401
F 0.086050 16.698619 24.598401
F 9.061581 1.286309 24.588901
F 9.061581 9.004129 24.588901
F 9.061581 16.721919 24.588901
F 0.077481 3.881089 28.235901
F 0.077481 11.598919 28.235901
F 9.048871 3.858909 28.227101
F 9.048871 11.576719 28.227101
F 0.114444 3.864559 25.487201
F 0.114445 11.582419 25.487201
F 9.058391 3.858909 25.498501
F 9.058391 11.576719 25.498501
F 0.122702 1.279119 21.848001
F 0.122702 8.996939 21.848001
F 0.122702 16.714719 21.848001
F 9.071081 1.286309 21.860301
F 9.071081 9.004129 21.860301
F 9.071081 16.721919 21.860301
F 2.363471 7.721269 25.473701
F 2.363471 15.439119 25.473701
F 2.363471 0.003448 25.473701
F 11.286341 7.717819 25.506301
F 11.286341 15.435619 25.506301
F 15.771841 15.442519 20.886201
F 2.375361 5.141539 21.835401
F 2.375361 12.859319 21.835401
F 11.299041 5.145209 21.868101
F 11.299041 12.863019 21.868101
F 2.366081 5.142639 24.568201
F 2.366081 12.860419 24.568201
F 11.289541 5.145209 24.596701
F 11.289541 12.863019 24.596701
F 2.354431 7.720129 28.206201
F 2.354431 15.437919 28.206201
F 2.354431 0.002311 28.206201
F 11.276841 7.717819 28.234901
F 11.276841 15.435619 28.234901
F 15.644141 7.621689 20.946301
F 4.603611 1.286309 24.573401
F 4.603611 9.004129 24.573401
F 4.603611 16.721919 24.573401
F 13.517441 1.286299 24.604501
F 13.517441 9.004119 24.604501
F 13.517441 16.721919 24.604501
F 4.591031 3.858879 28.211501
F 4.591031 11.576719 28.211501
F 13.504741 3.858909 28.242701
F 13.504741 11.576719 28.242701
F 4.600361 3.859689 25.482401
F 4.600361 11.577519 25.482401
F 13.514241 3.858909 25.514001
F 13.514241 11.576719 25.514001
F 4.612871 1.285499 21.844201
F 4.612871 9.003319 21.844201
F 4.612871 16.721119 21.844201
F 13.526941 1.286299 21.875801
F 13.526941 9.004119 21.875801
F 13.526941 16.721919 21.875801
F 6.830251 7.717899 25.490601
F 6.830251 15.435719 25.490601
F 6.830251 0.000078 25.490601
F 15.736241 7.612419 25.681301
F 15.629141 15.263119 25.422801
F 6.846101 0.000041 20.943001
F 6.842921 5.145129 21.852401
F 6.842921 12.862919 21.852401
F 15.829741 5.096929 21.962801
F 15.730541 12.789119 21.852501
F 6.833421 5.145179 24.581201
F 6.833421 12.863019 24.581201
F 15.786941 5.100699 24.698601
F 15.816141 12.629619 24.574701
F 6.820741 7.717849 28.219401
F 6.820741 15.435719 28.219401
F 6.820741 0.000032 28.219401
F 15.749141 7.852739 28.344401
F 15.760141 15.385419 28.184501
F 6.846101 15.435719 20.943001
F 0.068996 1.265279 31.873301
F 0.068996 8.983109 31.873301
F 0.068996 16.700919 31.873301
F 9.036181 1.286309 31.865301
F 9.036181 9.004129 31.865301
F 9.036181 16.721919 31.865301
F 6.858791 12.863019 17.304801
F 6.858791 5.145169 17.304801
F 0.106169 1.282169 29.126401
F 0.106170 8.999989 29.126401
F 0.106169 16.717819 29.126401
F 9.045691 1.286309 29.136701
F 9.045691 9.004129 29.136701
F 9.045691 16.721919 29.136701
F 2.351601 5.142009 29.112101
F 2.351601 12.859819 29.112101
F 11.273641 5.145209 29.144501
F 11.273641 12.863019 29.144501
F 2.342821 5.143169 31.844201
F 2.342821 12.861019 31.844201
F 11.264141 5.145209 31.873101
F 11.264141 12.863019 31.873101
F 4.578491 1.286369 31.849701
F 4.578491 9.004189 31.849701
F 4.578491 16.722019 31.849701
F 13.492041 1.286299 31.880901
F 13.492041 9.004119 31.880901
F 13.492041 16.721919 31.880901
F 4.587851 1.285559 29.120601
F 4.587851 9.003379 29.120601
F 4.587851 16.721219 29.120601
F 13.501541 1.286299 29.152201
F 13.501541 9.004119 29.152201
F 13.501541 16.721919 29.152201
F 6.817551 5.145139 29.128801
F 6.817551 12.862919 29.128801
F 15.780841 5.096829 29.194001
F 15.755541 12.836419 29.231801
F 6.808071 5.145189 31.857601
F 6.808071 12.863019 31.857601
F 15.910241 5.247969 31.983401
F 15.653141 12.848419 32.068501
F 0.103377 1.260719 17.323501
F 0.103377 8.978539 17.323501
F 0.103377 16.696319 17.323501
F 9.086981 1.286309 17.312501
F 9.086981 9.004129 17.312501
F 9.086981 16.721919 17.312501
F 0.094665 3.883379 20.961001
F 0.094665 11.601219 20.961001
F 9.074271 3.858909 20.950701
F 9.074271 11.576719 20.950701
F 0.130977 3.867649 18.208701
F 0.130977 11.585519 18.208701
F 9.083791 3.858909 18.222101
F 9.083791 11.576719 18.222101
F 2.387291 7.721719 18.197101
F 2.387291 15.439519 18.197101
F 2.387291 0.003895 18.197101
F 11.311741 7.717819 18.229901
F 11.311741 15.435619 18.229901
F 6.846101 7.717859 20.943001
F 2.389461 5.142159 17.292201
F 2.389461 12.860019 17.292201
F 11.314941 5.145209 17.320301
F 11.314941 12.863019 17.320301
F 2.377741 7.720639 20.930201
F 2.377741 15.438419 20.930201
F 2.377741 0.002818 20.930201
F 11.302241 7.717819 20.958501
F 11.302241 15.435619 20.958501
F 15.821141 12.840419 17.433201
F 4.628741 1.286249 17.297001
F 4.628741 9.004069 17.297001
F 4.628741 16.721919 17.297001
F 13.542841 1.286299 17.328101
F 13.542841 9.004119 17.328101
F 13.542841 16.721919 17.328101
F 4.616161 3.858929 20.935201
F 4.616161 11.576719 20.935201
F 13.530141 3.858909 20.966301
F 13.530141 11.576719 20.966301
F 4.625391 3.859739 18.206001
F 4.625391 11.577519 18.206001
F 13.539641 3.858909 18.237601
F 13.539641 11.576719 18.237601
F 6.855621 7.717909 18.214301
F 6.855621 15.435719 18.214301
F 6.855621 0.000083 18.214301
F 15.719441 7.650009 18.212501
F 15.734841 15.413119 18.157501
F 15.775341 5.184379 17.169901
F 15.698841 15.397019 32.722801
F 18.045341 1.463199 29.152001
F 15.778441 -0.053871 20.912801
F 15.719341 -0.057069 18.256501
F 0.035496 1.269969 46.422901
F 0.035496 8.987789 46.422901
F 0.035496 16.705619 46.422901
F 8.985381 1.286309 46.418101
F 8.985381 9.004129 46.418101
F 8.985381 16.721919 46.418101
F 0.064657 3.855899 47.322201
F 0.064657 11.573719 47.322201
F 8.982201 3.858909 47.327701
F 8.982201 11.576719 47.327701
F 0.072990 1.287949 43.683101
F 0.072990 9.005779 43.683101
F 0.072990 16.723619 43.683101
F 8.994891 1.286309 43.689501
F 8.994891 9.004129 43.689501
F 8.994891 16.721919 43.689501
F 2.292731 7.719659 47.303801
F 2.292731 15.437519 47.303801
F 2.292731 0.001834 47.303801
F 11.210141 7.717819 47.335401
F 11.210141 15.435619 47.335401
F 15.795741 15.525419 42.859901
F 2.304441 5.143079 43.665501
F 2.304441 12.860919 43.665501
F 11.222841 5.145209 43.697201
F 11.222841 12.863019 43.697201
F 2.296631 5.144349 46.396101
F 2.296631 12.862219 46.396101
F 11.213341 5.145209 46.425901
F 11.213341 12.863019 46.425901
F 4.528311 1.286489 46.402401
F 4.528311 9.004319 46.402401
F 4.528311 16.722119 46.402401
F 13.441241 1.286299 46.433701
F 13.441241 9.004119 46.433701
F 13.441241 16.721919 46.433701
F 4.525461 3.859489 47.311701
F 4.525461 11.577319 47.311701
F 13.438041 3.858909 47.343201
F 13.438041 11.576719 47.343201
F 4.537911 1.285689 43.673501
F 4.537911 9.003509 43.673501
F 4.537911 16.721319 43.673501
F 13.450741 1.286299 43.705001
F 13.450741 9.004119 43.705001
F 13.450741 16.721919 43.705001
F 6.754141 7.717879 47.319801
F 6.754141 15.435719 47.319801
F 6.754141 0.000057 47.319801
F 15.583541 7.533829 47.449301
F 15.668741 15.360819 47.259501
F 15.769341 7.896759 42.921501
F 6.766811 5.145149 43.681601
F 6.766811 12.863019 43.681601
F 15.711441 5.157879 43.703801
F 15.675741 12.889019 43.691901
F 6.757371 5.145209 46.410301
F 6.757371 12.863019 46.410301
F 15.661741 5.096199 46.351101
F 15.729841 12.772519 46.526101
F 0.060544 3.878759 35.510701
F 0.060544 11.596619 35.510701
F 9.023471 3.858909 35.503501
F 9.023471 11.576719 35.503501
F 9.033001 3.858909 32.774901
F 9.033001 11.576719 32.774901
F 2.339771 7.720779 32.750401
F 2.339771 15.438619 32.750401
F 2.339771 0.002956 32.750401
F 11.260941 7.717819 32.782601
F 11.260941 15.435619 32.782601
F 6.770031 0.000009 42.772101
F 2.331221 7.719589 35.482201
F 2.331221 15.437419 35.482201
F 2.331221 0.001763 35.482201
F 11.251441 7.717819 35.511301
F 11.251441 15.435619 35.511301
F 6.770031 15.435619 42.772101
F 4.565921 3.858819 35.487901
F 4.565921 11.576619 35.487901
F 13.479341 3.858909 35.519101
F 13.479341 11.576719 35.519101
F 4.575361 3.859629 32.758801
F 4.575361 11.577419 32.758801
F 13.488841 3.858909 32.790401
F 13.488841 11.576719 32.790401
F 6.804881 7.717889 32.767001
F 6.804881 15.435719 32.767001
F 6.804881 0.000072 32.767001
F 0.097903 3.861549 32.765601
F 0.097903 11.579419 32.765601
F 6.770031 7.717829 42.772101
F 6.795381 7.717839 35.495801
F 6.795381 15.435619 35.495801
F 6.795381 0.000021 35.495801
F 16.038241 7.860219 35.442601
F 15.713941 15.308119 35.442601
F 15.802841 12.893219 39.254401
F 0.052162 1.267629 39.148101
F 0.052162 8.985449 39.148101
F 0.052162 16.703319 39.148101
F 9.010781 1.286309 39.141701
F 9.010781 9.004129 39.141701
F 9.010781 16.721919 39.141701
F 0.043800 3.876409 42.785501
F 0.043800 11.594219 42.785501
F 8.998071 3.858909 42.779901
F 8.998071 11.576719 42.779901
F 0.081317 3.858659 40.044001
F 0.081317 11.576519 40.044001
F 9.007601 3.858909 40.051301
F 9.007601 11.576719 40.051301
F 0.089609 1.285119 36.404801
F 0.089610 9.002939 36.404801
F 0.089609 16.720719 36.404801
F 9.020291 1.286309 36.413101
F 9.020291 9.004129 36.413101
F 9.020291 16.721919 36.413101
F 2.316191 7.720239 40.027101
F 2.316191 15.438019 40.027101
F 2.316191 0.002419 40.027101
F 11.235541 7.717819 40.059001
F 11.235541 15.435619 40.059001
F 15.618341 5.222589 39.021701
F 2.327961 5.142519 36.388801
F 2.327961 12.860319 36.388801
F 11.248241 5.145209 36.420801
F 11.248241 12.863019 36.420801
F 2.319671 5.143739 39.120201
F 2.319671 12.861519 39.120201
F 11.238741 5.145209 39.149501
F 11.238741 12.863019 39.149501
F 2.308131 7.718999 42.758201
F 2.308131 15.436819 42.758201
F 2.308131 0.001174 42.758201
F 11.226041 7.717819 42.787701
F 11.226041 15.435619 42.787701
F 6.782711 12.863019 39.133901
F 4.553391 1.286429 39.126101
F 4.553391 9.004249 39.126101
F 4.553391 16.722119 39.126101
F 13.466641 1.286299 39.157301
F 13.466641 9.004119 39.157301
F 13.466641 16.721919 39.157301
F 4.540841 3.858749 42.764201
F 4.540841 11.576619 42.764201
F 13.453941 3.858909 42.795501
F 13.453941 11.576719 42.795501
F 4.550401 3.859559 40.035201
F 4.550401 11.577419 40.035201
F 13.463441 3.858909 40.066801
F 13.463441 11.576719 40.066801
F 4.562871 1.285619 36.397001
F 4.562871 9.003439 36.397001
F 4.562871 16.721219 36.397001
F 13.476141 1.286299 36.428601
F 13.476141 9.004119 36.428601
F 13.476141 16.721919 36.428601
F 6.779511 7.717889 40.043401
F 6.779511 15.435719 40.043401
F 6.779511 0.000065 40.043401
F 15.752541 7.877059 40.148701
F 15.736741 15.446719 40.203101
F 6.782711 5.145199 39.133901
F 6.792181 5.145149 36.405201
F 6.792181 12.862919 36.405201
F 15.788441 5.231759 36.278701
F 15.711241 12.690119 36.560901
F 15.770941 7.787489 32.894301
F 17.759141 3.902979 40.177301
F 17.783041 3.654979 42.966101
F 18.036441 16.922619 39.255301
F 18.027241 9.005399 39.067601
F 17.987541 8.846419 46.538501
F 17.824941 16.770819 46.512501
F 17.879741 11.781819 42.775401
F 18.168241 9.049339 36.391801
F 17.980141 16.829719 43.721901
F 18.203441 1.219019 46.463601
F 17.970341 9.286899 43.739601
F 17.942141 11.536119 40.111201
F 0.027200 3.874069 50.060301
F 0.027200 11.591919 50.060301
F 8.972671 3.858909 50.056301
F 8.972671 11.576719 50.056301
F 2.285141 7.718369 50.034101
F 2.285141 15.436219 50.034101
F 2.285141 0.000544 50.034101
F 11.200641 7.717819 50.064101
F 11.200641 15.435619 50.064101
F 6.806251 7.726459 64.603501
F 4.515771 3.858689 50.040601
F 4.515771 11.576519 50.040601
F 13.428541 3.858909 50.071901
F 13.428541 11.576719 50.071901
F 6.744681 7.717819 50.048501
F 6.744681 15.435619 50.048501
F 15.679641 12.708619 60.920001
F 15.827641 7.569139 50.164101
F 15.671541 15.388019 50.046101
F 15.747641 4.925719 60.932701
F 0.018948 1.272299 53.697701
F 0.018948 8.990119 53.697701
F 0.018948 16.707919 53.697701
F 8.959991 1.286299 53.694501
F 8.959991 9.004129 53.694501
F 8.959991 16.721919 53.694501
F 0.010694 3.871759 57.335201
F 0.010694 11.589619 57.335201
F 8.947281 3.858909 57.332701
F 8.947281 11.576719 57.332701
F 0.047903 3.853279 54.600301
F 0.047903 11.571119 54.600301
F 8.956801 3.858909 54.604001
F 8.956801 11.576719 54.604001
F 0.056285 1.290649 50.961301
F 0.056285 9.008469 50.961301
F 0.056285 16.726319 50.961301
F 8.969491 1.286299 50.965901
F 8.969491 9.004129 50.965901
F 8.969491 16.721919 50.965801
F 2.269391 7.719019 54.580601
F 2.269391 15.436819 54.580601
F 2.269391 0.001202 54.580601
F 11.184741 7.717819 54.611801
F 11.184741 15.435619 54.611801
F 6.709071 12.862419 60.961101
F 2.281041 5.143689 50.942201
F 2.281041 12.861519 50.942201
F 11.197441 5.145209 50.973601
F 11.197441 12.863019 50.973601
F 2.273691 5.144999 53.672001
F 2.273691 12.862819 53.672001
F 11.187941 5.145209 53.702301
F 11.187941 12.863019 53.702301
F 2.262251 7.717699 57.310001
F 2.262251 15.435519 57.310001
F 6.709071 5.144619 60.961101
F 11.175241 7.717819 57.340501
F 11.175241 15.435619 57.340501
F 15.656941 12.897719 58.184101
F 4.503251 1.286559 53.678701
F 4.503251 9.004379 53.678701
F 4.503251 16.722219 53.678701
F 13.415841 1.286299 53.710001
F 13.415841 9.004119 53.710001
F 13.415841 16.721919 53.710101
F 4.490721 3.858619 57.316901
F 4.490721 11.576419 57.316901
F 13.403141 3.858909 57.348201
F 13.403141 11.576719 57.348201
F 4.500551 3.859409 54.588101
F 4.500551 11.577219 54.588101
F 13.412641 3.858909 54.619601
F 13.412641 11.576719 54.619601
F 4.512991 1.285759 50.949901
F 4.512991 9.003579 50.949901
F 4.512991 16.721419 50.949901
F 13.425341 1.286299 50.981401
F 13.425341 9.004119 50.981401
F 13.425341 16.721919 50.981401
F 6.728781 7.717869 54.596201
F 6.728781 15.435719 54.596201
F 6.728781 0.000048 54.596201
F 15.660741 7.871099 54.863901
F 15.588041 15.477019 54.528201
F 15.773141 5.124669 58.218601
F 6.741451 5.145159 50.958001
F 6.741451 12.863019 50.958001
F 15.726041 4.999299 51.060501
F 15.642441 12.736219 51.025801
F 6.732021 5.145229 53.686701
F 6.732021 12.863019 53.686701
F 15.612741 5.361419 53.785301
F 15.791241 13.043519 53.718301
F 6.719351 7.717799 57.324901
F 6.719351 15.435619 57.324901
F 6.716101 12.863019 58.234201
F 15.712141 7.831469 57.499601
F 15.668141 15.412519 57.342201
F 6.716101 5.145169 58.234201
F 6.710091 15.435019 61.866201
F 15.586941 15.301019 64.594301
F 15.782441 7.831949 64.493601
F 8.936991 1.285689 60.968901
F 8.936991 9.003509 60.968901
F 8.936991 16.721319 60.968901
F 0.057394 3.896639 64.630401
F 0.057394 11.614419 64.630401
F 9.034231 3.867539 64.611201
F 9.034231 11.585319 64.611201
F 6.806251 0.008639 64.603501
F 6.806251 15.444319 64.603501
F 0.034143 3.852219 61.887901
F 0.034143 11.570019 61.887901
F 8.938071 3.858199 61.874001
F 8.938071 11.576019 61.874001
F 0.039339 1.293249 58.239701
F 0.039339 9.011079 58.239701
F 0.039339 16.728919 58.239701
F 8.944101 1.286299 58.242001
F 8.944101 9.004119 58.242001
F 8.944101 16.721919 58.242001
F 2.252891 7.717779 61.851001
F 2.252891 15.435619 61.851001
F 15.552041 15.383819 61.866301
F 11.166041 7.717109 61.881801
F 11.166041 15.434919 61.881801
F 15.608041 7.482149 61.758701
F 2.257631 5.144259 58.219001
F 2.257631 12.862119 58.219001
F 11.172041 5.145209 58.249801
F 11.172041 12.863019 58.249801
F 2.251621 5.144149 60.948001
F 2.251621 12.862019 60.948001
F 11.164941 5.144599 60.976701
F 11.164941 12.862419 60.976701
F 2.343191 7.730309 64.590001
F 2.343191 15.448119 64.590001
F 2.343191 0.012483 64.590001
F 11.262141 7.726459 64.619001
F 11.262141 15.444319 64.619001
F 11.262141 0.008635 64.619001
F 4.480611 1.286009 60.953101
F 4.480611 9.003829 60.953101
F 4.480611 16.721619 60.953101
F 13.392841 1.285689 60.984401
F 13.392841 9.003509 60.984401
F 13.392841 16.721319 60.984401
F 4.573761 3.868019 64.596101
F 4.573761 11.585819 64.596101
F 13.490141 3.867549 64.626801
F 13.490141 11.585319 64.626801
F 4.482371 3.858569 61.858101
F 4.482371 11.576419 61.858101
F 13.393941 3.858199 61.889501
F 13.393941 11.576019 61.889501
F 4.488111 1.285839 58.226101
F 4.488111 9.003659 58.226101
F 4.488111 16.721519 58.226101
F 13.399941 1.286299 58.257601
F 13.399941 9.004119 58.257601
F 13.399941 16.721919 58.257601
F 6.710091 7.717149 61.866201
F 18.027241 4.004339 61.813101
F 17.894041 3.656089 50.251501
F 18.002741 3.795619 57.407001
F 15.655641 12.723419 65.583601
F 15.685241 0.103916 61.859001
F 17.936141 8.800039 60.930001
F 17.934641 11.602619 57.226101
F 18.105241 1.153969 58.387101
F 17.906841 11.586019 61.963001
F 17.890541 9.060119 58.281301
F 18.066441 1.298269 61.105501
F 15.629441 0.026145 57.340901
F 15.511741 0.046491 54.732001
F 15.683041 -0.035882 49.809601
F 15.756341 -0.002940 64.600501
F 15.805541 5.307019 65.593901
F 0.134787 24.412019 2.788801
F 0.134787 32.129819 2.788801
F 9.131101 24.440519 2.766201
F 9.131101 32.158319 2.766201
F 0.129907 27.041219 6.411631
F 15.740541 20.588719 14.590801
F 0.129907 19.323419 6.411631
F 9.125051 27.012419 6.398191
F 9.125051 34.730219 6.398191
F 9.125051 19.294519 6.398191
F 0.162438 27.028319 3.656051
F 15.756541 28.264519 14.578301
F 0.162438 19.310519 3.656051
F 9.132191 27.013019 3.671311
F 6.868301 20.580819 14.576101
F 9.132191 19.295119 3.671311
F 0.112026 24.445719 0.031506
F 0.112026 32.163619 0.031506
F 9.034921 24.431119 0.028956
F 9.034921 32.148919 0.028956
F 2.433441 30.876419 3.646951
F 2.433441 23.158619 3.646951
F 11.360141 30.871919 3.679081
F 11.360141 23.154119 3.679081
F 2.332041 28.286419 0.004410
F 2.332041 20.568519 0.004410
F 11.262841 28.290019 0.036733
F 11.262841 20.572219 0.036733
F 2.429891 28.295619 2.746981
F 2.429891 20.577819 2.746981
F 11.359041 28.299419 2.773981
F 11.359041 20.581619 2.773981
F 2.424761 30.875019 6.378501
F 2.424761 23.157119 6.378501
F 11.353041 30.871319 6.405971
F 11.353041 23.153519 6.405971
F 4.672371 24.440319 2.750811
F 4.672371 32.158119 2.750811
F 13.586941 24.440519 2.781761
F 13.586941 32.158319 2.781761
F 4.666471 27.012519 6.382711
F 6.868301 28.298619 14.576101
F 4.666471 19.294719 6.382711
F 13.580941 27.012419 6.413751
F 13.552341 32.157619 14.599401
F 13.580941 19.294519 6.413751
F 4.673231 27.013919 3.655101
F 13.552341 24.439819 14.599401
F 4.673231 19.296019 3.655101
F 13.588041 27.013019 3.686861
F 4.637911 32.156719 14.567701
F 13.588041 19.295219 3.686861
F 4.578591 24.430719 0.013185
F 4.578591 32.148519 0.013185
F 13.490841 24.431119 0.044510
F 13.490841 32.148919 0.044510
F 6.903981 30.872019 3.663481
F 6.903981 23.154219 3.663481
F 15.722541 30.883519 3.647511
F 15.688441 23.034319 3.757231
F 6.806481 28.289919 0.021073
F 6.806481 20.572119 0.021072
F 2.399241 28.294619 14.558801
F 9.096481 32.157619 14.583901
F 6.902851 28.299319 2.758471
F 6.902851 20.581519 2.758471
F 15.701741 28.305419 2.778521
F 15.816441 20.661619 2.525221
F 6.896821 30.871319 6.390451
F 6.896821 23.153519 6.390451
F 15.835341 30.926519 6.431381
F 15.750441 23.188119 6.595261
F 0.121030 24.412019 10.048501
F 0.121030 32.129819 10.048501
F 9.112381 24.439819 10.036101
F 9.112381 32.157619 10.036101
F 0.112149 27.039019 13.686001
F 4.637911 24.438919 14.567701
F 0.112149 19.321219 13.686001
F 9.099661 27.012419 13.674301
F 9.099661 34.730219 13.674301
F 9.099661 19.294519 13.674301
F 0.147543 27.024319 10.930201
F 11.324441 20.580819 14.591701
F 0.147544 19.306419 10.930201
F 9.109191 27.012419 10.945701
F 9.109191 34.730219 10.945701
F 9.109191 19.294519 10.945701
F 0.155846 24.426319 7.290891
F 0.155846 32.144119 7.290891
F 9.121881 24.439819 7.307511
F 9.121881 32.157619 7.307511
F 2.411231 30.875619 10.920501
F 2.411231 23.157819 10.920501
F 11.337141 30.871319 10.953501
F 11.337141 23.153519 10.953501
F 2.423231 28.294219 7.282211
F 2.423231 20.576419 7.282211
F 11.349841 28.298719 7.315281
F 11.349841 20.580819 7.315281
F 2.412951 28.295219 10.016201
F 2.412951 20.577319 10.016201
F 11.340341 28.298719 10.043901
F 11.340341 20.580819 10.043901
F 2.401181 30.874619 13.654201
F 2.401181 23.156719 13.654201
F 11.327641 30.871319 13.682101
F 11.327641 23.153519 13.682101
F 4.653901 24.439619 10.020701
F 4.653901 32.157519 10.020701
F 13.568241 24.439819 10.051701
F 13.568241 32.157619 10.051701
F 4.641311 27.012419 13.658801
F 11.324441 28.298719 14.591701
F 4.641311 19.294619 13.658801
F 13.555541 27.012419 13.689901
F 13.555541 34.730219 13.689901
F 13.555541 19.294519 13.689901
F 4.650451 27.013219 10.929501
F 2.399241 20.576719 14.558801
F 4.650451 19.295419 10.929501
F 13.565041 27.012419 10.961201
F 13.565041 34.730219 10.961201
F 13.565041 19.294519 10.961201
F 4.662981 24.438919 7.291331
F 4.662981 32.156719 7.291331
F 13.577741 24.439819 7.323061
F 13.577741 32.157619 7.323061
F 6.881001 30.871419 10.937901
F 6.881001 23.153519 10.937901
F 15.838241 31.040319 11.049401
F 15.715241 22.923319 10.908101
F 6.893681 28.298619 7.299671
F 6.893681 20.580819 7.299661
F 15.924241 28.303119 7.260241
F 15.743241 20.652619 7.351401
F 6.884151 28.298619 10.028401
F 6.884151 20.580819 10.028401
F 15.804941 28.439119 10.029501
F 15.920941 20.359419 9.994381
F 6.871461 30.871319 13.666601
F 6.871461 23.153519 13.666601
F 15.740641 30.918619 13.705901
F 15.885441 23.137619 13.541801
F 0.139245 24.429419 14.569401
F 0.139245 32.147319 14.569401
F 9.096481 24.439819 14.583901
F 18.185741 26.951719 3.731411
F 18.094641 27.016519 6.468391
F 17.971041 24.424419 9.903531
F 0.086049 24.416419 24.598401
F 0.086050 32.134219 24.598401
F 9.061581 24.439819 24.588901
F 9.061581 32.157619 24.588901
F 0.077481 27.034519 28.235901
F 15.719341 23.175819 20.936101
F 0.077481 19.316719 28.235901
F 9.048871 27.012419 28.227101
F 9.048871 34.730219 28.227101
F 9.048871 19.294519 28.227101
F 0.114444 27.018019 25.487201
F 15.629041 30.880319 20.925801
F 0.114445 19.300219 25.487201
F 9.058391 27.012419 25.498501
F 9.058391 34.730219 25.498501
F 9.058391 19.294519 25.498501
F 0.122702 24.432619 21.848001
F 0.122702 32.150419 21.848001
F 9.071081 24.439819 21.860301
F 9.071081 32.157619 21.860301
F 2.363471 30.874719 25.473701
F 2.363471 23.156919 25.473701
F 11.286341 30.871319 25.506301
F 11.286341 23.153519 25.506301
F 2.375361 28.295019 21.835401
F 2.375361 20.577219 21.835401
F 11.299041 28.298719 21.868101
F 11.299041 20.580819 21.868101
F 2.366081 28.296119 24.568201
F 2.366081 20.578319 24.568201
F 11.289541 28.298719 24.596701
F 11.289541 20.580819 24.596701
F 2.354431 30.873619 28.206201
F 2.354431 23.155819 28.206201
F 11.276841 30.871319 28.234901
F 11.276841 23.153519 28.234901
F 4.603611 24.439819 24.573401
F 4.603611 32.157619 24.573401
F 13.517441 24.439819 24.604501
F 13.517441 32.157619 24.604501
F 4.591031 27.012319 28.211501
F 4.591031 34.730119 28.211501
F 4.591031 19.294519 28.211501
F 13.504741 27.012419 28.242701
F 13.504741 34.730219 28.242701
F 13.504741 19.294519 28.242701
F 4.600361 27.013119 25.482401
F 6.846101 23.153519 20.943001
F 4.600361 19.295319 25.482401
F 13.514241 27.012419 25.514001
F 13.514241 34.730219 25.514001
F 13.514241 19.294519 25.514001
F 4.612871 24.439019 21.844201
F 4.612871 32.156819 21.844201
F 13.526941 24.439819 21.875801
F 13.526941 32.157619 21.875801
F 6.830251 30.871419 25.490601
F 6.830251 23.153519 25.490601
F 15.805041 30.923819 25.525801
F 15.652741 23.300119 25.671801
F 6.842921 28.298619 21.852401
F 6.842921 20.580819 21.852401
F 15.751841 28.272519 21.806901
F 15.813441 20.473119 21.946101
F 6.833421 28.298619 24.581201
F 6.833421 20.580819 24.581201
F 15.787041 28.373119 24.652201
F 15.639341 20.661419 24.623701
F 6.820741 30.871319 28.219401
F 6.820741 23.153519 28.219401
F 15.827741 30.930719 28.293301
F 15.841741 23.220419 28.365401
F 0.068996 24.418719 31.873301
F 0.068996 32.136619 31.873301
F 9.036181 24.439819 31.865301
F 9.036181 32.157619 31.865301
F 15.562641 23.036519 18.230701
F 6.846101 30.871319 20.943001
F 15.701541 30.881619 18.302801
F 0.106170 24.435619 29.126401
F 0.106169 32.153419 29.126401
F 9.045691 24.439819 29.136701
F 9.045691 32.157619 29.136701
F 2.351601 28.295519 29.112101
F 2.351601 20.577619 29.112101
F 11.273641 28.298719 29.144501
F 11.273641 20.580819 29.144501
F 2.342821 28.296619 31.844201
F 2.342821 20.578819 31.844201
F 11.264141 28.298719 31.873101
F 11.264141 20.580819 31.873101
F 4.578491 24.439819 31.849701
F 4.578491 32.157619 31.849701
F 13.492041 24.439819 31.880901
F 13.492041 32.157619 31.880901
F 4.587851 24.439019 29.120601
F 4.587851 32.156819 29.120601
F 13.501541 24.439819 29.152201
F 13.501541 32.157619 29.152201
F 6.817551 28.298619 29.128801
F 6.817551 20.580819 29.128801
F 15.827041 28.247519 29.207601
F 15.621041 20.684419 29.237501
F 6.808071 28.298619 31.857601
F 6.808071 20.580819 31.857601
F 15.674641 28.412619 31.924101
F 15.797341 20.368419 31.979301
F 0.103377 24.414219 17.323501
F 0.103377 32.132019 17.323501
F 9.086981 24.439819 17.312501
F 9.086981 32.157619 17.312501
F 0.094665 27.036819 20.961001
F 15.672641 20.427319 17.394301
F 0.094665 19.319019 20.961001
F 9.074271 27.012419 20.950701
F 9.074271 34.730219 20.950701
F 9.074271 19.294519 20.950701
F 0.130977 27.021119 18.208701
F 15.800041 28.255719 17.203201
F 0.130977 19.303319 18.208701
F 9.083791 27.012419 18.222101
F 9.083791 34.730219 18.222101
F 9.083791 19.294519 18.222101
F 2.387291 30.875219 18.197101
F 2.387291 23.157319 18.197101
F 11.311741 30.871319 18.229901
F 11.311741 23.153519 18.229901
F 2.389461 28.295619 17.292201
F 2.389461 20.577819 17.292201
F 11.314941 28.298719 17.320301
F 11.314941 20.580819 17.320301
F 2.377741 30.874119 20.930201
F 2.377741 23.156319 20.930201
F 11.302241 30.871319 20.958501
F 11.302241 23.153519 20.958501
F 4.628741 24.439719 17.297001
F 4.628741 32.157519 17.297001
F 13.542841 24.439819 17.328101
F 13.542841 32.157619 17.328101
F 4.616161 27.012419 20.935201
F 6.858791 20.580819 17.304801
F 4.616161 19.294619 20.935201
F 13.530141 27.012419 20.966301
F 13.530141 34.730219 20.966301
F 13.530141 19.294519 20.966301
F 4.625391 27.013219 18.206001
F 6.858791 28.298619 17.304801
F 4.625391 19.295419 18.206001
F 13.539641 27.012419 18.237601
F 13.539641 34.730219 18.237601
F 13.539641 19.294519 18.237601
F 6.855621 30.871419 18.214301
F 6.855621 23.153519 18.214301
F 17.930141 27.053019 32.786201
F 18.125541 27.101819 28.296501
F 17.906141 32.020119 17.452301
F 17.971341 34.611519 18.275201
F 15.987241 30.961219 32.835501
F 15.643641 22.982419 32.688401
F 17.978241 34.913919 33.015501
F 0.035496 24.423419 46.422901
F 0.035496 32.141219 46.422901
F 8.985381 24.439819 46.418101
F 8.985381 32.157619 46.418101
F 0.064657 27.009319 47.322201
F 0.064657 34.727219 47.322201
F 0.064657 19.291519 47.322201
F 8.982201 27.012419 47.327701
F 8.982201 34.730219 47.327701
F 8.982201 19.294519 47.327701
F 0.072990 24.441419 43.683101
F 0.072990 32.159219 43.683101
F 8.994891 24.439819 43.689501
F 8.994891 32.157619 43.689501
F 2.292731 30.873119 47.303801
F 2.292731 23.155319 47.303801
F 11.210141 30.871319 47.335401
F 11.210141 23.153519 47.335401
F 2.304441 28.296519 43.665501
F 2.304441 20.578719 43.665501
F 11.222841 28.298719 43.697201
F 11.222841 20.580819 43.697201
F 2.296631 28.297819 46.396101
F 2.296631 20.580019 46.396101
F 11.213341 28.298719 46.425901
F 11.213341 20.580819 46.425901
F 4.528311 24.439919 46.402401
F 4.528311 32.157819 46.402401
F 13.441241 24.439819 46.433701
F 13.441241 32.157619 46.433701
F 4.525461 27.012919 47.311701
F 15.620541 23.362219 42.839601
F 4.525461 19.295119 47.311701
F 13.438041 27.012419 47.343201
F 13.438041 34.730219 47.343201
F 13.438041 19.294519 47.343201
F 4.537911 24.439119 43.673501
F 4.537911 32.157019 43.673501
F 13.450741 24.439819 43.705001
F 13.450741 32.157619 43.705001
F 6.754141 30.871319 47.319801
F 6.754141 23.153519 47.319801
F 15.672441 30.775319 47.405701
F 15.642241 23.218619 47.375601
F 6.766811 28.298619 43.681601
F 6.766811 20.580819 43.681601
F 15.773741 28.330519 43.881701
F 15.485241 20.753419 43.643201
F 6.757371 28.298719 46.410301
F 6.757371 20.580819 46.410301
F 15.781141 28.083719 46.663701
F 15.689741 20.482519 46.452801
F 0.060544 27.032219 35.510701
F 15.578141 30.823519 42.762101
F 0.060544 19.314419 35.510701
F 9.023471 27.012419 35.503501
F 9.023471 34.730219 35.503501
F 9.023471 19.294519 35.503501
F 9.033001 27.012419 32.774901
F 9.033001 34.730219 32.774901
F 9.033001 19.294519 32.774901
F 2.339771 30.874219 32.750401
F 2.339771 23.156419 32.750401
F 11.260941 30.871319 32.782601
F 11.260941 23.153519 32.782601
F 2.331221 30.873019 35.482201
F 2.331221 23.155219 35.482201
F 11.251441 30.871319 35.511301
F 11.251441 23.153519 35.511301
F 4.565921 27.012319 35.487901
F 4.565921 34.730119 35.487901
F 4.565921 19.294419 35.487901
F 13.479341 27.012419 35.519101
F 13.479341 34.730219 35.519101
F 13.479341 19.294519 35.519101
F 4.575361 27.013119 32.758801
F 6.770031 23.153519 42.772101
F 4.575361 19.295319 32.758801
F 13.488841 27.012419 32.790401
F 13.488841 34.730219 32.790401
F 13.488841 19.294519 32.790401
F 6.804881 30.871319 32.767001
F 6.804881 23.153519 32.767001
F 0.097903 27.015019 32.765601
F 0.097903 19.297219 32.765601
F 6.795381 30.871319 35.495801
F 6.795381 23.153519 35.495801
F 15.671341 30.769519 35.594201
F 15.670941 23.116819 35.466201
F 0.052162 24.421119 39.148101
F 0.052162 32.138919 39.148101
F 9.010781 24.439819 39.141701
F 9.010781 32.157619 39.141701
F 0.043800 27.029919 42.785501
F 6.770031 30.871319 42.772101
F 0.043800 19.312019 42.785501
F 8.998071 27.012419 42.779901
F 8.998071 34.730219 42.779901
F 8.998071 19.294519 42.779901
F 0.081317 27.012119 40.044001
F 0.081317 34.729919 40.044001
F 0.081317 19.294319 40.044001
F 9.007601 27.012419 40.051301
F 9.007601 34.730219 40.051301
F 9.007601 19.294519 40.051301
F 0.089610 24.438619 36.404801
F 0.089609 32.156419 36.404801
F 9.020291 24.439819 36.413101
F 9.020291 32.157619 36.413101
F 2.316191 30.873719 40.027101
F 2.316191 23.155919 40.027101
F 11.235541 30.871319 40.059001
F 11.235541 23.153519 40.059001
F 2.327961 28.296019 36.388801
F 2.327961 20.578119 36.388801
F 11.248241 28.298719 36.420801
F 11.248241 20.580819 36.420801
F 2.319671 28.297219 39.120201
F 2.319671 20.579419 39.120201
F 11.238741 28.298719 39.149501
F 11.238741 20.580819 39.149501
F 2.308131 30.872419 42.758201
F 2.308131 23.154619 42.758201
F 11.226041 30.871319 42.787701
F 11.226041 23.153519 42.787701
F 4.553391 24.439919 39.126101
F 4.553391 32.157719 39.126101
F 13.466641 24.439819 39.157301
F 13.466641 32.157619 39.157301
F 4.540841 27.012219 42.764201
F 4.540841 34.730019 42.764201
F 4.540841 19.294419 42.764201
F 13.453941 27.012419 42.795501
F 13.453941 34.730219 42.795501
F 13.453941 19.294519 42.795501
F 4.550401 27.013019 40.035201
F 15.868541 20.629919 39.139601
F 4.550401 19.295219 40.035201
F 13.463441 27.012419 40.066801
F 13.463441 34.730219 40.066801
F 13.463441 19.294519 40.066801
F 4.562871 24.439119 36.397001
F 4.562871 32.156919 36.397001
F 13.476141 24.439819 36.428601
F 13.476141 32.157619 36.428601
F 6.779511 30.871319 40.043401
F 6.779511 23.153519 40.043401
F 15.850941 30.835319 40.027201
F 15.786041 23.254819 40.047601
F 6.792181 28.298619 36.405201
F 6.792181 20.580819 36.405201
F 15.606041 28.099819 36.430101
F 15.723641 20.546919 36.557301
F 6.782711 28.298619 39.133901
F 6.782711 20.580819 39.133901
F 15.821041 28.263519 39.179101
F 17.966241 34.590219 35.626001
F 17.769541 34.719619 47.276101
F 18.060441 19.190219 32.887301
F 18.075541 26.909919 40.103401
F 18.048541 19.384619 47.401001
F 17.871841 26.935119 35.500601
F 18.081341 32.053019 39.211901
F 18.069041 19.391619 40.186201
F 17.927841 19.161119 35.704901
F 17.929641 19.362619 42.883901
F 18.145141 24.471819 39.112701
F 17.771041 24.372819 36.368801
F 0.027200 27.027519 50.060301
F 15.544841 28.132319 60.887301
F 0.027200 19.309719 50.060301
F 8.972671 27.012419 50.056301
F 8.972671 34.730219 50.056301
F 8.972671 19.294519 50.056301
F 2.285141 30.871819 50.034101
F 2.285141 23.154019 50.034101
F 11.200641 30.871319 50.064101
F 11.200641 23.153519 50.064101
F 4.515771 27.012119 50.040601
F 4.515771 34.730019 50.040601
F 4.515771 19.294319 50.040601
F 13.428541 27.012419 50.071901
F 13.428541 34.730219 50.071901
F 13.428541 19.294519 50.071901
F 6.744681 30.871319 50.048501
F 6.744681 23.153419 50.048501
F 15.780741 31.061919 50.163801
F 15.637641 23.257219 50.103801
F 0.018948 24.425819 53.697701
F 0.018948 32.143619 53.697701
F 8.959991 24.439819 53.694501
F 8.959991 32.157619 53.694501
F 0.010694 27.025219 57.335201
F 6.709071 20.580319 60.961101
F 0.010694 19.307419 57.335201
F 8.947281 27.012419 57.332701
F 8.947281 34.730219 57.332701
F 8.947281 19.294519 57.332701
F 0.047903 27.006719 54.600301
F 0.047903 34.724619 54.600301
F 0.047903 19.288919 54.600301
F 8.956801 27.012419 54.604001
F 8.956801 34.730219 54.604001
F 8.956801 19.294519 54.604001
F 0.056285 24.444119 50.961301
F 0.056285 32.161919 50.961301
F 8.969491 24.439819 50.965901
F 8.969491 32.157619 50.965901
F 2.269391 30.872519 54.580601
F 2.269391 23.154719 54.580601
F 11.184741 30.871319 54.611801
F 11.184741 23.153519 54.611801
F 2.281041 28.297119 50.942201
F 2.281041 20.579319 50.942201
F 11.197441 28.298719 50.973601
F 11.197441 20.580819 50.973601
F 2.273691 28.298419 53.672001
F 2.273691 20.580619 53.672001
F 11.187941 28.298719 53.702301
F 11.187941 20.580819 53.702301
F 2.262251 30.871119 57.310001
F 2.262251 23.153319 57.310001
F 11.175241 30.871319 57.340501
F 11.175241 23.153519 57.340501
F 4.503251 24.440019 53.678701
F 4.503251 32.157819 53.678701
F 13.415841 24.439819 53.710001
F 13.415841 32.157619 53.710001
F 4.490721 27.012119 57.316901
F 4.490721 34.729919 57.316901
F 4.490721 19.294219 57.316901
F 13.403141 27.012419 57.348201
F 13.403141 34.730219 57.348201
F 13.403141 19.294519 57.348201
F 4.500551 27.012919 54.588101
F 6.709071 28.298119 60.961101
F 4.500551 19.295019 54.588101
F 13.412641 27.012419 54.619601
F 13.412641 34.730219 54.619601
F 13.412641 19.294519 54.619601
F 4.512991 24.439219 50.949901
F 4.512991 32.157019 50.949901
F 13.425341 24.439819 50.981401
F 13.425341 32.157619 50.981401
F 6.728781 30.871319 54.596201
F 6.728781 23.153519 54.596201
F 15.678441 30.966119 54.513201
F 15.832341 23.248419 54.622001
F 6.741451 28.298619 50.958001
F 6.741451 20.580819 50.958001
F 15.661341 28.370319 50.992201
F 15.700641 20.696019 50.990001
F 6.732021 28.298719 53.686701
F 6.732021 20.580919 53.686701
F 15.631341 28.280719 53.708701
F 15.641041 20.617319 53.762401
F 6.719351 30.871319 57.324901
F 6.719351 23.153419 57.324901
F 15.682441 31.104419 57.456801
F 15.646241 23.061319 57.453001
F 15.774841 23.129119 64.757201
F 15.706441 30.974919 64.576301
F 8.936991 24.439119 60.968901
F 8.936991 32.157019 60.968901
F 0.057394 27.050119 64.630401
F 15.642741 20.460119 58.290701
F 0.057394 19.332319 64.630401
F 9.034231 27.021019 64.611201
F 15.664841 28.390619 58.183601
F 9.034231 19.303219 64.611201
F 6.806251 23.162119 64.603501
F 6.806251 30.879919 64.603501
F 15.822141 20.655319 61.271301
F 0.034143 27.005719 61.887901
F 0.034143 34.723519 61.887901
F 0.034143 19.287819 61.887901
F 8.938071 27.011719 61.874001
F 8.938071 34.729519 61.874001
F 8.938071 19.293819 61.874001
F 0.039339 24.446719 58.239701
F 0.039339 32.164519 58.239701
F 8.944101 24.439819 58.242001
F 8.944101 32.157619 58.242001
F 2.252891 30.871219 61.851001
F 2.252891 23.153419 61.851001
F 11.166041 30.870619 61.881801
F 11.166041 23.152719 61.881801
F 2.257631 28.297719 58.219001
F 2.257631 20.579919 58.219001
F 11.172041 28.298719 58.249801
F 11.172041 20.580819 58.249801
F 2.251621 28.297619 60.948001
F 2.251621 20.579819 60.948001
F 11.164941 28.298019 60.976701
F 11.164941 20.580219 60.976701
F 2.343191 30.883819 64.590001
F 2.343191 23.165919 64.590001
F 11.262141 30.879919 64.619001
F 11.262141 23.162119 64.619001
F 4.480611 24.439519 60.953101
F 4.480611 32.157319 60.953101
F 13.392841 24.439119 60.984401
F 13.392841 32.157019 60.984401
F 4.573761 27.021519 64.596101
F 6.716101 20.580819 58.234201
F 4.573761 19.303719 64.596101
F 13.490141 27.021019 64.626801
F 6.716101 28.298619 58.234201
F 13.490141 19.303219 64.626801
F 4.482371 27.012019 61.858101
F 4.482371 34.729819 61.858101
F 4.482371 19.294219 61.858101
F 13.393941 27.011719 61.889501
F 13.393941 34.729519 61.889501
F 13.393941 19.293819 61.889501
F 4.488111 24.439319 58.226101
F 4.488111 32.157119 58.226101
F 13.399941 24.439719 58.257601
F 13.399941 32.157619 58.257601
F 6.710091 30.870619 61.866201
F 6.710091 23.152819 61.866201
F 15.544141 30.796419 61.783801
F 15.685541 23.274819 61.954301
F 18.001241 19.421619 57.415701
F 17.905441 32.265819 60.961201
F 17.892741 27.167919 54.651901
F 18.052641 32.122719 53.681901
F 18.024641 24.489019 51.024701
F 17.916741 24.533519 60.964001
F 17.946641 32.221219 50.990401
F 18.033341 24.539719 53.736501
F 18.081041 19.480619 50.153001
F 17.872841 34.867519 57.502301
F 18.141541 34.688419 64.728401
F 15.799041 20.513919 65.352201
F 15.778641 28.224719 65.512201
F 18.055941 24.492219 65.631001
F 0.134787 47.565419 2.788801
F 0.134788 39.847619 2.788801
F 9.131101 47.593919 2.766201
F 9.131101 39.876119 2.766201
F 0.129907 50.194719 6.411631
F 0.129907 42.476919 6.411631
F 9.125051 50.165819 6.398191
F 9.125051 42.448019 6.398191
F 0.162438 50.181819 3.656051
F 0.162438 42.464019 3.656051
F 9.132191 50.166419 3.671311
F 9.132191 42.448619 3.671311
F 0.112026 47.599219 0.031506
F 0.112026 39.881419 0.031506
F 9.034921 47.584619 0.028956
F 9.034921 39.866819 0.028956
F 2.433441 38.594219 3.646951
F 2.433441 46.312019 3.646951
F 11.360141 38.589719 3.679081
F 11.360141 46.307519 3.679081
F 2.332041 51.439819 0.004410
F 2.332041 36.004219 0.004410
F 2.332041 43.722019 0.004410
F 11.262841 51.443519 0.036733
F 11.262841 36.007919 0.036733
F 11.262841 43.725719 0.036733
F 2.429891 51.449119 2.746981
F 2.429891 36.013419 2.746981
F 2.429891 43.731219 2.746981
F 11.359041 51.452819 2.773981
F 11.359041 36.017219 2.773981
F 11.359041 43.735019 2.773981
F 2.424761 38.592819 6.378501
F 2.424761 46.310619 6.378501
F 11.353041 38.589119 6.405971
F 11.353041 46.306919 6.405971
F 4.672371 47.593719 2.750811
F 4.672371 39.875919 2.750811
F 13.586941 47.593919 2.781761
F 13.586941 39.876119 2.781761
F 4.666471 50.166019 6.382711
F 4.666471 42.448119 6.382711
F 13.580941 50.165819 6.413751
F 13.580941 42.448019 6.413751
F 4.673231 50.167319 3.655101
F 4.673231 42.449519 3.655101
F 13.588041 50.166419 3.686861
F 13.588041 42.448619 3.686861
F 4.578591 47.584119 0.013185
F 4.578591 39.866319 0.013185
F 13.490841 47.584619 0.044510
F 13.490841 39.866819 0.044509
F 6.903981 38.589819 3.663481
F 6.903981 46.307619 3.663481
F 15.862341 38.478119 3.786891
F 15.778441 46.211619 3.493941
F 6.806481 51.443319 0.021073
F 6.806481 36.007719 0.021072
F 6.806481 43.725519 0.021072
F 0.147543 34.742119 10.930201
F 4.650451 34.731119 10.929501
F 4.641311 34.730319 13.658801
F 6.902851 51.452819 2.758471
F 6.902851 36.017119 2.758471
F 6.902851 43.735019 2.758471
F 15.714841 51.463619 7.323941
F 15.745641 35.870419 2.760791
F 15.805141 43.613419 2.669911
F 6.896821 38.589219 6.390451
F 6.896821 46.307019 6.390451
F 15.832641 38.644319 6.328181
F 15.988941 46.337619 6.202611
F 0.121030 47.565519 10.048501
F 0.121030 39.847619 10.048501
F 9.112381 47.593219 10.036101
F 9.112381 39.875419 10.036101
F 0.112149 50.192519 13.686001
F 0.112149 42.474719 13.686001
F 9.099661 50.165819 13.674301
F 9.099661 42.448019 13.674301
F 0.147543 50.177719 10.930201
F 0.147543 42.459919 10.930201
F 9.109191 50.165819 10.945701
F 9.109191 42.448019 10.945701
F 0.155845 47.579719 7.290891
F 0.155846 39.861919 7.290891
F 9.121881 47.593219 7.307511
F 9.121881 39.875419 7.307511
F 2.411231 38.593419 10.920501
F 2.411231 46.311219 10.920501
F 11.337141 38.589119 10.953501
F 11.337141 46.306919 10.953501
F 2.423231 51.447619 7.282211
F 2.423231 36.012019 7.282211
F 2.423231 43.729819 7.282211
F 11.349841 51.452119 7.315281
F 11.349841 36.016519 7.315281
F 11.349841 43.734319 7.315281
F 2.412951 51.448619 10.016201
F 2.412951 36.013019 10.016201
F 2.412951 43.730819 10.016201
F 11.340341 51.452119 10.043901
F 11.340341 36.016519 10.043901
F 11.340341 43.734319 10.043901
F 2.401181 38.592419 13.654201
F 2.401181 46.310219 13.654201
F 11.327641 38.589119 13.682101
F 11.327641 46.306919 13.682101
F 4.653901 47.593119 10.020701
F 4.653901 39.875319 10.020701
F 13.568241 47.593219 10.051701
F 13.568241 39.875419 10.051701
F 4.641311 50.165919 13.658801
F 4.641311 42.448119 13.658801
F 13.555541 50.165819 13.689901
F 13.555541 42.448019 13.689901
F 4.650451 50.166719 10.929501
F 4.650451 42.448919 10.929501
F 13.565041 50.165819 10.961201
F 13.565041 42.448019 10.961201
F 4.662981 47.592319 7.291331
F 4.662981 39.874519 7.291331
F 13.577741 47.593219 7.323061
F 13.577741 39.875419 7.323061
F 6.881001 38.589219 10.937901
F 6.881001 46.307019 10.937901
F 15.849841 38.624919 10.943301
F 15.988941 46.332219 10.859701
F 6.893681 51.452019 7.299671
F 6.893681 36.016419 7.299661
F 6.893681 43.734219 7.299661
F 15.950641 51.424319 2.950791
F 15.862741 36.071719 7.345411
F 15.673441 43.933019 7.151781
F 6.884151 51.452119 10.028401
F 6.884151 36.016419 10.028401
F 6.884151 43.734319 10.028401
F 15.751941 51.466019 10.050101
F 15.814241 36.024519 10.109201
F 15.707141 43.766719 9.951341
F 6.871461 38.589119 13.666601
F 6.871461 46.307019 13.666601
F 15.623141 38.503119 13.699501
F 15.741841 46.398219 13.699901
F 0.139245 47.582919 14.569401
F 0.139245 39.865119 14.569401
F 9.096481 47.593219 14.583901
F 9.096481 39.875419 14.583901
F 2.399241 51.448019 14.558801
F 2.399241 36.012419 14.558801
F 2.399241 43.730219 14.558801
F 11.324441 51.452119 14.591701
F 11.324441 36.016519 14.591701
F 11.324441 43.734319 14.591701
F 4.637911 47.592419 14.567701
F 4.637911 39.874519 14.567701
F 13.552341 47.593219 14.599401
F 13.552341 39.875419 14.599401
F 6.868301 51.452019 14.576101
F 6.868301 36.016419 14.576101
F 6.868301 43.734219 14.576101
F 15.709441 51.561519 14.467401
F 15.809741 35.871819 14.544801
F 15.742341 43.789619 14.563601
F 0.129907 34.759119 6.411631
F 0.162438 34.746219 3.656051
F 9.132191 34.730819 3.671311
F 4.666471 34.730319 6.382711
F 13.580941 34.730219 6.413751
F 4.673231 34.731719 3.655101
F 13.588041 34.730819 3.686861
F 0.112149 34.756919 13.686001
F 18.024241 42.575319 13.615301
F 17.895841 42.433519 6.382931
F 17.960241 39.841919 9.998671
F 18.078941 39.770019 2.743491
F 17.999341 34.668419 13.737101
F 18.069441 39.957019 7.304661
F 18.109941 42.383919 3.563961
F 15.747341 51.361119 0.176182
F 0.086050 47.569919 24.598401
F 0.086050 39.852119 24.598401
F 9.061581 47.593219 24.588901
F 9.061581 39.875419 24.588901
F 0.077481 50.188019 28.235901
F 0.077481 42.470219 28.235901
F 9.048871 50.165819 28.227101
F 9.048871 42.448019 28.227101
F 0.114444 50.171519 25.487201
F 0.114445 42.453719 25.487201
F 9.058391 50.165819 25.498501
F 9.058391 42.448019 25.498501
F 0.122702 47.586019 21.848001
F 0.122702 39.868219 21.848001
F 9.071081 47.593219 21.860301
F 9.071081 39.875419 21.860301
F 2.363471 38.592519 25.473701
F 2.363471 46.310419 25.473701
F 11.286341 38.589119 25.506301
F 11.286341 46.306919 25.506301
F 2.375361 51.448519 21.835401
F 2.375361 36.012819 21.835401
F 2.375361 43.730619 21.835401
F 11.299041 51.452119 21.868101
F 11.299041 36.016519 21.868101
F 11.299041 43.734319 21.868101
F 2.366081 51.449619 24.568201
F 2.366081 36.013919 24.568201
F 2.366081 43.731719 24.568201
F 11.289541 51.452119 24.596701
F 11.289541 36.016519 24.596701
F 11.289541 43.734319 24.596701
F 2.354431 38.591419 28.206201
F 2.354431 46.309219 28.206201
F 11.276841 38.589119 28.234901
F 11.276841 46.306919 28.234901
F 4.603611 47.593219 24.573401
F 4.603611 39.875419 24.573401
F 13.517441 47.593219 24.604501
F 13.517441 39.875419 24.604501
F 4.591031 50.165819 28.211501
F 4.591031 42.448019 28.211501
F 13.504741 50.165819 28.242701
F 13.504741 42.448019 28.242701
F 4.600361 50.166619 25.482401
F 4.600361 42.448819 25.482401
F 13.514241 50.165819 25.514001
F 13.514241 42.448019 25.514001
F 4.612871 47.592419 21.844201
F 4.612871 39.874619 21.844201
F 13.526941 47.593219 21.875801
F 13.526941 39.875419 21.875801
F 6.830251 38.589219 25.490601
F 6.830251 46.307019 25.490601
F 15.767641 38.690819 25.542901
F 15.797341 46.471419 25.336301
F 6.842921 51.452119 21.852401
F 6.842921 36.016419 21.852401
F 6.842921 43.734219 21.852401
F 15.770041 51.466719 21.836501
F 15.772841 36.120419 21.952001
F 15.773741 43.736219 22.026201
F 6.833421 51.452119 24.581201
F 6.833421 36.016419 24.581201
F 6.833421 43.734319 24.581201
F 15.832141 51.304019 24.574701
F 15.770641 35.999919 24.651301
F 15.842341 43.830419 24.737801
F 6.820741 38.589119 28.219401
F 6.820741 46.307019 28.219401
F 15.742941 38.539119 28.254201
F 15.892041 46.527919 28.126401
F 0.068996 47.572219 31.873301
F 0.068996 39.854419 31.873301
F 9.036181 47.593219 31.865301
F 9.036181 39.875419 31.865301
F 4.625391 34.731019 18.206001
F 4.616161 34.730219 20.935201
F 0.106169 47.589119 29.126401
F 0.106170 39.871319 29.126401
F 9.045691 47.593219 29.136701
F 9.045691 39.875419 29.136701
F 2.351601 51.448919 29.112101
F 2.351601 36.013319 29.112101
F 2.351601 43.731119 29.112101
F 11.273641 51.452119 29.144501
F 11.273641 36.016519 29.144501
F 11.273641 43.734319 29.144501
F 2.342821 51.450119 31.844201
F 2.342821 36.014419 31.844201
F 2.342821 43.732319 31.844201
F 11.264141 51.452119 31.873101
F 11.264141 36.016519 31.873101
F 11.264141 43.734319 31.873101
F 4.578491 47.593319 31.849701
F 4.578491 39.875519 31.849701
F 13.492041 47.593219 31.880901
F 13.492041 39.875419 31.880901
F 4.587851 47.592519 29.120601
F 4.587851 39.874719 29.120601
F 13.501541 47.593219 29.152201
F 13.501541 39.875419 29.152201
F 6.817551 51.452119 29.128801
F 6.817551 36.016419 29.128801
F 6.817551 43.734219 29.128801
F 15.688141 51.548019 29.235001
F 15.677641 36.086119 29.304701
F 15.721041 43.909319 29.064301
F 6.808071 51.452119 31.857601
F 6.808071 36.016519 31.857601
F 6.808071 43.734319 31.857601
F 15.643341 51.645619 31.877101
F 15.803141 36.002319 31.984201
F 15.687041 43.905219 31.812501
F 0.103377 47.567619 17.323501
F 0.103377 39.849819 17.323501
F 9.086981 47.593219 17.312501
F 9.086981 39.875419 17.312501
F 0.094665 50.190319 20.961001
F 0.094665 42.472519 20.961001
F 9.074271 50.165819 20.950701
F 9.074271 42.448019 20.950701
F 0.130977 50.174619 18.208701
F 0.130977 42.456719 18.208701
F 9.083791 50.165819 18.222101
F 9.083791 42.448019 18.222101
F 2.387291 38.593019 18.197101
F 2.387291 46.310819 18.197101
F 11.311741 38.589119 18.229901
F 11.311741 46.306919 18.229901
F 2.389461 51.449119 17.292201
F 2.389461 36.013419 17.292201
F 2.389461 43.731319 17.292201
F 11.314941 51.452119 17.320301
F 11.314941 36.016519 17.320301
F 11.314941 43.734319 17.320301
F 2.377741 38.591919 20.930201
F 2.377741 46.309719 20.930201
F 11.302241 38.589119 20.958501
F 11.302241 46.306919 20.958501
F 4.628741 47.593219 17.297001
F 4.628741 39.875319 17.297001
F 13.542841 47.593219 17.328101
F 13.542841 39.875419 17.328101
F 4.616161 50.165919 20.935201
F 4.616161 42.448019 20.935201
F 13.530141 50.165819 20.966301
F 13.530141 42.448019 20.966301
F 4.625391 50.166719 18.206001
F 4.625391 42.448819 18.206001
F 13.539641 50.165819 18.237601
F 13.539641 42.448019 18.237601
F 6.855621 38.589219 18.214301
F 6.855621 46.307019 18.214301
F 15.646441 38.416019 18.247101
F 15.970641 46.298719 18.053901
F 6.858791 51.452119 17.304801
F 6.858791 36.016419 17.304801
F 6.858791 43.734319 17.304801
F 0.094665 34.754619 20.961001
F 15.751241 35.870519 17.374501
F 15.784641 43.807319 17.288901
F 6.846101 38.589119 20.943001
F 6.846101 46.307019 20.943001
F 15.732341 38.624519 20.919501
F 15.821841 46.267119 20.948801
F 0.077481 34.752419 28.235901
F 0.114444 34.735819 25.487201
F 4.600361 34.731019 25.482401
F 0.130977 34.738919 18.208701
F 15.832741 51.452319 17.180801
F 18.055841 42.457719 28.407901
F 15.849141 38.616519 32.720301
F 0.035496 47.576919 46.422901
F 0.035496 39.859119 46.422901
F 8.985381 47.593219 46.418101
F 8.985381 39.875419 46.418101
F 0.064657 50.162819 47.322201
F 0.064657 42.445019 47.322201
F 8.982201 50.165819 47.327701
F 8.982201 42.448019 47.327701
F 0.072990 47.594919 43.683101
F 0.072990 39.877119 43.683101
F 8.994891 47.593219 43.689501
F 8.994891 39.875419 43.689501
F 2.292731 38.590919 47.303801
F 2.292731 46.308819 47.303801
F 11.210141 38.589119 47.335401
F 11.210141 46.306919 47.335401
F 2.304441 51.450019 43.665501
F 2.304441 36.014419 43.665501
F 2.304441 43.732219 43.665501
F 11.222841 51.452119 43.697201
F 11.222841 36.016519 43.697201
F 11.222841 43.734319 43.697201
F 2.296631 51.451319 46.396101
F 2.296631 36.015619 46.396101
F 2.296631 43.733419 46.396101
F 11.213341 51.452119 46.425901
F 11.213341 36.016519 46.425901
F 11.213341 43.734319 46.425901
F 4.528311 47.593419 46.402401
F 4.528311 39.875619 46.402401
F 13.441241 47.593219 46.433701
F 13.441241 39.875419 46.433701
F 4.525461 50.166419 47.311701
F 4.525461 42.448619 47.311701
F 13.438041 50.165819 47.343201
F 13.438041 42.448019 47.343201
F 4.537911 47.592619 43.673501
F 4.537911 39.874819 43.673501
F 13.450741 47.593219 43.705001
F 13.450741 39.875419 43.705001
F 6.754141 38.589219 47.319801
F 6.754141 46.307019 47.319801
F 15.769641 38.712819 47.288901
F 15.703941 46.385519 47.222801
F 6.766811 51.452119 43.681601
F 6.766811 36.016419 43.681601
F 6.766811 43.734319 43.681601
F 15.737341 51.510519 43.609701
F 15.562341 36.143019 43.776001
F 15.734741 43.871319 43.575501
F 6.757371 51.452119 46.410301
F 6.757371 36.016519 46.410301
F 6.757371 43.734319 46.410301
F 15.666641 51.508919 46.383001
F 15.465441 36.111819 46.390701
F 15.516441 43.766219 46.334801
F 0.060544 50.185719 35.510701
F 0.060544 42.467919 35.510701
F 9.023471 50.165819 35.503501
F 9.023471 42.448019 35.503501
F 9.033001 50.165819 32.774901
F 9.033001 42.448019 32.774901
F 2.339771 38.592119 32.750401
F 2.339771 46.309919 32.750401
F 11.260941 38.589119 32.782601
F 11.260941 46.306919 32.782601
F 2.331221 38.590919 35.482201
F 2.331221 46.308719 35.482201
F 11.251441 38.589119 35.511301
F 11.251441 46.306919 35.511301
F 4.565921 50.165719 35.487901
F 4.565921 42.447919 35.487901
F 13.479341 50.165819 35.519101
F 13.479341 42.448019 35.519101
F 4.575361 50.166519 32.758801
F 4.575361 42.448719 32.758801
F 13.488841 50.165819 32.790401
F 13.488841 42.448019 32.790401
F 6.804881 38.589219 32.767001
F 6.804881 46.307019 32.767001
F 0.097903 34.732819 32.765601
F 0.097903 42.450719 32.765601
F 6.795381 38.589119 35.495801
F 6.795381 46.306919 35.495801
F 15.774941 38.458219 35.274701
F 15.717541 46.349519 35.545601
F 0.052162 47.574519 39.148101
F 0.052162 39.856719 39.148101
F 9.010781 47.593219 39.141701
F 9.010781 39.875419 39.141701
F 0.043800 50.183319 42.785501
F 0.043800 42.465519 42.785501
F 8.998071 50.165819 42.779901
F 8.998071 42.448019 42.779901
F 0.081317 50.165619 40.044001
F 0.081317 42.447819 40.044001
F 9.007601 50.165819 40.051301
F 9.007601 42.448019 40.051301
F 0.089609 47.592019 36.404801
F 0.089609 39.874219 36.404801
F 9.020291 47.593219 36.413101
F 9.020291 39.875419 36.413101
F 2.316191 38.591519 40.027101
F 2.316191 46.309319 40.027101
F 11.235541 38.589119 40.059001
F 11.235541 46.306919 40.059001
F 2.327961 51.449419 36.388801
F 2.327961 36.013819 36.388801
F 2.327961 43.731619 36.388801
F 11.248241 51.452119 36.420801
F 11.248241 36.016519 36.420801
F 11.248241 43.734319 36.420801
F 2.319671 51.450719 39.120201
F 2.319671 36.015019 39.120201
F 2.319671 43.732819 39.120201
F 11.238741 51.452119 39.149501
F 11.238741 36.016519 39.149501
F 11.238741 43.734319 39.149501
F 2.308131 38.590319 42.758201
F 2.308131 46.308119 42.758201
F 11.226041 38.589119 42.787701
F 11.226041 46.306919 42.787701
F 4.553391 47.593419 39.126101
F 4.553391 39.875519 39.126101
F 13.466641 47.593219 39.157301
F 13.466641 39.875419 39.157301
F 4.540841 50.165719 42.764201
F 4.540841 42.447919 42.764201
F 13.453941 50.165819 42.795501
F 13.453941 42.448019 42.795501
F 4.550401 50.166519 40.035201
F 4.550401 42.448719 40.035201
F 13.463441 50.165819 40.066801
F 13.463441 42.448019 40.066801
F 4.562871 47.592519 36.397001
F 4.562871 39.874719 36.397001
F 13.476141 47.593219 36.428601
F 13.476141 39.875419 36.428601
F 6.779511 38.589219 40.043401
F 6.779511 46.307019 40.043401
F 15.809641 38.569419 40.086401
F 15.767741 46.415119 39.777201
F 6.792181 51.452119 36.405201
F 6.792181 36.016419 36.405201
F 6.792181 43.734219 36.405201
F 15.676141 51.312219 36.475901
F 15.786741 35.948619 36.222801
F 15.709841 43.787419 36.306201
F 6.782711 51.452119 39.133901
F 6.782711 36.016519 39.133901
F 6.782711 43.734319 39.133901
F 15.795341 51.495419 39.212601
F 15.752341 36.098119 38.893901
F 15.842341 43.790119 39.091001
F 6.770031 38.589119 42.772101
F 6.770031 46.306919 42.772101
F 15.670741 38.722219 42.808701
F 15.645341 46.400919 42.591701
F 4.525461 34.730819 47.311701
F 0.060544 34.750019 35.510701
F 4.575361 34.730919 32.758801
F 0.043800 34.747719 42.785501
F 4.550401 34.730819 40.035201
F 0.097903 50.168519 32.765601
F 15.871741 46.442419 32.858101
F 17.838641 34.671719 39.905801
F 17.907941 40.013419 46.229801
F 18.108941 50.143719 35.392601
F 18.065641 42.370719 42.810701
F 17.981741 47.593219 46.446701
F 17.806341 47.639419 43.674401
F 18.127541 39.820019 36.087101
F 17.877441 40.007119 38.895101
F 17.890241 50.248519 47.283601
F 17.983341 39.860519 43.506901
F 17.932741 50.210719 32.709601
F 0.027200 50.181019 50.060301
F 0.027200 42.463219 50.060301
F 8.972671 50.165819 50.056301
F 8.972671 42.448019 50.056301
F 2.285141 38.589619 50.034101
F 2.285141 46.307519 50.034101
F 11.200641 38.589119 50.064101
F 11.200641 46.306919 50.064101
F 4.515771 50.165619 50.040601
F 4.515771 42.447819 50.040601
F 13.428541 50.165819 50.071901
F 13.428541 42.448019 50.071901
F 6.744681 38.589119 50.048501
F 6.744681 46.306919 50.048501
F 15.644441 38.736319 49.963301
F 15.712341 46.449419 49.959901
F 0.018948 47.579219 53.697701
F 0.018949 39.861419 53.697701
F 8.959991 47.593219 53.694501
F 8.959991 39.875419 53.694501
F 0.010694 50.178719 57.335201
F 0.010694 42.460919 57.335201
F 8.947281 50.165819 57.332701
F 8.947281 42.448019 57.332701
F 0.047903 50.160219 54.600301
F 0.047903 42.442419 54.600301
F 8.956801 50.165819 54.604001
F 8.956801 42.448019 54.604001
F 0.056285 47.597619 50.961301
F 0.056285 39.879719 50.961301
F 8.969491 47.593219 50.965901
F 8.969491 39.875419 50.965801
F 2.269391 38.590319 54.580601
F 2.269391 46.308119 54.580601
F 11.184741 38.589119 54.611801
F 11.184741 46.306919 54.611801
F 2.281041 51.450619 50.942201
F 2.281041 36.015019 50.942201
F 2.281041 43.732819 50.942201
F 11.197441 51.452119 50.973601
F 11.197441 36.016519 50.973601
F 11.197441 43.734319 50.973601
F 2.273691 51.451919 53.672001
F 2.273691 36.016319 53.672001
F 2.273691 43.734119 53.672001
F 11.187941 51.452119 53.702301
F 11.187941 36.016519 53.702301
F 11.187941 43.734319 53.702301
F 2.262251 38.589019 57.310001
F 2.262251 46.306819 57.310001
F 11.175241 38.589119 57.340501
F 11.175241 46.306919 57.340501
F 4.503251 47.593519 53.678701
F 4.503251 39.875719 53.678701
F 13.415841 47.593219 53.710001
F 13.415841 39.875419 53.710101
F 4.490721 50.165519 57.316901
F 4.490721 42.447719 57.316901
F 13.403141 50.165819 57.348201
F 13.403141 42.448019 57.348201
F 4.500551 50.166319 54.588101
F 4.500551 42.448519 54.588101
F 13.412641 50.165819 54.619601
F 13.412641 42.448019 54.619601
F 4.512991 47.592719 50.949901
F 4.512991 39.874919 50.949901
F 13.425341 47.593219 50.981401
F 13.425341 39.875419 50.981401
F 6.728781 38.589119 54.596201
F 6.728781 46.307019 54.596201
F 15.623541 38.577219 54.660101
F 15.661141 46.414219 54.747201
F 6.741451 51.452119 50.958001
F 6.741451 36.016419 50.958001
F 6.741451 43.734319 50.958001
F 15.626741 51.498119 58.216801
F 15.680141 36.132119 51.022601
F 15.534141 44.027119 51.142901
F 6.732021 51.452119 53.686701
F 6.732021 36.016519 53.686701
F 6.732021 43.734319 53.686701
F 15.564141 51.513919 53.660501
F 15.775041 36.020719 53.811301
F 15.624541 43.769719 53.854601
F 6.719351 38.589119 57.324901
F 6.719351 46.306919 57.324901
F 15.722941 38.693219 57.319501
F 15.607041 46.269619 57.556701
F 15.777241 46.291419 64.532701
F 15.743041 38.509119 64.705101
F 8.936991 47.592619 60.968901
F 8.936991 39.874819 60.968901
F 0.057394 50.203619 64.630401
F 0.057394 42.485719 64.630401
F 9.034231 50.174519 64.611201
F 9.034231 42.456619 64.611201
F 6.806251 46.315619 64.603501
F 6.806251 38.597719 64.603501
F 0.034143 50.159119 61.887901
F 0.034143 42.441319 61.887901
F 8.938071 50.165119 61.874001
F 8.938071 42.447319 61.874001
F 0.039339 47.600219 58.239701
F 0.039339 39.882419 58.239701
F 8.944101 47.593219 58.242001
F 8.944101 39.875419 58.242001
F 2.252891 38.589119 61.851001
F 2.252891 46.306919 61.851001
F 11.166041 38.588419 61.881801
F 11.166041 46.306219 61.881801
F 2.257631 51.451219 58.219001
F 2.257631 36.015519 58.219001
F 2.257631 43.733419 58.219001
F 11.172041 51.452119 58.249801
F 11.172041 36.016519 58.249801
F 11.172041 43.734319 58.249801
F 2.251621 51.451119 60.948001
F 2.251621 36.015419 60.948001
F 2.251621 43.733219 60.948001
F 11.164941 51.451519 60.976701
F 11.164941 36.015919 60.976701
F 11.164941 43.733719 60.976701
F 2.343191 38.601619 64.590001
F 2.343191 46.319419 64.590001
F 11.262141 38.597719 64.619001
F 11.262141 46.315619 64.619001
F 4.480611 47.592919 60.953101
F 4.480611 39.875119 60.953101
F 13.392841 47.592619 60.984401
F 13.392841 39.874819 60.984401
F 4.573761 50.174919 64.596101
F 4.573761 42.457119 64.596101
F 13.490141 50.174519 64.626801
F 13.490141 42.456619 64.626801
F 4.482371 50.165519 61.858101
F 4.482371 42.447719 61.858101
F 13.393941 50.165119 61.889501
F 13.393941 42.447319 61.889501
F 4.488111 47.592819 58.226101
F 4.488111 39.874919 58.226101
F 13.399941 47.593219 58.257601
F 13.399941 39.875419 58.257601
F 6.710091 38.588419 61.866201
F 6.710091 46.306219 61.866201
F 15.620141 38.585419 61.880001
F 15.692141 46.283319 61.940001
F 6.716101 51.452119 58.234201
F 6.716101 36.016419 58.234201
F 6.716101 43.734319 58.234201
F 15.675741 51.306319 60.919201
F 15.543241 36.183219 58.223801
F 15.623841 43.678519 58.430201
F 6.709071 51.451519 60.961101
F 6.709071 36.015919 60.961101
F 6.709071 43.733719 60.961101
F 15.618241 51.434719 50.984801
F 15.491941 36.090019 60.855901
F 15.689241 43.555719 61.177201
F 0.027200 34.745319 50.060301
F 0.010694 34.743019 57.335201
F 4.500551 34.730719 54.588101
F 0.057394 34.767919 64.630401
F 9.034231 34.738819 64.611201
F 4.573761 34.739319 64.596101
F 13.490141 34.738819 64.626801
F 17.903241 47.545619 61.047801
F 17.832841 50.067319 54.486401
F 17.999041 34.724319 54.674101
F 17.966241 35.005719 61.854101
F 17.976641 50.082519 64.653001
F 17.812841 47.843319 51.047301
F 17.930341 50.193019 62.011401
F 15.728541 35.906419 65.586501
F 15.818941 43.709719 65.504701
F 0.134787 55.283319 2.788801
F 0.134788 63.001119 2.788801
F 9.131101 55.311819 2.766201
F 9.131101 63.029619 2.766201
F 0.129907 57.912519 6.411631
F 0.129907 65.630419 6.411631
F 9.125051 57.883719 6.398191
F 9.125051 65.601519 6.398191
F 0.162438 57.899619 3.656051
F 0.162438 65.617419 3.656051
F 9.132191 57.884319 3.671311
F 9.132191 65.602119 3.671311
F 0.112026 55.317019 0.031506
F 0.112025 63.034819 0.031506
F 9.034921 55.302419 0.028956
F 9.034921 63.020219 0.028956
F 2.433441 54.029919 3.646951
F 2.433441 61.747719 3.646951
F 11.360141 54.025419 3.679081
F 11.360141 61.743219 3.679081
F 2.332041 59.157619 0.004410
F 2.332041 66.875519 0.004410
F 11.262841 59.161319 0.036733
F 11.262841 66.879119 0.036733
F 2.429891 59.166919 2.746981
F 2.429891 66.884719 2.746981
F 11.359041 59.170719 2.773981
F 11.359041 66.888519 2.773981
F 2.424761 54.028419 6.378501
F 2.424761 61.746319 6.378501
F 11.353041 54.024719 6.405971
F 11.353041 61.742619 6.405971
F 4.672371 55.311619 2.750811
F 4.672371 63.029419 2.750811
F 13.586941 55.311819 2.781761
F 13.586941 63.029619 2.781761
F 4.666471 57.883819 6.382711
F 4.666471 65.601619 6.382711
F 13.580941 57.883719 6.413751
F 13.580941 65.601519 6.413751
F 4.673231 57.885219 3.655101
F 4.673231 65.603019 3.655101
F 13.588041 57.884319 3.686861
F 13.588041 65.602119 3.686861
F 4.578591 55.301919 0.013185
F 4.578591 63.019819 0.013185
F 13.490841 55.302419 0.044510
F 13.490841 63.020219 0.044509
F 6.903981 54.025419 3.663481
F 6.903981 61.743319 3.663481
F 15.886841 54.014319 3.600121
F 15.765841 61.756719 3.657501
F 6.806481 59.161219 0.021072
F 6.806481 66.879019 0.021072
F 11.337141 69.460419 10.953501
F 11.327641 69.460419 13.682101
F 6.902851 59.170619 2.758471
F 6.902851 66.888419 2.758471
F 15.702741 59.161719 2.571541
F 15.608441 67.012219 2.704311
F 6.896821 54.024819 6.390451
F 6.896821 61.742619 6.390451
F 15.814941 53.901519 6.331871
F 15.816941 61.891319 6.429491
F 0.121030 55.283319 10.048501
F 0.121030 63.001119 10.048501
F 9.112371 55.311019 10.036101
F 9.112381 63.028919 10.036101
F 0.112149 57.910319 13.686001
F 0.112149 65.628219 13.686001
F 9.099661 57.883619 13.674301
F 9.099661 65.601519 13.674301
F 0.147543 57.895519 10.930201
F 0.147543 65.613419 10.930201
F 9.109191 57.883619 10.945701
F 9.109191 65.601519 10.945701
F 0.155846 55.297619 7.290891
F 0.155845 63.015419 7.290891
F 9.121881 55.311019 7.307511
F 9.121881 63.028919 7.307511
F 2.411231 54.029019 10.920501
F 2.411231 61.746919 10.920501
F 11.337141 54.024719 10.953501
F 11.337141 61.742619 10.953501
F 2.423231 59.165519 7.282211
F 2.423231 66.883319 7.282211
F 11.349841 59.170019 7.315281
F 11.349841 66.887819 7.315281
F 2.412951 59.166519 10.016201
F 2.412951 66.884319 10.016201
F 11.340341 59.170019 10.043901
F 11.340341 66.887819 10.043901
F 2.401181 54.028019 13.654201
F 2.401181 61.745819 13.654201
F 11.327641 54.024719 13.682101
F 11.327641 61.742619 13.682101
F 4.653901 55.310919 10.020701
F 4.653901 63.028819 10.020701
F 13.568241 55.311019 10.051701
F 13.568241 63.028919 10.051701
F 4.641311 57.883719 13.658801
F 4.641311 65.601619 13.658801
F 13.555541 57.883719 13.689901
F 13.555541 65.601519 13.689901
F 4.650451 57.884519 10.929501
F 4.650451 65.602419 10.929501
F 13.565041 57.883719 10.961201
F 13.565041 65.601519 10.961201
F 4.662981 55.310119 7.291331
F 4.662981 63.028019 7.291331
F 13.577741 55.311019 7.323061
F 13.577741 63.028919 7.323061
F 6.881001 54.024819 10.937901
F 6.881001 61.742719 10.937901
F 15.799641 54.144119 10.858001
F 15.853941 61.751119 10.944801
F 6.893681 59.169919 7.299661
F 6.893681 66.887719 7.299661
F 15.818441 59.187119 7.344551
F 15.749841 67.023519 7.312571
F 6.884151 59.169919 10.028401
F 6.884151 66.887719 10.028401
F 15.924941 59.099619 10.017001
F 15.870941 66.938119 10.065601
F 6.871461 54.024819 13.666601
F 6.871461 61.742619 13.666601
F 15.737341 54.099319 13.575401
F 15.819741 61.708419 13.718701
F 0.139245 55.300719 14.569401
F 0.139245 63.018619 14.569401
F 9.096481 55.311019 14.583901
F 9.096481 63.028919 14.583901
F 2.399241 59.165919 14.558801
F 2.399241 66.883719 14.558801
F 11.324441 59.170019 14.591701
F 11.324441 66.887819 14.591701
F 4.637911 55.310219 14.567701
F 4.637911 63.028019 14.567701
F 13.552341 55.311019 14.599401
F 13.552341 63.028919 14.599401
F 6.868301 59.169919 14.576101
F 6.868301 66.887719 14.576101
F 15.618941 59.229919 14.786101
F 15.699141 66.951719 14.651201
F 15.870941 59.187719 -0.186458
F 15.942941 69.615219 6.369251
F 18.193741 65.651119 10.885701
F 17.831941 55.326519 14.710201
F 15.829741 69.497419 13.806701
F 17.964641 55.285819 0.152560
F 0.086050 55.287719 24.598401
F 0.086050 63.005519 24.598401
F 9.061581 55.311019 24.588901
F 9.061581 63.028919 24.588901
F 0.077481 57.905819 28.235901
F 0.077481 65.623719 28.235901
F 9.048871 57.883719 28.227101
F 9.048871 65.601519 28.227101
F 0.114444 57.889319 25.487201
F 0.114445 65.607119 25.487201
F 9.058391 57.883619 25.498501
F 9.058391 65.601519 25.498501
F 0.122702 55.303919 21.848001
F 0.122702 63.021719 21.848001
F 9.071081 55.311019 21.860301
F 9.071081 63.028919 21.860301
F 2.363471 54.028219 25.473701
F 2.363471 61.746019 25.473701
F 11.286341 54.024719 25.506301
F 11.286341 61.742619 25.506301
F 2.375361 59.166319 21.835401
F 2.375361 66.884119 21.835401
F 11.299041 59.170019 21.868101
F 11.299041 66.887819 21.868101
F 2.366081 59.167419 24.568201
F 2.366081 66.885219 24.568201
F 11.289541 59.170019 24.596701
F 11.289541 66.887819 24.596701
F 2.354431 54.027119 28.206201
F 2.354431 61.744919 28.206201
F 11.276841 54.024719 28.234901
F 11.276841 61.742619 28.234901
F 4.603611 55.311119 24.573401
F 4.603611 63.028919 24.573401
F 13.517441 55.311019 24.604501
F 13.517441 63.028919 24.604501
F 4.591031 57.883619 28.211501
F 4.591031 65.601419 28.211501
F 13.504741 57.883719 28.242701
F 13.504741 65.601519 28.242701
F 4.600361 57.884419 25.482401
F 4.600361 65.602319 25.482401
F 13.514241 57.883719 25.514001
F 13.514241 65.601519 25.514001
F 4.612871 55.310219 21.844201
F 4.612871 63.028119 21.844201
F 13.526941 55.311019 21.875801
F 13.526941 63.028919 21.875801
F 6.830251 54.024819 25.490601
F 6.830251 61.742619 25.490601
F 15.773741 53.962619 25.529601
F 15.743241 61.633519 25.641901
F 6.842921 59.169919 21.852401
F 6.842921 66.887719 21.852401
F 15.915441 59.215319 21.781501
F 15.749541 66.956819 21.887001
F 6.833421 59.169919 24.581201
F 6.833421 66.887719 24.581201
F 15.836141 59.176019 24.635901
F 15.701941 66.838419 24.558601
F 6.820741 54.024819 28.219401
F 6.820741 61.742619 28.219401
F 15.792841 54.013219 28.271901
F 15.675341 61.813819 28.211601
F 0.068996 55.290019 31.873301
F 0.068996 63.007919 31.873301
F 9.036181 55.311019 31.865301
F 9.036181 63.028919 31.865301
F 11.276841 69.460419 28.234901
F 11.302241 69.460419 20.958501
F 0.106170 55.306919 29.126401
F 0.106169 63.024719 29.126401
F 9.045691 55.311019 29.136701
F 9.045691 63.028919 29.136701
F 2.351601 59.166719 29.112101
F 2.351601 66.884619 29.112101
F 11.273641 59.170019 29.144501
F 11.273641 66.887819 29.144501
F 2.342821 59.167919 31.844201
F 2.342821 66.885719 31.844201
F 11.264141 59.170019 31.873101
F 11.264141 66.887819 31.873101
F 4.578491 55.311119 31.849701
F 4.578491 63.028919 31.849701
F 13.492041 55.311019 31.880901
F 13.492041 63.028919 31.880901
F 4.587851 55.310319 29.120601
F 4.587851 63.028119 29.120601
F 13.501541 55.311019 29.152201
F 13.501541 63.028919 29.152201
F 6.817551 59.169919 29.128801
F 6.817551 66.887719 29.128801
F 15.617541 59.260419 29.225701
F 15.707641 66.942019 29.092501
F 6.808071 59.169919 31.857601
F 6.808071 66.887819 31.857601
F 15.749741 59.343219 32.012601
F 15.716041 66.799619 31.879701
F 0.103377 55.285519 17.323501
F 0.103377 63.003319 17.323501
F 9.086981 55.311019 17.312501
F 9.086981 63.028919 17.312501
F 0.094665 57.908119 20.961001
F 0.094665 65.625919 20.961001
F 9.074271 57.883619 20.950701
F 9.074271 65.601519 20.950701
F 0.130977 57.892419 18.208701
F 0.130977 65.610219 18.208701
F 9.083791 57.883619 18.222101
F 9.083791 65.601519 18.222101
F 2.387291 54.028619 18.197101
F 2.387291 61.746519 18.197101
F 11.311741 54.024719 18.229901
F 11.311741 61.742619 18.229901
F 2.389461 59.166919 17.292201
F 2.389461 66.884719 17.292201
F 11.314941 59.170019 17.320301
F 11.314941 66.887819 17.320301
F 2.377741 54.027619 20.930201
F 2.377741 61.745419 20.930201
F 11.302241 54.024719 20.958501
F 11.302241 61.742619 20.958501
F 4.628741 55.311019 17.297001
F 4.628741 63.028819 17.297001
F 13.542841 55.311019 17.328101
F 13.542841 63.028919 17.328101
F 4.616161 57.883719 20.935201
F 4.616161 65.601519 20.935201
F 13.530141 57.883719 20.966301
F 13.530141 65.601519 20.966301
F 4.625391 57.884519 18.206001
F 4.625391 65.602319 18.206001
F 13.539641 57.883719 18.237601
F 13.539641 65.601519 18.237601
F 6.855621 54.024819 18.214301
F 6.855621 61.742619 18.214301
F 15.739241 54.017519 18.154301
F 15.769741 61.906419 18.231401
F 6.858791 59.169919 17.304801
F 6.858791 66.887719 17.304801
F 15.785441 59.292819 17.437901
F 15.867141 66.866819 17.382801
F 6.846101 54.024819 20.943001
F 6.846101 61.742619 20.943001
F 15.745841 53.958719 20.894501
F 15.827841 61.775719 20.888601
F 11.286341 69.460419 25.506301
F 11.311741 69.460419 18.229901
F 15.747641 69.419919 25.599101
F 17.930741 57.989119 28.233501
F 17.949041 55.424019 29.276501
F 15.733241 69.499719 28.339201
F 17.801741 63.203019 29.173801
F 18.038241 63.009919 17.407501
F 18.150141 58.069919 25.490701
F 17.911641 55.521519 17.335301
F 15.728841 61.765019 32.865901
F 0.035496 55.294719 46.422901
F 0.035496 63.012519 46.422901
F 8.985381 55.311019 46.418101
F 8.985381 63.028919 46.418101
F 0.064657 57.880619 47.322201
F 0.064657 65.598519 47.322201
F 8.982201 57.883719 47.327701
F 8.982201 65.601519 47.327701
F 0.072990 55.312719 43.683101
F 0.072990 63.030519 43.683101
F 8.994891 55.311019 43.689501
F 8.994891 63.028919 43.689501
F 2.292731 54.026619 47.303801
F 2.292731 61.744419 47.303801
F 11.210141 54.024719 47.335401
F 11.210141 61.742619 47.335401
F 2.304441 59.167819 43.665501
F 2.304441 66.885719 43.665501
F 11.222841 59.170019 43.697201
F 11.222841 66.887819 43.697201
F 2.296631 59.169119 46.396101
F 2.296631 66.886919 46.396101
F 11.213341 59.170019 46.425901
F 11.213341 66.887819 46.425901
F 4.528311 55.311219 46.402401
F 4.528311 63.029119 46.402401
F 13.441241 55.311019 46.433701
F 13.441241 63.028919 46.433701
F 4.525461 57.884219 47.311701
F 4.525461 65.602119 47.311701
F 13.438041 57.883719 47.343201
F 13.438041 65.601519 47.343201
F 4.537911 55.310419 43.673501
F 4.537911 63.028319 43.673501
F 13.450741 55.311019 43.705001
F 13.450741 63.028919 43.705001
F 6.754141 54.024819 47.319801
F 6.754141 61.742619 47.319801
F 15.683841 54.066819 47.221801
F 15.631041 61.652819 47.318701
F 6.766811 59.169919 43.681601
F 6.766811 66.887719 43.681601
F 15.678041 59.044519 43.642401
F 15.623141 66.902819 43.621401
F 6.757371 59.170019 46.410301
F 6.757371 66.887819 46.410301
F 15.756041 59.113319 46.259501
F 15.584341 66.859519 46.336501
F 0.060544 57.903519 35.510701
F 0.060544 65.621319 35.510701
F 9.023471 57.883719 35.503501
F 9.023471 65.601519 35.503501
F 9.033001 57.883619 32.774901
F 9.033001 65.601519 32.774901
F 2.339771 54.027719 32.750401
F 2.339771 61.745519 32.750401
F 11.260941 54.024719 32.782601
F 11.260941 61.742619 32.782601
F 2.331221 54.026519 35.482201
F 2.331221 61.744319 35.482201
F 11.251441 54.024719 35.511301
F 11.251441 61.742619 35.511301
F 4.565921 57.883619 35.487901
F 4.565921 65.601419 35.487901
F 13.479341 57.883719 35.519101
F 13.479341 65.601519 35.519101
F 4.575361 57.884419 32.758801
F 4.575361 65.602219 32.758801
F 13.488841 57.883719 32.790401
F 13.488841 65.601519 32.790401
F 6.804881 54.024819 32.767001
F 6.804881 61.742619 32.767001
F 0.097903 65.604119 32.765601
F 0.097903 57.886319 32.765601
F 6.795381 54.024819 35.495801
F 6.795381 61.742619 35.495801
F 15.771941 53.915319 35.714001
F 15.732741 61.652919 35.623301
F 0.052162 55.292419 39.148101
F 0.052162 63.010219 39.148101
F 9.010781 55.311019 39.141701
F 9.010781 63.028919 39.141701
F 0.043800 57.901219 42.785501
F 0.043800 65.619019 42.785501
F 8.998071 57.883719 42.779901
F 8.998071 65.601519 42.779901
F 0.081317 57.883419 40.044001
F 0.081317 65.601219 40.044001
F 9.007601 57.883719 40.051301
F 9.007601 65.601519 40.051301
F 0.089610 55.309919 36.404801
F 0.089609 63.027719 36.404801
F 9.020291 55.311019 36.413101
F 9.020291 63.028919 36.413101
F 2.316191 54.027219 40.027101
F 2.316191 61.745019 40.027101
F 11.235541 54.024719 40.059001
F 11.235541 61.742619 40.059001
F 2.327961 59.167319 36.388801
F 2.327961 66.885119 36.388801
F 11.248241 59.170019 36.420801
F 11.248241 66.887819 36.420801
F 2.319671 59.168519 39.120201
F 2.319671 66.886319 39.120201
F 11.238741 59.170019 39.149501
F 11.238741 66.887819 39.149501
F 2.308131 54.025919 42.758201
F 2.308131 61.743719 42.758201
F 11.226041 54.024719 42.787701
F 11.226041 61.742619 42.787701
F 4.553391 55.311219 39.126101
F 4.553391 63.029019 39.126101
F 13.466641 55.311019 39.157301
F 13.466641 63.028919 39.157301
F 4.540841 57.883519 42.764201
F 4.540841 65.601319 42.764201
F 13.453941 57.883719 42.795501
F 13.453941 65.601519 42.795501
F 4.550401 57.884319 40.035201
F 4.550401 65.602119 40.035201
F 13.463441 57.883719 40.066801
F 13.463441 65.601519 40.066801
F 4.562871 55.310419 36.397001
F 4.562871 63.028219 36.397001
F 13.476141 55.311019 36.428601
F 13.476141 63.028919 36.428601
F 6.779511 54.024819 40.043401
F 6.779511 61.742619 40.043401
F 15.725241 54.021519 40.136801
F 15.629341 61.730619 40.087301
F 6.792181 59.169919 36.405201
F 6.792181 66.887719 36.405201
F 15.711241 59.202719 36.461701
F 15.768741 66.972419 36.350001
F 6.782711 59.169919 39.133901
F 6.782711 66.887819 39.133901
F 15.743141 59.090519 39.223301
F 15.711641 66.870819 39.165801
F 6.770031 54.024819 42.772101
F 6.770031 61.742619 42.772101
F 15.672141 54.116819 42.733601
F 15.803241 61.647019 42.851301
F 11.210141 69.460419 47.335401
F 11.235541 69.460419 40.059001
F 11.226041 69.460419 42.787701
F 11.260941 69.460419 32.782601
F 11.251441 69.460419 35.511301
F 15.665841 54.195519 32.824201
F 15.773141 69.523619 40.010401
F 15.720241 69.470019 32.699101
F 15.706541 69.618119 35.474101
F 15.722341 69.550919 42.754301
F 15.798141 69.467919 46.965701
F 17.967241 58.008419 32.790201
F 0.027200 57.898819 50.060301
F 0.027200 65.616619 50.060301
F 8.972671 57.883719 50.056301
F 8.972671 65.601519 50.056301
F 2.285141 54.025319 50.034101
F 2.285141 61.743119 50.034101
F 11.200641 54.024719 50.064101
F 11.200641 61.742619 50.064101
F 4.515771 57.883419 50.040601
F 4.515771 65.601319 50.040601
F 13.428541 57.883719 50.071901
F 13.428541 65.601519 50.071901
F 6.744681 54.024719 50.048501
F 6.744681 61.742619 50.048501
F 15.652241 54.051619 50.034901
F 15.402241 61.610719 49.955501
F 0.018948 55.297019 53.697701
F 0.018949 63.014919 53.697701
F 8.959991 55.311019 53.694501
F 8.959991 63.028919 53.694501
F 0.010694 57.896519 57.335201
F 0.010694 65.614319 57.335201
F 8.947281 57.883719 57.332701
F 8.947281 65.601519 57.332701
F 0.047903 57.878019 54.600301
F 0.047903 65.595819 54.600301
F 8.956801 57.883719 54.604001
F 8.956801 65.601519 54.604001
F 0.056285 55.315419 50.961301
F 0.056285 63.033219 50.961301
F 8.969491 55.311019 50.965901
F 8.969491 63.028919 50.965801
F 2.269391 54.025919 54.580601
F 2.269391 61.743819 54.580601
F 11.184741 54.024719 54.611801
F 11.184741 61.742619 54.611801
F 2.281041 59.168419 50.942201
F 2.281041 66.886319 50.942201
F 11.197441 59.170019 50.973601
F 11.197441 66.887819 50.973601
F 2.273691 59.169719 53.672001
F 2.273691 66.887619 53.672001
F 11.187941 59.170019 53.702301
F 11.187941 66.887819 53.702301
F 2.262251 54.024619 57.310001
F 2.262251 61.742419 57.310001
F 11.175241 54.024719 57.340501
F 11.175241 61.742619 57.340501
F 4.503251 55.311319 53.678701
F 4.503251 63.029119 53.678701
F 13.415841 55.311019 53.710001
F 13.415841 63.028919 53.710101
F 4.490721 57.883419 57.316901
F 4.490721 65.601219 57.316901
F 13.403141 57.883719 57.348201
F 13.403141 65.601519 57.348201
F 4.500551 57.884219 54.588101
F 4.500551 65.602019 54.588101
F 13.412641 57.883719 54.619601
F 13.412641 65.601519 54.619601
F 4.512991 55.310519 50.949901
F 4.512991 63.028319 50.949901
F 13.425341 55.311019 50.981401
F 13.425341 63.028919 50.981401
F 6.728781 54.024819 54.596201
F 6.728781 61.742619 54.596201
F 15.755741 54.305519 54.599701
F 15.685441 61.612319 54.584301
F 6.741451 59.169919 50.958001
F 6.741451 66.887719 50.958001
F 15.731941 59.043719 50.896001
F 15.763241 66.957919 50.965701
F 6.732021 59.170019 53.686701
F 6.732021 66.887819 53.686701
F 15.670141 59.172419 53.583401
F 15.533841 67.047119 53.720601
F 6.719351 54.024719 57.324901
F 6.719351 61.742519 57.324901
F 15.547441 54.092319 57.319401
F 15.746141 61.849719 57.351301
F 15.776341 61.699419 64.608001
F 15.753041 53.974919 64.680001
F 8.936991 55.310419 60.968901
F 8.936991 63.028319 60.968901
F 0.057394 57.921419 64.630401
F 0.057394 65.639219 64.630401
F 9.034231 57.892319 64.611201
F 9.034231 65.610119 64.611201
F 6.806251 61.751219 64.603501
F 6.806251 54.033419 64.603501
F 0.034143 57.877019 61.887901
F 0.034143 65.594819 61.887901
F 8.938071 57.882919 61.874001
F 8.938071 65.600819 61.874001
F 0.039339 55.318019 58.239701
F 0.039339 63.035819 58.239701
F 8.944101 55.311019 58.242001
F 8.944101 63.028919 58.242001
F 2.252891 54.024719 61.851001
F 2.252891 61.742519 61.851001
F 11.166041 54.024019 61.881801
F 11.166041 61.741919 61.881801
F 2.257631 59.169019 58.219001
F 2.257631 66.886819 58.219001
F 11.172041 59.170019 58.249801
F 11.172041 66.887819 58.249801
F 2.251621 59.168919 60.948001
F 2.251621 66.886719 60.948001
F 11.164941 59.169319 60.976701
F 11.164941 66.887219 60.976701
F 2.343191 54.037219 64.590001
F 2.343191 61.755019 64.590001
F 11.262141 54.033419 64.619001
F 11.262141 61.751219 64.619001
F 4.480611 55.310819 60.953101
F 4.480611 63.028619 60.953101
F 13.392841 55.310419 60.984401
F 13.392841 63.028319 60.984401
F 4.573761 57.892819 64.596101
F 4.573761 65.610619 64.596101
F 13.490141 57.892319 64.626801
F 13.490141 65.610119 64.626801
F 4.482371 57.883319 61.858101
F 4.482371 65.601119 61.858101
F 13.393941 57.882919 61.889501
F 13.393941 65.600819 61.889501
F 4.488111 55.310619 58.226101
F 4.488111 63.028419 58.226101
F 13.399941 55.311019 58.257601
F 13.399941 63.028919 58.257601
F 6.710091 54.024119 61.866201
F 6.710091 61.741919 61.866201
F 15.571641 53.950319 61.906301
F 15.745641 61.900319 61.856401
F 6.716101 59.169919 58.234201
F 6.716101 66.887719 58.234201
F 15.647041 59.265319 58.371501
F 15.525341 66.954119 58.189001
F 6.709071 59.169419 60.961101
F 6.709071 66.887219 60.961101
F 15.741941 59.216819 61.079801
F 15.639341 66.973919 61.097501
F 11.200641 69.460419 50.064101
F 6.744681 69.460419 50.048501
F 11.166041 69.459719 61.881801
F 11.184741 69.460419 54.611801
F 2.262251 69.460319 57.310001
F 11.175241 69.460419 57.340501
F 2.252891 69.460419 61.851001
F 6.719351 69.460419 57.324901
F 6.710091 69.459719 61.866201
F 17.915741 65.593419 61.866701
F 17.779741 57.892119 54.752301
F 17.839841 57.867519 61.790601
F 17.827441 55.281919 58.291801
F 17.871241 63.178219 58.217701
F 17.947641 55.415719 53.607501
F 17.886641 65.741319 50.034401
F 17.705741 63.087419 50.981701
F 17.856041 65.773019 54.575801
F 17.979141 57.836219 49.962101
F 17.950141 65.632519 57.425301
F 17.789041 63.108119 53.675101
F 18.244941 62.908219 60.969001
F 15.735741 66.978019 65.597601
F 26.739341 1.308229 2.648371
F 27.067541 8.988219 2.760031
F 17.812041 1.501219 -0.141310
F 18.070441 3.879079 10.858301
F 33.519641 0.072053 3.722201
F 18.022241 16.577719 2.609391
F 26.980941 3.861669 6.427561
F 27.000441 11.730519 6.292941
F 31.296541 8.955819 14.810601
F 24.666241 0.222043 13.802201
F 27.054141 3.786049 3.711501
F 26.936841 11.633419 3.646321
F 31.460341 1.369989 14.610901
F 26.878841 16.587119 2.850831
F 17.835341 1.528849 14.645501
F 27.100541 16.623519 14.668401
F 27.014141 16.629719 7.366491
F 20.305641 12.746019 14.559101
F 18.179741 3.966359 6.374201
F 20.423641 5.069289 14.509001
F 29.283341 7.713649 3.706251
F 29.192941 15.382019 3.647211
F 18.096141 1.421819 7.280451
F 20.323741 7.817989 3.518461
F 20.352941 15.462419 3.789781
F 35.619541 9.013049 14.639501
F 18.198941 11.588519 3.576041
F 17.938241 4.024669 13.604901
F 33.600841 7.706769 10.879501
F 26.997241 16.750119 10.092301
F 29.336141 5.176589 2.798941
F 29.129841 12.893119 2.678001
F 20.541341 5.353619 2.734071
F 20.386341 12.954019 2.944531
F 29.134841 7.640919 6.329261
F 29.290041 15.457319 6.466091
F 24.934841 12.966519 7.293681
F 20.332341 7.938169 6.326691
F 20.133741 15.412119 6.520351
F 24.584941 15.324819 13.599801
F 31.316841 1.333969 2.780461
F 31.501941 8.936469 2.770961
F 31.514241 16.573819 2.720941
F 22.576741 1.243339 2.751461
F 22.571141 9.088369 2.789901
F 22.405241 16.705919 10.138801
F 31.610341 3.876209 6.394071
F 31.425141 11.352619 6.302911
F 22.645641 3.893879 6.458931
F 22.605441 11.665519 6.538911
F 31.686741 3.894449 3.727961
F 31.351041 11.504119 3.575871
F 22.734241 3.821899 3.571791
F 22.566241 11.655219 3.807881
F 24.674441 7.734699 13.673701
F 24.782741 4.965179 7.439021
F 33.456241 7.532829 13.721901
F 31.587141 16.657419 7.260431
F 24.725541 12.886719 9.950451
F 17.897241 16.874919 10.000401
F 33.714441 7.647219 3.843801
F 33.760941 15.173019 3.582761
F 33.462341 12.747919 7.269171
F 24.881641 7.639939 3.446661
F 24.436341 15.480819 3.636571
F 24.745941 5.125659 10.239401
F 33.741341 4.995249 7.483281
F 22.361341 16.780319 2.532821
F 22.261441 1.264829 14.626101
F 22.445841 8.962339 14.746301
F 33.792841 5.256289 2.780901
F 33.757741 12.405619 2.905231
F 24.882741 5.104539 2.664771
F 24.678841 12.900619 2.813151
F 33.733741 7.564489 6.406301
F 33.663241 15.312719 6.329451
F 22.659241 8.992279 7.230081
F 24.736241 7.577879 6.366571
F 24.690241 15.518419 6.392301
F 33.795241 15.352519 13.797901
F 26.871441 1.298729 10.018101
F 26.927241 9.061069 9.815171
F 22.370241 16.631719 7.432761
F 22.553741 16.693819 14.643301
F 24.534441 15.358219 10.898901
F 29.031641 12.693819 14.780601
F 26.950141 3.907309 13.817801
F 26.915141 11.668319 13.558901
F 24.772541 7.735339 10.945201
F 29.183041 5.218239 14.524801
F 26.953141 3.975909 10.982501
F 26.937541 11.686119 10.830501
F 20.220441 0.249451 3.557101
F 26.882241 1.296669 14.674201
F 26.953441 1.315989 7.336901
F 26.901141 8.974079 7.084041
F 22.607441 1.458959 7.381661
F 33.514341 13.032419 10.000501
F 26.763241 9.034049 14.403701
F 31.412141 16.792819 9.984411
F 29.161541 8.040819 10.940301
F 29.185041 15.537619 11.078001
F 24.689441 12.891119 14.784101
F 20.323541 7.884419 10.825301
F 20.146841 15.390819 10.916901
F 24.661841 5.308149 14.696401
F 29.262641 5.094079 7.434421
F 29.294941 12.840919 7.357431
F 20.381341 5.308669 7.192851
F 20.284241 12.768119 7.480061
F 29.196541 5.545559 10.075401
F 29.377741 13.011519 10.083501
F 20.201441 5.266469 9.970851
F 20.322641 12.778819 10.179001
F 29.177941 7.952489 13.631401
F 29.214641 15.246319 13.842101
F 33.308341 12.843819 14.555401
F 20.326841 7.787389 13.553401
F 20.365441 15.330319 13.525801
F 33.500241 5.011989 14.534701
F 31.352241 1.488899 10.163701
F 31.516041 9.107999 9.914631
F 33.637641 15.546319 10.900301
F 22.381641 1.450819 10.356701
F 22.515241 8.903039 10.003101
F 33.582141 5.016269 10.079401
F 31.248841 3.908539 13.837301
F 31.207341 11.459219 13.667201
F 22.640241 3.754769 13.665601
F 22.640541 11.434219 13.731601
F 31.298641 3.956049 11.155101
F 31.436241 11.635019 10.894201
F 22.548441 4.084359 10.982001
F 22.574541 11.471419 10.949001
F 31.283341 1.343239 7.338551
F 31.401841 8.730229 7.271731
F 31.516941 16.781219 14.427101
F 18.172541 11.762419 6.183551
F 26.866641 16.763919 0.033240
F 18.068141 9.072559 2.577701
F 17.972741 8.940409 14.610501
F 29.042741 0.029986 3.662051
F 17.853741 16.861319 7.356671
F 17.949341 11.509419 13.703101
F 29.188541 0.040083 6.332531
F 33.480341 -0.138322 6.463141
F 18.004641 9.063569 10.010601
F 22.500241 1.423349 0.176616
F 35.987741 16.511719 7.259891
F 18.230741 16.732419 14.532801
F 19.938041 0.064755 13.759101
F 17.837041 1.292949 10.001001
F 24.787641 4.882129 0.031785
F 17.848341 9.140279 7.300871
F 36.238041 11.373819 3.736211
F 18.026441 11.627619 10.981301
F 36.022741 8.798719 7.425701
F 35.915941 9.147039 10.198201
F 35.931441 16.739319 10.005001
F 35.774641 11.840919 11.010501
F 35.839241 11.678119 13.713701
F 35.899641 8.952139 2.888971
F 20.229241 5.211089 -0.033115
F 31.300141 16.518119 0.036097
F 33.902341 12.874519 0.190549
F 24.880641 12.788419 0.090083
F 22.581841 8.924309 0.131165
F 17.990041 9.004209 -0.160560
F 27.116741 1.169009 24.832401
F 26.939941 8.804099 24.582301
F 22.424241 8.881009 17.360701
F 28.921941 12.913219 31.781301
F 22.429041 11.377019 18.349301
F 22.330241 3.911719 18.392401
F 26.924241 3.595109 28.305101
F 26.836541 11.473119 28.310601
F 20.191241 5.129459 17.206001
F 29.253041 5.309349 17.389201
F 27.040541 3.685059 25.620601
F 26.957241 11.576119 25.501501
F 31.350741 9.088409 17.383701
F 17.943441 1.290169 17.339201
F 26.989241 1.184009 22.044201
F 26.858541 8.794449 21.843701
F 31.474841 1.378739 17.357701
F 18.033941 16.653619 17.113001
F 31.408441 11.553919 18.323601
F 31.280941 3.953299 18.219501
F 29.225641 7.614309 25.550101
F 28.986841 15.491619 25.336201
F 24.745241 15.440619 20.985501
F 20.239541 7.634959 25.589501
F 20.393441 15.548219 25.408601
F 24.585741 7.731309 20.842101
F 29.226041 5.066119 21.841101
F 29.298941 12.722119 21.863401
F 20.199441 5.150849 21.884601
F 20.100741 12.780419 21.910701
F 29.184841 4.925529 24.646901
F 29.297841 12.796919 24.712001
F 20.181041 4.971299 24.560801
F 20.454641 12.844619 24.678401
F 29.099341 7.537989 28.240601
F 29.049841 15.430219 28.146801
F 33.721841 15.314819 20.723301
F 20.138741 7.811979 28.315901
F 20.295341 15.392619 28.215101
F 33.805441 7.692119 20.848201
F 31.402641 1.126609 24.555301
F 31.450741 8.745579 24.586301
F 24.754541 4.992579 31.918401
F 22.432441 1.134549 24.658001
F 22.348141 8.897619 24.606201
F 18.038741 11.525319 25.434101
F 31.454141 3.791219 28.224101
F 31.481441 11.446019 28.211001
F 22.513441 3.710619 28.391601
F 22.653641 11.570519 28.230701
F 31.444441 3.820949 25.529301
F 31.481641 11.405019 25.631101
F 22.502741 3.775469 25.537201
F 22.619441 11.452219 25.376001
F 31.422041 1.363569 21.829101
F 31.522641 8.790019 21.984001
F 24.671441 5.039219 17.447501
F 22.476741 1.261619 21.920801
F 22.376841 8.912059 21.970201
F 18.012441 11.579619 20.855901
F 33.789641 7.564219 25.612701
F 33.666341 15.486519 25.455301
F 24.652641 12.631019 17.552901
F 24.582441 7.503939 25.548501
F 24.555341 15.519519 25.447801
F 33.742241 -0.072034 21.101801
F 33.711041 5.129279 21.857901
F 33.696741 12.953619 21.979501
F 24.646141 5.156609 21.919701
F 24.639541 12.789919 21.865901
F 33.690641 4.977779 24.572801
F 33.784241 12.733219 24.728701
F 24.771741 4.990709 24.652601
F 24.740041 12.757919 24.597701
F 33.747541 7.735949 28.247901
F 33.616641 15.384519 28.118001
F 18.046241 16.598519 21.951601
F 24.802641 7.479349 28.324901
F 24.651741 15.564819 28.093301
F 22.438941 1.233039 17.480301
F 33.448141 5.121219 17.267801
F 33.660941 12.913319 17.211201
F 26.875641 16.697219 32.016801
F 33.634841 13.032819 31.728101
F 29.006841 12.461519 17.499701
F 22.533141 16.673019 21.809901
F 27.160041 1.087939 29.202301
F 26.985041 8.815469 29.180201
F 22.593541 9.000859 32.006701
F 24.756341 12.892319 31.952301
F 29.107941 5.183719 31.822801
F 27.070341 1.304559 17.323701
F 29.128341 4.875999 29.111601
F 29.059741 12.899819 28.979601
F 20.298241 5.116499 29.262301
F 20.194641 12.883819 29.216301
F 31.420341 1.093629 31.907301
F 20.222141 12.770819 31.859401
F 31.262941 16.707919 28.834701
F 33.510541 5.196329 31.970201
F 17.942341 9.002259 17.380201
F 17.941941 8.937419 24.700601
F 22.530041 16.592619 17.335901
F 26.817941 16.812419 29.252601
F 17.917341 16.732919 24.569601
F 26.906041 9.013149 31.871301
F 31.569441 1.087799 29.101301
F 31.318141 8.900769 29.015601
F 27.001741 16.673519 17.479501
F 22.451541 1.281269 29.348301
F 22.427941 8.881639 29.133301
F 31.392041 9.031399 31.764201
F 33.674541 5.300449 29.204601
F 33.597941 12.798019 29.015101
F 24.738741 4.975289 29.175001
F 24.640041 12.964219 29.174201
F 20.139041 4.932479 31.929001
F 22.347441 16.506719 31.973101
F 22.429441 1.078919 31.955701
F 18.071841 16.597819 29.196401
F 17.917741 16.684119 32.001301
F 26.919741 8.881549 17.131301
F 22.489241 16.875419 24.447101
F 31.335941 16.664619 31.558601
F 22.390441 11.499819 21.115201
F 31.217541 16.536619 17.261801
F 26.923041 3.858479 21.035501
F 26.978541 11.320219 21.042701
F 31.346541 3.921689 20.889401
F 22.481641 3.832819 21.091101
F 26.906941 3.964919 18.260601
F 26.811541 11.352519 18.367201
F 27.003741 1.292419 32.015501
F 31.598741 11.470919 21.072901
F 29.070141 7.903539 18.320101
F 29.083641 15.186619 18.187901
F 24.711341 15.271019 18.250001
F 20.121041 7.524739 18.339601
F 20.179041 15.306619 18.250601
F 24.686641 7.702349 18.143001
F 22.407141 16.748419 29.220501
F 26.942141 16.774919 24.474201
F 31.509041 16.396919 21.692601
F 20.408941 12.742919 17.346201
F 29.065641 7.728099 20.961701
F 29.280241 15.207319 20.906701
F 33.508241 15.419719 18.004801
F 20.218641 7.672739 21.029401
F 20.227741 15.345019 20.959501
F 33.689441 7.790299 18.216401
F 20.034041 0.095580 18.221901
F 31.430841 16.524519 24.478701
F 27.101541 16.481019 21.768701
F 18.105441 11.610419 18.297001
F 29.241841 -0.214489 25.479601
F 17.969641 11.639719 28.017001
F 33.776141 -0.247087 28.145001
F 17.964741 3.621769 25.425301
F 18.046441 1.163239 31.920101
F 24.715141 -0.186192 28.465901
F 17.926341 3.737819 20.796601
F 24.796541 0.148172 18.275201
F 17.953341 3.995969 18.098201
F 18.081541 3.905699 28.146001
F 17.922541 9.044659 31.840901
F 20.123741 0.192200 28.296801
F 35.735641 11.461019 18.252901
F 20.132741 7.694449 32.468001
F 17.872641 8.940459 21.910201
F 22.318541 3.662749 32.770001
F 17.867041 1.123709 24.510501
F 20.251341 -0.042968 20.955901
F 26.894741 3.879939 32.797301
F 35.787241 1.260849 31.687301
F 35.893741 3.807249 28.206501
F 36.066341 16.566319 17.316101
F 35.835341 11.612619 21.121701
F 35.981541 9.103879 29.164501
F 17.914341 1.204609 21.771101
F 17.896141 9.194069 29.037101
F 18.021341 11.677019 32.959101
F 24.869941 -0.172748 32.882301
F 31.311141 11.664619 32.619301
F 29.083341 15.533519 32.704901
F 18.065041 3.802919 32.951801
F 33.726141 7.846269 32.680301
F 27.185541 1.302809 46.449001
F 27.021441 8.728879 46.418901
F 29.057441 0.126365 35.435001
F 22.452341 11.622119 32.920001
F 33.685441 -0.070789 47.398101
F 20.369341 -0.027419 43.005101
F 27.110041 3.845829 47.281301
F 27.042741 11.342519 47.507801
F 22.474441 9.050069 36.448501
F 22.380541 1.289369 36.293101
F 27.014941 1.209309 43.667701
F 26.930841 8.908569 43.763201
F 17.987041 11.263219 47.457301
F 29.282241 0.063394 42.743801
F 29.245041 -0.056289 40.134501
F 27.052741 16.623919 39.255301
F 29.424741 7.508439 47.334201
F 29.181841 15.475019 47.358501
F 24.572541 15.458919 42.677301
F 20.430341 7.670429 47.432001
F 20.067441 15.192819 47.403201
F 24.672241 7.703629 42.893401
F 29.323441 4.930689 43.584301
F 29.188941 12.839319 43.703901
F 20.079441 5.125649 43.578301
F 20.095041 12.991419 43.666601
F 29.324241 4.969299 46.353101
F 29.155141 12.894319 46.591801
F 20.242141 4.988809 46.481901
F 19.991441 12.732119 46.471501
F 31.539941 1.261719 46.573301
F 31.475841 8.970419 46.523001
F 26.940141 16.723619 43.825901
F 22.611641 1.229659 46.355201
F 22.583941 9.084749 46.425501
F 22.279841 16.661319 43.564901
F 31.494641 3.883079 47.472801
F 31.499941 11.630219 47.434401
F 22.467541 3.747119 47.159601
F 22.398841 11.572419 47.326001
F 31.755841 1.142469 43.791701
F 31.576041 9.023309 43.842301
F 26.802641 16.763919 46.548601
F 22.651941 1.502509 43.659701
F 22.202841 9.060939 43.740201
F 20.033741 15.302519 32.837401
F 33.798241 7.643549 47.298001
F 33.657141 15.508019 47.416301
F 33.699741 15.491819 42.642301
F 24.746941 7.643629 47.271401
F 24.504741 15.233919 47.197401
F 33.556641 7.681819 42.860801
F 33.744041 5.104479 43.754801
F 33.731341 12.972919 43.699601
F 24.691241 5.124319 43.594801
F 24.652841 12.795519 43.662601
F 33.821141 5.193049 46.349701
F 33.650541 12.915119 46.525301
F 24.845641 4.922969 46.328201
F 24.780641 12.712519 46.418401
F 27.075941 3.892799 35.523601
F 26.855141 11.830219 35.643201
F 26.934241 16.835519 36.472801
F 22.432141 16.839719 36.322101
F 31.479741 16.519019 38.864001
F 22.587641 16.734619 39.117701
F 31.480441 9.107469 36.394501
F 20.008341 7.746689 42.735001
F 31.393741 16.727819 36.207901
F 33.735641 15.244619 39.839001
F 24.563641 12.709619 39.328201
F 20.105641 12.857319 39.201801
F 31.475341 1.081519 39.220801
F 24.730341 4.882999 39.063701
F 29.243741 7.835259 35.681501
F 29.121741 15.501919 35.522801
F 33.575641 12.754919 38.897801
F 20.303441 7.526879 35.429101
F 20.155041 15.397019 35.485401
F 33.758241 5.033019 39.037701
F 31.505341 3.939319 35.606201
F 31.312841 11.660719 35.351201
F 22.631341 3.902739 35.514601
F 22.468441 11.544419 35.696101
F 20.081841 4.990849 39.285401
F 33.722741 7.604039 40.144701
F 31.328441 16.898519 46.483901
F 29.247341 15.436419 42.842101
F 31.466441 8.889929 39.172301
F 31.544941 16.829319 43.644501
F 24.655341 12.995319 36.532101
F 22.462441 3.979309 42.646001
F 22.539641 8.919939 39.164901
F 24.967741 5.125499 36.518501
F 33.623741 7.704169 35.365601
F 33.520741 15.421419 35.157501
F 33.575541 12.893119 36.074701
F 24.690741 7.779549 35.630701
F 24.683941 15.634719 35.633601
F 33.677541 5.234999 36.217901
F 27.006041 1.165959 39.272201
F 26.923841 8.782269 39.107201
F 29.412341 7.647169 42.870701
F 31.421141 1.255209 36.376001
F 22.345641 11.494019 40.089001
F 22.299841 16.540419 46.381901
F 26.963441 3.810529 42.681801
F 26.970741 11.567219 42.738001
F 22.323841 3.638039 39.928701
F 31.414641 11.592519 42.677301
F 27.022641 3.819119 39.991401
F 26.919441 11.391519 40.049701
F 31.448741 11.531819 39.920001
F 31.618641 3.682909 42.750101
F 26.975841 1.386769 36.532801
F 26.949941 8.973069 36.358401
F 20.027941 15.506319 42.638201
F 22.423341 11.574719 42.757201
F 22.228141 1.165639 39.024501
F 31.498341 3.705079 39.967001
F 29.073841 7.580169 40.048601
F 29.231341 15.373919 40.003401
F 24.812141 15.334419 40.012001
F 20.225641 7.583519 39.901201
F 20.204541 15.465619 39.982401
F 24.696641 7.499609 39.994201
F 29.269841 5.185059 36.274501
F 29.221141 12.905419 36.356601
F 20.411541 5.022489 36.558701
F 20.089341 12.793719 36.470401
F 29.248241 4.971499 39.121701
F 29.281341 12.740519 39.056101
F 24.693941 7.616999 32.949901
F 18.060041 1.359339 39.380601
F 29.198641 -0.193516 32.656701
F 29.289841 -0.089302 47.289401
F 33.638341 -0.212217 32.785201
F 24.611041 15.449019 32.845401
F 36.003141 8.885989 46.381301
F 18.050541 1.035129 43.689801
F 35.787141 16.714019 46.221301
F 33.871941 -0.101671 42.762301
F 17.856941 16.614219 36.377301
F 18.033041 3.705989 35.664801
F 17.818941 3.823899 47.462601
F 24.665241 -0.008975 42.595501
F 20.503641 -0.151097 47.468301
F 17.953441 11.566019 35.623501
F 35.919241 11.687919 42.708001
F 33.560841 -0.161696 35.467901
F 36.044541 1.013629 43.633901
F 17.957641 1.163739 36.709001
F 24.663741 -0.016078 39.866201
F 36.004641 16.801519 43.464501
F 29.213841 7.702129 32.843801
F 26.912641 11.595519 32.867901
F 31.381941 3.820789 32.870301
F 33.691541 15.673719 32.554201
F 29.328041 5.278509 65.662601
F 17.772841 1.420949 53.751001
F 24.703641 7.720159 61.987601
F 24.670741 15.300319 62.154001
F 20.309941 7.725909 50.158901
F 33.603441 15.511919 64.521701
F 22.427141 11.480619 64.906301
F 29.316841 7.830219 64.553001
F 33.659341 7.775009 49.976001
F 33.626741 15.568819 61.843701
F 29.178941 7.668999 50.123701
F 31.542641 11.543719 50.115501
F 22.529041 3.845749 49.953001
F 22.364641 11.677219 49.975601
F 26.929141 3.960059 50.035701
F 22.421041 3.905429 64.736501
F 33.580141 15.473419 50.272901
F 24.586841 15.198419 49.887001
F 24.713941 15.463819 64.801801
F 29.317541 -0.066966 50.029801
F 26.873041 1.342139 53.559801
F 26.800841 9.270149 53.710901
F 22.406741 16.888419 58.508601
F 20.003341 15.524119 50.115601
F 33.484441 7.736429 61.843401
F 26.819941 16.561419 61.188001
F 26.842241 3.972859 57.205101
F 26.699941 11.795619 57.444101
F 33.509941 7.669339 64.654301
F 20.273441 0.012529 57.245001
F 26.989641 3.906219 54.425201
F 26.765441 11.754919 54.739401
F 24.792141 7.584279 64.688701
F 27.088941 11.612019 50.222101
F 27.038941 1.416969 50.853701
F 26.994241 9.110769 50.880301
F 27.075541 4.056209 64.407101
F 20.246241 0.029110 50.067801
F 20.281341 12.880319 65.668001
F 26.980841 11.525719 64.533101
F 29.204741 7.781929 54.702101
F 29.144441 15.626919 54.714901
F 33.850941 5.143729 65.601001
F 20.285341 7.764909 54.653601
F 20.291241 15.605119 54.586601
F 31.516441 3.921619 64.589901
F 29.181741 5.171259 50.990301
F 29.209741 13.067119 51.038101
F 20.218741 5.171359 50.901201
F 19.994741 13.015319 50.880201
F 29.288441 5.193099 53.695401
F 29.109341 12.852319 53.796701
F 20.203541 5.279419 53.539901
F 20.205641 12.934419 53.685201
F 29.093141 7.848899 57.392101
F 29.077241 15.514919 57.399301
F 24.422641 12.944319 61.093001
F 20.126241 7.832239 57.315801
F 20.124241 15.498719 57.301701
F 24.544441 5.196329 60.835901
F 31.384441 1.249099 53.582901
F 31.246741 9.096919 53.807601
F 24.745041 7.842409 49.906301
F 22.417741 1.291769 53.564301
F 22.486441 9.074769 53.650101
F 18.020941 11.663919 64.690401
F 31.306241 3.756609 57.264301
F 31.274541 11.786219 57.380801
F 22.377541 3.890759 57.253701
F 22.410541 11.643219 57.405801
F 31.457241 3.798099 54.440201
F 31.298741 11.594419 54.682401
F 22.508741 3.906169 54.497601
F 22.342141 11.609919 54.682301
F 31.458541 1.354019 50.779701
F 31.402641 8.950379 51.082101
F 31.276841 16.743419 51.029801
F 22.555041 1.240549 51.055501
F 22.614441 9.162779 50.920701
F 26.669341 16.641119 58.283001
F 33.734141 8.057619 54.806401
F 33.488641 15.583519 54.666701
F 33.695641 12.775119 60.965101
F 24.670841 7.807669 54.547201
F 24.684841 15.443119 54.810401
F 33.551741 5.222199 60.761501
F 33.673841 5.382319 51.036601
F 33.786141 12.875819 50.975901
F 24.572241 5.262179 50.825401
F 24.667241 12.751919 50.985401
F 33.630141 5.342979 53.737001
F 33.623441 12.922919 53.771801
F 24.731241 5.369019 53.622701
F 24.500641 12.860319 53.645101
F 33.576441 7.860569 57.500501
F 33.463841 15.682019 57.413501
F 24.494041 12.870019 58.408601
F 24.775141 7.775019 57.285901
F 24.504441 15.461619 57.455101
F 24.588541 5.095619 58.138701
F 26.932241 1.278929 60.932801
F 26.773341 9.122309 60.999101
F 22.548241 16.756419 61.313501
F 22.607041 9.087789 58.239801
F 31.254241 16.708819 60.965201
F 22.396341 1.393529 58.099301
F 22.512041 16.824719 53.490001
F 31.259341 16.842619 58.306401
F 28.921341 15.279119 64.640201
F 20.333141 7.725349 64.690701
F 26.826041 3.855779 61.867701
F 26.682341 11.732619 61.778301
F 22.313641 3.987019 61.955401
F 31.329541 1.071529 57.999801
F 26.933441 1.307239 57.929701
F 27.032441 9.190019 58.275301
F 26.812241 16.770719 53.723201
F 22.465141 11.467919 62.120701
F 31.389741 11.744119 61.985401
F 31.301741 9.146899 58.351401
F 29.052641 7.691299 61.817801
F 29.022641 15.189119 61.981501
F 33.466941 13.134219 58.160101
F 20.326841 7.912569 61.880601
F 20.198041 15.355319 61.878801
F 33.644141 5.239699 58.116901
F 29.223941 5.266329 58.148301
F 29.053641 12.961619 58.246101
F 20.191341 5.275919 58.216801
F 20.156041 12.917519 58.164701
F 29.163941 5.140399 60.844201
F 28.803641 12.857919 60.855301
F 20.258941 5.227649 61.059501
F 20.184341 12.727819 61.039001
F 29.091241 15.625619 50.100801
F 31.421941 3.955399 61.887501
F 31.505141 3.925729 50.103701
F 31.324741 16.882119 53.773601
F 20.206741 15.337119 64.600501
F 31.662641 11.548119 64.681701
F 31.391741 1.423119 60.802401
F 31.248341 9.114189 60.994601
F 26.740641 16.716719 51.033901
F 22.307141 1.476369 60.865601
F 22.536141 8.960049 60.992301
F 22.411841 16.745119 50.776301
F 17.867841 4.057889 64.571101
F 24.612741 0.277732 61.878201
F 24.455041 -0.060420 57.108601
F 17.796541 11.411419 50.155601
F 33.758541 -0.014702 50.009701
F 33.604541 0.157785 54.596901
F 35.885241 16.740119 50.943701
F 31.417341 1.385219 65.575701
F 17.973441 1.035489 50.979401
F 17.873441 16.682019 60.926701
F 35.884341 4.088669 61.757901
F 17.973441 16.895919 58.151801
F 29.142341 -0.224429 57.141501
F 33.467441 -0.083308 64.610701
F 29.114641 -0.096764 64.557501
F 35.809041 1.472509 58.389301
F 35.854741 11.704419 57.409401
F 24.669341 0.020470 64.612701
F 36.010741 11.745219 49.990201
F 17.938941 8.755029 51.183701
F 35.904041 11.813619 54.658001
F 35.885341 8.999679 61.041601
F 35.840841 16.710319 53.638601
F 35.961541 3.780169 64.429001
F 35.949041 1.357349 50.829901
F 35.974941 4.068649 54.518901
F 36.071341 4.016879 57.224401
F 35.684341 16.933519 58.199401
F 36.095941 11.541019 61.927501
F 35.789741 16.952019 60.917001
F 36.083341 11.600219 64.617101
F 17.771541 16.929119 50.913001
F 18.093641 11.658419 54.553501
F 18.012341 9.092369 53.934301
F 20.147141 0.136841 64.753801
F 17.963441 3.989349 54.618101
F 18.051841 16.869419 53.743401
F 29.244441 -0.033941 61.736501
F 27.050541 9.018979 65.444501
F 29.338041 12.743819 65.525901
F 31.480841 9.064089 65.619001
F 17.836041 16.552219 65.244801
F 26.938441 1.469469 65.374201
F 22.388041 16.761919 65.397401
F 35.748041 8.953259 65.568501
F 26.767141 24.206819 2.708241
F 27.118541 32.106519 2.774121
F 22.437541 24.571719 14.592801
F 31.379341 32.169219 14.585001
F 27.190141 26.899419 6.296641
F 24.571941 30.890219 13.560301
F 27.137641 19.282419 6.553401
F 22.401141 32.156819 -0.064369
F 24.523241 20.652619 14.491301
F 31.352241 24.358419 14.707301
F 26.920141 26.716319 3.470801
F 24.866141 28.428019 14.744901
F 26.969241 19.042019 3.871801
F 35.939441 34.684819 11.073201
F 33.682541 20.630119 14.526801
F 18.014441 24.239519 2.895901
F 18.093041 19.440619 13.771301
F 18.040741 32.041519 14.508701
F 22.428741 34.570319 11.100601
F 29.165441 28.168119 14.490401
F 29.218441 30.834419 3.741171
F 29.137141 23.183419 3.569851
F 20.359441 31.083919 3.620451
F 20.204341 23.068919 3.592031
F 31.599641 24.549719 7.207011
F 17.892241 19.271219 6.341141
F 33.828841 23.409319 13.935201
F 33.347041 28.538419 -0.133379
F 29.058241 28.369319 2.694791
F 29.115141 20.555619 2.857751
F 20.325141 28.276119 2.760781
F 20.192741 20.409519 2.937441
F 29.257141 30.782219 6.438731
F 29.466541 23.212019 6.292751
F 20.195241 30.902319 6.254991
F 20.131441 22.947819 6.297811
F 31.457641 24.398219 2.588921
F 31.344441 32.162219 2.920041
F 22.449241 24.343619 2.742501
F 22.621541 32.224819 2.582081
F 31.589841 27.039719 6.162911
F 33.757041 30.730519 13.623501
F 31.399341 19.263719 6.340701
F 22.603441 27.112219 6.404831
F 17.995541 24.439219 14.519601
F 22.370341 19.217219 6.600171
F 31.379141 26.876819 3.449721
F 33.519741 28.236719 14.593201
F 31.688941 19.191419 3.638641
F 22.551341 26.923619 3.594951
F 22.523241 32.257119 14.568401
F 22.449141 19.109419 3.797361
F 24.627641 30.993919 10.929301
F 33.781941 20.411019 7.270181
F 27.008341 32.172419 14.449601
F 17.942941 27.138919 13.773301
F 33.710741 30.931319 3.702791
F 33.662941 23.049019 3.614551
F 24.847541 30.759619 3.627291
F 24.548241 22.885819 3.822281
F 33.850341 23.219519 11.154301
F 22.424741 19.301019 11.038101
F 26.832041 24.320919 14.497101
F 24.578241 23.251719 13.481201
F 33.519041 28.330719 2.527021
F 33.756441 20.506619 2.661081
F 24.853741 28.199419 2.843241
F 24.621741 20.382019 2.966311
F 33.780841 30.884819 6.374201
F 33.748941 22.893119 6.342651
F 24.837941 30.979419 6.270751
F 24.803941 23.102019 6.588111
F 26.911341 24.406419 10.097401
F 27.005041 32.042919 10.061301
F 31.450741 32.202319 7.330491
F 20.244641 20.730019 14.704001
F 26.772341 26.924519 13.641301
F 24.682541 20.554319 10.074801
F 26.947341 19.427919 13.729301
F 33.830841 28.297419 9.956651
F 24.773941 20.451919 7.360091
F 20.291941 28.318419 14.614001
F 27.031941 26.999519 10.814001
F 22.522941 24.499119 7.349911
F 27.031441 19.350319 10.958601
F 22.414241 32.262219 7.325471
F 24.567841 23.271919 10.779801
F 29.094441 20.567519 14.709501
F 27.219941 24.427819 7.389051
F 27.121141 32.199119 7.332831
F 33.858841 30.761319 10.920801
F 33.717641 28.124419 7.235631
F 29.553941 30.779419 10.808101
F 29.221941 23.273319 10.871201
F 20.173741 30.850219 10.988401
F 20.167541 23.155519 10.781601
F 29.369241 28.243519 7.261821
F 29.405141 20.637019 7.276511
F 20.328241 28.273519 7.349211
F 20.151941 20.369119 7.381861
F 29.296241 28.154219 10.014901
F 29.195441 20.700919 10.009301
F 20.195341 28.320819 10.031901
F 20.229341 20.645219 10.067701
F 29.253141 30.655519 13.454301
F 29.162141 23.060519 13.555801
F 20.230541 30.881519 13.747301
F 20.342441 23.245419 13.560601
F 31.734741 24.314619 9.885491
F 31.624741 32.205919 9.950551
F 22.362541 24.666119 10.004001
F 22.328741 32.111019 10.043301
F 31.355641 26.884419 13.671301
F 24.836741 28.323819 10.135701
F 31.273041 19.380419 13.579001
F 22.613541 27.286019 13.753401
F 24.954441 28.327919 7.272071
F 22.451541 19.277619 13.614201
F 31.715341 26.858919 10.966501
F 33.580841 20.827119 9.894641
F 31.437641 19.433819 10.808001
F 22.592041 27.211119 11.114101
F 17.967241 19.234419 3.613421
F 17.963141 32.021219 0.068018
F 31.438241 34.689119 3.839431
F 31.395641 34.878719 13.761301
F 18.025941 32.069919 2.854111
F 17.958941 32.381419 10.209101
F 18.084341 27.000019 10.965901
F 18.116741 32.118319 7.452281
F 36.141741 24.556719 10.254401
F 35.873741 26.882019 6.315321
F 22.445641 34.769219 13.733301
F 26.968741 34.738119 10.982601
F 35.847141 19.120219 3.654701
F 36.093141 19.199019 6.401211
F 35.862841 32.021919 14.587901
F 18.151441 19.258519 10.988401
F 18.023441 24.326219 7.224671
F 31.483841 34.819119 11.036601
F 35.888941 32.188219 2.667551
F 36.021941 32.069419 7.439621
F 35.650241 19.345419 10.684301
F 17.996441 34.972719 11.051201
F 36.007041 24.521619 14.680701
F 35.879741 24.458019 7.442801
F 24.733541 20.691019 0.351639
F 31.312841 32.246419 0.084473
F 26.895341 32.187719 0.071671
F 26.853341 24.374619 0.054758
F 29.304041 20.580819 -0.080254
F 35.801141 24.591819 -0.025958
F 26.728941 24.484519 24.549301
F 26.704241 32.079219 24.658401
F 24.608941 23.052419 18.235401
F 24.582541 23.085819 20.843601
F 26.894441 26.877319 28.053301
F 24.637041 28.128319 17.424701
F 26.811641 19.304319 28.222001
F 24.623741 30.685719 20.826501
F 29.020041 28.324619 17.064601
F 17.892041 24.423519 24.478201
F 26.729641 26.974719 25.436001
F 31.315541 26.995919 18.128101
F 26.942041 19.323919 25.477201
F 33.564941 23.235519 21.042201
F 31.472641 24.342219 17.306901
F 33.465141 30.722019 20.803901
F 26.803441 24.331219 21.897901
F 26.586441 32.147319 22.008501
F 20.184741 20.437919 31.894401
F 20.247541 20.546319 17.472301
F 29.031841 30.710719 25.733701
F 28.977041 23.159619 25.171501
F 20.193241 30.738319 25.372101
F 20.080241 23.080519 25.536701
F 28.871441 28.006119 21.830801
F 29.163741 20.345519 21.722101
F 20.312741 28.162019 21.956301
F 20.243041 20.408919 21.908201
F 28.955541 28.254819 24.698201
F 29.029241 20.514519 24.433501
F 20.071341 28.244819 24.636301
F 20.093441 20.372419 24.686501
F 29.037441 30.610419 28.406101
F 29.154341 23.181019 27.924101
F 20.232141 31.032419 28.345001
F 20.264841 23.272919 28.470001
F 31.279341 24.453719 24.353401
F 31.140741 31.958619 24.542001
F 22.205141 24.393319 24.525501
F 22.436641 32.285719 24.717701
F 31.104441 26.675919 27.987101
F 22.559141 19.234919 18.156601
F 31.236441 19.344319 27.812701
F 22.649341 27.023319 28.144201
F 35.699941 34.675919 25.481101
F 22.321541 19.157919 28.198801
F 31.202341 27.021219 25.280601
F 17.998841 26.879219 25.568201
F 31.156541 19.123019 25.173901
F 22.487241 26.914819 25.485601
F 24.613541 30.728019 18.103001
F 22.454041 19.216619 25.569401
F 31.297641 24.486719 21.675101
F 31.275341 32.002219 21.639201
F 22.271141 24.263619 21.793001
F 22.345141 32.070919 21.925501
F 33.416741 30.832219 25.611401
F 33.523741 23.303919 25.369801
F 24.547941 30.729419 25.522101
F 24.536141 23.166119 25.432001
F 33.412141 28.288719 21.892001
F 33.411741 20.645419 21.943901
F 24.462041 28.253919 21.667101
F 24.760541 20.446519 21.776601
F 33.456841 28.393219 24.538801
F 33.473841 20.586119 24.619801
F 24.541641 28.246119 24.450801
F 24.586441 20.677819 24.504801
F 33.341541 30.801719 28.254801
F 33.709841 23.161719 28.118201
F 24.638741 30.888419 28.261901
F 24.509541 23.125019 28.065501
F 26.865941 24.377619 17.407501
F 17.878041 32.036419 21.808201
F 33.735641 23.136219 18.311901
F 22.393241 19.130519 20.906001
F 26.753241 24.313819 28.783601
F 26.924141 32.225719 29.286401
F 31.277541 34.614819 28.228101
F 31.482941 32.166119 31.727501
F 28.957341 28.005419 29.109601
F 29.063241 20.610819 28.910301
F 20.296341 28.366419 29.037601
F 20.137741 20.657819 29.111401
F 24.596341 28.251119 31.900101
F 24.702941 20.460919 17.219501
F 31.545041 24.275019 31.801201
F 31.163141 27.129019 20.812001
F 22.518541 32.272019 32.073001
F 31.131241 34.564519 25.517501
F 29.195041 20.420319 17.389901
F 26.634541 24.439319 31.790801
F 31.336141 24.220119 29.055701
F 31.207841 32.172819 29.116401
F 22.593541 24.472819 29.261301
F 22.516941 32.097219 29.431001
F 33.346741 28.104919 28.979601
F 33.531641 20.643119 28.951801
F 24.771041 28.355219 29.261701
F 24.463441 20.548319 28.971101
F 26.835341 32.054219 17.270001
F 26.886841 32.207219 31.900701
F 18.004141 32.316019 29.161901
F 20.290541 28.282919 31.898601
F 31.296241 32.226219 17.468301
F 24.510841 20.406819 31.541601
F 33.570241 20.574619 31.565501
F 31.438641 19.025119 20.756901
F 26.592341 26.857319 20.869801
F 22.509441 32.099919 17.413901
F 26.970441 19.050819 20.918901
F 29.155641 20.738919 31.654501
F 22.529541 26.769119 18.243701
F 33.591741 30.830319 18.156601
F 26.964041 26.895119 18.103101
F 31.482941 19.095819 18.101701
F 27.061441 19.215819 18.169701
F 22.350641 24.290119 31.951401
F 22.332041 26.821619 20.862601
F 33.592741 28.172019 17.498101
F 29.106441 30.819519 18.134501
F 29.161541 22.981919 18.246501
F 20.301441 30.726819 18.320401
F 20.179441 23.176519 18.238701
F 22.455741 24.295719 17.273101
F 33.715541 20.572519 17.363101
F 20.311741 28.267119 17.196501
F 33.184541 28.264119 31.772101
F 28.832641 30.746819 21.017801
F 29.042341 22.959819 21.004401
F 20.175641 30.681819 21.029201
F 20.060641 22.907119 20.874201
F 29.013941 28.303319 31.821801
F 17.954941 34.744819 21.016601
F 17.945641 32.466519 31.990901
F 18.040841 27.025119 20.817501
F 17.869141 19.237619 25.671701
F 17.908541 24.425119 17.359501
F 18.133541 32.212219 24.537301
F 17.847041 24.410419 21.738001
F 35.922041 19.339219 25.274501
F 17.798141 24.454119 31.983501
F 18.006141 24.491119 29.272801
F 18.039241 27.006819 18.160201
F 17.924241 19.164019 18.255801
F 17.926341 19.148719 21.007801
F 17.910841 19.297419 28.451801
F 26.909841 34.633319 28.282201
F 33.596141 30.712219 32.660801
F 31.084541 26.910019 32.691501
F 26.775041 26.997219 32.848701
F 26.943441 24.355319 46.250101
F 27.023441 32.247019 46.484901
F 24.652641 23.129619 42.793801
F 18.060341 32.022119 36.489501
F 26.888041 27.005619 47.239001
F 26.844441 19.402119 32.781801
F 26.889041 19.482319 47.367901
F 24.600341 28.300019 39.215101
F 33.819441 23.164119 32.740101
F 24.866841 30.820719 42.802501
F 26.840441 24.364919 43.466601
F 26.931041 32.287319 43.898201
F 31.544041 27.098319 42.824401
F 33.601541 23.332519 42.697001
F 29.078241 30.914619 47.490901
F 29.180341 23.348519 47.150501
F 20.194141 30.701119 47.438301
F 20.295941 23.034319 47.203601
F 29.204141 28.175319 43.560401
F 29.128941 20.642319 43.734101
F 20.262241 28.152819 43.896801
F 20.144441 20.736019 43.842101
F 29.048041 28.387319 46.241501
F 29.209341 20.791119 46.457401
F 20.312341 28.288619 46.578801
F 20.460641 20.425019 46.427901
F 31.401041 24.595819 46.383101
F 31.136441 32.149519 46.465001
F 22.471141 24.458119 46.555401
F 22.426141 32.051419 46.484401
F 31.312141 27.242219 47.301801
F 35.877841 34.754819 40.112801
F 31.403341 19.399719 47.333901
F 22.435941 26.938119 47.580901
F 20.082541 28.376819 36.417901
F 22.593341 19.087519 47.174701
F 31.341941 24.508519 43.581501
F 31.296641 32.089119 43.666601
F 22.342941 24.329319 43.858001
F 22.474741 32.221319 43.734801
F 33.478841 31.077019 47.457001
F 33.567241 23.162519 47.244401
F 24.734141 30.940219 47.368001
F 24.733941 23.061519 47.269801
F 33.794841 28.330419 43.857401
F 33.631541 20.669819 43.630701
F 24.781441 28.185019 43.754901
F 24.712241 20.552519 43.572801
F 33.615241 28.499219 46.571501
F 33.566341 20.582019 46.429301
F 24.695041 28.274019 46.561901
F 24.703241 20.514819 46.281301
F 26.976941 26.913819 35.593201
F 29.058441 30.866519 32.501701
F 26.797741 19.415419 35.472901
F 33.400641 20.466819 38.957701
F 20.163241 23.056019 32.915201
F 20.184141 20.444419 36.445101
F 29.182941 20.520319 39.203301
F 33.628641 28.402119 38.954101
F 29.076241 23.202919 42.702201
F 24.600341 20.665619 36.542501
F 29.110641 28.378119 39.191501
F 28.984841 30.847519 42.798501
F 22.314841 32.212319 39.104001
F 22.414741 24.573219 39.225501
F 20.146141 23.160019 42.630501
F 20.152841 20.471019 39.085501
F 29.143341 30.886619 35.410101
F 28.907241 23.012419 35.368201
F 20.154441 30.861519 35.447001
F 20.090241 23.077219 35.512301
F 31.233441 26.964619 35.439401
F 31.429541 27.088719 40.118301
F 31.384641 19.262719 35.330601
F 22.347941 26.990319 35.651801
F 31.417841 24.476619 39.139601
F 22.521141 19.283519 35.351101
F 22.338041 19.360819 42.830901
F 22.306041 26.967619 40.248201
F 31.317741 32.318519 39.167001
F 31.291841 19.100519 40.013901
F 24.708241 28.228619 36.441501
F 22.567841 19.380619 40.030001
F 33.514341 20.276119 36.251201
F 22.407141 24.444219 36.586601
F 20.053841 28.361519 39.163601
F 22.471741 26.939919 42.878101
F 33.493141 30.823519 35.270501
F 33.436341 22.911419 35.483501
F 24.582541 30.976919 35.466201
F 24.487941 23.182219 35.436701
F 26.884941 24.510619 39.221201
F 26.940641 32.017919 39.135501
F 33.504441 28.394319 36.163401
F 31.435041 19.320319 42.813601
F 26.985941 26.975319 42.716901
F 20.112041 30.777419 42.917901
F 26.957041 19.172019 42.846801
F 24.716041 23.221719 40.036901
F 31.438541 32.314519 36.372701
F 24.569941 30.771919 40.061201
F 26.869141 27.040119 39.905201
F 33.452841 23.066019 39.957001
F 27.119341 19.116519 40.124101
F 33.553341 30.760119 39.992901
F 33.556441 30.930019 42.805701
F 22.417541 32.206919 36.495501
F 26.730941 24.401419 36.493701
F 26.908141 32.072619 36.410501
F 24.808041 20.675019 39.208001
F 31.168141 24.443019 36.465901
F 29.143641 30.936919 40.008201
F 29.037341 23.096219 40.002101
F 20.317341 30.843619 40.295601
F 20.305241 23.076619 39.988701
F 29.147441 28.349419 36.380301
F 29.184441 20.458419 36.317801
F 22.512941 34.854519 32.843501
F 22.464741 34.825619 42.756201
F 22.496241 34.789319 35.570701
F 17.822941 32.070419 43.777501
F 18.076841 24.491719 43.718901
F 22.449341 26.859019 32.866201
F 24.510741 22.949419 32.698801
F 22.415341 19.132719 32.703401
F 18.044741 27.070519 42.806201
F 26.851341 34.663219 40.017001
F 35.855541 34.716519 47.429001
F 35.863741 19.234119 47.264201
F 35.876441 24.411319 43.932301
F 35.903741 19.362819 42.586901
F 17.917041 31.980419 46.464701
F 18.023341 24.299419 46.538601
F 18.123341 26.885319 47.388401
F 26.526041 34.648019 42.728101
F 27.027141 34.749619 35.584901
F 35.685441 34.790219 42.746801
F 20.126141 30.984219 32.793901
F 31.367041 19.213719 32.476601
F 29.054141 23.264419 32.596101
F 24.714041 30.793619 32.837001
F 20.210241 23.133219 50.113501
F 29.241341 30.717519 50.122401
F 24.801841 30.845919 50.034201
F 22.322841 27.006119 50.210301
F 26.917341 19.441619 64.695001
F 24.900941 20.615219 60.907801
F 33.682941 22.986719 50.095201
F 31.230041 27.050819 64.322001
F 26.819541 34.740319 54.554401
F 17.932741 32.244719 58.276801
F 26.794541 34.883119 57.279501
F 22.447841 19.378819 64.785701
F 31.448241 19.263119 50.016801
F 22.291141 34.851319 54.754801
F 26.732541 19.380219 50.181701
F 20.130041 30.739519 64.762401
F 31.491041 19.104019 64.521301
F 26.902241 26.789019 49.982301
F 33.590741 31.143119 64.487601
F 24.618241 23.046519 50.142801
F 27.044341 24.410319 53.575301
F 26.906141 32.020819 53.765201
F 22.324041 24.493119 61.019101
F 20.249041 30.898719 50.181501
F 27.017841 27.073619 57.173101
F 29.130941 31.041319 64.694301
F 26.810041 19.310019 57.298401
F 29.206341 23.181419 64.603701
F 24.727141 28.257319 60.999301
F 31.386341 19.245119 61.855201
F 26.832441 26.968619 54.498201
F 26.894041 27.028619 64.913201
F 26.842341 19.375819 54.576701
F 33.608241 20.658619 60.990901
F 24.677841 23.088919 64.483601
F 33.451241 28.524819 60.790401
F 27.123241 24.309119 50.836101
F 26.988641 32.288119 51.002301
F 24.715141 20.683119 58.259501
F 22.502941 24.650819 58.282201
F 29.163641 30.901319 54.480201
F 29.208041 23.166419 54.700501
F 20.322541 30.873219 54.632001
F 20.216641 23.322319 54.691601
F 29.074041 28.183219 50.946401
F 29.161541 20.410419 50.830401
F 20.292841 28.446819 51.245601
F 20.324641 20.626019 51.066601
F 29.276741 28.187919 53.547701
F 29.189341 20.658119 53.599201
F 20.310141 28.345119 53.886901
F 20.300741 20.795319 53.827801
F 29.042041 31.027819 57.359301
F 29.183941 23.240019 57.403201
F 20.207141 30.791619 57.360101
F 20.288741 23.105219 57.373801
F 31.492441 24.493319 53.717201
F 31.246641 32.261619 53.767501
F 22.434741 24.517419 53.670001
F 22.432041 32.306319 53.586501
F 31.330141 27.252619 57.274601
F 31.333241 32.370719 58.229001
F 31.379341 19.676719 57.452501
F 22.448341 27.095719 57.376201
F 33.623041 30.761119 50.142401
F 22.445941 19.415619 57.451401
F 31.553441 27.075919 54.519901
F 31.271641 27.232319 61.601801
F 31.398141 19.557219 54.661801
F 22.599241 27.069619 54.612001
F 31.227341 24.731919 58.324601
F 22.301041 19.223719 54.748701
F 31.537441 24.390319 51.026101
F 31.384441 32.166719 51.037701
F 22.276141 24.349819 50.991701
F 22.588541 32.096919 50.951901
F 33.464641 30.884019 54.455101
F 33.671441 23.101119 54.432901
F 24.544141 30.869819 54.612001
F 24.646641 23.155519 54.519901
F 33.438141 28.052919 50.902601
F 33.563841 20.499619 51.063901
F 24.796041 28.246119 50.953501
F 24.466641 20.655419 51.126601
F 33.788841 28.358419 53.663501
F 33.691041 20.507219 53.687501
F 24.684141 28.334219 53.733201
F 24.489541 20.573519 53.765801
F 33.548141 31.129619 57.259101
F 33.549141 23.566919 57.262701
F 24.643641 30.862519 57.393601
F 24.804541 23.291519 57.421201
F 26.917441 24.492919 61.099101
F 26.903841 32.378119 60.893801
F 33.627141 23.230119 61.727301
F 22.668241 19.488919 61.954001
F 22.384941 27.045219 64.640301
F 24.796241 28.382819 58.229101
F 24.688441 30.891619 64.599401
F 22.483641 32.037319 61.126801
F 29.339441 22.925719 49.837701
F 22.606341 19.299319 49.812901
F 26.882841 27.091519 61.987101
F 22.360941 27.064519 61.880601
F 26.802941 19.209119 62.097901
F 33.487241 21.074519 58.370801
F 33.659741 31.001319 61.752701
F 33.532041 28.447519 58.204301
F 27.163741 24.624419 58.403801
F 26.852141 32.258719 58.227301
F 24.654641 23.156019 61.893801
F 24.792341 30.987519 61.918401
F 29.169841 30.963319 61.830801
F 28.981941 23.148119 61.796001
F 20.166541 31.022019 62.041201
F 20.198141 23.213019 61.894101
F 29.138041 28.483019 58.135501
F 28.960041 20.752819 58.153601
F 20.289441 28.311619 58.350901
F 20.237441 20.558719 58.285601
F 29.064641 28.323619 60.830101
F 29.027741 20.379519 61.023801
F 20.207241 28.367619 61.038601
F 20.198541 20.653819 61.033601
F 22.365641 32.107219 58.392101
F 31.125241 26.788519 49.953701
F 33.611141 23.240919 64.398601
F 20.173641 23.063719 64.705201
F 31.345241 24.510219 60.934301
F 31.449741 32.259719 60.938301
F 35.822341 32.230619 50.729301
F 31.211641 34.904219 61.826601
F 18.063141 19.560119 54.604101
F 17.946341 26.930819 64.529501
F 22.457541 24.416119 65.563301
F 29.243041 28.379219 65.557701
F 26.858641 34.780219 64.508301
F 17.894241 27.107719 61.743101
F 18.057441 27.099619 50.194501
F 31.312641 34.770319 54.730801
F 17.695941 34.718319 49.960501
F 31.335641 34.874819 57.367301
F 18.081241 24.396719 58.112001
F 35.860841 19.232219 64.520201
F 26.820441 34.974119 61.895301
F 35.832741 32.034819 53.480101
F 35.835941 27.189619 57.233501
F 18.023541 19.183019 61.876901
F 35.556741 19.625319 57.270801
F 35.578741 27.076319 64.526701
F 18.066341 19.258319 64.570601
F 35.802741 19.304619 49.970101
F 17.952841 27.057619 57.438401
F 22.300041 34.678219 57.364401
F 33.630541 20.417219 65.381401
F 20.210441 20.530019 65.616001
F 20.114241 28.235219 65.526501
F 24.643741 28.368719 65.547301
F 31.508141 24.609719 65.374701
F 26.998741 47.232519 2.580081
F 27.020941 40.000819 2.704801
F 18.147641 50.031419 3.701421
F 35.747441 34.646619 13.811101
F 26.938841 50.224619 6.268901
F 26.666841 42.496419 6.550621
F 24.609541 36.085019 7.283551
F 24.533941 51.556219 0.071622
F 26.979741 49.978919 3.514171
F 26.887241 42.423619 3.779191
F 33.464041 43.617419 0.130563
F 29.004541 36.153619 14.622601
F 18.111341 50.336819 11.037101
F 18.133741 34.758019 6.485941
F 33.700841 36.009219 7.211731
F 20.173841 43.911219 14.535201
F 29.189241 38.378719 3.650391
F 29.144041 46.188519 3.726791
F 20.293741 38.466119 3.604591
F 20.262941 46.265919 3.547121
F 20.338141 51.414119 14.606201
F 33.548541 51.399119 14.470401
F 24.541741 51.394819 14.583201
F 20.289241 36.032019 14.506301
F 26.945941 34.835419 6.630131
F 26.899441 34.732119 13.734301
F 17.972741 47.575219 2.609791
F 29.175741 35.842319 2.904511
F 28.979641 43.700619 2.606471
F 28.828041 51.348219 9.901231
F 20.143641 35.989119 2.845141
F 20.288341 43.625119 2.764631
F 29.288741 38.570319 6.329321
F 28.934741 46.180219 6.439001
F 20.342741 38.613019 6.439961
F 20.370641 46.313719 6.233171
F 31.305441 47.632319 2.860391
F 31.406041 39.723819 3.013921
F 22.476041 47.490519 2.800471
F 22.530041 39.861619 2.787111
F 31.323241 50.017319 6.472221
F 31.222841 42.480719 6.371121
F 22.517941 50.100919 6.493081
F 22.494941 42.552619 6.706281
F 31.252841 50.185119 3.746161
F 31.165241 42.263119 3.717561
F 22.462241 50.099219 3.609881
F 22.437841 42.403519 4.007431
F 26.931541 34.592719 3.830831
F 33.587941 38.640119 13.736501
F 18.095441 47.545519 7.151221
F 33.481641 51.653119 10.120901
F 33.764341 38.472419 3.557351
F 33.503941 46.357219 3.821861
F 24.771841 38.556019 3.700191
F 24.741241 46.294119 3.604611
F 33.660341 43.754319 14.742901
F 33.559641 35.958919 14.778701
F 31.377041 39.995819 14.587501
F 26.910741 40.034519 14.785001
F 20.298241 51.471119 2.697331
F 31.264941 47.656719 14.685301
F 17.961141 47.743119 14.597301
F 33.532541 36.006919 2.538111
F 33.454541 43.704419 2.893861
F 17.905041 42.450919 10.744001
F 24.852541 36.020819 2.833231
F 24.670341 43.761519 2.926151
F 33.792841 38.545919 6.185091
F 33.455441 46.262219 6.536011
F 24.795141 38.588919 6.538341
F 24.829441 46.426219 6.439641
F 26.908041 47.550419 10.027001
F 27.061241 40.002919 10.094801
F 29.206441 43.775319 14.708101
F 22.513341 47.552419 14.620501
F 26.615241 50.090719 13.653401
F 27.030441 42.533019 13.760201
F 24.685141 43.669219 10.184501
F 24.693041 43.662919 14.499901
F 26.771341 50.056619 10.913601
F 27.058941 42.475619 11.027401
F 22.380841 39.882719 14.478101
F 24.665541 36.236819 14.771701
F 26.866541 47.743919 7.324421
F 26.980041 39.921419 7.358761
F 26.975341 47.515019 14.677401
F 28.944041 51.352519 14.710601
F 29.198041 38.591119 10.972101
F 29.222741 46.163819 10.997801
F 20.320441 38.548419 10.876701
F 20.381941 46.518419 10.980101
F 24.712041 51.512819 7.191581
F 29.242041 36.093919 7.315011
F 28.938941 43.576319 7.284391
F 20.244041 51.402519 7.093171
F 20.377241 36.117319 7.412591
F 20.201541 43.807519 7.267871
F 24.698541 38.704519 13.522701
F 29.254941 36.012619 10.086101
F 29.173241 43.761919 10.027101
F 24.743841 51.529019 2.886441
F 20.360941 36.113019 10.076801
F 20.110441 43.948919 10.083101
F 29.064841 38.747619 13.738201
F 29.174841 46.311019 13.771401
F 20.161141 38.763319 13.697801
F 20.214241 46.480919 13.655001
F 31.330041 47.637819 10.177601
F 31.433941 39.711819 9.899411
F 22.702241 47.643119 10.110301
F 22.563241 39.898519 10.056001
F 31.213341 50.281219 13.604601
F 31.367741 42.612519 13.680401
F 22.422341 50.098819 13.659701
F 22.362341 42.513719 13.711901
F 31.177541 50.225319 10.880101
F 31.315541 42.316519 11.015001
F 22.388741 50.127819 10.858601
F 22.331041 42.537819 11.070101
F 31.180241 47.446919 7.346151
F 31.461441 39.854519 7.197831
F 22.548741 47.528519 7.401211
F 22.628641 40.061719 7.241711
F 33.640441 38.642619 10.916401
F 33.498341 46.186119 11.137501
F 24.814341 38.686419 10.831501
F 24.750141 46.238719 10.960001
F 33.353141 51.509519 2.851431
F 33.475741 46.347019 13.904201
F 33.652841 43.695819 7.492221
F 24.743541 46.171519 13.657401
F 29.183341 51.465419 7.283471
F 24.562841 43.964719 7.392521
F 20.389441 51.632219 9.892411
F 33.747341 36.043119 9.860611
F 33.700741 43.598419 10.192501
F 24.614941 51.439619 9.946501
F 24.764141 35.885719 10.052701
F 17.988041 50.235019 13.788201
F 29.081241 51.405419 2.579031
F 33.434641 51.445219 7.379321
F 22.370041 34.731419 3.593401
F 17.898241 50.127819 6.458761
F 17.819341 39.897719 14.648301
F 31.248141 40.007219 0.286522
F 17.935341 34.595619 3.783771
F 18.109041 47.768819 9.977301
F 35.974741 42.431519 11.129501
F 22.506041 34.775119 6.201651
F 35.870341 39.980719 10.218301
F 35.712241 50.077519 13.559801
F 31.420541 34.745319 6.395151
F 22.351741 47.523119 0.124049
F 26.693441 47.459319 -0.150427
F 27.130241 39.993119 -0.184222
F 29.025041 51.466219 -0.113403
F 20.270441 35.969019 0.237830
F 22.341341 39.953119 -0.040167
F 26.761941 47.507619 24.569401
F 26.874541 39.829319 24.521801
F 24.727041 46.216919 20.989301
F 24.728741 38.479119 21.160901
F 26.836141 50.109719 28.151301
F 26.852441 42.327819 28.204701
F 33.548741 46.305419 21.127301
F 33.740841 38.488819 21.171101
F 26.839841 50.079319 25.465501
F 26.848941 42.322819 25.575901
F 22.341541 39.789119 17.328401
F 31.512141 47.584019 32.017401
F 26.989841 47.574819 21.904801
F 26.841341 39.943419 21.771601
F 17.902741 50.044719 18.065901
F 24.593741 36.147619 17.525501
F 29.205841 38.453319 25.618101
F 29.070541 46.256419 25.400401
F 20.233941 38.702319 25.759601
F 20.308141 46.326219 25.368801
F 24.766741 51.693319 31.897201
F 29.097041 36.001519 21.734901
F 29.093541 43.674619 21.867801
F 22.642241 40.125519 31.919801
F 20.227441 35.890819 22.022401
F 20.371241 43.810619 22.021901
F 18.131841 42.474719 21.048101
F 28.920041 35.901219 24.552501
F 29.054841 43.611719 24.675701
F 17.997541 47.659119 21.614601
F 20.241741 36.166219 24.732901
F 20.164041 43.723519 24.615801
F 29.031541 38.494819 28.348501
F 29.107241 46.385419 28.273101
F 20.437541 38.553819 28.362401
F 20.333041 46.611219 28.207901
F 31.381241 47.507419 24.832301
F 31.410441 39.809019 24.652301
F 22.449541 47.656019 24.626401
F 22.485141 39.786119 24.704901
F 31.419041 50.150219 28.215601
F 31.199741 42.312419 28.072201
F 22.626841 50.231219 28.375501
F 22.309541 42.545419 28.180301
F 31.525341 50.105919 25.432401
F 31.380841 42.365219 25.314101
F 22.463941 50.129319 25.622901
F 22.441141 42.389719 25.397501
F 31.354941 47.617519 22.124001
F 31.409941 39.897219 21.880101
F 22.434741 47.565619 21.832101
F 22.384541 39.714419 21.918201
F 33.531041 38.484919 25.674001
F 33.787341 46.312919 25.601601
F 24.693441 38.540119 25.623601
F 24.646841 46.132019 25.589501
F 24.732941 51.547119 24.719101
F 33.597141 35.848519 22.056901
F 33.540541 43.688819 21.888901
F 33.558841 36.216019 17.419001
F 24.576441 35.901819 21.901401
F 24.559241 43.612019 21.797401
F 33.604041 43.720119 31.739801
F 33.472041 35.995919 24.708601
F 33.638341 43.759519 24.658401
F 17.972841 42.538319 25.728601
F 24.731241 36.039119 24.549501
F 24.652041 43.693419 24.551301
F 33.410041 38.346319 28.322001
F 33.577141 46.351419 28.236901
F 24.604041 38.583019 28.296101
F 24.756841 46.113919 28.327701
F 20.211841 36.184319 31.824801
F 29.150841 36.057019 17.294001
F 33.525441 51.373019 31.939701
F 33.710441 38.470519 32.679801
F 26.896041 47.616219 29.154601
F 26.830941 39.797119 29.184001
F 17.966941 39.832219 29.193801
F 20.234841 51.434419 17.473201
F 20.247941 43.822919 31.991501
F 28.935241 35.955719 29.317301
F 28.983941 43.817319 28.978801
F 18.053541 39.773919 21.687501
F 20.161041 35.942619 29.101201
F 20.300841 44.097619 29.240101
F 18.044141 39.843619 31.784801
F 20.185041 51.419119 31.914301
F 24.608441 36.115419 29.126101
F 29.036041 43.769319 31.829401
F 18.120141 34.728719 25.476601
F 24.621741 43.764519 17.230501
F 31.374541 39.879519 31.861701
F 24.583741 43.877419 31.971101
F 22.737841 47.771319 31.848801
F 29.164841 51.483019 29.004401
F 31.283041 47.544119 29.250201
F 31.229641 39.823319 29.104301
F 22.577241 47.694419 29.141501
F 22.605641 40.008219 29.253801
F 24.605341 51.470519 17.342201
F 33.639241 35.811019 28.924101
F 33.481041 43.739219 28.995101
F 18.160341 47.460719 17.189601
F 24.689341 35.927119 31.810301
F 24.627541 43.596919 29.275201
F 26.836441 47.500019 17.316001
F 29.118441 43.697619 17.332501
F 26.735741 39.958719 31.836901
F 33.597441 51.281219 29.287001
F 33.615441 43.577119 17.466501
F 33.508841 36.013719 31.693101
F 24.804941 51.374419 21.974101
F 26.780641 39.973519 17.469101
F 33.430241 51.457919 17.140401
F 29.430441 51.645219 31.700801
F 26.907141 50.050419 20.798001
F 27.003341 42.336919 20.899201
F 29.248741 51.367619 24.604001
F 29.170441 36.127819 31.942201
F 26.753941 50.014019 18.094801
F 26.879341 42.632919 18.224201
F 33.743441 51.536819 24.805201
F 20.391241 51.707119 24.607401
F 29.163241 38.775219 18.115201
F 29.017341 46.386319 18.282001
F 20.260841 38.378319 18.201401
F 20.314041 46.170919 18.176301
F 26.970341 47.792619 31.887101
F 24.813341 51.618319 29.282301
F 17.868041 50.556519 28.236101
F 28.996241 51.504919 17.396201
F 20.267241 35.830019 17.313801
F 20.379141 43.549719 17.219601
F 29.154641 38.630819 20.893901
F 29.158541 46.240719 21.083201
F 20.289641 38.363619 20.866901
F 20.094741 46.245419 20.965301
F 31.306541 47.594619 17.355801
F 31.475541 39.883419 17.257701
F 22.456041 47.633619 17.401501
F 20.204241 51.726419 29.061901
F 31.426441 50.123919 21.194901
F 31.356641 42.427219 20.968501
F 22.531641 50.231119 21.098201
F 22.392641 42.279119 21.019701
F 31.121741 50.092119 18.268301
F 31.422941 42.419619 18.250701
F 22.425541 50.122219 18.378601
F 22.448641 42.324719 18.261301
F 33.691241 38.723719 18.498801
F 33.462441 46.254519 18.455801
F 24.448741 38.592919 18.458701
F 24.601541 46.242919 18.247201
F 33.524141 51.364019 22.026301
F 29.026341 51.427719 21.799801
F 20.318141 51.553119 21.776701
F 17.969341 42.366719 18.316701
F 26.663241 34.611019 25.615001
F 18.149041 50.216519 25.271001
F 18.120541 50.313519 20.800801
F 17.992841 39.719119 17.407201
F 18.027741 47.734719 31.778501
F 31.209241 34.690119 21.005401
F 17.964641 34.760419 28.296301
F 18.203741 47.553919 24.425801
F 36.000041 47.532119 24.734501
F 22.401341 34.708519 28.264101
F 18.009741 40.050419 24.418201
F 27.038841 50.414319 32.643601
F 31.355241 42.399519 32.911501
F 18.068241 47.997919 29.147701
F 35.828641 42.344719 28.433401
F 36.028741 42.502619 32.676101
F 35.761041 39.784819 31.650501
F 35.799941 49.980819 28.423401
F 35.725141 39.736019 28.962501
F 35.849641 47.553419 17.384101
F 22.398541 34.601319 21.102901
F 22.410741 34.876619 25.486201
F 26.886441 34.703319 20.869801
F 26.856741 34.683419 18.169001
F 31.269041 34.931619 18.199801
F 22.414141 34.547919 18.467201
F 33.723741 46.207219 32.809101
F 22.538841 50.268519 32.768601
F 24.570041 38.464619 32.789001
F 26.959541 34.693819 32.853301
F 31.346341 50.154719 32.907601
F 20.386541 46.525719 32.615901
F 29.227541 46.367519 32.761201
F 26.831541 47.636519 46.396101
F 26.804241 39.804519 46.218001
F 29.076841 38.619219 32.832801
F 18.086841 50.330619 39.949401
F 27.063441 50.163919 47.322501
F 27.072341 42.267019 47.324301
F 18.103141 42.512119 39.899701
F 24.770941 46.425919 42.827701
F 27.061641 47.631819 43.723501
F 26.800141 39.768519 43.636701
F 24.703541 51.273519 36.306601
F 24.655041 38.538319 42.735901
F 29.015241 38.608219 47.256601
F 28.985641 46.354719 47.289001
F 20.136441 38.668919 47.226901
F 20.148641 46.109419 47.514901
F 20.146841 51.487719 46.244401
F 28.984441 36.052619 43.400901
F 28.909241 43.740219 43.792701
F 31.268741 34.863219 32.720701
F 20.100541 35.946719 43.509201
F 20.166341 43.672219 43.626601
F 22.462541 34.808119 40.044901
F 28.796041 36.062919 46.349301
F 29.158241 43.801519 46.532501
F 18.098141 47.581819 36.276801
F 20.143041 36.016419 46.247401
F 20.166041 43.603019 46.334701
F 31.289641 47.587619 46.422301
F 31.270041 39.691519 46.366301
F 22.241241 47.479619 46.480201
F 22.434641 39.936119 46.361901
F 31.466641 50.146219 47.321701
F 31.254041 42.180319 47.329901
F 22.453541 50.245119 47.104401
F 22.388941 42.472119 47.465501
F 31.292541 47.547619 43.649301
F 31.426641 39.916719 43.652201
F 22.351841 47.645919 43.653401
F 22.621441 39.935619 43.721201
F 33.709741 38.508519 47.410601
F 33.512141 46.229319 47.487501
F 24.607941 38.520919 47.338601
F 24.635441 46.281519 47.383101
F 33.598141 51.490819 36.631301
F 33.544541 35.986719 43.739101
F 33.358841 43.693919 43.863901
F 24.666441 51.289719 39.113001
F 20.354341 51.489519 39.034901
F 24.801341 43.884019 43.844601
F 22.513641 42.489719 40.106401
F 33.533441 35.916119 46.356501
F 33.500341 43.602219 46.565601
F 33.738041 51.451119 43.753501
F 24.513341 36.025419 46.583201
F 24.822041 43.649119 46.703701
F 26.889741 50.002919 35.457601
F 27.034141 42.548919 35.470801
F 22.368541 50.045619 40.089901
F 33.553841 46.269319 42.982001
F 22.593441 47.717619 36.389501
F 20.203241 51.371219 43.608101
F 29.194641 51.331819 39.122801
F 33.592541 38.529019 42.948001
F 29.265841 51.496019 46.373401
F 33.553841 46.213019 40.249701
F 33.693041 51.542319 46.511401
F 33.719441 35.942819 39.065901
F 28.986141 38.557319 35.539601
F 29.243741 46.211919 35.448301
F 20.348141 38.456819 35.641201
F 20.472241 46.437619 35.441201
F 31.519841 50.156019 35.625601
F 31.513241 42.579219 35.580501
F 22.300441 50.185519 35.470101
F 22.486441 42.282119 35.622901
F 24.693641 38.489919 40.137401
F 33.935941 43.811419 36.405601
F 33.734341 36.353519 36.365401
F 33.774441 38.624319 40.179601
F 31.327541 39.907519 36.479101
F 20.090041 51.490119 36.374301
F 24.585141 43.725219 36.407301
F 24.654241 36.189419 36.360701
F 33.570641 38.873919 35.457001
F 33.837141 46.358719 35.497901
F 24.728441 38.712719 35.562101
F 24.732941 46.277019 35.537401
F 26.836841 47.584419 38.963301
F 26.909441 39.759319 39.268901
F 24.818041 43.926719 39.216501
F 24.604141 51.295419 43.773101
F 26.852841 50.119819 43.014501
F 26.778841 42.415419 42.678301
F 24.671041 36.031119 39.127201
F 29.199441 51.429419 43.601001
F 27.057241 50.016819 40.116901
F 27.017741 42.315519 39.943401
F 24.849941 51.423419 46.434201
F 33.537341 43.735919 39.178001
F 26.895041 47.557319 36.379401
F 26.983241 39.989119 36.557201
F 29.063241 51.118619 36.477701
F 33.717041 51.348419 39.232201
F 29.176141 38.693119 40.064401
F 29.242241 46.262519 40.006001
F 20.093041 38.509819 39.883001
F 20.189041 46.281619 39.862801
F 24.720841 46.418819 40.156801
F 29.004541 36.202719 36.535101
F 29.334041 43.683119 36.602801
F 24.551441 35.980819 43.994501
F 20.152141 35.926319 36.396901
F 20.328741 43.692819 36.313501
F 31.558741 47.485419 36.446901
F 29.131741 36.110919 39.244801
F 29.281441 43.652519 39.242401
F 22.413641 39.811219 36.647201
F 20.107641 35.937119 39.065101
F 20.389441 43.753819 38.935501
F 29.221441 38.814319 42.627701
F 29.150941 46.186419 42.671501
F 20.293441 38.714419 42.673301
F 20.185741 46.231619 42.579101
F 31.472641 47.450919 39.082501
F 31.449841 39.655219 39.215501
F 22.433641 47.560819 39.049801
F 22.502741 39.842119 39.312401
F 31.385041 50.277519 42.753701
F 31.263441 42.492519 42.928701
F 22.456741 50.173219 42.731401
F 22.614641 42.519219 43.014201
F 31.544041 49.983519 40.114001
F 31.351441 42.304119 40.080201
F 35.765641 50.210519 47.291701
F 35.833441 40.017119 39.026801
F 35.791941 50.043919 42.786601
F 17.987741 42.537819 35.556001
F 35.794641 47.595119 43.858601
F 17.729241 34.631919 42.797901
F 22.358041 34.628619 47.488501
F 31.269441 34.841819 47.368701
F 26.839441 34.734419 47.572401
F 31.349841 34.983919 35.507301
F 22.427441 42.606219 33.016901
F 17.895441 42.510219 47.463001
F 36.093041 49.950119 40.158601
F 26.978441 42.435119 32.776401
F 35.809541 40.127819 36.184501
F 20.260541 38.838619 32.854101
F 18.053741 47.757819 39.111801
F 17.850941 42.397419 32.835201
F 31.433241 34.818819 40.080101
F 31.270941 34.760219 42.866601
F 17.827841 50.203019 42.584401
F 24.755541 46.395319 32.821501
F 20.185641 38.579719 49.944301
F 24.656041 46.299019 49.987701
F 24.863341 38.723819 64.702501
F 27.044641 42.373119 50.026701
F 17.802841 47.765819 58.228401
F 17.936141 40.132419 61.068301
F 33.325841 46.170819 64.802801
F 20.080541 46.380219 50.176301
F 31.340741 50.302119 49.952301
F 29.264841 38.601719 64.635101
F 22.327841 49.994919 49.903201
F 22.447641 42.547719 50.074701
F 33.950141 38.571119 50.122601
F 33.394041 51.408719 61.069101
F 24.580641 38.599719 50.060101
F 35.827441 34.559319 54.491901
F 26.735941 47.836319 53.703701
F 26.870041 39.938219 53.695801
F 29.127441 46.384119 64.498201
F 26.915841 34.871019 50.252901
F 26.652541 50.195219 57.307001
F 26.680441 42.524819 57.287201
F 22.377441 50.074319 64.652601
F 26.923741 50.217719 50.077801
F 26.781841 50.364419 54.567301
F 26.914241 42.648719 54.659301
F 35.814241 34.998519 57.293201
F 24.490441 51.470619 60.959001
F 26.841741 47.698619 50.873601
F 26.928641 39.842419 50.970101
F 33.454541 46.355719 50.181401
F 29.018141 46.568719 50.012401
F 29.182941 38.842419 54.604501
F 29.047041 46.579919 54.668001
F 20.030441 38.579819 54.400801
F 20.168541 46.155419 54.709901
F 33.734541 51.174119 53.693001
F 29.225241 36.145819 50.873001
F 29.295241 43.821319 50.995801
F 26.729241 50.151019 64.575701
F 20.104741 35.934219 50.640401
F 20.180641 43.820019 51.076301
F 33.669641 43.696419 60.959201
F 29.055541 36.190019 53.764201
F 29.155141 44.025619 53.793801
F 29.246641 38.631819 49.997301
F 20.091241 36.106419 53.499901
F 20.166441 43.517519 53.770601
F 29.050241 38.722819 57.332901
F 29.001641 46.285019 57.333301
F 20.095841 38.660919 57.171301
F 20.052941 46.379419 57.499601
F 31.327441 47.542919 53.686801
F 31.357241 39.911519 53.668801
F 22.417841 47.686919 53.747001
F 22.296141 39.943619 53.779901
F 31.316341 50.003419 57.424201
F 31.204241 42.561819 57.251301
F 22.366941 50.294619 57.304801
F 22.242441 42.481319 57.427101
F 31.430541 50.166019 54.806601
F 31.313741 42.430219 54.507501
F 22.315441 50.295319 54.566401
F 22.403341 42.528219 54.728101
F 31.216441 47.771519 50.944901
F 31.633141 39.830219 50.838601
F 22.418941 47.501919 51.078901
F 22.398541 39.911119 50.975201
F 33.591541 38.683319 54.640801
F 33.589141 46.204819 54.507001
F 24.539841 38.720119 54.602801
F 24.649941 46.394419 54.668401
F 28.956941 51.329919 58.081701
F 29.164041 51.324419 53.683401
F 33.558041 43.776219 50.862201
F 24.419141 46.103819 64.506501
F 24.692541 36.098919 51.068301
F 24.796441 43.774219 50.896501
F 33.477641 51.521819 50.858501
F 33.546041 36.126319 53.772801
F 33.517241 43.617319 53.587401
F 24.494141 43.823719 58.193001
F 24.542241 36.104619 53.769401
F 24.622141 43.862919 53.641701
F 33.532141 38.672219 57.357501
F 33.431341 46.347719 57.301301
F 24.318041 38.748819 57.401301
F 24.533641 46.399819 57.282701
F 26.778341 47.719919 60.787801
F 27.019941 39.855019 60.771101
F 24.516541 36.015819 58.269301
F 31.351441 50.173119 64.472301
F 33.417441 38.862119 64.585301
F 26.794041 42.434419 64.241701
F 24.709241 43.629719 65.553201
F 20.113641 51.510319 58.329701
F 26.788141 50.334619 61.784101
F 26.707041 42.456119 61.505501
F 20.260541 38.497919 64.675001
F 24.600641 51.684719 58.162101
F 26.701141 47.625619 58.126401
F 26.657941 39.847719 57.919701
F 31.204441 42.500919 64.476701
F 24.468141 36.140619 60.994901
F 29.308241 38.717919 61.853601
F 29.045941 46.383619 61.778101
F 20.102241 38.690719 61.917801
F 20.148241 46.348819 61.712201
F 24.369241 43.854919 60.895401
F 29.150141 36.062119 58.079301
F 28.997741 43.719419 58.061401
F 20.032241 51.520519 61.056201
F 20.154641 36.059319 58.219701
F 20.142441 43.880819 58.429701
F 20.096841 51.425019 50.702001
F 29.095141 36.240619 60.750101
F 29.037941 43.721519 60.861901
F 33.616741 35.938619 51.035501
F 20.208741 36.205419 60.956601
F 20.288341 43.783619 61.134601
F 31.392241 42.386619 50.046201
F 24.605941 51.344019 50.678301
F 19.986241 51.464219 53.446901
F 20.088341 46.245419 64.523301
F 31.448741 47.533119 61.022901
F 31.461141 39.947519 60.969001
F 22.205741 47.739719 60.834301
F 22.379141 39.933819 60.940901
F 28.948141 51.601319 60.791001
F 24.528841 51.535519 53.401401
F 33.348441 51.504819 58.359901
F 22.381041 42.555919 64.768701
F 31.089141 50.122319 61.770801
F 31.372141 42.550819 61.757401
F 22.280141 50.189619 61.948401
F 22.464541 42.439619 62.112101
F 31.288741 47.431819 58.356401
F 31.288041 40.027419 58.162001
F 22.295341 47.734019 58.159201
F 22.120241 39.958019 58.310101
F 33.694641 38.768919 61.785801
F 33.573841 46.331819 62.057401
F 24.650341 38.660019 61.855701
F 24.474441 46.471719 61.770801
F 29.059641 51.702319 50.952301
F 33.594541 36.120119 58.297901
F 33.510041 43.800119 58.143101
F 33.567441 36.142219 60.923001
F 18.048541 47.436319 53.761701
F 22.452841 34.777419 50.189701
F 31.291741 34.683119 50.120401
F 17.865041 42.503019 57.462301
F 17.887041 39.886819 58.293101
F 17.990041 42.656419 62.007601
F 22.599441 34.955019 64.618401
F 22.323041 34.708319 61.808701
F 17.950541 50.233619 57.212601
F 17.862541 47.562919 65.454201
F 31.278241 34.621219 64.596601
F 17.771041 39.921419 53.768901
F 35.769641 42.497019 57.332601
F 29.016041 43.842919 65.300901
F 33.451941 36.089719 65.177401
F 17.903641 39.930519 51.088401
F 35.658941 47.285519 65.840801
F 17.777341 42.515019 54.744201
F 35.796641 39.926119 53.670201
F 35.637241 47.634219 58.401201
F 35.887041 50.212519 50.070101
F 35.823241 47.602419 61.171301
F 35.656641 50.196619 61.944401
F 35.782241 47.560719 53.670601
F 35.908641 50.139419 54.719001
F 17.803441 50.286019 50.002901
F 18.041141 39.877819 65.526301
F 17.778641 42.527619 50.236101
F 18.067241 42.401019 64.588301
F 24.737641 36.209319 65.585101
F 33.530641 51.270019 65.671701
F 29.163541 35.963119 65.715001
F 20.356741 51.450919 65.481801
F 31.326741 47.637619 65.554701
F 20.096341 43.742319 65.604001
F 26.778941 55.345119 2.823401
F 26.856741 63.008619 2.851481
F 17.957941 57.813719 11.034301
F 18.075641 63.150919 2.683451
F 26.768541 57.815719 6.479391
F 26.833841 65.660119 6.507261
F 18.193741 63.110619 10.027201
F 17.926541 65.730319 3.544401
F 26.721941 58.003619 3.728181
F 26.697141 65.447519 3.915081
F 17.959141 65.896419 6.247481
F 17.953141 57.924019 6.601041
F 33.773341 69.323419 13.751401
F 33.564741 54.089119 13.571601
F 24.916941 67.172719 10.202101
F 24.680941 69.733719 11.186301
F 28.969841 54.011919 3.587441
F 28.969641 61.816719 3.751331
F 20.264241 54.085919 3.659141
F 20.426741 61.750519 3.779221
F 24.696141 54.018619 13.675701
F 26.766241 55.425419 14.718101
F 29.211941 59.121319 14.598501
F 24.913241 61.945019 13.782001
F 28.931641 59.170919 2.838061
F 28.770341 66.798619 2.876191
F 20.128941 59.243619 2.695991
F 20.096741 67.094919 2.665731
F 29.224741 54.009419 6.158451
F 29.232741 61.591519 6.392781
F 20.408541 54.034519 6.358471
F 20.252541 61.643919 6.517141
F 31.259241 55.380319 2.605441
F 31.266141 63.097819 3.044141
F 22.346241 55.378719 2.562131
F 22.425241 63.277319 2.601151
F 31.167641 57.859019 6.335341
F 31.230841 65.834519 6.411541
F 22.337441 57.859219 6.370771
F 22.409641 65.747819 6.515411
F 31.249141 57.813919 3.519011
F 31.172041 65.752119 3.708261
F 22.260741 57.864719 3.569291
F 22.296441 65.888319 3.704371
F 24.661641 69.465419 3.700031
F 33.705241 61.737419 13.761301
F 29.068741 69.518119 11.117101
F 24.654141 59.244819 10.124401
F 33.405741 54.105619 3.687431
F 33.501141 61.770919 3.674001
F 24.536941 54.010519 3.751531
F 24.623441 61.951719 3.683371
F 22.490141 63.276819 14.733101
F 24.624241 67.215519 14.620801
F 24.781741 59.322119 14.726301
F 27.006941 63.211119 14.625201
F 33.710641 59.167619 2.945801
F 33.519641 66.910119 2.897261
F 24.497941 59.222219 2.731741
F 24.545341 66.986419 2.827811
F 33.590341 54.068219 6.473071
F 33.573241 61.608219 6.439201
F 24.743741 54.058119 6.449681
F 24.501441 61.816319 6.347191
F 26.882341 55.206019 9.931561
F 26.902041 62.987319 10.191401
F 20.103341 66.999919 14.622201
F 22.538441 55.286419 14.736501
F 26.998941 57.969819 13.709901
F 26.942641 65.879619 13.923001
F 33.784241 59.063719 14.588901
F 20.241741 59.379719 14.418101
F 26.841141 57.740519 10.958301
F 26.937741 65.600119 11.066701
F 29.260041 67.013919 14.644101
F 31.410341 63.130219 14.572601
F 27.001941 55.289019 7.264341
F 26.905541 62.856619 7.334591
F 31.115541 55.530019 14.431101
F 33.607141 66.880719 14.852201
F 29.004441 53.903019 10.793101
F 29.290741 61.599619 11.031601
F 20.158241 54.165419 11.126601
F 20.377641 61.830319 10.908501
F 29.004441 58.955019 7.247801
F 29.101941 67.064319 7.335991
F 20.221841 59.138619 7.501381
F 20.145441 67.165519 7.281741
F 28.960341 59.231819 10.027701
F 29.180041 66.877119 10.150301
F 20.287641 59.093919 10.175101
F 20.181641 67.100719 9.988731
F 28.991941 54.031119 13.552701
F 29.191941 61.793219 13.922601
F 20.201241 54.069019 13.977001
F 20.343941 61.916419 13.672901
F 31.156741 55.373919 9.955261
F 31.438341 62.980219 9.882891
F 22.337241 55.434819 10.077601
F 22.559541 63.244319 10.035701
F 31.428741 58.147619 13.633701
F 31.549441 65.697019 13.622801
F 22.476241 57.957819 13.943601
F 22.376741 65.861619 13.734301
F 31.252741 57.961019 10.936401
F 31.463341 65.479419 10.850801
F 22.495741 57.828719 11.141501
F 22.608441 65.843519 11.043101
F 31.257441 55.495519 7.266321
F 31.413541 63.159719 7.142341
F 22.634341 55.389519 7.517531
F 22.378341 63.161919 7.294531
F 33.421641 54.190619 10.842201
F 33.758941 61.812519 10.865801
F 24.521441 54.109519 10.892101
F 24.637441 61.746619 11.047301
F 33.438841 58.989119 7.153431
F 33.657941 66.756919 7.308031
F 24.529441 59.228819 7.415291
F 24.795241 67.053419 7.407461
F 33.509441 59.213919 9.848241
F 33.569841 66.978419 10.075201
F 18.008341 63.186519 7.144521
F 31.370841 55.264119 -0.129667
F 20.228741 69.602919 6.426001
F 17.968241 58.064819 3.578371
F 35.634541 55.268819 0.013686
F 18.074741 55.274319 2.770561
F 17.933241 65.585819 13.734001
F 35.864741 57.653919 3.766291
F 17.783541 58.028419 13.664101
F 18.087041 63.029419 14.776801
F 29.195641 69.619119 13.866301
F 24.634841 69.645819 6.359491
F 28.988441 59.219419 0.165682
F 33.572441 69.398819 11.020001
F 18.029741 55.294319 9.960101
F 20.032741 69.546719 11.016001
F 33.410541 66.892119 -0.123005
F 18.042241 55.149219 7.127871
F 26.849441 62.977919 0.148352
F 26.969241 55.249919 0.116383
F 24.613641 66.948819 0.197772
F 18.020541 62.984219 -0.113941
F 22.393841 55.373619 -0.207960
F 26.883641 55.457619 24.541001
F 27.009341 63.112919 24.534101
F 22.583641 63.112619 17.525201
F 24.513341 59.284519 17.541901
F 26.766641 58.156419 28.355201
F 27.036241 65.633519 28.249801
F 20.232241 66.908819 17.390901
F 33.801341 59.157019 31.884301
F 26.894241 57.949619 25.735701
F 26.961541 65.482319 25.624601
F 33.561541 66.793719 31.871501
F 31.511341 55.358619 31.850001
F 27.125841 55.330219 21.893301
F 27.026741 63.114219 21.841401
F 29.134341 59.190819 17.242301
F 26.904741 55.419319 31.913901
F 29.083441 53.988819 25.298901
F 29.200941 61.983319 25.462201
F 20.466341 54.146719 25.548901
F 19.950641 61.933219 25.484901
F 29.367041 59.300619 21.975901
F 29.026941 66.811319 21.920401
F 20.326641 59.017119 21.922101
F 20.332641 66.876919 21.813301
F 29.246541 59.156719 24.778101
F 29.191241 66.624219 24.682801
F 20.385941 59.327719 24.626801
F 20.277841 66.856519 24.462001
F 28.891041 54.136819 28.085601
F 29.224241 61.931819 28.138701
F 20.272141 54.356719 28.259701
F 20.133241 61.943719 28.192401
F 31.304941 55.273819 24.538801
F 31.475541 63.119719 24.470301
F 22.576941 55.654719 24.757401
F 22.232241 63.118919 24.658801
F 31.389841 57.621419 28.380101
F 31.513341 65.224919 28.347501
F 22.516741 58.023619 28.273301
F 22.516741 65.800619 28.293801
F 31.561241 57.827719 25.426101
F 31.522141 65.523419 25.630101
F 22.579941 58.193819 25.609501
F 22.516241 65.811919 25.539501
F 31.335941 55.277319 21.726401
F 31.400341 63.153019 21.834401
F 22.443241 55.308819 22.034701
F 22.402441 62.938119 21.889901
F 33.556141 54.099119 25.632701
F 33.648141 61.824319 25.354301
F 24.761141 54.178719 25.520201
F 24.787241 61.900219 25.546601
F 33.578541 59.104319 21.726401
F 33.742141 66.863819 22.116001
F 24.782141 59.260619 21.870901
F 24.638241 67.004019 21.960101
F 33.746841 59.087019 24.617801
F 33.661841 66.832119 24.698501
F 24.868541 59.291319 24.555601
F 25.015841 66.873319 24.600401
F 33.706341 53.761019 28.301301
F 33.721441 61.651619 28.140801
F 24.612041 54.178419 28.343301
F 24.638941 62.204219 28.160601
F 18.005541 65.638719 28.145601
F 24.733741 59.173119 31.954101
F 18.060241 55.287219 24.797701
F 17.975641 57.998319 18.348701
F 26.818341 55.546219 29.261301
F 27.028841 63.213219 29.252201
F 29.196541 59.097619 31.920901
F 26.957541 62.988919 31.962601
F 29.145941 59.262219 29.056101
F 29.392241 66.567219 29.167401
F 20.192441 59.257619 29.073501
F 20.202941 66.901919 29.091601
F 24.797241 69.574419 20.993101
F 20.214141 69.326419 25.570101
F 31.389541 63.007019 17.382201
F 31.247741 55.486019 17.331901
F 29.254541 69.661219 18.337301
F 24.758741 61.788919 21.136101
F 17.953841 65.642819 25.411401
F 33.625341 67.007919 17.496901
F 31.195241 55.017119 29.099901
F 31.501641 62.712219 29.331101
F 22.418641 55.524119 29.194401
F 22.400341 63.126919 29.102001
F 33.476741 59.052919 29.294601
F 33.672441 66.471519 29.117201
F 24.462041 59.588519 29.211301
F 24.808741 66.743219 29.361201
F 29.222741 69.473219 21.014801
F 22.368641 55.536519 31.818101
F 33.798241 59.272519 17.352301
F 24.703541 61.807219 18.366101
F 26.813141 55.374619 17.472101
F 26.975941 63.091519 17.465701
F 24.608441 54.109019 18.456001
F 24.958841 53.998719 21.247601
F 27.132741 57.884319 20.992701
F 26.814241 65.637819 20.916801
F 24.707841 67.104219 17.319701
F 33.571441 53.895619 20.871701
F 26.925441 58.053219 18.276301
F 26.948941 65.719019 18.265901
F 33.595441 61.696719 20.987001
F 22.352441 62.995719 31.860501
F 29.108841 54.145819 18.252901
F 29.114541 61.707119 18.351101
F 20.091641 54.079819 18.282001
F 20.347641 61.762819 18.238101
F 29.221741 66.630819 32.009501
F 29.245441 66.968319 17.418901
F 20.294141 59.057619 17.170401
F 19.976841 59.258019 31.803301
F 29.217341 53.916819 20.875201
F 29.175641 61.786119 21.065001
F 20.297241 54.183519 21.023001
F 20.209341 61.563019 20.976901
F 24.564741 66.755319 31.944901
F 31.493841 62.768319 32.150601
F 20.222841 66.728619 31.887401
F 22.362041 55.178319 17.371001
F 31.388641 57.783419 20.972101
F 31.472241 65.847419 21.226801
F 22.674341 57.742319 20.931701
F 22.620041 65.690819 20.906301
F 31.364941 58.091019 18.198801
F 31.526641 65.597419 18.444801
F 22.466941 57.620519 18.250101
F 22.629041 65.712519 18.202201
F 33.644441 54.164319 18.164401
F 33.661241 61.791319 18.293201
F 17.830041 63.093919 31.872601
F 33.688141 69.639719 18.366801
F 17.944641 63.044719 21.860801
F 35.910341 62.844219 29.186601
F 18.035841 65.627719 20.926001
F 33.829541 69.663419 25.494801
F 17.733941 62.974819 24.465601
F 17.997441 55.129719 21.916701
F 18.136541 57.722219 20.976001
F 24.791941 69.563219 25.685101
F 29.371941 69.172119 28.210001
F 36.039341 63.025419 31.888701
F 17.980041 55.386219 31.993501
F 18.162641 65.642119 18.317901
F 36.025341 65.368219 28.311001
F 22.486741 65.407219 32.760501
F 18.028041 65.681419 33.015801
F 27.085241 55.293419 46.395601
F 26.972241 62.982719 46.440301
F 29.213641 54.137819 32.801301
F 18.123841 55.164419 36.519501
F 26.901141 57.784919 47.334001
F 27.061941 65.572719 47.241001
F 22.389441 58.021519 32.864901
F 17.923741 62.963219 46.526801
F 26.847641 55.240719 43.661501
F 26.989341 63.095919 43.684501
F 17.964141 55.350119 46.506901
F 31.435341 57.588519 39.879501
F 29.271741 54.032319 47.321001
F 29.198041 61.687819 47.357801
F 20.150941 53.947919 47.295301
F 20.104141 61.760719 47.659801
F 29.156741 59.060719 43.803401
F 29.241641 66.982119 43.753101
F 20.361241 59.069319 43.751101
F 20.206941 66.737119 43.665201
F 29.160541 59.013719 46.589801
F 29.363141 66.781219 46.376301
F 20.309041 59.119619 46.406401
F 20.215941 66.638819 46.421101
F 31.459041 55.384419 46.398001
F 31.506141 62.929619 46.477501
F 22.409841 55.149719 46.366701
F 22.329541 62.984319 46.426901
F 31.322141 57.876219 47.411001
F 31.529941 65.448519 47.531501
F 22.421841 57.706719 47.440501
F 22.596741 65.535819 47.262601
F 31.435641 55.403519 43.647101
F 31.259041 62.956419 43.790101
F 22.456041 55.446919 43.656301
F 22.526541 62.854319 43.745701
F 33.617441 54.038019 47.432401
F 33.797141 61.518119 47.453001
F 24.703241 54.013219 47.159601
F 24.645141 61.875119 47.321501
F 33.513241 58.968319 43.853301
F 33.790641 66.777719 43.594101
F 24.782441 59.171119 43.944801
F 24.796341 66.984319 43.563701
F 33.550441 59.011919 46.556101
F 33.727941 66.809719 46.391501
F 24.537041 59.093019 46.659701
F 24.803141 66.854519 46.329001
F 26.999441 57.667019 35.505601
F 26.951741 65.476819 35.673901
F 20.237741 54.205319 32.747601
F 22.555841 57.863419 40.120901
F 33.521641 53.942919 40.153801
F 22.544641 55.145019 36.406901
F 17.823941 65.512419 42.815801
F 31.438941 65.367819 32.704001
F 22.323641 62.795619 36.436001
F 31.564341 55.207719 36.335301
F 33.645741 66.874619 36.412401
F 24.643141 58.936919 39.187801
F 29.178641 53.914519 35.508101
F 29.137741 61.623119 35.692901
F 20.269441 54.134719 35.388401
F 20.132741 61.627819 35.597201
F 31.528841 57.885619 35.593501
F 31.452641 65.549719 35.364701
F 22.396141 57.713919 35.484701
F 22.558741 65.487819 35.464501
F 31.409841 62.980119 36.607001
F 24.818041 53.953819 39.964701
F 33.583741 53.995919 42.866101
F 31.449541 65.742119 40.106201
F 33.697041 66.736419 39.089601
F 24.678541 66.772919 36.385701
F 33.626641 59.155919 36.663301
F 33.767041 59.003219 39.399701
F 33.789441 53.943619 35.568501
F 33.706741 61.655219 35.705201
F 24.603741 53.945319 35.439501
F 24.613241 61.725119 35.637501
F 27.056441 55.124619 39.056501
F 27.062341 62.938819 39.369801
F 24.830541 61.754019 42.842101
F 24.545741 53.952219 42.881201
F 26.932841 57.899919 42.790901
F 27.103341 65.589519 42.744701
F 24.754141 66.896219 39.139201
F 33.618641 61.619319 40.325901
F 26.865041 57.763119 40.068601
F 27.075441 65.488419 39.991201
F 33.620141 61.571119 43.044601
F 24.815141 58.999719 36.301001
F 26.922241 55.084719 36.380601
F 26.916841 62.852419 36.524201
F 22.705041 65.542519 40.171201
F 24.812241 61.559919 40.108001
F 29.250841 53.945919 40.083901
F 29.158341 61.441119 40.057801
F 20.347541 54.069219 40.135701
F 20.381941 61.831919 40.032901
F 29.185341 59.036319 36.263201
F 29.338041 66.856719 36.322901
F 20.350041 59.012319 36.417301
F 20.449141 66.780319 36.613001
F 29.113741 58.844719 39.104901
F 29.291941 66.805219 39.100001
F 20.389341 59.189619 39.147201
F 20.371841 66.747819 39.333401
F 29.246641 54.103119 42.834401
F 29.062541 61.589319 42.738501
F 20.204641 54.052619 42.712101
F 20.212541 61.652619 42.862501
F 31.412741 54.994419 39.066801
F 31.555441 62.906119 39.328601
F 22.574141 55.332119 39.148101
F 22.548341 63.004819 39.058001
F 31.337141 57.901019 42.614201
F 31.602041 65.561619 42.830601
F 22.515441 57.955819 42.734201
F 22.554241 65.443719 42.822801
F 29.087641 61.650219 32.923001
F 26.957041 57.890919 32.840001
F 18.109141 65.608619 35.777301
F 33.730341 53.917919 32.788201
F 17.904541 57.890819 47.335301
F 17.862541 55.449719 43.652101
F 18.186641 55.314619 39.199701
F 17.963241 57.678319 35.639301
F 17.782741 65.547719 47.382501
F 17.998941 57.890319 40.177701
F 24.704841 61.729119 32.836401
F 31.479541 57.947419 32.756001
F 20.194041 69.429619 35.699201
F 36.053541 65.436219 47.153901
F 33.788241 69.246119 40.035501
F 17.901241 62.933419 36.415501
F 20.038241 61.823419 32.867001
F 24.691341 54.231519 32.675401
F 35.898541 57.840019 35.552701
F 35.966741 62.809119 46.350601
F 35.831541 58.021519 42.881801
F 35.901041 65.433619 42.732101
F 18.023841 62.941319 43.893801
F 17.881641 62.970619 39.066001
F 17.931341 65.498119 40.058901
F 18.024941 58.034919 42.831401
F 24.599141 69.348419 35.545501
F 24.890041 69.543819 47.263201
F 20.052441 69.386819 40.202601
F 26.821841 65.581219 32.781301
F 20.109941 69.390319 33.002901
F 33.997641 61.699519 33.063501
F 24.673941 61.628519 64.590801
F 33.689441 59.143819 65.726301
F 31.169341 65.458619 64.703801
F 33.461441 53.731219 64.657401
F 31.319741 57.974919 64.700901
F 24.720341 54.228519 64.604501
F 20.133841 54.008519 49.975401
F 19.943041 61.779519 50.330101
F 31.327841 57.851619 50.132401
F 24.757241 69.368419 50.000701
F 28.933641 61.750319 50.033201
F 33.627041 61.628319 50.107701
F 22.400341 57.944819 50.282401
F 33.731041 69.416519 57.263301
F 24.732941 69.521519 54.541801
F 20.084641 69.578419 54.482001
F 26.848941 55.380419 53.572201
F 27.026941 63.056819 53.761301
F 33.503341 61.821619 64.768901
F 26.923141 65.482019 50.060301
F 26.904441 57.885319 57.149401
F 26.804341 65.371619 57.451001
F 22.521341 65.650219 49.989701
F 26.872641 57.852719 64.780501
F 26.799641 58.037619 54.469401
F 26.913741 65.542019 54.719401
F 29.105141 61.759019 64.645601
F 26.810541 65.605819 64.797801
F 26.720041 55.298919 50.783401
F 26.928141 63.079319 51.067001
F 20.103241 54.050719 64.620401
F 24.382441 53.918619 49.889201
F 29.109241 53.905119 54.456601
F 29.228441 61.764819 54.646801
F 20.162141 54.046119 54.603301
F 20.077541 61.927419 54.726401
F 29.076741 59.163019 50.997701
F 29.219441 66.764219 50.905401
F 20.051741 59.161319 51.125001
F 20.238141 66.835219 50.776301
F 29.155241 59.167719 53.741001
F 28.973241 66.947819 53.599301
F 19.903341 59.305419 53.853701
F 20.269041 66.918319 53.559601
F 29.143541 54.089419 57.184101
F 29.140441 61.751919 57.394601
F 20.081041 54.046119 57.255801
F 20.176341 62.045419 57.480501
F 31.465541 55.395819 53.935801
F 31.460041 63.083719 53.509701
F 22.318741 55.391419 53.810301
F 22.507541 63.252619 53.740701
F 31.557241 57.975219 57.322601
F 31.414341 65.590819 57.242401
F 22.454841 58.070019 57.350101
F 22.455841 65.736019 57.374201
F 31.453141 58.129319 54.625701
F 31.316241 65.633419 54.540601
F 22.265041 57.994019 54.687901
F 22.571241 65.875819 54.570401
F 31.497041 55.381019 51.173401
F 31.364241 62.905719 50.826901
F 22.230741 55.322119 50.959001
F 22.210441 63.156419 51.007601
F 33.566141 53.873219 54.566401
F 33.831541 61.963019 54.430201
F 24.705441 54.035019 54.428901
F 24.770941 61.813519 54.554701
F 33.545841 59.128119 50.901201
F 33.821841 67.018719 50.949201
F 24.607041 59.452719 50.924601
F 24.804941 66.950219 50.922901
F 33.631641 59.365719 53.580401
F 33.645041 67.034319 53.689801
F 24.487341 59.234519 53.686101
F 24.841041 67.010219 53.653401
F 33.468141 54.084919 57.474601
F 33.710341 61.752119 57.270101
F 24.538341 54.251119 57.206301
F 24.727941 61.785819 57.323701
F 26.684741 55.298019 61.034801
F 26.811541 63.144319 61.160901
F 24.819041 59.281119 58.103601
F 29.177441 54.313119 50.056601
F 29.120041 54.045319 64.461201
F 24.437341 61.953419 50.021901
F 26.782841 57.981619 50.075601
F 22.288341 57.850419 64.586401
F 26.795541 57.771319 62.038801
F 26.694941 65.845819 62.115201
F 24.759441 66.863319 58.248801
F 24.715541 59.303919 60.830701
F 26.684541 55.233619 58.351701
F 26.933141 62.934719 58.337301
F 24.489241 67.090319 61.075301
F 33.420041 59.166119 61.154201
F 28.952941 54.016619 61.760601
F 29.197141 61.820419 61.946301
F 20.117341 54.065319 61.932801
F 20.448341 61.587519 61.700001
F 29.200141 59.015519 58.160801
F 29.062741 66.674019 58.159801
F 20.109941 59.348119 58.152901
F 20.259241 66.868719 58.401301
F 29.019041 59.099819 60.897701
F 28.945441 66.847519 61.000401
F 20.289141 59.113419 60.943801
F 20.251841 66.970019 61.207201
F 31.559141 65.573819 50.185701
F 20.173541 61.683219 64.413101
F 17.885541 55.224719 50.858201
F 33.633741 54.101419 50.203401
F 31.237641 55.209219 61.076801
F 31.372441 63.076919 61.103501
F 22.325441 55.433319 60.963101
F 22.547641 63.131719 60.802101
F 33.555941 67.069519 61.026201
F 33.648941 66.804919 58.294401
F 33.742441 59.267819 58.347701
F 24.602841 61.752819 61.893001
F 31.263941 57.869419 62.002601
F 31.254841 65.527319 62.056101
F 22.542741 58.020219 61.991101
F 22.409941 65.535719 62.042501
F 31.280841 55.329819 58.342901
F 31.474541 63.044619 58.330201
F 22.395441 55.365419 58.109501
F 22.493841 63.199419 58.225401
F 33.586041 53.971819 61.938401
F 33.545741 61.680319 61.991801
F 24.521241 54.046719 61.954401
F 22.283441 65.579719 64.761401
F 18.019541 65.563719 64.642501
F 33.637941 69.658619 61.931501
F 17.732341 57.727719 57.418001
F 18.035641 57.767119 64.462501
F 20.207841 69.513219 62.099401
F 29.020541 69.419419 54.311701
F 35.776841 63.194519 58.276801
F 22.317541 62.946619 65.457301
F 17.828741 55.354319 60.975801
F 35.607641 57.961819 54.707201
F 35.948441 58.139519 49.994001
F 35.898341 57.819119 57.427401
F 35.938741 65.657119 49.865401
F 35.997641 63.452719 53.518901
F 35.952841 63.052219 50.786901
F 35.828141 62.881119 61.077201
F 35.638241 55.338019 58.282401
F 29.127741 66.832219 65.467901
F 31.260941 62.945719 65.806501
F 24.455841 59.066719 65.539201
F 20.049941 59.219019 65.431701
F 20.149641 66.963719 65.408901
F 47.117041 12.749219 14.792601
F 46.942541 5.110039 14.805201
F 51.523141 -0.076467 13.584401
F 51.532641 12.903719 -0.234662
F 44.866941 8.878229 2.471961
F 49.064641 16.625119 2.678621
F 38.033641 12.754919 14.658201
F 38.057941 5.219929 14.655901
F 44.984141 3.800569 6.484851
F 44.889841 11.528119 6.456271
F 47.209441 0.027222 13.767401
F 44.821741 8.855839 14.725301
F 44.816241 4.100989 3.685261
F 44.946241 11.505319 3.559021
F 44.806241 1.018649 14.498601
F 40.175141 1.111299 14.731401
F 51.480041 15.391719 13.621301
F 49.277641 16.837819 0.071764
F 49.192441 16.709719 7.385121
F 35.797041 1.185839 10.019401
F 38.271141 7.863989 3.652571
F 38.111041 15.347719 3.558081
F 42.675941 7.752139 11.100101
F 47.187341 7.501009 3.550511
F 46.933741 15.357419 3.489691
F 51.514141 12.844419 14.356001
F 49.192441 16.848919 14.693601
F 42.556041 -0.098056 11.004001
F 49.161241 8.995449 7.202811
F 49.455441 1.237349 7.351021
F 38.128441 5.140519 2.838681
F 38.346641 12.835119 2.705601
F 47.126141 4.967589 2.714771
F 47.102941 12.803219 2.659381
F 38.201641 7.688829 6.405491
F 38.320741 15.213519 6.232971
F 44.686441 16.833519 2.737681
F 47.089741 7.689839 6.172241
F 46.923241 15.529219 6.259961
F 51.464741 5.094389 14.583701
F 40.255141 1.331689 2.777591
F 40.587041 9.166889 2.747591
F 40.225141 11.464419 11.049901
F 49.316841 1.365519 2.895761
F 49.291241 8.829409 2.643741
F 51.366941 15.405719 10.925101
F 40.378541 3.852319 6.438321
F 40.434141 11.530319 6.521681
F 49.471741 3.777819 6.409781
F 49.213341 11.444819 6.223091
F 40.456141 3.878119 3.764851
F 40.551141 11.640919 3.825521
F 49.274741 3.782349 3.774331
F 49.286841 11.494719 3.638561
F 44.753241 16.801919 10.165201
F 51.179241 7.655169 10.908901
F 40.333741 16.642219 7.216151
F 40.326541 9.044219 14.771601
F 40.368341 16.879719 14.689101
F 44.785641 16.639319 14.607701
F 42.696041 7.774709 3.718881
F 42.355741 15.421019 3.777201
F 44.652341 16.797619 7.462471
F 51.469541 7.768539 3.647891
F 51.225041 15.488819 3.659621
F 42.670041 12.770319 14.610401
F 51.761641 -0.031379 10.867501
F 40.404641 16.587119 9.991631
F 40.478241 9.047099 7.417451
F 40.292941 16.725919 2.531951
F 42.578541 5.305109 2.689541
F 42.710341 12.897719 2.867661
F 51.497441 5.081299 2.769751
F 51.553541 12.919319 2.517901
F 42.725741 7.659939 6.410331
F 42.584641 15.356219 6.539721
F 49.083241 11.698519 10.996501
F 51.384841 7.590079 6.426581
F 51.306741 15.349419 6.320381
F 42.294941 4.897989 14.543901
F 51.348841 7.574229 13.742701
F 45.104841 1.274069 2.879081
F 42.356641 15.455019 13.598901
F 44.845641 1.152749 10.169601
F 44.774441 8.900149 10.144301
F 42.592741 15.333419 10.938701
F 37.967841 5.316979 0.163693
F 51.404041 12.713119 7.283671
F 44.774341 3.607729 13.723901
F 44.964941 11.377619 13.739001
F 42.569341 7.612829 13.828301
F 51.511241 12.718119 9.970621
F 44.624041 3.711809 10.933901
F 44.833541 11.624419 11.131901
F 51.457541 5.231319 9.949191
F 42.501741 12.782319 10.171401
F 42.302841 5.104329 10.219301
F 44.731741 1.285529 7.494031
F 44.990641 8.948149 7.349341
F 42.644441 5.132439 7.485001
F 38.063241 7.766419 11.105801
F 38.103141 15.477019 11.017101
F 49.324641 3.894699 10.883001
F 47.050741 7.685279 11.027301
F 46.948241 15.570019 11.212901
F 49.267441 8.971499 14.765501
F 38.129241 5.092509 7.351061
F 38.042941 12.714719 7.399621
F 47.090741 5.095039 7.405031
F 47.051041 12.979319 7.375781
F 37.902441 5.083049 10.032501
F 38.074441 12.971819 10.148701
F 46.913241 5.035179 10.127701
F 46.861841 12.959419 10.156801
F 38.053441 7.885729 13.773001
F 38.301141 15.443319 13.709901
F 49.464241 1.148179 14.635801
F 47.120241 7.675589 13.808801
F 47.012341 15.311919 13.936101
F 40.435141 1.227439 7.380501
F 40.226741 1.127489 10.160101
F 40.301541 8.954779 10.178101
F 51.605141 5.084109 7.204341
F 49.313241 1.411649 10.080601
F 48.988041 9.080139 9.963101
F 42.669241 12.797619 7.523531
F 40.017441 3.672389 13.701301
F 40.412241 11.614219 13.655201
F 49.135941 3.824229 13.731601
F 49.220441 11.467119 13.738901
F 40.018541 3.700279 11.102001
F 53.966041 16.594219 14.493001
F 51.492041 5.331909 -0.133562
F 35.837441 3.810759 13.710301
F 49.133641 16.718019 10.210001
F 38.168141 0.000709 3.853001
F 40.249341 9.037099 -0.053665
F 47.084241 13.054319 0.028568
F 35.910941 3.899839 6.287291
F 35.893441 1.362579 14.896101
F 49.270041 9.170809 -0.083722
F 35.659641 1.324449 7.186281
F 36.059841 3.913759 3.660601
F 35.945641 16.584819 14.611601
F 35.874641 1.195939 2.657241
F 40.241341 16.726219 -0.244123
F 47.143241 -0.020334 11.009501
F 35.809641 3.740809 11.045301
F 53.839341 16.556519 7.235031
F 35.856641 11.500919 6.537261
F 53.503741 16.679419 2.850961
F 53.609241 11.444519 3.655351
F 35.961141 16.502919 2.796681
F 53.859541 3.642619 6.212931
F 53.711641 11.307619 6.243811
F 53.631841 8.913929 2.529541
F 38.139741 13.156119 0.126164
F 42.474341 12.874219 0.163172
F 44.738441 1.252479 0.139448
F 49.312441 1.444329 0.253652
F 44.930041 16.657119 -0.244308
F 40.333941 1.291399 31.951001
F 36.134641 8.836999 24.735901
F 44.845541 1.169319 17.235301
F 45.002041 1.299949 24.524401
F 44.899841 8.927799 24.738101
F 38.148641 5.173339 31.855201
F 51.452241 7.626269 18.062601
F 38.265241 5.154369 17.363801
F 44.892841 3.867679 28.308301
F 44.863741 11.576119 28.435201
F 46.825041 12.817119 31.906301
F 51.434241 12.669519 31.901701
F 44.994841 3.853979 25.665801
F 45.028241 11.398319 25.647001
F 42.489041 12.718019 31.950301
F 44.941741 9.115869 31.857101
F 42.468241 15.532419 18.413501
F 44.708441 1.158569 21.871001
F 44.911841 9.180899 22.079601
F 42.689441 5.241719 31.717201
F 38.384341 7.455869 25.631301
F 38.214241 15.449119 25.419201
F 51.489541 15.316119 20.799101
F 47.352641 7.853799 25.630801
F 47.173841 15.479419 25.483601
F 51.401441 7.719979 20.836801
F 38.233241 5.296839 21.756501
F 38.223041 12.707619 21.859201
F 46.972941 4.992989 22.115201
F 47.095541 12.998219 22.078801
F 38.180841 5.071059 24.501901
F 38.353041 12.852319 24.589501
F 47.142341 5.222629 24.830201
F 47.240941 12.732719 24.704001
F 38.186641 7.579449 28.466801
F 37.999341 15.502319 28.103901
F 35.932841 16.700219 24.668601
F 47.063241 7.791619 28.288301
F 38.086441 -0.016620 28.199501
F 42.535141 15.399719 21.274601
F 40.577041 1.379639 24.549501
F 40.396241 8.957209 24.609701
F 51.531141 -0.010917 20.927401
F 49.320241 1.276519 24.511401
F 49.497641 9.021909 24.532401
F 44.682841 16.681119 22.083801
F 40.285641 3.861969 28.301101
F 40.400541 11.524419 28.224801
F 49.339541 3.839609 28.395101
F 49.488041 11.665219 28.340201
F 40.375441 3.860529 25.586301
F 40.625741 11.468319 25.593101
F 49.358941 3.777489 25.593301
F 49.564441 11.643919 25.668301
F 40.340441 1.332629 21.807801
F 40.395441 8.833639 21.891801
F 47.194941 5.056339 31.961201
F 49.226341 1.232569 21.803401
F 49.255241 9.231049 21.848201
F 44.762341 16.736819 31.925401
F 42.668341 7.707979 25.487801
F 42.639741 15.451719 25.734101
F 51.658941 4.901989 32.041801
F 51.572141 7.746109 25.531301
F 51.699741 15.580919 25.517601
F 42.780941 7.793799 21.143301
F 42.504641 5.158519 21.915701
F 42.681741 12.742819 21.934901
F 51.641941 5.237619 21.863601
F 51.714541 12.730619 21.840801
F 42.742041 5.028639 24.713901
F 42.836041 12.848019 24.623501
F 51.585241 5.108009 24.777801
F 51.656841 12.961519 24.623201
F 42.601241 7.827699 28.213901
F 42.594241 15.531719 28.437801
F 40.449841 11.403219 20.922601
F 51.655941 7.693359 28.345401
F 51.535241 12.890719 16.998501
F 51.351541 0.036074 18.212201
F 40.276441 3.876519 20.992001
F 40.248041 16.739519 21.990501
F 42.628141 7.758689 18.338801
F 49.298641 16.791419 21.698101
F 49.295841 0.988915 32.043301
F 49.306241 16.736619 29.050201
F 44.825141 9.023339 17.515001
F 40.522141 16.664719 24.705201
F 49.228341 11.622719 18.253601
F 44.844441 1.346939 29.292701
F 44.921241 9.057859 29.188101
F 51.458041 15.329919 18.165401
F 38.039541 5.086179 29.143401
F 38.183341 12.945019 29.110201
F 47.057241 5.325579 29.209901
F 47.114541 12.743119 29.198101
F 40.589441 1.244579 17.345101
F 44.764641 16.606519 24.713801
F 44.819541 16.753819 29.246901
F 40.302541 9.073579 31.913001
F 47.150041 5.010809 17.459001
F 49.477941 16.805119 24.496001
F 49.170041 8.993929 17.394901
F 42.751141 5.103969 17.313301
F 40.146941 16.848619 17.450001
F 49.266941 9.021069 31.962901
F 40.145141 1.268959 29.117701
F 40.286041 8.940089 29.113501
F 47.083141 15.309919 28.140801
F 49.226441 1.216679 29.330401
F 49.476941 9.094389 29.064001
F 40.433141 16.791819 31.619501
F 42.782641 5.110329 29.022701
F 42.486341 12.934719 29.111301
F 51.620241 5.148279 29.261901
F 51.865641 12.711619 29.171301
F 47.020141 15.598619 21.083401
F 46.977441 -0.105004 18.327301
F 47.172141 7.538249 21.252601
F 46.969241 13.048219 17.536701
F 49.511341 3.925839 18.139801
F 40.396541 11.582519 18.179701
F 40.473041 3.817319 18.335901
F 49.223141 16.828419 17.412501
F 44.689141 16.733419 17.511501
F 40.418041 9.016349 17.450401
F 51.636541 15.258119 28.386701
F 49.268441 11.826419 20.919701
F 44.778341 3.754009 21.009101
F 44.870341 11.687919 20.972901
F 49.292241 3.942529 20.924501
F 38.046741 13.028519 31.863701
F 44.912441 3.680129 18.265501
F 44.584641 11.716419 18.302701
F 38.141741 7.861059 18.075701
F 38.085041 15.305019 18.411001
F 42.517141 13.137819 17.254901
F 46.974341 7.600749 18.496001
F 46.999641 15.569019 18.374301
F 49.238441 1.269959 17.356601
F 51.689741 5.021569 17.225001
F 37.954141 12.624319 17.471201
F 49.180441 16.710419 31.843401
F 44.838641 1.265529 31.974001
F 38.027741 7.886639 20.862001
F 38.100341 15.429919 21.144701
F 40.156541 16.721919 28.927401
F 47.211841 -0.097617 25.670501
F 36.003041 1.257819 24.399901
F 35.869641 9.065749 22.065501
F 36.100541 1.454029 17.623201
F 35.824641 8.954969 17.325601
F 38.264341 0.022062 18.247501
F 51.426041 -0.124082 25.508001
F 38.154541 -0.009012 25.340101
F 47.036541 0.067229 28.306501
F 51.463441 0.033917 28.269201
F 35.847641 1.155739 29.105501
F 42.705441 -0.202203 18.232201
F 42.554941 0.241342 28.291001
F 35.894741 9.025799 31.884601
F 36.023641 1.290639 21.784901
F 35.770241 16.678419 21.882601
F 36.170841 11.435719 25.467401
F 35.925441 11.645719 28.195501
F 36.028241 16.844019 31.705501
F 35.961141 3.764489 25.500601
F 35.774641 16.806919 28.989501
F 53.758141 1.190339 21.841201
F 53.860141 4.028859 18.238001
F 53.754941 11.568619 18.023401
F 53.878741 16.409919 21.777301
F 35.927241 4.056839 18.282001
F 36.013841 3.945849 21.071401
F 49.216241 11.546919 32.976601
F 49.417941 3.616379 32.779401
F 46.880541 15.377919 32.738501
F 42.643941 -0.028045 32.695701
F 35.818741 11.784219 32.596601
F 44.787841 3.830209 32.668201
F 51.302441 15.271119 39.834001
F 51.548441 7.657709 40.029701
F 35.932141 3.766359 35.413301
F 44.954241 1.366519 46.361601
F 44.800341 9.121099 46.160701
F 35.796841 11.617319 39.911201
F 42.386841 15.450619 39.995301
F 42.576741 7.698799 39.964601
F 44.888841 3.821939 47.328901
F 44.631841 11.660719 47.289701
F 49.139441 16.632719 39.013901
F 49.330141 16.444419 43.608501
F 49.131641 8.761679 36.300401
F 44.700941 1.390379 43.467501
F 44.778641 9.181079 43.479401
F 42.589941 0.084332 47.306901
F 38.194641 7.617269 47.246301
F 38.084541 15.448519 47.346301
F 51.598841 15.219119 42.781901
F 46.954041 7.834649 47.189901
F 47.110441 15.413419 47.314401
F 51.492941 7.531589 42.852101
F 37.965741 5.061249 43.708801
F 38.071641 13.169519 43.679601
F 46.998241 5.086159 43.580801
F 47.178341 12.955519 43.602601
F 38.165941 5.027449 46.575901
F 37.983441 12.782619 46.369601
F 47.036341 5.306579 46.330001
F 46.875941 12.893719 46.421501
F 40.384641 1.097069 46.220201
F 40.386041 9.163839 46.402601
F 47.015841 0.145233 35.645101
F 49.536441 1.310399 46.468401
F 49.139741 9.294499 46.469401
F 42.658041 0.020062 39.922201
F 40.393341 3.654809 47.243601
F 40.296941 11.756319 47.209701
F 49.382741 3.991239 47.282801
F 49.275141 11.727619 47.314301
F 40.181341 1.311149 43.582601
F 40.155441 9.110569 43.559401
F 38.287641 15.697519 42.613201
F 49.143241 1.245839 43.766801
F 49.175041 9.039009 43.765601
F 40.290441 16.759719 36.449501
F 42.684841 7.892509 47.251601
F 42.760441 15.615019 47.201301
F 35.837641 1.239929 36.315201
F 51.431641 7.727529 47.250101
F 51.599341 15.470619 47.342401
F 46.965341 -0.003574 42.782901
F 42.664741 5.028079 43.763101
F 42.452141 12.951919 43.603201
F 51.649741 5.045589 43.846901
F 51.572741 12.659019 43.416801
F 42.573541 5.258759 46.511801
F 42.500741 13.061619 46.403601
F 51.549841 5.262069 46.493601
F 51.520041 12.945919 46.416301
F 42.553841 7.847259 32.717001
F 49.210641 1.344649 36.731001
F 44.725741 3.724739 35.410401
F 44.710141 11.611819 35.717101
F 44.983741 16.893719 46.353601
F 46.823941 12.770419 39.171801
F 40.163041 8.931819 39.161601
F 37.969541 7.617469 42.788701
F 49.229641 16.558519 36.393901
F 40.369841 16.717519 46.401301
F 42.719041 15.494819 42.750601
F 46.901141 7.718569 42.791601
F 40.405241 1.347049 38.992701
F 42.478741 7.870969 42.729401
F 38.189841 7.703679 35.588301
F 38.137741 15.443519 35.479101
F 51.442941 12.701119 39.353201
F 46.899541 7.539809 35.318901
F 46.977841 15.323719 35.543601
F 51.625541 5.194769 39.145401
F 40.249741 3.895029 35.327801
F 40.315741 11.501319 35.479001
F 49.152441 3.781769 35.541401
F 49.312641 11.354819 35.666801
F 49.315141 3.851319 42.866201
F 42.354441 12.907119 36.438501
F 40.307541 16.872019 39.137901
F 40.440341 16.773219 43.704101
F 42.654941 5.021789 36.427501
F 40.327841 3.918509 43.034201
F 46.950041 15.375119 42.697401
F 44.837141 16.688119 36.162601
F 40.195341 11.615019 40.179801
F 42.367041 12.907319 39.140001
F 42.552341 7.587549 35.447601
F 42.536841 15.447819 35.323901
F 40.197441 11.687919 42.904701
F 51.424441 7.617169 35.518001
F 51.446241 15.372119 35.491701
F 42.475741 5.170409 39.171301
F 46.955241 5.087329 39.053901
F 40.274141 3.836469 40.107801
F 49.247841 11.445119 42.677301
F 44.899741 1.331029 38.866201
F 44.836741 8.959639 38.922401
F 44.662041 16.486719 38.988901
F 40.409041 8.842259 36.503601
F 40.237541 1.310149 36.283501
F 44.864641 3.877909 42.647101
F 44.834341 11.664219 42.546801
F 49.115041 11.375719 39.956401
F 49.275141 3.771409 40.118201
F 44.896641 3.881459 39.781001
F 44.657341 11.431919 39.865201
F 44.897741 16.867019 43.596901
F 49.077341 8.843249 39.212401
F 49.376941 16.623419 46.354101
F 44.778541 1.271879 36.248201
F 44.895441 8.972139 36.273101
F 49.216141 1.230449 39.334801
F 37.960141 7.595099 39.967601
F 38.093741 15.625319 39.888901
F 51.455241 12.717719 36.597801
F 46.820741 7.610989 40.138801
F 46.976341 15.450519 39.999001
F 51.391641 5.063399 36.385001
F 37.999741 5.209689 36.379501
F 38.115141 12.761119 36.449801
F 46.972741 5.021959 36.275101
F 47.059241 12.728919 36.540201
F 38.117641 5.058999 39.101801
F 37.955241 12.878419 39.296501
F 47.027441 7.699249 32.692501
F 46.950541 0.060058 39.964201
F 35.959341 16.645019 36.301101
F 51.763041 -0.041453 47.129701
F 35.694941 16.886119 38.963101
F 37.950941 -0.029141 35.306001
F 35.757041 8.914859 39.045301
F 47.129641 0.095949 47.107101
F 38.307741 15.530419 32.736201
F 35.821941 3.894829 47.565901
F 42.577741 -0.036318 35.350401
F 42.400741 15.470919 32.600301
F 35.819141 9.095219 43.590801
F 51.509141 0.048866 42.715201
F 47.083141 -0.079735 32.948301
F 38.115341 -0.254846 42.664701
F 51.474241 7.752529 32.744001
F 51.563841 -0.088760 33.019101
F 38.015641 7.649859 32.834001
F 51.503241 0.101054 40.035401
F 35.850541 3.640759 42.732401
F 42.326841 0.110183 42.706501
F 35.975741 3.641989 39.989601
F 35.893541 1.234129 46.416701
F 35.950041 8.906859 36.357401
F 35.883141 11.598319 35.387801
F 35.839541 11.423419 47.293201
F 36.023641 1.119469 39.004201
F 40.437241 4.013749 32.704701
F 44.725641 11.524319 32.875801
F 40.160241 11.527819 32.832501
F 37.921941 0.147123 32.679401
F 51.543341 15.329819 32.794901
F 35.809041 3.974829 32.791701
F 42.480741 15.408719 64.488201
F 42.313841 13.070819 58.198601
F 35.857441 4.067549 50.156701
F 49.287841 11.498119 49.977501
F 38.324941 7.928709 50.027301
F 49.279541 3.604389 50.180201
F 42.530941 5.158539 58.195501
F 49.236441 4.065829 64.704301
F 38.106241 0.182790 57.436701
F 51.405441 5.214839 58.084001
F 40.551341 3.934059 49.932301
F 46.999841 0.001120 61.920801
F 38.031941 7.759569 64.661801
F 40.253041 16.831719 53.799401
F 42.541641 7.795779 49.989101
F 44.970141 11.654919 49.992901
F 47.118941 15.535319 50.080001
F 38.074841 0.379592 54.678501
F 40.432341 16.726919 51.180701
F 47.106841 0.065833 64.681601
F 51.477241 15.599219 61.755701
F 51.424341 7.796129 61.765201
F 51.293541 13.093919 58.261101
F 44.920041 1.652299 53.590201
F 44.842441 9.027609 53.606301
F 47.220041 15.563219 64.359101
F 42.454541 15.534419 61.638601
F 42.689941 7.779129 61.795801
F 44.772741 3.836599 57.270801
F 44.515541 11.689819 57.328301
F 47.078441 7.767599 64.632901
F 49.171241 9.255699 58.019801
F 44.697141 4.014039 54.711501
F 44.910941 11.571219 54.545901
F 49.085941 1.293769 58.321401
F 44.826041 16.844119 58.355701
F 40.281341 9.221659 58.389801
F 44.689941 1.510779 50.882401
F 44.893441 9.109259 50.965801
F 44.530141 3.947509 49.954601
F 38.112541 7.721399 54.627501
F 37.972741 15.582919 54.568001
F 49.296541 16.792319 58.294701
F 46.925441 7.577929 54.483401
F 46.960441 15.367519 54.567101
F 42.669741 15.552419 50.014101
F 38.266341 5.362389 50.900901
F 38.156841 12.952319 50.866401
F 46.991441 5.140369 50.668801
F 47.178241 12.992119 50.913701
F 38.117641 5.254629 53.631201
F 38.148941 13.031419 53.575701
F 47.055441 5.089669 53.397601
F 47.162741 12.833319 53.605301
F 38.164241 7.955189 57.274201
F 37.965341 15.557719 57.302701
F 40.203841 11.671419 64.666401
F 47.167341 7.614479 57.183701
F 47.064141 15.594919 57.241101
F 44.715641 3.829009 64.679401
F 40.396141 1.519849 53.680701
F 40.349741 9.065759 53.803201
F 38.155541 15.590219 50.172001
F 49.303741 1.100319 53.652101
F 49.218341 8.922169 53.649001
F 40.371141 16.872619 58.103601
F 40.334541 3.917629 57.361901
F 40.313141 11.605219 57.349101
F 49.130941 3.746299 57.205201
F 49.022141 11.842019 57.135401
F 40.306441 4.222309 54.652001
F 40.265241 11.623219 54.640201
F 49.135141 3.736709 54.370001
F 49.365941 11.511919 54.414901
F 40.551141 1.490929 51.012601
F 40.417841 9.264449 50.886501
F 51.420341 15.381319 50.032401
F 49.340541 0.959448 50.930301
F 49.374141 8.977839 50.859601
F 44.717941 16.873719 53.652901
F 42.616441 7.949839 54.581101
F 42.416141 15.456519 54.715101
F 49.320041 16.821519 60.971801
F 51.635241 7.742299 54.425501
F 51.513141 15.579619 54.575101
F 51.384141 13.074419 60.930001
F 42.516241 5.318009 50.912901
F 42.682741 12.860119 50.878701
F 51.401941 5.087509 50.862601
F 51.396241 12.837719 50.885701
F 42.573041 5.293199 53.701901
F 42.508541 12.988419 53.669201
F 51.418441 5.148719 53.662001
F 51.423941 13.031419 53.572201
F 42.347341 7.821069 57.257201
F 42.636341 15.569519 57.319501
F 47.181541 7.737699 49.863701
F 51.523941 7.954709 57.122201
F 51.532241 15.662519 57.333801
F 51.481341 5.187529 60.863001
F 51.374141 7.800719 64.432101
F 44.904541 16.764119 50.922701
F 49.192841 11.709819 61.680701
F 44.879641 1.276719 60.922701
F 44.977541 9.104309 60.844501
F 40.381741 1.348069 58.243901
F 40.461141 11.742819 49.927901
F 42.606041 7.809869 64.560701
F 49.264741 3.898539 61.981201
F 40.486441 11.692019 61.879701
F 44.988841 4.007549 61.936801
F 44.853441 11.648719 61.949501
F 38.027141 15.399219 64.430101
F 40.301041 3.899469 62.035401
F 40.164241 16.836519 60.869501
F 44.757141 1.319699 58.158701
F 44.922141 9.006889 58.045301
F 35.778941 1.455989 61.067401
F 38.188841 7.568839 61.845201
F 37.922241 15.519719 61.746701
F 42.722741 12.962319 60.854901
F 47.247341 7.927009 61.819301
F 47.079441 15.395719 61.678501
F 42.630541 5.058199 60.981401
F 38.183841 5.370449 58.189201
F 38.050041 12.947319 58.214301
F 46.993141 4.949519 58.290601
F 46.751441 13.001719 58.123701
F 38.029641 5.130769 60.900201
F 38.134741 12.886019 60.873501
F 47.168141 5.348309 61.077701
F 46.907241 12.888119 60.682901
F 51.417041 15.604719 64.411801
F 40.130541 4.031259 64.725201
F 44.649841 11.624719 64.573101
F 51.566241 7.595469 50.022001
F 49.311641 16.712119 53.709501
F 49.233041 11.737019 64.482601
F 40.411441 1.240629 61.017901
F 40.366741 9.032299 61.108501
F 44.795541 16.739819 61.074501
F 49.280441 1.219719 61.029301
F 49.356641 9.277119 60.756401
F 53.845741 16.510719 50.931401
F 42.502441 5.143589 65.459601
F 49.384441 16.748219 50.997101
F 37.967341 0.171831 61.998701
F 42.534441 0.045073 57.215901
F 35.783141 9.096239 58.338701
F 35.888241 9.158409 50.909701
F 35.892341 9.247339 53.810401
F 35.860041 1.510179 53.630201
F 40.199441 1.290969 65.535701
F 38.210641 0.113365 50.077801
F 46.950741 0.072700 57.302401
F 46.889841 0.140729 49.878901
F 47.043241 5.320539 65.566901
F 53.745141 1.392819 60.791701
F 53.889541 16.821319 58.338701
F 53.783041 3.981149 64.446801
F 51.250841 0.110902 57.265801
F 42.618741 0.097570 50.020401
F 51.613341 -0.064357 54.535001
F 44.788441 9.017189 65.229701
F 35.904341 16.621219 65.432801
F 35.827841 1.084419 65.518301
F 53.415041 34.825919 11.115101
F 36.076341 32.159319 10.138101
F 44.772941 24.493019 2.711191
F 44.861741 31.953219 2.898291
F 40.168341 19.134319 10.804501
F 51.743041 20.519419 14.553501
F 49.339541 24.375119 14.498201
F 44.842941 27.098619 6.324491
F 35.670041 34.624519 3.762581
F 44.830741 19.372519 6.538091
F 49.303741 19.318419 13.711001
F 51.440441 28.287919 14.389901
F 40.344141 32.058219 14.669901
F 44.814141 27.037919 3.555541
F 42.519441 20.372819 14.575701
F 44.680441 19.243919 3.779431
F 40.407541 24.438219 14.535701
F 51.387741 23.051919 10.795901
F 42.566641 30.933519 13.659001
F 51.550141 30.917619 10.877501
F 38.149841 30.886619 3.616281
F 38.017741 23.276519 3.652071
F 47.200641 30.787919 3.580521
F 47.154341 23.211419 3.594931
F 42.428841 23.058119 10.796101
F 49.376441 26.964019 13.615401
F 42.647141 30.965419 10.943901
F 40.417841 26.997319 10.859801
F 37.939841 28.250019 2.575061
F 38.066841 20.633319 2.690531
F 47.011141 28.274619 2.635441
F 46.963941 20.516419 2.864641
F 38.009741 30.854119 6.324941
F 38.036441 23.273319 6.345241
F 47.058741 30.787019 6.407261
F 47.017641 23.241919 6.336981
F 40.298841 24.329719 2.765281
F 40.428241 32.215619 2.746881
F 49.256441 24.476819 2.686771
F 49.462241 32.143619 2.540601
F 40.471541 27.000719 6.443441
F 42.462841 28.257919 14.619901
F 40.318641 19.386319 6.327331
F 49.416841 26.892719 6.246691
F 40.306141 32.005319 7.270331
F 49.241341 19.317119 6.533271
F 40.131841 26.889819 3.688401
F 49.029641 32.098019 14.573601
F 40.240641 19.120219 3.624901
F 49.154041 26.978919 3.448021
F 49.240341 32.099919 7.200811
F 49.156741 19.237519 3.744671
F 42.417541 20.489219 10.022101
F 42.765741 28.420719 7.412331
F 40.337941 24.514119 7.315691
F 49.425041 24.361219 7.183991
F 42.551041 30.731519 3.727001
F 42.557941 23.048919 3.573861
F 51.636041 30.830919 3.510541
F 51.454941 23.159219 3.573611
F 51.650641 20.415019 7.305881
F 49.396241 26.925019 10.798001
F 51.418541 20.490119 10.032401
F 51.391741 28.319419 7.270971
F 42.494841 28.157319 2.822681
F 42.506041 20.568519 2.743461
F 51.400841 28.195419 2.627961
F 51.366841 20.469419 2.726631
F 42.587141 30.857619 6.445231
F 42.411141 23.143119 6.375701
F 51.453541 30.817919 6.220551
F 51.534641 22.973119 6.308421
F 42.619441 22.920019 13.566201
F 46.982841 20.677019 14.764701
F 44.792841 24.354219 9.918801
F 44.965741 32.095819 9.949581
F 42.602641 20.672119 7.339481
F 47.054041 28.245119 14.596001
F 37.924041 20.591619 14.463401
F 44.720041 26.900219 13.642601
F 42.675341 28.250719 10.109401
F 44.764441 19.259319 13.927401
F 51.571841 28.261119 10.017601
F 44.677341 32.114519 14.546701
F 51.586141 23.052319 13.513701
F 44.902141 26.903019 10.874601
F 49.273341 19.285219 10.934701
F 44.632141 19.348119 11.217101
F 37.960741 28.318419 14.642101
F 51.194841 30.900119 13.538201
F 44.758441 24.531819 7.146421
F 44.848541 32.105519 7.222211
F 38.264241 30.933919 11.021801
F 38.183941 22.908219 11.033601
F 47.200941 30.641519 10.835701
F 47.020941 23.335919 11.114701
F 38.193241 28.290419 7.043311
F 38.232041 20.810719 7.314741
F 47.141841 28.304919 7.390751
F 46.994241 20.857819 7.304991
F 38.206241 28.471819 9.833041
F 37.927041 20.503619 10.022901
F 47.123841 28.139119 10.110301
F 46.998841 20.650919 10.061801
F 37.987641 30.800319 13.688601
F 38.119641 23.362219 13.709401
F 46.846341 30.819219 13.625801
F 47.001341 23.255119 13.720501
F 40.192541 24.337219 10.087701
F 40.449941 32.150019 10.155601
F 49.273241 24.288019 10.014201
F 49.303341 32.175019 9.820151
F 40.377841 27.029519 13.594501
F 44.688041 24.293019 14.490401
F 40.181841 19.313919 13.507901
F 40.252241 34.670919 3.840191
F 44.923141 34.525319 13.564801
F 49.347941 34.596319 3.433901
F 35.861941 19.256719 13.464501
F 49.302441 34.585919 6.151071
F 35.788241 24.464319 2.705691
F 53.610941 34.716519 3.671991
F 36.154441 27.036319 10.909101
F 53.857241 24.316719 2.947361
F 35.595341 27.057319 3.522371
F 49.375141 34.628219 11.016001
F 53.899641 26.883619 10.763401
F 35.676241 27.087619 13.684301
F 40.304841 31.984019 0.060838
F 53.716741 32.025119 7.313601
F 53.706541 19.136719 3.583751
F 53.725041 24.389919 7.255481
F 53.767841 32.335419 2.501401
F 53.407641 32.162519 14.453301
F 53.656741 27.078319 6.403971
F 42.568841 28.260719 0.062021
F 40.386641 24.723519 -0.004493
F 42.739041 20.636919 0.031536
F 44.810041 32.027419 0.060909
F 49.263141 24.348819 17.140501
F 51.563741 22.921319 20.822101
F 44.896341 24.483119 24.675801
F 44.711541 32.265519 24.569501
F 51.471441 31.019819 20.694401
F 42.505141 23.270819 21.156401
F 42.558341 30.699519 21.172001
F 44.678541 27.006919 28.278601
F 51.533941 28.426119 31.718101
F 44.716241 19.294919 28.227901
F 42.456241 20.645019 17.340901
F 49.091141 32.137219 17.190101
F 44.611341 24.491619 32.178901
F 44.957441 27.003319 25.519501
F 40.228541 24.412119 17.445901
F 44.769741 19.299819 25.567001
F 42.278541 28.283619 31.935201
F 42.686641 20.653719 31.842901
F 44.783341 24.361719 21.974401
F 44.735941 32.029619 21.861901
F 37.744641 30.973619 25.583001
F 38.045641 23.100419 25.459801
F 47.016141 30.908719 25.405801
F 47.025041 23.157719 25.480601
F 37.920241 28.356619 22.019301
F 38.017341 20.417519 21.861001
F 47.162241 28.255519 21.661501
F 47.119241 20.686519 21.719601
F 37.828341 28.302019 24.749001
F 38.167441 20.565119 24.493301
F 46.978141 28.372919 24.357801
F 46.987941 20.531019 24.533801
F 38.073441 30.842319 28.238401
F 38.127441 23.236519 28.162601
F 46.808841 30.816219 28.190701
F 47.130841 23.149719 28.180601
F 40.238541 24.568819 24.826601
F 39.944041 32.073919 24.710001
F 49.340841 24.370319 24.425401
F 49.177541 32.138919 24.437301
F 40.256841 27.241719 28.326401
F 37.821041 20.609119 17.081701
F 40.174341 19.349019 28.287301
F 49.261341 27.138419 28.133501
F 44.824941 34.568819 18.074301
F 49.396641 19.397019 28.156401
F 40.400241 27.231619 25.654501
F 35.786641 32.224919 31.839801
F 40.382141 19.406519 25.570901
F 49.260041 27.040319 25.313401
F 49.337641 26.900119 20.925101
F 49.646041 19.394219 25.483601
F 40.217241 24.498019 22.199501
F 40.079041 32.076519 21.981001
F 49.319541 24.412819 21.696601
F 49.261241 32.201919 21.651901
F 42.277641 31.068919 25.449601
F 42.658241 23.461319 25.804501
F 51.435441 31.012919 25.470101
F 51.491641 23.250019 25.517401
F 42.515041 28.132619 21.873101
F 42.295241 20.734419 22.082301
F 51.583241 28.456919 21.822401
F 51.614741 20.482819 21.874801
F 42.586141 28.339819 24.593501
F 42.611541 20.855919 24.885401
F 51.439141 28.467219 24.485701
F 51.818541 20.849319 24.572301
F 42.524941 30.852319 28.258601
F 42.591041 23.294919 28.508301
F 51.279341 30.824819 28.066201
F 51.707741 23.195119 28.240301
F 44.640641 31.903819 17.249701
F 49.362141 27.011719 18.205801
F 47.226141 20.720519 31.934901
F 40.135341 32.067219 31.852101
F 51.635841 23.060519 18.203201
F 51.382841 30.953219 17.920501
F 44.966041 24.489819 29.239801
F 44.605741 32.148219 29.222301
F 37.860441 28.222019 29.367001
F 37.964341 20.676219 29.078701
F 46.920341 28.316519 29.149901
F 47.100741 20.511219 29.204501
F 40.178141 24.364419 31.766601
F 49.243841 32.160519 31.875601
F 35.753441 32.106119 17.313701
F 44.694941 24.396219 17.281101
F 51.366541 20.516919 17.265401
F 37.712341 28.374919 31.964601
F 40.325041 27.031919 21.202101
F 35.826041 18.957119 18.272401
F 40.224741 24.590719 29.045101
F 40.198141 32.239819 29.195201
F 49.368241 24.379319 29.042801
F 49.115441 32.148019 29.114601
F 42.635641 28.370719 29.230101
F 42.471741 20.523219 29.152501
F 51.553541 28.384419 29.075101
F 51.575041 20.649619 28.989401
F 47.095541 30.823219 20.812201
F 40.108441 19.430819 18.147901
F 51.650541 20.535619 31.839601
F 47.104441 28.272919 17.341101
F 42.390141 28.263519 17.294201
F 42.532741 23.203119 18.469501
F 51.422541 28.436119 17.195201
F 38.075441 20.590619 31.789101
F 46.895041 28.504519 31.920901
F 42.395241 30.859419 18.437801
F 49.196041 19.489819 18.277501
F 44.831941 26.991219 21.057301
F 46.993341 20.744119 17.429901
F 44.605541 19.272619 21.101201
F 47.116541 23.260119 20.875301
F 40.371641 19.266019 20.790501
F 40.267841 26.856319 18.399601
F 44.855241 27.134719 18.323801
F 49.363941 19.341019 21.038701
F 44.730941 19.471419 18.339801
F 37.920141 30.811119 18.381001
F 38.141441 23.070319 18.356201
F 46.840641 30.771519 18.201901
F 47.032841 23.395819 18.222501
F 38.218841 28.289819 17.476401
F 44.567641 32.093119 31.944801
F 49.297841 24.646619 31.674901
F 40.239141 32.226419 17.542301
F 37.826541 30.881019 21.086701
F 38.079641 23.192919 21.136101
F 35.551441 32.130819 24.732001
F 35.702941 19.286219 21.054901
F 35.655841 19.331019 27.947501
F 35.828341 24.600919 31.714801
F 53.613441 32.297719 17.127801
F 53.733341 32.284719 21.812201
F 49.236941 34.755619 17.981601
F 35.857741 27.022319 18.432501
F 35.726041 32.037119 28.956001
F 44.508941 34.791719 20.886301
F 35.623141 26.952019 25.458701
F 35.639341 27.022019 21.224901
F 49.193941 34.804319 20.607001
F 53.806341 24.396819 24.321001
F 53.779841 24.564319 17.284901
F 35.811841 34.627519 28.228901
F 35.757641 24.503019 21.874101
F 53.740541 24.613919 29.358201
F 35.814641 26.951119 28.169901
F 35.670141 32.070619 22.011201
F 35.912041 24.490819 17.489301
F 35.852041 24.486819 24.457001
F 35.826941 24.457119 29.034801
F 49.169141 34.711219 25.273101
F 53.781741 27.103719 28.082901
F 53.750541 19.005119 20.794301
F 37.918041 30.902519 32.917601
F 44.635941 27.184819 32.812701
F 53.688541 26.966819 20.950701
F 53.574641 26.990919 25.379101
F 53.764641 27.161719 18.213201
F 49.245441 27.196019 32.678601
F 40.085041 26.953719 32.920501
F 35.906341 19.411319 32.566901
F 44.849541 34.580919 32.731001
F 42.344241 30.784919 32.947001
F 44.889341 19.436319 32.608701
F 35.507041 27.092819 32.643301
F 51.549541 23.175519 42.709301
F 49.437041 19.276919 32.683501
F 44.816441 24.341219 46.345201
F 44.901141 32.199519 46.404601
F 51.659041 30.870319 42.804901
F 42.669841 23.189919 42.607701
F 42.471841 30.831019 42.787301
F 44.606641 27.025019 47.186301
F 53.783641 34.858019 42.703301
F 44.824641 19.369919 47.341401
F 51.442541 20.443019 38.874501
F 35.888641 19.391919 39.936001
F 44.859241 24.484919 43.699201
F 44.748441 32.230219 43.710501
F 38.107241 30.909319 47.424001
F 38.056241 23.084619 47.389901
F 47.145041 30.843419 47.134801
F 47.146441 23.145019 47.407501
F 38.070441 28.449919 43.691501
F 38.095741 20.515119 43.521901
F 47.194841 28.323619 43.726101
F 46.951041 20.572119 43.454901
F 38.039541 28.393919 46.425701
F 38.038441 20.571119 46.305201
F 46.900041 28.279819 46.445801
F 47.001241 20.548219 46.271601
F 40.230841 24.336019 46.280401
F 40.316341 32.055319 46.574201
F 49.249541 24.504219 46.106901
F 49.280641 32.051719 46.165701
F 40.199841 26.959019 47.186601
F 35.688741 32.260719 39.173201
F 40.299841 19.336519 47.349501
F 49.145441 26.986319 47.537601
F 51.521141 31.004719 32.610301
F 49.263941 19.262919 47.237001
F 40.460141 24.411919 43.548901
F 40.268441 32.250419 43.900701
F 49.257241 24.486019 43.454801
F 49.456141 32.149419 43.470301
F 42.673441 30.853919 47.382701
F 42.263841 23.143519 47.477401
F 51.341941 30.877219 47.194701
F 51.351041 23.053719 47.242401
F 42.692441 28.442219 43.668801
F 42.829341 20.472919 43.555501
F 51.319141 28.331719 43.677901
F 51.577841 20.601419 43.537801
F 42.445441 28.263619 46.430901
F 42.696441 20.518019 46.405501
F 51.198941 28.284319 46.363101
F 51.416941 20.509919 46.294701
F 51.402941 28.225319 39.093701
F 42.517341 20.735219 38.925501
F 42.321541 28.235219 39.252701
F 44.568141 27.012019 35.418201
F 46.851041 28.250719 36.336801
F 44.698241 19.249419 35.258001
F 51.303341 20.519419 36.283101
F 51.396641 28.400319 36.320201
F 49.401441 19.064219 42.636101
F 38.151841 20.712519 36.294201
F 40.106041 32.219019 36.569001
F 49.249041 27.009019 42.669501
F 47.018141 23.165019 42.549401
F 47.016641 20.354119 38.913601
F 40.476241 19.403419 42.685401
F 40.012141 27.049819 40.112901
F 37.913241 30.877719 35.580401
F 38.093041 23.441319 35.325501
F 46.735441 30.651419 35.401401
F 46.859241 23.171319 35.662501
F 40.155941 27.103519 35.649401
F 46.786841 28.453119 39.125101
F 40.321541 19.354319 35.414801
F 49.150541 27.037019 35.404801
F 46.971241 20.534719 36.204701
F 49.144741 19.073919 35.470201
F 38.104741 30.921819 42.838201
F 47.124241 30.963419 42.815801
F 37.820041 28.485419 39.091401
F 38.121541 23.156319 43.048001
F 38.077141 20.724919 39.173201
F 40.050241 24.438219 39.229501
F 40.277741 27.147719 42.836701
F 49.109241 26.937919 39.918301
F 40.250741 19.445519 40.075801
F 40.179141 32.265019 39.197501
F 42.391341 30.947019 35.569101
F 42.541741 23.226719 35.579601
F 51.686741 30.928719 35.287201
F 51.551741 23.075019 35.573601
F 42.554541 20.671519 36.275001
F 49.339741 24.494619 36.199701
F 44.687341 24.344119 39.223101
F 44.588841 32.110319 39.272501
F 42.424541 28.310319 36.502401
F 49.336441 19.175419 39.914601
F 51.594241 22.999019 39.929301
F 44.944941 27.093519 42.686701
F 49.333241 32.213919 39.216601
F 44.975441 19.234819 42.422801
F 51.579941 30.894319 39.974701
F 49.364741 24.359819 39.024901
F 42.223041 23.167419 39.993501
F 44.572641 27.053219 40.004501
F 40.278041 24.541019 36.428001
F 44.776041 19.133419 39.782401
F 42.278841 30.803019 40.058801
F 49.333541 32.155819 36.126601
F 44.696841 24.528419 36.359101
F 44.597641 32.117619 36.620701
F 37.999941 30.896019 40.121201
F 37.864241 23.180319 40.367501
F 47.045241 30.971519 40.114801
F 47.096441 22.963819 39.783601
F 37.964441 28.374719 36.522601
F 37.873441 23.157019 32.662301
F 44.861841 34.616619 47.461101
F 35.876441 32.292619 43.832201
F 49.137041 34.662419 40.125801
F 49.200441 34.894819 35.485701
F 35.891141 24.360519 46.632701
F 44.727441 34.728919 35.517201
F 46.910541 23.291219 32.831901
F 44.668641 34.827919 42.602401
F 35.771741 27.019719 47.317901
F 53.521941 26.987719 47.214001
F 42.414541 23.085419 32.802701
F 35.677741 27.076719 40.086401
F 35.542741 32.128219 36.428201
F 35.837041 32.189019 46.466201
F 53.465041 24.445819 46.391601
F 40.351641 19.404119 32.663001
F 47.025441 30.956619 32.794501
F 35.721441 24.567719 39.324701
F 35.900541 19.220019 35.353601
F 35.766841 24.339019 36.523801
F 35.871541 26.903119 42.833901
F 35.744041 27.034619 35.485701
F 53.641441 32.291519 39.001001
F 49.247241 34.669019 32.743201
F 51.440141 23.102519 32.713001
F 49.273441 27.011419 50.135501
F 42.578241 23.228819 64.530701
F 38.065741 23.214019 64.518601
F 51.509241 30.908319 49.981901
F 35.909641 32.303419 60.768901
F 44.681441 19.449219 50.060601
F 49.199641 19.256519 50.118601
F 44.893741 26.941419 49.998801
F 35.848241 34.814819 50.049201
F 47.180641 23.167119 50.058601
F 40.181841 26.885219 49.994701
F 35.812241 34.885519 64.483401
F 47.018041 28.240619 65.302901
F 42.534341 23.039319 50.046501
F 38.144141 30.872719 50.189901
F 40.137041 27.125719 64.572201
F 44.788241 27.084519 64.593201
F 49.013841 24.422419 58.189901
F 47.002541 30.817919 64.390901
F 42.664741 30.810819 50.028201
F 47.083341 30.945419 50.077201
F 49.297041 26.833719 64.522301
F 44.749041 24.469819 53.524001
F 44.937041 32.132719 53.728001
F 44.920841 19.377019 64.661101
F 40.140241 32.282919 58.310101
F 51.426341 31.029419 64.370501
F 44.814241 27.127019 57.280301
F 37.931341 30.855319 64.602201
F 44.638041 19.420919 57.099701
F 47.118741 23.448119 64.586301
F 51.534441 20.651719 60.911101
F 51.387241 28.254919 60.986101
F 44.650541 27.029919 54.591501
F 40.163941 19.340619 61.929301
F 44.747941 19.368219 54.419601
F 40.266441 24.696019 58.200701
F 42.518941 20.582419 61.007501
F 44.843641 24.349019 50.826301
F 44.809441 32.095519 51.002401
F 38.236041 31.083919 54.357901
F 38.035841 23.148819 54.635301
F 47.118941 30.745719 54.710501
F 46.912441 23.234519 54.480201
F 38.064141 28.219519 50.988601
F 37.986141 20.454719 51.149001
F 47.150941 28.413619 50.935601
F 47.069541 20.585919 50.861801
F 38.376741 28.407419 53.642801
F 38.061241 20.507019 53.764601
F 46.906541 28.257419 53.666201
F 47.000841 20.664519 53.680301
F 38.119641 31.020319 57.030601
F 38.018741 23.299819 57.312301
F 47.149941 30.835619 57.347801
F 46.847241 23.119119 57.272001
F 40.170641 24.506419 53.811501
F 40.536141 32.194819 53.595401
F 49.089141 24.560019 53.652601
F 49.245641 32.173819 53.785701
F 40.327641 27.311319 57.414401
F 49.276541 19.388819 61.769601
F 40.151441 19.516619 57.313401
F 49.059841 27.062719 57.429901
F 51.439941 23.017919 49.963101
F 49.135741 19.289319 57.234701
F 40.303041 27.060919 54.697801
F 42.662641 30.857219 62.010101
F 40.358541 19.356419 54.701301
F 49.170441 27.004119 54.668001
F 49.283741 32.263419 57.967901
F 49.094941 19.306919 54.442001
F 40.265041 24.409819 51.093201
F 40.468841 32.230119 50.863701
F 49.347141 24.464719 50.960001
F 49.209241 32.426719 50.991601
F 42.695841 30.878119 54.550001
F 42.314841 23.134919 54.680401
F 51.346141 30.729819 54.527101
F 51.397241 23.218919 54.506101
F 42.545841 28.110419 50.880501
F 42.394941 20.600719 50.970001
F 51.497041 28.336319 50.936501
F 51.480241 20.387619 50.896501
F 42.569041 28.391819 53.570301
F 42.552241 20.693319 53.749101
F 51.414841 28.214419 53.636501
F 51.409441 20.656619 53.618901
F 42.435341 31.084519 57.434301
F 42.388541 23.165219 57.353201
F 51.492941 30.816519 57.250701
F 51.380441 23.223619 57.316701
F 42.512041 23.132219 61.731901
F 42.442141 28.471019 60.896801
F 44.601141 24.624719 60.796101
F 44.817541 32.219719 60.922501
F 42.528841 30.828419 64.701101
F 51.275341 20.694119 58.091601
F 51.770541 23.075319 64.766201
F 49.148741 26.914319 61.891501
F 51.301041 28.295919 58.208101
F 42.500241 20.561619 58.234501
F 44.611841 27.126019 61.800601
F 51.524141 30.780319 61.760101
F 44.932141 19.452219 61.873801
F 42.493641 28.532719 58.256001
F 51.341441 23.199419 62.050401
F 44.620441 24.459019 58.131601
F 44.897841 32.220419 58.321801
F 37.927741 30.841919 61.847801
F 37.976341 23.308319 61.826501
F 47.067141 30.858719 61.597801
F 46.982241 23.400919 61.853901
F 37.924641 28.602219 58.150801
F 37.871941 20.779619 58.227901
F 46.942941 28.318519 58.266901
F 46.827341 20.646019 58.178101
F 37.904341 28.297719 60.906301
F 38.028441 20.699319 60.942001
F 46.822641 28.180119 60.866801
F 47.027441 20.795519 60.964901
F 38.266541 22.924519 50.057001
F 49.169641 19.328219 64.490401
F 40.330941 19.374419 64.500801
F 40.220141 27.081819 61.740001
F 40.243641 24.479019 60.921501
F 40.301141 31.808019 61.011701
F 49.281441 24.423119 60.943401
F 49.377841 32.120919 60.706901
F 40.234241 19.281619 50.051301
F 35.787241 24.351419 53.459301
F 35.817141 24.659819 58.139601
F 36.059041 24.263719 50.690401
F 37.822741 28.348419 65.355701
F 53.818541 34.803219 54.548801
F 35.953341 32.370519 57.937101
F 44.910741 34.664419 50.162701
F 35.812741 19.229119 54.491601
F 35.780841 24.517619 60.796401
F 35.804641 34.891019 61.648201
F 40.292941 34.805819 57.436901
F 40.423641 34.625019 64.645401
F 35.995041 27.120019 54.543801
F 35.871341 26.988919 50.047301
F 35.567341 27.025719 61.782001
F 35.911441 19.367719 61.844501
F 47.195841 20.834419 65.646501
F 51.465141 20.536519 65.522301
F 38.151341 20.627919 65.419701
F 35.886541 32.393319 65.369201
F 49.534341 24.434819 65.455201
F 44.832441 24.498619 65.557701
F 49.269741 32.179119 65.358801
F 51.485341 28.409519 65.255001
F 44.731441 34.554419 3.798371
F 46.986141 35.875519 -0.048928
F 44.811841 47.370219 2.774111
F 44.785841 39.637019 2.706441
F 35.868441 42.458519 6.567881
F 37.945941 51.294519 0.042473
F 44.860041 50.010519 6.318021
F 44.784141 42.348619 6.386321
F 44.925841 34.741619 6.473201
F 51.452641 51.455819 7.351911
F 44.784841 49.911719 3.580731
F 44.639341 42.321919 3.651521
F 47.033741 51.261719 2.807401
F 35.793541 47.575819 3.034591
F 42.626741 51.481219 2.858811
F 35.764941 39.815819 14.774001
F 37.953741 38.574219 3.759381
F 37.911541 46.245519 3.981721
F 46.964541 38.307819 3.628581
F 47.184441 46.140019 3.681841
F 38.126541 51.364419 7.280741
F 38.116841 51.447619 10.041901
F 42.394441 51.666019 14.673501
F 51.549841 51.362319 10.179801
F 47.008941 51.325219 7.295441
F 51.407441 51.428719 14.572801
F 47.035441 51.365719 10.072001
F 37.942041 35.907019 2.851531
F 38.005341 43.857719 2.839741
F 37.879541 51.497619 14.585301
F 47.100641 35.717319 2.791921
F 46.878141 43.616019 2.509581
F 38.114241 38.356319 6.607271
F 38.209141 46.375419 6.668951
F 47.343541 38.441419 6.454511
F 46.976241 46.245919 6.435931
F 40.080141 47.533919 2.984911
F 40.302741 39.897219 2.970921
F 49.193641 47.621319 2.869251
F 48.983741 39.859019 2.727011
F 40.448641 49.998419 6.269121
F 40.181841 42.501619 6.366621
F 49.161341 50.084019 6.446001
F 49.330941 42.467719 6.326861
F 40.153441 50.186419 3.457271
F 40.235041 42.542319 3.677571
F 49.283841 50.096219 3.797531
F 49.191341 42.460419 3.588991
F 38.008641 51.480019 2.700071
F 51.485341 46.226919 13.715001
F 49.306941 40.039319 14.556901
F 51.383741 36.016419 9.823691
F 42.474741 38.802119 3.902991
F 42.404441 46.189519 3.764611
F 51.294041 38.760819 3.571041
F 51.425641 46.209219 3.335961
F 51.478241 51.580419 2.970401
F 44.777841 47.625119 14.429001
F 42.636841 38.562619 13.628601
F 40.268441 39.708619 14.692401
F 42.619741 35.903019 10.020401
F 47.043841 43.840319 14.501001
F 47.055441 36.072519 14.401501
F 42.528541 35.968419 3.053031
F 42.388841 43.559819 2.731871
F 42.512341 46.237919 13.508001
F 51.489841 36.117919 2.718231
F 51.542341 43.568219 2.704651
F 42.423441 38.784419 6.657321
F 42.381741 46.227419 6.438801
F 51.421241 38.498519 6.248911
F 51.680941 46.309919 6.257121
F 51.579241 43.571019 14.707201
F 51.404141 36.126219 14.532401
F 44.818641 47.568319 10.050901
F 44.901741 39.866819 9.869061
F 42.579741 43.746419 10.080901
F 42.666341 43.644519 14.582101
F 44.646441 50.235919 13.867701
F 44.907341 42.485819 13.588201
F 38.097341 43.503319 14.543701
F 40.448141 47.573019 14.582501
F 44.755741 50.171919 11.020301
F 44.756841 42.469019 10.854001
F 42.824141 35.933519 14.672401
F 38.209141 35.770819 14.693001
F 44.735141 47.444219 7.333761
F 44.922741 39.653419 7.095841
F 38.032541 38.509219 11.164401
F 37.897341 46.370119 11.097801
F 47.083741 38.656219 10.943601
F 47.092341 46.204819 10.688301
F 49.288641 47.563219 14.438101
F 38.246041 35.987419 7.636741
F 38.045341 43.849419 7.416371
F 53.590041 34.586519 6.408671
F 47.181841 36.025419 7.428021
F 46.966141 43.614319 7.137471
F 44.873241 39.984619 14.559001
F 38.204441 35.899819 10.299701
F 38.192041 43.699319 10.200401
F 42.482441 51.161019 7.291211
F 47.203841 36.010319 10.151101
F 47.108941 43.690819 9.937261
F 37.993641 38.438219 13.811101
F 38.107741 46.379619 13.733101
F 47.096141 38.764919 13.692301
F 47.086841 46.288219 13.544501
F 40.268341 47.648019 10.198401
F 40.201541 39.932919 10.145001
F 49.273841 47.660319 10.067401
F 49.310341 39.808019 10.039201
F 40.175241 50.254119 13.742701
F 40.456041 42.273519 13.783601
F 49.100641 50.149519 13.764301
F 49.345841 42.586419 13.676101
F 40.321241 50.273319 11.049801
F 40.347541 42.420019 11.136401
F 49.342241 50.163319 11.041701
F 49.334741 42.376519 10.918301
F 40.445641 47.598319 7.500271
F 40.147241 39.967119 7.480531
F 49.338241 47.403819 7.342441
F 49.439841 39.877819 7.280571
F 42.528441 38.585119 10.741101
F 42.668341 46.319019 10.808701
F 51.433241 38.529919 10.879301
F 51.501441 46.352219 10.873301
F 51.543641 43.815919 10.060901
F 42.521341 35.988919 7.402861
F 42.572341 43.493819 7.310861
F 46.893141 51.516719 14.483801
F 51.341941 35.943819 7.141261
F 51.496041 43.727219 7.222151
F 51.572841 38.681019 13.637701
F 40.548641 34.716119 13.789101
F 40.339541 34.707019 6.578421
F 44.900641 34.728419 10.846701
F 42.640141 51.274919 9.947881
F 35.807941 50.320219 3.660391
F 35.699241 47.594119 14.652901
F 35.742641 50.041119 6.400351
F 49.312041 34.569219 13.725001
F 35.890041 40.031419 2.818841
F 35.657141 50.272119 10.772001
F 35.488441 47.696219 10.137101
F 35.999441 34.655919 6.402461
F 35.823341 42.492919 3.900301
F 53.845341 50.168119 6.489741
F 53.766841 42.395019 3.600371
F 35.884841 39.941419 7.445631
F 40.391341 34.629119 11.092601
F 35.778541 42.342419 13.739201
F 35.755641 47.569819 7.532811
F 53.460741 47.816619 2.609511
F 53.794341 50.197619 13.753201
F 53.660041 50.295319 3.757881
F 53.666241 40.044319 9.973801
F 35.864041 39.752919 -0.124337
F 51.389041 36.279019 0.057370
F 42.474641 35.957619 0.146462
F 44.651341 47.355019 0.126489
F 53.670341 39.924119 0.153442
F 51.438241 46.295419 20.885201
F 51.510341 36.067619 31.844701
F 44.835841 47.742919 24.470801
F 44.817041 39.898219 24.640801
F 44.756141 47.675719 32.074301
F 49.189041 39.806019 31.768501
F 44.708641 50.203219 28.332301
F 44.888341 42.335019 28.263701
F 51.309141 38.672019 20.771701
F 42.651941 46.314619 20.840001
F 44.792241 50.211919 25.493501
F 44.940841 42.362119 25.523001
F 42.517941 38.679219 21.057201
F 38.247741 43.766619 31.877701
F 44.842841 47.669019 21.696601
F 44.829141 39.844019 21.922301
F 37.963141 38.690119 25.347701
F 38.288341 46.222119 25.570001
F 46.885341 38.377119 25.571701
F 47.065941 46.540719 25.528901
F 36.025341 42.752619 21.049301
F 38.071841 36.086119 21.796701
F 38.290641 43.764119 22.091901
F 47.041641 35.914019 17.011801
F 46.926741 35.988919 21.552101
F 47.023341 43.683419 21.864501
F 38.009141 36.107619 17.382401
F 37.817341 35.936119 24.448201
F 37.933941 43.624219 24.824501
F 40.390941 39.824219 31.790601
F 46.958141 36.003219 24.269801
F 47.085341 43.935919 24.625501
F 38.172541 38.620919 28.150501
F 38.169841 46.179619 28.300601
F 46.932141 38.529619 28.232501
F 46.980441 46.229719 28.240201
F 40.433841 47.644919 24.620201
F 40.346541 39.859819 24.639901
F 49.289741 47.672719 24.614101
F 49.077541 39.787019 24.674701
F 40.369341 50.048419 28.157401
F 40.369341 42.477719 28.148801
F 49.308441 50.145519 28.366701
F 49.322141 42.364919 28.105601
F 40.298341 50.214019 25.434601
F 40.377441 42.441619 25.306801
F 49.345041 50.190019 25.755001
F 49.171441 42.389119 25.390001
F 40.410041 47.514519 21.944501
F 40.190141 40.001819 21.858001
F 49.172341 47.581619 21.823801
F 49.099941 39.835419 21.909201
F 42.588541 38.513819 25.620701
F 42.751841 46.347119 25.450901
F 51.451541 38.555719 25.175201
F 51.490941 46.375319 25.537501
F 49.116641 47.654519 17.237301
F 35.858841 40.234619 21.903401
F 42.650841 43.844719 21.865101
F 49.042741 39.782019 17.228001
F 51.223241 36.172319 21.654201
F 51.407041 43.708019 21.781301
F 38.205541 38.638119 32.770601
F 42.361641 36.046019 24.574401
F 42.643741 43.690319 24.601401
F 42.651141 35.884519 17.430701
F 51.252341 35.990919 24.323501
F 51.291341 43.843319 24.501601
F 42.653741 38.368719 28.361701
F 42.639641 46.202019 28.296901
F 51.434741 38.521119 27.943101
F 51.361241 46.297019 28.307101
F 44.790541 47.757219 17.139501
F 38.160941 43.837319 17.201801
F 46.925441 43.733119 17.229301
F 38.094841 35.956619 31.982201
F 49.227541 47.656019 32.031901
F 42.544541 35.826319 31.793401
F 44.801241 47.567519 29.222001
F 44.738641 39.748619 29.244601
F 44.744041 39.899019 31.943601
F 38.039141 36.088719 29.172101
F 38.177141 43.654519 29.201001
F 46.951141 51.392619 21.942101
F 51.348341 51.282319 32.005901
F 47.082741 43.550119 28.999801
F 42.317541 36.001419 21.715101
F 38.087541 51.198519 29.209401
F 42.439641 51.619419 21.810401
F 42.607341 43.678019 31.927401
F 51.546441 51.570619 22.160301
F 42.550841 44.005819 17.262701
F 51.439741 36.064919 17.127101
F 51.609241 43.739619 31.697301
F 35.917141 47.452419 29.210001
F 46.985341 51.417019 29.176401
F 40.476841 47.488519 29.334301
F 40.327341 39.900619 28.935801
F 49.145841 47.526819 29.291501
F 49.279741 39.681419 29.016701
F 47.233441 51.451119 24.662501
F 42.431941 35.843719 29.164201
F 42.572141 43.617319 29.240001
F 46.886741 43.603219 31.723501
F 47.177041 51.566119 17.324401
F 51.588641 43.659519 28.870801
F 47.006041 36.005819 31.835601
F 44.693641 39.797219 17.386001
F 42.676041 51.509519 31.951101
F 46.964641 36.038419 29.013701
F 42.432541 51.599219 24.763601
F 37.986041 51.459619 31.988501
F 51.465341 51.557319 24.838001
F 38.002241 51.561319 17.322301
F 38.011441 51.345819 24.471701
F 53.651741 34.823319 18.123401
F 51.576641 51.323419 17.383601
F 51.256441 46.222719 18.158701
F 44.743841 50.178219 21.044901
F 44.862641 42.440619 21.068301
F 51.378341 38.619319 18.043301
F 42.561141 46.528619 18.191901
F 44.937741 50.261919 18.266001
F 44.655341 42.406219 18.331101
F 38.309341 38.601119 18.249501
F 38.149541 46.350919 18.434001
F 46.963541 38.443519 18.027901
F 46.955741 46.332619 18.131001
F 47.018441 51.529119 32.065901
F 40.319241 47.666119 31.985001
F 40.323041 47.765319 17.245701
F 51.301641 43.634619 17.385701
F 35.668241 42.413019 25.788501
F 38.045641 51.426519 21.770101
F 37.936241 38.650119 21.018001
F 38.055341 46.429219 21.040901
F 46.941341 38.544519 20.857001
F 47.076541 46.203519 20.900901
F 51.424741 35.936019 29.002001
F 40.437841 39.877719 17.314001
F 42.625441 51.772619 17.460201
F 42.486241 51.345919 29.295201
F 40.419641 50.203019 20.784101
F 40.392241 42.491919 20.949801
F 49.332741 50.283219 21.086601
F 49.076541 42.323119 21.026501
F 40.304841 50.353319 18.203201
F 40.391541 42.583919 18.098501
F 49.246741 50.068919 18.270901
F 48.958341 42.318519 18.266201
F 42.538341 38.605019 18.183301
F 46.898741 38.627719 32.808401
F 51.563641 51.295519 29.259601
F 35.747041 34.706719 18.222201
F 35.725441 50.147919 18.181801
F 35.600541 39.997319 24.733301
F 36.078341 47.454119 31.912101
F 36.149441 42.391119 18.268401
F 35.815941 47.615819 21.984401
F 42.563741 46.412819 33.046401
F 36.008341 39.869519 17.461101
F 40.398441 42.348119 32.729801
F 44.743841 34.698519 28.355701
F 35.675241 50.258919 20.976201
F 49.153641 34.715119 28.073101
F 35.857341 50.022519 25.758901
F 53.765341 42.638519 18.152101
F 53.693741 47.567919 24.595701
F 53.625641 39.861919 24.295401
F 53.803341 42.562919 20.959101
F 53.806641 49.986719 28.215501
F 53.926441 42.429319 32.467001
F 53.936941 49.962819 18.276701
F 40.083941 34.610219 20.972201
F 40.169841 34.753519 28.142901
F 44.815341 34.766519 25.585001
F 35.683941 34.727419 20.906201
F 40.211741 34.889719 18.287901
F 39.977341 34.751219 25.256301
F 49.230141 50.232919 33.071801
F 42.425641 38.546519 32.671101
F 49.360541 42.492019 32.543801
F 51.595341 38.669419 32.693501
F 44.823741 50.110319 32.995801
F 35.650341 34.719819 32.579301
F 35.784241 50.089719 32.876601
F 40.312841 50.292519 32.877701
F 51.300941 51.292819 46.566801
F 36.110741 42.573819 35.359801
F 44.678141 47.540519 46.064601
F 44.923341 39.902819 46.479001
F 35.730341 39.954119 46.358501
F 51.650541 46.239819 42.693501
F 44.601841 50.138219 47.373601
F 44.796641 42.382319 47.514101
F 40.185041 34.866619 40.041801
F 40.270441 34.748119 47.309901
F 44.801041 47.625419 43.469501
F 44.855041 39.713019 43.777601
F 38.032041 38.744119 47.100901
F 37.968841 46.457219 47.409601
F 47.123041 38.484919 47.462501
F 46.905741 46.431819 47.052501
F 49.391641 39.945619 36.405401
F 37.914641 36.022019 43.684201
F 37.922641 43.755319 43.739901
F 35.891441 50.284519 35.641101
F 46.951741 36.011819 43.719401
F 46.919141 43.618919 43.821101
F 51.555941 51.120919 43.812801
F 37.964841 36.079819 46.282601
F 37.985641 43.976419 46.432101
F 35.852541 47.726419 36.431301
F 47.077641 35.921019 46.456201
F 47.044041 43.720519 46.534901
F 40.349241 47.751419 46.516001
F 40.473041 39.981119 46.464001
F 49.233541 47.660019 46.345201
F 49.255741 39.976919 46.567101
F 40.190041 50.119819 47.528601
F 40.163841 42.557419 47.290001
F 49.159741 50.001319 47.541201
F 49.334841 42.575719 47.522201
F 40.493041 47.493319 43.758701
F 40.216141 39.852119 43.744101
F 49.418141 47.545919 43.690901
F 49.272741 39.916219 43.936201
F 42.666541 38.623319 47.344001
F 42.528141 46.229419 47.139101
F 51.410441 38.660919 47.502201
F 51.325341 46.339319 47.318101
F 38.082241 51.399419 39.256201
F 42.518741 35.891519 43.715201
F 42.352041 43.620619 43.634301
F 38.039641 51.483319 43.811001
F 51.554841 36.104819 43.585701
F 51.461741 43.810619 43.770301
F 51.522941 51.457019 39.315001
F 42.660541 35.898619 46.450301
F 42.532041 43.501819 46.426001
F 42.355541 51.367919 43.763701
F 51.702141 36.100819 46.371201
F 51.449641 43.797819 46.391201
F 51.290341 38.715619 42.647601
F 42.604241 46.210219 42.688801
F 44.864441 50.211619 35.589701
F 44.905041 42.429819 35.550001
F 49.202641 50.106719 40.282501
F 42.630941 43.607119 36.497201
F 51.498941 36.011719 36.459201
F 51.453841 35.900519 39.034701
F 47.040141 51.467719 43.830501
F 38.053841 51.387919 46.508401
F 49.362641 42.272419 40.099201
F 42.577541 36.078419 36.380101
F 38.015941 38.710819 35.433601
F 38.182741 46.481219 35.570501
F 47.183441 38.628619 35.380501
F 47.064141 46.382819 35.551101
F 40.505441 50.185719 35.658701
F 40.347041 42.490219 35.310101
F 49.446441 50.229119 35.781901
F 49.190141 42.632719 35.343401
F 42.649241 46.204219 40.029901
F 49.500641 47.574919 36.473101
F 38.224941 51.388119 36.455001
F 40.563641 47.649719 36.649701
F 51.706141 51.524319 36.514401
F 42.522641 36.173519 38.990701
F 42.569241 43.643119 39.321101
F 42.769741 51.588919 36.439401
F 42.312041 38.644719 35.509301
F 42.609741 46.340519 35.637401
F 51.457941 38.594419 35.365901
F 51.668841 46.381819 35.408401
F 40.289141 40.110819 36.529901
F 42.346541 51.448219 46.612301
F 44.782141 47.451719 39.154101
F 44.802541 39.793219 39.090801
F 51.616041 43.776319 36.229501
F 42.589441 51.442819 39.052401
F 44.623541 50.279419 42.742001
F 44.704841 42.317019 42.850301
F 42.556341 38.536119 42.915201
F 42.564241 38.578219 40.123401
F 44.662741 50.036119 39.912101
F 44.837241 42.374919 40.095401
F 46.987941 51.430919 46.491001
F 51.430941 43.586719 39.058301
F 44.931741 47.613519 36.508901
F 44.982641 39.809819 36.351701
F 38.096541 38.719219 40.068301
F 38.199041 46.336219 40.348601
F 47.036141 38.528619 39.961201
F 47.080741 46.121319 40.127801
F 40.235241 42.531019 40.217701
F 37.853341 36.088319 36.386001
F 38.281741 43.825919 36.449801
F 51.738241 46.345119 39.926501
F 47.013541 35.995419 36.393901
F 46.902941 43.859519 36.422101
F 51.341941 38.427619 39.954601
F 37.962441 36.086519 38.972201
F 38.057541 43.747819 39.208401
F 46.886841 51.465019 39.275001
F 46.912341 35.955819 39.191201
F 47.026741 43.624319 39.156601
F 38.022441 38.645719 42.759501
F 38.074041 46.314519 43.025201
F 47.266541 38.696319 42.788001
F 47.194641 46.195719 42.825801
F 40.402941 47.639519 39.296301
F 40.469241 39.990919 39.161701
F 49.474541 47.437219 39.106801
F 49.268441 39.790019 39.057801
F 40.196641 50.060319 42.862601
F 39.999441 42.582919 42.841901
F 49.082941 50.169619 43.036701
F 49.204341 42.453519 42.982601
F 40.334941 50.179219 40.235301
F 38.226341 46.237719 32.835601
F 47.058241 51.521519 36.415601
F 35.877241 42.520019 47.265301
F 44.607841 34.674119 39.926701
F 35.914141 47.454319 39.221101
F 40.307641 34.739119 42.754501
F 49.502641 34.670519 47.034101
F 40.327041 34.844419 35.442301
F 53.692941 42.423419 35.159501
F 35.643841 42.377319 42.768501
F 53.658941 39.830819 36.435101
F 35.691241 47.585419 46.601701
F 35.757641 34.739719 35.283201
F 49.325641 34.740919 42.845801
F 53.957341 34.706419 47.336301
F 53.552641 39.878019 39.116801
F 35.828641 39.857619 43.777801
F 53.871141 50.139219 35.597601
F 53.714441 50.005219 40.056001
F 35.817041 42.535619 40.053701
F 53.740141 42.496719 47.293901
F 46.999141 46.271419 32.761801
F 44.815841 42.284019 32.943201
F 51.445441 46.172019 32.741801
F 40.396041 34.619019 32.724201
F 37.985641 46.482319 64.698101
F 44.618141 50.056619 50.156501
F 49.281141 42.470819 50.168401
F 35.567641 50.108419 57.591001
F 49.307441 42.480319 64.496701
F 38.284041 46.521019 49.991601
F 38.167041 38.557619 49.846401
F 51.457341 38.739119 64.648201
F 49.185141 50.355319 50.132201
F 47.083841 38.534219 50.172701
F 42.488841 38.351719 64.701101
F 47.046741 46.466719 49.861401
F 42.582041 38.511719 50.076301
F 51.537841 38.662919 50.122201
F 46.932741 46.264319 64.691701
F 40.289041 50.295419 50.132801
F 53.599641 34.921819 64.480401
F 42.221241 46.125119 64.647101
F 44.944941 47.608019 53.716101
F 44.787641 39.758119 53.703901
F 38.018941 51.731419 51.047801
F 42.378141 51.473919 60.919301
F 44.653741 50.123819 57.341001
F 44.826841 42.428919 57.291201
F 42.513241 35.904919 61.251101
F 40.316241 42.365019 64.777901
F 44.722641 50.140319 54.617701
F 44.989941 42.405619 54.612401
F 44.697841 39.533219 65.508001
F 42.540341 46.363219 50.027301
F 44.858741 47.480319 51.017601
F 44.805641 39.869619 50.891901
F 38.000541 38.663219 54.517601
F 38.140941 46.547219 54.541101
F 47.173541 38.645819 54.626501
F 47.072941 46.261019 54.439101
F 44.601641 49.927819 64.781601
F 38.171741 36.122619 50.937601
F 38.121941 43.965719 50.932901
F 49.204641 50.018319 64.831301
F 47.180641 36.008719 51.043401
F 46.910441 43.980719 50.946501
F 46.770241 51.376119 51.084101
F 38.033741 36.027919 53.748101
F 38.054341 43.993419 53.744101
F 42.385741 51.452619 53.771801
F 47.082041 36.129619 53.726401
F 47.126741 43.716719 53.680401
F 38.098141 38.637219 57.210801
F 37.914541 46.523019 57.216001
F 47.213541 38.577219 57.334401
F 46.929641 46.296019 57.161201
F 40.400141 47.705419 53.601501
F 40.362041 39.804819 53.762001
F 49.286341 47.673619 53.832101
F 49.262941 39.985619 53.687201
F 40.166541 50.315119 57.346901
F 40.266241 42.722319 57.352401
F 49.171141 50.068719 57.513101
F 49.426841 42.577019 57.337401
F 40.074041 50.232719 54.657701
F 40.407241 42.397319 54.531201
F 49.054641 50.158119 54.789701
F 49.332641 42.569119 54.681401
F 40.437941 47.704819 50.919101
F 40.416341 39.888619 51.100901
F 49.332541 47.680519 51.099201
F 49.346941 39.874819 50.959401
F 42.564941 38.532119 54.599001
F 42.550341 46.435319 54.590901
F 51.503941 38.698819 54.596701
F 51.500641 46.309119 54.621301
F 51.359841 51.542019 53.854601
F 42.487441 35.996719 50.990401
F 42.553241 43.769919 50.995901
F 44.662141 42.002419 64.382101
F 51.575041 36.053219 50.685101
F 51.426641 43.947019 50.815701
F 44.838741 42.551219 50.158701
F 42.557441 35.987319 53.712901
F 42.720241 43.638519 53.732201
F 40.283441 34.484619 61.945501
F 51.699141 36.188719 53.633401
F 51.405241 43.941319 53.621901
F 42.522441 38.560719 57.336701
F 42.406541 46.416819 57.314701
F 51.595941 38.839919 57.332601
F 51.542141 46.454819 57.481401
F 38.235641 38.518019 64.715601
F 40.328541 42.544819 49.949301
F 44.594241 47.548119 61.057801
F 44.794641 39.837019 60.867301
F 42.460741 51.574119 58.103101
F 42.518641 43.437219 65.507001
F 51.579241 46.338019 64.650701
F 51.377241 43.990119 61.004001
F 44.571141 50.242619 61.981901
F 44.683341 42.436219 61.531201
F 51.466741 36.143019 60.837701
F 51.239341 51.642319 60.923601
F 44.657841 47.608919 58.203401
F 44.811841 39.815619 58.059301
F 37.982741 38.334319 61.786701
F 38.198641 46.434119 62.018201
F 47.020441 38.727219 61.910001
F 46.772941 46.285819 62.023001
F 51.438041 51.592219 58.315001
F 38.010241 36.123619 58.173701
F 38.083341 43.973619 58.108801
F 51.603341 43.935419 58.371601
F 47.012241 36.129319 58.409701
F 47.100641 43.785319 58.141501
F 47.020141 38.579819 64.621501
F 38.203641 35.844519 60.822201
F 38.098541 43.899719 60.872801
F 42.572241 51.442319 50.983401
F 47.066341 36.064319 61.179501
F 46.993341 43.688019 60.832201
F 46.802841 51.607419 53.850601
F 51.562241 51.601719 51.078301
F 37.915941 51.475919 53.731101
F 40.261241 50.154119 64.660901
F 40.339641 47.556219 60.905801
F 40.058241 39.928319 61.002101
F 49.123241 47.557619 61.197901
F 49.328141 40.101719 61.025801
F 37.913341 51.446619 58.312101
F 46.896041 51.286519 58.290101
F 42.407041 43.775019 60.918001
F 37.938841 51.304619 60.908901
F 40.220341 50.145119 61.876201
F 40.085241 42.317619 62.085701
F 49.163641 50.171219 62.023801
F 49.250341 42.594719 61.786201
F 40.212841 47.712319 58.133701
F 40.273441 39.955219 58.251301
F 49.155441 47.543619 58.431901
F 49.290541 40.062819 58.385701
F 42.397741 38.598519 61.928801
F 42.392241 46.281119 61.864101
F 51.435641 38.753019 61.861101
F 51.642941 46.671019 61.962201
F 46.919841 51.532019 61.132801
F 42.467741 36.112819 58.436701
F 42.476441 44.001019 58.216501
F 51.502141 46.525419 50.091501
F 51.548541 36.252619 57.984201
F 38.020541 43.790319 65.564701
F 46.887341 51.234519 65.603901
F 49.268541 34.739519 64.459501
F 49.352541 34.826319 57.234501
F 49.562941 34.783219 54.523301
F 44.675741 34.961719 57.373601
F 40.470441 39.751919 65.727401
F 49.399241 34.696719 49.818001
F 53.748941 50.237219 50.297701
F 35.821541 47.646319 50.972701
F 49.409541 34.624219 61.822501
F 35.837341 39.897019 58.167301
F 35.727441 49.974719 64.772501
F 36.126241 39.973419 50.937401
F 35.966441 42.494719 54.596701
F 35.949641 42.481819 61.636901
F 44.837241 34.747119 61.983501
F 36.071541 39.886219 60.872401
F 35.949441 42.460819 50.071401
F 40.403341 34.815019 50.068301
F 53.820841 40.021519 58.135101
F 53.718241 47.392519 53.638001
F 44.839341 34.696019 54.721101
F 53.481541 50.041719 54.662001
F 35.806141 42.479619 64.518201
F 44.667441 34.634919 64.747801
F 40.274641 34.696219 54.530401
F 46.807141 43.661119 65.319901
F 38.209641 35.955819 65.532601
F 49.175341 47.279519 65.674801
F 42.403041 51.453419 65.634701
F 51.379441 51.325319 65.704401
F 51.539641 43.632919 65.440801
F 40.211941 47.640519 65.731901
F 49.159341 39.915119 65.521301
F 35.959141 65.513919 6.546271
F 35.658541 55.105619 2.705421
F 44.789341 55.203219 2.831821
F 44.490541 63.215019 2.724851
F 35.871841 57.756919 6.385791
F 42.640941 59.184919 10.331101
F 44.681541 57.890119 6.362191
F 44.736941 65.497819 6.556061
F 51.532241 66.918119 7.218861
F 35.767841 63.184619 0.009522
F 44.719741 57.735319 3.645081
F 44.783841 65.717519 3.791321
F 42.612141 61.626219 13.961601
F 51.287041 59.206219 7.279251
F 42.574841 66.838419 10.114401
F 35.932141 63.130119 14.684901
F 37.860541 54.055919 3.738331
F 38.085241 61.778119 3.637811
F 47.179741 53.911919 3.756751
F 46.758541 61.817919 3.532951
F 42.529941 54.078419 13.624301
F 51.607141 66.815119 10.033001
F 42.679341 66.984719 7.461971
F 49.397541 63.120819 14.818401
F 37.996741 59.069619 2.830211
F 38.036241 66.874919 2.876261
F 46.924841 59.056219 2.897501
F 47.023841 66.924219 2.971791
F 38.204041 54.038919 6.467821
F 38.233341 61.667719 6.438331
F 47.037941 53.963919 6.418391
F 46.962241 61.798919 6.268151
F 40.079741 55.269019 2.815021
F 40.193241 63.029119 2.710161
F 49.274941 55.241319 2.877421
F 49.084141 63.003519 2.807201
F 40.517641 58.021019 6.331171
F 40.402641 65.822319 6.536311
F 49.291841 57.750019 6.586071
F 49.239041 65.787119 6.731041
F 40.169341 57.821619 3.612401
F 40.333041 65.514919 3.726431
F 49.097741 57.837419 3.793631
F 49.219441 65.661319 3.717391
F 51.288941 54.020219 13.702201
F 51.548441 61.755219 13.791101
F 49.285141 55.381019 14.779301
F 40.388141 62.934719 14.692901
F 42.505641 54.092219 3.599581
F 42.458341 61.688119 3.649841
F 51.589341 54.029819 3.836061
F 51.348341 61.692119 3.549411
F 51.429041 59.283819 10.157301
F 44.861841 62.877419 14.636001
F 44.882141 55.139219 14.580201
F 40.317841 55.342519 14.903301
F 42.382941 59.076119 2.761551
F 42.529641 66.917819 2.925081
F 51.400041 59.040319 2.963631
F 51.558941 66.837819 2.803301
F 42.372341 53.794719 6.368021
F 42.679441 61.862919 6.341181
F 51.797041 54.046519 6.565631
F 51.371541 61.751619 6.221301
F 42.588741 58.975219 14.663101
F 47.178341 66.801919 14.580801
F 44.931241 55.340019 9.911371
F 44.882141 62.983719 10.103501
F 42.638041 66.884119 14.572801
F 38.084341 66.804519 14.645901
F 44.977741 57.769119 13.709001
F 44.927741 65.624019 13.712601
F 47.113741 58.967219 14.813301
F 38.017741 59.006619 14.473001
F 44.812741 57.816819 11.081701
F 44.849541 65.649419 11.077401
F 51.549341 66.853919 14.474401
F 51.667841 59.088519 14.668801
F 44.661241 55.283619 7.074641
F 44.907241 62.983019 7.535121
F 38.129341 54.053519 11.025101
F 38.207741 61.615719 11.003001
F 47.129441 53.956319 10.858901
F 47.027341 61.655519 11.081501
F 38.178841 59.110719 7.255621
F 38.136641 66.914019 7.380161
F 46.922841 59.117919 7.222591
F 46.930041 66.887019 7.449111
F 38.184541 59.143319 10.061101
F 37.967441 66.857119 10.022301
F 46.895241 59.210019 9.916381
F 47.166541 66.880719 10.120801
F 38.083241 54.202419 13.760601
F 38.091641 61.682219 13.820101
F 47.184441 54.071919 13.531601
F 47.306341 61.661719 13.753701
F 40.418641 55.337919 10.164901
F 40.375641 63.223919 10.085501
F 49.196341 55.424819 10.066801
F 49.191341 63.051019 10.095801
F 40.309141 57.835719 13.741701
F 40.376041 65.510319 13.818101
F 49.320741 58.015719 13.632901
F 49.363941 65.592819 13.609801
F 40.375741 57.876319 10.988101
F 40.313341 65.767019 11.061301
F 49.113241 58.039619 11.020701
F 49.445441 65.685319 10.878201
F 40.476041 55.272919 7.409181
F 40.391141 63.130219 7.263461
F 49.344141 55.195619 7.219451
F 49.220841 62.970019 7.429771
F 42.686141 53.977519 10.885001
F 42.676041 61.845819 11.160401
F 51.498641 54.011219 10.889501
F 51.366941 61.864019 10.966801
F 42.498941 59.378119 7.461851
F 35.720641 58.030819 10.746101
F 42.408941 69.493919 13.679401
F 35.899141 65.597419 3.673401
F 35.821441 62.891819 7.405631
F 36.046441 62.921019 10.105601
F 51.280941 66.935019 0.073949
F 35.789641 55.404419 10.074301
F 35.913941 55.334519 7.352221
F 37.899941 69.291719 13.827401
F 35.764841 63.066519 2.705281
F 42.547441 69.512419 3.499941
F 35.829441 57.686519 13.478401
F 49.131341 62.999819 -0.148254
F 42.633941 69.508619 6.317671
F 37.983341 66.714319 0.131070
F 35.735341 65.466119 10.961901
F 42.397341 67.024219 0.053096
F 40.082541 55.257219 -0.054345
F 53.554641 63.052019 7.256271
F 35.760341 55.351419 14.605501
F 35.849341 65.602019 13.913101
F 51.744641 69.458519 6.203711
F 47.042541 69.562119 6.779361
F 38.070841 69.519419 6.600871
F 37.946041 69.382319 11.006701
F 47.253041 69.334519 4.071241
F 51.514541 69.364019 3.514061
F 49.315441 55.217219 0.193418
F 42.504341 59.004619 0.168576
F 38.013141 59.070119 0.085651
F 47.075841 58.893319 17.497801
F 44.793041 55.277819 17.357401
F 44.904541 55.268319 24.971701
F 44.893541 63.063019 24.729801
F 51.690841 66.885319 17.264801
F 47.057241 66.813119 32.011701
F 44.616141 57.955419 28.186101
F 44.796741 65.732219 28.380701
F 51.511041 59.368219 31.940701
F 42.587441 66.880319 31.837901
F 44.697941 58.003719 25.553101
F 44.821041 65.673519 25.533301
F 47.118441 59.222419 31.904201
F 44.994241 62.997719 17.430301
F 44.793341 55.160119 22.201901
F 44.618241 62.738219 22.007101
F 37.993241 53.945519 25.302001
F 38.243641 61.919519 25.447401
F 47.144341 53.962219 25.612001
F 47.094741 61.760119 25.711801
F 38.018941 59.152519 21.863301
F 38.010741 66.820219 21.896801
F 47.149641 59.237719 22.085801
F 47.059541 66.689219 21.930001
F 38.003841 59.229419 24.620901
F 38.090741 66.883719 24.634401
F 46.993341 59.214919 24.857201
F 47.180641 66.882719 24.644501
F 37.815841 53.757619 28.096901
F 38.177041 61.713819 28.210801
F 47.152641 53.999019 28.358301
F 46.984641 61.772219 28.422801
F 40.372541 55.184019 24.379901
F 40.490341 63.241319 24.591401
F 49.364241 55.237019 24.804501
F 49.440841 62.899719 24.596201
F 40.142141 57.912819 28.287601
F 40.328941 65.515419 28.296201
F 49.221641 57.968119 28.339101
F 49.346441 65.755119 28.315801
F 40.163641 57.831519 25.419301
F 40.313141 65.813319 25.590301
F 49.197741 57.865819 25.681801
F 49.456941 65.454019 25.580601
F 40.179641 55.327519 21.722801
F 40.309841 62.960519 21.905301
F 49.542041 55.162119 22.081501
F 49.254941 63.003319 21.966201
F 42.463041 54.058019 25.681101
F 42.572341 61.791519 25.587701
F 51.435841 54.141819 25.720401
F 51.807841 61.665619 25.526201
F 42.631341 58.957119 22.019901
F 42.530541 66.834419 21.899301
F 51.532141 59.102919 21.926601
F 51.626341 66.920319 21.960601
F 42.425041 59.183719 24.634301
F 42.543341 67.134419 24.760901
F 51.556641 59.113219 24.757101
F 51.555041 66.810619 24.568801
F 42.524241 53.954019 28.349101
F 42.629841 61.817519 28.296501
F 51.424341 54.092819 28.518001
F 51.530041 61.868919 28.251701
F 38.209141 59.208219 17.128501
F 42.570841 54.168219 18.357101
F 42.700541 58.944919 17.305401
F 42.733541 69.733919 25.626601
F 42.641141 54.041319 20.980401
F 42.401741 61.529119 21.002001
F 44.774541 55.426619 29.211101
F 44.784941 63.123719 29.115501
F 38.059541 59.222519 29.361601
F 38.121441 66.938819 29.213101
F 46.757541 59.133819 29.205501
F 47.105441 66.902219 29.209901
F 42.432641 54.079819 32.733601
F 46.958841 69.288719 20.987501
F 49.492441 65.412819 18.248201
F 40.458941 62.969219 31.984801
F 38.261541 59.013219 31.972601
F 51.427141 59.283419 17.370801
F 49.356741 62.930119 17.488801
F 40.367641 62.942619 17.427701
F 40.161741 55.170619 29.023501
F 40.274741 63.006919 29.350501
F 49.215941 55.507019 29.338001
F 49.373241 63.156919 28.979301
F 42.499041 59.206619 29.160201
F 42.544741 66.946019 29.176001
F 51.511141 59.282719 29.104101
F 51.654441 67.004019 29.229501
F 49.309541 57.788019 18.541401
F 51.757041 61.862319 18.196601
F 35.735441 55.261119 24.552001
F 35.822341 55.314519 31.947001
F 47.133241 66.810219 17.422101
F 44.819041 55.319119 31.913101
F 38.289141 66.939919 17.487901
F 40.250241 55.361619 17.550101
F 51.651541 54.020319 20.950001
F 51.569141 53.931419 18.279101
F 44.965841 57.739219 21.227701
F 44.743041 65.419819 21.303601
F 42.676141 61.539419 18.251901
F 51.416941 61.745419 20.992901
F 44.765741 57.685619 18.573401
F 44.861341 65.462019 18.473001
F 37.841141 54.096319 18.242701
F 38.075841 61.703719 18.307501
F 47.074841 54.032419 18.281501
F 47.077241 61.623619 18.315901
F 49.283841 55.373819 32.126001
F 44.595841 62.950319 31.815401
F 38.014241 67.042019 31.799401
F 42.497341 59.098419 31.868401
F 37.951741 54.019819 21.091801
F 38.175641 61.680719 21.059401
F 47.082341 54.123419 20.981101
F 46.971241 61.745319 21.103401
F 42.700841 66.760919 17.351201
F 40.182741 55.068519 31.783501
F 49.332241 55.239419 17.417901
F 51.439841 66.850719 31.902001
F 40.298441 57.972219 20.922901
F 40.201041 65.490419 20.996201
F 49.405041 57.739119 21.212801
F 49.460041 65.580619 21.056301
F 40.349741 58.025819 18.313001
F 40.434341 65.666219 18.295601
F 49.380941 63.014219 31.768901
F 35.762841 65.578519 20.953501
F 37.998141 53.951819 32.817301
F 35.751541 55.307819 29.086701
F 35.839241 57.829919 28.400901
F 35.878141 62.964119 21.915401
F 35.596641 55.348919 21.777801
F 35.883141 65.598719 25.400501
F 46.911641 61.766319 32.704301
F 35.948741 65.778319 18.165401
F 53.878541 55.408019 22.032301
F 49.368741 58.077519 32.780901
F 36.007641 63.038819 17.422501
F 42.466041 69.357319 20.822701
F 35.988641 58.042319 18.103801
F 53.736541 63.091219 29.106601
F 51.404741 54.001019 32.872901
F 35.831841 63.008319 24.575701
F 53.751741 57.983919 32.604901
F 35.844841 55.509719 17.287201
F 35.940241 57.977819 25.640001
F 35.903041 57.913119 20.787501
F 47.022441 54.100319 32.805001
F 38.225041 69.475419 20.986801
F 35.850341 65.526219 35.591301
F 38.209241 61.652619 32.949501
F 44.839641 55.193419 46.443101
F 44.934041 63.044919 46.414201
F 42.451041 61.518019 33.001501
F 49.203641 65.580719 32.853101
F 44.887841 57.841119 47.335301
F 44.780341 65.510119 47.388301
F 40.419941 65.377819 39.831101
F 40.324741 65.562719 42.664301
F 44.918541 55.250219 43.704801
F 44.793941 63.035519 43.626901
F 38.051341 54.141519 47.312201
F 38.349341 61.809919 47.409701
F 47.049141 53.894119 47.414001
F 47.082941 61.821819 47.230801
F 38.279541 59.039619 43.637601
F 38.204441 66.728919 43.647501
F 47.018041 59.063519 43.703001
F 46.870441 66.822619 43.552201
F 38.371841 59.148719 46.281101
F 38.213341 66.863519 46.321301
F 46.952241 59.164619 46.439901
F 46.902341 66.994519 46.293901
F 40.433141 55.191419 46.467101
F 40.539341 62.942719 46.332901
F 49.220041 55.085319 46.333001
F 49.460141 63.215819 46.374201
F 40.404841 57.861119 47.426101
F 40.462941 65.494519 47.355301
F 49.242541 57.780219 47.326401
F 49.239441 65.700019 47.312201
F 40.259741 54.945119 43.740301
F 40.402541 62.764319 43.486101
F 49.374741 55.299119 43.649301
F 49.232341 63.065119 43.634801
F 42.655041 54.017919 47.344401
F 42.662741 61.810219 47.427301
F 51.596741 53.938519 47.385001
F 51.407141 61.690319 47.347601
F 42.567841 58.903419 43.639601
F 42.500041 66.951919 43.675701
F 51.524941 59.340119 43.874301
F 51.527941 67.030119 43.777101
F 42.687541 59.171119 46.441301
F 42.530841 66.842019 46.425901
F 51.391941 59.066919 46.515301
F 51.691241 66.782619 46.428601
F 51.653241 61.809419 42.856501
F 49.233241 65.625219 40.069101
F 44.815141 57.900519 35.433401
F 44.766541 65.594519 35.466501
F 51.661341 53.836119 43.000401
F 42.662441 53.854719 40.095101
F 35.793541 55.279119 39.235301
F 49.309741 58.038019 40.159001
F 49.251841 65.723419 42.705701
F 51.625841 61.519219 40.202201
F 49.277941 62.954819 36.559601
F 51.552241 54.120019 40.110801
F 38.267341 53.844719 35.500401
F 38.186441 61.844619 35.613201
F 46.955541 54.161219 35.521101
F 47.046641 61.719319 35.455001
F 40.230841 57.847919 35.532601
F 40.382441 65.644219 35.360701
F 49.314741 57.863419 35.471301
F 49.134341 65.717719 35.576901
F 42.563041 66.953319 39.131601
F 42.556441 59.018719 36.408401
F 42.644541 59.392119 39.153401
F 49.385341 57.928319 42.954201
F 40.222141 55.253619 36.410701
F 40.350941 63.189119 36.437401
F 51.387641 66.861619 36.692701
F 49.355441 55.341119 36.523801
F 42.663741 54.142619 35.488301
F 42.430641 61.490319 35.681601
F 51.528241 53.923619 35.610101
F 51.616241 61.839519 35.535201
F 42.754541 61.586319 42.677501
F 51.597941 59.049219 38.952901
F 44.724841 55.338519 39.135201
F 45.053941 63.161319 38.977901
F 42.588741 66.857019 36.438501
F 40.475841 57.970119 39.956301
F 44.816241 57.674919 42.784701
F 44.557741 65.526919 42.738201
F 51.567241 67.069619 39.382601
F 42.820841 61.930719 39.928101
F 44.655441 57.918619 40.030701
F 44.776141 65.733019 40.010401
F 51.729441 59.118619 36.194101
F 42.600441 53.995919 42.784101
F 44.748641 55.455519 36.399101
F 44.743541 62.942219 36.305901
F 38.128241 54.087119 40.029101
F 38.159641 61.662619 40.076601
F 46.984641 54.051219 40.054901
F 47.162341 61.818519 40.045601
F 38.104741 59.260019 36.337901
F 38.130541 66.823819 36.244901
F 46.973241 59.133219 36.475101
F 47.035041 66.946919 36.291301
F 38.033641 59.064319 38.924401
F 38.147641 66.712519 38.893301
F 46.978641 59.165519 39.288101
F 46.975041 66.951619 39.076101
F 37.997341 53.941019 42.736301
F 38.120941 61.639419 42.777101
F 47.172641 53.998019 42.888301
F 47.034941 61.718919 42.760901
F 40.412341 55.124519 39.085601
F 40.375841 62.892719 39.106201
F 49.309241 55.537719 39.200801
F 49.497041 62.979219 39.303501
F 40.420441 57.578919 42.783001
F 35.784541 65.391319 39.871201
F 35.911441 57.842319 32.807401
F 40.327641 65.724019 32.594801
F 35.921841 57.831319 40.295001
F 35.918441 55.388319 46.493201
F 53.602141 57.897219 47.453601
F 53.834741 57.969519 40.095401
F 35.907741 62.877319 43.668901
F 53.606341 62.993019 46.566001
F 53.681741 58.045419 42.846501
F 36.039641 55.293119 36.461801
F 35.830141 55.347719 43.780601
F 35.840041 65.611919 32.751601
F 36.115041 57.954819 47.412201
F 35.949541 62.942419 36.476801
F 53.848941 62.989719 36.608001
F 53.543341 65.475919 35.728501
F 53.711441 55.423019 43.809001
F 53.918941 62.815619 39.267301
F 53.682541 55.368519 39.100301
F 53.943041 63.158519 43.906501
F 53.777941 55.394719 36.419301
F 53.540041 65.536519 40.342301
F 35.990441 62.770419 39.103201
F 38.260741 69.418519 47.369501
F 38.184441 69.391819 39.872201
F 51.481441 69.453819 35.807701
F 51.675241 61.874519 32.811101
F 40.466741 57.711419 32.865401
F 44.880641 57.892819 32.752901
F 44.735041 65.584319 32.821301
F 42.442141 54.062119 64.798401
F 40.213341 62.860219 65.568901
F 51.499541 61.487719 50.207201
F 49.198041 57.814819 64.705001
F 42.500041 61.884219 50.115801
F 35.921341 55.147119 60.949601
F 49.256741 65.679019 64.479301
F 35.865641 55.475019 51.123401
F 40.218141 65.568919 64.691101
F 38.062041 69.252719 64.766401
F 42.496241 54.017519 50.190401
F 46.929341 53.920419 50.151201
F 47.070041 53.917319 64.682601
F 51.295441 59.254719 65.676901
F 40.246841 65.864619 50.040501
F 40.168641 57.781119 64.683301
F 46.918141 61.613919 49.924801
F 51.358541 59.328619 58.243801
F 44.561941 55.547119 53.615701
F 44.606341 63.075119 53.813701
F 44.746641 57.863119 50.105101
F 42.549441 61.682319 64.627501
F 44.726241 57.981219 57.273401
F 44.858241 65.770419 57.367601
F 51.473941 54.126319 50.024501
F 42.752741 69.678019 54.506301
F 44.771641 58.107119 54.648001
F 44.737741 65.632519 54.661501
F 44.787541 65.494319 50.052201
F 49.393641 57.923619 49.985401
F 44.625541 55.364419 50.957701
F 44.904141 62.946719 51.019001
F 38.048041 53.886019 54.845601
F 38.079341 61.870719 54.425701
F 46.807341 54.265719 54.569301
F 47.035441 61.704419 54.492601
F 38.130241 59.308419 50.988101
F 38.076541 67.028519 51.087401
F 46.943441 58.994019 50.946701
F 47.016941 66.922819 50.826301
F 37.971241 59.120219 53.804801
F 38.234141 67.234519 53.861801
F 47.106941 59.107919 53.718801
F 46.873041 67.089919 53.616401
F 37.792141 54.031019 57.489301
F 37.904141 61.861719 57.106601
F 46.850341 53.894519 57.332201
F 46.905441 61.729019 57.280701
F 40.174941 55.261919 53.668201
F 40.373141 63.030719 53.695001
F 49.219641 55.170819 53.696101
F 49.324941 63.071019 53.534801
F 40.250341 57.928319 57.481401
F 40.240541 65.642919 57.360301
F 49.157541 57.969019 57.499001
F 49.212241 65.575019 57.399401
F 40.091141 57.827419 54.706801
F 40.410441 65.623919 54.696801
F 49.331841 57.763219 54.742301
F 49.286541 65.509119 54.658501
F 40.374841 55.389319 50.989701
F 40.339041 63.317119 50.904001
F 49.114241 55.287719 50.899601
F 49.338441 62.899719 50.765801
F 42.346841 54.096919 54.782801
F 42.513641 61.625519 54.578701
F 51.354541 53.982419 54.818201
F 51.401641 61.805319 54.572901
F 42.602041 59.163719 51.022401
F 42.551541 66.973919 51.010401
F 51.609541 58.980819 51.084901
F 51.518841 66.958119 50.918701
F 42.374541 59.027019 53.669801
F 42.669841 66.926019 53.749201
F 51.483141 59.214919 53.824201
F 51.311941 66.688619 53.619601
F 42.347641 54.226619 57.437401
F 42.219141 61.685419 57.259501
F 51.248141 54.215619 57.459501
F 51.509641 61.861619 57.342901
F 51.461741 67.080819 60.771801
F 37.864541 61.596719 64.622401
F 44.740641 55.365119 61.038301
F 44.763841 63.189719 60.841201
F 51.377141 53.929719 64.531601
F 46.778841 61.693319 64.554701
F 42.423041 67.089019 61.024201
F 51.404241 59.130219 61.105201
F 44.508841 57.974419 62.016801
F 44.649541 65.711519 61.941401
F 42.329741 59.319519 60.991301
F 40.337541 57.830419 50.150501
F 44.701541 55.258219 58.176201
F 44.464241 63.059119 58.109601
F 38.109241 53.829419 61.771901
F 38.025641 61.538619 61.854801
F 47.039841 54.100819 62.020701
F 46.797841 61.788619 61.847701
F 38.011041 59.265419 58.018201
F 38.148741 67.060919 58.252101
F 46.925941 59.268819 58.154301
F 47.095641 66.936719 58.255501
F 37.973941 59.066819 60.783701
F 37.954641 67.061219 60.966201
F 46.791441 59.113119 60.932101
F 46.866641 66.904019 60.923501
F 51.293341 61.795219 64.489201
F 38.203341 61.882619 50.107701
F 37.904441 53.972919 64.641201
F 38.091441 54.207919 50.159101
F 40.311041 55.347419 60.993401
F 40.174041 63.054419 60.972301
F 49.101141 55.544619 61.070001
F 49.065941 62.955119 60.910201
F 44.777341 65.808419 64.722501
F 49.346741 65.516919 50.037401
F 51.443841 66.955419 58.009201
F 44.760641 57.786519 64.733801
F 40.239241 57.915019 61.898601
F 40.275341 65.658519 61.968101
F 49.014541 58.056519 61.827001
F 49.251541 65.654319 61.684301
F 40.058141 55.351819 58.279201
F 40.059441 62.907219 58.246701
F 48.908941 55.427419 58.334501
F 49.147641 62.966619 58.102801
F 42.380941 54.010619 61.997801
F 42.570541 61.970119 61.870701
F 51.344541 54.029619 61.814701
F 51.335841 61.760219 61.910201
F 42.606041 59.164419 58.345101
F 42.588041 66.987019 58.194601
F 51.520341 69.571019 61.789201
F 35.747341 57.739419 61.890301
F 42.688741 69.552819 61.903701
F 35.830541 65.679019 57.289701
F 35.795441 65.722219 61.962601
F 35.688741 65.877819 64.665901
F 35.851941 57.829119 64.524201
F 44.914841 55.184119 65.583901
F 35.910141 65.831719 54.562201
F 35.912441 55.234819 53.969101
F 51.402741 69.500119 64.622201
F 53.763941 62.956519 50.917601
F 53.833741 55.286419 51.248901
F 53.683541 62.948019 53.597701
F 46.952041 69.605119 54.670201
F 51.613241 69.434319 49.895901
F 42.497841 69.524519 64.652301
F 47.144241 66.959719 65.631001
F 44.607541 63.067719 65.511301
F 46.968141 59.073719 65.573301
F 62.723041 1.037429 2.681261
F 62.733641 9.018619 2.504761
F 60.621441 -0.157297 13.626401
F 56.003841 5.081989 14.561101
F 53.679441 11.363619 10.771101
F 62.688741 8.994869 14.535901
F 62.632541 3.737449 6.193711
F 62.613241 11.239619 6.232201
F 62.900041 1.078629 14.603901
F 69.417741 15.524819 13.693301
F 62.889941 3.680419 3.551031
F 62.962041 11.589319 3.439451
F 69.607041 7.830169 13.554201
F 58.123841 1.133539 -0.186901
F 58.058941 9.075739 -0.270211
F 62.604941 16.622019 7.261671
F 53.696141 1.504319 0.175014
F 69.595941 12.911419 14.603301
F 69.621341 5.132999 14.383301
F 60.474741 12.765119 14.403301
F 55.905241 7.585509 3.446511
F 55.808041 15.259919 3.647321
F 58.338841 1.171729 7.203711
F 64.809341 7.631769 3.446501
F 65.010341 15.268719 3.528181
F 60.668541 15.289619 13.447901
F 67.067941 16.896419 10.038201
F 67.176941 11.673719 10.958501
F 58.078241 16.582319 2.734431
F 66.882441 3.731579 10.982301
F 56.166041 4.961729 2.524731
F 55.916941 12.659619 2.569061
F 65.090841 5.061299 2.600981
F 65.252941 12.737419 2.589291
F 55.822041 7.345549 6.241131
F 55.977641 15.350919 6.296451
F 62.522241 16.687319 9.930851
F 65.045341 7.566009 6.352811
F 64.776041 15.299119 6.347871
F 60.627141 7.521659 13.451801
F 58.255941 1.061939 2.476781
F 58.187041 8.973629 2.607301
F 58.218141 16.365119 14.447901
F 67.159541 1.184989 2.606691
F 67.157841 9.092789 2.878831
F 60.548941 7.671499 10.846901
F 58.411141 3.705179 6.114561
F 58.216441 11.373919 6.223001
F 67.133341 3.431229 6.325431
F 67.158541 11.531219 6.381051
F 58.444641 3.575749 3.388511
F 58.232241 11.593519 3.524941
F 67.119141 3.686549 3.681081
F 67.383141 11.616019 3.684671
F 53.708041 3.851229 3.620091
F 67.062641 16.751519 7.351661
F 58.226941 8.867419 7.173481
F 57.982841 11.340219 10.672201
F 69.252041 5.024169 7.268841
F 62.702941 16.560019 2.641511
F 60.511841 7.723549 3.412991
F 60.435941 15.443719 3.712191
F 58.270241 16.528219 7.236151
F 69.446841 7.594679 3.548911
F 69.330641 15.514119 3.650471
F 69.438941 12.946319 10.303001
F 60.392041 -0.180562 3.637261
F 58.362941 3.686499 10.975501
F 62.628641 16.686819 -0.032524
F 60.339441 15.278019 10.682801
F 60.652941 5.059999 2.676851
F 60.448641 12.731119 2.716961
F 69.405741 4.957299 2.633171
F 69.497041 12.946819 2.820231
F 60.455241 7.521879 6.184491
F 60.401741 14.991919 6.579491
F 69.195841 4.937389 10.043801
F 69.170041 7.657599 6.262381
F 69.379041 15.602519 6.396361
F 60.512241 12.551119 10.202101
F 62.745741 1.084269 9.882661
F 62.595741 9.013649 9.867911
F 69.428841 15.498119 11.032101
F 60.511841 5.078539 14.540301
F 67.083641 9.068119 7.296401
F 67.298841 9.009599 14.496101
F 62.731641 3.647159 13.906901
F 62.788841 11.650719 13.738701
F 67.486541 1.229929 14.580901
F 67.227741 11.620519 13.789001
F 62.698841 3.802939 10.925401
F 62.895441 11.482819 10.892401
F 58.317241 8.621689 14.604101
F 58.443741 1.221889 14.409601
F 62.797941 1.148019 7.030041
F 62.674941 8.752509 7.107231
F 67.053841 1.039239 7.347591
F 65.059641 12.955119 14.510901
F 65.008941 5.034399 14.751601
F 56.103041 12.457719 14.593901
F 56.044841 7.444719 11.004501
F 55.866341 15.355319 10.551601
F 62.615941 16.759819 14.486601
F 65.050441 7.710959 10.902101
F 64.830041 15.615819 10.955401
F 60.540541 5.181949 9.961661
F 56.060341 4.831529 7.174981
F 55.883141 12.751919 7.218121
F 64.869641 5.001889 7.164921
F 64.832541 12.715519 7.256201
F 56.119841 4.968589 9.872271
F 55.903041 12.675319 9.841271
F 64.696341 5.035839 9.909061
F 64.924241 13.030519 10.022601
F 55.871441 7.589319 13.627201
F 56.003641 14.988119 13.511401
F 60.367641 12.400319 7.331111
F 65.012541 7.515489 13.702501
F 64.984241 15.593419 13.667301
F 60.493441 5.070189 7.341061
F 58.510341 1.194709 9.973131
F 58.117941 8.785399 9.875371
F 69.443841 7.748059 10.847301
F 67.246441 1.133399 10.078301
F 67.075941 9.104669 10.034501
F 69.436441 13.042619 7.415271
F 58.148241 4.050119 13.623101
F 58.316841 11.121519 13.460801
F 67.170841 3.777839 13.587801
F 67.109441 16.761319 2.629161
F 67.258241 16.801219 14.556301
F 53.651941 8.865739 14.562901
F 57.990441 16.763519 9.890671
F 53.835441 1.214599 7.268871
F 53.586841 8.717199 9.895041
F 54.043941 1.258609 10.101001
F 53.606541 16.629019 9.861081
F 56.199841 -0.034682 13.741301
F 56.283641 -0.184008 11.003101
F 53.896441 3.925919 10.978301
F 71.751441 3.691639 6.355051
F 64.766241 12.808519 -0.125296
F 53.674941 8.683539 7.145481
F 53.851941 1.191309 2.976101
F 56.050341 5.165149 -0.207108
F 53.808341 1.256499 14.525501
F 56.046241 12.721219 -0.204545
F 71.643741 8.955569 2.754341
F 71.609441 16.588119 9.987421
F 69.476641 -0.131960 10.854501
F 71.666441 11.552319 13.684001
F 71.792841 16.494419 14.565001
F 71.886941 9.079309 14.511601
F 53.860841 11.456919 13.646101
F 53.697841 9.044819 -0.260730
F 53.728941 3.957929 13.627901
F 69.705341 0.007629 13.632801
F 69.398041 -0.325158 6.240241
F 64.994241 -0.150710 6.268041
F 64.933941 -0.289774 10.832101
F 69.410441 5.289959 -0.022340
F 53.729541 16.838119 0.188568
F 62.651341 1.081729 -0.077886
F 60.455641 12.805919 -0.021734
F 57.951541 16.681019 -0.074709
F 69.623641 12.936419 0.158967
F 66.921941 1.134149 -0.154497
F 62.806741 1.301689 24.558101
F 62.705141 8.895549 24.596201
F 64.700241 4.983269 31.973401
F 67.173941 11.531719 18.145901
F 67.509941 3.574549 18.241201
F 60.754641 5.093319 17.341301
F 62.540841 3.806429 28.270601
F 62.790341 11.608319 28.349601
F 58.188941 11.644319 18.243201
F 53.887541 11.462419 20.795101
F 62.640041 3.957589 25.488201
F 62.623941 11.429519 25.632101
F 58.384341 3.862269 18.045001
F 67.262941 11.585919 20.890001
F 62.872341 1.026229 21.916101
F 62.672241 8.908419 21.852201
F 64.913341 -0.072048 25.375701
F 67.193541 3.824659 20.898001
F 69.411841 15.373319 21.086001
F 69.455041 7.753329 20.856201
F 56.187041 7.478639 25.409201
F 56.090241 15.420219 25.445401
F 67.275441 9.108829 32.009901
F 64.947341 7.665009 25.485601
F 64.731541 15.189419 25.686901
F 58.294141 11.602619 20.877801
F 55.969241 5.025809 21.861501
F 56.099341 12.926719 21.726901
F 65.061041 5.057779 21.892801
F 64.944341 12.787419 21.855001
F 56.026341 4.778439 24.541201
F 56.080041 13.024519 24.573101
F 64.963541 5.090689 24.674401
F 64.586041 12.848719 24.527201
F 56.184141 7.535379 28.081601
F 56.113541 15.455219 28.162501
F 58.271041 3.912909 20.853601
F 65.026741 7.635739 28.346601
F 64.814841 15.335219 28.426501
F 65.018241 -0.134819 18.095601
F 58.430341 1.168019 24.509201
F 58.343541 8.856399 24.323401
F 60.404841 12.806519 17.154001
F 67.173341 1.207229 24.568701
F 66.903341 9.056159 24.442101
F 67.340741 1.087269 17.251101
F 58.145841 3.858979 28.123201
F 58.241441 11.606719 27.909301
F 67.161141 3.778309 28.191401
F 67.122141 11.556219 28.162701
F 58.293741 3.765259 25.420501
F 58.393841 11.506919 25.160801
F 67.172941 3.882309 25.500401
F 66.951541 11.698419 25.354401
F 58.403641 1.130479 21.787701
F 58.129541 8.934649 21.529001
F 53.897941 11.531919 25.440701
F 67.496641 1.269019 21.970301
F 67.126941 8.955509 21.731401
F 67.245941 1.259579 31.724501
F 60.463041 7.824859 25.546301
F 60.372041 15.179219 25.613001
F 67.238541 8.855749 17.447101
F 69.251741 7.875939 25.389201
F 69.415541 15.236819 25.388901
F 69.400541 5.100849 17.185901
F 60.531141 5.050849 21.864101
F 60.617441 12.802019 21.670301
F 69.437641 5.217619 21.924801
F 69.484741 12.871719 21.840501
F 60.525341 5.227969 24.524901
F 60.552841 12.747919 24.348501
F 69.527641 5.289919 24.684601
F 69.253741 12.765219 24.515901
F 60.537041 7.664609 28.154301
F 60.350741 15.560119 28.306101
F 65.322941 5.018569 17.432301
F 69.406041 7.690339 28.196301
F 69.284641 15.463519 28.127701
F 58.494741 16.492419 17.080701
F 56.033941 5.216339 31.944801
F 69.186741 5.053249 31.947501
F 56.101441 0.104028 20.771701
F 60.539541 5.116859 31.927901
F 60.441941 15.464319 21.009101
F 60.542841 7.634869 20.797301
F 62.842041 1.214959 29.216801
F 62.753241 8.979339 29.171401
F 58.558941 1.247289 17.199901
F 56.044841 12.852419 31.831401
F 69.393941 12.852019 17.318501
F 67.178941 16.670919 17.260201
F 56.047841 5.153609 29.229401
F 56.172641 12.841119 29.099601
F 64.917941 5.007229 29.196701
F 65.008241 12.919119 29.227601
F 58.433041 8.994299 17.360801
F 69.497241 12.989019 31.781401
F 67.162441 16.683619 21.925901
F 58.405641 8.852569 31.743201
F 62.752241 8.980969 31.899001
F 58.227841 17.022119 29.125401
F 58.162441 16.798019 21.759901
F 65.144341 12.801219 32.039501
F 62.708341 16.633519 22.167601
F 67.140041 16.726619 32.038801
F 58.135741 1.182409 28.933601
F 58.289641 8.861669 28.911501
F 60.517141 12.834619 31.795301
F 67.166541 1.200219 29.039401
F 67.268241 9.018889 29.338801
F 67.042541 16.440719 24.647201
F 60.435541 4.999079 29.190901
F 60.457541 12.794119 29.009001
F 69.414341 5.154579 29.228201
F 69.274341 12.851519 29.222701
F 58.053641 16.656019 31.838701
F 62.617741 16.683819 32.126801
F 62.673241 16.851819 29.321901
F 62.626741 16.619919 24.818601
F 62.845041 1.100769 17.236601
F 62.712541 1.083349 31.911001
F 65.062241 12.771019 17.214401
F 60.485841 -0.075240 28.242601
F 56.257141 5.131249 17.212701
F 69.344041 15.548319 18.409501
F 62.787241 3.575649 21.090001
F 62.939041 11.539919 20.691401
F 69.568041 7.713289 18.115501
F 64.855041 15.533119 21.006701
F 62.974241 3.629439 18.216801
F 62.746041 11.519919 17.968201
F 60.640641 15.341519 18.067301
F 60.486041 7.681269 18.022301
F 56.107341 7.803519 18.105201
F 56.191541 15.496019 18.166001
F 64.869841 7.582949 20.922801
F 64.931441 7.632959 18.220801
F 65.083341 15.457819 18.277701
F 58.338141 16.668819 24.478201
F 62.979441 16.628519 17.275501
F 62.803641 8.960049 17.166701
F 67.107341 16.866719 29.155701
F 55.958441 12.865519 17.288501
F 55.891941 7.487689 20.869901
F 56.101041 15.492419 20.778401
F 58.266041 1.361839 31.611101
F 55.916041 0.029642 28.327601
F 69.737041 -0.055049 20.876801
F 53.916641 8.870229 24.528501
F 53.854241 16.441719 31.990501
F 56.096541 0.057248 18.033801
F 53.686141 1.195699 31.904101
F 65.031541 7.665899 32.542601
F 64.831741 0.022579 28.136301
F 53.720341 8.872909 21.726601
F 53.864041 16.777719 24.410601
F 60.600141 -0.109955 25.541201
F 53.772541 16.724419 29.239501
F 53.734541 8.975759 31.822101
F 71.651341 9.033249 29.051701
F 53.768341 3.673829 25.495901
F 60.784541 0.005274 18.399701
F 53.851941 3.823779 20.993101
F 53.814041 1.118149 24.514701
F 54.032341 11.410819 28.200001
F 71.859241 11.515719 21.013901
F 71.547841 11.742419 18.309101
F 71.772741 9.101899 17.253601
F 56.093241 -0.141064 25.535401
F 53.761241 16.514019 17.251001
F 53.630341 8.963229 17.294901
F 53.809441 4.025509 28.178501
F 53.727841 1.333419 17.337201
F 53.633641 1.535389 29.239001
F 54.044141 8.883069 29.193901
F 69.610041 0.142378 18.211101
F 69.425941 -0.053254 28.270201
F 69.538441 -0.146860 25.555801
F 62.472841 3.676589 32.886801
F 69.465141 0.006747 32.606501
F 67.340141 11.749219 32.872801
F 62.767341 11.560119 32.789801
F 65.042641 -0.081792 32.799201
F 69.400141 7.716039 32.769601
F 60.351941 15.387719 32.642201
F 69.326841 15.599219 32.983601
F 60.586541 7.680189 32.821201
F 55.958041 7.721949 32.618501
F 66.965441 3.700269 32.733401
F 53.870641 3.798579 33.040001
F 62.822941 1.454219 46.514301
F 62.655941 8.758569 46.465301
F 56.243241 0.036081 47.428701
F 62.593541 16.733319 46.474401
F 67.231241 8.918169 36.333801
F 67.159441 1.285659 36.328201
F 62.856041 3.916949 47.579101
F 62.712641 11.341119 47.238701
F 69.644241 15.259919 42.692601
F 69.328241 7.458269 42.903701
F 56.156141 0.138417 40.135101
F 62.919241 8.749819 43.648501
F 62.703841 1.408319 43.811901
F 58.202241 11.493319 32.647501
F 60.324241 15.209919 42.728601
F 60.631041 7.458069 42.831601
F 55.990841 7.894429 47.258501
F 56.005441 15.574419 47.190101
F 58.047541 16.436419 43.696901
F 64.959241 7.770359 47.446901
F 64.702141 15.359819 47.320601
F 58.235241 8.947179 36.458301
F 55.864241 5.113679 43.773301
F 56.192541 12.862119 43.524001
F 65.201341 5.141199 43.582001
F 65.077341 12.985419 43.649201
F 55.909341 5.225779 46.569501
F 55.815341 13.046819 46.315801
F 65.014741 5.210979 46.392201
F 64.839141 12.828219 46.409501
F 58.360441 1.530559 46.342701
F 58.276241 9.122119 46.507301
F 53.616541 11.630019 35.463201
F 67.237241 1.094849 46.410701
F 67.186941 9.121389 46.494301
F 60.670141 -0.080743 42.683201
F 58.220841 4.020259 47.419701
F 58.095241 11.838419 47.345201
F 67.163341 3.637509 47.356501
F 67.149741 11.611619 47.473501
F 58.527341 1.526599 43.691801
F 58.381241 8.806809 43.742001
F 67.024941 16.652019 46.472801
F 67.271641 1.095529 43.771201
F 67.180641 9.107269 43.735801
F 56.271141 0.121012 42.799401
F 60.373041 7.646709 47.454701
F 60.454941 15.438719 47.279801
F 58.259641 16.563019 46.371401
F 69.433141 7.516719 47.197101
F 69.237141 15.414419 47.421901
F 58.435241 1.198489 36.538401
F 60.723441 4.991209 43.906701
F 60.787741 12.688519 43.609501
F 69.321241 4.739659 43.988101
F 69.500241 12.815419 43.652101
F 60.624641 5.111709 46.569701
F 60.510941 12.769519 46.323001
F 69.451941 4.756539 46.662901
F 69.337041 12.775019 46.375501
F 62.796841 3.830259 35.606401
F 62.668541 11.534219 35.523601
F 69.444041 12.818519 39.132401
F 69.603141 5.101979 39.102201
F 65.247041 4.880729 39.068801
F 55.989041 12.861019 39.034001
F 60.456641 12.699819 39.197601
F 60.430941 5.067519 39.153801
F 56.045841 7.720299 42.845101
F 67.262141 16.725419 36.519101
F 67.275241 11.298619 39.940601
F 62.650141 16.372719 39.057301
F 67.233741 8.746779 39.059601
F 67.482841 3.662299 40.021801
F 56.003641 7.910909 35.421401
F 55.839441 15.449319 35.620501
F 58.120541 11.590719 40.062401
F 64.975541 7.611059 35.403201
F 65.011641 15.265119 35.624601
F 58.295441 3.790449 40.260401
F 58.306841 3.839459 35.525101
F 58.177141 11.510919 35.494701
F 67.077141 3.714789 35.403101
F 67.250641 11.557019 35.478401
F 58.112941 16.623219 36.288901
F 65.058341 15.471519 42.796401
F 65.220541 7.643329 42.839901
F 58.241841 16.771119 39.029201
F 58.389441 8.962399 39.184901
F 67.356441 16.654219 43.743601
F 67.289241 11.730219 42.803001
F 56.199841 5.006099 39.064001
F 62.725841 16.541019 36.329101
F 58.459741 1.112449 39.326601
F 60.462341 7.695219 35.669101
F 60.436241 15.300119 35.478301
F 67.347041 3.612719 42.796701
F 69.412241 7.693349 35.531101
F 69.470541 15.397719 35.765601
F 55.949541 15.330119 42.477701
F 62.830841 1.308109 39.029401
F 63.027041 8.753899 39.393201
F 67.294641 1.088219 38.926201
F 69.480141 12.815519 36.522501
F 69.265841 5.178349 36.390401
F 60.384741 12.784519 36.378901
F 62.916341 3.882609 42.835301
F 63.010141 11.257919 42.772901
F 60.511341 5.117779 36.340601
F 58.406941 11.453619 42.773401
F 62.853441 3.952839 40.163001
F 62.767941 11.314419 40.046501
F 69.419241 15.473919 39.919401
F 69.504041 7.618339 40.173101
F 62.829241 1.212759 36.295701
F 62.794941 9.004639 36.537001
F 62.613841 16.530319 43.587001
F 65.040141 12.555519 39.193101
F 60.305041 15.295919 39.974701
F 60.497541 7.643749 40.020101
F 56.081341 7.521479 40.045101
F 55.907941 15.430019 39.786601
F 66.998241 16.625419 39.236301
F 65.139841 7.496959 40.085201
F 64.868741 15.117919 40.102401
F 58.418341 4.058039 43.002301
F 56.162541 5.305849 36.382301
F 56.006541 12.866719 36.434201
F 65.045541 5.135869 36.304001
F 65.075041 12.731319 36.403201
F 53.742541 16.764219 46.138601
F 53.639941 16.642919 39.023101
F 53.586941 9.033439 36.477501
F 58.274841 3.767829 32.881301
F 64.915841 0.014161 42.584901
F 64.987841 -0.065588 35.404801
F 69.465141 0.057792 47.339301
F 56.005341 15.342919 32.808301
F 56.254841 -0.143582 35.729501
F 69.458841 0.081378 35.394401
F 53.830641 3.960039 35.633401
F 53.759841 3.792999 40.158101
F 71.397441 3.802189 35.408401
F 53.939741 1.110719 43.608501
F 65.094841 0.025788 47.455101
F 60.780541 -0.046200 40.021901
F 71.829141 8.733429 39.121001
F 53.878341 3.713399 42.715601
F 53.759041 8.893319 39.158901
F 53.816641 1.304589 36.409501
F 53.935341 11.496119 42.610701
F 53.666741 16.598219 36.309401
F 53.794641 9.046059 43.614501
F 53.815041 3.886649 47.315801
F 53.773741 16.538719 43.586901
F 71.673441 1.323979 39.235501
F 69.488641 -0.107870 42.533801
F 71.630541 16.840919 36.481301
F 71.621941 8.833869 36.512801
F 71.460541 8.889599 46.286301
F 71.813341 11.498019 39.985201
F 71.688741 3.645189 42.809901
F 71.692441 1.464929 36.490001
F 71.760441 3.920839 40.005801
F 71.622141 16.887719 39.220801
F 71.710641 1.094379 43.610101
F 53.724241 9.046609 46.286901
F 53.746641 1.159379 39.067801
F 53.692641 11.623619 47.318701
F 53.804741 11.409519 39.986501
F 54.071041 1.329929 46.382001
F 56.036141 0.072987 32.884001
F 60.388741 -0.224900 32.649201
F 64.913741 15.460419 32.909801
F 53.782741 11.609019 32.654401
F 69.412741 15.436619 50.056701
F 64.849441 15.251719 50.054901
F 67.206341 11.699519 50.206001
F 67.484641 8.968829 58.238301
F 55.705041 15.442419 64.605201
F 55.865441 7.795299 64.455201
F 67.242941 1.121389 58.290601
F 56.017041 15.397519 49.866901
F 69.328541 15.394219 64.579401
F 62.470641 1.287359 60.768601
F 64.970041 7.819759 50.170401
F 53.729141 1.303359 50.916001
F 55.806741 0.121779 57.291101
F 62.732941 3.861909 50.180701
F 60.230741 15.367719 64.617701
F 67.197341 3.737659 64.549301
F 58.250741 8.907909 58.190301
F 62.544941 11.350319 64.445301
F 58.328141 16.629119 50.893801
F 58.215541 1.312829 58.166701
F 62.786541 1.062779 53.513501
F 62.607841 8.971889 53.594101
F 53.731641 11.666519 64.468501
F 67.075841 11.369519 62.162801
F 62.809941 16.614219 61.010201
F 67.210641 11.616719 64.945901
F 62.860941 3.784379 57.294101
F 62.641641 11.499819 57.356701
F 67.165441 3.806619 61.822201
F 58.309341 16.613919 58.016001
F 62.794041 3.750239 54.566501
F 62.701841 11.513419 54.713001
F 62.558641 16.442319 58.226301
F 69.345141 12.566119 61.155001
F 62.864441 1.322279 50.819501
F 62.783141 8.990349 50.931401
F 64.740341 -0.134031 64.418801
F 69.274541 5.291089 60.889201
F 60.431241 12.954419 60.974601
F 60.419741 5.140249 60.896301
F 55.992441 7.959939 54.520301
F 55.795241 15.484319 54.587301
F 58.122041 11.552319 61.633001
F 64.851741 7.849719 54.525801
F 64.973841 15.376619 54.680901
F 58.238841 3.697219 61.644401
F 56.009641 5.097059 50.815201
F 55.936741 12.880619 50.925601
F 64.814941 5.254979 51.176201
F 64.893741 12.811719 51.150201
F 55.860541 5.289049 53.551401
F 56.013041 12.909019 53.640001
F 65.019241 5.204269 53.899001
F 64.951041 12.769119 53.839601
F 55.979241 7.820679 57.184001
F 55.969841 15.380919 57.296601
F 60.474641 15.590019 50.005601
F 65.043441 7.736589 57.218601
F 65.032941 15.242219 57.518401
F 62.593741 11.565519 49.905801
F 58.303241 1.461799 53.676201
F 58.133341 9.034609 53.525201
F 58.370841 3.838029 50.154701
F 67.171041 1.292479 53.704701
F 67.258941 8.914509 53.615801
F 69.430641 7.832259 64.618001
F 58.230641 3.973699 57.542501
F 58.098641 11.703519 57.300101
F 67.326141 3.689629 57.498701
F 67.377041 11.511719 57.480301
F 58.081441 4.027989 54.797601
F 58.258441 11.693919 54.645701
F 67.230541 3.877529 54.781501
F 67.191641 11.538119 54.595201
F 58.356341 1.250469 50.925201
F 58.140541 9.066619 50.767401
F 58.050441 16.718919 53.621301
F 67.310841 1.216499 50.888301
F 67.164541 9.172349 50.937901
F 69.455841 7.760459 50.020501
F 60.424141 7.728599 54.813401
F 60.371441 15.402919 54.533201
F 65.055641 7.799139 64.485801
F 69.473941 7.662699 54.605201
F 69.350941 15.240419 54.912101
F 67.183641 16.594619 51.156401
F 60.532541 5.189149 51.137001
F 60.398341 12.841819 50.854701
F 69.424741 5.272179 51.075801
F 69.455941 12.894419 51.157101
F 60.366441 5.123359 53.823401
F 60.553141 12.793419 53.841101
F 69.552141 5.021499 53.721501
F 69.580841 12.720519 53.890701
F 60.619941 7.541279 57.499401
F 60.344941 15.233019 57.125501
F 60.263441 7.629819 64.396301
F 69.599741 7.658179 57.320001
F 69.600641 15.358419 57.565801
F 58.267341 3.792289 64.372501
F 67.257041 16.675919 53.960701
F 62.948741 8.941129 60.917901
F 60.473441 7.749979 50.155801
F 69.487541 12.897919 58.498001
F 69.411641 5.077329 58.346101
F 60.313341 12.798019 58.107201
F 67.026441 16.646019 60.976001
F 58.119841 11.658319 49.913701
F 60.623541 4.962979 58.229601
F 67.192641 8.917359 60.949101
F 62.547141 3.815689 61.649101
F 62.696941 11.554519 61.795101
F 69.346441 15.436219 61.902701
F 69.554941 7.916819 61.939501
F 62.798241 1.200789 58.026301
F 62.823241 8.958309 58.196801
F 55.968341 7.703719 49.965701
F 67.091741 1.178459 61.081301
F 60.499041 15.506719 61.875601
F 60.387641 7.649339 61.648001
F 55.933041 7.558509 61.773601
F 56.010541 15.414019 61.854501
F 58.251541 11.587819 64.387301
F 65.117441 7.417229 61.674201
F 65.016241 15.247519 61.804501
F 58.113041 8.895959 60.905701
F 56.042641 5.347239 58.128001
F 55.860041 12.843419 58.083301
F 65.010541 4.939849 58.157301
F 64.997841 12.755419 58.260301
F 56.139341 5.091639 60.806001
F 55.854041 12.940519 60.811401
F 64.790141 4.959309 60.848301
F 65.070241 12.709319 61.021001
F 62.585341 16.728919 53.753501
F 67.290941 4.014549 50.215001
F 58.036441 1.058029 60.900701
F 64.840241 15.299619 64.497601
F 62.884241 3.751769 64.475601
F 67.245841 16.626519 58.242601
F 53.681241 16.875919 61.022601
F 58.170641 16.642519 60.856901
F 62.782741 16.547719 50.900401
F 53.821641 9.153769 58.142001
F 53.856341 3.918599 61.694801
F 53.841741 1.209939 53.592601
F 53.749041 8.950689 50.813301
F 53.721941 8.929319 60.879901
F 53.790041 3.818319 54.383401
F 55.803741 0.013937 64.668701
F 53.702541 3.852189 49.929501
F 62.635741 8.666849 65.348701
F 53.925241 3.870679 57.178101
F 71.584141 4.163079 50.181501
F 53.531041 1.517069 58.157901
F 69.554241 0.126991 54.576201
F 60.553541 0.028513 49.856601
F 69.580541 0.315000 49.949201
F 53.764241 16.820119 53.553901
F 71.747541 11.568119 64.537201
F 53.711841 11.807519 54.636701
F 60.508141 -0.027528 57.345001
F 53.469141 11.668019 57.378301
F 53.645641 11.599519 50.131301
F 67.196441 9.112559 65.736201
F 53.820341 9.259189 53.620001
F 71.751441 3.940329 57.379701
F 71.408841 1.183669 61.022601
F 71.728141 11.489919 54.753701
F 71.495341 3.809889 61.721101
F 71.571941 11.539219 57.453701
F 71.698741 16.614019 60.941701
F 53.632541 11.589919 61.693701
F 67.047841 16.582819 65.414401
F 60.588741 5.062189 65.453701
F 65.077541 5.167669 65.443801
F 71.651741 16.657619 65.431601
F 62.510041 24.325519 2.882701
F 62.739941 32.016119 2.570771
F 71.656441 34.622019 13.682801
F 67.196541 34.609119 6.281231
F 62.628941 26.953219 6.297201
F 66.792541 31.882319 14.536901
F 62.574841 19.177619 5.916651
F 67.217841 24.226819 14.439201
F 58.079241 32.202719 14.642601
F 58.288441 24.458519 14.523101
F 62.659441 26.958819 3.604081
F 64.877541 20.447519 14.366701
F 62.745641 19.148719 3.314511
F 64.893741 28.245219 14.646201
F 56.157641 20.472819 14.481101
F 55.938741 28.186919 14.556701
F 53.759741 19.162019 13.665101
F 67.168641 19.244919 13.506301
F 60.525441 27.997819 14.475801
F 60.406541 20.624119 14.343401
F 55.710541 30.865419 3.525081
F 56.106941 22.987619 3.741991
F 65.121141 30.824119 3.715281
F 64.723341 23.146919 3.596511
F 60.252541 20.408719 9.892741
F 69.233841 20.497219 7.116931
F 67.147941 19.459419 10.814101
F 58.380541 32.152019 7.387831
F 55.861441 28.175719 2.599041
F 55.927741 20.404219 2.695121
F 65.025741 28.139619 2.590421
F 64.921241 20.619319 2.642361
F 56.015841 30.855019 6.412371
F 55.969841 22.987219 6.407581
F 65.018141 30.777019 6.267491
F 64.875941 23.252219 6.356121
F 58.066141 24.414419 2.687861
F 58.005941 32.042719 2.539361
F 66.921141 24.412419 2.873651
F 67.276441 32.051419 2.594281
F 58.100541 26.999719 6.344621
F 67.207141 26.994819 10.897101
F 58.002541 19.147519 6.339781
F 67.290441 27.210619 6.241361
F 67.112841 27.015819 13.671701
F 67.058041 19.314319 6.245371
F 58.119541 27.187219 3.520341
F 60.494741 30.717819 10.978101
F 58.151741 19.214819 3.618121
F 67.244841 26.968319 3.425581
F 69.642341 28.347219 7.316821
F 67.124941 19.258919 3.526231
F 58.333741 26.883919 10.990101
F 67.190641 31.999619 7.306911
F 58.090741 19.240019 10.918901
F 69.541941 23.032419 10.927401
F 60.294541 30.869319 3.412471
F 60.280741 23.079419 3.639451
F 69.444041 30.650119 3.552311
F 69.265141 23.049019 3.472591
F 67.249241 24.426919 7.340181
F 58.059741 24.394019 7.356971
F 60.392041 28.218519 7.131701
F 60.616441 28.118519 9.813811
F 60.353041 28.192519 2.506761
F 60.468941 20.450219 2.780431
F 69.469241 28.133319 2.472971
F 69.449241 20.516819 2.493051
F 60.400341 30.786419 6.123331
F 60.316841 22.870619 6.369461
F 69.360541 30.864219 6.284311
F 69.447141 23.155519 6.396151
F 62.589441 24.423519 9.890411
F 62.597741 32.137619 9.885371
F 60.430941 22.954019 10.753201
F 62.432941 32.095419 14.530101
F 62.737541 26.923519 13.631501
F 62.681041 24.285919 14.483701
F 62.585941 19.324319 13.531001
F 69.614941 23.068919 13.481901
F 69.182941 30.782519 13.591501
F 60.333541 23.042719 13.375301
F 62.771441 26.853619 10.893501
F 60.322141 30.655619 13.525401
F 62.487241 19.189519 10.818701
F 69.491541 20.616019 9.763231
F 69.434941 28.116319 9.939251
F 69.515741 30.745719 10.908001
F 62.527741 24.458219 7.124971
F 62.655841 32.133519 7.189471
F 69.386441 20.485119 14.512801
F 69.315641 28.149019 14.608901
F 55.834541 30.567519 10.834801
F 55.985441 23.147019 10.930101
F 64.815141 30.895619 10.811401
F 64.885941 23.114319 10.724701
F 55.816541 28.202019 7.300541
F 55.809741 20.498519 7.325751
F 64.872541 28.225119 7.352031
F 64.709741 20.555219 7.030861
F 56.124441 28.078319 10.060401
F 55.759241 20.651619 10.001901
F 65.007741 28.293319 10.099701
F 64.907141 20.508819 9.720561
F 55.799941 30.922319 13.522501
F 56.027841 23.105119 13.623501
F 64.536041 30.711219 13.551001
F 64.939341 23.006319 13.477101
F 58.281141 24.368219 9.907171
F 58.147241 31.877819 10.030701
F 67.204941 24.409619 10.182201
F 67.189941 32.025319 10.040501
F 58.213441 26.857119 13.533501
F 60.352541 20.240319 7.132371
F 58.281141 19.047219 13.625301
F 62.649641 32.136119 -0.201086
F 57.962541 32.227019 -0.110232
F 67.034341 34.755419 10.762401
F 53.847541 19.216519 6.162641
F 62.536941 24.411419 0.055638
F 53.747341 26.958919 13.502301
F 53.717941 19.244919 10.899701
F 58.203241 34.536819 3.679231
F 57.944441 34.527619 11.097401
F 67.035841 34.387219 13.528101
F 53.736041 32.244419 9.952851
F 58.109041 34.644319 6.513361
F 53.699541 26.962219 3.797791
F 62.449641 34.700719 13.497901
F 53.835041 24.330419 14.534901
F 71.616641 19.426319 3.558101
F 71.501941 24.320019 -0.159661
F 53.612741 24.369419 10.045801
F 53.614541 34.845819 13.790001
F 67.324741 34.638619 3.489031
F 71.642641 34.686219 10.851901
F 69.477041 28.355119 -0.201029
F 55.860141 28.261819 -0.079425
F 69.214141 20.489919 -0.113931
F 64.999641 28.221419 -0.154210
F 64.816841 20.565419 -0.042288
F 62.754741 24.431819 24.548101
F 62.644641 32.419819 24.592401
F 69.093341 28.145819 17.281201
F 69.347241 28.111619 31.800401
F 62.616541 26.811319 28.432901
F 69.309241 20.487219 32.117901
F 62.682541 19.429919 28.435801
F 55.907841 20.483819 31.905801
F 62.697341 32.175819 17.233901
F 69.368941 23.019319 18.047001
F 62.536741 26.923319 25.668901
F 69.405841 30.775119 18.004101
F 62.803841 19.276519 25.622901
F 67.144341 32.173319 17.294401
F 66.894641 31.986619 31.883701
F 60.360141 23.044919 18.090601
F 62.656741 24.346419 21.892101
F 62.790141 32.163119 21.967701
F 60.429841 30.748819 18.101201
F 67.072841 19.250619 18.128201
F 55.962541 30.998519 25.292701
F 55.949341 23.396319 25.397601
F 64.664341 30.915919 25.407001
F 64.796441 22.925119 25.525001
F 56.031841 28.278319 21.831601
F 55.911841 20.629319 21.593501
F 65.116941 28.060219 22.015601
F 65.067441 20.391919 21.890801
F 55.803941 28.427219 24.507801
F 56.028941 20.654219 24.245401
F 64.819341 28.122319 24.801801
F 65.041141 20.441419 24.535801
F 55.823441 30.853019 28.064501
F 55.782141 23.227819 28.129601
F 64.897241 30.724019 28.115201
F 64.764741 23.070219 28.276001
F 58.239541 24.569119 24.499401
F 58.264441 32.142519 24.406401
F 67.059341 24.214719 24.600501
F 66.952441 32.008719 24.395601
F 58.230241 27.202319 28.078201
F 67.132741 34.539719 28.131601
F 58.229941 19.579919 28.075501
F 67.202341 26.891519 28.162401
F 64.724341 30.733019 32.753001
F 67.163041 19.381619 28.372401
F 58.123241 27.192919 25.365501
F 64.872241 28.237419 31.818201
F 58.175641 19.240619 25.323801
F 67.072241 26.794219 25.472501
F 60.438641 20.527319 31.960601
F 67.122541 19.007719 25.565801
F 58.135141 24.278519 21.785701
F 58.222541 32.171019 21.595601
F 67.253841 24.184919 21.880201
F 66.940241 32.066519 21.659901
F 60.422941 30.931819 25.493801
F 60.556441 23.102019 25.471901
F 69.180541 30.843619 25.306201
F 69.365441 23.143319 25.476901
F 60.506041 28.387219 21.997801
F 60.541641 20.408919 21.803801
F 69.429541 28.284019 21.870801
F 69.267941 20.671119 21.822201
F 60.376941 28.370919 24.703601
F 60.572641 20.443519 24.537101
F 69.195441 28.220519 24.589201
F 69.314941 20.489119 24.492001
F 60.441041 30.803219 28.243601
F 60.378441 23.129919 28.156401
F 69.583641 30.815619 28.101001
F 69.365041 23.192819 28.237801
F 69.257041 23.145519 32.664801
F 64.732141 20.675019 32.217101
F 58.031041 32.248419 32.070401
F 66.987041 24.373719 31.709501
F 62.633341 24.273019 29.372501
F 62.832841 31.989119 29.015901
F 67.002541 26.716619 18.293301
F 60.414441 28.357619 31.892501
F 56.056341 28.317419 28.930901
F 55.967841 20.649819 29.231401
F 64.963441 28.099919 29.062701
F 64.982041 20.573319 29.412101
F 62.528541 24.605219 32.015401
F 58.463741 26.920519 20.947301
F 64.809341 28.282819 17.424601
F 64.762541 30.712819 20.902801
F 56.092641 28.392719 17.269301
F 69.636341 20.398619 17.182401
F 55.799041 28.209019 31.621901
F 58.169341 24.351319 31.661801
F 58.085241 24.503419 28.938001
F 58.225641 32.061919 29.116701
F 67.094741 24.345019 29.012601
F 67.237841 31.887919 29.120701
F 60.463641 28.296319 29.211401
F 60.385841 20.702919 29.196701
F 69.555241 28.178919 29.021901
F 69.401541 20.680019 29.234801
F 62.747441 32.138919 31.693001
F 58.148741 32.213019 17.410801
F 60.416341 28.066019 17.286501
F 55.986741 20.410419 17.261101
F 67.119241 24.288019 17.201501
F 64.765041 20.400719 17.060601
F 58.193841 19.148719 18.005101
F 62.695441 24.358419 17.202001
F 62.707341 26.873519 21.119601
F 58.251641 19.264819 20.905801
F 62.787441 19.085719 21.006101
F 58.169341 26.900419 18.207101
F 67.285541 26.834419 21.038701
F 69.474941 23.181619 20.832401
F 62.695141 26.995319 18.208701
F 67.225541 19.274519 20.854501
F 62.503241 19.171719 18.131101
F 69.126641 30.789419 20.767301
F 60.511341 22.981119 20.860401
F 60.621041 30.899819 20.871101
F 55.772241 30.850219 18.212601
F 55.988541 23.056519 17.987601
F 64.886441 30.938719 18.228001
F 64.894541 22.893819 18.218301
F 56.002741 23.179319 20.718301
F 60.473141 20.539819 17.035801
F 58.123941 24.388519 17.195101
F 64.996641 23.028419 21.003901
F 55.868941 30.818819 20.969401
F 58.084441 34.865119 18.136001
F 67.224241 34.585019 25.359901
F 53.618841 32.053019 29.047201
F 67.279241 34.762919 18.076901
F 53.750841 32.197419 24.468201
F 53.631941 24.422419 31.980501
F 53.439941 34.660919 27.936601
F 58.063641 34.615619 28.097801
F 62.426741 34.542519 28.185701
F 53.746641 32.368419 31.731601
F 53.662341 24.353019 21.690501
F 71.580441 27.071219 20.759901
F 71.635741 19.366819 28.287701
F 71.713441 24.375419 21.743601
F 62.735141 34.561219 18.276501
F 53.925041 19.424219 25.418801
F 53.654141 19.095819 17.970701
F 53.927941 19.324119 28.172901
F 71.594841 31.901019 21.555001
F 53.520141 34.879419 20.953501
F 53.509841 34.814219 25.214601
F 58.139641 34.749719 20.900101
F 58.130541 26.948619 32.642501
F 62.644741 27.187119 32.685201
F 69.308141 30.793019 32.559801
F 67.036041 19.234519 32.863701
F 60.321941 31.031419 32.617601
F 66.885741 34.648219 32.731201
F 64.836841 23.214219 33.175801
F 53.606041 27.127319 32.841801
F 62.592141 24.456819 46.479601
F 62.760741 32.055619 46.324401
F 67.037741 34.650819 35.435801
F 69.308741 30.681719 42.636701
F 62.661841 26.988019 47.511101
F 53.635641 24.476019 43.646301
F 62.619941 19.287719 47.408501
F 60.301041 22.962419 42.705901
F 60.360741 30.742319 42.634201
F 69.081241 20.561419 39.036801
F 62.509641 24.390419 43.801201
F 62.597741 31.937219 43.571901
F 69.215141 28.243519 39.259401
F 60.572441 20.502019 39.132501
F 55.952341 30.917919 47.342701
F 55.746041 23.032819 47.236701
F 64.978441 30.914219 47.338401
F 64.843241 23.137719 47.432601
F 55.874641 28.489319 43.651901
F 56.024641 20.617219 43.532101
F 65.036041 28.209119 43.624901
F 64.964841 20.504519 43.806601
F 55.821541 28.469519 46.410701
F 55.867141 20.368119 46.270701
F 64.926741 28.402119 46.304301
F 64.829841 20.621819 46.599101
F 58.103541 24.184519 46.316601
F 58.134541 32.344019 46.208101
F 67.067841 24.180419 46.275001
F 67.255041 32.187219 46.500601
F 57.974041 26.952019 47.107201
F 53.889341 19.167019 42.699101
F 58.118441 19.274019 47.185301
F 67.092641 26.787619 47.214601
F 55.951441 28.317619 36.430601
F 66.885441 19.085419 47.678701
F 58.270541 24.380719 43.614001
F 58.214441 32.137619 43.512901
F 67.170741 24.333419 43.735401
F 67.275941 32.022119 43.694701
F 60.410041 30.913419 47.101001
F 60.384641 23.050219 47.247501
F 69.473241 30.717819 47.313601
F 69.522341 22.992419 47.276901
F 60.355341 28.229219 43.733201
F 60.619641 20.308919 43.491501
F 69.348641 28.125419 43.466201
F 69.124541 20.391419 43.933101
F 60.387041 28.286819 46.527501
F 60.471241 20.440919 46.270301
F 69.379341 28.134019 46.299401
F 69.140841 20.230819 46.577001
F 62.532941 27.208919 35.407101
F 56.005341 20.635519 39.055301
F 62.747841 19.181319 35.565701
F 60.140741 28.276719 39.059601
F 55.905541 30.875119 32.549101
F 64.665241 20.416419 39.056501
F 55.910641 20.537519 36.346301
F 69.438241 20.679019 36.347701
F 56.013441 30.916819 42.499801
F 64.843341 20.614219 36.464901
F 69.177241 28.270019 36.424301
F 60.458441 20.365219 36.508401
F 64.831341 28.135819 39.198901
F 64.843941 28.241419 36.409001
F 55.934341 23.287819 42.830701
F 58.092141 27.023519 42.755001
F 55.816041 30.879219 35.287601
F 55.952841 23.086619 35.467201
F 64.845841 30.783419 35.444701
F 64.938341 23.277919 35.758701
F 58.189841 27.059619 35.431701
F 64.861241 23.155419 42.846701
F 58.210941 19.205319 35.496101
F 67.054241 26.974819 35.464301
F 64.860341 30.814419 42.673401
F 67.213641 19.295619 35.678001
F 57.927041 32.319119 38.960501
F 58.007141 26.958119 40.023301
F 57.900141 24.381419 39.060001
F 58.247441 19.410719 40.013901
F 67.064141 32.089919 36.490801
F 66.862041 32.161419 39.183901
F 66.930741 19.070619 42.758001
F 67.159041 26.762719 42.778301
F 58.288141 19.066219 42.737801
F 66.980541 24.270319 38.937801
F 60.341441 31.134419 35.380301
F 60.282941 22.965419 35.519301
F 69.215541 30.861719 35.263901
F 69.515441 23.153119 35.378301
F 62.507441 24.418919 38.977101
F 62.522441 32.116219 39.021601
F 67.284741 24.451219 36.187601
F 60.386241 28.560219 36.251101
F 62.734941 27.015019 42.703601
F 67.066741 26.876319 40.109401
F 62.883641 19.216319 42.703401
F 69.168341 23.092519 40.083701
F 57.955041 32.242419 36.263701
F 69.161441 30.877319 39.931901
F 62.517841 27.027019 39.955101
F 55.756141 28.312819 39.078301
F 62.587841 18.928919 40.118301
F 58.213141 24.469119 36.382601
F 66.904441 19.257419 40.064401
F 60.206541 23.174019 39.975201
F 62.495141 24.581819 36.246501
F 62.603241 32.137919 36.425001
F 60.179841 30.913719 39.928801
F 69.293041 22.861919 42.809201
F 55.842641 30.914319 39.910901
F 55.744741 23.119719 40.171701
F 64.790141 30.791619 39.928601
F 64.715241 23.093019 40.087001
F 53.839941 19.004319 32.658101
F 53.689241 19.248219 39.932301
F 62.693041 34.577819 47.398801
F 53.621941 34.811919 39.908401
F 53.662341 24.530019 39.149901
F 62.540741 34.550519 42.868801
F 71.549541 32.044619 43.530601
F 67.188241 34.740319 39.916701
F 53.707541 24.385519 36.446301
F 62.741541 34.592019 35.413801
F 71.604241 31.951619 39.167001
F 58.170341 34.923219 32.612901
F 58.267641 19.313019 32.823501
F 53.851241 32.249219 43.552201
F 53.641141 27.104219 40.113701
F 53.621341 27.171519 42.880901
F 62.760341 34.647319 32.694401
F 53.725741 34.945919 32.625601
F 53.755841 34.947919 35.412701
F 60.301241 23.173119 32.699101
F 67.180341 34.703519 42.730701
F 53.711641 32.143719 46.257601
F 53.576141 19.208219 47.152501
F 53.660441 26.926919 35.596001
F 53.693541 32.380419 36.203501
F 71.509341 26.970619 35.380201
F 71.391041 26.935219 39.889401
F 53.581741 19.128919 35.513901
F 71.513941 19.369819 35.416001
F 71.621841 34.702719 35.432501
F 71.570441 34.575719 39.878701
F 67.115041 26.917519 32.777401
F 56.054841 23.094019 32.720601
F 62.535941 19.170419 32.873801
F 67.122841 34.774019 61.798301
F 67.178041 19.065419 50.331501
F 67.204241 26.981219 64.466901
F 66.862141 26.939819 49.982101
F 69.102541 23.250919 64.604701
F 69.320941 20.501519 60.950001
F 64.814341 23.023419 50.099101
F 55.603441 30.768219 64.457901
F 60.258441 30.828319 64.746201
F 64.875841 30.966619 50.004201
F 64.860441 30.764719 64.366501
F 58.122341 19.124319 64.490701
F 67.239241 34.859119 50.100001
F 62.769641 19.254319 50.000101
F 64.872841 23.177419 64.662601
F 55.882441 22.968319 50.010801
F 55.991341 23.237319 64.486501
F 62.607641 27.239919 50.360001
F 62.712841 26.935219 64.469601
F 58.305741 32.499619 50.748801
F 62.556741 24.536219 53.581701
F 62.743441 32.367419 53.723301
F 69.199941 28.505319 60.793201
F 60.342241 20.556619 60.912101
F 62.529641 27.131719 57.388001
F 53.613741 32.105219 53.692801
F 62.507641 19.152719 57.508401
F 60.460241 28.152719 60.720501
F 69.429141 20.660019 58.230501
F 69.160441 28.391019 58.065301
F 62.348441 27.057819 54.684801
F 60.411341 31.002619 49.809401
F 62.632641 19.303019 54.744201
F 60.264141 20.631719 58.237901
F 60.297441 28.448219 58.034301
F 69.325841 30.837319 49.985401
F 62.668741 24.583319 50.827701
F 62.682041 32.388619 51.064801
F 69.062141 23.144419 61.773501
F 69.273741 30.945119 61.906101
F 55.952841 30.826419 54.581701
F 55.871741 23.065819 54.374301
F 64.763541 31.076119 54.608001
F 64.731341 23.154919 54.525001
F 55.853941 28.200019 50.780001
F 55.968041 20.370019 50.922501
F 64.862641 28.425319 51.085101
F 64.914741 20.384719 50.977401
F 56.008141 28.297319 53.532801
F 55.923841 20.438219 53.600301
F 64.519241 28.542119 53.692201
F 64.803041 20.626519 53.748701
F 55.817041 31.029419 57.253001
F 55.652941 23.161019 57.115201
F 64.779541 30.837519 57.404701
F 64.648041 23.139519 57.294401
F 58.163941 24.328419 53.570801
F 58.042341 32.294919 53.508401
F 66.887141 24.574419 53.643901
F 66.975541 32.323219 53.643301
F 58.099541 27.121619 57.252901
F 67.049841 19.258519 62.022501
F 58.202941 19.128019 57.228101
F 66.972941 27.165519 57.072601
F 58.288241 26.808019 61.649601
F 67.146941 19.267419 57.464501
F 58.068041 26.885219 54.408401
F 58.233241 19.168419 49.903601
F 58.216841 19.307219 54.509001
F 66.739141 27.192719 54.387701
F 69.350341 30.877419 64.625101
F 67.039641 19.317519 54.675701
F 58.129641 24.449819 50.791101
F 62.528441 19.285619 64.455401
F 67.112641 24.418819 50.843501
F 67.088241 32.221219 50.976701
F 60.353841 31.092419 54.514201
F 60.461541 23.183119 54.420901
F 69.184641 30.791319 54.670601
F 69.189041 23.231119 54.506001
F 60.156741 28.449019 50.895401
F 60.452841 20.630819 50.915701
F 69.228141 28.201519 50.989201
F 69.349641 20.413419 51.165801
F 60.182741 28.578119 53.676801
F 60.649641 20.634019 53.665901
F 69.274841 28.120719 53.719901
F 69.318841 20.653919 53.801101
F 60.365541 31.019419 57.271701
F 60.132041 23.194719 57.231301
F 69.101341 30.964119 57.371101
F 69.298341 23.125819 57.208301
F 62.657041 24.189219 61.085501
F 62.591141 32.120719 60.864301
F 55.926941 30.829119 50.083801
F 60.516041 23.112519 49.907301
F 66.901141 19.248519 64.681201
F 60.311441 23.003519 61.713001
F 57.976541 19.219419 61.799201
F 67.130241 27.117519 61.936401
F 60.453041 30.788319 61.986601
F 66.792741 32.310019 58.143801
F 62.723041 26.932919 61.726501
F 69.458841 23.023819 49.969001
F 62.466141 19.191019 61.826801
F 67.035841 24.586119 58.102201
F 58.080841 32.395219 58.179801
F 57.953241 24.562719 58.062701
F 62.422641 24.304119 58.224501
F 62.597541 32.193619 58.168701
F 67.166541 32.193119 60.876801
F 58.168541 27.008419 64.331201
F 55.842241 30.813919 61.737001
F 55.835641 23.238619 61.936101
F 64.841141 30.822619 61.544201
F 65.004741 23.067219 61.908501
F 55.828141 28.466119 58.155301
F 56.135641 20.723319 58.077101
F 64.713041 28.371519 58.176301
F 64.901041 20.414819 58.291101
F 56.000241 28.131519 60.943901
F 56.015041 20.782819 61.008201
F 64.855941 28.197319 60.879501
F 64.883241 20.568319 60.976201
F 67.027241 24.658619 60.771601
F 58.056541 32.025319 60.904901
F 60.324841 23.168919 64.509801
F 58.132141 27.049019 49.762701
F 58.091841 24.224519 60.794601
F 58.281041 34.917619 57.263601
F 67.106941 34.946319 57.414801
F 53.610641 24.480919 60.898201
F 53.810141 27.047119 54.449801
F 53.677641 24.448719 53.673001
F 53.600941 27.257419 57.206101
F 53.757041 27.160819 61.903401
F 58.198341 34.875119 54.633401
F 53.538741 32.119319 58.186301
F 53.679341 32.208619 60.882901
F 53.653441 19.520219 57.481901
F 53.563941 26.985519 64.589001
F 55.975141 20.658119 65.558901
F 58.148241 34.741419 61.685901
F 53.450141 26.959319 49.835101
F 53.717741 19.494619 61.893901
F 62.837741 34.923519 54.539101
F 53.579441 24.472419 50.713701
F 53.838341 34.797119 50.014001
F 53.792241 19.040519 49.958001
F 53.654441 19.433619 54.684601
F 58.024941 34.772919 64.386601
F 53.646341 19.381819 64.554001
F 71.517841 34.644819 49.981701
F 62.683641 34.557119 61.734601
F 62.636741 35.024619 50.269601
F 66.938641 34.525319 64.795701
F 53.619041 24.725819 58.078201
F 62.489641 34.895819 57.285301
F 53.635441 32.182319 51.088001
F 71.591341 19.217319 61.699001
F 67.003741 24.527919 65.779501
F 71.554141 32.100019 53.645001
F 71.564141 24.355819 51.065701
F 71.483941 19.178219 64.381501
F 67.060541 31.885919 65.430801
F 60.508741 28.263919 65.189101
F 53.912141 24.501019 65.658201
F 60.227341 20.476619 65.519201
F 58.121541 24.525619 65.395801
F 71.514641 32.233219 65.454301
F 53.642341 32.224919 65.313701
F 62.642441 47.788119 2.492131
F 62.676941 39.852719 2.663591
F 62.756441 34.580519 3.796241
F 65.049241 51.597219 2.589931
F 62.670341 50.425319 6.208021
F 62.543541 42.421019 6.398141
F 58.232341 39.958419 0.037980
F 60.410141 51.672819 0.037430
F 62.771141 50.248119 3.481881
F 62.790641 42.462619 3.728191
F 60.554041 51.376519 14.567501
F 55.888941 51.652219 7.302331
F 65.053341 51.337219 10.160601
F 60.474941 51.409819 7.161231
F 60.383641 51.404019 9.996181
F 69.352941 43.643819 14.678001
F 55.999541 38.376719 3.687271
F 55.748841 46.617319 3.503751
F 64.781941 38.637719 3.648221
F 64.858641 46.593719 3.441421
F 55.939041 51.378119 14.692201
F 69.287641 43.572819 10.094001
F 53.833441 47.483819 7.173011
F 69.687241 51.338919 7.222931
F 69.572941 36.030119 7.253231
F 55.930741 51.275219 10.067101
F 62.762041 39.772019 14.611501
F 55.957141 35.847819 2.735081
F 55.971741 43.981319 2.694881
F 64.904641 43.678519 14.607801
F 55.848541 51.543419 2.670561
F 64.842741 43.832819 2.871961
F 55.946141 38.597419 6.491491
F 55.950641 46.243719 6.201481
F 64.892141 38.532819 6.545531
F 64.937741 46.327519 6.222281
F 58.076641 47.900719 2.735111
F 58.191441 39.825419 2.744141
F 67.186441 47.659419 2.836781
F 67.053341 39.945019 2.758421
F 57.964241 50.270019 6.313701
F 58.109941 42.496419 6.366331
F 67.224441 50.110619 6.647201
F 66.991141 42.331619 6.552261
F 58.252241 50.538019 3.485131
F 58.184141 42.627419 3.648281
F 67.288841 50.304819 3.679621
F 67.111741 42.469019 3.757071
F 69.421541 36.039119 10.003501
F 62.592741 47.574419 14.610101
F 69.387741 46.212819 13.714501
F 60.148741 36.008719 10.158201
F 60.379441 38.504119 3.606101
F 60.244741 46.466819 3.434191
F 69.282641 38.626319 3.683851
F 69.350041 46.310019 3.788511
F 69.084041 38.473919 13.557601
F 69.417241 51.512219 9.974411
F 64.961241 35.935819 2.795991
F 58.413741 47.542919 14.614601
F 60.503941 46.252519 13.460601
F 58.239741 40.011219 14.367301
F 58.197241 34.875619 13.692601
F 60.372241 35.878019 2.740661
F 60.586741 43.741719 2.798491
F 64.779941 35.735119 14.445301
F 69.543841 36.080919 2.807971
F 69.359441 43.823219 2.783071
F 60.429441 38.670119 6.393661
F 60.390641 46.625919 6.170481
F 69.480141 38.488719 6.285091
F 69.246541 46.355119 6.461781
F 62.769341 47.717919 9.765451
F 62.581141 39.829219 10.048901
F 66.879341 39.885819 14.582701
F 69.599041 51.370919 2.595541
F 62.627641 50.147019 13.615301
F 62.743041 42.319219 13.539401
F 69.294041 35.871519 14.383601
F 60.422241 43.999219 9.709381
F 62.718341 50.273119 10.853801
F 62.451341 42.442619 10.812001
F 69.249041 51.366019 14.828801
F 55.996341 43.878419 14.687201
F 62.741341 47.935619 6.902811
F 62.744041 39.771419 7.331171
F 60.570441 43.716919 14.485001
F 60.416341 36.222119 14.472801
F 55.846541 38.556519 10.670501
F 55.921941 46.432919 11.047401
F 64.759041 38.574119 11.021601
F 64.923341 46.385119 11.054001
F 67.220841 47.506019 14.564301
F 55.919941 35.994819 7.228851
F 55.759141 43.747419 7.246561
F 55.821841 36.093019 14.532501
F 64.928641 51.259119 14.530201
F 64.816741 43.644419 7.314241
F 60.604041 38.729719 13.482001
F 55.642241 35.959619 9.928521
F 55.820141 43.887719 10.038101
F 60.621841 51.601819 2.751331
F 64.867741 36.046719 10.128201
F 64.890041 43.941519 10.032301
F 56.101741 38.674619 13.429401
F 55.949141 46.552319 13.796801
F 64.901541 38.319219 13.694701
F 64.926841 46.351119 13.726501
F 58.191241 47.507019 9.841051
F 58.217541 39.894919 9.956951
F 67.261241 47.518419 10.041401
F 67.025841 39.646119 10.075901
F 58.267441 50.067219 13.841001
F 58.206741 42.675119 13.659701
F 67.165741 49.961819 13.741901
F 67.072841 42.304919 13.649701
F 58.269441 49.992719 11.089201
F 58.154541 42.622219 10.926401
F 67.296441 49.979419 11.033501
F 67.017041 42.394719 10.872801
F 58.130041 47.759219 7.211951
F 58.200641 39.884819 7.255591
F 67.017941 47.540619 7.437561
F 67.175941 39.693319 7.404131
F 60.403741 38.613319 10.899701
F 60.571541 46.404419 10.796701
F 69.327441 38.611519 10.897701
F 69.309341 46.030519 11.041701
F 69.231241 43.673119 7.403601
F 60.216441 36.055919 7.333231
F 60.246841 43.981419 6.954101
F 64.928341 36.019619 7.423221
F 60.410341 35.787519 -0.007133
F 53.586041 39.782719 2.851691
F 64.974641 51.437219 7.410391
F 53.580241 39.707119 7.165901
F 71.702041 34.574419 3.648541
F 53.858441 42.585319 13.745801
F 71.559441 47.549119 7.418211
F 62.429641 34.702019 10.727401
F 53.960741 39.968019 14.375401
F 71.864341 50.022319 6.228571
F 71.628641 42.359319 10.894501
F 71.564741 39.731219 10.112701
F 53.711741 47.581619 9.985931
F 53.587841 47.613519 14.588701
F 62.740641 34.672019 6.510531
F 53.769141 42.543519 11.038301
F 53.649941 50.182319 11.085401
F 71.436441 39.821119 2.858241
F 53.606441 42.395319 6.373491
F 55.981841 51.486419 0.055662
F 55.903341 36.020819 -0.025472
F 60.521841 43.850019 0.151810
F 64.722741 36.060619 0.053903
F 62.610041 47.687219 -0.222405
F 62.765741 39.902919 -0.090346
F 64.854141 43.876719 0.146558
F 62.735141 47.368519 24.645601
F 62.897441 39.853119 24.547201
F 56.058741 43.754919 17.308001
F 64.911941 51.316719 21.771001
F 62.724541 50.005519 28.003201
F 62.677241 42.252819 28.042601
F 60.517541 43.566019 17.240501
F 55.671141 35.978819 28.833201
F 62.798241 50.090519 25.333801
F 62.682441 42.450519 25.381701
F 69.401641 46.016919 20.682301
F 67.272541 47.564319 17.291901
F 62.621541 47.434119 21.988101
F 62.661741 39.927919 21.798501
F 69.477941 38.482619 20.683101
F 60.352741 46.263719 21.034801
F 55.809341 38.604019 25.227101
F 55.944041 46.524619 25.464901
F 65.143241 38.580019 25.525501
F 64.997341 46.198419 25.583201
F 71.607041 34.606219 18.340301
F 55.902241 36.180519 21.681701
F 55.934641 43.829119 21.953301
F 53.749141 50.210019 20.996001
F 64.914041 36.219019 21.683001
F 64.787941 43.791519 21.662601
F 67.320041 39.933019 31.768101
F 55.773341 35.976719 24.394401
F 55.977441 43.905919 24.769401
F 69.053741 35.901019 31.806201
F 65.061341 36.075419 24.476101
F 65.019541 43.740419 24.370301
F 55.998741 38.614119 28.031701
F 55.953441 46.327519 28.165101
F 64.855241 38.470319 28.245201
F 64.904641 46.005019 28.177301
F 58.171941 47.628419 24.536701
F 58.203141 39.990119 24.548901
F 67.127241 47.260519 24.399401
F 67.292541 39.836419 24.272801
F 58.285841 50.208619 28.118001
F 58.398541 42.433919 28.278001
F 67.189441 49.901419 28.242201
F 67.242141 42.231419 28.211501
F 58.184141 50.292119 25.144901
F 58.087641 42.479719 25.580301
F 67.197241 49.784319 25.447601
F 67.152441 42.327819 25.331401
F 58.291741 47.416919 21.904001
F 58.226441 40.004319 21.682201
F 67.196741 47.273919 21.555101
F 67.240641 39.801419 21.563501
F 60.449041 38.826619 25.475401
F 60.363241 46.277219 25.398201
F 69.434341 38.350419 25.475901
F 69.247341 46.003019 25.526401
F 58.240941 47.270419 17.274101
F 60.312741 36.020319 21.757701
F 60.269041 43.654019 21.862501
F 60.510341 35.857419 17.247201
F 69.577641 35.897419 21.809601
F 69.292141 43.554319 21.765601
F 69.394741 51.479019 21.893301
F 60.440641 36.147319 24.472901
F 60.378241 43.570519 24.521001
F 69.414541 43.723619 17.331101
F 69.345041 35.888719 24.585701
F 69.488841 43.683619 24.510301
F 60.445141 38.672819 28.205601
F 60.420641 46.136519 28.058301
F 69.372341 38.465719 28.334301
F 69.195741 46.118419 28.086601
F 64.857641 35.983719 31.612601
F 67.230641 47.577419 32.100101
F 60.333241 38.706219 20.865501
F 60.527641 51.417419 24.427901
F 62.693941 47.486919 28.990401
F 62.681341 39.882519 29.153801
F 56.110641 43.917819 31.400601
F 53.575841 47.586719 17.340101
F 58.312341 47.605419 31.608501
F 53.667641 47.455119 29.343001
F 55.867441 43.634319 28.838901
F 69.413641 51.194519 24.641401
F 64.860141 35.781619 28.907501
F 64.820841 43.357519 29.126201
F 55.837541 36.093919 17.242001
F 64.964641 43.645219 17.341201
F 62.755141 47.518319 31.638001
F 69.247841 51.365819 31.884301
F 65.157941 51.625819 24.520701
F 62.623341 39.914119 17.309501
F 56.023241 51.217119 32.026401
F 55.925341 36.110519 31.539901
F 58.325741 39.915719 31.808201
F 62.776241 39.806919 31.768801
F 58.319141 47.535319 29.011301
F 58.130041 39.813219 29.093201
F 66.946141 47.339619 29.330301
F 67.222641 39.783019 29.134201
F 55.960841 51.287119 21.937701
F 60.319641 35.813419 29.190001
F 60.639341 43.590419 29.042301
F 64.848341 51.192319 31.906201
F 69.309841 35.966519 29.113801
F 69.351641 43.718519 29.047801
F 60.536741 51.455719 21.713701
F 60.475541 43.864619 31.919301
F 62.688341 47.409619 17.259801
F 58.091941 39.808419 17.105201
F 55.830941 51.497119 24.543501
F 60.608141 51.315519 28.892901
F 60.408941 51.370519 17.361501
F 60.598741 51.263019 31.690701
F 60.540341 36.091019 31.867901
F 53.686941 39.944419 17.073101
F 62.744341 49.943119 21.087501
F 62.559041 42.463819 20.969201
F 69.302841 43.584319 31.792501
F 56.053041 51.304619 17.326701
F 62.617841 50.075719 18.258901
F 62.711341 42.461119 18.297401
F 69.562041 46.294419 17.922801
F 69.439341 38.724019 17.987501
F 55.849341 38.586919 17.927301
F 55.914341 46.345519 18.096301
F 64.827741 38.462219 17.969501
F 64.965041 46.178019 18.152401
F 64.925241 35.748719 17.137801
F 69.440741 36.014319 17.183801
F 67.214841 42.346119 18.151901
F 69.409641 51.274119 28.925201
F 64.969041 43.788119 31.794901
F 53.655141 39.848519 28.905901
F 55.899441 38.853319 20.647901
F 56.070741 46.382419 20.899901
F 64.887841 38.711919 20.728901
F 64.805641 46.303219 20.859701
F 60.316341 38.528219 18.135301
F 66.989441 39.732319 17.285601
F 60.529141 46.135419 18.222501
F 55.954241 51.268419 29.039601
F 58.262941 50.127319 20.897901
F 58.039641 42.516419 20.898801
F 67.212941 50.182719 20.822901
F 66.918141 42.467819 20.893101
F 58.098741 49.968719 18.152301
F 58.264641 42.391219 18.096701
F 67.024741 50.230619 18.091301
F 64.980741 51.174519 29.194201
F 64.889141 51.427319 17.118201
F 69.375541 51.426419 17.542601
F 62.664141 34.960219 25.489601
F 53.668941 47.549419 32.125301
F 58.140341 34.810219 25.190101
F 53.822941 39.869519 31.700301
F 67.104341 34.838719 21.015801
F 71.484341 49.949419 18.235201
F 53.700541 47.506819 21.847601
F 53.692741 42.222419 27.960201
F 62.617241 34.588419 20.979801
F 53.634641 50.308219 25.585701
F 71.739141 39.911019 31.902901
F 53.635741 42.574919 25.222801
F 71.594141 34.454119 25.508401
F 53.496241 40.015819 21.555601
F 71.597641 49.958619 28.091201
F 71.780341 39.589419 21.850101
F 71.506141 50.078219 32.742001
F 71.690441 47.366819 31.812601
F 71.528041 34.700219 32.755601
F 67.121941 50.190619 32.947801
F 56.122441 38.469419 32.633101
F 67.066141 42.378619 32.770001
F 69.446541 38.629219 32.690201
F 64.926441 46.400419 32.907601
F 65.169441 38.547519 32.667501
F 60.475341 38.599919 32.873201
F 62.654741 42.359819 32.781901
F 60.584541 46.376719 32.842101
F 62.739141 47.618519 46.456401
F 62.603341 39.916419 46.337201
F 71.597041 34.704219 42.604601
F 71.837441 34.545319 47.285301
F 62.389141 50.153419 47.174501
F 62.793341 42.579419 47.188601
F 69.476541 46.287019 43.044501
F 62.718841 34.682819 40.173901
F 62.893241 47.528219 43.740501
F 62.719441 39.909819 43.668801
F 69.341941 38.546019 42.652401
F 60.452841 46.165519 42.840601
F 55.662941 38.503619 47.219801
F 56.023341 46.440819 47.247801
F 64.816141 38.514819 47.311601
F 65.007941 46.215419 47.309001
F 55.826741 51.364019 43.769901
F 55.938341 36.168519 43.617601
F 55.980141 43.708319 43.874801
F 67.254441 34.784519 47.340301
F 64.848641 35.885419 43.502101
F 65.113641 43.722619 43.659901
F 55.664541 51.212019 46.557901
F 55.957541 36.058619 46.372501
F 56.005041 43.816019 46.581801
F 53.848341 47.521719 43.792501
F 64.956141 36.045419 46.209001
F 65.118141 43.693619 46.293401
F 58.362841 47.669219 46.452901
F 57.973341 39.850719 46.306401
F 67.129441 47.641719 46.445001
F 67.278641 39.894419 46.434901
F 58.184341 50.237519 47.537801
F 58.250641 42.377819 47.285601
F 67.157241 50.248719 47.438701
F 67.226941 42.332419 47.485301
F 58.139041 47.411519 43.700701
F 58.152741 39.721419 43.567101
F 67.234841 47.632419 43.771001
F 67.066141 39.875519 43.711101
F 60.264541 38.734019 47.224901
F 60.521541 46.261819 47.357701
F 69.521741 38.550319 47.341801
F 69.396641 46.318919 47.288801
F 64.863541 51.452919 46.376201
F 60.311641 35.970719 43.630401
F 60.178241 43.651519 43.640201
F 53.617341 42.492919 42.721801
F 69.322741 35.966419 43.709601
F 69.457141 43.682119 43.658101
F 53.534141 39.954019 46.198001
F 60.557641 36.238919 46.401601
F 60.532741 43.820219 46.317201
F 69.445941 38.453119 39.968201
F 69.663941 35.909719 46.420101
F 69.450741 43.861919 46.373401
F 62.658641 50.113119 35.346901
F 62.866641 42.707519 35.421401
F 69.405241 51.375619 36.626001
F 67.092141 49.967219 39.983301
F 60.532241 46.282619 40.130601
F 67.169341 39.656419 36.293201
F 60.500141 38.644419 42.634301
F 69.478341 43.601019 39.438401
F 60.585741 38.663019 39.911501
F 67.338641 47.529019 36.513301
F 69.493841 46.250519 40.163301
F 56.134941 51.506719 36.451801
F 55.917341 38.693519 35.314401
F 56.285141 46.193619 35.321601
F 64.884041 38.488219 35.294501
F 64.994841 46.321019 35.707501
F 58.233541 50.059919 35.358501
F 58.156841 42.507319 35.245001
F 67.182241 50.222919 35.723001
F 67.329741 42.388019 35.539701
F 69.362341 51.300619 43.594301
F 69.575241 43.748819 36.551701
F 69.346041 35.922019 36.197101
F 58.269241 40.060219 36.377801
F 60.341341 51.387919 36.230801
F 60.323241 51.402819 43.558701
F 65.028441 51.561719 43.607101
F 60.521941 43.637419 36.444501
F 60.533441 38.574219 35.633201
F 60.431741 46.274319 35.504101
F 69.640141 38.557019 35.381201
F 69.405341 46.241119 35.485301
F 62.760941 47.639719 39.208201
F 62.784341 39.856319 39.109901
F 69.462041 35.835819 39.029601
F 58.253141 42.501219 39.978301
F 62.672041 50.334219 42.879901
F 62.556841 42.500019 42.878001
F 58.342641 47.641519 36.350201
F 60.606641 43.685119 39.297301
F 62.661841 50.169219 40.075101
F 62.885841 42.552119 40.134601
F 64.932141 51.483219 36.559101
F 60.532141 35.984719 39.002901
F 62.697941 47.633419 36.502901
F 62.847841 39.977919 36.383101
F 67.163341 42.224619 40.114801
F 58.131541 50.023719 39.963501
F 56.004041 38.823019 39.807601
F 56.114841 46.112419 40.070701
F 64.938041 38.447219 40.089501
F 65.023541 46.435919 40.056601
F 64.877941 51.398319 39.309901
F 55.915741 36.280419 36.287001
F 55.958141 43.702419 36.213701
F 60.474541 51.381219 39.072501
F 65.011341 35.953619 36.465101
F 65.183441 43.689419 36.475601
F 67.306841 42.387819 42.837201
F 56.052641 36.234219 39.015301
F 55.849841 43.678219 39.005101
F 60.387841 35.823319 36.232001
F 64.959141 35.940219 39.165201
F 65.028941 43.931719 39.199901
F 55.741841 38.707119 42.595701
F 55.854241 46.125619 42.885701
F 64.847141 38.565319 42.678001
F 65.117641 46.403819 42.720901
F 58.292041 47.567519 39.119301
F 58.278141 39.949519 38.976001
F 67.279941 47.361219 39.175301
F 67.216241 39.596019 39.155601
F 58.156741 49.943519 42.775001
F 58.007841 42.307919 42.679801
F 67.193041 50.064119 42.698601
F 69.424341 51.474019 46.287701
F 60.331841 51.598319 46.297901
F 55.904841 51.351219 39.156101
F 69.347441 51.307919 39.293601
F 54.057541 47.493319 38.970801
F 71.720741 47.274019 36.484601
F 58.043841 34.691019 42.614701
F 53.624541 40.026919 43.514101
F 57.961541 34.773919 35.459201
F 54.033541 47.499219 36.204901
F 58.164341 34.969419 39.872001
F 53.684941 42.415919 40.061701
F 71.634941 39.664719 43.485301
F 71.618141 49.705519 35.430101
F 58.238941 34.959419 47.073201
F 53.722941 49.893919 42.756401
F 53.390641 50.056819 47.611001
F 71.657441 39.584119 39.083201
F 71.446841 50.176519 47.395701
F 53.647041 47.611219 46.544101
F 71.577541 50.207519 42.562901
F 71.797741 42.034919 40.089101
F 71.826241 47.788719 43.700501
F 58.254141 42.462119 32.545001
F 62.661041 50.045519 32.642601
F 53.666741 50.101619 32.908901
F 58.340141 50.203219 32.719701
F 55.929841 46.360119 32.561601
F 69.506141 46.212119 32.792701
F 67.054741 42.612519 64.558001
F 55.843441 38.693919 49.908101
F 60.451541 38.864219 50.014301
F 58.240641 42.653119 49.999901
F 60.441941 46.317919 64.638601
F 64.854541 51.592019 65.304101
F 53.754641 39.988719 60.843801
F 65.070441 46.303619 50.061201
F 64.781941 51.569019 58.274501
F 56.025241 38.736119 64.667901
F 56.064841 46.464719 64.697301
F 67.105841 50.255919 64.587101
F 58.372841 35.073419 49.768301
F 69.359141 51.497619 61.075501
F 64.827441 51.566119 61.030701
F 55.803141 46.614919 49.887901
F 62.592041 47.863219 53.708801
F 62.614041 39.995519 53.784501
F 69.424841 51.322419 53.907601
F 58.236841 42.568619 64.666001
F 62.576341 50.376919 57.334201
F 62.553241 42.535819 57.301301
F 64.827141 46.527919 64.791301
F 60.329241 36.088419 53.747901
F 62.620941 50.313419 54.508401
F 62.647741 42.553019 54.606801
F 64.924241 38.474919 64.503901
F 56.143641 51.505219 60.740301
F 62.944841 47.774019 50.956701
F 62.798241 40.002419 50.925701
F 55.731341 51.277519 53.778701
F 60.520941 38.393819 64.797901
F 55.956341 38.745119 54.611701
F 55.925141 46.170919 54.582201
F 64.912241 38.897319 54.741601
F 64.782941 46.365919 54.587901
F 56.038741 51.587919 51.081401
F 56.095041 36.212519 50.847201
F 55.942941 44.016219 50.795401
F 69.132841 38.499419 64.650201
F 64.974141 36.053319 51.094901
F 65.086641 43.763819 51.125001
F 56.027741 51.442019 58.058501
F 55.912341 36.060319 53.602601
F 55.953341 43.537919 53.580201
F 67.294941 50.242619 50.058201
F 69.382941 36.046319 58.286401
F 64.996841 43.750719 53.784701
F 55.909641 38.681119 57.235301
F 56.043741 46.405219 57.358801
F 64.883641 38.897119 57.488001
F 64.709041 46.493319 57.438201
F 58.077241 47.578919 53.596501
F 58.123941 39.934519 53.556901
F 67.104741 47.647419 53.765101
F 67.161641 39.988319 53.838301
F 58.222941 50.235319 57.136001
F 58.214541 42.537619 57.186301
F 67.003741 50.244019 57.403301
F 67.356741 42.604219 57.487501
F 58.084941 50.040519 54.495001
F 58.501941 42.567919 54.387901
F 67.012441 50.135819 54.764501
F 67.263841 42.520119 54.790001
F 58.334341 47.601419 50.822901
F 58.243141 40.125019 50.864101
F 67.298541 47.625619 51.108301
F 67.367941 39.817619 51.012301
F 60.268641 38.603819 54.678301
F 60.392241 46.459219 54.375101
F 69.351441 38.582119 54.719601
F 69.316341 46.438219 54.712201
F 58.209341 50.391319 64.590101
F 60.487141 36.477419 51.065401
F 60.573641 43.756919 50.824101
F 64.860641 36.343619 53.752201
F 69.542541 36.125719 50.977401
F 69.411141 43.724019 51.044901
F 69.669241 38.667919 50.076501
F 62.745141 42.468419 64.727801
F 60.659641 43.895319 53.428901
F 64.930541 51.524919 53.694801
F 60.300241 43.968119 58.094401
F 69.423941 43.847319 53.782301
F 60.379741 38.880719 57.440401
F 60.364141 46.457519 57.035801
F 69.323441 38.690819 57.485001
F 69.309841 46.562019 57.415901
F 62.721841 47.614119 61.078801
F 62.587741 40.012019 61.142401
F 64.904641 35.898919 60.812701
F 69.468941 46.444719 50.111801
F 65.142741 38.569419 50.043301
F 62.547241 50.371719 64.493101
F 69.372841 43.795719 61.004901
F 60.461041 51.588119 61.039901
F 62.556041 50.132319 61.767201
F 62.480541 42.552919 62.008401
F 69.303341 46.458819 64.698901
F 62.740541 50.304419 49.972401
F 62.399241 47.871419 58.366401
F 62.688141 40.076919 58.414701
F 58.322841 50.263219 50.176301
F 69.306741 51.368119 58.516301
F 55.812841 38.423619 61.850401
F 56.073041 46.425519 62.049001
F 64.932741 38.489119 61.810801
F 64.992841 46.386519 62.071201
F 69.492541 35.737519 60.863101
F 55.774741 36.084919 58.111301
F 55.939941 43.881019 58.370301
F 60.627141 51.616019 51.003001
F 64.778341 36.137719 58.087701
F 64.825741 43.831719 58.172701
F 60.678541 46.384719 50.155301
F 55.843241 36.004419 60.772301
F 55.861941 43.832319 61.178601
F 69.386141 36.062119 53.688201
F 60.346741 51.531119 53.739701
F 64.707341 43.830319 60.865601
F 60.396241 43.821819 60.981701
F 62.853941 42.469019 49.910301
F 69.339441 51.636719 51.156701
F 67.226941 42.384519 50.300101
F 58.260941 47.611719 60.916101
F 58.177941 39.849619 61.134801
F 67.165441 47.551319 60.963701
F 67.175341 39.835919 61.169901
F 60.326741 36.277419 58.337001
F 60.237641 51.508419 58.211901
F 64.937741 51.450619 50.902501
F 69.592841 43.938119 58.310201
F 58.309141 50.128919 61.827101
F 58.320741 42.490719 61.861001
F 67.154141 50.195019 61.881501
F 67.034941 42.494019 61.761401
F 58.176341 47.671919 58.253401
F 58.020841 39.982119 58.337601
F 66.917941 47.660619 58.340801
F 67.284141 40.028119 58.402601
F 60.473941 38.523319 61.821501
F 60.472041 46.412919 61.886601
F 69.472541 38.395219 61.879401
F 69.395741 46.354719 61.866601
F 60.503641 35.907619 60.929001
F 62.573441 34.738819 64.456201
F 58.311241 47.695219 65.540901
F 53.642041 42.689719 50.063301
F 53.687941 47.745819 51.048301
F 53.632441 34.640819 57.299201
F 53.570341 42.481619 54.450701
F 53.725241 39.890219 53.617501
F 53.704041 50.351419 61.596401
F 56.068541 43.930819 65.550001
F 67.096641 34.868619 54.617901
F 53.660041 34.886219 61.812801
F 53.898941 42.425419 64.533301
F 69.147141 36.007819 65.621801
F 67.029841 39.890919 65.433801
F 53.638941 42.568619 57.180801
F 53.647541 50.334019 57.381701
F 53.869441 47.884019 58.249501
F 69.311641 43.831819 65.447401
F 53.832941 50.249719 64.454701
F 53.919341 47.799219 60.960001
F 53.650241 42.394919 61.949201
F 71.694141 47.606119 51.062501
F 71.826241 50.022119 54.914301
F 53.789541 40.108119 50.977601
F 53.787441 47.729219 65.508501
F 69.380341 51.490219 65.479301
F 71.264541 39.789919 65.628301
F 67.130541 47.812519 65.632201
F 62.755941 55.441219 2.775001
F 62.544541 62.766819 2.856661
F 53.566041 62.811219 2.568221
F 53.977341 55.447019 7.327121
F 62.704141 57.816919 6.387071
F 62.615741 65.459219 6.237991
F 58.338541 62.881019 14.458901
F 58.065841 55.324519 14.721801
F 62.602941 57.932619 3.730721
F 62.574941 65.318419 3.616901
F 69.225241 66.702119 7.243501
F 65.046641 66.932419 14.578601
F 69.391541 61.662019 14.016401
F 69.513441 59.151319 7.320871
F 64.969441 66.781519 -0.044526
F 69.439341 59.127519 14.789701
F 55.944341 54.026419 3.621111
F 55.659641 61.580419 3.679231
F 65.028241 54.076619 3.801821
F 64.890341 61.654019 3.749941
F 53.835041 57.640319 13.834201
F 69.319341 53.878419 13.751401
F 60.541741 66.751719 7.284201
F 60.430141 66.683519 9.999201
F 55.645041 59.006919 2.680581
F 55.805141 66.737419 2.684661
F 65.003441 59.090319 2.848201
F 64.782041 66.644119 2.677571
F 55.991141 54.165419 6.556291
F 55.748341 61.661119 6.465391
F 65.150541 53.914919 6.373441
F 65.104941 61.742119 6.552281
F 58.195041 55.408319 2.680661
F 57.987241 62.792319 2.810281
F 67.324041 55.174419 2.840191
F 67.057741 63.002819 2.685001
F 58.060841 57.838419 6.464661
F 58.300141 65.449919 6.199711
F 67.148841 57.801119 6.658561
F 67.172441 65.420919 6.270551
F 57.887041 57.863719 3.841591
F 58.083341 65.391519 3.388441
F 67.160541 57.808819 4.040641
F 67.206141 65.503819 3.481141
F 60.399441 58.880419 7.311161
F 69.428641 59.148019 9.988741
F 60.496641 54.103719 13.521801
F 60.433841 59.136719 10.104001
F 60.517341 54.151019 3.646451
F 60.264541 61.506619 3.595101
F 69.534341 53.877719 3.598881
F 69.366341 61.501219 3.411231
F 62.761241 62.875019 14.600701
F 60.626641 61.602319 13.568301
F 67.197541 55.259019 14.535801
F 60.390441 66.730419 14.595101
F 60.228541 59.017719 2.795451
F 60.310041 66.771319 2.743701
F 69.470541 58.957519 2.685261
F 69.392741 66.752819 2.673581
F 60.445041 54.055419 6.501121
F 60.422541 61.532419 6.269611
F 69.646941 54.125319 6.407581
F 69.573741 61.607219 6.204961
F 62.883841 55.263219 10.001301
F 62.716941 62.883419 10.036501
F 69.431541 66.726319 10.006101
F 55.961841 59.147519 14.492101
F 62.659041 58.016419 13.831001
F 62.852141 65.450719 13.571101
F 64.987541 59.078119 14.520401
F 62.647541 55.353019 14.449701
F 62.587841 57.830419 11.146401
F 62.705941 65.474419 10.912101
F 69.411741 66.935219 14.793401
F 60.389741 59.093319 14.655201
F 62.856241 55.248219 7.284141
F 62.596141 62.948419 7.340891
F 55.979041 66.907419 14.594501
F 67.149441 63.066219 14.536901
F 56.015141 53.866619 10.917501
F 55.789041 61.676119 10.918701
F 65.003841 53.760719 11.105101
F 65.051941 61.589219 10.859301
F 55.850141 59.057719 7.318331
F 56.014141 66.699219 6.940241
F 64.908241 59.207919 7.431961
F 64.823841 66.688219 7.243681
F 56.159241 59.001919 10.144601
F 55.899741 67.058219 9.710251
F 64.826741 58.972619 10.087001
F 64.950941 66.593919 10.048001
F 55.929941 53.931119 13.684401
F 56.107141 61.774319 13.729001
F 64.930141 53.934519 13.794501
F 65.048741 61.676619 13.617101
F 58.310541 55.064619 10.046301
F 58.048541 62.948119 10.160501
F 67.249541 55.260819 10.042401
F 67.203541 62.825619 10.073501
F 58.182841 57.919319 13.667701
F 58.135341 65.617319 13.560801
F 67.343541 57.883019 13.760301
F 67.208441 65.654619 13.681901
F 58.323641 57.638619 10.970201
F 58.063441 65.548719 10.838801
F 67.230841 57.876519 10.962801
F 67.301041 65.472919 10.964701
F 58.402141 55.336519 7.320661
F 58.291141 62.783519 7.389921
F 67.307441 55.100919 7.305611
F 67.444941 62.907819 7.154781
F 60.641141 53.994319 10.762101
F 60.474341 61.606319 10.880401
F 69.358941 54.071019 11.134801
F 69.378941 61.607119 11.211301
F 53.665541 55.268919 2.734201
F 56.063741 69.432819 6.311051
F 58.111641 62.972819 0.010558
F 60.582741 69.364119 6.223261
F 69.380941 69.344719 3.500351
F 65.196441 69.586719 13.487601
F 71.854441 57.899719 6.500401
F 53.699241 57.831119 10.964501
F 71.577841 65.413619 11.146901
F 53.861241 65.396919 10.802501
F 53.521041 57.984719 6.351811
F 53.660541 55.056519 14.717901
F 62.727541 62.922019 0.142439
F 53.509141 57.773119 3.732331
F 53.621341 65.566619 6.134121
F 56.063241 69.252719 3.481141
F 60.569141 69.241319 10.879001
F 53.683041 65.346119 3.463381
F 53.807941 55.213019 10.020001
F 53.504241 62.889019 9.911891
F 60.356341 59.099319 0.033651
F 64.998341 69.237619 3.530581
F 71.678741 57.820819 13.724601
F 53.753341 65.536619 13.626701
F 53.721741 63.111819 14.572901
F 55.977041 66.762819 0.045873
F 71.960741 55.168719 7.256981
F 71.523141 63.116519 0.039812
F 60.320941 66.790119 0.160088
F 69.344941 59.044719 0.028401
F 53.589441 55.063119 -0.077146
F 69.443741 66.819819 -0.021160
F 62.783641 55.275119 24.451301
F 62.714041 63.040619 24.645701
F 64.999241 66.791019 17.215301
F 53.555341 63.148219 21.902101
F 62.810441 57.605319 28.058901
F 62.859441 65.459619 28.115801
F 65.122341 59.206019 31.792601
F 62.741941 55.057919 31.667801
F 62.715841 57.757619 25.503501
F 63.051541 65.514619 25.448801
F 56.189441 59.200219 31.888801
F 65.125741 69.484319 20.863201
F 62.666241 55.190419 21.731401
F 62.785741 62.851019 21.996401
F 62.897041 62.894019 17.235301
F 69.391141 67.025919 17.526401
F 56.031541 54.042419 25.528701
F 56.143941 61.689119 25.765001
F 64.933041 54.160619 25.643801
F 64.934441 61.723119 25.325701
F 56.039641 59.079819 21.897201
F 56.154041 66.966319 21.959601
F 64.962041 59.085719 21.863601
F 65.123741 66.748619 21.733401
F 56.024341 59.277719 24.705501
F 56.185341 66.797319 24.713701
F 64.975741 58.965019 24.631501
F 65.132041 66.890219 24.528701
F 55.996641 53.873419 28.319701
F 56.065841 61.874419 28.340301
F 65.128641 53.925419 28.362901
F 64.934541 61.708819 28.105801
F 58.331541 55.118919 24.374501
F 58.366041 62.932119 24.632501
F 67.196741 55.277319 24.770601
F 67.121341 62.943819 24.820401
F 58.212641 57.599819 28.264901
F 58.367141 65.646419 28.289801
F 67.249141 57.810319 28.443101
F 67.255841 65.609919 28.177401
F 58.262541 57.659519 25.502101
F 58.370841 65.593619 25.587601
F 67.252141 57.831419 25.561801
F 67.306141 65.559319 25.474701
F 58.239841 55.189019 21.729201
F 58.323241 63.092919 21.757701
F 67.144241 55.323319 21.951301
F 67.244641 62.857719 22.077301
F 60.553441 54.076119 25.448301
F 60.481941 61.599419 25.538101
F 69.323741 53.798419 25.404801
F 69.533541 61.767619 25.701201
F 60.338341 59.208519 21.783401
F 60.769341 66.752519 21.876801
F 69.408841 59.006619 21.842201
F 69.516041 66.828519 21.801601
F 60.278641 59.124619 24.473801
F 60.661741 66.749819 24.620901
F 69.429141 59.282719 24.626501
F 69.527241 66.678019 24.531301
F 60.415441 53.838519 28.094101
F 60.445941 61.703619 28.236401
F 69.530641 53.819219 28.047001
F 69.325941 61.554919 28.325501
F 69.489941 66.922819 31.792501
F 56.164941 66.853319 17.258301
F 53.685441 55.414719 24.805601
F 69.539641 61.722519 21.207501
F 62.637441 55.096719 28.879401
F 62.746941 62.909019 29.104101
F 69.362941 54.123219 21.135201
F 60.353541 59.077419 31.799401
F 56.254141 59.377419 29.205701
F 56.250541 67.074219 29.343401
F 64.948141 59.161319 28.943201
F 65.227641 67.073919 28.991101
F 58.079441 55.180519 31.899901
F 69.441041 59.089519 31.973601
F 67.174041 63.148519 31.981301
F 69.470341 61.862219 18.385901
F 67.145241 55.010819 32.195801
F 67.276741 62.973119 17.221401
F 58.380641 65.682819 18.178001
F 62.628941 55.356819 17.220101
F 58.221441 55.059719 29.222001
F 58.345041 63.213019 29.380101
F 67.402441 55.153219 29.256901
F 67.052741 62.947219 29.176301
F 60.408141 59.026319 28.992401
F 60.699041 66.778719 28.911301
F 69.585941 59.104419 29.263301
F 69.621441 66.794319 29.081401
F 69.353441 53.919519 18.333501
F 55.915941 59.257619 17.353601
F 60.637241 61.929619 18.159901
F 69.632341 59.208919 17.522901
F 65.094541 66.793219 31.730401
F 67.195241 55.288319 17.222801
F 58.166041 55.508619 17.419801
F 60.467141 61.760219 20.857401
F 62.703041 57.851019 20.937601
F 62.924741 65.378219 20.887701
F 60.599241 53.985719 20.608701
F 60.634741 66.713219 31.715401
F 62.739941 57.878719 18.162201
F 62.870141 65.338019 18.228601
F 60.814541 66.862519 17.391601
F 58.269541 63.141419 32.079701
F 56.053241 53.957819 18.251501
F 56.251441 61.833819 18.186501
F 64.956041 54.028419 18.139801
F 65.140941 61.512419 18.242001
F 60.504841 59.298619 17.243501
F 60.422441 54.024419 17.983301
F 67.154441 65.499419 18.247501
F 55.983041 67.001719 32.032501
F 56.002241 53.921019 20.980501
F 55.983241 61.615019 20.929701
F 64.983141 53.971619 20.768701
F 65.115941 61.688219 21.003301
F 65.149641 59.050619 17.324301
F 58.358041 63.073219 17.225701
F 62.902441 62.773919 31.809901
F 67.424441 57.844719 18.053801
F 58.277241 57.814119 21.018901
F 58.403041 65.799119 20.859601
F 67.185641 57.831219 20.770001
F 67.487841 65.337519 20.958701
F 58.250441 57.959219 18.231101
F 53.886241 63.207919 24.626001
F 53.777641 57.927619 20.859001
F 53.812141 65.689919 25.614401
F 53.942241 58.053819 25.607401
F 53.994041 57.969619 28.290201
F 53.868741 65.746219 21.107701
F 60.551041 69.278719 21.063101
F 53.688641 55.213619 32.004101
F 60.505541 53.818819 32.693901
F 71.724641 57.675519 18.259101
F 53.931941 55.203719 29.194801
F 53.646541 57.790319 18.111201
F 71.722541 65.592819 18.245201
F 71.642441 63.017219 17.437201
F 71.694241 55.096719 22.073801
F 71.575141 57.661219 28.105001
F 53.704841 63.212219 31.811701
F 53.960141 65.821019 18.340801
F 53.823441 55.219719 17.500601
F 53.891841 63.324919 17.372501
F 53.934541 65.687119 28.223401
F 71.717441 63.092819 22.037501
F 64.912341 53.766519 32.816001
F 71.614541 57.728819 32.717501
F 53.698941 65.786819 32.890501
F 62.775141 55.231119 46.256701
F 62.696041 63.066019 46.438801
F 69.394141 61.735119 33.019501
F 53.623141 55.375419 46.504401
F 62.690441 57.913419 47.221601
F 62.619741 65.726319 47.458301
F 67.267341 57.806019 40.090301
F 60.566741 69.337719 35.362301
F 62.556141 55.259819 43.609901
F 62.679241 62.958119 43.608501
F 60.535741 69.527419 47.165601
F 58.193441 65.519019 40.047601
F 55.834641 53.881519 47.335801
F 55.930541 61.759019 47.320001
F 64.917641 54.093819 47.418601
F 64.908441 61.992019 47.268601
F 55.869841 59.099819 43.801901
F 56.159541 67.116119 43.637801
F 65.022741 59.073919 43.746301
F 64.845841 67.018819 43.756701
F 55.798741 59.149019 46.449301
F 56.097341 66.922019 46.452501
F 64.892541 59.382919 46.478901
F 64.967441 67.007619 46.581701
F 58.011041 55.362819 46.538601
F 58.191341 62.992919 46.563501
F 67.108841 55.551819 46.646801
F 67.212541 63.262319 46.408801
F 58.301041 58.037419 47.382901
F 58.206441 65.575919 47.509301
F 67.207441 58.038419 47.442001
F 67.332041 65.762819 47.457301
F 58.193241 55.224419 43.768501
F 58.216341 62.974219 43.879501
F 67.308441 55.456819 43.893901
F 67.191041 63.097119 43.801901
F 60.366041 54.208919 47.064201
F 60.610941 61.673519 47.275901
F 69.364441 54.021119 47.313001
F 69.456141 61.952719 47.446101
F 60.372941 59.087919 43.476101
F 60.534541 66.907519 43.779301
F 69.327241 59.135719 43.841901
F 69.438641 66.947419 43.745001
F 60.475441 59.283919 46.088001
F 60.456841 66.799719 46.471901
F 69.496241 59.227519 46.401601
F 69.536541 66.937119 46.476601
F 62.563541 57.834519 35.297601
F 62.923541 65.374619 35.495301
F 67.099441 65.621219 42.888901
F 58.167341 57.765819 42.689701
F 67.229641 57.860719 42.840101
F 66.859041 62.836319 36.783901
F 69.421541 59.141019 39.093901
F 67.150941 55.186919 36.502201
F 60.421841 66.722419 39.187201
F 58.465941 63.180419 36.448701
F 58.182741 55.115119 36.209401
F 69.325641 66.895419 36.361001
F 55.863241 54.047819 35.668801
F 56.043741 61.840019 35.514801
F 64.899041 53.992019 35.586201
F 64.960441 61.551319 35.519701
F 58.059841 57.705019 35.440101
F 58.273541 65.787219 35.498101
F 66.932041 57.672619 35.469801
F 67.241441 65.424219 35.682601
F 58.267441 65.574319 42.743101
F 58.382641 57.778219 39.940001
F 60.630541 61.655919 40.083801
F 60.224141 53.927019 39.973701
F 60.602441 66.835819 36.448401
F 69.528141 53.894319 40.101201
F 69.283541 58.997219 36.358101
F 69.608041 61.596719 40.133101
F 60.499141 53.959919 35.438801
F 60.630241 61.630119 35.489701
F 69.451041 53.950719 35.483801
F 69.163241 61.698219 35.787701
F 62.619641 55.125719 39.233001
F 62.706241 63.047819 39.169401
F 60.356941 59.133619 36.350301
F 60.562441 59.140019 39.153001
F 62.688541 57.832819 42.695601
F 62.706441 65.620819 42.774001
F 60.339841 54.002419 42.689601
F 69.480741 61.645019 42.948901
F 62.816141 57.766019 40.007001
F 62.727741 65.621819 40.085701
F 67.171241 65.451419 40.056701
F 69.415341 53.940019 42.855301
F 62.703741 55.326219 36.456501
F 62.838341 62.827919 36.395701
F 60.520341 61.663319 42.725001
F 69.370741 66.892519 39.161301
F 55.817341 53.951919 40.065701
F 56.303741 61.628419 40.094601
F 65.088541 54.068719 40.011601
F 64.916941 61.615819 40.198301
F 56.013541 59.205819 36.301301
F 56.087441 66.666519 36.818801
F 64.830841 58.955519 36.473301
F 65.079841 66.835619 36.362501
F 56.090141 59.039119 39.052601
F 55.890341 66.972119 39.582601
F 65.076241 59.007819 39.177701
F 64.961541 66.871919 39.034301
F 55.879441 54.011319 42.804901
F 55.988041 61.672619 42.880801
F 64.915941 54.216419 42.775401
F 64.965441 61.688319 42.944101
F 58.089541 55.239219 38.983201
F 58.393641 62.921219 39.176201
F 67.411941 55.163819 39.162301
F 67.193241 62.883719 39.506801
F 58.189641 65.713919 32.729501
F 53.847341 65.794319 42.971801
F 67.260241 65.623319 32.670201
F 53.953741 57.841219 35.381301
F 62.853441 57.901419 32.490701
F 53.843141 65.643119 47.379601
F 71.750841 65.528119 42.912701
F 71.782441 63.302019 46.380301
F 58.237241 57.804619 32.683801
F 69.517541 69.362319 39.868401
F 71.693141 62.795619 39.166801
F 71.770641 57.904119 35.494401
F 60.629941 61.625319 32.748501
F 64.967841 69.360419 39.873301
F 69.507941 53.948219 32.733201
F 62.803841 65.430119 32.629501
F 55.821641 53.925319 32.996201
F 67.235041 57.692119 32.744001
F 65.047441 61.608419 32.835401
F 55.936541 61.785919 32.832701
F 67.295041 65.675019 50.157001
F 53.696341 63.048019 58.236101
F 62.776441 65.458319 64.772601
F 65.096541 69.182219 57.330801
F 60.480241 54.232919 64.840601
F 69.217341 69.329519 64.747101
F 69.444741 54.111719 64.611801
F 56.109241 69.386019 50.046501
F 69.278241 69.343519 62.021201
F 60.531441 61.825719 64.598801
F 67.185141 57.850119 64.599501
F 62.790341 58.040819 64.759401
F 58.165541 65.588219 50.289601
F 65.000941 54.189419 50.207501
F 69.376241 61.661919 64.568201
F 67.150041 57.931919 50.071701
F 62.799141 55.420119 53.709201
F 62.738441 62.897219 53.825001
F 60.383941 59.298519 58.057101
F 60.454241 54.099719 49.847501
F 62.630841 58.007319 57.395001
F 62.529141 65.502819 57.261401
F 69.385641 66.748719 60.918501
F 58.060641 58.030419 64.508101
F 62.629641 57.990819 54.758401
F 62.453541 65.488719 54.484801
F 69.517541 59.308119 60.897501
F 60.440141 66.918519 60.970101
F 62.585741 55.444219 50.868401
F 62.603641 62.834619 51.141901
F 55.827541 53.991419 49.961401
F 60.356841 59.218319 60.716001
F 55.959041 53.947419 54.520701
F 55.956041 61.612419 54.708101
F 65.132941 54.059419 54.484301
F 64.998941 61.638519 54.729901
F 56.084241 59.029219 50.996001
F 55.952941 66.813419 51.137801
F 65.008441 59.165819 50.977401
F 64.882141 66.744919 50.897401
F 55.890641 59.048519 53.701401
F 56.030441 67.009419 53.856001
F 64.963941 59.053519 53.721601
F 64.662041 66.769619 53.713701
F 55.794341 54.269219 57.229601
F 55.988541 61.846619 57.480701
F 64.718241 54.284919 57.366601
F 64.887941 61.611819 57.422601
F 58.118141 55.358019 53.571901
F 58.109841 63.090019 53.628001
F 67.439741 55.388719 53.969501
F 67.138241 63.062419 53.847801
F 58.137041 57.897119 57.224701
F 58.316241 65.752519 57.420901
F 67.240241 57.909219 57.451401
F 67.265241 65.489319 57.364401
F 58.091741 57.982119 54.526301
F 58.143641 65.723019 54.748601
F 67.244941 57.977019 54.729801
F 67.112741 65.689219 54.460301
F 58.275941 55.279919 50.889001
F 58.225741 62.907619 50.962401
F 67.256241 55.405919 51.207201
F 66.984441 62.966819 51.067301
F 60.378041 54.107519 54.648401
F 60.338241 61.764719 54.564501
F 69.581241 53.904119 54.840301
F 69.658341 61.718019 54.419001
F 60.658041 59.181819 51.041701
F 60.395141 66.772519 50.936301
F 69.289641 59.203519 50.833801
F 69.531541 67.063419 50.856201
F 60.400141 59.176419 53.695801
F 60.363941 66.863219 53.649501
F 69.522741 59.253319 53.673601
F 69.461441 67.056519 53.681801
F 60.161341 54.110019 57.334101
F 60.335241 61.856719 57.170401
F 69.376841 53.913919 57.433301
F 69.577741 61.752919 57.174401
F 62.507041 55.137319 61.165001
F 62.638041 63.127719 60.862001
F 64.876241 61.763719 64.661701
F 67.208541 65.506919 64.567901
F 64.849041 61.709019 49.907401
F 58.398441 58.062919 50.033501
F 62.709441 65.331319 50.218301
F 69.502741 66.774319 58.218101
F 62.686041 57.802019 61.962201
F 62.595241 65.554519 62.021801
F 69.469641 54.018919 61.883101
F 69.399941 59.173619 58.138601
F 62.435541 55.380019 58.334301
F 62.694041 62.979019 58.104001
F 64.963541 54.131119 64.708401
F 69.300941 61.958419 50.238901
F 55.795241 54.011719 61.863201
F 56.017441 61.750919 61.735301
F 64.909641 54.029019 61.933601
F 64.835341 61.543819 61.918401
F 55.986341 59.075619 58.449001
F 55.878841 66.990219 58.098701
F 64.924641 59.037519 58.219201
F 64.865041 66.709819 58.182601
F 55.748341 59.207019 61.041501
F 55.797041 66.849819 60.858801
F 64.954141 58.948519 61.027201
F 64.658741 66.946719 60.914001
F 60.445041 67.012919 58.319401
F 55.983141 61.543619 64.491501
F 62.843341 57.976819 49.923801
F 69.355741 54.165219 50.016501
F 58.115641 55.272119 60.900601
F 58.283041 62.871319 60.984301
F 67.240641 55.381919 61.128201
F 67.047341 62.936319 60.803101
F 55.944441 54.074419 64.487101
F 56.045141 61.599219 50.105701
F 69.203441 61.842719 61.753401
F 60.366241 61.638419 49.976401
F 58.216441 57.955619 61.831701
F 57.988341 65.487819 61.708901
F 67.395241 57.915919 61.939601
F 66.998441 65.599719 61.828301
F 58.039141 55.338719 58.242901
F 58.307241 63.240619 58.306201
F 67.217041 55.211419 58.252601
F 67.314641 62.935519 58.163701
F 60.196141 54.073119 62.132901
F 60.563541 61.775519 61.835701
F 58.088441 65.562819 64.526801
F 53.754041 65.610419 54.360701
F 69.363841 69.286019 57.322801
F 64.730141 69.600819 61.671201
F 60.527541 69.507319 54.537201
F 53.673541 57.871019 54.910801
F 65.124341 69.438119 50.097401
F 53.666741 55.310819 53.967601
F 53.571741 58.052219 57.578701
F 65.073941 69.304519 54.500301
F 53.802241 57.817519 50.206701
F 60.355641 69.357719 61.855201
F 53.740741 62.900319 60.987301
F 71.634541 58.006219 62.004901
F 71.636341 55.366719 61.016301
F 71.553841 65.478319 61.948801
F 71.858641 63.062419 53.522701
F 71.780141 65.617019 64.561001
F 56.123541 69.629819 54.512801
F 60.437141 69.300419 64.522001
F 71.735841 65.536119 57.405701
F 53.556441 57.750019 62.009201
F 53.562241 65.497819 64.694701
F 53.713941 65.646819 57.205901
F 53.563341 65.540819 61.828701
F 53.533441 55.297519 60.912901
F 53.792641 65.731119 50.068501
F 53.445641 55.456419 58.235301
F 55.726241 69.457119 61.979101
F 53.521841 57.749619 64.675701
F 71.834541 65.715219 49.839101
F 71.612141 57.901919 64.737501
F 71.614641 62.770919 61.165201
F 71.540241 55.348919 58.229701
F 67.253241 55.334119 65.707801
F 55.858841 59.039719 65.547601
F 65.056441 59.210919 65.653001
F 71.666841 55.206719 65.715601
F 62.818141 55.518719 65.466001
F 67.169841 62.805519 65.483601
F 53.789541 62.764819 65.409301
F 58.224841 55.539019 65.481501
F 71.945541 4.093169 13.669001
F 80.402741 9.178689 2.991841
F 82.913841 0.115558 3.647971
F 71.680341 9.109619 9.940051
F 80.845141 16.626119 2.691221
F 80.717441 16.903919 14.583001
F 80.553341 4.046869 6.335821
F 80.660641 11.569119 6.405931
F 87.252941 7.961729 10.875701
F 78.394341 15.515719 13.689701
F 80.620241 3.827349 3.584801
F 80.659541 11.861719 3.617041
F 71.756341 11.666019 3.829341
F 76.064341 16.589719 10.010501
F 85.280141 16.718119 2.946711
F 87.520341 15.537419 13.629901
F 71.647941 11.566219 10.963701
F 78.404741 7.893159 13.512901
F 80.548941 1.242709 2.756641
F 76.092241 9.024139 7.320771
F 82.620641 7.739429 3.565981
F 83.000941 15.536819 3.862451
F 78.279941 12.890919 14.503301
F 73.907941 7.676909 3.414131
F 73.779341 15.657319 3.623401
F 78.461841 5.362869 14.490901
F 87.361241 7.730659 13.638701
F 71.740541 16.749819 7.323821
F 82.988541 12.954719 14.519701
F 76.154141 1.230349 7.204241
F 82.779441 5.106699 2.637461
F 83.098141 13.074419 2.597871
F 73.872641 5.081669 2.709071
F 74.008741 12.957719 2.763391
F 82.813441 7.903739 6.280301
F 82.811941 15.357019 6.500411
F 87.526941 12.932719 14.461001
F 73.850941 7.735979 6.251751
F 73.983741 15.386119 6.491951
F 87.512241 5.062269 14.536101
F 85.074741 1.231529 2.525371
F 84.884041 9.190879 2.629761
F 75.916541 11.543219 10.744001
F 75.992841 1.314819 3.032701
F 76.027641 9.104619 2.657341
F 85.186741 16.701819 7.243111
F 84.912141 3.848419 6.485441
F 85.002841 11.578319 6.232851
F 76.177741 3.714969 6.321581
F 76.399141 11.600819 6.458861
F 84.932441 3.768489 3.617661
F 85.103641 11.678019 3.573041
F 76.133341 3.998249 3.703801
F 76.299541 11.597019 3.728321
F 80.618141 16.816019 10.111901
F 78.252141 12.804419 10.132801
F 85.011741 4.056669 10.720401
F 76.075141 3.977279 10.805601
F 87.470741 15.481519 10.733101
F 85.096141 16.607119 14.399301
F 87.090141 7.682189 3.519691
F 87.377141 15.334319 3.620631
F 76.117641 16.870419 7.317001
F 78.157241 7.846149 3.706211
F 78.549041 15.517419 3.758321
F 76.237441 9.105319 14.498801
F 85.012141 8.998419 7.136971
F 85.205341 16.656619 10.037301
F 87.376641 5.277819 10.065801
F 85.187841 1.305669 7.304881
F 87.278441 5.030539 2.615181
F 87.426841 12.691519 2.757581
F 78.506241 5.322029 2.741681
F 78.387441 13.063519 2.759811
F 87.148441 7.616419 6.252291
F 87.329241 15.269819 6.425941
F 76.212541 1.415769 14.624301
F 78.153041 7.745159 6.325991
F 78.409641 15.461319 6.471911
F 78.359041 15.402919 10.971101
F 80.637841 1.309569 9.997331
F 80.548341 9.137559 9.950791
F 85.111241 11.710119 10.841301
F 78.530041 12.916119 7.441751
F 87.192741 5.180399 7.322431
F 80.667941 16.794919 7.285971
F 80.806041 4.129889 13.332301
F 80.758641 11.645519 13.638301
F 80.683641 9.025369 14.364801
F 80.664241 1.522659 14.408801
F 80.542741 4.024239 10.653601
F 80.508141 11.829319 10.889301
F 78.251741 4.969589 9.905441
F 78.257441 5.096829 7.229931
F 80.770541 1.395789 7.258721
F 80.522241 8.890559 7.167111
F 76.102841 16.840019 14.499001
F 87.374441 12.865919 9.977031
F 76.193141 16.668419 2.685381
F 87.323141 12.603619 7.291921
F 82.828741 7.981349 10.604901
F 82.879941 15.542819 10.933501
F 85.229141 9.127949 14.507501
F 73.848841 7.714269 10.815001
F 73.833941 15.346419 10.798201
F 85.172241 1.390049 14.596101
F 82.764841 5.347499 7.077651
F 82.890041 12.866019 7.302581
F 73.889441 5.182379 7.246911
F 74.035041 12.808919 7.163161
F 82.730841 5.416909 9.893831
F 82.797841 12.975919 10.088701
F 73.668241 5.177789 10.076201
F 73.743441 12.719819 9.823701
F 83.046241 7.947719 13.446001
F 82.801441 15.394519 13.636001
F 73.894841 12.920919 14.557001
F 73.898541 7.852379 13.592401
F 74.062241 15.445019 13.510301
F 74.079341 5.319059 14.501801
F 85.175941 1.442469 10.085101
F 85.168941 9.044409 9.835051
F 78.341241 7.561319 10.876801
F 76.229841 1.304519 10.001401
F 76.094841 8.884519 9.962421
F 83.094841 5.375569 14.377201
F 85.264841 3.945889 13.465001
F 85.288941 11.725219 13.524201
F 76.251541 4.039829 13.491501
F 76.080441 11.694619 13.526701
F 71.612641 1.213739 10.093001
F 71.608441 3.576329 3.702911
F 71.544041 16.761919 2.674041
F 71.720041 9.052629 0.024031
F 71.517741 3.764889 10.899701
F 71.615241 8.909969 7.077321
F 73.994241 0.150543 13.911601
F 71.720441 11.663919 6.488521
F 71.725241 1.140139 2.764291
F 71.794641 1.495379 14.587701
F 82.914841 12.988819 -0.128572
F 89.802041 16.782419 14.611901
F 87.269741 5.030739 -0.118891
F 71.569041 1.131939 7.348911
F 89.595241 8.711089 7.138731
F 89.577441 1.043769 2.613571
F 89.702041 8.859039 14.635501
F 89.707441 16.864919 9.885911
F 89.676741 16.655819 7.184101
F 89.767541 11.444519 13.615901
F 87.409541 0.152941 10.878001
F 76.048041 8.976709 -0.027154
F 80.704741 16.579919 0.012586
F 76.068541 1.030099 0.203528
F 89.402341 16.785419 -0.123625
F 71.580141 1.186629 0.015373
F 80.454041 1.138359 24.372201
F 80.465341 8.821629 24.503601
F 80.745941 8.894529 31.796001
F 71.663241 4.026769 28.338101
F 78.365341 5.384169 17.281901
F 78.365041 5.109829 31.850301
F 80.524041 3.843629 27.999201
F 80.519441 11.471219 28.152001
F 76.144341 11.635719 18.172101
F 76.274841 3.979869 18.156501
F 80.317741 3.658689 25.131101
F 80.593341 11.384219 25.285701
F 78.298241 12.720419 31.656901
F 85.106441 11.766019 18.152701
F 80.858441 1.427049 21.699001
F 80.580741 9.005519 21.735701
F 80.656441 8.966629 17.033301
F 76.067141 1.296859 31.770401
F 85.190241 3.815939 18.115201
F 82.857541 0.034513 25.314701
F 82.682541 7.566119 25.331801
F 82.808141 15.318319 25.167701
F 78.367641 15.440119 20.720801
F 73.738941 7.636849 25.411601
F 73.934841 15.402619 25.506501
F 78.392641 7.696769 20.786501
F 82.836741 5.197769 21.581001
F 82.680941 12.622219 21.593501
F 73.955341 5.101299 21.983601
F 74.129941 12.943219 21.952101
F 82.667341 5.040319 24.331801
F 82.872541 12.819919 24.341401
F 74.049841 4.969479 24.669801
F 73.851041 12.921219 24.652101
F 82.861941 7.747989 28.149801
F 82.755641 15.543519 27.871901
F 87.469141 15.335819 20.993801
F 73.894141 7.609179 28.065601
F 73.812841 15.494019 28.260701
F 87.342341 7.833169 20.879501
F 76.355741 9.255129 17.141201
F 84.982841 8.840099 24.468601
F 87.316741 -0.201675 27.974601
F 76.112541 1.046539 24.352301
F 76.028841 8.993209 24.594901
F 76.155841 16.481919 31.694501
F 85.037841 3.832109 28.099201
F 85.120741 11.428519 27.934501
F 75.791741 3.868849 28.131101
F 76.170141 11.679919 28.273001
F 84.936541 3.863509 25.352501
F 85.112641 11.404019 25.278901
F 76.188641 3.596699 25.419901
F 76.210241 11.598619 25.472201
F 76.315841 1.272309 17.241101
F 84.958641 8.973279 21.751001
F 82.885941 5.179519 17.132901
F 76.246941 1.265179 21.629401
F 76.317941 9.012989 21.901901
F 85.072241 1.387449 24.233201
F 87.322441 7.597199 25.333301
F 87.233141 15.249019 25.503401
F 80.732141 1.393639 17.125701
F 78.189341 7.613019 25.305801
F 78.258141 15.406819 25.444101
F 82.938041 12.915019 31.776101
F 87.546641 5.248709 21.626001
F 87.415141 12.733119 21.932401
F 78.374441 5.087469 21.562001
F 78.279741 12.791619 21.710301
F 87.421741 5.000569 24.482601
F 87.381341 12.729019 24.611701
F 78.203041 5.111109 24.227501
F 78.475841 12.826219 24.451201
F 87.371441 7.561119 28.115201
F 87.245041 15.124219 28.258201
F 76.099141 9.122119 31.828001
F 78.184541 7.776569 28.092601
F 78.211741 15.499419 28.097101
F 82.844541 13.013519 17.204201
F 76.167141 16.617019 24.548401
F 85.043941 8.956819 31.935301
F 76.298841 16.698519 17.234601
F 73.793441 12.872619 17.242901
F 85.062341 9.116729 17.303201
F 73.903941 15.459019 18.217101
F 80.586041 1.325909 29.011801
F 80.530741 8.950889 29.009001
F 87.383041 12.820119 31.763501
F 76.052641 11.507019 20.884401
F 76.408741 16.833419 21.865001
F 76.155941 3.919359 20.949201
F 82.873341 5.187779 28.856101
F 82.890641 12.859119 28.938601
F 73.834941 5.229379 29.308201
F 73.818141 12.876219 29.226301
F 74.078841 5.313819 17.237901
F 80.564841 16.743619 21.829701
F 85.322841 1.164749 17.309401
F 85.181641 16.652819 17.167201
F 87.390341 15.365219 18.191201
F 73.762441 12.709219 31.930401
F 71.700941 3.926479 25.626201
F 80.588841 16.601819 29.073501
F 80.464141 1.183259 31.903301
F 85.094941 1.363939 21.587201
F 84.967841 1.110139 28.819801
F 85.069141 8.862419 29.130101
F 87.411841 5.086399 31.749101
F 75.984541 1.217239 29.041901
F 75.949441 9.072779 28.997201
F 85.247641 16.597419 21.805501
F 87.298941 4.989279 28.977901
F 87.351841 12.613319 29.053401
F 78.384141 5.183709 28.974301
F 78.295941 12.965319 29.064401
F 84.989341 16.586919 24.590101
F 80.443441 16.550719 31.898801
F 80.415441 16.658919 24.622701
F 82.780541 5.066479 31.769601
F 76.111441 16.903319 29.059001
F 78.320541 12.967919 17.229101
F 87.417541 5.200129 17.136401
F 73.910941 5.254879 32.096901
F 87.372441 12.933919 17.149001
F 87.294141 7.722839 18.073101
F 80.761741 3.899699 20.676001
F 80.521141 11.510019 20.703001
F 71.767741 1.217859 31.864201
F 85.203941 11.644519 20.804801
F 80.555341 4.026549 18.030001
F 80.538841 11.534919 17.904601
F 85.241241 16.573719 31.697301
F 85.418641 4.005439 20.779401
F 82.815241 7.748659 18.073501
F 82.957641 15.562419 18.187101
F 78.509041 15.544219 18.101901
F 74.168841 7.929109 18.172001
F 85.072341 1.124439 31.676101
F 78.428841 7.908789 18.064801
F 82.783041 15.400219 20.975801
F 74.007841 15.457319 20.839501
F 74.184241 7.823079 20.953801
F 85.034341 16.549919 28.909601
F 82.828141 7.706439 20.825201
F 80.752941 16.706519 17.353601
F 73.972541 -0.017349 18.178401
F 82.660341 -0.137173 28.003301
F 71.845241 3.920579 18.099301
F 71.550341 8.999029 24.516501
F 71.763841 8.997069 21.761001
F 71.730541 11.541119 25.353901
F 89.702841 3.867399 17.990201
F 78.408741 7.769389 32.685401
F 71.742041 16.558019 21.871401
F 71.620941 16.789319 31.931101
F 71.614641 9.044769 31.792901
F 71.638141 1.342879 24.504101
F 71.764441 1.389439 17.374601
F 71.683441 16.583919 17.365301
F 71.844341 1.165629 29.056501
F 89.455141 1.326839 24.458101
F 71.543441 16.690619 29.136501
F 71.800441 1.529659 21.770201
F 89.649141 11.633919 20.930901
F 89.587941 11.685519 18.169701
F 89.538241 9.072589 17.405301
F 89.400941 16.844619 17.242101
F 89.632041 1.196929 17.156101
F 71.635341 11.694319 28.318701
F 71.609341 16.526319 24.549001
F 71.585441 4.055449 20.783701
F 82.941841 7.613489 32.539601
F 73.871141 -0.245711 32.879101
F 76.183641 11.586719 32.690701
F 87.483441 15.387819 32.719001
F 78.223841 0.030407 32.870601
F 80.705041 1.304449 46.385301
F 80.642541 8.921119 46.207801
F 71.645341 3.911049 32.650301
F 71.748841 1.027859 46.336201
F 82.971141 -0.210402 40.061801
F 76.219641 1.357059 39.337301
F 80.574641 4.045769 47.090001
F 80.510641 11.493319 47.339801
F 85.167041 16.757119 46.373601
F 84.996741 1.286309 38.921101
F 80.636341 1.263379 43.494201
F 80.754041 8.902449 43.676501
F 76.073241 3.773259 32.677801
F 80.439941 16.773719 39.085201
F 76.158641 11.471919 40.064001
F 76.189041 3.907179 40.070901
F 82.798241 7.772799 47.454201
F 82.849341 15.345519 47.327101
F 78.361041 15.225319 42.664401
F 73.747141 7.584639 47.349901
F 73.749241 15.477219 47.330201
F 78.411441 7.510669 42.796101
F 82.916341 5.109489 43.550401
F 82.791741 12.807019 43.627201
F 73.752741 5.148579 43.762401
F 73.942841 12.854219 43.842101
F 82.884141 5.256209 46.372701
F 82.633341 12.683819 46.305601
F 73.848541 5.009109 46.538201
F 73.885041 12.771119 46.558901
F 85.038841 1.477289 46.243801
F 85.226941 8.937309 46.672701
F 85.098341 16.784219 43.636701
F 76.272541 1.170009 46.408801
F 76.013041 9.096959 46.247301
F 73.858141 -0.359228 35.787001
F 85.141841 3.994279 47.262301
F 84.939041 11.660919 47.358301
F 76.177041 3.797019 47.262401
F 76.245041 11.633019 47.355601
F 85.088741 1.327299 43.501501
F 85.244341 8.831019 43.933401
F 71.488541 8.928179 43.616001
F 76.298941 1.114409 43.601401
F 76.082141 9.080929 43.542001
F 84.950341 16.395019 39.068501
F 87.403941 7.622219 47.472401
F 87.393241 15.426719 47.398801
F 87.345341 15.513519 42.664201
F 78.227341 7.738269 47.035401
F 78.295141 15.688119 47.237601
F 87.547141 7.744609 42.910601
F 87.400041 5.110649 44.039801
F 87.347441 12.789619 43.790501
F 78.344741 5.000879 43.686601
F 78.545441 12.671419 43.665401
F 87.567241 5.090509 46.587301
F 87.217041 12.764519 46.473401
F 78.446041 5.192599 46.328301
F 78.490541 12.965919 46.373001
F 80.566641 3.823319 35.529301
F 80.428041 11.435919 35.501001
F 87.323641 7.698779 40.071701
F 85.217341 11.515319 40.248101
F 73.813841 15.352619 42.899901
F 76.011441 16.790619 39.111901
F 73.853441 7.693359 42.657701
F 73.912241 12.720719 36.223501
F 84.988741 3.758659 39.862101
F 82.992141 7.649069 42.765501
F 78.399941 12.891519 39.209301
F 76.031941 16.658319 43.624501
F 87.417241 15.318219 40.052501
F 78.448041 5.121939 38.988201
F 82.920441 7.601899 35.321501
F 82.731641 15.355219 35.576701
F 87.394041 12.767719 39.204201
F 73.950241 7.505139 35.532801
F 73.911041 15.447419 35.477001
F 87.283841 5.176389 39.112701
F 85.092941 3.679309 35.401801
F 85.081041 11.609519 35.383601
F 76.016641 3.646339 35.458601
F 76.095541 11.505519 35.418501
F 76.169641 16.661619 36.383901
F 73.757941 4.956349 36.354101
F 74.041541 4.949429 38.987701
F 85.144641 9.027449 39.113301
F 73.953741 12.817619 38.978601
F 80.580341 16.674119 43.622601
F 78.238741 12.709319 36.503101
F 75.889941 16.777919 46.380001
F 85.086841 3.892689 42.671901
F 78.291241 5.084849 36.267401
F 87.412241 7.655119 35.449401
F 87.120941 15.466119 35.452301
F 87.316141 12.930119 36.494801
F 78.429141 7.703859 35.310801
F 78.200941 15.225419 35.463501
F 87.305141 5.069079 36.360901
F 80.722341 1.123539 39.165701
F 80.663641 9.013369 39.028201
F 83.000841 12.588019 39.144301
F 82.811741 15.411219 42.657501
F 76.291741 11.729619 42.747701
F 76.039941 3.916469 42.831501
F 80.644341 3.944459 42.631101
F 80.600341 11.457619 42.695801
F 76.137641 8.836429 36.380801
F 76.006241 1.225419 36.677801
F 80.725841 3.835179 39.848601
F 80.512741 11.583219 39.999501
F 76.252341 8.783109 39.212501
F 85.181841 8.971679 36.370101
F 80.438541 1.153379 36.504701
F 80.588141 8.903519 36.258201
F 82.781541 5.453729 39.086401
F 80.491741 16.697719 36.404001
F 84.944841 1.101019 36.231501
F 85.164541 11.441119 42.989001
F 82.913941 7.863099 40.091501
F 82.612241 15.159719 40.009201
F 78.308841 15.534919 40.014501
F 74.073541 7.402819 40.053601
F 73.932141 15.429219 40.184101
F 78.464641 7.621039 40.057601
F 82.994541 5.187169 36.466301
F 82.878741 12.740319 36.304801
F 80.622041 16.694719 46.305401
F 85.004041 16.802019 36.512501
F 87.383341 -0.068515 35.554001
F 71.706541 11.550419 42.700501
F 71.435041 11.531419 32.797601
F 71.779541 3.605649 47.515601
F 80.685041 11.545119 32.601001
F 71.661341 11.452719 35.478201
F 89.724041 9.108269 43.858701
F 87.249041 0.064003 42.557301
F 71.525641 16.651919 46.353701
F 89.699741 9.001699 46.591101
F 80.484641 3.796679 32.697901
F 73.955641 -0.082184 39.870901
F 71.521441 11.519019 47.243401
F 89.584241 8.813649 36.357701
F 71.725741 16.835819 43.727101
F 89.486441 1.268859 39.256101
F 89.491241 11.538619 40.214101
F 82.848641 -0.008013 32.567501
F 78.485441 -0.160837 47.216401
F 87.146441 -0.038207 39.882501
F 82.748941 -0.172696 35.412001
F 87.372641 7.640249 32.798301
F 85.147441 11.423219 32.675001
F 82.941541 15.476719 32.736401
F 73.871941 15.390919 32.747401
F 78.243941 15.194919 32.727401
F 73.769041 7.850039 32.733101
F 85.046241 3.712809 32.709001
F 76.155941 3.583949 64.703501
F 80.508741 11.624719 50.076301
F 87.098741 15.627519 50.203401
F 73.694241 15.392319 49.979401
F 80.567041 3.848959 64.855001
F 78.156441 15.564019 49.942801
F 84.999641 1.173689 60.950801
F 71.399741 16.657719 53.928001
F 82.631741 15.395119 50.279701
F 87.257841 15.433219 64.570501
F 82.909441 15.584519 64.411801
F 87.336041 0.014571 54.522501
F 78.266141 7.724549 49.879801
F 82.699541 5.391509 65.469401
F 85.141241 8.931089 61.143601
F 80.694041 16.550919 60.810601
F 85.131741 16.699819 60.771801
F 76.226541 16.710519 58.032901
F 80.603241 3.957659 49.789201
F 80.393941 16.776119 50.872801
F 80.605341 1.239819 53.713301
F 80.537641 9.026919 53.770501
F 76.265341 11.495819 50.097401
F 87.225041 7.571299 50.091301
F 73.976341 15.534619 64.399901
F 73.911541 7.805449 50.016901
F 80.535441 3.597769 57.415501
F 80.715841 11.662419 57.333301
F 80.683941 11.769219 64.664301
F 76.203841 9.015919 58.498001
F 80.564941 3.829909 54.687601
F 80.387641 11.611519 54.605801
F 85.048141 16.784619 58.154801
F 76.348441 11.563619 64.517701
F 80.769941 1.196349 50.885101
F 80.480841 8.935449 51.047201
F 76.334541 16.703719 60.821401
F 76.241241 1.197599 58.331101
F 78.428041 7.793949 64.705401
F 76.185141 0.906781 60.989701
F 82.728041 7.795389 54.670301
F 82.675041 15.375519 54.424201
F 78.465541 13.048319 60.759201
F 73.909541 7.776829 54.658701
F 73.719441 15.419019 54.538601
F 78.340041 5.057989 60.973901
F 82.758941 5.069609 50.865501
F 82.926641 12.691119 50.973801
F 73.873841 5.229579 50.880201
F 73.845541 12.685319 50.938901
F 82.702441 5.140379 53.694701
F 82.668341 12.796019 53.589801
F 73.996741 5.290919 53.544501
F 73.838741 12.918619 53.657901
F 82.702941 7.833519 57.302001
F 82.986641 15.325719 57.110301
F 87.394641 12.861919 60.714501
F 74.237141 7.697789 57.394501
F 74.053941 15.277019 57.253301
F 87.356241 4.925199 61.039801
F 85.001841 1.228189 53.689001
F 84.938241 8.785229 53.699501
F 76.011541 16.821519 51.036801
F 76.139341 1.253399 53.880201
F 76.113341 9.050339 53.926601
F 80.845741 16.694419 58.147201
F 85.198341 3.987689 57.359401
F 85.132341 11.479119 57.383301
F 76.218141 3.584009 57.368601
F 76.126141 11.615019 57.494601
F 85.056541 3.805169 54.615701
F 84.869241 11.455819 54.600101
F 76.161341 3.911429 54.554601
F 75.955941 11.510119 54.769901
F 85.191141 1.376589 51.000001
F 84.968741 8.939619 50.838101
F 76.254741 3.908499 50.143601
F 76.164641 1.299049 50.945801
F 76.150641 9.068709 51.145101
F 85.052341 3.776579 64.518901
F 87.139741 7.695389 54.734201
F 87.229841 15.412819 54.722701
F 78.496441 12.951419 58.096701
F 78.365941 7.942349 54.875001
F 78.247741 15.311619 54.519901
F 78.380041 5.068429 58.283701
F 87.521541 4.972209 51.049001
F 87.290241 13.005219 50.914601
F 78.326141 5.258029 51.121101
F 78.390241 13.111819 50.828701
F 87.345441 5.066649 53.889501
F 87.281441 12.833219 53.824401
F 78.416341 5.345039 53.777201
F 78.048141 12.781919 53.700701
F 87.189241 7.580259 57.456801
F 87.379941 15.404119 57.339301
F 87.454241 12.707319 58.034301
F 78.287441 7.639109 57.666101
F 78.540341 15.456719 57.304801
F 87.403441 5.083659 58.308801
F 80.561541 1.292879 61.118201
F 80.794441 8.992209 61.086001
F 76.098541 8.894049 61.165001
F 87.315041 7.707079 64.575001
F 85.223041 11.581619 50.035601
F 84.994041 8.924449 58.333701
F 80.477041 16.716719 53.629001
F 84.843041 16.869519 53.564901
F 76.210541 3.591629 61.878701
F 85.175641 1.421359 58.228901
F 80.654241 3.811139 61.974601
F 80.493341 11.593619 61.993901
F 85.168141 11.793619 64.419301
F 85.198441 11.518219 61.721501
F 80.506341 1.046809 58.342501
F 80.560441 9.080079 58.389201
F 82.848041 7.961459 64.657701
F 84.897341 16.890719 50.978401
F 76.045841 16.701419 53.655801
F 76.418741 11.601619 61.788401
F 83.034741 7.700879 62.001201
F 82.930641 15.399619 61.690301
F 78.436441 15.495319 61.874701
F 73.902641 7.406579 62.074001
F 74.058041 15.457619 61.704701
F 78.469941 7.700479 61.896701
F 82.785941 5.197739 58.080301
F 82.880141 12.870219 58.170101
F 74.036141 5.066879 58.257501
F 73.939541 12.947619 58.361801
F 82.719541 5.332739 60.856801
F 82.841741 12.812219 61.072201
F 73.914741 4.959999 61.055401
F 74.120841 12.735019 61.119501
F 82.618041 7.658359 50.193801
F 85.110841 3.920569 50.131601
F 87.283741 15.280719 61.819701
F 73.884741 7.571049 64.800201
F 84.964841 3.840669 61.839301
F 87.637341 7.594229 61.838101
F 78.470241 15.405619 64.619901
F 71.536041 1.326669 58.225001
F 85.197541 9.228949 65.394401
F 87.169141 -0.274901 49.776501
F 71.723041 11.442819 62.000501
F 76.230741 16.788019 65.417101
F 71.673241 9.004189 50.936201
F 89.468841 11.616419 50.119001
F 73.971941 12.865719 65.342101
F 71.814941 1.556039 50.942901
F 73.926541 -0.133137 54.608301
F 87.437641 12.899419 65.564801
F 80.654841 9.158409 65.753101
F 73.796041 4.927179 65.587201
F 85.111441 1.185419 65.426601
F 87.211441 -0.196653 61.812801
F 82.859841 -0.034354 57.445901
F 78.209241 5.085119 65.554901
F 80.507141 1.150319 65.458101
F 89.430041 16.774519 61.117501
F 71.797941 8.891069 60.953201
F 71.791441 8.845279 58.199401
F 89.761741 11.477219 57.340501
F 89.496641 16.710819 50.996701
F 89.424441 11.410919 54.591701
F 89.494541 16.652219 53.835201
F 89.455841 16.994919 58.207401
F 82.801341 0.006090 64.511801
F 71.680741 8.958949 53.659501
F 71.870941 16.646819 58.234001
F 71.535641 11.517419 49.891001
F 71.908141 3.960029 54.593801
F 82.786241 -0.058198 54.697901
F 71.763741 1.291449 53.653601
F 71.486541 3.819129 64.511001
F 71.636441 16.759019 50.988601
F 78.351841 -0.010075 49.954701
F 87.280341 -0.057140 57.337401
F 78.365841 12.871219 65.520201
F 85.187341 16.723419 65.785001
F 80.682141 24.531819 2.682161
F 80.906241 32.047819 2.705481
F 80.503841 34.760219 13.381701
F 71.470941 32.035519 2.683441
F 80.372341 27.114719 6.286281
F 85.239841 32.157319 14.784101
F 80.505841 19.447419 6.485201
F 71.626141 32.032419 7.351761
F 84.895541 26.961319 11.014301
F 78.192941 20.452219 7.303621
F 80.467841 27.072819 3.587751
F 84.997741 24.501619 14.457601
F 80.655641 19.247819 3.676301
F 80.771041 32.151419 14.489801
F 78.309441 20.588819 14.600601
F 80.263341 24.393019 14.669701
F 75.918741 19.366419 13.684001
F 78.159441 28.277519 7.356421
F 85.329341 32.132719 7.437981
F 78.170541 23.080019 13.526901
F 82.979641 30.715019 3.811061
F 82.954341 23.109819 3.763461
F 73.660641 30.699719 3.718931
F 73.864241 23.132919 3.519861
F 84.732141 24.617919 7.241911
F 87.293741 30.696719 10.878901
F 76.076641 19.130619 10.854001
F 76.367141 32.222519 7.236231
F 82.704841 28.286919 2.649561
F 82.773841 20.679119 2.642581
F 73.819141 28.194819 2.614871
F 74.054841 20.458519 2.716261
F 82.924441 30.884219 6.485911
F 82.627741 23.236519 6.344451
F 74.108141 30.853119 6.373401
F 73.734841 23.061319 6.233511
F 85.003341 24.299119 2.572791
F 85.045541 32.152619 2.610851
F 76.198741 24.421319 2.576621
F 75.981141 32.011419 2.780261
F 84.898441 27.264719 6.298961
F 82.988241 20.809519 14.759601
F 85.006741 19.255819 6.494691
F 76.139141 26.805819 6.225801
F 73.605541 20.571719 14.417401
F 75.973941 19.245419 6.201591
F 84.782541 26.995019 3.623831
F 76.023841 27.049019 13.775601
F 84.899341 19.320319 3.558671
F 76.093741 26.886319 3.512181
F 73.744041 28.411719 14.511201
F 76.313041 19.226719 3.543981
F 85.152641 19.217219 11.034601
F 82.667241 28.175619 14.757101
F 78.445541 30.865119 10.925301
F 87.272441 28.138519 7.272641
F 87.293541 30.783619 3.404171
F 87.253341 23.255919 3.622121
F 78.574041 30.681419 3.552781
F 78.422941 23.190019 3.686391
F 75.993441 26.936119 11.133401
F 75.947541 24.182419 7.284041
F 78.339541 23.148319 10.863401
F 87.314341 20.601519 7.335611
F 86.989041 28.057919 2.638051
F 87.281541 20.613819 2.576021
F 78.235041 28.241319 2.761411
F 78.524741 20.654719 2.826211
F 87.387941 30.777619 6.299411
F 87.065341 23.176619 6.356031
F 78.543241 30.831519 6.366531
F 78.307841 23.304119 6.374311
F 80.483241 24.463719 10.062201
F 80.615541 32.043819 10.068001
F 87.264241 23.144019 10.940501
F 87.537641 30.931419 13.627101
F 80.435441 26.889819 13.787401
F 78.405541 20.384519 10.001801
F 80.713241 19.346819 13.922301
F 78.534441 30.905419 13.558301
F 78.242541 28.348319 14.533301
F 87.290741 20.515719 14.618901
F 80.475141 27.098419 11.039801
F 78.077741 28.282719 10.131701
F 80.699341 19.389219 11.174801
F 87.340641 28.305019 14.663501
F 87.310441 23.190119 13.680501
F 87.270141 20.653519 9.990691
F 80.607141 24.537319 7.331191
F 80.628041 32.022619 7.308791
F 76.097441 32.177419 14.697701
F 76.064641 24.239119 14.499801
F 82.820141 30.841119 11.109101
F 82.787741 23.249819 10.892301
F 73.882541 30.863719 11.029401
F 73.855141 23.015919 10.830701
F 82.574241 28.302619 7.268311
F 82.834141 20.737219 7.459571
F 74.014541 28.322119 7.314131
F 73.846641 20.635419 7.153951
F 82.699141 28.227219 10.054301
F 82.854841 20.598919 10.165601
F 73.827841 28.334819 10.055901
F 73.920541 20.525419 9.720101
F 83.075441 30.735919 13.761401
F 82.678041 23.299619 13.671201
F 73.824141 30.978419 13.780301
F 73.891841 23.063119 13.644201
F 85.042841 24.545819 10.003701
F 85.055141 31.965719 10.072701
F 76.049141 24.409119 10.017101
F 76.152941 31.884319 9.859711
F 85.094441 27.223119 13.768001
F 87.341241 27.957119 10.068901
F 84.973741 19.283619 13.719101
F 80.688941 31.969019 -0.091185
F 85.025341 34.640019 3.753441
F 78.442641 28.058319 0.086008
F 71.851341 27.004019 6.311971
F 80.520241 34.610219 3.675951
F 71.674441 19.371619 6.244131
F 76.130541 34.719019 13.676701
F 71.743441 27.003619 3.723141
F 85.166541 32.042519 -0.135583
F 87.163741 28.371419 -0.080119
F 71.659041 19.185619 10.771701
F 71.745341 24.331219 14.669001
F 80.505241 34.625019 10.818901
F 85.117941 34.485319 11.000701
F 71.607241 24.364519 9.913001
F 76.478541 34.903919 6.392131
F 84.955841 34.780919 13.615101
F 71.512241 26.915119 13.681001
F 71.768641 24.403519 7.242611
F 71.587941 24.416019 2.743601
F 71.724741 26.867219 10.943001
F 89.490141 24.388419 2.573091
F 89.394241 19.169919 3.362751
F 89.545241 34.722019 13.685801
F 89.451941 24.448619 -0.235778
F 89.432541 19.252019 6.138841
F 89.713441 34.684719 6.071951
F 71.628341 32.096419 10.096501
F 71.531041 32.016319 14.571501
F 71.504641 19.116819 13.497401
F 87.292941 20.715319 -0.248833
F 80.563441 24.295919 24.562701
F 80.602441 31.983819 24.588001
F 73.717241 28.103519 17.257701
F 71.715241 26.946319 28.051701
F 80.578741 26.852019 28.383501
F 87.352441 31.045619 21.046001
F 80.687641 19.271619 28.137401
F 76.007841 32.074419 31.891901
F 76.119341 19.405119 20.979701
F 87.289441 23.262919 18.086701
F 80.815541 26.797419 25.556101
F 87.517741 20.776319 17.330501
F 80.801941 19.287119 25.398201
F 76.132241 27.104919 21.071101
F 71.585141 24.406719 28.970101
F 82.740041 30.878119 20.989101
F 80.713741 24.402719 21.913301
F 80.573741 32.090219 21.838101
F 74.047341 20.558319 32.066201
F 87.235241 30.802719 18.288401
F 82.836341 30.703919 25.569301
F 83.029741 23.015719 25.406401
F 73.893541 30.759919 25.423001
F 73.752641 23.147019 25.551801
F 82.817241 28.093319 21.858901
F 82.972741 20.543719 21.836501
F 73.764541 28.195319 21.819501
F 73.903841 20.519319 21.931301
F 82.926641 28.214719 24.531901
F 83.102641 20.472719 24.499901
F 73.875741 28.264619 24.516901
F 73.763941 20.591519 24.694801
F 82.846441 30.882219 28.378501
F 82.928141 22.941819 28.061901
F 73.901641 30.561519 28.142301
F 73.792741 23.067719 28.311601
F 85.376341 24.328719 24.654901
F 85.101041 32.013919 24.578901
F 76.130441 24.294819 24.690101
F 76.187041 32.005319 24.448001
F 84.878741 26.946619 28.108301
F 78.464841 20.442719 17.382401
F 85.428541 19.069619 28.156401
F 76.222641 26.698519 28.144801
F 73.902441 20.588919 17.194801
F 76.141041 19.509119 28.194101
F 85.110541 26.937119 25.470301
F 83.085441 23.062919 20.988801
F 85.232041 19.134419 25.531601
F 76.229041 26.902519 25.489501
F 85.309941 19.201019 20.911301
F 76.134041 19.238919 25.440401
F 85.192241 24.373519 21.923201
F 84.913941 31.985719 21.877601
F 76.266841 24.424419 21.865101
F 76.124441 32.163819 21.618301
F 87.287741 30.838719 25.537501
F 87.608741 23.039219 25.427501
F 78.398641 30.766719 25.480201
F 78.433541 23.027819 25.465801
F 87.386341 28.505819 21.934401
F 87.517041 20.621519 21.813701
F 78.365441 28.198619 21.944501
F 78.369641 20.546719 21.712501
F 87.344241 28.322419 24.794901
F 87.526041 20.504819 24.544401
F 78.520941 28.024019 24.613901
F 78.403141 20.536619 24.505201
F 87.326741 30.765519 28.320201
F 87.495841 23.092319 28.070101
F 78.324141 30.628319 28.158501
F 78.410641 22.877819 28.101001
F 80.486641 32.221119 32.068001
F 82.663341 20.308419 31.947701
F 76.066241 19.183619 18.304901
F 78.191441 28.279119 31.869001
F 80.696541 24.163119 29.076201
F 80.508841 32.061219 29.260201
F 76.061441 24.356719 31.845901
F 82.853541 28.122619 31.924901
F 82.841841 28.337319 29.226001
F 83.107141 20.434119 29.148001
F 74.048641 27.997119 29.159501
F 73.912241 20.537819 29.347601
F 76.047741 32.132819 17.456301
F 85.035141 24.053519 31.856801
F 87.191641 28.061019 31.857301
F 84.919141 32.043719 17.441901
F 73.991241 23.000119 20.949201
F 76.130841 24.369219 17.506801
F 73.930941 28.273519 31.779601
F 87.198641 28.211019 17.428401
F 85.093141 24.362919 29.096001
F 85.070441 32.088519 29.188101
F 76.257141 24.251019 29.123601
F 76.017041 31.931619 29.162201
F 87.155241 28.144919 29.146601
F 87.538941 20.776719 28.989201
F 78.274941 28.179019 29.169901
F 78.394141 20.441119 29.047401
F 78.269641 28.318619 17.199801
F 87.318441 20.644519 31.763801
F 73.951541 30.712519 20.759601
F 85.125841 24.386219 17.252401
F 80.505941 24.185719 31.825201
F 84.948641 32.014719 31.783601
F 76.072341 27.073519 18.217601
F 78.576941 23.152919 20.807101
F 80.502741 26.891419 20.822501
F 80.608241 24.271819 17.394801
F 80.788841 19.235819 20.964601
F 85.448641 19.132819 18.170601
F 78.421041 23.096819 18.208601
F 85.203941 27.012919 21.014101
F 80.581441 26.910319 18.119101
F 78.275441 30.868319 18.231601
F 80.785641 19.277619 18.202201
F 78.381641 30.660219 20.953301
F 84.910341 26.983519 18.253401
F 87.318941 23.202619 20.860401
F 82.624041 30.830619 18.161301
F 82.897141 23.127619 18.237001
F 73.776541 30.740419 18.202201
F 73.848941 22.995819 18.324801
F 83.071041 20.420619 17.463001
F 80.514541 31.948519 17.111601
F 82.740341 28.334419 17.363301
F 78.337441 20.571019 31.885801
F 80.731741 34.704719 32.669001
F 71.637241 19.200419 25.468201
F 85.004141 34.521519 25.395601
F 73.713841 30.848519 32.881701
F 71.563641 24.317519 17.309801
F 71.501541 19.335619 21.098601
F 80.475941 19.103819 32.938801
F 71.630641 24.351119 24.384001
F 71.586141 32.097119 31.922001
F 84.767741 34.543519 18.368101
F 76.181041 34.804619 32.732401
F 76.027441 34.710419 18.138501
F 71.727641 19.168519 18.405301
F 80.413841 34.449219 18.238301
F 71.807941 32.091419 29.243801
F 71.597941 31.912819 24.383601
F 71.562641 27.157819 25.247101
F 82.883841 22.841619 32.794901
F 71.607041 32.095219 17.296801
F 71.815241 34.580719 20.961001
F 71.480241 26.860019 18.062601
F 76.190341 34.680319 25.466701
F 71.753341 19.364819 32.755601
F 71.680541 24.150919 31.718001
F 71.778141 26.986819 32.735701
F 89.722141 24.432119 29.034401
F 89.486741 19.058919 28.133401
F 89.548341 32.149719 21.837901
F 89.708541 19.369019 18.243401
F 89.666141 24.484519 24.494201
F 89.620441 19.095919 25.360601
F 89.472641 27.007219 20.794601
F 71.673441 34.676719 28.288501
F 76.073241 26.821319 32.943501
F 78.304441 30.959819 32.872401
F 87.180441 30.703519 32.724401
F 82.817041 30.736019 32.914101
F 87.312041 23.061219 32.853001
F 85.171341 26.595119 32.851501
F 80.366341 24.364319 46.460901
F 80.576341 32.010019 46.570901
F 75.914541 32.123419 36.370201
F 76.033741 24.448719 36.409501
F 80.518641 27.079519 47.273501
F 78.291741 28.176319 36.455601
F 80.586441 19.204019 47.228101
F 85.211141 32.236219 36.424701
F 85.033841 24.442419 36.507101
F 75.987541 19.333719 40.015801
F 80.519141 24.315119 43.709101
F 80.543641 32.128919 43.781401
F 76.305541 34.579419 35.313201
F 78.176341 23.144319 42.929101
F 82.955341 30.974419 47.227401
F 82.606341 23.211719 47.085201
F 73.683941 30.638919 47.332301
F 73.941941 22.945919 47.181101
F 82.665641 28.296919 43.627801
F 82.693441 20.585219 43.603201
F 73.824441 28.166819 43.850901
F 73.707341 20.475219 43.629201
F 82.646341 28.450619 46.385201
F 82.728641 20.646319 46.403401
F 73.763441 28.110619 46.477101
F 73.755241 20.507019 46.281901
F 85.008941 24.416619 46.362401
F 85.279441 32.210319 46.510501
F 75.946241 24.392719 46.434501
F 75.896541 32.104119 46.419401
F 84.985241 27.128819 47.249401
F 80.686341 34.806419 47.125701
F 84.944441 19.198819 47.342301
F 75.940341 26.913119 47.479701
F 73.693441 23.108619 42.777301
F 75.797941 19.319019 47.426801
F 84.883241 24.490219 43.553701
F 85.136241 32.231919 43.513501
F 76.022541 24.319119 43.808101
F 76.112941 32.137919 43.568501
F 87.360141 30.795019 47.360601
F 87.305941 23.274419 47.384801
F 78.206841 30.736019 47.245801
F 78.092041 23.103819 47.319101
F 87.303541 28.099619 43.572001
F 87.369241 20.613319 43.814701
F 78.194041 28.356719 43.769701
F 78.293841 20.480519 43.698601
F 87.409741 28.201819 46.302201
F 87.421141 20.566319 46.508301
F 78.301641 28.092019 46.436101
F 78.307041 20.545319 46.517501
F 80.475841 27.093919 35.464801
F 87.113141 20.574319 36.521601
F 80.374941 19.326719 35.689801
F 78.335841 30.980419 42.903101
F 87.351741 28.300419 36.426001
F 76.165041 26.931919 39.940001
F 82.728741 20.396319 39.137601
F 82.661641 28.362419 39.125701
F 73.906541 30.720019 42.694101
F 84.871541 19.086919 39.892001
F 80.756841 34.715319 35.373001
F 87.267941 23.183619 42.685301
F 73.658741 23.299419 40.091501
F 82.694441 23.092219 42.677101
F 82.754441 31.085819 42.748001
F 82.893941 28.196319 36.307601
F 82.898041 30.877819 35.513301
F 82.812741 23.047519 35.701001
F 73.612741 30.931219 35.587501
F 73.782441 23.168919 35.502901
F 85.324241 26.922419 35.442501
F 73.927541 20.559519 36.371401
F 85.027341 19.207619 35.612201
F 76.062641 26.991919 35.645501
F 73.752641 27.993319 38.907201
F 76.182141 19.183719 35.623201
F 73.801741 20.714719 39.199401
F 73.776041 28.354919 36.206801
F 85.032941 19.426719 42.885901
F 87.410641 22.986319 40.015801
F 78.292341 23.350519 40.094201
F 82.713041 20.421719 36.419901
F 85.150541 24.346319 39.151401
F 75.994941 24.414719 39.136601
F 85.046641 27.056719 42.682401
F 87.320941 30.696119 39.920501
F 87.302941 30.817319 35.538301
F 87.315741 23.154519 35.609401
F 78.239041 30.896119 35.532901
F 78.269441 23.280519 35.523401
F 80.465141 24.505919 39.051501
F 80.545941 32.266019 39.089401
F 87.325741 30.676419 42.651801
F 78.208441 20.708119 39.243401
F 80.440341 26.798719 42.875601
F 76.062141 32.157119 39.004801
F 80.538741 19.206919 42.689401
F 84.934441 26.906019 39.938701
F 76.064041 19.316319 42.705101
F 78.346841 28.330219 39.181701
F 80.573241 26.874919 40.172101
F 85.095141 32.316219 39.136101
F 80.392941 19.214319 39.983401
F 87.298241 20.434919 39.227901
F 78.359241 30.843219 40.114601
F 76.017741 26.923219 42.771201
F 80.524641 24.447319 36.326301
F 80.573141 32.229319 36.431901
F 87.464041 28.190019 39.096301
F 78.278441 20.823219 36.484501
F 82.823641 31.041919 40.071801
F 82.806041 23.151919 40.032301
F 73.821341 30.852419 40.048301
F 71.634841 19.161319 47.337701
F 89.649641 31.892119 43.781101
F 89.639141 27.048919 47.389401
F 71.337341 32.211219 36.334901
F 80.643641 34.679819 40.337601
F 89.511641 34.794319 40.190001
F 71.432641 26.938119 47.320101
F 71.720841 24.428719 46.458901
F 71.578141 26.722819 42.652801
F 76.054741 34.827619 47.157301
F 85.221441 34.916719 39.985201
F 71.719141 31.968819 46.309401
F 71.463641 24.344819 43.652501
F 80.674241 34.941819 43.066601
F 71.537641 24.464819 36.335501
F 89.553741 19.361719 42.598501
F 71.198741 19.267919 42.689001
F 71.483641 19.576719 40.021001
F 71.388141 24.546819 39.106701
F 89.507241 32.069119 39.102201
F 89.588741 24.212019 43.793201
F 76.238241 19.112419 32.866901
F 73.810641 23.092119 32.876701
F 78.337741 23.032919 32.804801
F 80.458441 26.839019 32.791301
F 85.002641 19.095619 32.747901
F 77.990941 23.146219 50.126601
F 78.130641 30.848019 49.993401
F 76.218741 19.344719 64.504001
F 85.111241 19.018519 64.498401
F 71.547841 19.232319 50.086701
F 87.190141 30.891219 61.434701
F 87.230841 23.312019 64.326101
F 85.018141 27.075619 49.976901
F 80.664741 26.990419 64.747101
F 87.327041 30.693419 50.181101
F 76.061041 26.954219 64.566301
F 82.708141 22.951219 64.575301
F 75.952141 19.306719 50.099201
F 71.396841 26.990419 61.702801
F 82.797341 30.864419 49.943501
F 73.878641 30.882819 64.769501
F 82.990641 30.656819 64.349901
F 85.088241 27.133919 64.484101
F 78.385641 22.977419 64.446101
F 73.674841 30.863419 50.046501
F 80.558441 24.337819 53.603201
F 80.274941 32.283219 53.442801
F 75.987541 32.155819 58.193501
F 76.129241 24.591219 58.262501
F 80.475141 26.704719 57.293101
F 78.502741 20.440319 60.931201
F 80.744441 19.136819 57.035301
F 75.956741 24.343219 60.898001
F 84.954041 32.126119 58.105701
F 85.119841 24.516119 58.228001
F 80.518041 26.855519 54.545401
F 78.369741 28.447919 60.975401
F 80.666041 19.429619 54.256601
F 84.912441 19.321819 50.019201
F 87.354241 20.656519 60.849301
F 87.324341 28.307119 60.909201
F 80.543341 24.495619 50.840901
F 80.491841 32.154619 50.805501
F 76.199541 19.218919 61.804401
F 84.989841 24.326419 60.800201
F 82.631541 30.877819 54.520601
F 82.817841 23.203819 54.719101
F 73.722441 30.791619 54.514501
F 73.858841 23.238819 54.627601
F 82.683741 28.287919 50.858801
F 82.790441 20.631819 50.909201
F 73.506141 28.269119 50.761901
F 73.719541 20.457319 51.074001
F 82.624741 28.291419 53.598101
F 82.846841 20.755819 53.549601
F 73.635641 28.150619 53.641201
F 73.821341 20.528619 53.699401
F 82.858341 30.894019 57.341101
F 82.763741 23.041719 57.382801
F 73.786141 30.610519 57.183601
F 73.933041 23.237819 57.437301
F 84.805341 24.574119 53.531001
F 84.922641 32.165419 53.641501
F 76.000041 24.481619 53.663901
F 75.966941 32.232019 53.766401
F 84.939641 26.970019 57.222001
F 78.520941 20.565019 58.214401
F 85.131841 19.353619 57.147501
F 75.999141 27.174919 57.226701
F 82.723141 23.154619 49.864401
F 76.275441 19.517819 57.296801
F 84.860241 27.156819 54.598601
F 78.339041 28.222919 58.254901
F 85.076241 19.463219 54.539101
F 75.993741 27.028619 54.516301
F 87.230041 20.684019 58.093701
F 76.082241 19.350019 54.537601
F 84.900541 24.488419 50.787401
F 84.995541 32.088619 50.884001
F 75.893741 24.477619 51.029201
F 76.001241 31.985519 51.000901
F 87.244841 30.887519 54.551101
F 87.028241 23.439119 54.408001
F 78.129241 30.924119 54.609401
F 78.205541 23.277719 54.727401
F 87.205041 28.241119 50.975801
F 87.197641 20.473819 50.962501
F 78.111441 28.186319 50.903501
F 78.172741 20.629019 50.937201
F 87.030241 28.259419 53.586301
F 87.295541 20.591919 53.752001
F 78.187641 28.212719 53.605201
F 78.217141 20.672319 53.688401
F 87.218841 30.875019 57.296901
F 87.483741 23.334919 57.054401
F 78.235441 30.776719 57.277601
F 78.152941 23.106919 57.388101
F 80.422741 24.452419 61.123801
F 80.624241 32.199519 60.918901
F 87.217641 30.907519 64.202701
F 76.141741 27.107419 61.768501
F 87.105441 23.117019 50.261001
F 80.564041 19.300419 50.017001
F 80.448741 27.105119 49.926301
F 80.541641 19.168919 64.543401
F 84.908041 26.985519 61.660201
F 85.070541 19.307319 61.686801
F 80.508041 27.120619 61.859601
F 87.236441 28.215519 58.161301
F 80.742141 19.138519 61.899901
F 78.213741 23.017719 61.739801
F 87.361241 23.225119 61.675301
F 73.763041 22.975919 49.984501
F 80.453341 24.197919 58.231501
F 80.596041 32.105419 58.153001
F 75.822241 27.034019 50.316201
F 73.866741 23.034619 64.524301
F 82.812841 30.952219 61.666901
F 82.558441 23.170619 61.963001
F 73.772841 30.798019 61.852001
F 73.701541 23.007119 61.685201
F 82.623141 28.266919 58.062401
F 82.941241 20.450319 58.158101
F 73.567441 28.070719 58.267901
F 73.870341 20.668919 58.113901
F 82.796341 28.347719 60.789801
F 82.896241 20.690219 60.888001
F 73.762241 28.258219 60.884001
F 73.895441 20.475319 60.844701
F 78.378441 30.947419 61.830701
F 75.912741 32.090119 60.854101
F 84.966341 32.214019 60.764601
F 78.321141 30.733419 64.575001
F 78.438441 20.561519 65.592701
F 73.702541 28.294519 65.403801
F 71.357041 26.908719 57.307001
F 71.621241 24.284619 58.204801
F 71.507941 32.082919 50.959301
F 71.537441 26.802519 54.609801
F 71.534241 34.651219 57.499801
F 71.349241 26.938819 50.075501
F 71.523141 24.275019 53.726001
F 89.612441 34.784619 50.097601
F 89.494141 19.431819 64.420201
F 85.182641 34.737119 50.031801
F 71.376341 24.377319 60.907701
F 80.710241 34.632719 61.945601
F 76.244341 24.254319 65.309701
F 84.963341 24.445219 65.306001
F 76.133641 34.490019 61.874201
F 71.645341 19.286019 57.278001
F 76.133641 34.587719 49.992401
F 71.473041 19.351319 54.576901
F 80.517341 34.704619 49.816401
F 89.477241 31.978819 53.647701
F 89.598741 24.542419 60.904401
F 71.629341 26.802219 64.412001
F 89.544641 19.207219 50.083001
F 71.451341 31.927019 60.879501
F 71.611641 32.036719 58.109201
F 89.374241 27.051419 64.533601
F 89.550641 19.298419 61.796001
F 89.442441 32.028719 58.258301
F 89.579041 26.999919 61.848301
F 89.580841 19.227419 54.512101
F 80.594141 34.500519 64.610201
F 75.905841 34.752619 57.190301
F 75.995641 34.861319 54.516001
F 85.170041 34.656319 61.769501
F 71.333041 34.724819 64.472301
F 85.025841 34.654419 64.598601
F 80.455641 34.712519 57.106301
F 84.952541 34.681619 57.111801
F 76.042241 32.080919 65.651401
F 73.748141 20.578819 65.426801
F 82.898441 20.429619 65.517001
F 82.895241 28.249219 65.541101
F 80.500141 24.242419 65.393401
F 89.513241 32.164919 65.171301
F 80.666141 47.356019 2.745381
F 80.400841 39.801319 2.687251
F 73.528441 36.015819 -0.055997
F 87.213341 51.566719 10.108201
F 80.500841 49.869019 6.351641
F 80.648741 42.192419 6.443351
F 82.901241 35.925419 0.073285
F 73.881941 51.422219 7.344061
F 80.449741 50.040019 3.577041
F 80.470341 42.380019 3.657271
F 87.397541 43.794419 10.078901
F 71.724641 47.338119 14.602301
F 87.391541 35.889619 10.097801
F 71.497741 42.288919 6.359881
F 78.146541 35.851119 9.905561
F 87.016541 51.443319 14.723401
F 82.734641 38.682219 3.525251
F 82.812141 46.015219 3.754231
F 73.771941 38.703319 3.618971
F 73.838441 46.285419 3.734401
F 73.900941 51.135919 14.533501
F 82.515741 51.347219 9.973801
F 78.371541 51.440319 7.144331
F 78.105541 51.457319 14.682001
F 87.274841 51.357319 7.155841
F 76.079241 34.427919 10.960701
F 73.723641 51.280019 10.268801
F 82.828741 35.900919 2.813431
F 82.679941 43.490219 2.655501
F 78.170641 43.539719 7.390171
F 73.870641 36.131919 2.880551
F 73.809041 43.713519 2.861091
F 82.903141 38.563719 6.196011
F 82.871341 46.100119 6.492741
F 73.957741 38.533919 6.329621
F 73.618941 46.265119 6.405481
F 85.082441 47.432019 2.961871
F 85.021541 39.842919 2.485991
F 76.091041 47.347619 2.875051
F 76.010441 39.968419 2.759391
F 84.926541 50.227019 6.410171
F 85.069241 42.430219 6.284321
F 76.161141 49.964019 6.493321
F 76.013341 42.310819 6.506511
F 85.153541 49.956419 3.727891
F 85.038241 42.471919 3.467621
F 76.037841 49.959219 3.599941
F 76.203441 42.553019 3.813581
F 78.779941 36.044719 7.248061
F 71.936541 34.644319 6.451201
F 73.936941 36.053219 14.559101
F 78.342841 35.671219 14.582501
F 87.173141 38.473119 3.562801
F 87.449941 46.354519 3.825211
F 78.125041 38.628619 3.610201
F 78.421341 46.049519 3.664821
F 78.258041 51.279719 2.657111
F 83.001741 43.797419 14.691501
F 87.255741 36.200619 14.685201
F 87.416041 46.361219 13.664801
F 75.898741 47.532119 14.528901
F 73.906941 51.480019 2.743621
F 78.261641 46.244319 13.659601
F 87.178041 35.953519 2.713911
F 87.388941 43.814819 2.810311
F 87.413241 51.357319 2.898711
F 78.347041 35.895819 2.768591
F 78.354841 43.664419 2.785731
F 87.354541 38.552919 6.190811
F 87.198941 46.336119 6.528111
F 78.400141 38.681119 6.309311
F 78.387641 46.050419 6.314561
F 80.590841 47.551019 9.930351
F 80.555241 39.919319 10.163901
F 73.879141 43.530119 14.639001
F 85.085941 39.855919 14.650701
F 80.327541 50.110519 13.609201
F 80.737141 42.492619 13.641001
F 78.400341 43.637919 14.495001
F 78.249741 43.666819 10.132501
F 80.352941 50.043519 10.927201
F 80.548241 42.524719 10.907801
F 87.246141 38.855719 13.687501
F 87.299241 43.774719 14.574701
F 80.639941 47.370219 7.169471
F 80.733141 39.598119 7.424301
F 76.261341 39.706719 14.599601
F 85.170641 47.610319 14.488901
F 82.884341 38.553219 10.839001
F 82.922741 46.363519 10.910901
F 73.729641 38.575219 11.051801
F 73.875741 46.136719 10.990001
F 78.425841 38.435719 13.733501
F 83.107941 36.071519 7.260141
F 82.769641 43.527819 7.274921
F 82.507441 51.264619 14.593601
F 74.090241 36.031219 7.228771
F 73.704441 43.658719 7.141411
F 82.665541 35.987819 14.529201
F 82.909341 35.948719 10.047601
F 82.802041 43.645719 9.853151
F 80.613441 39.903819 14.392601
F 73.959341 35.952419 10.106401
F 73.796941 43.581219 9.950351
F 82.806941 38.556619 13.601301
F 82.822541 46.276419 13.708101
F 73.919841 38.666419 13.639601
F 74.002041 46.016119 13.674301
F 85.188541 47.667019 10.090901
F 85.083741 39.764819 9.904111
F 76.071841 47.404519 10.043501
F 76.073941 39.764019 10.002401
F 84.924141 50.188019 13.559301
F 85.061341 42.451419 13.467701
F 76.115941 50.283019 13.421701
F 76.178541 42.310919 13.787001
F 84.876541 50.204819 10.889001
F 84.986941 42.287219 10.739701
F 76.005241 49.987919 10.823501
F 76.069241 42.359419 11.007001
F 84.891841 47.539119 7.339831
F 85.175841 39.816219 7.199851
F 76.044641 47.334719 7.238601
F 76.169241 39.755119 7.427861
F 87.399341 38.462719 10.947701
F 87.458441 46.364219 10.885801
F 78.294941 38.297619 11.005001
F 78.438941 46.244019 10.899301
F 80.620641 47.319919 14.698701
F 87.630641 36.050919 7.271031
F 87.290641 43.718519 7.284681
F 82.612941 51.471919 7.145921
F 76.072041 34.655019 3.650301
F 82.902141 51.428819 2.775761
F 71.553341 47.456419 10.160601
F 78.244241 51.487519 10.071801
F 71.572441 42.273119 13.655901
F 71.339941 49.953119 11.058701
F 71.710441 50.116419 3.576041
F 71.651241 42.401719 3.629301
F 71.764541 39.766419 7.271321
F 89.641541 34.740619 10.906301
F 85.346741 34.728719 6.500751
F 80.833541 34.597019 6.383181
F 78.194141 35.563119 0.043080
F 71.513341 39.740319 14.394201
F 71.608341 47.477419 2.803031
F 87.189741 43.717719 0.063361
F 71.541741 50.119219 13.800301
F 89.603141 47.634819 14.625701
F 89.606641 42.363519 6.435981
F 89.444641 50.232019 13.951901
F 89.570541 39.823819 7.274281
F 89.667441 50.253919 3.785301
F 89.625341 50.168819 6.501771
F 84.995641 47.506019 0.120447
F 78.356541 51.197819 -0.103083
F 78.379541 43.649519 0.032628
F 80.581441 47.434919 0.035015
F 76.082741 39.788919 0.008973
F 80.790541 47.564119 24.418901
F 80.460541 40.013119 24.490801
F 84.928441 47.424419 31.775301
F 80.317841 47.410219 17.310601
F 80.605041 50.127619 28.278201
F 80.548241 42.377519 28.087301
F 80.617941 39.928319 31.752401
F 84.963941 39.835119 17.351901
F 80.653741 50.020019 25.509001
F 80.605941 42.528319 25.458201
F 87.156741 51.313819 17.355801
F 73.697441 35.934119 17.318701
F 80.637541 47.585119 21.789201
F 80.453741 39.887319 21.750501
F 71.924541 47.459119 17.303001
F 78.308141 46.427919 20.900101
F 82.657241 38.541219 25.375801
F 82.791441 46.060219 25.452601
F 73.782741 38.465919 25.380901
F 73.801441 46.080019 25.558201
F 80.653641 39.743119 17.161501
F 82.636041 35.967219 21.816601
F 82.663541 43.574119 21.601101
F 71.651041 42.417819 20.933601
F 74.019341 35.979119 21.809501
F 73.806241 43.705219 21.689501
F 82.981541 35.773119 31.666201
F 82.734441 35.888719 24.543801
F 82.890541 43.510519 24.387001
F 84.818741 47.601119 17.194901
F 73.861141 35.750019 24.605001
F 73.836841 43.709519 24.415201
F 82.766341 38.642519 28.218701
F 82.597541 46.136219 28.211901
F 73.995241 38.515119 28.088601
F 73.659141 46.082419 28.316201
F 84.939941 47.549719 24.453701
F 84.907741 39.689219 24.511901
F 75.938241 47.502319 24.681301
F 75.911441 39.771519 24.454601
F 85.074441 50.018019 28.215801
F 84.999241 42.288919 28.000201
F 75.921141 49.930519 28.361501
F 76.179341 42.339919 27.981501
F 85.052641 49.917219 25.610601
F 85.097841 42.280119 25.226201
F 76.094441 50.013019 25.717701
F 76.164341 42.598219 25.216001
F 85.096641 47.382319 21.716801
F 84.983941 39.763619 21.852101
F 75.954041 47.651919 22.042701
F 76.024441 39.899519 21.592701
F 87.298641 38.447019 25.356001
F 87.139341 46.273519 25.250101
F 78.266841 38.860819 25.422901
F 78.342841 46.250319 25.313701
F 76.183441 47.355019 31.807701
F 87.187041 35.933019 21.829801
F 87.232641 43.629919 21.410901
F 75.885641 47.672519 17.212101
F 78.279441 36.132619 21.600801
F 78.310841 43.758619 21.656801
F 73.692441 43.571719 31.723001
F 87.258841 35.737019 24.629801
F 87.234841 43.699619 24.126001
F 78.356941 36.087819 31.975701
F 78.394141 36.322819 24.396201
F 78.459641 43.724119 24.326901
F 87.349041 38.556819 28.126001
F 87.214141 46.317719 28.011701
F 78.276741 38.495519 28.134301
F 78.339641 46.086419 28.050701
F 84.986141 39.888119 31.716801
F 80.460641 34.622219 20.851601
F 78.247441 38.590819 20.685701
F 87.320341 46.304719 20.802401
F 80.534041 47.578319 28.977501
F 80.390241 39.863619 29.019801
F 78.482641 43.862919 31.760801
F 75.915741 50.032019 18.315401
F 78.403541 51.411519 21.757101
F 82.769241 35.991819 28.798001
F 82.843841 43.516419 29.055701
F 75.935841 39.738619 17.307401
F 73.912941 36.012819 29.116201
F 73.911541 43.472719 29.150301
F 82.939041 43.748619 31.667901
F 82.860441 43.699019 17.355501
F 74.089441 43.525419 17.352301
F 87.226041 38.445219 18.222601
F 78.379141 35.785419 17.376601
F 78.342741 51.275419 17.371201
F 73.798041 35.897019 31.888101
F 78.076841 46.245419 18.226701
F 78.232741 38.517319 18.012301
F 82.574541 35.917719 17.386001
F 84.876641 47.360819 29.035801
F 85.151341 39.746719 29.055701
F 76.117741 47.411119 29.066601
F 76.045241 39.718719 29.056801
F 87.318941 35.940919 29.268101
F 71.462741 39.818619 24.603801
F 86.997241 43.836019 29.060201
F 87.267541 51.602619 31.718701
F 76.257741 39.945019 31.794501
F 78.403141 43.633219 29.076101
F 87.245941 43.688719 17.362701
F 82.728441 51.424519 31.704601
F 82.662941 51.321419 17.339201
F 87.434641 51.358019 21.853001
F 87.280441 51.340519 29.070401
F 82.764741 51.388419 21.875901
F 78.334841 43.745719 17.299201
F 82.939641 51.093319 24.456301
F 87.224941 38.551119 20.993801
F 73.764941 51.178919 31.964601
F 80.614241 50.078619 20.853401
F 80.308641 42.295119 20.698101
F 87.148641 35.903419 17.345401
F 73.663941 51.119419 24.693901
F 80.436941 50.005319 18.223901
F 80.572841 42.416419 17.994001
F 78.296141 51.228519 24.638801
F 87.316141 35.990019 31.922001
F 82.890041 38.447719 18.215801
F 82.712641 46.196219 18.052001
F 73.752741 38.655119 18.276501
F 73.982841 46.130419 18.379701
F 80.506241 47.646419 31.584901
F 78.182841 51.306119 31.928801
F 87.329641 43.622819 31.856901
F 78.228941 36.030019 29.116801
F 87.139741 46.291519 18.081801
F 73.743141 51.318119 17.392501
F 82.638541 38.345219 20.900601
F 82.828941 46.283519 20.811901
F 73.917541 38.478819 20.869801
F 73.783641 46.221719 21.057801
F 76.215541 42.279019 18.261301
F 78.227841 51.247919 29.229801
F 73.685441 51.127019 29.272101
F 82.859841 51.383819 29.014501
F 85.065641 50.102919 21.117901
F 84.976641 42.268419 21.067601
F 75.965041 50.232719 21.101901
F 76.027641 42.596419 20.843301
F 84.853141 49.977019 18.458801
F 84.952241 42.308219 18.307001
F 87.277541 51.376319 24.546701
F 71.505241 47.164119 24.610801
F 73.693241 51.321319 22.046301
F 71.484441 42.378219 28.117201
F 71.531641 50.031819 21.012601
F 71.388641 47.514719 29.140201
F 71.545441 49.815819 25.468701
F 76.114441 34.810619 20.862801
F 80.483841 34.713019 28.351601
F 71.496741 47.441719 21.916001
F 89.407641 39.809019 24.445301
F 84.930541 34.532719 21.062801
F 89.280641 47.502019 17.315701
F 73.994141 38.558819 32.657601
F 71.819841 39.821419 29.207901
F 87.271741 46.347119 32.873501
F 71.702641 39.836519 17.099201
F 80.434541 34.678519 25.507201
F 89.458741 47.597519 31.870701
F 89.456341 50.131819 18.192801
F 89.695941 47.527719 21.789201
F 89.418041 47.569119 28.919901
F 84.944341 50.254619 32.598401
F 75.959141 34.553819 28.196701
F 71.684741 42.407419 18.159501
F 71.606741 42.355619 25.487201
F 89.643241 50.172919 20.961901
F 85.026441 34.766419 28.143901
F 78.482741 38.611419 32.752401
F 85.017341 34.593519 32.767701
F 87.336741 38.663719 32.669201
F 89.521841 50.074819 32.683001
F 80.676441 47.666119 46.209201
F 80.491741 39.732219 46.367601
F 74.036541 51.308619 39.168801
F 71.676441 42.555219 35.557001
F 80.558541 50.235019 47.219001
F 80.511641 42.441919 47.290701
F 78.275741 46.344719 42.767401
F 78.458541 38.547219 42.737701
F 80.678941 47.544419 43.572601
F 80.538041 39.809219 43.685701
F 87.280641 46.398019 42.622901
F 71.888241 39.810719 36.422301
F 82.821541 38.688319 47.282801
F 82.861741 46.598419 47.205901
F 73.786141 38.433419 47.130801
F 73.845141 46.140519 47.371701
F 78.454241 51.212119 36.035601
F 83.072341 36.132219 43.791001
F 83.111541 43.881519 43.552601
F 73.616441 51.256919 36.365901
F 73.850941 36.000019 43.443701
F 73.922841 43.628419 43.639801
F 87.254241 51.486819 43.721001
F 83.079541 36.136519 46.531901
F 82.703141 44.008219 46.266101
F 82.704241 51.507719 36.325901
F 73.985341 36.033919 46.075901
F 73.869941 43.739819 46.271301
F 85.074841 47.694519 46.485701
F 85.092341 39.956119 46.452601
F 76.140441 47.482019 46.683801
F 75.912941 39.697519 46.430201
F 85.062341 50.199519 47.357901
F 84.832641 42.478719 47.263701
F 76.175141 50.137619 47.331601
F 76.055441 42.426319 47.267001
F 85.209741 47.671919 43.749101
F 85.145341 39.864219 43.655101
F 76.119941 47.460319 43.878801
F 76.177041 39.699119 43.651301
F 87.283941 38.712819 47.394201
F 87.228041 46.211419 47.609701
F 78.196841 38.609919 47.272201
F 78.523541 46.221019 47.408701
F 78.345141 46.110019 40.042101
F 87.419341 36.006419 43.838201
F 87.419641 43.933719 43.674401
F 85.096941 34.709119 35.402301
F 78.353641 36.044619 43.604901
F 78.306341 43.811019 43.580701
F 85.271741 34.789019 42.716401
F 87.502241 36.167519 46.543901
F 87.176541 43.696519 46.408001
F 73.934741 51.303119 46.325901
F 74.000141 51.255719 43.507901
F 78.298141 43.716519 46.377101
F 80.626741 50.078019 35.373601
F 80.821241 42.310619 35.514101
F 87.505141 38.657319 42.885301
F 78.507541 43.522519 39.190801
F 87.293441 51.575919 39.106101
F 87.493441 51.379219 46.501501
F 78.754641 35.795819 39.028001
F 76.145741 42.332919 42.727601
F 87.284341 51.377519 36.315201
F 78.441741 51.390419 38.799801
F 76.210441 39.785819 36.328401
F 78.341941 51.302919 43.771301
F 83.149341 38.553019 35.131001
F 82.846141 46.391419 35.457101
F 74.076441 38.330919 35.400401
F 74.108741 46.216919 35.453501
F 84.976841 50.151319 35.373701
F 85.396141 42.336619 35.550701
F 75.878041 50.098419 35.258101
F 76.324041 42.278719 35.497901
F 76.225641 47.614119 36.274001
F 85.348141 39.788119 36.139201
F 87.298241 46.204719 39.871401
F 83.094141 51.405719 39.084601
F 85.134941 47.647319 36.384801
F 78.276741 35.950619 46.343801
F 78.645541 43.604519 36.485701
F 85.222241 50.186919 39.941401
F 87.534741 38.541219 35.459001
F 87.431541 46.501919 35.645801
F 78.574641 38.548119 35.441901
F 78.398941 46.193519 35.533201
F 80.546741 47.625119 39.119601
F 80.667941 39.769819 39.017701
F 76.251541 42.280619 40.028101
F 87.295741 43.673319 39.173101
F 80.574441 50.136119 42.721501
F 80.741541 42.510919 42.756001
F 76.251041 49.989519 39.949901
F 78.471641 38.410919 39.924101
F 80.805541 50.320919 39.948501
F 80.690941 42.303319 40.018101
F 85.256041 42.251519 40.033001
F 82.808341 51.516119 46.442601
F 80.565641 47.595019 36.240601
F 80.842641 39.660519 36.299201
F 87.223141 38.467719 40.141601
F 87.511741 36.074019 39.062201
F 82.802541 38.753719 40.020401
F 82.795241 46.288719 39.903201
F 73.896641 38.386219 39.878701
F 73.857041 46.061019 40.067801
F 87.472741 43.890419 36.418201
F 83.008941 36.106019 36.436901
F 83.094041 43.625219 36.460701
F 71.712141 47.385519 39.104601
F 73.930241 35.788219 36.229101
F 74.104441 43.602119 36.236001
F 78.474741 35.817919 36.120301
F 82.814441 36.122519 39.158901
F 82.950941 43.526319 39.270801
F 87.291241 35.945819 36.380701
F 73.784441 35.855119 38.835001
F 73.901141 43.538619 39.249201
F 82.901241 38.700719 42.793101
F 83.018041 46.558219 42.714101
F 73.945641 38.538019 42.614101
F 73.862141 46.246719 42.763001
F 85.043041 47.573619 39.054101
F 85.148741 39.727719 38.888701
F 76.133641 47.372119 39.082201
F 76.298541 39.861719 38.996601
F 85.066341 50.268619 42.750001
F 85.397141 42.447319 42.679001
F 76.278141 49.991419 42.699201
F 82.867841 51.457519 43.720801
F 78.349141 51.577919 46.411401
F 89.639841 39.793519 36.396901
F 71.565241 42.480819 32.846201
F 80.746341 42.406119 32.764601
F 89.932241 40.141419 43.576501
F 71.691341 39.960519 46.176001
F 76.005341 49.909419 32.564601
F 71.651141 42.463219 47.163801
F 74.044941 46.056219 32.619401
F 89.628841 34.625119 35.568701
F 89.449841 47.623119 43.585301
F 89.691941 50.030819 47.250401
F 89.734141 34.775519 47.324101
F 76.224841 34.728619 42.687601
F 71.723341 42.283519 42.724501
F 89.585941 34.556419 42.785301
F 89.578641 50.240419 42.815701
F 89.513141 39.994319 46.304201
F 89.645041 42.653319 42.705701
F 89.501541 47.651419 39.087001
F 76.270541 34.647719 39.944001
F 89.641441 47.725319 36.464801
F 89.459441 47.417319 46.336101
F 89.504141 50.283719 40.021301
F 89.474041 50.168219 35.435401
F 71.633941 47.646519 46.439001
F 71.667341 50.064219 39.827501
F 85.242341 34.799119 47.460701
F 89.600241 42.406919 32.824901
F 82.674841 46.249919 32.683201
F 85.021441 42.598719 32.838601
F 76.235241 42.451019 32.736801
F 82.840441 38.419819 32.372501
F 80.581541 50.136619 32.608601
F 78.462841 46.198219 32.723401
F 87.346041 46.220719 50.401701
F 78.301141 38.592919 49.992701
F 82.808741 38.696419 50.004201
F 80.552541 49.948919 49.944801
F 75.894441 42.401919 49.989201
F 82.682641 46.150119 64.499701
F 78.291141 38.285419 64.706101
F 78.419941 46.343819 50.178201
F 80.493841 42.142319 64.681801
F 76.070341 42.485319 64.744201
F 85.036941 34.951219 54.382501
F 87.350341 38.527919 64.530001
F 85.197041 50.075919 64.745901
F 76.075641 49.890419 64.848101
F 87.277841 38.672019 50.054601
F 78.315541 46.137719 64.665701
F 80.654941 47.598519 53.801501
F 80.440341 39.873219 53.521301
F 87.223541 46.205219 64.610901
F 82.782641 38.508719 64.459301
F 80.596141 50.001719 57.295101
F 80.352541 42.425319 57.481401
F 71.618441 47.657019 61.121301
F 71.608241 50.372419 64.612701
F 80.547241 50.209819 54.554901
F 80.419341 42.413519 54.630201
F 78.352241 51.354619 61.020901
F 76.197841 50.098019 50.131901
F 80.696241 47.407019 50.972501
F 80.493541 39.825719 50.809901
F 73.658041 38.624819 64.635401
F 78.269541 36.028719 58.104301
F 82.672141 38.558419 54.441101
F 82.843941 46.149219 54.675501
F 73.748841 38.571219 54.683001
F 73.846341 46.219619 54.440401
F 78.181641 43.848319 58.065901
F 82.896141 36.014819 50.715601
F 82.806141 43.746019 50.928701
F 80.680841 49.961719 64.639401
F 82.981541 46.421819 50.042901
F 73.783741 43.630419 50.802401
F 71.646041 50.117619 57.671101
F 82.703541 35.986319 53.421901
F 82.725741 43.589319 53.697001
F 73.743941 36.028119 50.882501
F 73.638041 35.979319 53.663001
F 73.849441 43.755219 53.428701
F 82.686641 38.471919 57.289401
F 82.948441 46.313319 57.374101
F 73.917941 38.674919 57.313401
F 73.871241 46.344419 57.299801
F 85.075741 47.691219 53.796501
F 84.988141 39.858319 53.729201
F 76.049441 47.569219 53.688101
F 76.015441 39.826819 53.600701
F 84.983741 50.067419 57.386601
F 84.864241 42.447919 57.466801
F 76.218941 50.040319 57.536401
F 76.039641 42.328219 57.227001
F 85.031841 50.217419 54.628401
F 84.878041 42.384319 54.751301
F 76.069541 50.029019 54.597801
F 75.951641 42.364019 54.451001
F 85.169141 47.613519 51.104501
F 85.112241 40.008819 51.041601
F 76.026141 47.557819 50.982101
F 76.093941 39.921719 50.974001
F 87.284141 38.591619 54.550101
F 87.305541 46.150219 54.493701
F 78.301041 38.641019 54.407901
F 78.413241 46.339219 54.608801
F 87.191541 51.428119 58.305001
F 87.333341 36.080219 50.930001
F 87.203341 43.593419 51.113301
F 73.913941 38.654119 49.784901
F 78.228641 35.906919 50.809701
F 78.211441 43.660919 50.894301
F 82.766241 51.260919 61.188901
F 87.245741 36.005119 53.626501
F 87.436841 43.400819 53.810501
F 82.666541 51.187119 50.968001
F 78.305841 36.092419 53.637501
F 78.344441 43.781319 53.557801
F 87.175441 38.485019 57.178601
F 87.170841 46.358919 57.311301
F 78.311441 38.566019 57.082901
F 78.308641 46.447119 57.395701
F 80.448841 47.471919 61.053301
F 80.546141 39.675119 60.896801
F 82.814341 51.528019 53.647801
F 78.194641 43.557619 60.753201
F 87.380541 51.273819 60.959201
F 73.593141 46.365519 64.646301
F 78.473041 35.776119 60.909401
F 80.553141 42.500419 49.947201
F 80.569641 50.007419 61.915101
F 80.449341 42.297619 61.840601
F 82.830141 51.395319 58.427401
F 84.933241 42.580019 50.008401
F 80.592041 47.502619 58.356601
F 80.506541 39.802119 58.182901
F 78.362541 51.362819 53.668701
F 84.953841 50.024019 50.053301
F 82.910541 38.542019 61.664501
F 82.681141 46.271219 61.889001
F 73.943141 38.406619 61.884101
F 73.865941 46.155619 61.910801
F 74.005041 51.354619 58.322001
F 82.721141 35.967519 58.229301
F 82.654941 43.711119 58.402501
F 87.361841 51.353419 53.656401
F 73.753741 36.115519 58.363201
F 73.945541 43.756919 58.176201
F 87.356341 43.793119 60.972401
F 82.849141 35.992419 61.010401
F 82.832341 43.641319 61.156001
F 87.122841 51.365619 50.918801
F 73.964641 35.903419 61.076401
F 73.846841 43.522419 60.946301
F 87.163141 43.627719 58.178001
F 74.067741 51.385619 51.004001
F 87.359941 35.898719 60.737901
F 78.509141 51.500019 58.265501
F 85.038141 47.693719 61.149201
F 85.094041 39.705719 60.758201
F 76.033341 47.567519 61.133901
F 76.246941 39.588419 61.135501
F 87.236141 35.825919 58.091401
F 78.453441 51.360119 50.977101
F 73.981541 51.333719 53.771501
F 71.684041 50.201719 61.858301
F 85.125641 50.218119 61.873901
F 85.207941 42.353119 61.810501
F 76.107041 50.047319 62.091601
F 76.160141 42.129119 61.914901
F 85.031641 47.619619 58.358801
F 84.885641 39.803719 57.992101
F 75.980341 47.429219 58.322301
F 76.130041 39.672419 58.349701
F 87.543141 38.474119 61.722501
F 87.193441 46.271919 61.939301
F 78.524141 38.331319 61.968001
F 78.224441 46.133119 61.926001
F 73.884241 46.283119 50.086701
F 85.041241 42.426919 64.647901
F 73.939341 51.461719 61.096301
F 89.544241 42.344419 64.524901
F 73.865341 51.361219 65.588501
F 89.700241 47.496619 51.031301
F 71.650941 47.519619 53.906101
F 82.795641 51.201119 65.591801
F 71.657041 40.075719 58.111401
F 71.460141 42.403619 49.909601
F 71.752841 39.874419 50.945201
F 71.874241 34.485019 61.735501
F 71.743341 42.573319 54.616501
F 75.997741 47.349819 65.618301
F 71.525641 34.750419 54.761201
F 71.804741 42.701119 57.310701
F 80.497441 34.834819 54.404501
F 71.564241 42.271719 61.804001
F 71.641241 50.304019 50.173701
F 80.570341 39.676519 65.605301
F 71.709941 39.964019 53.657801
F 73.714241 43.765919 65.455701
F 89.515941 49.993319 61.934801
F 75.827841 34.695419 64.513101
F 71.656141 47.598419 58.407101
F 71.516441 42.369019 64.480601
F 71.729441 39.607019 60.811901
F 87.357341 51.405519 65.815801
F 84.979041 39.807419 65.346301
F 82.693741 43.640419 65.524501
F 87.275241 35.891519 65.544501
F 71.466841 47.755919 65.548801
F 80.588941 55.181819 2.640021
F 80.788941 63.145019 2.838491
F 71.579741 62.902619 2.771721
F 78.428941 67.085219 14.447901
F 80.493341 57.913119 6.204191
F 80.455241 65.667219 6.342401
F 78.213841 59.092319 14.565301
F 71.737341 55.305419 2.924441
F 80.712241 57.875419 3.464261
F 80.663341 65.753219 3.628371
F 87.393341 67.083819 14.431801
F 87.257241 59.190519 14.537501
F 87.311941 59.172219 7.201901
F 87.354541 59.198219 9.959251
F 76.018741 62.989619 14.465901
F 76.078341 55.126119 14.623901
F 83.002341 54.116619 3.498281
F 83.055841 61.705319 3.547201
F 74.002141 54.061019 3.466371
F 73.955341 61.897519 3.433951
F 78.092641 53.975219 10.837601
F 78.213941 66.914519 7.323831
F 78.411941 59.158019 7.354361
F 80.580941 55.102419 14.555801
F 83.053441 59.175019 2.614051
F 82.840141 67.014419 2.780171
F 74.119541 59.232519 2.825291
F 73.816541 66.708519 2.975721
F 82.682541 54.081519 6.272491
F 82.767041 61.636319 6.372681
F 74.001641 53.903219 6.221381
F 73.907841 61.707519 6.130681
F 85.217941 55.240119 2.691311
F 85.088341 63.167419 2.610021
F 76.459441 55.238919 2.565691
F 76.246041 63.055819 2.699241
F 85.075641 57.776119 6.472951
F 84.930641 65.682919 6.470441
F 76.205941 57.782819 6.484221
F 76.015341 65.687619 6.479651
F 85.145541 57.798619 3.602741
F 84.981441 65.632519 3.745271
F 76.410841 57.833219 3.659401
F 76.112141 65.521319 3.740341
F 78.373441 67.107219 10.178101
F 78.243441 54.028719 13.562201
F 87.297441 54.196919 13.708801
F 73.939941 59.163719 14.525501
F 87.285241 53.949019 3.786871
F 87.229041 61.825619 3.795071
F 78.421941 53.848019 3.584851
F 78.378341 61.837519 3.702981
F 78.518941 59.118719 10.010901
F 83.010541 66.840519 14.463301
F 87.211441 61.714219 13.537201
F 87.396341 67.034319 10.142201
F 87.279841 59.282419 2.717731
F 87.222641 66.750819 2.821611
F 78.535541 59.299519 2.719211
F 78.277141 66.950719 2.885381
F 87.232741 54.020319 6.511381
F 87.283741 61.681319 6.466031
F 78.297541 53.942919 6.224891
F 78.348341 61.779919 6.403511
F 80.342041 55.257719 9.931011
F 80.518741 63.046319 10.050101
F 82.814541 59.302419 14.449601
F 84.899641 55.300719 14.529401
F 80.491341 57.803819 13.801201
F 80.613741 65.766019 13.919701
F 84.974941 62.962619 14.379101
F 78.334441 61.662519 13.787101
F 80.670541 57.732719 10.945301
F 80.436341 65.515019 11.134601
F 80.516641 63.130719 14.684101
F 74.114941 66.885019 14.596001
F 80.503741 55.315519 7.047641
F 80.701841 63.178319 7.107531
F 78.388741 61.723219 11.023101
F 87.217041 67.003419 7.342971
F 82.760941 53.996719 10.904801
F 82.823241 61.678419 10.807901
F 73.790641 53.945119 11.085901
F 73.681741 61.758119 10.912001
F 82.787141 59.113019 7.070451
F 82.631441 67.053319 7.351381
F 74.145141 59.148819 7.421681
F 73.660041 66.695319 7.574421
F 82.926641 59.080919 9.823861
F 82.566141 66.897019 10.072301
F 73.933941 59.102019 10.124101
F 73.692641 66.934219 10.235601
F 82.695741 53.872319 13.626501
F 82.792441 61.777619 13.527301
F 73.806041 53.783619 13.812201
F 73.821241 61.818619 13.484801
F 84.980641 55.236119 10.090401
F 85.001241 62.895519 9.907701
F 75.989341 55.365819 10.009701
F 76.153941 62.939619 10.021301
F 85.085941 57.972119 13.617901
F 85.192741 65.469819 13.462001
F 76.048441 57.733319 13.644201
F 76.306141 65.541919 13.617301
F 85.030941 57.918919 10.903701
F 84.999241 65.687919 10.709401
F 76.201441 57.854019 10.826801
F 76.066541 65.643419 11.002401
F 84.996041 55.125319 7.239511
F 85.089041 63.154319 7.129491
F 76.040641 55.183319 7.323121
F 76.086141 63.004819 7.206011
F 87.329141 54.122819 11.067101
F 87.262841 61.701419 10.811401
F 89.542341 65.571719 3.657231
F 71.700541 62.896919 7.391351
F 73.933441 69.277119 3.800971
F 82.838441 69.541319 10.821101
F 87.385541 69.405919 3.625871
F 71.583641 65.425319 6.448481
F 71.594341 57.933619 10.937401
F 87.387841 69.395919 6.292161
F 78.273641 69.377419 3.756841
F 71.621541 55.281519 10.102501
F 89.452241 65.673519 6.346581
F 82.869041 69.488619 13.710901
F 78.414541 69.532619 6.411921
F 71.823041 57.966119 3.802521
F 89.684241 55.202819 10.172101
F 71.517441 55.148219 14.649901
F 78.411341 69.589319 13.745901
F 71.404441 62.976219 10.117501
F 71.714341 65.557519 13.822901
F 71.492941 65.548419 3.762471
F 87.568041 69.604019 13.608401
F 71.750541 63.090719 14.744701
F 73.805541 69.349919 6.476181
F 74.021241 69.560919 10.992201
F 89.416441 55.383519 7.450541
F 89.501741 57.792019 3.601961
F 89.559141 57.857519 6.364541
F 82.871341 69.482919 6.449001
F 78.467241 69.543419 11.056201
F 84.982241 62.902019 -0.034697
F 76.339741 55.233719 -0.105645
F 83.100341 66.875819 0.046915
F 87.448041 66.798319 0.048614
F 80.784041 55.223519 24.641201
F 80.492941 62.820619 24.578401
F 74.162341 59.149719 17.305001
F 85.028841 55.204519 17.321601
F 80.528041 57.802719 27.992101
F 80.462941 65.343419 28.220801
F 71.801541 65.425319 25.647501
F 73.859541 69.305419 25.271901
F 80.773141 57.787919 25.273201
F 80.451241 65.324719 25.560601
F 87.421141 61.629219 17.909801
F 76.191641 55.123219 17.632501
F 80.798141 55.307819 21.887801
F 80.669141 62.853719 21.530701
F 87.236541 53.993719 18.166401
F 82.862741 67.002119 17.207701
F 82.872241 53.611519 25.414101
F 82.940041 61.515119 25.369101
F 73.898641 53.847119 25.463301
F 73.950441 61.611319 25.421801
F 82.906041 59.006919 21.548001
F 82.833141 66.928019 21.866601
F 73.973241 59.138519 21.739201
F 73.998741 66.792619 21.750201
F 83.034841 58.957119 24.371801
F 82.690041 66.776719 24.643801
F 74.019641 59.138819 24.554301
F 73.735941 66.709119 24.360901
F 82.762941 53.906719 28.075201
F 82.695641 61.515419 28.098401
F 74.009541 53.662119 28.152001
F 74.006941 61.571119 28.259401
F 84.937341 55.041219 24.351001
F 84.965841 62.877219 24.427501
F 76.138441 55.307019 24.602001
F 76.128141 62.931419 24.300601
F 85.053241 57.765019 28.142101
F 85.032041 65.299819 28.013001
F 76.126841 57.772919 28.238001
F 76.143441 65.584619 28.065901
F 85.144441 57.581419 25.347901
F 85.078541 65.612019 25.068301
F 76.265641 57.872019 25.488001
F 76.090841 65.608119 25.349801
F 85.178941 55.227219 21.559801
F 84.914041 62.944119 21.664401
F 76.361841 55.108719 21.891001
F 76.173941 63.101819 21.584501
F 87.247641 53.979619 25.350401
F 87.116741 61.538219 25.391701
F 78.546141 53.877419 25.430501
F 78.306341 61.499319 25.521601
F 87.386441 59.368819 21.669301
F 87.237041 66.720119 21.644701
F 78.302141 59.082519 21.780701
F 78.304441 66.787319 21.656401
F 87.211741 58.984119 24.334201
F 87.359241 66.874219 24.398401
F 78.471341 59.021719 24.409001
F 78.295041 66.731919 24.514201
F 87.318041 53.986919 28.174301
F 87.272341 61.707119 28.240201
F 78.525441 53.906319 28.143201
F 78.194741 61.514419 28.183201
F 74.005241 66.795419 17.426001
F 82.770241 58.967719 17.163001
F 87.147741 66.846319 31.858701
[truncated: 92,764 more chars]
